# Supplementary material for: Improvement in predicting drug sensitivity changes associated with protein mutations using a molecular dynamics based alchemical mutation method
Source: Sci Rep. 2020 Feb 7;10:2161. doi: 10.1038/s41598-020-58877-9 (PMC7005789; doi:10.1038/s41598-020-58877-9)
Supplement: Supplementary file 2 — Supplementary Information. [file 41598_2020_58877_MOESM2_ESM.zip]

Archive with 835 entries (817 files):
- S1_input/MP-CAFEE/ALK/F1174I/md_fin.gro
- S1_input/MP-CAFEE/ALK/F1174I/posre.itp
- S1_input/MP-CAFEE/ALK/F1174I/posre_ligand.itp
- S1_input/MP-CAFEE/ALK/F1174I/topol_fin.top
- S1_input/MP-CAFEE/ALK/F1174V/md_fin.gro
- S1_input/MP-CAFEE/ALK/F1174V/posre.itp
- S1_input/MP-CAFEE/ALK/F1174V/posre_ligand.itp
- S1_input/MP-CAFEE/ALK/F1174V/topol_fin.top
- S1_input/MP-CAFEE/ALK/G1269A/md_fin.gro
- S1_input/MP-CAFEE/ALK/G1269A/posre.itp
- S1_input/MP-CAFEE/ALK/G1269A/posre_ligand.itp
- S1_input/MP-CAFEE/ALK/G1269A/topol_fin.top
- S1_input/MP-CAFEE/ALK/I1171N/md_fin.gro
- S1_input/MP-CAFEE/ALK/I1171N/posre.itp
- S1_input/MP-CAFEE/ALK/I1171N/posre_ligand.itp
- S1_input/MP-CAFEE/ALK/I1171N/topol_fin.top
- S1_input/MP-CAFEE/ALK/I1171T/md_fin.gro
- S1_input/MP-CAFEE/ALK/I1171T/posre.itp
- S1_input/MP-CAFEE/ALK/I1171T/posre_ligand.itp
- S1_input/MP-CAFEE/ALK/I1171T/topol_fin.top
- S1_input/MP-CAFEE/ALK/L1196M/md_fin.gro
- S1_input/MP-CAFEE/ALK/L1196M/posre.itp
- S1_input/MP-CAFEE/ALK/L1196M/posre_ligand.itp
- S1_input/MP-CAFEE/ALK/L1196M/topol_fin.top
- S1_input/MP-CAFEE/ALK/L1196Q/md_fin.gro
- S1_input/MP-CAFEE/ALK/L1196Q/posre.itp
- S1_input/MP-CAFEE/ALK/L1196Q/posre_ligand.itp
- S1_input/MP-CAFEE/ALK/L1196Q/topol_fin.top
- S1_input/MP-CAFEE/ALK/ligand_structure/ligand.itp
- S1_input/MP-CAFEE/ALK/V1180L/md_fin.gro
- S1_input/MP-CAFEE/ALK/V1180L/posre.itp
- S1_input/MP-CAFEE/ALK/V1180L/posre_ligand.itp
- S1_input/MP-CAFEE/ALK/V1180L/topol_fin.top
- S1_input/MP-CAFEE/ALK/V1185L/md_fin.gro
- S1_input/MP-CAFEE/ALK/V1185L/posre.itp
- S1_input/MP-CAFEE/ALK/V1185L/posre_ligand.itp
- S1_input/MP-CAFEE/ALK/V1185L/topol_fin.top
- S1_input/MP-CAFEE/ALK/Wild/md_fin.gro
- S1_input/MP-CAFEE/ALK/Wild/posre.itp
- S1_input/MP-CAFEE/ALK/Wild/posre_ligand.itp
- S1_input/MP-CAFEE/ALK/Wild/topol_fin.top
- S1_input/MP-CAFEE/ALR2/388/L300P_388/complex_gpu/md_fin.gro
- S1_input/MP-CAFEE/ALR2/388/L300P_388/complex_gpu/posre.itp
- S1_input/MP-CAFEE/ALR2/388/L300P_388/complex_gpu/topol_ed.top
- S1_input/MP-CAFEE/ALR2/388/L300P_388/structure/
- S1_input/MP-CAFEE/ALR2/388/T113Y_388/complex_gpu/md_fin.gro
- S1_input/MP-CAFEE/ALR2/388/T113Y_388/complex_gpu/posre.itp
- S1_input/MP-CAFEE/ALR2/388/T113Y_388/complex_gpu/topol_ed.top
- S1_input/MP-CAFEE/ALR2/388/T113Y_388/structure/
- S1_input/MP-CAFEE/ALR2/388/V47I_388/complex_gpu/md_fin.gro
- S1_input/MP-CAFEE/ALR2/388/V47I_388/complex_gpu/posre.itp
- S1_input/MP-CAFEE/ALR2/388/V47I_388/complex_gpu/topol_ed.top
- S1_input/MP-CAFEE/ALR2/388/V47I_388/structure/2IKI_388_GMX.itp
- S1_input/MP-CAFEE/ALR2/388/V47I_388/structure/2IKI_NAP_GMX.itp
- S1_input/MP-CAFEE/ALR2/388/Wild_388/complex_gpu/md_fin.gro
- S1_input/MP-CAFEE/ALR2/388/Wild_388/complex_gpu/posre.itp
- S1_input/MP-CAFEE/ALR2/388/Wild_388/complex_gpu/topol_ed.top
- S1_input/MP-CAFEE/ALR2/388/Wild_388/structure/2IKI_388_GMX.itp
- S1_input/MP-CAFEE/ALR2/388/Wild_388/structure/2IKI_NAP_GMX.itp
- S1_input/MP-CAFEE/ALR2/393/F121P_393/complex_gpu/md_fin.gro
- S1_input/MP-CAFEE/ALR2/393/F121P_393/complex_gpu/posre.itp
- S1_input/MP-CAFEE/ALR2/393/F121P_393/complex_gpu/topol_ed.top
- S1_input/MP-CAFEE/ALR2/393/F121P_393/structure/2PZN_393_GMX.itp
- S1_input/MP-CAFEE/ALR2/393/F121P_393/structure/2PZN_NAP_GMX.itp
- S1_input/MP-CAFEE/ALR2/393/L300A_393/complex_gpu/md_fin.gro
- S1_input/MP-CAFEE/ALR2/393/L300A_393/complex_gpu/posre.itp
- S1_input/MP-CAFEE/ALR2/393/L300A_393/complex_gpu/topol_ed.top
- S1_input/MP-CAFEE/ALR2/393/L300A_393/structure/2PZN_393_GMX.itp
- S1_input/MP-CAFEE/ALR2/393/L300A_393/structure/2PZN_NAP_GMX.itp
- S1_input/MP-CAFEE/ALR2/393/L300P_393/complex_gpu/md_fin.gro
- S1_input/MP-CAFEE/ALR2/393/L300P_393/complex_gpu/posre.itp
- S1_input/MP-CAFEE/ALR2/393/L300P_393/complex_gpu/topol_ed.top
- S1_input/MP-CAFEE/ALR2/393/L300P_393/structure/2PZN_393_GMX.itp
- S1_input/MP-CAFEE/ALR2/393/L300P_393/structure/2PZN_NAP_GMX.itp
- S1_input/MP-CAFEE/ALR2/393/S302R_C303D_393/complex_gpu/md_fin.gro
- S1_input/MP-CAFEE/ALR2/393/S302R_C303D_393/complex_gpu/posre.itp
- S1_input/MP-CAFEE/ALR2/393/S302R_C303D_393/complex_gpu/topol_ed.top
- S1_input/MP-CAFEE/ALR2/393/S302R_C303D_393/structure/2PZN_393_GMX.itp
- S1_input/MP-CAFEE/ALR2/393/S302R_C303D_393/structure/2PZN_NAP_GMX.itp
- S1_input/MP-CAFEE/ALR2/393/T113Y_393/complex_gpu/md_fin.gro
- S1_input/MP-CAFEE/ALR2/393/T113Y_393/complex_gpu/posre.itp
- S1_input/MP-CAFEE/ALR2/393/T113Y_393/complex_gpu/topol_ed.top
- S1_input/MP-CAFEE/ALR2/393/T113Y_393/structure/2PZN_393_GMX.itp
- S1_input/MP-CAFEE/ALR2/393/T113Y_393/structure/2PZN_NAP_GMX.itp
- S1_input/MP-CAFEE/ALR2/393/Wild_393/complex_gpu/md_fin.gro
- S1_input/MP-CAFEE/ALR2/393/Wild_393/complex_gpu/posre.itp
- S1_input/MP-CAFEE/ALR2/393/Wild_393/complex_gpu/topol_ed.top
- S1_input/MP-CAFEE/ALR2/393/Wild_393/structure/2PZN_393_GMX.itp
- S1_input/MP-CAFEE/ALR2/393/Wild_393/structure/2PZN_NAP_GMX.itp
- S1_input/MP-CAFEE/ALR2/47D/F121P_47D/complex_gpu/md_fin.gro
- S1_input/MP-CAFEE/ALR2/47D/F121P_47D/complex_gpu/posre.itp
- S1_input/MP-CAFEE/ALR2/47D/F121P_47D/complex_gpu/topol_ed.top
- S1_input/MP-CAFEE/ALR2/47D/F121P_47D/structure/2PDG_47D_GMX.itp
- S1_input/MP-CAFEE/ALR2/47D/F121P_47D/structure/2PDG_NAP_GMX.itp
- S1_input/MP-CAFEE/ALR2/47D/L300A_47D/complex_gpu/md_fin.gro
- S1_input/MP-CAFEE/ALR2/47D/L300A_47D/complex_gpu/posre.itp
- S1_input/MP-CAFEE/ALR2/47D/L300A_47D/complex_gpu/topol_ed.top
- S1_input/MP-CAFEE/ALR2/47D/L300A_47D/structure/2PDG_47D_GMX.itp
- S1_input/MP-CAFEE/ALR2/47D/L300A_47D/structure/2PDG_NAP_GMX.itp
- S1_input/MP-CAFEE/ALR2/47D/L300P_47D/complex_gpu/md_fin.gro
- S1_input/MP-CAFEE/ALR2/47D/L300P_47D/complex_gpu/posre.itp
- S1_input/MP-CAFEE/ALR2/47D/L300P_47D/complex_gpu/topol_ed.top
- S1_input/MP-CAFEE/ALR2/47D/L300P_47D/structure/2PDG_47D_GMX.itp
- S1_input/MP-CAFEE/ALR2/47D/L300P_47D/structure/2PDG_NAP_GMX.itp
- S1_input/MP-CAFEE/ALR2/47D/S302R_C303D_47D/complex_gpu/md_fin.gro
- S1_input/MP-CAFEE/ALR2/47D/S302R_C303D_47D/complex_gpu/posre.itp
- S1_input/MP-CAFEE/ALR2/47D/S302R_C303D_47D/complex_gpu/topol_ed.top
- S1_input/MP-CAFEE/ALR2/47D/S302R_C303D_47D/structure/2PDG_47D_GMX.itp
- S1_input/MP-CAFEE/ALR2/47D/S302R_C303D_47D/structure/2PDG_NAP_GMX.itp
- S1_input/MP-CAFEE/ALR2/47D/T113Y_47D/complex_gpu/md_fin.gro
- S1_input/MP-CAFEE/ALR2/47D/T113Y_47D/complex_gpu/posre.itp
- S1_input/MP-CAFEE/ALR2/47D/T113Y_47D/complex_gpu/topol_ed.top
- S1_input/MP-CAFEE/ALR2/47D/T113Y_47D/structure/2PDG_47D_GMX.itp
- S1_input/MP-CAFEE/ALR2/47D/T113Y_47D/structure/2PDG_NAP_GMX.itp
- S1_input/MP-CAFEE/ALR2/47D/V47I_47D/complex_gpu/md_fin.gro
- S1_input/MP-CAFEE/ALR2/47D/V47I_47D/complex_gpu/posre.itp
- S1_input/MP-CAFEE/ALR2/47D/V47I_47D/complex_gpu/topol_ed.top
- S1_input/MP-CAFEE/ALR2/47D/V47I_47D/structure/2PDG_47D_GMX.itp
- S1_input/MP-CAFEE/ALR2/47D/V47I_47D/structure/2PDG_NAP_GMX.itp
- S1_input/MP-CAFEE/ALR2/47D/Wild_47D/complex_gpu/md_fin.gro
- S1_input/MP-CAFEE/ALR2/47D/Wild_47D/complex_gpu/posre.itp
- S1_input/MP-CAFEE/ALR2/47D/Wild_47D/complex_gpu/topol_ed.top
- S1_input/MP-CAFEE/ALR2/47D/Wild_47D/structure/.nfs0000000006e5802a000001c2
- S1_input/MP-CAFEE/ALR2/47D/Wild_47D/structure/2PDG_47D_GMX.itp
- S1_input/MP-CAFEE/ALR2/47D/Wild_47D/structure/2PDG_NAP_GMX.itp
- S1_input/MP-CAFEE/ALR2/FID/F121P_FID/complex_gpu/md_fin.gro
- S1_input/MP-CAFEE/ALR2/FID/F121P_FID/complex_gpu/posre.itp
- S1_input/MP-CAFEE/ALR2/FID/F121P_FID/complex_gpu/topol_ed.top
- S1_input/MP-CAFEE/ALR2/FID/F121P_FID/structure/1PWM_FID_GMX.itp
- S1_input/MP-CAFEE/ALR2/FID/F121P_FID/structure/1PWM_NAP_GMX.itp
- S1_input/MP-CAFEE/ALR2/FID/L300A_FID/complex_gpu/md_fin.gro
- S1_input/MP-CAFEE/ALR2/FID/L300A_FID/complex_gpu/posre.itp
- S1_input/MP-CAFEE/ALR2/FID/L300A_FID/complex_gpu/topol_ed.top
- S1_input/MP-CAFEE/ALR2/FID/L300A_FID/structure/1PWM_FID_GMX.itp
- S1_input/MP-CAFEE/ALR2/FID/L300A_FID/structure/1PWM_NAP_GMX.itp
- S1_input/MP-CAFEE/ALR2/FID/L300P_FID/complex_gpu/md_fin.gro
- S1_input/MP-CAFEE/ALR2/FID/L300P_FID/complex_gpu/posre.itp
- S1_input/MP-CAFEE/ALR2/FID/L300P_FID/complex_gpu/topol_ed.top
- S1_input/MP-CAFEE/ALR2/FID/L300P_FID/structure/1PWM_FID_GMX.itp
- S1_input/MP-CAFEE/ALR2/FID/L300P_FID/structure/1PWM_NAP_GMX.itp
- S1_input/MP-CAFEE/ALR2/FID/L301M_FID/complex_gpu/md_fin.gro
- S1_input/MP-CAFEE/ALR2/FID/L301M_FID/complex_gpu/posre.itp
- S1_input/MP-CAFEE/ALR2/FID/L301M_FID/complex_gpu/topol_ed.top
- S1_input/MP-CAFEE/ALR2/FID/L301M_FID/structure/1PWM_FID_GMX.itp
- S1_input/MP-CAFEE/ALR2/FID/L301M_FID/structure/1PWM_NAP_GMX.itp
- S1_input/MP-CAFEE/ALR2/FID/S302R_C303D_FID/complex_gpu/md_fin.gro
- S1_input/MP-CAFEE/ALR2/FID/S302R_C303D_FID/complex_gpu/posre.itp
- S1_input/MP-CAFEE/ALR2/FID/S302R_C303D_FID/complex_gpu/topol_ed.top
- S1_input/MP-CAFEE/ALR2/FID/S302R_C303D_FID/structure/1PWM_FID_GMX.itp
- S1_input/MP-CAFEE/ALR2/FID/S302R_C303D_FID/structure/1PWM_NAP_GMX.itp
- S1_input/MP-CAFEE/ALR2/FID/T113Y_FID/complex_gpu/md_fin.gro
- S1_input/MP-CAFEE/ALR2/FID/T113Y_FID/complex_gpu/posre.itp
- S1_input/MP-CAFEE/ALR2/FID/T113Y_FID/complex_gpu/topol_ed.top
- S1_input/MP-CAFEE/ALR2/FID/T113Y_FID/structure/1PWM_FID_GMX.itp
- S1_input/MP-CAFEE/ALR2/FID/T113Y_FID/structure/1PWM_NAP_GMX.itp
- S1_input/MP-CAFEE/ALR2/FID/V47I_FID/complex_gpu/md_fin.gro
- S1_input/MP-CAFEE/ALR2/FID/V47I_FID/complex_gpu/posre.itp
- S1_input/MP-CAFEE/ALR2/FID/V47I_FID/complex_gpu/topol_ed.top
- S1_input/MP-CAFEE/ALR2/FID/V47I_FID/structure/1PWM_FID_GMX.itp
- S1_input/MP-CAFEE/ALR2/FID/V47I_FID/structure/1PWM_NAP_GMX.itp
- S1_input/MP-CAFEE/ALR2/FID/Wild_FID/complex_gpu/md_fin.gro
- S1_input/MP-CAFEE/ALR2/FID/Wild_FID/complex_gpu/posre.itp
- S1_input/MP-CAFEE/ALR2/FID/Wild_FID/complex_gpu/topol_ed.top
- S1_input/MP-CAFEE/ALR2/FID/Wild_FID/structure/1PWM_FID_GMX.itp
- S1_input/MP-CAFEE/ALR2/FID/Wild_FID/structure/1PWM_NAP_GMX.itp
- S1_input/MP-CAFEE/ALR2/ZST/F121P_ZST/complex_gpu/md_fin.gro
- S1_input/MP-CAFEE/ALR2/ZST/F121P_ZST/complex_gpu/posre.itp
- S1_input/MP-CAFEE/ALR2/ZST/F121P_ZST/complex_gpu/topol_ed.top
- S1_input/MP-CAFEE/ALR2/ZST/F121P_ZST/structure/2HVO_NAP_GMX.itp
- S1_input/MP-CAFEE/ALR2/ZST/F121P_ZST/structure/2HVO_ZST_GMX.itp
- S1_input/MP-CAFEE/ALR2/ZST/L300A_ZST/complex_gpu/md_fin.gro
- S1_input/MP-CAFEE/ALR2/ZST/L300A_ZST/complex_gpu/posre.itp
- S1_input/MP-CAFEE/ALR2/ZST/L300A_ZST/complex_gpu/topol_ed.top
- S1_input/MP-CAFEE/ALR2/ZST/L300A_ZST/structure/2HVO_NAP_GMX.itp
- S1_input/MP-CAFEE/ALR2/ZST/L300A_ZST/structure/2HVO_ZST_GMX.itp
- S1_input/MP-CAFEE/ALR2/ZST/L300P_ZST/complex_gpu/md_fin.gro
- S1_input/MP-CAFEE/ALR2/ZST/L300P_ZST/complex_gpu/posre.itp
- S1_input/MP-CAFEE/ALR2/ZST/L300P_ZST/complex_gpu/topol_ed.top
- S1_input/MP-CAFEE/ALR2/ZST/L300P_ZST/structure/2HVO_NAP_GMX.itp
- S1_input/MP-CAFEE/ALR2/ZST/L300P_ZST/structure/2HVO_ZST_GMX.itp
- S1_input/MP-CAFEE/ALR2/ZST/L301M_ZST/complex_gpu/md_fin.gro
- S1_input/MP-CAFEE/ALR2/ZST/L301M_ZST/complex_gpu/posre.itp
- S1_input/MP-CAFEE/ALR2/ZST/L301M_ZST/complex_gpu/topol_ed.top
- S1_input/MP-CAFEE/ALR2/ZST/L301M_ZST/structure/2HVO_NAP_GMX.itp
- S1_input/MP-CAFEE/ALR2/ZST/L301M_ZST/structure/2HVO_ZST_GMX.itp
- S1_input/MP-CAFEE/ALR2/ZST/S302R_C303D_ZST/complex_gpu/md_fin.gro
- S1_input/MP-CAFEE/ALR2/ZST/S302R_C303D_ZST/complex_gpu/posre.itp
- S1_input/MP-CAFEE/ALR2/ZST/S302R_C303D_ZST/complex_gpu/topol_ed.top
- S1_input/MP-CAFEE/ALR2/ZST/S302R_C303D_ZST/structure/2HVO_NAP_GMX.itp
- S1_input/MP-CAFEE/ALR2/ZST/S302R_C303D_ZST/structure/2HVO_ZST_GMX.itp
- S1_input/MP-CAFEE/ALR2/ZST/T113Y_ZST/complex_gpu/md_fin.gro
- S1_input/MP-CAFEE/ALR2/ZST/T113Y_ZST/complex_gpu/posre.itp
- S1_input/MP-CAFEE/ALR2/ZST/T113Y_ZST/complex_gpu/topol_ed.top
- S1_input/MP-CAFEE/ALR2/ZST/T113Y_ZST/structure/2HVO_NAP_GMX.itp
- S1_input/MP-CAFEE/ALR2/ZST/T113Y_ZST/structure/2HVO_ZST_GMX.itp
- S1_input/MP-CAFEE/ALR2/ZST/V47I_ZST/complex_gpu/md_fin.gro
- S1_input/MP-CAFEE/ALR2/ZST/V47I_ZST/complex_gpu/posre.itp
- S1_input/MP-CAFEE/ALR2/ZST/V47I_ZST/complex_gpu/topol_ed.top
- S1_input/MP-CAFEE/ALR2/ZST/V47I_ZST/structure/2HVO_NAP_GMX.itp
- S1_input/MP-CAFEE/ALR2/ZST/V47I_ZST/structure/2HVO_ZST_GMX.itp
- S1_input/MP-CAFEE/ALR2/ZST/Wild_ZST/complex_gpu/md_fin.gro
- S1_input/MP-CAFEE/ALR2/ZST/Wild_ZST/complex_gpu/posre.itp
- S1_input/MP-CAFEE/ALR2/ZST/Wild_ZST/complex_gpu/topol_ed.top
- S1_input/MP-CAFEE/ALR2/ZST/Wild_ZST/structure/2HVO_NAP_GMX.itp
- S1_input/MP-CAFEE/ALR2/ZST/Wild_ZST/structure/2HVO_ZST_GMX.itp
- S1_input/MP-CAFEE/mdp_unequil/complex_unequ_q_src_0.mdp
- S1_input/MP-CAFEE/mdp_unequil/complex_unequ_vdw_src_0.mdp
- S1_input/MP-CAFEE/NA/H274Y/md_fin.gro
- S1_input/MP-CAFEE/NA/H274Y/posre_Ion_chain_A2.itp
- S1_input/MP-CAFEE/NA/H274Y/posre_ligand.itp
- S1_input/MP-CAFEE/NA/H274Y/posre_Protein_chain_A.itp
- S1_input/MP-CAFEE/NA/H274Y/topol_fin.top
- S1_input/MP-CAFEE/NA/H274Y/topol_Ion_chain_A2.itp
- S1_input/MP-CAFEE/NA/H274Y/topol_Protein_chain_A.itp
- S1_input/MP-CAFEE/NA/I222V/md_fin.gro
- S1_input/MP-CAFEE/NA/I222V/posre_Ion_chain_A2.itp
- S1_input/MP-CAFEE/NA/I222V/posre_ligand.itp
- S1_input/MP-CAFEE/NA/I222V/posre_Protein_chain_A.itp
- S1_input/MP-CAFEE/NA/I222V/topol_fin.top
- S1_input/MP-CAFEE/NA/I222V/topol_Ion_chain_A2.itp
- S1_input/MP-CAFEE/NA/I222V/topol_Protein_chain_A.itp
- S1_input/MP-CAFEE/NA/I222V_H274Y/md_fin.gro
- S1_input/MP-CAFEE/NA/I222V_H274Y/posre_Ion_chain_A2.itp
- S1_input/MP-CAFEE/NA/I222V_H274Y/posre_ligand.itp
- S1_input/MP-CAFEE/NA/I222V_H274Y/posre_Protein_chain_A.itp
- S1_input/MP-CAFEE/NA/I222V_H274Y/topol_fin.top
- S1_input/MP-CAFEE/NA/I222V_H274Y/topol_Ion_chain_A2.itp
- S1_input/MP-CAFEE/NA/I222V_H274Y/topol_Protein_chain_A.itp
- S1_input/MP-CAFEE/NA/ligand_structure/G39_chainA_GMX.itp
- S1_input/MP-CAFEE/NA/S246N/md_fin.gro
- S1_input/MP-CAFEE/NA/S246N/posre_Ion_chain_A2.itp
- S1_input/MP-CAFEE/NA/S246N/posre_ligand.itp
- S1_input/MP-CAFEE/NA/S246N/posre_Protein_chain_A.itp
- S1_input/MP-CAFEE/NA/S246N/topol_fin.top
- S1_input/MP-CAFEE/NA/S246N/topol_Ion_chain_A2.itp
- S1_input/MP-CAFEE/NA/S246N/topol_Protein_chain_A.itp
- S1_input/MP-CAFEE/NA/S246N_H274Y/md_fin.gro
- S1_input/MP-CAFEE/NA/S246N_H274Y/posre_Ion_chain_A2.itp
- S1_input/MP-CAFEE/NA/S246N_H274Y/posre_ligand.itp
- S1_input/MP-CAFEE/NA/S246N_H274Y/posre_Protein_chain_A.itp
- S1_input/MP-CAFEE/NA/S246N_H274Y/topol_fin.top
- S1_input/MP-CAFEE/NA/S246N_H274Y/topol_Ion_chain_A2.itp
- S1_input/MP-CAFEE/NA/S246N_H274Y/topol_Protein_chain_A.itp
- S1_input/MP-CAFEE/NA/Wild/md_fin.gro
- S1_input/MP-CAFEE/NA/Wild/posre_Ion_chain_A2.itp
- S1_input/MP-CAFEE/NA/Wild/posre_ligand.itp
- S1_input/MP-CAFEE/NA/Wild/posre_Protein_chain_A.itp
- S1_input/MP-CAFEE/NA/Wild/topol_fin.top
- S1_input/MP-CAFEE/NA/Wild/topol_Ion_chain_A2.itp
- S1_input/MP-CAFEE/NA/Wild/topol_Protein_chain_A.itp
- S1_input/MutationFEP/ALK/APO_F1174I/dual_topology/02_md_fin.gro_F1174I_Ion2.itp
- S1_input/MutationFEP/ALK/APO_F1174I/dual_topology/03_md_fin.gro_F1174I_Protein_ed.itp
- S1_input/MutationFEP/ALK/APO_F1174I/dual_topology/index.ndx
- S1_input/MutationFEP/ALK/APO_F1174I/dual_topology/md_fin.gro
- S1_input/MutationFEP/ALK/APO_F1174I/dual_topology/topol_fin.top
- S1_input/MutationFEP/ALK/APO_F1174V/dual_topology/02_md_fin.gro_F1174V_Ion2.itp
- S1_input/MutationFEP/ALK/APO_F1174V/dual_topology/03_md_fin.gro_F1174V_Protein_ed.itp
- S1_input/MutationFEP/ALK/APO_F1174V/dual_topology/index.ndx
- S1_input/MutationFEP/ALK/APO_F1174V/dual_topology/md_fin.gro
- S1_input/MutationFEP/ALK/APO_F1174V/dual_topology/topol_fin.top
- S1_input/MutationFEP/ALK/APO_G1269A/dual_topology/02_md_fin.gro_g1269a_Ion2.itp
- S1_input/MutationFEP/ALK/APO_G1269A/dual_topology/03_md_fin.gro_g1269a_Protein_ed.itp
- S1_input/MutationFEP/ALK/APO_G1269A/dual_topology/index.ndx
- S1_input/MutationFEP/ALK/APO_G1269A/dual_topology/md_fin.gro
- S1_input/MutationFEP/ALK/APO_G1269A/dual_topology/topol_fin.top
- S1_input/MutationFEP/ALK/APO_I1171N/dual_topology/02_md_fin.gro_i1171n_Ion2.itp
- S1_input/MutationFEP/ALK/APO_I1171N/dual_topology/03_md_fin.gro_i1171n_Protein_ed.itp
- S1_input/MutationFEP/ALK/APO_I1171N/dual_topology/index.ndx
- S1_input/MutationFEP/ALK/APO_I1171N/dual_topology/md_fin.gro
- S1_input/MutationFEP/ALK/APO_I1171N/dual_topology/topol_fin.top
- S1_input/MutationFEP/ALK/APO_I1171T/dual_topology/02_md_fin.gro_I1171T_Ion2.itp
- S1_input/MutationFEP/ALK/APO_I1171T/dual_topology/03_md_fin.gro_I1171T_Protein_ed.itp
- S1_input/MutationFEP/ALK/APO_I1171T/dual_topology/index.ndx
- S1_input/MutationFEP/ALK/APO_I1171T/dual_topology/md_fin.gro
- S1_input/MutationFEP/ALK/APO_I1171T/dual_topology/topol_fin.top
- S1_input/MutationFEP/ALK/APO_L1196M/dual_topology/02_md_fin.gro_L1196M_Ion2.itp
- S1_input/MutationFEP/ALK/APO_L1196M/dual_topology/03_md_fin.gro_L1196M_Protein_ed.itp
- S1_input/MutationFEP/ALK/APO_L1196M/dual_topology/index.ndx
- S1_input/MutationFEP/ALK/APO_L1196M/dual_topology/md_fin.gro
- S1_input/MutationFEP/ALK/APO_L1196M/dual_topology/topol_fin.top
- S1_input/MutationFEP/ALK/APO_L1196Q/dual_topology/02_md_fin.gro_l1196q_Ion2.itp
- S1_input/MutationFEP/ALK/APO_L1196Q/dual_topology/03_md_fin.gro_l1196q_Protein_ed.itp
- S1_input/MutationFEP/ALK/APO_L1196Q/dual_topology/index.ndx
- S1_input/MutationFEP/ALK/APO_L1196Q/dual_topology/md_fin.gro
- S1_input/MutationFEP/ALK/APO_L1196Q/dual_topology/topol_fin.top
- S1_input/MutationFEP/ALK/APO_V1180L/dual_topology/02_md_fin.gro_V1180L_Ion2.itp
- S1_input/MutationFEP/ALK/APO_V1180L/dual_topology/03_md_fin.gro_V1180L_Protein_ed.itp
- S1_input/MutationFEP/ALK/APO_V1180L/dual_topology/index.ndx
- S1_input/MutationFEP/ALK/APO_V1180L/dual_topology/md_fin.gro
- S1_input/MutationFEP/ALK/APO_V1180L/dual_topology/topol_fin.top
- S1_input/MutationFEP/ALK/APO_V1185L/dual_topology/02_md_fin.gro_V1185L_Ion2.itp
- S1_input/MutationFEP/ALK/APO_V1185L/dual_topology/03_md_fin.gro_V1185L_Protein_ed.itp
- S1_input/MutationFEP/ALK/APO_V1185L/dual_topology/index.ndx
- S1_input/MutationFEP/ALK/APO_V1185L/dual_topology/md_fin.gro
- S1_input/MutationFEP/ALK/APO_V1185L/dual_topology/topol_fin.top
- S1_input/MutationFEP/ALK/HOLO_F1174I/dual_topology/02_md_fin.gro_F1174I_Ion2.itp
- S1_input/MutationFEP/ALK/HOLO_F1174I/dual_topology/02_md_fin.gro_F1174I_Ion2_pr.itp
- S1_input/MutationFEP/ALK/HOLO_F1174I/dual_topology/03_md_fin.gro_F1174I_Protein_ed.itp
- S1_input/MutationFEP/ALK/HOLO_F1174I/dual_topology/index.ndx
- S1_input/MutationFEP/ALK/HOLO_F1174I/dual_topology/md_fin.gro
[truncated: 535 more entries]
