# Supplementary material for: Improvement in predicting drug sensitivity changes associated with protein mutations using a molecular dynamics based alchemical mutation method
Source: Sci Rep. 2020 Feb 7;10:2161. doi: 10.1038/s41598-020-58877-9 (PMC7005789; doi:10.1038/s41598-020-58877-9)
Supplement: Supplementary file 2 — Supplementary Information. [file 41598_2020_58877_MOESM2_ESM.zip › S1_input/MP-CAFEE/ALK/F1174I/md_fin.gro]

Generated by trjconv : TRANSFERASE/TRANSFERASE INHIBITOR in water t= 14000.00000
41744
 1085ACE    CH3    1   4.413  10.020   3.249
 1085ACE   HH31    2   4.365   9.996   3.344
 1085ACE   HH32    3   4.377   9.942   3.182
 1085ACE   HH33    4   4.519   9.998   3.264
 1085ACE      C    5   4.375  10.163   3.214
 1085ACE      O    6   4.305  10.200   3.120
 1086SER      N    7   4.434  10.260   3.283
 1086SER      H    8   4.503  10.231   3.350
 1086SER     CA    9   4.414  10.403   3.272
 1086SER     HA   10   4.308  10.429   3.277
 1086SER     CB   11   4.497  10.461   3.386
 1086SER    HB1   12   4.460  10.409   3.474
 1086SER    HB2   13   4.482  10.567   3.409
 1086SER     OG   14   4.636  10.439   3.373
 1086SER     HG   15   4.672  10.431   3.462
 1086SER      C   16   4.472  10.456   3.141
 1086SER      O   17   4.539  10.390   3.063
 1087THR      N   18   4.450  10.586   3.118
 1087THR      H   19   4.385  10.643   3.169
 1087THR     CA   20   4.516  10.660   3.012
 1087THR     HA   21   4.489  10.608   2.919
 1087THR     CB   22   4.460  10.802   3.011
 1087THR     HB   23   4.508  10.869   2.940
 1087THR    CG2   24   4.311  10.810   2.977
 1087THR   HG21   25   4.274  10.912   2.989
 1087THR   HG22   26   4.311  10.784   2.872
 1087THR   HG23   27   4.246  10.752   3.043
 1087THR    OG1   28   4.486  10.852   3.140
 1087THR    HG1   29   4.481  10.948   3.133
 1087THR      C   30   4.667  10.643   3.014
 1087THR      O   31   4.720  10.629   2.905
 1088ILE      N   32   4.731  10.650   3.131
 1088ILE      H   33   4.676  10.667   3.214
 1088ILE     CA   34   4.876  10.647   3.142
 1088ILE     HA   35   4.912  10.713   3.064
 1088ILE     CB   36   4.926  10.685   3.281
 1088ILE     HB   37   4.888  10.621   3.360
 1088ILE    CG2   38   5.079  10.675   3.280
 1088ILE   HG21   39   5.118  10.742   3.204
 1088ILE   HG22   40   5.113  10.694   3.382
 1088ILE   HG23   41   5.107  10.570   3.270
 1088ILE    CG1   42   4.872  10.823   3.317
 1088ILE   HG11   43   4.933  10.848   3.404
 1088ILE   HG12   44   4.766  10.823   3.340
 1088ILE     CD   45   4.889  10.934   3.213
 1088ILE    HD1   46   4.995  10.932   3.190
 1088ILE    HD2   47   4.823  10.909   3.129
 1088ILE    HD3   48   4.874  11.031   3.259
 1088ILE      C   49   4.934  10.509   3.114
 1088ILE      O   50   5.024  10.495   3.032
 1089MET      N   51   4.868  10.404   3.163
 1089MET      H   52   4.782  10.418   3.215
 1089MET     CA   53   4.882  10.271   3.108
 1089MET     HA   54   4.986  10.240   3.122
 1089MET     CB   55   4.800  10.179   3.198
 1089MET    HB1   56   4.696  10.211   3.199
 1089MET    HB2   57   4.838  10.196   3.299
 1089MET     CG   58   4.802  10.027   3.184
 1089MET    HG1   59   4.781  10.005   3.079
 1089MET    HG2   60   4.731   9.976   3.249
 1089MET     SD   61   4.960   9.953   3.234
 1089MET     CE   62   4.959   9.981   3.412
 1089MET    HE1   63   4.945  10.088   3.429
 1089MET    HE2   64   4.890   9.919   3.471
 1089MET    HE3   65   5.065   9.968   3.436
 1089MET      C   66   4.848  10.251   2.961
 1089MET      O   67   4.917  10.174   2.894
 1090THR      N   68   4.753  10.324   2.903
 1090THR      H   69   4.702  10.392   2.958
 1090THR     CA   70   4.721  10.315   2.762
 1090THR     HA   71   4.713  10.211   2.730
 1090THR     CB   72   4.584  10.374   2.728
 1090THR     HB   73   4.582  10.482   2.739
 1090THR    CG2   74   4.546  10.337   2.585
 1090THR   HG21   75   4.510  10.235   2.569
 1090THR   HG22   76   4.463  10.398   2.550
 1090THR   HG23   77   4.631  10.353   2.518
 1090THR    OG1   78   4.489  10.317   2.816
 1090THR    HG1   79   4.512  10.342   2.906
 1090THR      C   80   4.840  10.366   2.682
 1090THR      O   81   4.880  10.315   2.577
 1091ASP      N   82   4.908  10.474   2.718
 1091ASP      H   83   4.867  10.536   2.787
 1091ASP     CA   84   5.030  10.532   2.664
 1091ASP     HA   85   5.011  10.552   2.559
 1091ASP     CB   86   5.057  10.665   2.733
 1091ASP    HB1   87   5.159  10.647   2.768
 1091ASP    HB2   88   5.001  10.672   2.827
 1091ASP     CG   89   5.051  10.795   2.654
 1091ASP    OD1   90   5.073  10.900   2.719
 1091ASP    OD2   91   5.023  10.792   2.532
 1091ASP      C   92   5.144  10.432   2.668
 1091ASP      O   93   5.208  10.420   2.563
 1092TYR      N   94   5.179  10.361   2.776
 1092TYR      H   95   5.124  10.373   2.859
 1092TYR     CA   96   5.283  10.261   2.782
 1092TYR     HA   97   5.378  10.295   2.739
 1092TYR     CB   98   5.323  10.244   2.928
 1092TYR    HB1   99   5.234  10.266   2.988
 1092TYR    HB2  100   5.400  10.310   2.966
 1092TYR     CG  101   5.388  10.112   2.964
 1092TYR    CD1  102   5.330  10.024   3.056
 1092TYR    HD1  103   5.233  10.044   3.100
 1092TYR    CE1  104   5.390   9.904   3.096
 1092TYR    HE1  105   5.338   9.848   3.172
 1092TYR     CZ  106   5.502   9.860   3.024
 1092TYR     OH  107   5.556   9.736   3.042
 1092TYR     HH  108   5.634   9.729   2.986
 1092TYR    CE2  109   5.563   9.951   2.935
 1092TYR    HE2  110   5.653   9.922   2.883
 1092TYR    CD2  111   5.510  10.076   2.905
 1092TYR    HD2  112   5.555  10.149   2.839
 1092TYR      C  113   5.253  10.128   2.715
 1092TYR      O  114   5.347  10.060   2.673
 1093ASN      N  115   5.126  10.095   2.693
 1093ASN      H  116   5.053  10.150   2.737
 1093ASN     CA  117   5.081   9.986   2.609
 1093ASN     HA  118   4.978   9.973   2.642
 1093ASN     CB  119   5.079  10.028   2.463
 1093ASN    HB1  120   5.178  10.029   2.417
 1093ASN    HB2  121   5.044  10.131   2.451
 1093ASN     CG  122   4.989   9.938   2.379
 1093ASN    OD1  123   4.882   9.907   2.431
 1093ASN    ND2  124   5.018   9.915   2.251
 1093ASN   HD21  125   5.105   9.946   2.211
 1093ASN   HD22  126   4.963   9.854   2.191
 1093ASN      C  127   5.149   9.851   2.623
 1093ASN      O  128   5.200   9.794   2.527
 1094PRO      N  129   5.147   9.789   2.742
 1094PRO     CD  130   5.094   9.838   2.867
 1094PRO    HD1  131   5.000   9.889   2.846
 1094PRO    HD2  132   5.166   9.908   2.911
 1094PRO     CG  133   5.069   9.716   2.954
 1094PRO    HG1  134   4.968   9.684   2.929
 1094PRO    HG2  135   5.070   9.740   3.060
 1094PRO     CB  136   5.176   9.615   2.913
 1094PRO    HB1  137   5.134   9.514   2.908
 1094PRO    HB2  138   5.267   9.636   2.969
 1094PRO     CA  139   5.197   9.655   2.767
 1094PRO     HA  140   5.303   9.656   2.743
 1094PRO      C  141   5.132   9.556   2.672
 1094PRO      O  142   5.013   9.547   2.643
 1095ASN      N  143   5.210   9.459   2.622
 1095ASN      H  144   5.305   9.454   2.655
 1095ASN     CA  145   5.177   9.363   2.518
 1095ASN     HA  146   5.077   9.384   2.481
 1095ASN     CB  147   5.266   9.382   2.396
 1095ASN    HB1  148   5.270   9.487   2.368
 1095ASN    HB2  149   5.227   9.320   2.315
 1095ASN     CG  150   5.410   9.337   2.418
 1095ASN    OD1  151   5.438   9.218   2.422
 1095ASN    ND2  152   5.517   9.417   2.426
 1095ASN   HD21  153   5.511   9.518   2.425
 1095ASN   HD22  154   5.603   9.365   2.415
 1095ASN      C  155   5.169   9.215   2.555
 1095ASN      O  156   5.209   9.183   2.667
 1096TYR      N  157   5.091   9.136   2.480
 1096TYR      H  158   5.068   9.176   2.390
 1096TYR     CA  159   5.073   8.994   2.503
 1096TYR     HA  160   5.149   8.973   2.578
 1096TYR     CB  161   4.930   8.980   2.553
 1096TYR    HB1  162   4.852   9.025   2.491
 1096TYR    HB2  163   4.928   9.032   2.649
 1096TYR     CG  164   4.896   8.836   2.585
 1096TYR    CD1  165   4.967   8.770   2.687
 1096TYR    HD1  166   5.046   8.808   2.749
 1096TYR    CE1  167   4.948   8.632   2.700
 1096TYR    HE1  168   5.010   8.576   2.768
 1096TYR     CZ  169   4.857   8.566   2.615
 1096TYR     OH  170   4.840   8.431   2.631
 1096TYR     HH  171   4.774   8.387   2.578
 1096TYR    CE2  172   4.772   8.639   2.529
 1096TYR    HE2  173   4.699   8.594   2.463
 1096TYR    CD2  174   4.796   8.775   2.508
 1096TYR    HD2  175   4.743   8.825   2.429
 1096TYR      C  176   5.117   8.916   2.380
 1096TYR      O  177   5.139   8.967   2.270
 1097CYS      N  178   5.135   8.784   2.389
 1097CYS      H  179   5.099   8.751   2.478
 1097CYS     CA  180   5.169   8.687   2.287
 1097CYS     HA  181   5.132   8.730   2.193
 1097CYS     CB  182   5.320   8.677   2.276
 1097CYS    HB1  183   5.366   8.624   2.359
 1097CYS    HB2  184   5.353   8.781   2.265
 1097CYS     SG  185   5.353   8.577   2.128
 1097CYS     HG  186   5.468   8.636   2.094
 1097CYS      C  187   5.111   8.548   2.306
 1097CYS      O  188   5.143   8.480   2.403
 1098PHE      N  189   5.024   8.504   2.215
 1098PHE      H  190   4.994   8.573   2.147
 1098PHE     CA  191   4.965   8.373   2.200
 1098PHE     HA  192   5.030   8.298   2.246
 1098PHE     CB  193   4.836   8.383   2.281
 1098PHE    HB1  194   4.764   8.451   2.234
 1098PHE    HB2  195   4.854   8.408   2.386
 1098PHE     CG  196   4.767   8.249   2.285
 1098PHE    CD1  197   4.806   8.143   2.367
 1098PHE    HD1  198   4.899   8.152   2.421
 1098PHE    CE1  199   4.739   8.020   2.363
 1098PHE    HE1  200   4.782   7.932   2.408
 1098PHE     CZ  201   4.621   8.005   2.288
 1098PHE     HZ  202   4.565   7.913   2.287
 1098PHE    CE2  203   4.582   8.113   2.209
 1098PHE    HE2  204   4.499   8.104   2.140
 1098PHE    CD2  205   4.652   8.234   2.206
 1098PHE    HD2  206   4.610   8.310   2.142
 1098PHE      C  207   4.944   8.334   2.054
 1098PHE      O  208   4.918   8.415   1.966
 1099ALA      N  209   4.954   8.203   2.027
 1099ALA      H  210   4.964   8.143   2.108
 1099ALA     CA  211   4.957   8.140   1.897
 1099ALA     HA  212   4.988   8.039   1.920
 1099ALA     CB  213   4.815   8.140   1.841
 1099ALA    HB1  214   4.741   8.120   1.919
 1099ALA    HB2  215   4.788   8.238   1.802
 1099ALA    HB3  216   4.807   8.068   1.759
 1099ALA      C  217   5.064   8.196   1.805
 1099ALA      O  218   5.044   8.207   1.684
 1100GLY      N  219   5.178   8.240   1.858
 1100GLY      H  220   5.193   8.243   1.958
 1100GLY     CA  221   5.273   8.317   1.780
 1100GLY    HA1  222   5.286   8.261   1.688
 1100GLY    HA2  223   5.369   8.332   1.830
 1100GLY      C  224   5.224   8.454   1.736
 1100GLY      O  225   5.278   8.503   1.637
 1101LYS      N  226   5.111   8.511   1.778
 1101LYS      H  227   5.066   8.461   1.853
 1101LYS     CA  228   5.057   8.640   1.737
 1101LYS     HA  229   5.117   8.696   1.665
 1101LYS     CB  230   4.914   8.625   1.684
 1101LYS    HB1  231   4.867   8.722   1.669
 1101LYS    HB2  232   4.844   8.569   1.746
 1101LYS     CG  233   4.921   8.561   1.546
 1101LYS    HG1  234   4.994   8.481   1.546
 1101LYS    HG2  235   4.955   8.624   1.464
 1101LYS     CD  236   4.785   8.497   1.520
 1101LYS    HD1  237   4.708   8.575   1.518
 1101LYS    HD2  238   4.763   8.428   1.601
 1101LYS     CE  239   4.777   8.411   1.393
 1101LYS    HE1  240   4.673   8.377   1.392
 1101LYS    HE2  241   4.841   8.327   1.418
 1101LYS     NZ  242   4.814   8.476   1.267
 1101LYS    HZ1  243   4.898   8.531   1.262
 1101LYS    HZ2  244   4.818   8.417   1.185
 1101LYS    HZ3  245   4.737   8.533   1.233
 1101LYS      C  246   5.057   8.735   1.856
 1101LYS      O  247   5.044   8.695   1.971
 1102THR      N  248   5.065   8.866   1.834
 1102THR      H  249   5.075   8.892   1.737
 1102THR     CA  250   5.089   8.973   1.929
 1102THR     HA  251   5.114   8.922   2.022
 1102THR     CB  252   5.205   9.056   1.875
 1102THR     HB  253   5.228   9.143   1.938
 1102THR    CG2  254   5.335   8.978   1.862
 1102THR   HG21  255   5.370   8.927   1.952
 1102THR   HG22  256   5.326   8.908   1.779
 1102THR   HG23  257   5.421   9.036   1.827
 1102THR    OG1  258   5.178   9.106   1.746
 1102THR    HG1  259   5.233   9.184   1.740
 1102THR      C  260   4.962   9.055   1.949
 1102THR      O  261   4.882   9.062   1.856
 1103SER      N  262   4.945   9.116   2.067
 1103SER      H  263   5.016   9.106   2.138
 1103SER     CA  264   4.826   9.191   2.104
 1103SER     HA  265   4.786   9.243   2.017
 1103SER     CB  266   4.727   9.089   2.160
 1103SER    HB1  267   4.694   9.032   2.073
 1103SER    HB2  268   4.644   9.148   2.198
 1103SER     OG  269   4.778   9.004   2.261
 1103SER     HG  270   4.819   8.929   2.218
 1103SER      C  271   4.864   9.296   2.207
 1103SER      O  272   4.971   9.278   2.266
 1104SER      N  273   4.786   9.401   2.235
 1104SER      H  274   4.692   9.396   2.199
 1104SER     CA  275   4.813   9.499   2.338
 1104SER     HA  276   4.869   9.447   2.416
 1104SER     CB  277   4.910   9.607   2.291
 1104SER    HB1  278   5.000   9.564   2.246
 1104SER    HB2  279   4.950   9.669   2.371
 1104SER     OG  280   4.840   9.687   2.198
 1104SER     HG  281   4.794   9.624   2.142
 1104SER      C  282   4.686   9.555   2.401
 1104SER      O  283   4.577   9.526   2.354
 1105ILE      N  284   4.696   9.645   2.499
 1105ILE      H  285   4.788   9.659   2.539
 1105ILE     CA  286   4.583   9.709   2.562
 1105ILE     HA  287   4.510   9.629   2.574
 1105ILE     CB  288   4.608   9.759   2.704
 1105ILE     HB  289   4.600   9.674   2.771
 1105ILE    CG2  290   4.752   9.805   2.723
 1105ILE   HG21  291   4.756   9.894   2.660
 1105ILE   HG22  292   4.772   9.828   2.828
 1105ILE   HG23  293   4.818   9.722   2.696
 1105ILE    CG1  294   4.515   9.871   2.751
 1105ILE   HG11  295   4.413   9.844   2.722
 1105ILE   HG12  296   4.540   9.964   2.701
 1105ILE     CD  297   4.515   9.903   2.900
 1105ILE    HD1  298   4.613   9.921   2.945
 1105ILE    HD2  299   4.459   9.988   2.939
 1105ILE    HD3  300   4.475   9.815   2.950
 1105ILE      C  301   4.522   9.811   2.466
 1105ILE      O  302   4.401   9.832   2.464
 1106SER      N  303   4.601   9.857   2.369
 1106SER      H  304   4.698   9.831   2.376
 1106SER     CA  305   4.554   9.939   2.260
 1106SER     HA  306   4.501  10.022   2.307
 1106SER     CB  307   4.671  10.010   2.192
 1106SER    HB1  308   4.636  10.065   2.105
 1106SER    HB2  309   4.741   9.933   2.162
 1106SER     OG  310   4.731  10.092   2.290
 1106SER     HG  311   4.788  10.036   2.343
 1106SER      C  312   4.457   9.870   2.165
 1106SER      O  313   4.387   9.939   2.092
 1107ASP      N  314   4.437   9.738   2.171
 1107ASP      H  315   4.493   9.693   2.242
 1107ASP     CA  316   4.343   9.662   2.092
 1107ASP     HA  317   4.278   9.728   2.035
 1107ASP     CB  318   4.414   9.583   1.982
 1107ASP    HB1  319   4.437   9.649   1.898
 1107ASP    HB2  320   4.338   9.512   1.947
 1107ASP     CG  321   4.541   9.510   2.023
 1107ASP    OD1  322   4.646   9.576   2.009
 1107ASP    OD2  323   4.537   9.395   2.073
 1107ASP      C  324   4.251   9.567   2.168
 1107ASP      O  325   4.172   9.498   2.105
 1108LEU      N  326   4.241   9.569   2.301
 1108LEU      H  327   4.316   9.620   2.347
 1108LEU     CA  328   4.125   9.522   2.373
 1108LEU     HA  329   4.107   9.421   2.336
 1108LEU     CB  330   4.155   9.525   2.523
 1108LEU    HB1  331   4.061   9.490   2.566
 1108LEU    HB2  332   4.168   9.630   2.546
 1108LEU     CG  333   4.262   9.433   2.580
 1108LEU     HG  334   4.355   9.455   2.527
 1108LEU    CD1  335   4.295   9.465   2.725
 1108LEU   HD11  336   4.382   9.406   2.756
 1108LEU   HD12  337   4.315   9.571   2.742
 1108LEU   HD13  338   4.212   9.434   2.788
 1108LEU    CD2  339   4.234   9.283   2.568
 1108LEU   HD21  340   4.319   9.227   2.607
 1108LEU   HD22  341   4.138   9.264   2.615
 1108LEU   HD23  342   4.219   9.257   2.464
 1108LEU      C  343   4.002   9.608   2.345
 1108LEU      O  344   4.013   9.730   2.329
 1109LYS      N  345   3.887   9.543   2.332
 1109LYS      H  346   3.877   9.450   2.371
 1109LYS     CA  347   3.766   9.613   2.293
 1109LYS     HA  348   3.791   9.679   2.210
 1109LYS     CB  349   3.662   9.511   2.249
 1109LYS    HB1  350   3.615   9.455   2.331
 1109LYS    HB2  351   3.717   9.436   2.192
 1109LYS     CG  352   3.557   9.558   2.149
 1109LYS    HG1  353   3.583   9.510   2.055
 1109LYS    HG2  354   3.579   9.665   2.138
 1109LYS     CD  355   3.413   9.539   2.196
 1109LYS    HD1  356   3.410   9.581   2.296
 1109LYS    HD2  357   3.385   9.433   2.195
 1109LYS     CE  358   3.319   9.624   2.111
 1109LYS    HE1  359   3.216   9.593   2.130
 1109LYS    HE2  360   3.357   9.619   2.009
 1109LYS     NZ  361   3.318   9.761   2.163
 1109LYS    HZ1  362   3.329   9.765   2.264
 1109LYS    HZ2  363   3.392   9.814   2.119
 1109LYS    HZ3  364   3.233   9.807   2.132
 1109LYS      C  365   3.710   9.705   2.401
 1109LYS      O  366   3.663   9.666   2.508
 1110GLU      N  367   3.711   9.834   2.370
 1110GLU      H  368   3.746   9.858   2.278
 1110GLU     CA  369   3.664   9.940   2.456
 1110GLU     HA  370   3.701   9.920   2.557
 1110GLU     CB  371   3.720  10.072   2.405
 1110GLU    HB1  372   3.654  10.091   2.320
 1110GLU    HB2  373   3.824  10.075   2.373
 1110GLU     CG  374   3.691  10.178   2.511
 1110GLU    HG1  375   3.749  10.162   2.602
 1110GLU    HG2  376   3.585  10.197   2.530
 1110GLU     CD  377   3.738  10.312   2.455
 1110GLU    OE1  378   3.650  10.399   2.442
 1110GLU    OE2  379   3.858  10.325   2.424
 1110GLU      C  380   3.513   9.948   2.476
 1110GLU      O  381   3.441   9.943   2.376
 1111VAL      N  382   3.472   9.976   2.600
 1111VAL      H  383   3.536   9.982   2.677
 1111VAL     CA  384   3.337  10.010   2.643
 1111VAL     HA  385   3.296  10.044   2.547
 1111VAL     CB  386   3.262   9.887   2.693
 1111VAL     HB  387   3.314   9.834   2.774
 1111VAL    CG1  388   3.126   9.931   2.746
 1111VAL   HG11  389   3.137   9.996   2.833
 1111VAL   HG12  390   3.060   9.982   2.676
 1111VAL   HG13  391   3.075   9.844   2.787
 1111VAL    CG2  392   3.251   9.785   2.581
 1111VAL   HG21  393   3.191   9.830   2.501
 1111VAL   HG22  394   3.354   9.768   2.550
 1111VAL   HG23  395   3.214   9.695   2.631
 1111VAL      C  396   3.336  10.120   2.748
 1111VAL      O  397   3.399  10.100   2.851
 1112PRO      N  398   3.260  10.227   2.725
 1112PRO     CD  399   3.197  10.268   2.601
 1112PRO    HD1  400   3.136  10.188   2.557
 1112PRO    HD2  401   3.264  10.295   2.520
 1112PRO     CG  402   3.108  10.389   2.628
 1112PRO    HG1  403   3.016  10.344   2.665
 1112PRO    HG2  404   3.094  10.453   2.541
 1112PRO     CB  405   3.184  10.462   2.739
 1112PRO    HB1  406   3.117  10.520   2.802
 1112PRO    HB2  407   3.258  10.526   2.690
 1112PRO     CA  408   3.249  10.344   2.810
 1112PRO     HA  409   3.352  10.368   2.838
 1112PRO      C  410   3.177  10.318   2.942
 1112PRO      O  411   3.065  10.268   2.946
 1113ARG      N  412   3.240  10.346   3.056
 1113ARG      H  413   3.328  10.394   3.041
 1113ARG     CA  414   3.194  10.337   3.193
 1113ARG     HA  415   3.204  10.235   3.228
 1113ARG     CB  416   3.280  10.425   3.284
 1113ARG    HB1  417   3.260  10.531   3.270
 1113ARG    HB2  418   3.386  10.405   3.271
 1113ARG     CG  419   3.255  10.403   3.433
 1113ARG    HG1  420   3.149  10.424   3.440
 1113ARG    HG2  421   3.324  10.464   3.491
 1113ARG     CD  422   3.261  10.258   3.481
 1113ARG    HD1  423   3.174  10.209   3.437
 1113ARG    HD2  424   3.242  10.257   3.589
 1113ARG     NE  425   3.383  10.185   3.450
 1113ARG     HE  426   3.387  10.152   3.355
 1113ARG     CZ  427   3.472  10.135   3.537
 1113ARG    NH1  428   3.467  10.169   3.666
 1113ARG   HH11  429   3.418  10.251   3.700
 1113ARG   HH12  430   3.507  10.099   3.727
 1113ARG    NH2  431   3.577  10.059   3.502
 1113ARG   HH21  432   3.593  10.020   3.410
 1113ARG   HH22  433   3.641  10.026   3.572
 1113ARG      C  434   3.045  10.368   3.203
 1113ARG      O  435   2.979  10.285   3.265
 1114LYS      N  436   2.999  10.482   3.151
 1114LYS      H  437   3.058  10.559   3.122
 1114LYS     CA  438   2.863  10.524   3.176
 1114LYS     HA  439   2.846  10.534   3.284
 1114LYS     CB  440   2.860  10.664   3.116
 1114LYS    HB1  441   2.942  10.724   3.156
 1114LYS    HB2  442   2.762  10.704   3.144
 1114LYS     CG  443   2.864  10.660   2.963
 1114LYS    HG1  444   2.772  10.611   2.932
 1114LYS    HG2  445   2.942  10.590   2.935
 1114LYS     CD  446   2.863  10.796   2.894
 1114LYS    HD1  447   2.969  10.820   2.887
 1114LYS    HD2  448   2.803  10.854   2.965
 1114LYS     CE  449   2.799  10.813   2.757
 1114LYS    HE1  450   2.803  10.920   2.736
 1114LYS    HE2  451   2.692  10.792   2.760
 1114LYS     NZ  452   2.855  10.735   2.646
 1114LYS    HZ1  453   2.834  10.768   2.553
 1114LYS    HZ2  454   2.955  10.749   2.653
 1114LYS    HZ3  455   2.843  10.636   2.662
 1114LYS      C  456   2.753  10.432   3.126
 1114LYS      O  457   2.642  10.436   3.180
 1115ASN      N  458   2.777  10.354   3.020
 1115ASN      H  459   2.868  10.367   2.977
 1115ASN     CA  460   2.688  10.258   2.957
 1115ASN     HA  461   2.582  10.284   2.963
 1115ASN     CB  462   2.715  10.262   2.807
 1115ASN    HB1  463   2.657  10.190   2.749
 1115ASN    HB2  464   2.819  10.237   2.787
 1115ASN     CG  465   2.698  10.403   2.750
 1115ASN    OD1  466   2.789  10.467   2.699
 1115ASN    ND2  467   2.580  10.458   2.780
 1115ASN   HD21  468   2.498  10.418   2.822
 1115ASN   HD22  469   2.588  10.555   2.752
 1115ASN      C  470   2.699  10.119   3.019
 1115ASN      O  471   2.648  10.026   2.958
 1116ILE      N  472   2.769  10.098   3.131
 1116ILE      H  473   2.825  10.174   3.168
 1116ILE     CA  474   2.771   9.975   3.207
 1116ILE     HA  475   2.728   9.901   3.140
 1116ILE     CB  476   2.914   9.932   3.236
 1116ILE     HB  477   2.950  10.011   3.303
 1116ILE    CG2  478   2.914   9.800   3.313
 1116ILE   HG21  479   2.862   9.723   3.257
 1116ILE   HG22  480   3.018   9.772   3.326
 1116ILE   HG23  481   2.854   9.797   3.404
 1116ILE    CG1  482   3.003   9.920   3.112
 1116ILE   HG11  483   2.983   9.995   3.035
 1116ILE   HG12  484   2.992   9.817   3.078
 1116ILE     CD  485   3.152   9.922   3.143
 1116ILE    HD1  486   3.175  10.012   3.202
 1116ILE    HD2  487   3.182   9.830   3.193
 1116ILE    HD3  488   3.211   9.925   3.052
 1116ILE      C  489   2.684   9.999   3.331
 1116ILE      O  490   2.715  10.093   3.403
 1117THR      N  491   2.608   9.897   3.371
 1117THR      H  492   2.602   9.834   3.292
 1117THR     CA  493   2.552   9.888   3.504
 1117THR     HA  494   2.609   9.958   3.566
 1117THR     CB  495   2.404   9.922   3.510
 1117THR     HB  496   2.344   9.835   3.484
 1117THR    CG2  497   2.368   9.980   3.647
 1117THR   HG21  498   2.403  10.081   3.665
 1117THR   HG22  499   2.260   9.994   3.656
 1117THR   HG23  500   2.393   9.916   3.732
 1117THR    OG1  501   2.363  10.024   3.422
 1117THR    HG1  502   2.382   9.994   3.332
 1117THR      C  503   2.580   9.753   3.571
 1117THR      O  504   2.563   9.647   3.512
 1118LEU      N  505   2.637   9.757   3.691
 1118LEU      H  506   2.648   9.850   3.727
 1118LEU     CA  507   2.648   9.640   3.778
 1118LEU     HA  508   2.668   9.551   3.718
 1118LEU     CB  509   2.770   9.648   3.869
 1118LEU    HB1  510   2.748   9.601   3.964
 1118LEU    HB2  511   2.794   9.752   3.892
 1118LEU     CG  512   2.895   9.584   3.808
 1118LEU     HG  513   2.877   9.479   3.784
 1118LEU    CD1  514   2.934   9.641   3.673
 1118LEU   HD11  515   2.935   9.750   3.676
 1118LEU   HD12  516   3.024   9.588   3.641
 1118LEU   HD13  517   2.859   9.615   3.598
 1118LEU    CD2  518   3.012   9.588   3.906
 1118LEU   HD21  519   2.984   9.540   4.000
 1118LEU   HD22  520   3.099   9.537   3.865
 1118LEU   HD23  521   3.042   9.689   3.934
 1118LEU      C  522   2.515   9.614   3.847
 1118LEU      O  523   2.451   9.701   3.907
 1119ILE      N  524   2.471   9.490   3.826
 1119ILE      H  525   2.523   9.413   3.787
 1119ILE     CA  526   2.337   9.450   3.866
 1119ILE     HA  527   2.283   9.543   3.884
 1119ILE     CB  528   2.266   9.375   3.754
 1119ILE     HB  529   2.336   9.294   3.730
 1119ILE    CG2  530   2.128   9.316   3.780
 1119ILE   HG21  531   2.055   9.390   3.813
 1119ILE   HG22  532   2.097   9.273   3.684
 1119ILE   HG23  533   2.134   9.243   3.860
 1119ILE    CG1  534   2.260   9.456   3.625
 1119ILE   HG11  535   2.236   9.384   3.547
 1119ILE   HG12  536   2.361   9.491   3.601
 1119ILE     CD  537   2.176   9.583   3.630
 1119ILE    HD1  538   2.234   9.667   3.669
 1119ILE    HD2  539   2.157   9.602   3.524
 1119ILE    HD3  540   2.082   9.560   3.680
 1119ILE      C  541   2.344   9.364   3.991
 1119ILE      O  542   2.296   9.413   4.093
 1120ARG      N  543   2.426   9.258   3.999
 1120ARG      H  544   2.488   9.221   3.928
 1120ARG     CA  545   2.422   9.178   4.119
 1120ARG     HA  546   2.414   9.249   4.201
 1120ARG     CB  547   2.295   9.093   4.123
 1120ARG    HB1  548   2.202   9.149   4.115
 1120ARG    HB2  549   2.294   9.032   4.214
 1120ARG     CG  550   2.282   8.995   4.007
 1120ARG    HG1  551   2.369   8.930   4.019
 1120ARG    HG2  552   2.281   9.039   3.908
 1120ARG     CD  553   2.152   8.916   4.016
 1120ARG    HD1  554   2.069   8.985   4.001
 1120ARG    HD2  555   2.141   8.868   4.113
 1120ARG     NE  556   2.142   8.810   3.916
 1120ARG     HE  557   2.159   8.844   3.822
 1120ARG     CZ  558   2.142   8.676   3.926
 1120ARG    NH1  559   2.173   8.602   3.819
 1120ARG   HH11  560   2.194   8.650   3.733
 1120ARG   HH12  561   2.184   8.502   3.828
 1120ARG    NH2  562   2.097   8.614   4.036
 1120ARG   HH21  563   2.073   8.672   4.115
 1120ARG   HH22  564   2.072   8.516   4.030
 1120ARG      C  565   2.549   9.097   4.138
 1120ARG      O  566   2.619   9.057   4.045
 1121GLY      N  567   2.579   9.056   4.262
 1121GLY      H  568   2.529   9.095   4.340
 1121GLY     CA  569   2.694   8.973   4.295
 1121GLY    HA1  570   2.711   8.996   4.400
 1121GLY    HA2  571   2.784   9.004   4.241
 1121GLY      C  572   2.665   8.826   4.272
 1121GLY      O  573   2.553   8.776   4.280
 1122LEU      N  574   2.773   8.756   4.235
 1122LEU      H  575   2.856   8.808   4.212
 1122LEU     CA  576   2.778   8.616   4.195
 1122LEU     HA  577   2.684   8.562   4.206
 1122LEU     CB  578   2.806   8.596   4.047
 1122LEU    HB1  579   2.788   8.492   4.019
 1122LEU    HB2  580   2.910   8.619   4.025
 1122LEU     CG  581   2.718   8.674   3.949
 1122LEU     HG  582   2.731   8.781   3.968
 1122LEU    CD1  583   2.762   8.650   3.805
 1122LEU   HD11  584   2.752   8.547   3.770
 1122LEU   HD12  585   2.711   8.724   3.744
 1122LEU   HD13  586   2.867   8.677   3.800
 1122LEU    CD2  587   2.573   8.634   3.976
 1122LEU   HD21  588   2.529   8.668   4.069
 1122LEU   HD22  589   2.498   8.660   3.901
 1122LEU   HD23  590   2.566   8.525   3.969
 1122LEU      C  591   2.890   8.539   4.262
 1122LEU      O  592   2.876   8.419   4.283
 1123GLY      N  593   3.002   8.606   4.293
 1123GLY      H  594   2.996   8.705   4.276
 1123GLY     CA  595   3.121   8.541   4.344
 1123GLY    HA1  596   3.135   8.461   4.272
 1123GLY    HA2  597   3.095   8.489   4.437
 1123GLY      C  598   3.250   8.619   4.363
 1123GLY      O  599   3.265   8.733   4.319
 1124HIS      N  600   3.349   8.555   4.426
 1124HIS      H  601   3.328   8.462   4.460
 1124HIS     CA  602   3.482   8.602   4.458
 1124HIS     HA  603   3.505   8.691   4.399
 1124HIS     CB  604   3.492   8.646   4.604
 1124HIS    HB1  605   3.583   8.705   4.618
 1124HIS    HB2  606   3.491   8.553   4.662
 1124HIS     CG  607   3.380   8.740   4.638
 1124HIS    ND1  608   3.280   8.723   4.733
 1124HIS    CE1  609   3.202   8.831   4.728
 1124HIS    HE1  610   3.116   8.856   4.788
 1124HIS    NE2  611   3.245   8.914   4.631
 1124HIS    HE2  612   3.201   9.004   4.616
 1124HIS    CD2  613   3.358   8.859   4.573
 1124HIS    HD2  614   3.425   8.916   4.511
 1124HIS      C  615   3.594   8.509   4.417
 1124HIS      O  616   3.577   8.390   4.389
 1125GLY      N  617   3.712   8.571   4.419
 1125GLY      H  618   3.710   8.672   4.430
 1125GLY     CA  619   3.845   8.528   4.380
 1125GLY    HA1  620   3.877   8.586   4.294
 1125GLY    HA2  621   3.839   8.421   4.356
 1125GLY      C  622   3.951   8.546   4.488
 1125GLY      O  623   3.910   8.576   4.600
 1126ALA      N  624   4.077   8.511   4.459
 1126ALA      H  625   4.104   8.480   4.367
 1126ALA     CA  626   4.188   8.542   4.547
 1126ALA     HA  627   4.172   8.503   4.648
 1126ALA     CB  628   4.308   8.474   4.481
 1126ALA    HB1  629   4.398   8.519   4.522
 1126ALA    HB2  630   4.309   8.367   4.503
 1126ALA    HB3  631   4.300   8.496   4.374
 1126ALA      C  632   4.211   8.691   4.561
 1126ALA      O  633   4.254   8.742   4.665
 1127PHE      N  634   4.175   8.765   4.456
 1127PHE      H  635   4.151   8.721   4.368
 1127PHE     CA  636   4.197   8.908   4.454
 1127PHE     HA  637   4.164   8.948   4.550
 1127PHE     CB  638   4.340   8.960   4.442
 1127PHE    HB1  639   4.369   8.946   4.337
 1127PHE    HB2  640   4.401   8.892   4.500
 1127PHE     CG  641   4.356   9.103   4.488
 1127PHE    CD1  642   4.390   9.198   4.391
 1127PHE    HD1  643   4.384   9.167   4.288
 1127PHE    CE1  644   4.415   9.331   4.429
 1127PHE    HE1  645   4.438   9.403   4.353
 1127PHE     CZ  646   4.407   9.362   4.566
 1127PHE     HZ  647   4.434   9.458   4.606
 1127PHE    CE2  648   4.367   9.269   4.662
 1127PHE    HE2  649   4.359   9.283   4.769
 1127PHE    CD2  650   4.350   9.136   4.624
 1127PHE    HD2  651   4.320   9.069   4.704
 1127PHE      C  652   4.101   8.968   4.352
 1127PHE      O  653   4.138   9.028   4.251
 1128GLY      N  654   3.971   8.953   4.380
 1128GLY      H  655   3.938   8.882   4.444
 1128GLY     CA  656   3.875   9.023   4.297
 1128GLY    HA1  657   3.894   9.000   4.192
 1128GLY    HA2  658   3.878   9.126   4.335
 1128GLY      C  659   3.735   8.972   4.323
 1128GLY      O  660   3.700   8.905   4.420
 1129GLU      N  661   3.646   9.019   4.235
 1129GLU      H  662   3.689   9.087   4.176
 1129GLU     CA  663   3.502   8.998   4.241
 1129GLU     HA  664   3.477   8.914   4.305
 1129GLU     CB  665   3.434   9.117   4.307
 1129GLU    HB1  666   3.449   9.208   4.249
 1129GLU    HB2  667   3.472   9.129   4.409
 1129GLU     CG  668   3.285   9.089   4.318
 1129GLU    HG1  669   3.275   8.987   4.357
 1129GLU    HG2  670   3.238   9.091   4.219
 1129GLU     CD  671   3.210   9.186   4.408
 1129GLU    OE1  672   3.133   9.144   4.497
 1129GLU    OE2  673   3.220   9.306   4.373
 1129GLU      C  674   3.452   8.960   4.102
 1129GLU      O  675   3.517   8.989   4.002
 1130VAL      N  676   3.342   8.884   4.097
 1130VAL      H  677   3.300   8.848   4.181
 1130VAL     CA  678   3.261   8.852   3.982
 1130VAL     HA  679   3.297   8.899   3.890
 1130VAL     CB  680   3.266   8.701   3.956
 1130VAL     HB  681   3.209   8.655   4.036
 1130VAL    CG1  682   3.199   8.677   3.821
 1130VAL   HG11  683   3.167   8.574   3.804
 1130VAL   HG12  684   3.108   8.737   3.817
 1130VAL   HG13  685   3.260   8.712   3.738
 1130VAL    CG2  686   3.406   8.645   3.937
 1130VAL   HG21  687   3.470   8.720   3.890
 1130VAL   HG22  688   3.440   8.630   4.039
 1130VAL   HG23  689   3.407   8.543   3.899
 1130VAL      C  690   3.117   8.896   4.008
 1130VAL      O  691   3.056   8.857   4.107
 1131TYR      N  692   3.067   8.978   3.915
 1131TYR      H  693   3.137   8.989   3.842
 1131TYR     CA  694   2.935   9.036   3.910
 1131TYR     HA  695   2.865   9.016   3.992
 1131TYR     CB  696   2.945   9.189   3.904
 1131TYR    HB1  697   2.886   9.221   3.818
 1131TYR    HB2  698   3.046   9.227   3.884
 1131TYR     CG  699   2.890   9.249   4.031
 1131TYR    CD1  700   2.956   9.220   4.151
 1131TYR    HD1  701   3.037   9.148   4.154
 1131TYR    CE1  702   2.914   9.278   4.271
 1131TYR    HE1  703   2.971   9.257   4.360
 1131TYR     CZ  704   2.795   9.353   4.276
 1131TYR     OH  705   2.747   9.401   4.394
 1131TYR     HH  706   2.667   9.450   4.372
 1131TYR    CE2  707   2.731   9.383   4.154
 1131TYR    HE2  708   2.638   9.440   4.159
 1131TYR    CD2  709   2.783   9.339   4.032
 1131TYR    HD2  710   2.728   9.369   3.944
 1131TYR      C  711   2.855   8.986   3.790
 1131TYR      O  712   2.905   8.929   3.694
 1132GLU      N  713   2.723   9.006   3.786
 1132GLU      H  714   2.699   9.058   3.870
 1132GLU     CA  715   2.636   9.012   3.670
 1132GLU     HA  716   2.678   8.975   3.577
 1132GLU     CB  717   2.499   8.953   3.702
 1132GLU    HB1  718   2.458   8.998   3.792
 1132GLU    HB2  719   2.516   8.846   3.705
 1132GLU     CG  720   2.396   8.970   3.590
 1132GLU    HG1  721   2.431   8.916   3.503
 1132GLU    HG2  722   2.384   9.074   3.559
 1132GLU     CD  723   2.264   8.913   3.640
 1132GLU    OE1  724   2.165   8.981   3.676
 1132GLU    OE2  725   2.255   8.789   3.641
 1132GLU      C  726   2.620   9.161   3.642
 1132GLU      O  727   2.601   9.243   3.731
 1133GLY      N  728   2.622   9.199   3.514
 1133GLY      H  729   2.662   9.132   3.452
 1133GLY     CA  730   2.591   9.332   3.466
 1133GLY    HA1  731   2.678   9.398   3.462
 1133GLY    HA2  732   2.519   9.379   3.532
 1133GLY      C  733   2.529   9.329   3.327
 1133GLY      O  734   2.522   9.223   3.264
 1134GLN      N  735   2.491   9.448   3.281
 1134GLN      H  736   2.501   9.523   3.349
 1134GLN     CA  737   2.442   9.477   3.148
 1134GLN     HA  738   2.436   9.383   3.092
 1134GLN     CB  739   2.298   9.525   3.163
 1134GLN    HB1  740   2.253   9.543   3.065
 1134GLN    HB2  741   2.287   9.612   3.227
 1134GLN     CG  742   2.202   9.419   3.217
 1134GLN    HG1  743   2.249   9.359   3.295
 1134GLN    HG2  744   2.175   9.352   3.135
 1134GLN     CD  745   2.069   9.473   3.269
 1134GLN    OE1  746   2.030   9.581   3.225
 1134GLN    NE2  747   2.003   9.385   3.344
 1134GLN   HE21  748   2.043   9.297   3.371
 1134GLN   HE22  749   1.912   9.406   3.382
 1134GLN      C  750   2.527   9.585   3.084
 1134GLN      O  751   2.559   9.686   3.147
 1135VAL      N  752   2.540   9.584   2.951
 1135VAL      H  753   2.522   9.496   2.906
 1135VAL     CA  754   2.580   9.697   2.869
 1135VAL     HA  755   2.621   9.776   2.931
 1135VAL     CB  756   2.691   9.672   2.767
 1135VAL     HB  757   2.653   9.607   2.689
 1135VAL    CG1  758   2.738   9.799   2.696
 1135VAL   HG11  759   2.747   9.878   2.771
 1135VAL   HG12  760   2.829   9.777   2.640
 1135VAL   HG13  761   2.666   9.821   2.617
 1135VAL    CG2  762   2.817   9.598   2.814
 1135VAL   HG21  763   2.790   9.492   2.824
 1135VAL   HG22  764   2.899   9.609   2.744
 1135VAL   HG23  765   2.833   9.638   2.914
 1135VAL      C  766   2.454   9.745   2.798
 1135VAL      O  767   2.385   9.661   2.741
 1136SER      N  768   2.425   9.875   2.797
 1136SER      H  769   2.469   9.933   2.867
 1136SER     CA  770   2.321   9.935   2.715
 1136SER     HA  771   2.306   9.883   2.621
 1136SER     CB  772   2.190   9.914   2.792
 1136SER    HB1  773   2.194   9.816   2.840
 1136SER    HB2  774   2.107   9.925   2.723
 1136SER     OG  775   2.168  10.008   2.895
 1136SER     HG  776   2.114   9.954   2.954
 1136SER      C  777   2.352  10.079   2.677
 1136SER      O  778   2.428  10.161   2.730
 1137GLY      N  779   2.275  10.121   2.576
 1137GLY      H  780   2.197  10.064   2.548
 1137GLY     CA  781   2.289  10.247   2.506
 1137GLY    HA1  782   2.310  10.318   2.587
 1137GLY    HA2  783   2.193  10.269   2.459
 1137GLY      C  784   2.396  10.239   2.399
 1137GLY      O  785   2.408  10.132   2.339
 1138MET      N  786   2.472  10.347   2.384
 1138MET      H  787   2.462  10.421   2.452
 1138MET     CA  788   2.571  10.374   2.281
 1138MET     HA  789   2.512  10.402   2.194
 1138MET     CB  790   2.658  10.488   2.332
 1138MET    HB1  791   2.688  10.489   2.437
 1138MET    HB2  792   2.596  10.578   2.328
 1138MET     CG  793   2.780  10.541   2.257
 1138MET    HG1  794   2.791  10.648   2.277
 1138MET    HG2  795   2.767  10.519   2.151
 1138MET     SD  796   2.930  10.458   2.317
 1138MET     CE  797   3.056  10.588   2.325
 1138MET    HE1  798   3.149  10.539   2.354
 1138MET    HE2  799   3.062  10.635   2.226
 1138MET    HE3  800   3.033  10.663   2.400
 1138MET      C  801   2.661  10.264   2.226
 1138MET      O  802   2.689  10.262   2.106
 1139PRO      N  803   2.713  10.171   2.306
 1139PRO     CD  804   2.720  10.165   2.451
 1139PRO    HD1  805   2.661  10.087   2.499
 1139PRO    HD2  806   2.721  10.262   2.502
 1139PRO     CG  807   2.863  10.114   2.469
 1139PRO    HG1  808   2.874  10.073   2.569
 1139PRO    HG2  809   2.937  10.187   2.434
 1139PRO     CB  810   2.870  10.003   2.365
 1139PRO    HB1  811   2.823   9.913   2.405
 1139PRO    HB2  812   2.975   9.980   2.344
 1139PRO     CA  813   2.782  10.055   2.252
 1139PRO     HA  814   2.847  10.109   2.182
 1139PRO      C  815   2.705   9.942   2.185
 1139PRO      O  816   2.766   9.854   2.126
 1140ASN      N  817   2.573   9.933   2.206
 1140ASN      H  818   2.526  10.011   2.250
 1140ASN     CA  819   2.479   9.841   2.146
 1140ASN     HA  820   2.497   9.842   2.038
 1140ASN     CB  821   2.496   9.699   2.200
 1140ASN    HB1  822   2.580   9.645   2.157
 1140ASN    HB2  823   2.401   9.652   2.177
 1140ASN     CG  824   2.525   9.695   2.350
 1140ASN    OD1  825   2.638   9.694   2.396
 1140ASN    ND2  826   2.421   9.683   2.434
 1140ASN   HD21  827   2.331   9.708   2.395
 1140ASN   HD22  828   2.432   9.678   2.534
 1140ASN      C  829   2.338   9.893   2.171
 1140ASN      O  830   2.254   9.833   2.238
 1141ASP      N  831   2.303  10.003   2.104
 1141ASP      H  832   2.359  10.051   2.035
 1141ASP     CA  833   2.188  10.089   2.125
 1141ASP     HA  834   2.194  10.108   2.233
 1141ASP     CB  835   2.211  10.226   2.061
 1141ASP    HB1  836   2.191  10.221   1.954
 1141ASP    HB2  837   2.309  10.267   2.084
 1141ASP     CG  838   2.106  10.331   2.097
 1141ASP    OD1  839   2.103  10.391   2.207
 1141ASP    OD2  840   2.031  10.363   2.003
 1141ASP      C  841   2.054  10.028   2.089
 1141ASP      O  842   1.960  10.063   2.161
 1142PRO      N  843   2.036   9.939   1.991
 1142PRO     CD  844   2.124   9.913   1.879
 1142PRO    HD1  845   2.207   9.846   1.899
 1142PRO    HD2  846   2.171  10.005   1.842
 1142PRO     CG  847   2.043   9.863   1.761
 1142PRO    HG1  848   2.084   9.790   1.690
 1142PRO    HG2  849   1.993   9.949   1.717
 1142PRO     CB  850   1.939   9.786   1.842
 1142PRO    HB1  851   1.988   9.697   1.880
 1142PRO    HB2  852   1.847   9.761   1.788
 1142PRO     CA  853   1.911   9.870   1.967
 1142PRO     HA  854   1.836   9.945   1.946
 1142PRO      C  855   1.860   9.780   2.079
 1142PRO      O  856   1.739   9.777   2.098
 1143SER      N  857   1.945   9.710   2.155
 1143SER      H  858   2.045   9.729   2.154
 1143SER     CA  859   1.916   9.609   2.254
 1143SER     HA  860   1.814   9.623   2.290
 1143SER     CB  861   1.890   9.483   2.170
 1143SER    HB1  862   1.967   9.471   2.093
 1143SER    HB2  863   1.796   9.500   2.118
 1143SER     OG  864   1.888   9.362   2.241
 1143SER     HG  865   1.846   9.297   2.184
 1143SER      C  866   2.024   9.581   2.357
 1143SER      O  867   2.138   9.568   2.313
 1144PRO      N  868   1.994   9.594   2.487
 1144PRO     CD  869   1.862   9.598   2.546
 1144PRO    HD1  870   1.785   9.541   2.495
 1144PRO    HD2  871   1.839   9.702   2.568
 1144PRO     CG  872   1.880   9.542   2.687
 1144PRO    HG1  873   1.878   9.433   2.680
 1144PRO    HG2  874   1.811   9.584   2.760
 1144PRO     CB  875   2.024   9.583   2.717
 1144PRO    HB1  876   2.060   9.524   2.801
 1144PRO    HB2  877   2.023   9.689   2.743
 1144PRO     CA  878   2.097   9.564   2.585
 1144PRO     HA  879   2.180   9.635   2.582
 1144PRO      C  880   2.146   9.420   2.580
 1144PRO      O  881   2.095   9.337   2.505
 1145LEU      N  882   2.251   9.393   2.658
 1145LEU      H  883   2.302   9.472   2.697
 1145LEU     CA  884   2.305   9.260   2.675
 1145LEU     HA  885   2.232   9.188   2.637
 1145LEU     CB  886   2.422   9.247   2.577
 1145LEU    HB1  887   2.491   9.324   2.610
 1145LEU    HB2  888   2.385   9.275   2.478
 1145LEU     CG  889   2.486   9.109   2.578
 1145LEU     HG  890   2.503   9.064   2.675
 1145LEU    CD1  891   2.404   9.010   2.496
 1145LEU   HD11  892   2.450   8.913   2.517
 1145LEU   HD12  893   2.303   9.003   2.535
 1145LEU   HD13  894   2.402   9.035   2.390
 1145LEU    CD2  895   2.620   9.114   2.505
 1145LEU   HD21  896   2.682   9.187   2.557
 1145LEU   HD22  897   2.683   9.025   2.502
 1145LEU   HD23  898   2.604   9.143   2.401
 1145LEU      C  899   2.355   9.231   2.816
 1145LEU      O  900   2.421   9.319   2.871
 1146GLN      N  901   2.347   9.105   2.858
 1146GLN      H  902   2.289   9.046   2.800
 1146GLN     CA  903   2.380   9.049   2.988
 1146GLN     HA  904   2.380   9.129   3.062
 1146GLN     CB  905   2.268   8.955   3.030
 1146GLN    HB1  906   2.261   8.883   2.948
 1146GLN    HB2  907   2.174   9.009   3.037
 1146GLN     CG  908   2.293   8.887   3.164
 1146GLN    HG1  909   2.307   8.968   3.235
 1146GLN    HG2  910   2.390   8.836   3.167
 1146GLN     CD  911   2.170   8.809   3.207
 1146GLN    OE1  912   2.100   8.848   3.300
 1146GLN    NE2  913   2.143   8.691   3.151
 1146GLN   HE21  914   2.206   8.669   3.074
 1146GLN   HE22  915   2.054   8.645   3.164
 1146GLN      C  916   2.513   8.976   2.989
 1146GLN      O  917   2.548   8.896   2.902
 1147VAL      N  918   2.602   9.008   3.084
 1147VAL      H  919   2.573   9.089   3.137
 1147VAL     CA  920   2.746   8.985   3.086
 1147VAL     HA  921   2.770   8.899   3.024
 1147VAL     CB  922   2.825   9.100   3.025
 1147VAL     HB  923   2.930   9.083   3.049
 1147VAL    CG1  924   2.809   9.106   2.874
 1147VAL   HG11  925   2.701   9.114   2.853
 1147VAL   HG12  926   2.869   9.191   2.842
 1147VAL   HG13  927   2.852   9.012   2.840
 1147VAL    CG2  928   2.781   9.234   3.084
 1147VAL   HG21  929   2.782   9.232   3.193
 1147VAL   HG22  930   2.852   9.310   3.052
 1147VAL   HG23  931   2.683   9.260   3.043
 1147VAL      C  932   2.792   8.955   3.228
 1147VAL      O  933   2.748   9.006   3.331
 1148ALA      N  934   2.901   8.878   3.231
 1148ALA      H  935   2.936   8.841   3.144
 1148ALA     CA  936   2.983   8.855   3.349
 1148ALA     HA  937   2.915   8.850   3.434
 1148ALA     CB  938   3.038   8.713   3.339
 1148ALA    HB1  939   3.100   8.698   3.250
 1148ALA    HB2  940   3.102   8.700   3.426
 1148ALA    HB3  941   2.962   8.636   3.332
 1148ALA      C  942   3.079   8.972   3.359
 1148ALA      O  943   3.147   8.997   3.260
 1149VAL      N  944   3.093   9.036   3.476
 1149VAL      H  945   3.069   8.994   3.564
 1149VAL     CA  946   3.189   9.141   3.504
 1149VAL     HA  947   3.246   9.168   3.414
 1149VAL     CB  948   3.121   9.271   3.548
 1149VAL     HB  949   3.071   9.258   3.643
 1149VAL    CG1  950   3.227   9.381   3.546
 1149VAL   HG11  951   3.319   9.348   3.595
 1149VAL   HG12  952   3.246   9.414   3.444
 1149VAL   HG13  953   3.188   9.460   3.610
 1149VAL    CG2  954   3.009   9.326   3.461
 1149VAL   HG21  955   2.939   9.244   3.443
 1149VAL   HG22  956   2.963   9.417   3.502
 1149VAL   HG23  957   3.040   9.364   3.363
 1149VAL      C  958   3.293   9.096   3.604
 1149VAL      O  959   3.252   9.066   3.716
 1150LYS      N  960   3.417   9.077   3.557
 1150LYS      H  961   3.451   9.121   3.473
 1150LYS     CA  962   3.527   9.051   3.647
 1150LYS     HA  963   3.491   9.007   3.740
 1150LYS     CB  964   3.613   8.939   3.588
 1150LYS    HB1  965   3.673   8.980   3.506
 1150LYS    HB2  966   3.559   8.853   3.549
 1150LYS     CG  967   3.717   8.888   3.687
 1150LYS    HG1  968   3.668   8.840   3.773
 1150LYS    HG2  969   3.776   8.972   3.724
 1150LYS     CD  970   3.804   8.789   3.610
 1150LYS    HD1  971   3.872   8.831   3.535
 1150LYS    HD2  972   3.739   8.724   3.553
 1150LYS     CE  973   3.889   8.700   3.701
 1150LYS    HE1  974   3.918   8.606   3.655
 1150LYS    HE2  975   3.820   8.659   3.775
 1150LYS     NZ  976   4.002   8.779   3.752
 1150LYS    HZ1  977   4.062   8.805   3.676
 1150LYS    HZ2  978   3.963   8.862   3.796
 1150LYS    HZ3  979   4.060   8.741   3.825
 1150LYS      C  980   3.594   9.180   3.690
 1150LYS      O  981   3.637   9.266   3.613
 1151THR      N  982   3.597   9.195   3.823
 1151THR      H  983   3.572   9.112   3.875
 1151THR     CA  984   3.646   9.307   3.900
 1151THR     HA  985   3.657   9.387   3.827
 1151THR     CB  986   3.536   9.348   3.998
 1151THR     HB  987   3.515   9.252   4.045
 1151THR    CG2  988   3.562   9.454   4.104
 1151THR   HG21  989   3.650   9.443   4.168
 1151THR   HG22  990   3.567   9.547   4.047
 1151THR   HG23  991   3.477   9.459   4.172
 1151THR    OG1  992   3.421   9.401   3.937
 1151THR    HG1  993   3.344   9.376   3.989
 1151THR      C  994   3.776   9.291   3.977
 1151THR      O  995   3.785   9.197   4.057
 1152LEU      N  996   3.871   9.382   3.955
 1152LEU      H  997   3.846   9.446   3.881
 1152LEU     CA  998   3.990   9.411   4.033
 1152LEU     HA  999   4.038   9.323   4.076
 1152LEU     CB 1000   4.090   9.471   3.935
 1152LEU    HB1 1001   4.034   9.553   3.891
 1152LEU    HB2 1002   4.109   9.399   3.855
 1152LEU     CG 1003   4.226   9.526   3.975
 1152LEU     HG 1004   4.216   9.587   4.065
 1152LEU    CD1 1005   4.329   9.420   4.013
 1152LEU   HD11 1006   4.419   9.474   4.041
 1152LEU   HD12 1007   4.286   9.359   4.092
 1152LEU   HD13 1008   4.348   9.363   3.922
 1152LEU    CD2 1009   4.294   9.603   3.861
 1152LEU   HD21 1010   4.395   9.635   3.887
 1152LEU   HD22 1011   4.314   9.533   3.781
 1152LEU   HD23 1012   4.224   9.682   3.831
 1152LEU      C 1013   3.956   9.507   4.146
 1152LEU      O 1014   3.894   9.610   4.121
 1153PRO      N 1015   3.996   9.484   4.271
 1153PRO     CD 1016   4.069   9.367   4.318
 1153PRO    HD1 1017   4.174   9.388   4.299
 1153PRO    HD2 1018   4.060   9.276   4.259
 1153PRO     CG 1019   4.039   9.352   4.467
 1153PRO    HG1 1020   4.127   9.303   4.509
 1153PRO    HG2 1021   3.950   9.296   4.494
 1153PRO     CB 1022   4.026   9.499   4.506
 1153PRO    HB1 1023   4.124   9.536   4.537
 1153PRO    HB2 1024   3.970   9.513   4.599
 1153PRO     CA 1025   3.959   9.564   4.385
 1153PRO     HA 1026   3.851   9.558   4.384
 1153PRO      C 1027   4.000   9.710   4.375
 1153PRO      O 1028   4.109   9.735   4.322
 1154GLU      N 1029   3.925   9.806   4.430
 1154GLU      H 1030   3.839   9.783   4.479
 1154GLU     CA 1031   3.956   9.945   4.405
 1154GLU     HA 1032   3.960   9.961   4.298
 1154GLU     CB 1033   3.838  10.024   4.461
 1154GLU    HB1 1034   3.847  10.028   4.569
 1154GLU    HB2 1035   3.745   9.972   4.435
 1154GLU     CG 1036   3.817  10.167   4.414
 1154GLU    HG1 1037   3.770  10.178   4.316
 1154GLU    HG2 1038   3.909  10.225   4.408
 1154GLU     CD 1039   3.726  10.244   4.508
 1154GLU    OE1 1040   3.779  10.329   4.583
 1154GLU    OE2 1041   3.603  10.221   4.503
 1154GLU      C 1042   4.089   9.990   4.464
 1154GLU      O 1043   4.139  10.091   4.415
 1155VAL      N 1044   4.142   9.916   4.562
 1155VAL      H 1045   4.080   9.847   4.604
 1155VAL     CA 1046   4.268   9.928   4.631
 1155VAL     HA 1047   4.288  10.036   4.629
 1155VAL     CB 1048   4.261   9.880   4.776
 1155VAL     HB 1049   4.355   9.891   4.831
 1155VAL    CG1 1050   4.164   9.968   4.853
 1155VAL   HG11 1051   4.184  10.074   4.835
 1155VAL   HG12 1052   4.065   9.943   4.813
 1155VAL   HG13 1053   4.166   9.945   4.959
 1155VAL    CG2 1054   4.235   9.730   4.778
 1155VAL   HG21 1055   4.142   9.709   4.725
 1155VAL   HG22 1056   4.313   9.673   4.727
 1155VAL   HG23 1057   4.223   9.690   4.879
 1155VAL      C 1058   4.386   9.861   4.562
 1155VAL      O 1059   4.492   9.843   4.622
 1156CYS      N 1060   4.376   9.815   4.438
 1156CYS      H 1061   4.289   9.842   4.393
 1156CYS     CA 1062   4.481   9.743   4.369
 1156CYS     HA 1063   4.513   9.661   4.433
 1156CYS     CB 1064   4.423   9.687   4.240
 1156CYS    HB1 1065   4.338   9.622   4.261
 1156CYS    HB2 1066   4.498   9.620   4.198
 1156CYS     SG 1067   4.375   9.817   4.124
 1156CYS     HG 1068   4.489   9.886   4.112
 1156CYS      C 1069   4.601   9.829   4.328
 1156CYS      O 1070   4.586   9.950   4.311
 1157SER      N 1071   4.716   9.762   4.319
 1157SER      H 1072   4.714   9.667   4.352
 1157SER     CA 1073   4.838   9.825   4.272
 1157SER     HA 1074   4.833   9.933   4.292
 1157SER     CB 1075   4.954   9.758   4.344
 1157SER    HB1 1076   4.934   9.761   4.451
 1157SER    HB2 1077   5.043   9.820   4.334
 1157SER     OG 1078   4.979   9.630   4.290
 1157SER     HG 1079   4.917   9.564   4.322
 1157SER      C 1080   4.875   9.813   4.125
 1157SER      O 1081   4.809   9.738   4.054
 1158GLU      N 1082   4.981   9.876   4.073
 1158GLU      H 1083   5.018   9.954   4.124
 1158GLU     CA 1084   5.017   9.871   3.932
 1158GLU     HA 1085   4.933   9.902   3.870
 1158GLU     CB 1086   5.143   9.955   3.911
 1158GLU    HB1 1087   5.220   9.914   3.976
 1158GLU    HB2 1088   5.118  10.054   3.949
 1158GLU     CG 1089   5.193   9.962   3.767
 1158GLU    HG1 1090   5.101   9.963   3.709
 1158GLU    HG2 1091   5.241   9.866   3.746
 1158GLU     CD 1092   5.286  10.081   3.749
 1158GLU    OE1 1093   5.316  10.115   3.633
 1158GLU    OE2 1094   5.325  10.146   3.849
 1158GLU      C 1095   5.059   9.729   3.899
 1158GLU      O 1096   5.035   9.691   3.785
 1159GLN      N 1097   5.109   9.646   3.991
 1159GLN      H 1098   5.085   9.665   4.087
 1159GLN     CA 1099   5.145   9.508   3.966
 1159GLN     HA 1100   5.189   9.504   3.866
 1159GLN     CB 1101   5.240   9.451   4.071
 1159GLN    HB1 1102   5.228   9.343   4.071
 1159GLN    HB2 1103   5.195   9.473   4.167
 1159GLN     CG 1104   5.384   9.502   4.061
 1159GLN    HG1 1105   5.435   9.461   4.148
 1159GLN    HG2 1106   5.392   9.610   4.074
 1159GLN     CD 1107   5.457   9.466   3.933
 1159GLN    OE1 1108   5.410   9.381   3.858
 1159GLN    NE2 1109   5.564   9.537   3.895
 1159GLN   HE21 1110   5.590   9.613   3.957
 1159GLN   HE22 1111   5.613   9.518   3.809
 1159GLN      C 1112   5.015   9.430   3.945
 1159GLN      O 1113   5.009   9.337   3.865
 1160ASP      N 1114   4.912   9.454   4.026
 1160ASP      H 1115   4.929   9.530   4.090
 1160ASP     CA 1116   4.780   9.396   4.013
 1160ASP     HA 1117   4.797   9.290   3.993
 1160ASP     CB 1118   4.696   9.406   4.140
 1160ASP    HB1 1119   4.605   9.346   4.135
 1160ASP    HB2 1120   4.653   9.506   4.147
 1160ASP     CG 1121   4.751   9.363   4.275
 1160ASP    OD1 1122   4.772   9.241   4.292
 1160ASP    OD2 1123   4.769   9.451   4.361
 1160ASP      C 1124   4.704   9.445   3.891
 1160ASP      O 1125   4.636   9.363   3.829
 1161GLU      N 1126   4.722   9.569   3.845
 1161GLU      H 1127   4.791   9.624   3.894
 1161GLU     CA 1128   4.678   9.625   3.719
 1161GLU     HA 1129   4.570   9.606   3.720
 1161GLU     CB 1130   4.714   9.773   3.718
 1161GLU    HB1 1131   4.819   9.791   3.695
 1161GLU    HB2 1132   4.684   9.812   3.815
 1161GLU     CG 1133   4.640   9.852   3.610
 1161GLU    HG1 1134   4.536   9.820   3.623
 1161GLU    HG2 1135   4.676   9.834   3.509
 1161GLU     CD 1136   4.633   9.997   3.653
 1161GLU    OE1 1137   4.703  10.084   3.595
 1161GLU    OE2 1138   4.557  10.022   3.749
 1161GLU      C 1139   4.739   9.554   3.600
 1161GLU      O 1140   4.669   9.535   3.500
 1162LEU      N 1141   4.870   9.527   3.604
 1162LEU      H 1142   4.911   9.563   3.689
 1162LEU     CA 1143   4.954   9.458   3.508
 1162LEU     HA 1144   4.942   9.500   3.408
 1162LEU     CB 1145   5.101   9.479   3.543
 1162LEU    HB1 1146   5.165   9.408   3.490
 1162LEU    HB2 1147   5.115   9.462   3.650
 1162LEU     CG 1148   5.152   9.617   3.502
 1162LEU     HG 1149   5.076   9.688   3.534
 1162LEU    CD1 1150   5.285   9.652   3.568
 1162LEU   HD11 1151   5.284   9.622   3.673
 1162LEU   HD12 1152   5.348   9.585   3.510
 1162LEU   HD13 1153   5.300   9.759   3.549
 1162LEU    CD2 1154   5.180   9.630   3.353
 1162LEU   HD21 1155   5.090   9.638   3.292
 1162LEU   HD22 1156   5.233   9.725   3.345
 1162LEU   HD23 1157   5.236   9.543   3.318
 1162LEU      C 1158   4.921   9.310   3.500
 1162LEU      O 1159   4.902   9.256   3.392
 1163ASP      N 1160   4.882   9.248   3.612
 1163ASP      H 1161   4.884   9.301   3.698
 1163ASP     CA 1162   4.828   9.114   3.619
 1163ASP     HA 1163   4.892   9.042   3.567
 1163ASP     CB 1164   4.808   9.069   3.764
 1163ASP    HB1 1165   4.727   8.996   3.762
 1163ASP    HB2 1166   4.774   9.145   3.834
 1163ASP     CG 1167   4.926   9.006   3.836
 1163ASP    OD1 1168   5.031   8.975   3.776
 1163ASP    OD2 1169   4.921   8.958   3.951
 1163ASP      C 1170   4.691   9.111   3.553
 1163ASP      O 1171   4.659   9.014   3.485
 1164PHE      N 1172   4.605   9.211   3.576
 1164PHE      H 1173   4.632   9.275   3.650
 1164PHE     CA 1174   4.469   9.225   3.528
 1164PHE     HA 1175   4.421   9.129   3.543
 1164PHE     CB 1176   4.393   9.325   3.615
 1164PHE    HB1 1177   4.431   9.427   3.610
 1164PHE    HB2 1178   4.422   9.305   3.719
 1164PHE     CG 1179   4.246   9.336   3.584
 1164PHE    CD1 1180   4.161   9.236   3.633
 1164PHE    HD1 1181   4.201   9.142   3.670
 1164PHE    CE1 1182   4.023   9.259   3.629
 1164PHE    HE1 1183   3.960   9.177   3.660
 1164PHE     CZ 1184   3.972   9.371   3.564
 1164PHE     HZ 1185   3.865   9.385   3.556
 1164PHE    CE2 1186   4.058   9.471   3.515
 1164PHE    HE2 1187   4.020   9.560   3.468
 1164PHE    CD2 1188   4.194   9.459   3.543
 1164PHE    HD2 1189   4.259   9.542   3.518
 1164PHE      C 1190   4.465   9.262   3.380
 1164PHE      O 1191   4.373   9.217   3.312
 1165LEU      N 1192   4.560   9.339   3.327
 1165LEU      H 1193   4.634   9.379   3.383
 1165LEU     CA 1194   4.559   9.357   3.183
 1165LEU     HA 1195   4.456   9.358   3.147
 1165LEU     CB 1196   4.617   9.493   3.144
 1165LEU    HB1 1197   4.564   9.562   3.211
 1165LEU    HB2 1198   4.590   9.529   3.045
 1165LEU     CG 1199   4.765   9.519   3.173
 1165LEU     HG 1200   4.801   9.463   3.258
 1165LEU    CD1 1201   4.843   9.465   3.054
 1165LEU   HD11 1202   4.844   9.356   3.057
 1165LEU   HD12 1203   4.805   9.489   2.955
 1165LEU   HD13 1204   4.946   9.502   3.058
 1165LEU    CD2 1205   4.799   9.667   3.186
 1165LEU   HD21 1206   4.795   9.718   3.090
 1165LEU   HD22 1207   4.734   9.700   3.267
 1165LEU   HD23 1208   4.893   9.675   3.241
 1165LEU      C 1209   4.608   9.237   3.104
 1165LEU      O 1210   4.558   9.207   2.995
 1166MET      N 1211   4.703   9.159   3.157
 1166MET      H 1212   4.745   9.174   3.248
 1166MET     CA 1213   4.745   9.037   3.091
 1166MET     HA 1214   4.765   9.060   2.986
 1166MET     CB 1215   4.874   8.975   3.144
 1166MET    HB1 1216   4.894   8.888   3.081
 1166MET    HB2 1217   4.874   8.952   3.250
 1166MET     CG 1218   4.994   9.068   3.129
 1166MET    HG1 1219   5.081   9.032   3.184
 1166MET    HG2 1220   4.975   9.170   3.160
 1166MET     SD 1221   5.016   9.087   2.950
 1166MET     CE 1222   5.114   9.239   2.962
 1166MET    HE1 1223   5.213   9.230   3.008
 1166MET    HE2 1224   5.141   9.283   2.866
 1166MET    HE3 1225   5.065   9.310   3.028
 1166MET      C 1226   4.640   8.927   3.089
 1166MET      O 1227   4.627   8.859   2.987
 1167GLU      N 1228   4.563   8.912   3.197
 1167GLU      H 1229   4.587   8.975   3.272
 1167GLU     CA 1230   4.443   8.831   3.202
 1167GLU     HA 1231   4.471   8.728   3.182
 1167GLU     CB 1232   4.381   8.838   3.342
 1167GLU    HB1 1233   4.376   8.942   3.372
 1167GLU    HB2 1234   4.453   8.785   3.405
 1167GLU     CG 1235   4.245   8.770   3.350
 1167GLU    HG1 1236   4.263   8.672   3.307
 1167GLU    HG2 1237   4.166   8.819   3.293
 1167GLU     CD 1238   4.201   8.762   3.496
 1167GLU    OE1 1239   4.180   8.653   3.553
 1167GLU    OE2 1240   4.204   8.865   3.567
 1167GLU      C 1241   4.345   8.865   3.091
 1167GLU      O 1242   4.294   8.781   3.018
 1168ALA      N 1243   4.304   8.992   3.080
 1168ALA      H 1244   4.326   9.060   3.151
 1168ALA     CA 1245   4.223   9.042   2.971
 1168ALA     HA 1246   4.126   8.992   2.979
 1168ALA     CB 1247   4.201   9.191   2.995
 1168ALA    HB1 1248   4.297   9.235   2.966
 1168ALA    HB2 1249   4.129   9.237   2.928
 1168ALA    HB3 1250   4.179   9.209   3.100
 1168ALA      C 1251   4.281   9.015   2.833
 1168ALA      O 1252   4.208   8.983   2.740
 1169LEU      N 1253   4.413   9.023   2.818
 1169LEU      H 1254   4.469   9.044   2.899
 1169LEU     CA 1255   4.478   8.994   2.691
 1169LEU     HA 1256   4.420   9.045   2.615
 1169LEU     CB 1257   4.621   9.049   2.695
 1169LEU    HB1 1258   4.685   8.991   2.629
 1169LEU    HB2 1259   4.657   9.038   2.797
 1169LEU     CG 1260   4.636   9.197   2.660
 1169LEU     HG 1261   4.555   9.241   2.719
 1169LEU    CD1 1262   4.766   9.265   2.700
 1169LEU   HD11 1263   4.848   9.228   2.638
 1169LEU   HD12 1264   4.762   9.373   2.691
 1169LEU   HD13 1265   4.793   9.243   2.804
 1169LEU    CD2 1266   4.617   9.217   2.510
 1169LEU   HD21 1267   4.700   9.176   2.453
 1169LEU   HD22 1268   4.518   9.180   2.481
 1169LEU   HD23 1269   4.606   9.325   2.501
 1169LEU      C 1270   4.465   8.845   2.665
 1169LEU      O 1271   4.435   8.809   2.551
 1170ILE      N 1272   4.478   8.759   2.767
 1170ILE      H 1273   4.504   8.796   2.857
 1170ILE     CA 1274   4.477   8.616   2.747
 1170ILE     HA 1275   4.557   8.586   2.680
 1170ILE     CB 1276   4.511   8.546   2.878
 1170ILE     HB 1277   4.455   8.593   2.958
 1170ILE    CG2 1278   4.469   8.399   2.872
 1170ILE   HG21 1279   4.539   8.344   2.809
 1170ILE   HG22 1280   4.492   8.365   2.973
 1170ILE   HG23 1281   4.364   8.379   2.852
 1170ILE    CG1 1282   4.659   8.557   2.912
 1170ILE   HG11 1283   4.692   8.657   2.880
 1170ILE   HG12 1284   4.718   8.486   2.854
 1170ILE     CD 1285   4.678   8.530   3.061
 1170ILE    HD1 1286   4.681   8.424   3.087
 1170ILE    HD2 1287   4.758   8.589   3.105
 1170ILE    HD3 1288   4.595   8.567   3.122
 1170ILE      C 1289   4.339   8.575   2.697
 1170ILE      O 1290   4.329   8.518   2.589
 1171ILE      N 1291   4.233   8.607   2.772
 1171ILE      H 1292   4.236   8.651   2.863
 1171ILE     CA 1293   4.106   8.560   2.722
 1171ILE     HA 1294   4.110   8.454   2.695
 1171ILE     CB 1295   3.994   8.572   2.826
 1171ILE     HB 1296   3.896   8.546   2.785
 1171ILE    CG2 1297   4.019   8.477   2.942
 1171ILE   HG21 1298   4.089   8.522   3.012
 1171ILE   HG22 1299   3.928   8.445   2.994
 1171ILE   HG23 1300   4.055   8.383   2.899
 1171ILE    CG1 1301   3.979   8.716   2.876
 1171ILE   HG11 1302   3.974   8.779   2.787
 1171ILE   HG12 1303   4.067   8.742   2.933
 1171ILE     CD 1304   3.851   8.745   2.954
 1171ILE    HD1 1305   3.761   8.729   2.894
 1171ILE    HD2 1306   3.856   8.684   3.044
 1171ILE    HD3 1307   3.840   8.851   2.972
 1171ILE      C 1308   4.062   8.623   2.591
 1171ILE      O 1309   3.978   8.561   2.526
 1172SER      N 1310   4.119   8.736   2.547
 1172SER      H 1311   4.199   8.772   2.598
 1172SER     CA 1312   4.076   8.803   2.427
 1172SER     HA 1313   3.968   8.807   2.410
 1172SER     CB 1314   4.117   8.950   2.429
 1172SER    HB1 1315   4.098   8.994   2.331
 1172SER    HB2 1316   4.223   8.966   2.447
 1172SER     OG 1317   4.049   9.026   2.527
 1172SER     HG 1318   4.103   9.040   2.605
 1172SER      C 1319   4.126   8.738   2.298
 1172SER      O 1320   4.067   8.737   2.191
 1173LYS      N 1321   4.242   8.673   2.312
 1173LYS      H 1322   4.292   8.673   2.400
 1173LYS     CA 1323   4.317   8.618   2.201
 1173LYS     HA 1324   4.272   8.651   2.107
 1173LYS     CB 1325   4.462   8.663   2.207
 1173LYS    HB1 1326   4.502   8.626   2.112
 1173LYS    HB2 1327   4.521   8.617   2.286
 1173LYS     CG 1328   4.485   8.814   2.209
 1173LYS    HG1 1329   4.593   8.831   2.208
 1173LYS    HG2 1330   4.437   8.859   2.295
 1173LYS     CD 1331   4.433   8.886   2.085
 1173LYS    HD1 1332   4.450   8.993   2.095
 1173LYS    HD2 1333   4.330   8.850   2.075
 1173LYS     CE 1334   4.514   8.843   1.963
 1173LYS    HE1 1335   4.512   8.735   1.953
 1173LYS    HE2 1336   4.620   8.862   1.984
 1173LYS     NZ 1337   4.475   8.906   1.836
 1173LYS    HZ1 1338   4.379   8.885   1.812
 1173LYS    HZ2 1339   4.488   9.006   1.839
 1173LYS    HZ3 1340   4.531   8.868   1.760
 1173LYS      C 1341   4.295   8.467   2.191
 1173LYS      O 1342   4.379   8.396   2.137
 1174ILE      N 1343   4.184   8.418   2.247
 1174ILE      H 1344   4.120   8.484   2.288
 1174ILE     CA 1345   4.143   8.279   2.247
 1174ILE     HA 1346   4.203   8.228   2.172
 1174ILE     CB 1347   4.144   8.210   2.383
 1174ILE     HB 1348   4.097   8.279   2.454
 1174ILE    CG2 1349   4.066   8.079   2.384
 1174ILE   HG21 1350   4.064   8.042   2.486
 1174ILE   HG22 1351   3.964   8.080   2.346
 1174ILE   HG23 1352   4.125   8.002   2.334
 1174ILE    CG1 1353   4.283   8.174   2.432
 1174ILE   HG11 1354   4.349   8.258   2.413
 1174ILE   HG12 1355   4.321   8.090   2.374
 1174ILE     CD 1356   4.287   8.127   2.578
 1174ILE    HD1 1357   4.388   8.140   2.619
 1174ILE    HD2 1358   4.212   8.183   2.633
 1174ILE    HD3 1359   4.268   8.021   2.593
 1174ILE      C 1360   4.000   8.271   2.193
 1174ILE      O 1361   3.915   8.350   2.234
 1175ASN      N 1362   3.977   8.176   2.103
 1175ASN      H 1363   4.052   8.116   2.071
 1175ASN     CA 1364   3.856   8.167   2.024
 1175ASN     HA 1365   3.779   8.222   2.078
 1175ASN     CB 1366   3.882   8.244   1.895
 1175ASN    HB1 1367   3.949   8.185   1.832
 1175ASN    HB2 1368   3.912   8.345   1.922
 1175ASN     CG 1369   3.757   8.260   1.809
 1175ASN    OD1 1370   3.740   8.203   1.702
 1175ASN    ND2 1371   3.653   8.334   1.850
 1175ASN   HD21 1372   3.658   8.393   1.932
 1175ASN   HD22 1373   3.578   8.349   1.785
 1175ASN      C 1374   3.802   8.026   2.005
 1175ASN      O 1375   3.810   7.966   1.898
 1176HIS      N 1376   3.748   7.972   2.115
 1176HIS      H 1377   3.754   8.027   2.200
 1176HIS     CA 1378   3.692   7.839   2.123
 1176HIS     HA 1379   3.660   7.804   2.025
 1176HIS     CB 1380   3.806   7.748   2.167
 1176HIS    HB1 1381   3.840   7.769   2.268
 1176HIS    HB2 1382   3.887   7.767   2.095
 1176HIS     CG 1383   3.771   7.602   2.154
 1176HIS    ND1 1384   3.694   7.532   2.246
 1176HIS    CE1 1385   3.683   7.410   2.193
 1176HIS    HE1 1386   3.619   7.334   2.236
 1176HIS    NE2 1387   3.743   7.401   2.073
 1176HIS    HE2 1388   3.728   7.325   2.008
 1176HIS    CD2 1389   3.795   7.525   2.043
 1176HIS    HD2 1390   3.843   7.555   1.950
 1176HIS      C 1391   3.574   7.832   2.219
 1176HIS      O 1392   3.564   7.916   2.308
 1177GLN      N 1393   3.481   7.738   2.201
 1177GLN      H 1394   3.492   7.676   2.122
 1177GLN     CA 1395   3.364   7.720   2.284
 1177GLN     HA 1396   3.320   7.818   2.303
 1177GLN     CB 1397   3.254   7.647   2.208
 1177GLN    HB1 1398   3.273   7.542   2.230
 1177GLN    HB2 1399   3.267   7.668   2.102
 1177GLN     CG 1400   3.111   7.679   2.252
 1177GLN    HG1 1401   3.111   7.655   2.359
 1177GLN    HG2 1402   3.037   7.618   2.202
 1177GLN     CD 1403   3.067   7.825   2.250
 1177GLN    OE1 1404   3.097   7.903   2.340
 1177GLN    NE2 1405   3.022   7.873   2.135
 1177GLN   HE21 1406   3.021   7.816   2.051
 1177GLN   HE22 1407   2.997   7.970   2.121
 1177GLN      C 1408   3.383   7.669   2.426
 1177GLN      O 1409   3.298   7.688   2.513
 1178ASN      N 1410   3.495   7.600   2.448
 1178ASN      H 1411   3.567   7.594   2.378
 1178ASN     CA 1412   3.533   7.540   2.575
 1178ASN     HA 1413   3.443   7.537   2.636
 1178ASN     CB 1414   3.579   7.396   2.554
 1178ASN    HB1 1415   3.611   7.365   2.653
 1178ASN    HB2 1416   3.669   7.402   2.492
 1178ASN     CG 1417   3.471   7.311   2.490
 1178ASN    OD1 1418   3.490   7.247   2.387
 1178ASN    ND2 1419   3.345   7.316   2.535
 1178ASN   HD21 1420   3.325   7.372   2.616
 1178ASN   HD22 1421   3.275   7.262   2.486
 1178ASN      C 1422   3.629   7.629   2.653
 1178ASN      O 1423   3.681   7.578   2.752
 1179ILE      N 1424   3.644   7.758   2.622
 1179ILE      H 1425   3.591   7.793   2.543
 1179ILE     CA 1426   3.721   7.847   2.706
 1179ILE     HA 1427   3.726   7.805   2.806
 1179ILE     CB 1428   3.861   7.864   2.648
 1179ILE     HB 1429   3.855   7.911   2.550
 1179ILE    CG2 1430   3.931   7.968   2.735
 1179ILE   HG21 1431   3.865   8.052   2.761
 1179ILE   HG22 1432   3.965   7.914   2.823
 1179ILE   HG23 1433   4.026   7.999   2.692
 1179ILE    CG1 1434   3.939   7.735   2.622
 1179ILE   HG11 1435   3.880   7.655   2.577
 1179ILE   HG12 1436   3.985   7.700   2.715
 1179ILE     CD 1437   4.061   7.755   2.533
 1179ILE    HD1 1438   4.030   7.790   2.434
 1179ILE    HD2 1439   4.120   7.838   2.574
 1179ILE    HD3 1440   4.131   7.671   2.531
 1179ILE      C 1441   3.641   7.976   2.702
 1179ILE      O 1442   3.607   8.022   2.593
 1180VAL      N 1443   3.596   8.020   2.820
 1180VAL      H 1444   3.631   7.988   2.909
 1180VAL     CA 1445   3.513   8.136   2.844
 1180VAL     HA 1446   3.417   8.110   2.798
 1180VAL     CB 1447   3.491   8.152   2.994
 1180VAL     HB 1448   3.459   8.056   3.035
 1180VAL    CG1 1449   3.616   8.200   3.067
 1180VAL   HG11 1450   3.642   8.303   3.043
 1180VAL   HG12 1451   3.604   8.201   3.176
 1180VAL   HG13 1452   3.699   8.135   3.042
 1180VAL    CG2 1453   3.380   8.250   3.030
 1180VAL   HG21 1454   3.285   8.208   2.994
 1180VAL   HG22 1455   3.372   8.271   3.136
 1180VAL   HG23 1456   3.390   8.348   2.983
 1180VAL      C 1457   3.558   8.260   2.767
 1180VAL      O 1458   3.677   8.289   2.759
 1181ARG      N 1459   3.466   8.331   2.702
 1181ARG      H 1460   3.371   8.297   2.705
 1181ARG     CA 1461   3.492   8.434   2.603
 1181ARG     HA 1462   3.593   8.410   2.571
 1181ARG     CB 1463   3.397   8.411   2.486
 1181ARG    HB1 1464   3.296   8.409   2.526
 1181ARG    HB2 1465   3.416   8.313   2.442
 1181ARG     CG 1466   3.398   8.511   2.371
 1181ARG    HG1 1467   3.497   8.515   2.327
 1181ARG    HG2 1468   3.372   8.607   2.416
 1181ARG     CD 1469   3.304   8.465   2.259
 1181ARG    HD1 1470   3.349   8.373   2.222
 1181ARG    HD2 1471   3.313   8.533   2.175
 1181ARG     NE 1472   3.166   8.442   2.302
 1181ARG     HE 1473   3.132   8.347   2.313
 1181ARG     CZ 1474   3.067   8.533   2.300
 1181ARG    NH1 1475   3.079   8.663   2.271
 1181ARG   HH11 1476   3.166   8.704   2.240
 1181ARG   HH12 1477   2.993   8.716   2.261
 1181ARG    NH2 1478   2.943   8.487   2.318
 1181ARG   HH21 1479   2.931   8.387   2.317
 1181ARG   HH22 1480   2.870   8.557   2.321
 1181ARG      C 1481   3.495   8.574   2.663
 1181ARG      O 1482   3.430   8.600   2.765
 1182CYS      N 1483   3.568   8.666   2.600
 1182CYS      H 1484   3.628   8.629   2.528
 1182CYS     CA 1485   3.575   8.808   2.630
 1182CYS     HA 1486   3.547   8.819   2.734
 1182CYS     CB 1487   3.719   8.855   2.614
 1182CYS    HB1 1488   3.754   8.849   2.511
 1182CYS    HB2 1489   3.793   8.795   2.668
 1182CYS     SG 1490   3.733   9.026   2.671
 1182CYS     HG 1491   3.850   9.053   2.613
 1182CYS      C 1492   3.480   8.884   2.539
 1182CYS      O 1493   3.468   8.848   2.422
 1183ILE      N 1494   3.421   8.995   2.585
 1183ILE      H 1495   3.442   9.027   2.678
 1183ILE     CA 1496   3.320   9.072   2.516
 1183ILE     HA 1497   3.299   9.044   2.413
 1183ILE     CB 1498   3.187   9.057   2.590
 1183ILE     HB 1499   3.199   9.080   2.695
 1183ILE    CG2 1500   3.087   9.144   2.514
 1183ILE   HG21 1501   3.119   9.247   2.524
 1183ILE   HG22 1502   3.082   9.120   2.408
 1183ILE   HG23 1503   2.985   9.135   2.553
 1183ILE    CG1 1504   3.143   8.911   2.583
 1183ILE   HG11 1505   3.221   8.854   2.634
 1183ILE   HG12 1506   3.132   8.878   2.480
 1183ILE     CD 1507   3.007   8.878   2.644
 1183ILE    HD1 1508   2.927   8.928   2.588
 1183ILE    HD2 1509   2.983   8.773   2.627
 1183ILE    HD3 1510   3.011   8.897   2.751
 1183ILE      C 1511   3.364   9.217   2.499
 1183ILE      O 1512   3.359   9.266   2.386
 1184GLY      N 1513   3.428   9.273   2.601
 1184GLY      H 1514   3.443   9.217   2.684
 1184GLY     CA 1515   3.502   9.397   2.595
 1184GLY    HA1 1516   3.432   9.480   2.585
 1184GLY    HA2 1517   3.566   9.395   2.507
 1184GLY      C 1518   3.576   9.423   2.726
 1184GLY      O 1519   3.587   9.335   2.811
 1185VAL      N 1520   3.628   9.543   2.752
 1185VAL      H 1521   3.621   9.607   2.674
 1185VAL     CA 1522   3.677   9.590   2.880
 1185VAL     HA 1523   3.631   9.535   2.962
 1185VAL     CB 1524   3.829   9.589   2.884
 1185VAL     HB 1525   3.851   9.623   2.985
 1185VAL    CG1 1526   3.881   9.446   2.879
 1185VAL   HG11 1527   3.987   9.443   2.908
 1185VAL   HG12 1528   3.836   9.383   2.955
 1185VAL   HG13 1529   3.868   9.404   2.780
 1185VAL    CG2 1530   3.902   9.666   2.773
 1185VAL   HG21 1531   3.865   9.635   2.676
 1185VAL   HG22 1532   3.888   9.771   2.795
 1185VAL   HG23 1533   4.006   9.638   2.793
 1185VAL      C 1534   3.637   9.735   2.907
 1185VAL      O 1535   3.603   9.809   2.815
 1186SER      N 1536   3.634   9.781   3.033
 1186SER      H 1537   3.634   9.721   3.114
 1186SER     CA 1538   3.633   9.920   3.073
 1186SER     HA 1539   3.654   9.979   2.985
 1186SER     CB 1540   3.493   9.952   3.125
 1186SER    HB1 1541   3.460   9.879   3.199
 1186SER    HB2 1542   3.423   9.950   3.041
 1186SER     OG 1543   3.495  10.083   3.179
 1186SER     HG 1544   3.480  10.151   3.113
 1186SER      C 1545   3.728   9.943   3.190
 1186SER      O 1546   3.719   9.884   3.298
 1187LEU      N 1547   3.821  10.037   3.170
 1187LEU      H 1548   3.813  10.095   3.089
 1187LEU     CA 1549   3.947  10.030   3.241
 1187LEU     HA 1550   3.936   9.974   3.333
 1187LEU     CB 1551   4.057   9.959   3.163
 1187LEU    HB1 1552   4.146   9.949   3.225
 1187LEU    HB2 1553   4.095  10.032   3.091
 1187LEU     CG 1554   4.035   9.817   3.110
 1187LEU     HG 1555   3.950   9.813   3.043
 1187LEU    CD1 1556   4.157   9.774   3.030
 1187LEU   HD11 1557   4.142   9.670   2.997
 1187LEU   HD12 1558   4.178   9.843   2.948
 1187LEU   HD13 1559   4.246   9.774   3.093
 1187LEU    CD2 1560   4.020   9.718   3.225
 1187LEU   HD21 1561   4.007   9.613   3.199
 1187LEU   HD22 1562   4.112   9.708   3.283
 1187LEU   HD23 1563   3.936   9.750   3.286
 1187LEU      C 1564   3.997  10.168   3.283
 1187LEU      O 1565   4.097  10.176   3.356
 1188GLN      N 1566   3.933  10.280   3.252
 1188GLN      H 1567   3.852  10.280   3.192
 1188GLN     CA 1568   3.984  10.412   3.284
 1188GLN     HA 1569   4.086  10.409   3.321
 1188GLN     CB 1570   3.998  10.493   3.156
 1188GLN    HB1 1571   4.034  10.592   3.182
 1188GLN    HB2 1572   3.899  10.515   3.118
 1188GLN     CG 1573   4.084  10.427   3.048
 1188GLN    HG1 1574   4.043  10.329   3.022
 1188GLN    HG2 1575   4.182  10.415   3.094
 1188GLN     CD 1576   4.102  10.506   2.919
 1188GLN    OE1 1577   4.053  10.618   2.907
 1188GLN    NE2 1578   4.188  10.467   2.824
 1188GLN   HE21 1579   4.225  10.373   2.818
 1188GLN   HE22 1580   4.196  10.532   2.747
 1188GLN      C 1581   3.911  10.488   3.394
 1188GLN      O 1582   3.895  10.610   3.391
 1189SER      N 1583   3.849  10.415   3.487
 1189SER      H 1584   3.847  10.317   3.460
 1189SER     CA 1585   3.806  10.450   3.621
 1189SER     HA 1586   3.871  10.525   3.665
 1189SER     CB 1587   3.658  10.486   3.618
 1189SER    HB1 1588   3.603  10.491   3.712
 1189SER    HB2 1589   3.599  10.417   3.557
 1189SER     OG 1590   3.638  10.613   3.560
 1189SER     HG 1591   3.696  10.634   3.486
 1189SER      C 1592   3.828  10.325   3.704
 1189SER      O 1593   3.838  10.211   3.658
 1190LEU      N 1594   3.820  10.346   3.836
 1190LEU      H 1595   3.831  10.440   3.871
 1190LEU     CA 1596   3.826  10.238   3.933
 1190LEU     HA 1597   3.867  10.155   3.875
 1190LEU     CB 1598   3.917  10.271   4.051
 1190LEU    HB1 1599   3.921  10.188   4.121
 1190LEU    HB2 1600   3.874  10.355   4.106
 1190LEU     CG 1601   4.065  10.289   4.015
 1190LEU     HG 1602   4.061  10.344   3.921
 1190LEU    CD1 1603   4.149  10.376   4.108
 1190LEU   HD11 1604   4.110  10.477   4.118
 1190LEU   HD12 1605   4.124  10.330   4.204
 1190LEU   HD13 1606   4.257  10.380   4.090
 1190LEU    CD2 1607   4.142  10.163   3.981
 1190LEU   HD21 1608   4.248  10.180   3.964
 1190LEU   HD22 1609   4.135  10.096   4.067
 1190LEU   HD23 1610   4.091  10.124   3.892
 1190LEU      C 1611   3.692  10.202   3.995
 1190LEU      O 1612   3.608  10.288   4.016
 1191PRO      N 1613   3.663  10.075   4.026
 1191PRO     CD 1614   3.546  10.032   4.099
 1191PRO    HD1 1615   3.454  10.071   4.054
 1191PRO    HD2 1616   3.554  10.070   4.200
 1191PRO     CG 1617   3.541   9.879   4.100
 1191PRO    HG1 1618   3.481   9.851   4.013
 1191PRO    HG2 1619   3.501   9.834   4.191
 1191PRO     CB 1620   3.687   9.841   4.078
 1191PRO    HB1 1621   3.693   9.748   4.022
 1191PRO    HB2 1622   3.743   9.841   4.172
 1191PRO     CA 1623   3.737   9.956   3.990
 1191PRO     HA 1624   3.841   9.974   4.020
 1191PRO      C 1625   3.731   9.927   3.841
 1191PRO      O 1626   3.645   9.977   3.769
 1192ARG      N 1627   3.837   9.860   3.797
 1192ARG      H 1628   3.912   9.826   3.856
 1192ARG     CA 1629   3.856   9.825   3.657
 1192ARG     HA 1630   3.811   9.901   3.593
 1192ARG     CB 1631   4.002   9.829   3.616
 1192ARG    HB1 1632   4.006   9.828   3.507
 1192ARG    HB2 1633   4.057   9.740   3.649
 1192ARG     CG 1634   4.076   9.958   3.652
 1192ARG    HG1 1635   4.100   9.956   3.759
 1192ARG    HG2 1636   4.015  10.046   3.632
 1192ARG     CD 1637   4.212   9.963   3.583
 1192ARG    HD1 1638   4.197   9.990   3.479
 1192ARG    HD2 1639   4.253   9.862   3.590
 1192ARG     NE 1640   4.304  10.054   3.650
 1192ARG     HE 1641   4.383  10.005   3.690
 1192ARG     CZ 1642   4.303  10.188   3.662
 1192ARG    NH1 1643   4.206  10.262   3.610
 1192ARG   HH11 1644   4.147  10.227   3.536
 1192ARG   HH12 1645   4.219  10.362   3.623
 1192ARG    NH2 1646   4.399  10.243   3.739
 1192ARG   HH21 1647   4.469  10.184   3.781
 1192ARG   HH22 1648   4.391  10.342   3.758
 1192ARG      C 1649   3.788   9.692   3.628
 1192ARG      O 1650   3.787   9.603   3.712
 1193PHE      N 1651   3.732   9.680   3.507
 1193PHE      H 1652   3.737   9.758   3.443
 1193PHE     CA 1653   3.639   9.576   3.469
 1193PHE     HA 1654   3.627   9.503   3.550
 1193PHE     CB 1655   3.500   9.630   3.438
 1193PHE    HB1 1656   3.433   9.549   3.412
 1193PHE    HB2 1657   3.502   9.701   3.355
 1193PHE     CG 1658   3.434   9.702   3.554
 1193PHE    CD1 1659   3.455   9.669   3.688
 1193PHE    HD1 1660   3.520   9.589   3.721
 1193PHE    CE1 1661   3.381   9.731   3.789
 1193PHE    HE1 1662   3.385   9.688   3.888
 1193PHE     CZ 1663   3.289   9.833   3.759
 1193PHE     HZ 1664   3.231   9.875   3.840
 1193PHE    CE2 1665   3.277   9.877   3.627
 1193PHE    HE2 1666   3.213   9.959   3.598
 1193PHE    CD2 1667   3.348   9.810   3.527
 1193PHE    HD2 1668   3.343   9.843   3.425
 1193PHE      C 1669   3.675   9.507   3.338
 1193PHE      O 1670   3.698   9.564   3.232
 1194ILE      N 1671   3.663   9.375   3.347
 1194ILE      H 1672   3.613   9.340   3.428
 1194ILE     CA 1673   3.666   9.295   3.226
 1194ILE     HA 1674   3.701   9.357   3.143
 1194ILE     CB 1675   3.759   9.174   3.239
 1194ILE     HB 1676   3.729   9.116   3.327
 1194ILE    CG2 1677   3.745   9.076   3.123
 1194ILE   HG21 1678   3.774   9.122   3.029
 1194ILE   HG22 1679   3.806   8.989   3.143
 1194ILE   HG23 1680   3.640   9.048   3.113
 1194ILE    CG1 1681   3.906   9.212   3.253
 1194ILE   HG11 1682   3.913   9.301   3.315
 1194ILE   HG12 1683   3.937   9.243   3.154
 1194ILE     CD 1684   4.012   9.111   3.296
 1194ILE    HD1 1685   4.020   9.042   3.212
 1194ILE    HD2 1686   4.107   9.160   3.317
 1194ILE    HD3 1687   3.980   9.050   3.381
 1194ILE      C 1688   3.524   9.248   3.199
 1194ILE      O 1689   3.462   9.195   3.291
 1195LEU      N 1690   3.478   9.259   3.075
 1195LEU      H 1691   3.536   9.284   2.996
 1195LEU     CA 1692   3.342   9.215   3.050
 1195LEU     HA 1693   3.281   9.198   3.138
 1195LEU     CB 1694   3.262   9.318   2.971
 1195LEU    HB1 1695   3.157   9.292   2.965
 1195LEU    HB2 1696   3.299   9.311   2.868
 1195LEU     CG 1697   3.287   9.462   3.014
 1195LEU     HG 1698   3.394   9.476   2.997
 1195LEU    CD1 1699   3.202   9.551   2.923
 1195LEU   HD11 1700   3.095   9.536   2.938
 1195LEU   HD12 1701   3.223   9.656   2.943
 1195LEU   HD13 1702   3.224   9.525   2.819
 1195LEU    CD2 1703   3.254   9.495   3.159
 1195LEU   HD21 1704   3.277   9.597   3.191
 1195LEU   HD22 1705   3.147   9.480   3.170
 1195LEU   HD23 1706   3.312   9.434   3.229
 1195LEU      C 1707   3.347   9.083   2.973
 1195LEU      O 1708   3.402   9.085   2.864
 1196LEU      N 1709   3.289   8.974   3.023
 1196LEU      H 1710   3.238   8.989   3.110
 1196LEU     CA 1711   3.288   8.839   2.971
 1196LEU     HA 1712   3.331   8.849   2.871
 1196LEU     CB 1713   3.379   8.750   3.055
 1196LEU    HB1 1714   3.381   8.655   3.001
 1196LEU    HB2 1715   3.319   8.717   3.140
 1196LEU     CG 1716   3.523   8.770   3.101
 1196LEU     HG 1717   3.581   8.834   3.034
 1196LEU    CD1 1718   3.521   8.840   3.236
 1196LEU   HD11 1719   3.469   8.779   3.309
 1196LEU   HD12 1720   3.628   8.845   3.257
 1196LEU   HD13 1721   3.483   8.942   3.230
 1196LEU    CD2 1722   3.588   8.632   3.112
 1196LEU   HD21 1723   3.597   8.597   3.009
 1196LEU   HD22 1724   3.687   8.641   3.157
 1196LEU   HD23 1725   3.524   8.565   3.170
 1196LEU      C 1726   3.149   8.784   2.941
 1196LEU      O 1727   3.053   8.848   2.983
 1197GLU      N 1728   3.134   8.662   2.888
 1197GLU      H 1729   3.220   8.616   2.863
 1197GLU     CA 1730   3.006   8.594   2.877
 1197GLU     HA 1731   2.932   8.658   2.828
 1197GLU     CB 1732   3.014   8.478   2.779
 1197GLU    HB1 1733   3.035   8.517   2.680
 1197GLU    HB2 1734   2.922   8.419   2.778
 1197GLU     CG 1735   3.124   8.380   2.820
 1197GLU    HG1 1736   3.114   8.340   2.921
 1197GLU    HG2 1737   3.215   8.435   2.798
 1197GLU     CD 1738   3.117   8.257   2.730
 1197GLU    OE1 1739   3.015   8.208   2.676
 1197GLU    OE2 1740   3.223   8.193   2.715
 1197GLU      C 1741   2.946   8.550   3.010
 1197GLU      O 1742   3.001   8.481   3.095
 1198LEU      N 1743   2.815   8.569   3.025
 1198LEU      H 1744   2.767   8.622   2.954
 1198LEU     CA 1745   2.735   8.523   3.138
 1198LEU     HA 1746   2.776   8.537   3.238
 1198LEU     CB 1747   2.606   8.604   3.143
 1198LEU    HB1 1748   2.550   8.587   3.051
 1198LEU    HB2 1749   2.657   8.701   3.149
 1198LEU     CG 1750   2.529   8.596   3.274
 1198LEU     HG 1751   2.437   8.653   3.262
 1198LEU    CD1 1752   2.482   8.462   3.332
 1198LEU   HD11 1753   2.446   8.403   3.248
 1198LEU   HD12 1754   2.561   8.410   3.385
 1198LEU   HD13 1755   2.399   8.491   3.397
 1198LEU    CD2 1756   2.603   8.673   3.383
 1198LEU   HD21 1757   2.612   8.780   3.361
 1198LEU   HD22 1758   2.536   8.674   3.468
 1198LEU   HD23 1759   2.697   8.625   3.408
 1198LEU      C 1760   2.714   8.372   3.130
 1198LEU      O 1761   2.642   8.324   3.043
 1199MET      N 1762   2.793   8.303   3.214
 1199MET      H 1763   2.860   8.361   3.262
 1199MET     CA 1764   2.790   8.159   3.230
 1199MET     HA 1765   2.787   8.114   3.131
 1199MET     CB 1766   2.923   8.109   3.287
 1199MET    HB1 1767   2.905   8.005   3.311
 1199MET    HB2 1768   2.948   8.159   3.380
 1199MET     CG 1769   3.037   8.125   3.187
 1199MET    HG1 1770   3.131   8.107   3.238
 1199MET    HG2 1771   3.044   8.231   3.162
 1199MET     SD 1772   3.022   8.043   3.026
 1199MET     CE 1773   3.048   7.871   3.074
 1199MET    HE1 1774   3.147   7.853   3.118
 1199MET    HE2 1775   2.984   7.837   3.156
 1199MET    HE3 1776   3.024   7.807   2.990
 1199MET      C 1777   2.667   8.123   3.313
 1199MET      O 1778   2.679   8.098   3.433
 1200ALA      N 1779   2.551   8.115   3.247
 1200ALA      H 1780   2.556   8.154   3.154
 1200ALA     CA 1781   2.432   8.102   3.328
 1200ALA     HA 1782   2.428   8.188   3.395
 1200ALA     CB 1783   2.316   8.121   3.230
 1200ALA    HB1 1784   2.307   8.027   3.174
 1200ALA    HB2 1785   2.222   8.134   3.284
 1200ALA    HB3 1786   2.339   8.202   3.162
 1200ALA      C 1787   2.422   7.980   3.418
 1200ALA      O 1788   2.353   7.981   3.519
 1201GLY      N 1789   2.480   7.867   3.377
 1201GLY      H 1790   2.533   7.865   3.291
 1201GLY     CA 1791   2.490   7.744   3.453
 1201GLY    HA1 1792   2.529   7.661   3.395
 1201GLY    HA2 1793   2.391   7.713   3.488
 1201GLY      C 1794   2.588   7.741   3.570
 1201GLY      O 1795   2.573   7.657   3.659
 1202GLY      N 1796   2.684   7.833   3.578
 1202GLY      H 1797   2.678   7.914   3.518
 1202GLY     CA 1798   2.769   7.857   3.693
 1202GLY    HA1 1799   2.717   7.844   3.788
 1202GLY    HA2 1800   2.798   7.962   3.682
 1202GLY      C 1801   2.895   7.772   3.699
 1202GLY      O 1802   2.957   7.750   3.594
 1203ASP      N 1803   2.942   7.730   3.816
 1203ASP      H 1804   2.902   7.766   3.902
 1203ASP     CA 1805   3.062   7.649   3.825
 1203ASP     HA 1806   3.113   7.659   3.730
 1203ASP     CB 1807   3.163   7.702   3.927
 1203ASP    HB1 1808   3.184   7.805   3.900
 1203ASP    HB2 1809   3.250   7.642   3.904
 1203ASP     CG 1810   3.118   7.704   4.073
 1203ASP    OD1 1811   3.156   7.611   4.147
 1203ASP    OD2 1812   3.047   7.796   4.119
 1203ASP      C 1813   3.024   7.504   3.849
 1203ASP      O 1814   2.923   7.471   3.912
 1204LEU      N 1815   3.118   7.419   3.806
 1204LEU      H 1816   3.196   7.457   3.754
 1204LEU     CA 1817   3.095   7.277   3.798
 1204LEU     HA 1818   2.995   7.266   3.755
 1204LEU     CB 1819   3.202   7.218   3.706
 1204LEU    HB1 1820   3.299   7.246   3.747
 1204LEU    HB2 1821   3.203   7.270   3.611
 1204LEU     CG 1822   3.209   7.067   3.684
 1204LEU     HG 1823   3.221   7.021   3.783
 1204LEU    CD1 1824   3.079   7.022   3.618
 1204LEU   HD11 1825   3.069   7.072   3.522
 1204LEU   HD12 1826   3.073   6.914   3.602
 1204LEU   HD13 1827   2.996   7.049   3.682
 1204LEU    CD2 1828   3.317   7.020   3.587
 1204LEU   HD21 1829   3.290   7.053   3.487
 1204LEU   HD22 1830   3.407   7.070   3.624
 1204LEU   HD23 1831   3.336   6.914   3.600
 1204LEU      C 1832   3.095   7.210   3.935
 1204LEU      O 1833   3.006   7.129   3.959
 1205LYS      N 1834   3.193   7.236   4.021
 1205LYS      H 1835   3.263   7.306   3.999
 1205LYS     CA 1836   3.186   7.196   4.160
 1205LYS     HA 1837   3.217   7.093   4.174
 1205LYS     CB 1838   3.297   7.281   4.221
 1205LYS    HB1 1839   3.261   7.383   4.208
 1205LYS    HB2 1840   3.391   7.264   4.168
 1205LYS     CG 1841   3.322   7.267   4.371
 1205LYS    HG1 1842   3.236   7.299   4.430
 1205LYS    HG2 1843   3.406   7.330   4.398
 1205LYS     CD 1844   3.362   7.128   4.419
 1205LYS    HD1 1845   3.449   7.096   4.362
 1205LYS    HD2 1846   3.278   7.060   4.410
 1205LYS     CE 1847   3.394   7.131   4.568
 1205LYS    HE1 1848   3.302   7.143   4.625
 1205LYS    HE2 1849   3.458   7.218   4.585
 1205LYS     NZ 1850   3.456   7.007   4.619
 1205LYS    HZ1 1851   3.469   7.023   4.718
 1205LYS    HZ2 1852   3.405   6.920   4.607
 1205LYS    HZ3 1853   3.543   7.006   4.569
 1205LYS      C 1854   3.050   7.218   4.226
 1205LYS      O 1855   2.995   7.126   4.287
 1206SER      N 1856   2.993   7.338   4.213
 1206SER      H 1857   3.051   7.409   4.170
 1206SER     CA 1858   2.865   7.365   4.274
 1206SER     HA 1859   2.864   7.343   4.381
 1206SER     CB 1860   2.839   7.516   4.270
 1206SER    HB1 1861   2.753   7.535   4.334
 1206SER    HB2 1862   2.822   7.553   4.169
 1206SER     OG 1863   2.944   7.599   4.312
 1206SER     HG 1864   3.010   7.611   4.243
 1206SER      C 1865   2.741   7.296   4.219
 1206SER      O 1866   2.662   7.242   4.295
 1207PHE      N 1867   2.718   7.291   4.087
 1207PHE      H 1868   2.796   7.335   4.040
 1207PHE     CA 1869   2.636   7.204   4.005
 1207PHE     HA 1870   2.532   7.232   4.019
 1207PHE     CB 1871   2.677   7.225   3.860
 1207PHE    HB1 1872   2.785   7.211   3.862
 1207PHE    HB2 1873   2.665   7.330   3.834
 1207PHE     CG 1874   2.613   7.138   3.754
 1207PHE    CD1 1875   2.482   7.169   3.714
 1207PHE    HD1 1876   2.427   7.248   3.763
 1207PHE    CE1 1877   2.411   7.083   3.630
 1207PHE    HE1 1878   2.312   7.105   3.593
 1207PHE     CZ 1879   2.475   6.968   3.581
 1207PHE     HZ 1880   2.417   6.897   3.523
 1207PHE    CE2 1881   2.603   6.933   3.626
 1207PHE    HE2 1882   2.652   6.846   3.587
 1207PHE    CD2 1883   2.675   7.021   3.709
 1207PHE    HD2 1884   2.768   6.986   3.750
 1207PHE      C 1885   2.648   7.056   4.040
 1207PHE      O 1886   2.548   6.986   4.050
 1208LEU      N 1887   2.773   7.009   4.051
 1208LEU      H 1888   2.847   7.075   4.035
 1208LEU     CA 1889   2.808   6.872   4.081
 1208LEU     HA 1890   2.736   6.806   4.032
 1208LEU     CB 1891   2.949   6.830   4.042
 1208LEU    HB1 1892   2.978   6.740   4.096
 1208LEU    HB2 1893   3.016   6.910   4.075
 1208LEU     CG 1894   2.964   6.786   3.897
 1208LEU     HG 1895   2.964   6.871   3.828
 1208LEU    CD1 1896   3.099   6.717   3.886
 1208LEU   HD11 1897   3.111   6.692   3.780
 1208LEU   HD12 1898   3.182   6.781   3.916
 1208LEU   HD13 1899   3.098   6.624   3.943
 1208LEU    CD2 1900   2.871   6.686   3.829
 1208LEU   HD21 1901   2.767   6.719   3.838
 1208LEU   HD22 1902   2.893   6.687   3.722
 1208LEU   HD23 1903   2.872   6.594   3.888
 1208LEU      C 1904   2.785   6.839   4.228
 1208LEU      O 1905   2.776   6.723   4.265
 1209ARG      N 1906   2.762   6.936   4.318
 1209ARG      H 1907   2.780   7.032   4.294
 1209ARG     CA 1908   2.709   6.912   4.450
 1209ARG     HA 1909   2.729   6.812   4.488
 1209ARG     CB 1910   2.773   7.015   4.543
 1209ARG    HB1 1911   2.747   7.114   4.507
 1209ARG    HB2 1912   2.882   7.016   4.543
 1209ARG     CG 1913   2.725   6.996   4.686
 1209ARG    HG1 1914   2.757   6.896   4.717
 1209ARG    HG2 1915   2.618   7.010   4.698
 1209ARG     CD 1916   2.783   7.095   4.787
 1209ARG    HD1 1917   2.890   7.078   4.800
 1209ARG    HD2 1918   2.728   7.080   4.880
 1209ARG     NE 1919   2.757   7.231   4.740
 1209ARG     HE 1920   2.661   7.262   4.742
 1209ARG     CZ 1921   2.843   7.329   4.710
 1209ARG    NH1 1922   2.977   7.321   4.703
 1209ARG   HH11 1923   3.021   7.232   4.724
 1209ARG   HH12 1924   3.028   7.403   4.676
 1209ARG    NH2 1925   2.791   7.444   4.667
 1209ARG   HH21 1926   2.690   7.447   4.654
 1209ARG   HH22 1927   2.849   7.527   4.669
 1209ARG      C 1928   2.558   6.933   4.457
 1209ARG      O 1929   2.491   6.866   4.536
 1210GLU      N 1930   2.502   7.019   4.372
 1210GLU      H 1931   2.566   7.067   4.309
 1210GLU     CA 1932   2.363   7.057   4.362
 1210GLU     HA 1933   2.323   7.057   4.464
 1210GLU     CB 1934   2.352   7.204   4.320
 1210GLU    HB1 1935   2.380   7.211   4.215
 1210GLU    HB2 1936   2.429   7.255   4.377
 1210GLU     CG 1937   2.217   7.258   4.365
 1210GLU    HG1 1938   2.222   7.280   4.471
 1210GLU    HG2 1939   2.138   7.184   4.352
 1210GLU     CD 1940   2.164   7.377   4.286
 1210GLU    OE1 1941   2.194   7.492   4.325
 1210GLU    OE2 1942   2.089   7.353   4.188
 1210GLU      C 1943   2.267   6.966   4.287
 1210GLU      O 1944   2.172   6.912   4.344
 1211THR      N 1945   2.304   6.929   4.164
 1211THR      H 1946   2.387   6.969   4.124
 1211THR     CA 1947   2.224   6.856   4.068
 1211THR     HA 1948   2.117   6.862   4.082
 1211THR     CB 1949   2.234   6.926   3.932
 1211THR     HB 1950   2.339   6.923   3.903
 1211THR    CG2 1951   2.161   6.851   3.821
 1211THR   HG21 1952   2.169   6.914   3.732
 1211THR   HG22 1953   2.201   6.751   3.804
 1211THR   HG23 1954   2.056   6.843   3.847
 1211THR    OG1 1955   2.182   7.057   3.941
 1211THR    HG1 1956   2.086   7.052   3.943
 1211THR      C 1957   2.254   6.708   4.086
 1211THR      O 1958   2.225   6.628   3.998
 1212ARG      N 1959   2.285   6.657   4.205
 1212ARG      H 1960   2.291   6.730   4.275
 1212ARG     CA 1961   2.312   6.517   4.232
 1212ARG     HA 1962   2.368   6.479   4.147
 1212ARG     CB 1963   2.382   6.494   4.365
 1212ARG    HB1 1964   2.375   6.387   4.385
 1212ARG    HB2 1965   2.336   6.547   4.448
 1212ARG     CG 1966   2.528   6.540   4.369
 1212ARG    HG1 1967   2.540   6.646   4.389
 1212ARG    HG2 1968   2.570   6.507   4.274
 1212ARG     CD 1969   2.594   6.478   4.492
 1212ARG    HD1 1970   2.610   6.374   4.464
 1212ARG    HD2 1971   2.536   6.467   4.583
 1212ARG     NE 1972   2.725   6.533   4.526
 1212ARG     HE 1973   2.786   6.540   4.446
 1212ARG     CZ 1974   2.772   6.577   4.644
 1212ARG    NH1 1975   2.702   6.571   4.758
 1212ARG   HH11 1976   2.609   6.530   4.756
 1212ARG   HH12 1977   2.745   6.579   4.848
 1212ARG    NH2 1978   2.895   6.630   4.655
 1212ARG   HH21 1979   2.955   6.617   4.575
 1212ARG   HH22 1980   2.926   6.664   4.745
 1212ARG      C 1981   2.178   6.444   4.230
 1212ARG      O 1982   2.081   6.503   4.276
 1213PRO      N 1983   2.171   6.314   4.197
 1213PRO     CD 1984   2.258   6.245   4.104
 1213PRO    HD1 1985   2.362   6.266   4.129
 1213PRO    HD2 1986   2.242   6.283   4.002
 1213PRO     CG 1987   2.219   6.098   4.110
 1213PRO    HG1 1988   2.266   6.048   4.196
 1213PRO    HG2 1989   2.230   6.050   4.013
 1213PRO     CB 1990   2.069   6.103   4.136
 1213PRO    HB1 1991   2.031   6.013   4.186
 1213PRO    HB2 1992   2.017   6.113   4.041
 1213PRO     CA 1993   2.051   6.235   4.211
 1213PRO     HA 1994   1.966   6.293   4.174
 1213PRO      C 1995   2.015   6.194   4.353
 1213PRO      O 1996   2.105   6.172   4.434
 1214ARG      N 1997   1.888   6.209   4.390
 1214ARG      H 1998   1.828   6.227   4.311
 1214ARG     CA 1999   1.828   6.186   4.520
 1214ARG     HA 2000   1.887   6.114   4.575
 1214ARG     CB 2001   1.818   6.320   4.592
 1214ARG    HB1 2002   1.811   6.312   4.701
 1214ARG    HB2 2003   1.732   6.371   4.548
 1214ARG     CG 2004   1.937   6.414   4.578
 1214ARG    HG1 2005   1.928   6.455   4.478
 1214ARG    HG2 2006   2.026   6.352   4.592
 1214ARG     CD 2007   1.935   6.531   4.675
 1214ARG    HD1 2008   1.905   6.505   4.777
 1214ARG    HD2 2009   1.872   6.608   4.631
 1214ARG     NE 2010   2.072   6.582   4.668
 1214ARG     HE 2011   2.137   6.528   4.722
 1214ARG     CZ 2012   2.125   6.690   4.609
 1214ARG    NH1 2013   2.255   6.718   4.618
 1214ARG   HH11 2014   2.308   6.664   4.685
 1214ARG   HH12 2015   2.297   6.792   4.564
 1214ARG    NH2 2016   2.040   6.770   4.543
 1214ARG   HH21 2017   1.942   6.748   4.540
 1214ARG   HH22 2018   2.070   6.851   4.489
 1214ARG      C 2019   1.687   6.132   4.504
 1214ARG      O 2020   1.638   6.127   4.391
 1215PRO      N 2021   1.620   6.075   4.604
 1215PRO     CD 2022   1.676   6.056   4.737
 1215PRO    HD1 2023   1.677   6.151   4.790
 1215PRO    HD2 2024   1.778   6.019   4.731
 1215PRO     CG 2025   1.582   5.956   4.803
 1215PRO    HG1 2026   1.570   5.980   4.909
 1215PRO    HG2 2027   1.614   5.852   4.793
 1215PRO     CB 2028   1.450   5.971   4.727
 1215PRO    HB1 2029   1.395   6.058   4.761
 1215PRO    HB2 2030   1.382   5.886   4.733
 1215PRO     CA 2031   1.495   6.004   4.585
 1215PRO     HA 2032   1.521   5.907   4.543
 1215PRO      C 2033   1.386   6.076   4.508
 1215PRO      O 2034   1.321   6.015   4.422
 1216SER      N 2035   1.360   6.204   4.534
 1216SER      H 2036   1.423   6.254   4.595
 1216SER     CA 2037   1.263   6.288   4.467
 1216SER     HA 2038   1.196   6.225   4.409
 1216SER     CB 2039   1.183   6.371   4.567
 1216SER    HB1 2040   1.100   6.424   4.520
 1216SER    HB2 2041   1.250   6.451   4.598
 1216SER     OG 2042   1.144   6.298   4.681
 1216SER     HG 2043   1.117   6.358   4.751
 1216SER      C 2044   1.327   6.376   4.360
 1216SER      O 2045   1.260   6.464   4.306
 1217GLN      N 2046   1.456   6.360   4.327
 1217GLN      H 2047   1.508   6.287   4.373
 1217GLN     CA 2048   1.530   6.411   4.214
 1217GLN     HA 2049   1.462   6.447   4.136
 1217GLN     CB 2050   1.622   6.518   4.271
 1217GLN    HB1 2051   1.669   6.579   4.194
 1217GLN    HB2 2052   1.702   6.461   4.319
 1217GLN     CG 2053   1.560   6.608   4.377
 1217GLN    HG1 2054   1.524   6.546   4.458
 1217GLN    HG2 2055   1.476   6.654   4.326
 1217GLN     CD 2056   1.650   6.722   4.426
 1217GLN    OE1 2057   1.726   6.781   4.350
 1217GLN    NE2 2058   1.662   6.754   4.555
 1217GLN   HE21 2059   1.597   6.719   4.623
 1217GLN   HE22 2060   1.708   6.842   4.575
 1217GLN      C 2061   1.610   6.308   4.136
 1217GLN      O 2062   1.733   6.303   4.136
 1218PRO      N 2063   1.547   6.200   4.090
 1218PRO     CD 2064   1.404   6.180   4.073
 1218PRO    HD1 2065   1.369   6.244   3.992
 1218PRO    HD2 2066   1.342   6.193   4.161
 1218PRO     CG 2067   1.383   6.039   4.019
 1218PRO    HG1 2068   1.378   6.043   3.910
 1218PRO    HG2 2069   1.292   5.990   4.054
 1218PRO     CB 2070   1.507   5.967   4.070
 1218PRO    HB1 2071   1.527   5.876   4.014
 1218PRO    HB2 2072   1.494   5.931   4.173
 1218PRO     CA 2073   1.615   6.075   4.064
 1218PRO     HA 2074   1.689   6.048   4.139
 1218PRO      C 2075   1.695   6.084   3.935
 1218PRO      O 2076   1.781   5.997   3.919
 1219SER      N 2077   1.652   6.169   3.841
 1219SER      H 2078   1.577   6.232   3.862
 1219SER     CA 2079   1.687   6.179   3.701
 1219SER     HA 2080   1.725   6.087   3.656
 1219SER     CB 2081   1.554   6.183   3.626
 1219SER    HB1 2082   1.576   6.175   3.520
 1219SER    HB2 2083   1.498   6.276   3.635
 1219SER     OG 2084   1.470   6.080   3.672
 1219SER     HG 2085   1.512   6.006   3.628
 1219SER      C 2086   1.774   6.296   3.656
 1219SER      O 2087   1.777   6.335   3.540
 1220SER      N 2088   1.831   6.368   3.752
 1220SER      H 2089   1.814   6.347   3.850
 1220SER     CA 2090   1.909   6.488   3.732
 1220SER     HA 2091   1.835   6.565   3.710
 1220SER     CB 2092   1.963   6.527   3.870
 1220SER    HB1 2093   2.021   6.619   3.863
 1220SER    HB2 2094   2.041   6.456   3.899
 1220SER     OG 2095   1.857   6.537   3.961
 1220SER     HG 2096   1.882   6.581   4.043
 1220SER      C 2097   2.023   6.465   3.634
 1220SER      O 2098   2.034   6.542   3.539
 1221LEU      N 2099   2.096   6.353   3.642
 1221LEU      H 2100   2.054   6.279   3.697
 1221LEU     CA 2101   2.224   6.317   3.584
 1221LEU     HA 2102   2.235   6.365   3.487
 1221LEU     CB 2103   2.341   6.351   3.675
 1221LEU    HB1 2104   2.435   6.321   3.627
 1221LEU    HB2 2105   2.324   6.294   3.766
 1221LEU     CG 2106   2.364   6.498   3.711
 1221LEU     HG 2107   2.273   6.547   3.744
 1221LEU    CD1 2108   2.468   6.512   3.822
 1221LEU   HD11 2109   2.512   6.612   3.828
 1221LEU   HD12 2110   2.424   6.487   3.918
 1221LEU   HD13 2111   2.556   6.452   3.800
 1221LEU    CD2 2112   2.409   6.573   3.586
 1221LEU   HD21 2113   2.350   6.560   3.495
 1221LEU   HD22 2114   2.432   6.677   3.611
 1221LEU   HD23 2115   2.509   6.541   3.555
 1221LEU      C 2116   2.230   6.173   3.536
 1221LEU      O 2117   2.192   6.080   3.607
 1222ALA      N 2118   2.312   6.150   3.433
 1222ALA      H 2119   2.353   6.231   3.389
 1222ALA     CA 2120   2.355   6.028   3.369
 1222ALA     HA 2121   2.347   5.954   3.449
 1222ALA     CB 2122   2.263   5.993   3.252
 1222ALA    HB1 2123   2.250   6.079   3.186
 1222ALA    HB2 2124   2.300   5.912   3.190
 1222ALA    HB3 2125   2.164   5.973   3.292
 1222ALA      C 2126   2.500   6.041   3.325
 1222ALA      O 2127   2.554   6.149   3.303
 1223MET      N 2128   2.569   5.929   3.304
 1223MET      H 2129   2.519   5.842   3.317
 1223MET     CA 2130   2.709   5.914   3.270
 1223MET     HA 2131   2.762   5.954   3.356
 1223MET     CB 2132   2.760   5.772   3.246
 1223MET    HB1 2133   2.862   5.775   3.208
 1223MET    HB2 2134   2.692   5.718   3.179
 1223MET     CG 2135   2.762   5.691   3.376
 1223MET    HG1 2136   2.798   5.592   3.348
 1223MET    HG2 2137   2.658   5.684   3.408
 1223MET     SD 2138   2.868   5.740   3.514
 1223MET     CE 2139   2.815   5.646   3.659
 1223MET    HE1 2140   2.713   5.674   3.686
 1223MET    HE2 2141   2.820   5.538   3.648
 1223MET    HE3 2142   2.883   5.669   3.741
 1223MET      C 2143   2.747   6.000   3.150
 1223MET      O 2144   2.850   6.066   3.151
 1224LEU      N 2145   2.665   6.000   3.044
 1224LEU      H 2146   2.579   5.948   3.056
 1224LEU     CA 2147   2.692   6.082   2.928
 1224LEU     HA 2148   2.798   6.061   2.911
 1224LEU     CB 2149   2.602   6.046   2.810
 1224LEU    HB1 2150   2.583   6.130   2.743
 1224LEU    HB2 2151   2.504   6.022   2.851
 1224LEU     CG 2152   2.657   5.933   2.724
 1224LEU     HG 2153   2.688   5.856   2.794
 1224LEU    CD1 2154   2.540   5.885   2.639
 1224LEU   HD11 2155   2.500   5.971   2.585
 1224LEU   HD12 2156   2.566   5.804   2.570
 1224LEU   HD13 2157   2.465   5.842   2.705
 1224LEU    CD2 2158   2.768   5.986   2.633
 1224LEU   HD21 2159   2.814   5.907   2.573
 1224LEU   HD22 2160   2.737   6.056   2.556
 1224LEU   HD23 2161   2.843   6.034   2.696
 1224LEU      C 2162   2.682   6.232   2.948
 1224LEU      O 2163   2.742   6.312   2.877
 1225ASP      N 2164   2.620   6.277   3.058
 1225ASP      H 2165   2.574   6.211   3.118
 1225ASP     CA 2166   2.622   6.415   3.103
 1225ASP     HA 2167   2.598   6.472   3.014
 1225ASP     CB 2168   2.511   6.448   3.202
 1225ASP    HB1 2169   2.511   6.556   3.219
 1225ASP    HB2 2170   2.546   6.399   3.293
 1225ASP     CG 2171   2.367   6.414   3.166
 1225ASP    OD1 2172   2.296   6.371   3.259
 1225ASP    OD2 2173   2.323   6.430   3.050
 1225ASP      C 2174   2.758   6.457   3.156
 1225ASP      O 2175   2.812   6.566   3.133
 1226LEU      N 2176   2.810   6.360   3.231
 1226LEU      H 2177   2.766   6.269   3.230
 1226LEU     CA 2178   2.943   6.358   3.290
 1226LEU     HA 2179   2.961   6.456   3.334
 1226LEU     CB 2180   2.946   6.257   3.405
 1226LEU    HB1 2181   3.048   6.268   3.441
 1226LEU    HB2 2182   2.933   6.160   3.356
 1226LEU     CG 2183   2.835   6.268   3.509
 1226LEU     HG 2184   2.745   6.221   3.470
 1226LEU    CD1 2185   2.879   6.189   3.632
 1226LEU   HD11 2186   2.963   6.227   3.689
 1226LEU   HD12 2187   2.788   6.185   3.693
 1226LEU   HD13 2188   2.894   6.086   3.599
 1226LEU    CD2 2189   2.804   6.409   3.559
 1226LEU   HD21 2190   2.898   6.451   3.595
 1226LEU   HD22 2191   2.767   6.477   3.482
 1226LEU   HD23 2192   2.735   6.409   3.643
 1226LEU      C 2193   3.060   6.339   3.195
 1226LEU      O 2194   3.165   6.400   3.214
 1227LEU      N 2195   3.038   6.260   3.090
 1227LEU      H 2196   2.958   6.198   3.098
 1227LEU     CA 2197   3.134   6.239   2.983
 1227LEU     HA 2198   3.236   6.242   3.022
 1227LEU     CB 2199   3.109   6.104   2.916
 1227LEU    HB1 2200   3.165   6.096   2.823
 1227LEU    HB2 2201   3.003   6.101   2.892
 1227LEU     CG 2202   3.133   5.985   3.008
 1227LEU     HG 2203   3.065   5.994   3.093
 1227LEU    CD1 2204   3.085   5.861   2.934
 1227LEU   HD11 2205   3.095   5.780   3.006
 1227LEU   HD12 2206   2.980   5.867   2.904
 1227LEU   HD13 2207   3.138   5.832   2.843
 1227LEU    CD2 2208   3.280   5.966   3.045
 1227LEU   HD21 2209   3.315   6.055   3.097
 1227LEU   HD22 2210   3.296   5.874   3.101
 1227LEU   HD23 2211   3.336   5.969   2.951
 1227LEU      C 2212   3.130   6.355   2.885
 1227LEU      O 2213   3.232   6.374   2.818
 1228HIS      N 2214   3.022   6.432   2.868
 1228HIS      H 2215   2.938   6.400   2.913
 1228HIS     CA 2216   3.028   6.544   2.777
 1228HIS     HA 2217   3.091   6.522   2.691
 1228HIS     CB 2218   2.891   6.585   2.724
 1228HIS    HB1 2219   2.900   6.687   2.688
 1228HIS    HB2 2220   2.816   6.571   2.802
 1228HIS     CG 2221   2.843   6.510   2.602
 1228HIS    ND1 2222   2.791   6.570   2.488
 1228HIS    CE1 2223   2.748   6.476   2.403
 1228HIS    HE1 2224   2.711   6.501   2.305
 1228HIS    NE2 2225   2.782   6.359   2.460
 1228HIS    HE2 2226   2.766   6.273   2.409
 1228HIS    CD2 2227   2.842   6.375   2.583
 1228HIS    HD2 2228   2.881   6.298   2.648
 1228HIS      C 2229   3.101   6.662   2.841
 1228HIS      O 2230   3.178   6.732   2.776
 1229VAL      N 2231   3.081   6.684   2.971
 1229VAL      H 2232   3.019   6.625   3.025
 1229VAL     CA 2233   3.160   6.772   3.054
 1229VAL     HA 2234   3.161   6.870   3.005
 1229VAL     CB 2235   3.102   6.771   3.195
 1229VAL     HB 2236   3.076   6.669   3.224
 1229VAL    CG1 2237   3.202   6.819   3.301
 1229VAL   HG11 2238   3.229   6.923   3.282
 1229VAL   HG12 2239   3.157   6.820   3.400
 1229VAL   HG13 2240   3.282   6.746   3.312
 1229VAL    CG2 2241   2.974   6.849   3.221
 1229VAL   HG21 2242   2.896   6.827   3.148
 1229VAL   HG22 2243   2.928   6.827   3.317
 1229VAL   HG23 2244   2.998   6.955   3.219
 1229VAL      C 2245   3.308   6.734   3.048
 1229VAL      O 2246   3.386   6.820   3.007
 1230ALA      N 2247   3.354   6.611   3.066
 1230ALA      H 2248   3.292   6.542   3.107
 1230ALA     CA 2249   3.494   6.575   3.055
 1230ALA     HA 2250   3.554   6.643   3.115
 1230ALA     CB 2251   3.508   6.430   3.101
 1230ALA    HB1 2252   3.614   6.404   3.109
 1230ALA    HB2 2253   3.467   6.410   3.199
 1230ALA    HB3 2254   3.453   6.367   3.031
 1230ALA      C 2255   3.538   6.603   2.912
 1230ALA      O 2256   3.631   6.683   2.899
 1231ARG      N 2257   3.471   6.559   2.805
 1231ARG      H 2258   3.395   6.496   2.824
 1231ARG     CA 2259   3.500   6.591   2.667
 1231ARG     HA 2260   3.595   6.549   2.634
 1231ARG     CB 2261   3.397   6.527   2.575
 1231ARG    HB1 2262   3.294   6.549   2.606
 1231ARG    HB2 2263   3.423   6.422   2.588
 1231ARG     CG 2264   3.420   6.564   2.429
 1231ARG    HG1 2265   3.364   6.490   2.372
 1231ARG    HG2 2266   3.525   6.559   2.401
 1231ARG     CD 2267   3.370   6.700   2.380
 1231ARG    HD1 2268   3.382   6.710   2.272
 1231ARG    HD2 2269   3.438   6.775   2.420
 1231ARG     NE 2270   3.234   6.738   2.418
 1231ARG     HE 2271   3.227   6.794   2.502
 1231ARG     CZ 2272   3.120   6.715   2.353
 1231ARG    NH1 2273   3.105   6.634   2.246
 1231ARG   HH11 2274   3.184   6.585   2.207
 1231ARG   HH12 2275   3.013   6.620   2.207
 1231ARG    NH2 2276   3.008   6.773   2.400
 1231ARG   HH21 2277   3.021   6.838   2.475
 1231ARG   HH22 2278   2.918   6.732   2.380
 1231ARG      C 2279   3.516   6.740   2.646
 1231ARG      O 2280   3.614   6.780   2.583
 1232ASP      N 2281   3.430   6.823   2.706
 1232ASP      H 2282   3.357   6.773   2.756
 1232ASP     CA 2283   3.428   6.964   2.672
 1232ASP     HA 2284   3.428   6.986   2.565
 1232ASP     CB 2285   3.310   7.035   2.738
 1232ASP    HB1 2286   3.336   7.140   2.744
 1232ASP    HB2 2287   3.293   6.999   2.840
 1232ASP     CG 2288   3.179   7.022   2.662
 1232ASP    OD1 2289   3.167   6.982   2.544
 1232ASP    OD2 2290   3.082   7.067   2.726
 1232ASP      C 2291   3.556   7.027   2.725
 1232ASP      O 2292   3.615   7.104   2.651
 1233ILE      N 2293   3.594   6.987   2.847
 1233ILE      H 2294   3.541   6.912   2.889
 1233ILE     CA 2295   3.713   7.040   2.912
 1233ILE     HA 2296   3.716   7.147   2.891
 1233ILE     CB 2297   3.714   7.013   3.062
 1233ILE     HB 2298   3.708   6.905   3.079
 1233ILE    CG2 2299   3.848   7.056   3.121
 1233ILE   HG21 2300   3.845   7.065   3.230
 1233ILE   HG22 2301   3.921   6.978   3.102
 1233ILE   HG23 2302   3.893   7.144   3.075
 1233ILE    CG1 2303   3.599   7.077   3.138
 1233ILE   HG11 2304   3.620   7.072   3.245
 1233ILE   HG12 2305   3.512   7.020   3.105
 1233ILE     CD 2306   3.562   7.222   3.109
 1233ILE    HD1 2307   3.479   7.251   3.174
 1233ILE    HD2 2308   3.649   7.286   3.127
 1233ILE    HD3 2309   3.527   7.233   3.006
 1233ILE      C 2310   3.834   6.983   2.840
 1233ILE      O 2311   3.932   7.056   2.823
 1234ALA      N 2312   3.842   6.859   2.792
 1234ALA      H 2313   3.769   6.792   2.810
 1234ALA     CA 2314   3.951   6.815   2.707
 1234ALA     HA 2315   4.039   6.848   2.762
 1234ALA     CB 2316   3.938   6.664   2.690
 1234ALA    HB1 2317   3.834   6.655   2.658
 1234ALA    HB2 2318   4.002   6.630   2.609
 1234ALA    HB3 2319   3.963   6.610   2.780
 1234ALA      C 2320   3.960   6.888   2.573
 1234ALA      O 2321   4.068   6.895   2.515
 1235CYS      N 2322   3.855   6.941   2.511
 1235CYS      H 2323   3.762   6.927   2.549
 1235CYS     CA 2324   3.856   7.024   2.392
 1235CYS     HA 2325   3.928   6.979   2.325
 1235CYS     CB 2326   3.723   7.025   2.317
 1235CYS    HB1 2327   3.734   7.076   2.222
 1235CYS    HB2 2328   3.644   7.074   2.374
 1235CYS     SG 2329   3.681   6.856   2.267
 1235CYS     HG 2330   3.675   6.807   2.391
 1235CYS      C 2331   3.902   7.168   2.416
 1235CYS      O 2332   3.968   7.231   2.335
 1236GLY      N 2333   3.860   7.221   2.531
 1236GLY      H 2334   3.783   7.179   2.582
 1236GLY     CA 2335   3.917   7.343   2.583
 1236GLY    HA1 2336   3.878   7.353   2.685
 1236GLY    HA2 2337   3.897   7.427   2.516
 1236GLY      C 2338   4.066   7.327   2.605
 1236GLY      O 2339   4.145   7.400   2.545
 1237CYS      N 2340   4.110   7.219   2.671
 1237CYS      H 2341   4.035   7.166   2.712
 1237CYS     CA 2342   4.251   7.191   2.690
 1237CYS     HA 2343   4.305   7.279   2.724
 1237CYS     CB 2344   4.279   7.077   2.787
 1237CYS    HB1 2345   4.386   7.059   2.798
 1237CYS    HB2 2346   4.219   6.995   2.749
 1237CYS     SG 2347   4.219   7.125   2.951
 1237CYS     HG 2348   4.089   7.131   2.919
 1237CYS      C 2349   4.317   7.155   2.558
 1237CYS      O 2350   4.433   7.196   2.554
 1238GLN      N 2351   4.249   7.095   2.460
 1238GLN      H 2352   4.158   7.053   2.474
 1238GLN     CA 2353   4.309   7.085   2.328
 1238GLN     HA 2354   4.393   7.019   2.348
 1238GLN     CB 2355   4.228   6.994   2.237
 1238GLN    HB1 2356   4.124   7.026   2.230
 1238GLN    HB2 2357   4.214   6.905   2.298
 1238GLN     CG 2358   4.292   6.969   2.101
 1238GLN    HG1 2359   4.236   6.887   2.055
 1238GLN    HG2 2360   4.392   6.931   2.120
 1238GLN     CD 2361   4.298   7.083   2.000
 1238GLN    OE1 2362   4.201   7.157   1.992
 1238GLN    NE2 2363   4.402   7.093   1.917
 1238GLN   HE21 2364   4.471   7.020   1.928
 1238GLN   HE22 2365   4.415   7.160   1.843
 1238GLN      C 2366   4.347   7.216   2.261
 1238GLN      O 2367   4.458   7.235   2.211
 1239TYR      N 2368   4.263   7.318   2.277
 1239TYR      H 2369   4.175   7.305   2.325
 1239TYR     CA 2370   4.290   7.448   2.220
 1239TYR     HA 2371   4.313   7.442   2.113
 1239TYR     CB 2372   4.171   7.540   2.247
 1239TYR    HB1 2373   4.166   7.567   2.352
 1239TYR    HB2 2374   4.073   7.496   2.228
 1239TYR     CG 2375   4.189   7.663   2.162
 1239TYR    CD1 2376   4.148   7.667   2.028
 1239TYR    HD1 2377   4.105   7.578   1.984
 1239TYR    CE1 2378   4.161   7.779   1.945
 1239TYR    HE1 2379   4.125   7.776   1.844
 1239TYR     CZ 2380   4.204   7.900   2.003
 1239TYR     OH 2381   4.176   8.012   1.930
 1239TYR     HH 2382   4.133   7.987   1.849
 1239TYR    CE2 2383   4.247   7.898   2.138
 1239TYR    HE2 2384   4.271   7.996   2.175
 1239TYR    CD2 2385   4.239   7.782   2.216
 1239TYR    HD2 2386   4.269   7.777   2.320
 1239TYR      C 2387   4.412   7.512   2.285
 1239TYR      O 2388   4.484   7.588   2.221
 1240LEU      N 2389   4.434   7.487   2.414
 1240LEU      H 2390   4.373   7.418   2.455
 1240LEU     CA 2391   4.550   7.529   2.491
 1240LEU     HA 2392   4.570   7.633   2.468
 1240LEU     CB 2393   4.537   7.516   2.643
 1240LEU    HB1 2394   4.627   7.544   2.697
 1240LEU    HB2 2395   4.525   7.411   2.667
 1240LEU     CG 2396   4.412   7.586   2.695
 1240LEU     HG 2397   4.325   7.533   2.656
 1240LEU    CD1 2398   4.395   7.576   2.846
 1240LEU   HD11 2399   4.417   7.478   2.888
 1240LEU   HD12 2400   4.439   7.658   2.903
 1240LEU   HD13 2401   4.291   7.600   2.867
 1240LEU    CD2 2402   4.417   7.737   2.670
 1240LEU   HD21 2403   4.396   7.754   2.565
 1240LEU   HD22 2404   4.335   7.778   2.729
 1240LEU   HD23 2405   4.519   7.765   2.696
 1240LEU      C 2406   4.675   7.453   2.451
 1240LEU      O 2407   4.777   7.515   2.422
 1241GLU      N 2408   4.659   7.322   2.433
 1241GLU      H 2409   4.571   7.283   2.465
 1241GLU     CA 2410   4.768   7.238   2.387
 1241GLU     HA 2411   4.851   7.264   2.451
 1241GLU     CB 2412   4.731   7.092   2.413
 1241GLU    HB1 2413   4.658   7.061   2.339
 1241GLU    HB2 2414   4.679   7.100   2.508
 1241GLU     CG 2415   4.837   6.983   2.428
 1241GLU    HG1 2416   4.783   6.899   2.471
 1241GLU    HG2 2417   4.902   7.016   2.509
 1241GLU     CD 2418   4.910   6.950   2.299
 1241GLU    OE1 2419   5.030   6.917   2.312
 1241GLU    OE2 2420   4.842   6.954   2.194
 1241GLU      C 2421   4.816   7.267   2.245
 1241GLU      O 2422   4.935   7.250   2.221
 1242GLU      N 2423   4.725   7.309   2.156
 1242GLU      H 2424   4.627   7.301   2.179
 1242GLU     CA 2425   4.747   7.329   2.015
 1242GLU     HA 2426   4.791   7.237   1.975
 1242GLU     CB 2427   4.619   7.371   1.942
 1242GLU    HB1 2428   4.595   7.475   1.965
 1242GLU    HB2 2429   4.541   7.308   1.985
 1242GLU     CG 2430   4.632   7.347   1.792
 1242GLU    HG1 2431   4.671   7.247   1.774
 1242GLU    HG2 2432   4.705   7.417   1.750
 1242GLU     CD 2433   4.504   7.363   1.712
 1242GLU    OE1 2434   4.424   7.267   1.701
 1242GLU    OE2 2435   4.482   7.473   1.657
 1242GLU      C 2436   4.845   7.446   2.007
 1242GLU      O 2437   4.927   7.442   1.916
 1243ASN      N 2438   4.839   7.545   2.096
 1243ASN      H 2439   4.763   7.532   2.161
 1243ASN     CA 2440   4.929   7.659   2.095
 1243ASN     HA 2441   4.968   7.669   1.994
 1243ASN     CB 2442   4.832   7.775   2.116
 1243ASN    HB1 2443   4.894   7.865   2.112
 1243ASN    HB2 2444   4.781   7.769   2.211
 1243ASN     CG 2445   4.736   7.791   1.999
 1243ASN    OD1 2446   4.778   7.833   1.891
 1243ASN    ND2 2447   4.609   7.756   2.017
 1243ASN   HD21 2448   4.577   7.725   2.108
 1243ASN   HD22 2449   4.550   7.739   1.937
 1243ASN      C 2450   5.041   7.650   2.198
 1243ASN      O 2451   5.094   7.752   2.241
 1244HIS      N 2452   5.066   7.527   2.241
 1244HIS      H 2453   4.998   7.456   2.220
 1244HIS     CA 2454   5.163   7.495   2.344
 1244HIS     HA 2455   5.147   7.389   2.361
 1244HIS     CB 2456   5.299   7.495   2.276
 1244HIS    HB1 2457   5.329   7.594   2.240
 1244HIS    HB2 2458   5.300   7.426   2.192
 1244HIS     CG 2459   5.410   7.469   2.375
 1244HIS    ND1 2460   5.442   7.338   2.411
 1244HIS    CE1 2461   5.559   7.347   2.475
 1244HIS    HE1 2462   5.609   7.256   2.506
 1244HIS    NE2 2463   5.597   7.474   2.493
 1244HIS    HE2 2464   5.680   7.496   2.547
 1244HIS    CD2 2465   5.507   7.553   2.423
 1244HIS    HD2 2466   5.528   7.658   2.411
 1244HIS      C 2467   5.148   7.577   2.471
 1244HIS      O 2468   5.241   7.635   2.527
 1245PHE      N 2469   5.028   7.579   2.531
 1245PHE      H 2470   4.955   7.539   2.475
 1245PHE     CA 2471   5.003   7.655   2.652
 1245PHE     HA 2472   5.094   7.711   2.679
 1245PHE     CB 2473   4.899   7.757   2.606
 1245PHE    HB1 2474   4.804   7.707   2.588
 1245PHE    HB2 2475   4.923   7.801   2.509
 1245PHE     CG 2476   4.872   7.858   2.714
 1245PHE    CD1 2477   4.782   7.827   2.818
 1245PHE    HD1 2478   4.729   7.734   2.825
 1245PHE    CE1 2479   4.755   7.920   2.919
 1245PHE    HE1 2480   4.694   7.891   3.003
 1245PHE     CZ 2481   4.812   8.048   2.923
 1245PHE     HZ 2482   4.802   8.111   3.010
 1245PHE    CE2 2483   4.906   8.076   2.823
 1245PHE    HE2 2484   4.959   8.170   2.830
 1245PHE    CD2 2485   4.922   7.989   2.714
 1245PHE    HD2 2486   4.979   8.030   2.632
 1245PHE      C 2487   4.954   7.576   2.772
 1245PHE      O 2488   4.862   7.496   2.757
 1246ILE      N 2489   5.023   7.592   2.885
 1246ILE      H 2490   5.093   7.665   2.892
 1246ILE     CA 2491   4.992   7.527   3.010
 1246ILE     HA 2492   4.941   7.433   2.988
 1246ILE     CB 2493   5.123   7.484   3.074
 1246ILE     HB 2494   5.176   7.576   3.098
 1246ILE    CG2 2495   5.089   7.405   3.200
 1246ILE   HG21 2496   5.008   7.336   3.180
 1246ILE   HG22 2497   5.173   7.351   3.244
 1246ILE   HG23 2498   5.046   7.475   3.272
 1246ILE    CG1 2499   5.221   7.414   2.980
 1246ILE   HG11 2500   5.245   7.471   2.890
 1246ILE   HG12 2501   5.179   7.318   2.949
 1246ILE     CD 2502   5.352   7.383   3.052
 1246ILE    HD1 2503   5.393   7.469   3.105
 1246ILE    HD2 2504   5.341   7.301   3.122
 1246ILE    HD3 2505   5.419   7.339   2.978
 1246ILE      C 2506   4.906   7.605   3.109
 1246ILE      O 2507   4.920   7.727   3.100
 1247HIS      N 2508   4.812   7.535   3.174
 1247HIS      H 2509   4.823   7.434   3.175
 1247HIS     CA 2510   4.704   7.596   3.248
 1247HIS     HA 2511   4.695   7.701   3.222
 1247HIS     CB 2512   4.578   7.517   3.215
 1247HIS    HB1 2513   4.591   7.412   3.241
 1247HIS    HB2 2514   4.558   7.524   3.108
 1247HIS     CG 2515   4.468   7.591   3.286
 1247HIS    ND1 2516   4.448   7.577   3.423
 1247HIS    CE1 2517   4.337   7.645   3.455
 1247HIS    HE1 2518   4.303   7.662   3.557
 1247HIS    NE2 2519   4.302   7.721   3.350
 1247HIS    HE2 2520   4.230   7.792   3.354
 1247HIS    CD2 2521   4.373   7.678   3.240
 1247HIS    HD2 2522   4.373   7.709   3.137
 1247HIS      C 2523   4.740   7.595   3.396
 1247HIS      O 2524   4.727   7.697   3.464
 1248ARG      N 2525   4.786   7.479   3.442
 1248ARG      H 2526   4.806   7.403   3.378
 1248ARG     CA 2527   4.827   7.445   3.577
 1248ARG     HA 2528   4.836   7.337   3.576
 1248ARG     CB 2529   4.968   7.496   3.602
 1248ARG    HB1 2530   5.039   7.473   3.523
 1248ARG    HB2 2531   5.005   7.464   3.700
 1248ARG     CG 2532   4.986   7.648   3.600
 1248ARG    HG1 2533   4.922   7.694   3.674
 1248ARG    HG2 2534   4.976   7.696   3.503
 1248ARG     CD 2535   5.129   7.687   3.638
 1248ARG    HD1 2536   5.148   7.790   3.608
 1248ARG    HD2 2537   5.191   7.623   3.575
 1248ARG     NE 2538   5.162   7.667   3.779
 1248ARG     HE 2539   5.086   7.675   3.844
 1248ARG     CZ 2540   5.282   7.653   3.837
 1248ARG    NH1 2541   5.392   7.639   3.761
 1248ARG   HH11 2542   5.384   7.661   3.663
 1248ARG   HH12 2543   5.479   7.639   3.813
 1248ARG    NH2 2544   5.293   7.649   3.970
 1248ARG   HH21 2545   5.209   7.672   4.021
 1248ARG   HH22 2546   5.384   7.642   4.013
 1248ARG      C 2547   4.726   7.474   3.688
 1248ARG      O 2548   4.760   7.473   3.806
 1249ASP      N 2549   4.596   7.480   3.660
 1249ASP      H 2550   4.570   7.471   3.563
 1249ASP     CA 2551   4.492   7.488   3.761
 1249ASP     HA 2552   4.532   7.433   3.846
 1249ASP     CB 2553   4.480   7.635   3.799
 1249ASP    HB1 2554   4.417   7.689   3.728
 1249ASP    HB2 2555   4.579   7.681   3.804
 1249ASP     CG 2556   4.430   7.649   3.942
 1249ASP    OD1 2557   4.423   7.552   4.021
 1249ASP    OD2 2558   4.393   7.761   3.982
 1249ASP      C 2559   4.357   7.425   3.733
 1249ASP      O 2560   4.253   7.454   3.791
 1250ILE      N 2561   4.352   7.332   3.638
 1250ILE      H 2562   4.440   7.303   3.597
 1250ILE     CA 2563   4.232   7.259   3.601
 1250ILE     HA 2564   4.152   7.326   3.569
 1250ILE     CB 2565   4.258   7.170   3.479
 1250ILE     HB 2566   4.328   7.089   3.499
 1250ILE    CG2 2567   4.127   7.102   3.443
 1250ILE   HG21 2568   4.131   7.046   3.349
 1250ILE   HG22 2569   4.105   7.024   3.517
 1250ILE   HG23 2570   4.043   7.171   3.435
 1250ILE    CG1 2571   4.314   7.235   3.353
 1250ILE   HG11 2572   4.323   7.153   3.283
 1250ILE   HG12 2573   4.418   7.267   3.363
 1250ILE     CD 2574   4.239   7.336   3.266
 1250ILE    HD1 2575   4.149   7.278   3.248
 1250ILE    HD2 2576   4.218   7.429   3.320
 1250ILE    HD3 2577   4.293   7.354   3.173
 1250ILE      C 2578   4.184   7.185   3.725
 1250ILE      O 2579   4.257   7.116   3.795
 1251ALA      N 2580   4.060   7.214   3.764
 1251ALA      H 2581   4.005   7.280   3.711
 1251ALA     CA 2582   3.982   7.168   3.878
 1251ALA     HA 2583   4.000   7.062   3.895
 1251ALA     CB 2584   4.036   7.240   4.001
 1251ALA    HB1 2585   4.033   7.347   3.981
 1251ALA    HB2 2586   3.971   7.214   4.086
 1251ALA    HB3 2587   4.139   7.207   4.015
 1251ALA      C 2588   3.837   7.209   3.859
 1251ALA      O 2589   3.808   7.319   3.812
 1252ALA      N 2590   3.740   7.135   3.914
 1252ALA      H 2591   3.771   7.045   3.947
 1252ALA     CA 2592   3.597   7.155   3.904
 1252ALA     HA 2593   3.574   7.152   3.798
 1252ALA     CB 2594   3.521   7.043   3.976
 1252ALA    HB1 2595   3.551   6.946   3.937
 1252ALA    HB2 2596   3.546   7.025   4.080
 1252ALA    HB3 2597   3.414   7.059   3.962
 1252ALA      C 2598   3.552   7.289   3.961
 1252ALA      O 2599   3.459   7.351   3.911
 1253ARG      N 2600   3.619   7.343   4.063
 1253ARG      H 2601   3.689   7.285   4.107
 1253ARG     CA 2602   3.586   7.471   4.124
 1253ARG     HA 2603   3.483   7.463   4.158
 1253ARG     CB 2604   3.672   7.503   4.245
 1253ARG    HB1 2605   3.642   7.436   4.326
 1253ARG    HB2 2606   3.664   7.607   4.279
 1253ARG     CG 2607   3.820   7.479   4.215
 1253ARG    HG1 2608   3.848   7.505   4.113
 1253ARG    HG2 2609   3.843   7.373   4.212
 1253ARG     CD 2610   3.926   7.537   4.308
 1253ARG    HD1 2611   3.902   7.515   4.412
 1253ARG    HD2 2612   3.923   7.645   4.293
 1253ARG     NE 2613   4.054   7.473   4.281
 1253ARG     HE 2614   4.057   7.375   4.308
 1253ARG     CZ 2615   4.159   7.515   4.209
 1253ARG    NH1 2616   4.259   7.428   4.193
 1253ARG   HH11 2617   4.253   7.332   4.223
 1253ARG   HH12 2618   4.333   7.448   4.127
 1253ARG    NH2 2619   4.182   7.640   4.167
 1253ARG   HH21 2620   4.102   7.697   4.146
 1253ARG   HH22 2621   4.262   7.637   4.105
 1253ARG      C 2622   3.593   7.591   4.031
 1253ARG      O 2623   3.519   7.685   4.059
 1254ASN      N 2624   3.670   7.579   3.923
 1254ASN      H 2625   3.726   7.496   3.913
 1254ASN     CA 2626   3.697   7.680   3.821
 1254ASN     HA 2627   3.639   7.769   3.845
 1254ASN     CB 2628   3.847   7.708   3.828
 1254ASN    HB1 2629   3.884   7.768   3.745
 1254ASN    HB2 2630   3.904   7.616   3.831
 1254ASN     CG 2631   3.890   7.780   3.955
 1254ASN    OD1 2632   3.918   7.723   4.060
 1254ASN    ND2 2633   3.861   7.911   3.954
 1254ASN   HD21 2634   3.814   7.966   3.883
 1254ASN   HD22 2635   3.903   7.956   4.034
 1254ASN      C 2636   3.663   7.649   3.676
 1254ASN      O 2637   3.681   7.735   3.590
 1255CYS      N 2638   3.618   7.527   3.646
 1255CYS      H 2639   3.596   7.468   3.725
 1255CYS     CA 2640   3.550   7.496   3.522
 1255CYS     HA 2641   3.598   7.543   3.436
 1255CYS     CB 2642   3.570   7.345   3.508
 1255CYS    HB1 2643   3.526   7.311   3.414
 1255CYS    HB2 2644   3.514   7.296   3.588
 1255CYS     SG 2645   3.741   7.287   3.502
 1255CYS     HG 2646   3.799   7.367   3.593
 1255CYS      C 2647   3.409   7.553   3.528
 1255CYS      O 2648   3.353   7.558   3.637
 1256LEU      N 2649   3.351   7.600   3.417
 1256LEU      H 2650   3.406   7.592   3.333
 1256LEU     CA 2651   3.222   7.666   3.412
 1256LEU     HA 2652   3.177   7.675   3.511
 1256LEU     CB 2653   3.253   7.807   3.364
 1256LEU    HB1 2654   3.166   7.867   3.338
 1256LEU    HB2 2655   3.313   7.787   3.275
 1256LEU     CG 2656   3.335   7.893   3.460
 1256LEU     HG 2657   3.428   7.839   3.475
 1256LEU    CD1 2658   3.377   8.025   3.396
 1256LEU   HD11 2659   3.286   8.069   3.356
 1256LEU   HD12 2660   3.431   8.091   3.463
 1256LEU   HD13 2661   3.438   7.996   3.310
 1256LEU    CD2 2662   3.248   7.934   3.579
 1256LEU   HD21 2663   3.163   7.975   3.525
 1256LEU   HD22 2664   3.228   7.846   3.640
 1256LEU   HD23 2665   3.290   8.001   3.653
 1256LEU      C 2666   3.117   7.599   3.324
 1256LEU      O 2667   3.157   7.506   3.254
 1257LEU      N 2668   2.991   7.639   3.341
 1257LEU      H 2669   2.981   7.722   3.399
 1257LEU     CA 2670   2.875   7.577   3.282
 1257LEU     HA 2671   2.890   7.503   3.202
 1257LEU     CB 2672   2.803   7.497   3.390
 1257LEU    HB1 2673   2.701   7.474   3.360
 1257LEU    HB2 2674   2.796   7.565   3.475
 1257LEU     CG 2675   2.873   7.372   3.444
 1257LEU     HG 2676   2.962   7.405   3.497
 1257LEU    CD1 2677   2.779   7.297   3.539
 1257LEU   HD11 2678   2.700   7.244   3.487
 1257LEU   HD12 2679   2.823   7.233   3.615
 1257LEU   HD13 2680   2.728   7.376   3.594
 1257LEU    CD2 2681   2.897   7.279   3.326
 1257LEU   HD21 2682   2.942   7.188   3.366
 1257LEU   HD22 2683   2.806   7.245   3.276
 1257LEU   HD23 2684   2.970   7.309   3.250
 1257LEU      C 2685   2.786   7.678   3.210
 1257LEU      O 2686   2.743   7.778   3.266
 1258THR      N 2687   2.754   7.654   3.083
 1258THR      H 2688   2.796   7.584   3.024
 1258THR     CA 2689   2.663   7.744   3.014
 1258THR     HA 2690   2.692   7.848   3.029
 1258THR     CB 2691   2.653   7.715   2.864
 1258THR     HB 2692   2.586   7.786   2.818
 1258THR    CG2 2693   2.789   7.744   2.799
 1258THR   HG21 2694   2.860   7.678   2.848
 1258THR   HG22 2695   2.784   7.713   2.695
 1258THR   HG23 2696   2.825   7.847   2.806
 1258THR    OG1 2697   2.608   7.587   2.830
 1258THR    HG1 2698   2.588   7.582   2.736
 1258THR      C 2699   2.522   7.737   3.072
 1258THR      O 2700   2.462   7.844   3.083
 1259CYS      N 2701   2.475   7.618   3.108
 1259CYS      H 2702   2.540   7.546   3.080
 1259CYS     CA 2703   2.338   7.588   3.144
 1259CYS     HA 2704   2.290   7.677   3.185
 1259CYS     CB 2705   2.269   7.532   3.020
 1259CYS    HB1 2706   2.168   7.500   3.046
 1259CYS    HB2 2707   2.327   7.448   2.982
 1259CYS     SG 2708   2.258   7.659   2.892
 1259CYS     HG 2709   2.362   7.620   2.819
 1259CYS      C 2710   2.343   7.487   3.257
 1259CYS      O 2711   2.433   7.403   3.265
 1260PRO      N 2712   2.250   7.500   3.351
 1260PRO     CD 2713   2.151   7.604   3.367
 1260PRO    HD1 2714   2.055   7.583   3.319
 1260PRO    HD2 2715   2.184   7.705   3.344
 1260PRO     CG 2716   2.115   7.608   3.516
 1260PRO    HG1 2717   2.015   7.649   3.526
 1260PRO    HG2 2718   2.195   7.662   3.568
 1260PRO     CB 2719   2.122   7.460   3.549
 1260PRO    HB1 2720   2.017   7.435   3.534
 1260PRO    HB2 2721   2.156   7.432   3.649
 1260PRO     CA 2722   2.206   7.394   3.440
 1260PRO     HA 2723   2.294   7.347   3.485
 1260PRO      C 2724   2.132   7.286   3.364
 1260PRO      O 2725   2.147   7.167   3.390
 1261GLY      N 2726   2.048   7.320   3.265
 1261GLY      H 2727   2.036   7.415   3.235
 1261GLY     CA 2728   1.958   7.222   3.207
 1261GLY    HA1 2729   1.863   7.260   3.170
 1261GLY    HA2 2730   1.919   7.158   3.286
 1261GLY      C 2731   2.017   7.130   3.101
 1261GLY      O 2732   2.135   7.141   3.066
 1262PRO      N 2733   1.952   7.024   3.053
 1262PRO     CD 2734   1.808   7.010   3.052
 1262PRO    HD1 2735   1.749   7.102   3.053
 1262PRO    HD2 2736   1.778   6.958   3.142
 1262PRO     CG 2737   1.768   6.909   2.945
 1262PRO    HG1 2738   1.745   6.957   2.850
 1262PRO    HG2 2739   1.687   6.847   2.982
 1262PRO     CB 2740   1.896   6.829   2.924
 1262PRO    HB1 2741   1.926   6.795   2.824
 1262PRO    HB2 2742   1.887   6.738   2.983
 1262PRO     CA 2743   2.009   6.923   2.966
 1262PRO     HA 2744   2.086   6.863   3.016
 1262PRO      C 2745   2.074   6.979   2.841
 1262PRO      O 2746   2.031   7.079   2.785
 1263GLY      N 2747   2.171   6.906   2.784
 1263GLY      H 2748   2.188   6.819   2.833
 1263GLY     CA 2749   2.260   6.936   2.674
 1263GLY    HA1 2750   2.213   6.931   2.576
 1263GLY    HA2 2751   2.334   6.856   2.675
 1263GLY      C 2752   2.347   7.060   2.692
 1263GLY      O 2753   2.379   7.125   2.593
 1264ARG      N 2754   2.385   7.090   2.816
 1264ARG      H 2755   2.353   7.028   2.888
 1264ARG     CA 2756   2.473   7.200   2.853
 1264ARG     HA 2757   2.431   7.297   2.828
 1264ARG     CB 2758   2.481   7.203   3.006
 1264ARG    HB1 2759   2.384   7.223   3.052
 1264ARG    HB2 2760   2.551   7.279   3.042
 1264ARG     CG 2761   2.535   7.071   3.061
 1264ARG    HG1 2762   2.641   7.074   3.037
 1264ARG    HG2 2763   2.498   6.981   3.012
 1264ARG     CD 2764   2.507   7.055   3.210
 1264ARG    HD1 2765   2.551   7.143   3.257
 1264ARG    HD2 2766   2.564   6.969   3.244
 1264ARG     NE 2767   2.364   7.037   3.236
 1264ARG     HE 2768   2.303   7.118   3.242
 1264ARG     CZ 2769   2.305   6.918   3.251
 1264ARG    NH1 2770   2.362   6.801   3.219
 1264ARG   HH11 2771   2.450   6.803   3.169
 1264ARG   HH12 2772   2.308   6.717   3.237
 1264ARG    NH2 2773   2.186   6.916   3.311
 1264ARG   HH21 2774   2.146   7.001   3.348
 1264ARG   HH22 2775   2.139   6.827   3.304
 1264ARG      C 2776   2.612   7.195   2.792
 1264ARG      O 2777   2.652   7.096   2.731
 1265VAL      N 2778   2.695   7.294   2.824
 1265VAL      H 2779   2.666   7.365   2.890
 1265VAL     CA 2780   2.829   7.313   2.774
 1265VAL     HA 2781   2.873   7.217   2.748
 1265VAL     CB 2782   2.836   7.383   2.639
 1265VAL     HB 2783   2.811   7.489   2.653
 1265VAL    CG1 2784   2.979   7.371   2.587
 1265VAL   HG11 2785   3.051   7.427   2.648
 1265VAL   HG12 2786   3.028   7.274   2.589
 1265VAL   HG13 2787   2.992   7.424   2.493
 1265VAL    CG2 2788   2.740   7.336   2.530
 1265VAL   HG21 2789   2.758   7.229   2.518
 1265VAL   HG22 2790   2.639   7.362   2.561
 1265VAL   HG23 2791   2.768   7.388   2.438
 1265VAL      C 2792   2.932   7.361   2.875
 1265VAL      O 2793   2.908   7.461   2.942
 1266ALA      N 2794   3.042   7.288   2.897
 1266ALA      H 2795   3.062   7.210   2.837
 1266ALA     CA 2796   3.148   7.325   2.990
 1266ALA     HA 2797   3.111   7.401   3.059
 1266ALA     CB 2798   3.185   7.196   3.061
 1266ALA    HB1 2799   3.225   7.212   3.161
 1266ALA    HB2 2800   3.095   7.135   3.061
 1266ALA    HB3 2801   3.253   7.139   2.998
 1266ALA      C 2802   3.260   7.404   2.924
 1266ALA      O 2803   3.287   7.385   2.806
 1267LYS      N 2804   3.329   7.489   3.001
 1267LYS      H 2805   3.302   7.481   3.098
 1267LYS     CA 2806   3.440   7.576   2.968
 1267LYS     HA 2807   3.477   7.541   2.871
 1267LYS     CB 2808   3.391   7.716   2.932
 1267LYS    HB1 2809   3.484   7.748   2.883
 1267LYS    HB2 2810   3.364   7.779   3.017
 1267LYS     CG 2811   3.272   7.716   2.836
 1267LYS    HG1 2812   3.182   7.683   2.888
 1267LYS    HG2 2813   3.289   7.643   2.757
 1267LYS     CD 2814   3.248   7.849   2.764
 1267LYS    HD1 2815   3.336   7.865   2.702
 1267LYS    HD2 2816   3.244   7.927   2.840
 1267LYS     CE 2817   3.113   7.824   2.698
 1267LYS    HE1 2818   3.037   7.802   2.773
 1267LYS    HE2 2819   3.117   7.737   2.633
 1267LYS     NZ 2820   3.083   7.938   2.609
 1267LYS    HZ1 2821   3.142   7.938   2.528
 1267LYS    HZ2 2822   2.987   7.931   2.579
 1267LYS    HZ3 2823   3.100   8.030   2.648
 1267LYS      C 2824   3.550   7.584   3.072
 1267LYS      O 2825   3.519   7.568   3.190
 1268ILE      N 2826   3.671   7.623   3.031
 1268ILE      H 2827   3.675   7.625   2.930
 1268ILE     CA 2828   3.787   7.670   3.105
 1268ILE     HA 2829   3.783   7.606   3.194
 1268ILE     CB 2830   3.916   7.635   3.032
 1268ILE     HB 2831   3.919   7.677   2.931
 1268ILE    CG2 2832   4.037   7.700   3.099
 1268ILE   HG21 2833   4.038   7.808   3.113
 1268ILE   HG22 2834   4.051   7.661   3.200
 1268ILE   HG23 2835   4.131   7.661   3.060
 1268ILE    CG1 2836   3.926   7.483   3.029
 1268ILE   HG11 2837   3.825   7.448   3.009
 1268ILE   HG12 2838   3.948   7.453   3.131
 1268ILE     CD 2839   4.027   7.419   2.933
 1268ILE    HD1 2840   4.001   7.313   2.923
 1268ILE    HD2 2841   4.022   7.465   2.835
 1268ILE    HD3 2842   4.127   7.425   2.974
 1268ILE      C 2843   3.766   7.816   3.139
 1268ILE      O 2844   3.744   7.898   3.050
 1269GLY      N 2845   3.771   7.850   3.268
 1269GLY      H 2846   3.808   7.773   3.322
 1269GLY     CA 2847   3.718   7.967   3.335
 1269GLY    HA1 2848   3.632   7.943   3.397
 1269GLY    HA2 2849   3.688   8.037   3.257
 1269GLY      C 2850   3.810   8.046   3.427
 1269GLY      O 2851   3.759   8.143   3.484
 1270ASP      N 2852   3.938   8.012   3.443
 1270ASP      H 2853   3.965   7.932   3.386
 1270ASP     CA 2854   4.041   8.077   3.522
 1270ASP     HA 2855   4.010   8.181   3.512
 1270ASP     CB 2856   4.017   8.034   3.667
 1270ASP    HB1 2857   4.030   7.927   3.681
 1270ASP    HB2 2858   3.914   8.057   3.694
 1270ASP     CG 2859   4.111   8.102   3.766
 1270ASP    OD1 2860   4.139   8.045   3.873
 1270ASP    OD2 2861   4.148   8.219   3.740
 1270ASP      C 2862   4.187   8.065   3.484
 1270ASP      O 2863   4.253   7.962   3.500
 1271PHE      N 2864   4.246   8.172   3.430
 1271PHE      H 2865   4.192   8.257   3.416
 1271PHE     CA 2866   4.384   8.180   3.387
 1271PHE     HA 2867   4.436   8.085   3.373
 1271PHE     CB 2868   4.385   8.242   3.247
 1271PHE    HB1 2869   4.487   8.269   3.218
 1271PHE    HB2 2870   4.326   8.332   3.243
 1271PHE     CG 2871   4.330   8.144   3.146
 1271PHE    CD1 2872   4.416   8.051   3.087
 1271PHE    HD1 2873   4.520   8.037   3.111
 1271PHE    CE1 2874   4.369   7.965   2.987
 1271PHE    HE1 2875   4.427   7.883   2.949
 1271PHE     CZ 2876   4.235   7.975   2.946
 1271PHE     HZ 2877   4.191   7.914   2.868
 1271PHE    CE2 2878   4.160   8.083   2.992
 1271PHE    HE2 2879   4.059   8.099   2.955
 1271PHE    CD2 2880   4.198   8.162   3.101
 1271PHE    HD2 2881   4.131   8.234   3.145
 1271PHE      C 2882   4.478   8.245   3.488
 1271PHE      O 2883   4.587   8.287   3.450
 1272GLY      N 2884   4.440   8.248   3.616
 1272GLY      H 2885   4.344   8.223   3.637
 1272GLY     CA 2886   4.511   8.309   3.727
 1272GLY    HA1 2887   4.451   8.277   3.812
 1272GLY    HA2 2888   4.520   8.416   3.707
 1272GLY      C 2889   4.656   8.265   3.738
 1272GLY      O 2890   4.750   8.342   3.721
 1273MET      N 2891   4.680   8.134   3.752
 1273MET      H 2892   4.603   8.068   3.757
 1273MET     CA 2893   4.813   8.081   3.771
 1273MET     HA 2894   4.864   8.145   3.844
 1273MET     CB 2895   4.796   7.934   3.807
 1273MET    HB1 2896   4.894   7.891   3.784
 1273MET    HB2 2897   4.741   7.875   3.733
 1273MET     CG 2898   4.745   7.898   3.946
 1273MET    HG1 2899   4.735   7.789   3.948
 1273MET    HG2 2900   4.647   7.946   3.950
 1273MET     SD 2901   4.852   7.959   4.079
 1273MET     CE 2902   4.741   7.895   4.207
 1273MET    HE1 2903   4.640   7.928   4.180
 1273MET    HE2 2904   4.760   7.788   4.205
 1273MET    HE3 2905   4.768   7.931   4.306
 1273MET      C 2906   4.887   8.094   3.639
 1273MET      O 2907   5.002   8.138   3.639
 1274ALA      N 2908   4.828   8.052   3.527
 1274ALA      H 2909   4.737   8.009   3.533
 1274ALA     CA 2910   4.897   8.058   3.400
 1274ALA     HA 2911   4.988   8.001   3.421
 1274ALA     CB 2912   4.811   7.987   3.296
 1274ALA    HB1 2913   4.795   7.884   3.328
 1274ALA    HB2 2914   4.716   8.039   3.287
 1274ALA    HB3 2915   4.860   7.981   3.198
 1274ALA      C 2916   4.938   8.199   3.359
 1274ALA      O 2917   5.030   8.209   3.279
 1275ARG      N 2918   4.874   8.302   3.416
 1275ARG      H 2919   4.786   8.280   3.460
 1275ARG     CA 2920   4.908   8.442   3.400
 1275ARG     HA 2921   4.948   8.461   3.300
 1275ARG     CB 2922   4.783   8.527   3.418
 1275ARG    HB1 2923   4.729   8.515   3.512
 1275ARG    HB2 2924   4.716   8.508   3.335
 1275ARG     CG 2925   4.802   8.678   3.398
 1275ARG    HG1 2926   4.705   8.724   3.384
 1275ARG    HG2 2927   4.844   8.706   3.302
 1275ARG     CD 2928   4.868   8.752   3.514
 1275ARG    HD1 2929   4.841   8.857   3.504
 1275ARG    HD2 2930   4.976   8.736   3.502
 1275ARG     NE 2931   4.830   8.708   3.648
 1275ARG     HE 2932   4.893   8.648   3.699
 1275ARG     CZ 2933   4.711   8.718   3.708
 1275ARG    NH1 2934   4.614   8.797   3.659
 1275ARG   HH11 2935   4.624   8.865   3.585
 1275ARG   HH12 2936   4.523   8.801   3.702
 1275ARG    NH2 2937   4.682   8.644   3.816
 1275ARG   HH21 2938   4.750   8.578   3.851
 1275ARG   HH22 2939   4.592   8.652   3.860
 1275ARG      C 2940   5.025   8.478   3.491
 1275ARG      O 2941   5.110   8.546   3.434
 1276ASP      N 2942   5.046   8.416   3.607
 1276ASP      H 2943   4.983   8.349   3.649
 1276ASP     CA 2944   5.165   8.442   3.686
 1276ASP     HA 2945   5.184   8.550   3.687
 1276ASP     CB 2946   5.137   8.395   3.829
 1276ASP    HB1 2947   5.223   8.422   3.891
 1276ASP    HB2 2948   5.133   8.286   3.837
 1276ASP     CG 2949   5.008   8.445   3.891
 1276ASP    OD1 2950   4.974   8.387   3.997
 1276ASP    OD2 2951   4.956   8.547   3.840
 1276ASP      C 2952   5.295   8.377   3.643
 1276ASP      O 2953   5.401   8.438   3.658
 1277ILE      N 2954   5.291   8.269   3.565
 1277ILE      H 2955   5.200   8.229   3.550
 1277ILE     CA 2956   5.401   8.217   3.486
 1277ILE     HA 2957   5.483   8.201   3.557
 1277ILE     CB 2958   5.368   8.076   3.441
 1277ILE     HB 2959   5.281   8.071   3.374
 1277ILE    CG2 2960   5.484   8.022   3.358
 1277ILE   HG21 2961   5.459   7.922   3.323
 1277ILE   HG22 2962   5.494   8.079   3.266
 1277ILE   HG23 2963   5.578   8.014   3.413
 1277ILE    CG1 2964   5.333   7.989   3.562
 1277ILE   HG11 2965   5.333   7.883   3.539
 1277ILE   HG12 2966   5.236   8.022   3.598
 1277ILE     CD 2967   5.424   7.995   3.684
 1277ILE    HD1 2968   5.425   8.092   3.735
 1277ILE    HD2 2969   5.400   7.921   3.760
 1277ILE    HD3 2970   5.524   7.978   3.643
 1277ILE      C 2971   5.438   8.314   3.374
 1277ILE      O 2972   5.556   8.346   3.362
 1278TYR      N 2973   5.343   8.361   3.292
 1278TYR      H 2974   5.251   8.322   3.307
 1278TYR     CA 2975   5.366   8.453   3.183
 1278TYR     HA 2976   5.440   8.408   3.117
 1278TYR     CB 2977   5.237   8.481   3.106
 1278TYR    HB1 2978   5.162   8.521   3.173
 1278TYR    HB2 2979   5.199   8.392   3.056
 1278TYR     CG 2980   5.264   8.576   2.991
 1278TYR    CD1 2981   5.225   8.708   3.015
 1278TYR    HD1 2982   5.175   8.738   3.105
 1278TYR    CE1 2983   5.244   8.799   2.910
 1278TYR    HE1 2984   5.227   8.904   2.928
 1278TYR     CZ 2985   5.308   8.759   2.791
 1278TYR     OH 2986   5.342   8.848   2.694
 1278TYR     HH 2987   5.329   8.934   2.735
 1278TYR    CE2 2988   5.338   8.623   2.769
 1278TYR    HE2 2989   5.396   8.593   2.683
 1278TYR    CD2 2990   5.310   8.528   2.868
 1278TYR    HD2 2991   5.337   8.425   2.856
 1278TYR      C 2992   5.428   8.585   3.226
 1278TYR      O 2993   5.524   8.637   3.168
 1279ARG      N 2994   5.385   8.631   3.344
 1279ARG      H 2995   5.309   8.590   3.396
 1279ARG     CA 2996   5.438   8.756   3.394
 1279ARG     HA 2997   5.461   8.825   3.313
 1279ARG     CB 2998   5.327   8.825   3.473
 1279ARG    HB1 2999   5.375   8.886   3.549
 1279ARG    HB2 3000   5.264   8.755   3.528
 1279ARG     CG 3001   5.228   8.903   3.387
 1279ARG    HG1 3002   5.147   8.836   3.361
 1279ARG    HG2 3003   5.275   8.932   3.293
 1279ARG     CD 3004   5.166   9.019   3.464
 1279ARG    HD1 3005   5.132   8.984   3.561
 1279ARG    HD2 3006   5.081   9.055   3.406
 1279ARG     NE 3007   5.260   9.130   3.483
 1279ARG     HE 3008   5.323   9.153   3.408
 1279ARG     CZ 3009   5.275   9.199   3.597
 1279ARG    NH1 3010   5.379   9.282   3.601
 1279ARG   HH11 3011   5.448   9.303   3.530
 1279ARG   HH12 3012   5.392   9.335   3.687
 1279ARG    NH2 3013   5.202   9.189   3.709
 1279ARG   HH21 3014   5.125   9.124   3.711
 1279ARG   HH22 3015   5.221   9.238   3.795
 1279ARG      C 3016   5.566   8.739   3.475
 1279ARG      O 3017   5.615   8.842   3.521
 1280ALA      N 3018   5.612   8.617   3.502
 1280ALA      H 3019   5.564   8.543   3.453
 1280ALA     CA 3020   5.734   8.597   3.577
 1280ALA     HA 3021   5.717   8.638   3.676
 1280ALA     CB 3022   5.762   8.450   3.605
 1280ALA    HB1 3023   5.783   8.392   3.515
 1280ALA    HB2 3024   5.848   8.444   3.672
 1280ALA    HB3 3025   5.674   8.416   3.659
 1280ALA      C 3026   5.857   8.654   3.507
 1280ALA      O 3027   5.875   8.617   3.392
 1281SER      N 3028   5.951   8.722   3.573
 1281SER      H 3029   5.944   8.745   3.672
 1281SER     CA 3030   6.068   8.776   3.507
 1281SER     HA 3031   6.037   8.828   3.416
 1281SER     CB 3032   6.142   8.870   3.601
 1281SER    HB1 3033   6.239   8.896   3.559
 1281SER    HB2 3034   6.155   8.833   3.703
 1281SER     OG 3035   6.069   8.991   3.600
 1281SER     HG 3036   6.096   9.047   3.673
 1281SER      C 3037   6.164   8.665   3.469
 1281SER      O 3038   6.231   8.664   3.366
 1282TYR      N 3039   6.176   8.562   3.554
 1282TYR      H 3040   6.124   8.568   3.641
 1282TYR     CA 3041   6.251   8.441   3.527
 1282TYR     HA 3042   6.238   8.424   3.420
 1282TYR     CB 3043   6.400   8.452   3.557
 1282TYR    HB1 3044   6.441   8.526   3.488
 1282TYR    HB2 3045   6.448   8.357   3.534
 1282TYR     CG 3046   6.435   8.484   3.701
 1282TYR    CD1 3047   6.395   8.604   3.761
 1282TYR    HD1 3048   6.356   8.684   3.699
 1282TYR    CE1 3049   6.424   8.626   3.896
 1282TYR    HE1 3050   6.396   8.718   3.945
 1282TYR     CZ 3051   6.487   8.522   3.968
 1282TYR     OH 3052   6.504   8.543   4.102
 1282TYR     HH 3053   6.544   8.466   4.145
 1282TYR    CE2 3054   6.537   8.406   3.907
 1282TYR    HE2 3055   6.602   8.334   3.955
 1282TYR    CD2 3056   6.502   8.385   3.773
 1282TYR    HD2 3057   6.536   8.293   3.727
 1282TYR      C 3058   6.189   8.323   3.600
 1282TYR      O 3059   6.129   8.331   3.707
 1283TYR      N 3060   6.220   8.206   3.542
 1283TYR      H 3061   6.276   8.208   3.458
 1283TYR     CA 3062   6.178   8.082   3.604
 1283TYR     HA 3063   6.080   8.101   3.648
 1283TYR     CB 3064   6.174   7.977   3.493
 1283TYR    HB1 3065   6.262   7.988   3.429
 1283TYR    HB2 3066   6.092   8.006   3.428
 1283TYR     CG 3067   6.152   7.832   3.529
 1283TYR    CD1 3068   6.258   7.746   3.497
 1283TYR    HD1 3069   6.334   7.778   3.427
 1283TYR    CE1 3070   6.246   7.610   3.527
 1283TYR    HE1 3071   6.318   7.540   3.487
 1283TYR     CZ 3072   6.134   7.559   3.596
 1283TYR     OH 3073   6.145   7.427   3.629
 1283TYR     HH 3074   6.063   7.409   3.676
 1283TYR    CE2 3075   6.030   7.647   3.631
 1283TYR    HE2 3076   5.946   7.610   3.688
 1283TYR    CD2 3077   6.040   7.782   3.597
 1283TYR    HD2 3078   5.960   7.853   3.616
 1283TYR      C 3079   6.278   8.041   3.711
 1283TYR      O 3080   6.398   8.060   3.690
 1284ARG      N 3081   6.227   7.989   3.823
 1284ARG      H 3082   6.128   7.974   3.833
 1284ARG     CA 3083   6.304   7.974   3.945
 1284ARG     HA 3084   6.403   8.018   3.934
 1284ARG     CB 3085   6.240   8.061   4.052
 1284ARG    HB1 3086   6.277   8.047   4.153
 1284ARG    HB2 3087   6.133   8.046   4.068
 1284ARG     CG 3088   6.259   8.208   4.016
 1284ARG    HG1 3089   6.233   8.224   3.911
 1284ARG    HG2 3090   6.367   8.221   4.020
 1284ARG     CD 3091   6.177   8.295   4.111
 1284ARG    HD1 3092   6.204   8.400   4.111
 1284ARG    HD2 3093   6.184   8.255   4.212
 1284ARG     NE 3094   6.036   8.282   4.072
 1284ARG     HE 3095   6.021   8.229   3.987
 1284ARG     CZ 3096   5.941   8.365   4.116
 1284ARG    NH1 3097   5.824   8.356   4.052
 1284ARG   HH11 3098   5.802   8.269   4.004
 1284ARG   HH12 3099   5.746   8.406   4.090
 1284ARG    NH2 3100   5.956   8.451   4.218
 1284ARG   HH21 3101   6.047   8.469   4.257
 1284ARG   HH22 3102   5.880   8.517   4.225
 1284ARG      C 3103   6.318   7.828   3.988
 1284ARG      O 3104   6.221   7.753   3.987
 1285LYS      N 3105   6.442   7.788   4.018
 1285LYS      H 3106   6.521   7.850   4.006
 1285LYS     CA 3107   6.482   7.650   4.034
 1285LYS     HA 3108   6.401   7.584   4.003
 1285LYS     CB 3109   6.603   7.626   3.944
 1285LYS    HB1 3110   6.616   7.518   3.941
 1285LYS    HB2 3111   6.692   7.665   3.993
 1285LYS     CG 3112   6.587   7.681   3.803
 1285LYS    HG1 3113   6.564   7.787   3.811
 1285LYS    HG2 3114   6.502   7.639   3.749
 1285LYS     CD 3115   6.721   7.660   3.733
 1285LYS    HD1 3116   6.741   7.553   3.733
 1285LYS    HD2 3117   6.798   7.712   3.790
 1285LYS     CE 3118   6.720   7.718   3.591
 1285LYS    HE1 3119   6.720   7.827   3.601
 1285LYS    HE2 3120   6.623   7.703   3.544
 1285LYS     NZ 3121   6.832   7.670   3.509
 1285LYS    HZ1 3122   6.837   7.725   3.425
 1285LYS    HZ2 3123   6.917   7.693   3.559
 1285LYS    HZ3 3124   6.836   7.571   3.488
 1285LYS      C 3125   6.520   7.612   4.177
 1285LYS      O 3126   6.585   7.689   4.247
 1286GLY      N 3127   6.484   7.493   4.223
 1286GLY      H 3128   6.436   7.425   4.166
 1286GLY     CA 3129   6.502   7.436   4.356
 1286GLY    HA1 3130   6.596   7.462   4.403
 1286GLY    HA2 3131   6.501   7.328   4.348
 1286GLY      C 3132   6.398   7.480   4.458
 1286GLY      O 3133   6.320   7.573   4.438
 1287GLY      N 3134   6.393   7.407   4.570
 1287GLY      H 3135   6.459   7.330   4.574
 1287GLY     CA 3136   6.301   7.426   4.679
 1287GLY    HA1 3137   6.304   7.529   4.715
 1287GLY    HA2 3138   6.327   7.362   4.763
 1287GLY      C 3139   6.154   7.391   4.659
 1287GLY      O 3140   6.065   7.458   4.710
 1288CYS      N 3141   6.129   7.296   4.568
 1288CYS      H 3142   6.206   7.244   4.529
 1288CYS     CA 3143   6.001   7.269   4.506
 1288CYS     HA 3144   5.954   7.365   4.485
 1288CYS     CB 3145   6.019   7.202   4.370
 1288CYS    HB1 3146   5.923   7.187   4.320
 1288CYS    HB2 3147   6.070   7.107   4.388
 1288CYS     SG 3148   6.124   7.309   4.268
 1288CYS     HG 3149   6.096   7.249   4.153
 1288CYS      C 3150   5.901   7.189   4.589
 1288CYS      O 3151   5.784   7.188   4.551
 1289ALA      N 3152   5.949   7.135   4.701
 1289ALA      H 3153   6.034   7.168   4.745
 1289ALA     CA 3154   5.867   7.049   4.785
 1289ALA     HA 3155   5.819   6.977   4.719
 1289ALA     CB 3156   5.954   6.982   4.890
 1289ALA    HB1 3157   6.020   7.052   4.941
 1289ALA    HB2 3158   5.898   6.930   4.968
 1289ALA    HB3 3159   6.022   6.911   4.844
 1289ALA      C 3160   5.753   7.123   4.854
 1289ALA      O 3161   5.661   7.061   4.906
 1290MET      N 3162   5.741   7.255   4.841
 1290MET      H 3163   5.828   7.301   4.818
 1290MET     CA 3164   5.620   7.329   4.866
 1290MET     HA 3165   5.583   7.292   4.962
 1290MET     CB 3166   5.661   7.474   4.893
 1290MET    HB1 3167   5.747   7.464   4.960
 1290MET    HB2 3168   5.585   7.536   4.939
 1290MET     CG 3169   5.700   7.555   4.769
 1290MET    HG1 3170   5.751   7.478   4.712
 1290MET    HG2 3171   5.758   7.639   4.809
 1290MET     SD 3172   5.578   7.625   4.656
 1290MET     CE 3173   5.696   7.670   4.527
 1290MET    HE1 3174   5.647   7.661   4.430
 1290MET    HE2 3175   5.740   7.768   4.546
 1290MET    HE3 3176   5.774   7.594   4.531
 1290MET      C 3177   5.497   7.315   4.777
 1290MET      O 3178   5.391   7.348   4.829
 1291LEU      N 3179   5.507   7.246   4.663
 1291LEU      H 3180   5.594   7.219   4.619
 1291LEU     CA 3181   5.390   7.237   4.578
 1291LEU     HA 3182   5.323   7.321   4.594
 1291LEU     CB 3183   5.437   7.229   4.433
 1291LEU    HB1 3184   5.356   7.189   4.372
 1291LEU    HB2 3185   5.516   7.156   4.414
 1291LEU     CG 3186   5.480   7.363   4.373
 1291LEU     HG 3187   5.547   7.411   4.444
 1291LEU    CD1 3188   5.565   7.339   4.248
 1291LEU   HD11 3189   5.653   7.280   4.271
 1291LEU   HD12 3190   5.507   7.293   4.168
 1291LEU   HD13 3191   5.605   7.435   4.215
 1291LEU    CD2 3192   5.371   7.468   4.352
 1291LEU   HD21 3193   5.303   7.450   4.269
 1291LEU   HD22 3194   5.329   7.490   4.450
 1291LEU   HD23 3195   5.432   7.554   4.325
 1291LEU      C 3196   5.307   7.115   4.615
 1291LEU      O 3197   5.356   7.003   4.604
 1292PRO      N 3198   5.177   7.125   4.645
 1292PRO     CD 3199   5.090   7.234   4.609
 1292PRO    HD1 3200   5.095   7.258   4.503
 1292PRO    HD2 3201   5.111   7.327   4.661
 1292PRO     CG 3202   4.951   7.180   4.641
 1292PRO    HG1 3203   4.901   7.132   4.556
 1292PRO    HG2 3204   4.883   7.257   4.678
 1292PRO     CB 3205   4.967   7.077   4.752
 1292PRO    HB1 3206   4.894   6.996   4.750
 1292PRO    HB2 3207   4.978   7.127   4.848
 1292PRO     CA 3208   5.101   7.019   4.707
 1292PRO     HA 3209   5.149   6.994   4.802
 1292PRO      C 3210   5.085   6.895   4.620
 1292PRO      O 3211   4.994   6.889   4.538
 1293VAL      N 3212   5.145   6.784   4.665
 1293VAL      H 3213   5.201   6.787   4.749
 1293VAL     CA 3214   5.121   6.655   4.605
 1293VAL     HA 3215   5.151   6.660   4.500
 1293VAL     CB 3216   5.214   6.547   4.660
 1293VAL     HB 3217   5.208   6.462   4.592
 1293VAL    CG1 3218   5.361   6.588   4.653
 1293VAL   HG11 3219   5.390   6.603   4.549
 1293VAL   HG12 3220   5.376   6.681   4.709
 1293VAL   HG13 3221   5.418   6.502   4.687
 1293VAL    CG2 3222   5.192   6.514   4.807
 1293VAL   HG21 3223   5.093   6.472   4.822
 1293VAL   HG22 3224   5.259   6.436   4.843
 1293VAL   HG23 3225   5.206   6.600   4.873
 1293VAL      C 3226   4.975   6.612   4.607
 1293VAL      O 3227   4.938   6.543   4.512
 1294LYS      N 3228   4.891   6.651   4.703
 1294LYS      H 3229   4.920   6.707   4.782
 1294LYS     CA 3230   4.749   6.624   4.704
 1294LYS     HA 3231   4.740   6.516   4.715
 1294LYS     CB 3232   4.688   6.697   4.824
 1294LYS    HB1 3233   4.732   6.796   4.835
 1294LYS    HB2 3234   4.736   6.647   4.908
 1294LYS     CG 3235   4.537   6.688   4.844
 1294LYS    HG1 3236   4.517   6.581   4.854
 1294LYS    HG2 3237   4.491   6.730   4.754
 1294LYS     CD 3238   4.496   6.760   4.971
 1294LYS    HD1 3239   4.534   6.862   4.975
 1294LYS    HD2 3240   4.540   6.702   5.052
 1294LYS     CE 3241   4.344   6.770   4.990
 1294LYS    HE1 3242   4.295   6.674   4.974
 1294LYS    HE2 3243   4.306   6.840   4.916
 1294LYS     NZ 3244   4.312   6.811   5.128
 1294LYS    HZ1 3245   4.348   6.905   5.139
 1294LYS    HZ2 3246   4.215   6.807   5.153
 1294LYS    HZ3 3247   4.355   6.755   5.200
 1294LYS      C 3248   4.672   6.644   4.574
 1294LYS      O 3249   4.574   6.581   4.538
 1295TRP      N 3250   4.716   6.736   4.488
 1295TRP      H 3251   4.793   6.797   4.515
 1295TRP     CA 3252   4.682   6.747   4.348
 1295TRP     HA 3253   4.612   6.669   4.316
 1295TRP     CB 3254   4.619   6.886   4.339
 1295TRP    HB1 3255   4.590   6.908   4.237
 1295TRP    HB2 3256   4.698   6.954   4.371
 1295TRP     CG 3257   4.500   6.904   4.428
 1295TRP    CD1 3258   4.370   6.887   4.395
 1295TRP    HD1 3259   4.332   6.847   4.303
 1295TRP    NE1 3260   4.294   6.916   4.507
 1295TRP    HE1 3261   4.194   6.900   4.512
 1295TRP    CE2 3262   4.370   6.975   4.606
 1295TRP    CZ2 3263   4.334   7.024   4.732
 1295TRP    HZ2 3264   4.232   7.027   4.766
 1295TRP    CH2 3265   4.434   7.072   4.817
 1295TRP    HH2 3266   4.422   7.098   4.921
 1295TRP    CZ3 3267   4.562   7.086   4.761
 1295TRP    HZ3 3268   4.637   7.138   4.818
 1295TRP    CE3 3269   4.598   7.039   4.634
 1295TRP    HE3 3270   4.698   7.053   4.596
 1295TRP    CD2 3271   4.504   6.966   4.560
 1295TRP      C 3272   4.798   6.736   4.250
 1295TRP      O 3273   4.776   6.698   4.135
 1296MET      N 3274   4.921   6.773   4.284
 1296MET      H 3275   4.943   6.803   4.378
 1296MET     CA 3276   5.030   6.806   4.194
 1296MET     HA 3277   4.988   6.862   4.110
 1296MET     CB 3278   5.142   6.890   4.256
 1296MET    HB1 3279   5.234   6.892   4.198
 1296MET    HB2 3280   5.162   6.846   4.353
 1296MET     CG 3281   5.095   7.034   4.272
 1296MET    HG1 3282   5.158   7.075   4.351
 1296MET    HG2 3283   4.991   7.034   4.303
 1296MET     SD 3284   5.130   7.141   4.130
 1296MET     CE 3285   5.039   7.290   4.176
 1296MET    HE1 3286   4.931   7.277   4.180
 1296MET    HE2 3287   5.071   7.329   4.273
 1296MET    HE3 3288   5.053   7.363   4.096
 1296MET      C 3289   5.085   6.678   4.134
 1296MET      O 3290   5.068   6.569   4.188
 1297PRO      N 3291   5.137   6.686   4.011
 1297PRO     CD 3292   5.142   6.796   3.917
 1297PRO    HD1 3293   5.179   6.889   3.962
 1297PRO    HD2 3294   5.038   6.812   3.888
 1297PRO     CG 3295   5.225   6.762   3.794
 1297PRO    HG1 3296   5.326   6.803   3.791
 1297PRO    HG2 3297   5.168   6.789   3.705
 1297PRO     CB 3298   5.227   6.609   3.795
 1297PRO    HB1 3299   5.319   6.563   3.759
 1297PRO    HB2 3300   5.149   6.565   3.733
 1297PRO     CA 3301   5.205   6.578   3.943
 1297PRO     HA 3302   5.142   6.490   3.951
 1297PRO      C 3303   5.339   6.567   4.015
 1297PRO      O 3304   5.373   6.663   4.084
 1298PRO      N 3305   5.410   6.455   4.000
 1298PRO     CD 3306   5.366   6.336   3.930
 1298PRO    HD1 3307   5.381   6.330   3.822
 1298PRO    HD2 3308   5.259   6.321   3.941
 1298PRO     CG 3309   5.426   6.225   4.015
 1298PRO    HG1 3310   5.444   6.133   3.959
 1298PRO    HG2 3311   5.365   6.206   4.103
 1298PRO     CB 3312   5.556   6.290   4.063
 1298PRO    HB1 3313   5.630   6.261   3.989
 1298PRO    HB2 3314   5.587   6.240   4.154
 1298PRO     CA 3315   5.536   6.441   4.071
 1298PRO     HA 3316   5.528   6.467   4.176
 1298PRO      C 3317   5.649   6.519   4.006
 1298PRO      O 3318   5.731   6.571   4.082
 1299GLU      N 3319   5.663   6.544   3.876
 1299GLU      H 3320   5.594   6.503   3.814
 1299GLU     CA 3321   5.760   6.633   3.815
 1299GLU     HA 3322   5.861   6.596   3.831
 1299GLU     CB 3323   5.736   6.643   3.665
 1299GLU    HB1 3324   5.769   6.557   3.607
 1299GLU    HB2 3325   5.803   6.723   3.635
 1299GLU     CG 3326   5.598   6.687   3.615
 1299GLU    HG1 3327   5.609   6.754   3.529
 1299GLU    HG2 3328   5.536   6.743   3.685
 1299GLU     CD 3329   5.523   6.561   3.576
 1299GLU    OE1 3330   5.527   6.456   3.644
 1299GLU    OE2 3331   5.446   6.567   3.478
 1299GLU      C 3332   5.763   6.772   3.878
 1299GLU      O 3333   5.869   6.831   3.896
 1300ALA      N 3334   5.645   6.819   3.920
 1300ALA      H 3335   5.569   6.752   3.926
 1300ALA     CA 3336   5.620   6.946   3.983
 1300ALA     HA 3337   5.684   7.024   3.942
 1300ALA     CB 3338   5.474   6.985   3.959
 1300ALA    HB1 3339   5.440   7.079   4.003
 1300ALA    HB2 3340   5.454   6.981   3.852
 1300ALA    HB3 3341   5.405   6.913   4.003
 1300ALA      C 3342   5.658   6.955   4.130
 1300ALA      O 3343   5.695   7.064   4.173
 1301PHE      N 3344   5.644   6.845   4.206
 1301PHE      H 3345   5.609   6.763   4.159
 1301PHE     CA 3346   5.689   6.836   4.343
 1301PHE     HA 3347   5.656   6.924   4.398
 1301PHE     CB 3348   5.626   6.710   4.401
 1301PHE    HB1 3349   5.644   6.628   4.332
 1301PHE    HB2 3350   5.517   6.716   4.406
 1301PHE     CG 3351   5.675   6.657   4.534
 1301PHE    CD1 3352   5.732   6.529   4.534
 1301PHE    HD1 3353   5.715   6.454   4.458
 1301PHE    CE1 3354   5.795   6.487   4.652
 1301PHE    HE1 3355   5.825   6.383   4.659
 1301PHE     CZ 3356   5.811   6.578   4.757
 1301PHE     HZ 3357   5.875   6.542   4.836
 1301PHE    CE2 3358   5.752   6.705   4.760
 1301PHE    HE2 3359   5.760   6.771   4.845
 1301PHE    CD2 3360   5.680   6.741   4.646
 1301PHE    HD2 3361   5.633   6.837   4.632
 1301PHE      C 3362   5.841   6.827   4.343
 1301PHE      O 3363   5.902   6.896   4.424
 1302MET      N 3364   5.892   6.729   4.269
 1302MET      H 3365   5.831   6.678   4.206
 1302MET     CA 3366   6.034   6.699   4.274
 1302MET     HA 3367   6.061   6.689   4.379
 1302MET     CB 3368   6.057   6.567   4.200
 1302MET    HB1 3369   6.164   6.548   4.205
 1302MET    HB2 3370   6.047   6.571   4.091
 1302MET     CG 3371   5.995   6.439   4.254
 1302MET    HG1 3372   5.891   6.430   4.222
 1302MET    HG2 3373   5.990   6.438   4.363
 1302MET     SD 3374   6.074   6.289   4.192
 1302MET     CE 3375   6.028   6.301   4.017
 1302MET    HE1 3376   6.100   6.369   3.973
 1302MET    HE2 3377   6.027   6.204   3.969
 1302MET    HE3 3378   5.930   6.349   4.007
 1302MET      C 3379   6.126   6.806   4.217
 1302MET      O 3380   6.234   6.828   4.270
 1303GLU      N 3381   6.092   6.867   4.103
 1303GLU      H 3382   6.004   6.835   4.065
 1303GLU     CA 3383   6.191   6.946   4.033
 1303GLU     HA 3384   6.278   6.965   4.096
 1303GLU     CB 3385   6.232   6.873   3.906
 1303GLU    HB1 3386   6.298   6.935   3.845
 1303GLU    HB2 3387   6.142   6.855   3.847
 1303GLU     CG 3388   6.306   6.743   3.937
 1303GLU    HG1 3389   6.240   6.669   3.983
 1303GLU    HG2 3390   6.375   6.780   4.013
 1303GLU     CD 3391   6.380   6.682   3.819
 1303GLU    OE1 3392   6.324   6.588   3.759
 1303GLU    OE2 3393   6.494   6.718   3.780
 1303GLU      C 3394   6.133   7.081   3.993
 1303GLU      O 3395   6.200   7.175   3.952
 1304GLY      N 3396   6.001   7.097   4.003
 1304GLY      H 3397   5.944   7.015   4.019
 1304GLY     CA 3398   5.937   7.222   3.965
 1304GLY    HA1 3399   6.010   7.299   3.992
 1304GLY    HA2 3400   5.843   7.233   4.020
 1304GLY      C 3401   5.911   7.235   3.816
 1304GLY      O 3402   5.912   7.343   3.758
 1305ILE      N 3403   5.900   7.121   3.747
 1305ILE      H 3404   5.906   7.037   3.803
 1305ILE     CA 3405   5.892   7.120   3.602
 1305ILE     HA 3406   5.931   7.210   3.555
 1305ILE     CB 3407   5.980   7.012   3.539
 1305ILE     HB 3408   5.942   6.918   3.578
 1305ILE    CG2 3409   5.968   7.013   3.386
 1305ILE   HG21 3410   5.962   7.112   3.340
 1305ILE   HG22 3411   6.047   6.949   3.347
 1305ILE   HG23 3412   5.887   6.950   3.350
 1305ILE    CG1 3413   6.125   7.010   3.586
 1305ILE   HG11 3414   6.125   6.986   3.692
 1305ILE   HG12 3415   6.156   7.114   3.595
 1305ILE     CD 3416   6.233   6.918   3.531
 1305ILE    HD1 3417   6.320   6.913   3.595
 1305ILE    HD2 3418   6.201   6.817   3.503
 1305ILE    HD3 3419   6.284   6.953   3.441
 1305ILE      C 3420   5.747   7.106   3.556
 1305ILE      O 3421   5.665   7.034   3.613
 1306PHE      N 3422   5.714   7.172   3.445
 1306PHE      H 3423   5.781   7.228   3.394
 1306PHE     CA 3424   5.584   7.162   3.381
 1306PHE     HA 3425   5.538   7.070   3.417
 1306PHE     CB 3426   5.494   7.279   3.421
 1306PHE    HB1 3427   5.400   7.271   3.367
 1306PHE    HB2 3428   5.548   7.369   3.392
 1306PHE     CG 3429   5.464   7.292   3.568
 1306PHE    CD1 3430   5.560   7.348   3.653
 1306PHE    HD1 3431   5.657   7.373   3.613
 1306PHE    CE1 3432   5.532   7.370   3.788
 1306PHE    HE1 3433   5.609   7.406   3.855
 1306PHE     CZ 3434   5.406   7.334   3.837
 1306PHE     HZ 3435   5.387   7.335   3.943
 1306PHE    CE2 3436   5.307   7.286   3.751
 1306PHE    HE2 3437   5.209   7.259   3.788
 1306PHE    CD2 3438   5.335   7.265   3.615
 1306PHE    HD2 3439   5.254   7.234   3.550
 1306PHE      C 3440   5.591   7.151   3.230
 1306PHE      O 3441   5.679   7.207   3.164
 1307THR      N 3442   5.489   7.080   3.181
 1307THR      H 3443   5.425   7.037   3.245
 1307THR     CA 3444   5.461   7.054   3.041
 1307THR     HA 3445   5.492   7.136   2.977
 1307THR     CB 3446   5.526   6.926   2.988
 1307THR     HB 3447   5.499   6.932   2.882
 1307THR    CG2 3448   5.678   6.913   2.997
 1307THR   HG21 3449   5.708   6.860   3.087
 1307THR   HG22 3450   5.699   6.847   2.913
 1307THR   HG23 3451   5.733   7.006   2.979
 1307THR    OG1 3452   5.463   6.809   3.035
 1307THR    HG1 3453   5.503   6.769   3.112
 1307THR      C 3454   5.311   7.033   3.024
 1307THR      O 3455   5.235   7.018   3.119
 1308SER      N 3456   5.252   7.026   2.904
 1308SER      H 3457   5.311   7.036   2.824
 1308SER     CA 3458   5.115   6.987   2.878
 1308SER     HA 3459   5.044   7.053   2.928
 1308SER     CB 3460   5.087   6.997   2.728
 1308SER    HB1 3461   4.981   6.979   2.710
 1308SER    HB2 3462   5.140   6.929   2.661
 1308SER     OG 3463   5.105   7.129   2.683
 1308SER     HG 3464   5.019   7.171   2.692
 1308SER      C 3465   5.086   6.848   2.933
 1308SER      O 3466   4.968   6.817   2.951
 1309LYS      N 3467   5.182   6.765   2.972
 1309LYS      H 3468   5.282   6.782   2.965
 1309LYS     CA 3469   5.154   6.641   3.042
 1309LYS     HA 3470   5.073   6.587   2.994
 1309LYS     CB 3471   5.270   6.543   3.027
 1309LYS    HB1 3472   5.248   6.461   3.095
 1309LYS    HB2 3473   5.361   6.585   3.070
 1309LYS     CG 3474   5.304   6.496   2.886
 1309LYS    HG1 3475   5.389   6.427   2.889
 1309LYS    HG2 3476   5.335   6.574   2.817
 1309LYS     CD 3477   5.185   6.429   2.818
 1309LYS    HD1 3478   5.108   6.502   2.792
 1309LYS    HD2 3479   5.140   6.367   2.895
 1309LYS     CE 3480   5.231   6.346   2.699
 1309LYS    HE1 3481   5.269   6.409   2.617
 1309LYS    HE2 3482   5.151   6.281   2.664
 1309LYS     NZ 3483   5.340   6.252   2.728
 1309LYS    HZ1 3484   5.433   6.290   2.718
 1309LYS    HZ2 3485   5.340   6.206   2.818
 1309LYS    HZ3 3486   5.341   6.173   2.666
 1309LYS      C 3487   5.123   6.661   3.189
 1309LYS      O 3488   5.064   6.574   3.252
 1310THR      N 3489   5.153   6.777   3.249
 1310THR      H 3490   5.196   6.850   3.194
 1310THR     CA 3491   5.103   6.813   3.381
 1310THR     HA 3492   5.117   6.724   3.442
 1310THR     CB 3493   5.188   6.923   3.443
 1310THR     HB 3494   5.144   6.929   3.543
 1310THR    CG2 3495   5.335   6.891   3.467
 1310THR   HG21 3496   5.391   6.960   3.530
 1310THR   HG22 3497   5.338   6.796   3.521
 1310THR   HG23 3498   5.397   6.865   3.381
 1310THR    OG1 3499   5.181   7.048   3.378
 1310THR    HG1 3500   5.213   7.037   3.288
 1310THR      C 3501   4.954   6.846   3.385
 1310THR      O 3502   4.892   6.810   3.485
 1311ASP      N 3503   4.896   6.894   3.275
 1311ASP      H 3504   4.948   6.924   3.194
 1311ASP     CA 3505   4.754   6.920   3.263
 1311ASP     HA 3506   4.714   6.967   3.353
 1311ASP     CB 3507   4.736   7.023   3.152
 1311ASP    HB1 3508   4.627   7.030   3.148
 1311ASP    HB2 3509   4.790   6.991   3.063
 1311ASP     CG 3510   4.770   7.168   3.184
 1311ASP    OD1 3511   4.790   7.210   3.300
 1311ASP    OD2 3512   4.787   7.251   3.092
 1311ASP      C 3513   4.679   6.789   3.246
 1311ASP      O 3514   4.568   6.777   3.298
 1312THR      N 3515   4.734   6.679   3.194
 1312THR      H 3516   4.829   6.679   3.158
 1312THR     CA 3517   4.661   6.554   3.182
 1312THR     HA 3518   4.555   6.568   3.160
 1312THR     CB 3519   4.705   6.475   3.059
 1312THR     HB 3520   4.641   6.388   3.053
 1312THR    CG2 3521   4.684   6.551   2.929
 1312THR   HG21 3522   4.594   6.613   2.933
 1312THR   HG22 3523   4.758   6.629   2.911
 1312THR   HG23 3524   4.667   6.489   2.841
 1312THR    OG1 3525   4.839   6.433   3.071
 1312THR    HG1 3526   4.858   6.378   2.995
 1312THR      C 3527   4.658   6.473   3.311
 1312THR      O 3528   4.564   6.397   3.333
 1313TRP      N 3529   4.759   6.475   3.398
 1313TRP      H 3530   4.839   6.534   3.378
 1313TRP     CA 3531   4.744   6.438   3.537
 1313TRP     HA 3532   4.699   6.339   3.539
 1313TRP     CB 3533   4.874   6.434   3.618
 1313TRP    HB1 3534   4.899   6.540   3.606
 1313TRP    HB2 3535   4.955   6.382   3.568
 1313TRP     CG 3536   4.879   6.397   3.763
 1313TRP    CD1 3537   4.829   6.478   3.859
 1313TRP    HD1 3538   4.782   6.573   3.838
 1313TRP    NE1 3539   4.852   6.429   3.986
 1313TRP    HE1 3540   4.828   6.481   4.068
 1313TRP    CE2 3541   4.933   6.317   3.976
 1313TRP    CZ2 3542   5.003   6.247   4.075
 1313TRP    HZ2 3543   4.997   6.280   4.178
 1313TRP    CH2 3544   5.083   6.140   4.035
 1313TRP    HH2 3545   5.134   6.078   4.108
 1313TRP    CZ3 3546   5.087   6.100   3.901
 1313TRP    HZ3 3547   5.145   6.013   3.874
 1313TRP    CE3 3548   5.022   6.177   3.804
 1313TRP    HE3 3549   5.025   6.149   3.699
 1313TRP    CD2 3550   4.944   6.289   3.837
 1313TRP      C 3551   4.637   6.523   3.604
 1313TRP      O 3552   4.541   6.468   3.656
 1314SER      N 3553   4.634   6.657   3.597
 1314SER      H 3554   4.711   6.702   3.549
 1314SER     CA 3555   4.520   6.733   3.641
 1314SER     HA 3556   4.511   6.719   3.749
 1314SER     CB 3557   4.532   6.885   3.631
 1314SER    HB1 3558   4.473   6.936   3.707
 1314SER    HB2 3559   4.500   6.909   3.530
 1314SER     OG 3560   4.664   6.934   3.646
 1314SER     HG 3561   4.684   6.938   3.740
 1314SER      C 3562   4.383   6.694   3.587
 1314SER      O 3563   4.285   6.700   3.660
 1315PHE      N 3564   4.374   6.655   3.459
 1315PHE      H 3565   4.460   6.661   3.406
 1315PHE     CA 3566   4.253   6.600   3.402
 1315PHE     HA 3567   4.171   6.670   3.417
 1315PHE     CB 3568   4.268   6.578   3.252
 1315PHE    HB1 3569   4.343   6.499   3.237
 1315PHE    HB2 3570   4.304   6.671   3.207
 1315PHE     CG 3571   4.139   6.563   3.175
 1315PHE    CD1 3572   4.049   6.669   3.176
 1315PHE    HD1 3573   4.077   6.757   3.232
 1315PHE    CE1 3574   3.922   6.658   3.118
 1315PHE    HE1 3575   3.855   6.743   3.126
 1315PHE     CZ 3576   3.877   6.537   3.064
 1315PHE     HZ 3577   3.784   6.530   3.009
 1315PHE    CE2 3578   3.970   6.433   3.061
 1315PHE    HE2 3579   3.940   6.337   3.022
 1315PHE    CD2 3580   4.098   6.442   3.117
 1315PHE    HD2 3581   4.165   6.357   3.111
 1315PHE      C 3582   4.212   6.466   3.463
 1315PHE      O 3583   4.095   6.448   3.493
 1316GLY      N 3584   4.305   6.381   3.508
 1316GLY      H 3585   4.402   6.404   3.490
 1316GLY     CA 3586   4.279   6.262   3.586
 1316GLY    HA1 3587   4.378   6.222   3.609
 1316GLY    HA2 3588   4.228   6.177   3.541
 1316GLY      C 3589   4.213   6.295   3.719
 1316GLY      O 3590   4.128   6.222   3.769
 1317VAL      N 3591   4.262   6.396   3.790
 1317VAL      H 3592   4.338   6.450   3.752
 1317VAL     CA 3593   4.203   6.443   3.914
 1317VAL     HA 3594   4.190   6.345   3.959
 1317VAL     CB 3595   4.298   6.527   3.999
 1317VAL     HB 3596   4.332   6.610   3.937
 1317VAL    CG1 3597   4.237   6.582   4.127
 1317VAL   HG11 3598   4.208   6.491   4.179
 1317VAL   HG12 3599   4.305   6.641   4.190
 1317VAL   HG13 3600   4.142   6.633   4.111
 1317VAL    CG2 3601   4.425   6.448   4.031
 1317VAL   HG21 3602   4.485   6.505   4.102
 1317VAL   HG22 3603   4.401   6.350   4.073
 1317VAL   HG23 3604   4.486   6.446   3.941
 1317VAL      C 3605   4.065   6.504   3.896
 1317VAL      O 3606   3.974   6.470   3.971
 1318LEU      N 3607   4.041   6.574   3.785
 1318LEU      H 3608   4.117   6.602   3.725
 1318LEU     CA 3609   3.915   6.636   3.751
 1318LEU     HA 3610   3.877   6.691   3.838
 1318LEU     CB 3611   3.931   6.733   3.635
 1318LEU    HB1 3612   3.985   6.672   3.561
 1318LEU    HB2 3613   3.992   6.817   3.667
 1318LEU     CG 3614   3.796   6.788   3.589
 1318LEU     HG 3615   3.732   6.701   3.576
 1318LEU    CD1 3616   3.732   6.884   3.689
 1318LEU   HD11 3617   3.648   6.937   3.644
 1318LEU   HD12 3618   3.699   6.837   3.782
 1318LEU   HD13 3619   3.806   6.960   3.712
 1318LEU    CD2 3620   3.810   6.843   3.448
 1318LEU   HD21 3621   3.869   6.774   3.387
 1318LEU   HD22 3622   3.710   6.865   3.409
 1318LEU   HD23 3623   3.872   6.932   3.460
 1318LEU      C 3624   3.818   6.521   3.725
 1318LEU      O 3625   3.700   6.537   3.755
 1319LEU      N 3626   3.861   6.408   3.669
 1319LEU      H 3627   3.957   6.403   3.638
 1319LEU     CA 3628   3.774   6.295   3.645
 1319LEU     HA 3629   3.680   6.328   3.601
 1319LEU     CB 3630   3.843   6.194   3.554
 1319LEU    HB1 3631   3.794   6.098   3.570
 1319LEU    HB2 3632   3.946   6.183   3.588
 1319LEU     CG 3633   3.835   6.239   3.409
 1319LEU     HG 3634   3.865   6.343   3.394
 1319LEU    CD1 3635   3.943   6.162   3.333
 1319LEU   HD11 3636   4.039   6.168   3.383
 1319LEU   HD12 3637   3.911   6.058   3.334
 1319LEU   HD13 3638   3.946   6.199   3.230
 1319LEU    CD2 3639   3.703   6.222   3.335
 1319LEU   HD21 3640   3.714   6.260   3.234
 1319LEU   HD22 3641   3.673   6.118   3.320
 1319LEU   HD23 3642   3.625   6.283   3.380
 1319LEU      C 3643   3.731   6.233   3.777
 1319LEU      O 3644   3.618   6.185   3.791
 1320TRP      N 3645   3.820   6.238   3.877
 1320TRP      H 3646   3.903   6.293   3.860
 1320TRP     CA 3647   3.782   6.188   4.007
 1320TRP     HA 3648   3.730   6.093   3.993
 1320TRP     CB 3649   3.908   6.160   4.089
 1320TRP    HB1 3650   3.967   6.251   4.100
 1320TRP    HB2 3651   3.969   6.092   4.030
 1320TRP     CG 3652   3.895   6.091   4.221
 1320TRP    CD1 3653   3.926   5.960   4.230
 1320TRP    HD1 3654   3.965   5.892   4.155
 1320TRP    NE1 3655   3.888   5.915   4.355
 1320TRP    HE1 3656   3.890   5.815   4.373
 1320TRP    CE2 3657   3.833   6.013   4.435
 1320TRP    CZ2 3658   3.772   6.003   4.560
 1320TRP    HZ2 3659   3.768   5.909   4.612
 1320TRP    CH2 3660   3.741   6.126   4.619
 1320TRP    HH2 3661   3.688   6.132   4.712
 1320TRP    CZ3 3662   3.755   6.245   4.546
 1320TRP    HZ3 3663   3.721   6.337   4.592
 1320TRP    CE3 3664   3.804   6.248   4.415
 1320TRP    HE3 3665   3.833   6.344   4.375
 1320TRP    CD2 3666   3.840   6.128   4.351
 1320TRP      C 3667   3.682   6.276   4.081
 1320TRP      O 3668   3.599   6.225   4.156
 1321GLU      N 3669   3.696   6.408   4.072
 1321GLU      H 3670   3.768   6.440   4.008
 1321GLU     CA 3671   3.594   6.503   4.111
 1321GLU     HA 3672   3.571   6.485   4.216
 1321GLU     CB 3673   3.655   6.643   4.100
 1321GLU    HB1 3674   3.588   6.720   4.139
 1321GLU    HB2 3675   3.671   6.664   3.995
 1321GLU     CG 3676   3.784   6.667   4.178
 1321GLU    HG1 3677   3.872   6.615   4.141
 1321GLU    HG2 3678   3.755   6.638   4.279
 1321GLU     CD 3679   3.830   6.812   4.181
 1321GLU    OE1 3680   3.855   6.871   4.288
 1321GLU    OE2 3681   3.831   6.875   4.073
 1321GLU      C 3682   3.464   6.501   4.033
 1321GLU      O 3683   3.362   6.527   4.096
 1322ILE      N 3684   3.468   6.482   3.901
 1322ILE      H 3685   3.555   6.452   3.858
 1322ILE     CA 3686   3.343   6.470   3.829
 1322ILE     HA 3687   3.279   6.556   3.849
 1322ILE     CB 3688   3.358   6.469   3.677
 1322ILE     HB 3689   3.428   6.392   3.647
 1322ILE    CG2 3690   3.227   6.434   3.607
 1322ILE   HG21 3691   3.207   6.327   3.614
 1322ILE   HG22 3692   3.139   6.484   3.647
 1322ILE   HG23 3693   3.240   6.452   3.500
 1322ILE    CG1 3694   3.407   6.601   3.618
 1322ILE   HG11 3695   3.469   6.647   3.696
 1322ILE   HG12 3696   3.331   6.674   3.594
 1322ILE     CD 3697   3.493   6.576   3.494
 1322ILE    HD1 3698   3.517   6.672   3.447
 1322ILE    HD2 3699   3.585   6.524   3.521
 1322ILE    HD3 3700   3.445   6.506   3.426
 1322ILE      C 3701   3.265   6.350   3.882
 1322ILE      O 3702   3.149   6.350   3.922
 1323PHE      N 3703   3.331   6.234   3.885
 1323PHE      H 3704   3.429   6.243   3.861
 1323PHE     CA 3705   3.271   6.103   3.894
 1323PHE     HA 3706   3.168   6.102   3.859
 1323PHE     CB 3707   3.342   6.007   3.798
 1323PHE    HB1 3708   3.304   5.909   3.824
 1323PHE    HB2 3709   3.450   6.002   3.807
 1323PHE     CG 3710   3.305   6.029   3.653
 1323PHE    CD1 3711   3.371   6.120   3.569
 1323PHE    HD1 3712   3.457   6.175   3.604
 1323PHE    CE1 3713   3.340   6.125   3.433
 1323PHE    HE1 3714   3.390   6.193   3.366
 1323PHE     CZ 3715   3.238   6.044   3.381
 1323PHE     HZ 3716   3.216   6.059   3.276
 1323PHE    CE2 3717   3.171   5.953   3.463
 1323PHE    HE2 3718   3.094   5.889   3.421
 1323PHE    CD2 3719   3.203   5.949   3.600
 1323PHE    HD2 3720   3.142   5.884   3.660
 1323PHE      C 3721   3.260   6.066   4.041
 1323PHE      O 3722   3.205   5.961   4.070
 1324SER      N 3723   3.301   6.152   4.135
 1324SER      H 3724   3.339   6.244   4.116
 1324SER     CA 3725   3.255   6.132   4.271
 1324SER     HA 3726   3.239   6.029   4.302
 1324SER     CB 3727   3.367   6.185   4.361
 1324SER    HB1 3728   3.455   6.131   4.328
 1324SER    HB2 3729   3.341   6.164   4.465
 1324SER     OG 3730   3.391   6.323   4.347
 1324SER     HG 3731   3.477   6.336   4.307
 1324SER      C 3732   3.121   6.201   4.289
 1324SER      O 3733   3.064   6.180   4.396
 1325LEU      N 3734   3.082   6.292   4.199
 1325LEU      H 3735   3.130   6.284   4.111
 1325LEU     CA 3736   2.985   6.399   4.217
 1325LEU     HA 3737   2.976   6.441   4.117
 1325LEU     CB 3738   2.846   6.340   4.239
 1325LEU    HB1 3739   2.784   6.428   4.256
 1325LEU    HB2 3740   2.845   6.292   4.337
 1325LEU     CG 3741   2.788   6.244   4.136
 1325LEU     HG 3742   2.858   6.161   4.125
 1325LEU    CD1 3743   2.654   6.199   4.193
 1325LEU   HD11 3744   2.681   6.140   4.281
 1325LEU   HD12 3745   2.595   6.287   4.219
 1325LEU   HD13 3746   2.601   6.129   4.129
 1325LEU    CD2 3747   2.763   6.304   3.998
 1325LEU   HD21 3748   2.856   6.334   3.950
 1325LEU   HD22 3749   2.717   6.231   3.931
 1325LEU   HD23 3750   2.701   6.393   4.008
 1325LEU      C 3751   3.040   6.504   4.312
 1325LEU      O 3752   2.995   6.533   4.423
 1326GLY      N 3753   3.142   6.572   4.262
 1326GLY      H 3754   3.175   6.543   4.171
 1326GLY     CA 3755   3.192   6.697   4.317
 1326GLY    HA1 3756   3.102   6.759   4.321
 1326GLY    HA2 3757   3.255   6.748   4.245
 1326GLY      C 3758   3.269   6.691   4.448
 1326GLY      O 3759   3.285   6.795   4.512
 1327TYR      N 3760   3.313   6.573   4.492
 1327TYR      H 3761   3.313   6.495   4.428
 1327TYR     CA 3762   3.386   6.565   4.617
 1327TYR     HA 3763   3.352   6.645   4.683
 1327TYR     CB 3764   3.372   6.429   4.686
 1327TYR    HB1 3765   3.441   6.421   4.770
 1327TYR    HB2 3766   3.386   6.350   4.612
 1327TYR     CG 3767   3.235   6.411   4.747
 1327TYR    CD1 3768   3.215   6.421   4.885
 1327TYR    HD1 3769   3.295   6.447   4.952
 1327TYR    CE1 3770   3.089   6.390   4.936
 1327TYR    HE1 3771   3.070   6.385   5.043
 1327TYR     CZ 3772   2.977   6.362   4.855
 1327TYR     OH 3773   2.852   6.342   4.906
 1327TYR     HH 3774   2.794   6.296   4.844
 1327TYR    CE2 3775   3.000   6.346   4.717
 1327TYR    HE2 3776   2.912   6.328   4.656
 1327TYR    CD2 3777   3.129   6.364   4.668
 1327TYR    HD2 3778   3.133   6.350   4.561
 1327TYR      C 3779   3.532   6.589   4.584
 1327TYR      O 3780   3.583   6.547   4.481
 1328MET      N 3781   3.611   6.648   4.674
 1328MET      H 3782   3.565   6.677   4.759
 1328MET     CA 3783   3.755   6.670   4.673
 1328MET     HA 3784   3.780   6.704   4.573
 1328MET     CB 3785   3.779   6.782   4.773
 1328MET    HB1 3786   3.760   6.740   4.872
 1328MET    HB2 3787   3.708   6.861   4.751
 1328MET     CG 3788   3.925   6.827   4.775
 1328MET    HG1 3789   3.950   6.871   4.678
 1328MET    HG2 3790   3.994   6.745   4.793
 1328MET     SD 3791   3.960   6.948   4.905
 1328MET     CE 3792   3.861   7.095   4.865
 1328MET    HE1 3793   3.905   7.142   4.777
 1328MET    HE2 3794   3.759   7.066   4.843
 1328MET    HE3 3795   3.854   7.164   4.949
 1328MET      C 3796   3.840   6.548   4.704
 1328MET      O 3797   3.800   6.472   4.792
 1329PRO      N 3798   3.951   6.524   4.632
 1329PRO     CD 3799   4.005   6.608   4.527
 1329PRO    HD1 3800   4.008   6.713   4.557
 1329PRO    HD2 3801   3.948   6.598   4.435
 1329PRO     CG 3802   4.149   6.563   4.507
 1329PRO    HG1 3803   4.216   6.600   4.584
 1329PRO    HG2 3804   4.176   6.583   4.403
 1329PRO     CB 3805   4.132   6.414   4.536
 1329PRO    HB1 3806   4.232   6.374   4.552
 1329PRO    HB2 3807   4.098   6.369   4.443
 1329PRO     CA 3808   4.036   6.409   4.654
 1329PRO     HA 3809   3.985   6.313   4.647
 1329PRO      C 3810   4.105   6.424   4.789
 1329PRO      O 3811   4.115   6.536   4.839
 1330TYR      N 3812   4.150   6.309   4.841
 1330TYR      H 3813   4.143   6.230   4.780
 1330TYR     CA 3814   4.222   6.292   4.966
 1330TYR     HA 3815   4.232   6.186   4.991
 1330TYR     CB 3816   4.368   6.337   4.955
 1330TYR    HB1 3817   4.407   6.325   5.056
 1330TYR    HB2 3818   4.372   6.444   4.936
 1330TYR     CG 3819   4.461   6.259   4.865
 1330TYR    CD1 3820   4.494   6.126   4.892
 1330TYR    HD1 3821   4.461   6.076   4.982
 1330TYR    CE1 3822   4.550   6.045   4.792
 1330TYR    HE1 3823   4.568   5.939   4.799
 1330TYR     CZ 3824   4.607   6.105   4.678
 1330TYR     OH 3825   4.700   6.041   4.602
 1330TYR     HH 3826   4.708   6.093   4.521
 1330TYR    CE2 3827   4.583   6.243   4.661
 1330TYR    HE2 3828   4.622   6.291   4.573
 1330TYR    CD2 3829   4.506   6.322   4.748
 1330TYR    HD2 3830   4.490   6.427   4.727
 1330TYR      C 3831   4.147   6.354   5.082
 1330TYR      O 3832   4.193   6.451   5.143
 1331PRO      N 3833   4.034   6.296   5.123
 1331PRO     CD 3834   3.961   6.196   5.047
 1331PRO    HD1 3835   4.024   6.117   5.008
 1331PRO    HD2 3836   3.913   6.244   4.962
 1331PRO     CG 3837   3.857   6.140   5.144
 1331PRO    HG1 3838   3.911   6.078   5.215
 1331PRO    HG2 3839   3.776   6.087   5.093
 1331PRO     CB 3840   3.813   6.264   5.222
 1331PRO    HB1 3841   3.771   6.228   5.315
 1331PRO    HB2 3842   3.737   6.315   5.163
 1331PRO     CA 3843   3.949   6.333   5.234
 1331PRO     HA 3844   3.929   6.440   5.220
 1331PRO      C 3845   4.012   6.308   5.370
 1331PRO      O 3846   4.074   6.206   5.396
 1332SER      N 3847   3.987   6.398   5.466
 1332SER      H 3848   3.922   6.471   5.441
 1332SER     CA 3849   4.033   6.399   5.603
 1332SER     HA 3850   4.028   6.503   5.633
 1332SER     CB 3851   3.940   6.310   5.685
 1332SER    HB1 3852   3.957   6.327   5.791
 1332SER    HB2 3853   3.971   6.207   5.670
 1332SER     OG 3854   3.803   6.330   5.659
 1332SER     HG 3855   3.749   6.283   5.723
 1332SER      C 3856   4.183   6.373   5.613
 1332SER      O 3857   4.238   6.323   5.711
 1333LYS      N 3858   4.262   6.430   5.522
 1333LYS      H 3859   4.211   6.469   5.445
 1333LYS     CA 3860   4.405   6.456   5.519
 1333LYS     HA 3861   4.452   6.421   5.612
 1333LYS     CB 3862   4.459   6.351   5.422
 1333LYS    HB1 3863   4.562   6.371   5.392
 1333LYS    HB2 3864   4.402   6.361   5.330
 1333LYS     CG 3865   4.454   6.208   5.473
 1333LYS    HG1 3866   4.349   6.183   5.493
 1333LYS    HG2 3867   4.489   6.197   5.576
 1333LYS     CD 3868   4.525   6.114   5.376
 1333LYS    HD1 3869   4.634   6.125   5.370
 1333LYS    HD2 3870   4.475   6.137   5.282
 1333LYS     CE 3871   4.492   5.970   5.416
 1333LYS    HE1 3872   4.541   5.902   5.346
 1333LYS    HE2 3873   4.384   5.956   5.411
 1333LYS     NZ 3874   4.543   5.924   5.546
 1333LYS    HZ1 3875   4.521   5.989   5.620
 1333LYS    HZ2 3876   4.501   5.833   5.561
 1333LYS    HZ3 3877   4.642   5.908   5.535
 1333LYS      C 3878   4.447   6.595   5.476
 1333LYS      O 3879   4.410   6.645   5.370
 1334SER      N 3880   4.535   6.657   5.555
 1334SER      H 3881   4.567   6.609   5.637
 1334SER     CA 3882   4.624   6.765   5.516
 1334SER     HA 3883   4.569   6.850   5.476
 1334SER     CB 3884   4.684   6.817   5.646
 1334SER    HB1 3885   4.606   6.854   5.713
 1334SER    HB2 3886   4.756   6.896   5.626
 1334SER     OG 3887   4.760   6.721   5.716
 1334SER     HG 3888   4.697   6.660   5.756
 1334SER      C 3889   4.724   6.724   5.408
 1334SER      O 3890   4.763   6.609   5.396
 1335ASN      N 3891   4.766   6.816   5.321
 1335ASN      H 3892   4.752   6.915   5.337
 1335ASN     CA 3893   4.864   6.777   5.222
 1335ASN     HA 3894   4.817   6.709   5.150
 1335ASN     CB 3895   4.897   6.901   5.140
 1335ASN    HB1 3896   4.922   6.986   5.204
 1335ASN    HB2 3897   4.807   6.928   5.084
 1335ASN     CG 3898   5.006   6.883   5.036
 1335ASN    OD1 3899   4.987   6.817   4.934
 1335ASN    ND2 3900   5.126   6.937   5.060
 1335ASN   HD21 3901   5.148   6.985   5.146
 1335ASN   HD22 3902   5.194   6.919   4.987
 1335ASN      C 3903   4.993   6.719   5.278
 1335ASN      O 3904   5.052   6.634   5.211
 1336GLN      N 3905   5.031   6.739   5.404
 1336GLN      H 3906   4.981   6.802   5.464
 1336GLN     CA 3907   5.145   6.680   5.471
 1336GLN     HA 3908   5.233   6.689   5.407
 1336GLN     CB 3909   5.169   6.751   5.604
 1336GLN    HB1 3910   5.080   6.739   5.667
 1336GLN    HB2 3911   5.182   6.858   5.588
 1336GLN     CG 3912   5.279   6.705   5.700
 1336GLN    HG1 3913   5.282   6.597   5.716
 1336GLN    HG2 3914   5.265   6.760   5.793
 1336GLN     CD 3915   5.420   6.739   5.654
 1336GLN    OE1 3916   5.443   6.836   5.583
 1336GLN    NE2 3917   5.522   6.664   5.698
 1336GLN   HE21 3918   5.504   6.582   5.755
 1336GLN   HE22 3919   5.614   6.702   5.682
 1336GLN      C 3920   5.128   6.533   5.504
 1336GLN      O 3921   5.213   6.450   5.473
 1337GLU      N 3922   5.005   6.497   5.542
 1337GLU      H 3923   4.939   6.573   5.531
 1337GLU     CA 3924   4.954   6.361   5.549
 1337GLU     HA 3925   5.022   6.296   5.604
 1337GLU     CB 3926   4.827   6.353   5.632
 1337GLU    HB1 3927   4.790   6.252   5.618
 1337GLU    HB2 3928   4.754   6.419   5.587
 1337GLU     CG 3929   4.832   6.390   5.780
 1337GLU    HG1 3930   4.899   6.475   5.789
 1337GLU    HG2 3931   4.872   6.300   5.828
 1337GLU     CD 3932   4.688   6.407   5.828
 1337GLU    OE1 3933   4.629   6.513   5.797
 1337GLU    OE2 3934   4.645   6.318   5.904
 1337GLU      C 3935   4.930   6.297   5.413
 1337GLU      O 3936   4.938   6.174   5.403
 1338VAL      N 3937   4.916   6.377   5.308
 1338VAL      H 3938   4.898   6.475   5.326
 1338VAL     CA 3939   4.905   6.320   5.176
 1338VAL     HA 3940   4.858   6.222   5.191
 1338VAL     CB 3941   4.821   6.393   5.071
 1338VAL     HB 3942   4.862   6.491   5.044
 1338VAL    CG1 3943   4.808   6.313   4.941
 1338VAL   HG11 3944   4.723   6.354   4.888
 1338VAL   HG12 3945   4.902   6.310   4.887
 1338VAL   HG13 3946   4.793   6.211   4.977
 1338VAL    CG2 3947   4.678   6.416   5.118
 1338VAL   HG21 3948   4.630   6.324   5.149
 1338VAL   HG22 3949   4.678   6.481   5.205
 1338VAL   HG23 3950   4.623   6.478   5.046
 1338VAL      C 3951   5.043   6.292   5.119
 1338VAL      O 3952   5.060   6.186   5.060
 1339LEU      N 3953   5.145   6.374   5.148
 1339LEU      H 3954   5.122   6.455   5.204
 1339LEU     CA 3955   5.285   6.358   5.114
 1339LEU     HA 3956   5.296   6.341   5.007
 1339LEU     CB 3957   5.349   6.495   5.137
 1339LEU    HB1 3958   5.341   6.527   5.241
 1339LEU    HB2 3959   5.308   6.565   5.064
 1339LEU     CG 3960   5.498   6.503   5.109
 1339LEU     HG 3961   5.540   6.418   5.163
 1339LEU    CD1 3962   5.516   6.498   4.957
 1339LEU   HD11 3963   5.477   6.402   4.922
 1339LEU   HD12 3964   5.461   6.577   4.905
 1339LEU   HD13 3965   5.620   6.503   4.926
 1339LEU    CD2 3966   5.562   6.630   5.164
 1339LEU   HD21 3967   5.505   6.718   5.136
 1339LEU   HD22 3968   5.543   6.624   5.271
 1339LEU   HD23 3969   5.666   6.637   5.133
 1339LEU      C 3970   5.340   6.244   5.198
 1339LEU      O 3971   5.404   6.160   5.135
 1340GLU      N 3972   5.299   6.219   5.322
 1340GLU      H 3973   5.248   6.285   5.379
 1340GLU     CA 3974   5.343   6.105   5.400
 1340GLU     HA 3975   5.451   6.098   5.386
 1340GLU     CB 3976   5.309   6.132   5.546
 1340GLU    HB1 3977   5.202   6.120   5.557
 1340GLU    HB2 3978   5.326   6.236   5.575
 1340GLU     CG 3979   5.372   6.036   5.647
 1340GLU    HG1 3980   5.480   6.028   5.636
 1340GLU    HG2 3981   5.318   5.942   5.636
 1340GLU     CD 3982   5.339   6.098   5.782
 1340GLU    OE1 3983   5.222   6.097   5.827
 1340GLU    OE2 3984   5.428   6.164   5.840
 1340GLU      C 3985   5.287   5.973   5.349
 1340GLU      O 3986   5.342   5.869   5.383
 1341PHE      N 3987   5.188   5.975   5.259
 1341PHE      H 3988   5.147   6.065   5.240
 1341PHE     CA 3989   5.123   5.855   5.209
 1341PHE     HA 3990   5.145   5.770   5.274
 1341PHE     CB 3991   4.974   5.888   5.205
 1341PHE    HB1 3992   4.953   5.975   5.142
 1341PHE    HB2 3993   4.933   5.913   5.303
 1341PHE     CG 3994   4.888   5.780   5.145
 1341PHE    CD1 3995   4.905   5.650   5.195
 1341PHE    HD1 3996   4.969   5.631   5.280
 1341PHE    CE1 3997   4.812   5.553   5.158
 1341PHE    HE1 3998   4.821   5.453   5.199
 1341PHE     CZ 3999   4.719   5.575   5.056
 1341PHE     HZ 4000   4.644   5.499   5.039
 1341PHE    CE2 4001   4.710   5.702   4.998
 1341PHE    HE2 4002   4.645   5.725   4.916
 1341PHE    CD2 4003   4.797   5.803   5.041
 1341PHE    HD2 4004   4.797   5.896   4.986
 1341PHE      C 4005   5.175   5.822   5.069
 1341PHE      O 4006   5.231   5.715   5.050
 1342VAL      N 4007   5.175   5.921   4.980
 1342VAL      H 4008   5.143   6.014   5.005
 1342VAL     CA 4009   5.214   5.902   4.842
 1342VAL     HA 4010   5.190   5.804   4.800
 1342VAL     CB 4011   5.172   6.006   4.739
 1342VAL     HB 4012   5.216   5.976   4.644
 1342VAL    CG1 4013   5.020   6.011   4.735
 1342VAL   HG11 4014   4.993   6.075   4.651
 1342VAL   HG12 4015   4.977   5.912   4.719
 1342VAL   HG13 4016   4.988   6.046   4.833
 1342VAL    CG2 4017   5.224   6.148   4.763
 1342VAL   HG21 4018   5.328   6.154   4.730
 1342VAL   HG22 4019   5.170   6.217   4.698
 1342VAL   HG23 4020   5.211   6.169   4.869
 1342VAL      C 4021   5.365   5.890   4.823
 1342VAL      O 4022   5.412   5.821   4.732
 1343THR      N 4023   5.448   5.952   4.907
 1343THR      H 4024   5.408   6.033   4.953
 1343THR     CA 4025   5.589   5.921   4.920
 1343THR     HA 4026   5.616   5.927   4.815
 1343THR     CB 4027   5.675   6.030   4.982
 1343THR     HB 4028   5.781   6.002   4.981
 1343THR    CG2 4029   5.664   6.162   4.905
 1343THR   HG21 4030   5.558   6.183   4.898
 1343THR   HG22 4031   5.699   6.245   4.966
 1343THR   HG23 4032   5.714   6.163   4.809
 1343THR    OG1 4033   5.639   6.049   5.117
 1343THR    HG1 4034   5.567   6.113   5.117
 1343THR      C 4035   5.624   5.785   4.979
 1343THR      O 4036   5.737   5.738   4.964
 1344SER      N 4037   5.529   5.726   5.050
 1344SER      H 4038   5.447   5.783   5.069
 1344SER     CA 4039   5.540   5.595   5.112
 1344SER     HA 4040   5.647   5.577   5.125
 1344SER     CB 4041   5.477   5.593   5.250
 1344SER    HB1 4042   5.507   5.503   5.304
 1344SER    HB2 4043   5.368   5.604   5.244
 1344SER     OG 4044   5.532   5.694   5.332
 1344SER     HG 4045   5.460   5.743   5.370
 1344SER      C 4046   5.483   5.482   5.026
 1344SER      O 4047   5.474   5.369   5.072
 1345GLY      N 4048   5.443   5.518   4.904
 1345GLY      H 4049   5.439   5.619   4.894
 1345GLY     CA 4050   5.394   5.421   4.809
 1345GLY    HA1 4051   5.448   5.327   4.817
 1345GLY    HA2 4052   5.416   5.458   4.709
 1345GLY      C 4053   5.245   5.388   4.816
 1345GLY      O 4054   5.201   5.277   4.786
 1346GLY      N 4055   5.164   5.484   4.862
 1346GLY      H 4056   5.207   5.573   4.882
 1346GLY     CA 4057   5.022   5.471   4.884
 1346GLY    HA1 4058   4.982   5.547   4.950
 1346GLY    HA2 4059   4.983   5.373   4.913
 1346GLY      C 4060   4.953   5.507   4.752
 1346GLY      O 4061   4.969   5.617   4.700
 1347ARG      N 4062   4.870   5.415   4.702
 1347ARG      H 4063   4.857   5.331   4.757
 1347ARG     CA 4064   4.791   5.432   4.582
 1347ARG     HA 4065   4.859   5.494   4.523
 1347ARG     CB 4066   4.792   5.300   4.505
 1347ARG    HB1 4067   4.707   5.294   4.438
 1347ARG    HB2 4068   4.790   5.215   4.573
 1347ARG     CG 4069   4.915   5.272   4.420
 1347ARG    HG1 4070   4.945   5.351   4.350
 1347ARG    HG2 4071   4.885   5.182   4.367
 1347ARG     CD 4072   5.034   5.225   4.503
 1347ARG    HD1 4073   4.989   5.157   4.575
 1347ARG    HD2 4074   5.090   5.305   4.551
 1347ARG     NE 4075   5.127   5.161   4.410
 1347ARG     HE 4076   5.105   5.165   4.312
 1347ARG     CZ 4077   5.214   5.066   4.448
 1347ARG    NH1 4078   5.255   5.057   4.575
 1347ARG   HH11 4079   5.221   5.121   4.646
 1347ARG   HH12 4080   5.342   5.012   4.599
 1347ARG    NH2 4081   5.264   4.983   4.354
 1347ARG   HH21 4082   5.256   5.010   4.257
 1347ARG   HH22 4083   5.296   4.891   4.380
 1347ARG      C 4084   4.655   5.494   4.611
 1347ARG      O 4085   4.605   5.505   4.722
 1348MET      N 4086   4.608   5.546   4.497
 1348MET      H 4087   4.657   5.525   4.412
 1348MET     CA 4088   4.477   5.608   4.486
 1348MET     HA 4089   4.463   5.675   4.571
 1348MET     CB 4090   4.476   5.713   4.376
 1348MET    HB1 4091   4.484   5.667   4.278
 1348MET    HB2 4092   4.561   5.781   4.377
 1348MET     CG 4093   4.361   5.813   4.379
 1348MET    HG1 4094   4.270   5.755   4.362
 1348MET    HG2 4095   4.370   5.883   4.296
 1348MET     SD 4096   4.349   5.903   4.536
 1348MET     CE 4097   4.261   6.052   4.480
 1348MET    HE1 4098   4.155   6.030   4.469
 1348MET    HE2 4099   4.262   6.134   4.552
 1348MET    HE3 4100   4.293   6.091   4.384
 1348MET      C 4101   4.366   5.503   4.485
 1348MET      O 4102   4.396   5.388   4.455
 1349ASP      N 4103   4.245   5.544   4.522
 1349ASP      H 4104   4.238   5.641   4.551
 1349ASP     CA 4105   4.125   5.463   4.507
 1349ASP     HA 4106   4.150   5.384   4.436
 1349ASP     CB 4107   4.078   5.408   4.641
 1349ASP    HB1 4108   4.129   5.312   4.653
 1349ASP    HB2 4109   3.972   5.383   4.637
 1349ASP     CG 4110   4.097   5.504   4.757
 1349ASP    OD1 4111   4.009   5.590   4.780
 1349ASP    OD2 4112   4.189   5.479   4.837
 1349ASP      C 4113   4.007   5.524   4.433
 1349ASP      O 4114   3.998   5.646   4.422
 1350PRO      N 4115   3.925   5.444   4.366
 1350PRO     CD 4116   3.935   5.299   4.358
 1350PRO    HD1 4117   3.970   5.254   4.450
 1350PRO    HD2 4118   4.019   5.269   4.295
 1350PRO     CG 4119   3.797   5.246   4.319
 1350PRO    HG1 4120   3.722   5.247   4.399
 1350PRO    HG2 4121   3.803   5.151   4.265
 1350PRO     CB 4122   3.751   5.357   4.225
 1350PRO    HB1 4123   3.642   5.354   4.216
 1350PRO    HB2 4124   3.788   5.326   4.127
 1350PRO     CA 4125   3.816   5.484   4.279
 1350PRO     HA 4126   3.860   5.543   4.199
 1350PRO      C 4127   3.711   5.561   4.360
 1350PRO      O 4128   3.683   5.522   4.473
 1351PRO      N 4129   3.649   5.663   4.301
 1351PRO     CD 4130   3.664   5.716   4.167
 1351PRO    HD1 4131   3.636   5.638   4.095
 1351PRO    HD2 4132   3.768   5.735   4.141
 1351PRO     CG 4133   3.581   5.843   4.157
 1351PRO    HG1 4134   3.566   5.869   4.052
 1351PRO    HG2 4135   3.640   5.925   4.198
 1351PRO     CB 4136   3.463   5.803   4.245
 1351PRO    HB1 4137   3.376   5.760   4.195
 1351PRO    HB2 4138   3.433   5.893   4.299
 1351PRO     CA 4139   3.520   5.708   4.350
 1351PRO     HA 4140   3.526   5.756   4.447
 1351PRO      C 4141   3.421   5.595   4.373
 1351PRO      O 4142   3.426   5.488   4.312
 1352LYS      N 4143   3.324   5.617   4.462
 1352LYS      H 4144   3.328   5.705   4.512
 1352LYS     CA 4145   3.223   5.520   4.498
 1352LYS     HA 4146   3.267   5.433   4.548
 1352LYS     CB 4147   3.133   5.579   4.607
 1352LYS    HB1 4148   3.036   5.529   4.605
 1352LYS    HB2 4149   3.117   5.682   4.575
 1352LYS     CG 4150   3.207   5.580   4.740
 1352LYS    HG1 4151   3.305   5.621   4.718
 1352LYS    HG2 4152   3.221   5.475   4.766
 1352LYS     CD 4153   3.123   5.649   4.847
 1352LYS    HD1 4154   3.025   5.604   4.855
 1352LYS    HD2 4155   3.120   5.753   4.816
 1352LYS     CE 4156   3.186   5.643   4.986
 1352LYS    HE1 4157   3.269   5.712   4.999
 1352LYS    HE2 4158   3.228   5.543   4.993
 1352LYS     NZ 4159   3.089   5.672   5.093
 1352LYS    HZ1 4160   3.051   5.765   5.085
 1352LYS    HZ2 4161   3.010   5.609   5.091
 1352LYS    HZ3 4162   3.137   5.654   5.180
 1352LYS      C 4163   3.144   5.480   4.374
 1352LYS      O 4164   3.098   5.563   4.297
 1353ASN      N 4165   3.138   5.348   4.354
 1353ASN      H 4166   3.201   5.294   4.411
 1353ASN     CA 4167   3.068   5.281   4.246
 1353ASN     HA 4168   3.102   5.178   4.258
 1353ASN     CB 4169   2.918   5.290   4.270
 1353ASN    HB1 4170   2.872   5.220   4.200
 1353ASN    HB2 4171   2.891   5.394   4.254
 1353ASN     CG 4172   2.879   5.249   4.411
 1353ASN    OD1 4173   2.855   5.333   4.498
 1353ASN    ND2 4174   2.861   5.119   4.437
 1353ASN   HD21 4175   2.893   5.059   4.362
 1353ASN   HD22 4176   2.812   5.080   4.516
 1353ASN      C 4177   3.115   5.318   4.106
 1353ASN      O 4178   3.033   5.320   4.014
 1354CYS      N 4179   3.238   5.364   4.088
 1354CYS      H 4180   3.305   5.375   4.164
 1354CYS     CA 4181   3.275   5.427   3.963
 1354CYS     HA 4182   3.202   5.508   3.956
 1354CYS     CB 4183   3.409   5.497   3.984
 1354CYS    HB1 4184   3.494   5.433   3.965
 1354CYS    HB2 4185   3.418   5.526   4.089
 1354CYS     SG 4186   3.434   5.645   3.882
 1354CYS     HG 4187   3.311   5.697   3.876
 1354CYS      C 4188   3.276   5.330   3.846
 1354CYS      O 4189   3.318   5.215   3.862
 1355PRO      N 4190   3.231   5.359   3.723
 1355PRO     CD 4191   3.177   5.490   3.691
 1355PRO    HD1 4192   3.262   5.552   3.720
 1355PRO    HD2 4193   3.078   5.499   3.734
 1355PRO     CG 4194   3.146   5.496   3.542
 1355PRO    HG1 4195   3.224   5.565   3.510
 1355PRO    HG2 4196   3.048   5.531   3.508
 1355PRO     CB 4197   3.175   5.355   3.491
 1355PRO    HB1 4198   3.244   5.355   3.407
 1355PRO    HB2 4199   3.085   5.308   3.450
 1355PRO     CA 4200   3.246   5.280   3.603
 1355PRO     HA 4201   3.202   5.183   3.628
 1355PRO      C 4202   3.394   5.261   3.576
 1355PRO      O 4203   3.471   5.351   3.544
 1356GLY      N 4204   3.430   5.133   3.587
 1356GLY      H 4205   3.356   5.067   3.606
 1356GLY     CA 4206   3.564   5.083   3.561
 1356GLY    HA1 4207   3.550   4.979   3.531
 1356GLY    HA2 4208   3.619   5.100   3.653
 1356GLY      C 4209   3.638   5.152   3.447
 1356GLY      O 4210   3.754   5.185   3.469
 1357PRO      N 4211   3.584   5.173   3.327
 1357PRO     CD 4212   3.469   5.105   3.271
 1357PRO    HD1 4213   3.376   5.154   3.300
 1357PRO    HD2 4214   3.477   5.004   3.312
 1357PRO     CG 4215   3.496   5.096   3.121
 1357PRO    HG1 4216   3.402   5.079   3.069
 1357PRO    HG2 4217   3.561   5.009   3.112
 1357PRO     CB 4218   3.553   5.236   3.098
 1357PRO    HB1 4219   3.468   5.304   3.095
 1357PRO    HB2 4220   3.606   5.241   3.003
 1357PRO     CA 4221   3.645   5.248   3.219
 1357PRO     HA 4222   3.741   5.206   3.187
 1357PRO      C 4223   3.687   5.391   3.250
 1357PRO      O 4224   3.789   5.435   3.198
 1358VAL      N 4225   3.613   5.466   3.333
 1358VAL      H 4226   3.535   5.413   3.370
 1358VAL     CA 4227   3.641   5.603   3.369
 1358VAL     HA 4228   3.668   5.653   3.275
 1358VAL     CB 4229   3.518   5.675   3.423
 1358VAL     HB 4230   3.496   5.645   3.525
 1358VAL    CG1 4231   3.547   5.824   3.433
 1358VAL   HG11 4232   3.497   5.873   3.516
 1358VAL   HG12 4233   3.651   5.858   3.436
 1358VAL   HG13 4234   3.494   5.873   3.351
 1358VAL    CG2 4235   3.390   5.664   3.340
 1358VAL   HG21 4236   3.316   5.733   3.379
 1358VAL   HG22 4237   3.406   5.700   3.238
 1358VAL   HG23 4238   3.348   5.563   3.335
 1358VAL      C 4239   3.759   5.600   3.465
 1358VAL      O 4240   3.850   5.683   3.460
 1359TYR      N 4241   3.766   5.503   3.556
 1359TYR      H 4242   3.696   5.430   3.559
 1359TYR     CA 4243   3.872   5.483   3.653
 1359TYR     HA 4244   3.910   5.576   3.694
 1359TYR     CB 4245   3.820   5.401   3.771
 1359TYR    HB1 4246   3.781   5.307   3.731
 1359TYR    HB2 4247   3.741   5.459   3.817
 1359TYR     CG 4248   3.921   5.383   3.882
 1359TYR    CD1 4249   3.959   5.501   3.948
 1359TYR    HD1 4250   3.919   5.598   3.922
 1359TYR    CE1 4251   4.055   5.496   4.049
 1359TYR    HE1 4252   4.083   5.587   4.100
 1359TYR     CZ 4253   4.129   5.378   4.069
 1359TYR     OH 4254   4.234   5.369   4.157
 1359TYR     HH 4255   4.265   5.279   4.159
 1359TYR    CE2 4256   4.096   5.262   3.995
 1359TYR    HE2 4257   4.153   5.170   4.000
 1359TYR    CD2 4258   3.985   5.262   3.911
 1359TYR    HD2 4259   3.960   5.167   3.866
 1359TYR      C 4260   3.999   5.425   3.594
 1359TYR      O 4261   4.109   5.451   3.642
 1360ARG      N 4262   3.981   5.356   3.480
 1360ARG      H 4263   3.885   5.337   3.456
 1360ARG     CA 4264   4.086   5.315   3.390
 1360ARG     HA 4265   4.169   5.268   3.443
 1360ARG     CB 4266   4.026   5.214   3.293
 1360ARG    HB1 4267   3.941   5.262   3.243
 1360ARG    HB2 4268   3.984   5.130   3.348
 1360ARG     CG 4269   4.116   5.159   3.183
 1360ARG    HG1 4270   4.200   5.110   3.232
 1360ARG    HG2 4271   4.146   5.235   3.111
 1360ARG     CD 4272   4.046   5.052   3.100
 1360ARG    HD1 4273   4.006   4.971   3.162
 1360ARG    HD2 4274   4.125   5.013   3.037
 1360ARG     NE 4275   3.943   5.111   3.014
 1360ARG     HE 4276   3.935   5.210   2.998
 1360ARG     CZ 4277   3.866   5.042   2.929
 1360ARG    NH1 4278   3.782   5.112   2.851
 1360ARG   HH11 4279   3.789   5.212   2.858
 1360ARG   HH12 4280   3.705   5.065   2.805
 1360ARG    NH2 4281   3.862   4.908   2.921
 1360ARG   HH21 4282   3.896   4.857   3.001
 1360ARG   HH22 4283   3.796   4.861   2.860
 1360ARG      C 4284   4.139   5.439   3.320
 1360ARG      O 4285   4.260   5.458   3.314
 1361ILE      N 4286   4.057   5.536   3.278
 1361ILE      H 4287   3.957   5.524   3.281
 1361ILE     CA 4288   4.100   5.668   3.236
 1361ILE     HA 4289   4.171   5.663   3.153
 1361ILE     CB 4290   3.996   5.769   3.186
 1361ILE     HB 4291   3.926   5.787   3.267
 1361ILE    CG2 4292   4.049   5.905   3.144
 1361ILE   HG21 4293   4.133   5.890   3.076
 1361ILE   HG22 4294   3.989   5.973   3.083
 1361ILE   HG23 4295   4.084   5.960   3.231
 1361ILE    CG1 4296   3.922   5.713   3.064
 1361ILE   HG11 4297   3.840   5.779   3.034
 1361ILE   HG12 4298   3.877   5.624   3.107
 1361ILE     CD 4299   3.992   5.674   2.934
 1361ILE    HD1 4300   4.023   5.768   2.887
 1361ILE    HD2 4301   4.079   5.614   2.962
 1361ILE    HD3 4302   3.923   5.629   2.864
 1361ILE      C 4303   4.177   5.742   3.344
 1361ILE      O 4304   4.283   5.793   3.307
 1362MET      N 4305   4.132   5.736   3.470
 1362MET      H 4306   4.035   5.708   3.478
 1362MET     CA 4307   4.202   5.803   3.577
 1362MET     HA 4308   4.210   5.908   3.551
 1362MET     CB 4309   4.116   5.803   3.703
 1362MET    HB1 4310   4.185   5.850   3.773
 1362MET    HB2 4311   4.093   5.698   3.723
 1362MET     CG 4312   3.983   5.879   3.699
 1362MET    HG1 4313   3.926   5.836   3.617
 1362MET    HG2 4314   4.017   5.981   3.678
 1362MET     SD 4315   3.895   5.851   3.855
 1362MET     CE 4316   3.724   5.810   3.810
 1362MET    HE1 4317   3.671   5.897   3.773
 1362MET    HE2 4318   3.722   5.739   3.727
 1362MET    HE3 4319   3.671   5.764   3.893
 1362MET      C 4320   4.341   5.748   3.610
 1362MET      O 4321   4.441   5.819   3.616
 1363THR      N 4322   4.357   5.617   3.626
 1363THR      H 4323   4.275   5.557   3.617
 1363THR     CA 4324   4.485   5.557   3.656
 1363THR     HA 4325   4.526   5.612   3.740
 1363THR     CB 4326   4.473   5.408   3.688
 1363THR     HB 4327   4.569   5.359   3.675
 1363THR    CG2 4328   4.442   5.410   3.837
 1363THR   HG21 4329   4.430   5.312   3.885
 1363THR   HG22 4330   4.524   5.461   3.887
 1363THR   HG23 4331   4.346   5.458   3.855
 1363THR    OG1 4332   4.365   5.349   3.619
 1363THR    HG1 4333   4.284   5.391   3.647
 1363THR      C 4334   4.580   5.569   3.537
 1363THR      O 4335   4.700   5.559   3.561
 1364GLN      N 4336   4.534   5.581   3.412
 1364GLN      H 4337   4.435   5.565   3.399
 1364GLN     CA 4338   4.622   5.608   3.300
 1364GLN     HA 4339   4.706   5.539   3.303
 1364GLN     CB 4340   4.554   5.588   3.165
 1364GLN    HB1 4341   4.621   5.629   3.090
 1364GLN    HB2 4342   4.458   5.640   3.166
 1364GLN     CG 4343   4.527   5.443   3.124
 1364GLN    HG1 4344   4.487   5.389   3.210
 1364GLN    HG2 4345   4.615   5.389   3.092
 1364GLN     CD 4346   4.427   5.436   3.009
 1364GLN    OE1 4347   4.393   5.530   2.938
 1364GLN    NE2 4348   4.386   5.312   2.980
 1364GLN   HE21 4349   4.399   5.228   3.034
 1364GLN   HE22 4350   4.334   5.306   2.893
 1364GLN      C 4351   4.671   5.752   3.309
 1364GLN      O 4352   4.784   5.774   3.266
 1365CYS      N 4353   4.601   5.848   3.371
 1365CYS      H 4354   4.507   5.825   3.399
 1365CYS     CA 4355   4.654   5.982   3.384
 1365CYS     HA 4356   4.704   6.014   3.293
 1365CYS     CB 4357   4.532   6.070   3.409
 1365CYS    HB1 4358   4.563   6.171   3.435
 1365CYS    HB2 4359   4.466   6.029   3.486
 1365CYS     SG 4360   4.432   6.090   3.259
 1365CYS     HG 4361   4.382   5.966   3.260
 1365CYS      C 4362   4.744   5.987   3.507
 1365CYS      O 4363   4.839   6.065   3.512
 1366TRP      N 4364   4.729   5.897   3.604
 1366TRP      H 4365   4.656   5.827   3.603
 1366TRP     CA 4366   4.812   5.909   3.722
 1366TRP     HA 4367   4.820   6.016   3.743
 1366TRP     CB 4368   4.739   5.868   3.849
 1366TRP    HB1 4369   4.803   5.890   3.934
 1366TRP    HB2 4370   4.717   5.761   3.844
 1366TRP     CG 4371   4.611   5.944   3.866
 1366TRP    CD1 4372   4.582   6.072   3.834
 1366TRP    HD1 4373   4.648   6.144   3.788
 1366TRP    NE1 4374   4.451   6.103   3.868
 1366TRP    HE1 4375   4.399   6.187   3.849
 1366TRP    CE2 4376   4.393   5.993   3.928
 1366TRP    CZ2 4377   4.264   5.974   3.980
 1366TRP    HZ2 4378   4.192   6.053   3.993
 1366TRP    CH2 4379   4.236   5.846   4.029
 1366TRP    HH2 4380   4.140   5.816   4.069
 1366TRP    CZ3 4381   4.328   5.741   4.032
 1366TRP    HZ3 4382   4.299   5.641   4.062
 1366TRP    CE3 4383   4.455   5.764   3.976
 1366TRP    HE3 4384   4.529   5.686   3.986
 1366TRP    CD2 4385   4.489   5.889   3.923
 1366TRP      C 4386   4.951   5.847   3.715
 1366TRP      O 4387   5.006   5.789   3.808
 1367GLN      N 4388   5.012   5.859   3.597
 1367GLN      H 4389   4.962   5.891   3.516
 1367GLN     CA 4390   5.146   5.805   3.586
 1367GLN     HA 4391   5.141   5.707   3.634
 1367GLN     CB 4392   5.173   5.763   3.441
 1367GLN    HB1 4393   5.272   5.717   3.434
 1367GLN    HB2 4394   5.181   5.857   3.386
 1367GLN     CG 4395   5.069   5.667   3.384
 1367GLN    HG1 4396   5.086   5.663   3.277
 1367GLN    HG2 4397   4.969   5.708   3.395
 1367GLN     CD 4398   5.077   5.523   3.434
 1367GLN    OE1 4399   5.184   5.471   3.464
 1367GLN    NE2 4400   4.970   5.449   3.460
 1367GLN   HE21 4401   4.882   5.496   3.444
 1367GLN   HE22 4402   4.980   5.358   3.504
 1367GLN      C 4403   5.257   5.890   3.646
 1367GLN      O 4404   5.249   6.013   3.647
 1368HIS      N 4405   5.358   5.825   3.703
 1368HIS      H 4406   5.352   5.724   3.696
 1368HIS     CA 4407   5.483   5.875   3.757
 1368HIS     HA 4408   5.461   5.947   3.836
 1368HIS     CB 4409   5.553   5.757   3.824
 1368HIS    HB1 4410   5.496   5.725   3.911
 1368HIS    HB2 4411   5.647   5.787   3.871
 1368HIS     CG 4412   5.596   5.637   3.744
 1368HIS    ND1 4413   5.534   5.580   3.633
 1368HIS    CE1 4414   5.606   5.477   3.588
 1368HIS    HE1 4415   5.583   5.416   3.502
 1368HIS    NE2 4416   5.710   5.462   3.671
 1368HIS    HE2 4417   5.773   5.383   3.666
 1368HIS    CD2 4418   5.704   5.557   3.771
 1368HIS    HD2 4419   5.777   5.567   3.851
 1368HIS      C 4420   5.571   5.939   3.651
 1368HIS      O 4421   5.604   6.057   3.665
 1369GLN      N 4422   5.581   5.877   3.533
 1369GLN      H 4423   5.514   5.802   3.522
 1369GLN     CA 4424   5.645   5.920   3.411
 1369GLN     HA 4425   5.733   5.982   3.426
 1369GLN     CB 4426   5.685   5.798   3.330
 1369GLN    HB1 4427   5.710   5.830   3.228
 1369GLN    HB2 4428   5.596   5.736   3.318
 1369GLN     CG 4429   5.807   5.730   3.391
 1369GLN    HG1 4430   5.776   5.692   3.489
 1369GLN    HG2 4431   5.876   5.814   3.395
 1369GLN     CD 4432   5.855   5.613   3.305
 1369GLN    OE1 4433   5.776   5.545   3.241
 1369GLN    NE2 4434   5.986   5.598   3.287
 1369GLN   HE21 4435   6.049   5.669   3.321
 1369GLN   HE22 4436   6.009   5.525   3.221
 1369GLN      C 4437   5.534   5.994   3.337
 1369GLN      O 4438   5.438   5.935   3.289
 1370PRO      N 4439   5.550   6.125   3.317
 1370PRO     CD 4440   5.630   6.221   3.390
 1370PRO    HD1 4441   5.730   6.181   3.410
 1370PRO    HD2 4442   5.575   6.246   3.481
 1370PRO     CG 4443   5.652   6.347   3.308
 1370PRO    HG1 4444   5.734   6.333   3.237
 1370PRO    HG2 4445   5.661   6.440   3.364
 1370PRO     CB 4446   5.520   6.345   3.230
 1370PRO    HB1 4447   5.541   6.389   3.132
 1370PRO    HB2 4448   5.446   6.408   3.280
 1370PRO     CA 4449   5.484   6.198   3.211
 1370PRO     HA 4450   5.377   6.186   3.222
 1370PRO      C 4451   5.526   6.150   3.073
 1370PRO      O 4452   5.443   6.162   2.983
 1371GLU      N 4453   5.642   6.085   3.060
 1371GLU      H 4454   5.708   6.076   3.135
 1371GLU     CA 4455   5.673   6.019   2.935
 1371GLU     HA 4456   5.650   6.095   2.860
 1371GLU     CB 4457   5.823   5.993   2.922
 1371GLU    HB1 4458   5.883   6.070   2.971
 1371GLU    HB2 4459   5.843   6.012   2.816
 1371GLU     CG 4460   5.879   5.858   2.967
 1371GLU    HG1 4461   5.845   5.780   2.899
 1371GLU    HG2 4462   5.845   5.834   3.067
 1371GLU     CD 4463   6.031   5.873   2.961
 1371GLU    OE1 4464   6.087   5.827   2.860
 1371GLU    OE2 4465   6.093   5.933   3.051
 1371GLU      C 4466   5.586   5.899   2.902
 1371GLU      O 4467   5.592   5.843   2.793
 1372ASP      N 4468   5.497   5.859   2.994
 1372ASP      H 4469   5.498   5.892   3.089
 1372ASP     CA 4470   5.398   5.755   2.977
 1372ASP     HA 4471   5.399   5.715   2.875
 1372ASP     CB 4472   5.431   5.632   3.062
 1372ASP    HB1 4473   5.387   5.634   3.162
 1372ASP    HB2 4474   5.540   5.629   3.068
 1372ASP     CG 4475   5.375   5.507   2.997
 1372ASP    OD1 4476   5.353   5.408   3.071
 1372ASP    OD2 4477   5.360   5.490   2.874
 1372ASP      C 4478   5.253   5.795   2.997
 1372ASP      O 4479   5.169   5.705   3.007
 1373ARG      N 4480   5.229   5.926   3.008
 1373ARG      H 4481   5.312   5.983   3.006
 1373ARG     CA 4482   5.101   5.988   3.039
 1373ARG     HA 4483   5.033   5.909   3.070
 1373ARG     CB 4484   5.119   6.088   3.153
 1373ARG    HB1 4485   5.172   6.180   3.127
 1373ARG    HB2 4486   5.187   6.036   3.220
 1373ARG     CG 4487   4.997   6.130   3.233
 1373ARG    HG1 4488   4.954   6.052   3.297
 1373ARG    HG2 4489   4.919   6.176   3.173
 1373ARG     CD 4490   5.042   6.251   3.314
 1373ARG    HD1 4491   4.952   6.289   3.362
 1373ARG    HD2 4492   5.071   6.323   3.237
 1373ARG     NE 4493   5.142   6.216   3.415
 1373ARG     HE 4494   5.140   6.122   3.450
 1373ARG     CZ 4495   5.226   6.300   3.477
 1373ARG    NH1 4496   5.227   6.427   3.434
 1373ARG   HH11 4497   5.181   6.470   3.355
 1373ARG   HH12 4498   5.307   6.477   3.471
 1373ARG    NH2 4499   5.309   6.273   3.579
 1373ARG   HH21 4500   5.297   6.180   3.616
 1373ARG   HH22 4501   5.388   6.329   3.608
 1373ARG      C 4502   5.043   6.044   2.910
 1373ARG      O 4503   5.119   6.112   2.842
 1374PRO      N 4504   4.914   6.027   2.877
 1374PRO     CD 4505   4.806   5.963   2.950
 1374PRO    HD1 4506   4.805   5.992   3.055
 1374PRO    HD2 4507   4.810   5.854   2.946
 1374PRO     CG 4508   4.680   6.015   2.881
 1374PRO    HG1 4509   4.655   6.115   2.915
 1374PRO    HG2 4510   4.602   5.941   2.899
 1374PRO     CB 4511   4.720   6.019   2.733
 1374PRO    HB1 4512   4.667   6.096   2.678
 1374PRO    HB2 4513   4.714   5.924   2.681
 1374PRO     CA 4514   4.865   6.066   2.747
 1374PRO     HA 4515   4.916   6.022   2.662
 1374PRO      C 4516   4.874   6.217   2.726
 1374PRO      O 4517   4.863   6.298   2.818
 1375ASN      N 4518   4.893   6.259   2.601
 1375ASN      H 4519   4.919   6.187   2.536
 1375ASN     CA 4520   4.850   6.386   2.545
 1375ASN     HA 4521   4.878   6.467   2.612
 1375ASN     CB 4522   4.914   6.405   2.408
 1375ASN    HB1 4523   4.860   6.340   2.339
 1375ASN    HB2 4524   5.020   6.379   2.414
 1375ASN     CG 4525   4.906   6.547   2.352
 1375ASN    OD1 4526   4.813   6.581   2.279
 1375ASN    ND2 4527   5.012   6.624   2.376
 1375ASN   HD21 4528   5.081   6.579   2.435
 1375ASN   HD22 4529   5.006   6.723   2.357
 1375ASN      C 4530   4.698   6.391   2.537
 1375ASN      O 4531   4.632   6.291   2.514
 1376PHE      N 4532   4.640   6.511   2.530
 1376PHE      H 4533   4.700   6.591   2.546
 1376PHE     CA 4534   4.499   6.535   2.510
 1376PHE     HA 4535   4.467   6.480   2.598
 1376PHE     CB 4536   4.456   6.681   2.523
 1376PHE    HB1 4537   4.355   6.688   2.483
 1376PHE    HB2 4538   4.524   6.747   2.470
 1376PHE     CG 4539   4.447   6.738   2.662
 1376PHE    CD1 4540   4.338   6.698   2.740
 1376PHE    HD1 4541   4.262   6.640   2.690
 1376PHE    CE1 4542   4.331   6.739   2.874
 1376PHE    HE1 4543   4.234   6.726   2.920
 1376PHE     CZ 4544   4.430   6.819   2.931
 1376PHE     HZ 4545   4.421   6.864   3.029
 1376PHE    CE2 4546   4.535   6.862   2.849
 1376PHE    HE2 4547   4.613   6.925   2.891
 1376PHE    CD2 4548   4.544   6.824   2.714
 1376PHE    HD2 4549   4.634   6.850   2.659
 1376PHE      C 4550   4.447   6.477   2.379
 1376PHE      O 4551   4.336   6.424   2.380
 1377ALA      N 4552   4.522   6.466   2.269
 1377ALA      H 4553   4.616   6.503   2.261
 1377ALA     CA 4554   4.474   6.392   2.154
 1377ALA     HA 4555   4.379   6.433   2.121
 1377ALA     CB 4556   4.582   6.411   2.048
 1377ALA    HB1 4557   4.676   6.359   2.071
 1377ALA    HB2 4558   4.548   6.367   1.954
 1377ALA    HB3 4559   4.592   6.518   2.035
 1377ALA      C 4560   4.457   6.244   2.185
 1377ALA      O 4561   4.369   6.183   2.124
 1378ILE      N 4562   4.532   6.191   2.282
 1378ILE      H 4563   4.600   6.251   2.327
 1378ILE     CA 4564   4.533   6.050   2.315
 1378ILE     HA 4565   4.495   5.989   2.233
 1378ILE     CB 4566   4.670   5.998   2.355
 1378ILE     HB 4567   4.710   6.055   2.439
 1378ILE    CG2 4568   4.665   5.852   2.397
 1378ILE   HG21 4569   4.605   5.840   2.487
 1378ILE   HG22 4570   4.631   5.792   2.313
 1378ILE   HG23 4571   4.762   5.814   2.432
 1378ILE    CG1 4572   4.761   6.016   2.233
 1378ILE   HG11 4573   4.761   6.122   2.211
 1378ILE   HG12 4574   4.712   5.961   2.152
 1378ILE     CD 4575   4.903   5.963   2.254
 1378ILE    HD1 4576   4.886   5.857   2.240
 1378ILE    HD2 4577   4.977   6.000   2.184
 1378ILE    HD3 4578   4.932   5.987   2.356
 1378ILE      C 4579   4.429   6.033   2.425
 1378ILE      O 4580   4.358   5.933   2.426
 1379ILE      N 4581   4.402   6.129   2.515
 1379ILE      H 4582   4.465   6.207   2.523
 1379ILE     CA 4583   4.290   6.129   2.606
 1379ILE     HA 4584   4.300   6.048   2.679
 1379ILE     CB 4585   4.282   6.258   2.685
 1379ILE     HB 4586   4.315   6.332   2.612
 1379ILE    CG2 4587   4.146   6.300   2.740
 1379ILE   HG21 4588   4.159   6.382   2.811
 1379ILE   HG22 4589   4.091   6.340   2.655
 1379ILE   HG23 4590   4.091   6.221   2.792
 1379ILE    CG1 4591   4.384   6.268   2.799
 1379ILE   HG11 4592   4.384   6.368   2.842
 1379ILE   HG12 4593   4.485   6.249   2.762
 1379ILE     CD 4594   4.351   6.170   2.911
 1379ILE    HD1 4595   4.250   6.181   2.951
 1379ILE    HD2 4596   4.370   6.072   2.866
 1379ILE    HD3 4597   4.421   6.176   2.994
 1379ILE      C 4598   4.160   6.123   2.526
 1379ILE      O 4599   4.068   6.054   2.569
 1380LEU      N 4600   4.149   6.214   2.429
 1380LEU      H 4601   4.225   6.280   2.418
 1380LEU     CA 4602   4.030   6.241   2.351
 1380LEU     HA 4603   3.953   6.279   2.418
 1380LEU     CB 4604   4.053   6.349   2.246
 1380LEU    HB1 4605   3.982   6.330   2.166
 1380LEU    HB2 4606   4.149   6.330   2.197
 1380LEU     CG 4607   4.044   6.491   2.301
 1380LEU     HG 4608   4.102   6.492   2.393
 1380LEU    CD1 4609   4.096   6.586   2.193
 1380LEU   HD11 4610   4.039   6.571   2.102
 1380LEU   HD12 4611   4.094   6.686   2.235
 1380LEU   HD13 4612   4.201   6.561   2.176
 1380LEU    CD2 4613   3.899   6.521   2.338
 1380LEU   HD21 4614   3.855   6.458   2.416
 1380LEU   HD22 4615   3.896   6.621   2.380
 1380LEU   HD23 4616   3.844   6.504   2.245
 1380LEU      C 4617   3.973   6.118   2.283
 1380LEU      O 4618   3.853   6.100   2.306
 1381GLU      N 4619   4.054   6.030   2.224
 1381GLU      H 4620   4.150   6.060   2.214
 1381GLU     CA 4621   4.025   5.902   2.162
 1381GLU     HA 4622   3.941   5.909   2.093
 1381GLU     CB 4623   4.133   5.851   2.066
 1381GLU    HB1 4624   4.170   5.933   2.004
 1381GLU    HB2 4625   4.086   5.769   2.013
 1381GLU     CG 4626   4.253   5.801   2.146
 1381GLU    HG1 4627   4.216   5.724   2.214
 1381GLU    HG2 4628   4.305   5.882   2.197
 1381GLU     CD 4629   4.358   5.736   2.057
 1381GLU    OE1 4630   4.359   5.611   2.051
 1381GLU    OE2 4631   4.446   5.804   2.000
 1381GLU      C 4632   3.985   5.799   2.266
 1381GLU      O 4633   3.914   5.705   2.229
 1382ARG      N 4634   4.023   5.812   2.393
 1382ARG      H 4635   4.080   5.891   2.420
 1382ARG     CA 4636   3.992   5.722   2.502
 1382ARG     HA 4637   3.970   5.622   2.467
 1382ARG     CB 4638   4.111   5.714   2.597
 1382ARG    HB1 4639   4.087   5.656   2.685
 1382ARG    HB2 4640   4.150   5.810   2.633
 1382ARG     CG 4641   4.227   5.644   2.526
 1382ARG    HG1 4642   4.262   5.701   2.440
 1382ARG    HG2 4643   4.189   5.548   2.492
 1382ARG     CD 4644   4.337   5.619   2.629
 1382ARG    HD1 4645   4.302   5.548   2.704
 1382ARG    HD2 4646   4.355   5.713   2.683
 1382ARG     NE 4647   4.463   5.572   2.573
 1382ARG     HE 4648   4.460   5.508   2.495
 1382ARG     CZ 4649   4.584   5.610   2.617
 1382ARG    NH1 4650   4.696   5.560   2.563
 1382ARG   HH11 4651   4.697   5.501   2.482
 1382ARG   HH12 4652   4.783   5.601   2.595
 1382ARG    NH2 4653   4.609   5.697   2.716
 1382ARG   HH21 4654   4.538   5.740   2.773
 1382ARG   HH22 4655   4.708   5.714   2.721
 1382ARG      C 4656   3.875   5.766   2.590
 1382ARG      O 4657   3.806   5.678   2.642
 1383ILE      N 4658   3.841   5.895   2.599
 1383ILE      H 4659   3.915   5.958   2.571
 1383ILE     CA 4660   3.712   5.950   2.633
 1383ILE     HA 4661   3.685   5.908   2.730
 1383ILE     CB 4662   3.721   6.101   2.653
 1383ILE     HB 4663   3.787   6.135   2.572
 1383ILE    CG2 4664   3.589   6.177   2.653
 1383ILE   HG21 4665   3.513   6.118   2.705
 1383ILE   HG22 4666   3.607   6.273   2.702
 1383ILE   HG23 4667   3.555   6.199   2.552
 1383ILE    CG1 4668   3.795   6.134   2.783
 1383ILE   HG11 4669   3.811   6.241   2.776
 1383ILE   HG12 4670   3.889   6.080   2.779
 1383ILE     CD 4671   3.742   6.107   2.923
 1383ILE    HD1 4672   3.810   6.144   3.000
 1383ILE    HD2 4673   3.648   6.161   2.935
 1383ILE    HD3 4674   3.732   6.000   2.940
 1383ILE      C 4675   3.601   5.908   2.538
 1383ILE      O 4676   3.496   5.864   2.584
 1384GLU      N 4677   3.636   5.901   2.409
 1384GLU      H 4678   3.721   5.945   2.377
 1384GLU     CA 4679   3.539   5.868   2.307
 1384GLU     HA 4680   3.446   5.917   2.337
 1384GLU     CB 4681   3.590   5.904   2.167
 1384GLU    HB1 4682   3.685   5.860   2.139
 1384GLU    HB2 4683   3.622   6.007   2.157
 1384GLU     CG 4684   3.490   5.865   2.059
 1384GLU    HG1 4685   3.457   5.762   2.070
 1384GLU    HG2 4686   3.537   5.872   1.961
 1384GLU     CD 4687   3.363   5.949   2.049
 1384GLU    OE1 4688   3.356   6.054   2.116
 1384GLU    OE2 4689   3.286   5.933   1.952
 1384GLU      C 4690   3.499   5.722   2.326
 1384GLU      O 4691   3.381   5.692   2.310
 1385TYR      N 4692   3.598   5.635   2.346
 1385TYR      H 4693   3.690   5.678   2.348
 1385TYR     CA 4694   3.578   5.493   2.364
 1385TYR     HA 4695   3.543   5.450   2.270
 1385TYR     CB 4696   3.715   5.444   2.408
 1385TYR    HB1 4697   3.745   5.475   2.508
 1385TYR    HB2 4698   3.802   5.483   2.355
 1385TYR     CG 4699   3.737   5.294   2.398
 1385TYR    CD1 4700   3.751   5.215   2.512
 1385TYR    HD1 4701   3.739   5.257   2.610
 1385TYR    CE1 4702   3.765   5.076   2.498
 1385TYR    HE1 4703   3.771   5.001   2.576
 1385TYR     CZ 4704   3.760   5.020   2.369
 1385TYR     OH 4705   3.788   4.887   2.360
 1385TYR     HH 4706   3.785   4.843   2.275
 1385TYR    CE2 4707   3.755   5.098   2.252
 1385TYR    HE2 4708   3.773   5.067   2.150
 1385TYR    CD2 4709   3.744   5.236   2.271
 1385TYR    HD2 4710   3.741   5.300   2.183
 1385TYR      C 4711   3.470   5.460   2.467
 1385TYR      O 4712   3.387   5.374   2.439
 1386CYS      N 4713   3.471   5.537   2.575
 1386CYS      H 4714   3.537   5.614   2.584
 1386CYS     CA 4715   3.378   5.525   2.686
 1386CYS     HA 4716   3.373   5.420   2.718
 1386CYS     CB 4717   3.437   5.600   2.805
 1386CYS    HB1 4718   3.377   5.588   2.895
 1386CYS    HB2 4719   3.455   5.705   2.780
 1386CYS     SG 4720   3.602   5.548   2.859
 1386CYS     HG 4721   3.671   5.640   2.792
 1386CYS      C 4722   3.234   5.562   2.654
 1386CYS      O 4723   3.140   5.524   2.724
 1387THR      N 4724   3.206   5.641   2.550
 1387THR      H 4725   3.287   5.680   2.504
 1387THR     CA 4726   3.076   5.663   2.491
 1387THR     HA 4727   3.005   5.668   2.574
 1387THR     CB 4728   3.077   5.797   2.418
 1387THR     HB 4729   2.978   5.830   2.389
 1387THR    CG2 4730   3.131   5.915   2.499
 1387THR   HG21 4731   3.074   5.908   2.592
 1387THR   HG22 4732   3.238   5.909   2.517
 1387THR   HG23 4733   3.114   6.007   2.443
 1387THR    OG1 4734   3.137   5.793   2.290
 1387THR    HG1 4735   3.222   5.749   2.300
 1387THR      C 4736   3.029   5.556   2.394
 1387THR      O 4737   2.912   5.552   2.355
 1388GLN      N 4738   3.116   5.460   2.359
 1388GLN      H 4739   3.214   5.480   2.374
 1388GLN     CA 4740   3.097   5.345   2.273
 1388GLN     HA 4741   3.000   5.346   2.223
 1388GLN     CB 4742   3.207   5.340   2.167
 1388GLN    HB1 4743   3.197   5.250   2.107
 1388GLN    HB2 4744   3.303   5.319   2.215
 1388GLN     CG 4745   3.223   5.456   2.068
 1388GLN    HG1 4746   3.280   5.538   2.111
 1388GLN    HG2 4747   3.121   5.490   2.047
 1388GLN     CD 4748   3.291   5.399   1.945
 1388GLN    OE1 4749   3.414   5.397   1.934
 1388GLN    NE2 4750   3.219   5.333   1.854
 1388GLN   HE21 4751   3.122   5.310   1.870
 1388GLN   HE22 4752   3.275   5.293   1.780
 1388GLN      C 4753   3.076   5.214   2.347
 1388GLN      O 4754   3.009   5.126   2.294
 1389ASP      N 4755   3.129   5.200   2.469
 1389ASP      H 4756   3.201   5.263   2.502
 1389ASP     CA 4757   3.103   5.079   2.545
 1389ASP     HA 4758   3.135   4.994   2.484
 1389ASP     CB 4759   3.195   5.075   2.666
 1389ASP    HB1 4760   3.166   5.153   2.736
 1389ASP    HB2 4761   3.297   5.083   2.628
 1389ASP     CG 4762   3.194   4.951   2.754
 1389ASP    OD1 4763   3.136   4.847   2.716
 1389ASP    OD2 4764   3.262   4.953   2.859
 1389ASP      C 4765   2.959   5.066   2.593
 1389ASP      O 4766   2.915   5.153   2.669
 1390PRO      N 4767   2.887   4.956   2.571
 1390PRO     CD 4768   2.910   4.860   2.464
 1390PRO    HD1 4769   2.957   4.774   2.511
 1390PRO    HD2 4770   2.984   4.896   2.393
 1390PRO     CG 4771   2.773   4.826   2.406
 1390PRO    HG1 4772   2.761   4.731   2.353
 1390PRO    HG2 4773   2.730   4.907   2.348
 1390PRO     CB 4774   2.696   4.821   2.538
 1390PRO    HB1 4775   2.711   4.724   2.585
 1390PRO    HB2 4776   2.590   4.842   2.520
 1390PRO     CA 4777   2.751   4.939   2.617
 1390PRO     HA 4778   2.696   5.032   2.600
 1390PRO      C 4779   2.733   4.920   2.767
 1390PRO      O 4780   2.621   4.892   2.809
 1391ASP      N 4781   2.839   4.938   2.847
 1391ASP      H 4782   2.922   4.966   2.797
 1391ASP     CA 4783   2.844   4.930   2.992
 1391ASP     HA 4784   2.747   4.887   3.018
 1391ASP     CB 4785   2.948   4.828   3.036
 1391ASP    HB1 4786   3.043   4.876   3.013
 1391ASP    HB2 4787   2.911   4.736   2.991
 1391ASP     CG 4788   2.936   4.803   3.186
 1391ASP    OD1 4789   3.040   4.817   3.254
 1391ASP    OD2 4790   2.828   4.797   3.249
 1391ASP      C 4791   2.863   5.060   3.070
 1391ASP      O 4792   2.776   5.090   3.152
 1392VAL      N 4793   2.958   5.140   3.024
 1392VAL      H 4794   3.027   5.094   2.966
 1392VAL     CA 4795   2.973   5.278   3.068
 1392VAL     HA 4796   2.986   5.277   3.176
 1392VAL     CB 4797   3.090   5.348   2.999
 1392VAL     HB 4798   3.072   5.344   2.892
 1392VAL    CG1 4799   3.109   5.489   3.054
 1392VAL   HG11 4800   3.125   5.481   3.162
 1392VAL   HG12 4801   3.197   5.536   3.011
 1392VAL   HG13 4802   3.013   5.542   3.050
 1392VAL    CG2 4803   3.220   5.276   3.032
 1392VAL   HG21 4804   3.250   5.298   3.135
 1392VAL   HG22 4805   3.211   5.169   3.010
 1392VAL   HG23 4806   3.293   5.320   2.964
 1392VAL      C 4807   2.845   5.359   3.053
 1392VAL      O 4808   2.803   5.421   3.151
 1393ILE      N 4809   2.790   5.360   2.932
 1393ILE      H 4810   2.826   5.301   2.858
 1393ILE     CA 4811   2.678   5.450   2.909
 1393ILE     HA 4812   2.706   5.540   2.963
 1393ILE     CB 4813   2.657   5.480   2.761
 1393ILE     HB 4814   2.573   5.549   2.760
 1393ILE    CG2 4815   2.774   5.567   2.716
 1393ILE   HG21 4816   2.863   5.505   2.706
 1393ILE   HG22 4817   2.746   5.616   2.622
 1393ILE   HG23 4818   2.796   5.641   2.792
 1393ILE    CG1 4819   2.628   5.361   2.670
 1393ILE   HG11 4820   2.543   5.305   2.709
 1393ILE   HG12 4821   2.707   5.287   2.682
 1393ILE     CD 4822   2.608   5.403   2.525
 1393ILE    HD1 4823   2.550   5.323   2.478
 1393ILE    HD2 4824   2.545   5.491   2.522
 1393ILE    HD3 4825   2.708   5.401   2.483
 1393ILE      C 4826   2.547   5.417   2.978
 1393ILE      O 4827   2.448   5.489   2.969
 1394ASN      N 4828   2.543   5.294   3.030
 1394ASN      H 4829   2.613   5.222   3.019
 1394ASN     CA 4830   2.434   5.240   3.109
 1394ASN     HA 4831   2.352   5.310   3.101
 1394ASN     CB 4832   2.401   5.104   3.048
 1394ASN    HB1 4833   2.334   5.044   3.110
 1394ASN    HB2 4834   2.492   5.046   3.033
 1394ASN     CG 4835   2.337   5.122   2.912
 1394ASN    OD1 4836   2.236   5.192   2.903
 1394ASN    ND2 4837   2.374   5.042   2.811
 1394ASN   HD21 4838   2.460   4.990   2.815
 1394ASN   HD22 4839   2.318   5.046   2.727
 1394ASN      C 4840   2.472   5.226   3.256
 1394ASN      O 4841   2.378   5.201   3.332
 1395THR      N 4842   2.592   5.253   3.307
 1395THR      H 4843   2.664   5.284   3.243
 1395THR     CA 4844   2.633   5.257   3.446
 1395THR     HA 4845   2.598   5.163   3.488
 1395THR     CB 4846   2.783   5.259   3.470
 1395THR     HB 4847   2.832   5.346   3.427
 1395THR    CG2 4848   2.816   5.248   3.619
 1395THR   HG21 4849   2.773   5.155   3.657
 1395THR   HG22 4850   2.923   5.250   3.640
 1395THR   HG23 4851   2.761   5.328   3.667
 1395THR    OG1 4852   2.844   5.151   3.403
 1395THR    HG1 4853   2.795   5.138   3.321
 1395THR      C 4854   2.557   5.367   3.519
 1395THR      O 4855   2.532   5.475   3.466
 1396ALA      N 4856   2.514   5.339   3.642
 1396ALA      H 4857   2.525   5.242   3.670
 1396ALA     CA 4858   2.432   5.426   3.723
 1396ALA     HA 4859   2.394   5.501   3.654
 1396ALA     CB 4860   2.312   5.355   3.785
 1396ALA    HB1 4861   2.232   5.413   3.829
 1396ALA    HB2 4862   2.259   5.291   3.714
 1396ALA    HB3 4863   2.350   5.294   3.867
 1396ALA      C 4864   2.514   5.503   3.826
 1396ALA      O 4865   2.598   5.451   3.899
 1397LEU      N 4866   2.472   5.626   3.856
 1397LEU      H 4867   2.404   5.667   3.793
 1397LEU     CA 4868   2.510   5.705   3.971
 1397LEU     HA 4869   2.619   5.692   3.976
 1397LEU     CB 4870   2.476   5.852   3.950
 1397LEU    HB1 4871   2.498   5.916   4.036
 1397LEU    HB2 4872   2.371   5.863   3.922
 1397LEU     CG 4873   2.550   5.916   3.833
 1397LEU     HG 4874   2.545   5.845   3.751
 1397LEU    CD1 4875   2.483   6.050   3.802
 1397LEU   HD11 4876   2.478   6.113   3.891
 1397LEU   HD12 4877   2.540   6.097   3.722
 1397LEU   HD13 4878   2.378   6.036   3.776
 1397LEU    CD2 4879   2.697   5.935   3.867
 1397LEU   HD21 4880   2.723   5.988   3.959
 1397LEU   HD22 4881   2.746   5.837   3.875
 1397LEU   HD23 4882   2.746   5.989   3.786
 1397LEU      C 4883   2.441   5.656   4.097
 1397LEU      O 4884   2.325   5.616   4.086
 1398PRO      N 4885   2.511   5.654   4.211
 1398PRO     CD 4886   2.649   5.693   4.234
 1398PRO    HD1 4887   2.666   5.792   4.190
 1398PRO    HD2 4888   2.714   5.616   4.193
 1398PRO     CG 4889   2.666   5.703   4.385
 1398PRO    HG1 4890   2.634   5.797   4.431
 1398PRO    HG2 4891   2.770   5.682   4.409
 1398PRO     CB 4892   2.574   5.593   4.436
 1398PRO    HB1 4893   2.540   5.606   4.539
 1398PRO    HB2 4894   2.619   5.495   4.418
 1398PRO     CA 4895   2.458   5.622   4.341
 1398PRO     HA 4896   2.393   5.535   4.328
 1398PRO      C 4897   2.364   5.730   4.392
 1398PRO      O 4898   2.387   5.850   4.377
 1399ILE      N 4899   2.253   5.692   4.457
 1399ILE      H 4900   2.228   5.594   4.464
 1399ILE     CA 4901   2.155   5.787   4.505
 1399ILE     HA 4902   2.146   5.865   4.430
 1399ILE     CB 4903   2.021   5.718   4.526
 1399ILE     HB 4904   2.046   5.647   4.605
 1399ILE    CG2 4905   1.918   5.819   4.575
 1399ILE   HG21 4906   1.957   5.873   4.661
 1399ILE   HG22 4907   1.888   5.887   4.494
 1399ILE   HG23 4908   1.820   5.774   4.591
 1399ILE    CG1 4909   1.970   5.646   4.401
 1399ILE   HG11 4910   1.870   5.606   4.417
 1399ILE   HG12 4911   2.036   5.562   4.382
 1399ILE     CD 4912   1.956   5.726   4.271
 1399ILE    HD1 4913   2.042   5.789   4.249
 1399ILE    HD2 4914   1.946   5.659   4.186
 1399ILE    HD3 4915   1.865   5.785   4.281
 1399ILE      C 4916   2.211   5.851   4.632
 1399ILE      O 4917   2.257   5.788   4.726
 1400GLU      N 4918   2.190   5.983   4.639
 1400GLU      H 4919   2.149   6.030   4.559
 1400GLU     CA 4920   2.216   6.057   4.760
 1400GLU     HA 4921   2.304   6.012   4.806
 1400GLU     CB 4922   2.272   6.195   4.729
 1400GLU    HB1 4923   2.195   6.237   4.664
 1400GLU    HB2 4924   2.370   6.178   4.684
 1400GLU     CG 4925   2.307   6.276   4.854
 1400GLU    HG1 4926   2.377   6.213   4.909
 1400GLU    HG2 4927   2.221   6.313   4.910
 1400GLU     CD 4928   2.388   6.400   4.819
 1400GLU    OE1 4929   2.508   6.403   4.853
 1400GLU    OE2 4930   2.333   6.495   4.759
 1400GLU      C 4931   2.096   6.054   4.854
 1400GLU      O 4932   2.001   6.132   4.839
 1401TYR      N 4933   2.105   5.963   4.950
 1401TYR      H 4934   2.183   5.898   4.954
 1401TYR     CA 4935   2.016   5.956   5.064
 1401TYR     HA 4936   2.003   6.054   5.111
 1401TYR     CB 4937   1.889   5.884   5.020
 1401TYR    HB1 4938   1.919   5.792   4.970
 1401TYR    HB2 4939   1.837   5.946   4.947
 1401TYR     CG 4940   1.789   5.853   5.129
 1401TYR    CD1 4941   1.770   5.721   5.172
 1401TYR    HD1 4942   1.825   5.643   5.121
 1401TYR    CE1 4943   1.660   5.692   5.253
 1401TYR    HE1 4944   1.630   5.592   5.281
 1401TYR     CZ 4945   1.578   5.797   5.300
 1401TYR     OH 4946   1.478   5.762   5.386
 1401TYR     HH 4947   1.432   5.830   5.435
 1401TYR    CE2 4948   1.601   5.929   5.259
 1401TYR    HE2 4949   1.533   6.004   5.298
 1401TYR    CD2 4950   1.706   5.958   5.171
 1401TYR    HD2 4951   1.718   6.060   5.139
 1401TYR      C 4952   2.075   5.878   5.181
 1401TYR      O 4953   2.150   5.783   5.158
    0NME      N 4954   2.033   5.903   5.305
    0NME      H 4955   1.968   5.979   5.321
    0NME    CH3 4956   2.063   5.823   5.421
    0NME   HH31 4957   2.035   5.867   5.517
    0NME   HH32 4958   2.011   5.727   5.422
    0NME   HH33 4959   2.171   5.814   5.434
 1402LIG     C4 4960   3.215   8.407   3.428
 1402LIG     H4 4961   3.128   8.445   3.376
 1402LIG     C5 4962   3.453   8.397   3.476
 1402LIG     C6 4963   3.348   8.427   3.391
 1402LIG     H6 4964   3.371   8.474   3.296
 1402LIG     C7 4965   3.073   8.323   3.625
 1402LIG     C8 4966   3.109   8.281   3.751
 1402LIG    C10 4967   2.637   8.203   3.851
 1402LIG    C13 4968   2.705   8.308   3.644
 1402LIG    H13 4969   2.681   8.350   3.547
 1402LIG    C15 4970   2.837   8.302   3.687
 1402LIG    C17 4971   3.013   8.244   3.860
 1402LIG    C21 4972   3.036   8.337   3.980
 1402LIG   H211 4973   3.023   8.438   3.942
 1402LIG   H212 4974   3.136   8.320   4.020
 1402LIG   H213 4975   2.963   8.324   4.060
 1402LIG    C22 4976   3.054   8.099   3.891
 1402LIG   H221 4977   3.059   8.030   3.807
 1402LIG   H222 4978   2.988   8.043   3.957
 1402LIG   H223 4979   3.146   8.095   3.950
 1402LIG    C24 4980   2.416   8.425   3.689
 1402LIG   H241 4981   2.436   8.487   3.601
 1402LIG   H242 4982   2.459   8.482   3.771
 1402LIG   H243 4983   2.312   8.426   3.721
 1402LIG    C26 4984   2.330   8.025   4.090
 1402LIG    H26 4985   2.405   7.974   4.150
 1402LIG    C28 4986   2.360   7.978   3.947
 1402LIG   H281 4987   2.340   7.873   3.924
 1402LIG   H282 4988   2.298   8.041   3.884
 1402LIG    N19 4989   3.691   8.452   3.393
 1402LIG    C18 4990   3.587   8.425   3.434
 1402LIG     C3 4991   3.426   8.351   3.605
 1402LIG     H3 4992   3.502   8.320   3.676
 1402LIG     C1 4993   3.296   8.321   3.642
 1402LIG     C2 4994   3.194   8.357   3.555
 1402LIG     N9 4995   3.246   8.280   3.760
 1402LIG     H9 4996   3.300   8.256   3.841
 1402LIG    C14 4997   2.869   8.259   3.815
 1402LIG    C16 4998   2.935   8.354   3.588
 1402LIG    O20 4999   2.905   8.401   3.480
 1402LIG    C12 5000   2.769   8.206   3.895
 1402LIG    H12 5001   2.786   8.162   3.993
 1402LIG    C11 5002   2.606   8.267   3.732
 1402LIG    C23 5003   2.462   8.279   3.684
 1402LIG   H231 5004   2.463   8.237   3.584
 1402LIG   H232 5005   2.393   8.212   3.736
 1402LIG    N25 5006   2.536   8.152   3.927
 1402LIG    C29 5007   2.518   8.203   4.063
 1402LIG   H291 5008   2.585   8.164   4.139
 1402LIG   H292 5009   2.540   8.310   4.056
 1402LIG    C27 5010   2.374   8.171   4.106
 1402LIG   H271 5011   2.305   8.238   4.054
 1402LIG   H272 5012   2.380   8.210   4.208
 1402LIG    C30 5013   2.505   8.011   3.907
 1402LIG   H301 5014   2.519   7.992   3.800
 1402LIG   H302 5015   2.574   7.963   3.976
 1402LIG    N31 5016   2.194   7.984   4.138
 1402LIG    H31 5017   2.179   7.882   4.140
 1402LIG    C32 5018   2.181   8.033   4.279
 1402LIG   H321 5019   2.254   7.975   4.336
 1402LIG   H322 5020   2.201   8.140   4.287
 1402LIG    C34 5021   2.038   8.017   4.332
 1402LIG   H341 5022   2.037   8.060   4.433
 1402LIG   H342 5023   2.015   7.911   4.347
 1402LIG    O36 5024   1.944   8.075   4.240
 1402LIG    C35 5025   1.944   8.023   4.106
 1402LIG   H351 5026   1.919   7.916   4.106
 1402LIG   H352 5027   1.876   8.065   4.032
 1402LIG    C33 5028   2.086   8.045   4.054
 1402LIG   H331 5029   2.104   8.152   4.048
 1402LIG   H332 5030   2.100   8.003   3.954
 1403SOL     OW 5031  10.050   6.804   0.368
 1403SOL    HW1 5032  10.017   6.725   0.325
 1403SOL    HW2 5033   9.989   6.818   0.441
 1404SOL     OW 5034   1.487   3.531   4.214
 1404SOL    HW1 5035   1.437   3.456   4.245
 1404SOL    HW2 5036   1.427   3.578   4.156
 1405SOL     OW 5037   0.869  11.124   6.468
 1405SOL    HW1 5038   0.798  11.182   6.441
 1405SOL    HW2 5039   0.855  11.111   6.562
 1406SOL     OW 5040   5.437   9.458   3.121
 1406SOL    HW1 5041   5.399   9.411   3.047
 1406SOL    HW2 5042   5.464   9.542   3.085
 1407SOL     OW 5043   0.391   4.686   2.246
 1407SOL    HW1 5044   0.442   4.659   2.170
 1407SOL    HW2 5045   0.449   4.669   2.320
 1408SOL     OW 5046   8.064   7.051   1.683
 1408SOL    HW1 5047   8.042   7.025   1.593
 1408SOL    HW2 5048   7.983   7.040   1.732
 1409SOL     OW 5049   6.621   4.233   3.420
 1409SOL    HW1 5050   6.647   4.141   3.430
 1409SOL    HW2 5051   6.528   4.234   3.441
 1410SOL     OW 5052   8.154   7.666   0.138
 1410SOL    HW1 5053   8.161   7.605   0.065
 1410SOL    HW2 5054   8.228   7.726   0.126
 1411SOL     OW 5055  -0.392   1.432   2.135
 1411SOL    HW1 5056  -0.302   1.399   2.132
 1411SOL    HW2 5057  -0.431   1.403   2.053
 1412SOL     OW 5058   6.842   9.281   2.764
 1412SOL    HW1 5059   6.801   9.205   2.805
 1412SOL    HW2 5060   6.770   9.330   2.725
 1413SOL     OW 5061   6.702   6.928   4.808
 1413SOL    HW1 5062   6.617   6.893   4.779
 1413SOL    HW2 5063   6.688   7.023   4.811
 1414SOL     OW 5064   6.564   8.278   4.226
 1414SOL    HW1 5065   6.655   8.266   4.197
 1414SOL    HW2 5066   6.535   8.190   4.250
 1415SOL     OW 5067   2.781   8.752   2.287
 1415SOL    HW1 5068   2.820   8.839   2.278
 1415SOL    HW2 5069   2.712   8.763   2.353
 1416SOL     OW 5070   4.715   5.386   4.195
 1416SOL    HW1 5071   4.738   5.396   4.102
 1416SOL    HW2 5072   4.767   5.452   4.240
 1417SOL     OW 5073   1.560   3.061   4.991
 1417SOL    HW1 5074   1.504   3.129   5.029
 1417SOL    HW2 5075   1.506   3.022   4.922
 1418SOL     OW 5076   6.060   5.889   5.148
 1418SOL    HW1 5077   6.006   5.838   5.209
 1418SOL    HW2 5078   6.146   5.848   5.153
 1419SOL     OW 5079   5.508   8.124   2.440
 1419SOL    HW1 5080   5.477   8.146   2.352
 1419SOL    HW2 5081   5.489   8.031   2.450
 1420SOL     OW 5082   7.957   7.990   3.101
 1420SOL    HW1 5083   7.992   8.063   3.049
 1420SOL    HW2 5084   8.017   7.917   3.083
 1421SOL     OW 5085   4.921   5.050   6.131
 1421SOL    HW1 5086   5.001   5.102   6.124
 1421SOL    HW2 5087   4.888   5.043   6.042
 1422SOL     OW 5088   5.427   8.150   2.876
 1422SOL    HW1 5089   5.393   8.159   2.965
 1422SOL    HW2 5090   5.352   8.124   2.823
 1423SOL     OW 5091   0.537   3.283   2.828
 1423SOL    HW1 5092   0.578   3.253   2.909
 1423SOL    HW2 5093   0.546   3.378   2.829
 1424SOL     OW 5094   7.108   0.994   0.737
 1424SOL    HW1 5095   7.079   1.030   0.821
 1424SOL    HW2 5096   7.130   0.903   0.756
 1425SOL     OW 5097   3.375   8.531   4.975
 1425SOL    HW1 5098   3.323   8.609   4.954
 1425SOL    HW2 5099   3.457   8.567   5.011
 1426SOL     OW 5100   5.848   8.378   2.206
 1426SOL    HW1 5101   5.893   8.310   2.257
 1426SOL    HW2 5102   5.766   8.392   2.253
 1427SOL     OW 5103   4.545   4.544   4.403
 1427SOL    HW1 5104   4.570   4.548   4.495
 1427SOL    HW2 5105   4.568   4.630   4.367
 1428SOL     OW 5106   3.462   3.329   2.061
 1428SOL    HW1 5107   3.527   3.265   2.031
 1428SOL    HW2 5108   3.436   3.297   2.147
 1429SOL     OW 5109   1.312   9.328   6.478
 1429SOL    HW1 5110   1.375   9.365   6.540
 1429SOL    HW2 5111   1.367   9.288   6.410
 1430SOL     OW 5112   5.691   6.977   6.231
 1430SOL    HW1 5113   5.600   6.971   6.260
 1430SOL    HW2 5114   5.688   7.031   6.152
 1431SOL     OW 5115   7.009   4.025   3.656
 1431SOL    HW1 5116   7.011   3.998   3.564
 1431SOL    HW2 5117   7.083   3.979   3.695
 1432SOL     OW 5118   1.957   6.524   1.868
 1432SOL    HW1 5119   2.007   6.590   1.822
 1432SOL    HW2 5120   1.995   6.522   1.956
 1433SOL     OW 5121   5.401  11.323   6.549
 1433SOL    HW1 5122   5.333  11.286   6.492
 1433SOL    HW2 5123   5.477  11.331   6.492
 1434SOL     OW 5124   5.788   4.725   4.013
 1434SOL    HW1 5125   5.752   4.679   3.938
 1434SOL    HW2 5126   5.750   4.681   4.089
 1435SOL     OW 5127   5.033   3.640   5.458
 1435SOL    HW1 5128   4.986   3.603   5.384
 1435SOL    HW2 5129   5.057   3.728   5.429
 1436SOL     OW 5130   6.045   3.891   4.758
 1436SOL    HW1 5131   6.006   3.819   4.808
 1436SOL    HW2 5132   6.029   3.868   4.667
 1437SOL     OW 5133   7.079   5.572   2.169
 1437SOL    HW1 5134   7.015   5.629   2.211
 1437SOL    HW2 5135   7.157   5.578   2.224
 1438SOL     OW 5136   7.854  10.052   4.678
 1438SOL    HW1 5137   7.929  10.062   4.618
 1438SOL    HW2 5138   7.894  10.051   4.765
 1439SOL     OW 5139   7.777   5.268   1.692
 1439SOL    HW1 5140   7.715   5.279   1.764
 1439SOL    HW2 5141   7.768   5.177   1.666
 1440SOL     OW 5142   6.855   3.455   2.540
 1440SOL    HW1 5143   6.884   3.456   2.449
 1440SOL    HW2 5144   6.911   3.391   2.583
 1441SOL     OW 5145   6.134   5.709   5.543
 1441SOL    HW1 5146   6.075   5.735   5.473
 1441SOL    HW2 5147   6.211   5.675   5.498
 1442SOL     OW 5148   6.381   2.375   2.554
 1442SOL    HW1 5149   6.459   2.403   2.505
 1442SOL    HW2 5150   6.331   2.455   2.567
 1443SOL     OW 5151   8.062   7.398   2.111
 1443SOL    HW1 5152   8.029   7.471   2.058
 1443SOL    HW2 5153   8.096   7.439   2.190
 1444SOL     OW 5154   7.582   8.262   2.146
 1444SOL    HW1 5155   7.610   8.334   2.203
 1444SOL    HW2 5156   7.660   8.208   2.135
 1445SOL     OW 5157  -1.735   6.382   6.595
 1445SOL    HW1 5158  -1.781   6.323   6.655
 1445SOL    HW2 5159  -1.658   6.332   6.567
 1446SOL     OW 5160   6.556   4.359   0.627
 1446SOL    HW1 5161   6.604   4.323   0.702
 1446SOL    HW2 5162   6.548   4.452   0.646
 1447SOL     OW 5163   7.633   4.468   0.721
 1447SOL    HW1 5164   7.713   4.521   0.722
 1447SOL    HW2 5165   7.607   4.462   0.813
 1448SOL     OW 5166   1.423   7.059   2.889
 1448SOL    HW1 5167   1.433   6.990   2.955
 1448SOL    HW2 5168   1.473   7.133   2.925
 1449SOL     OW 5169   7.513   8.359   1.444
 1449SOL    HW1 5170   7.485   8.307   1.368
 1449SOL    HW2 5171   7.608   8.361   1.437
 1450SOL     OW 5172   4.672   8.622   4.774
 1450SOL    HW1 5173   4.680   8.618   4.679
 1450SOL    HW2 5174   4.710   8.539   4.805
 1451SOL     OW 5175   6.237   2.500   0.784
 1451SOL    HW1 5176   6.238   2.589   0.748
 1451SOL    HW2 5177   6.252   2.444   0.708
 1452SOL     OW 5178   3.644   3.058   4.260
 1452SOL    HW1 5179   3.624   3.077   4.168
 1452SOL    HW2 5180   3.598   2.975   4.278
 1453SOL     OW 5181   6.477   7.984   5.059
 1453SOL    HW1 5182   6.480   7.936   5.142
 1453SOL    HW2 5183   6.408   7.940   5.009
 1454SOL     OW 5184   3.024   5.298   4.732
 1454SOL    HW1 5185   2.950   5.298   4.671
 1454SOL    HW2 5186   2.985   5.276   4.816
 1455SOL     OW 5187   6.059   8.412   1.848
 1455SOL    HW1 5188   5.987   8.389   1.907
 1455SOL    HW2 5189   6.025   8.484   1.796
 1456SOL     OW 5190   3.762   4.272   3.988
 1456SOL    HW1 5191   3.743   4.200   4.049
 1456SOL    HW2 5192   3.730   4.242   3.903
 1457SOL     OW 5193   8.370   4.753   1.039
 1457SOL    HW1 5194   8.412   4.836   1.015
 1457SOL    HW2 5195   8.366   4.755   1.135
 1458SOL     OW 5196  -0.102   0.505   0.618
 1458SOL    HW1 5197  -0.031   0.489   0.680
 1458SOL    HW2 5198  -0.178   0.527   0.673
 1459SOL     OW 5199   1.720   3.098   2.647
 1459SOL    HW1 5200   1.732   3.176   2.702
 1459SOL    HW2 5201   1.639   3.115   2.599
 1460SOL     OW 5202  -1.229   3.797   5.029
 1460SOL    HW1 5203  -1.186   3.792   5.114
 1460SOL    HW2 5204  -1.315   3.836   5.047
 1461SOL     OW 5205   4.310   6.578   6.267
 1461SOL    HW1 5206   4.317   6.632   6.346
 1461SOL    HW2 5207   4.342   6.492   6.295
 1462SOL     OW 5208   8.283   6.032   3.174
 1462SOL    HW1 5209   8.348   6.046   3.105
 1462SOL    HW2 5210   8.199   6.031   3.128
 1463SOL     OW 5211   4.982   1.365   1.761
 1463SOL    HW1 5212   5.007   1.395   1.673
 1463SOL    HW2 5213   4.905   1.417   1.783
 1464SOL     OW 5214   2.794   6.405   5.187
 1464SOL    HW1 5215   2.736   6.480   5.171
 1464SOL    HW2 5216   2.795   6.358   5.103
 1465SOL     OW 5217   3.733   8.312   1.160
 1465SOL    HW1 5218   3.703   8.403   1.160
 1465SOL    HW2 5219   3.698   8.275   1.079
 1466SOL     OW 5220   7.171   9.040   5.562
 1466SOL    HW1 5221   7.175   8.955   5.605
 1466SOL    HW2 5222   7.079   9.051   5.537
 1467SOL     OW 5223   0.038   8.247   5.166
 1467SOL    HW1 5224   0.010   8.308   5.097
 1467SOL    HW2 5225   0.130   8.271   5.182
 1468SOL     OW 5226   8.714   3.545   0.554
 1468SOL    HW1 5227   8.656   3.505   0.489
 1468SOL    HW2 5228   8.667   3.539   0.636
 1469SOL     OW 5229   5.609   9.690   4.436
 1469SOL    HW1 5230   5.634   9.641   4.515
 1469SOL    HW2 5231   5.520   9.661   4.417
 1470SOL     OW 5232   4.899   6.850   5.896
 1470SOL    HW1 5233   4.848   6.796   5.835
 1470SOL    HW2 5234   4.837   6.873   5.965
 1471SOL     OW 5235   1.309   7.112   4.512
 1471SOL    HW1 5236   1.215   7.133   4.515
 1471SOL    HW2 5237   1.317   7.032   4.564
 1472SOL     OW 5238   0.970   4.487   5.778
 1472SOL    HW1 5239   1.036   4.418   5.765
 1472SOL    HW2 5240   0.996   4.529   5.860
 1473SOL     OW 5241   6.977   9.315   5.532
 1473SOL    HW1 5242   6.899   9.281   5.488
 1473SOL    HW2 5243   6.998   9.395   5.484
 1474SOL     OW 5244   2.313   3.661   4.756
 1474SOL    HW1 5245   2.389   3.603   4.765
 1474SOL    HW2 5246   2.244   3.618   4.806
 1475SOL     OW 5247   6.782   9.234   5.367
 1475SOL    HW1 5248   6.716   9.173   5.334
 1475SOL    HW2 5249   6.817   9.277   5.289
 1476SOL     OW 5250   4.709   8.374   6.313
 1476SOL    HW1 5251   4.654   8.301   6.286
 1476SOL    HW2 5252   4.789   8.365   6.261
 1477SOL     OW 5253   0.627   1.452   1.890
 1477SOL    HW1 5254   0.611   1.360   1.908
 1477SOL    HW2 5255   0.592   1.466   1.802
 1478SOL     OW 5256   2.349   6.501   2.695
 1478SOL    HW1 5257   2.305   6.458   2.769
 1478SOL    HW2 5258   2.309   6.462   2.617
 1479SOL     OW 5259   7.849   9.634   3.943
 1479SOL    HW1 5260   7.825   9.674   3.860
 1479SOL    HW2 5261   7.835   9.540   3.929
 1480SOL     OW 5262   4.400   3.185   4.292
 1480SOL    HW1 5263   4.387   3.108   4.348
 1480SOL    HW2 5264   4.386   3.259   4.351
 1481SOL     OW 5265   4.635   3.739   1.769
 1481SOL    HW1 5266   4.550   3.768   1.801
 1481SOL    HW2 5267   4.630   3.748   1.674
 1482SOL     OW 5268   1.766   9.174   4.537
 1482SOL    HW1 5269   1.841   9.185   4.596
 1482SOL    HW2 5270   1.779   9.242   4.470
 1483SOL     OW 5271   3.031   7.445   6.597
 1483SOL    HW1 5272   3.111   7.477   6.555
 1483SOL    HW2 5273   3.030   7.351   6.579
 1484SOL     OW 5274   6.739   6.525   2.724
 1484SOL    HW1 5275   6.764   6.509   2.633
 1484SOL    HW2 5276   6.817   6.503   2.774
 1485SOL     OW 5277   3.954   7.360   1.624
 1485SOL    HW1 5278   4.003   7.335   1.702
 1485SOL    HW2 5279   4.012   7.420   1.578
 1486SOL     OW 5280   6.881   5.732   2.302
 1486SOL    HW1 5281   6.883   5.822   2.271
 1486SOL    HW2 5282   6.802   5.727   2.356
 1487SOL     OW 5283   2.246   2.539   3.786
 1487SOL    HW1 5284   2.303   2.562   3.713
 1487SOL    HW2 5285   2.163   2.515   3.745
 1488SOL     OW 5286   3.042   7.206   6.450
 1488SOL    HW1 5287   3.006   7.263   6.382
 1488SOL    HW2 5288   3.045   7.120   6.410
 1489SOL     OW 5289   6.716   7.126   2.114
 1489SOL    HW1 5290   6.777   7.081   2.056
 1489SOL    HW2 5291   6.702   7.212   2.074
 1490SOL     OW 5292   4.109   3.372   2.182
 1490SOL    HW1 5293   4.101   3.386   2.087
 1490SOL    HW2 5294   4.083   3.281   2.194
 1491SOL     OW 5295   9.868   7.516   0.191
 1491SOL    HW1 5296   9.782   7.479   0.173
 1491SOL    HW2 5297   9.874   7.593   0.134
 1492SOL     OW 5298   4.403   4.949   3.040
 1492SOL    HW1 5299   4.454   4.992   2.971
 1492SOL    HW2 5300   4.450   4.968   3.120
 1493SOL     OW 5301   6.753   1.827   0.039
 1493SOL    HW1 5302   6.829   1.820  -0.018
 1493SOL    HW2 5303   6.680   1.797  -0.015
 1494SOL     OW 5304   7.665   1.050   1.363
 1494SOL    HW1 5305   7.627   1.096   1.288
 1494SOL    HW2 5306   7.644   0.958   1.347
 1495SOL     OW 5307  -0.126   7.087   5.456
 1495SOL    HW1 5308  -0.201   7.027   5.453
 1495SOL    HW2 5309  -0.119   7.113   5.547
 1496SOL     OW 5310   1.904   3.709   4.783
 1496SOL    HW1 5311   1.809   3.713   4.770
 1496SOL    HW2 5312   1.917   3.736   4.873
 1497SOL     OW 5313   2.312   3.798   3.458
 1497SOL    HW1 5314   2.334   3.856   3.531
 1497SOL    HW2 5315   2.263   3.854   3.398
 1498SOL     OW 5316   2.058   8.332   1.917
 1498SOL    HW1 5317   2.120   8.404   1.934
 1498SOL    HW2 5318   2.080   8.302   1.829
 1499SOL     OW 5319   6.176   1.538   2.025
 1499SOL    HW1 5320   6.192   1.487   1.945
 1499SOL    HW2 5321   6.262   1.572   2.049
 1500SOL     OW 5322   9.136   7.448   2.139
 1500SOL    HW1 5323   9.087   7.528   2.121
 1500SOL    HW2 5324   9.120   7.430   2.232
 1501SOL     OW 5325   4.872   3.753   5.668
 1501SOL    HW1 5326   4.845   3.831   5.621
 1501SOL    HW2 5327   4.901   3.692   5.600
 1502SOL     OW 5328   5.640   4.587   2.082
 1502SOL    HW1 5329   5.633   4.682   2.092
 1502SOL    HW2 5330   5.550   4.556   2.084
 1503SOL     OW 5331  -1.247   6.219   6.066
 1503SOL    HW1 5332  -1.311   6.288   6.046
 1503SOL    HW2 5333  -1.229   6.231   6.159
 1504SOL     OW 5334   4.698   6.772   2.084
 1504SOL    HW1 5335   4.733   6.855   2.118
 1504SOL    HW2 5336   4.729   6.706   2.145
 1505SOL     OW 5337   1.702   4.297   1.946
 1505SOL    HW1 5338   1.756   4.259   2.015
 1505SOL    HW2 5339   1.764   4.348   1.893
 1506SOL     OW 5340   5.737   9.669   5.182
 1506SOL    HW1 5341   5.663   9.698   5.236
 1506SOL    HW2 5342   5.718   9.703   5.095
 1507SOL     OW 5343   6.182   4.380   0.903
 1507SOL    HW1 5344   6.183   4.306   0.843
 1507SOL    HW2 5345   6.256   4.434   0.876
 1508SOL     OW 5346   7.743   7.515   0.918
 1508SOL    HW1 5347   7.672   7.537   0.980
 1508SOL    HW2 5348   7.751   7.592   0.863
 1509SOL     OW 5349   0.814   3.957   2.675
 1509SOL    HW1 5350   0.762   3.914   2.743
 1509SOL    HW2 5351   0.854   3.885   2.626
 1510SOL     OW 5352   1.874   7.523   3.129
 1510SOL    HW1 5353   1.874   7.604   3.078
 1510SOL    HW2 5354   1.823   7.542   3.207
 1511SOL     OW 5355  -0.169   5.659   4.839
 1511SOL    HW1 5356  -0.212   5.720   4.777
 1511SOL    HW2 5357  -0.133   5.590   4.783
 1512SOL     OW 5358   4.823   3.179   4.449
 1512SOL    HW1 5359   4.898   3.157   4.504
 1512SOL    HW2 5360   4.857   3.176   4.360
 1513SOL     OW 5361   5.756  10.000   4.171
 1513SOL    HW1 5362   5.734   9.977   4.261
 1513SOL    HW2 5363   5.680  10.049   4.139
 1514SOL     OW 5364   8.775   8.351   1.319
 1514SOL    HW1 5365   8.800   8.426   1.265
 1514SOL    HW2 5366   8.783   8.276   1.260
 1515SOL     OW 5367   5.245   9.068   5.171
 1515SOL    HW1 5368   5.276   9.095   5.084
 1515SOL    HW2 5369   5.152   9.049   5.158
 1516SOL     OW 5370   5.668   3.041   4.639
 1516SOL    HW1 5371   5.731   2.978   4.603
 1516SOL    HW2 5372   5.607   3.057   4.567
 1517SOL     OW 5373  -0.225   4.021   3.671
 1517SOL    HW1 5374  -0.310   4.023   3.628
 1517SOL    HW2 5375  -0.230   4.089   3.738
 1518SOL     OW 5376   5.716   5.766   5.948
 1518SOL    HW1 5377   5.713   5.673   5.925
 1518SOL    HW2 5378   5.624   5.790   5.963
 1519SOL     OW 5379   7.063   8.374   1.970
 1519SOL    HW1 5380   7.143   8.419   1.944
 1519SOL    HW2 5381   7.050   8.307   1.903
 1520SOL     OW 5382   1.784   5.214   2.442
 1520SOL    HW1 5383   1.831   5.147   2.492
 1520SOL    HW2 5384   1.710   5.238   2.498
 1521SOL     OW 5385   6.614   5.503   5.568
 1521SOL    HW1 5386   6.617   5.473   5.659
 1521SOL    HW2 5387   6.528   5.545   5.561
 1522SOL     OW 5388   3.683   8.151   2.343
 1522SOL    HW1 5389   3.625   8.086   2.380
 1522SOL    HW2 5390   3.742   8.175   2.415
 1523SOL     OW 5391   8.813   9.389   3.185
 1523SOL    HW1 5392   8.760   9.419   3.259
 1523SOL    HW2 5393   8.800   9.456   3.118
 1524SOL     OW 5394   2.480   9.556   4.337
 1524SOL    HW1 5395   2.426   9.617   4.288
 1524SOL    HW2 5396   2.428   9.535   4.415
 1525SOL     OW 5397   4.747   4.958   4.534
 1525SOL    HW1 5398   4.758   5.044   4.574
 1525SOL    HW2 5399   4.658   4.959   4.499
 1526SOL     OW 5400   1.464   5.310   4.746
 1526SOL    HW1 5401   1.500   5.300   4.657
 1526SOL    HW2 5402   1.377   5.348   4.732
 1527SOL     OW 5403   7.497   8.614   2.053
 1527SOL    HW1 5404   7.577   8.565   2.034
 1527SOL    HW2 5405   7.520   8.705   2.035
 1528SOL     OW 5406  -0.099   6.643   5.164
 1528SOL    HW1 5407  -0.165   6.711   5.170
 1528SOL    HW2 5408  -0.072   6.627   5.255
 1529SOL     OW 5409   8.046   9.479   3.616
 1529SOL    HW1 5410   8.101   9.516   3.547
 1529SOL    HW2 5411   8.084   9.392   3.632
 1530SOL     OW 5412   2.245   4.249   4.821
 1530SOL    HW1 5413   2.230   4.154   4.815
 1530SOL    HW2 5414   2.202   4.285   4.744
 1531SOL     OW 5415   5.423   4.032   0.350
 1531SOL    HW1 5416   5.348   3.973   0.357
 1531SOL    HW2 5417   5.447   4.029   0.257
 1532SOL     OW 5418   8.510   8.674   2.887
 1532SOL    HW1 5419   8.503   8.579   2.884
 1532SOL    HW2 5420   8.548   8.697   2.802
 1533SOL     OW 5421   5.115   2.258   0.051
 1533SOL    HW1 5422   5.055   2.255  -0.023
 1533SOL    HW2 5423   5.109   2.171   0.092
 1534SOL     OW 5424   8.587   7.149   2.755
 1534SOL    HW1 5425   8.555   7.114   2.838
 1534SOL    HW2 5426   8.672   7.189   2.777
 1535SOL     OW 5427   3.447   2.838   4.366
 1535SOL    HW1 5428   3.456   2.749   4.334
 1535SOL    HW2 5429   3.362   2.868   4.333
 1536SOL     OW 5430   5.851   9.418   6.651
 1536SOL    HW1 5431   5.904   9.497   6.644
 1536SOL    HW2 5432   5.914   9.348   6.669
 1537SOL     OW 5433   1.921   1.828   0.076
 1537SOL    HW1 5434   1.958   1.859  -0.006
 1537SOL    HW2 5435   1.871   1.904   0.109
 1538SOL     OW 5436   2.046   9.377   4.164
 1538SOL    HW1 5437   2.139   9.387   4.142
 1538SOL    HW2 5438   2.006   9.346   4.083
 1539SOL     OW 5439   0.030   4.910   5.299
 1539SOL    HW1 5440   0.063   4.998   5.284
 1539SOL    HW2 5441   0.050   4.862   5.219
 1540SOL     OW 5442   6.493   3.622   4.141
 1540SOL    HW1 5443   6.468   3.576   4.061
 1540SOL    HW2 5444   6.450   3.574   4.211
 1541SOL     OW 5445   2.148   1.345   0.195
 1541SOL    HW1 5446   2.108   1.422   0.235
 1541SOL    HW2 5447   2.077   1.304   0.146
 1542SOL     OW 5448   1.265   7.636   3.053
 1542SOL    HW1 5449   1.247   7.552   3.096
 1542SOL    HW2 5450   1.360   7.644   3.054
 1543SOL     OW 5451   7.515   5.324   2.543
 1543SOL    HW1 5452   7.532   5.242   2.497
 1543SOL    HW2 5453   7.445   5.366   2.493
 1544SOL     OW 5454   6.948   5.338   0.928
 1544SOL    HW1 5455   6.941   5.428   0.897
 1544SOL    HW2 5456   7.028   5.337   0.981
 1545SOL     OW 5457   5.653   3.495   4.163
 1545SOL    HW1 5458   5.649   3.564   4.097
 1545SOL    HW2 5459   5.717   3.432   4.129
 1546SOL     OW 5460   9.210   8.244   2.135
 1546SOL    HW1 5461   9.191   8.328   2.094
 1546SOL    HW2 5462   9.305   8.235   2.129
 1547SOL     OW 5463   8.776   9.130   3.999
 1547SOL    HW1 5464   8.868   9.123   3.973
 1547SOL    HW2 5465   8.763   9.058   4.061
 1548SOL     OW 5466   4.508   4.018   4.140
 1548SOL    HW1 5467   4.412   4.017   4.143
 1548SOL    HW2 5468   4.535   4.030   4.231
 1549SOL     OW 5469   1.575   1.076   0.818
 1549SOL    HW1 5470   1.630   1.011   0.863
 1549SOL    HW2 5471   1.489   1.065   0.858
 1550SOL     OW 5472   3.147   4.142   3.873
 1550SOL    HW1 5473   3.155   4.237   3.882
 1550SOL    HW2 5474   3.053   4.125   3.882
 1551SOL     OW 5475   1.331   3.535   0.044
 1551SOL    HW1 5476   1.327   3.441   0.059
 1551SOL    HW2 5477   1.392   3.546  -0.029
 1552SOL     OW 5478   1.525   9.499   3.382
 1552SOL    HW1 5479   1.515   9.550   3.462
 1552SOL    HW2 5480   1.537   9.409   3.411
 1553SOL     OW 5481   9.359   4.580   0.181
 1553SOL    HW1 5482   9.392   4.529   0.256
 1553SOL    HW2 5483   9.273   4.542   0.162
 1554SOL     OW 5484   2.557   8.537   5.706
 1554SOL    HW1 5485   2.474   8.538   5.658
 1554SOL    HW2 5486   2.533   8.553   5.797
 1555SOL     OW 5487  -0.381   5.494   4.061
 1555SOL    HW1 5488  -0.447   5.507   3.993
 1555SOL    HW2 5489  -0.396   5.566   4.123
 1556SOL     OW 5490   4.512   7.673   4.458
 1556SOL    HW1 5491   4.602   7.705   4.459
 1556SOL    HW2 5492   4.472   7.717   4.383
 1557SOL     OW 5493   1.061   8.973   6.032
 1557SOL    HW1 5494   0.983   8.918   6.043
 1557SOL    HW2 5495   1.030   9.062   6.050
 1558SOL     OW 5496   4.644   7.176   5.074
 1558SOL    HW1 5497   4.689   7.214   4.998
 1558SOL    HW2 5498   4.671   7.230   5.147
 1559SOL     OW 5499   0.721   7.679   5.691
 1559SOL    HW1 5500   0.764   7.604   5.650
 1559SOL    HW2 5501   0.641   7.642   5.730
 1560SOL     OW 5502   5.813   7.788   3.275
 1560SOL    HW1 5503   5.902   7.764   3.252
 1560SOL    HW2 5504   5.795   7.867   3.223
 1561SOL     OW 5505   4.942   4.068   0.420
 1561SOL    HW1 5506   4.849   4.063   0.443
 1561SOL    HW2 5507   4.943   4.058   0.325
 1562SOL     OW 5508   0.997   7.438   6.001
 1562SOL    HW1 5509   0.986   7.509   5.937
 1562SOL    HW2 5510   0.969   7.476   6.084
 1563SOL     OW 5511   1.956   1.133   1.355
 1563SOL    HW1 5512   2.050   1.146   1.362
 1563SOL    HW2 5513   1.921   1.219   1.330
 1564SOL     OW 5514   4.861   2.646   0.570
 1564SOL    HW1 5515   4.774   2.679   0.591
 1564SOL    HW2 5516   4.905   2.720   0.528
 1565SOL     OW 5517   2.542   7.505   6.547
 1565SOL    HW1 5518   2.559   7.414   6.521
 1565SOL    HW2 5519   2.613   7.527   6.606
 1566SOL     OW 5520   0.590   4.475   3.999
 1566SOL    HW1 5521   0.599   4.384   4.027
 1566SOL    HW2 5522   0.574   4.524   4.080
 1567SOL     OW 5523   8.072   4.430   2.036
 1567SOL    HW1 5524   8.160   4.433   2.075
 1567SOL    HW2 5525   8.018   4.390   2.104
 1568SOL     OW 5526   3.411   6.004   1.744
 1568SOL    HW1 5527   3.333   5.979   1.695
 1568SOL    HW2 5528   3.388   5.990   1.836
 1569SOL     OW 5529   1.988   8.212   2.795
 1569SOL    HW1 5530   2.044   8.242   2.724
 1569SOL    HW2 5531   1.971   8.290   2.847
 1570SOL     OW 5532   3.749   6.822   6.049
 1570SOL    HW1 5533   3.829   6.811   6.100
 1570SOL    HW2 5534   3.686   6.762   6.088
 1571SOL     OW 5535   7.774   0.733   0.048
 1571SOL    HW1 5536   7.856   0.712   0.002
 1571SOL    HW2 5537   7.735   0.804  -0.004
 1572SOL     OW 5538   4.640   5.036   0.993
 1572SOL    HW1 5539   4.719   4.986   0.974
 1572SOL    HW2 5540   4.653   5.120   0.949
 1573SOL     OW 5541   4.186   9.839   5.991
 1573SOL    HW1 5542   4.270   9.882   5.983
 1573SOL    HW2 5543   4.193   9.762   5.935
 1574SOL     OW 5544   6.404   8.931   5.991
 1574SOL    HW1 5545   6.437   8.900   5.907
 1574SOL    HW2 5546   6.455   8.882   6.056
 1575SOL     OW 5547   0.987   3.635   5.208
 1575SOL    HW1 5548   0.901   3.634   5.249
 1575SOL    HW2 5549   1.017   3.544   5.213
 1576SOL     OW 5550   3.503   5.156   1.999
 1576SOL    HW1 5551   3.596   5.152   1.978
 1576SOL    HW2 5552   3.478   5.247   1.983
 1577SOL     OW 5553   7.825  10.169   5.182
 1577SOL    HW1 5554   7.873  10.139   5.105
 1577SOL    HW2 5555   7.893  10.205   5.240
 1578SOL     OW 5556   1.284   4.623   1.416
 1578SOL    HW1 5557   1.336   4.617   1.496
 1578SOL    HW2 5558   1.349   4.622   1.345
 1579SOL     OW 5559   3.678   2.987   4.850
 1579SOL    HW1 5560   3.698   3.044   4.923
 1579SOL    HW2 5561   3.586   2.965   4.860
 1580SOL     OW 5562   8.104   2.368   0.679
 1580SOL    HW1 5563   8.018   2.341   0.711
 1580SOL    HW2 5564   8.121   2.309   0.606
 1581SOL     OW 5565   1.060   0.614   0.414
 1581SOL    HW1 5566   1.073   0.633   0.321
 1581SOL    HW2 5567   0.966   0.616   0.426
 1582SOL     OW 5568   5.008   0.767   0.384
 1582SOL    HW1 5569   5.073   0.703   0.415
 1582SOL    HW2 5570   4.972   0.728   0.305
 1583SOL     OW 5571   1.958   5.920   3.619
 1583SOL    HW1 5572   2.036   5.975   3.617
 1583SOL    HW2 5573   1.960   5.879   3.705
 1584SOL     OW 5574  -0.336   1.685   1.730
 1584SOL    HW1 5575  -0.258   1.643   1.768
 1584SOL    HW2 5576  -0.314   1.697   1.638
 1585SOL     OW 5577   6.549  10.922   5.695
 1585SOL    HW1 5578   6.484  10.972   5.743
 1585SOL    HW2 5579   6.633  10.947   5.735
 1586SOL     OW 5580   1.119   8.789   4.408
 1586SOL    HW1 5581   1.032   8.787   4.447
 1586SOL    HW2 5582   1.159   8.869   4.442
 1587SOL     OW 5583   4.202   6.826   0.989
 1587SOL    HW1 5584   4.226   6.736   0.967
 1587SOL    HW2 5585   4.239   6.840   1.077
 1588SOL     OW 5586   2.802   5.724   5.010
 1588SOL    HW1 5587   2.795   5.807   4.964
 1588SOL    HW2 5588   2.772   5.742   5.099
 1589SOL     OW 5589   6.818   8.465   4.321
 1589SOL    HW1 5590   6.818   8.542   4.264
 1589SOL    HW2 5591   6.891   8.412   4.290
 1590SOL     OW 5592   2.857   4.186   4.886
 1590SOL    HW1 5593   2.951   4.168   4.899
 1590SOL    HW2 5594   2.851   4.215   4.795
 1591SOL     OW 5595   7.663   8.226   1.165
 1591SOL    HW1 5596   7.678   8.136   1.138
 1591SOL    HW2 5597   7.602   8.261   1.100
 1592SOL     OW 5598   5.292   5.975   0.168
 1592SOL    HW1 5599   5.357   6.042   0.190
 1592SOL    HW2 5600   5.344   5.903   0.132
 1593SOL     OW 5601   4.599   5.701   5.903
 1593SOL    HW1 5602   4.670   5.662   5.955
 1593SOL    HW2 5603   4.591   5.643   5.827
 1594SOL     OW 5604   6.580   6.490   3.046
 1594SOL    HW1 5605   6.521   6.558   3.013
 1594SOL    HW2 5606   6.534   6.408   3.028
 1595SOL     OW 5607   6.940   8.041   2.054
 1595SOL    HW1 5608   7.015   8.090   2.090
 1595SOL    HW2 5609   6.868   8.105   2.056
 1596SOL     OW 5610  -0.982   6.358   6.180
 1596SOL    HW1 5611  -0.915   6.392   6.239
 1596SOL    HW2 5612  -0.941   6.283   6.137
 1597SOL     OW 5613   6.043   3.505   1.132
 1597SOL    HW1 5614   6.094   3.494   1.052
 1597SOL    HW2 5615   6.019   3.597   1.133
 1598SOL     OW 5616   5.394   7.411   6.420
 1598SOL    HW1 5617   5.381   7.492   6.470
 1598SOL    HW2 5618   5.313   7.362   6.431
 1599SOL     OW 5619   4.032   6.662   5.102
 1599SOL    HW1 5620   4.025   6.643   5.009
 1599SOL    HW2 5621   4.092   6.595   5.136
 1600SOL     OW 5622   0.657   1.492   1.578
 1600SOL    HW1 5623   0.691   1.404   1.597
 1600SOL    HW2 5624   0.697   1.516   1.494
 1601SOL     OW 5625   8.977   7.696   2.524
 1601SOL    HW1 5626   9.063   7.664   2.500
 1601SOL    HW2 5627   8.983   7.712   2.618
 1602SOL     OW 5628   2.256  10.748   6.443
 1602SOL    HW1 5629   2.334  10.799   6.467
 1602SOL    HW2 5630   2.285  10.691   6.372
 1603SOL     OW 5631   7.069   6.945   4.984
 1603SOL    HW1 5632   7.123   6.866   4.992
 1603SOL    HW2 5633   7.055   6.955   4.890
 1604SOL     OW 5634   8.001   9.711   5.130
 1604SOL    HW1 5635   8.012   9.664   5.213
 1604SOL    HW2 5636   8.060   9.787   5.138
 1605SOL     OW 5637   3.319   0.901   1.136
 1605SOL    HW1 5638   3.250   0.854   1.088
 1605SOL    HW2 5639   3.272   0.951   1.203
 1606SOL     OW 5640   3.047   9.366   4.620
 1606SOL    HW1 5641   3.103   9.442   4.601
 1606SOL    HW2 5642   3.072   9.301   4.554
 1607SOL     OW 5643   6.284   1.402   1.817
 1607SOL    HW1 5644   6.370   1.431   1.789
 1607SOL    HW2 5645   6.288   1.307   1.814
 1608SOL     OW 5646   5.519   4.423   4.717
 1608SOL    HW1 5647   5.451   4.360   4.743
 1608SOL    HW2 5648   5.589   4.410   4.781
 1609SOL     OW 5649   8.294   6.735   3.475
 1609SOL    HW1 5650   8.219   6.773   3.430
 1609SOL    HW2 5651   8.367   6.744   3.413
 1610SOL     OW 5652   5.321   8.675   6.192
 1610SOL    HW1 5653   5.280   8.634   6.268
 1610SOL    HW2 5654   5.280   8.633   6.116
 1611SOL     OW 5655   5.369   5.305   2.485
 1611SOL    HW1 5656   5.444   5.325   2.542
 1611SOL    HW2 5657   5.325   5.232   2.527
 1612SOL     OW 5658   7.023   5.873   1.963
 1612SOL    HW1 5659   7.007   5.802   2.026
 1612SOL    HW2 5660   7.004   5.834   1.878
 1613SOL     OW 5661   8.865   2.613   0.182
 1613SOL    HW1 5662   8.817   2.579   0.258
 1613SOL    HW2 5663   8.930   2.545   0.162
 1614SOL     OW 5664   5.920   6.051   5.516
 1614SOL    HW1 5665   5.879   5.976   5.558
 1614SOL    HW2 5666   5.849   6.094   5.468
 1615SOL     OW 5667   3.748   9.617   5.879
 1615SOL    HW1 5668   3.813   9.681   5.909
 1615SOL    HW2 5669   3.795   9.534   5.874
 1616SOL     OW 5670   4.471   8.835   4.793
 1616SOL    HW1 5671   4.391   8.790   4.764
 1616SOL    HW2 5672   4.542   8.788   4.749
 1617SOL     OW 5673   0.059   7.378   6.573
 1617SOL    HW1 5674   0.069   7.286   6.600
 1617SOL    HW2 5675  -0.019   7.408   6.620
 1618SOL     OW 5676   2.763   2.570   3.494
 1618SOL    HW1 5677   2.694   2.530   3.548
 1618SOL    HW2 5678   2.781   2.505   3.426
 1619SOL     OW 5679   3.898  10.271   5.161
 1619SOL    HW1 5680   3.899  10.216   5.083
 1619SOL    HW2 5681   3.988  10.267   5.195
 1620SOL     OW 5682   5.146   4.448   1.322
 1620SOL    HW1 5683   5.193   4.417   1.399
 1620SOL    HW2 5684   5.146   4.372   1.263
 1621SOL     OW 5685   7.745   4.830   0.184
 1621SOL    HW1 5686   7.716   4.901   0.241
 1621SOL    HW2 5687   7.840   4.827   0.196
 1622SOL     OW 5688   6.445   6.635   1.507
 1622SOL    HW1 5689   6.383   6.636   1.434
 1622SOL    HW2 5690   6.475   6.544   1.511
 1623SOL     OW 5691   1.269   4.080   2.246
 1623SOL    HW1 5692   1.226   4.021   2.184
 1623SOL    HW2 5693   1.222   4.066   2.328
 1624SOL     OW 5694   2.780   0.813   1.269
 1624SOL    HW1 5695   2.776   0.729   1.314
 1624SOL    HW2 5696   2.837   0.797   1.193
 1625SOL     OW 5697   6.014   2.212   1.616
 1625SOL    HW1 5698   6.063   2.201   1.535
 1625SOL    HW2 5699   6.007   2.123   1.652
 1626SOL     OW 5700   7.399   8.387   2.458
 1626SOL    HW1 5701   7.410   8.296   2.430
 1626SOL    HW2 5702   7.444   8.391   2.543
 1627SOL     OW 5703  -0.544   4.702   5.564
 1627SOL    HW1 5704  -0.537   4.677   5.472
 1627SOL    HW2 5705  -0.455   4.694   5.598
 1628SOL     OW 5706   7.227   8.818   4.827
 1628SOL    HW1 5707   7.195   8.897   4.784
 1628SOL    HW2 5708   7.175   8.747   4.790
 1629SOL     OW 5709   3.373   8.037   4.310
 1629SOL    HW1 5710   3.408   8.014   4.224
 1629SOL    HW2 5711   3.314   7.965   4.332
 1630SOL     OW 5712   5.929   4.200   5.576
 1630SOL    HW1 5713   5.918   4.126   5.636
 1630SOL    HW2 5714   5.912   4.278   5.630
 1631SOL     OW 5715   4.778   4.375   5.597
 1631SOL    HW1 5716   4.712   4.379   5.528
 1631SOL    HW2 5717   4.739   4.422   5.670
 1632SOL     OW 5718   8.107   6.903   2.173
 1632SOL    HW1 5719   8.036   6.915   2.236
 1632SOL    HW2 5720   8.139   6.992   2.156
 1633SOL     OW 5721   4.426   7.189   4.272
 1633SOL    HW1 5722   4.477   7.207   4.351
 1633SOL    HW2 5723   4.491   7.162   4.207
 1634SOL     OW 5724   6.639   8.064   1.510
 1634SOL    HW1 5725   6.718   8.054   1.456
 1634SOL    HW2 5726   6.567   8.051   1.449
 1635SOL     OW 5727   1.698   6.073   6.269
 1635SOL    HW1 5728   1.717   6.155   6.314
 1635SOL    HW2 5729   1.694   6.008   6.339
 1636SOL     OW 5730   6.702   5.308   0.592
 1636SOL    HW1 5731   6.667   5.310   0.681
 1636SOL    HW2 5732   6.659   5.232   0.552
 1637SOL     OW 5733   1.689   4.515   5.247
 1637SOL    HW1 5734   1.736   4.435   5.271
 1637SOL    HW2 5735   1.741   4.586   5.283
 1638SOL     OW 5736   8.489   4.385   1.886
 1638SOL    HW1 5737   8.551   4.350   1.950
 1638SOL    HW2 5738   8.405   4.347   1.911
 1639SOL     OW 5739   1.630   3.641   3.110
 1639SOL    HW1 5740   1.540   3.670   3.099
 1639SOL    HW2 5741   1.677   3.718   3.143
 1640SOL     OW 5742   3.295  10.261   5.434
 1640SOL    HW1 5743   3.340  10.178   5.418
 1640SOL    HW2 5744   3.360  10.315   5.479
 1641SOL     OW 5745   2.599   4.999   0.658
 1641SOL    HW1 5746   2.530   5.041   0.606
 1641SOL    HW2 5747   2.651   4.951   0.593
 1642SOL     OW 5748   6.179   3.462   0.111
 1642SOL    HW1 5749   6.236   3.410   0.055
 1642SOL    HW2 5750   6.198   3.553   0.087
 1643SOL     OW 5751   3.921   5.699   0.994
 1643SOL    HW1 5752   3.906   5.663   1.081
 1643SOL    HW2 5753   3.852   5.764   0.981
 1644SOL     OW 5754   2.304   8.108   1.552
 1644SOL    HW1 5755   2.292   8.107   1.457
 1644SOL    HW2 5756   2.260   8.029   1.582
 1645SOL     OW 5757   7.164   8.825   2.389
 1645SOL    HW1 5758   7.125   8.757   2.444
 1645SOL    HW2 5759   7.233   8.780   2.340
 1646SOL     OW 5760   5.919   7.903   1.662
 1646SOL    HW1 5761   6.014   7.914   1.672
 1646SOL    HW2 5762   5.910   7.844   1.587
 1647SOL     OW 5763   3.295   5.760   0.330
 1647SOL    HW1 5764   3.262   5.729   0.246
 1647SOL    HW2 5765   3.302   5.680   0.384
 1648SOL     OW 5766   6.899   6.323   0.511
 1648SOL    HW1 5767   6.842   6.353   0.582
 1648SOL    HW2 5768   6.983   6.366   0.528
 1649SOL     OW 5769   8.332   8.318   4.509
 1649SOL    HW1 5770   8.314   8.316   4.415
 1649SOL    HW2 5771   8.337   8.226   4.534
 1650SOL     OW 5772   1.745  10.216   5.257
 1650SOL    HW1 5773   1.738  10.265   5.338
 1650SOL    HW2 5774   1.702  10.271   5.191
 1651SOL     OW 5775   2.303   8.597   2.912
 1651SOL    HW1 5776   2.320   8.503   2.920
 1651SOL    HW2 5777   2.343   8.621   2.829
 1652SOL     OW 5778  -0.637   2.236   2.449
 1652SOL    HW1 5779  -0.729   2.230   2.423
 1652SOL    HW2 5780  -0.589   2.196   2.377
 1653SOL     OW 5781   7.256   3.708   1.354
 1653SOL    HW1 5782   7.220   3.624   1.385
 1653SOL    HW2 5783   7.183   3.750   1.309
 1654SOL     OW 5784  -1.737   4.552   6.481
 1654SOL    HW1 5785  -1.795   4.476   6.475
 1654SOL    HW2 5786  -1.797   4.626   6.498
 1655SOL     OW 5787   2.913  10.042   6.326
 1655SOL    HW1 5788   2.830  10.023   6.369
 1655SOL    HW2 5789   2.926   9.970   6.264
 1656SOL     OW 5790   7.317   6.635   2.661
 1656SOL    HW1 5791   7.300   6.585   2.581
 1656SOL    HW2 5792   7.231   6.668   2.688
 1657SOL     OW 5793   5.093   8.873   5.463
 1657SOL    HW1 5794   5.136   8.801   5.418
 1657SOL    HW2 5795   5.145   8.886   5.542
 1658SOL     OW 5796   3.743   3.463   0.954
 1658SOL    HW1 5797   3.758   3.483   0.862
 1658SOL    HW2 5798   3.754   3.368   0.960
 1659SOL     OW 5799   3.808   8.863   2.145
 1659SOL    HW1 5800   3.739   8.817   2.191
 1659SOL    HW2 5801   3.875   8.797   2.128
 1660SOL     OW 5802   6.629   7.856   0.633
 1660SOL    HW1 5803   6.623   7.945   0.667
 1660SOL    HW2 5804   6.708   7.856   0.579
 1661SOL     OW 5805   5.193   5.100   6.151
 1661SOL    HW1 5806   5.270   5.049   6.178
 1661SOL    HW2 5807   5.186   5.169   6.216
 1662SOL     OW 5808   5.709   8.819   2.829
 1662SOL    HW1 5809   5.696   8.726   2.847
 1662SOL    HW2 5810   5.804   8.829   2.824
 1663SOL     OW 5811   0.964   5.272   4.565
 1663SOL    HW1 5812   1.031   5.292   4.500
 1663SOL    HW2 5813   1.010   5.223   4.633
 1664SOL     OW 5814   3.378   9.076   6.094
 1664SOL    HW1 5815   3.316   9.004   6.105
 1664SOL    HW2 5816   3.463   9.033   6.087
 1665SOL     OW 5817   1.620   4.212   0.311
 1665SOL    HW1 5818   1.659   4.299   0.304
 1665SOL    HW2 5819   1.694   4.153   0.322
 1666SOL     OW 5820   6.667  10.763   6.406
 1666SOL    HW1 5821   6.593  10.706   6.384
 1666SOL    HW2 5822   6.738  10.731   6.350
 1667SOL     OW 5823   2.699   7.581   4.983
 1667SOL    HW1 5824   2.794   7.589   4.982
 1667SOL    HW2 5825   2.668   7.662   4.943
 1668SOL     OW 5826   5.512   2.599   0.173
 1668SOL    HW1 5827   5.436   2.640   0.215
 1668SOL    HW2 5828   5.474   2.530   0.119
 1669SOL     OW 5829   0.758   7.312   4.052
 1669SOL    HW1 5830   0.737   7.225   4.085
 1669SOL    HW2 5831   0.783   7.362   4.131
 1670SOL     OW 5832   5.661   4.448   0.234
 1670SOL    HW1 5833   5.690   4.366   0.274
 1670SOL    HW2 5834   5.735   4.508   0.246
 1671SOL     OW 5835   8.306   4.092   0.823
 1671SOL    HW1 5836   8.309   4.157   0.894
 1671SOL    HW2 5837   8.216   4.058   0.827
 1672SOL     OW 5838   4.103   8.963   5.486
 1672SOL    HW1 5839   4.131   8.974   5.396
 1672SOL    HW2 5840   4.177   8.920   5.530
 1673SOL     OW 5841   2.867   1.684   0.656
 1673SOL    HW1 5842   2.954   1.717   0.634
 1673SOL    HW2 5843   2.840   1.735   0.732
 1674SOL     OW 5844   3.346   3.901   5.946
 1674SOL    HW1 5845   3.355   3.961   5.873
 1674SOL    HW2 5846   3.434   3.866   5.959
 1675SOL     OW 5847   0.178   9.326   5.150
 1675SOL    HW1 5848   0.113   9.334   5.221
 1675SOL    HW2 5849   0.131   9.281   5.080
 1676SOL     OW 5850   1.068   1.999   1.058
 1676SOL    HW1 5851   1.131   2.071   1.049
 1676SOL    HW2 5852   0.984   2.038   1.033
 1677SOL     OW 5853   7.113   9.162   6.280
 1677SOL    HW1 5854   7.072   9.080   6.308
 1677SOL    HW2 5855   7.101   9.164   6.186
 1678SOL     OW 5856   4.471   4.327   1.904
 1678SOL    HW1 5857   4.376   4.316   1.911
 1678SOL    HW2 5858   4.508   4.265   1.966
 1679SOL     OW 5859   7.090   5.287   3.605
 1679SOL    HW1 5860   7.058   5.321   3.688
 1679SOL    HW2 5861   7.048   5.342   3.539
 1680SOL     OW 5862   5.378   6.925   6.305
 1680SOL    HW1 5863   5.334   6.955   6.225
 1680SOL    HW2 5864   5.319   6.951   6.376
 1681SOL     OW 5865   6.024   9.583   3.660
 1681SOL    HW1 5866   6.087   9.513   3.643
 1681SOL    HW2 5867   6.063   9.635   3.730
 1682SOL     OW 5868   5.711   6.171   2.467
 1682SOL    HW1 5869   5.651   6.144   2.398
 1682SOL    HW2 5870   5.655   6.212   2.533
 1683SOL     OW 5871   3.528   6.039   6.375
 1683SOL    HW1 5872   3.563   6.057   6.463
 1683SOL    HW2 5873   3.436   6.017   6.390
 1684SOL     OW 5874   7.016   7.981   3.518
 1684SOL    HW1 5875   7.011   8.066   3.562
 1684SOL    HW2 5876   7.038   8.002   3.428
 1685SOL     OW 5877   6.872   1.069   1.345
 1685SOL    HW1 5878   6.776   1.065   1.345
 1685SOL    HW2 5879   6.895   1.105   1.430
 1686SOL     OW 5880   8.381   2.586   0.026
 1686SOL    HW1 5881   8.379   2.583   0.121
 1686SOL    HW2 5882   8.417   2.501  -0.000
 1687SOL     OW 5883   4.329   3.346   4.484
 1687SOL    HW1 5884   4.265   3.275   4.482
 1687SOL    HW2 5885   4.337   3.369   4.576
 1688SOL     OW 5886   7.866   3.572   1.830
 1688SOL    HW1 5887   7.809   3.501   1.860
 1688SOL    HW2 5888   7.806   3.643   1.808
 1689SOL     OW 5889   0.483   8.080   4.156
 1689SOL    HW1 5890   0.575   8.074   4.132
 1689SOL    HW2 5891   0.483   8.114   4.245
 1690SOL     OW 5892   6.945   2.557   2.125
 1690SOL    HW1 5893   6.909   2.473   2.154
 1690SOL    HW2 5894   7.016   2.533   2.066
 1691SOL     OW 5895   1.533   8.849   4.035
 1691SOL    HW1 5896   1.612   8.888   3.999
 1691SOL    HW2 5897   1.491   8.919   4.085
 1692SOL     OW 5898   1.014   0.893   0.922
 1692SOL    HW1 5899   0.959   0.814   0.918
 1692SOL    HW2 5900   1.069   0.888   0.844
 1693SOL     OW 5901   6.479   3.677   1.317
 1693SOL    HW1 5902   6.438   3.752   1.360
 1693SOL    HW2 5903   6.476   3.607   1.382
 1694SOL     OW 5904   1.813   5.617   6.519
 1694SOL    HW1 5905   1.720   5.606   6.538
 1694SOL    HW2 5906   1.827   5.566   6.439
 1695SOL     OW 5907   6.944   6.899   0.846
 1695SOL    HW1 5908   6.933   6.922   0.754
 1695SOL    HW2 5909   6.995   6.971   0.883
 1696SOL     OW 5910   2.497   4.606   3.789
 1696SOL    HW1 5911   2.409   4.633   3.816
 1696SOL    HW2 5912   2.516   4.529   3.844
 1697SOL     OW 5913   0.073   1.425   1.378
 1697SOL    HW1 5914   0.167   1.410   1.383
 1697SOL    HW2 5915   0.063   1.490   1.309
 1698SOL     OW 5916   7.673   9.940   4.234
 1698SOL    HW1 5917   7.751   9.992   4.221
 1698SOL    HW2 5918   7.700   9.850   4.215
 1699SOL     OW 5919   6.641   8.869   5.740
 1699SOL    HW1 5920   6.669   8.941   5.796
 1699SOL    HW2 5921   6.546   8.875   5.738
 1700SOL     OW 5922   8.190   5.242   0.701
 1700SOL    HW1 5923   8.105   5.214   0.735
 1700SOL    HW2 5924   8.169   5.315   0.643
 1701SOL     OW 5925   4.730  11.246   6.402
 1701SOL    HW1 5926   4.798  11.254   6.469
 1701SOL    HW2 5927   4.701  11.336   6.386
 1702SOL     OW 5928   4.231   9.438   5.184
 1702SOL    HW1 5929   4.178   9.364   5.214
 1702SOL    HW2 5930   4.264   9.478   5.264
 1703SOL     OW 5931   7.998   6.255   0.977
 1703SOL    HW1 5932   7.982   6.210   0.894
 1703SOL    HW2 5933   8.058   6.197   1.024
 1704SOL     OW 5934   7.035   8.551   5.003
 1704SOL    HW1 5935   6.947   8.527   5.030
 1704SOL    HW2 5936   7.040   8.645   5.020
 1705SOL     OW 5937   3.287   1.060   1.748
 1705SOL    HW1 5938   3.228   0.994   1.712
 1705SOL    HW2 5939   3.303   1.120   1.675
 1706SOL     OW 5940   1.187   4.812   3.080
 1706SOL    HW1 5941   1.107   4.770   3.048
 1706SOL    HW2 5942   1.166   4.905   3.084
 1707SOL     OW 5943   6.202   6.145   6.539
 1707SOL    HW1 5944   6.148   6.069   6.561
 1707SOL    HW2 5945   6.252   6.163   6.618
 1708SOL     OW 5946   5.046   5.840   4.304
 1708SOL    HW1 5947   5.040   5.797   4.389
 1708SOL    HW2 5948   4.965   5.892   4.298
 1709SOL     OW 5949   7.769   5.619   1.648
 1709SOL    HW1 5950   7.678   5.633   1.673
 1709SOL    HW2 5951   7.816   5.696   1.680
 1710SOL     OW 5952  -0.132   7.682   5.615
 1710SOL    HW1 5953  -0.075   7.727   5.676
 1710SOL    HW2 5954  -0.168   7.609   5.665
 1711SOL     OW 5955   4.860   7.566   5.081
 1711SOL    HW1 5956   4.947   7.604   5.093
 1711SOL    HW2 5957   4.800   7.628   5.123
 1712SOL     OW 5958   4.570  10.429   5.028
 1712SOL    HW1 5959   4.585  10.353   5.084
 1712SOL    HW2 5960   4.621  10.499   5.068
 1713SOL     OW 5961  -0.166   3.735   5.863
 1713SOL    HW1 5962  -0.200   3.741   5.774
 1713SOL    HW2 5963  -0.116   3.816   5.875
 1714SOL     OW 5964  -1.711   3.737   5.244
 1714SOL    HW1 5965  -1.644   3.769   5.304
 1714SOL    HW2 5966  -1.674   3.750   5.157
 1715SOL     OW 5967   0.310   4.615   3.608
 1715SOL    HW1 5968   0.218   4.606   3.634
 1715SOL    HW2 5969   0.351   4.532   3.633
 1716SOL     OW 5970   0.553   0.893   0.551
 1716SOL    HW1 5971   0.638   0.886   0.507
 1716SOL    HW2 5972   0.572   0.875   0.643
 1717SOL     OW 5973   4.489   5.322   0.194
 1717SOL    HW1 5974   4.417   5.262   0.171
 1717SOL    HW2 5975   4.516   5.360   0.110
 1718SOL     OW 5976   4.692  10.735   5.597
 1718SOL    HW1 5977   4.706  10.751   5.504
 1718SOL    HW2 5978   4.696  10.639   5.606
 1719SOL     OW 5979   0.851   6.477   6.034
 1719SOL    HW1 5980   0.864   6.428   5.952
 1719SOL    HW2 5981   0.784   6.542   6.011
 1720SOL     OW 5982   1.909   6.616   5.413
 1720SOL    HW1 5983   1.930   6.658   5.496
 1720SOL    HW2 5984   1.817   6.590   5.422
 1721SOL     OW 5985   2.707   3.595   5.969
 1721SOL    HW1 5986   2.655   3.665   6.009
 1721SOL    HW2 5987   2.753   3.554   6.043
 1722SOL     OW 5988   4.517   4.335   6.055
 1722SOL    HW1 5989   4.475   4.384   6.125
 1722SOL    HW2 5990   4.456   4.264   6.034
 1723SOL     OW 5991   6.701   8.621   5.598
 1723SOL    HW1 5992   6.777   8.598   5.651
 1723SOL    HW2 5993   6.667   8.701   5.639
 1724SOL     OW 5994   4.906   1.529   2.157
 1724SOL    HW1 5995   4.832   1.482   2.195
 1724SOL    HW2 5996   4.978   1.466   2.161
 1725SOL     OW 5997  -0.178   7.549   5.138
 1725SOL    HW1 5998  -0.124   7.471   5.147
 1725SOL    HW2 5999  -0.162   7.599   5.217
 1726SOL     OW 6000   7.444   2.760   0.162
 1726SOL    HW1 6001   7.537   2.785   0.155
 1726SOL    HW2 6002   7.401   2.838   0.196
 1727SOL     OW 6003  -0.323   7.872   5.633
 1727SOL    HW1 6004  -0.268   7.795   5.618
 1727SOL    HW2 6005  -0.262   7.943   5.648
 1728SOL     OW 6006   7.024   7.288   0.663
 1728SOL    HW1 6007   6.993   7.243   0.742
 1728SOL    HW2 6008   7.019   7.381   0.686
 1729SOL     OW 6009   5.123   6.969   6.421
 1729SOL    HW1 6010   5.080   6.917   6.488
 1729SOL    HW2 6011   5.054   6.991   6.359
 1730SOL     OW 6012   4.531   2.944   1.006
 1730SOL    HW1 6013   4.483   3.005   0.950
 1730SOL    HW2 6014   4.622   2.973   0.999
 1731SOL     OW 6015   6.545   2.504   2.397
 1731SOL    HW1 6016   6.555   2.584   2.447
 1731SOL    HW2 6017   6.502   2.532   2.316
 1732SOL     OW 6018   5.317   2.580   3.650
 1732SOL    HW1 6019   5.376   2.614   3.583
 1732SOL    HW2 6020   5.231   2.579   3.608
 1733SOL     OW 6021   5.594   8.022   0.617
 1733SOL    HW1 6022   5.517   7.982   0.657
 1733SOL    HW2 6023   5.644   7.948   0.584
 1734SOL     OW 6024   5.651   1.995   2.395
 1734SOL    HW1 6025   5.691   1.942   2.463
 1734SOL    HW2 6026   5.652   2.084   2.430
 1735SOL     OW 6027   6.652   8.802   6.414
 1735SOL    HW1 6028   6.571   8.837   6.450
 1735SOL    HW2 6029   6.684   8.741   6.481
 1736SOL     OW 6030  -1.206   7.227   6.545
 1736SOL    HW1 6031  -1.129   7.206   6.597
 1736SOL    HW2 6032  -1.184   7.307   6.499
 1737SOL     OW 6033   7.686   3.810   1.281
 1737SOL    HW1 6034   7.672   3.902   1.303
 1737SOL    HW2 6035   7.668   3.764   1.363
 1738SOL     OW 6036   6.209   5.569   4.243
 1738SOL    HW1 6037   6.216   5.538   4.153
 1738SOL    HW2 6038   6.252   5.654   4.243
 1739SOL     OW 6039   3.665   8.099   5.959
 1739SOL    HW1 6040   3.719   8.065   6.029
 1739SOL    HW2 6041   3.575   8.089   5.990
 1740SOL     OW 6042   1.501   5.607   5.981
 1740SOL    HW1 6043   1.543   5.530   6.019
 1740SOL    HW2 6044   1.429   5.628   6.041
 1741SOL     OW 6045  -0.608   1.421   2.342
 1741SOL    HW1 6046  -0.602   1.497   2.400
 1741SOL    HW2 6047  -0.557   1.446   2.265
 1742SOL     OW 6048   2.189   1.124   0.619
 1742SOL    HW1 6049   2.281   1.113   0.596
 1742SOL    HW2 6050   2.151   1.037   0.610
 1743SOL     OW 6051   5.854  10.003   6.641
 1743SOL    HW1 6052   5.900  10.060   6.702
 1743SOL    HW2 6053   5.802  10.062   6.587
 1744SOL     OW 6054  -0.487   7.247   5.033
 1744SOL    HW1 6055  -0.488   7.231   4.939
 1744SOL    HW2 6056  -0.441   7.172   5.070
 1745SOL     OW 6057   2.867   6.719   1.595
 1745SOL    HW1 6058   2.806   6.647   1.578
 1745SOL    HW2 6059   2.864   6.731   1.690
 1746SOL     OW 6060  -0.171   3.434   5.511
 1746SOL    HW1 6061  -0.259   3.471   5.503
 1746SOL    HW2 6062  -0.186   3.341   5.529
 1747SOL     OW 6063   5.893   5.506   0.234
 1747SOL    HW1 6064   5.884   5.597   0.263
 1747SOL    HW2 6065   5.916   5.458   0.314
 1748SOL     OW 6066   6.510   6.105   3.700
 1748SOL    HW1 6067   6.430   6.087   3.651
 1748SOL    HW2 6068   6.547   6.184   3.659
 1749SOL     OW 6069   7.790   8.389   1.389
 1749SOL    HW1 6070   7.781   8.309   1.337
 1749SOL    HW2 6071   7.850   8.444   1.338
 1750SOL     OW 6072   8.845   8.481   3.751
 1750SOL    HW1 6073   8.783   8.448   3.687
 1750SOL    HW2 6074   8.851   8.575   3.733
 1751SOL     OW 6075   3.572   2.467   3.221
 1751SOL    HW1 6076   3.629   2.514   3.160
 1751SOL    HW2 6077   3.492   2.520   3.224
 1752SOL     OW 6078   2.421  10.099   4.948
 1752SOL    HW1 6079   2.445  10.035   5.015
 1752SOL    HW2 6080   2.495  10.099   4.887
 1753SOL     OW 6081   2.498   6.460   0.614
 1753SOL    HW1 6082   2.456   6.526   0.559
 1753SOL    HW2 6083   2.587   6.453   0.579
 1754SOL     OW 6084   1.813   6.619   2.270
 1754SOL    HW1 6085   1.833   6.621   2.364
 1754SOL    HW2 6086   1.777   6.531   2.256
 1755SOL     OW 6087  -0.255   7.440   6.474
 1755SOL    HW1 6088  -0.271   7.394   6.556
 1755SOL    HW2 6089  -0.205   7.379   6.420
 1756SOL     OW 6090   0.520   6.414   6.431
 1756SOL    HW1 6091   0.597   6.358   6.436
 1756SOL    HW2 6092   0.528   6.459   6.347
 1757SOL     OW 6093  -1.565   2.437   4.060
 1757SOL    HW1 6094  -1.551   2.366   3.997
 1757SOL    HW2 6095  -1.654   2.423   4.092
 1758SOL     OW 6096   3.121   4.479   2.003
 1758SOL    HW1 6097   3.037   4.455   2.042
 1758SOL    HW2 6098   3.177   4.500   2.077
 1759SOL     OW 6099   6.303   6.679   6.353
 1759SOL    HW1 6100   6.216   6.659   6.390
 1759SOL    HW2 6101   6.356   6.702   6.429
 1760SOL     OW 6102   1.122   8.972   5.527
 1760SOL    HW1 6103   1.212   8.981   5.496
 1760SOL    HW2 6104   1.070   8.963   5.447
 1761SOL     OW 6105   3.728   8.424   1.507
 1761SOL    HW1 6106   3.674   8.463   1.576
 1761SOL    HW2 6107   3.692   8.337   1.494
 1762SOL     OW 6108   1.660  10.007   4.671
 1762SOL    HW1 6109   1.731  10.069   4.652
 1762SOL    HW2 6110   1.582  10.049   4.637
 1763SOL     OW 6111   1.760   6.872   2.131
 1763SOL    HW1 6112   1.753   6.800   2.194
 1763SOL    HW2 6113   1.738   6.832   2.047
 1764SOL     OW 6114  -0.395   4.329   4.725
 1764SOL    HW1 6115  -0.381   4.287   4.810
 1764SOL    HW2 6116  -0.387   4.423   4.744
 1765SOL     OW 6117   5.194   6.523   1.725
 1765SOL    HW1 6118   5.290   6.526   1.728
 1765SOL    HW2 6119   5.171   6.587   1.657
 1766SOL     OW 6120   1.508   2.763   0.884
 1766SOL    HW1 6121   1.515   2.848   0.841
 1766SOL    HW2 6122   1.443   2.715   0.833
 1767SOL     OW 6123   4.519   6.371   0.358
 1767SOL    HW1 6124   4.541   6.458   0.324
 1767SOL    HW2 6125   4.516   6.382   0.453
 1768SOL     OW 6126   1.583   9.305   6.593
 1768SOL    HW1 6127   1.549   9.357   6.666
 1768SOL    HW2 6128   1.617   9.226   6.635
 1769SOL     OW 6129   6.766   9.122   6.488
 1769SOL    HW1 6130   6.795   9.210   6.511
 1769SOL    HW2 6131   6.672   9.122   6.506
 1770SOL     OW 6132   2.077  10.461   5.003
 1770SOL    HW1 6133   2.156  10.421   5.039
 1770SOL    HW2 6134   2.091  10.460   4.908
 1771SOL     OW 6135   0.142   5.092   5.680
 1771SOL    HW1 6136   0.142   5.013   5.734
 1771SOL    HW2 6137   0.060   5.136   5.703
 1772SOL     OW 6138   5.114   3.734   2.242
 1772SOL    HW1 6139   5.075   3.765   2.325
 1772SOL    HW2 6140   5.094   3.641   2.240
 1773SOL     OW 6141   6.887   7.904   0.529
 1773SOL    HW1 6142   6.982   7.903   0.538
 1773SOL    HW2 6143   6.870   7.972   0.464
 1774SOL     OW 6144   5.316   5.484   4.453
 1774SOL    HW1 6145   5.382   5.415   4.445
 1774SOL    HW2 6146   5.266   5.478   4.371
 1775SOL     OW 6147   7.532   4.414   2.203
 1775SOL    HW1 6148   7.597   4.383   2.139
 1775SOL    HW2 6149   7.507   4.501   2.171
 1776SOL     OW 6150   1.700   4.452   2.696
 1776SOL    HW1 6151   1.773   4.391   2.711
 1776SOL    HW2 6152   1.741   4.530   2.659
 1777SOL     OW 6153  -1.802   4.034   6.299
 1777SOL    HW1 6154  -1.806   4.048   6.204
 1777SOL    HW2 6155  -1.792   3.940   6.309
 1778SOL     OW 6156   3.670   2.841   0.485
 1778SOL    HW1 6157   3.627   2.776   0.429
 1778SOL    HW2 6158   3.616   2.920   0.476
 1779SOL     OW 6159   2.199   3.509   0.436
 1779SOL    HW1 6160   2.239   3.427   0.407
 1779SOL    HW2 6161   2.217   3.512   0.530
 1780SOL     OW 6162   0.774   5.398   3.733
 1780SOL    HW1 6163   0.827   5.361   3.662
 1780SOL    HW2 6164   0.744   5.322   3.783
 1781SOL     OW 6165   0.943   9.537   6.091
 1781SOL    HW1 6166   0.919   9.628   6.105
 1781SOL    HW2 6167   0.869   9.500   6.042
 1782SOL     OW 6168   6.114   7.656   6.231
 1782SOL    HW1 6169   6.053   7.727   6.211
 1782SOL    HW2 6170   6.069   7.604   6.298
 1783SOL     OW 6171   2.694   7.937   6.482
 1783SOL    HW1 6172   2.708   7.971   6.393
 1783SOL    HW2 6173   2.617   7.881   6.475
 1784SOL     OW 6174   7.185   4.615   0.250
 1784SOL    HW1 6175   7.255   4.649   0.194
 1784SOL    HW2 6176   7.184   4.675   0.325
 1785SOL     OW 6177  -0.714   8.120   6.190
 1785SOL    HW1 6178  -0.634   8.120   6.242
 1785SOL    HW2 6179  -0.776   8.070   6.242
 1786SOL     OW 6180   8.791   7.260   0.796
 1786SOL    HW1 6181   8.869   7.308   0.769
 1786SOL    HW2 6182   8.721   7.294   0.740
 1787SOL     OW 6183   4.585   2.099   1.806
 1787SOL    HW1 6184   4.559   2.191   1.800
 1787SOL    HW2 6185   4.659   2.100   1.867
 1788SOL     OW 6186   4.457   5.905   1.176
 1788SOL    HW1 6187   4.379   5.883   1.125
 1788SOL    HW2 6188   4.472   5.998   1.156
 1789SOL     OW 6189   1.299   8.457   6.520
 1789SOL    HW1 6190   1.301   8.552   6.513
 1789SOL    HW2 6191   1.218   8.438   6.567
 1790SOL     OW 6192   0.652   4.147   6.400
 1790SOL    HW1 6193   0.648   4.055   6.375
 1790SOL    HW2 6194   0.583   4.189   6.349
 1791SOL     OW 6195   5.227   5.266   2.836
 1791SOL    HW1 6196   5.280   5.345   2.830
 1791SOL    HW2 6197   5.234   5.240   2.927
 1792SOL     OW 6198   5.219   3.646   2.962
 1792SOL    HW1 6199   5.145   3.599   2.922
 1792SOL    HW2 6200   5.198   3.650   3.055
 1793SOL     OW 6201   6.160   7.145   6.594
 1793SOL    HW1 6202   6.135   7.082   6.662
 1793SOL    HW2 6203   6.102   7.124   6.520
 1794SOL     OW 6204  -0.944   3.513   4.814
 1794SOL    HW1 6205  -0.854   3.546   4.806
 1794SOL    HW2 6206  -0.956   3.458   4.736
 1795SOL     OW 6207   7.073   8.636   4.706
 1795SOL    HW1 6208   7.107   8.576   4.639
 1795SOL    HW2 6209   6.986   8.602   4.726
 1796SOL     OW 6210   5.162   1.990   0.770
 1796SOL    HW1 6211   5.164   1.902   0.734
 1796SOL    HW2 6212   5.127   1.979   0.859
 1797SOL     OW 6213   5.793   3.457   1.425
 1797SOL    HW1 6214   5.879   3.422   1.448
 1797SOL    HW2 6215   5.732   3.408   1.480
 1798SOL     OW 6216   5.091   7.879   2.932
 1798SOL    HW1 6217   5.041   7.931   2.868
 1798SOL    HW2 6218   5.024   7.833   2.983
 1799SOL     OW 6219   5.574   8.795   5.514
 1799SOL    HW1 6220   5.655   8.846   5.518
 1799SOL    HW2 6221   5.513   8.850   5.466
 1800SOL     OW 6222   0.519   4.616   4.224
 1800SOL    HW1 6223   0.461   4.566   4.282
 1800SOL    HW2 6224   0.570   4.671   4.283
 1801SOL     OW 6225   1.854   3.943   5.276
 1801SOL    HW1 6226   1.896   3.858   5.286
 1801SOL    HW2 6227   1.903   4.002   5.335
 1802SOL     OW 6228   6.220   7.427   0.060
 1802SOL    HW1 6229   6.280   7.416   0.135
 1802SOL    HW2 6230   6.272   7.475  -0.004
 1803SOL     OW 6231   5.342   4.463   4.325
 1803SOL    HW1 6232   5.352   4.414   4.406
 1803SOL    HW2 6233   5.268   4.421   4.281
 1804SOL     OW 6234   2.817   7.059   2.330
 1804SOL    HW1 6235   2.909   7.054   2.302
 1804SOL    HW2 6236   2.818   7.026   2.420
 1805SOL     OW 6237   7.314   6.539   3.893
 1805SOL    HW1 6238   7.341   6.573   3.808
 1805SOL    HW2 6239   7.370   6.585   3.956
 1806SOL     OW 6240  -1.089   2.225   3.329
 1806SOL    HW1 6241  -1.138   2.237   3.411
 1806SOL    HW2 6242  -1.145   2.168   3.276
 1807SOL     OW 6243   4.347   3.464   5.763
 1807SOL    HW1 6244   4.316   3.548   5.728
 1807SOL    HW2 6245   4.394   3.424   5.690
 1808SOL     OW 6246   9.412   7.474   0.400
 1808SOL    HW1 6247   9.341   7.498   0.340
 1808SOL    HW2 6248   9.387   7.388   0.433
 1809SOL     OW 6249   4.570   5.081   2.882
 1809SOL    HW1 6250   4.550   5.170   2.853
 1809SOL    HW2 6251   4.662   5.069   2.862
 1810SOL     OW 6252   4.038   3.878   4.710
 1810SOL    HW1 6253   4.005   3.918   4.790
 1810SOL    HW2 6254   4.047   3.785   4.732
 1811SOL     OW 6255   7.820   6.759   3.575
 1811SOL    HW1 6256   7.813   6.731   3.666
 1811SOL    HW2 6257   7.869   6.842   3.580
 1812SOL     OW 6258   3.449   9.989   5.397
 1812SOL    HW1 6259   3.529  10.018   5.353
 1812SOL    HW2 6260   3.459   9.894   5.405
 1813SOL     OW 6261   2.425   7.906   5.506
 1813SOL    HW1 6262   2.378   7.948   5.578
 1813SOL    HW2 6263   2.494   7.969   5.483
 1814SOL     OW 6264   6.456   7.928   3.249
 1814SOL    HW1 6265   6.495   8.005   3.291
 1814SOL    HW2 6266   6.373   7.960   3.213
 1815SOL     OW 6267  -0.512   5.266   4.427
 1815SOL    HW1 6268  -0.565   5.331   4.473
 1815SOL    HW2 6269  -0.450   5.319   4.376
 1816SOL     OW 6270   7.451   0.961   0.678
 1816SOL    HW1 6271   7.422   1.034   0.734
 1816SOL    HW2 6272   7.423   0.986   0.590
 1817SOL     OW 6273  -0.530   3.370   4.025
 1817SOL    HW1 6274  -0.494   3.435   4.086
 1817SOL    HW2 6275  -0.485   3.387   3.942
 1818SOL     OW 6276   4.737   4.920   0.237
 1818SOL    HW1 6277   4.739   4.841   0.290
 1818SOL    HW2 6278   4.823   4.960   0.251
 1819SOL     OW 6279   8.360   7.986   2.223
 1819SOL    HW1 6280   8.453   8.004   2.223
 1819SOL    HW2 6281   8.354   7.890   2.223
 1820SOL     OW 6282   5.026   2.474   0.720
 1820SOL    HW1 6283   4.995   2.532   0.650
 1820SOL    HW2 6284   4.958   2.406   0.727
 1821SOL     OW 6285   6.113  10.532   5.692
 1821SOL    HW1 6286   6.087  10.503   5.780
 1821SOL    HW2 6287   6.149  10.620   5.705
 1822SOL     OW 6288   1.294   1.144   0.096
 1822SOL    HW1 6289   1.257   1.071   0.146
 1822SOL    HW2 6290   1.224   1.209   0.095
 1823SOL     OW 6291   3.776   8.513   2.057
 1823SOL    HW1 6292   3.811   8.451   2.122
 1823SOL    HW2 6293   3.852   8.564   2.030
 1824SOL     OW 6294  -0.328   3.400   3.455
 1824SOL    HW1 6295  -0.293   3.314   3.431
 1824SOL    HW2 6296  -0.305   3.411   3.547
 1825SOL     OW 6297   5.621   8.848   5.139
 1825SOL    HW1 6298   5.661   8.761   5.135
 1825SOL    HW2 6299   5.688   8.907   5.103
 1826SOL     OW 6300   2.780   2.034   1.620
 1826SOL    HW1 6301   2.813   1.970   1.682
 1826SOL    HW2 6302   2.756   1.983   1.543
 1827SOL     OW 6303   5.232   0.956   0.648
 1827SOL    HW1 6304   5.182   0.989   0.573
 1827SOL    HW2 6305   5.254   0.866   0.624
 1828SOL     OW 6306   2.768   4.708   5.991
 1828SOL    HW1 6307   2.818   4.628   5.978
 1828SOL    HW2 6308   2.692   4.682   6.043
 1829SOL     OW 6309   1.915   9.017   5.913
 1829SOL    HW1 6310   1.842   8.958   5.927
 1829SOL    HW2 6311   1.906   9.047   5.822
 1830SOL     OW 6312   8.816   3.785   0.446
 1830SOL    HW1 6313   8.791   3.696   0.471
 1830SOL    HW2 6314   8.810   3.835   0.527
 1831SOL     OW 6315   5.740   4.901   0.312
 1831SOL    HW1 6316   5.684   4.972   0.344
 1831SOL    HW2 6317   5.679   4.830   0.290
 1832SOL     OW 6318   6.402   4.921   0.451
 1832SOL    HW1 6319   6.420   4.879   0.535
 1832SOL    HW2 6320   6.314   4.892   0.429
 1833SOL     OW 6321   6.346   6.040   4.854
 1833SOL    HW1 6322   6.362   5.953   4.891
 1833SOL    HW2 6323   6.386   6.037   4.767
 1834SOL     OW 6324   4.413   2.954   2.642
 1834SOL    HW1 6325   4.347   2.886   2.625
 1834SOL    HW2 6326   4.419   2.958   2.737
 1835SOL     OW 6327   8.222   5.783   2.838
 1835SOL    HW1 6328   8.229   5.696   2.876
 1835SOL    HW2 6329   8.145   5.822   2.881
 1836SOL     OW 6330   3.381   6.909   5.663
 1836SOL    HW1 6331   3.446   6.860   5.714
 1836SOL    HW2 6332   3.430   6.980   5.622
 1837SOL     OW 6333   0.086   1.914   1.419
 1837SOL    HW1 6334   0.070   1.827   1.455
 1837SOL    HW2 6335   0.016   1.968   1.456
 1838SOL     OW 6336   6.511   7.246   2.315
 1838SOL    HW1 6337   6.507   7.331   2.271
 1838SOL    HW2 6338   6.579   7.198   2.268
 1839SOL     OW 6339   2.757   9.511   5.949
 1839SOL    HW1 6340   2.704   9.460   6.011
 1839SOL    HW2 6341   2.704   9.513   5.869
 1840SOL     OW 6342   4.957   7.531   5.920
 1840SOL    HW1 6343   5.049   7.530   5.948
 1840SOL    HW2 6344   4.943   7.621   5.889
 1841SOL     OW 6345   4.809   5.902   0.787
 1841SOL    HW1 6346   4.844   5.927   0.873
 1841SOL    HW2 6347   4.878   5.848   0.748
 1842SOL     OW 6348   3.431   2.402   1.826
 1842SOL    HW1 6349   3.346   2.446   1.816
 1842SOL    HW2 6350   3.446   2.361   1.741
 1843SOL     OW 6351   5.101   7.165   5.276
 1843SOL    HW1 6352   5.124   7.208   5.194
 1843SOL    HW2 6353   5.024   7.213   5.307
 1844SOL     OW 6354   1.573   8.084   6.217
 1844SOL    HW1 6355   1.614   8.011   6.264
 1844SOL    HW2 6356   1.514   8.124   6.281
 1845SOL     OW 6357   3.664   8.973   5.402
 1845SOL    HW1 6358   3.744   8.993   5.451
 1845SOL    HW2 6359   3.666   8.878   5.389
 1846SOL     OW 6360   2.030   4.524   5.550
 1846SOL    HW1 6361   1.952   4.546   5.500
 1846SOL    HW2 6362   2.062   4.608   5.584
 1847SOL     OW 6363   0.975   4.030   2.233
 1847SOL    HW1 6364   0.902   4.049   2.174
 1847SOL    HW2 6365   0.984   4.110   2.285
 1848SOL     OW 6366   2.471   2.789   0.885
 1848SOL    HW1 6367   2.456   2.785   0.979
 1848SOL    HW2 6368   2.564   2.811   0.876
 1849SOL     OW 6369  -0.649   4.895   4.493
 1849SOL    HW1 6370  -0.634   4.952   4.418
 1849SOL    HW2 6371  -0.562   4.883   4.532
 1850SOL     OW 6372   2.698  10.050   5.905
 1850SOL    HW1 6373   2.783  10.065   5.861
 1850SOL    HW2 6374   2.671  10.137   5.934
 1851SOL     OW 6375   4.234   8.502   1.851
 1851SOL    HW1 6376   4.282   8.420   1.843
 1851SOL    HW2 6377   4.266   8.556   1.779
 1852SOL     OW 6378   3.501   6.661   6.120
 1852SOL    HW1 6379   3.409   6.686   6.105
 1852SOL    HW2 6380   3.498   6.604   6.196
 1853SOL     OW 6381   2.490   9.186   4.508
 1853SOL    HW1 6382   2.476   9.278   4.489
 1853SOL    HW2 6383   2.510   9.184   4.602
 1854SOL     OW 6384   4.239   9.057   4.005
 1854SOL    HW1 6385   4.320   9.103   3.981
 1854SOL    HW2 6386   4.234   9.067   4.100
 1855SOL     OW 6387   0.217   3.497   2.999
 1855SOL    HW1 6388   0.229   3.426   3.063
 1855SOL    HW2 6389   0.154   3.556   3.040
 1856SOL     OW 6390   6.018   4.362   2.514
 1856SOL    HW1 6391   5.986   4.404   2.594
 1856SOL    HW2 6392   6.113   4.365   2.521
 1857SOL     OW 6393   7.592   6.487   1.027
 1857SOL    HW1 6394   7.591   6.582   1.033
 1857SOL    HW2 6395   7.621   6.468   0.938
 1858SOL     OW 6396  -0.072   4.116   4.830
 1858SOL    HW1 6397  -0.092   4.066   4.751
 1858SOL    HW2 6398   0.020   4.098   4.847
 1859SOL     OW 6399   0.369   6.473   3.756
 1859SOL    HW1 6400   0.399   6.481   3.666
 1859SOL    HW2 6401   0.328   6.387   3.761
 1860SOL     OW 6402   9.937   8.362   1.910
 1860SOL    HW1 6403  10.029   8.341   1.922
 1860SOL    HW2 6404   9.936   8.435   1.848
 1861SOL     OW 6405   8.305   7.956   1.721
 1861SOL    HW1 6406   8.278   8.042   1.688
 1861SOL    HW2 6407   8.371   7.975   1.787
 1862SOL     OW 6408   1.842   8.666   3.812
 1862SOL    HW1 6409   1.843   8.596   3.748
 1862SOL    HW2 6410   1.894   8.736   3.771
 1863SOL     OW 6411   7.220   6.800   3.385
 1863SOL    HW1 6412   7.214   6.735   3.314
 1863SOL    HW2 6413   7.249   6.880   3.341
 1864SOL     OW 6414   5.582  10.773   6.503
 1864SOL    HW1 6415   5.600  10.693   6.454
 1864SOL    HW2 6416   5.588  10.746   6.595
 1865SOL     OW 6417   6.241   2.789   1.444
 1865SOL    HW1 6418   6.191   2.804   1.364
 1865SOL    HW2 6419   6.174   2.781   1.513
 1866SOL     OW 6420   4.176   6.537   0.225
 1866SOL    HW1 6421   4.181   6.630   0.203
 1866SOL    HW2 6422   4.155   6.535   0.319
 1867SOL     OW 6423   5.972   7.312   2.955
 1867SOL    HW1 6424   5.878   7.317   2.968
 1867SOL    HW2 6425   6.008   7.375   3.017
 1868SOL     OW 6426  -0.083   8.257   6.646
 1868SOL    HW1 6427  -0.091   8.350   6.626
 1868SOL    HW2 6428  -0.068   8.216   6.561
 1869SOL     OW 6429   1.667   6.884   4.102
 1869SOL    HW1 6430   1.698   6.860   4.189
 1869SOL    HW2 6431   1.572   6.870   4.105
 1870SOL     OW 6432   0.446   4.199   4.512
 1870SOL    HW1 6433   0.441   4.127   4.449
 1870SOL    HW2 6434   0.430   4.158   4.597
 1871SOL     OW 6435   0.738  11.028   5.801
 1871SOL    HW1 6436   0.754  11.049   5.894
 1871SOL    HW2 6437   0.820  10.990   5.771
 1872SOL     OW 6438   3.774   9.196   4.806
 1872SOL    HW1 6439   3.763   9.265   4.741
 1872SOL    HW2 6440   3.736   9.233   4.886
 1873SOL     OW 6441   5.472   7.041   0.670
 1873SOL    HW1 6442   5.521   6.959   0.668
 1873SOL    HW2 6443   5.523   7.100   0.614
 1874SOL     OW 6444   1.102   7.549   5.564
 1874SOL    HW1 6445   1.197   7.545   5.572
 1874SOL    HW2 6446   1.085   7.631   5.518
 1875SOL     OW 6447   7.291   8.084   3.812
 1875SOL    HW1 6448   7.227   8.124   3.871
 1875SOL    HW2 6449   7.260   7.994   3.801
 1876SOL     OW 6450  -0.096   5.582   4.320
 1876SOL    HW1 6451  -0.005   5.560   4.341
 1876SOL    HW2 6452  -0.091   5.620   4.232
 1877SOL     OW 6453   5.958   1.965   2.242
 1877SOL    HW1 6454   6.023   1.967   2.313
 1877SOL    HW2 6455   5.890   2.026   2.271
 1878SOL     OW 6456   1.486   6.862   1.673
 1878SOL    HW1 6457   1.462   6.769   1.667
 1878SOL    HW2 6458   1.467   6.897   1.587
 1879SOL     OW 6459   6.465   2.237   2.059
 1879SOL    HW1 6460   6.449   2.189   2.141
 1879SOL    HW2 6461   6.384   2.227   2.010
 1880SOL     OW 6462  -1.539   2.713   4.684
 1880SOL    HW1 6463  -1.633   2.707   4.696
 1880SOL    HW2 6464  -1.527   2.717   4.589
 1881SOL     OW 6465   2.345   2.673   2.230
 1881SOL    HW1 6466   2.308   2.733   2.164
 1881SOL    HW2 6467   2.370   2.730   2.303
 1882SOL     OW 6468   0.784   8.107   3.633
 1882SOL    HW1 6469   0.724   8.088   3.560
 1882SOL    HW2 6470   0.872   8.099   3.594
 1883SOL     OW 6471   7.593   7.370   4.209
 1883SOL    HW1 6472   7.523   7.321   4.167
 1883SOL    HW2 6473   7.552   7.407   4.288
 1884SOL     OW 6474   1.569   3.309   5.641
 1884SOL    HW1 6475   1.642   3.367   5.619
 1884SOL    HW2 6476   1.491   3.366   5.635
 1885SOL     OW 6477   4.617   8.094   4.818
 1885SOL    HW1 6478   4.612   8.107   4.724
 1885SOL    HW2 6479   4.656   8.175   4.852
 1886SOL     OW 6480   6.657   3.971   3.500
 1886SOL    HW1 6481   6.682   3.968   3.592
 1886SOL    HW2 6482   6.670   3.882   3.468
 1887SOL     OW 6483   3.647   8.751   1.888
 1887SOL    HW1 6484   3.673   8.837   1.923
 1887SOL    HW2 6485   3.666   8.689   1.959
 1888SOL     OW 6486   7.019   5.426   3.253
 1888SOL    HW1 6487   7.091   5.474   3.295
 1888SOL    HW2 6488   7.002   5.475   3.173
 1889SOL     OW 6489   8.535   7.425   2.177
 1889SOL    HW1 6490   8.495   7.399   2.095
 1889SOL    HW2 6491   8.629   7.432   2.157
 1890SOL     OW 6492   2.098   5.793   0.176
 1890SOL    HW1 6493   2.095   5.764   0.267
 1890SOL    HW2 6494   2.088   5.713   0.125
 1891SOL     OW 6495   2.964   0.584   0.525
 1891SOL    HW1 6496   2.901   0.627   0.583
 1891SOL    HW2 6497   2.934   0.494   0.520
 1892SOL     OW 6498   2.723   6.891   5.474
 1892SOL    HW1 6499   2.763   6.814   5.433
 1892SOL    HW2 6500   2.749   6.885   5.566
 1893SOL     OW 6501   1.293   7.393   2.856
 1893SOL    HW1 6502   1.315   7.482   2.828
 1893SOL    HW2 6503   1.367   7.366   2.910
 1894SOL     OW 6504   2.924   6.608   0.090
 1894SOL    HW1 6505   2.993   6.594   0.156
 1894SOL    HW2 6506   2.906   6.520   0.056
 1895SOL     OW 6507   4.598   1.498   1.235
 1895SOL    HW1 6508   4.531   1.536   1.292
 1895SOL    HW2 6509   4.564   1.509   1.146
 1896SOL     OW 6510   5.882   8.636   5.640
 1896SOL    HW1 6511   5.884   8.670   5.729
 1896SOL    HW2 6512   5.886   8.541   5.650
 1897SOL     OW 6513   5.929   7.826   3.939
 1897SOL    HW1 6514   6.020   7.800   3.953
 1897SOL    HW2 6515   5.878   7.746   3.956
 1898SOL     OW 6516   7.734  11.037   6.006
 1898SOL    HW1 6517   7.658  11.040   5.949
 1898SOL    HW2 6518   7.777  10.954   5.983
 1899SOL     OW 6519  -1.697   5.378   6.349
 1899SOL    HW1 6520  -1.740   5.417   6.426
 1899SOL    HW2 6521  -1.769   5.340   6.299
 1900SOL     OW 6522   2.752   5.823   5.257
 1900SOL    HW1 6523   2.698   5.881   5.310
 1900SOL    HW2 6524   2.841   5.834   5.291
 1901SOL     OW 6525   2.153   3.631   3.624
 1901SOL    HW1 6526   2.077   3.628   3.566
 1901SOL    HW2 6527   2.206   3.703   3.590
 1902SOL     OW 6528  -0.305   3.083   3.310
 1902SOL    HW1 6529  -0.279   3.107   3.399
 1902SOL    HW2 6530  -0.360   3.005   3.320
 1903SOL     OW 6531  -0.177   6.768   4.809
 1903SOL    HW1 6532  -0.220   6.845   4.848
 1903SOL    HW2 6533  -0.200   6.772   4.716
 1904SOL     OW 6534   7.709   5.796   3.374
 1904SOL    HW1 6535   7.716   5.814   3.468
 1904SOL    HW2 6536   7.786   5.743   3.355
 1905SOL     OW 6537   5.673   3.584   3.710
 1905SOL    HW1 6538   5.609   3.563   3.643
 1905SOL    HW2 6539   5.732   3.646   3.669
 1906SOL     OW 6540   3.046   4.450   2.615
 1906SOL    HW1 6541   3.095   4.400   2.680
 1906SOL    HW2 6542   3.003   4.383   2.562
 1907SOL     OW 6543   1.876   7.855   1.969
 1907SOL    HW1 6544   1.802   7.854   2.030
 1907SOL    HW2 6545   1.839   7.820   1.887
 1908SOL     OW 6546   5.453   1.664   1.627
 1908SOL    HW1 6547   5.367   1.647   1.665
 1908SOL    HW2 6548   5.477   1.751   1.659
 1909SOL     OW 6549   7.946   8.519   2.664
 1909SOL    HW1 6550   7.917   8.581   2.731
 1909SOL    HW2 6551   8.040   8.535   2.656
 1910SOL     OW 6552   4.076   8.296   5.797
 1910SOL    HW1 6553   3.988   8.322   5.823
 1910SOL    HW2 6554   4.117   8.377   5.766
 1911SOL     OW 6555   8.195   1.018   0.447
 1911SOL    HW1 6556   8.283   0.980   0.443
 1911SOL    HW2 6557   8.188   1.053   0.536
 1912SOL     OW 6558   4.111   7.379   6.495
 1912SOL    HW1 6559   4.157   7.313   6.546
 1912SOL    HW2 6560   4.019   7.354   6.499
 1913SOL     OW 6561   4.586   4.148   3.096
 1913SOL    HW1 6562   4.499   4.133   3.132
 1913SOL    HW2 6563   4.608   4.238   3.120
 1914SOL     OW 6564   1.837   7.704   1.727
 1914SOL    HW1 6565   1.849   7.701   1.632
 1914SOL    HW2 6566   1.904   7.646   1.762
 1915SOL     OW 6567   3.110   1.998   2.936
 1915SOL    HW1 6568   3.143   2.087   2.921
 1915SOL    HW2 6569   3.109   1.988   3.031
 1916SOL     OW 6570   6.437   2.546   2.143
 1916SOL    HW1 6571   6.354   2.505   2.117
 1916SOL    HW2 6572   6.502   2.509   2.083
 1917SOL     OW 6573   2.595   7.701   6.126
 1917SOL    HW1 6574   2.552   7.786   6.134
 1917SOL    HW2 6575   2.687   7.723   6.108
 1918SOL     OW 6576   8.131   5.660   3.230
 1918SOL    HW1 6577   8.147   5.590   3.167
 1918SOL    HW2 6578   8.196   5.727   3.209
 1919SOL     OW 6579   1.771   4.033   5.975
 1919SOL    HW1 6580   1.849   4.045   5.921
 1919SOL    HW2 6581   1.764   3.938   5.987
 1920SOL     OW 6582   5.795   9.299   3.473
 1920SOL    HW1 6583   5.763   9.342   3.393
 1920SOL    HW2 6584   5.848   9.226   3.442
 1921SOL     OW 6585   5.397   8.927   6.138
 1921SOL    HW1 6586   5.447   8.899   6.062
 1921SOL    HW2 6587   5.350   8.848   6.166
 1922SOL     OW 6588   0.116   4.436   4.773
 1922SOL    HW1 6589   0.048   4.420   4.838
 1922SOL    HW2 6590   0.089   4.516   4.728
 1923SOL     OW 6591   3.557   7.115   5.520
 1923SOL    HW1 6592   3.501   7.173   5.469
 1923SOL    HW2 6593   3.646   7.135   5.490
 1924SOL     OW 6594   5.606   4.272   0.951
 1924SOL    HW1 6595   5.617   4.347   0.893
 1924SOL    HW2 6596   5.524   4.290   0.998
 1925SOL     OW 6597   2.913   4.213   0.916
 1925SOL    HW1 6598   2.982   4.183   0.857
 1925SOL    HW2 6599   2.958   4.226   1.000
 1926SOL     OW 6600   0.964   3.121   5.082
 1926SOL    HW1 6601   0.988   3.051   5.022
 1926SOL    HW2 6602   0.901   3.080   5.141
 1927SOL     OW 6603   2.728   5.084   5.628
 1927SOL    HW1 6604   2.682   5.066   5.710
 1927SOL    HW2 6605   2.658   5.096   5.563
 1928SOL     OW 6606   9.456   7.262   0.619
 1928SOL    HW1 6607   9.499   7.344   0.641
 1928SOL    HW2 6608   9.409   7.236   0.698
 1929SOL     OW 6609   7.026   3.722   1.154
 1929SOL    HW1 6610   6.962   3.661   1.190
 1929SOL    HW2 6611   7.020   3.709   1.059
 1930SOL     OW 6612  -1.258   5.396   5.879
 1930SOL    HW1 6613  -1.271   5.398   5.974
 1930SOL    HW2 6614  -1.262   5.304   5.856
 1931SOL     OW 6615   2.113   6.201   1.414
 1931SOL    HW1 6616   2.028   6.159   1.425
 1931SOL    HW2 6617   2.100   6.264   1.343
 1932SOL     OW 6618   9.142   8.545   2.942
 1932SOL    HW1 6619   9.185   8.619   2.900
 1932SOL    HW2 6620   9.089   8.505   2.873
 1933SOL     OW 6621   7.044   5.528   4.958
 1933SOL    HW1 6622   7.077   5.602   5.009
 1933SOL    HW2 6623   6.968   5.564   4.912
 1934SOL     OW 6624   0.923   6.088   4.227
 1934SOL    HW1 6625   0.925   6.016   4.290
 1934SOL    HW2 6626   0.831   6.095   4.201
 1935SOL     OW 6627   3.816   4.980   3.760
 1935SOL    HW1 6628   3.861   4.986   3.676
 1935SOL    HW2 6629   3.869   4.920   3.812
 1936SOL     OW 6630   4.396   1.485   0.043
 1936SOL    HW1 6631   4.402   1.575   0.010
 1936SOL    HW2 6632   4.408   1.431  -0.035
 1937SOL     OW 6633   8.914   6.700   0.345
 1937SOL    HW1 6634   8.953   6.722   0.429
 1937SOL    HW2 6635   8.932   6.777   0.290
 1938SOL     OW 6636   1.272   0.617   1.016
 1938SOL    HW1 6637   1.182   0.643   1.038
 1938SOL    HW2 6638   1.316   0.699   0.992
 1939SOL     OW 6639   4.488   3.707   0.137
 1939SOL    HW1 6640   4.552   3.769   0.172
 1939SOL    HW2 6641   4.452   3.664   0.215
 1940SOL     OW 6642   5.786   2.265   0.336
 1940SOL    HW1 6643   5.831   2.282   0.418
 1940SOL    HW2 6644   5.710   2.322   0.338
 1941SOL     OW 6645   4.622  10.435   5.466
 1941SOL    HW1 6646   4.669  10.470   5.390
 1941SOL    HW2 6647   4.639  10.341   5.464
 1942SOL     OW 6648   6.184   3.190   0.098
 1942SOL    HW1 6649   6.187   3.149   0.184
 1942SOL    HW2 6650   6.150   3.278   0.113
 1943SOL     OW 6651   5.744   5.392   0.040
 1943SOL    HW1 6652   5.794   5.411   0.119
 1943SOL    HW2 6653   5.652   5.395   0.068
 1944SOL     OW 6654   6.376   9.221   3.976
 1944SOL    HW1 6655   6.443   9.156   3.996
 1944SOL    HW2 6656   6.398   9.296   4.032
 1945SOL     OW 6657   4.351   3.582   3.471
 1945SOL    HW1 6658   4.302   3.509   3.508
 1945SOL    HW2 6659   4.300   3.609   3.394
 1946SOL     OW 6660   8.630   4.141   1.220
 1946SOL    HW1 6661   8.617   4.225   1.176
 1946SOL    HW2 6662   8.578   4.148   1.301
 1947SOL     OW 6663   5.227   7.349   1.468
 1947SOL    HW1 6664   5.186   7.348   1.381
 1947SOL    HW2 6665   5.155   7.335   1.529
 1948SOL     OW 6666   7.014   9.766   6.330
 1948SOL    HW1 6667   7.006   9.770   6.425
 1948SOL    HW2 6668   7.050   9.852   6.306
 1949SOL     OW 6669   4.554   4.166   0.090
 1949SOL    HW1 6670   4.626   4.228   0.086
 1949SOL    HW2 6671   4.479   4.217   0.121
 1950SOL     OW 6672   7.781   1.700   0.445
 1950SOL    HW1 6673   7.751   1.652   0.522
 1950SOL    HW2 6674   7.716   1.768   0.431
 1951SOL     OW 6675   7.408   7.977   5.552
 1951SOL    HW1 6676   7.453   7.893   5.567
 1951SOL    HW2 6677   7.460   8.020   5.484
 1952SOL     OW 6678   5.586   2.092   0.625
 1952SOL    HW1 6679   5.524   2.019   0.637
 1952SOL    HW2 6680   5.656   2.055   0.572
 1953SOL     OW 6681   7.573   5.037   2.621
 1953SOL    HW1 6682   7.510   5.032   2.693
 1953SOL    HW2 6683   7.610   4.949   2.615
 1954SOL     OW 6684   1.662   7.470   1.870
 1954SOL    HW1 6685   1.712   7.430   1.941
 1954SOL    HW2 6686   1.616   7.543   1.911
 1955SOL     OW 6687   8.577   9.821   4.492
 1955SOL    HW1 6688   8.511   9.790   4.429
 1955SOL    HW2 6689   8.544   9.906   4.520
 1956SOL     OW 6690   3.866   5.832   1.818
 1956SOL    HW1 6691   3.826   5.748   1.842
 1956SOL    HW2 6692   3.817   5.861   1.742
 1957SOL     OW 6693   7.712   0.828   0.298
 1957SOL    HW1 6694   7.743   0.918   0.305
 1957SOL    HW2 6695   7.730   0.803   0.208
 1958SOL     OW 6696   3.732   4.528   5.986
 1958SOL    HW1 6697   3.789   4.479   5.926
 1958SOL    HW2 6698   3.754   4.620   5.969
 1959SOL     OW 6699   0.555   8.232   6.021
 1959SOL    HW1 6700   0.547   8.197   5.932
 1959SOL    HW2 6701   0.515   8.318   6.017
 1960SOL     OW 6702   4.655   4.846   3.452
 1960SOL    HW1 6703   4.609   4.835   3.535
 1960SOL    HW2 6704   4.641   4.764   3.405
 1961SOL     OW 6705   6.468   7.939   2.343
 1961SOL    HW1 6706   6.456   7.932   2.438
 1961SOL    HW2 6707   6.503   8.027   2.330
 1962SOL     OW 6708   0.808   9.378   5.744
 1962SOL    HW1 6709   0.776   9.392   5.833
 1962SOL    HW2 6710   0.870   9.305   5.752
 1963SOL     OW 6711   7.869   3.899   0.102
 1963SOL    HW1 6712   7.939   3.842   0.072
 1963SOL    HW2 6713   7.788   3.855   0.075
 1964SOL     OW 6714  -1.282   4.180   6.152
 1964SOL    HW1 6715  -1.270   4.275   6.150
 1964SOL    HW2 6716  -1.218   4.147   6.089
 1965SOL     OW 6717   3.838   5.103   4.663
 1965SOL    HW1 6718   3.771   5.066   4.605
 1965SOL    HW2 6719   3.898   5.030   4.679
 1966SOL     OW 6720   8.321   4.604   0.805
 1966SOL    HW1 6721   8.369   4.609   0.723
 1966SOL    HW2 6722   8.368   4.662   0.865
 1967SOL     OW 6723   2.589   4.725   5.460
 1967SOL    HW1 6724   2.533   4.793   5.422
 1967SOL    HW2 6725   2.532   4.649   5.467
 1968SOL     OW 6726   0.229   4.140   4.151
 1968SOL    HW1 6727   0.324   4.131   4.138
 1968SOL    HW2 6728   0.191   4.081   4.086
 1969SOL     OW 6729   6.989   2.111   0.942
 1969SOL    HW1 6730   7.055   2.137   0.879
 1969SOL    HW2 6731   7.006   2.165   1.020
 1970SOL     OW 6732   8.384   5.064   1.173
 1970SOL    HW1 6733   8.467   5.079   1.128
 1970SOL    HW2 6734   8.348   5.151   1.186
 1971SOL     OW 6735   4.830   4.104   3.621
 1971SOL    HW1 6736   4.812   4.013   3.597
 1971SOL    HW2 6737   4.825   4.151   3.538
 1972SOL     OW 6738   8.054   6.148   1.532
 1972SOL    HW1 6739   8.073   6.080   1.596
 1972SOL    HW2 6740   8.051   6.102   1.448
 1973SOL     OW 6741   6.024   1.325   1.466
 1973SOL    HW1 6742   5.997   1.314   1.374
 1973SOL    HW2 6743   5.951   1.292   1.517
 1974SOL     OW 6744   1.376   4.819   6.221
 1974SOL    HW1 6745   1.306   4.822   6.286
 1974SOL    HW2 6746   1.331   4.821   6.137
 1975SOL     OW 6747  -1.235   2.905   4.709
 1975SOL    HW1 6748  -1.181   2.975   4.744
 1975SOL    HW2 6749  -1.291   2.949   4.644
 1976SOL     OW 6750   6.632  10.060   5.953
 1976SOL    HW1 6751   6.600  10.035   6.039
 1976SOL    HW2 6752   6.581  10.007   5.891
 1977SOL     OW 6753   7.330   6.689   3.615
 1977SOL    HW1 6754   7.391   6.632   3.567
 1977SOL    HW2 6755   7.271   6.723   3.547
 1978SOL     OW 6756  -0.188   5.968   6.364
 1978SOL    HW1 6757  -0.278   5.955   6.332
 1978SOL    HW2 6758  -0.167   6.059   6.343
 1979SOL     OW 6759   3.232   4.055   6.363
 1979SOL    HW1 6760   3.312   4.002   6.360
 1979SOL    HW2 6761   3.211   4.071   6.271
 1980SOL     OW 6762   3.921   4.489   3.399
 1980SOL    HW1 6763   3.898   4.576   3.431
 1980SOL    HW2 6764   3.997   4.463   3.452
 1981SOL     OW 6765   9.200   6.187   0.898
 1981SOL    HW1 6766   9.221   6.103   0.940
 1981SOL    HW2 6767   9.223   6.174   0.806
 1982SOL     OW 6768   5.741  10.150   5.254
 1982SOL    HW1 6769   5.657  10.104   5.251
 1982SOL    HW2 6770   5.746  10.183   5.344
 1983SOL     OW 6771   7.399   1.787   0.352
 1983SOL    HW1 6772   7.335   1.850   0.320
 1983SOL    HW2 6773   7.434   1.746   0.273
 1984SOL     OW 6774   6.368   2.092   1.283
 1984SOL    HW1 6775   6.339   2.136   1.362
 1984SOL    HW2 6776   6.370   2.161   1.216
 1985SOL     OW 6777   6.781   6.253   2.056
 1985SOL    HW1 6778   6.734   6.172   2.033
 1985SOL    HW2 6779   6.723   6.297   2.118
 1986SOL     OW 6780   0.292   3.591   5.543
 1986SOL    HW1 6781   0.297   3.587   5.638
 1986SOL    HW2 6782   0.380   3.565   5.514
 1987SOL     OW 6783   3.646   3.312   0.705
 1987SOL    HW1 6784   3.647   3.385   0.644
 1987SOL    HW2 6785   3.701   3.245   0.664
 1988SOL     OW 6786   3.121   2.546   2.532
 1988SOL    HW1 6787   3.084   2.560   2.445
 1988SOL    HW2 6788   3.050   2.508   2.583
 1989SOL     OW 6789   2.804   9.909   5.404
 1989SOL    HW1 6790   2.845   9.823   5.394
 1989SOL    HW2 6791   2.717   9.900   5.364
 1990SOL     OW 6792   5.022   3.942   2.090
 1990SOL    HW1 6793   4.997   3.998   2.164
 1990SOL    HW2 6794   5.074   3.872   2.129
 1991SOL     OW 6795   2.638   7.620   0.472
 1991SOL    HW1 6796   2.682   7.676   0.536
 1991SOL    HW2 6797   2.709   7.570   0.432
 1992SOL     OW 6798   1.950   6.755   3.282
 1992SOL    HW1 6799   1.971   6.681   3.338
 1992SOL    HW2 6800   1.867   6.731   3.240
 1993SOL     OW 6801   8.084   5.032   1.451
 1993SOL    HW1 6802   8.024   5.063   1.384
 1993SOL    HW2 6803   8.166   5.016   1.404
 1994SOL     OW 6804   4.260  10.156   5.874
 1994SOL    HW1 6805   4.302  10.071   5.877
 1994SOL    HW2 6806   4.207  10.161   5.953
 1995SOL     OW 6807   2.315   4.367   6.521
 1995SOL    HW1 6808   2.309   4.297   6.586
 1995SOL    HW2 6809   2.406   4.395   6.524
 1996SOL     OW 6810  -1.021   3.359   5.056
 1996SOL    HW1 6811  -0.984   3.381   4.971
 1996SOL    HW2 6812  -1.013   3.440   5.107
 1997SOL     OW 6813   5.036   7.246   6.148
 1997SOL    HW1 6814   4.976   7.260   6.075
 1997SOL    HW2 6815   5.029   7.153   6.168
 1998SOL     OW 6816   2.749   6.471   5.488
 1998SOL    HW1 6817   2.836   6.502   5.511
 1998SOL    HW2 6818   2.732   6.509   5.401
 1999SOL     OW 6819   1.501   6.694   3.380
 1999SOL    HW1 6820   1.421   6.705   3.433
 1999SOL    HW2 6821   1.569   6.739   3.430
 2000SOL     OW 6822  -0.948   2.656   3.989
 2000SOL    HW1 6823  -1.016   2.724   3.984
 2000SOL    HW2 6824  -0.870   2.699   3.956
 2001SOL     OW 6825   5.037   5.501   5.814
 2001SOL    HW1 6826   5.120   5.508   5.766
 2001SOL    HW2 6827   4.995   5.424   5.776
 2002SOL     OW 6828   3.055   1.651   2.226
 2002SOL    HW1 6829   3.071   1.672   2.134
 2002SOL    HW2 6830   3.135   1.606   2.254
 2003SOL     OW 6831   5.371   7.561   1.679
 2003SOL    HW1 6832   5.376   7.499   1.606
 2003SOL    HW2 6833   5.434   7.630   1.656
 2004SOL     OW 6834  -0.784   5.454   5.097
 2004SOL    HW1 6835  -0.771   5.488   5.008
 2004SOL    HW2 6836  -0.803   5.361   5.085
 2005SOL     OW 6837   3.878   3.865   1.454
 2005SOL    HW1 6838   3.839   3.918   1.524
 2005SOL    HW2 6839   3.873   3.775   1.486
 2006SOL     OW 6840   5.946   8.921   2.672
 2006SOL    HW1 6841   5.994   8.997   2.706
 2006SOL    HW2 6842   5.963   8.921   2.578
 2007SOL     OW 6843   9.377   7.920   2.027
 2007SOL    HW1 6844   9.429   7.895   1.951
 2007SOL    HW2 6845   9.301   7.861   2.025
 2008SOL     OW 6846   4.759   6.851   6.431
 2008SOL    HW1 6847   4.752   6.762   6.399
 2008SOL    HW2 6848   4.723   6.905   6.361
 2009SOL     OW 6849   2.965   2.903   3.909
 2009SOL    HW1 6850   2.985   2.874   3.997
 2009SOL    HW2 6851   2.876   2.938   3.915
 2010SOL     OW 6852   4.270   8.182   4.675
 2010SOL    HW1 6853   4.211   8.168   4.602
 2010SOL    HW2 6854   4.292   8.094   4.705
 2011SOL     OW 6855   7.449   7.404   4.442
 2011SOL    HW1 6856   7.444   7.494   4.473
 2011SOL    HW2 6857   7.377   7.359   4.487
 2012SOL     OW 6858   6.316   7.113   6.153
 2012SOL    HW1 6859   6.368   7.119   6.233
 2012SOL    HW2 6860   6.267   7.195   6.150
 2013SOL     OW 6861   2.124   3.326   1.233
 2013SOL    HW1 6862   2.030   3.340   1.222
 2013SOL    HW2 6863   2.155   3.403   1.280
 2014SOL     OW 6864   1.268   7.422   5.984
 2014SOL    HW1 6865   1.285   7.330   6.003
 2014SOL    HW2 6866   1.173   7.430   5.992
 2015SOL     OW 6867   6.539   7.486   1.983
 2015SOL    HW1 6868   6.612   7.482   2.045
 2015SOL    HW2 6869   6.508   7.396   1.976
 2016SOL     OW 6870  -1.008   6.656   6.330
 2016SOL    HW1 6871  -1.056   6.590   6.380
 2016SOL    HW2 6872  -0.919   6.623   6.326
 2017SOL     OW 6873   2.854   5.887   4.669
 2017SOL    HW1 6874   2.858   5.883   4.573
 2017SOL    HW2 6875   2.820   5.802   4.695
 2018SOL     OW 6876   3.173   1.458   1.672
 2018SOL    HW1 6877   3.097   1.517   1.673
 2018SOL    HW2 6878   3.155   1.398   1.600
 2019SOL     OW 6879   4.313   1.779   2.728
 2019SOL    HW1 6880   4.244   1.845   2.732
 2019SOL    HW2 6881   4.277   1.703   2.773
 2020SOL     OW 6882   3.801   3.368   3.720
 2020SOL    HW1 6883   3.879   3.422   3.707
 2020SOL    HW2 6884   3.736   3.406   3.662
 2021SOL     OW 6885   2.395   9.251   6.368
 2021SOL    HW1 6886   2.423   9.200   6.444
 2021SOL    HW2 6887   2.305   9.223   6.352
 2022SOL     OW 6888  -1.876   5.492   6.504
 2022SOL    HW1 6889  -1.910   5.424   6.562
 2022SOL    HW2 6890  -1.949   5.553   6.494
 2023SOL     OW 6891   3.560   3.745   6.038
 2023SOL    HW1 6892   3.576   3.744   6.132
 2023SOL    HW2 6893   3.590   3.660   6.007
 2024SOL     OW 6894   3.571   6.226   1.051
 2024SOL    HW1 6895   3.575   6.178   0.968
 2024SOL    HW2 6896   3.662   6.254   1.067
 2025SOL     OW 6897   6.248   7.950   1.038
 2025SOL    HW1 6898   6.160   7.913   1.029
 2025SOL    HW2 6899   6.234   8.044   1.048
 2026SOL     OW 6900   5.429   8.546   5.052
 2026SOL    HW1 6901   5.416   8.569   4.960
 2026SOL    HW2 6902   5.382   8.614   5.100
 2027SOL     OW 6903   3.078   3.331   1.457
 2027SOL    HW1 6904   3.133   3.264   1.415
 2027SOL    HW2 6905   3.131   3.363   1.530
 2028SOL     OW 6906   4.568   7.853   5.455
 2028SOL    HW1 6907   4.510   7.928   5.443
 2028SOL    HW2 6908   4.625   7.878   5.528
 2029SOL     OW 6909   8.224   6.851   1.785
 2029SOL    HW1 6910   8.170   6.921   1.750
 2029SOL    HW2 6911   8.279   6.823   1.712
 2030SOL     OW 6912   6.492   7.123   3.491
 2030SOL    HW1 6913   6.427   7.163   3.549
 2030SOL    HW2 6914   6.541   7.064   3.548
 2031SOL     OW 6915   7.771   9.045   2.853
 2031SOL    HW1 6916   7.679   9.038   2.877
 2031SOL    HW2 6917   7.788   9.139   2.852
 2032SOL     OW 6918   5.683   2.008   1.422
 2032SOL    HW1 6919   5.764   1.986   1.377
 2032SOL    HW2 6920   5.705   2.086   1.474
 2033SOL     OW 6921   7.798   7.106   2.109
 2033SOL    HW1 6922   7.773   7.071   2.195
 2033SOL    HW2 6923   7.783   7.200   2.116
 2034SOL     OW 6924   1.377   3.320   4.357
 2034SOL    HW1 6925   1.408   3.339   4.446
 2034SOL    HW2 6926   1.408   3.231   4.339
 2035SOL     OW 6927   1.932   8.077   1.556
 2035SOL    HW1 6928   2.011   8.110   1.513
 2035SOL    HW2 6929   1.881   8.036   1.486
 2036SOL     OW 6930   8.319   5.460   2.597
 2036SOL    HW1 6931   8.327   5.551   2.570
 2036SOL    HW2 6932   8.380   5.412   2.541
 2037SOL     OW 6933   2.119   4.193   3.785
 2037SOL    HW1 6934   2.193   4.222   3.731
 2037SOL    HW2 6935   2.150   4.113   3.828
 2038SOL     OW 6936   8.671   7.949   0.947
 2038SOL    HW1 6937   8.589   7.930   0.903
 2038SOL    HW2 6938   8.712   7.864   0.960
 2039SOL     OW 6939   3.747   6.609   0.757
 2039SOL    HW1 6940   3.781   6.573   0.839
 2039SOL    HW2 6941   3.736   6.703   0.775
 2040SOL     OW 6942   0.022   2.852   4.469
 2040SOL    HW1 6943   0.021   2.836   4.563
 2040SOL    HW2 6944   0.103   2.902   4.454
 2041SOL     OW 6945  -1.135   3.186   4.819
 2041SOL    HW1 6946  -1.070   3.159   4.883
 2041SOL    HW2 6947  -1.084   3.227   4.749
 2042SOL     OW 6948   5.901   6.157   4.543
 2042SOL    HW1 6949   5.975   6.190   4.593
 2042SOL    HW2 6950   5.915   6.191   4.454
 2043SOL     OW 6951   1.259   1.259   1.313
 2043SOL    HW1 6952   1.169   1.249   1.281
 2043SOL    HW2 6953   1.259   1.212   1.397
 2044SOL     OW 6954   6.787   8.968   4.193
 2044SOL    HW1 6955   6.802   8.964   4.099
 2044SOL    HW2 6956   6.866   9.009   4.229
 2045SOL     OW 6957   5.283   4.847   4.812
 2045SOL    HW1 6958   5.199   4.884   4.785
 2045SOL    HW2 6959   5.300   4.776   4.751
 2046SOL     OW 6960   4.146   2.179   2.322
 2046SOL    HW1 6961   4.163   2.148   2.234
 2046SOL    HW2 6962   4.233   2.189   2.362
 2047SOL     OW 6963   6.880   2.993   2.624
 2047SOL    HW1 6964   6.785   2.997   2.619
 2047SOL    HW2 6965   6.899   2.906   2.660
 2048SOL     OW 6966   4.926   3.832   1.391
 2048SOL    HW1 6967   4.872   3.910   1.407
 2048SOL    HW2 6968   4.950   3.838   1.299
 2049SOL     OW 6969   8.758   7.740   2.750
 2049SOL    HW1 6970   8.703   7.769   2.677
 2049SOL    HW2 6971   8.784   7.821   2.794
 2050SOL     OW 6972   0.203   7.999   5.103
 2050SOL    HW1 6973   0.175   7.984   5.012
 2050SOL    HW2 6974   0.168   7.925   5.152
 2051SOL     OW 6975   7.607   5.673   1.160
 2051SOL    HW1 6976   7.674   5.678   1.227
 2051SOL    HW2 6977   7.553   5.751   1.174
 2052SOL     OW 6978   6.906   6.787   3.144
 2052SOL    HW1 6979   6.817   6.779   3.179
 2052SOL    HW2 6980   6.921   6.881   3.136
 2053SOL     OW 6981   6.294   2.360   0.563
 2053SOL    HW1 6982   6.383   2.327   0.577
 2053SOL    HW2 6983   6.286   2.366   0.468
 2054SOL     OW 6984  -0.466   9.554   6.507
 2054SOL    HW1 6985  -0.398   9.539   6.573
 2054SOL    HW2 6986  -0.526   9.616   6.547
 2055SOL     OW 6987   5.915  10.675   5.855
 2055SOL    HW1 6988   5.835  10.624   5.865
 2055SOL    HW2 6989   5.976  10.636   5.918
 2056SOL     OW 6990   3.442   3.875   2.462
 2056SOL    HW1 6991   3.481   3.881   2.549
 2056SOL    HW2 6992   3.392   3.793   2.464
 2057SOL     OW 6993   1.850   4.700   5.399
 2057SOL    HW1 6994   1.787   4.772   5.410
 2057SOL    HW2 6995   1.934   4.743   5.387
 2058SOL     OW 6996   5.024   4.902   4.714
 2058SOL    HW1 6997   4.936   4.900   4.750
 2058SOL    HW2 6998   5.014   4.876   4.623
 2059SOL     OW 6999   8.044   6.357   0.670
 2059SOL    HW1 7000   8.013   6.434   0.718
 2059SOL    HW2 7001   8.106   6.315   0.731
 2060SOL     OW 7002   8.152   8.789   3.603
 2060SOL    HW1 7003   8.239   8.831   3.607
 2060SOL    HW2 7004   8.165   8.703   3.642
 2061SOL     OW 7005   1.330   2.381   2.758
 2061SOL    HW1 7006   1.409   2.428   2.786
 2061SOL    HW2 7007   1.363   2.303   2.713
 2062SOL     OW 7008   5.921   1.140   0.469
 2062SOL    HW1 7009   5.890   1.050   0.462
 2062SOL    HW2 7010   6.010   1.138   0.434
 2063SOL     OW 7011   5.721   5.933   4.594
 2063SOL    HW1 7012   5.772   6.014   4.596
 2063SOL    HW2 7013   5.786   5.863   4.598
 2064SOL     OW 7014   5.587   7.612   5.701
 2064SOL    HW1 7015   5.523   7.677   5.674
 2064SOL    HW2 7016   5.545   7.564   5.772
 2065SOL     OW 7017   0.510   4.947   5.859
 2065SOL    HW1 7018   0.502   5.029   5.908
 2065SOL    HW2 7019   0.438   4.892   5.891
 2066SOL     OW 7020   3.783   1.357   1.878
 2066SOL    HW1 7021   3.796   1.387   1.968
 2066SOL    HW2 7022   3.781   1.262   1.884
 2067SOL     OW 7023   4.532   3.808   3.616
 2067SOL    HW1 7024   4.498   3.790   3.704
 2067SOL    HW2 7025   4.526   3.724   3.570
 2068SOL     OW 7026   1.383   8.994   6.368
 2068SOL    HW1 7027   1.426   9.079   6.376
 2068SOL    HW2 7028   1.421   8.955   6.290
 2069SOL     OW 7029   4.434   3.517   4.057
 2069SOL    HW1 7030   4.463   3.427   4.072
 2069SOL    HW2 7031   4.439   3.559   4.143
 2070SOL     OW 7032   1.789   8.739   2.563
 2070SOL    HW1 7033   1.716   8.712   2.619
 2070SOL    HW2 7034   1.759   8.820   2.521
 2071SOL     OW 7035   1.857   3.682   3.736
 2071SOL    HW1 7036   1.946   3.706   3.761
 2071SOL    HW2 7037   1.801   3.737   3.792
 2072SOL     OW 7038   2.154   4.738   3.547
 2072SOL    HW1 7039   2.224   4.747   3.482
 2072SOL    HW2 7040   2.199   4.731   3.631
 2073SOL     OW 7041   1.655   5.368   0.481
 2073SOL    HW1 7042   1.600   5.375   0.559
 2073SOL    HW2 7043   1.724   5.306   0.505
 2074SOL     OW 7044   6.445   4.975   5.330
 2074SOL    HW1 7045   6.459   4.997   5.422
 2074SOL    HW2 7046   6.476   4.885   5.322
 2075SOL     OW 7047   3.848   1.491   2.104
 2075SOL    HW1 7048   3.914   1.445   2.155
 2075SOL    HW2 7049   3.872   1.583   2.111
 2076SOL     OW 7050   1.196   4.070   1.468
 2076SOL    HW1 7051   1.136   4.044   1.538
 2076SOL    HW2 7052   1.223   3.987   1.428
 2077SOL     OW 7053   5.364   3.257   1.113
 2077SOL    HW1 7054   5.434   3.277   1.051
 2077SOL    HW2 7055   5.304   3.201   1.064
 2078SOL     OW 7056  -1.300   5.362   6.132
 2078SOL    HW1 7057  -1.374   5.410   6.170
 2078SOL    HW2 7058  -1.300   5.278   6.177
 2079SOL     OW 7059   3.837   5.545   5.401
 2079SOL    HW1 7060   3.875   5.532   5.487
 2079SOL    HW2 7061   3.857   5.637   5.380
 2080SOL     OW 7062   1.478   4.272   6.202
 2080SOL    HW1 7063   1.487   4.351   6.255
 2080SOL    HW2 7064   1.431   4.301   6.124
 2081SOL     OW 7065   0.017   4.099   2.710
 2081SOL    HW1 7066  -0.069   4.137   2.699
 2081SOL    HW2 7067   0.003   4.021   2.764
 2082SOL     OW 7068   0.505   3.325   5.119
 2082SOL    HW1 7069   0.462   3.379   5.052
 2082SOL    HW2 7070   0.551   3.257   5.069
 2083SOL     OW 7071   3.045   2.956   1.004
 2083SOL    HW1 7072   3.089   3.040   0.988
 2083SOL    HW2 7073   3.116   2.892   1.007
 2084SOL     OW 7074   2.183   6.599   3.310
 2084SOL    HW1 7075   2.215   6.516   3.274
 2084SOL    HW2 7076   2.157   6.577   3.400
 2085SOL     OW 7077   6.980   8.340   6.560
 2085SOL    HW1 7078   6.930   8.270   6.519
 2085SOL    HW2 7079   7.069   8.306   6.566
 2086SOL     OW 7080   5.262   4.106   4.287
 2086SOL    HW1 7081   5.350   4.068   4.275
 2086SOL    HW2 7082   5.204   4.030   4.287
 2087SOL     OW 7083   8.486   8.488   4.118
 2087SOL    HW1 7084   8.502   8.581   4.133
 2087SOL    HW2 7085   8.553   8.462   4.054
 2088SOL     OW 7086   8.033   8.224   3.412
 2088SOL    HW1 7087   8.125   8.231   3.438
 2088SOL    HW2 7088   8.018   8.131   3.400
 2089SOL     OW 7089   0.568   4.894   2.492
 2089SOL    HW1 7090   0.477   4.891   2.524
 2089SOL    HW2 7091   0.602   4.976   2.527
 2090SOL     OW 7092   2.589   9.880   4.097
 2090SOL    HW1 7093   2.668   9.837   4.129
 2090SOL    HW2 7094   2.560   9.825   4.024
 2091SOL     OW 7095  -1.541   3.517   5.326
 2091SOL    HW1 7096  -1.629   3.481   5.321
 2091SOL    HW2 7097  -1.554   3.612   5.322
 2092SOL     OW 7098   6.805   8.240   4.486
 2092SOL    HW1 7099   6.773   8.239   4.576
 2092SOL    HW2 7100   6.790   8.330   4.457
 2093SOL     OW 7101   7.824   6.807   1.115
 2093SOL    HW1 7102   7.779   6.889   1.133
 2093SOL    HW2 7103   7.898   6.806   1.176
 2094SOL     OW 7104   6.952   4.822   0.205
 2094SOL    HW1 7105   6.964   4.791   0.115
 2094SOL    HW2 7106   6.994   4.908   0.207
 2095SOL     OW 7107   1.246   3.785   4.359
 2095SOL    HW1 7108   1.251   3.880   4.359
 2095SOL    HW2 7109   1.232   3.762   4.267
 2096SOL     OW 7110   6.263   4.812   5.039
 2096SOL    HW1 7111   6.297   4.893   5.001
 2096SOL    HW2 7112   6.236   4.760   4.963
 2097SOL     OW 7113   3.596   3.626   3.473
 2097SOL    HW1 7114   3.585   3.697   3.409
 2097SOL    HW2 7115   3.552   3.658   3.551
 2098SOL     OW 7116   5.543   8.358   5.824
 2098SOL    HW1 7117   5.453   8.327   5.809
 2098SOL    HW2 7118   5.540   8.451   5.803
 2099SOL     OW 7119   8.509   5.457   1.090
 2099SOL    HW1 7120   8.553   5.386   1.043
 2099SOL    HW2 7121   8.448   5.413   1.148
 2100SOL     OW 7122   8.230   5.183   2.719
 2100SOL    HW1 7123   8.173   5.257   2.697
 2100SOL    HW2 7124   8.306   5.194   2.662
 2101SOL     OW 7125   3.507   6.121   6.075
 2101SOL    HW1 7126   3.469   6.051   6.022
 2101SOL    HW2 7127   3.514   6.084   6.163
 2102SOL     OW 7128   6.510   3.671   0.515
 2102SOL    HW1 7129   6.606   3.665   0.521
 2102SOL    HW2 7130   6.485   3.601   0.456
 2103SOL     OW 7131   6.572   5.884   4.733
 2103SOL    HW1 7132   6.601   5.837   4.655
 2103SOL    HW2 7133   6.594   5.975   4.716
 2104SOL     OW 7134   1.552  10.507   5.441
 2104SOL    HW1 7135   1.607  10.463   5.506
 2104SOL    HW2 7136   1.586  10.477   5.357
 2105SOL     OW 7137   7.045   6.585   4.588
 2105SOL    HW1 7138   7.107   6.515   4.609
 2105SOL    HW2 7139   6.973   6.573   4.649
 2106SOL     OW 7140   3.723   3.946   0.461
 2106SOL    HW1 7141   3.771   3.865   0.480
 2106SOL    HW2 7142   3.686   3.973   0.545
 2107SOL     OW 7143   5.432   6.454   0.324
 2107SOL    HW1 7144   5.526   6.448   0.310
 2107SOL    HW2 7145   5.400   6.505   0.249
 2108SOL     OW 7146   2.199   2.240   0.443
 2108SOL    HW1 7147   2.125   2.251   0.382
 2108SOL    HW2 7148   2.213   2.146   0.446
 2109SOL     OW 7149   5.835   7.729   5.740
 2109SOL    HW1 7150   5.742   7.706   5.742
 2109SOL    HW2 7151   5.839   7.810   5.689
 2110SOL     OW 7152   3.124   5.214   1.128
 2110SOL    HW1 7153   3.033   5.206   1.101
 2110SOL    HW2 7154   3.144   5.133   1.173
 2111SOL     OW 7155   4.930   2.680   2.236
 2111SOL    HW1 7156   4.914   2.732   2.316
 2111SOL    HW2 7157   4.863   2.711   2.175
 2112SOL     OW 7158   6.377  10.661   5.511
 2112SOL    HW1 7159   6.282  10.669   5.518
 2112SOL    HW2 7160   6.408  10.750   5.498
 2113SOL     OW 7161   8.026   6.574   1.287
 2113SOL    HW1 7162   8.094   6.610   1.344
 2113SOL    HW2 7163   7.948   6.568   1.342
 2114SOL     OW 7164   3.770   8.103   6.260
 2114SOL    HW1 7165   3.680   8.073   6.267
 2114SOL    HW2 7166   3.762   8.198   6.247
 2115SOL     OW 7167   3.173   0.564   0.349
 2115SOL    HW1 7168   3.145   0.486   0.300
 2115SOL    HW2 7169   3.117   0.565   0.426
 2116SOL     OW 7170   6.507   9.220   6.601
 2116SOL    HW1 7171   6.414   9.244   6.600
 2116SOL    HW2 7172   6.552   9.298   6.571
 2117SOL     OW 7173   1.324   4.275   5.528
 2117SOL    HW1 7174   1.416   4.273   5.557
 2117SOL    HW2 7175   1.314   4.362   5.489
 2118SOL     OW 7176  -0.138   7.776   5.363
 2118SOL    HW1 7177  -0.142   7.737   5.450
 2118SOL    HW2 7178  -0.138   7.870   5.378
 2119SOL     OW 7179   7.808   5.854   1.824
 2119SOL    HW1 7180   7.728   5.906   1.824
 2119SOL    HW2 7181   7.838   5.857   1.915
 2120SOL     OW 7182   2.943   8.224   2.398
 2120SOL    HW1 7183   2.893   8.142   2.408
 2120SOL    HW2 7184   2.982   8.239   2.484
 2121SOL     OW 7185   3.680   6.305   2.206
 2121SOL    HW1 7186   3.746   6.249   2.247
 2121SOL    HW2 7187   3.694   6.293   2.112
 2122SOL     OW 7188  -2.081   4.885   6.601
 2122SOL    HW1 7189  -2.150   4.880   6.667
 2122SOL    HW2 7190  -2.011   4.934   6.642
 2123SOL     OW 7191   6.821   6.407   3.161
 2123SOL    HW1 7192   6.891   6.406   3.095
 2123SOL    HW2 7193   6.745   6.444   3.115
 2124SOL     OW 7194   6.047   3.848   1.719
 2124SOL    HW1 7195   6.045   3.785   1.646
 2124SOL    HW2 7196   6.118   3.817   1.775
 2125SOL     OW 7197   8.942   7.015   2.173
 2125SOL    HW1 7198   8.895   6.945   2.128
 2125SOL    HW2 7199   8.999   6.970   2.235
 2126SOL     OW 7200   3.286   6.113   5.210
 2126SOL    HW1 7201   3.370   6.134   5.252
 2126SOL    HW2 7202   3.227   6.182   5.240
 2127SOL     OW 7203   1.295   9.646   4.963
 2127SOL    HW1 7204   1.337   9.726   4.931
 2127SOL    HW2 7205   1.319   9.642   5.056
 2128SOL     OW 7206   0.626  10.161   5.578
 2128SOL    HW1 7207   0.655  10.090   5.636
 2128SOL    HW2 7208   0.677  10.237   5.606
 2129SOL     OW 7209   7.093   6.090   1.739
 2129SOL    HW1 7210   7.098   6.023   1.671
 2129SOL    HW2 7211   7.046   6.163   1.699
 2130SOL     OW 7212   6.284   4.323   5.005
 2130SOL    HW1 7213   6.284   4.396   5.066
 2130SOL    HW2 7214   6.250   4.360   4.923
 2131SOL     OW 7215   1.408  10.448   4.939
 2131SOL    HW1 7216   1.457  10.497   4.873
 2131SOL    HW2 7217   1.320  10.485   4.937
 2132SOL     OW 7218  -1.063   6.339   5.590
 2132SOL    HW1 7219  -1.091   6.413   5.536
 2132SOL    HW2 7220  -1.051   6.376   5.678
 2133SOL     OW 7221   0.480   5.516   5.914
 2133SOL    HW1 7222   0.434   5.441   5.953
 2133SOL    HW2 7223   0.546   5.540   5.980
 2134SOL     OW 7224   6.774   5.165   1.338
 2134SOL    HW1 7225   6.789   5.075   1.368
 2134SOL    HW2 7226   6.775   5.159   1.243
 2135SOL     OW 7227  -0.021   6.462   5.784
 2135SOL    HW1 7228  -0.094   6.405   5.757
 2135SOL    HW2 7229  -0.024   6.461   5.880
 2136SOL     OW 7230   1.870   5.419   3.320
 2136SOL    HW1 7231   1.902   5.330   3.331
 2136SOL    HW2 7232   1.927   5.457   3.253
 2137SOL     OW 7233   5.748   7.698   1.469
 2137SOL    HW1 7234   5.808   7.647   1.522
 2137SOL    HW2 7235   5.671   7.712   1.525
 2138SOL     OW 7236   5.593   5.886   6.288
 2138SOL    HW1 7237   5.525   5.922   6.344
 2138SOL    HW2 7238   5.584   5.933   6.205
 2139SOL     OW 7239   2.056   3.200   0.516
 2139SOL    HW1 7240   2.062   3.105   0.520
 2139SOL    HW2 7241   2.143   3.229   0.486
 2140SOL     OW 7242   8.236   2.386   0.951
 2140SOL    HW1 7243   8.305   2.323   0.934
 2140SOL    HW2 7244   8.196   2.401   0.865
 2141SOL     OW 7245   7.190   5.967   1.172
 2141SOL    HW1 7246   7.161   6.053   1.202
 2141SOL    HW2 7247   7.263   5.945   1.229
 2142SOL     OW 7248   4.803   6.860   0.910
 2142SOL    HW1 7249   4.894   6.863   0.940
 2142SOL    HW2 7250   4.751   6.864   0.991
 2143SOL     OW 7251  -0.658   8.995   6.486
 2143SOL    HW1 7252  -0.748   8.960   6.488
 2143SOL    HW2 7253  -0.669   9.089   6.469
 2144SOL     OW 7254   7.244   9.227   5.355
 2144SOL    HW1 7255   7.291   9.186   5.282
 2144SOL    HW2 7256   7.216   9.154   5.410
 2145SOL     OW 7257   2.037   5.342   6.209
 2145SOL    HW1 7258   1.970   5.409   6.198
 2145SOL    HW2 7259   2.012   5.296   6.289
 2146SOL     OW 7260   4.044   3.226   4.803
 2146SOL    HW1 7261   4.111   3.162   4.779
 2146SOL    HW2 7262   3.974   3.214   4.739
 2147SOL     OW 7263   7.058   9.061   3.001
 2147SOL    HW1 7264   7.118   8.996   3.036
 2147SOL    HW2 7265   7.115   9.130   2.968
 2148SOL     OW 7266   6.629   4.888   2.192
 2148SOL    HW1 7267   6.711   4.933   2.173
 2148SOL    HW2 7268   6.615   4.901   2.285
 2149SOL     OW 7269   3.632   6.466   0.541
 2149SOL    HW1 7270   3.543   6.455   0.573
 2149SOL    HW2 7271   3.678   6.513   0.611
 2150SOL     OW 7272   5.374   5.708   1.779
 2150SOL    HW1 7273   5.446   5.732   1.719
 2150SOL    HW2 7274   5.363   5.785   1.835
 2151SOL     OW 7275   4.713   4.039   1.028
 2151SOL    HW1 7276   4.808   4.028   1.026
 2151SOL    HW2 7277   4.686   4.032   0.936
 2152SOL     OW 7278   2.575  11.040   5.917
 2152SOL    HW1 7279   2.659  11.035   5.872
 2152SOL    HW2 7280   2.512  11.005   5.855
 2153SOL     OW 7281   6.144   5.928   5.941
 2153SOL    HW1 7282   6.124   6.015   5.906
 2153SOL    HW2 7283   6.164   5.943   6.033
 2154SOL     OW 7284   4.489   6.140   0.931
 2154SOL    HW1 7285   4.574   6.109   0.900
 2154SOL    HW2 7286   4.429   6.067   0.914
 2155SOL     OW 7287   7.515   6.696   2.479
 2155SOL    HW1 7288   7.460   6.705   2.401
 2155SOL    HW2 7289   7.453   6.688   2.551
 2156SOL     OW 7290   7.149   6.856   0.206
 2156SOL    HW1 7291   7.177   6.859   0.298
 2156SOL    HW2 7292   7.056   6.879   0.209
 2157SOL     OW 7293   5.025   6.637   0.599
 2157SOL    HW1 7294   4.933   6.637   0.627
 2157SOL    HW2 7295   5.032   6.711   0.539
 2158SOL     OW 7296   7.751   3.527   1.193
 2158SOL    HW1 7297   7.671   3.575   1.214
 2158SOL    HW2 7298   7.818   3.566   1.249
 2159SOL     OW 7299   7.919   7.302   2.657
 2159SOL    HW1 7300   7.892   7.320   2.567
 2159SOL    HW2 7301   8.004   7.346   2.667
 2160SOL     OW 7302   5.038   3.646   4.329
 2160SOL    HW1 7303   4.986   3.703   4.272
 2160SOL    HW2 7304   5.036   3.561   4.285
 2161SOL     OW 7305   5.630   9.607   5.716
 2161SOL    HW1 7306   5.627   9.692   5.672
 2161SOL    HW2 7307   5.721   9.600   5.747
 2162SOL     OW 7308  -1.795   3.737   6.295
 2162SOL    HW1 7309  -1.741   3.666   6.261
 2162SOL    HW2 7310  -1.860   3.692   6.350
 2163SOL     OW 7311   8.178   7.706   2.228
 2163SOL    HW1 7312   8.142   7.752   2.304
 2163SOL    HW2 7313   8.178   7.614   2.255
 2164SOL     OW 7314   1.073   2.343   2.104
 2164SOL    HW1 7315   1.085   2.275   2.038
 2164SOL    HW2 7316   1.056   2.423   2.053
 2165SOL     OW 7317   7.405   8.568   3.038
 2165SOL    HW1 7318   7.492   8.534   3.019
 2165SOL    HW2 7319   7.368   8.588   2.952
 2166SOL     OW 7320   1.146   5.423   3.437
 2166SOL    HW1 7321   1.091   5.500   3.425
 2166SOL    HW2 7322   1.227   5.444   3.391
 2167SOL     OW 7323   6.817   3.764   1.828
 2167SOL    HW1 7324   6.735   3.772   1.779
 2167SOL    HW2 7325   6.814   3.675   1.865
 2168SOL     OW 7326   6.814   4.838   3.385
 2168SOL    HW1 7327   6.764   4.900   3.332
 2168SOL    HW2 7328   6.889   4.888   3.416
 2169SOL     OW 7329   3.965   4.862   5.054
 2169SOL    HW1 7330   3.970   4.840   4.961
 2169SOL    HW2 7331   3.999   4.784   5.099
 2170SOL     OW 7332   4.644   4.774   3.971
 2170SOL    HW1 7333   4.570   4.834   3.965
 2170SOL    HW2 7334   4.662   4.766   4.065
 2171SOL     OW 7335   6.390   6.664   3.205
 2171SOL    HW1 7336   6.450   6.594   3.231
 2171SOL    HW2 7337   6.307   6.642   3.248
 2172SOL     OW 7338   2.290   5.158   6.486
 2172SOL    HW1 7339   2.256   5.235   6.532
 2172SOL    HW2 7340   2.355   5.193   6.425
 2173SOL     OW 7341   6.873   4.891   1.713
 2173SOL    HW1 7342   6.904   4.976   1.681
 2173SOL    HW2 7343   6.794   4.874   1.663
 2174SOL     OW 7344   1.698   2.989   0.848
 2174SOL    HW1 7345   1.730   2.941   0.924
 2174SOL    HW2 7346   1.762   3.060   0.835
 2175SOL     OW 7347   5.267   5.469   0.759
 2175SOL    HW1 7348   5.175   5.485   0.780
 2175SOL    HW2 7349   5.307   5.556   0.759
 2176SOL     OW 7350   1.808   7.378   2.891
 2176SOL    HW1 7351   1.845   7.456   2.849
 2176SOL    HW2 7352   1.814   7.396   2.984
 2177SOL     OW 7353   6.816   2.524   3.309
 2177SOL    HW1 7354   6.833   2.533   3.402
 2177SOL    HW2 7355   6.902   2.528   3.268
 2178SOL     OW 7356   1.747   1.296   0.990
 2178SOL    HW1 7357   1.720   1.371   1.044
 2178SOL    HW2 7358   1.673   1.280   0.932
 2179SOL     OW 7359   4.938   5.384   0.513
 2179SOL    HW1 7360   4.888   5.396   0.432
 2179SOL    HW2 7361   4.889   5.432   0.579
 2180SOL     OW 7362   2.360   2.790   4.263
 2180SOL    HW1 7363   2.438   2.735   4.250
 2180SOL    HW2 7364   2.327   2.805   4.175
 2181SOL     OW 7365   3.797   0.845   1.169
 2181SOL    HW1 7366   3.838   0.900   1.236
 2181SOL    HW2 7367   3.729   0.901   1.130
 2182SOL     OW 7368   2.165   0.855   0.822
 2182SOL    HW1 7369   2.198   0.768   0.801
 2182SOL    HW2 7370   2.242   0.903   0.854
 2183SOL     OW 7371   7.748   6.632   3.156
 2183SOL    HW1 7372   7.719   6.564   3.095
 2183SOL    HW2 7373   7.825   6.593   3.199
 2184SOL     OW 7374   4.216   3.646   1.092
 2184SOL    HW1 7375   4.166   3.717   1.132
 2184SOL    HW2 7376   4.164   3.567   1.109
 2185SOL     OW 7377   3.748   2.424   2.503
 2185SOL    HW1 7378   3.698   2.370   2.565
 2185SOL    HW2 7379   3.836   2.386   2.505
 2186SOL     OW 7380   7.852   8.992   2.433
 2186SOL    HW1 7381   7.880   8.981   2.524
 2186SOL    HW2 7382   7.757   8.985   2.435
 2187SOL     OW 7383   4.850   5.791   4.517
 2187SOL    HW1 7384   4.781   5.857   4.522
 2187SOL    HW2 7385   4.887   5.788   4.605
 2188SOL     OW 7386   0.969  10.195   4.668
 2188SOL    HW1 7387   1.034  10.141   4.624
 2188SOL    HW2 7388   0.889  10.184   4.617
 2189SOL     OW 7389   7.505   8.031   0.663
 2189SOL    HW1 7390   7.416   8.010   0.633
 2189SOL    HW2 7391   7.541   7.946   0.692
 2190SOL     OW 7392   5.656   5.009   6.011
 2190SOL    HW1 7393   5.565   4.993   6.035
 2190SOL    HW2 7394   5.706   4.953   6.070
 2191SOL     OW 7395  -0.152   7.371   5.541
 2191SOL    HW1 7396  -0.074   7.421   5.518
 2191SOL    HW2 7397  -0.191   7.347   5.457
 2192SOL     OW 7398   8.206   5.213   1.760
 2192SOL    HW1 7399   8.225   5.291   1.708
 2192SOL    HW2 7400   8.255   5.227   1.842
 2193SOL     OW 7401   3.021   8.349   6.588
 2193SOL    HW1 7402   2.937   8.309   6.566
 2193SOL    HW2 7403   3.084   8.277   6.582
 2194SOL     OW 7404   3.697   4.152   3.428
 2194SOL    HW1 7405   3.732   4.217   3.366
 2194SOL    HW2 7406   3.745   4.169   3.510
 2195SOL     OW 7407   3.917   4.174   3.019
 2195SOL    HW1 7408   3.848   4.117   2.986
 2195SOL    HW2 7409   3.998   4.127   3.000
 2196SOL     OW 7410   2.552   1.014   0.040
 2196SOL    HW1 7411   2.459   0.998   0.053
 2196SOL    HW2 7412   2.555   1.093  -0.015
 2197SOL     OW 7413   7.865   1.875   0.992
 2197SOL    HW1 7414   7.868   1.906   1.083
 2197SOL    HW2 7415   7.779   1.902   0.960
 2198SOL     OW 7416   6.483   7.223   5.695
 2198SOL    HW1 7417   6.570   7.250   5.668
 2198SOL    HW2 7418   6.447   7.300   5.741
 2199SOL     OW 7419   3.611   8.002   0.932
 2199SOL    HW1 7420   3.557   8.005   0.853
 2199SOL    HW2 7421   3.552   7.971   1.000
 2200SOL     OW 7422   6.347   4.445   3.725
 2200SOL    HW1 7423   6.341   4.358   3.764
 2200SOL    HW2 7424   6.412   4.435   3.654
 2201SOL     OW 7425   8.897   6.865   1.120
 2201SOL    HW1 7426   8.887   6.773   1.096
 2201SOL    HW2 7427   8.957   6.900   1.053
 2202SOL     OW 7428   8.120   3.692   0.191
 2202SOL    HW1 7429   8.179   3.757   0.229
 2202SOL    HW2 7430   8.145   3.609   0.233
 2203SOL     OW 7431   1.576   5.098   2.632
 2203SOL    HW1 7432   1.584   5.020   2.688
 2203SOL    HW2 7433   1.542   5.065   2.549
 2204SOL     OW 7434   6.325   5.530   0.390
 2204SOL    HW1 7435   6.357   5.444   0.417
 2204SOL    HW2 7436   6.355   5.540   0.300
 2205SOL     OW 7437   2.367   7.549   5.215
 2205SOL    HW1 7438   2.426   7.619   5.188
 2205SOL    HW2 7439   2.344   7.503   5.134
 2206SOL     OW 7440   1.918   5.250   1.057
 2206SOL    HW1 7441   1.963   5.166   1.050
 2206SOL    HW2 7442   1.985   5.315   1.037
 2207SOL     OW 7443   3.978   4.479   5.380
 2207SOL    HW1 7444   3.920   4.418   5.334
 2207SOL    HW2 7445   3.928   4.507   5.456
 2208SOL     OW 7446   6.719   0.428   0.327
 2208SOL    HW1 7447   6.723   0.480   0.408
 2208SOL    HW2 7448   6.652   0.362   0.344
 2209SOL     OW 7449   7.948   8.651   2.416
 2209SOL    HW1 7450   7.940   8.607   2.501
 2209SOL    HW2 7451   7.951   8.744   2.437
 2210SOL     OW 7452   5.522   4.249   6.067
 2210SOL    HW1 7453   5.475   4.236   6.149
 2210SOL    HW2 7454   5.540   4.343   6.063
 2211SOL     OW 7455   1.804   7.509   4.669
 2211SOL    HW1 7456   1.788   7.547   4.582
 2211SOL    HW2 7457   1.846   7.425   4.651
 2212SOL     OW 7458   2.287   2.118   1.955
 2212SOL    HW1 7459   2.319   2.208   1.964
 2212SOL    HW2 7460   2.348   2.066   2.008
 2213SOL     OW 7461   6.206   6.571   1.292
 2213SOL    HW1 7462   6.133   6.512   1.309
 2213SOL    HW2 7463   6.181   6.653   1.334
 2214SOL     OW 7464   4.377   4.346   0.202
 2214SOL    HW1 7465   4.353   4.338   0.294
 2214SOL    HW2 7466   4.297   4.326   0.154
 2215SOL     OW 7467  -0.184   4.214   3.381
 2215SOL    HW1 7468  -0.118   4.229   3.449
 2215SOL    HW2 7469  -0.210   4.123   3.394
 2216SOL     OW 7470   2.657   4.847   1.019
 2216SOL    HW1 7471   2.714   4.777   0.987
 2216SOL    HW2 7472   2.708   4.890   1.087
 2217SOL     OW 7473   6.216   6.169   3.637
 2217SOL    HW1 7474   6.267   6.211   3.706
 2217SOL    HW2 7475   6.126   6.169   3.671
 2218SOL     OW 7476   5.827   4.786   4.487
 2218SOL    HW1 7477   5.800   4.704   4.527
 2218SOL    HW2 7478   5.883   4.828   4.552
 2219SOL     OW 7479   9.356   7.785   1.234
 2219SOL    HW1 7480   9.383   7.774   1.326
 2219SOL    HW2 7481   9.434   7.762   1.184
 2220SOL     OW 7482   5.422   9.089   2.822
 2220SOL    HW1 7483   5.485   9.118   2.757
 2220SOL    HW2 7484   5.350   9.152   2.817
 2221SOL     OW 7485   3.295   7.681   4.735
 2221SOL    HW1 7486   3.315   7.643   4.821
 2221SOL    HW2 7487   3.201   7.699   4.739
 2222SOL     OW 7488   0.944   7.867   5.026
 2222SOL    HW1 7489   0.917   7.775   5.035
 2222SOL    HW2 7490   0.882   7.904   4.964
 2223SOL     OW 7491   8.924   9.435   3.974
 2223SOL    HW1 7492   8.834   9.419   3.947
 2223SOL    HW2 7493   8.922   9.430   4.069
 2224SOL     OW 7494   3.684   2.159   2.018
 2224SOL    HW1 7495   3.721   2.075   1.991
 2224SOL    HW2 7496   3.726   2.223   1.961
 2225SOL     OW 7497   3.757   6.235   6.101
 2225SOL    HW1 7498   3.669   6.200   6.092
 2225SOL    HW2 7499   3.751   6.296   6.175
 2226SOL     OW 7500   7.733   4.078   0.271
 2226SOL    HW1 7501   7.746   4.034   0.355
 2226SOL    HW2 7502   7.739   4.008   0.206
 2227SOL     OW 7503   7.699   8.938   4.822
 2227SOL    HW1 7504   7.640   8.911   4.752
 2227SOL    HW2 7505   7.703   8.864   4.881
 2228SOL     OW 7506   6.437   0.969   0.891
 2228SOL    HW1 7507   6.426   1.010   0.977
 2228SOL    HW2 7508   6.528   0.941   0.889
 2229SOL     OW 7509  -0.188   3.425   3.697
 2229SOL    HW1 7510  -0.118   3.404   3.760
 2229SOL    HW2 7511  -0.254   3.469   3.750
 2230SOL     OW 7512   5.850   8.377   2.564
 2230SOL    HW1 7513   5.773   8.327   2.590
 2230SOL    HW2 7514   5.895   8.322   2.501
 2231SOL     OW 7515   6.694   9.493   5.481
 2231SOL    HW1 7516   6.764   9.468   5.421
 2231SOL    HW2 7517   6.739   9.541   5.551
 2232SOL     OW 7518   1.071   4.711   2.211
 2232SOL    HW1 7519   1.028   4.631   2.179
 2232SOL    HW2 7520   1.000   4.774   2.219
 2233SOL     OW 7521   1.418   7.634   3.623
 2233SOL    HW1 7522   1.419   7.584   3.705
 2233SOL    HW2 7523   1.506   7.670   3.615
 2234SOL     OW 7524   2.078   2.797   2.373
 2234SOL    HW1 7525   2.139   2.866   2.349
 2234SOL    HW2 7526   2.123   2.747   2.441
 2235SOL     OW 7527   8.337   3.757   1.018
 2235SOL    HW1 7528   8.253   3.750   0.973
 2235SOL    HW2 7529   8.315   3.784   1.107
 2236SOL     OW 7530   6.589   8.811   6.166
 2236SOL    HW1 7531   6.614   8.805   6.258
 2236SOL    HW2 7532   6.673   8.809   6.119
 2237SOL     OW 7533   1.208   6.097   1.813
 2237SOL    HW1 7534   1.223   6.191   1.813
 2237SOL    HW2 7535   1.270   6.063   1.878
 2238SOL     OW 7536   4.629   7.931   6.165
 2238SOL    HW1 7537   4.634   7.941   6.260
 2238SOL    HW2 7538   4.646   7.838   6.150
 2239SOL     OW 7539   2.229   3.540   2.518
 2239SOL    HW1 7540   2.190   3.480   2.582
 2239SOL    HW2 7541   2.317   3.506   2.505
 2240SOL     OW 7542   6.026   7.224   0.269
 2240SOL    HW1 7543   6.025   7.320   0.271
 2240SOL    HW2 7544   6.035   7.199   0.361
 2241SOL     OW 7545   8.391   8.297   1.860
 2241SOL    HW1 7546   8.318   8.298   1.798
 2241SOL    HW2 7547   8.383   8.379   1.909
 2242SOL     OW 7548   0.967   6.160   4.925
 2242SOL    HW1 7549   0.951   6.075   4.884
 2242SOL    HW2 7550   1.057   6.181   4.901
 2243SOL     OW 7551   5.028   2.820   0.459
 2243SOL    HW1 7552   5.045   2.816   0.365
 2243SOL    HW2 7553   5.073   2.900   0.488
 2244SOL     OW 7554  -0.755   2.199   3.544
 2244SOL    HW1 7555  -0.782   2.115   3.507
 2244SOL    HW2 7556  -0.835   2.252   3.542
 2245SOL     OW 7557   1.683  11.052   5.866
 2245SOL    HW1 7558   1.682  10.961   5.895
 2245SOL    HW2 7559   1.673  11.103   5.947
 2246SOL     OW 7560   2.649   6.217   6.498
 2246SOL    HW1 7561   2.583   6.284   6.482
 2246SOL    HW2 7562   2.659   6.215   6.593
 2247SOL     OW 7563   6.725   6.707   3.454
 2247SOL    HW1 7564   6.780   6.630   3.437
 2247SOL    HW2 7565   6.636   6.676   3.438
 2248SOL     OW 7566   0.652   1.726   0.972
 2248SOL    HW1 7567   0.725   1.745   0.913
 2248SOL    HW2 7568   0.622   1.813   1.002
 2249SOL     OW 7569   6.233   6.337   6.359
 2249SOL    HW1 7570   6.280   6.409   6.402
 2249SOL    HW2 7571   6.224   6.271   6.427
 2250SOL     OW 7572   1.493  10.921   5.618
 2250SOL    HW1 7573   1.548  10.938   5.694
 2250SOL    HW2 7574   1.549  10.873   5.558
 2251SOL     OW 7575   5.104   3.495   0.259
 2251SOL    HW1 7576   5.091   3.482   0.353
 2251SOL    HW2 7577   5.167   3.567   0.253
 2252SOL     OW 7578   4.114   2.390   1.824
 2252SOL    HW1 7579   4.151   2.395   1.736
 2252SOL    HW2 7580   4.049   2.460   1.827
 2253SOL     OW 7581   1.603   2.772   1.825
 2253SOL    HW1 7582   1.521   2.775   1.774
 2253SOL    HW2 7583   1.647   2.854   1.803
 2254SOL     OW 7584   6.192   5.350   2.306
 2254SOL    HW1 7585   6.199   5.399   2.224
 2254SOL    HW2 7586   6.159   5.414   2.370
 2255SOL     OW 7587   8.363   5.983   0.068
 2255SOL    HW1 7588   8.435   6.042   0.043
 2255SOL    HW2 7589   8.303   5.986  -0.006
 2256SOL     OW 7590   3.385   6.190   5.571
 2256SOL    HW1 7591   3.450   6.199   5.641
 2256SOL    HW2 7592   3.312   6.144   5.612
 2257SOL     OW 7593   3.387   3.991   1.701
 2257SOL    HW1 7594   3.307   3.973   1.750
 2257SOL    HW2 7595   3.373   4.077   1.661
 2258SOL     OW 7596   3.131   6.685   5.952
 2258SOL    HW1 7597   3.198   6.627   5.915
 2258SOL    HW2 7598   3.049   6.636   5.941
 2259SOL     OW 7599   3.424   4.961   3.856
 2259SOL    HW1 7600   3.386   5.048   3.869
 2259SOL    HW2 7601   3.354   4.910   3.814
 2260SOL     OW 7602   1.433   1.960   0.804
 2260SOL    HW1 7603   1.460   2.021   0.873
 2260SOL    HW2 7604   1.512   1.911   0.782
 2261SOL     OW 7605   1.436   2.883   2.548
 2261SOL    HW1 7606   1.442   2.787   2.552
 2261SOL    HW2 7607   1.514   2.910   2.500
 2262SOL     OW 7608   4.094   2.070   0.907
 2262SOL    HW1 7609   4.055   2.157   0.921
 2262SOL    HW2 7610   4.152   2.082   0.831
 2263SOL     OW 7611   8.019   1.620   0.925
 2263SOL    HW1 7612   8.102   1.577   0.906
 2263SOL    HW2 7613   7.957   1.548   0.940
 2264SOL     OW 7614   3.758   3.807   1.907
 2264SOL    HW1 7615   3.802   3.722   1.909
 2264SOL    HW2 7616   3.670   3.788   1.875
 2265SOL     OW 7617   3.910   3.222   1.357
 2265SOL    HW1 7618   3.856   3.286   1.309
 2265SOL    HW2 7619   3.873   3.137   1.333
 2266SOL     OW 7620  -1.622   4.982   6.088
 2266SOL    HW1 7621  -1.693   4.919   6.096
 2266SOL    HW2 7622  -1.550   4.944   6.139
 2267SOL     OW 7623   4.751   9.928   5.192
 2267SOL    HW1 7624   4.779   9.837   5.182
 2267SOL    HW2 7625   4.831   9.979   5.179
 2268SOL     OW 7626   6.775   5.361   3.625
 2268SOL    HW1 7627   6.788   5.394   3.714
 2268SOL    HW2 7628   6.744   5.271   3.637
 2269SOL     OW 7629   4.518   8.253   5.715
 2269SOL    HW1 7630   4.474   8.275   5.797
 2269SOL    HW2 7631   4.532   8.158   5.720
 2270SOL     OW 7632   2.924   4.456   2.953
 2270SOL    HW1 7633   2.975   4.480   3.030
 2270SOL    HW2 7634   2.930   4.533   2.896
 2271SOL     OW 7635   3.672   4.772   2.746
 2271SOL    HW1 7636   3.583   4.784   2.779
 2271SOL    HW2 7637   3.661   4.748   2.654
 2272SOL     OW 7638   8.386   6.779   2.220
 2272SOL    HW1 7639   8.291   6.792   2.229
 2272SOL    HW2 7640   8.424   6.845   2.278
 2273SOL     OW 7641   0.601   7.856   6.062
 2273SOL    HW1 7642   0.637   7.899   5.984
 2273SOL    HW2 7643   0.508   7.847   6.043
 2274SOL     OW 7644   1.019   3.426   0.334
 2274SOL    HW1 7645   0.967   3.361   0.381
 2274SOL    HW2 7646   1.096   3.377   0.303
 2275SOL     OW 7647   1.233   3.411   0.771
 2275SOL    HW1 7648   1.183   3.492   0.772
 2275SOL    HW2 7649   1.318   3.434   0.807
 2276SOL     OW 7650   3.605   4.494   4.648
 2276SOL    HW1 7651   3.513   4.521   4.649
 2276SOL    HW2 7652   3.649   4.557   4.705
 2277SOL     OW 7653   3.480   1.587   0.689
 2277SOL    HW1 7654   3.520   1.672   0.671
 2277SOL    HW2 7655   3.554   1.527   0.699
 2278SOL     OW 7656   3.107   9.275   5.361
 2278SOL    HW1 7657   3.097   9.319   5.445
 2278SOL    HW2 7658   3.118   9.182   5.384
 2279SOL     OW 7659   5.553   5.756   0.999
 2279SOL    HW1 7660   5.639   5.731   1.032
 2279SOL    HW2 7661   5.492   5.733   1.069
 2280SOL     OW 7662   3.025   3.321   2.287
 2280SOL    HW1 7663   2.953   3.352   2.341
 2280SOL    HW2 7664   3.058   3.399   2.242
 2281SOL     OW 7665   1.504   5.232   4.192
 2281SOL    HW1 7666   1.433   5.283   4.154
 2281SOL    HW2 7667   1.506   5.151   4.140
 2282SOL     OW 7668  -0.133   4.780   4.928
 2282SOL    HW1 7669  -0.102   4.758   5.015
 2282SOL    HW2 7670  -0.227   4.760   4.929
 2283SOL     OW 7671   6.215   3.666   1.916
 2283SOL    HW1 7672   6.233   3.592   1.858
 2283SOL    HW2 7673   6.178   3.625   1.995
 2284SOL     OW 7674  -1.378   6.623   6.177
 2284SOL    HW1 7675  -1.403   6.547   6.124
 2284SOL    HW2 7676  -1.282   6.626   6.170
 2285SOL     OW 7677   4.382   9.113   5.756
 2285SOL    HW1 7678   4.433   9.181   5.801
 2285SOL    HW2 7679   4.402   9.127   5.663
 2286SOL     OW 7680   5.451   7.030   1.730
 2286SOL    HW1 7681   5.358   7.042   1.715
 2286SOL    HW2 7682   5.465   7.055   1.821
 2287SOL     OW 7683   3.744   4.329   5.756
 2287SOL    HW1 7684   3.749   4.315   5.662
 2287SOL    HW2 7685   3.756   4.242   5.794
 2288SOL     OW 7686   7.536   9.210   4.566
 2288SOL    HW1 7687   7.607   9.232   4.505
 2288SOL    HW2 7688   7.549   9.117   4.584
 2289SOL     OW 7689   0.181  10.978   6.446
 2289SOL    HW1 7690   0.254  11.029   6.412
 2289SOL    HW2 7691   0.105  11.036   6.438
 2290SOL     OW 7692   3.336   4.429   3.336
 2290SOL    HW1 7693   3.333   4.525   3.332
 2290SOL    HW2 7694   3.298   4.407   3.421
 2291SOL     OW 7695   5.205   2.423   3.859
 2291SOL    HW1 7696   5.296   2.401   3.878
 2291SOL    HW2 7697   5.210   2.488   3.789
 2292SOL     OW 7698  -0.155   5.095   5.117
 2292SOL    HW1 7699  -0.216   5.138   5.057
 2292SOL    HW2 7700  -0.070   5.134   5.097
 2293SOL     OW 7701   7.059   3.653   3.091
 2293SOL    HW1 7702   6.989   3.710   3.124
 2293SOL    HW2 7703   7.059   3.578   3.150
 2294SOL     OW 7704   7.567   8.836   2.895
 2294SOL    HW1 7705   7.608   8.750   2.892
 2294SOL    HW2 7706   7.555   8.854   2.988
 2295SOL     OW 7707   4.725  10.339   6.332
 2295SOL    HW1 7708   4.790  10.272   6.311
 2295SOL    HW2 7709   4.689  10.364   6.247
 2296SOL     OW 7710   4.922   3.701   1.635
 2296SOL    HW1 7711   4.949   3.750   1.557
 2296SOL    HW2 7712   4.829   3.718   1.644
 2297SOL     OW 7713   5.420   1.171   0.654
 2297SOL    HW1 7714   5.424   1.193   0.747
 2297SOL    HW2 7715   5.355   1.101   0.649
 2298SOL     OW 7716   4.964   6.325   6.159
 2298SOL    HW1 7717   5.050   6.317   6.116
 2298SOL    HW2 7718   4.906   6.269   6.107
 2299SOL     OW 7719   3.046   6.005   1.224
 2299SOL    HW1 7720   3.033   6.050   1.308
 2299SOL    HW2 7721   2.958   5.993   1.189
 2300SOL     OW 7722   0.666   8.090   6.222
 2300SOL    HW1 7723   0.611   8.014   6.240
 2300SOL    HW2 7724   0.621   8.137   6.152
 2301SOL     OW 7725   0.955   7.096   5.423
 2301SOL    HW1 7726   0.940   7.186   5.394
 2301SOL    HW2 7727   0.867   7.062   5.442
 2302SOL     OW 7728   5.607   8.252   2.664
 2302SOL    HW1 7729   5.539   8.249   2.731
 2302SOL    HW2 7730   5.576   8.194   2.595
 2303SOL     OW 7731   5.957   3.500   1.781
 2303SOL    HW1 7732   6.018   3.428   1.765
 2303SOL    HW2 7733   5.959   3.512   1.876
 2304SOL     OW 7734   3.263   7.828   6.530
 2304SOL    HW1 7735   3.335   7.782   6.486
 2304SOL    HW2 7736   3.184   7.787   6.496
 2305SOL     OW 7737   4.302   1.550   2.111
 2305SOL    HW1 7738   4.368   1.520   2.174
 2305SOL    HW2 7739   4.271   1.633   2.146
 2306SOL     OW 7740   5.642   5.135   2.665
 2306SOL    HW1 7741   5.610   5.224   2.652
 2306SOL    HW2 7742   5.690   5.115   2.584
 2307SOL     OW 7743   0.961   1.129   1.497
 2307SOL    HW1 7744   0.988   1.050   1.545
 2307SOL    HW2 7745   0.911   1.180   1.561
 2308SOL     OW 7746   7.331   8.950   4.051
 2308SOL    HW1 7747   7.419   8.983   4.029
 2308SOL    HW2 7748   7.272   9.018   4.018
 2309SOL     OW 7749   1.438   9.051   4.185
 2309SOL    HW1 7750   1.370   9.103   4.228
 2309SOL    HW2 7751   1.450   8.975   4.241
 2310SOL     OW 7752   4.424   3.437   1.082
 2310SOL    HW1 7753   4.402   3.530   1.077
 2310SOL    HW2 7754   4.339   3.393   1.086
 2311SOL     OW 7755   7.879   8.729   2.135
 2311SOL    HW1 7756   7.903   8.700   2.224
 2311SOL    HW2 7757   7.850   8.649   2.091
 2312SOL     OW 7758   1.625   4.179   5.335
 2312SOL    HW1 7759   1.605   4.270   5.356
 2312SOL    HW2 7760   1.705   4.160   5.384
 2313SOL     OW 7761   1.731   7.335   4.393
 2313SOL    HW1 7762   1.695   7.422   4.377
 2313SOL    HW2 7763   1.663   7.275   4.364
 2314SOL     OW 7764  -1.261   5.041   6.106
 2314SOL    HW1 7765  -1.319   4.975   6.143
 2314SOL    HW2 7766  -1.185   5.043   6.165
 2315SOL     OW 7767   5.201   0.573   0.240
 2315SOL    HW1 7768   5.115   0.605   0.216
 2315SOL    HW2 7769   5.262   0.641   0.210
 2316SOL     OW 7770   9.655   6.289   0.244
 2316SOL    HW1 7771   9.664   6.342   0.324
 2316SOL    HW2 7772   9.569   6.248   0.252
 2317SOL     OW 7773   1.567   5.352   0.995
 2317SOL    HW1 7774   1.513   5.401   0.933
 2317SOL    HW2 7775   1.605   5.282   0.943
 2318SOL     OW 7776   2.514   5.408   6.044
 2318SOL    HW1 7777   2.591   5.363   6.011
 2318SOL    HW2 7778   2.476   5.450   5.967
 2319SOL     OW 7779   7.704   6.270   0.161
 2319SOL    HW1 7780   7.642   6.237   0.096
 2319SOL    HW2 7781   7.658   6.261   0.244
 2320SOL     OW 7782   7.105   6.536   0.290
 2320SOL    HW1 7783   7.010   6.553   0.289
 2320SOL    HW2 7784   7.141   6.601   0.229
 2321SOL     OW 7785   7.016   5.800   0.099
 2321SOL    HW1 7786   7.076   5.852   0.045
 2321SOL    HW2 7787   7.018   5.843   0.185
 2322SOL     OW 7788   8.706   6.068   0.599
 2322SOL    HW1 7789   8.755   6.150   0.599
 2322SOL    HW2 7790   8.677   6.056   0.689
 2323SOL     OW 7791   1.903   6.877   1.730
 2323SOL    HW1 7792   1.873   6.912   1.814
 2323SOL    HW2 7793   1.869   6.939   1.665
 2324SOL     OW 7794   4.319   4.027   5.671
 2324SOL    HW1 7795   4.403   3.998   5.635
 2324SOL    HW2 7796   4.343   4.090   5.740
 2325SOL     OW 7797   3.689   7.689   6.383
 2325SOL    HW1 7798   3.777   7.695   6.420
 2325SOL    HW2 7799   3.701   7.652   6.296
 2326SOL     OW 7800   7.527   5.797   2.287
 2326SOL    HW1 7801   7.468   5.802   2.212
 2326SOL    HW2 7802   7.495   5.863   2.348
 2327SOL     OW 7803   9.065   6.651   1.227
 2327SOL    HW1 7804   9.157   6.641   1.201
 2327SOL    HW2 7805   9.049   6.745   1.219
 2328SOL     OW 7806   5.577   7.915   5.318
 2328SOL    HW1 7807   5.632   7.837   5.310
 2328SOL    HW2 7808   5.500   7.896   5.265
 2329SOL     OW 7809   1.639   2.530   0.616
 2329SOL    HW1 7810   1.619   2.575   0.534
 2329SOL    HW2 7811   1.676   2.598   0.672
 2330SOL     OW 7812   1.350   7.500   4.808
 2330SOL    HW1 7813   1.445   7.498   4.821
 2330SOL    HW2 7814   1.316   7.439   4.874
 2331SOL     OW 7815   8.320   8.350   1.254
 2331SOL    HW1 7816   8.373   8.391   1.185
 2331SOL    HW2 7817   8.363   8.375   1.336
 2332SOL     OW 7818   8.217   7.172   2.173
 2332SOL    HW1 7819   8.158   7.239   2.141
 2332SOL    HW2 7820   8.282   7.161   2.103
 2333SOL     OW 7821   2.979   3.973   6.039
 2333SOL    HW1 7822   3.024   4.056   6.057
 2333SOL    HW2 7823   3.015   3.944   5.956
 2334SOL     OW 7824  -2.318   4.187   6.215
 2334SOL    HW1 7825  -2.295   4.214   6.304
 2334SOL    HW2 7826  -2.413   4.179   6.215
 2335SOL     OW 7827   7.487   7.978   1.071
 2335SOL    HW1 7828   7.453   7.894   1.101
 2335SOL    HW2 7829   7.581   7.962   1.059
 2336SOL     OW 7830   4.226   1.189   0.313
 2336SOL    HW1 7831   4.226   1.146   0.227
 2336SOL    HW2 7832   4.282   1.265   0.302
 2337SOL     OW 7833   5.680   3.004   1.781
 2337SOL    HW1 7834   5.626   2.936   1.822
 2337SOL    HW2 7835   5.726   3.045   1.854
 2338SOL     OW 7836   0.740   5.723   2.682
 2338SOL    HW1 7837   0.836   5.718   2.685
 2338SOL    HW2 7838   0.718   5.708   2.591
 2339SOL     OW 7839   1.706   5.247   1.649
 2339SOL    HW1 7840   1.688   5.201   1.567
 2339SOL    HW2 7841   1.625   5.238   1.699
 2340SOL     OW 7842   3.049   7.350   0.539
 2340SOL    HW1 7843   3.068   7.364   0.632
 2340SOL    HW2 7844   2.984   7.279   0.539
 2341SOL     OW 7845   5.996   4.705   3.440
 2341SOL    HW1 7846   5.905   4.673   3.439
 2341SOL    HW2 7847   6.042   4.650   3.377
 2342SOL     OW 7848  -0.234   5.033   5.654
 2342SOL    HW1 7849  -0.234   5.071   5.566
 2342SOL    HW2 7850  -0.326   5.018   5.673
 2343SOL     OW 7851   3.418   3.749   5.406
 2343SOL    HW1 7852   3.500   3.699   5.412
 2343SOL    HW2 7853   3.387   3.755   5.496
 2344SOL     OW 7854   0.568   5.238   3.447
 2344SOL    HW1 7855   0.515   5.297   3.501
 2344SOL    HW2 7856   0.586   5.288   3.367
 2345SOL     OW 7857   1.907   8.230   5.280
 2345SOL    HW1 7858   1.846   8.171   5.324
 2345SOL    HW2 7859   1.887   8.222   5.187
 2346SOL     OW 7860   6.681   9.076   5.910
 2346SOL    HW1 7861   6.628   9.153   5.929
 2346SOL    HW2 7862   6.730   9.062   5.991
 2347SOL     OW 7863   3.751   7.590   6.109
 2347SOL    HW1 7864   3.811   7.646   6.060
 2347SOL    HW2 7865   3.809   7.536   6.163
 2348SOL     OW 7866   7.956   8.047   1.803
 2348SOL    HW1 7867   7.907   8.030   1.723
 2348SOL    HW2 7868   8.017   8.117   1.780
 2349SOL     OW 7869   8.079   9.803   4.193
 2349SOL    HW1 7870   8.139   9.796   4.119
 2349SOL    HW2 7871   8.010   9.862   4.163
 2350SOL     OW 7872   4.234   4.331   1.264
 2350SOL    HW1 7873   4.315   4.285   1.245
 2350SOL    HW2 7874   4.231   4.337   1.360
 2351SOL     OW 7875   8.332   2.760   0.670
 2351SOL    HW1 7876   8.336   2.673   0.629
 2351SOL    HW2 7877   8.265   2.806   0.620
 2352SOL     OW 7878   6.920   9.212   5.771
 2352SOL    HW1 7879   6.830   9.182   5.755
 2352SOL    HW2 7880   6.947   9.251   5.687
 2353SOL     OW 7881   2.345   3.823   5.004
 2353SOL    HW1 7882   2.260   3.860   5.028
 2353SOL    HW2 7883   2.342   3.815   4.909
 2354SOL     OW 7884   2.347  10.214   5.876
 2354SOL    HW1 7885   2.353  10.308   5.859
 2354SOL    HW2 7886   2.255  10.193   5.860
 2355SOL     OW 7887   1.306   4.592   2.329
 2355SOL    HW1 7888   1.224   4.634   2.304
 2355SOL    HW2 7889   1.299   4.579   2.423
 2356SOL     OW 7890   6.619   2.962   2.643
 2356SOL    HW1 7891   6.531   2.995   2.662
 2356SOL    HW2 7892   6.663   2.959   2.728
 2357SOL     OW 7893  -1.082   3.453   3.939
 2357SOL    HW1 7894  -1.001   3.503   3.955
 2357SOL    HW2 7895  -1.095   3.458   3.844
 2358SOL     OW 7896   0.509   7.229   6.495
 2358SOL    HW1 7897   0.519   7.146   6.447
 2358SOL    HW2 7898   0.565   7.219   6.572
 2359SOL     OW 7899   1.705   8.923   5.440
 2359SOL    HW1 7900   1.723   8.964   5.355
 2359SOL    HW2 7901   1.778   8.949   5.496
 2360SOL     OW 7902   5.495   4.530   4.053
 2360SOL    HW1 7903   5.574   4.476   4.057
 2360SOL    HW2 7904   5.451   4.514   4.136
 2361SOL     OW 7905   7.420   2.621   1.756
 2361SOL    HW1 7906   7.497   2.568   1.734
 2361SOL    HW2 7907   7.439   2.656   1.843
 2362SOL     OW 7908  -0.113   4.126   3.071
 2362SOL    HW1 7909  -0.107   4.107   2.977
 2362SOL    HW2 7910  -0.147   4.215   3.075
 2363SOL     OW 7911   7.477   5.417   0.347
 2363SOL    HW1 7912   7.394   5.464   0.357
 2363SOL    HW2 7913   7.532   5.452   0.417
 2364SOL     OW 7914   7.028   8.181   4.287
 2364SOL    HW1 7915   7.120   8.193   4.310
 2364SOL    HW2 7916   6.981   8.196   4.368
 2365SOL     OW 7917   6.695   8.528   1.554
 2365SOL    HW1 7918   6.647   8.453   1.590
 2365SOL    HW2 7919   6.707   8.586   1.629
 2366SOL     OW 7920   6.949   6.608   5.487
 2366SOL    HW1 7921   6.938   6.658   5.567
 2366SOL    HW2 7922   7.015   6.656   5.437
 2367SOL     OW 7923   5.942   5.735   5.363
 2367SOL    HW1 7924   5.879   5.802   5.340
 2367SOL    HW2 7925   5.905   5.654   5.329
 2368SOL     OW 7926   1.853   6.795   2.519
 2368SOL    HW1 7927   1.864   6.879   2.475
 2368SOL    HW2 7928   1.758   6.781   2.520
 2369SOL     OW 7929   1.813   2.037   0.244
 2369SOL    HW1 7930   1.737   2.093   0.262
 2369SOL    HW2 7931   1.815   1.975   0.316
 2370SOL     OW 7932   2.677   4.538   1.934
 2370SOL    HW1 7933   2.658   4.584   2.016
 2370SOL    HW2 7934   2.770   4.554   1.918
 2371SOL     OW 7935   3.553   2.844   2.856
 2371SOL    HW1 7936   3.507   2.927   2.870
 2371SOL    HW2 7937   3.623   2.867   2.793
 2372SOL     OW 7938   2.683   7.568   3.924
 2372SOL    HW1 7939   2.649   7.564   3.835
 2372SOL    HW2 7940   2.774   7.541   3.917
 2373SOL     OW 7941   4.384   0.390   0.316
 2373SOL    HW1 7942   4.314   0.453   0.297
 2373SOL    HW2 7943   4.386   0.333   0.239
 2374SOL     OW 7944   1.486   3.532   1.200
 2374SOL    HW1 7945   1.396   3.511   1.175
 2374SOL    HW2 7946   1.517   3.456   1.249
 2375SOL     OW 7947   3.993   5.382   6.432
 2375SOL    HW1 7948   4.060   5.324   6.468
 2375SOL    HW2 7949   4.037   5.426   6.359
 2376SOL     OW 7950   7.970   6.558   3.275
 2376SOL    HW1 7951   8.039   6.497   3.248
 2376SOL    HW2 7952   8.013   6.643   3.279
 2377SOL     OW 7953   3.637   2.313   0.253
 2377SOL    HW1 7954   3.665   2.226   0.283
 2377SOL    HW2 7955   3.676   2.374   0.315
 2378SOL     OW 7956   1.784   1.071   1.578
 2378SOL    HW1 7957   1.864   1.120   1.559
 2378SOL    HW2 7958   1.720   1.103   1.514
 2379SOL     OW 7959   8.007   5.886   1.305
 2379SOL    HW1 7960   7.965   5.825   1.365
 2379SOL    HW2 7961   7.937   5.944   1.277
 2380SOL     OW 7962   3.719   3.643   0.277
 2380SOL    HW1 7963   3.755   3.641   0.188
 2380SOL    HW2 7964   3.650   3.710   0.272
 2381SOL     OW 7965  -0.451   5.979   5.983
 2381SOL    HW1 7966  -0.442   6.071   6.009
 2381SOL    HW2 7967  -0.507   5.981   5.906
 2382SOL     OW 7968   8.463   4.977   1.967
 2382SOL    HW1 7969   8.456   4.882   1.981
 2382SOL    HW2 7970   8.532   5.004   2.027
 2383SOL     OW 7971   0.125   5.785   5.675
 2383SOL    HW1 7972   0.075   5.805   5.753
 2383SOL    HW2 7973   0.133   5.868   5.629
 2384SOL     OW 7974   3.414   2.867   4.927
 2384SOL    HW1 7975   3.363   2.942   4.958
 2384SOL    HW2 7976   3.442   2.822   5.007
 2385SOL     OW 7977   5.260   4.102   2.012
 2385SOL    HW1 7978   5.189   4.046   1.981
 2385SOL    HW2 7979   5.218   4.161   2.074
 2386SOL     OW 7980   3.871   6.602   1.389
 2386SOL    HW1 7981   3.824   6.557   1.459
 2386SOL    HW2 7982   3.919   6.533   1.343
 2387SOL     OW 7983   7.839   9.350   3.884
 2387SOL    HW1 7984   7.918   9.296   3.893
 2387SOL    HW2 7985   7.814   9.341   3.792
 2388SOL     OW 7986   0.622   4.042   3.315
 2388SOL    HW1 7987   0.558   3.973   3.299
 2388SOL    HW2 7988   0.600   4.110   3.251
 2389SOL     OW 7989   6.877   2.766   1.487
 2389SOL    HW1 7990   6.909   2.680   1.516
 2389SOL    HW2 7991   6.845   2.807   1.567
 2390SOL     OW 7992   3.167   2.184   0.820
 2390SOL    HW1 7993   3.094   2.214   0.766
 2390SOL    HW2 7994   3.137   2.196   0.910
 2391SOL     OW 7995   3.552   2.126   2.737
 2391SOL    HW1 7996   3.481   2.167   2.687
 2391SOL    HW2 7997   3.603   2.078   2.671
 2392SOL     OW 7998   7.204  10.409   6.471
 2392SOL    HW1 7999   7.275  10.355   6.506
 2392SOL    HW2 8000   7.242  10.497   6.466
 2393SOL     OW 8001   6.682   4.624   2.138
 2393SOL    HW1 8002   6.773   4.632   2.166
 2393SOL    HW2 8003   6.643   4.709   2.155
 2394SOL     OW 8004   6.663   6.890   4.007
 2394SOL    HW1 8005   6.751   6.866   4.038
 2394SOL    HW2 8006   6.647   6.832   3.933
 2395SOL     OW 8007   6.892   8.506   5.758
 2395SOL    HW1 8008   6.899   8.426   5.810
 2395SOL    HW2 8009   6.975   8.511   5.712
 2396SOL     OW 8010   1.116   3.912   2.047
 2396SOL    HW1 8011   1.050   3.944   2.109
 2396SOL    HW2 8012   1.084   3.941   1.961
 2397SOL     OW 8013   8.174   3.339   0.686
 2397SOL    HW1 8014   8.083   3.361   0.667
 2397SOL    HW2 8015   8.179   3.244   0.674
 2398SOL     OW 8016   6.946   4.268   0.813
 2398SOL    HW1 8017   6.855   4.241   0.800
 2398SOL    HW2 8018   6.998   4.191   0.788
 2399SOL     OW 8019   5.597   3.713   1.758
 2399SOL    HW1 8020   5.619   3.746   1.846
 2399SOL    HW2 8021   5.681   3.697   1.717
 2400SOL     OW 8022   0.137   5.803   3.997
 2400SOL    HW1 8023   0.117   5.865   3.926
 2400SOL    HW2 8024   0.124   5.854   4.077
 2401SOL     OW 8025   0.598   1.767   1.372
 2401SOL    HW1 8026   0.602   1.862   1.384
 2401SOL    HW2 8027   0.618   1.754   1.279
 2402SOL     OW 8028   2.397   7.671   0.938
 2402SOL    HW1 8029   2.337   7.682   1.011
 2402SOL    HW2 8030   2.469   7.619   0.974
 2403SOL     OW 8031   8.977   7.732   2.966
 2403SOL    HW1 8032   8.932   7.655   2.931
 2403SOL    HW2 8033   8.992   7.711   3.058
 2404SOL     OW 8034   4.955   9.260   5.355
 2404SOL    HW1 8035   4.861   9.263   5.337
 2404SOL    HW2 8036   4.993   9.226   5.273
 2405SOL     OW 8037  -0.326   3.845   6.064
 2405SOL    HW1 8038  -0.256   3.811   6.007
 2405SOL    HW2 8039  -0.372   3.908   6.009
 2406SOL     OW 8040   8.397   4.416   0.233
 2406SOL    HW1 8041   8.344   4.448   0.306
 2406SOL    HW2 8042   8.365   4.465   0.157
 2407SOL     OW 8043   1.950   2.701   3.887
 2407SOL    HW1 8044   1.957   2.792   3.917
 2407SOL    HW2 8045   1.880   2.664   3.941
 2408SOL     OW 8046   0.137   2.896   4.922
 2408SOL    HW1 8047   0.140   2.988   4.898
 2408SOL    HW2 8048   0.180   2.892   5.008
 2409SOL     OW 8049   0.036   6.067   3.455
 2409SOL    HW1 8050   0.105   6.055   3.389
 2409SOL    HW2 8051  -0.045   6.045   3.409
 2410SOL     OW 8052   4.388   3.786   2.603
 2410SOL    HW1 8053   4.479   3.783   2.574
 2410SOL    HW2 8054   4.367   3.879   2.607
 2411SOL     OW 8055   4.970  10.081   5.124
 2411SOL    HW1 8056   5.045  10.105   5.178
 2411SOL    HW2 8057   5.008  10.048   5.043
 2412SOL     OW 8058   1.093   5.304   5.500
 2412SOL    HW1 8059   1.152   5.365   5.544
 2412SOL    HW2 8060   1.020   5.294   5.560
 2413SOL     OW 8061   8.800   6.109   1.082
 2413SOL    HW1 8062   8.875   6.057   1.108
 2413SOL    HW2 8063   8.795   6.179   1.147
 2414SOL     OW 8064   0.969   4.548   2.932
 2414SOL    HW1 8065   1.063   4.536   2.945
 2414SOL    HW2 8066   0.928   4.475   2.978
 2415SOL     OW 8067   7.979   7.897   4.125
 2415SOL    HW1 8068   7.988   7.856   4.210
 2415SOL    HW2 8069   7.908   7.960   4.136
 2416SOL     OW 8070   2.995   8.638   5.885
 2416SOL    HW1 8071   2.951   8.706   5.936
 2416SOL    HW2 8072   3.078   8.678   5.859
 2417SOL     OW 8073   0.346   6.315   6.634
 2417SOL    HW1 8074   0.379   6.243   6.688
 2417SOL    HW2 8075   0.425   6.354   6.596
 2418SOL     OW 8076   1.456   5.495   3.558
 2418SOL    HW1 8077   1.411   5.477   3.476
 2418SOL    HW2 8078   1.508   5.418   3.575
 2419SOL     OW 8079  -0.752   7.290   5.687
 2419SOL    HW1 8080  -0.685   7.234   5.649
 2419SOL    HW2 8081  -0.759   7.262   5.778
 2420SOL     OW 8082   5.874   7.663   5.029
 2420SOL    HW1 8083   5.838   7.750   5.013
 2420SOL    HW2 8084   5.821   7.628   5.101
 2421SOL     OW 8085   5.832   2.769   1.530
 2421SOL    HW1 8086   5.895   2.817   1.583
 2421SOL    HW2 8087   5.759   2.751   1.589
 2422SOL     OW 8088   5.480   5.012   2.831
 2422SOL    HW1 8089   5.477   5.078   2.900
 2422SOL    HW2 8090   5.541   5.047   2.766
 2423SOL     OW 8091   1.731   9.020   6.562
 2423SOL    HW1 8092   1.649   8.987   6.525
 2423SOL    HW2 8093   1.770   8.945   6.607
 2424SOL     OW 8094   7.195  10.533   5.804
 2424SOL    HW1 8095   7.137  10.593   5.758
 2424SOL    HW2 8096   7.139  10.458   5.827
 2425SOL     OW 8097   0.427   3.370   1.470
 2425SOL    HW1 8098   0.516   3.343   1.449
 2425SOL    HW2 8099   0.418   3.456   1.428
 2426SOL     OW 8100   4.958   3.380   1.274
 2426SOL    HW1 8101   4.891   3.434   1.315
 2426SOL    HW2 8102   5.000   3.333   1.347
 2427SOL     OW 8103   5.367   4.918   0.309
 2427SOL    HW1 8104   5.322   4.950   0.231
 2427SOL    HW2 8105   5.337   4.976   0.379
 2428SOL     OW 8106   6.164   3.684   5.254
 2428SOL    HW1 8107   6.151   3.660   5.162
 2428SOL    HW2 8108   6.256   3.709   5.260
 2429SOL     OW 8109   2.072   4.345   2.309
 2429SOL    HW1 8110   2.134   4.293   2.258
 2429SOL    HW2 8111   2.046   4.416   2.250
 2430SOL     OW 8112   0.264   4.948   3.056
 2430SOL    HW1 8113   0.197   5.008   3.022
 2430SOL    HW2 8114   0.284   4.982   3.143
 2431SOL     OW 8115   1.153   7.431   3.803
 2431SOL    HW1 8116   1.174   7.401   3.892
 2431SOL    HW2 8117   1.127   7.522   3.814
 2432SOL     OW 8118   1.035   3.801   1.558
 2432SOL    HW1 8119   1.105   3.758   1.508
 2432SOL    HW2 8120   0.954   3.770   1.517
 2433SOL     OW 8121   3.999   7.724   1.455
 2433SOL    HW1 8122   3.913   7.753   1.424
 2433SOL    HW2 8123   4.018   7.646   1.403
 2434SOL     OW 8124   1.921   4.649   4.172
 2434SOL    HW1 8125   1.929   4.730   4.223
 2434SOL    HW2 8126   2.011   4.618   4.163
 2435SOL     OW 8127   4.744   0.424   0.065
 2435SOL    HW1 8128   4.697   0.469  -0.005
 2435SOL    HW2 8129   4.778   0.344   0.023
 2436SOL     OW 8130   1.770   2.650   4.507
 2436SOL    HW1 8131   1.696   2.611   4.461
 2436SOL    HW2 8132   1.800   2.582   4.567
 2437SOL     OW 8133   6.792   9.668   6.195
 2437SOL    HW1 8134   6.784   9.579   6.227
 2437SOL    HW2 8135   6.867   9.704   6.242
 2438SOL     OW 8136   7.011   6.385   5.046
 2438SOL    HW1 8137   6.926   6.353   5.076
 2438SOL    HW2 8138   7.039   6.446   5.114
 2439SOL     OW 8139   2.801   5.640   6.205
 2439SOL    HW1 8140   2.776   5.702   6.273
 2439SOL    HW2 8141   2.800   5.554   6.248
 2440SOL     OW 8142  -1.095   4.542   4.602
 2440SOL    HW1 8143  -1.186   4.571   4.596
 2440SOL    HW2 8144  -1.070   4.525   4.511
 2441SOL     OW 8145   6.768   5.961   4.052
 2441SOL    HW1 8146   6.824   6.036   4.032
 2441SOL    HW2 8147   6.682   5.999   4.068
 2442SOL     OW 8148   5.234   3.376   5.177
 2442SOL    HW1 8149   5.213   3.419   5.260
 2442SOL    HW2 8150   5.326   3.397   5.162
 2443SOL     OW 8151  -0.695   6.157   5.501
 2443SOL    HW1 8152  -0.693   6.082   5.560
 2443SOL    HW2 8153  -0.701   6.118   5.414
 2444SOL     OW 8154   2.467   3.426   4.681
 2444SOL    HW1 8155   2.412   3.414   4.604
 2444SOL    HW2 8156   2.441   3.356   4.741
 2445SOL     OW 8157   6.525   0.958   1.160
 2445SOL    HW1 8158   6.577   1.024   1.115
 2445SOL    HW2 8159   6.525   0.986   1.252
 2446SOL     OW 8160   5.647   4.841   2.150
 2446SOL    HW1 8161   5.739   4.868   2.149
 2446SOL    HW2 8162   5.623   4.843   2.243
 2447SOL     OW 8163   4.026   3.369   5.048
 2447SOL    HW1 8164   3.991   3.304   5.110
 2447SOL    HW2 8165   4.020   3.326   4.963
 2448SOL     OW 8166   7.246  10.517   5.007
 2448SOL    HW1 8167   7.309  10.563   4.952
 2448SOL    HW2 8168   7.218  10.581   5.072
 2449SOL     OW 8169   8.770   7.893   1.334
 2449SOL    HW1 8170   8.688   7.911   1.379
 2449SOL    HW2 8171   8.831   7.868   1.404
 2450SOL     OW 8172   5.951   1.191   0.112
 2450SOL    HW1 8173   5.860   1.190   0.082
 2450SOL    HW2 8174   5.954   1.126   0.183
 2451SOL     OW 8175   1.069   4.697   2.605
 2451SOL    HW1 8176   0.983   4.703   2.647
 2451SOL    HW2 8177   1.108   4.617   2.641
 2452SOL     OW 8178   3.324   1.381   0.619
 2452SOL    HW1 8179   3.286   1.431   0.548
 2452SOL    HW2 8180   3.380   1.443   0.666
 2453SOL     OW 8181   3.904   7.445   6.255
 2453SOL    HW1 8182   3.858   7.367   6.285
 2453SOL    HW2 8183   3.995   7.433   6.284
 2454SOL     OW 8184   4.807   3.974   4.652
 2454SOL    HW1 8185   4.759   3.967   4.734
 2454SOL    HW2 8186   4.833   3.884   4.632
 2455SOL     OW 8187   1.195   8.726   3.896
 2455SOL    HW1 8188   1.148   8.694   3.973
 2455SOL    HW2 8189   1.190   8.653   3.834
 2456SOL     OW 8190   3.827   5.124   6.373
 2456SOL    HW1 8191   3.871   5.187   6.431
 2456SOL    HW2 8192   3.895   5.098   6.311
 2457SOL     OW 8193   0.339   4.486   6.059
 2457SOL    HW1 8194   0.429   4.453   6.059
 2457SOL    HW2 8195   0.287   4.413   6.093
 2458SOL     OW 8196   4.928   7.017   3.738
 2458SOL    HW1 8197   4.936   7.090   3.677
 2458SOL    HW2 8198   4.919   6.940   3.681
 2459SOL     OW 8199   0.998   8.453   3.970
 2459SOL    HW1 8200   0.948   8.381   3.931
 2459SOL    HW2 8201   0.998   8.521   3.902
 2460SOL     OW 8202   6.229   6.304   0.209
 2460SOL    HW1 8203   6.184   6.254   0.141
 2460SOL    HW2 8204   6.196   6.394   0.199
 2461SOL     OW 8205   7.212   8.940   3.324
 2461SOL    HW1 8206   7.229   8.905   3.237
 2461SOL    HW2 8207   7.194   9.033   3.310
 2462SOL     OW 8208   8.554   2.942   0.993
 2462SOL    HW1 8209   8.601   3.021   0.968
 2462SOL    HW2 8210   8.601   2.909   1.070
 2463SOL     OW 8211   3.617   6.880   4.414
 2463SOL    HW1 8212   3.707   6.895   4.385
 2463SOL    HW2 8213   3.612   6.785   4.430
 2464SOL     OW 8214   4.043   2.373   0.276
 2464SOL    HW1 8215   4.119   2.390   0.220
 2464SOL    HW2 8216   4.076   2.388   0.365
 2465SOL     OW 8217   5.427   6.170   2.412
 2465SOL    HW1 8218   5.389   6.117   2.342
 2465SOL    HW2 8219   5.400   6.260   2.392
 2466SOL     OW 8220   3.336   1.971   1.292
 2466SOL    HW1 8221   3.431   1.972   1.288
 2466SOL    HW2 8222   3.309   1.914   1.220
 2467SOL     OW 8223   2.373   2.958   4.499
 2467SOL    HW1 8224   2.387   2.899   4.574
 2467SOL    HW2 8225   2.363   2.899   4.425
 2468SOL     OW 8226   4.904  10.087   6.182
 2468SOL    HW1 8227   4.850  10.055   6.254
 2468SOL    HW2 8228   4.949  10.164   6.217
 2469SOL     OW 8229   7.041   8.231   5.209
 2469SOL    HW1 8230   7.108   8.251   5.274
 2469SOL    HW2 8231   7.010   8.143   5.231
 2470SOL     OW 8232   6.601   6.172   2.830
 2470SOL    HW1 8233   6.687   6.206   2.856
 2470SOL    HW2 8234   6.545   6.190   2.905
 2471SOL     OW 8235   0.276   0.883   0.526
 2471SOL    HW1 8236   0.230   0.818   0.580
 2471SOL    HW2 8237   0.368   0.867   0.543
 2472SOL     OW 8238   1.440   3.708   0.529
 2472SOL    HW1 8239   1.413   3.674   0.615
 2472SOL    HW2 8240   1.523   3.664   0.512
 2473SOL     OW 8241   7.026   3.949   3.401
 2473SOL    HW1 8242   6.971   3.923   3.327
 2473SOL    HW2 8243   7.113   3.915   3.380
 2474SOL     OW 8244   4.370   4.489   0.686
 2474SOL    HW1 8245   4.311   4.525   0.752
 2474SOL    HW2 8246   4.445   4.549   0.686
 2475SOL     OW 8247   7.168   3.423   0.336
 2475SOL    HW1 8248   7.197   3.412   0.427
 2475SOL    HW2 8249   7.093   3.481   0.341
 2476SOL     OW 8250   2.489   1.349   1.062
 2476SOL    HW1 8251   2.472   1.275   1.119
 2476SOL    HW2 8252   2.404   1.389   1.048
 2477SOL     OW 8253   6.427   6.400   4.408
 2477SOL    HW1 8254   6.466   6.458   4.342
 2477SOL    HW2 8255   6.440   6.312   4.373
 2478SOL     OW 8256   5.713   5.263   5.196
 2478SOL    HW1 8257   5.658   5.269   5.118
 2478SOL    HW2 8258   5.780   5.198   5.174
 2479SOL     OW 8259   4.394   5.862   6.031
 2479SOL    HW1 8260   4.446   5.815   5.967
 2479SOL    HW2 8261   4.374   5.945   5.989
 2480SOL     OW 8262   6.982   3.746   0.863
 2480SOL    HW1 8263   7.064   3.728   0.816
 2480SOL    HW2 8264   6.928   3.792   0.800
 2481SOL     OW 8265   2.328   7.484   5.897
 2481SOL    HW1 8266   2.305   7.577   5.893
 2481SOL    HW2 8267   2.385   7.476   5.974
 2482SOL     OW 8268   1.850   2.650   1.965
 2482SOL    HW1 8269   1.795   2.571   1.965
 2482SOL    HW2 8270   1.801   2.713   2.016
 2483SOL     OW 8271   7.062   2.606   3.203
 2483SOL    HW1 8272   7.087   2.659   3.279
 2483SOL    HW2 8273   7.111   2.525   3.213
 2484SOL     OW 8274   1.421   2.171   1.527
 2484SOL    HW1 8275   1.471   2.095   1.555
 2484SOL    HW2 8276   1.333   2.156   1.562
 2485SOL     OW 8277   2.399   2.828   4.764
 2485SOL    HW1 8278   2.445   2.911   4.776
 2485SOL    HW2 8279   2.407   2.783   4.848
 2486SOL     OW 8280   4.672   3.745   1.504
 2486SOL    HW1 8281   4.596   3.756   1.448
 2486SOL    HW2 8282   4.746   3.773   1.450
 2487SOL     OW 8283   2.412   4.212   3.792
 2487SOL    HW1 8284   2.415   4.285   3.853
 2487SOL    HW2 8285   2.361   4.144   3.838
 2488SOL     OW 8286   2.191   1.775   0.240
 2488SOL    HW1 8287   2.225   1.690   0.213
 2488SOL    HW2 8288   2.129   1.756   0.310
 2489SOL     OW 8289   3.759   5.340   1.233
 2489SOL    HW1 8290   3.821   5.349   1.161
 2489SOL    HW2 8291   3.777   5.414   1.291
 2490SOL     OW 8292   6.099   3.338   4.535
 2490SOL    HW1 8293   6.041   3.263   4.550
 2490SOL    HW2 8294   6.134   3.324   4.447
 2491SOL     OW 8295   5.231   8.008   5.781
 2491SOL    HW1 8296   5.226   8.038   5.872
 2491SOL    HW2 8297   5.157   8.051   5.737
 2492SOL     OW 8298   1.591   1.484   0.053
 2492SOL    HW1 8299   1.608   1.573   0.023
 2492SOL    HW2 8300   1.532   1.448  -0.012
 2493SOL     OW 8301   2.391   5.701   3.354
 2493SOL    HW1 8302   2.332   5.644   3.304
 2493SOL    HW2 8303   2.448   5.640   3.402
 2494SOL     OW 8304   0.777   4.021   3.052
 2494SOL    HW1 8305   0.757   4.003   3.144
 2494SOL    HW2 8306   0.715   3.967   3.004
 2495SOL     OW 8307   6.311   2.225   0.005
 2495SOL    HW1 8308   6.278   2.153   0.059
 2495SOL    HW2 8309   6.402   2.202  -0.014
 2496SOL     OW 8310   3.611  10.311   6.389
 2496SOL    HW1 8311   3.629  10.372   6.318
 2496SOL    HW2 8312   3.696  10.275   6.413
 2497SOL     OW 8313   5.856   4.841   1.893
 2497SOL    HW1 8314   5.890   4.841   1.983
 2497SOL    HW2 8315   5.851   4.749   1.869
 2498SOL     OW 8316   3.857   4.205   0.767
 2498SOL    HW1 8317   3.855   4.295   0.733
 2498SOL    HW2 8318   3.944   4.196   0.805
 2499SOL     OW 8319   4.537   2.373   3.293
 2499SOL    HW1 8320   4.470   2.409   3.351
 2499SOL    HW2 8321   4.568   2.295   3.339
 2500SOL     OW 8322   1.504   9.754   4.693
 2500SOL    HW1 8323   1.544   9.676   4.656
 2500SOL    HW2 8324   1.567   9.824   4.675
 2501SOL     OW 8325   5.821   6.606   0.796
 2501SOL    HW1 8326   5.903   6.655   0.800
 2501SOL    HW2 8327   5.781   6.633   0.713
 2502SOL     OW 8328   1.625   9.265   3.144
 2502SOL    HW1 8329   1.530   9.269   3.140
 2502SOL    HW2 8330   1.654   9.351   3.115
 2503SOL     OW 8331   0.063   6.127   5.980
 2503SOL    HW1 8332   0.104   6.204   5.942
 2503SOL    HW2 8333  -0.010   6.161   6.030
 2504SOL     OW 8334   9.249   8.066   1.807
 2504SOL    HW1 8335   9.298   8.029   1.880
 2504SOL    HW2 8336   9.269   8.008   1.733
 2505SOL     OW 8337   4.771   3.277   1.841
 2505SOL    HW1 8338   4.713   3.353   1.836
 2505SOL    HW2 8339   4.802   3.277   1.931
 2506SOL     OW 8340   0.288   6.122   6.440
 2506SOL    HW1 8341   0.274   6.039   6.486
 2506SOL    HW2 8342   0.280   6.189   6.509
 2507SOL     OW 8343   9.409   4.992   0.592
 2507SOL    HW1 8344   9.406   5.000   0.688
 2507SOL    HW2 8345   9.354   5.064   0.560
 2508SOL     OW 8346   7.658   3.125   2.021
 2508SOL    HW1 8347   7.613   3.140   2.104
 2508SOL    HW2 8348   7.611   3.051   1.981
 2509SOL     OW 8349   8.867   5.677   1.434
 2509SOL    HW1 8350   8.817   5.707   1.357
 2509SOL    HW2 8351   8.909   5.756   1.467
 2510SOL     OW 8352   6.948   3.525   1.930
 2510SOL    HW1 8353   6.883   3.509   1.998
 2510SOL    HW2 8354   7.027   3.550   1.978
 2511SOL     OW 8355   1.061   7.996   3.547
 2511SOL    HW1 8356   1.066   8.092   3.541
 2511SOL    HW2 8357   1.104   7.965   3.467
 2512SOL     OW 8358   4.205   7.840   1.366
 2512SOL    HW1 8359   4.127   7.804   1.408
 2512SOL    HW2 8360   4.272   7.773   1.379
 2513SOL     OW 8361   7.704   2.844   0.110
 2513SOL    HW1 8362   7.710   2.927   0.062
 2513SOL    HW2 8363   7.783   2.796   0.084
 2514SOL     OW 8364   6.046   8.691   3.167
 2514SOL    HW1 8365   5.966   8.708   3.215
 2514SOL    HW2 8366   6.113   8.681   3.234
 2515SOL     OW 8367   3.368   4.290   5.199
 2515SOL    HW1 8368   3.428   4.329   5.263
 2515SOL    HW2 8369   3.422   4.273   5.122
 2516SOL     OW 8370   4.440   2.242   1.202
 2516SOL    HW1 8371   4.367   2.189   1.172
 2516SOL    HW2 8372   4.514   2.214   1.148
 2517SOL     OW 8373   8.022   8.953   4.263
 2517SOL    HW1 8374   7.945   9.004   4.289
 2517SOL    HW2 8375   8.018   8.951   4.168
 2518SOL     OW 8376   4.982   6.944   1.445
 2518SOL    HW1 8377   5.014   6.968   1.359
 2518SOL    HW2 8378   4.933   7.021   1.475
 2519SOL     OW 8379   6.538   2.330   1.659
 2519SOL    HW1 8380   6.614   2.383   1.685
 2519SOL    HW2 8381   6.544   2.252   1.713
 2520SOL     OW 8382   0.738   4.083   2.126
 2520SOL    HW1 8383   0.736   4.121   2.038
 2520SOL    HW2 8384   0.677   4.009   2.122
 2521SOL     OW 8385   7.167   8.159   2.170
 2521SOL    HW1 8386   7.207   8.208   2.098
 2521SOL    HW2 8387   7.238   8.146   2.233
 2522SOL     OW 8388   3.886   6.791   1.886
 2522SOL    HW1 8389   3.870   6.702   1.920
 2522SOL    HW2 8390   3.978   6.791   1.863
 2523SOL     OW 8391   5.739   2.068   3.220
 2523SOL    HW1 8392   5.737   1.977   3.190
 2523SOL    HW2 8393   5.718   2.063   3.313
 2524SOL     OW 8394   3.528   8.083   5.348
 2524SOL    HW1 8395   3.601   8.143   5.367
 2524SOL    HW2 8396   3.532   8.070   5.254
 2525SOL     OW 8397   1.228   6.031   6.249
 2525SOL    HW1 8398   1.195   5.994   6.331
 2525SOL    HW2 8399   1.256   6.120   6.272
 2526SOL     OW 8400   3.983   8.014   4.677
 2526SOL    HW1 8401   4.048   7.945   4.665
 2526SOL    HW2 8402   3.974   8.055   4.591
 2527SOL     OW 8403   0.103   6.766   6.415
 2527SOL    HW1 8404   0.181   6.712   6.403
 2527SOL    HW2 8405   0.057   6.726   6.489
 2528SOL     OW 8406   0.839   4.567   6.119
 2528SOL    HW1 8407   0.855   4.473   6.134
 2528SOL    HW2 8408   0.915   4.597   6.070
 2529SOL     OW 8409   4.492   0.357   0.623
 2529SOL    HW1 8410   4.497   0.355   0.527
 2529SOL    HW2 8411   4.484   0.449   0.645
 2530SOL     OW 8412   4.770   4.234   5.138
 2530SOL    HW1 8413   4.823   4.313   5.147
 2530SOL    HW2 8414   4.700   4.258   5.078
 2531SOL     OW 8415   1.717   7.360   5.384
 2531SOL    HW1 8416   1.689   7.288   5.329
 2531SOL    HW2 8417   1.670   7.348   5.466
 2532SOL     OW 8418   1.859   1.520   1.887
 2532SOL    HW1 8419   1.931   1.540   1.828
 2532SOL    HW2 8420   1.830   1.605   1.920
 2533SOL     OW 8421   5.501   6.699   6.013
 2533SOL    HW1 8422   5.568   6.676   6.077
 2533SOL    HW2 8423   5.550   6.726   5.935
 2534SOL     OW 8424   6.171   1.057   0.397
 2534SOL    HW1 8425   6.241   1.088   0.340
 2534SOL    HW2 8426   6.208   1.062   0.485
 2535SOL     OW 8427   0.680   6.534   2.848
 2535SOL    HW1 8428   0.742   6.501   2.914
 2535SOL    HW2 8429   0.734   6.585   2.788
 2536SOL     OW 8430   0.941   3.029   4.675
 2536SOL    HW1 8431   0.864   3.084   4.657
 2536SOL    HW2 8432   1.015   3.082   4.645
 2537SOL     OW 8433   3.372   8.018   6.024
 2537SOL    HW1 8434   3.299   8.080   6.031
 2537SOL    HW2 8435   3.360   7.977   5.938
 2538SOL     OW 8436   1.050   4.863   5.211
 2538SOL    HW1 8437   1.003   4.821   5.139
 2538SOL    HW2 8438   1.006   4.832   5.290
 2539SOL     OW 8439   5.714   4.641   5.677
 2539SOL    HW1 8440   5.732   4.644   5.770
 2539SOL    HW2 8441   5.634   4.693   5.666
 2540SOL     OW 8442   4.727   6.030   1.133
 2540SOL    HW1 8443   4.809   5.986   1.110
 2540SOL    HW2 8444   4.687   5.973   1.198
 2541SOL     OW 8445   3.896   3.903   6.306
 2541SOL    HW1 8446   3.963   3.862   6.252
 2541SOL    HW2 8447   3.944   3.934   6.384
 2542SOL     OW 8448   7.825   7.509   4.164
 2542SOL    HW1 8449   7.750   7.450   4.152
 2542SOL    HW2 8450   7.838   7.511   4.259
 2543SOL     OW 8451   7.754   3.968   0.511
 2543SOL    HW1 8452   7.819   3.899   0.504
 2543SOL    HW2 8453   7.677   3.924   0.547
 2544SOL     OW 8454   0.585   3.846   5.159
 2544SOL    HW1 8455   0.497   3.850   5.197
 2544SOL    HW2 8456   0.583   3.770   5.101
 2545SOL     OW 8457  -0.845   3.035   3.367
 2545SOL    HW1 8458  -0.794   3.110   3.396
 2545SOL    HW2 8459  -0.868   3.055   3.277
 2546SOL     OW 8460   1.363   5.486   3.293
 2546SOL    HW1 8461   1.379   5.402   3.250
 2546SOL    HW2 8462   1.422   5.547   3.248
 2547SOL     OW 8463   0.915   2.514   1.973
 2547SOL    HW1 8464   0.887   2.594   2.016
 2547SOL    HW2 8465   0.888   2.524   1.882
 2548SOL     OW 8466   0.640   7.135   3.360
 2548SOL    HW1 8467   0.707   7.070   3.384
 2548SOL    HW2 8468   0.664   7.213   3.410
 2549SOL     OW 8469   3.648   3.061   5.145
 2549SOL    HW1 8470   3.662   3.113   5.224
 2549SOL    HW2 8471   3.626   2.974   5.178
 2550SOL     OW 8472   7.462   9.412   5.623
 2550SOL    HW1 8473   7.476   9.475   5.694
 2550SOL    HW2 8474   7.372   9.383   5.634
 2551SOL     OW 8475   6.663   7.513   4.688
 2551SOL    HW1 8476   6.728   7.541   4.753
 2551SOL    HW2 8477   6.658   7.586   4.626
 2552SOL     OW 8478   0.695   5.219   6.352
 2552SOL    HW1 8479   0.709   5.313   6.363
 2552SOL    HW2 8480   0.608   5.212   6.313
 2553SOL     OW 8481   8.792   6.661   0.955
 2553SOL    HW1 8482   8.790   6.577   1.001
 2553SOL    HW2 8483   8.704   6.697   0.967
 2554SOL     OW 8484   2.315   5.254   2.196
 2554SOL    HW1 8485   2.347   5.328   2.144
 2554SOL    HW2 8486   2.393   5.200   2.210
 2555SOL     OW 8487   6.077   3.453   1.426
 2555SOL    HW1 8488   6.077   3.541   1.463
 2555SOL    HW2 8489   6.062   3.467   1.332
 2556SOL     OW 8490   1.440   8.320   5.784
 2556SOL    HW1 8491   1.442   8.274   5.868
 2556SOL    HW2 8492   1.424   8.412   5.807
 2557SOL     OW 8493   7.763   5.886   2.454
 2557SOL    HW1 8494   7.691   5.908   2.394
 2557SOL    HW2 8495   7.789   5.798   2.429
 2558SOL     OW 8496   2.568   6.031   4.577
 2558SOL    HW1 8497   2.524   6.065   4.499
 2558SOL    HW2 8498   2.619   5.956   4.545
 2559SOL     OW 8499   7.804   5.206   1.393
 2559SOL    HW1 8500   7.806   5.259   1.472
 2559SOL    HW2 8501   7.723   5.232   1.349
 2560SOL     OW 8502   3.575   6.869   5.848
 2560SOL    HW1 8503   3.655   6.866   5.901
 2560SOL    HW2 8504   3.506   6.892   5.910
 2561SOL     OW 8505   4.668   4.217   2.453
 2561SOL    HW1 8506   4.696   4.294   2.504
 2561SOL    HW2 8507   4.663   4.249   2.363
 2562SOL     OW 8508   1.061   6.665   3.468
 2562SOL    HW1 8509   1.069   6.692   3.377
 2562SOL    HW2 8510   0.974   6.626   3.474
 2563SOL     OW 8511   7.677   7.349   2.206
 2563SOL    HW1 8512   7.673   7.444   2.194
 2563SOL    HW2 8513   7.602   7.316   2.157
 2564SOL     OW 8514   5.981   4.397   4.675
 2564SOL    HW1 8515   5.930   4.472   4.645
 2564SOL    HW2 8516   5.948   4.324   4.622
 2565SOL     OW 8517   5.066   6.847   1.029
 2565SOL    HW1 8518   5.090   6.926   1.078
 2565SOL    HW2 8519   5.116   6.854   0.947
 2566SOL     OW 8520   5.626   7.567   0.091
 2566SOL    HW1 8521   5.612   7.525   0.006
 2566SOL    HW2 8522   5.650   7.496   0.150
 2567SOL     OW 8523   6.813   2.440   1.742
 2567SOL    HW1 8524   6.872   2.385   1.793
 2567SOL    HW2 8525   6.802   2.519   1.794
 2568SOL     OW 8526   8.651   4.412   0.335
 2568SOL    HW1 8527   8.568   4.442   0.297
 2568SOL    HW2 8528   8.707   4.394   0.260
 2569SOL     OW 8529   3.962   4.775   1.844
 2569SOL    HW1 8530   4.035   4.833   1.868
 2569SOL    HW2 8531   3.976   4.696   1.895
 2570SOL     OW 8532   8.184   8.262   2.628
 2570SOL    HW1 8533   8.213   8.351   2.612
 2570SOL    HW2 8534   8.126   8.242   2.554
 2571SOL     OW 8535   5.399   2.338   0.095
 2571SOL    HW1 8536   5.337   2.271   0.122
 2571SOL    HW2 8537   5.471   2.332   0.158
 2572SOL     OW 8538   5.478   9.395   6.059
 2572SOL    HW1 8539   5.441   9.451   6.127
 2572SOL    HW2 8540   5.423   9.317   6.059
 2573SOL     OW 8541   0.598   3.279   2.030
 2573SOL    HW1 8542   0.528   3.257   1.969
 2573SOL    HW2 8543   0.639   3.195   2.051
 2574SOL     OW 8544   5.752   5.383   4.517
 2574SOL    HW1 8545   5.739   5.406   4.609
 2574SOL    HW2 8546   5.782   5.464   4.476
 2575SOL     OW 8547  10.060   7.481   0.389
 2575SOL    HW1 8548   9.993   7.439   0.443
 2575SOL    HW2 8549  10.017   7.497   0.305
 2576SOL     OW 8550   8.537   5.496   0.493
 2576SOL    HW1 8551   8.498   5.574   0.533
 2576SOL    HW2 8552   8.557   5.523   0.404
 2577SOL     OW 8553  -1.285   4.571   6.391
 2577SOL    HW1 8554  -1.324   4.538   6.472
 2577SOL    HW2 8555  -1.336   4.530   6.321
 2578SOL     OW 8556   7.819   2.974   1.178
 2578SOL    HW1 8557   7.890   2.996   1.117
 2578SOL    HW2 8558   7.807   3.053   1.230
 2579SOL     OW 8559   3.006   7.994   1.722
 2579SOL    HW1 8560   3.037   8.061   1.783
 2579SOL    HW2 8561   3.085   7.952   1.689
 2580SOL     OW 8562   0.114   5.744   6.114
 2580SOL    HW1 8563   0.034   5.770   6.068
 2580SOL    HW2 8564   0.183   5.753   6.049
 2581SOL     OW 8565   4.849   1.387   1.239
 2581SOL    HW1 8566   4.879   1.444   1.169
 2581SOL    HW2 8567   4.754   1.401   1.242
 2582SOL     OW 8568   3.940   4.714   3.126
 2582SOL    HW1 8569   3.940   4.621   3.150
 2582SOL    HW2 8570   4.026   4.730   3.088
 2583SOL     OW 8571   2.271  10.321   4.747
 2583SOL    HW1 8572   2.349  10.312   4.693
 2583SOL    HW2 8573   2.298  10.377   4.819
 2584SOL     OW 8574   2.360   4.547   5.412
 2584SOL    HW1 8575   2.371   4.455   5.388
 2584SOL    HW2 8576   2.295   4.546   5.482
 2585SOL     OW 8577   7.618   5.870   0.434
 2585SOL    HW1 8578   7.669   5.949   0.453
 2585SOL    HW2 8579   7.530   5.902   0.418
 2586SOL     OW 8580   6.372   6.275   0.423
 2586SOL    HW1 8581   6.325   6.201   0.462
 2586SOL    HW2 8582   6.338   6.282   0.334
 2587SOL     OW 8583   6.143   5.040   6.132
 2587SOL    HW1 8584   6.065   5.089   6.157
 2587SOL    HW2 8585   6.128   5.017   6.040
 2588SOL     OW 8586   1.631   3.664   5.301
 2588SOL    HW1 8587   1.640   3.757   5.322
 2588SOL    HW2 8588   1.616   3.662   5.207
 2589SOL     OW 8589   2.285  10.327   5.048
 2589SOL    HW1 8590   2.308  10.241   5.015
 2589SOL    HW2 8591   2.363  10.357   5.095
 2590SOL     OW 8592   7.448   9.962   5.799
 2590SOL    HW1 8593   7.429   9.880   5.754
 2590SOL    HW2 8594   7.541   9.958   5.820
 2591SOL     OW 8595   5.752  10.160   4.986
 2591SOL    HW1 8596   5.769  10.171   5.080
 2591SOL    HW2 8597   5.795  10.077   4.964
 2592SOL     OW 8598   4.410   4.395   5.155
 2592SOL    HW1 8599   4.327   4.353   5.133
 2592SOL    HW2 8600   4.467   4.376   5.080
 2593SOL     OW 8601   9.015   7.177   0.476
 2593SOL    HW1 8602   9.064   7.221   0.545
 2593SOL    HW2 8603   9.041   7.223   0.396
 2594SOL     OW 8604   5.420   4.874   5.294
 2594SOL    HW1 8605   5.515   4.870   5.298
 2594SOL    HW2 8606   5.401   4.937   5.225
 2595SOL     OW 8607   3.505   7.707   5.977
 2595SOL    HW1 8608   3.518   7.745   5.890
 2595SOL    HW2 8609   3.592   7.709   6.017
 2596SOL     OW 8610   3.868   8.704   1.760
 2596SOL    HW1 8611   3.907   8.669   1.840
 2596SOL    HW2 8612   3.778   8.724   1.784
 2597SOL     OW 8613   2.540   9.446   5.448
 2597SOL    HW1 8614   2.463   9.394   5.426
 2597SOL    HW2 8615   2.559   9.495   5.368
 2598SOL     OW 8616   5.989   7.405   2.284
 2598SOL    HW1 8617   6.066   7.452   2.252
 2598SOL    HW2 8618   6.016   7.367   2.367
 2599SOL     OW 8619   2.116   9.409   6.655
 2599SOL    HW1 8620   2.153   9.428   6.741
 2599SOL    HW2 8621   2.151   9.479   6.599
 2600SOL     OW 8622   6.746   4.128   4.462
 2600SOL    HW1 8623   6.741   4.170   4.548
 2600SOL    HW2 8624   6.754   4.035   4.481
 2601SOL     OW 8625   2.319  10.014   6.508
 2601SOL    HW1 8626   2.283  10.100   6.530
 2601SOL    HW2 8627   2.343  10.021   6.416
 2602SOL     OW 8628   5.828   7.847   2.517
 2602SOL    HW1 8629   5.818   7.768   2.465
 2602SOL    HW2 8630   5.826   7.918   2.453
 2603SOL     OW 8631   2.000   7.239   1.655
 2603SOL    HW1 8632   1.947   7.160   1.642
 2603SOL    HW2 8633   2.024   7.267   1.567
 2604SOL     OW 8634   6.976   6.118   4.568
 2604SOL    HW1 8635   6.905   6.174   4.600
 2604SOL    HW2 8636   6.931   6.043   4.528
 2605SOL     OW 8637   7.589   8.441   4.769
 2605SOL    HW1 8638   7.581   8.388   4.690
 2605SOL    HW2 8639   7.628   8.383   4.834
 2606SOL     OW 8640   3.013   2.576   1.926
 2606SOL    HW1 8641   3.021   2.603   2.018
 2606SOL    HW2 8642   2.988   2.484   1.931
 2607SOL     OW 8643   7.286   4.034   2.222
 2607SOL    HW1 8644   7.328   3.955   2.257
 2607SOL    HW2 8645   7.324   4.106   2.272
 2608SOL     OW 8646   6.778   7.101   2.931
 2608SOL    HW1 8647   6.729   7.019   2.924
 2608SOL    HW2 8648   6.814   7.115   2.843
 2609SOL     OW 8649   3.412   6.899   1.340
 2609SOL    HW1 8650   3.437   6.844   1.414
 2609SOL    HW2 8651   3.494   6.936   1.309
 2610SOL     OW 8652   6.209   6.217   1.091
 2610SOL    HW1 8653   6.206   6.121   1.091
 2610SOL    HW2 8654   6.295   6.238   1.128
 2611SOL     OW 8655   9.204   6.025   1.578
 2611SOL    HW1 8656   9.258   6.073   1.640
 2611SOL    HW2 8657   9.252   5.943   1.563
 2612SOL     OW 8658   5.080   3.170   0.684
 2612SOL    HW1 8659   5.008   3.113   0.657
 2612SOL    HW2 8660   5.100   3.142   0.773
 2613SOL     OW 8661   4.768   5.936   1.455
 2613SOL    HW1 8662   4.831   6.007   1.444
 2613SOL    HW2 8663   4.750   5.934   1.549
 2614SOL     OW 8664   3.311   6.730   1.140
 2614SOL    HW1 8665   3.358   6.779   1.208
 2614SOL    HW2 8666   3.223   6.718   1.176
 2615SOL     OW 8667   1.597   4.147   2.999
 2615SOL    HW1 8668   1.692   4.146   2.988
 2615SOL    HW2 8669   1.576   4.060   3.035
 2616SOL     OW 8670   6.654   6.952   0.552
 2616SOL    HW1 8671   6.576   6.901   0.529
 2616SOL    HW2 8672   6.630   6.998   0.632
 2617SOL     OW 8673   2.502   7.615   1.458
 2617SOL    HW1 8674   2.475   7.608   1.550
 2617SOL    HW2 8675   2.597   7.605   1.461
 2618SOL     OW 8676   7.179   4.993   4.443
 2618SOL    HW1 8677   7.244   5.034   4.386
 2618SOL    HW2 8678   7.152   4.914   4.395
 2619SOL     OW 8679   5.933   4.751   2.965
 2619SOL    HW1 8680   6.009   4.737   3.021
 2619SOL    HW2 8681   5.945   4.690   2.892
 2620SOL     OW 8682   0.146   7.823   6.287
 2620SOL    HW1 8683   0.054   7.833   6.263
 2620SOL    HW2 8684   0.155   7.732   6.314
 2621SOL     OW 8685   1.517   7.440   4.164
 2621SOL    HW1 8686   1.508   7.357   4.210
 2621SOL    HW2 8687   1.601   7.433   4.118
 2622SOL     OW 8688   1.651   3.495   0.588
 2622SOL    HW1 8689   1.710   3.439   0.539
 2622SOL    HW2 8690   1.573   3.441   0.602
 2623SOL     OW 8691   1.816  10.471   6.438
 2623SOL    HW1 8692   1.737  10.512   6.402
 2623SOL    HW2 8693   1.784  10.418   6.512
 2624SOL     OW 8694   0.675   9.951   4.737
 2624SOL    HW1 8695   0.671   9.869   4.688
 2624SOL    HW2 8696   0.703   9.926   4.825
 2625SOL     OW 8697   7.109   9.470   5.075
 2625SOL    HW1 8698   7.156   9.540   5.030
 2625SOL    HW2 8699   7.119   9.490   5.168
 2626SOL     OW 8700   8.279   4.223   1.982
 2626SOL    HW1 8701   8.184   4.214   1.980
 2626SOL    HW2 8702   8.302   4.210   2.074
 2627SOL     OW 8703   2.444   5.923   0.911
 2627SOL    HW1 8704   2.517   5.971   0.872
 2627SOL    HW2 8705   2.396   5.887   0.837
 2628SOL     OW 8706   2.261   7.206   5.897
 2628SOL    HW1 8707   2.324   7.166   5.956
 2628SOL    HW2 8708   2.292   7.295   5.884
 2629SOL     OW 8709   3.701   9.362   5.021
 2629SOL    HW1 8710   3.605   9.360   5.026
 2629SOL    HW2 8711   3.730   9.352   5.111
 2630SOL     OW 8712   3.309   7.175   2.191
 2630SOL    HW1 8713   3.271   7.240   2.131
 2630SOL    HW2 8714   3.383   7.221   2.231
 2631SOL     OW 8715   4.302   3.294   0.238
 2631SOL    HW1 8716   4.233   3.356   0.263
 2631SOL    HW2 8717   4.268   3.249   0.161
 2632SOL     OW 8718   7.345  10.299   5.832
 2632SOL    HW1 8719   7.406  10.317   5.904
 2632SOL    HW2 8720   7.286  10.374   5.832
 2633SOL     OW 8721   9.888   6.380   0.489
 2633SOL    HW1 8722   9.948   6.338   0.551
 2633SOL    HW2 8723   9.805   6.386   0.536
 2634SOL     OW 8724   7.042   7.282   2.174
 2634SOL    HW1 8725   7.013   7.303   2.085
 2634SOL    HW2 8726   7.113   7.344   2.192
 2635SOL     OW 8727   5.471   6.704   0.959
 2635SOL    HW1 8728   5.389   6.697   0.910
 2635SOL    HW2 8729   5.480   6.619   1.002
 2636SOL     OW 8730  -0.429   7.878   6.621
 2636SOL    HW1 8731  -0.503   7.848   6.673
 2636SOL    HW2 8732  -0.366   7.806   6.625
 2637SOL     OW 8733  -1.057   5.615   6.290
 2637SOL    HW1 8734  -1.148   5.590   6.272
 2637SOL    HW2 8735  -1.006   5.569   6.224
 2638SOL     OW 8736   0.649   3.719   4.586
 2638SOL    HW1 8737   0.681   3.675   4.664
 2638SOL    HW2 8738   0.633   3.809   4.613
 2639SOL     OW 8739   2.452   5.952   0.417
 2639SOL    HW1 8740   2.405   5.978   0.338
 2639SOL    HW2 8741   2.452   6.030   0.472
 2640SOL     OW 8742   1.833   6.320   4.958
 2640SOL    HW1 8743   1.875   6.314   5.044
 2640SOL    HW2 8744   1.882   6.259   4.903
 2641SOL     OW 8745   7.403   3.782   1.564
 2641SOL    HW1 8746   7.455   3.858   1.542
 2641SOL    HW2 8747   7.351   3.764   1.486
 2642SOL     OW 8748   2.799   6.882   6.426
 2642SOL    HW1 8749   2.885   6.897   6.386
 2642SOL    HW2 8750   2.738   6.925   6.367
 2643SOL     OW 8751   5.285   3.280   4.552
 2643SOL    HW1 8752   5.350   3.253   4.487
 2643SOL    HW2 8753   5.264   3.370   4.529
 2644SOL     OW 8754   3.872   1.820   2.520
 2644SOL    HW1 8755   3.927   1.742   2.512
 2644SOL    HW2 8756   3.934   1.892   2.525
 2645SOL     OW 8757   1.455   2.890   2.038
 2645SOL    HW1 8758   1.536   2.854   2.001
 2645SOL    HW2 8759   1.440   2.971   1.988
 2646SOL     OW 8760   7.376   6.074   3.185
 2646SOL    HW1 8761   7.330   6.089   3.103
 2646SOL    HW2 8762   7.311   6.091   3.253
 2647SOL     OW 8763   0.682   2.555   0.620
 2647SOL    HW1 8764   0.670   2.528   0.529
 2647SOL    HW2 8765   0.619   2.626   0.633
 2648SOL     OW 8766   2.976   4.210   0.363
 2648SOL    HW1 8767   2.890   4.224   0.404
 2648SOL    HW2 8768   2.967   4.250   0.276
 2649SOL     OW 8769   6.483   8.270   2.718
 2649SOL    HW1 8770   6.437   8.326   2.781
 2649SOL    HW2 8771   6.574   8.299   2.722
 2650SOL     OW 8772   8.599   7.534   1.393
 2650SOL    HW1 8773   8.666   7.468   1.411
 2650SOL    HW2 8774   8.620   7.606   1.453
 2651SOL     OW 8775   5.814   7.966   5.625
 2651SOL    HW1 8776   5.883   8.027   5.649
 2651SOL    HW2 8777   5.743   8.021   5.591
 2652SOL     OW 8778   4.072   8.680   4.880
 2652SOL    HW1 8779   4.085   8.710   4.790
 2652SOL    HW2 8780   4.119   8.744   4.934
 2653SOL     OW 8781   6.126   9.344   3.333
 2653SOL    HW1 8782   6.128   9.249   3.343
 2653SOL    HW2 8783   6.141   9.359   3.240
 2654SOL     OW 8784  -0.902   4.450   6.304
 2654SOL    HW1 8785  -0.875   4.484   6.219
 2654SOL    HW2 8786  -0.824   4.405   6.338
 2655SOL     OW 8787   3.249   6.254   2.469
 2655SOL    HW1 8788   3.306   6.254   2.392
 2655SOL    HW2 8789   3.309   6.255   2.543
 2656SOL     OW 8790   5.240   9.978   6.453
 2656SOL    HW1 8791   5.246   9.974   6.548
 2656SOL    HW2 8792   5.315  10.032   6.427
 2657SOL     OW 8793   0.341   4.876   2.640
 2657SOL    HW1 8794   0.266   4.825   2.672
 2657SOL    HW2 8795   0.379   4.914   2.720
 2658SOL     OW 8796   5.888   5.215   3.729
 2658SOL    HW1 8797   5.976   5.234   3.695
 2658SOL    HW2 8798   5.842   5.175   3.655
 2659SOL     OW 8799   2.828   2.570   0.706
 2659SOL    HW1 8800   2.750   2.515   0.701
 2659SOL    HW2 8801   2.806   2.636   0.771
 2660SOL     OW 8802   0.996   2.909   4.910
 2660SOL    HW1 8803   0.962   2.820   4.900
 2660SOL    HW2 8804   0.963   2.956   4.833
 2661SOL     OW 8805   0.689   3.504   2.858
 2661SOL    HW1 8806   0.699   3.560   2.782
 2661SOL    HW2 8807   0.753   3.434   2.845
 2662SOL     OW 8808   0.732   3.196   4.679
 2662SOL    HW1 8809   0.672   3.228   4.746
 2662SOL    HW2 8810   0.807   3.255   4.683
 2663SOL     OW 8811   1.136   5.553   4.329
 2663SOL    HW1 8812   1.185   5.620   4.281
 2663SOL    HW2 8813   1.134   5.585   4.419
 2664SOL     OW 8814   1.652   2.873   4.355
 2664SOL    HW1 8815   1.650   2.937   4.426
 2664SOL    HW2 8816   1.729   2.819   4.373
 2665SOL     OW 8817   2.109   9.833   4.393
 2665SOL    HW1 8818   2.019   9.806   4.412
 2665SOL    HW2 8819   2.162   9.786   4.457
 2666SOL     OW 8820   7.580  10.868   6.326
 2666SOL    HW1 8821   7.647  10.879   6.393
 2666SOL    HW2 8822   7.519  10.940   6.342
 2667SOL     OW 8823   6.796   4.945   0.474
 2667SOL    HW1 8824   6.811   4.858   0.436
 2667SOL    HW2 8825   6.785   5.002   0.398
 2668SOL     OW 8826   3.923   5.045   0.667
 2668SOL    HW1 8827   3.913   5.083   0.754
 2668SOL    HW2 8828   4.003   5.085   0.633
 2669SOL     OW 8829   5.022   7.871   6.229
 2669SOL    HW1 8830   4.984   7.902   6.147
 2669SOL    HW2 8831   5.110   7.843   6.205
 2670SOL     OW 8832   6.193   9.987   4.540
 2670SOL    HW1 8833   6.162  10.068   4.499
 2670SOL    HW2 8834   6.229   9.936   4.467
 2671SOL     OW 8835   2.236   3.092   1.284
 2671SOL    HW1 8836   2.204   3.180   1.262
 2671SOL    HW2 8837   2.307   3.077   1.222
 2672SOL     OW 8838   8.332   8.131   1.419
 2672SOL    HW1 8839   8.313   8.218   1.456
 2672SOL    HW2 8840   8.321   8.144   1.324
 2673SOL     OW 8841   8.649   5.125   0.605
 2673SOL    HW1 8842   8.567   5.119   0.555
 2673SOL    HW2 8843   8.713   5.077   0.551
 2674SOL     OW 8844   9.891   7.077   0.866
 2674SOL    HW1 8845   9.842   6.995   0.854
 2674SOL    HW2 8846   9.958   7.055   0.931
 2675SOL     OW 8847   2.100   6.306   5.592
 2675SOL    HW1 8848   2.099   6.267   5.504
 2675SOL    HW2 8849   2.030   6.260   5.638
 2676SOL     OW 8850   1.247   1.403   1.732
 2676SOL    HW1 8851   1.264   1.353   1.812
 2676SOL    HW2 8852   1.152   1.405   1.725
 2677SOL     OW 8853   6.449   5.549   1.231
 2677SOL    HW1 8854   6.414   5.462   1.211
 2677SOL    HW2 8855   6.372   5.603   1.246
 2678SOL     OW 8856   7.597   9.353   5.395
 2678SOL    HW1 8857   7.522   9.334   5.338
 2678SOL    HW2 8858   7.559   9.387   5.476
 2679SOL     OW 8859   1.001   5.403   1.713
 2679SOL    HW1 8860   0.937   5.474   1.705
 2679SOL    HW2 8861   1.083   5.448   1.735
 2680SOL     OW 8862   6.668   9.490   4.343
 2680SOL    HW1 8863   6.755   9.529   4.339
 2680SOL    HW2 8864   6.647   9.485   4.436
 2681SOL     OW 8865   1.347   2.188   2.084
 2681SOL    HW1 8866   1.312   2.142   2.161
 2681SOL    HW2 8867   1.391   2.265   2.120
 2682SOL     OW 8868   4.755   7.752   0.999
 2682SOL    HW1 8869   4.687   7.806   0.960
 2682SOL    HW2 8870   4.776   7.687   0.932
 2683SOL     OW 8871   5.505   3.990   0.738
 2683SOL    HW1 8872   5.444   4.060   0.759
 2683SOL    HW2 8873   5.452   3.910   0.736
 2684SOL     OW 8874   6.877   6.093   0.334
 2684SOL    HW1 8875   6.900   6.180   0.367
 2684SOL    HW2 8876   6.813   6.110   0.264
 2685SOL     OW 8877   9.876   8.637   2.161
 2685SOL    HW1 8878   9.877   8.659   2.068
 2685SOL    HW2 8879   9.784   8.643   2.186
 2686SOL     OW 8880   1.434   3.350   3.659
 2686SOL    HW1 8881   1.470   3.352   3.748
 2686SOL    HW2 8882   1.502   3.388   3.604
 2687SOL     OW 8883   7.051   3.444   3.663
 2687SOL    HW1 8884   6.994   3.376   3.628
 2687SOL    HW2 8885   7.017   3.525   3.626
 2688SOL     OW 8886   6.359   7.281   3.662
[truncated: 1,478,702 more chars]
