# Supplementary material for: Improvement in predicting drug sensitivity changes associated with protein mutations using a molecular dynamics based alchemical mutation method
Source: Sci Rep. 2020 Feb 7;10:2161. doi: 10.1038/s41598-020-58877-9 (PMC7005789; doi:10.1038/s41598-020-58877-9)
Supplement: Supplementary file 2 — Supplementary Information. [file 41598_2020_58877_MOESM2_ESM.zip › S1_input/MP-CAFEE/ALK/F1174I/topol_fin.top]

;
;	File 'topol.top' was generated
;	By user: isaka (1030)
;	On host: login.iib
;	At date: Fri Nov  9 21:17:29 2018

;
;	This is a standalone topology file
;
;	Created by:
;	                 :-) GROMACS - gmx pdb2gmx, VERSION 5.1.4 (-:
;	
;	Executable:   /home/apps/gromacs/5.1.4-avx2/bin/gmx
;	Data prefix:  /home/apps/gromacs/5.1.4-avx2
;	Command line:
;	  gmx pdb2gmx -f ../protein.pdb -ignh
;	Force field was read from the standard GROMACS share directory.
;

; Include forcefield parameters
#include "amber99sb-ildn.ff/forcefield.itp"
#include "../ligand_structure/ligand.itp"
#ifdef POSRES
#include "posre_ligand.itp"
#endif

[ moleculetype ]
; Name            nrexcl
Protein_chain_A     3

[ atoms ]
;   nr       type  resnr residue  atom   cgnr     charge       mass  typeB    chargeB      massB
; residue 1085 ACE rtp ACE  q  0.0
     1         CT   1085    ACE    CH3      1    -0.3662      12.01   ; qtot -0.3662
     2         HC   1085    ACE   HH31      2     0.1123      1.008   ; qtot -0.2539
     3         HC   1085    ACE   HH32      3     0.1123      1.008   ; qtot -0.1416
     4         HC   1085    ACE   HH33      4     0.1123      1.008   ; qtot -0.0293
     5          C   1085    ACE      C      5     0.5972      12.01   ; qtot 0.5679
     6          O   1085    ACE      O      6    -0.5679         16   ; qtot 0
; residue 1086 SER rtp SER  q  0.0
     7          N   1086    SER      N      7    -0.4157      14.01   ; qtot -0.4157
     8          H   1086    SER      H      8     0.2719      1.008   ; qtot -0.1438
     9         CT   1086    SER     CA      9    -0.0249      12.01   ; qtot -0.1687
    10         H1   1086    SER     HA     10     0.0843      1.008   ; qtot -0.0844
    11         CT   1086    SER     CB     11     0.2117      12.01   ; qtot 0.1273
    12         H1   1086    SER    HB1     12     0.0352      1.008   ; qtot 0.1625
    13         H1   1086    SER    HB2     13     0.0352      1.008   ; qtot 0.1977
    14         OH   1086    SER     OG     14    -0.6546         16   ; qtot -0.4569
    15         HO   1086    SER     HG     15     0.4275      1.008   ; qtot -0.0294
    16          C   1086    SER      C     16     0.5973      12.01   ; qtot 0.5679
    17          O   1086    SER      O     17    -0.5679         16   ; qtot 0
; residue 1087 THR rtp THR  q  0.0
    18          N   1087    THR      N     18    -0.4157      14.01   ; qtot -0.4157
    19          H   1087    THR      H     19     0.2719      1.008   ; qtot -0.1438
    20         CT   1087    THR     CA     20    -0.0389      12.01   ; qtot -0.1827
    21         H1   1087    THR     HA     21     0.1007      1.008   ; qtot -0.082
    22         CT   1087    THR     CB     22     0.3654      12.01   ; qtot 0.2834
    23         H1   1087    THR     HB     23     0.0043      1.008   ; qtot 0.2877
    24         CT   1087    THR    CG2     24    -0.2438      12.01   ; qtot 0.0439
    25         HC   1087    THR   HG21     25     0.0642      1.008   ; qtot 0.1081
    26         HC   1087    THR   HG22     26     0.0642      1.008   ; qtot 0.1723
    27         HC   1087    THR   HG23     27     0.0642      1.008   ; qtot 0.2365
    28         OH   1087    THR    OG1     28    -0.6761         16   ; qtot -0.4396
    29         HO   1087    THR    HG1     29     0.4102      1.008   ; qtot -0.0294
    30          C   1087    THR      C     30     0.5973      12.01   ; qtot 0.5679
    31          O   1087    THR      O     31    -0.5679         16   ; qtot 0
; residue 1088 ILE rtp ILE  q  0.0
    32          N   1088    ILE      N     32    -0.4157      14.01   ; qtot -0.4157
    33          H   1088    ILE      H     33     0.2719      1.008   ; qtot -0.1438
    34         CT   1088    ILE     CA     34    -0.0597      12.01   ; qtot -0.2035
    35         H1   1088    ILE     HA     35     0.0869      1.008   ; qtot -0.1166
    36         CT   1088    ILE     CB     36     0.1303      12.01   ; qtot 0.0137
    37         HC   1088    ILE     HB     37     0.0187      1.008   ; qtot 0.0324
    38         CT   1088    ILE    CG2     38    -0.3204      12.01   ; qtot -0.288
    39         HC   1088    ILE   HG21     39     0.0882      1.008   ; qtot -0.1998
    40         HC   1088    ILE   HG22     40     0.0882      1.008   ; qtot -0.1116
    41         HC   1088    ILE   HG23     41     0.0882      1.008   ; qtot -0.0234
    42         CT   1088    ILE    CG1     42     -0.043      12.01   ; qtot -0.0664
    43         HC   1088    ILE   HG11     43     0.0236      1.008   ; qtot -0.0428
    44         HC   1088    ILE   HG12     44     0.0236      1.008   ; qtot -0.0192
    45         CT   1088    ILE     CD     45     -0.066      12.01   ; qtot -0.0852
    46         HC   1088    ILE    HD1     46     0.0186      1.008   ; qtot -0.0666
    47         HC   1088    ILE    HD2     47     0.0186      1.008   ; qtot -0.048
    48         HC   1088    ILE    HD3     48     0.0186      1.008   ; qtot -0.0294
    49          C   1088    ILE      C     49     0.5973      12.01   ; qtot 0.5679
    50          O   1088    ILE      O     50    -0.5679         16   ; qtot 0
; residue 1089 MET rtp MET  q  0.0
    51          N   1089    MET      N     51    -0.4157      14.01   ; qtot -0.4157
    52          H   1089    MET      H     52     0.2719      1.008   ; qtot -0.1438
    53         CT   1089    MET     CA     53    -0.0237      12.01   ; qtot -0.1675
    54         H1   1089    MET     HA     54      0.088      1.008   ; qtot -0.0795
    55         CT   1089    MET     CB     55     0.0342      12.01   ; qtot -0.0453
    56         HC   1089    MET    HB1     56     0.0241      1.008   ; qtot -0.0212
    57         HC   1089    MET    HB2     57     0.0241      1.008   ; qtot 0.0029
    58         CT   1089    MET     CG     58     0.0018      12.01   ; qtot 0.0047
    59         H1   1089    MET    HG1     59      0.044      1.008   ; qtot 0.0487
    60         H1   1089    MET    HG2     60      0.044      1.008   ; qtot 0.0927
    61          S   1089    MET     SD     61    -0.2737      32.06   ; qtot -0.181
    62         CT   1089    MET     CE     62    -0.0536      12.01   ; qtot -0.2346
    63         H1   1089    MET    HE1     63     0.0684      1.008   ; qtot -0.1662
    64         H1   1089    MET    HE2     64     0.0684      1.008   ; qtot -0.0978
    65         H1   1089    MET    HE3     65     0.0684      1.008   ; qtot -0.0294
    66          C   1089    MET      C     66     0.5973      12.01   ; qtot 0.5679
    67          O   1089    MET      O     67    -0.5679         16   ; qtot 0
; residue 1090 THR rtp THR  q  0.0
    68          N   1090    THR      N     68    -0.4157      14.01   ; qtot -0.4157
    69          H   1090    THR      H     69     0.2719      1.008   ; qtot -0.1438
    70         CT   1090    THR     CA     70    -0.0389      12.01   ; qtot -0.1827
    71         H1   1090    THR     HA     71     0.1007      1.008   ; qtot -0.082
    72         CT   1090    THR     CB     72     0.3654      12.01   ; qtot 0.2834
    73         H1   1090    THR     HB     73     0.0043      1.008   ; qtot 0.2877
    74         CT   1090    THR    CG2     74    -0.2438      12.01   ; qtot 0.0439
    75         HC   1090    THR   HG21     75     0.0642      1.008   ; qtot 0.1081
    76         HC   1090    THR   HG22     76     0.0642      1.008   ; qtot 0.1723
    77         HC   1090    THR   HG23     77     0.0642      1.008   ; qtot 0.2365
    78         OH   1090    THR    OG1     78    -0.6761         16   ; qtot -0.4396
    79         HO   1090    THR    HG1     79     0.4102      1.008   ; qtot -0.0294
    80          C   1090    THR      C     80     0.5973      12.01   ; qtot 0.5679
    81          O   1090    THR      O     81    -0.5679         16   ; qtot 0
; residue 1091 ASP rtp ASP  q -1.0
    82          N   1091    ASP      N     82    -0.5163      14.01   ; qtot -0.5163
    83          H   1091    ASP      H     83     0.2936      1.008   ; qtot -0.2227
    84         CT   1091    ASP     CA     84     0.0381      12.01   ; qtot -0.1846
    85         H1   1091    ASP     HA     85      0.088      1.008   ; qtot -0.0966
    86         CT   1091    ASP     CB     86    -0.0303      12.01   ; qtot -0.1269
    87         HC   1091    ASP    HB1     87    -0.0122      1.008   ; qtot -0.1391
    88         HC   1091    ASP    HB2     88    -0.0122      1.008   ; qtot -0.1513
    89          C   1091    ASP     CG     89     0.7994      12.01   ; qtot 0.6481
    90         O2   1091    ASP    OD1     90    -0.8014         16   ; qtot -0.1533
    91         O2   1091    ASP    OD2     91    -0.8014         16   ; qtot -0.9547
    92          C   1091    ASP      C     92     0.5366      12.01   ; qtot -0.4181
    93          O   1091    ASP      O     93    -0.5819         16   ; qtot -1
; residue 1092 TYR rtp TYR  q  0.0
    94          N   1092    TYR      N     94    -0.4157      14.01   ; qtot -1.416
    95          H   1092    TYR      H     95     0.2719      1.008   ; qtot -1.144
    96         CT   1092    TYR     CA     96    -0.0014      12.01   ; qtot -1.145
    97         H1   1092    TYR     HA     97     0.0876      1.008   ; qtot -1.058
    98         CT   1092    TYR     CB     98    -0.0152      12.01   ; qtot -1.073
    99         HC   1092    TYR    HB1     99     0.0295      1.008   ; qtot -1.043
   100         HC   1092    TYR    HB2    100     0.0295      1.008   ; qtot -1.014
   101         CA   1092    TYR     CG    101    -0.0011      12.01   ; qtot -1.015
   102         CA   1092    TYR    CD1    102    -0.1906      12.01   ; qtot -1.206
   103         HA   1092    TYR    HD1    103     0.1699      1.008   ; qtot -1.036
   104         CA   1092    TYR    CE1    104    -0.2341      12.01   ; qtot -1.27
   105         HA   1092    TYR    HE1    105     0.1656      1.008   ; qtot -1.104
   106          C   1092    TYR     CZ    106     0.3226      12.01   ; qtot -0.7815
   107         OH   1092    TYR     OH    107    -0.5579         16   ; qtot -1.339
   108         HO   1092    TYR     HH    108     0.3992      1.008   ; qtot -0.9402
   109         CA   1092    TYR    CE2    109    -0.2341      12.01   ; qtot -1.174
   110         HA   1092    TYR    HE2    110     0.1656      1.008   ; qtot -1.009
   111         CA   1092    TYR    CD2    111    -0.1906      12.01   ; qtot -1.199
   112         HA   1092    TYR    HD2    112     0.1699      1.008   ; qtot -1.029
   113          C   1092    TYR      C    113     0.5973      12.01   ; qtot -0.4321
   114          O   1092    TYR      O    114    -0.5679         16   ; qtot -1
; residue 1093 ASN rtp ASN  q  0.0
   115          N   1093    ASN      N    115    -0.4157      14.01   ; qtot -1.416
   116          H   1093    ASN      H    116     0.2719      1.008   ; qtot -1.144
   117         CT   1093    ASN     CA    117     0.0143      12.01   ; qtot -1.13
   118         H1   1093    ASN     HA    118     0.1048      1.008   ; qtot -1.025
   119         CT   1093    ASN     CB    119    -0.2041      12.01   ; qtot -1.229
   120         HC   1093    ASN    HB1    120     0.0797      1.008   ; qtot -1.149
   121         HC   1093    ASN    HB2    121     0.0797      1.008   ; qtot -1.069
   122          C   1093    ASN     CG    122      0.713      12.01   ; qtot -0.3564
   123          O   1093    ASN    OD1    123    -0.5931         16   ; qtot -0.9495
   124          N   1093    ASN    ND2    124    -0.9191      14.01   ; qtot -1.869
   125          H   1093    ASN   HD21    125     0.4196      1.008   ; qtot -1.449
   126          H   1093    ASN   HD22    126     0.4196      1.008   ; qtot -1.029
   127          C   1093    ASN      C    127     0.5973      12.01   ; qtot -0.4321
   128          O   1093    ASN      O    128    -0.5679         16   ; qtot -1
; residue 1094 PRO rtp PRO  q  0.0
   129          N   1094    PRO      N    129    -0.2548      14.01   ; qtot -1.255
   130         CT   1094    PRO     CD    130     0.0192      12.01   ; qtot -1.236
   131         H1   1094    PRO    HD1    131     0.0391      1.008   ; qtot -1.197
   132         H1   1094    PRO    HD2    132     0.0391      1.008   ; qtot -1.157
   133         CT   1094    PRO     CG    133     0.0189      12.01   ; qtot -1.139
   134         HC   1094    PRO    HG1    134     0.0213      1.008   ; qtot -1.117
   135         HC   1094    PRO    HG2    135     0.0213      1.008   ; qtot -1.096
   136         CT   1094    PRO     CB    136     -0.007      12.01   ; qtot -1.103
   137         HC   1094    PRO    HB1    137     0.0253      1.008   ; qtot -1.078
   138         HC   1094    PRO    HB2    138     0.0253      1.008   ; qtot -1.052
   139         CT   1094    PRO     CA    139    -0.0266      12.01   ; qtot -1.079
   140         H1   1094    PRO     HA    140     0.0641      1.008   ; qtot -1.015
   141          C   1094    PRO      C    141     0.5896      12.01   ; qtot -0.4252
   142          O   1094    PRO      O    142    -0.5748         16   ; qtot -1
; residue 1095 ASN rtp ASN  q  0.0
   143          N   1095    ASN      N    143    -0.4157      14.01   ; qtot -1.416
   144          H   1095    ASN      H    144     0.2719      1.008   ; qtot -1.144
   145         CT   1095    ASN     CA    145     0.0143      12.01   ; qtot -1.13
   146         H1   1095    ASN     HA    146     0.1048      1.008   ; qtot -1.025
   147         CT   1095    ASN     CB    147    -0.2041      12.01   ; qtot -1.229
   148         HC   1095    ASN    HB1    148     0.0797      1.008   ; qtot -1.149
   149         HC   1095    ASN    HB2    149     0.0797      1.008   ; qtot -1.069
   150          C   1095    ASN     CG    150      0.713      12.01   ; qtot -0.3564
   151          O   1095    ASN    OD1    151    -0.5931         16   ; qtot -0.9495
   152          N   1095    ASN    ND2    152    -0.9191      14.01   ; qtot -1.869
   153          H   1095    ASN   HD21    153     0.4196      1.008   ; qtot -1.449
   154          H   1095    ASN   HD22    154     0.4196      1.008   ; qtot -1.029
   155          C   1095    ASN      C    155     0.5973      12.01   ; qtot -0.4321
   156          O   1095    ASN      O    156    -0.5679         16   ; qtot -1
; residue 1096 TYR rtp TYR  q  0.0
   157          N   1096    TYR      N    157    -0.4157      14.01   ; qtot -1.416
   158          H   1096    TYR      H    158     0.2719      1.008   ; qtot -1.144
   159         CT   1096    TYR     CA    159    -0.0014      12.01   ; qtot -1.145
   160         H1   1096    TYR     HA    160     0.0876      1.008   ; qtot -1.058
   161         CT   1096    TYR     CB    161    -0.0152      12.01   ; qtot -1.073
   162         HC   1096    TYR    HB1    162     0.0295      1.008   ; qtot -1.043
   163         HC   1096    TYR    HB2    163     0.0295      1.008   ; qtot -1.014
   164         CA   1096    TYR     CG    164    -0.0011      12.01   ; qtot -1.015
   165         CA   1096    TYR    CD1    165    -0.1906      12.01   ; qtot -1.205
   166         HA   1096    TYR    HD1    166     0.1699      1.008   ; qtot -1.036
   167         CA   1096    TYR    CE1    167    -0.2341      12.01   ; qtot -1.27
   168         HA   1096    TYR    HE1    168     0.1656      1.008   ; qtot -1.104
   169          C   1096    TYR     CZ    169     0.3226      12.01   ; qtot -0.7815
   170         OH   1096    TYR     OH    170    -0.5579         16   ; qtot -1.339
   171         HO   1096    TYR     HH    171     0.3992      1.008   ; qtot -0.9402
   172         CA   1096    TYR    CE2    172    -0.2341      12.01   ; qtot -1.174
   173         HA   1096    TYR    HE2    173     0.1656      1.008   ; qtot -1.009
   174         CA   1096    TYR    CD2    174    -0.1906      12.01   ; qtot -1.199
   175         HA   1096    TYR    HD2    175     0.1699      1.008   ; qtot -1.029
   176          C   1096    TYR      C    176     0.5973      12.01   ; qtot -0.4321
   177          O   1096    TYR      O    177    -0.5679         16   ; qtot -1
; residue 1097 CYS rtp CYS  q  0.0
   178          N   1097    CYS      N    178    -0.4157      14.01   ; qtot -1.416
   179          H   1097    CYS      H    179     0.2719      1.008   ; qtot -1.144
   180         CT   1097    CYS     CA    180     0.0213      12.01   ; qtot -1.122
   181         H1   1097    CYS     HA    181     0.1124      1.008   ; qtot -1.01
   182         CT   1097    CYS     CB    182    -0.1231      12.01   ; qtot -1.133
   183         H1   1097    CYS    HB1    183     0.1112      1.008   ; qtot -1.022
   184         H1   1097    CYS    HB2    184     0.1112      1.008   ; qtot -0.9108
   185         SH   1097    CYS     SG    185    -0.3119      32.06   ; qtot -1.223
   186         HS   1097    CYS     HG    186     0.1933      1.008   ; qtot -1.029
   187          C   1097    CYS      C    187     0.5973      12.01   ; qtot -0.4321
   188          O   1097    CYS      O    188    -0.5679         16   ; qtot -1
; residue 1098 PHE rtp PHE  q  0.0
   189          N   1098    PHE      N    189    -0.4157      14.01   ; qtot -1.416
   190          H   1098    PHE      H    190     0.2719      1.008   ; qtot -1.144
   191         CT   1098    PHE     CA    191    -0.0024      12.01   ; qtot -1.146
   192         H1   1098    PHE     HA    192     0.0978      1.008   ; qtot -1.048
   193         CT   1098    PHE     CB    193    -0.0343      12.01   ; qtot -1.083
   194         HC   1098    PHE    HB1    194     0.0295      1.008   ; qtot -1.053
   195         HC   1098    PHE    HB2    195     0.0295      1.008   ; qtot -1.024
   196         CA   1098    PHE     CG    196     0.0118      12.01   ; qtot -1.012
   197         CA   1098    PHE    CD1    197    -0.1256      12.01   ; qtot -1.137
   198         HA   1098    PHE    HD1    198      0.133      1.008   ; qtot -1.004
   199         CA   1098    PHE    CE1    199    -0.1704      12.01   ; qtot -1.175
   200         HA   1098    PHE    HE1    200      0.143      1.008   ; qtot -1.032
   201         CA   1098    PHE     CZ    201    -0.1072      12.01   ; qtot -1.139
   202         HA   1098    PHE     HZ    202     0.1297      1.008   ; qtot -1.009
   203         CA   1098    PHE    CE2    203    -0.1704      12.01   ; qtot -1.18
   204         HA   1098    PHE    HE2    204      0.143      1.008   ; qtot -1.037
   205         CA   1098    PHE    CD2    205    -0.1256      12.01   ; qtot -1.162
   206         HA   1098    PHE    HD2    206      0.133      1.008   ; qtot -1.029
   207          C   1098    PHE      C    207     0.5973      12.01   ; qtot -0.4321
   208          O   1098    PHE      O    208    -0.5679         16   ; qtot -1
; residue 1099 ALA rtp ALA  q  0.0
   209          N   1099    ALA      N    209    -0.4157      14.01   ; qtot -1.416
   210          H   1099    ALA      H    210     0.2719      1.008   ; qtot -1.144
   211         CT   1099    ALA     CA    211     0.0337      12.01   ; qtot -1.11
   212         H1   1099    ALA     HA    212     0.0823      1.008   ; qtot -1.028
   213         CT   1099    ALA     CB    213    -0.1825      12.01   ; qtot -1.21
   214         HC   1099    ALA    HB1    214     0.0603      1.008   ; qtot -1.15
   215         HC   1099    ALA    HB2    215     0.0603      1.008   ; qtot -1.09
   216         HC   1099    ALA    HB3    216     0.0603      1.008   ; qtot -1.029
   217          C   1099    ALA      C    217     0.5973      12.01   ; qtot -0.4321
   218          O   1099    ALA      O    218    -0.5679         16   ; qtot -1
; residue 1100 GLY rtp GLY  q  0.0
   219          N   1100    GLY      N    219    -0.4157      14.01   ; qtot -1.416
   220          H   1100    GLY      H    220     0.2719      1.008   ; qtot -1.144
   221         CT   1100    GLY     CA    221    -0.0252      12.01   ; qtot -1.169
   222         H1   1100    GLY    HA1    222     0.0698      1.008   ; qtot -1.099
   223         H1   1100    GLY    HA2    223     0.0698      1.008   ; qtot -1.029
   224          C   1100    GLY      C    224     0.5973      12.01   ; qtot -0.4321
   225          O   1100    GLY      O    225    -0.5679         16   ; qtot -1
; residue 1101 LYS rtp LYS  q +1.0
   226          N   1101    LYS      N    226    -0.3479      14.01   ; qtot -1.348
   227          H   1101    LYS      H    227     0.2747      1.008   ; qtot -1.073
   228         CT   1101    LYS     CA    228      -0.24      12.01   ; qtot -1.313
   229         H1   1101    LYS     HA    229     0.1426      1.008   ; qtot -1.171
   230         CT   1101    LYS     CB    230    -0.0094      12.01   ; qtot -1.18
   231         HC   1101    LYS    HB1    231     0.0362      1.008   ; qtot -1.144
   232         HC   1101    LYS    HB2    232     0.0362      1.008   ; qtot -1.108
   233         CT   1101    LYS     CG    233     0.0187      12.01   ; qtot -1.089
   234         HC   1101    LYS    HG1    234     0.0103      1.008   ; qtot -1.079
   235         HC   1101    LYS    HG2    235     0.0103      1.008   ; qtot -1.068
   236         CT   1101    LYS     CD    236    -0.0479      12.01   ; qtot -1.116
   237         HC   1101    LYS    HD1    237     0.0621      1.008   ; qtot -1.054
   238         HC   1101    LYS    HD2    238     0.0621      1.008   ; qtot -0.992
   239         CT   1101    LYS     CE    239    -0.0143      12.01   ; qtot -1.006
   240         HP   1101    LYS    HE1    240     0.1135      1.008   ; qtot -0.8928
   241         HP   1101    LYS    HE2    241     0.1135      1.008   ; qtot -0.7793
   242         N3   1101    LYS     NZ    242    -0.3854      14.01   ; qtot -1.165
   243          H   1101    LYS    HZ1    243       0.34      1.008   ; qtot -0.8247
   244          H   1101    LYS    HZ2    244       0.34      1.008   ; qtot -0.4847
   245          H   1101    LYS    HZ3    245       0.34      1.008   ; qtot -0.1447
   246          C   1101    LYS      C    246     0.7341      12.01   ; qtot 0.5894
   247          O   1101    LYS      O    247    -0.5894         16   ; qtot 0
; residue 1102 THR rtp THR  q  0.0
   248          N   1102    THR      N    248    -0.4157      14.01   ; qtot -0.4157
   249          H   1102    THR      H    249     0.2719      1.008   ; qtot -0.1438
   250         CT   1102    THR     CA    250    -0.0389      12.01   ; qtot -0.1827
   251         H1   1102    THR     HA    251     0.1007      1.008   ; qtot -0.082
   252         CT   1102    THR     CB    252     0.3654      12.01   ; qtot 0.2834
   253         H1   1102    THR     HB    253     0.0043      1.008   ; qtot 0.2877
   254         CT   1102    THR    CG2    254    -0.2438      12.01   ; qtot 0.0439
   255         HC   1102    THR   HG21    255     0.0642      1.008   ; qtot 0.1081
   256         HC   1102    THR   HG22    256     0.0642      1.008   ; qtot 0.1723
   257         HC   1102    THR   HG23    257     0.0642      1.008   ; qtot 0.2365
   258         OH   1102    THR    OG1    258    -0.6761         16   ; qtot -0.4396
   259         HO   1102    THR    HG1    259     0.4102      1.008   ; qtot -0.0294
   260          C   1102    THR      C    260     0.5973      12.01   ; qtot 0.5679
   261          O   1102    THR      O    261    -0.5679         16   ; qtot 0
; residue 1103 SER rtp SER  q  0.0
   262          N   1103    SER      N    262    -0.4157      14.01   ; qtot -0.4157
   263          H   1103    SER      H    263     0.2719      1.008   ; qtot -0.1438
   264         CT   1103    SER     CA    264    -0.0249      12.01   ; qtot -0.1687
   265         H1   1103    SER     HA    265     0.0843      1.008   ; qtot -0.0844
   266         CT   1103    SER     CB    266     0.2117      12.01   ; qtot 0.1273
   267         H1   1103    SER    HB1    267     0.0352      1.008   ; qtot 0.1625
   268         H1   1103    SER    HB2    268     0.0352      1.008   ; qtot 0.1977
   269         OH   1103    SER     OG    269    -0.6546         16   ; qtot -0.4569
   270         HO   1103    SER     HG    270     0.4275      1.008   ; qtot -0.0294
   271          C   1103    SER      C    271     0.5973      12.01   ; qtot 0.5679
   272          O   1103    SER      O    272    -0.5679         16   ; qtot 0
; residue 1104 SER rtp SER  q  0.0
   273          N   1104    SER      N    273    -0.4157      14.01   ; qtot -0.4157
   274          H   1104    SER      H    274     0.2719      1.008   ; qtot -0.1438
   275         CT   1104    SER     CA    275    -0.0249      12.01   ; qtot -0.1687
   276         H1   1104    SER     HA    276     0.0843      1.008   ; qtot -0.0844
   277         CT   1104    SER     CB    277     0.2117      12.01   ; qtot 0.1273
   278         H1   1104    SER    HB1    278     0.0352      1.008   ; qtot 0.1625
   279         H1   1104    SER    HB2    279     0.0352      1.008   ; qtot 0.1977
   280         OH   1104    SER     OG    280    -0.6546         16   ; qtot -0.4569
   281         HO   1104    SER     HG    281     0.4275      1.008   ; qtot -0.0294
   282          C   1104    SER      C    282     0.5973      12.01   ; qtot 0.5679
   283          O   1104    SER      O    283    -0.5679         16   ; qtot 0
; residue 1105 ILE rtp ILE  q  0.0
   284          N   1105    ILE      N    284    -0.4157      14.01   ; qtot -0.4157
   285          H   1105    ILE      H    285     0.2719      1.008   ; qtot -0.1438
   286         CT   1105    ILE     CA    286    -0.0597      12.01   ; qtot -0.2035
   287         H1   1105    ILE     HA    287     0.0869      1.008   ; qtot -0.1166
   288         CT   1105    ILE     CB    288     0.1303      12.01   ; qtot 0.0137
   289         HC   1105    ILE     HB    289     0.0187      1.008   ; qtot 0.0324
   290         CT   1105    ILE    CG2    290    -0.3204      12.01   ; qtot -0.288
   291         HC   1105    ILE   HG21    291     0.0882      1.008   ; qtot -0.1998
   292         HC   1105    ILE   HG22    292     0.0882      1.008   ; qtot -0.1116
   293         HC   1105    ILE   HG23    293     0.0882      1.008   ; qtot -0.0234
   294         CT   1105    ILE    CG1    294     -0.043      12.01   ; qtot -0.0664
   295         HC   1105    ILE   HG11    295     0.0236      1.008   ; qtot -0.0428
   296         HC   1105    ILE   HG12    296     0.0236      1.008   ; qtot -0.0192
   297         CT   1105    ILE     CD    297     -0.066      12.01   ; qtot -0.0852
   298         HC   1105    ILE    HD1    298     0.0186      1.008   ; qtot -0.0666
   299         HC   1105    ILE    HD2    299     0.0186      1.008   ; qtot -0.048
   300         HC   1105    ILE    HD3    300     0.0186      1.008   ; qtot -0.0294
   301          C   1105    ILE      C    301     0.5973      12.01   ; qtot 0.5679
   302          O   1105    ILE      O    302    -0.5679         16   ; qtot 0
; residue 1106 SER rtp SER  q  0.0
   303          N   1106    SER      N    303    -0.4157      14.01   ; qtot -0.4157
   304          H   1106    SER      H    304     0.2719      1.008   ; qtot -0.1438
   305         CT   1106    SER     CA    305    -0.0249      12.01   ; qtot -0.1687
   306         H1   1106    SER     HA    306     0.0843      1.008   ; qtot -0.0844
   307         CT   1106    SER     CB    307     0.2117      12.01   ; qtot 0.1273
   308         H1   1106    SER    HB1    308     0.0352      1.008   ; qtot 0.1625
   309         H1   1106    SER    HB2    309     0.0352      1.008   ; qtot 0.1977
   310         OH   1106    SER     OG    310    -0.6546         16   ; qtot -0.4569
   311         HO   1106    SER     HG    311     0.4275      1.008   ; qtot -0.0294
   312          C   1106    SER      C    312     0.5973      12.01   ; qtot 0.5679
   313          O   1106    SER      O    313    -0.5679         16   ; qtot 0
; residue 1107 ASP rtp ASP  q -1.0
   314          N   1107    ASP      N    314    -0.5163      14.01   ; qtot -0.5163
   315          H   1107    ASP      H    315     0.2936      1.008   ; qtot -0.2227
   316         CT   1107    ASP     CA    316     0.0381      12.01   ; qtot -0.1846
   317         H1   1107    ASP     HA    317      0.088      1.008   ; qtot -0.0966
   318         CT   1107    ASP     CB    318    -0.0303      12.01   ; qtot -0.1269
   319         HC   1107    ASP    HB1    319    -0.0122      1.008   ; qtot -0.1391
   320         HC   1107    ASP    HB2    320    -0.0122      1.008   ; qtot -0.1513
   321          C   1107    ASP     CG    321     0.7994      12.01   ; qtot 0.6481
   322         O2   1107    ASP    OD1    322    -0.8014         16   ; qtot -0.1533
   323         O2   1107    ASP    OD2    323    -0.8014         16   ; qtot -0.9547
   324          C   1107    ASP      C    324     0.5366      12.01   ; qtot -0.4181
   325          O   1107    ASP      O    325    -0.5819         16   ; qtot -1
; residue 1108 LEU rtp LEU  q  0.0
   326          N   1108    LEU      N    326    -0.4157      14.01   ; qtot -1.416
   327          H   1108    LEU      H    327     0.2719      1.008   ; qtot -1.144
   328         CT   1108    LEU     CA    328    -0.0518      12.01   ; qtot -1.196
   329         H1   1108    LEU     HA    329     0.0922      1.008   ; qtot -1.103
   330         CT   1108    LEU     CB    330    -0.1102      12.01   ; qtot -1.214
   331         HC   1108    LEU    HB1    331     0.0457      1.008   ; qtot -1.168
   332         HC   1108    LEU    HB2    332     0.0457      1.008   ; qtot -1.122
   333         CT   1108    LEU     CG    333     0.3531      12.01   ; qtot -0.7691
   334         HC   1108    LEU     HG    334    -0.0361      1.008   ; qtot -0.8052
   335         CT   1108    LEU    CD1    335    -0.4121      12.01   ; qtot -1.217
   336         HC   1108    LEU   HD11    336        0.1      1.008   ; qtot -1.117
   337         HC   1108    LEU   HD12    337        0.1      1.008   ; qtot -1.017
   338         HC   1108    LEU   HD13    338        0.1      1.008   ; qtot -0.9173
   339         CT   1108    LEU    CD2    339    -0.4121      12.01   ; qtot -1.329
   340         HC   1108    LEU   HD21    340        0.1      1.008   ; qtot -1.229
   341         HC   1108    LEU   HD22    341        0.1      1.008   ; qtot -1.129
   342         HC   1108    LEU   HD23    342        0.1      1.008   ; qtot -1.029
   343          C   1108    LEU      C    343     0.5973      12.01   ; qtot -0.4321
   344          O   1108    LEU      O    344    -0.5679         16   ; qtot -1
; residue 1109 LYS rtp LYS  q +1.0
   345          N   1109    LYS      N    345    -0.3479      14.01   ; qtot -1.348
   346          H   1109    LYS      H    346     0.2747      1.008   ; qtot -1.073
   347         CT   1109    LYS     CA    347      -0.24      12.01   ; qtot -1.313
   348         H1   1109    LYS     HA    348     0.1426      1.008   ; qtot -1.171
   349         CT   1109    LYS     CB    349    -0.0094      12.01   ; qtot -1.18
   350         HC   1109    LYS    HB1    350     0.0362      1.008   ; qtot -1.144
   351         HC   1109    LYS    HB2    351     0.0362      1.008   ; qtot -1.108
   352         CT   1109    LYS     CG    352     0.0187      12.01   ; qtot -1.089
   353         HC   1109    LYS    HG1    353     0.0103      1.008   ; qtot -1.079
   354         HC   1109    LYS    HG2    354     0.0103      1.008   ; qtot -1.068
   355         CT   1109    LYS     CD    355    -0.0479      12.01   ; qtot -1.116
   356         HC   1109    LYS    HD1    356     0.0621      1.008   ; qtot -1.054
   357         HC   1109    LYS    HD2    357     0.0621      1.008   ; qtot -0.992
   358         CT   1109    LYS     CE    358    -0.0143      12.01   ; qtot -1.006
   359         HP   1109    LYS    HE1    359     0.1135      1.008   ; qtot -0.8928
   360         HP   1109    LYS    HE2    360     0.1135      1.008   ; qtot -0.7793
   361         N3   1109    LYS     NZ    361    -0.3854      14.01   ; qtot -1.165
   362          H   1109    LYS    HZ1    362       0.34      1.008   ; qtot -0.8247
   363          H   1109    LYS    HZ2    363       0.34      1.008   ; qtot -0.4847
   364          H   1109    LYS    HZ3    364       0.34      1.008   ; qtot -0.1447
   365          C   1109    LYS      C    365     0.7341      12.01   ; qtot 0.5894
   366          O   1109    LYS      O    366    -0.5894         16   ; qtot 0
; residue 1110 GLU rtp GLU  q -1.0
   367          N   1110    GLU      N    367    -0.5163      14.01   ; qtot -0.5163
   368          H   1110    GLU      H    368     0.2936      1.008   ; qtot -0.2227
   369         CT   1110    GLU     CA    369     0.0397      12.01   ; qtot -0.183
   370         H1   1110    GLU     HA    370     0.1105      1.008   ; qtot -0.0725
   371         CT   1110    GLU     CB    371      0.056      12.01   ; qtot -0.0165
   372         HC   1110    GLU    HB1    372    -0.0173      1.008   ; qtot -0.0338
   373         HC   1110    GLU    HB2    373    -0.0173      1.008   ; qtot -0.0511
   374         CT   1110    GLU     CG    374     0.0136      12.01   ; qtot -0.0375
   375         HC   1110    GLU    HG1    375    -0.0425      1.008   ; qtot -0.08
   376         HC   1110    GLU    HG2    376    -0.0425      1.008   ; qtot -0.1225
   377          C   1110    GLU     CD    377     0.8054      12.01   ; qtot 0.6829
   378         O2   1110    GLU    OE1    378    -0.8188         16   ; qtot -0.1359
   379         O2   1110    GLU    OE2    379    -0.8188         16   ; qtot -0.9547
   380          C   1110    GLU      C    380     0.5366      12.01   ; qtot -0.4181
   381          O   1110    GLU      O    381    -0.5819         16   ; qtot -1
; residue 1111 VAL rtp VAL  q  0.0
   382          N   1111    VAL      N    382    -0.4157      14.01   ; qtot -1.416
   383          H   1111    VAL      H    383     0.2719      1.008   ; qtot -1.144
   384         CT   1111    VAL     CA    384    -0.0875      12.01   ; qtot -1.231
   385         H1   1111    VAL     HA    385     0.0969      1.008   ; qtot -1.134
   386         CT   1111    VAL     CB    386     0.2985      12.01   ; qtot -0.8359
   387         HC   1111    VAL     HB    387    -0.0297      1.008   ; qtot -0.8656
   388         CT   1111    VAL    CG1    388    -0.3192      12.01   ; qtot -1.185
   389         HC   1111    VAL   HG11    389     0.0791      1.008   ; qtot -1.106
   390         HC   1111    VAL   HG12    390     0.0791      1.008   ; qtot -1.027
   391         HC   1111    VAL   HG13    391     0.0791      1.008   ; qtot -0.9475
   392         CT   1111    VAL    CG2    392    -0.3192      12.01   ; qtot -1.267
   393         HC   1111    VAL   HG21    393     0.0791      1.008   ; qtot -1.188
   394         HC   1111    VAL   HG22    394     0.0791      1.008   ; qtot -1.108
   395         HC   1111    VAL   HG23    395     0.0791      1.008   ; qtot -1.029
   396          C   1111    VAL      C    396     0.5973      12.01   ; qtot -0.4321
   397          O   1111    VAL      O    397    -0.5679         16   ; qtot -1
; residue 1112 PRO rtp PRO  q  0.0
   398          N   1112    PRO      N    398    -0.2548      14.01   ; qtot -1.255
   399         CT   1112    PRO     CD    399     0.0192      12.01   ; qtot -1.236
   400         H1   1112    PRO    HD1    400     0.0391      1.008   ; qtot -1.196
   401         H1   1112    PRO    HD2    401     0.0391      1.008   ; qtot -1.157
   402         CT   1112    PRO     CG    402     0.0189      12.01   ; qtot -1.138
   403         HC   1112    PRO    HG1    403     0.0213      1.008   ; qtot -1.117
   404         HC   1112    PRO    HG2    404     0.0213      1.008   ; qtot -1.096
   405         CT   1112    PRO     CB    405     -0.007      12.01   ; qtot -1.103
   406         HC   1112    PRO    HB1    406     0.0253      1.008   ; qtot -1.078
   407         HC   1112    PRO    HB2    407     0.0253      1.008   ; qtot -1.052
   408         CT   1112    PRO     CA    408    -0.0266      12.01   ; qtot -1.079
   409         H1   1112    PRO     HA    409     0.0641      1.008   ; qtot -1.015
   410          C   1112    PRO      C    410     0.5896      12.01   ; qtot -0.4252
   411          O   1112    PRO      O    411    -0.5748         16   ; qtot -1
; residue 1113 ARG rtp ARG  q +1.0
   412          N   1113    ARG      N    412    -0.3479      14.01   ; qtot -1.348
   413          H   1113    ARG      H    413     0.2747      1.008   ; qtot -1.073
   414         CT   1113    ARG     CA    414    -0.2637      12.01   ; qtot -1.337
   415         H1   1113    ARG     HA    415      0.156      1.008   ; qtot -1.181
   416         CT   1113    ARG     CB    416    -0.0007      12.01   ; qtot -1.182
   417         HC   1113    ARG    HB1    417     0.0327      1.008   ; qtot -1.149
   418         HC   1113    ARG    HB2    418     0.0327      1.008   ; qtot -1.116
   419         CT   1113    ARG     CG    419      0.039      12.01   ; qtot -1.077
   420         HC   1113    ARG    HG1    420     0.0285      1.008   ; qtot -1.049
   421         HC   1113    ARG    HG2    421     0.0285      1.008   ; qtot -1.02
   422         CT   1113    ARG     CD    422     0.0486      12.01   ; qtot -0.9716
   423         H1   1113    ARG    HD1    423     0.0687      1.008   ; qtot -0.9029
   424         H1   1113    ARG    HD2    424     0.0687      1.008   ; qtot -0.8342
   425         N2   1113    ARG     NE    425    -0.5295      14.01   ; qtot -1.364
   426          H   1113    ARG     HE    426     0.3456      1.008   ; qtot -1.018
   427         CA   1113    ARG     CZ    427     0.8076      12.01   ; qtot -0.2105
   428         N2   1113    ARG    NH1    428    -0.8627      14.01   ; qtot -1.073
   429          H   1113    ARG   HH11    429     0.4478      1.008   ; qtot -0.6254
   430          H   1113    ARG   HH12    430     0.4478      1.008   ; qtot -0.1776
   431         N2   1113    ARG    NH2    431    -0.8627      14.01   ; qtot -1.04
   432          H   1113    ARG   HH21    432     0.4478      1.008   ; qtot -0.5925
   433          H   1113    ARG   HH22    433     0.4478      1.008   ; qtot -0.1447
   434          C   1113    ARG      C    434     0.7341      12.01   ; qtot 0.5894
   435          O   1113    ARG      O    435    -0.5894         16   ; qtot 0
; residue 1114 LYS rtp LYS  q +1.0
   436          N   1114    LYS      N    436    -0.3479      14.01   ; qtot -0.3479
   437          H   1114    LYS      H    437     0.2747      1.008   ; qtot -0.0732
   438         CT   1114    LYS     CA    438      -0.24      12.01   ; qtot -0.3132
   439         H1   1114    LYS     HA    439     0.1426      1.008   ; qtot -0.1706
   440         CT   1114    LYS     CB    440    -0.0094      12.01   ; qtot -0.18
   441         HC   1114    LYS    HB1    441     0.0362      1.008   ; qtot -0.1438
   442         HC   1114    LYS    HB2    442     0.0362      1.008   ; qtot -0.1076
   443         CT   1114    LYS     CG    443     0.0187      12.01   ; qtot -0.0889
   444         HC   1114    LYS    HG1    444     0.0103      1.008   ; qtot -0.0786
   445         HC   1114    LYS    HG2    445     0.0103      1.008   ; qtot -0.0683
   446         CT   1114    LYS     CD    446    -0.0479      12.01   ; qtot -0.1162
   447         HC   1114    LYS    HD1    447     0.0621      1.008   ; qtot -0.0541
   448         HC   1114    LYS    HD2    448     0.0621      1.008   ; qtot 0.008
   449         CT   1114    LYS     CE    449    -0.0143      12.01   ; qtot -0.0063
   450         HP   1114    LYS    HE1    450     0.1135      1.008   ; qtot 0.1072
   451         HP   1114    LYS    HE2    451     0.1135      1.008   ; qtot 0.2207
   452         N3   1114    LYS     NZ    452    -0.3854      14.01   ; qtot -0.1647
   453          H   1114    LYS    HZ1    453       0.34      1.008   ; qtot 0.1753
   454          H   1114    LYS    HZ2    454       0.34      1.008   ; qtot 0.5153
   455          H   1114    LYS    HZ3    455       0.34      1.008   ; qtot 0.8553
   456          C   1114    LYS      C    456     0.7341      12.01   ; qtot 1.589
   457          O   1114    LYS      O    457    -0.5894         16   ; qtot 1
; residue 1115 ASN rtp ASN  q  0.0
   458          N   1115    ASN      N    458    -0.4157      14.01   ; qtot 0.5843
   459          H   1115    ASN      H    459     0.2719      1.008   ; qtot 0.8562
   460         CT   1115    ASN     CA    460     0.0143      12.01   ; qtot 0.8705
   461         H1   1115    ASN     HA    461     0.1048      1.008   ; qtot 0.9753
   462         CT   1115    ASN     CB    462    -0.2041      12.01   ; qtot 0.7712
   463         HC   1115    ASN    HB1    463     0.0797      1.008   ; qtot 0.8509
   464         HC   1115    ASN    HB2    464     0.0797      1.008   ; qtot 0.9306
   465          C   1115    ASN     CG    465      0.713      12.01   ; qtot 1.644
   466          O   1115    ASN    OD1    466    -0.5931         16   ; qtot 1.05
   467          N   1115    ASN    ND2    467    -0.9191      14.01   ; qtot 0.1314
   468          H   1115    ASN   HD21    468     0.4196      1.008   ; qtot 0.551
   469          H   1115    ASN   HD22    469     0.4196      1.008   ; qtot 0.9706
   470          C   1115    ASN      C    470     0.5973      12.01   ; qtot 1.568
   471          O   1115    ASN      O    471    -0.5679         16   ; qtot 1
; residue 1116 ILE rtp ILE  q  0.0
   472          N   1116    ILE      N    472    -0.4157      14.01   ; qtot 0.5843
   473          H   1116    ILE      H    473     0.2719      1.008   ; qtot 0.8562
   474         CT   1116    ILE     CA    474    -0.0597      12.01   ; qtot 0.7965
   475         H1   1116    ILE     HA    475     0.0869      1.008   ; qtot 0.8834
   476         CT   1116    ILE     CB    476     0.1303      12.01   ; qtot 1.014
   477         HC   1116    ILE     HB    477     0.0187      1.008   ; qtot 1.032
   478         CT   1116    ILE    CG2    478    -0.3204      12.01   ; qtot 0.712
   479         HC   1116    ILE   HG21    479     0.0882      1.008   ; qtot 0.8002
   480         HC   1116    ILE   HG22    480     0.0882      1.008   ; qtot 0.8884
   481         HC   1116    ILE   HG23    481     0.0882      1.008   ; qtot 0.9766
   482         CT   1116    ILE    CG1    482     -0.043      12.01   ; qtot 0.9336
   483         HC   1116    ILE   HG11    483     0.0236      1.008   ; qtot 0.9572
   484         HC   1116    ILE   HG12    484     0.0236      1.008   ; qtot 0.9808
   485         CT   1116    ILE     CD    485     -0.066      12.01   ; qtot 0.9148
   486         HC   1116    ILE    HD1    486     0.0186      1.008   ; qtot 0.9334
   487         HC   1116    ILE    HD2    487     0.0186      1.008   ; qtot 0.952
   488         HC   1116    ILE    HD3    488     0.0186      1.008   ; qtot 0.9706
   489          C   1116    ILE      C    489     0.5973      12.01   ; qtot 1.568
   490          O   1116    ILE      O    490    -0.5679         16   ; qtot 1
; residue 1117 THR rtp THR  q  0.0
   491          N   1117    THR      N    491    -0.4157      14.01   ; qtot 0.5843
   492          H   1117    THR      H    492     0.2719      1.008   ; qtot 0.8562
   493         CT   1117    THR     CA    493    -0.0389      12.01   ; qtot 0.8173
   494         H1   1117    THR     HA    494     0.1007      1.008   ; qtot 0.918
   495         CT   1117    THR     CB    495     0.3654      12.01   ; qtot 1.283
   496         H1   1117    THR     HB    496     0.0043      1.008   ; qtot 1.288
   497         CT   1117    THR    CG2    497    -0.2438      12.01   ; qtot 1.044
   498         HC   1117    THR   HG21    498     0.0642      1.008   ; qtot 1.108
   499         HC   1117    THR   HG22    499     0.0642      1.008   ; qtot 1.172
   500         HC   1117    THR   HG23    500     0.0642      1.008   ; qtot 1.237
   501         OH   1117    THR    OG1    501    -0.6761         16   ; qtot 0.5604
   502         HO   1117    THR    HG1    502     0.4102      1.008   ; qtot 0.9706
   503          C   1117    THR      C    503     0.5973      12.01   ; qtot 1.568
   504          O   1117    THR      O    504    -0.5679         16   ; qtot 1
; residue 1118 LEU rtp LEU  q  0.0
   505          N   1118    LEU      N    505    -0.4157      14.01   ; qtot 0.5843
   506          H   1118    LEU      H    506     0.2719      1.008   ; qtot 0.8562
   507         CT   1118    LEU     CA    507    -0.0518      12.01   ; qtot 0.8044
   508         H1   1118    LEU     HA    508     0.0922      1.008   ; qtot 0.8966
   509         CT   1118    LEU     CB    509    -0.1102      12.01   ; qtot 0.7864
   510         HC   1118    LEU    HB1    510     0.0457      1.008   ; qtot 0.8321
   511         HC   1118    LEU    HB2    511     0.0457      1.008   ; qtot 0.8778
   512         CT   1118    LEU     CG    512     0.3531      12.01   ; qtot 1.231
   513         HC   1118    LEU     HG    513    -0.0361      1.008   ; qtot 1.195
   514         CT   1118    LEU    CD1    514    -0.4121      12.01   ; qtot 0.7827
   515         HC   1118    LEU   HD11    515        0.1      1.008   ; qtot 0.8827
   516         HC   1118    LEU   HD12    516        0.1      1.008   ; qtot 0.9827
   517         HC   1118    LEU   HD13    517        0.1      1.008   ; qtot 1.083
   518         CT   1118    LEU    CD2    518    -0.4121      12.01   ; qtot 0.6706
   519         HC   1118    LEU   HD21    519        0.1      1.008   ; qtot 0.7706
   520         HC   1118    LEU   HD22    520        0.1      1.008   ; qtot 0.8706
   521         HC   1118    LEU   HD23    521        0.1      1.008   ; qtot 0.9706
   522          C   1118    LEU      C    522     0.5973      12.01   ; qtot 1.568
   523          O   1118    LEU      O    523    -0.5679         16   ; qtot 1
; residue 1119 ILE rtp ILE  q  0.0
   524          N   1119    ILE      N    524    -0.4157      14.01   ; qtot 0.5843
   525          H   1119    ILE      H    525     0.2719      1.008   ; qtot 0.8562
   526         CT   1119    ILE     CA    526    -0.0597      12.01   ; qtot 0.7965
   527         H1   1119    ILE     HA    527     0.0869      1.008   ; qtot 0.8834
   528         CT   1119    ILE     CB    528     0.1303      12.01   ; qtot 1.014
   529         HC   1119    ILE     HB    529     0.0187      1.008   ; qtot 1.032
   530         CT   1119    ILE    CG2    530    -0.3204      12.01   ; qtot 0.712
   531         HC   1119    ILE   HG21    531     0.0882      1.008   ; qtot 0.8002
   532         HC   1119    ILE   HG22    532     0.0882      1.008   ; qtot 0.8884
   533         HC   1119    ILE   HG23    533     0.0882      1.008   ; qtot 0.9766
   534         CT   1119    ILE    CG1    534     -0.043      12.01   ; qtot 0.9336
   535         HC   1119    ILE   HG11    535     0.0236      1.008   ; qtot 0.9572
   536         HC   1119    ILE   HG12    536     0.0236      1.008   ; qtot 0.9808
   537         CT   1119    ILE     CD    537     -0.066      12.01   ; qtot 0.9148
   538         HC   1119    ILE    HD1    538     0.0186      1.008   ; qtot 0.9334
   539         HC   1119    ILE    HD2    539     0.0186      1.008   ; qtot 0.952
   540         HC   1119    ILE    HD3    540     0.0186      1.008   ; qtot 0.9706
   541          C   1119    ILE      C    541     0.5973      12.01   ; qtot 1.568
   542          O   1119    ILE      O    542    -0.5679         16   ; qtot 1
; residue 1120 ARG rtp ARG  q +1.0
   543          N   1120    ARG      N    543    -0.3479      14.01   ; qtot 0.6521
   544          H   1120    ARG      H    544     0.2747      1.008   ; qtot 0.9268
   545         CT   1120    ARG     CA    545    -0.2637      12.01   ; qtot 0.6631
   546         H1   1120    ARG     HA    546      0.156      1.008   ; qtot 0.8191
   547         CT   1120    ARG     CB    547    -0.0007      12.01   ; qtot 0.8184
   548         HC   1120    ARG    HB1    548     0.0327      1.008   ; qtot 0.8511
   549         HC   1120    ARG    HB2    549     0.0327      1.008   ; qtot 0.8838
   550         CT   1120    ARG     CG    550      0.039      12.01   ; qtot 0.9228
   551         HC   1120    ARG    HG1    551     0.0285      1.008   ; qtot 0.9513
   552         HC   1120    ARG    HG2    552     0.0285      1.008   ; qtot 0.9798
   553         CT   1120    ARG     CD    553     0.0486      12.01   ; qtot 1.028
   554         H1   1120    ARG    HD1    554     0.0687      1.008   ; qtot 1.097
   555         H1   1120    ARG    HD2    555     0.0687      1.008   ; qtot 1.166
   556         N2   1120    ARG     NE    556    -0.5295      14.01   ; qtot 0.6363
   557          H   1120    ARG     HE    557     0.3456      1.008   ; qtot 0.9819
   558         CA   1120    ARG     CZ    558     0.8076      12.01   ; qtot 1.79
   559         N2   1120    ARG    NH1    559    -0.8627      14.01   ; qtot 0.9268
   560          H   1120    ARG   HH11    560     0.4478      1.008   ; qtot 1.375
   561          H   1120    ARG   HH12    561     0.4478      1.008   ; qtot 1.822
   562         N2   1120    ARG    NH2    562    -0.8627      14.01   ; qtot 0.9597
   563          H   1120    ARG   HH21    563     0.4478      1.008   ; qtot 1.408
   564          H   1120    ARG   HH22    564     0.4478      1.008   ; qtot 1.855
   565          C   1120    ARG      C    565     0.7341      12.01   ; qtot 2.589
   566          O   1120    ARG      O    566    -0.5894         16   ; qtot 2
; residue 1121 GLY rtp GLY  q  0.0
   567          N   1121    GLY      N    567    -0.4157      14.01   ; qtot 1.584
   568          H   1121    GLY      H    568     0.2719      1.008   ; qtot 1.856
   569         CT   1121    GLY     CA    569    -0.0252      12.01   ; qtot 1.831
   570         H1   1121    GLY    HA1    570     0.0698      1.008   ; qtot 1.901
   571         H1   1121    GLY    HA2    571     0.0698      1.008   ; qtot 1.971
   572          C   1121    GLY      C    572     0.5973      12.01   ; qtot 2.568
   573          O   1121    GLY      O    573    -0.5679         16   ; qtot 2
; residue 1122 LEU rtp LEU  q  0.0
   574          N   1122    LEU      N    574    -0.4157      14.01   ; qtot 1.584
   575          H   1122    LEU      H    575     0.2719      1.008   ; qtot 1.856
   576         CT   1122    LEU     CA    576    -0.0518      12.01   ; qtot 1.804
   577         H1   1122    LEU     HA    577     0.0922      1.008   ; qtot 1.897
   578         CT   1122    LEU     CB    578    -0.1102      12.01   ; qtot 1.786
   579         HC   1122    LEU    HB1    579     0.0457      1.008   ; qtot 1.832
   580         HC   1122    LEU    HB2    580     0.0457      1.008   ; qtot 1.878
   581         CT   1122    LEU     CG    581     0.3531      12.01   ; qtot 2.231
   582         HC   1122    LEU     HG    582    -0.0361      1.008   ; qtot 2.195
   583         CT   1122    LEU    CD1    583    -0.4121      12.01   ; qtot 1.783
   584         HC   1122    LEU   HD11    584        0.1      1.008   ; qtot 1.883
   585         HC   1122    LEU   HD12    585        0.1      1.008   ; qtot 1.983
   586         HC   1122    LEU   HD13    586        0.1      1.008   ; qtot 2.083
   587         CT   1122    LEU    CD2    587    -0.4121      12.01   ; qtot 1.671
   588         HC   1122    LEU   HD21    588        0.1      1.008   ; qtot 1.771
   589         HC   1122    LEU   HD22    589        0.1      1.008   ; qtot 1.871
   590         HC   1122    LEU   HD23    590        0.1      1.008   ; qtot 1.971
   591          C   1122    LEU      C    591     0.5973      12.01   ; qtot 2.568
   592          O   1122    LEU      O    592    -0.5679         16   ; qtot 2
; residue 1123 GLY rtp GLY  q  0.0
   593          N   1123    GLY      N    593    -0.4157      14.01   ; qtot 1.584
   594          H   1123    GLY      H    594     0.2719      1.008   ; qtot 1.856
   595         CT   1123    GLY     CA    595    -0.0252      12.01   ; qtot 1.831
   596         H1   1123    GLY    HA1    596     0.0698      1.008   ; qtot 1.901
   597         H1   1123    GLY    HA2    597     0.0698      1.008   ; qtot 1.971
   598          C   1123    GLY      C    598     0.5973      12.01   ; qtot 2.568
   599          O   1123    GLY      O    599    -0.5679         16   ; qtot 2
; residue 1124 HIS rtp HIE  q  0.0
   600          N   1124    HIS      N    600    -0.4157      14.01   ; qtot 1.584
   601          H   1124    HIS      H    601     0.2719      1.008   ; qtot 1.856
   602         CT   1124    HIS     CA    602    -0.0581      12.01   ; qtot 1.798
   603         H1   1124    HIS     HA    603      0.136      1.008   ; qtot 1.934
   604         CT   1124    HIS     CB    604    -0.0074      12.01   ; qtot 1.927
   605         HC   1124    HIS    HB1    605     0.0367      1.008   ; qtot 1.963
   606         HC   1124    HIS    HB2    606     0.0367      1.008   ; qtot 2
   607         CC   1124    HIS     CG    607     0.1868      12.01   ; qtot 2.187
   608         NB   1124    HIS    ND1    608    -0.5432      14.01   ; qtot 1.644
   609         CR   1124    HIS    CE1    609     0.1635      12.01   ; qtot 1.807
   610         H5   1124    HIS    HE1    610     0.1435      1.008   ; qtot 1.951
   611         NA   1124    HIS    NE2    611    -0.2795      14.01   ; qtot 1.671
   612          H   1124    HIS    HE2    612     0.3339      1.008   ; qtot 2.005
   613         CW   1124    HIS    CD2    613    -0.2207      12.01   ; qtot 1.784
   614         H4   1124    HIS    HD2    614     0.1862      1.008   ; qtot 1.971
   615          C   1124    HIS      C    615     0.5973      12.01   ; qtot 2.568
   616          O   1124    HIS      O    616    -0.5679         16   ; qtot 2
; residue 1125 GLY rtp GLY  q  0.0
   617          N   1125    GLY      N    617    -0.4157      14.01   ; qtot 1.584
   618          H   1125    GLY      H    618     0.2719      1.008   ; qtot 1.856
   619         CT   1125    GLY     CA    619    -0.0252      12.01   ; qtot 1.831
   620         H1   1125    GLY    HA1    620     0.0698      1.008   ; qtot 1.901
   621         H1   1125    GLY    HA2    621     0.0698      1.008   ; qtot 1.971
   622          C   1125    GLY      C    622     0.5973      12.01   ; qtot 2.568
   623          O   1125    GLY      O    623    -0.5679         16   ; qtot 2
; residue 1126 ALA rtp ALA  q  0.0
   624          N   1126    ALA      N    624    -0.4157      14.01   ; qtot 1.584
   625          H   1126    ALA      H    625     0.2719      1.008   ; qtot 1.856
   626         CT   1126    ALA     CA    626     0.0337      12.01   ; qtot 1.89
   627         H1   1126    ALA     HA    627     0.0823      1.008   ; qtot 1.972
   628         CT   1126    ALA     CB    628    -0.1825      12.01   ; qtot 1.79
   629         HC   1126    ALA    HB1    629     0.0603      1.008   ; qtot 1.85
   630         HC   1126    ALA    HB2    630     0.0603      1.008   ; qtot 1.91
   631         HC   1126    ALA    HB3    631     0.0603      1.008   ; qtot 1.971
   632          C   1126    ALA      C    632     0.5973      12.01   ; qtot 2.568
   633          O   1126    ALA      O    633    -0.5679         16   ; qtot 2
; residue 1127 PHE rtp PHE  q  0.0
   634          N   1127    PHE      N    634    -0.4157      14.01   ; qtot 1.584
   635          H   1127    PHE      H    635     0.2719      1.008   ; qtot 1.856
   636         CT   1127    PHE     CA    636    -0.0024      12.01   ; qtot 1.854
   637         H1   1127    PHE     HA    637     0.0978      1.008   ; qtot 1.952
   638         CT   1127    PHE     CB    638    -0.0343      12.01   ; qtot 1.917
   639         HC   1127    PHE    HB1    639     0.0295      1.008   ; qtot 1.947
   640         HC   1127    PHE    HB2    640     0.0295      1.008   ; qtot 1.976
   641         CA   1127    PHE     CG    641     0.0118      12.01   ; qtot 1.988
   642         CA   1127    PHE    CD1    642    -0.1256      12.01   ; qtot 1.863
   643         HA   1127    PHE    HD1    643      0.133      1.008   ; qtot 1.996
   644         CA   1127    PHE    CE1    644    -0.1704      12.01   ; qtot 1.825
   645         HA   1127    PHE    HE1    645      0.143      1.008   ; qtot 1.968
   646         CA   1127    PHE     CZ    646    -0.1072      12.01   ; qtot 1.861
   647         HA   1127    PHE     HZ    647     0.1297      1.008   ; qtot 1.991
   648         CA   1127    PHE    CE2    648    -0.1704      12.01   ; qtot 1.82
   649         HA   1127    PHE    HE2    649      0.143      1.008   ; qtot 1.963
   650         CA   1127    PHE    CD2    650    -0.1256      12.01   ; qtot 1.838
   651         HA   1127    PHE    HD2    651      0.133      1.008   ; qtot 1.971
   652          C   1127    PHE      C    652     0.5973      12.01   ; qtot 2.568
   653          O   1127    PHE      O    653    -0.5679         16   ; qtot 2
; residue 1128 GLY rtp GLY  q  0.0
   654          N   1128    GLY      N    654    -0.4157      14.01   ; qtot 1.584
   655          H   1128    GLY      H    655     0.2719      1.008   ; qtot 1.856
   656         CT   1128    GLY     CA    656    -0.0252      12.01   ; qtot 1.831
   657         H1   1128    GLY    HA1    657     0.0698      1.008   ; qtot 1.901
   658         H1   1128    GLY    HA2    658     0.0698      1.008   ; qtot 1.971
   659          C   1128    GLY      C    659     0.5973      12.01   ; qtot 2.568
   660          O   1128    GLY      O    660    -0.5679         16   ; qtot 2
; residue 1129 GLU rtp GLU  q -1.0
   661          N   1129    GLU      N    661    -0.5163      14.01   ; qtot 1.484
   662          H   1129    GLU      H    662     0.2936      1.008   ; qtot 1.777
   663         CT   1129    GLU     CA    663     0.0397      12.01   ; qtot 1.817
   664         H1   1129    GLU     HA    664     0.1105      1.008   ; qtot 1.928
   665         CT   1129    GLU     CB    665      0.056      12.01   ; qtot 1.984
   666         HC   1129    GLU    HB1    666    -0.0173      1.008   ; qtot 1.966
   667         HC   1129    GLU    HB2    667    -0.0173      1.008   ; qtot 1.949
   668         CT   1129    GLU     CG    668     0.0136      12.01   ; qtot 1.963
   669         HC   1129    GLU    HG1    669    -0.0425      1.008   ; qtot 1.92
   670         HC   1129    GLU    HG2    670    -0.0425      1.008   ; qtot 1.878
   671          C   1129    GLU     CD    671     0.8054      12.01   ; qtot 2.683
   672         O2   1129    GLU    OE1    672    -0.8188         16   ; qtot 1.864
   673         O2   1129    GLU    OE2    673    -0.8188         16   ; qtot 1.045
   674          C   1129    GLU      C    674     0.5366      12.01   ; qtot 1.582
   675          O   1129    GLU      O    675    -0.5819         16   ; qtot 1
; residue 1130 VAL rtp VAL  q  0.0
   676          N   1130    VAL      N    676    -0.4157      14.01   ; qtot 0.5843
   677          H   1130    VAL      H    677     0.2719      1.008   ; qtot 0.8562
   678         CT   1130    VAL     CA    678    -0.0875      12.01   ; qtot 0.7687
   679         H1   1130    VAL     HA    679     0.0969      1.008   ; qtot 0.8656
   680         CT   1130    VAL     CB    680     0.2985      12.01   ; qtot 1.164
   681         HC   1130    VAL     HB    681    -0.0297      1.008   ; qtot 1.134
   682         CT   1130    VAL    CG1    682    -0.3192      12.01   ; qtot 0.8152
   683         HC   1130    VAL   HG11    683     0.0791      1.008   ; qtot 0.8943
   684         HC   1130    VAL   HG12    684     0.0791      1.008   ; qtot 0.9734
   685         HC   1130    VAL   HG13    685     0.0791      1.008   ; qtot 1.053
   686         CT   1130    VAL    CG2    686    -0.3192      12.01   ; qtot 0.7333
   687         HC   1130    VAL   HG21    687     0.0791      1.008   ; qtot 0.8124
   688         HC   1130    VAL   HG22    688     0.0791      1.008   ; qtot 0.8915
   689         HC   1130    VAL   HG23    689     0.0791      1.008   ; qtot 0.9706
   690          C   1130    VAL      C    690     0.5973      12.01   ; qtot 1.568
   691          O   1130    VAL      O    691    -0.5679         16   ; qtot 1
; residue 1131 TYR rtp TYR  q  0.0
   692          N   1131    TYR      N    692    -0.4157      14.01   ; qtot 0.5843
   693          H   1131    TYR      H    693     0.2719      1.008   ; qtot 0.8562
   694         CT   1131    TYR     CA    694    -0.0014      12.01   ; qtot 0.8548
   695         H1   1131    TYR     HA    695     0.0876      1.008   ; qtot 0.9424
   696         CT   1131    TYR     CB    696    -0.0152      12.01   ; qtot 0.9272
   697         HC   1131    TYR    HB1    697     0.0295      1.008   ; qtot 0.9567
   698         HC   1131    TYR    HB2    698     0.0295      1.008   ; qtot 0.9862
   699         CA   1131    TYR     CG    699    -0.0011      12.01   ; qtot 0.9851
   700         CA   1131    TYR    CD1    700    -0.1906      12.01   ; qtot 0.7945
   701         HA   1131    TYR    HD1    701     0.1699      1.008   ; qtot 0.9644
   702         CA   1131    TYR    CE1    702    -0.2341      12.01   ; qtot 0.7303
   703         HA   1131    TYR    HE1    703     0.1656      1.008   ; qtot 0.8959
   704          C   1131    TYR     CZ    704     0.3226      12.01   ; qtot 1.219
   705         OH   1131    TYR     OH    705    -0.5579         16   ; qtot 0.6606
   706         HO   1131    TYR     HH    706     0.3992      1.008   ; qtot 1.06
   707         CA   1131    TYR    CE2    707    -0.2341      12.01   ; qtot 0.8257
   708         HA   1131    TYR    HE2    708     0.1656      1.008   ; qtot 0.9913
   709         CA   1131    TYR    CD2    709    -0.1906      12.01   ; qtot 0.8007
   710         HA   1131    TYR    HD2    710     0.1699      1.008   ; qtot 0.9706
   711          C   1131    TYR      C    711     0.5973      12.01   ; qtot 1.568
   712          O   1131    TYR      O    712    -0.5679         16   ; qtot 1
; residue 1132 GLU rtp GLU  q -1.0
   713          N   1132    GLU      N    713    -0.5163      14.01   ; qtot 0.4837
   714          H   1132    GLU      H    714     0.2936      1.008   ; qtot 0.7773
   715         CT   1132    GLU     CA    715     0.0397      12.01   ; qtot 0.817
   716         H1   1132    GLU     HA    716     0.1105      1.008   ; qtot 0.9275
   717         CT   1132    GLU     CB    717      0.056      12.01   ; qtot 0.9835
   718         HC   1132    GLU    HB1    718    -0.0173      1.008   ; qtot 0.9662
   719         HC   1132    GLU    HB2    719    -0.0173      1.008   ; qtot 0.9489
   720         CT   1132    GLU     CG    720     0.0136      12.01   ; qtot 0.9625
   721         HC   1132    GLU    HG1    721    -0.0425      1.008   ; qtot 0.92
   722         HC   1132    GLU    HG2    722    -0.0425      1.008   ; qtot 0.8775
   723          C   1132    GLU     CD    723     0.8054      12.01   ; qtot 1.683
   724         O2   1132    GLU    OE1    724    -0.8188         16   ; qtot 0.8641
   725         O2   1132    GLU    OE2    725    -0.8188         16   ; qtot 0.0453
   726          C   1132    GLU      C    726     0.5366      12.01   ; qtot 0.5819
   727          O   1132    GLU      O    727    -0.5819         16   ; qtot 0
; residue 1133 GLY rtp GLY  q  0.0
   728          N   1133    GLY      N    728    -0.4157      14.01   ; qtot -0.4157
   729          H   1133    GLY      H    729     0.2719      1.008   ; qtot -0.1438
   730         CT   1133    GLY     CA    730    -0.0252      12.01   ; qtot -0.169
   731         H1   1133    GLY    HA1    731     0.0698      1.008   ; qtot -0.0992
   732         H1   1133    GLY    HA2    732     0.0698      1.008   ; qtot -0.0294
   733          C   1133    GLY      C    733     0.5973      12.01   ; qtot 0.5679
   734          O   1133    GLY      O    734    -0.5679         16   ; qtot 0
; residue 1134 GLN rtp GLN  q  0.0
   735          N   1134    GLN      N    735    -0.4157      14.01   ; qtot -0.4157
   736          H   1134    GLN      H    736     0.2719      1.008   ; qtot -0.1438
   737         CT   1134    GLN     CA    737    -0.0031      12.01   ; qtot -0.1469
   738         H1   1134    GLN     HA    738      0.085      1.008   ; qtot -0.0619
   739         CT   1134    GLN     CB    739    -0.0036      12.01   ; qtot -0.0655
   740         HC   1134    GLN    HB1    740     0.0171      1.008   ; qtot -0.0484
   741         HC   1134    GLN    HB2    741     0.0171      1.008   ; qtot -0.0313
   742         CT   1134    GLN     CG    742    -0.0645      12.01   ; qtot -0.0958
   743         HC   1134    GLN    HG1    743     0.0352      1.008   ; qtot -0.0606
   744         HC   1134    GLN    HG2    744     0.0352      1.008   ; qtot -0.0254
   745          C   1134    GLN     CD    745     0.6951      12.01   ; qtot 0.6697
   746          O   1134    GLN    OE1    746    -0.6086         16   ; qtot 0.0611
   747          N   1134    GLN    NE2    747    -0.9407      14.01   ; qtot -0.8796
   748          H   1134    GLN   HE21    748     0.4251      1.008   ; qtot -0.4545
   749          H   1134    GLN   HE22    749     0.4251      1.008   ; qtot -0.0294
   750          C   1134    GLN      C    750     0.5973      12.01   ; qtot 0.5679
   751          O   1134    GLN      O    751    -0.5679         16   ; qtot 0
; residue 1135 VAL rtp VAL  q  0.0
   752          N   1135    VAL      N    752    -0.4157      14.01   ; qtot -0.4157
   753          H   1135    VAL      H    753     0.2719      1.008   ; qtot -0.1438
   754         CT   1135    VAL     CA    754    -0.0875      12.01   ; qtot -0.2313
   755         H1   1135    VAL     HA    755     0.0969      1.008   ; qtot -0.1344
   756         CT   1135    VAL     CB    756     0.2985      12.01   ; qtot 0.1641
   757         HC   1135    VAL     HB    757    -0.0297      1.008   ; qtot 0.1344
   758         CT   1135    VAL    CG1    758    -0.3192      12.01   ; qtot -0.1848
   759         HC   1135    VAL   HG11    759     0.0791      1.008   ; qtot -0.1057
   760         HC   1135    VAL   HG12    760     0.0791      1.008   ; qtot -0.0266
   761         HC   1135    VAL   HG13    761     0.0791      1.008   ; qtot 0.0525
   762         CT   1135    VAL    CG2    762    -0.3192      12.01   ; qtot -0.2667
   763         HC   1135    VAL   HG21    763     0.0791      1.008   ; qtot -0.1876
   764         HC   1135    VAL   HG22    764     0.0791      1.008   ; qtot -0.1085
   765         HC   1135    VAL   HG23    765     0.0791      1.008   ; qtot -0.0294
   766          C   1135    VAL      C    766     0.5973      12.01   ; qtot 0.5679
   767          O   1135    VAL      O    767    -0.5679         16   ; qtot 0
; residue 1136 SER rtp SER  q  0.0
   768          N   1136    SER      N    768    -0.4157      14.01   ; qtot -0.4157
   769          H   1136    SER      H    769     0.2719      1.008   ; qtot -0.1438
   770         CT   1136    SER     CA    770    -0.0249      12.01   ; qtot -0.1687
   771         H1   1136    SER     HA    771     0.0843      1.008   ; qtot -0.0844
   772         CT   1136    SER     CB    772     0.2117      12.01   ; qtot 0.1273
   773         H1   1136    SER    HB1    773     0.0352      1.008   ; qtot 0.1625
   774         H1   1136    SER    HB2    774     0.0352      1.008   ; qtot 0.1977
   775         OH   1136    SER     OG    775    -0.6546         16   ; qtot -0.4569
   776         HO   1136    SER     HG    776     0.4275      1.008   ; qtot -0.0294
   777          C   1136    SER      C    777     0.5973      12.01   ; qtot 0.5679
   778          O   1136    SER      O    778    -0.5679         16   ; qtot 0
; residue 1137 GLY rtp GLY  q  0.0
   779          N   1137    GLY      N    779    -0.4157      14.01   ; qtot -0.4157
   780          H   1137    GLY      H    780     0.2719      1.008   ; qtot -0.1438
   781         CT   1137    GLY     CA    781    -0.0252      12.01   ; qtot -0.169
   782         H1   1137    GLY    HA1    782     0.0698      1.008   ; qtot -0.0992
   783         H1   1137    GLY    HA2    783     0.0698      1.008   ; qtot -0.0294
   784          C   1137    GLY      C    784     0.5973      12.01   ; qtot 0.5679
   785          O   1137    GLY      O    785    -0.5679         16   ; qtot 0
; residue 1138 MET rtp MET  q  0.0
   786          N   1138    MET      N    786    -0.4157      14.01   ; qtot -0.4157
   787          H   1138    MET      H    787     0.2719      1.008   ; qtot -0.1438
   788         CT   1138    MET     CA    788    -0.0237      12.01   ; qtot -0.1675
   789         H1   1138    MET     HA    789      0.088      1.008   ; qtot -0.0795
   790         CT   1138    MET     CB    790     0.0342      12.01   ; qtot -0.0453
   791         HC   1138    MET    HB1    791     0.0241      1.008   ; qtot -0.0212
   792         HC   1138    MET    HB2    792     0.0241      1.008   ; qtot 0.0029
   793         CT   1138    MET     CG    793     0.0018      12.01   ; qtot 0.0047
   794         H1   1138    MET    HG1    794      0.044      1.008   ; qtot 0.0487
   795         H1   1138    MET    HG2    795      0.044      1.008   ; qtot 0.0927
   796          S   1138    MET     SD    796    -0.2737      32.06   ; qtot -0.181
   797         CT   1138    MET     CE    797    -0.0536      12.01   ; qtot -0.2346
   798         H1   1138    MET    HE1    798     0.0684      1.008   ; qtot -0.1662
   799         H1   1138    MET    HE2    799     0.0684      1.008   ; qtot -0.0978
   800         H1   1138    MET    HE3    800     0.0684      1.008   ; qtot -0.0294
   801          C   1138    MET      C    801     0.5973      12.01   ; qtot 0.5679
   802          O   1138    MET      O    802    -0.5679         16   ; qtot 0
; residue 1139 PRO rtp PRO  q  0.0
   803          N   1139    PRO      N    803    -0.2548      14.01   ; qtot -0.2548
   804         CT   1139    PRO     CD    804     0.0192      12.01   ; qtot -0.2356
   805         H1   1139    PRO    HD1    805     0.0391      1.008   ; qtot -0.1965
   806         H1   1139    PRO    HD2    806     0.0391      1.008   ; qtot -0.1574
   807         CT   1139    PRO     CG    807     0.0189      12.01   ; qtot -0.1385
   808         HC   1139    PRO    HG1    808     0.0213      1.008   ; qtot -0.1172
   809         HC   1139    PRO    HG2    809     0.0213      1.008   ; qtot -0.0959
   810         CT   1139    PRO     CB    810     -0.007      12.01   ; qtot -0.1029
   811         HC   1139    PRO    HB1    811     0.0253      1.008   ; qtot -0.0776
   812         HC   1139    PRO    HB2    812     0.0253      1.008   ; qtot -0.0523
   813         CT   1139    PRO     CA    813    -0.0266      12.01   ; qtot -0.0789
   814         H1   1139    PRO     HA    814     0.0641      1.008   ; qtot -0.0148
   815          C   1139    PRO      C    815     0.5896      12.01   ; qtot 0.5748
   816          O   1139    PRO      O    816    -0.5748         16   ; qtot 0
; residue 1140 ASN rtp ASN  q  0.0
   817          N   1140    ASN      N    817    -0.4157      14.01   ; qtot -0.4157
   818          H   1140    ASN      H    818     0.2719      1.008   ; qtot -0.1438
   819         CT   1140    ASN     CA    819     0.0143      12.01   ; qtot -0.1295
   820         H1   1140    ASN     HA    820     0.1048      1.008   ; qtot -0.0247
   821         CT   1140    ASN     CB    821    -0.2041      12.01   ; qtot -0.2288
   822         HC   1140    ASN    HB1    822     0.0797      1.008   ; qtot -0.1491
   823         HC   1140    ASN    HB2    823     0.0797      1.008   ; qtot -0.0694
   824          C   1140    ASN     CG    824      0.713      12.01   ; qtot 0.6436
   825          O   1140    ASN    OD1    825    -0.5931         16   ; qtot 0.0505
   826          N   1140    ASN    ND2    826    -0.9191      14.01   ; qtot -0.8686
   827          H   1140    ASN   HD21    827     0.4196      1.008   ; qtot -0.449
   828          H   1140    ASN   HD22    828     0.4196      1.008   ; qtot -0.0294
   829          C   1140    ASN      C    829     0.5973      12.01   ; qtot 0.5679
   830          O   1140    ASN      O    830    -0.5679         16   ; qtot 0
; residue 1141 ASP rtp ASP  q -1.0
   831          N   1141    ASP      N    831    -0.5163      14.01   ; qtot -0.5163
   832          H   1141    ASP      H    832     0.2936      1.008   ; qtot -0.2227
   833         CT   1141    ASP     CA    833     0.0381      12.01   ; qtot -0.1846
   834         H1   1141    ASP     HA    834      0.088      1.008   ; qtot -0.0966
   835         CT   1141    ASP     CB    835    -0.0303      12.01   ; qtot -0.1269
   836         HC   1141    ASP    HB1    836    -0.0122      1.008   ; qtot -0.1391
   837         HC   1141    ASP    HB2    837    -0.0122      1.008   ; qtot -0.1513
   838          C   1141    ASP     CG    838     0.7994      12.01   ; qtot 0.6481
   839         O2   1141    ASP    OD1    839    -0.8014         16   ; qtot -0.1533
   840         O2   1141    ASP    OD2    840    -0.8014         16   ; qtot -0.9547
   841          C   1141    ASP      C    841     0.5366      12.01   ; qtot -0.4181
   842          O   1141    ASP      O    842    -0.5819         16   ; qtot -1
; residue 1142 PRO rtp PRO  q  0.0
   843          N   1142    PRO      N    843    -0.2548      14.01   ; qtot -1.255
   844         CT   1142    PRO     CD    844     0.0192      12.01   ; qtot -1.236
   845         H1   1142    PRO    HD1    845     0.0391      1.008   ; qtot -1.197
   846         H1   1142    PRO    HD2    846     0.0391      1.008   ; qtot -1.157
   847         CT   1142    PRO     CG    847     0.0189      12.01   ; qtot -1.139
   848         HC   1142    PRO    HG1    848     0.0213      1.008   ; qtot -1.117
   849         HC   1142    PRO    HG2    849     0.0213      1.008   ; qtot -1.096
   850         CT   1142    PRO     CB    850     -0.007      12.01   ; qtot -1.103
   851         HC   1142    PRO    HB1    851     0.0253      1.008   ; qtot -1.078
   852         HC   1142    PRO    HB2    852     0.0253      1.008   ; qtot -1.052
   853         CT   1142    PRO     CA    853    -0.0266      12.01   ; qtot -1.079
   854         H1   1142    PRO     HA    854     0.0641      1.008   ; qtot -1.015
   855          C   1142    PRO      C    855     0.5896      12.01   ; qtot -0.4252
   856          O   1142    PRO      O    856    -0.5748         16   ; qtot -1
; residue 1143 SER rtp SER  q  0.0
   857          N   1143    SER      N    857    -0.4157      14.01   ; qtot -1.416
   858          H   1143    SER      H    858     0.2719      1.008   ; qtot -1.144
   859         CT   1143    SER     CA    859    -0.0249      12.01   ; qtot -1.169
   860         H1   1143    SER     HA    860     0.0843      1.008   ; qtot -1.084
   861         CT   1143    SER     CB    861     0.2117      12.01   ; qtot -0.8727
   862         H1   1143    SER    HB1    862     0.0352      1.008   ; qtot -0.8375
   863         H1   1143    SER    HB2    863     0.0352      1.008   ; qtot -0.8023
   864         OH   1143    SER     OG    864    -0.6546         16   ; qtot -1.457
   865         HO   1143    SER     HG    865     0.4275      1.008   ; qtot -1.029
   866          C   1143    SER      C    866     0.5973      12.01   ; qtot -0.4321
   867          O   1143    SER      O    867    -0.5679         16   ; qtot -1
; residue 1144 PRO rtp PRO  q  0.0
   868          N   1144    PRO      N    868    -0.2548      14.01   ; qtot -1.255
   869         CT   1144    PRO     CD    869     0.0192      12.01   ; qtot -1.236
   870         H1   1144    PRO    HD1    870     0.0391      1.008   ; qtot -1.197
   871         H1   1144    PRO    HD2    871     0.0391      1.008   ; qtot -1.157
   872         CT   1144    PRO     CG    872     0.0189      12.01   ; qtot -1.139
   873         HC   1144    PRO    HG1    873     0.0213      1.008   ; qtot -1.117
   874         HC   1144    PRO    HG2    874     0.0213      1.008   ; qtot -1.096
   875         CT   1144    PRO     CB    875     -0.007      12.01   ; qtot -1.103
   876         HC   1144    PRO    HB1    876     0.0253      1.008   ; qtot -1.078
   877         HC   1144    PRO    HB2    877     0.0253      1.008   ; qtot -1.052
   878         CT   1144    PRO     CA    878    -0.0266      12.01   ; qtot -1.079
   879         H1   1144    PRO     HA    879     0.0641      1.008   ; qtot -1.015
   880          C   1144    PRO      C    880     0.5896      12.01   ; qtot -0.4252
   881          O   1144    PRO      O    881    -0.5748         16   ; qtot -1
; residue 1145 LEU rtp LEU  q  0.0
   882          N   1145    LEU      N    882    -0.4157      14.01   ; qtot -1.416
   883          H   1145    LEU      H    883     0.2719      1.008   ; qtot -1.144
   884         CT   1145    LEU     CA    884    -0.0518      12.01   ; qtot -1.196
   885         H1   1145    LEU     HA    885     0.0922      1.008   ; qtot -1.103
   886         CT   1145    LEU     CB    886    -0.1102      12.01   ; qtot -1.214
   887         HC   1145    LEU    HB1    887     0.0457      1.008   ; qtot -1.168
   888         HC   1145    LEU    HB2    888     0.0457      1.008   ; qtot -1.122
   889         CT   1145    LEU     CG    889     0.3531      12.01   ; qtot -0.7691
   890         HC   1145    LEU     HG    890    -0.0361      1.008   ; qtot -0.8052
   891         CT   1145    LEU    CD1    891    -0.4121      12.01   ; qtot -1.217
   892         HC   1145    LEU   HD11    892        0.1      1.008   ; qtot -1.117
   893         HC   1145    LEU   HD12    893        0.1      1.008   ; qtot -1.017
   894         HC   1145    LEU   HD13    894        0.1      1.008   ; qtot -0.9173
   895         CT   1145    LEU    CD2    895    -0.4121      12.01   ; qtot -1.329
   896         HC   1145    LEU   HD21    896        0.1      1.008   ; qtot -1.229
   897         HC   1145    LEU   HD22    897        0.1      1.008   ; qtot -1.129
   898         HC   1145    LEU   HD23    898        0.1      1.008   ; qtot -1.029
   899          C   1145    LEU      C    899     0.5973      12.01   ; qtot -0.4321
   900          O   1145    LEU      O    900    -0.5679         16   ; qtot -1
; residue 1146 GLN rtp GLN  q  0.0
   901          N   1146    GLN      N    901    -0.4157      14.01   ; qtot -1.416
   902          H   1146    GLN      H    902     0.2719      1.008   ; qtot -1.144
   903         CT   1146    GLN     CA    903    -0.0031      12.01   ; qtot -1.147
   904         H1   1146    GLN     HA    904      0.085      1.008   ; qtot -1.062
   905         CT   1146    GLN     CB    905    -0.0036      12.01   ; qtot -1.066
   906         HC   1146    GLN    HB1    906     0.0171      1.008   ; qtot -1.048
   907         HC   1146    GLN    HB2    907     0.0171      1.008   ; qtot -1.031
   908         CT   1146    GLN     CG    908    -0.0645      12.01   ; qtot -1.096
   909         HC   1146    GLN    HG1    909     0.0352      1.008   ; qtot -1.061
   910         HC   1146    GLN    HG2    910     0.0352      1.008   ; qtot -1.025
   911          C   1146    GLN     CD    911     0.6951      12.01   ; qtot -0.3303
   912          O   1146    GLN    OE1    912    -0.6086         16   ; qtot -0.9389
   913          N   1146    GLN    NE2    913    -0.9407      14.01   ; qtot -1.88
   914          H   1146    GLN   HE21    914     0.4251      1.008   ; qtot -1.455
   915          H   1146    GLN   HE22    915     0.4251      1.008   ; qtot -1.029
   916          C   1146    GLN      C    916     0.5973      12.01   ; qtot -0.4321
   917          O   1146    GLN      O    917    -0.5679         16   ; qtot -1
; residue 1147 VAL rtp VAL  q  0.0
   918          N   1147    VAL      N    918    -0.4157      14.01   ; qtot -1.416
   919          H   1147    VAL      H    919     0.2719      1.008   ; qtot -1.144
   920         CT   1147    VAL     CA    920    -0.0875      12.01   ; qtot -1.231
   921         H1   1147    VAL     HA    921     0.0969      1.008   ; qtot -1.134
   922         CT   1147    VAL     CB    922     0.2985      12.01   ; qtot -0.8359
   923         HC   1147    VAL     HB    923    -0.0297      1.008   ; qtot -0.8656
   924         CT   1147    VAL    CG1    924    -0.3192      12.01   ; qtot -1.185
   925         HC   1147    VAL   HG11    925     0.0791      1.008   ; qtot -1.106
   926         HC   1147    VAL   HG12    926     0.0791      1.008   ; qtot -1.027
   927         HC   1147    VAL   HG13    927     0.0791      1.008   ; qtot -0.9475
   928         CT   1147    VAL    CG2    928    -0.3192      12.01   ; qtot -1.267
   929         HC   1147    VAL   HG21    929     0.0791      1.008   ; qtot -1.188
   930         HC   1147    VAL   HG22    930     0.0791      1.008   ; qtot -1.109
   931         HC   1147    VAL   HG23    931     0.0791      1.008   ; qtot -1.029
   932          C   1147    VAL      C    932     0.5973      12.01   ; qtot -0.4321
   933          O   1147    VAL      O    933    -0.5679         16   ; qtot -1
; residue 1148 ALA rtp ALA  q  0.0
   934          N   1148    ALA      N    934    -0.4157      14.01   ; qtot -1.416
   935          H   1148    ALA      H    935     0.2719      1.008   ; qtot -1.144
   936         CT   1148    ALA     CA    936     0.0337      12.01   ; qtot -1.11
   937         H1   1148    ALA     HA    937     0.0823      1.008   ; qtot -1.028
   938         CT   1148    ALA     CB    938    -0.1825      12.01   ; qtot -1.21
   939         HC   1148    ALA    HB1    939     0.0603      1.008   ; qtot -1.15
   940         HC   1148    ALA    HB2    940     0.0603      1.008   ; qtot -1.09
   941         HC   1148    ALA    HB3    941     0.0603      1.008   ; qtot -1.029
   942          C   1148    ALA      C    942     0.5973      12.01   ; qtot -0.4321
   943          O   1148    ALA      O    943    -0.5679         16   ; qtot -1
; residue 1149 VAL rtp VAL  q  0.0
   944          N   1149    VAL      N    944    -0.4157      14.01   ; qtot -1.416
   945          H   1149    VAL      H    945     0.2719      1.008   ; qtot -1.144
   946         CT   1149    VAL     CA    946    -0.0875      12.01   ; qtot -1.231
   947         H1   1149    VAL     HA    947     0.0969      1.008   ; qtot -1.134
   948         CT   1149    VAL     CB    948     0.2985      12.01   ; qtot -0.8359
   949         HC   1149    VAL     HB    949    -0.0297      1.008   ; qtot -0.8656
   950         CT   1149    VAL    CG1    950    -0.3192      12.01   ; qtot -1.185
   951         HC   1149    VAL   HG11    951     0.0791      1.008   ; qtot -1.106
   952         HC   1149    VAL   HG12    952     0.0791      1.008   ; qtot -1.027
   953         HC   1149    VAL   HG13    953     0.0791      1.008   ; qtot -0.9475
   954         CT   1149    VAL    CG2    954    -0.3192      12.01   ; qtot -1.267
   955         HC   1149    VAL   HG21    955     0.0791      1.008   ; qtot -1.188
   956         HC   1149    VAL   HG22    956     0.0791      1.008   ; qtot -1.109
   957         HC   1149    VAL   HG23    957     0.0791      1.008   ; qtot -1.029
   958          C   1149    VAL      C    958     0.5973      12.01   ; qtot -0.4321
   959          O   1149    VAL      O    959    -0.5679         16   ; qtot -1
; residue 1150 LYS rtp LYS  q +1.0
   960          N   1150    LYS      N    960    -0.3479      14.01   ; qtot -1.348
   961          H   1150    LYS      H    961     0.2747      1.008   ; qtot -1.073
   962         CT   1150    LYS     CA    962      -0.24      12.01   ; qtot -1.313
   963         H1   1150    LYS     HA    963     0.1426      1.008   ; qtot -1.171
   964         CT   1150    LYS     CB    964    -0.0094      12.01   ; qtot -1.18
   965         HC   1150    LYS    HB1    965     0.0362      1.008   ; qtot -1.144
   966         HC   1150    LYS    HB2    966     0.0362      1.008   ; qtot -1.108
   967         CT   1150    LYS     CG    967     0.0187      12.01   ; qtot -1.089
   968         HC   1150    LYS    HG1    968     0.0103      1.008   ; qtot -1.079
   969         HC   1150    LYS    HG2    969     0.0103      1.008   ; qtot -1.068
   970         CT   1150    LYS     CD    970    -0.0479      12.01   ; qtot -1.116
   971         HC   1150    LYS    HD1    971     0.0621      1.008   ; qtot -1.054
   972         HC   1150    LYS    HD2    972     0.0621      1.008   ; qtot -0.992
   973         CT   1150    LYS     CE    973    -0.0143      12.01   ; qtot -1.006
   974         HP   1150    LYS    HE1    974     0.1135      1.008   ; qtot -0.8928
   975         HP   1150    LYS    HE2    975     0.1135      1.008   ; qtot -0.7793
   976         N3   1150    LYS     NZ    976    -0.3854      14.01   ; qtot -1.165
   977          H   1150    LYS    HZ1    977       0.34      1.008   ; qtot -0.8247
   978          H   1150    LYS    HZ2    978       0.34      1.008   ; qtot -0.4847
   979          H   1150    LYS    HZ3    979       0.34      1.008   ; qtot -0.1447
   980          C   1150    LYS      C    980     0.7341      12.01   ; qtot 0.5894
   981          O   1150    LYS      O    981    -0.5894         16   ; qtot 0
; residue 1151 THR rtp THR  q  0.0
   982          N   1151    THR      N    982    -0.4157      14.01   ; qtot -0.4157
   983          H   1151    THR      H    983     0.2719      1.008   ; qtot -0.1438
   984         CT   1151    THR     CA    984    -0.0389      12.01   ; qtot -0.1827
   985         H1   1151    THR     HA    985     0.1007      1.008   ; qtot -0.082
   986         CT   1151    THR     CB    986     0.3654      12.01   ; qtot 0.2834
   987         H1   1151    THR     HB    987     0.0043      1.008   ; qtot 0.2877
   988         CT   1151    THR    CG2    988    -0.2438      12.01   ; qtot 0.0439
   989         HC   1151    THR   HG21    989     0.0642      1.008   ; qtot 0.1081
   990         HC   1151    THR   HG22    990     0.0642      1.008   ; qtot 0.1723
   991         HC   1151    THR   HG23    991     0.0642      1.008   ; qtot 0.2365
   992         OH   1151    THR    OG1    992    -0.6761         16   ; qtot -0.4396
   993         HO   1151    THR    HG1    993     0.4102      1.008   ; qtot -0.0294
   994          C   1151    THR      C    994     0.5973      12.01   ; qtot 0.5679
   995          O   1151    THR      O    995    -0.5679         16   ; qtot 0
; residue 1152 LEU rtp LEU  q  0.0
   996          N   1152    LEU      N    996    -0.4157      14.01   ; qtot -0.4157
   997          H   1152    LEU      H    997     0.2719      1.008   ; qtot -0.1438
   998         CT   1152    LEU     CA    998    -0.0518      12.01   ; qtot -0.1956
   999         H1   1152    LEU     HA    999     0.0922      1.008   ; qtot -0.1034
  1000         CT   1152    LEU     CB   1000    -0.1102      12.01   ; qtot -0.2136
  1001         HC   1152    LEU    HB1   1001     0.0457      1.008   ; qtot -0.1679
  1002         HC   1152    LEU    HB2   1002     0.0457      1.008   ; qtot -0.1222
  1003         CT   1152    LEU     CG   1003     0.3531      12.01   ; qtot 0.2309
  1004         HC   1152    LEU     HG   1004    -0.0361      1.008   ; qtot 0.1948
  1005         CT   1152    LEU    CD1   1005    -0.4121      12.01   ; qtot -0.2173
  1006         HC   1152    LEU   HD11   1006        0.1      1.008   ; qtot -0.1173
  1007         HC   1152    LEU   HD12   1007        0.1      1.008   ; qtot -0.0173
  1008         HC   1152    LEU   HD13   1008        0.1      1.008   ; qtot 0.0827
  1009         CT   1152    LEU    CD2   1009    -0.4121      12.01   ; qtot -0.3294
  1010         HC   1152    LEU   HD21   1010        0.1      1.008   ; qtot -0.2294
  1011         HC   1152    LEU   HD22   1011        0.1      1.008   ; qtot -0.1294
  1012         HC   1152    LEU   HD23   1012        0.1      1.008   ; qtot -0.0294
  1013          C   1152    LEU      C   1013     0.5973      12.01   ; qtot 0.5679
  1014          O   1152    LEU      O   1014    -0.5679         16   ; qtot 0
; residue 1153 PRO rtp PRO  q  0.0
  1015          N   1153    PRO      N   1015    -0.2548      14.01   ; qtot -0.2548
  1016         CT   1153    PRO     CD   1016     0.0192      12.01   ; qtot -0.2356
  1017         H1   1153    PRO    HD1   1017     0.0391      1.008   ; qtot -0.1965
  1018         H1   1153    PRO    HD2   1018     0.0391      1.008   ; qtot -0.1574
  1019         CT   1153    PRO     CG   1019     0.0189      12.01   ; qtot -0.1385
  1020         HC   1153    PRO    HG1   1020     0.0213      1.008   ; qtot -0.1172
  1021         HC   1153    PRO    HG2   1021     0.0213      1.008   ; qtot -0.0959
  1022         CT   1153    PRO     CB   1022     -0.007      12.01   ; qtot -0.1029
  1023         HC   1153    PRO    HB1   1023     0.0253      1.008   ; qtot -0.0776
  1024         HC   1153    PRO    HB2   1024     0.0253      1.008   ; qtot -0.0523
  1025         CT   1153    PRO     CA   1025    -0.0266      12.01   ; qtot -0.0789
  1026         H1   1153    PRO     HA   1026     0.0641      1.008   ; qtot -0.0148
  1027          C   1153    PRO      C   1027     0.5896      12.01   ; qtot 0.5748
  1028          O   1153    PRO      O   1028    -0.5748         16   ; qtot 0
; residue 1154 GLU rtp GLU  q -1.0
  1029          N   1154    GLU      N   1029    -0.5163      14.01   ; qtot -0.5163
  1030          H   1154    GLU      H   1030     0.2936      1.008   ; qtot -0.2227
  1031         CT   1154    GLU     CA   1031     0.0397      12.01   ; qtot -0.183
  1032         H1   1154    GLU     HA   1032     0.1105      1.008   ; qtot -0.0725
  1033         CT   1154    GLU     CB   1033      0.056      12.01   ; qtot -0.0165
  1034         HC   1154    GLU    HB1   1034    -0.0173      1.008   ; qtot -0.0338
  1035         HC   1154    GLU    HB2   1035    -0.0173      1.008   ; qtot -0.0511
  1036         CT   1154    GLU     CG   1036     0.0136      12.01   ; qtot -0.0375
  1037         HC   1154    GLU    HG1   1037    -0.0425      1.008   ; qtot -0.08
  1038         HC   1154    GLU    HG2   1038    -0.0425      1.008   ; qtot -0.1225
  1039          C   1154    GLU     CD   1039     0.8054      12.01   ; qtot 0.6829
  1040         O2   1154    GLU    OE1   1040    -0.8188         16   ; qtot -0.1359
  1041         O2   1154    GLU    OE2   1041    -0.8188         16   ; qtot -0.9547
  1042          C   1154    GLU      C   1042     0.5366      12.01   ; qtot -0.4181
  1043          O   1154    GLU      O   1043    -0.5819         16   ; qtot -1
; residue 1155 VAL rtp VAL  q  0.0
  1044          N   1155    VAL      N   1044    -0.4157      14.01   ; qtot -1.416
  1045          H   1155    VAL      H   1045     0.2719      1.008   ; qtot -1.144
  1046         CT   1155    VAL     CA   1046    -0.0875      12.01   ; qtot -1.231
  1047         H1   1155    VAL     HA   1047     0.0969      1.008   ; qtot -1.134
  1048         CT   1155    VAL     CB   1048     0.2985      12.01   ; qtot -0.8359
  1049         HC   1155    VAL     HB   1049    -0.0297      1.008   ; qtot -0.8656
  1050         CT   1155    VAL    CG1   1050    -0.3192      12.01   ; qtot -1.185
  1051         HC   1155    VAL   HG11   1051     0.0791      1.008   ; qtot -1.106
  1052         HC   1155    VAL   HG12   1052     0.0791      1.008   ; qtot -1.027
  1053         HC   1155    VAL   HG13   1053     0.0791      1.008   ; qtot -0.9475
  1054         CT   1155    VAL    CG2   1054    -0.3192      12.01   ; qtot -1.267
  1055         HC   1155    VAL   HG21   1055     0.0791      1.008   ; qtot -1.188
  1056         HC   1155    VAL   HG22   1056     0.0791      1.008   ; qtot -1.108
  1057         HC   1155    VAL   HG23   1057     0.0791      1.008   ; qtot -1.029
  1058          C   1155    VAL      C   1058     0.5973      12.01   ; qtot -0.4321
  1059          O   1155    VAL      O   1059    -0.5679         16   ; qtot -1
; residue 1156 CYS rtp CYS  q  0.0
  1060          N   1156    CYS      N   1060    -0.4157      14.01   ; qtot -1.416
  1061          H   1156    CYS      H   1061     0.2719      1.008   ; qtot -1.144
  1062         CT   1156    CYS     CA   1062     0.0213      12.01   ; qtot -1.122
  1063         H1   1156    CYS     HA   1063     0.1124      1.008   ; qtot -1.01
  1064         CT   1156    CYS     CB   1064    -0.1231      12.01   ; qtot -1.133
  1065         H1   1156    CYS    HB1   1065     0.1112      1.008   ; qtot -1.022
  1066         H1   1156    CYS    HB2   1066     0.1112      1.008   ; qtot -0.9108
  1067         SH   1156    CYS     SG   1067    -0.3119      32.06   ; qtot -1.223
  1068         HS   1156    CYS     HG   1068     0.1933      1.008   ; qtot -1.029
  1069          C   1156    CYS      C   1069     0.5973      12.01   ; qtot -0.4321
  1070          O   1156    CYS      O   1070    -0.5679         16   ; qtot -1
; residue 1157 SER rtp SER  q  0.0
  1071          N   1157    SER      N   1071    -0.4157      14.01   ; qtot -1.416
  1072          H   1157    SER      H   1072     0.2719      1.008   ; qtot -1.144
  1073         CT   1157    SER     CA   1073    -0.0249      12.01   ; qtot -1.169
  1074         H1   1157    SER     HA   1074     0.0843      1.008   ; qtot -1.084
  1075         CT   1157    SER     CB   1075     0.2117      12.01   ; qtot -0.8727
  1076         H1   1157    SER    HB1   1076     0.0352      1.008   ; qtot -0.8375
  1077         H1   1157    SER    HB2   1077     0.0352      1.008   ; qtot -0.8023
  1078         OH   1157    SER     OG   1078    -0.6546         16   ; qtot -1.457
  1079         HO   1157    SER     HG   1079     0.4275      1.008   ; qtot -1.029
  1080          C   1157    SER      C   1080     0.5973      12.01   ; qtot -0.4321
  1081          O   1157    SER      O   1081    -0.5679         16   ; qtot -1
; residue 1158 GLU rtp GLU  q -1.0
  1082          N   1158    GLU      N   1082    -0.5163      14.01   ; qtot -1.516
  1083          H   1158    GLU      H   1083     0.2936      1.008   ; qtot -1.223
  1084         CT   1158    GLU     CA   1084     0.0397      12.01   ; qtot -1.183
  1085         H1   1158    GLU     HA   1085     0.1105      1.008   ; qtot -1.073
  1086         CT   1158    GLU     CB   1086      0.056      12.01   ; qtot -1.017
  1087         HC   1158    GLU    HB1   1087    -0.0173      1.008   ; qtot -1.034
  1088         HC   1158    GLU    HB2   1088    -0.0173      1.008   ; qtot -1.051
  1089         CT   1158    GLU     CG   1089     0.0136      12.01   ; qtot -1.038
  1090         HC   1158    GLU    HG1   1090    -0.0425      1.008   ; qtot -1.08
  1091         HC   1158    GLU    HG2   1091    -0.0425      1.008   ; qtot -1.123
  1092          C   1158    GLU     CD   1092     0.8054      12.01   ; qtot -0.3171
  1093         O2   1158    GLU    OE1   1093    -0.8188         16   ; qtot -1.136
  1094         O2   1158    GLU    OE2   1094    -0.8188         16   ; qtot -1.955
  1095          C   1158    GLU      C   1095     0.5366      12.01   ; qtot -1.418
  1096          O   1158    GLU      O   1096    -0.5819         16   ; qtot -2
; residue 1159 GLN rtp GLN  q  0.0
  1097          N   1159    GLN      N   1097    -0.4157      14.01   ; qtot -2.416
  1098          H   1159    GLN      H   1098     0.2719      1.008   ; qtot -2.144
  1099         CT   1159    GLN     CA   1099    -0.0031      12.01   ; qtot -2.147
  1100         H1   1159    GLN     HA   1100      0.085      1.008   ; qtot -2.062
  1101         CT   1159    GLN     CB   1101    -0.0036      12.01   ; qtot -2.065
  1102         HC   1159    GLN    HB1   1102     0.0171      1.008   ; qtot -2.048
  1103         HC   1159    GLN    HB2   1103     0.0171      1.008   ; qtot -2.031
  1104         CT   1159    GLN     CG   1104    -0.0645      12.01   ; qtot -2.096
  1105         HC   1159    GLN    HG1   1105     0.0352      1.008   ; qtot -2.061
  1106         HC   1159    GLN    HG2   1106     0.0352      1.008   ; qtot -2.025
  1107          C   1159    GLN     CD   1107     0.6951      12.01   ; qtot -1.33
  1108          O   1159    GLN    OE1   1108    -0.6086         16   ; qtot -1.939
  1109          N   1159    GLN    NE2   1109    -0.9407      14.01   ; qtot -2.88
  1110          H   1159    GLN   HE21   1110     0.4251      1.008   ; qtot -2.454
  1111          H   1159    GLN   HE22   1111     0.4251      1.008   ; qtot -2.029
  1112          C   1159    GLN      C   1112     0.5973      12.01   ; qtot -1.432
  1113          O   1159    GLN      O   1113    -0.5679         16   ; qtot -2
; residue 1160 ASP rtp ASP  q -1.0
  1114          N   1160    ASP      N   1114    -0.5163      14.01   ; qtot -2.516
  1115          H   1160    ASP      H   1115     0.2936      1.008   ; qtot -2.223
  1116         CT   1160    ASP     CA   1116     0.0381      12.01   ; qtot -2.185
  1117         H1   1160    ASP     HA   1117      0.088      1.008   ; qtot -2.097
  1118         CT   1160    ASP     CB   1118    -0.0303      12.01   ; qtot -2.127
  1119         HC   1160    ASP    HB1   1119    -0.0122      1.008   ; qtot -2.139
  1120         HC   1160    ASP    HB2   1120    -0.0122      1.008   ; qtot -2.151
  1121          C   1160    ASP     CG   1121     0.7994      12.01   ; qtot -1.352
  1122         O2   1160    ASP    OD1   1122    -0.8014         16   ; qtot -2.153
  1123         O2   1160    ASP    OD2   1123    -0.8014         16   ; qtot -2.955
  1124          C   1160    ASP      C   1124     0.5366      12.01   ; qtot -2.418
  1125          O   1160    ASP      O   1125    -0.5819         16   ; qtot -3
; residue 1161 GLU rtp GLU  q -1.0
  1126          N   1161    GLU      N   1126    -0.5163      14.01   ; qtot -3.516
  1127          H   1161    GLU      H   1127     0.2936      1.008   ; qtot -3.223
  1128         CT   1161    GLU     CA   1128     0.0397      12.01   ; qtot -3.183
  1129         H1   1161    GLU     HA   1129     0.1105      1.008   ; qtot -3.073
  1130         CT   1161    GLU     CB   1130      0.056      12.01   ; qtot -3.017
  1131         HC   1161    GLU    HB1   1131    -0.0173      1.008   ; qtot -3.034
  1132         HC   1161    GLU    HB2   1132    -0.0173      1.008   ; qtot -3.051
  1133         CT   1161    GLU     CG   1133     0.0136      12.01   ; qtot -3.038
  1134         HC   1161    GLU    HG1   1134    -0.0425      1.008   ; qtot -3.08
  1135         HC   1161    GLU    HG2   1135    -0.0425      1.008   ; qtot -3.123
  1136          C   1161    GLU     CD   1136     0.8054      12.01   ; qtot -2.317
  1137         O2   1161    GLU    OE1   1137    -0.8188         16   ; qtot -3.136
  1138         O2   1161    GLU    OE2   1138    -0.8188         16   ; qtot -3.955
  1139          C   1161    GLU      C   1139     0.5366      12.01   ; qtot -3.418
  1140          O   1161    GLU      O   1140    -0.5819         16   ; qtot -4
; residue 1162 LEU rtp LEU  q  0.0
  1141          N   1162    LEU      N   1141    -0.4157      14.01   ; qtot -4.416
  1142          H   1162    LEU      H   1142     0.2719      1.008   ; qtot -4.144
  1143         CT   1162    LEU     CA   1143    -0.0518      12.01   ; qtot -4.196
  1144         H1   1162    LEU     HA   1144     0.0922      1.008   ; qtot -4.103
  1145         CT   1162    LEU     CB   1145    -0.1102      12.01   ; qtot -4.214
  1146         HC   1162    LEU    HB1   1146     0.0457      1.008   ; qtot -4.168
  1147         HC   1162    LEU    HB2   1147     0.0457      1.008   ; qtot -4.122
  1148         CT   1162    LEU     CG   1148     0.3531      12.01   ; qtot -3.769
  1149         HC   1162    LEU     HG   1149    -0.0361      1.008   ; qtot -3.805
  1150         CT   1162    LEU    CD1   1150    -0.4121      12.01   ; qtot -4.217
  1151         HC   1162    LEU   HD11   1151        0.1      1.008   ; qtot -4.117
  1152         HC   1162    LEU   HD12   1152        0.1      1.008   ; qtot -4.017
  1153         HC   1162    LEU   HD13   1153        0.1      1.008   ; qtot -3.917
  1154         CT   1162    LEU    CD2   1154    -0.4121      12.01   ; qtot -4.329
  1155         HC   1162    LEU   HD21   1155        0.1      1.008   ; qtot -4.229
  1156         HC   1162    LEU   HD22   1156        0.1      1.008   ; qtot -4.129
  1157         HC   1162    LEU   HD23   1157        0.1      1.008   ; qtot -4.029
  1158          C   1162    LEU      C   1158     0.5973      12.01   ; qtot -3.432
  1159          O   1162    LEU      O   1159    -0.5679         16   ; qtot -4
; residue 1163 ASP rtp ASP  q -1.0
  1160          N   1163    ASP      N   1160    -0.5163      14.01   ; qtot -4.516
  1161          H   1163    ASP      H   1161     0.2936      1.008   ; qtot -4.223
  1162         CT   1163    ASP     CA   1162     0.0381      12.01   ; qtot -4.185
  1163         H1   1163    ASP     HA   1163      0.088      1.008   ; qtot -4.097
  1164         CT   1163    ASP     CB   1164    -0.0303      12.01   ; qtot -4.127
  1165         HC   1163    ASP    HB1   1165    -0.0122      1.008   ; qtot -4.139
  1166         HC   1163    ASP    HB2   1166    -0.0122      1.008   ; qtot -4.151
  1167          C   1163    ASP     CG   1167     0.7994      12.01   ; qtot -3.352
  1168         O2   1163    ASP    OD1   1168    -0.8014         16   ; qtot -4.153
  1169         O2   1163    ASP    OD2   1169    -0.8014         16   ; qtot -4.955
  1170          C   1163    ASP      C   1170     0.5366      12.01   ; qtot -4.418
  1171          O   1163    ASP      O   1171    -0.5819         16   ; qtot -5
; residue 1164 PHE rtp PHE  q  0.0
  1172          N   1164    PHE      N   1172    -0.4157      14.01   ; qtot -5.416
  1173          H   1164    PHE      H   1173     0.2719      1.008   ; qtot -5.144
  1174         CT   1164    PHE     CA   1174    -0.0024      12.01   ; qtot -5.146
  1175         H1   1164    PHE     HA   1175     0.0978      1.008   ; qtot -5.048
  1176         CT   1164    PHE     CB   1176    -0.0343      12.01   ; qtot -5.083
  1177         HC   1164    PHE    HB1   1177     0.0295      1.008   ; qtot -5.053
  1178         HC   1164    PHE    HB2   1178     0.0295      1.008   ; qtot -5.024
  1179         CA   1164    PHE     CG   1179     0.0118      12.01   ; qtot -5.012
  1180         CA   1164    PHE    CD1   1180    -0.1256      12.01   ; qtot -5.138
  1181         HA   1164    PHE    HD1   1181      0.133      1.008   ; qtot -5.005
  1182         CA   1164    PHE    CE1   1182    -0.1704      12.01   ; qtot -5.175
  1183         HA   1164    PHE    HE1   1183      0.143      1.008   ; qtot -5.032
  1184         CA   1164    PHE     CZ   1184    -0.1072      12.01   ; qtot -5.139
  1185         HA   1164    PHE     HZ   1185     0.1297      1.008   ; qtot -5.009
  1186         CA   1164    PHE    CE2   1186    -0.1704      12.01   ; qtot -5.18
  1187         HA   1164    PHE    HE2   1187      0.143      1.008   ; qtot -5.037
  1188         CA   1164    PHE    CD2   1188    -0.1256      12.01   ; qtot -5.162
  1189         HA   1164    PHE    HD2   1189      0.133      1.008   ; qtot -5.029
  1190          C   1164    PHE      C   1190     0.5973      12.01   ; qtot -4.432
  1191          O   1164    PHE      O   1191    -0.5679         16   ; qtot -5
; residue 1165 LEU rtp LEU  q  0.0
  1192          N   1165    LEU      N   1192    -0.4157      14.01   ; qtot -5.416
  1193          H   1165    LEU      H   1193     0.2719      1.008   ; qtot -5.144
  1194         CT   1165    LEU     CA   1194    -0.0518      12.01   ; qtot -5.196
  1195         H1   1165    LEU     HA   1195     0.0922      1.008   ; qtot -5.103
  1196         CT   1165    LEU     CB   1196    -0.1102      12.01   ; qtot -5.214
  1197         HC   1165    LEU    HB1   1197     0.0457      1.008   ; qtot -5.168
  1198         HC   1165    LEU    HB2   1198     0.0457      1.008   ; qtot -5.122
  1199         CT   1165    LEU     CG   1199     0.3531      12.01   ; qtot -4.769
  1200         HC   1165    LEU     HG   1200    -0.0361      1.008   ; qtot -4.805
  1201         CT   1165    LEU    CD1   1201    -0.4121      12.01   ; qtot -5.217
  1202         HC   1165    LEU   HD11   1202        0.1      1.008   ; qtot -5.117
  1203         HC   1165    LEU   HD12   1203        0.1      1.008   ; qtot -5.017
  1204         HC   1165    LEU   HD13   1204        0.1      1.008   ; qtot -4.917
  1205         CT   1165    LEU    CD2   1205    -0.4121      12.01   ; qtot -5.329
  1206         HC   1165    LEU   HD21   1206        0.1      1.008   ; qtot -5.229
  1207         HC   1165    LEU   HD22   1207        0.1      1.008   ; qtot -5.129
  1208         HC   1165    LEU   HD23   1208        0.1      1.008   ; qtot -5.029
  1209          C   1165    LEU      C   1209     0.5973      12.01   ; qtot -4.432
  1210          O   1165    LEU      O   1210    -0.5679         16   ; qtot -5
; residue 1166 MET rtp MET  q  0.0
  1211          N   1166    MET      N   1211    -0.4157      14.01   ; qtot -5.416
  1212          H   1166    MET      H   1212     0.2719      1.008   ; qtot -5.144
  1213         CT   1166    MET     CA   1213    -0.0237      12.01   ; qtot -5.167
  1214         H1   1166    MET     HA   1214      0.088      1.008   ; qtot -5.079
  1215         CT   1166    MET     CB   1215     0.0342      12.01   ; qtot -5.045
  1216         HC   1166    MET    HB1   1216     0.0241      1.008   ; qtot -5.021
  1217         HC   1166    MET    HB2   1217     0.0241      1.008   ; qtot -4.997
  1218         CT   1166    MET     CG   1218     0.0018      12.01   ; qtot -4.995
  1219         H1   1166    MET    HG1   1219      0.044      1.008   ; qtot -4.951
  1220         H1   1166    MET    HG2   1220      0.044      1.008   ; qtot -4.907
  1221          S   1166    MET     SD   1221    -0.2737      32.06   ; qtot -5.181
  1222         CT   1166    MET     CE   1222    -0.0536      12.01   ; qtot -5.235
  1223         H1   1166    MET    HE1   1223     0.0684      1.008   ; qtot -5.166
  1224         H1   1166    MET    HE2   1224     0.0684      1.008   ; qtot -5.098
  1225         H1   1166    MET    HE3   1225     0.0684      1.008   ; qtot -5.029
  1226          C   1166    MET      C   1226     0.5973      12.01   ; qtot -4.432
  1227          O   1166    MET      O   1227    -0.5679         16   ; qtot -5
; residue 1167 GLU rtp GLU  q -1.0
  1228          N   1167    GLU      N   1228    -0.5163      14.01   ; qtot -5.516
  1229          H   1167    GLU      H   1229     0.2936      1.008   ; qtot -5.223
  1230         CT   1167    GLU     CA   1230     0.0397      12.01   ; qtot -5.183
  1231         H1   1167    GLU     HA   1231     0.1105      1.008   ; qtot -5.072
  1232         CT   1167    GLU     CB   1232      0.056      12.01   ; qtot -5.016
  1233         HC   1167    GLU    HB1   1233    -0.0173      1.008   ; qtot -5.034
  1234         HC   1167    GLU    HB2   1234    -0.0173      1.008   ; qtot -5.051
  1235         CT   1167    GLU     CG   1235     0.0136      12.01   ; qtot -5.037
  1236         HC   1167    GLU    HG1   1236    -0.0425      1.008   ; qtot -5.08
  1237         HC   1167    GLU    HG2   1237    -0.0425      1.008   ; qtot -5.122
  1238          C   1167    GLU     CD   1238     0.8054      12.01   ; qtot -4.317
  1239         O2   1167    GLU    OE1   1239    -0.8188         16   ; qtot -5.136
  1240         O2   1167    GLU    OE2   1240    -0.8188         16   ; qtot -5.955
  1241          C   1167    GLU      C   1241     0.5366      12.01   ; qtot -5.418
  1242          O   1167    GLU      O   1242    -0.5819         16   ; qtot -6
; residue 1168 ALA rtp ALA  q  0.0
  1243          N   1168    ALA      N   1243    -0.4157      14.01   ; qtot -6.416
  1244          H   1168    ALA      H   1244     0.2719      1.008   ; qtot -6.144
  1245         CT   1168    ALA     CA   1245     0.0337      12.01   ; qtot -6.11
  1246         H1   1168    ALA     HA   1246     0.0823      1.008   ; qtot -6.028
  1247         CT   1168    ALA     CB   1247    -0.1825      12.01   ; qtot -6.21
  1248         HC   1168    ALA    HB1   1248     0.0603      1.008   ; qtot -6.15
  1249         HC   1168    ALA    HB2   1249     0.0603      1.008   ; qtot -6.09
  1250         HC   1168    ALA    HB3   1250     0.0603      1.008   ; qtot -6.029
  1251          C   1168    ALA      C   1251     0.5973      12.01   ; qtot -5.432
  1252          O   1168    ALA      O   1252    -0.5679         16   ; qtot -6
; residue 1169 LEU rtp LEU  q  0.0
  1253          N   1169    LEU      N   1253    -0.4157      14.01   ; qtot -6.416
  1254          H   1169    LEU      H   1254     0.2719      1.008   ; qtot -6.144
  1255         CT   1169    LEU     CA   1255    -0.0518      12.01   ; qtot -6.196
  1256         H1   1169    LEU     HA   1256     0.0922      1.008   ; qtot -6.103
  1257         CT   1169    LEU     CB   1257    -0.1102      12.01   ; qtot -6.214
  1258         HC   1169    LEU    HB1   1258     0.0457      1.008   ; qtot -6.168
  1259         HC   1169    LEU    HB2   1259     0.0457      1.008   ; qtot -6.122
  1260         CT   1169    LEU     CG   1260     0.3531      12.01   ; qtot -5.769
  1261         HC   1169    LEU     HG   1261    -0.0361      1.008   ; qtot -5.805
  1262         CT   1169    LEU    CD1   1262    -0.4121      12.01   ; qtot -6.217
  1263         HC   1169    LEU   HD11   1263        0.1      1.008   ; qtot -6.117
  1264         HC   1169    LEU   HD12   1264        0.1      1.008   ; qtot -6.017
  1265         HC   1169    LEU   HD13   1265        0.1      1.008   ; qtot -5.917
  1266         CT   1169    LEU    CD2   1266    -0.4121      12.01   ; qtot -6.329
  1267         HC   1169    LEU   HD21   1267        0.1      1.008   ; qtot -6.229
  1268         HC   1169    LEU   HD22   1268        0.1      1.008   ; qtot -6.129
  1269         HC   1169    LEU   HD23   1269        0.1      1.008   ; qtot -6.029
  1270          C   1169    LEU      C   1270     0.5973      12.01   ; qtot -5.432
  1271          O   1169    LEU      O   1271    -0.5679         16   ; qtot -6
; residue 1170 ILE rtp ILE  q  0.0
  1272          N   1170    ILE      N   1272    -0.4157      14.01   ; qtot -6.416
  1273          H   1170    ILE      H   1273     0.2719      1.008   ; qtot -6.144
  1274         CT   1170    ILE     CA   1274    -0.0597      12.01   ; qtot -6.203
  1275         H1   1170    ILE     HA   1275     0.0869      1.008   ; qtot -6.117
  1276         CT   1170    ILE     CB   1276     0.1303      12.01   ; qtot -5.986
  1277         HC   1170    ILE     HB   1277     0.0187      1.008   ; qtot -5.968
  1278         CT   1170    ILE    CG2   1278    -0.3204      12.01   ; qtot -6.288
  1279         HC   1170    ILE   HG21   1279     0.0882      1.008   ; qtot -6.2
  1280         HC   1170    ILE   HG22   1280     0.0882      1.008   ; qtot -6.112
  1281         HC   1170    ILE   HG23   1281     0.0882      1.008   ; qtot -6.023
  1282         CT   1170    ILE    CG1   1282     -0.043      12.01   ; qtot -6.066
  1283         HC   1170    ILE   HG11   1283     0.0236      1.008   ; qtot -6.043
  1284         HC   1170    ILE   HG12   1284     0.0236      1.008   ; qtot -6.019
  1285         CT   1170    ILE     CD   1285     -0.066      12.01   ; qtot -6.085
  1286         HC   1170    ILE    HD1   1286     0.0186      1.008   ; qtot -6.067
  1287         HC   1170    ILE    HD2   1287     0.0186      1.008   ; qtot -6.048
  1288         HC   1170    ILE    HD3   1288     0.0186      1.008   ; qtot -6.029
  1289          C   1170    ILE      C   1289     0.5973      12.01   ; qtot -5.432
  1290          O   1170    ILE      O   1290    -0.5679         16   ; qtot -6
; residue 1171 ILE rtp ILE  q  0.0
  1291          N   1171    ILE      N   1291    -0.4157      14.01   ; qtot -6.416
  1292          H   1171    ILE      H   1292     0.2719      1.008   ; qtot -6.144
  1293         CT   1171    ILE     CA   1293    -0.0597      12.01   ; qtot -6.203
  1294         H1   1171    ILE     HA   1294     0.0869      1.008   ; qtot -6.117
  1295         CT   1171    ILE     CB   1295     0.1303      12.01   ; qtot -5.986
  1296         HC   1171    ILE     HB   1296     0.0187      1.008   ; qtot -5.968
  1297         CT   1171    ILE    CG2   1297    -0.3204      12.01   ; qtot -6.288
  1298         HC   1171    ILE   HG21   1298     0.0882      1.008   ; qtot -6.2
  1299         HC   1171    ILE   HG22   1299     0.0882      1.008   ; qtot -6.112
  1300         HC   1171    ILE   HG23   1300     0.0882      1.008   ; qtot -6.023
  1301         CT   1171    ILE    CG1   1301     -0.043      12.01   ; qtot -6.066
  1302         HC   1171    ILE   HG11   1302     0.0236      1.008   ; qtot -6.043
  1303         HC   1171    ILE   HG12   1303     0.0236      1.008   ; qtot -6.019
  1304         CT   1171    ILE     CD   1304     -0.066      12.01   ; qtot -6.085
  1305         HC   1171    ILE    HD1   1305     0.0186      1.008   ; qtot -6.067
  1306         HC   1171    ILE    HD2   1306     0.0186      1.008   ; qtot -6.048
  1307         HC   1171    ILE    HD3   1307     0.0186      1.008   ; qtot -6.029
  1308          C   1171    ILE      C   1308     0.5973      12.01   ; qtot -5.432
  1309          O   1171    ILE      O   1309    -0.5679         16   ; qtot -6
; residue 1172 SER rtp SER  q  0.0
  1310          N   1172    SER      N   1310    -0.4157      14.01   ; qtot -6.416
  1311          H   1172    SER      H   1311     0.2719      1.008   ; qtot -6.144
  1312         CT   1172    SER     CA   1312    -0.0249      12.01   ; qtot -6.169
  1313         H1   1172    SER     HA   1313     0.0843      1.008   ; qtot -6.084
  1314         CT   1172    SER     CB   1314     0.2117      12.01   ; qtot -5.873
  1315         H1   1172    SER    HB1   1315     0.0352      1.008   ; qtot -5.837
  1316         H1   1172    SER    HB2   1316     0.0352      1.008   ; qtot -5.802
  1317         OH   1172    SER     OG   1317    -0.6546         16   ; qtot -6.457
  1318         HO   1172    SER     HG   1318     0.4275      1.008   ; qtot -6.029
  1319          C   1172    SER      C   1319     0.5973      12.01   ; qtot -5.432
  1320          O   1172    SER      O   1320    -0.5679         16   ; qtot -6
; residue 1173 LYS rtp LYS  q +1.0
  1321          N   1173    LYS      N   1321    -0.3479      14.01   ; qtot -6.348
  1322          H   1173    LYS      H   1322     0.2747      1.008   ; qtot -6.073
  1323         CT   1173    LYS     CA   1323      -0.24      12.01   ; qtot -6.313
  1324         H1   1173    LYS     HA   1324     0.1426      1.008   ; qtot -6.171
  1325         CT   1173    LYS     CB   1325    -0.0094      12.01   ; qtot -6.18
  1326         HC   1173    LYS    HB1   1326     0.0362      1.008   ; qtot -6.144
  1327         HC   1173    LYS    HB2   1327     0.0362      1.008   ; qtot -6.108
  1328         CT   1173    LYS     CG   1328     0.0187      12.01   ; qtot -6.089
  1329         HC   1173    LYS    HG1   1329     0.0103      1.008   ; qtot -6.079
  1330         HC   1173    LYS    HG2   1330     0.0103      1.008   ; qtot -6.068
  1331         CT   1173    LYS     CD   1331    -0.0479      12.01   ; qtot -6.116
  1332         HC   1173    LYS    HD1   1332     0.0621      1.008   ; qtot -6.054
  1333         HC   1173    LYS    HD2   1333     0.0621      1.008   ; qtot -5.992
  1334         CT   1173    LYS     CE   1334    -0.0143      12.01   ; qtot -6.006
  1335         HP   1173    LYS    HE1   1335     0.1135      1.008   ; qtot -5.893
  1336         HP   1173    LYS    HE2   1336     0.1135      1.008   ; qtot -5.779
  1337         N3   1173    LYS     NZ   1337    -0.3854      14.01   ; qtot -6.165
  1338          H   1173    LYS    HZ1   1338       0.34      1.008   ; qtot -5.825
  1339          H   1173    LYS    HZ2   1339       0.34      1.008   ; qtot -5.485
  1340          H   1173    LYS    HZ3   1340       0.34      1.008   ; qtot -5.145
  1341          C   1173    LYS      C   1341     0.7341      12.01   ; qtot -4.411
  1342          O   1173    LYS      O   1342    -0.5894         16   ; qtot -5
; residue 1174 ILE rtp ILE  q  0.0
  1343          N   1174    ILE      N   1343    -0.4157      14.01   ; qtot -5.416
  1344          H   1174    ILE      H   1344     0.2719      1.008   ; qtot -5.144
  1345         CT   1174    ILE     CA   1345    -0.0597      12.01   ; qtot -5.203
  1346         H1   1174    ILE     HA   1346     0.0869      1.008   ; qtot -5.117
  1347         CT   1174    ILE     CB   1347     0.1303      12.01   ; qtot -4.986
  1348         HC   1174    ILE     HB   1348     0.0187      1.008   ; qtot -4.968
  1349         CT   1174    ILE    CG2   1349    -0.3204      12.01   ; qtot -5.288
  1350         HC   1174    ILE   HG21   1350     0.0882      1.008   ; qtot -5.2
  1351         HC   1174    ILE   HG22   1351     0.0882      1.008   ; qtot -5.112
  1352         HC   1174    ILE   HG23   1352     0.0882      1.008   ; qtot -5.023
  1353         CT   1174    ILE    CG1   1353     -0.043      12.01   ; qtot -5.066
  1354         HC   1174    ILE   HG11   1354     0.0236      1.008   ; qtot -5.043
  1355         HC   1174    ILE   HG12   1355     0.0236      1.008   ; qtot -5.019
  1356         CT   1174    ILE     CD   1356     -0.066      12.01   ; qtot -5.085
  1357         HC   1174    ILE    HD1   1357     0.0186      1.008   ; qtot -5.067
  1358         HC   1174    ILE    HD2   1358     0.0186      1.008   ; qtot -5.048
  1359         HC   1174    ILE    HD3   1359     0.0186      1.008   ; qtot -5.029
  1360          C   1174    ILE      C   1360     0.5973      12.01   ; qtot -4.432
  1361          O   1174    ILE      O   1361    -0.5679         16   ; qtot -5
; residue 1175 ASN rtp ASN  q  0.0
  1362          N   1175    ASN      N   1362    -0.4157      14.01   ; qtot -5.416
  1363          H   1175    ASN      H   1363     0.2719      1.008   ; qtot -5.144
  1364         CT   1175    ASN     CA   1364     0.0143      12.01   ; qtot -5.129
  1365         H1   1175    ASN     HA   1365     0.1048      1.008   ; qtot -5.025
  1366         CT   1175    ASN     CB   1366    -0.2041      12.01   ; qtot -5.229
  1367         HC   1175    ASN    HB1   1367     0.0797      1.008   ; qtot -5.149
  1368         HC   1175    ASN    HB2   1368     0.0797      1.008   ; qtot -5.069
  1369          C   1175    ASN     CG   1369      0.713      12.01   ; qtot -4.356
  1370          O   1175    ASN    OD1   1370    -0.5931         16   ; qtot -4.949
  1371          N   1175    ASN    ND2   1371    -0.9191      14.01   ; qtot -5.869
  1372          H   1175    ASN   HD21   1372     0.4196      1.008   ; qtot -5.449
  1373          H   1175    ASN   HD22   1373     0.4196      1.008   ; qtot -5.029
  1374          C   1175    ASN      C   1374     0.5973      12.01   ; qtot -4.432
  1375          O   1175    ASN      O   1375    -0.5679         16   ; qtot -5
; residue 1176 HIS rtp HIE  q  0.0
  1376          N   1176    HIS      N   1376    -0.4157      14.01   ; qtot -5.416
  1377          H   1176    HIS      H   1377     0.2719      1.008   ; qtot -5.144
  1378         CT   1176    HIS     CA   1378    -0.0581      12.01   ; qtot -5.202
  1379         H1   1176    HIS     HA   1379      0.136      1.008   ; qtot -5.066
  1380         CT   1176    HIS     CB   1380    -0.0074      12.01   ; qtot -5.073
  1381         HC   1176    HIS    HB1   1381     0.0367      1.008   ; qtot -5.037
  1382         HC   1176    HIS    HB2   1382     0.0367      1.008   ; qtot -5
  1383         CC   1176    HIS     CG   1383     0.1868      12.01   ; qtot -4.813
  1384         NB   1176    HIS    ND1   1384    -0.5432      14.01   ; qtot -5.356
  1385         CR   1176    HIS    CE1   1385     0.1635      12.01   ; qtot -5.193
  1386         H5   1176    HIS    HE1   1386     0.1435      1.008   ; qtot -5.049
  1387         NA   1176    HIS    NE2   1387    -0.2795      14.01   ; qtot -5.329
  1388          H   1176    HIS    HE2   1388     0.3339      1.008   ; qtot -4.995
  1389         CW   1176    HIS    CD2   1389    -0.2207      12.01   ; qtot -5.216
  1390         H4   1176    HIS    HD2   1390     0.1862      1.008   ; qtot -5.029
  1391          C   1176    HIS      C   1391     0.5973      12.01   ; qtot -4.432
  1392          O   1176    HIS      O   1392    -0.5679         16   ; qtot -5
; residue 1177 GLN rtp GLN  q  0.0
  1393          N   1177    GLN      N   1393    -0.4157      14.01   ; qtot -5.416
  1394          H   1177    GLN      H   1394     0.2719      1.008   ; qtot -5.144
  1395         CT   1177    GLN     CA   1395    -0.0031      12.01   ; qtot -5.147
  1396         H1   1177    GLN     HA   1396      0.085      1.008   ; qtot -5.062
  1397         CT   1177    GLN     CB   1397    -0.0036      12.01   ; qtot -5.065
  1398         HC   1177    GLN    HB1   1398     0.0171      1.008   ; qtot -5.048
  1399         HC   1177    GLN    HB2   1399     0.0171      1.008   ; qtot -5.031
  1400         CT   1177    GLN     CG   1400    -0.0645      12.01   ; qtot -5.096
  1401         HC   1177    GLN    HG1   1401     0.0352      1.008   ; qtot -5.061
  1402         HC   1177    GLN    HG2   1402     0.0352      1.008   ; qtot -5.025
  1403          C   1177    GLN     CD   1403     0.6951      12.01   ; qtot -4.33
  1404          O   1177    GLN    OE1   1404    -0.6086         16   ; qtot -4.939
  1405          N   1177    GLN    NE2   1405    -0.9407      14.01   ; qtot -5.88
  1406          H   1177    GLN   HE21   1406     0.4251      1.008   ; qtot -5.454
  1407          H   1177    GLN   HE22   1407     0.4251      1.008   ; qtot -5.029
  1408          C   1177    GLN      C   1408     0.5973      12.01   ; qtot -4.432
  1409          O   1177    GLN      O   1409    -0.5679         16   ; qtot -5
; residue 1178 ASN rtp ASN  q  0.0
  1410          N   1178    ASN      N   1410    -0.4157      14.01   ; qtot -5.416
  1411          H   1178    ASN      H   1411     0.2719      1.008   ; qtot -5.144
  1412         CT   1178    ASN     CA   1412     0.0143      12.01   ; qtot -5.129
  1413         H1   1178    ASN     HA   1413     0.1048      1.008   ; qtot -5.025
  1414         CT   1178    ASN     CB   1414    -0.2041      12.01   ; qtot -5.229
  1415         HC   1178    ASN    HB1   1415     0.0797      1.008   ; qtot -5.149
  1416         HC   1178    ASN    HB2   1416     0.0797      1.008   ; qtot -5.069
  1417          C   1178    ASN     CG   1417      0.713      12.01   ; qtot -4.356
  1418          O   1178    ASN    OD1   1418    -0.5931         16   ; qtot -4.949
  1419          N   1178    ASN    ND2   1419    -0.9191      14.01   ; qtot -5.869
  1420          H   1178    ASN   HD21   1420     0.4196      1.008   ; qtot -5.449
  1421          H   1178    ASN   HD22   1421     0.4196      1.008   ; qtot -5.029
  1422          C   1178    ASN      C   1422     0.5973      12.01   ; qtot -4.432
  1423          O   1178    ASN      O   1423    -0.5679         16   ; qtot -5
; residue 1179 ILE rtp ILE  q  0.0
  1424          N   1179    ILE      N   1424    -0.4157      14.01   ; qtot -5.416
  1425          H   1179    ILE      H   1425     0.2719      1.008   ; qtot -5.144
  1426         CT   1179    ILE     CA   1426    -0.0597      12.01   ; qtot -5.203
  1427         H1   1179    ILE     HA   1427     0.0869      1.008   ; qtot -5.117
  1428         CT   1179    ILE     CB   1428     0.1303      12.01   ; qtot -4.986
  1429         HC   1179    ILE     HB   1429     0.0187      1.008   ; qtot -4.968
  1430         CT   1179    ILE    CG2   1430    -0.3204      12.01   ; qtot -5.288
  1431         HC   1179    ILE   HG21   1431     0.0882      1.008   ; qtot -5.2
  1432         HC   1179    ILE   HG22   1432     0.0882      1.008   ; qtot -5.112
  1433         HC   1179    ILE   HG23   1433     0.0882      1.008   ; qtot -5.023
  1434         CT   1179    ILE    CG1   1434     -0.043      12.01   ; qtot -5.066
  1435         HC   1179    ILE   HG11   1435     0.0236      1.008   ; qtot -5.043
  1436         HC   1179    ILE   HG12   1436     0.0236      1.008   ; qtot -5.019
  1437         CT   1179    ILE     CD   1437     -0.066      12.01   ; qtot -5.085
  1438         HC   1179    ILE    HD1   1438     0.0186      1.008   ; qtot -5.067
  1439         HC   1179    ILE    HD2   1439     0.0186      1.008   ; qtot -5.048
  1440         HC   1179    ILE    HD3   1440     0.0186      1.008   ; qtot -5.029
  1441          C   1179    ILE      C   1441     0.5973      12.01   ; qtot -4.432
  1442          O   1179    ILE      O   1442    -0.5679         16   ; qtot -5
; residue 1180 VAL rtp VAL  q  0.0
  1443          N   1180    VAL      N   1443    -0.4157      14.01   ; qtot -5.416
  1444          H   1180    VAL      H   1444     0.2719      1.008   ; qtot -5.144
  1445         CT   1180    VAL     CA   1445    -0.0875      12.01   ; qtot -5.231
  1446         H1   1180    VAL     HA   1446     0.0969      1.008   ; qtot -5.134
  1447         CT   1180    VAL     CB   1447     0.2985      12.01   ; qtot -4.836
  1448         HC   1180    VAL     HB   1448    -0.0297      1.008   ; qtot -4.866
  1449         CT   1180    VAL    CG1   1449    -0.3192      12.01   ; qtot -5.185
  1450         HC   1180    VAL   HG11   1450     0.0791      1.008   ; qtot -5.106
  1451         HC   1180    VAL   HG12   1451     0.0791      1.008   ; qtot -5.027
  1452         HC   1180    VAL   HG13   1452     0.0791      1.008   ; qtot -4.947
  1453         CT   1180    VAL    CG2   1453    -0.3192      12.01   ; qtot -5.267
  1454         HC   1180    VAL   HG21   1454     0.0791      1.008   ; qtot -5.188
  1455         HC   1180    VAL   HG22   1455     0.0791      1.008   ; qtot -5.108
  1456         HC   1180    VAL   HG23   1456     0.0791      1.008   ; qtot -5.029
  1457          C   1180    VAL      C   1457     0.5973      12.01   ; qtot -4.432
  1458          O   1180    VAL      O   1458    -0.5679         16   ; qtot -5
; residue 1181 ARG rtp ARG  q +1.0
  1459          N   1181    ARG      N   1459    -0.3479      14.01   ; qtot -5.348
  1460          H   1181    ARG      H   1460     0.2747      1.008   ; qtot -5.073
  1461         CT   1181    ARG     CA   1461    -0.2637      12.01   ; qtot -5.337
  1462         H1   1181    ARG     HA   1462      0.156      1.008   ; qtot -5.181
  1463         CT   1181    ARG     CB   1463    -0.0007      12.01   ; qtot -5.182
  1464         HC   1181    ARG    HB1   1464     0.0327      1.008   ; qtot -5.149
  1465         HC   1181    ARG    HB2   1465     0.0327      1.008   ; qtot -5.116
  1466         CT   1181    ARG     CG   1466      0.039      12.01   ; qtot -5.077
  1467         HC   1181    ARG    HG1   1467     0.0285      1.008   ; qtot -5.049
  1468         HC   1181    ARG    HG2   1468     0.0285      1.008   ; qtot -5.02
  1469         CT   1181    ARG     CD   1469     0.0486      12.01   ; qtot -4.972
  1470         H1   1181    ARG    HD1   1470     0.0687      1.008   ; qtot -4.903
  1471         H1   1181    ARG    HD2   1471     0.0687      1.008   ; qtot -4.834
  1472         N2   1181    ARG     NE   1472    -0.5295      14.01   ; qtot -5.364
  1473          H   1181    ARG     HE   1473     0.3456      1.008   ; qtot -5.018
  1474         CA   1181    ARG     CZ   1474     0.8076      12.01   ; qtot -4.21
  1475         N2   1181    ARG    NH1   1475    -0.8627      14.01   ; qtot -5.073
  1476          H   1181    ARG   HH11   1476     0.4478      1.008   ; qtot -4.625
  1477          H   1181    ARG   HH12   1477     0.4478      1.008   ; qtot -4.178
  1478         N2   1181    ARG    NH2   1478    -0.8627      14.01   ; qtot -5.04
  1479          H   1181    ARG   HH21   1479     0.4478      1.008   ; qtot -4.592
  1480          H   1181    ARG   HH22   1480     0.4478      1.008   ; qtot -4.145
  1481          C   1181    ARG      C   1481     0.7341      12.01   ; qtot -3.411
  1482          O   1181    ARG      O   1482    -0.5894         16   ; qtot -4
; residue 1182 CYS rtp CYS  q  0.0
  1483          N   1182    CYS      N   1483    -0.4157      14.01   ; qtot -4.416
  1484          H   1182    CYS      H   1484     0.2719      1.008   ; qtot -4.144
  1485         CT   1182    CYS     CA   1485     0.0213      12.01   ; qtot -4.122
  1486         H1   1182    CYS     HA   1486     0.1124      1.008   ; qtot -4.01
  1487         CT   1182    CYS     CB   1487    -0.1231      12.01   ; qtot -4.133
  1488         H1   1182    CYS    HB1   1488     0.1112      1.008   ; qtot -4.022
  1489         H1   1182    CYS    HB2   1489     0.1112      1.008   ; qtot -3.911
  1490         SH   1182    CYS     SG   1490    -0.3119      32.06   ; qtot -4.223
  1491         HS   1182    CYS     HG   1491     0.1933      1.008   ; qtot -4.029
  1492          C   1182    CYS      C   1492     0.5973      12.01   ; qtot -3.432
  1493          O   1182    CYS      O   1493    -0.5679         16   ; qtot -4
; residue 1183 ILE rtp ILE  q  0.0
  1494          N   1183    ILE      N   1494    -0.4157      14.01   ; qtot -4.416
  1495          H   1183    ILE      H   1495     0.2719      1.008   ; qtot -4.144
  1496         CT   1183    ILE     CA   1496    -0.0597      12.01   ; qtot -4.203
  1497         H1   1183    ILE     HA   1497     0.0869      1.008   ; qtot -4.117
  1498         CT   1183    ILE     CB   1498     0.1303      12.01   ; qtot -3.986
  1499         HC   1183    ILE     HB   1499     0.0187      1.008   ; qtot -3.968
  1500         CT   1183    ILE    CG2   1500    -0.3204      12.01   ; qtot -4.288
  1501         HC   1183    ILE   HG21   1501     0.0882      1.008   ; qtot -4.2
  1502         HC   1183    ILE   HG22   1502     0.0882      1.008   ; qtot -4.112
  1503         HC   1183    ILE   HG23   1503     0.0882      1.008   ; qtot -4.023
  1504         CT   1183    ILE    CG1   1504     -0.043      12.01   ; qtot -4.066
  1505         HC   1183    ILE   HG11   1505     0.0236      1.008   ; qtot -4.043
  1506         HC   1183    ILE   HG12   1506     0.0236      1.008   ; qtot -4.019
  1507         CT   1183    ILE     CD   1507     -0.066      12.01   ; qtot -4.085
  1508         HC   1183    ILE    HD1   1508     0.0186      1.008   ; qtot -4.067
  1509         HC   1183    ILE    HD2   1509     0.0186      1.008   ; qtot -4.048
  1510         HC   1183    ILE    HD3   1510     0.0186      1.008   ; qtot -4.029
  1511          C   1183    ILE      C   1511     0.5973      12.01   ; qtot -3.432
  1512          O   1183    ILE      O   1512    -0.5679         16   ; qtot -4
; residue 1184 GLY rtp GLY  q  0.0
  1513          N   1184    GLY      N   1513    -0.4157      14.01   ; qtot -4.416
  1514          H   1184    GLY      H   1514     0.2719      1.008   ; qtot -4.144
  1515         CT   1184    GLY     CA   1515    -0.0252      12.01   ; qtot -4.169
  1516         H1   1184    GLY    HA1   1516     0.0698      1.008   ; qtot -4.099
  1517         H1   1184    GLY    HA2   1517     0.0698      1.008   ; qtot -4.029
  1518          C   1184    GLY      C   1518     0.5973      12.01   ; qtot -3.432
  1519          O   1184    GLY      O   1519    -0.5679         16   ; qtot -4
; residue 1185 VAL rtp VAL  q  0.0
  1520          N   1185    VAL      N   1520    -0.4157      14.01   ; qtot -4.416
  1521          H   1185    VAL      H   1521     0.2719      1.008   ; qtot -4.144
  1522         CT   1185    VAL     CA   1522    -0.0875      12.01   ; qtot -4.231
  1523         H1   1185    VAL     HA   1523     0.0969      1.008   ; qtot -4.134
  1524         CT   1185    VAL     CB   1524     0.2985      12.01   ; qtot -3.836
  1525         HC   1185    VAL     HB   1525    -0.0297      1.008   ; qtot -3.866
  1526         CT   1185    VAL    CG1   1526    -0.3192      12.01   ; qtot -4.185
  1527         HC   1185    VAL   HG11   1527     0.0791      1.008   ; qtot -4.106
  1528         HC   1185    VAL   HG12   1528     0.0791      1.008   ; qtot -4.027
  1529         HC   1185    VAL   HG13   1529     0.0791      1.008   ; qtot -3.947
  1530         CT   1185    VAL    CG2   1530    -0.3192      12.01   ; qtot -4.267
  1531         HC   1185    VAL   HG21   1531     0.0791      1.008   ; qtot -4.188
  1532         HC   1185    VAL   HG22   1532     0.0791      1.008   ; qtot -4.108
  1533         HC   1185    VAL   HG23   1533     0.0791      1.008   ; qtot -4.029
  1534          C   1185    VAL      C   1534     0.5973      12.01   ; qtot -3.432
  1535          O   1185    VAL      O   1535    -0.5679         16   ; qtot -4
; residue 1186 SER rtp SER  q  0.0
  1536          N   1186    SER      N   1536    -0.4157      14.01   ; qtot -4.416
  1537          H   1186    SER      H   1537     0.2719      1.008   ; qtot -4.144
  1538         CT   1186    SER     CA   1538    -0.0249      12.01   ; qtot -4.169
  1539         H1   1186    SER     HA   1539     0.0843      1.008   ; qtot -4.084
  1540         CT   1186    SER     CB   1540     0.2117      12.01   ; qtot -3.873
  1541         H1   1186    SER    HB1   1541     0.0352      1.008   ; qtot -3.837
  1542         H1   1186    SER    HB2   1542     0.0352      1.008   ; qtot -3.802
  1543         OH   1186    SER     OG   1543    -0.6546         16   ; qtot -4.457
  1544         HO   1186    SER     HG   1544     0.4275      1.008   ; qtot -4.029
  1545          C   1186    SER      C   1545     0.5973      12.01   ; qtot -3.432
  1546          O   1186    SER      O   1546    -0.5679         16   ; qtot -4
; residue 1187 LEU rtp LEU  q  0.0
  1547          N   1187    LEU      N   1547    -0.4157      14.01   ; qtot -4.416
  1548          H   1187    LEU      H   1548     0.2719      1.008   ; qtot -4.144
  1549         CT   1187    LEU     CA   1549    -0.0518      12.01   ; qtot -4.196
  1550         H1   1187    LEU     HA   1550     0.0922      1.008   ; qtot -4.103
  1551         CT   1187    LEU     CB   1551    -0.1102      12.01   ; qtot -4.214
  1552         HC   1187    LEU    HB1   1552     0.0457      1.008   ; qtot -4.168
  1553         HC   1187    LEU    HB2   1553     0.0457      1.008   ; qtot -4.122
  1554         CT   1187    LEU     CG   1554     0.3531      12.01   ; qtot -3.769
  1555         HC   1187    LEU     HG   1555    -0.0361      1.008   ; qtot -3.805
  1556         CT   1187    LEU    CD1   1556    -0.4121      12.01   ; qtot -4.217
  1557         HC   1187    LEU   HD11   1557        0.1      1.008   ; qtot -4.117
  1558         HC   1187    LEU   HD12   1558        0.1      1.008   ; qtot -4.017
  1559         HC   1187    LEU   HD13   1559        0.1      1.008   ; qtot -3.917
  1560         CT   1187    LEU    CD2   1560    -0.4121      12.01   ; qtot -4.329
  1561         HC   1187    LEU   HD21   1561        0.1      1.008   ; qtot -4.229
  1562         HC   1187    LEU   HD22   1562        0.1      1.008   ; qtot -4.129
  1563         HC   1187    LEU   HD23   1563        0.1      1.008   ; qtot -4.029
  1564          C   1187    LEU      C   1564     0.5973      12.01   ; qtot -3.432
  1565          O   1187    LEU      O   1565    -0.5679         16   ; qtot -4
; residue 1188 GLN rtp GLN  q  0.0
  1566          N   1188    GLN      N   1566    -0.4157      14.01   ; qtot -4.416
  1567          H   1188    GLN      H   1567     0.2719      1.008   ; qtot -4.144
  1568         CT   1188    GLN     CA   1568    -0.0031      12.01   ; qtot -4.147
  1569         H1   1188    GLN     HA   1569      0.085      1.008   ; qtot -4.062
  1570         CT   1188    GLN     CB   1570    -0.0036      12.01   ; qtot -4.065
  1571         HC   1188    GLN    HB1   1571     0.0171      1.008   ; qtot -4.048
  1572         HC   1188    GLN    HB2   1572     0.0171      1.008   ; qtot -4.031
  1573         CT   1188    GLN     CG   1573    -0.0645      12.01   ; qtot -4.096
  1574         HC   1188    GLN    HG1   1574     0.0352      1.008   ; qtot -4.061
  1575         HC   1188    GLN    HG2   1575     0.0352      1.008   ; qtot -4.025
  1576          C   1188    GLN     CD   1576     0.6951      12.01   ; qtot -3.33
  1577          O   1188    GLN    OE1   1577    -0.6086         16   ; qtot -3.939
  1578          N   1188    GLN    NE2   1578    -0.9407      14.01   ; qtot -4.88
  1579          H   1188    GLN   HE21   1579     0.4251      1.008   ; qtot -4.454
  1580          H   1188    GLN   HE22   1580     0.4251      1.008   ; qtot -4.029
  1581          C   1188    GLN      C   1581     0.5973      12.01   ; qtot -3.432
  1582          O   1188    GLN      O   1582    -0.5679         16   ; qtot -4
; residue 1189 SER rtp SER  q  0.0
  1583          N   1189    SER      N   1583    -0.4157      14.01   ; qtot -4.416
  1584          H   1189    SER      H   1584     0.2719      1.008   ; qtot -4.144
  1585         CT   1189    SER     CA   1585    -0.0249      12.01   ; qtot -4.169
  1586         H1   1189    SER     HA   1586     0.0843      1.008   ; qtot -4.084
  1587         CT   1189    SER     CB   1587     0.2117      12.01   ; qtot -3.873
  1588         H1   1189    SER    HB1   1588     0.0352      1.008   ; qtot -3.837
  1589         H1   1189    SER    HB2   1589     0.0352      1.008   ; qtot -3.802
  1590         OH   1189    SER     OG   1590    -0.6546         16   ; qtot -4.457
  1591         HO   1189    SER     HG   1591     0.4275      1.008   ; qtot -4.029
  1592          C   1189    SER      C   1592     0.5973      12.01   ; qtot -3.432
  1593          O   1189    SER      O   1593    -0.5679         16   ; qtot -4
; residue 1190 LEU rtp LEU  q  0.0
  1594          N   1190    LEU      N   1594    -0.4157      14.01   ; qtot -4.416
  1595          H   1190    LEU      H   1595     0.2719      1.008   ; qtot -4.144
  1596         CT   1190    LEU     CA   1596    -0.0518      12.01   ; qtot -4.196
  1597         H1   1190    LEU     HA   1597     0.0922      1.008   ; qtot -4.103
  1598         CT   1190    LEU     CB   1598    -0.1102      12.01   ; qtot -4.214
  1599         HC   1190    LEU    HB1   1599     0.0457      1.008   ; qtot -4.168
  1600         HC   1190    LEU    HB2   1600     0.0457      1.008   ; qtot -4.122
  1601         CT   1190    LEU     CG   1601     0.3531      12.01   ; qtot -3.769
  1602         HC   1190    LEU     HG   1602    -0.0361      1.008   ; qtot -3.805
  1603         CT   1190    LEU    CD1   1603    -0.4121      12.01   ; qtot -4.217
  1604         HC   1190    LEU   HD11   1604        0.1      1.008   ; qtot -4.117
  1605         HC   1190    LEU   HD12   1605        0.1      1.008   ; qtot -4.017
  1606         HC   1190    LEU   HD13   1606        0.1      1.008   ; qtot -3.917
  1607         CT   1190    LEU    CD2   1607    -0.4121      12.01   ; qtot -4.329
  1608         HC   1190    LEU   HD21   1608        0.1      1.008   ; qtot -4.229
  1609         HC   1190    LEU   HD22   1609        0.1      1.008   ; qtot -4.129
  1610         HC   1190    LEU   HD23   1610        0.1      1.008   ; qtot -4.029
  1611          C   1190    LEU      C   1611     0.5973      12.01   ; qtot -3.432
  1612          O   1190    LEU      O   1612    -0.5679         16   ; qtot -4
; residue 1191 PRO rtp PRO  q  0.0
  1613          N   1191    PRO      N   1613    -0.2548      14.01   ; qtot -4.255
  1614         CT   1191    PRO     CD   1614     0.0192      12.01   ; qtot -4.236
  1615         H1   1191    PRO    HD1   1615     0.0391      1.008   ; qtot -4.196
  1616         H1   1191    PRO    HD2   1616     0.0391      1.008   ; qtot -4.157
  1617         CT   1191    PRO     CG   1617     0.0189      12.01   ; qtot -4.138
  1618         HC   1191    PRO    HG1   1618     0.0213      1.008   ; qtot -4.117
  1619         HC   1191    PRO    HG2   1619     0.0213      1.008   ; qtot -4.096
  1620         CT   1191    PRO     CB   1620     -0.007      12.01   ; qtot -4.103
  1621         HC   1191    PRO    HB1   1621     0.0253      1.008   ; qtot -4.078
  1622         HC   1191    PRO    HB2   1622     0.0253      1.008   ; qtot -4.052
  1623         CT   1191    PRO     CA   1623    -0.0266      12.01   ; qtot -4.079
  1624         H1   1191    PRO     HA   1624     0.0641      1.008   ; qtot -4.015
  1625          C   1191    PRO      C   1625     0.5896      12.01   ; qtot -3.425
  1626          O   1191    PRO      O   1626    -0.5748         16   ; qtot -4
; residue 1192 ARG rtp ARG  q +1.0
  1627          N   1192    ARG      N   1627    -0.3479      14.01   ; qtot -4.348
  1628          H   1192    ARG      H   1628     0.2747      1.008   ; qtot -4.073
  1629         CT   1192    ARG     CA   1629    -0.2637      12.01   ; qtot -4.337
  1630         H1   1192    ARG     HA   1630      0.156      1.008   ; qtot -4.181
  1631         CT   1192    ARG     CB   1631    -0.0007      12.01   ; qtot -4.182
  1632         HC   1192    ARG    HB1   1632     0.0327      1.008   ; qtot -4.149
  1633         HC   1192    ARG    HB2   1633     0.0327      1.008   ; qtot -4.116
  1634         CT   1192    ARG     CG   1634      0.039      12.01   ; qtot -4.077
  1635         HC   1192    ARG    HG1   1635     0.0285      1.008   ; qtot -4.049
  1636         HC   1192    ARG    HG2   1636     0.0285      1.008   ; qtot -4.02
  1637         CT   1192    ARG     CD   1637     0.0486      12.01   ; qtot -3.972
  1638         H1   1192    ARG    HD1   1638     0.0687      1.008   ; qtot -3.903
  1639         H1   1192    ARG    HD2   1639     0.0687      1.008   ; qtot -3.834
  1640         N2   1192    ARG     NE   1640    -0.5295      14.01   ; qtot -4.364
  1641          H   1192    ARG     HE   1641     0.3456      1.008   ; qtot -4.018
  1642         CA   1192    ARG     CZ   1642     0.8076      12.01   ; qtot -3.21
  1643         N2   1192    ARG    NH1   1643    -0.8627      14.01   ; qtot -4.073
  1644          H   1192    ARG   HH11   1644     0.4478      1.008   ; qtot -3.625
  1645          H   1192    ARG   HH12   1645     0.4478      1.008   ; qtot -3.178
  1646         N2   1192    ARG    NH2   1646    -0.8627      14.01   ; qtot -4.04
  1647          H   1192    ARG   HH21   1647     0.4478      1.008   ; qtot -3.592
  1648          H   1192    ARG   HH22   1648     0.4478      1.008   ; qtot -3.145
  1649          C   1192    ARG      C   1649     0.7341      12.01   ; qtot -2.411
  1650          O   1192    ARG      O   1650    -0.5894         16   ; qtot -3
; residue 1193 PHE rtp PHE  q  0.0
  1651          N   1193    PHE      N   1651    -0.4157      14.01   ; qtot -3.416
  1652          H   1193    PHE      H   1652     0.2719      1.008   ; qtot -3.144
  1653         CT   1193    PHE     CA   1653    -0.0024      12.01   ; qtot -3.146
  1654         H1   1193    PHE     HA   1654     0.0978      1.008   ; qtot -3.048
  1655         CT   1193    PHE     CB   1655    -0.0343      12.01   ; qtot -3.083
  1656         HC   1193    PHE    HB1   1656     0.0295      1.008   ; qtot -3.053
  1657         HC   1193    PHE    HB2   1657     0.0295      1.008   ; qtot -3.024
  1658         CA   1193    PHE     CG   1658     0.0118      12.01   ; qtot -3.012
  1659         CA   1193    PHE    CD1   1659    -0.1256      12.01   ; qtot -3.137
  1660         HA   1193    PHE    HD1   1660      0.133      1.008   ; qtot -3.004
  1661         CA   1193    PHE    CE1   1661    -0.1704      12.01   ; qtot -3.175
  1662         HA   1193    PHE    HE1   1662      0.143      1.008   ; qtot -3.032
  1663         CA   1193    PHE     CZ   1663    -0.1072      12.01   ; qtot -3.139
  1664         HA   1193    PHE     HZ   1664     0.1297      1.008   ; qtot -3.009
  1665         CA   1193    PHE    CE2   1665    -0.1704      12.01   ; qtot -3.18
  1666         HA   1193    PHE    HE2   1666      0.143      1.008   ; qtot -3.037
  1667         CA   1193    PHE    CD2   1667    -0.1256      12.01   ; qtot -3.162
  1668         HA   1193    PHE    HD2   1668      0.133      1.008   ; qtot -3.029
  1669          C   1193    PHE      C   1669     0.5973      12.01   ; qtot -2.432
  1670          O   1193    PHE      O   1670    -0.5679         16   ; qtot -3
; residue 1194 ILE rtp ILE  q  0.0
  1671          N   1194    ILE      N   1671    -0.4157      14.01   ; qtot -3.416
  1672          H   1194    ILE      H   1672     0.2719      1.008   ; qtot -3.144
  1673         CT   1194    ILE     CA   1673    -0.0597      12.01   ; qtot -3.203
  1674         H1   1194    ILE     HA   1674     0.0869      1.008   ; qtot -3.117
  1675         CT   1194    ILE     CB   1675     0.1303      12.01   ; qtot -2.986
  1676         HC   1194    ILE     HB   1676     0.0187      1.008   ; qtot -2.968
  1677         CT   1194    ILE    CG2   1677    -0.3204      12.01   ; qtot -3.288
  1678         HC   1194    ILE   HG21   1678     0.0882      1.008   ; qtot -3.2
  1679         HC   1194    ILE   HG22   1679     0.0882      1.008   ; qtot -3.112
  1680         HC   1194    ILE   HG23   1680     0.0882      1.008   ; qtot -3.023
  1681         CT   1194    ILE    CG1   1681     -0.043      12.01   ; qtot -3.066
  1682         HC   1194    ILE   HG11   1682     0.0236      1.008   ; qtot -3.043
  1683         HC   1194    ILE   HG12   1683     0.0236      1.008   ; qtot -3.019
  1684         CT   1194    ILE     CD   1684     -0.066      12.01   ; qtot -3.085
  1685         HC   1194    ILE    HD1   1685     0.0186      1.008   ; qtot -3.067
  1686         HC   1194    ILE    HD2   1686     0.0186      1.008   ; qtot -3.048
  1687         HC   1194    ILE    HD3   1687     0.0186      1.008   ; qtot -3.029
  1688          C   1194    ILE      C   1688     0.5973      12.01   ; qtot -2.432
  1689          O   1194    ILE      O   1689    -0.5679         16   ; qtot -3
; residue 1195 LEU rtp LEU  q  0.0
  1690          N   1195    LEU      N   1690    -0.4157      14.01   ; qtot -3.416
  1691          H   1195    LEU      H   1691     0.2719      1.008   ; qtot -3.144
  1692         CT   1195    LEU     CA   1692    -0.0518      12.01   ; qtot -3.196
  1693         H1   1195    LEU     HA   1693     0.0922      1.008   ; qtot -3.103
  1694         CT   1195    LEU     CB   1694    -0.1102      12.01   ; qtot -3.214
  1695         HC   1195    LEU    HB1   1695     0.0457      1.008   ; qtot -3.168
  1696         HC   1195    LEU    HB2   1696     0.0457      1.008   ; qtot -3.122
  1697         CT   1195    LEU     CG   1697     0.3531      12.01   ; qtot -2.769
  1698         HC   1195    LEU     HG   1698    -0.0361      1.008   ; qtot -2.805
  1699         CT   1195    LEU    CD1   1699    -0.4121      12.01   ; qtot -3.217
  1700         HC   1195    LEU   HD11   1700        0.1      1.008   ; qtot -3.117
  1701         HC   1195    LEU   HD12   1701        0.1      1.008   ; qtot -3.017
  1702         HC   1195    LEU   HD13   1702        0.1      1.008   ; qtot -2.917
  1703         CT   1195    LEU    CD2   1703    -0.4121      12.01   ; qtot -3.329
  1704         HC   1195    LEU   HD21   1704        0.1      1.008   ; qtot -3.229
  1705         HC   1195    LEU   HD22   1705        0.1      1.008   ; qtot -3.129
  1706         HC   1195    LEU   HD23   1706        0.1      1.008   ; qtot -3.029
  1707          C   1195    LEU      C   1707     0.5973      12.01   ; qtot -2.432
  1708          O   1195    LEU      O   1708    -0.5679         16   ; qtot -3
; residue 1196 LEU rtp LEU  q  0.0
  1709          N   1196    LEU      N   1709    -0.4157      14.01   ; qtot -3.416
  1710          H   1196    LEU      H   1710     0.2719      1.008   ; qtot -3.144
  1711         CT   1196    LEU     CA   1711    -0.0518      12.01   ; qtot -3.196
  1712         H1   1196    LEU     HA   1712     0.0922      1.008   ; qtot -3.103
  1713         CT   1196    LEU     CB   1713    -0.1102      12.01   ; qtot -3.214
  1714         HC   1196    LEU    HB1   1714     0.0457      1.008   ; qtot -3.168
  1715         HC   1196    LEU    HB2   1715     0.0457      1.008   ; qtot -3.122
  1716         CT   1196    LEU     CG   1716     0.3531      12.01   ; qtot -2.769
  1717         HC   1196    LEU     HG   1717    -0.0361      1.008   ; qtot -2.805
  1718         CT   1196    LEU    CD1   1718    -0.4121      12.01   ; qtot -3.217
  1719         HC   1196    LEU   HD11   1719        0.1      1.008   ; qtot -3.117
  1720         HC   1196    LEU   HD12   1720        0.1      1.008   ; qtot -3.017
  1721         HC   1196    LEU   HD13   1721        0.1      1.008   ; qtot -2.917
  1722         CT   1196    LEU    CD2   1722    -0.4121      12.01   ; qtot -3.329
  1723         HC   1196    LEU   HD21   1723        0.1      1.008   ; qtot -3.229
  1724         HC   1196    LEU   HD22   1724        0.1      1.008   ; qtot -3.129
  1725         HC   1196    LEU   HD23   1725        0.1      1.008   ; qtot -3.029
  1726          C   1196    LEU      C   1726     0.5973      12.01   ; qtot -2.432
  1727          O   1196    LEU      O   1727    -0.5679         16   ; qtot -3
; residue 1197 GLU rtp GLU  q -1.0
  1728          N   1197    GLU      N   1728    -0.5163      14.01   ; qtot -3.516
  1729          H   1197    GLU      H   1729     0.2936      1.008   ; qtot -3.223
  1730         CT   1197    GLU     CA   1730     0.0397      12.01   ; qtot -3.183
  1731         H1   1197    GLU     HA   1731     0.1105      1.008   ; qtot -3.072
  1732         CT   1197    GLU     CB   1732      0.056      12.01   ; qtot -3.016
  1733         HC   1197    GLU    HB1   1733    -0.0173      1.008   ; qtot -3.034
  1734         HC   1197    GLU    HB2   1734    -0.0173      1.008   ; qtot -3.051
  1735         CT   1197    GLU     CG   1735     0.0136      12.01   ; qtot -3.037
  1736         HC   1197    GLU    HG1   1736    -0.0425      1.008   ; qtot -3.08
  1737         HC   1197    GLU    HG2   1737    -0.0425      1.008   ; qtot -3.122
  1738          C   1197    GLU     CD   1738     0.8054      12.01   ; qtot -2.317
  1739         O2   1197    GLU    OE1   1739    -0.8188         16   ; qtot -3.136
  1740         O2   1197    GLU    OE2   1740    -0.8188         16   ; qtot -3.955
  1741          C   1197    GLU      C   1741     0.5366      12.01   ; qtot -3.418
  1742          O   1197    GLU      O   1742    -0.5819         16   ; qtot -4
; residue 1198 LEU rtp LEU  q  0.0
  1743          N   1198    LEU      N   1743    -0.4157      14.01   ; qtot -4.416
  1744          H   1198    LEU      H   1744     0.2719      1.008   ; qtot -4.144
  1745         CT   1198    LEU     CA   1745    -0.0518      12.01   ; qtot -4.196
  1746         H1   1198    LEU     HA   1746     0.0922      1.008   ; qtot -4.103
  1747         CT   1198    LEU     CB   1747    -0.1102      12.01   ; qtot -4.214
  1748         HC   1198    LEU    HB1   1748     0.0457      1.008   ; qtot -4.168
  1749         HC   1198    LEU    HB2   1749     0.0457      1.008   ; qtot -4.122
  1750         CT   1198    LEU     CG   1750     0.3531      12.01   ; qtot -3.769
  1751         HC   1198    LEU     HG   1751    -0.0361      1.008   ; qtot -3.805
  1752         CT   1198    LEU    CD1   1752    -0.4121      12.01   ; qtot -4.217
  1753         HC   1198    LEU   HD11   1753        0.1      1.008   ; qtot -4.117
  1754         HC   1198    LEU   HD12   1754        0.1      1.008   ; qtot -4.017
  1755         HC   1198    LEU   HD13   1755        0.1      1.008   ; qtot -3.917
  1756         CT   1198    LEU    CD2   1756    -0.4121      12.01   ; qtot -4.329
  1757         HC   1198    LEU   HD21   1757        0.1      1.008   ; qtot -4.229
  1758         HC   1198    LEU   HD22   1758        0.1      1.008   ; qtot -4.129
  1759         HC   1198    LEU   HD23   1759        0.1      1.008   ; qtot -4.029
  1760          C   1198    LEU      C   1760     0.5973      12.01   ; qtot -3.432
  1761          O   1198    LEU      O   1761    -0.5679         16   ; qtot -4
; residue 1199 MET rtp MET  q  0.0
  1762          N   1199    MET      N   1762    -0.4157      14.01   ; qtot -4.416
  1763          H   1199    MET      H   1763     0.2719      1.008   ; qtot -4.144
  1764         CT   1199    MET     CA   1764    -0.0237      12.01   ; qtot -4.167
  1765         H1   1199    MET     HA   1765      0.088      1.008   ; qtot -4.079
  1766         CT   1199    MET     CB   1766     0.0342      12.01   ; qtot -4.045
  1767         HC   1199    MET    HB1   1767     0.0241      1.008   ; qtot -4.021
  1768         HC   1199    MET    HB2   1768     0.0241      1.008   ; qtot -3.997
  1769         CT   1199    MET     CG   1769     0.0018      12.01   ; qtot -3.995
  1770         H1   1199    MET    HG1   1770      0.044      1.008   ; qtot -3.951
  1771         H1   1199    MET    HG2   1771      0.044      1.008   ; qtot -3.907
  1772          S   1199    MET     SD   1772    -0.2737      32.06   ; qtot -4.181
  1773         CT   1199    MET     CE   1773    -0.0536      12.01   ; qtot -4.235
  1774         H1   1199    MET    HE1   1774     0.0684      1.008   ; qtot -4.166
  1775         H1   1199    MET    HE2   1775     0.0684      1.008   ; qtot -4.098
  1776         H1   1199    MET    HE3   1776     0.0684      1.008   ; qtot -4.029
  1777          C   1199    MET      C   1777     0.5973      12.01   ; qtot -3.432
  1778          O   1199    MET      O   1778    -0.5679         16   ; qtot -4
; residue 1200 ALA rtp ALA  q  0.0
  1779          N   1200    ALA      N   1779    -0.4157      14.01   ; qtot -4.416
  1780          H   1200    ALA      H   1780     0.2719      1.008   ; qtot -4.144
  1781         CT   1200    ALA     CA   1781     0.0337      12.01   ; qtot -4.11
  1782         H1   1200    ALA     HA   1782     0.0823      1.008   ; qtot -4.028
  1783         CT   1200    ALA     CB   1783    -0.1825      12.01   ; qtot -4.21
  1784         HC   1200    ALA    HB1   1784     0.0603      1.008   ; qtot -4.15
  1785         HC   1200    ALA    HB2   1785     0.0603      1.008   ; qtot -4.09
  1786         HC   1200    ALA    HB3   1786     0.0603      1.008   ; qtot -4.029
  1787          C   1200    ALA      C   1787     0.5973      12.01   ; qtot -3.432
  1788          O   1200    ALA      O   1788    -0.5679         16   ; qtot -4
; residue 1201 GLY rtp GLY  q  0.0
  1789          N   1201    GLY      N   1789    -0.4157      14.01   ; qtot -4.416
  1790          H   1201    GLY      H   1790     0.2719      1.008   ; qtot -4.144
  1791         CT   1201    GLY     CA   1791    -0.0252      12.01   ; qtot -4.169
  1792         H1   1201    GLY    HA1   1792     0.0698      1.008   ; qtot -4.099
  1793         H1   1201    GLY    HA2   1793     0.0698      1.008   ; qtot -4.029
  1794          C   1201    GLY      C   1794     0.5973      12.01   ; qtot -3.432
  1795          O   1201    GLY      O   1795    -0.5679         16   ; qtot -4
; residue 1202 GLY rtp GLY  q  0.0
  1796          N   1202    GLY      N   1796    -0.4157      14.01   ; qtot -4.416
  1797          H   1202    GLY      H   1797     0.2719      1.008   ; qtot -4.144
  1798         CT   1202    GLY     CA   1798    -0.0252      12.01   ; qtot -4.169
  1799         H1   1202    GLY    HA1   1799     0.0698      1.008   ; qtot -4.099
  1800         H1   1202    GLY    HA2   1800     0.0698      1.008   ; qtot -4.029
  1801          C   1202    GLY      C   1801     0.5973      12.01   ; qtot -3.432
  1802          O   1202    GLY      O   1802    -0.5679         16   ; qtot -4
; residue 1203 ASP rtp ASP  q -1.0
  1803          N   1203    ASP      N   1803    -0.5163      14.01   ; qtot -4.516
  1804          H   1203    ASP      H   1804     0.2936      1.008   ; qtot -4.223
  1805         CT   1203    ASP     CA   1805     0.0381      12.01   ; qtot -4.185
  1806         H1   1203    ASP     HA   1806      0.088      1.008   ; qtot -4.097
  1807         CT   1203    ASP     CB   1807    -0.0303      12.01   ; qtot -4.127
  1808         HC   1203    ASP    HB1   1808    -0.0122      1.008   ; qtot -4.139
  1809         HC   1203    ASP    HB2   1809    -0.0122      1.008   ; qtot -4.151
  1810          C   1203    ASP     CG   1810     0.7994      12.01   ; qtot -3.352
  1811         O2   1203    ASP    OD1   1811    -0.8014         16   ; qtot -4.153
  1812         O2   1203    ASP    OD2   1812    -0.8014         16   ; qtot -4.955
  1813          C   1203    ASP      C   1813     0.5366      12.01   ; qtot -4.418
  1814          O   1203    ASP      O   1814    -0.5819         16   ; qtot -5
; residue 1204 LEU rtp LEU  q  0.0
  1815          N   1204    LEU      N   1815    -0.4157      14.01   ; qtot -5.416
  1816          H   1204    LEU      H   1816     0.2719      1.008   ; qtot -5.144
  1817         CT   1204    LEU     CA   1817    -0.0518      12.01   ; qtot -5.196
  1818         H1   1204    LEU     HA   1818     0.0922      1.008   ; qtot -5.103
  1819         CT   1204    LEU     CB   1819    -0.1102      12.01   ; qtot -5.214
  1820         HC   1204    LEU    HB1   1820     0.0457      1.008   ; qtot -5.168
  1821         HC   1204    LEU    HB2   1821     0.0457      1.008   ; qtot -5.122
  1822         CT   1204    LEU     CG   1822     0.3531      12.01   ; qtot -4.769
  1823         HC   1204    LEU     HG   1823    -0.0361      1.008   ; qtot -4.805
  1824         CT   1204    LEU    CD1   1824    -0.4121      12.01   ; qtot -5.217
  1825         HC   1204    LEU   HD11   1825        0.1      1.008   ; qtot -5.117
  1826         HC   1204    LEU   HD12   1826        0.1      1.008   ; qtot -5.017
  1827         HC   1204    LEU   HD13   1827        0.1      1.008   ; qtot -4.917
  1828         CT   1204    LEU    CD2   1828    -0.4121      12.01   ; qtot -5.329
  1829         HC   1204    LEU   HD21   1829        0.1      1.008   ; qtot -5.229
  1830         HC   1204    LEU   HD22   1830        0.1      1.008   ; qtot -5.129
  1831         HC   1204    LEU   HD23   1831        0.1      1.008   ; qtot -5.029
  1832          C   1204    LEU      C   1832     0.5973      12.01   ; qtot -4.432
  1833          O   1204    LEU      O   1833    -0.5679         16   ; qtot -5
; residue 1205 LYS rtp LYS  q +1.0
  1834          N   1205    LYS      N   1834    -0.3479      14.01   ; qtot -5.348
  1835          H   1205    LYS      H   1835     0.2747      1.008   ; qtot -5.073
  1836         CT   1205    LYS     CA   1836      -0.24      12.01   ; qtot -5.313
  1837         H1   1205    LYS     HA   1837     0.1426      1.008   ; qtot -5.171
  1838         CT   1205    LYS     CB   1838    -0.0094      12.01   ; qtot -5.18
  1839         HC   1205    LYS    HB1   1839     0.0362      1.008   ; qtot -5.144
  1840         HC   1205    LYS    HB2   1840     0.0362      1.008   ; qtot -5.108
  1841         CT   1205    LYS     CG   1841     0.0187      12.01   ; qtot -5.089
  1842         HC   1205    LYS    HG1   1842     0.0103      1.008   ; qtot -5.079
  1843         HC   1205    LYS    HG2   1843     0.0103      1.008   ; qtot -5.068
  1844         CT   1205    LYS     CD   1844    -0.0479      12.01   ; qtot -5.116
  1845         HC   1205    LYS    HD1   1845     0.0621      1.008   ; qtot -5.054
  1846         HC   1205    LYS    HD2   1846     0.0621      1.008   ; qtot -4.992
  1847         CT   1205    LYS     CE   1847    -0.0143      12.01   ; qtot -5.006
  1848         HP   1205    LYS    HE1   1848     0.1135      1.008   ; qtot -4.893
  1849         HP   1205    LYS    HE2   1849     0.1135      1.008   ; qtot -4.779
  1850         N3   1205    LYS     NZ   1850    -0.3854      14.01   ; qtot -5.165
  1851          H   1205    LYS    HZ1   1851       0.34      1.008   ; qtot -4.825
  1852          H   1205    LYS    HZ2   1852       0.34      1.008   ; qtot -4.485
  1853          H   1205    LYS    HZ3   1853       0.34      1.008   ; qtot -4.145
  1854          C   1205    LYS      C   1854     0.7341      12.01   ; qtot -3.411
  1855          O   1205    LYS      O   1855    -0.5894         16   ; qtot -4
; residue 1206 SER rtp SER  q  0.0
  1856          N   1206    SER      N   1856    -0.4157      14.01   ; qtot -4.416
  1857          H   1206    SER      H   1857     0.2719      1.008   ; qtot -4.144
  1858         CT   1206    SER     CA   1858    -0.0249      12.01   ; qtot -4.169
  1859         H1   1206    SER     HA   1859     0.0843      1.008   ; qtot -4.084
  1860         CT   1206    SER     CB   1860     0.2117      12.01   ; qtot -3.873
  1861         H1   1206    SER    HB1   1861     0.0352      1.008   ; qtot -3.837
  1862         H1   1206    SER    HB2   1862     0.0352      1.008   ; qtot -3.802
  1863         OH   1206    SER     OG   1863    -0.6546         16   ; qtot -4.457
  1864         HO   1206    SER     HG   1864     0.4275      1.008   ; qtot -4.029
  1865          C   1206    SER      C   1865     0.5973      12.01   ; qtot -3.432
  1866          O   1206    SER      O   1866    -0.5679         16   ; qtot -4
; residue 1207 PHE rtp PHE  q  0.0
  1867          N   1207    PHE      N   1867    -0.4157      14.01   ; qtot -4.416
  1868          H   1207    PHE      H   1868     0.2719      1.008   ; qtot -4.144
  1869         CT   1207    PHE     CA   1869    -0.0024      12.01   ; qtot -4.146
  1870         H1   1207    PHE     HA   1870     0.0978      1.008   ; qtot -4.048
  1871         CT   1207    PHE     CB   1871    -0.0343      12.01   ; qtot -4.083
  1872         HC   1207    PHE    HB1   1872     0.0295      1.008   ; qtot -4.053
  1873         HC   1207    PHE    HB2   1873     0.0295      1.008   ; qtot -4.024
  1874         CA   1207    PHE     CG   1874     0.0118      12.01   ; qtot -4.012
  1875         CA   1207    PHE    CD1   1875    -0.1256      12.01   ; qtot -4.137
  1876         HA   1207    PHE    HD1   1876      0.133      1.008   ; qtot -4.004
  1877         CA   1207    PHE    CE1   1877    -0.1704      12.01   ; qtot -4.175
  1878         HA   1207    PHE    HE1   1878      0.143      1.008   ; qtot -4.032
  1879         CA   1207    PHE     CZ   1879    -0.1072      12.01   ; qtot -4.139
  1880         HA   1207    PHE     HZ   1880     0.1297      1.008   ; qtot -4.009
  1881         CA   1207    PHE    CE2   1881    -0.1704      12.01   ; qtot -4.18
  1882         HA   1207    PHE    HE2   1882      0.143      1.008   ; qtot -4.037
  1883         CA   1207    PHE    CD2   1883    -0.1256      12.01   ; qtot -4.162
  1884         HA   1207    PHE    HD2   1884      0.133      1.008   ; qtot -4.029
  1885          C   1207    PHE      C   1885     0.5973      12.01   ; qtot -3.432
  1886          O   1207    PHE      O   1886    -0.5679         16   ; qtot -4
; residue 1208 LEU rtp LEU  q  0.0
  1887          N   1208    LEU      N   1887    -0.4157      14.01   ; qtot -4.416
  1888          H   1208    LEU      H   1888     0.2719      1.008   ; qtot -4.144
  1889         CT   1208    LEU     CA   1889    -0.0518      12.01   ; qtot -4.196
  1890         H1   1208    LEU     HA   1890     0.0922      1.008   ; qtot -4.103
  1891         CT   1208    LEU     CB   1891    -0.1102      12.01   ; qtot -4.214
  1892         HC   1208    LEU    HB1   1892     0.0457      1.008   ; qtot -4.168
  1893         HC   1208    LEU    HB2   1893     0.0457      1.008   ; qtot -4.122
  1894         CT   1208    LEU     CG   1894     0.3531      12.01   ; qtot -3.769
  1895         HC   1208    LEU     HG   1895    -0.0361      1.008   ; qtot -3.805
  1896         CT   1208    LEU    CD1   1896    -0.4121      12.01   ; qtot -4.217
  1897         HC   1208    LEU   HD11   1897        0.1      1.008   ; qtot -4.117
  1898         HC   1208    LEU   HD12   1898        0.1      1.008   ; qtot -4.017
  1899         HC   1208    LEU   HD13   1899        0.1      1.008   ; qtot -3.917
  1900         CT   1208    LEU    CD2   1900    -0.4121      12.01   ; qtot -4.329
  1901         HC   1208    LEU   HD21   1901        0.1      1.008   ; qtot -4.229
  1902         HC   1208    LEU   HD22   1902        0.1      1.008   ; qtot -4.129
  1903         HC   1208    LEU   HD23   1903        0.1      1.008   ; qtot -4.029
  1904          C   1208    LEU      C   1904     0.5973      12.01   ; qtot -3.432
  1905          O   1208    LEU      O   1905    -0.5679         16   ; qtot -4
; residue 1209 ARG rtp ARG  q +1.0
  1906          N   1209    ARG      N   1906    -0.3479      14.01   ; qtot -4.348
  1907          H   1209    ARG      H   1907     0.2747      1.008   ; qtot -4.073
  1908         CT   1209    ARG     CA   1908    -0.2637      12.01   ; qtot -4.337
  1909         H1   1209    ARG     HA   1909      0.156      1.008   ; qtot -4.181
  1910         CT   1209    ARG     CB   1910    -0.0007      12.01   ; qtot -4.182
  1911         HC   1209    ARG    HB1   1911     0.0327      1.008   ; qtot -4.149
  1912         HC   1209    ARG    HB2   1912     0.0327      1.008   ; qtot -4.116
  1913         CT   1209    ARG     CG   1913      0.039      12.01   ; qtot -4.077
  1914         HC   1209    ARG    HG1   1914     0.0285      1.008   ; qtot -4.049
  1915         HC   1209    ARG    HG2   1915     0.0285      1.008   ; qtot -4.02
  1916         CT   1209    ARG     CD   1916     0.0486      12.01   ; qtot -3.972
  1917         H1   1209    ARG    HD1   1917     0.0687      1.008   ; qtot -3.903
  1918         H1   1209    ARG    HD2   1918     0.0687      1.008   ; qtot -3.834
  1919         N2   1209    ARG     NE   1919    -0.5295      14.01   ; qtot -4.364
  1920          H   1209    ARG     HE   1920     0.3456      1.008   ; qtot -4.018
  1921         CA   1209    ARG     CZ   1921     0.8076      12.01   ; qtot -3.21
  1922         N2   1209    ARG    NH1   1922    -0.8627      14.01   ; qtot -4.073
  1923          H   1209    ARG   HH11   1923     0.4478      1.008   ; qtot -3.625
  1924          H   1209    ARG   HH12   1924     0.4478      1.008   ; qtot -3.178
  1925         N2   1209    ARG    NH2   1925    -0.8627      14.01   ; qtot -4.04
  1926          H   1209    ARG   HH21   1926     0.4478      1.008   ; qtot -3.592
  1927          H   1209    ARG   HH22   1927     0.4478      1.008   ; qtot -3.145
  1928          C   1209    ARG      C   1928     0.7341      12.01   ; qtot -2.411
  1929          O   1209    ARG      O   1929    -0.5894         16   ; qtot -3
; residue 1210 GLU rtp GLU  q -1.0
  1930          N   1210    GLU      N   1930    -0.5163      14.01   ; qtot -3.516
  1931          H   1210    GLU      H   1931     0.2936      1.008   ; qtot -3.223
  1932         CT   1210    GLU     CA   1932     0.0397      12.01   ; qtot -3.183
  1933         H1   1210    GLU     HA   1933     0.1105      1.008   ; qtot -3.072
  1934         CT   1210    GLU     CB   1934      0.056      12.01   ; qtot -3.016
  1935         HC   1210    GLU    HB1   1935    -0.0173      1.008   ; qtot -3.034
  1936         HC   1210    GLU    HB2   1936    -0.0173      1.008   ; qtot -3.051
  1937         CT   1210    GLU     CG   1937     0.0136      12.01   ; qtot -3.037
  1938         HC   1210    GLU    HG1   1938    -0.0425      1.008   ; qtot -3.08
  1939         HC   1210    GLU    HG2   1939    -0.0425      1.008   ; qtot -3.122
  1940          C   1210    GLU     CD   1940     0.8054      12.01   ; qtot -2.317
  1941         O2   1210    GLU    OE1   1941    -0.8188         16   ; qtot -3.136
  1942         O2   1210    GLU    OE2   1942    -0.8188         16   ; qtot -3.955
  1943          C   1210    GLU      C   1943     0.5366      12.01   ; qtot -3.418
  1944          O   1210    GLU      O   1944    -0.5819         16   ; qtot -4
; residue 1211 THR rtp THR  q  0.0
  1945          N   1211    THR      N   1945    -0.4157      14.01   ; qtot -4.416
  1946          H   1211    THR      H   1946     0.2719      1.008   ; qtot -4.144
  1947         CT   1211    THR     CA   1947    -0.0389      12.01   ; qtot -4.183
  1948         H1   1211    THR     HA   1948     0.1007      1.008   ; qtot -4.082
  1949         CT   1211    THR     CB   1949     0.3654      12.01   ; qtot -3.717
  1950         H1   1211    THR     HB   1950     0.0043      1.008   ; qtot -3.712
  1951         CT   1211    THR    CG2   1951    -0.2438      12.01   ; qtot -3.956
  1952         HC   1211    THR   HG21   1952     0.0642      1.008   ; qtot -3.892
  1953         HC   1211    THR   HG22   1953     0.0642      1.008   ; qtot -3.828
  1954         HC   1211    THR   HG23   1954     0.0642      1.008   ; qtot -3.763
  1955         OH   1211    THR    OG1   1955    -0.6761         16   ; qtot -4.44
  1956         HO   1211    THR    HG1   1956     0.4102      1.008   ; qtot -4.029
  1957          C   1211    THR      C   1957     0.5973      12.01   ; qtot -3.432
  1958          O   1211    THR      O   1958    -0.5679         16   ; qtot -4
; residue 1212 ARG rtp ARG  q +1.0
  1959          N   1212    ARG      N   1959    -0.3479      14.01   ; qtot -4.348
  1960          H   1212    ARG      H   1960     0.2747      1.008   ; qtot -4.073
  1961         CT   1212    ARG     CA   1961    -0.2637      12.01   ; qtot -4.337
  1962         H1   1212    ARG     HA   1962      0.156      1.008   ; qtot -4.181
  1963         CT   1212    ARG     CB   1963    -0.0007      12.01   ; qtot -4.182
  1964         HC   1212    ARG    HB1   1964     0.0327      1.008   ; qtot -4.149
  1965         HC   1212    ARG    HB2   1965     0.0327      1.008   ; qtot -4.116
  1966         CT   1212    ARG     CG   1966      0.039      12.01   ; qtot -4.077
  1967         HC   1212    ARG    HG1   1967     0.0285      1.008   ; qtot -4.049
  1968         HC   1212    ARG    HG2   1968     0.0285      1.008   ; qtot -4.02
  1969         CT   1212    ARG     CD   1969     0.0486      12.01   ; qtot -3.972
  1970         H1   1212    ARG    HD1   1970     0.0687      1.008   ; qtot -3.903
  1971         H1   1212    ARG    HD2   1971     0.0687      1.008   ; qtot -3.834
  1972         N2   1212    ARG     NE   1972    -0.5295      14.01   ; qtot -4.364
  1973          H   1212    ARG     HE   1973     0.3456      1.008   ; qtot -4.018
  1974         CA   1212    ARG     CZ   1974     0.8076      12.01   ; qtot -3.21
  1975         N2   1212    ARG    NH1   1975    -0.8627      14.01   ; qtot -4.073
  1976          H   1212    ARG   HH11   1976     0.4478      1.008   ; qtot -3.625
  1977          H   1212    ARG   HH12   1977     0.4478      1.008   ; qtot -3.178
  1978         N2   1212    ARG    NH2   1978    -0.8627      14.01   ; qtot -4.04
  1979          H   1212    ARG   HH21   1979     0.4478      1.008   ; qtot -3.592
  1980          H   1212    ARG   HH22   1980     0.4478      1.008   ; qtot -3.145
  1981          C   1212    ARG      C   1981     0.7341      12.01   ; qtot -2.411
  1982          O   1212    ARG      O   1982    -0.5894         16   ; qtot -3
; residue 1213 PRO rtp PRO  q  0.0
  1983          N   1213    PRO      N   1983    -0.2548      14.01   ; qtot -3.255
  1984         CT   1213    PRO     CD   1984     0.0192      12.01   ; qtot -3.236
  1985         H1   1213    PRO    HD1   1985     0.0391      1.008   ; qtot -3.196
  1986         H1   1213    PRO    HD2   1986     0.0391      1.008   ; qtot -3.157
  1987         CT   1213    PRO     CG   1987     0.0189      12.01   ; qtot -3.138
  1988         HC   1213    PRO    HG1   1988     0.0213      1.008   ; qtot -3.117
  1989         HC   1213    PRO    HG2   1989     0.0213      1.008   ; qtot -3.096
  1990         CT   1213    PRO     CB   1990     -0.007      12.01   ; qtot -3.103
  1991         HC   1213    PRO    HB1   1991     0.0253      1.008   ; qtot -3.078
  1992         HC   1213    PRO    HB2   1992     0.0253      1.008   ; qtot -3.052
  1993         CT   1213    PRO     CA   1993    -0.0266      12.01   ; qtot -3.079
  1994         H1   1213    PRO     HA   1994     0.0641      1.008   ; qtot -3.015
  1995          C   1213    PRO      C   1995     0.5896      12.01   ; qtot -2.425
  1996          O   1213    PRO      O   1996    -0.5748         16   ; qtot -3
; residue 1214 ARG rtp ARG  q +1.0
  1997          N   1214    ARG      N   1997    -0.3479      14.01   ; qtot -3.348
  1998          H   1214    ARG      H   1998     0.2747      1.008   ; qtot -3.073
  1999         CT   1214    ARG     CA   1999    -0.2637      12.01   ; qtot -3.337
  2000         H1   1214    ARG     HA   2000      0.156      1.008   ; qtot -3.181
  2001         CT   1214    ARG     CB   2001    -0.0007      12.01   ; qtot -3.182
  2002         HC   1214    ARG    HB1   2002     0.0327      1.008   ; qtot -3.149
  2003         HC   1214    ARG    HB2   2003     0.0327      1.008   ; qtot -3.116
  2004         CT   1214    ARG     CG   2004      0.039      12.01   ; qtot -3.077
  2005         HC   1214    ARG    HG1   2005     0.0285      1.008   ; qtot -3.049
  2006         HC   1214    ARG    HG2   2006     0.0285      1.008   ; qtot -3.02
  2007         CT   1214    ARG     CD   2007     0.0486      12.01   ; qtot -2.972
  2008         H1   1214    ARG    HD1   2008     0.0687      1.008   ; qtot -2.903
  2009         H1   1214    ARG    HD2   2009     0.0687      1.008   ; qtot -2.834
  2010         N2   1214    ARG     NE   2010    -0.5295      14.01   ; qtot -3.364
  2011          H   1214    ARG     HE   2011     0.3456      1.008   ; qtot -3.018
  2012         CA   1214    ARG     CZ   2012     0.8076      12.01   ; qtot -2.21
  2013         N2   1214    ARG    NH1   2013    -0.8627      14.01   ; qtot -3.073
  2014          H   1214    ARG   HH11   2014     0.4478      1.008   ; qtot -2.625
  2015          H   1214    ARG   HH12   2015     0.4478      1.008   ; qtot -2.178
  2016         N2   1214    ARG    NH2   2016    -0.8627      14.01   ; qtot -3.04
  2017          H   1214    ARG   HH21   2017     0.4478      1.008   ; qtot -2.592
  2018          H   1214    ARG   HH22   2018     0.4478      1.008   ; qtot -2.145
  2019          C   1214    ARG      C   2019     0.7341      12.01   ; qtot -1.411
  2020          O   1214    ARG      O   2020    -0.5894         16   ; qtot -2
; residue 1215 PRO rtp PRO  q  0.0
  2021          N   1215    PRO      N   2021    -0.2548      14.01   ; qtot -2.255
  2022         CT   1215    PRO     CD   2022     0.0192      12.01   ; qtot -2.236
  2023         H1   1215    PRO    HD1   2023     0.0391      1.008   ; qtot -2.196
  2024         H1   1215    PRO    HD2   2024     0.0391      1.008   ; qtot -2.157
  2025         CT   1215    PRO     CG   2025     0.0189      12.01   ; qtot -2.138
  2026         HC   1215    PRO    HG1   2026     0.0213      1.008   ; qtot -2.117
  2027         HC   1215    PRO    HG2   2027     0.0213      1.008   ; qtot -2.096
  2028         CT   1215    PRO     CB   2028     -0.007      12.01   ; qtot -2.103
  2029         HC   1215    PRO    HB1   2029     0.0253      1.008   ; qtot -2.078
  2030         HC   1215    PRO    HB2   2030     0.0253      1.008   ; qtot -2.052
  2031         CT   1215    PRO     CA   2031    -0.0266      12.01   ; qtot -2.079
  2032         H1   1215    PRO     HA   2032     0.0641      1.008   ; qtot -2.015
  2033          C   1215    PRO      C   2033     0.5896      12.01   ; qtot -1.425
  2034          O   1215    PRO      O   2034    -0.5748         16   ; qtot -2
; residue 1216 SER rtp SER  q  0.0
  2035          N   1216    SER      N   2035    -0.4157      14.01   ; qtot -2.416
  2036          H   1216    SER      H   2036     0.2719      1.008   ; qtot -2.144
  2037         CT   1216    SER     CA   2037    -0.0249      12.01   ; qtot -2.169
  2038         H1   1216    SER     HA   2038     0.0843      1.008   ; qtot -2.084
  2039         CT   1216    SER     CB   2039     0.2117      12.01   ; qtot -1.873
  2040         H1   1216    SER    HB1   2040     0.0352      1.008   ; qtot -1.837
  2041         H1   1216    SER    HB2   2041     0.0352      1.008   ; qtot -1.802
  2042         OH   1216    SER     OG   2042    -0.6546         16   ; qtot -2.457
  2043         HO   1216    SER     HG   2043     0.4275      1.008   ; qtot -2.029
  2044          C   1216    SER      C   2044     0.5973      12.01   ; qtot -1.432
  2045          O   1216    SER      O   2045    -0.5679         16   ; qtot -2
; residue 1217 GLN rtp GLN  q  0.0
  2046          N   1217    GLN      N   2046    -0.4157      14.01   ; qtot -2.416
  2047          H   1217    GLN      H   2047     0.2719      1.008   ; qtot -2.144
  2048         CT   1217    GLN     CA   2048    -0.0031      12.01   ; qtot -2.147
  2049         H1   1217    GLN     HA   2049      0.085      1.008   ; qtot -2.062
  2050         CT   1217    GLN     CB   2050    -0.0036      12.01   ; qtot -2.065
  2051         HC   1217    GLN    HB1   2051     0.0171      1.008   ; qtot -2.048
  2052         HC   1217    GLN    HB2   2052     0.0171      1.008   ; qtot -2.031
  2053         CT   1217    GLN     CG   2053    -0.0645      12.01   ; qtot -2.096
  2054         HC   1217    GLN    HG1   2054     0.0352      1.008   ; qtot -2.061
  2055         HC   1217    GLN    HG2   2055     0.0352      1.008   ; qtot -2.025
  2056          C   1217    GLN     CD   2056     0.6951      12.01   ; qtot -1.33
  2057          O   1217    GLN    OE1   2057    -0.6086         16   ; qtot -1.939
  2058          N   1217    GLN    NE2   2058    -0.9407      14.01   ; qtot -2.88
  2059          H   1217    GLN   HE21   2059     0.4251      1.008   ; qtot -2.454
  2060          H   1217    GLN   HE22   2060     0.4251      1.008   ; qtot -2.029
  2061          C   1217    GLN      C   2061     0.5973      12.01   ; qtot -1.432
  2062          O   1217    GLN      O   2062    -0.5679         16   ; qtot -2
; residue 1218 PRO rtp PRO  q  0.0
  2063          N   1218    PRO      N   2063    -0.2548      14.01   ; qtot -2.255
  2064         CT   1218    PRO     CD   2064     0.0192      12.01   ; qtot -2.236
  2065         H1   1218    PRO    HD1   2065     0.0391      1.008   ; qtot -2.196
  2066         H1   1218    PRO    HD2   2066     0.0391      1.008   ; qtot -2.157
  2067         CT   1218    PRO     CG   2067     0.0189      12.01   ; qtot -2.138
  2068         HC   1218    PRO    HG1   2068     0.0213      1.008   ; qtot -2.117
  2069         HC   1218    PRO    HG2   2069     0.0213      1.008   ; qtot -2.096
  2070         CT   1218    PRO     CB   2070     -0.007      12.01   ; qtot -2.103
  2071         HC   1218    PRO    HB1   2071     0.0253      1.008   ; qtot -2.078
  2072         HC   1218    PRO    HB2   2072     0.0253      1.008   ; qtot -2.052
  2073         CT   1218    PRO     CA   2073    -0.0266      12.01   ; qtot -2.079
  2074         H1   1218    PRO     HA   2074     0.0641      1.008   ; qtot -2.015
  2075          C   1218    PRO      C   2075     0.5896      12.01   ; qtot -1.425
  2076          O   1218    PRO      O   2076    -0.5748         16   ; qtot -2
; residue 1219 SER rtp SER  q  0.0
  2077          N   1219    SER      N   2077    -0.4157      14.01   ; qtot -2.416
  2078          H   1219    SER      H   2078     0.2719      1.008   ; qtot -2.144
  2079         CT   1219    SER     CA   2079    -0.0249      12.01   ; qtot -2.169
  2080         H1   1219    SER     HA   2080     0.0843      1.008   ; qtot -2.084
  2081         CT   1219    SER     CB   2081     0.2117      12.01   ; qtot -1.873
  2082         H1   1219    SER    HB1   2082     0.0352      1.008   ; qtot -1.837
  2083         H1   1219    SER    HB2   2083     0.0352      1.008   ; qtot -1.802
  2084         OH   1219    SER     OG   2084    -0.6546         16   ; qtot -2.457
  2085         HO   1219    SER     HG   2085     0.4275      1.008   ; qtot -2.029
  2086          C   1219    SER      C   2086     0.5973      12.01   ; qtot -1.432
  2087          O   1219    SER      O   2087    -0.5679         16   ; qtot -2
; residue 1220 SER rtp SER  q  0.0
  2088          N   1220    SER      N   2088    -0.4157      14.01   ; qtot -2.416
  2089          H   1220    SER      H   2089     0.2719      1.008   ; qtot -2.144
  2090         CT   1220    SER     CA   2090    -0.0249      12.01   ; qtot -2.169
  2091         H1   1220    SER     HA   2091     0.0843      1.008   ; qtot -2.084
  2092         CT   1220    SER     CB   2092     0.2117      12.01   ; qtot -1.873
  2093         H1   1220    SER    HB1   2093     0.0352      1.008   ; qtot -1.837
  2094         H1   1220    SER    HB2   2094     0.0352      1.008   ; qtot -1.802
  2095         OH   1220    SER     OG   2095    -0.6546         16   ; qtot -2.457
  2096         HO   1220    SER     HG   2096     0.4275      1.008   ; qtot -2.029
  2097          C   1220    SER      C   2097     0.5973      12.01   ; qtot -1.432
  2098          O   1220    SER      O   2098    -0.5679         16   ; qtot -2
; residue 1221 LEU rtp LEU  q  0.0
  2099          N   1221    LEU      N   2099    -0.4157      14.01   ; qtot -2.416
  2100          H   1221    LEU      H   2100     0.2719      1.008   ; qtot -2.144
  2101         CT   1221    LEU     CA   2101    -0.0518      12.01   ; qtot -2.196
  2102         H1   1221    LEU     HA   2102     0.0922      1.008   ; qtot -2.103
  2103         CT   1221    LEU     CB   2103    -0.1102      12.01   ; qtot -2.214
  2104         HC   1221    LEU    HB1   2104     0.0457      1.008   ; qtot -2.168
  2105         HC   1221    LEU    HB2   2105     0.0457      1.008   ; qtot -2.122
  2106         CT   1221    LEU     CG   2106     0.3531      12.01   ; qtot -1.769
  2107         HC   1221    LEU     HG   2107    -0.0361      1.008   ; qtot -1.805
  2108         CT   1221    LEU    CD1   2108    -0.4121      12.01   ; qtot -2.217
  2109         HC   1221    LEU   HD11   2109        0.1      1.008   ; qtot -2.117
  2110         HC   1221    LEU   HD12   2110        0.1      1.008   ; qtot -2.017
  2111         HC   1221    LEU   HD13   2111        0.1      1.008   ; qtot -1.917
  2112         CT   1221    LEU    CD2   2112    -0.4121      12.01   ; qtot -2.329
  2113         HC   1221    LEU   HD21   2113        0.1      1.008   ; qtot -2.229
  2114         HC   1221    LEU   HD22   2114        0.1      1.008   ; qtot -2.129
  2115         HC   1221    LEU   HD23   2115        0.1      1.008   ; qtot -2.029
  2116          C   1221    LEU      C   2116     0.5973      12.01   ; qtot -1.432
  2117          O   1221    LEU      O   2117    -0.5679         16   ; qtot -2
; residue 1222 ALA rtp ALA  q  0.0
  2118          N   1222    ALA      N   2118    -0.4157      14.01   ; qtot -2.416
  2119          H   1222    ALA      H   2119     0.2719      1.008   ; qtot -2.144
  2120         CT   1222    ALA     CA   2120     0.0337      12.01   ; qtot -2.11
  2121         H1   1222    ALA     HA   2121     0.0823      1.008   ; qtot -2.028
  2122         CT   1222    ALA     CB   2122    -0.1825      12.01   ; qtot -2.21
  2123         HC   1222    ALA    HB1   2123     0.0603      1.008   ; qtot -2.15
  2124         HC   1222    ALA    HB2   2124     0.0603      1.008   ; qtot -2.09
  2125         HC   1222    ALA    HB3   2125     0.0603      1.008   ; qtot -2.029
  2126          C   1222    ALA      C   2126     0.5973      12.01   ; qtot -1.432
  2127          O   1222    ALA      O   2127    -0.5679         16   ; qtot -2
; residue 1223 MET rtp MET  q  0.0
  2128          N   1223    MET      N   2128    -0.4157      14.01   ; qtot -2.416
  2129          H   1223    MET      H   2129     0.2719      1.008   ; qtot -2.144
  2130         CT   1223    MET     CA   2130    -0.0237      12.01   ; qtot -2.167
  2131         H1   1223    MET     HA   2131      0.088      1.008   ; qtot -2.079
  2132         CT   1223    MET     CB   2132     0.0342      12.01   ; qtot -2.045
  2133         HC   1223    MET    HB1   2133     0.0241      1.008   ; qtot -2.021
  2134         HC   1223    MET    HB2   2134     0.0241      1.008   ; qtot -1.997
  2135         CT   1223    MET     CG   2135     0.0018      12.01   ; qtot -1.995
  2136         H1   1223    MET    HG1   2136      0.044      1.008   ; qtot -1.951
  2137         H1   1223    MET    HG2   2137      0.044      1.008   ; qtot -1.907
  2138          S   1223    MET     SD   2138    -0.2737      32.06   ; qtot -2.181
  2139         CT   1223    MET     CE   2139    -0.0536      12.01   ; qtot -2.235
  2140         H1   1223    MET    HE1   2140     0.0684      1.008   ; qtot -2.166
  2141         H1   1223    MET    HE2   2141     0.0684      1.008   ; qtot -2.098
  2142         H1   1223    MET    HE3   2142     0.0684      1.008   ; qtot -2.029
  2143          C   1223    MET      C   2143     0.5973      12.01   ; qtot -1.432
  2144          O   1223    MET      O   2144    -0.5679         16   ; qtot -2
; residue 1224 LEU rtp LEU  q  0.0
  2145          N   1224    LEU      N   2145    -0.4157      14.01   ; qtot -2.416
  2146          H   1224    LEU      H   2146     0.2719      1.008   ; qtot -2.144
  2147         CT   1224    LEU     CA   2147    -0.0518      12.01   ; qtot -2.196
  2148         H1   1224    LEU     HA   2148     0.0922      1.008   ; qtot -2.103
  2149         CT   1224    LEU     CB   2149    -0.1102      12.01   ; qtot -2.214
  2150         HC   1224    LEU    HB1   2150     0.0457      1.008   ; qtot -2.168
  2151         HC   1224    LEU    HB2   2151     0.0457      1.008   ; qtot -2.122
  2152         CT   1224    LEU     CG   2152     0.3531      12.01   ; qtot -1.769
  2153         HC   1224    LEU     HG   2153    -0.0361      1.008   ; qtot -1.805
  2154         CT   1224    LEU    CD1   2154    -0.4121      12.01   ; qtot -2.217
  2155         HC   1224    LEU   HD11   2155        0.1      1.008   ; qtot -2.117
  2156         HC   1224    LEU   HD12   2156        0.1      1.008   ; qtot -2.017
  2157         HC   1224    LEU   HD13   2157        0.1      1.008   ; qtot -1.917
  2158         CT   1224    LEU    CD2   2158    -0.4121      12.01   ; qtot -2.329
  2159         HC   1224    LEU   HD21   2159        0.1      1.008   ; qtot -2.229
  2160         HC   1224    LEU   HD22   2160        0.1      1.008   ; qtot -2.129
  2161         HC   1224    LEU   HD23   2161        0.1      1.008   ; qtot -2.029
  2162          C   1224    LEU      C   2162     0.5973      12.01   ; qtot -1.432
  2163          O   1224    LEU      O   2163    -0.5679         16   ; qtot -2
; residue 1225 ASP rtp ASP  q -1.0
  2164          N   1225    ASP      N   2164    -0.5163      14.01   ; qtot -2.516
  2165          H   1225    ASP      H   2165     0.2936      1.008   ; qtot -2.223
  2166         CT   1225    ASP     CA   2166     0.0381      12.01   ; qtot -2.185
  2167         H1   1225    ASP     HA   2167      0.088      1.008   ; qtot -2.097
  2168         CT   1225    ASP     CB   2168    -0.0303      12.01   ; qtot -2.127
  2169         HC   1225    ASP    HB1   2169    -0.0122      1.008   ; qtot -2.139
  2170         HC   1225    ASP    HB2   2170    -0.0122      1.008   ; qtot -2.151
  2171          C   1225    ASP     CG   2171     0.7994      12.01   ; qtot -1.352
  2172         O2   1225    ASP    OD1   2172    -0.8014         16   ; qtot -2.153
  2173         O2   1225    ASP    OD2   2173    -0.8014         16   ; qtot -2.955
  2174          C   1225    ASP      C   2174     0.5366      12.01   ; qtot -2.418
  2175          O   1225    ASP      O   2175    -0.5819         16   ; qtot -3
; residue 1226 LEU rtp LEU  q  0.0
  2176          N   1226    LEU      N   2176    -0.4157      14.01   ; qtot -3.416
  2177          H   1226    LEU      H   2177     0.2719      1.008   ; qtot -3.144
  2178         CT   1226    LEU     CA   2178    -0.0518      12.01   ; qtot -3.196
  2179         H1   1226    LEU     HA   2179     0.0922      1.008   ; qtot -3.103
  2180         CT   1226    LEU     CB   2180    -0.1102      12.01   ; qtot -3.214
  2181         HC   1226    LEU    HB1   2181     0.0457      1.008   ; qtot -3.168
  2182         HC   1226    LEU    HB2   2182     0.0457      1.008   ; qtot -3.122
  2183         CT   1226    LEU     CG   2183     0.3531      12.01   ; qtot -2.769
  2184         HC   1226    LEU     HG   2184    -0.0361      1.008   ; qtot -2.805
  2185         CT   1226    LEU    CD1   2185    -0.4121      12.01   ; qtot -3.217
  2186         HC   1226    LEU   HD11   2186        0.1      1.008   ; qtot -3.117
  2187         HC   1226    LEU   HD12   2187        0.1      1.008   ; qtot -3.017
  2188         HC   1226    LEU   HD13   2188        0.1      1.008   ; qtot -2.917
  2189         CT   1226    LEU    CD2   2189    -0.4121      12.01   ; qtot -3.329
  2190         HC   1226    LEU   HD21   2190        0.1      1.008   ; qtot -3.229
  2191         HC   1226    LEU   HD22   2191        0.1      1.008   ; qtot -3.129
  2192         HC   1226    LEU   HD23   2192        0.1      1.008   ; qtot -3.029
  2193          C   1226    LEU      C   2193     0.5973      12.01   ; qtot -2.432
  2194          O   1226    LEU      O   2194    -0.5679         16   ; qtot -3
; residue 1227 LEU rtp LEU  q  0.0
  2195          N   1227    LEU      N   2195    -0.4157      14.01   ; qtot -3.416
  2196          H   1227    LEU      H   2196     0.2719      1.008   ; qtot -3.144
  2197         CT   1227    LEU     CA   2197    -0.0518      12.01   ; qtot -3.196
  2198         H1   1227    LEU     HA   2198     0.0922      1.008   ; qtot -3.103
  2199         CT   1227    LEU     CB   2199    -0.1102      12.01   ; qtot -3.214
  2200         HC   1227    LEU    HB1   2200     0.0457      1.008   ; qtot -3.168
  2201         HC   1227    LEU    HB2   2201     0.0457      1.008   ; qtot -3.122
  2202         CT   1227    LEU     CG   2202     0.3531      12.01   ; qtot -2.769
  2203         HC   1227    LEU     HG   2203    -0.0361      1.008   ; qtot -2.805
  2204         CT   1227    LEU    CD1   2204    -0.4121      12.01   ; qtot -3.217
  2205         HC   1227    LEU   HD11   2205        0.1      1.008   ; qtot -3.117
  2206         HC   1227    LEU   HD12   2206        0.1      1.008   ; qtot -3.017
  2207         HC   1227    LEU   HD13   2207        0.1      1.008   ; qtot -2.917
  2208         CT   1227    LEU    CD2   2208    -0.4121      12.01   ; qtot -3.329
  2209         HC   1227    LEU   HD21   2209        0.1      1.008   ; qtot -3.229
  2210         HC   1227    LEU   HD22   2210        0.1      1.008   ; qtot -3.129
  2211         HC   1227    LEU   HD23   2211        0.1      1.008   ; qtot -3.029
  2212          C   1227    LEU      C   2212     0.5973      12.01   ; qtot -2.432
  2213          O   1227    LEU      O   2213    -0.5679         16   ; qtot -3
; residue 1228 HIS rtp HIE  q  0.0
  2214          N   1228    HIS      N   2214    -0.4157      14.01   ; qtot -3.416
  2215          H   1228    HIS      H   2215     0.2719      1.008   ; qtot -3.144
  2216         CT   1228    HIS     CA   2216    -0.0581      12.01   ; qtot -3.202
  2217         H1   1228    HIS     HA   2217      0.136      1.008   ; qtot -3.066
  2218         CT   1228    HIS     CB   2218    -0.0074      12.01   ; qtot -3.073
  2219         HC   1228    HIS    HB1   2219     0.0367      1.008   ; qtot -3.037
  2220         HC   1228    HIS    HB2   2220     0.0367      1.008   ; qtot -3
  2221         CC   1228    HIS     CG   2221     0.1868      12.01   ; qtot -2.813
  2222         NB   1228    HIS    ND1   2222    -0.5432      14.01   ; qtot -3.356
  2223         CR   1228    HIS    CE1   2223     0.1635      12.01   ; qtot -3.193
  2224         H5   1228    HIS    HE1   2224     0.1435      1.008   ; qtot -3.049
  2225         NA   1228    HIS    NE2   2225    -0.2795      14.01   ; qtot -3.329
  2226          H   1228    HIS    HE2   2226     0.3339      1.008   ; qtot -2.995
  2227         CW   1228    HIS    CD2   2227    -0.2207      12.01   ; qtot -3.216
  2228         H4   1228    HIS    HD2   2228     0.1862      1.008   ; qtot -3.029
  2229          C   1228    HIS      C   2229     0.5973      12.01   ; qtot -2.432
  2230          O   1228    HIS      O   2230    -0.5679         16   ; qtot -3
; residue 1229 VAL rtp VAL  q  0.0
  2231          N   1229    VAL      N   2231    -0.4157      14.01   ; qtot -3.416
  2232          H   1229    VAL      H   2232     0.2719      1.008   ; qtot -3.144
  2233         CT   1229    VAL     CA   2233    -0.0875      12.01   ; qtot -3.231
  2234         H1   1229    VAL     HA   2234     0.0969      1.008   ; qtot -3.134
  2235         CT   1229    VAL     CB   2235     0.2985      12.01   ; qtot -2.836
  2236         HC   1229    VAL     HB   2236    -0.0297      1.008   ; qtot -2.866
  2237         CT   1229    VAL    CG1   2237    -0.3192      12.01   ; qtot -3.185
  2238         HC   1229    VAL   HG11   2238     0.0791      1.008   ; qtot -3.106
  2239         HC   1229    VAL   HG12   2239     0.0791      1.008   ; qtot -3.027
  2240         HC   1229    VAL   HG13   2240     0.0791      1.008   ; qtot -2.947
  2241         CT   1229    VAL    CG2   2241    -0.3192      12.01   ; qtot -3.267
  2242         HC   1229    VAL   HG21   2242     0.0791      1.008   ; qtot -3.188
  2243         HC   1229    VAL   HG22   2243     0.0791      1.008   ; qtot -3.108
  2244         HC   1229    VAL   HG23   2244     0.0791      1.008   ; qtot -3.029
  2245          C   1229    VAL      C   2245     0.5973      12.01   ; qtot -2.432
  2246          O   1229    VAL      O   2246    -0.5679         16   ; qtot -3
; residue 1230 ALA rtp ALA  q  0.0
  2247          N   1230    ALA      N   2247    -0.4157      14.01   ; qtot -3.416
  2248          H   1230    ALA      H   2248     0.2719      1.008   ; qtot -3.144
  2249         CT   1230    ALA     CA   2249     0.0337      12.01   ; qtot -3.11
  2250         H1   1230    ALA     HA   2250     0.0823      1.008   ; qtot -3.028
  2251         CT   1230    ALA     CB   2251    -0.1825      12.01   ; qtot -3.21
  2252         HC   1230    ALA    HB1   2252     0.0603      1.008   ; qtot -3.15
  2253         HC   1230    ALA    HB2   2253     0.0603      1.008   ; qtot -3.09
  2254         HC   1230    ALA    HB3   2254     0.0603      1.008   ; qtot -3.029
  2255          C   1230    ALA      C   2255     0.5973      12.01   ; qtot -2.432
  2256          O   1230    ALA      O   2256    -0.5679         16   ; qtot -3
; residue 1231 ARG rtp ARG  q +1.0
  2257          N   1231    ARG      N   2257    -0.3479      14.01   ; qtot -3.348
  2258          H   1231    ARG      H   2258     0.2747      1.008   ; qtot -3.073
  2259         CT   1231    ARG     CA   2259    -0.2637      12.01   ; qtot -3.337
  2260         H1   1231    ARG     HA   2260      0.156      1.008   ; qtot -3.181
  2261         CT   1231    ARG     CB   2261    -0.0007      12.01   ; qtot -3.182
  2262         HC   1231    ARG    HB1   2262     0.0327      1.008   ; qtot -3.149
  2263         HC   1231    ARG    HB2   2263     0.0327      1.008   ; qtot -3.116
  2264         CT   1231    ARG     CG   2264      0.039      12.01   ; qtot -3.077
  2265         HC   1231    ARG    HG1   2265     0.0285      1.008   ; qtot -3.049
  2266         HC   1231    ARG    HG2   2266     0.0285      1.008   ; qtot -3.02
  2267         CT   1231    ARG     CD   2267     0.0486      12.01   ; qtot -2.972
  2268         H1   1231    ARG    HD1   2268     0.0687      1.008   ; qtot -2.903
  2269         H1   1231    ARG    HD2   2269     0.0687      1.008   ; qtot -2.834
  2270         N2   1231    ARG     NE   2270    -0.5295      14.01   ; qtot -3.364
  2271          H   1231    ARG     HE   2271     0.3456      1.008   ; qtot -3.018
  2272         CA   1231    ARG     CZ   2272     0.8076      12.01   ; qtot -2.21
  2273         N2   1231    ARG    NH1   2273    -0.8627      14.01   ; qtot -3.073
  2274          H   1231    ARG   HH11   2274     0.4478      1.008   ; qtot -2.625
  2275          H   1231    ARG   HH12   2275     0.4478      1.008   ; qtot -2.178
  2276         N2   1231    ARG    NH2   2276    -0.8627      14.01   ; qtot -3.04
  2277          H   1231    ARG   HH21   2277     0.4478      1.008   ; qtot -2.592
  2278          H   1231    ARG   HH22   2278     0.4478      1.008   ; qtot -2.145
  2279          C   1231    ARG      C   2279     0.7341      12.01   ; qtot -1.411
  2280          O   1231    ARG      O   2280    -0.5894         16   ; qtot -2
; residue 1232 ASP rtp ASP  q -1.0
  2281          N   1232    ASP      N   2281    -0.5163      14.01   ; qtot -2.516
  2282          H   1232    ASP      H   2282     0.2936      1.008   ; qtot -2.223
  2283         CT   1232    ASP     CA   2283     0.0381      12.01   ; qtot -2.185
  2284         H1   1232    ASP     HA   2284      0.088      1.008   ; qtot -2.097
  2285         CT   1232    ASP     CB   2285    -0.0303      12.01   ; qtot -2.127
  2286         HC   1232    ASP    HB1   2286    -0.0122      1.008   ; qtot -2.139
  2287         HC   1232    ASP    HB2   2287    -0.0122      1.008   ; qtot -2.151
  2288          C   1232    ASP     CG   2288     0.7994      12.01   ; qtot -1.352
  2289         O2   1232    ASP    OD1   2289    -0.8014         16   ; qtot -2.153
  2290         O2   1232    ASP    OD2   2290    -0.8014         16   ; qtot -2.955
  2291          C   1232    ASP      C   2291     0.5366      12.01   ; qtot -2.418
  2292          O   1232    ASP      O   2292    -0.5819         16   ; qtot -3
; residue 1233 ILE rtp ILE  q  0.0
  2293          N   1233    ILE      N   2293    -0.4157      14.01   ; qtot -3.416
  2294          H   1233    ILE      H   2294     0.2719      1.008   ; qtot -3.144
  2295         CT   1233    ILE     CA   2295    -0.0597      12.01   ; qtot -3.203
  2296         H1   1233    ILE     HA   2296     0.0869      1.008   ; qtot -3.117
  2297         CT   1233    ILE     CB   2297     0.1303      12.01   ; qtot -2.986
  2298         HC   1233    ILE     HB   2298     0.0187      1.008   ; qtot -2.968
  2299         CT   1233    ILE    CG2   2299    -0.3204      12.01   ; qtot -3.288
  2300         HC   1233    ILE   HG21   2300     0.0882      1.008   ; qtot -3.2
  2301         HC   1233    ILE   HG22   2301     0.0882      1.008   ; qtot -3.112
  2302         HC   1233    ILE   HG23   2302     0.0882      1.008   ; qtot -3.023
  2303         CT   1233    ILE    CG1   2303     -0.043      12.01   ; qtot -3.066
  2304         HC   1233    ILE   HG11   2304     0.0236      1.008   ; qtot -3.043
  2305         HC   1233    ILE   HG12   2305     0.0236      1.008   ; qtot -3.019
  2306         CT   1233    ILE     CD   2306     -0.066      12.01   ; qtot -3.085
  2307         HC   1233    ILE    HD1   2307     0.0186      1.008   ; qtot -3.067
  2308         HC   1233    ILE    HD2   2308     0.0186      1.008   ; qtot -3.048
  2309         HC   1233    ILE    HD3   2309     0.0186      1.008   ; qtot -3.029
  2310          C   1233    ILE      C   2310     0.5973      12.01   ; qtot -2.432
  2311          O   1233    ILE      O   2311    -0.5679         16   ; qtot -3
; residue 1234 ALA rtp ALA  q  0.0
  2312          N   1234    ALA      N   2312    -0.4157      14.01   ; qtot -3.416
  2313          H   1234    ALA      H   2313     0.2719      1.008   ; qtot -3.144
  2314         CT   1234    ALA     CA   2314     0.0337      12.01   ; qtot -3.11
  2315         H1   1234    ALA     HA   2315     0.0823      1.008   ; qtot -3.028
  2316         CT   1234    ALA     CB   2316    -0.1825      12.01   ; qtot -3.21
  2317         HC   1234    ALA    HB1   2317     0.0603      1.008   ; qtot -3.15
  2318         HC   1234    ALA    HB2   2318     0.0603      1.008   ; qtot -3.09
  2319         HC   1234    ALA    HB3   2319     0.0603      1.008   ; qtot -3.029
  2320          C   1234    ALA      C   2320     0.5973      12.01   ; qtot -2.432
  2321          O   1234    ALA      O   2321    -0.5679         16   ; qtot -3
; residue 1235 CYS rtp CYS  q  0.0
  2322          N   1235    CYS      N   2322    -0.4157      14.01   ; qtot -3.416
  2323          H   1235    CYS      H   2323     0.2719      1.008   ; qtot -3.144
  2324         CT   1235    CYS     CA   2324     0.0213      12.01   ; qtot -3.122
  2325         H1   1235    CYS     HA   2325     0.1124      1.008   ; qtot -3.01
  2326         CT   1235    CYS     CB   2326    -0.1231      12.01   ; qtot -3.133
  2327         H1   1235    CYS    HB1   2327     0.1112      1.008   ; qtot -3.022
  2328         H1   1235    CYS    HB2   2328     0.1112      1.008   ; qtot -2.911
  2329         SH   1235    CYS     SG   2329    -0.3119      32.06   ; qtot -3.223
  2330         HS   1235    CYS     HG   2330     0.1933      1.008   ; qtot -3.029
  2331          C   1235    CYS      C   2331     0.5973      12.01   ; qtot -2.432
  2332          O   1235    CYS      O   2332    -0.5679         16   ; qtot -3
; residue 1236 GLY rtp GLY  q  0.0
  2333          N   1236    GLY      N   2333    -0.4157      14.01   ; qtot -3.416
  2334          H   1236    GLY      H   2334     0.2719      1.008   ; qtot -3.144
  2335         CT   1236    GLY     CA   2335    -0.0252      12.01   ; qtot -3.169
  2336         H1   1236    GLY    HA1   2336     0.0698      1.008   ; qtot -3.099
  2337         H1   1236    GLY    HA2   2337     0.0698      1.008   ; qtot -3.029
  2338          C   1236    GLY      C   2338     0.5973      12.01   ; qtot -2.432
  2339          O   1236    GLY      O   2339    -0.5679         16   ; qtot -3
; residue 1237 CYS rtp CYS  q  0.0
  2340          N   1237    CYS      N   2340    -0.4157      14.01   ; qtot -3.416
  2341          H   1237    CYS      H   2341     0.2719      1.008   ; qtot -3.144
  2342         CT   1237    CYS     CA   2342     0.0213      12.01   ; qtot -3.122
  2343         H1   1237    CYS     HA   2343     0.1124      1.008   ; qtot -3.01
  2344         CT   1237    CYS     CB   2344    -0.1231      12.01   ; qtot -3.133
  2345         H1   1237    CYS    HB1   2345     0.1112      1.008   ; qtot -3.022
  2346         H1   1237    CYS    HB2   2346     0.1112      1.008   ; qtot -2.911
  2347         SH   1237    CYS     SG   2347    -0.3119      32.06   ; qtot -3.223
  2348         HS   1237    CYS     HG   2348     0.1933      1.008   ; qtot -3.029
  2349          C   1237    CYS      C   2349     0.5973      12.01   ; qtot -2.432
  2350          O   1237    CYS      O   2350    -0.5679         16   ; qtot -3
; residue 1238 GLN rtp GLN  q  0.0
  2351          N   1238    GLN      N   2351    -0.4157      14.01   ; qtot -3.416
  2352          H   1238    GLN      H   2352     0.2719      1.008   ; qtot -3.144
  2353         CT   1238    GLN     CA   2353    -0.0031      12.01   ; qtot -3.147
  2354         H1   1238    GLN     HA   2354      0.085      1.008   ; qtot -3.062
  2355         CT   1238    GLN     CB   2355    -0.0036      12.01   ; qtot -3.065
  2356         HC   1238    GLN    HB1   2356     0.0171      1.008   ; qtot -3.048
  2357         HC   1238    GLN    HB2   2357     0.0171      1.008   ; qtot -3.031
  2358         CT   1238    GLN     CG   2358    -0.0645      12.01   ; qtot -3.096
  2359         HC   1238    GLN    HG1   2359     0.0352      1.008   ; qtot -3.061
  2360         HC   1238    GLN    HG2   2360     0.0352      1.008   ; qtot -3.025
  2361          C   1238    GLN     CD   2361     0.6951      12.01   ; qtot -2.33
  2362          O   1238    GLN    OE1   2362    -0.6086         16   ; qtot -2.939
  2363          N   1238    GLN    NE2   2363    -0.9407      14.01   ; qtot -3.88
  2364          H   1238    GLN   HE21   2364     0.4251      1.008   ; qtot -3.454
  2365          H   1238    GLN   HE22   2365     0.4251      1.008   ; qtot -3.029
  2366          C   1238    GLN      C   2366     0.5973      12.01   ; qtot -2.432
  2367          O   1238    GLN      O   2367    -0.5679         16   ; qtot -3
; residue 1239 TYR rtp TYR  q  0.0
  2368          N   1239    TYR      N   2368    -0.4157      14.01   ; qtot -3.416
  2369          H   1239    TYR      H   2369     0.2719      1.008   ; qtot -3.144
  2370         CT   1239    TYR     CA   2370    -0.0014      12.01   ; qtot -3.145
  2371         H1   1239    TYR     HA   2371     0.0876      1.008   ; qtot -3.058
  2372         CT   1239    TYR     CB   2372    -0.0152      12.01   ; qtot -3.073
  2373         HC   1239    TYR    HB1   2373     0.0295      1.008   ; qtot -3.043
  2374         HC   1239    TYR    HB2   2374     0.0295      1.008   ; qtot -3.014
  2375         CA   1239    TYR     CG   2375    -0.0011      12.01   ; qtot -3.015
  2376         CA   1239    TYR    CD1   2376    -0.1906      12.01   ; qtot -3.205
  2377         HA   1239    TYR    HD1   2377     0.1699      1.008   ; qtot -3.036
  2378         CA   1239    TYR    CE1   2378    -0.2341      12.01   ; qtot -3.27
  2379         HA   1239    TYR    HE1   2379     0.1656      1.008   ; qtot -3.104
  2380          C   1239    TYR     CZ   2380     0.3226      12.01   ; qtot -2.781
  2381         OH   1239    TYR     OH   2381    -0.5579         16   ; qtot -3.339
  2382         HO   1239    TYR     HH   2382     0.3992      1.008   ; qtot -2.94
  2383         CA   1239    TYR    CE2   2383    -0.2341      12.01   ; qtot -3.174
  2384         HA   1239    TYR    HE2   2384     0.1656      1.008   ; qtot -3.009
  2385         CA   1239    TYR    CD2   2385    -0.1906      12.01   ; qtot -3.199
  2386         HA   1239    TYR    HD2   2386     0.1699      1.008   ; qtot -3.029
  2387          C   1239    TYR      C   2387     0.5973      12.01   ; qtot -2.432
  2388          O   1239    TYR      O   2388    -0.5679         16   ; qtot -3
; residue 1240 LEU rtp LEU  q  0.0
  2389          N   1240    LEU      N   2389    -0.4157      14.01   ; qtot -3.416
  2390          H   1240    LEU      H   2390     0.2719      1.008   ; qtot -3.144
  2391         CT   1240    LEU     CA   2391    -0.0518      12.01   ; qtot -3.196
  2392         H1   1240    LEU     HA   2392     0.0922      1.008   ; qtot -3.103
  2393         CT   1240    LEU     CB   2393    -0.1102      12.01   ; qtot -3.214
  2394         HC   1240    LEU    HB1   2394     0.0457      1.008   ; qtot -3.168
  2395         HC   1240    LEU    HB2   2395     0.0457      1.008   ; qtot -3.122
  2396         CT   1240    LEU     CG   2396     0.3531      12.01   ; qtot -2.769
  2397         HC   1240    LEU     HG   2397    -0.0361      1.008   ; qtot -2.805
  2398         CT   1240    LEU    CD1   2398    -0.4121      12.01   ; qtot -3.217
  2399         HC   1240    LEU   HD11   2399        0.1      1.008   ; qtot -3.117
  2400         HC   1240    LEU   HD12   2400        0.1      1.008   ; qtot -3.017
  2401         HC   1240    LEU   HD13   2401        0.1      1.008   ; qtot -2.917
  2402         CT   1240    LEU    CD2   2402    -0.4121      12.01   ; qtot -3.329
  2403         HC   1240    LEU   HD21   2403        0.1      1.008   ; qtot -3.229
  2404         HC   1240    LEU   HD22   2404        0.1      1.008   ; qtot -3.129
  2405         HC   1240    LEU   HD23   2405        0.1      1.008   ; qtot -3.029
  2406          C   1240    LEU      C   2406     0.5973      12.01   ; qtot -2.432
  2407          O   1240    LEU      O   2407    -0.5679         16   ; qtot -3
; residue 1241 GLU rtp GLU  q -1.0
  2408          N   1241    GLU      N   2408    -0.5163      14.01   ; qtot -3.516
  2409          H   1241    GLU      H   2409     0.2936      1.008   ; qtot -3.223
  2410         CT   1241    GLU     CA   2410     0.0397      12.01   ; qtot -3.183
  2411         H1   1241    GLU     HA   2411     0.1105      1.008   ; qtot -3.072
  2412         CT   1241    GLU     CB   2412      0.056      12.01   ; qtot -3.016
  2413         HC   1241    GLU    HB1   2413    -0.0173      1.008   ; qtot -3.034
  2414         HC   1241    GLU    HB2   2414    -0.0173      1.008   ; qtot -3.051
  2415         CT   1241    GLU     CG   2415     0.0136      12.01   ; qtot -3.037
  2416         HC   1241    GLU    HG1   2416    -0.0425      1.008   ; qtot -3.08
  2417         HC   1241    GLU    HG2   2417    -0.0425      1.008   ; qtot -3.122
  2418          C   1241    GLU     CD   2418     0.8054      12.01   ; qtot -2.317
  2419         O2   1241    GLU    OE1   2419    -0.8188         16   ; qtot -3.136
  2420         O2   1241    GLU    OE2   2420    -0.8188         16   ; qtot -3.955
  2421          C   1241    GLU      C   2421     0.5366      12.01   ; qtot -3.418
  2422          O   1241    GLU      O   2422    -0.5819         16   ; qtot -4
; residue 1242 GLU rtp GLU  q -1.0
  2423          N   1242    GLU      N   2423    -0.5163      14.01   ; qtot -4.516
  2424          H   1242    GLU      H   2424     0.2936      1.008   ; qtot -4.223
  2425         CT   1242    GLU     CA   2425     0.0397      12.01   ; qtot -4.183
  2426         H1   1242    GLU     HA   2426     0.1105      1.008   ; qtot -4.072
  2427         CT   1242    GLU     CB   2427      0.056      12.01   ; qtot -4.016
  2428         HC   1242    GLU    HB1   2428    -0.0173      1.008   ; qtot -4.034
  2429         HC   1242    GLU    HB2   2429    -0.0173      1.008   ; qtot -4.051
  2430         CT   1242    GLU     CG   2430     0.0136      12.01   ; qtot -4.037
  2431         HC   1242    GLU    HG1   2431    -0.0425      1.008   ; qtot -4.08
  2432         HC   1242    GLU    HG2   2432    -0.0425      1.008   ; qtot -4.122
  2433          C   1242    GLU     CD   2433     0.8054      12.01   ; qtot -3.317
  2434         O2   1242    GLU    OE1   2434    -0.8188         16   ; qtot -4.136
  2435         O2   1242    GLU    OE2   2435    -0.8188         16   ; qtot -4.955
  2436          C   1242    GLU      C   2436     0.5366      12.01   ; qtot -4.418
  2437          O   1242    GLU      O   2437    -0.5819         16   ; qtot -5
; residue 1243 ASN rtp ASN  q  0.0
  2438          N   1243    ASN      N   2438    -0.4157      14.01   ; qtot -5.416
  2439          H   1243    ASN      H   2439     0.2719      1.008   ; qtot -5.144
  2440         CT   1243    ASN     CA   2440     0.0143      12.01   ; qtot -5.129
  2441         H1   1243    ASN     HA   2441     0.1048      1.008   ; qtot -5.025
  2442         CT   1243    ASN     CB   2442    -0.2041      12.01   ; qtot -5.229
  2443         HC   1243    ASN    HB1   2443     0.0797      1.008   ; qtot -5.149
  2444         HC   1243    ASN    HB2   2444     0.0797      1.008   ; qtot -5.069
  2445          C   1243    ASN     CG   2445      0.713      12.01   ; qtot -4.356
  2446          O   1243    ASN    OD1   2446    -0.5931         16   ; qtot -4.949
  2447          N   1243    ASN    ND2   2447    -0.9191      14.01   ; qtot -5.869
  2448          H   1243    ASN   HD21   2448     0.4196      1.008   ; qtot -5.449
  2449          H   1243    ASN   HD22   2449     0.4196      1.008   ; qtot -5.029
  2450          C   1243    ASN      C   2450     0.5973      12.01   ; qtot -4.432
  2451          O   1243    ASN      O   2451    -0.5679         16   ; qtot -5
; residue 1244 HIS rtp HIE  q  0.0
  2452          N   1244    HIS      N   2452    -0.4157      14.01   ; qtot -5.416
  2453          H   1244    HIS      H   2453     0.2719      1.008   ; qtot -5.144
  2454         CT   1244    HIS     CA   2454    -0.0581      12.01   ; qtot -5.202
  2455         H1   1244    HIS     HA   2455      0.136      1.008   ; qtot -5.066
  2456         CT   1244    HIS     CB   2456    -0.0074      12.01   ; qtot -5.073
  2457         HC   1244    HIS    HB1   2457     0.0367      1.008   ; qtot -5.037
  2458         HC   1244    HIS    HB2   2458     0.0367      1.008   ; qtot -5
  2459         CC   1244    HIS     CG   2459     0.1868      12.01   ; qtot -4.813
  2460         NB   1244    HIS    ND1   2460    -0.5432      14.01   ; qtot -5.356
  2461         CR   1244    HIS    CE1   2461     0.1635      12.01   ; qtot -5.193
  2462         H5   1244    HIS    HE1   2462     0.1435      1.008   ; qtot -5.049
  2463         NA   1244    HIS    NE2   2463    -0.2795      14.01   ; qtot -5.329
  2464          H   1244    HIS    HE2   2464     0.3339      1.008   ; qtot -4.995
  2465         CW   1244    HIS    CD2   2465    -0.2207      12.01   ; qtot -5.216
  2466         H4   1244    HIS    HD2   2466     0.1862      1.008   ; qtot -5.029
  2467          C   1244    HIS      C   2467     0.5973      12.01   ; qtot -4.432
  2468          O   1244    HIS      O   2468    -0.5679         16   ; qtot -5
; residue 1245 PHE rtp PHE  q  0.0
  2469          N   1245    PHE      N   2469    -0.4157      14.01   ; qtot -5.416
  2470          H   1245    PHE      H   2470     0.2719      1.008   ; qtot -5.144
  2471         CT   1245    PHE     CA   2471    -0.0024      12.01   ; qtot -5.146
  2472         H1   1245    PHE     HA   2472     0.0978      1.008   ; qtot -5.048
  2473         CT   1245    PHE     CB   2473    -0.0343      12.01   ; qtot -5.083
  2474         HC   1245    PHE    HB1   2474     0.0295      1.008   ; qtot -5.053
  2475         HC   1245    PHE    HB2   2475     0.0295      1.008   ; qtot -5.024
  2476         CA   1245    PHE     CG   2476     0.0118      12.01   ; qtot -5.012
  2477         CA   1245    PHE    CD1   2477    -0.1256      12.01   ; qtot -5.137
  2478         HA   1245    PHE    HD1   2478      0.133      1.008   ; qtot -5.004
  2479         CA   1245    PHE    CE1   2479    -0.1704      12.01   ; qtot -5.175
  2480         HA   1245    PHE    HE1   2480      0.143      1.008   ; qtot -5.032
  2481         CA   1245    PHE     CZ   2481    -0.1072      12.01   ; qtot -5.139
  2482         HA   1245    PHE     HZ   2482     0.1297      1.008   ; qtot -5.009
  2483         CA   1245    PHE    CE2   2483    -0.1704      12.01   ; qtot -5.18
  2484         HA   1245    PHE    HE2   2484      0.143      1.008   ; qtot -5.037
  2485         CA   1245    PHE    CD2   2485    -0.1256      12.01   ; qtot -5.162
  2486         HA   1245    PHE    HD2   2486      0.133      1.008   ; qtot -5.029
  2487          C   1245    PHE      C   2487     0.5973      12.01   ; qtot -4.432
  2488          O   1245    PHE      O   2488    -0.5679         16   ; qtot -5
; residue 1246 ILE rtp ILE  q  0.0
  2489          N   1246    ILE      N   2489    -0.4157      14.01   ; qtot -5.416
  2490          H   1246    ILE      H   2490     0.2719      1.008   ; qtot -5.144
  2491         CT   1246    ILE     CA   2491    -0.0597      12.01   ; qtot -5.203
  2492         H1   1246    ILE     HA   2492     0.0869      1.008   ; qtot -5.117
  2493         CT   1246    ILE     CB   2493     0.1303      12.01   ; qtot -4.986
  2494         HC   1246    ILE     HB   2494     0.0187      1.008   ; qtot -4.968
  2495         CT   1246    ILE    CG2   2495    -0.3204      12.01   ; qtot -5.288
  2496         HC   1246    ILE   HG21   2496     0.0882      1.008   ; qtot -5.2
  2497         HC   1246    ILE   HG22   2497     0.0882      1.008   ; qtot -5.112
  2498         HC   1246    ILE   HG23   2498     0.0882      1.008   ; qtot -5.023
  2499         CT   1246    ILE    CG1   2499     -0.043      12.01   ; qtot -5.066
  2500         HC   1246    ILE   HG11   2500     0.0236      1.008   ; qtot -5.043
  2501         HC   1246    ILE   HG12   2501     0.0236      1.008   ; qtot -5.019
  2502         CT   1246    ILE     CD   2502     -0.066      12.01   ; qtot -5.085
  2503         HC   1246    ILE    HD1   2503     0.0186      1.008   ; qtot -5.067
  2504         HC   1246    ILE    HD2   2504     0.0186      1.008   ; qtot -5.048
  2505         HC   1246    ILE    HD3   2505     0.0186      1.008   ; qtot -5.029
  2506          C   1246    ILE      C   2506     0.5973      12.01   ; qtot -4.432
  2507          O   1246    ILE      O   2507    -0.5679         16   ; qtot -5
; residue 1247 HIS rtp HIE  q  0.0
  2508          N   1247    HIS      N   2508    -0.4157      14.01   ; qtot -5.416
  2509          H   1247    HIS      H   2509     0.2719      1.008   ; qtot -5.144
  2510         CT   1247    HIS     CA   2510    -0.0581      12.01   ; qtot -5.202
  2511         H1   1247    HIS     HA   2511      0.136      1.008   ; qtot -5.066
  2512         CT   1247    HIS     CB   2512    -0.0074      12.01   ; qtot -5.073
  2513         HC   1247    HIS    HB1   2513     0.0367      1.008   ; qtot -5.037
  2514         HC   1247    HIS    HB2   2514     0.0367      1.008   ; qtot -5
  2515         CC   1247    HIS     CG   2515     0.1868      12.01   ; qtot -4.813
  2516         NB   1247    HIS    ND1   2516    -0.5432      14.01   ; qtot -5.356
  2517         CR   1247    HIS    CE1   2517     0.1635      12.01   ; qtot -5.193
  2518         H5   1247    HIS    HE1   2518     0.1435      1.008   ; qtot -5.049
  2519         NA   1247    HIS    NE2   2519    -0.2795      14.01   ; qtot -5.329
  2520          H   1247    HIS    HE2   2520     0.3339      1.008   ; qtot -4.995
  2521         CW   1247    HIS    CD2   2521    -0.2207      12.01   ; qtot -5.216
  2522         H4   1247    HIS    HD2   2522     0.1862      1.008   ; qtot -5.029
  2523          C   1247    HIS      C   2523     0.5973      12.01   ; qtot -4.432
  2524          O   1247    HIS      O   2524    -0.5679         16   ; qtot -5
; residue 1248 ARG rtp ARG  q +1.0
  2525          N   1248    ARG      N   2525    -0.3479      14.01   ; qtot -5.348
  2526          H   1248    ARG      H   2526     0.2747      1.008   ; qtot -5.073
  2527         CT   1248    ARG     CA   2527    -0.2637      12.01   ; qtot -5.337
  2528         H1   1248    ARG     HA   2528      0.156      1.008   ; qtot -5.181
  2529         CT   1248    ARG     CB   2529    -0.0007      12.01   ; qtot -5.182
  2530         HC   1248    ARG    HB1   2530     0.0327      1.008   ; qtot -5.149
  2531         HC   1248    ARG    HB2   2531     0.0327      1.008   ; qtot -5.116
  2532         CT   1248    ARG     CG   2532      0.039      12.01   ; qtot -5.077
  2533         HC   1248    ARG    HG1   2533     0.0285      1.008   ; qtot -5.049
  2534         HC   1248    ARG    HG2   2534     0.0285      1.008   ; qtot -5.02
  2535         CT   1248    ARG     CD   2535     0.0486      12.01   ; qtot -4.972
  2536         H1   1248    ARG    HD1   2536     0.0687      1.008   ; qtot -4.903
  2537         H1   1248    ARG    HD2   2537     0.0687      1.008   ; qtot -4.834
  2538         N2   1248    ARG     NE   2538    -0.5295      14.01   ; qtot -5.364
  2539          H   1248    ARG     HE   2539     0.3456      1.008   ; qtot -5.018
  2540         CA   1248    ARG     CZ   2540     0.8076      12.01   ; qtot -4.21
  2541         N2   1248    ARG    NH1   2541    -0.8627      14.01   ; qtot -5.073
  2542          H   1248    ARG   HH11   2542     0.4478      1.008   ; qtot -4.625
  2543          H   1248    ARG   HH12   2543     0.4478      1.008   ; qtot -4.178
  2544         N2   1248    ARG    NH2   2544    -0.8627      14.01   ; qtot -5.04
  2545          H   1248    ARG   HH21   2545     0.4478      1.008   ; qtot -4.592
  2546          H   1248    ARG   HH22   2546     0.4478      1.008   ; qtot -4.145
  2547          C   1248    ARG      C   2547     0.7341      12.01   ; qtot -3.411
  2548          O   1248    ARG      O   2548    -0.5894         16   ; qtot -4
; residue 1249 ASP rtp ASP  q -1.0
  2549          N   1249    ASP      N   2549    -0.5163      14.01   ; qtot -4.516
  2550          H   1249    ASP      H   2550     0.2936      1.008   ; qtot -4.223
  2551         CT   1249    ASP     CA   2551     0.0381      12.01   ; qtot -4.185
  2552         H1   1249    ASP     HA   2552      0.088      1.008   ; qtot -4.097
  2553         CT   1249    ASP     CB   2553    -0.0303      12.01   ; qtot -4.127
  2554         HC   1249    ASP    HB1   2554    -0.0122      1.008   ; qtot -4.139
  2555         HC   1249    ASP    HB2   2555    -0.0122      1.008   ; qtot -4.151
  2556          C   1249    ASP     CG   2556     0.7994      12.01   ; qtot -3.352
  2557         O2   1249    ASP    OD1   2557    -0.8014         16   ; qtot -4.153
  2558         O2   1249    ASP    OD2   2558    -0.8014         16   ; qtot -4.955
  2559          C   1249    ASP      C   2559     0.5366      12.01   ; qtot -4.418
  2560          O   1249    ASP      O   2560    -0.5819         16   ; qtot -5
; residue 1250 ILE rtp ILE  q  0.0
  2561          N   1250    ILE      N   2561    -0.4157      14.01   ; qtot -5.416
  2562          H   1250    ILE      H   2562     0.2719      1.008   ; qtot -5.144
  2563         CT   1250    ILE     CA   2563    -0.0597      12.01   ; qtot -5.203
  2564         H1   1250    ILE     HA   2564     0.0869      1.008   ; qtot -5.117
  2565         CT   1250    ILE     CB   2565     0.1303      12.01   ; qtot -4.986
  2566         HC   1250    ILE     HB   2566     0.0187      1.008   ; qtot -4.968
  2567         CT   1250    ILE    CG2   2567    -0.3204      12.01   ; qtot -5.288
  2568         HC   1250    ILE   HG21   2568     0.0882      1.008   ; qtot -5.2
  2569         HC   1250    ILE   HG22   2569     0.0882      1.008   ; qtot -5.112
  2570         HC   1250    ILE   HG23   2570     0.0882      1.008   ; qtot -5.023
  2571         CT   1250    ILE    CG1   2571     -0.043      12.01   ; qtot -5.066
  2572         HC   1250    ILE   HG11   2572     0.0236      1.008   ; qtot -5.043
  2573         HC   1250    ILE   HG12   2573     0.0236      1.008   ; qtot -5.019
  2574         CT   1250    ILE     CD   2574     -0.066      12.01   ; qtot -5.085
  2575         HC   1250    ILE    HD1   2575     0.0186      1.008   ; qtot -5.067
  2576         HC   1250    ILE    HD2   2576     0.0186      1.008   ; qtot -5.048
  2577         HC   1250    ILE    HD3   2577     0.0186      1.008   ; qtot -5.029
  2578          C   1250    ILE      C   2578     0.5973      12.01   ; qtot -4.432
  2579          O   1250    ILE      O   2579    -0.5679         16   ; qtot -5
; residue 1251 ALA rtp ALA  q  0.0
  2580          N   1251    ALA      N   2580    -0.4157      14.01   ; qtot -5.416
  2581          H   1251    ALA      H   2581     0.2719      1.008   ; qtot -5.144
  2582         CT   1251    ALA     CA   2582     0.0337      12.01   ; qtot -5.11
  2583         H1   1251    ALA     HA   2583     0.0823      1.008   ; qtot -5.028
  2584         CT   1251    ALA     CB   2584    -0.1825      12.01   ; qtot -5.21
  2585         HC   1251    ALA    HB1   2585     0.0603      1.008   ; qtot -5.15
  2586         HC   1251    ALA    HB2   2586     0.0603      1.008   ; qtot -5.09
  2587         HC   1251    ALA    HB3   2587     0.0603      1.008   ; qtot -5.029
  2588          C   1251    ALA      C   2588     0.5973      12.01   ; qtot -4.432
  2589          O   1251    ALA      O   2589    -0.5679         16   ; qtot -5
; residue 1252 ALA rtp ALA  q  0.0
  2590          N   1252    ALA      N   2590    -0.4157      14.01   ; qtot -5.416
  2591          H   1252    ALA      H   2591     0.2719      1.008   ; qtot -5.144
  2592         CT   1252    ALA     CA   2592     0.0337      12.01   ; qtot -5.11
  2593         H1   1252    ALA     HA   2593     0.0823      1.008   ; qtot -5.028
  2594         CT   1252    ALA     CB   2594    -0.1825      12.01   ; qtot -5.21
  2595         HC   1252    ALA    HB1   2595     0.0603      1.008   ; qtot -5.15
  2596         HC   1252    ALA    HB2   2596     0.0603      1.008   ; qtot -5.09
  2597         HC   1252    ALA    HB3   2597     0.0603      1.008   ; qtot -5.029
  2598          C   1252    ALA      C   2598     0.5973      12.01   ; qtot -4.432
  2599          O   1252    ALA      O   2599    -0.5679         16   ; qtot -5
; residue 1253 ARG rtp ARG  q +1.0
  2600          N   1253    ARG      N   2600    -0.3479      14.01   ; qtot -5.348
  2601          H   1253    ARG      H   2601     0.2747      1.008   ; qtot -5.073
  2602         CT   1253    ARG     CA   2602    -0.2637      12.01   ; qtot -5.337
  2603         H1   1253    ARG     HA   2603      0.156      1.008   ; qtot -5.181
  2604         CT   1253    ARG     CB   2604    -0.0007      12.01   ; qtot -5.182
  2605         HC   1253    ARG    HB1   2605     0.0327      1.008   ; qtot -5.149
  2606         HC   1253    ARG    HB2   2606     0.0327      1.008   ; qtot -5.116
  2607         CT   1253    ARG     CG   2607      0.039      12.01   ; qtot -5.077
  2608         HC   1253    ARG    HG1   2608     0.0285      1.008   ; qtot -5.049
  2609         HC   1253    ARG    HG2   2609     0.0285      1.008   ; qtot -5.02
  2610         CT   1253    ARG     CD   2610     0.0486      12.01   ; qtot -4.972
  2611         H1   1253    ARG    HD1   2611     0.0687      1.008   ; qtot -4.903
  2612         H1   1253    ARG    HD2   2612     0.0687      1.008   ; qtot -4.834
  2613         N2   1253    ARG     NE   2613    -0.5295      14.01   ; qtot -5.364
  2614          H   1253    ARG     HE   2614     0.3456      1.008   ; qtot -5.018
  2615         CA   1253    ARG     CZ   2615     0.8076      12.01   ; qtot -4.21
  2616         N2   1253    ARG    NH1   2616    -0.8627      14.01   ; qtot -5.073
  2617          H   1253    ARG   HH11   2617     0.4478      1.008   ; qtot -4.625
  2618          H   1253    ARG   HH12   2618     0.4478      1.008   ; qtot -4.178
  2619         N2   1253    ARG    NH2   2619    -0.8627      14.01   ; qtot -5.04
  2620          H   1253    ARG   HH21   2620     0.4478      1.008   ; qtot -4.592
  2621          H   1253    ARG   HH22   2621     0.4478      1.008   ; qtot -4.145
  2622          C   1253    ARG      C   2622     0.7341      12.01   ; qtot -3.411
  2623          O   1253    ARG      O   2623    -0.5894         16   ; qtot -4
; residue 1254 ASN rtp ASN  q  0.0
  2624          N   1254    ASN      N   2624    -0.4157      14.01   ; qtot -4.416
  2625          H   1254    ASN      H   2625     0.2719      1.008   ; qtot -4.144
  2626         CT   1254    ASN     CA   2626     0.0143      12.01   ; qtot -4.129
  2627         H1   1254    ASN     HA   2627     0.1048      1.008   ; qtot -4.025
  2628         CT   1254    ASN     CB   2628    -0.2041      12.01   ; qtot -4.229
  2629         HC   1254    ASN    HB1   2629     0.0797      1.008   ; qtot -4.149
  2630         HC   1254    ASN    HB2   2630     0.0797      1.008   ; qtot -4.069
  2631          C   1254    ASN     CG   2631      0.713      12.01   ; qtot -3.356
  2632          O   1254    ASN    OD1   2632    -0.5931         16   ; qtot -3.949
  2633          N   1254    ASN    ND2   2633    -0.9191      14.01   ; qtot -4.869
  2634          H   1254    ASN   HD21   2634     0.4196      1.008   ; qtot -4.449
  2635          H   1254    ASN   HD22   2635     0.4196      1.008   ; qtot -4.029
  2636          C   1254    ASN      C   2636     0.5973      12.01   ; qtot -3.432
  2637          O   1254    ASN      O   2637    -0.5679         16   ; qtot -4
; residue 1255 CYS rtp CYS  q  0.0
  2638          N   1255    CYS      N   2638    -0.4157      14.01   ; qtot -4.416
  2639          H   1255    CYS      H   2639     0.2719      1.008   ; qtot -4.144
  2640         CT   1255    CYS     CA   2640     0.0213      12.01   ; qtot -4.122
  2641         H1   1255    CYS     HA   2641     0.1124      1.008   ; qtot -4.01
  2642         CT   1255    CYS     CB   2642    -0.1231      12.01   ; qtot -4.133
  2643         H1   1255    CYS    HB1   2643     0.1112      1.008   ; qtot -4.022
  2644         H1   1255    CYS    HB2   2644     0.1112      1.008   ; qtot -3.911
  2645         SH   1255    CYS     SG   2645    -0.3119      32.06   ; qtot -4.223
  2646         HS   1255    CYS     HG   2646     0.1933      1.008   ; qtot -4.029
  2647          C   1255    CYS      C   2647     0.5973      12.01   ; qtot -3.432
  2648          O   1255    CYS      O   2648    -0.5679         16   ; qtot -4
; residue 1256 LEU rtp LEU  q  0.0
  2649          N   1256    LEU      N   2649    -0.4157      14.01   ; qtot -4.416
  2650          H   1256    LEU      H   2650     0.2719      1.008   ; qtot -4.144
  2651         CT   1256    LEU     CA   2651    -0.0518      12.01   ; qtot -4.196
  2652         H1   1256    LEU     HA   2652     0.0922      1.008   ; qtot -4.103
  2653         CT   1256    LEU     CB   2653    -0.1102      12.01   ; qtot -4.214
  2654         HC   1256    LEU    HB1   2654     0.0457      1.008   ; qtot -4.168
  2655         HC   1256    LEU    HB2   2655     0.0457      1.008   ; qtot -4.122
  2656         CT   1256    LEU     CG   2656     0.3531      12.01   ; qtot -3.769
  2657         HC   1256    LEU     HG   2657    -0.0361      1.008   ; qtot -3.805
  2658         CT   1256    LEU    CD1   2658    -0.4121      12.01   ; qtot -4.217
  2659         HC   1256    LEU   HD11   2659        0.1      1.008   ; qtot -4.117
  2660         HC   1256    LEU   HD12   2660        0.1      1.008   ; qtot -4.017
  2661         HC   1256    LEU   HD13   2661        0.1      1.008   ; qtot -3.917
  2662         CT   1256    LEU    CD2   2662    -0.4121      12.01   ; qtot -4.329
  2663         HC   1256    LEU   HD21   2663        0.1      1.008   ; qtot -4.229
  2664         HC   1256    LEU   HD22   2664        0.1      1.008   ; qtot -4.129
  2665         HC   1256    LEU   HD23   2665        0.1      1.008   ; qtot -4.029
  2666          C   1256    LEU      C   2666     0.5973      12.01   ; qtot -3.432
  2667          O   1256    LEU      O   2667    -0.5679         16   ; qtot -4
; residue 1257 LEU rtp LEU  q  0.0
  2668          N   1257    LEU      N   2668    -0.4157      14.01   ; qtot -4.416
  2669          H   1257    LEU      H   2669     0.2719      1.008   ; qtot -4.144
  2670         CT   1257    LEU     CA   2670    -0.0518      12.01   ; qtot -4.196
  2671         H1   1257    LEU     HA   2671     0.0922      1.008   ; qtot -4.103
  2672         CT   1257    LEU     CB   2672    -0.1102      12.01   ; qtot -4.214
  2673         HC   1257    LEU    HB1   2673     0.0457      1.008   ; qtot -4.168
  2674         HC   1257    LEU    HB2   2674     0.0457      1.008   ; qtot -4.122
  2675         CT   1257    LEU     CG   2675     0.3531      12.01   ; qtot -3.769
  2676         HC   1257    LEU     HG   2676    -0.0361      1.008   ; qtot -3.805
  2677         CT   1257    LEU    CD1   2677    -0.4121      12.01   ; qtot -4.217
  2678         HC   1257    LEU   HD11   2678        0.1      1.008   ; qtot -4.117
  2679         HC   1257    LEU   HD12   2679        0.1      1.008   ; qtot -4.017
  2680         HC   1257    LEU   HD13   2680        0.1      1.008   ; qtot -3.917
  2681         CT   1257    LEU    CD2   2681    -0.4121      12.01   ; qtot -4.329
  2682         HC   1257    LEU   HD21   2682        0.1      1.008   ; qtot -4.229
  2683         HC   1257    LEU   HD22   2683        0.1      1.008   ; qtot -4.129
  2684         HC   1257    LEU   HD23   2684        0.1      1.008   ; qtot -4.029
  2685          C   1257    LEU      C   2685     0.5973      12.01   ; qtot -3.432
  2686          O   1257    LEU      O   2686    -0.5679         16   ; qtot -4
; residue 1258 THR rtp THR  q  0.0
  2687          N   1258    THR      N   2687    -0.4157      14.01   ; qtot -4.416
  2688          H   1258    THR      H   2688     0.2719      1.008   ; qtot -4.144
  2689         CT   1258    THR     CA   2689    -0.0389      12.01   ; qtot -4.183
  2690         H1   1258    THR     HA   2690     0.1007      1.008   ; qtot -4.082
  2691         CT   1258    THR     CB   2691     0.3654      12.01   ; qtot -3.717
  2692         H1   1258    THR     HB   2692     0.0043      1.008   ; qtot -3.712
  2693         CT   1258    THR    CG2   2693    -0.2438      12.01   ; qtot -3.956
  2694         HC   1258    THR   HG21   2694     0.0642      1.008   ; qtot -3.892
  2695         HC   1258    THR   HG22   2695     0.0642      1.008   ; qtot -3.828
  2696         HC   1258    THR   HG23   2696     0.0642      1.008   ; qtot -3.763
  2697         OH   1258    THR    OG1   2697    -0.6761         16   ; qtot -4.44
  2698         HO   1258    THR    HG1   2698     0.4102      1.008   ; qtot -4.029
  2699          C   1258    THR      C   2699     0.5973      12.01   ; qtot -3.432
  2700          O   1258    THR      O   2700    -0.5679         16   ; qtot -4
; residue 1259 CYS rtp CYS  q  0.0
  2701          N   1259    CYS      N   2701    -0.4157      14.01   ; qtot -4.416
  2702          H   1259    CYS      H   2702     0.2719      1.008   ; qtot -4.144
  2703         CT   1259    CYS     CA   2703     0.0213      12.01   ; qtot -4.122
  2704         H1   1259    CYS     HA   2704     0.1124      1.008   ; qtot -4.01
  2705         CT   1259    CYS     CB   2705    -0.1231      12.01   ; qtot -4.133
  2706         H1   1259    CYS    HB1   2706     0.1112      1.008   ; qtot -4.022
  2707         H1   1259    CYS    HB2   2707     0.1112      1.008   ; qtot -3.911
  2708         SH   1259    CYS     SG   2708    -0.3119      32.06   ; qtot -4.223
  2709         HS   1259    CYS     HG   2709     0.1933      1.008   ; qtot -4.029
  2710          C   1259    CYS      C   2710     0.5973      12.01   ; qtot -3.432
  2711          O   1259    CYS      O   2711    -0.5679         16   ; qtot -4
; residue 1260 PRO rtp PRO  q  0.0
  2712          N   1260    PRO      N   2712    -0.2548      14.01   ; qtot -4.255
  2713         CT   1260    PRO     CD   2713     0.0192      12.01   ; qtot -4.236
  2714         H1   1260    PRO    HD1   2714     0.0391      1.008   ; qtot -4.196
  2715         H1   1260    PRO    HD2   2715     0.0391      1.008   ; qtot -4.157
  2716         CT   1260    PRO     CG   2716     0.0189      12.01   ; qtot -4.138
  2717         HC   1260    PRO    HG1   2717     0.0213      1.008   ; qtot -4.117
  2718         HC   1260    PRO    HG2   2718     0.0213      1.008   ; qtot -4.096
  2719         CT   1260    PRO     CB   2719     -0.007      12.01   ; qtot -4.103
  2720         HC   1260    PRO    HB1   2720     0.0253      1.008   ; qtot -4.078
  2721         HC   1260    PRO    HB2   2721     0.0253      1.008   ; qtot -4.052
  2722         CT   1260    PRO     CA   2722    -0.0266      12.01   ; qtot -4.079
  2723         H1   1260    PRO     HA   2723     0.0641      1.008   ; qtot -4.015
  2724          C   1260    PRO      C   2724     0.5896      12.01   ; qtot -3.425
  2725          O   1260    PRO      O   2725    -0.5748         16   ; qtot -4
; residue 1261 GLY rtp GLY  q  0.0
  2726          N   1261    GLY      N   2726    -0.4157      14.01   ; qtot -4.416
  2727          H   1261    GLY      H   2727     0.2719      1.008   ; qtot -4.144
  2728         CT   1261    GLY     CA   2728    -0.0252      12.01   ; qtot -4.169
  2729         H1   1261    GLY    HA1   2729     0.0698      1.008   ; qtot -4.099
  2730         H1   1261    GLY    HA2   2730     0.0698      1.008   ; qtot -4.029
  2731          C   1261    GLY      C   2731     0.5973      12.01   ; qtot -3.432
  2732          O   1261    GLY      O   2732    -0.5679         16   ; qtot -4
; residue 1262 PRO rtp PRO  q  0.0
  2733          N   1262    PRO      N   2733    -0.2548      14.01   ; qtot -4.255
  2734         CT   1262    PRO     CD   2734     0.0192      12.01   ; qtot -4.236
  2735         H1   1262    PRO    HD1   2735     0.0391      1.008   ; qtot -4.196
  2736         H1   1262    PRO    HD2   2736     0.0391      1.008   ; qtot -4.157
  2737         CT   1262    PRO     CG   2737     0.0189      12.01   ; qtot -4.138
  2738         HC   1262    PRO    HG1   2738     0.0213      1.008   ; qtot -4.117
  2739         HC   1262    PRO    HG2   2739     0.0213      1.008   ; qtot -4.096
  2740         CT   1262    PRO     CB   2740     -0.007      12.01   ; qtot -4.103
  2741         HC   1262    PRO    HB1   2741     0.0253      1.008   ; qtot -4.078
  2742         HC   1262    PRO    HB2   2742     0.0253      1.008   ; qtot -4.052
  2743         CT   1262    PRO     CA   2743    -0.0266      12.01   ; qtot -4.079
  2744         H1   1262    PRO     HA   2744     0.0641      1.008   ; qtot -4.015
  2745          C   1262    PRO      C   2745     0.5896      12.01   ; qtot -3.425
  2746          O   1262    PRO      O   2746    -0.5748         16   ; qtot -4
; residue 1263 GLY rtp GLY  q  0.0
  2747          N   1263    GLY      N   2747    -0.4157      14.01   ; qtot -4.416
  2748          H   1263    GLY      H   2748     0.2719      1.008   ; qtot -4.144
  2749         CT   1263    GLY     CA   2749    -0.0252      12.01   ; qtot -4.169
  2750         H1   1263    GLY    HA1   2750     0.0698      1.008   ; qtot -4.099
  2751         H1   1263    GLY    HA2   2751     0.0698      1.008   ; qtot -4.029
  2752          C   1263    GLY      C   2752     0.5973      12.01   ; qtot -3.432
  2753          O   1263    GLY      O   2753    -0.5679         16   ; qtot -4
; residue 1264 ARG rtp ARG  q +1.0
  2754          N   1264    ARG      N   2754    -0.3479      14.01   ; qtot -4.348
  2755          H   1264    ARG      H   2755     0.2747      1.008   ; qtot -4.073
  2756         CT   1264    ARG     CA   2756    -0.2637      12.01   ; qtot -4.337
  2757         H1   1264    ARG     HA   2757      0.156      1.008   ; qtot -4.181
  2758         CT   1264    ARG     CB   2758    -0.0007      12.01   ; qtot -4.182
  2759         HC   1264    ARG    HB1   2759     0.0327      1.008   ; qtot -4.149
  2760         HC   1264    ARG    HB2   2760     0.0327      1.008   ; qtot -4.116
  2761         CT   1264    ARG     CG   2761      0.039      12.01   ; qtot -4.077
  2762         HC   1264    ARG    HG1   2762     0.0285      1.008   ; qtot -4.049
  2763         HC   1264    ARG    HG2   2763     0.0285      1.008   ; qtot -4.02
  2764         CT   1264    ARG     CD   2764     0.0486      12.01   ; qtot -3.972
  2765         H1   1264    ARG    HD1   2765     0.0687      1.008   ; qtot -3.903
  2766         H1   1264    ARG    HD2   2766     0.0687      1.008   ; qtot -3.834
  2767         N2   1264    ARG     NE   2767    -0.5295      14.01   ; qtot -4.364
  2768          H   1264    ARG     HE   2768     0.3456      1.008   ; qtot -4.018
  2769         CA   1264    ARG     CZ   2769     0.8076      12.01   ; qtot -3.21
  2770         N2   1264    ARG    NH1   2770    -0.8627      14.01   ; qtot -4.073
  2771          H   1264    ARG   HH11   2771     0.4478      1.008   ; qtot -3.625
  2772          H   1264    ARG   HH12   2772     0.4478      1.008   ; qtot -3.178
  2773         N2   1264    ARG    NH2   2773    -0.8627      14.01   ; qtot -4.04
  2774          H   1264    ARG   HH21   2774     0.4478      1.008   ; qtot -3.592
  2775          H   1264    ARG   HH22   2775     0.4478      1.008   ; qtot -3.145
  2776          C   1264    ARG      C   2776     0.7341      12.01   ; qtot -2.411
  2777          O   1264    ARG      O   2777    -0.5894         16   ; qtot -3
; residue 1265 VAL rtp VAL  q  0.0
  2778          N   1265    VAL      N   2778    -0.4157      14.01   ; qtot -3.416
  2779          H   1265    VAL      H   2779     0.2719      1.008   ; qtot -3.144
  2780         CT   1265    VAL     CA   2780    -0.0875      12.01   ; qtot -3.231
  2781         H1   1265    VAL     HA   2781     0.0969      1.008   ; qtot -3.134
  2782         CT   1265    VAL     CB   2782     0.2985      12.01   ; qtot -2.836
  2783         HC   1265    VAL     HB   2783    -0.0297      1.008   ; qtot -2.866
  2784         CT   1265    VAL    CG1   2784    -0.3192      12.01   ; qtot -3.185
  2785         HC   1265    VAL   HG11   2785     0.0791      1.008   ; qtot -3.106
  2786         HC   1265    VAL   HG12   2786     0.0791      1.008   ; qtot -3.027
  2787         HC   1265    VAL   HG13   2787     0.0791      1.008   ; qtot -2.947
  2788         CT   1265    VAL    CG2   2788    -0.3192      12.01   ; qtot -3.267
  2789         HC   1265    VAL   HG21   2789     0.0791      1.008   ; qtot -3.188
  2790         HC   1265    VAL   HG22   2790     0.0791      1.008   ; qtot -3.108
  2791         HC   1265    VAL   HG23   2791     0.0791      1.008   ; qtot -3.029
  2792          C   1265    VAL      C   2792     0.5973      12.01   ; qtot -2.432
  2793          O   1265    VAL      O   2793    -0.5679         16   ; qtot -3
; residue 1266 ALA rtp ALA  q  0.0
  2794          N   1266    ALA      N   2794    -0.4157      14.01   ; qtot -3.416
  2795          H   1266    ALA      H   2795     0.2719      1.008   ; qtot -3.144
  2796         CT   1266    ALA     CA   2796     0.0337      12.01   ; qtot -3.11
  2797         H1   1266    ALA     HA   2797     0.0823      1.008   ; qtot -3.028
  2798         CT   1266    ALA     CB   2798    -0.1825      12.01   ; qtot -3.21
  2799         HC   1266    ALA    HB1   2799     0.0603      1.008   ; qtot -3.15
  2800         HC   1266    ALA    HB2   2800     0.0603      1.008   ; qtot -3.09
  2801         HC   1266    ALA    HB3   2801     0.0603      1.008   ; qtot -3.029
  2802          C   1266    ALA      C   2802     0.5973      12.01   ; qtot -2.432
  2803          O   1266    ALA      O   2803    -0.5679         16   ; qtot -3
; residue 1267 LYS rtp LYS  q +1.0
  2804          N   1267    LYS      N   2804    -0.3479      14.01   ; qtot -3.348
  2805          H   1267    LYS      H   2805     0.2747      1.008   ; qtot -3.073
  2806         CT   1267    LYS     CA   2806      -0.24      12.01   ; qtot -3.313
  2807         H1   1267    LYS     HA   2807     0.1426      1.008   ; qtot -3.171
  2808         CT   1267    LYS     CB   2808    -0.0094      12.01   ; qtot -3.18
  2809         HC   1267    LYS    HB1   2809     0.0362      1.008   ; qtot -3.144
  2810         HC   1267    LYS    HB2   2810     0.0362      1.008   ; qtot -3.108
  2811         CT   1267    LYS     CG   2811     0.0187      12.01   ; qtot -3.089
  2812         HC   1267    LYS    HG1   2812     0.0103      1.008   ; qtot -3.079
  2813         HC   1267    LYS    HG2   2813     0.0103      1.008   ; qtot -3.068
  2814         CT   1267    LYS     CD   2814    -0.0479      12.01   ; qtot -3.116
  2815         HC   1267    LYS    HD1   2815     0.0621      1.008   ; qtot -3.054
  2816         HC   1267    LYS    HD2   2816     0.0621      1.008   ; qtot -2.992
  2817         CT   1267    LYS     CE   2817    -0.0143      12.01   ; qtot -3.006
  2818         HP   1267    LYS    HE1   2818     0.1135      1.008   ; qtot -2.893
  2819         HP   1267    LYS    HE2   2819     0.1135      1.008   ; qtot -2.779
  2820         N3   1267    LYS     NZ   2820    -0.3854      14.01   ; qtot -3.165
  2821          H   1267    LYS    HZ1   2821       0.34      1.008   ; qtot -2.825
  2822          H   1267    LYS    HZ2   2822       0.34      1.008   ; qtot -2.485
  2823          H   1267    LYS    HZ3   2823       0.34      1.008   ; qtot -2.145
  2824          C   1267    LYS      C   2824     0.7341      12.01   ; qtot -1.411
  2825          O   1267    LYS      O   2825    -0.5894         16   ; qtot -2
; residue 1268 ILE rtp ILE  q  0.0
  2826          N   1268    ILE      N   2826    -0.4157      14.01   ; qtot -2.416
  2827          H   1268    ILE      H   2827     0.2719      1.008   ; qtot -2.144
  2828         CT   1268    ILE     CA   2828    -0.0597      12.01   ; qtot -2.203
  2829         H1   1268    ILE     HA   2829     0.0869      1.008   ; qtot -2.117
  2830         CT   1268    ILE     CB   2830     0.1303      12.01   ; qtot -1.986
  2831         HC   1268    ILE     HB   2831     0.0187      1.008   ; qtot -1.968
  2832         CT   1268    ILE    CG2   2832    -0.3204      12.01   ; qtot -2.288
  2833         HC   1268    ILE   HG21   2833     0.0882      1.008   ; qtot -2.2
  2834         HC   1268    ILE   HG22   2834     0.0882      1.008   ; qtot -2.112
  2835         HC   1268    ILE   HG23   2835     0.0882      1.008   ; qtot -2.023
  2836         CT   1268    ILE    CG1   2836     -0.043      12.01   ; qtot -2.066
  2837         HC   1268    ILE   HG11   2837     0.0236      1.008   ; qtot -2.043
  2838         HC   1268    ILE   HG12   2838     0.0236      1.008   ; qtot -2.019
  2839         CT   1268    ILE     CD   2839     -0.066      12.01   ; qtot -2.085
  2840         HC   1268    ILE    HD1   2840     0.0186      1.008   ; qtot -2.067
  2841         HC   1268    ILE    HD2   2841     0.0186      1.008   ; qtot -2.048
  2842         HC   1268    ILE    HD3   2842     0.0186      1.008   ; qtot -2.029
  2843          C   1268    ILE      C   2843     0.5973      12.01   ; qtot -1.432
  2844          O   1268    ILE      O   2844    -0.5679         16   ; qtot -2
; residue 1269 GLY rtp GLY  q  0.0
  2845          N   1269    GLY      N   2845    -0.4157      14.01   ; qtot -2.416
  2846          H   1269    GLY      H   2846     0.2719      1.008   ; qtot -2.144
  2847         CT   1269    GLY     CA   2847    -0.0252      12.01   ; qtot -2.169
  2848         H1   1269    GLY    HA1   2848     0.0698      1.008   ; qtot -2.099
  2849         H1   1269    GLY    HA2   2849     0.0698      1.008   ; qtot -2.029
  2850          C   1269    GLY      C   2850     0.5973      12.01   ; qtot -1.432
  2851          O   1269    GLY      O   2851    -0.5679         16   ; qtot -2
; residue 1270 ASP rtp ASP  q -1.0
  2852          N   1270    ASP      N   2852    -0.5163      14.01   ; qtot -2.516
  2853          H   1270    ASP      H   2853     0.2936      1.008   ; qtot -2.223
  2854         CT   1270    ASP     CA   2854     0.0381      12.01   ; qtot -2.185
  2855         H1   1270    ASP     HA   2855      0.088      1.008   ; qtot -2.097
  2856         CT   1270    ASP     CB   2856    -0.0303      12.01   ; qtot -2.127
  2857         HC   1270    ASP    HB1   2857    -0.0122      1.008   ; qtot -2.139
  2858         HC   1270    ASP    HB2   2858    -0.0122      1.008   ; qtot -2.151
  2859          C   1270    ASP     CG   2859     0.7994      12.01   ; qtot -1.352
  2860         O2   1270    ASP    OD1   2860    -0.8014         16   ; qtot -2.153
  2861         O2   1270    ASP    OD2   2861    -0.8014         16   ; qtot -2.955
  2862          C   1270    ASP      C   2862     0.5366      12.01   ; qtot -2.418
  2863          O   1270    ASP      O   2863    -0.5819         16   ; qtot -3
; residue 1271 PHE rtp PHE  q  0.0
  2864          N   1271    PHE      N   2864    -0.4157      14.01   ; qtot -3.416
  2865          H   1271    PHE      H   2865     0.2719      1.008   ; qtot -3.144
  2866         CT   1271    PHE     CA   2866    -0.0024      12.01   ; qtot -3.146
  2867         H1   1271    PHE     HA   2867     0.0978      1.008   ; qtot -3.048
  2868         CT   1271    PHE     CB   2868    -0.0343      12.01   ; qtot -3.083
  2869         HC   1271    PHE    HB1   2869     0.0295      1.008   ; qtot -3.053
  2870         HC   1271    PHE    HB2   2870     0.0295      1.008   ; qtot -3.024
  2871         CA   1271    PHE     CG   2871     0.0118      12.01   ; qtot -3.012
  2872         CA   1271    PHE    CD1   2872    -0.1256      12.01   ; qtot -3.137
  2873         HA   1271    PHE    HD1   2873      0.133      1.008   ; qtot -3.004
  2874         CA   1271    PHE    CE1   2874    -0.1704      12.01   ; qtot -3.175
  2875         HA   1271    PHE    HE1   2875      0.143      1.008   ; qtot -3.032
  2876         CA   1271    PHE     CZ   2876    -0.1072      12.01   ; qtot -3.139
  2877         HA   1271    PHE     HZ   2877     0.1297      1.008   ; qtot -3.009
  2878         CA   1271    PHE    CE2   2878    -0.1704      12.01   ; qtot -3.18
  2879         HA   1271    PHE    HE2   2879      0.143      1.008   ; qtot -3.037
  2880         CA   1271    PHE    CD2   2880    -0.1256      12.01   ; qtot -3.162
  2881         HA   1271    PHE    HD2   2881      0.133      1.008   ; qtot -3.029
  2882          C   1271    PHE      C   2882     0.5973      12.01   ; qtot -2.432
  2883          O   1271    PHE      O   2883    -0.5679         16   ; qtot -3
; residue 1272 GLY rtp GLY  q  0.0
  2884          N   1272    GLY      N   2884    -0.4157      14.01   ; qtot -3.416
  2885          H   1272    GLY      H   2885     0.2719      1.008   ; qtot -3.144
  2886         CT   1272    GLY     CA   2886    -0.0252      12.01   ; qtot -3.169
  2887         H1   1272    GLY    HA1   2887     0.0698      1.008   ; qtot -3.099
  2888         H1   1272    GLY    HA2   2888     0.0698      1.008   ; qtot -3.029
  2889          C   1272    GLY      C   2889     0.5973      12.01   ; qtot -2.432
  2890          O   1272    GLY      O   2890    -0.5679         16   ; qtot -3
; residue 1273 MET rtp MET  q  0.0
  2891          N   1273    MET      N   2891    -0.4157      14.01   ; qtot -3.416
  2892          H   1273    MET      H   2892     0.2719      1.008   ; qtot -3.144
  2893         CT   1273    MET     CA   2893    -0.0237      12.01   ; qtot -3.167
  2894         H1   1273    MET     HA   2894      0.088      1.008   ; qtot -3.079
  2895         CT   1273    MET     CB   2895     0.0342      12.01   ; qtot -3.045
  2896         HC   1273    MET    HB1   2896     0.0241      1.008   ; qtot -3.021
  2897         HC   1273    MET    HB2   2897     0.0241      1.008   ; qtot -2.997
  2898         CT   1273    MET     CG   2898     0.0018      12.01   ; qtot -2.995
  2899         H1   1273    MET    HG1   2899      0.044      1.008   ; qtot -2.951
  2900         H1   1273    MET    HG2   2900      0.044      1.008   ; qtot -2.907
  2901          S   1273    MET     SD   2901    -0.2737      32.06   ; qtot -3.181
  2902         CT   1273    MET     CE   2902    -0.0536      12.01   ; qtot -3.235
  2903         H1   1273    MET    HE1   2903     0.0684      1.008   ; qtot -3.166
  2904         H1   1273    MET    HE2   2904     0.0684      1.008   ; qtot -3.098
  2905         H1   1273    MET    HE3   2905     0.0684      1.008   ; qtot -3.029
  2906          C   1273    MET      C   2906     0.5973      12.01   ; qtot -2.432
  2907          O   1273    MET      O   2907    -0.5679         16   ; qtot -3
; residue 1274 ALA rtp ALA  q  0.0
  2908          N   1274    ALA      N   2908    -0.4157      14.01   ; qtot -3.416
  2909          H   1274    ALA      H   2909     0.2719      1.008   ; qtot -3.144
  2910         CT   1274    ALA     CA   2910     0.0337      12.01   ; qtot -3.11
  2911         H1   1274    ALA     HA   2911     0.0823      1.008   ; qtot -3.028
  2912         CT   1274    ALA     CB   2912    -0.1825      12.01   ; qtot -3.21
  2913         HC   1274    ALA    HB1   2913     0.0603      1.008   ; qtot -3.15
  2914         HC   1274    ALA    HB2   2914     0.0603      1.008   ; qtot -3.09
  2915         HC   1274    ALA    HB3   2915     0.0603      1.008   ; qtot -3.029
  2916          C   1274    ALA      C   2916     0.5973      12.01   ; qtot -2.432
  2917          O   1274    ALA      O   2917    -0.5679         16   ; qtot -3
; residue 1275 ARG rtp ARG  q +1.0
  2918          N   1275    ARG      N   2918    -0.3479      14.01   ; qtot -3.348
  2919          H   1275    ARG      H   2919     0.2747      1.008   ; qtot -3.073
  2920         CT   1275    ARG     CA   2920    -0.2637      12.01   ; qtot -3.337
  2921         H1   1275    ARG     HA   2921      0.156      1.008   ; qtot -3.181
  2922         CT   1275    ARG     CB   2922    -0.0007      12.01   ; qtot -3.182
  2923         HC   1275    ARG    HB1   2923     0.0327      1.008   ; qtot -3.149
  2924         HC   1275    ARG    HB2   2924     0.0327      1.008   ; qtot -3.116
  2925         CT   1275    ARG     CG   2925      0.039      12.01   ; qtot -3.077
  2926         HC   1275    ARG    HG1   2926     0.0285      1.008   ; qtot -3.049
  2927         HC   1275    ARG    HG2   2927     0.0285      1.008   ; qtot -3.02
  2928         CT   1275    ARG     CD   2928     0.0486      12.01   ; qtot -2.972
  2929         H1   1275    ARG    HD1   2929     0.0687      1.008   ; qtot -2.903
  2930         H1   1275    ARG    HD2   2930     0.0687      1.008   ; qtot -2.834
  2931         N2   1275    ARG     NE   2931    -0.5295      14.01   ; qtot -3.364
  2932          H   1275    ARG     HE   2932     0.3456      1.008   ; qtot -3.018
  2933         CA   1275    ARG     CZ   2933     0.8076      12.01   ; qtot -2.21
  2934         N2   1275    ARG    NH1   2934    -0.8627      14.01   ; qtot -3.073
  2935          H   1275    ARG   HH11   2935     0.4478      1.008   ; qtot -2.625
  2936          H   1275    ARG   HH12   2936     0.4478      1.008   ; qtot -2.178
  2937         N2   1275    ARG    NH2   2937    -0.8627      14.01   ; qtot -3.04
  2938          H   1275    ARG   HH21   2938     0.4478      1.008   ; qtot -2.592
  2939          H   1275    ARG   HH22   2939     0.4478      1.008   ; qtot -2.145
  2940          C   1275    ARG      C   2940     0.7341      12.01   ; qtot -1.411
  2941          O   1275    ARG      O   2941    -0.5894         16   ; qtot -2
; residue 1276 ASP rtp ASP  q -1.0
  2942          N   1276    ASP      N   2942    -0.5163      14.01   ; qtot -2.516
  2943          H   1276    ASP      H   2943     0.2936      1.008   ; qtot -2.223
  2944         CT   1276    ASP     CA   2944     0.0381      12.01   ; qtot -2.185
  2945         H1   1276    ASP     HA   2945      0.088      1.008   ; qtot -2.097
  2946         CT   1276    ASP     CB   2946    -0.0303      12.01   ; qtot -2.127
  2947         HC   1276    ASP    HB1   2947    -0.0122      1.008   ; qtot -2.139
  2948         HC   1276    ASP    HB2   2948    -0.0122      1.008   ; qtot -2.151
  2949          C   1276    ASP     CG   2949     0.7994      12.01   ; qtot -1.352
  2950         O2   1276    ASP    OD1   2950    -0.8014         16   ; qtot -2.153
  2951         O2   1276    ASP    OD2   2951    -0.8014         16   ; qtot -2.955
  2952          C   1276    ASP      C   2952     0.5366      12.01   ; qtot -2.418
  2953          O   1276    ASP      O   2953    -0.5819         16   ; qtot -3
; residue 1277 ILE rtp ILE  q  0.0
  2954          N   1277    ILE      N   2954    -0.4157      14.01   ; qtot -3.416
  2955          H   1277    ILE      H   2955     0.2719      1.008   ; qtot -3.144
  2956         CT   1277    ILE     CA   2956    -0.0597      12.01   ; qtot -3.203
  2957         H1   1277    ILE     HA   2957     0.0869      1.008   ; qtot -3.117
  2958         CT   1277    ILE     CB   2958     0.1303      12.01   ; qtot -2.986
  2959         HC   1277    ILE     HB   2959     0.0187      1.008   ; qtot -2.968
  2960         CT   1277    ILE    CG2   2960    -0.3204      12.01   ; qtot -3.288
  2961         HC   1277    ILE   HG21   2961     0.0882      1.008   ; qtot -3.2
  2962         HC   1277    ILE   HG22   2962     0.0882      1.008   ; qtot -3.112
  2963         HC   1277    ILE   HG23   2963     0.0882      1.008   ; qtot -3.023
  2964         CT   1277    ILE    CG1   2964     -0.043      12.01   ; qtot -3.066
  2965         HC   1277    ILE   HG11   2965     0.0236      1.008   ; qtot -3.043
  2966         HC   1277    ILE   HG12   2966     0.0236      1.008   ; qtot -3.019
  2967         CT   1277    ILE     CD   2967     -0.066      12.01   ; qtot -3.085
  2968         HC   1277    ILE    HD1   2968     0.0186      1.008   ; qtot -3.067
  2969         HC   1277    ILE    HD2   2969     0.0186      1.008   ; qtot -3.048
  2970         HC   1277    ILE    HD3   2970     0.0186      1.008   ; qtot -3.029
  2971          C   1277    ILE      C   2971     0.5973      12.01   ; qtot -2.432
  2972          O   1277    ILE      O   2972    -0.5679         16   ; qtot -3
; residue 1278 TYR rtp TYR  q  0.0
  2973          N   1278    TYR      N   2973    -0.4157      14.01   ; qtot -3.416
  2974          H   1278    TYR      H   2974     0.2719      1.008   ; qtot -3.144
  2975         CT   1278    TYR     CA   2975    -0.0014      12.01   ; qtot -3.145
  2976         H1   1278    TYR     HA   2976     0.0876      1.008   ; qtot -3.058
  2977         CT   1278    TYR     CB   2977    -0.0152      12.01   ; qtot -3.073
  2978         HC   1278    TYR    HB1   2978     0.0295      1.008   ; qtot -3.043
  2979         HC   1278    TYR    HB2   2979     0.0295      1.008   ; qtot -3.014
  2980         CA   1278    TYR     CG   2980    -0.0011      12.01   ; qtot -3.015
  2981         CA   1278    TYR    CD1   2981    -0.1906      12.01   ; qtot -3.205
  2982         HA   1278    TYR    HD1   2982     0.1699      1.008   ; qtot -3.036
  2983         CA   1278    TYR    CE1   2983    -0.2341      12.01   ; qtot -3.27
  2984         HA   1278    TYR    HE1   2984     0.1656      1.008   ; qtot -3.104
  2985          C   1278    TYR     CZ   2985     0.3226      12.01   ; qtot -2.781
  2986         OH   1278    TYR     OH   2986    -0.5579         16   ; qtot -3.339
  2987         HO   1278    TYR     HH   2987     0.3992      1.008   ; qtot -2.94
  2988         CA   1278    TYR    CE2   2988    -0.2341      12.01   ; qtot -3.174
  2989         HA   1278    TYR    HE2   2989     0.1656      1.008   ; qtot -3.009
  2990         CA   1278    TYR    CD2   2990    -0.1906      12.01   ; qtot -3.199
  2991         HA   1278    TYR    HD2   2991     0.1699      1.008   ; qtot -3.029
  2992          C   1278    TYR      C   2992     0.5973      12.01   ; qtot -2.432
  2993          O   1278    TYR      O   2993    -0.5679         16   ; qtot -3
; residue 1279 ARG rtp ARG  q +1.0
  2994          N   1279    ARG      N   2994    -0.3479      14.01   ; qtot -3.348
  2995          H   1279    ARG      H   2995     0.2747      1.008   ; qtot -3.073
  2996         CT   1279    ARG     CA   2996    -0.2637      12.01   ; qtot -3.337
  2997         H1   1279    ARG     HA   2997      0.156      1.008   ; qtot -3.181
  2998         CT   1279    ARG     CB   2998    -0.0007      12.01   ; qtot -3.182
  2999         HC   1279    ARG    HB1   2999     0.0327      1.008   ; qtot -3.149
  3000         HC   1279    ARG    HB2   3000     0.0327      1.008   ; qtot -3.116
  3001         CT   1279    ARG     CG   3001      0.039      12.01   ; qtot -3.077
  3002         HC   1279    ARG    HG1   3002     0.0285      1.008   ; qtot -3.049
  3003         HC   1279    ARG    HG2   3003     0.0285      1.008   ; qtot -3.02
  3004         CT   1279    ARG     CD   3004     0.0486      12.01   ; qtot -2.972
  3005         H1   1279    ARG    HD1   3005     0.0687      1.008   ; qtot -2.903
  3006         H1   1279    ARG    HD2   3006     0.0687      1.008   ; qtot -2.834
  3007         N2   1279    ARG     NE   3007    -0.5295      14.01   ; qtot -3.364
  3008          H   1279    ARG     HE   3008     0.3456      1.008   ; qtot -3.018
  3009         CA   1279    ARG     CZ   3009     0.8076      12.01   ; qtot -2.21
  3010         N2   1279    ARG    NH1   3010    -0.8627      14.01   ; qtot -3.073
  3011          H   1279    ARG   HH11   3011     0.4478      1.008   ; qtot -2.625
  3012          H   1279    ARG   HH12   3012     0.4478      1.008   ; qtot -2.178
  3013         N2   1279    ARG    NH2   3013    -0.8627      14.01   ; qtot -3.04
  3014          H   1279    ARG   HH21   3014     0.4478      1.008   ; qtot -2.592
  3015          H   1279    ARG   HH22   3015     0.4478      1.008   ; qtot -2.145
  3016          C   1279    ARG      C   3016     0.7341      12.01   ; qtot -1.411
  3017          O   1279    ARG      O   3017    -0.5894         16   ; qtot -2
; residue 1280 ALA rtp ALA  q  0.0
  3018          N   1280    ALA      N   3018    -0.4157      14.01   ; qtot -2.416
  3019          H   1280    ALA      H   3019     0.2719      1.008   ; qtot -2.144
  3020         CT   1280    ALA     CA   3020     0.0337      12.01   ; qtot -2.11
  3021         H1   1280    ALA     HA   3021     0.0823      1.008   ; qtot -2.028
  3022         CT   1280    ALA     CB   3022    -0.1825      12.01   ; qtot -2.21
  3023         HC   1280    ALA    HB1   3023     0.0603      1.008   ; qtot -2.15
  3024         HC   1280    ALA    HB2   3024     0.0603      1.008   ; qtot -2.09
  3025         HC   1280    ALA    HB3   3025     0.0603      1.008   ; qtot -2.029
  3026          C   1280    ALA      C   3026     0.5973      12.01   ; qtot -1.432
  3027          O   1280    ALA      O   3027    -0.5679         16   ; qtot -2
; residue 1281 SER rtp SER  q  0.0
  3028          N   1281    SER      N   3028    -0.4157      14.01   ; qtot -2.416
  3029          H   1281    SER      H   3029     0.2719      1.008   ; qtot -2.144
  3030         CT   1281    SER     CA   3030    -0.0249      12.01   ; qtot -2.169
  3031         H1   1281    SER     HA   3031     0.0843      1.008   ; qtot -2.084
  3032         CT   1281    SER     CB   3032     0.2117      12.01   ; qtot -1.873
  3033         H1   1281    SER    HB1   3033     0.0352      1.008   ; qtot -1.837
  3034         H1   1281    SER    HB2   3034     0.0352      1.008   ; qtot -1.802
  3035         OH   1281    SER     OG   3035    -0.6546         16   ; qtot -2.457
  3036         HO   1281    SER     HG   3036     0.4275      1.008   ; qtot -2.029
  3037          C   1281    SER      C   3037     0.5973      12.01   ; qtot -1.432
  3038          O   1281    SER      O   3038    -0.5679         16   ; qtot -2
; residue 1282 TYR rtp TYR  q  0.0
  3039          N   1282    TYR      N   3039    -0.4157      14.01   ; qtot -2.416
  3040          H   1282    TYR      H   3040     0.2719      1.008   ; qtot -2.144
  3041         CT   1282    TYR     CA   3041    -0.0014      12.01   ; qtot -2.145
  3042         H1   1282    TYR     HA   3042     0.0876      1.008   ; qtot -2.058
  3043         CT   1282    TYR     CB   3043    -0.0152      12.01   ; qtot -2.073
  3044         HC   1282    TYR    HB1   3044     0.0295      1.008   ; qtot -2.043
  3045         HC   1282    TYR    HB2   3045     0.0295      1.008   ; qtot -2.014
  3046         CA   1282    TYR     CG   3046    -0.0011      12.01   ; qtot -2.015
  3047         CA   1282    TYR    CD1   3047    -0.1906      12.01   ; qtot -2.205
  3048         HA   1282    TYR    HD1   3048     0.1699      1.008   ; qtot -2.036
  3049         CA   1282    TYR    CE1   3049    -0.2341      12.01   ; qtot -2.27
  3050         HA   1282    TYR    HE1   3050     0.1656      1.008   ; qtot -2.104
  3051          C   1282    TYR     CZ   3051     0.3226      12.01   ; qtot -1.781
  3052         OH   1282    TYR     OH   3052    -0.5579         16   ; qtot -2.339
  3053         HO   1282    TYR     HH   3053     0.3992      1.008   ; qtot -1.94
  3054         CA   1282    TYR    CE2   3054    -0.2341      12.01   ; qtot -2.174
  3055         HA   1282    TYR    HE2   3055     0.1656      1.008   ; qtot -2.009
  3056         CA   1282    TYR    CD2   3056    -0.1906      12.01   ; qtot -2.199
  3057         HA   1282    TYR    HD2   3057     0.1699      1.008   ; qtot -2.029
  3058          C   1282    TYR      C   3058     0.5973      12.01   ; qtot -1.432
  3059          O   1282    TYR      O   3059    -0.5679         16   ; qtot -2
; residue 1283 TYR rtp TYR  q  0.0
  3060          N   1283    TYR      N   3060    -0.4157      14.01   ; qtot -2.416
  3061          H   1283    TYR      H   3061     0.2719      1.008   ; qtot -2.144
  3062         CT   1283    TYR     CA   3062    -0.0014      12.01   ; qtot -2.145
  3063         H1   1283    TYR     HA   3063     0.0876      1.008   ; qtot -2.058
  3064         CT   1283    TYR     CB   3064    -0.0152      12.01   ; qtot -2.073
  3065         HC   1283    TYR    HB1   3065     0.0295      1.008   ; qtot -2.043
  3066         HC   1283    TYR    HB2   3066     0.0295      1.008   ; qtot -2.014
  3067         CA   1283    TYR     CG   3067    -0.0011      12.01   ; qtot -2.015
  3068         CA   1283    TYR    CD1   3068    -0.1906      12.01   ; qtot -2.205
  3069         HA   1283    TYR    HD1   3069     0.1699      1.008   ; qtot -2.036
  3070         CA   1283    TYR    CE1   3070    -0.2341      12.01   ; qtot -2.27
  3071         HA   1283    TYR    HE1   3071     0.1656      1.008   ; qtot -2.104
  3072          C   1283    TYR     CZ   3072     0.3226      12.01   ; qtot -1.781
  3073         OH   1283    TYR     OH   3073    -0.5579         16   ; qtot -2.339
  3074         HO   1283    TYR     HH   3074     0.3992      1.008   ; qtot -1.94
  3075         CA   1283    TYR    CE2   3075    -0.2341      12.01   ; qtot -2.174
  3076         HA   1283    TYR    HE2   3076     0.1656      1.008   ; qtot -2.009
  3077         CA   1283    TYR    CD2   3077    -0.1906      12.01   ; qtot -2.199
  3078         HA   1283    TYR    HD2   3078     0.1699      1.008   ; qtot -2.029
  3079          C   1283    TYR      C   3079     0.5973      12.01   ; qtot -1.432
  3080          O   1283    TYR      O   3080    -0.5679         16   ; qtot -2
; residue 1284 ARG rtp ARG  q +1.0
  3081          N   1284    ARG      N   3081    -0.3479      14.01   ; qtot -2.348
  3082          H   1284    ARG      H   3082     0.2747      1.008   ; qtot -2.073
  3083         CT   1284    ARG     CA   3083    -0.2637      12.01   ; qtot -2.337
  3084         H1   1284    ARG     HA   3084      0.156      1.008   ; qtot -2.181
  3085         CT   1284    ARG     CB   3085    -0.0007      12.01   ; qtot -2.182
  3086         HC   1284    ARG    HB1   3086     0.0327      1.008   ; qtot -2.149
  3087         HC   1284    ARG    HB2   3087     0.0327      1.008   ; qtot -2.116
  3088         CT   1284    ARG     CG   3088      0.039      12.01   ; qtot -2.077
  3089         HC   1284    ARG    HG1   3089     0.0285      1.008   ; qtot -2.049
  3090         HC   1284    ARG    HG2   3090     0.0285      1.008   ; qtot -2.02
  3091         CT   1284    ARG     CD   3091     0.0486      12.01   ; qtot -1.972
  3092         H1   1284    ARG    HD1   3092     0.0687      1.008   ; qtot -1.903
  3093         H1   1284    ARG    HD2   3093     0.0687      1.008   ; qtot -1.834
  3094         N2   1284    ARG     NE   3094    -0.5295      14.01   ; qtot -2.364
  3095          H   1284    ARG     HE   3095     0.3456      1.008   ; qtot -2.018
  3096         CA   1284    ARG     CZ   3096     0.8076      12.01   ; qtot -1.21
  3097         N2   1284    ARG    NH1   3097    -0.8627      14.01   ; qtot -2.073
  3098          H   1284    ARG   HH11   3098     0.4478      1.008   ; qtot -1.625
  3099          H   1284    ARG   HH12   3099     0.4478      1.008   ; qtot -1.178
  3100         N2   1284    ARG    NH2   3100    -0.8627      14.01   ; qtot -2.04
  3101          H   1284    ARG   HH21   3101     0.4478      1.008   ; qtot -1.592
  3102          H   1284    ARG   HH22   3102     0.4478      1.008   ; qtot -1.145
  3103          C   1284    ARG      C   3103     0.7341      12.01   ; qtot -0.4106
  3104          O   1284    ARG      O   3104    -0.5894         16   ; qtot -1
; residue 1285 LYS rtp LYS  q +1.0
  3105          N   1285    LYS      N   3105    -0.3479      14.01   ; qtot -1.348
  3106          H   1285    LYS      H   3106     0.2747      1.008   ; qtot -1.073
  3107         CT   1285    LYS     CA   3107      -0.24      12.01   ; qtot -1.313
  3108         H1   1285    LYS     HA   3108     0.1426      1.008   ; qtot -1.171
  3109         CT   1285    LYS     CB   3109    -0.0094      12.01   ; qtot -1.18
  3110         HC   1285    LYS    HB1   3110     0.0362      1.008   ; qtot -1.144
  3111         HC   1285    LYS    HB2   3111     0.0362      1.008   ; qtot -1.108
  3112         CT   1285    LYS     CG   3112     0.0187      12.01   ; qtot -1.089
  3113         HC   1285    LYS    HG1   3113     0.0103      1.008   ; qtot -1.079
  3114         HC   1285    LYS    HG2   3114     0.0103      1.008   ; qtot -1.068
  3115         CT   1285    LYS     CD   3115    -0.0479      12.01   ; qtot -1.116
  3116         HC   1285    LYS    HD1   3116     0.0621      1.008   ; qtot -1.054
  3117         HC   1285    LYS    HD2   3117     0.0621      1.008   ; qtot -0.992
  3118         CT   1285    LYS     CE   3118    -0.0143      12.01   ; qtot -1.006
  3119         HP   1285    LYS    HE1   3119     0.1135      1.008   ; qtot -0.8928
  3120         HP   1285    LYS    HE2   3120     0.1135      1.008   ; qtot -0.7793
  3121         N3   1285    LYS     NZ   3121    -0.3854      14.01   ; qtot -1.165
  3122          H   1285    LYS    HZ1   3122       0.34      1.008   ; qtot -0.8247
  3123          H   1285    LYS    HZ2   3123       0.34      1.008   ; qtot -0.4847
  3124          H   1285    LYS    HZ3   3124       0.34      1.008   ; qtot -0.1447
  3125          C   1285    LYS      C   3125     0.7341      12.01   ; qtot 0.5894
  3126          O   1285    LYS      O   3126    -0.5894         16   ; qtot 1.183e-06
; residue 1286 GLY rtp GLY  q  0.0
  3127          N   1286    GLY      N   3127    -0.4157      14.01   ; qtot -0.4157
  3128          H   1286    GLY      H   3128     0.2719      1.008   ; qtot -0.1438
  3129         CT   1286    GLY     CA   3129    -0.0252      12.01   ; qtot -0.169
  3130         H1   1286    GLY    HA1   3130     0.0698      1.008   ; qtot -0.0992
  3131         H1   1286    GLY    HA2   3131     0.0698      1.008   ; qtot -0.0294
  3132          C   1286    GLY      C   3132     0.5973      12.01   ; qtot 0.5679
  3133          O   1286    GLY      O   3133    -0.5679         16   ; qtot 1.177e-06
; residue 1287 GLY rtp GLY  q  0.0
  3134          N   1287    GLY      N   3134    -0.4157      14.01   ; qtot -0.4157
  3135          H   1287    GLY      H   3135     0.2719      1.008   ; qtot -0.1438
  3136         CT   1287    GLY     CA   3136    -0.0252      12.01   ; qtot -0.169
  3137         H1   1287    GLY    HA1   3137     0.0698      1.008   ; qtot -0.0992
  3138         H1   1287    GLY    HA2   3138     0.0698      1.008   ; qtot -0.0294
  3139          C   1287    GLY      C   3139     0.5973      12.01   ; qtot 0.5679
  3140          O   1287    GLY      O   3140    -0.5679         16   ; qtot 1.172e-06
; residue 1288 CYS rtp CYS  q  0.0
  3141          N   1288    CYS      N   3141    -0.4157      14.01   ; qtot -0.4157
  3142          H   1288    CYS      H   3142     0.2719      1.008   ; qtot -0.1438
  3143         CT   1288    CYS     CA   3143     0.0213      12.01   ; qtot -0.1225
  3144         H1   1288    CYS     HA   3144     0.1124      1.008   ; qtot -0.0101
  3145         CT   1288    CYS     CB   3145    -0.1231      12.01   ; qtot -0.1332
  3146         H1   1288    CYS    HB1   3146     0.1112      1.008   ; qtot -0.022
  3147         H1   1288    CYS    HB2   3147     0.1112      1.008   ; qtot 0.0892
  3148         SH   1288    CYS     SG   3148    -0.3119      32.06   ; qtot -0.2227
  3149         HS   1288    CYS     HG   3149     0.1933      1.008   ; qtot -0.0294
  3150          C   1288    CYS      C   3150     0.5973      12.01   ; qtot 0.5679
  3151          O   1288    CYS      O   3151    -0.5679         16   ; qtot 1.176e-06
; residue 1289 ALA rtp ALA  q  0.0
  3152          N   1289    ALA      N   3152    -0.4157      14.01   ; qtot -0.4157
  3153          H   1289    ALA      H   3153     0.2719      1.008   ; qtot -0.1438
  3154         CT   1289    ALA     CA   3154     0.0337      12.01   ; qtot -0.1101
  3155         H1   1289    ALA     HA   3155     0.0823      1.008   ; qtot -0.0278
  3156         CT   1289    ALA     CB   3156    -0.1825      12.01   ; qtot -0.2103
  3157         HC   1289    ALA    HB1   3157     0.0603      1.008   ; qtot -0.15
  3158         HC   1289    ALA    HB2   3158     0.0603      1.008   ; qtot -0.0897
  3159         HC   1289    ALA    HB3   3159     0.0603      1.008   ; qtot -0.0294
  3160          C   1289    ALA      C   3160     0.5973      12.01   ; qtot 0.5679
  3161          O   1289    ALA      O   3161    -0.5679         16   ; qtot 1.172e-06
; residue 1290 MET rtp MET  q  0.0
  3162          N   1290    MET      N   3162    -0.4157      14.01   ; qtot -0.4157
  3163          H   1290    MET      H   3163     0.2719      1.008   ; qtot -0.1438
  3164         CT   1290    MET     CA   3164    -0.0237      12.01   ; qtot -0.1675
  3165         H1   1290    MET     HA   3165      0.088      1.008   ; qtot -0.0795
  3166         CT   1290    MET     CB   3166     0.0342      12.01   ; qtot -0.0453
  3167         HC   1290    MET    HB1   3167     0.0241      1.008   ; qtot -0.0212
  3168         HC   1290    MET    HB2   3168     0.0241      1.008   ; qtot 0.002901
  3169         CT   1290    MET     CG   3169     0.0018      12.01   ; qtot 0.004701
  3170         H1   1290    MET    HG1   3170      0.044      1.008   ; qtot 0.0487
  3171         H1   1290    MET    HG2   3171      0.044      1.008   ; qtot 0.0927
  3172          S   1290    MET     SD   3172    -0.2737      32.06   ; qtot -0.181
  3173         CT   1290    MET     CE   3173    -0.0536      12.01   ; qtot -0.2346
  3174         H1   1290    MET    HE1   3174     0.0684      1.008   ; qtot -0.1662
  3175         H1   1290    MET    HE2   3175     0.0684      1.008   ; qtot -0.0978
  3176         H1   1290    MET    HE3   3176     0.0684      1.008   ; qtot -0.0294
  3177          C   1290    MET      C   3177     0.5973      12.01   ; qtot 0.5679
  3178          O   1290    MET      O   3178    -0.5679         16   ; qtot 1.184e-06
; residue 1291 LEU rtp LEU  q  0.0
  3179          N   1291    LEU      N   3179    -0.4157      14.01   ; qtot -0.4157
  3180          H   1291    LEU      H   3180     0.2719      1.008   ; qtot -0.1438
  3181         CT   1291    LEU     CA   3181    -0.0518      12.01   ; qtot -0.1956
  3182         H1   1291    LEU     HA   3182     0.0922      1.008   ; qtot -0.1034
  3183         CT   1291    LEU     CB   3183    -0.1102      12.01   ; qtot -0.2136
  3184         HC   1291    LEU    HB1   3184     0.0457      1.008   ; qtot -0.1679
  3185         HC   1291    LEU    HB2   3185     0.0457      1.008   ; qtot -0.1222
  3186         CT   1291    LEU     CG   3186     0.3531      12.01   ; qtot 0.2309
  3187         HC   1291    LEU     HG   3187    -0.0361      1.008   ; qtot 0.1948
  3188         CT   1291    LEU    CD1   3188    -0.4121      12.01   ; qtot -0.2173
  3189         HC   1291    LEU   HD11   3189        0.1      1.008   ; qtot -0.1173
  3190         HC   1291    LEU   HD12   3190        0.1      1.008   ; qtot -0.0173
  3191         HC   1291    LEU   HD13   3191        0.1      1.008   ; qtot 0.0827
  3192         CT   1291    LEU    CD2   3192    -0.4121      12.01   ; qtot -0.3294
  3193         HC   1291    LEU   HD21   3193        0.1      1.008   ; qtot -0.2294
  3194         HC   1291    LEU   HD22   3194        0.1      1.008   ; qtot -0.1294
  3195         HC   1291    LEU   HD23   3195        0.1      1.008   ; qtot -0.0294
  3196          C   1291    LEU      C   3196     0.5973      12.01   ; qtot 0.5679
  3197          O   1291    LEU      O   3197    -0.5679         16   ; qtot 1.218e-06
; residue 1292 PRO rtp PRO  q  0.0
  3198          N   1292    PRO      N   3198    -0.2548      14.01   ; qtot -0.2548
  3199         CT   1292    PRO     CD   3199     0.0192      12.01   ; qtot -0.2356
  3200         H1   1292    PRO    HD1   3200     0.0391      1.008   ; qtot -0.1965
  3201         H1   1292    PRO    HD2   3201     0.0391      1.008   ; qtot -0.1574
  3202         CT   1292    PRO     CG   3202     0.0189      12.01   ; qtot -0.1385
  3203         HC   1292    PRO    HG1   3203     0.0213      1.008   ; qtot -0.1172
  3204         HC   1292    PRO    HG2   3204     0.0213      1.008   ; qtot -0.0959
  3205         CT   1292    PRO     CB   3205     -0.007      12.01   ; qtot -0.1029
  3206         HC   1292    PRO    HB1   3206     0.0253      1.008   ; qtot -0.0776
  3207         HC   1292    PRO    HB2   3207     0.0253      1.008   ; qtot -0.0523
  3208         CT   1292    PRO     CA   3208    -0.0266      12.01   ; qtot -0.0789
  3209         H1   1292    PRO     HA   3209     0.0641      1.008   ; qtot -0.0148
  3210          C   1292    PRO      C   3210     0.5896      12.01   ; qtot 0.5748
  3211          O   1292    PRO      O   3211    -0.5748         16   ; qtot 1.232e-06
; residue 1293 VAL rtp VAL  q  0.0
  3212          N   1293    VAL      N   3212    -0.4157      14.01   ; qtot -0.4157
  3213          H   1293    VAL      H   3213     0.2719      1.008   ; qtot -0.1438
  3214         CT   1293    VAL     CA   3214    -0.0875      12.01   ; qtot -0.2313
  3215         H1   1293    VAL     HA   3215     0.0969      1.008   ; qtot -0.1344
  3216         CT   1293    VAL     CB   3216     0.2985      12.01   ; qtot 0.1641
  3217         HC   1293    VAL     HB   3217    -0.0297      1.008   ; qtot 0.1344
  3218         CT   1293    VAL    CG1   3218    -0.3192      12.01   ; qtot -0.1848
  3219         HC   1293    VAL   HG11   3219     0.0791      1.008   ; qtot -0.1057
  3220         HC   1293    VAL   HG12   3220     0.0791      1.008   ; qtot -0.0266
  3221         HC   1293    VAL   HG13   3221     0.0791      1.008   ; qtot 0.0525
  3222         CT   1293    VAL    CG2   3222    -0.3192      12.01   ; qtot -0.2667
  3223         HC   1293    VAL   HG21   3223     0.0791      1.008   ; qtot -0.1876
  3224         HC   1293    VAL   HG22   3224     0.0791      1.008   ; qtot -0.1085
  3225         HC   1293    VAL   HG23   3225     0.0791      1.008   ; qtot -0.0294
  3226          C   1293    VAL      C   3226     0.5973      12.01   ; qtot 0.5679
  3227          O   1293    VAL      O   3227    -0.5679         16   ; qtot 1.206e-06
; residue 1294 LYS rtp LYS  q +1.0
  3228          N   1294    LYS      N   3228    -0.3479      14.01   ; qtot -0.3479
  3229          H   1294    LYS      H   3229     0.2747      1.008   ; qtot -0.0732
  3230         CT   1294    LYS     CA   3230      -0.24      12.01   ; qtot -0.3132
  3231         H1   1294    LYS     HA   3231     0.1426      1.008   ; qtot -0.1706
  3232         CT   1294    LYS     CB   3232    -0.0094      12.01   ; qtot -0.18
  3233         HC   1294    LYS    HB1   3233     0.0362      1.008   ; qtot -0.1438
  3234         HC   1294    LYS    HB2   3234     0.0362      1.008   ; qtot -0.1076
  3235         CT   1294    LYS     CG   3235     0.0187      12.01   ; qtot -0.0889
  3236         HC   1294    LYS    HG1   3236     0.0103      1.008   ; qtot -0.0786
  3237         HC   1294    LYS    HG2   3237     0.0103      1.008   ; qtot -0.0683
  3238         CT   1294    LYS     CD   3238    -0.0479      12.01   ; qtot -0.1162
  3239         HC   1294    LYS    HD1   3239     0.0621      1.008   ; qtot -0.0541
  3240         HC   1294    LYS    HD2   3240     0.0621      1.008   ; qtot 0.008001
  3241         CT   1294    LYS     CE   3241    -0.0143      12.01   ; qtot -0.006299
  3242         HP   1294    LYS    HE1   3242     0.1135      1.008   ; qtot 0.1072
  3243         HP   1294    LYS    HE2   3243     0.1135      1.008   ; qtot 0.2207
  3244         N3   1294    LYS     NZ   3244    -0.3854      14.01   ; qtot -0.1647
  3245          H   1294    LYS    HZ1   3245       0.34      1.008   ; qtot 0.1753
  3246          H   1294    LYS    HZ2   3246       0.34      1.008   ; qtot 0.5153
  3247          H   1294    LYS    HZ3   3247       0.34      1.008   ; qtot 0.8553
  3248          C   1294    LYS      C   3248     0.7341      12.01   ; qtot 1.589
  3249          O   1294    LYS      O   3249    -0.5894         16   ; qtot 1
; residue 1295 TRP rtp TRP  q  0.0
  3250          N   1295    TRP      N   3250    -0.4157      14.01   ; qtot 0.5843
  3251          H   1295    TRP      H   3251     0.2719      1.008   ; qtot 0.8562
  3252         CT   1295    TRP     CA   3252    -0.0275      12.01   ; qtot 0.8287
  3253         H1   1295    TRP     HA   3253     0.1123      1.008   ; qtot 0.941
  3254         CT   1295    TRP     CB   3254     -0.005      12.01   ; qtot 0.936
  3255         HC   1295    TRP    HB1   3255     0.0339      1.008   ; qtot 0.9699
  3256         HC   1295    TRP    HB2   3256     0.0339      1.008   ; qtot 1.004
  3257         C*   1295    TRP     CG   3257    -0.1415      12.01   ; qtot 0.8623
  3258         CW   1295    TRP    CD1   3258    -0.1638      12.01   ; qtot 0.6985
  3259         H4   1295    TRP    HD1   3259     0.2062      1.008   ; qtot 0.9047
  3260         NA   1295    TRP    NE1   3260    -0.3418      14.01   ; qtot 0.5629
  3261          H   1295    TRP    HE1   3261     0.3412      1.008   ; qtot 0.9041
  3262         CN   1295    TRP    CE2   3262      0.138      12.01   ; qtot 1.042
  3263         CA   1295    TRP    CZ2   3263    -0.2601      12.01   ; qtot 0.782
  3264         HA   1295    TRP    HZ2   3264     0.1572      1.008   ; qtot 0.9392
  3265         CA   1295    TRP    CH2   3265    -0.1134      12.01   ; qtot 0.8258
  3266         HA   1295    TRP    HH2   3266     0.1417      1.008   ; qtot 0.9675
  3267         CA   1295    TRP    CZ3   3267    -0.1972      12.01   ; qtot 0.7703
  3268         HA   1295    TRP    HZ3   3268     0.1447      1.008   ; qtot 0.915
  3269         CA   1295    TRP    CE3   3269    -0.2387      12.01   ; qtot 0.6763
  3270         HA   1295    TRP    HE3   3270       0.17      1.008   ; qtot 0.8463
  3271         CB   1295    TRP    CD2   3271     0.1243      12.01   ; qtot 0.9706
  3272          C   1295    TRP      C   3272     0.5973      12.01   ; qtot 1.568
  3273          O   1295    TRP      O   3273    -0.5679         16   ; qtot 1
; residue 1296 MET rtp MET  q  0.0
  3274          N   1296    MET      N   3274    -0.4157      14.01   ; qtot 0.5843
  3275          H   1296    MET      H   3275     0.2719      1.008   ; qtot 0.8562
  3276         CT   1296    MET     CA   3276    -0.0237      12.01   ; qtot 0.8325
  3277         H1   1296    MET     HA   3277      0.088      1.008   ; qtot 0.9205
  3278         CT   1296    MET     CB   3278     0.0342      12.01   ; qtot 0.9547
  3279         HC   1296    MET    HB1   3279     0.0241      1.008   ; qtot 0.9788
  3280         HC   1296    MET    HB2   3280     0.0241      1.008   ; qtot 1.003
  3281         CT   1296    MET     CG   3281     0.0018      12.01   ; qtot 1.005
  3282         H1   1296    MET    HG1   3282      0.044      1.008   ; qtot 1.049
  3283         H1   1296    MET    HG2   3283      0.044      1.008   ; qtot 1.093
  3284          S   1296    MET     SD   3284    -0.2737      32.06   ; qtot 0.819
  3285         CT   1296    MET     CE   3285    -0.0536      12.01   ; qtot 0.7654
  3286         H1   1296    MET    HE1   3286     0.0684      1.008   ; qtot 0.8338
  3287         H1   1296    MET    HE2   3287     0.0684      1.008   ; qtot 0.9022
  3288         H1   1296    MET    HE3   3288     0.0684      1.008   ; qtot 0.9706
  3289          C   1296    MET      C   3289     0.5973      12.01   ; qtot 1.568
  3290          O   1296    MET      O   3290    -0.5679         16   ; qtot 1
; residue 1297 PRO rtp PRO  q  0.0
  3291          N   1297    PRO      N   3291    -0.2548      14.01   ; qtot 0.7452
  3292         CT   1297    PRO     CD   3292     0.0192      12.01   ; qtot 0.7644
  3293         H1   1297    PRO    HD1   3293     0.0391      1.008   ; qtot 0.8035
  3294         H1   1297    PRO    HD2   3294     0.0391      1.008   ; qtot 0.8426
  3295         CT   1297    PRO     CG   3295     0.0189      12.01   ; qtot 0.8615
  3296         HC   1297    PRO    HG1   3296     0.0213      1.008   ; qtot 0.8828
  3297         HC   1297    PRO    HG2   3297     0.0213      1.008   ; qtot 0.9041
  3298         CT   1297    PRO     CB   3298     -0.007      12.01   ; qtot 0.8971
  3299         HC   1297    PRO    HB1   3299     0.0253      1.008   ; qtot 0.9224
  3300         HC   1297    PRO    HB2   3300     0.0253      1.008   ; qtot 0.9477
  3301         CT   1297    PRO     CA   3301    -0.0266      12.01   ; qtot 0.9211
  3302         H1   1297    PRO     HA   3302     0.0641      1.008   ; qtot 0.9852
  3303          C   1297    PRO      C   3303     0.5896      12.01   ; qtot 1.575
  3304          O   1297    PRO      O   3304    -0.5748         16   ; qtot 1
; residue 1298 PRO rtp PRO  q  0.0
  3305          N   1298    PRO      N   3305    -0.2548      14.01   ; qtot 0.7452
  3306         CT   1298    PRO     CD   3306     0.0192      12.01   ; qtot 0.7644
  3307         H1   1298    PRO    HD1   3307     0.0391      1.008   ; qtot 0.8035
  3308         H1   1298    PRO    HD2   3308     0.0391      1.008   ; qtot 0.8426
  3309         CT   1298    PRO     CG   3309     0.0189      12.01   ; qtot 0.8615
  3310         HC   1298    PRO    HG1   3310     0.0213      1.008   ; qtot 0.8828
  3311         HC   1298    PRO    HG2   3311     0.0213      1.008   ; qtot 0.9041
  3312         CT   1298    PRO     CB   3312     -0.007      12.01   ; qtot 0.8971
  3313         HC   1298    PRO    HB1   3313     0.0253      1.008   ; qtot 0.9224
  3314         HC   1298    PRO    HB2   3314     0.0253      1.008   ; qtot 0.9477
  3315         CT   1298    PRO     CA   3315    -0.0266      12.01   ; qtot 0.9211
  3316         H1   1298    PRO     HA   3316     0.0641      1.008   ; qtot 0.9852
  3317          C   1298    PRO      C   3317     0.5896      12.01   ; qtot 1.575
  3318          O   1298    PRO      O   3318    -0.5748         16   ; qtot 1
; residue 1299 GLU rtp GLU  q -1.0
  3319          N   1299    GLU      N   3319    -0.5163      14.01   ; qtot 0.4837
  3320          H   1299    GLU      H   3320     0.2936      1.008   ; qtot 0.7773
  3321         CT   1299    GLU     CA   3321     0.0397      12.01   ; qtot 0.817
  3322         H1   1299    GLU     HA   3322     0.1105      1.008   ; qtot 0.9275
  3323         CT   1299    GLU     CB   3323      0.056      12.01   ; qtot 0.9835
  3324         HC   1299    GLU    HB1   3324    -0.0173      1.008   ; qtot 0.9662
  3325         HC   1299    GLU    HB2   3325    -0.0173      1.008   ; qtot 0.9489
  3326         CT   1299    GLU     CG   3326     0.0136      12.01   ; qtot 0.9625
  3327         HC   1299    GLU    HG1   3327    -0.0425      1.008   ; qtot 0.92
  3328         HC   1299    GLU    HG2   3328    -0.0425      1.008   ; qtot 0.8775
  3329          C   1299    GLU     CD   3329     0.8054      12.01   ; qtot 1.683
  3330         O2   1299    GLU    OE1   3330    -0.8188         16   ; qtot 0.8641
  3331         O2   1299    GLU    OE2   3331    -0.8188         16   ; qtot 0.0453
  3332          C   1299    GLU      C   3332     0.5366      12.01   ; qtot 0.5819
  3333          O   1299    GLU      O   3333    -0.5819         16   ; qtot 1.269e-06
; residue 1300 ALA rtp ALA  q  0.0
  3334          N   1300    ALA      N   3334    -0.4157      14.01   ; qtot -0.4157
  3335          H   1300    ALA      H   3335     0.2719      1.008   ; qtot -0.1438
  3336         CT   1300    ALA     CA   3336     0.0337      12.01   ; qtot -0.1101
  3337         H1   1300    ALA     HA   3337     0.0823      1.008   ; qtot -0.0278
  3338         CT   1300    ALA     CB   3338    -0.1825      12.01   ; qtot -0.2103
  3339         HC   1300    ALA    HB1   3339     0.0603      1.008   ; qtot -0.15
  3340         HC   1300    ALA    HB2   3340     0.0603      1.008   ; qtot -0.0897
  3341         HC   1300    ALA    HB3   3341     0.0603      1.008   ; qtot -0.0294
  3342          C   1300    ALA      C   3342     0.5973      12.01   ; qtot 0.5679
  3343          O   1300    ALA      O   3343    -0.5679         16   ; qtot 1.265e-06
; residue 1301 PHE rtp PHE  q  0.0
  3344          N   1301    PHE      N   3344    -0.4157      14.01   ; qtot -0.4157
  3345          H   1301    PHE      H   3345     0.2719      1.008   ; qtot -0.1438
  3346         CT   1301    PHE     CA   3346    -0.0024      12.01   ; qtot -0.1462
  3347         H1   1301    PHE     HA   3347     0.0978      1.008   ; qtot -0.0484
  3348         CT   1301    PHE     CB   3348    -0.0343      12.01   ; qtot -0.0827
  3349         HC   1301    PHE    HB1   3349     0.0295      1.008   ; qtot -0.0532
  3350         HC   1301    PHE    HB2   3350     0.0295      1.008   ; qtot -0.0237
  3351         CA   1301    PHE     CG   3351     0.0118      12.01   ; qtot -0.0119
  3352         CA   1301    PHE    CD1   3352    -0.1256      12.01   ; qtot -0.1375
  3353         HA   1301    PHE    HD1   3353      0.133      1.008   ; qtot -0.004499
  3354         CA   1301    PHE    CE1   3354    -0.1704      12.01   ; qtot -0.1749
  3355         HA   1301    PHE    HE1   3355      0.143      1.008   ; qtot -0.0319
  3356         CA   1301    PHE     CZ   3356    -0.1072      12.01   ; qtot -0.1391
  3357         HA   1301    PHE     HZ   3357     0.1297      1.008   ; qtot -0.009399
  3358         CA   1301    PHE    CE2   3358    -0.1704      12.01   ; qtot -0.1798
  3359         HA   1301    PHE    HE2   3359      0.143      1.008   ; qtot -0.0368
  3360         CA   1301    PHE    CD2   3360    -0.1256      12.01   ; qtot -0.1624
  3361         HA   1301    PHE    HD2   3361      0.133      1.008   ; qtot -0.0294
  3362          C   1301    PHE      C   3362     0.5973      12.01   ; qtot 0.5679
  3363          O   1301    PHE      O   3363    -0.5679         16   ; qtot 1.315e-06
; residue 1302 MET rtp MET  q  0.0
  3364          N   1302    MET      N   3364    -0.4157      14.01   ; qtot -0.4157
  3365          H   1302    MET      H   3365     0.2719      1.008   ; qtot -0.1438
  3366         CT   1302    MET     CA   3366    -0.0237      12.01   ; qtot -0.1675
  3367         H1   1302    MET     HA   3367      0.088      1.008   ; qtot -0.0795
  3368         CT   1302    MET     CB   3368     0.0342      12.01   ; qtot -0.0453
  3369         HC   1302    MET    HB1   3369     0.0241      1.008   ; qtot -0.0212
  3370         HC   1302    MET    HB2   3370     0.0241      1.008   ; qtot 0.002901
  3371         CT   1302    MET     CG   3371     0.0018      12.01   ; qtot 0.004701
  3372         H1   1302    MET    HG1   3372      0.044      1.008   ; qtot 0.0487
  3373         H1   1302    MET    HG2   3373      0.044      1.008   ; qtot 0.0927
  3374          S   1302    MET     SD   3374    -0.2737      32.06   ; qtot -0.181
  3375         CT   1302    MET     CE   3375    -0.0536      12.01   ; qtot -0.2346
  3376         H1   1302    MET    HE1   3376     0.0684      1.008   ; qtot -0.1662
  3377         H1   1302    MET    HE2   3377     0.0684      1.008   ; qtot -0.0978
  3378         H1   1302    MET    HE3   3378     0.0684      1.008   ; qtot -0.0294
  3379          C   1302    MET      C   3379     0.5973      12.01   ; qtot 0.5679
  3380          O   1302    MET      O   3380    -0.5679         16   ; qtot 1.328e-06
; residue 1303 GLU rtp GLU  q -1.0
  3381          N   1303    GLU      N   3381    -0.5163      14.01   ; qtot -0.5163
  3382          H   1303    GLU      H   3382     0.2936      1.008   ; qtot -0.2227
  3383         CT   1303    GLU     CA   3383     0.0397      12.01   ; qtot -0.183
  3384         H1   1303    GLU     HA   3384     0.1105      1.008   ; qtot -0.0725
  3385         CT   1303    GLU     CB   3385      0.056      12.01   ; qtot -0.0165
  3386         HC   1303    GLU    HB1   3386    -0.0173      1.008   ; qtot -0.0338
  3387         HC   1303    GLU    HB2   3387    -0.0173      1.008   ; qtot -0.0511
  3388         CT   1303    GLU     CG   3388     0.0136      12.01   ; qtot -0.0375
  3389         HC   1303    GLU    HG1   3389    -0.0425      1.008   ; qtot -0.08
  3390         HC   1303    GLU    HG2   3390    -0.0425      1.008   ; qtot -0.1225
  3391          C   1303    GLU     CD   3391     0.8054      12.01   ; qtot 0.6829
  3392         O2   1303    GLU    OE1   3392    -0.8188         16   ; qtot -0.1359
  3393         O2   1303    GLU    OE2   3393    -0.8188         16   ; qtot -0.9547
  3394          C   1303    GLU      C   3394     0.5366      12.01   ; qtot -0.4181
  3395          O   1303    GLU      O   3395    -0.5819         16   ; qtot -1
; residue 1304 GLY rtp GLY  q  0.0
  3396          N   1304    GLY      N   3396    -0.4157      14.01   ; qtot -1.416
  3397          H   1304    GLY      H   3397     0.2719      1.008   ; qtot -1.144
  3398         CT   1304    GLY     CA   3398    -0.0252      12.01   ; qtot -1.169
  3399         H1   1304    GLY    HA1   3399     0.0698      1.008   ; qtot -1.099
  3400         H1   1304    GLY    HA2   3400     0.0698      1.008   ; qtot -1.029
  3401          C   1304    GLY      C   3401     0.5973      12.01   ; qtot -0.4321
  3402          O   1304    GLY      O   3402    -0.5679         16   ; qtot -1
; residue 1305 ILE rtp ILE  q  0.0
  3403          N   1305    ILE      N   3403    -0.4157      14.01   ; qtot -1.416
  3404          H   1305    ILE      H   3404     0.2719      1.008   ; qtot -1.144
  3405         CT   1305    ILE     CA   3405    -0.0597      12.01   ; qtot -1.203
  3406         H1   1305    ILE     HA   3406     0.0869      1.008   ; qtot -1.117
  3407         CT   1305    ILE     CB   3407     0.1303      12.01   ; qtot -0.9863
  3408         HC   1305    ILE     HB   3408     0.0187      1.008   ; qtot -0.9676
  3409         CT   1305    ILE    CG2   3409    -0.3204      12.01   ; qtot -1.288
  3410         HC   1305    ILE   HG21   3410     0.0882      1.008   ; qtot -1.2
  3411         HC   1305    ILE   HG22   3411     0.0882      1.008   ; qtot -1.112
  3412         HC   1305    ILE   HG23   3412     0.0882      1.008   ; qtot -1.023
  3413         CT   1305    ILE    CG1   3413     -0.043      12.01   ; qtot -1.066
  3414         HC   1305    ILE   HG11   3414     0.0236      1.008   ; qtot -1.043
  3415         HC   1305    ILE   HG12   3415     0.0236      1.008   ; qtot -1.019
  3416         CT   1305    ILE     CD   3416     -0.066      12.01   ; qtot -1.085
  3417         HC   1305    ILE    HD1   3417     0.0186      1.008   ; qtot -1.067
  3418         HC   1305    ILE    HD2   3418     0.0186      1.008   ; qtot -1.048
  3419         HC   1305    ILE    HD3   3419     0.0186      1.008   ; qtot -1.029
  3420          C   1305    ILE      C   3420     0.5973      12.01   ; qtot -0.4321
  3421          O   1305    ILE      O   3421    -0.5679         16   ; qtot -1
; residue 1306 PHE rtp PHE  q  0.0
  3422          N   1306    PHE      N   3422    -0.4157      14.01   ; qtot -1.416
  3423          H   1306    PHE      H   3423     0.2719      1.008   ; qtot -1.144
  3424         CT   1306    PHE     CA   3424    -0.0024      12.01   ; qtot -1.146
  3425         H1   1306    PHE     HA   3425     0.0978      1.008   ; qtot -1.048
  3426         CT   1306    PHE     CB   3426    -0.0343      12.01   ; qtot -1.083
  3427         HC   1306    PHE    HB1   3427     0.0295      1.008   ; qtot -1.053
  3428         HC   1306    PHE    HB2   3428     0.0295      1.008   ; qtot -1.024
  3429         CA   1306    PHE     CG   3429     0.0118      12.01   ; qtot -1.012
  3430         CA   1306    PHE    CD1   3430    -0.1256      12.01   ; qtot -1.137
  3431         HA   1306    PHE    HD1   3431      0.133      1.008   ; qtot -1.004
  3432         CA   1306    PHE    CE1   3432    -0.1704      12.01   ; qtot -1.175
  3433         HA   1306    PHE    HE1   3433      0.143      1.008   ; qtot -1.032
  3434         CA   1306    PHE     CZ   3434    -0.1072      12.01   ; qtot -1.139
  3435         HA   1306    PHE     HZ   3435     0.1297      1.008   ; qtot -1.009
  3436         CA   1306    PHE    CE2   3436    -0.1704      12.01   ; qtot -1.18
  3437         HA   1306    PHE    HE2   3437      0.143      1.008   ; qtot -1.037
  3438         CA   1306    PHE    CD2   3438    -0.1256      12.01   ; qtot -1.162
  3439         HA   1306    PHE    HD2   3439      0.133      1.008   ; qtot -1.029
  3440          C   1306    PHE      C   3440     0.5973      12.01   ; qtot -0.4321
  3441          O   1306    PHE      O   3441    -0.5679         16   ; qtot -1
; residue 1307 THR rtp THR  q  0.0
  3442          N   1307    THR      N   3442    -0.4157      14.01   ; qtot -1.416
  3443          H   1307    THR      H   3443     0.2719      1.008   ; qtot -1.144
  3444         CT   1307    THR     CA   3444    -0.0389      12.01   ; qtot -1.183
  3445         H1   1307    THR     HA   3445     0.1007      1.008   ; qtot -1.082
  3446         CT   1307    THR     CB   3446     0.3654      12.01   ; qtot -0.7166
  3447         H1   1307    THR     HB   3447     0.0043      1.008   ; qtot -0.7123
  3448         CT   1307    THR    CG2   3448    -0.2438      12.01   ; qtot -0.9561
  3449         HC   1307    THR   HG21   3449     0.0642      1.008   ; qtot -0.8919
  3450         HC   1307    THR   HG22   3450     0.0642      1.008   ; qtot -0.8277
  3451         HC   1307    THR   HG23   3451     0.0642      1.008   ; qtot -0.7635
  3452         OH   1307    THR    OG1   3452    -0.6761         16   ; qtot -1.44
  3453         HO   1307    THR    HG1   3453     0.4102      1.008   ; qtot -1.029
  3454          C   1307    THR      C   3454     0.5973      12.01   ; qtot -0.4321
  3455          O   1307    THR      O   3455    -0.5679         16   ; qtot -1
; residue 1308 SER rtp SER  q  0.0
  3456          N   1308    SER      N   3456    -0.4157      14.01   ; qtot -1.416
  3457          H   1308    SER      H   3457     0.2719      1.008   ; qtot -1.144
  3458         CT   1308    SER     CA   3458    -0.0249      12.01   ; qtot -1.169
  3459         H1   1308    SER     HA   3459     0.0843      1.008   ; qtot -1.084
  3460         CT   1308    SER     CB   3460     0.2117      12.01   ; qtot -0.8727
  3461         H1   1308    SER    HB1   3461     0.0352      1.008   ; qtot -0.8375
  3462         H1   1308    SER    HB2   3462     0.0352      1.008   ; qtot -0.8023
  3463         OH   1308    SER     OG   3463    -0.6546         16   ; qtot -1.457
  3464         HO   1308    SER     HG   3464     0.4275      1.008   ; qtot -1.029
  3465          C   1308    SER      C   3465     0.5973      12.01   ; qtot -0.4321
  3466          O   1308    SER      O   3466    -0.5679         16   ; qtot -1
; residue 1309 LYS rtp LYS  q +1.0
  3467          N   1309    LYS      N   3467    -0.3479      14.01   ; qtot -1.348
  3468          H   1309    LYS      H   3468     0.2747      1.008   ; qtot -1.073
  3469         CT   1309    LYS     CA   3469      -0.24      12.01   ; qtot -1.313
  3470         H1   1309    LYS     HA   3470     0.1426      1.008   ; qtot -1.171
  3471         CT   1309    LYS     CB   3471    -0.0094      12.01   ; qtot -1.18
  3472         HC   1309    LYS    HB1   3472     0.0362      1.008   ; qtot -1.144
  3473         HC   1309    LYS    HB2   3473     0.0362      1.008   ; qtot -1.108
  3474         CT   1309    LYS     CG   3474     0.0187      12.01   ; qtot -1.089
  3475         HC   1309    LYS    HG1   3475     0.0103      1.008   ; qtot -1.079
  3476         HC   1309    LYS    HG2   3476     0.0103      1.008   ; qtot -1.068
  3477         CT   1309    LYS     CD   3477    -0.0479      12.01   ; qtot -1.116
  3478         HC   1309    LYS    HD1   3478     0.0621      1.008   ; qtot -1.054
  3479         HC   1309    LYS    HD2   3479     0.0621      1.008   ; qtot -0.992
  3480         CT   1309    LYS     CE   3480    -0.0143      12.01   ; qtot -1.006
  3481         HP   1309    LYS    HE1   3481     0.1135      1.008   ; qtot -0.8928
  3482         HP   1309    LYS    HE2   3482     0.1135      1.008   ; qtot -0.7793
  3483         N3   1309    LYS     NZ   3483    -0.3854      14.01   ; qtot -1.165
  3484          H   1309    LYS    HZ1   3484       0.34      1.008   ; qtot -0.8247
  3485          H   1309    LYS    HZ2   3485       0.34      1.008   ; qtot -0.4847
  3486          H   1309    LYS    HZ3   3486       0.34      1.008   ; qtot -0.1447
  3487          C   1309    LYS      C   3487     0.7341      12.01   ; qtot 0.5894
  3488          O   1309    LYS      O   3488    -0.5894         16   ; qtot 1.374e-06
; residue 1310 THR rtp THR  q  0.0
  3489          N   1310    THR      N   3489    -0.4157      14.01   ; qtot -0.4157
  3490          H   1310    THR      H   3490     0.2719      1.008   ; qtot -0.1438
  3491         CT   1310    THR     CA   3491    -0.0389      12.01   ; qtot -0.1827
  3492         H1   1310    THR     HA   3492     0.1007      1.008   ; qtot -0.082
  3493         CT   1310    THR     CB   3493     0.3654      12.01   ; qtot 0.2834
  3494         H1   1310    THR     HB   3494     0.0043      1.008   ; qtot 0.2877
  3495         CT   1310    THR    CG2   3495    -0.2438      12.01   ; qtot 0.0439
  3496         HC   1310    THR   HG21   3496     0.0642      1.008   ; qtot 0.1081
  3497         HC   1310    THR   HG22   3497     0.0642      1.008   ; qtot 0.1723
  3498         HC   1310    THR   HG23   3498     0.0642      1.008   ; qtot 0.2365
  3499         OH   1310    THR    OG1   3499    -0.6761         16   ; qtot -0.4396
  3500         HO   1310    THR    HG1   3500     0.4102      1.008   ; qtot -0.0294
  3501          C   1310    THR      C   3501     0.5973      12.01   ; qtot 0.5679
  3502          O   1310    THR      O   3502    -0.5679         16   ; qtot 1.342e-06
; residue 1311 ASP rtp ASP  q -1.0
  3503          N   1311    ASP      N   3503    -0.5163      14.01   ; qtot -0.5163
  3504          H   1311    ASP      H   3504     0.2936      1.008   ; qtot -0.2227
  3505         CT   1311    ASP     CA   3505     0.0381      12.01   ; qtot -0.1846
  3506         H1   1311    ASP     HA   3506      0.088      1.008   ; qtot -0.0966
  3507         CT   1311    ASP     CB   3507    -0.0303      12.01   ; qtot -0.1269
  3508         HC   1311    ASP    HB1   3508    -0.0122      1.008   ; qtot -0.1391
  3509         HC   1311    ASP    HB2   3509    -0.0122      1.008   ; qtot -0.1513
  3510          C   1311    ASP     CG   3510     0.7994      12.01   ; qtot 0.6481
  3511         O2   1311    ASP    OD1   3511    -0.8014         16   ; qtot -0.1533
  3512         O2   1311    ASP    OD2   3512    -0.8014         16   ; qtot -0.9547
  3513          C   1311    ASP      C   3513     0.5366      12.01   ; qtot -0.4181
  3514          O   1311    ASP      O   3514    -0.5819         16   ; qtot -1
; residue 1312 THR rtp THR  q  0.0
  3515          N   1312    THR      N   3515    -0.4157      14.01   ; qtot -1.416
  3516          H   1312    THR      H   3516     0.2719      1.008   ; qtot -1.144
  3517         CT   1312    THR     CA   3517    -0.0389      12.01   ; qtot -1.183
  3518         H1   1312    THR     HA   3518     0.1007      1.008   ; qtot -1.082
  3519         CT   1312    THR     CB   3519     0.3654      12.01   ; qtot -0.7166
  3520         H1   1312    THR     HB   3520     0.0043      1.008   ; qtot -0.7123
  3521         CT   1312    THR    CG2   3521    -0.2438      12.01   ; qtot -0.9561
  3522         HC   1312    THR   HG21   3522     0.0642      1.008   ; qtot -0.8919
  3523         HC   1312    THR   HG22   3523     0.0642      1.008   ; qtot -0.8277
  3524         HC   1312    THR   HG23   3524     0.0642      1.008   ; qtot -0.7635
  3525         OH   1312    THR    OG1   3525    -0.6761         16   ; qtot -1.44
  3526         HO   1312    THR    HG1   3526     0.4102      1.008   ; qtot -1.029
  3527          C   1312    THR      C   3527     0.5973      12.01   ; qtot -0.4321
  3528          O   1312    THR      O   3528    -0.5679         16   ; qtot -1
; residue 1313 TRP rtp TRP  q  0.0
  3529          N   1313    TRP      N   3529    -0.4157      14.01   ; qtot -1.416
  3530          H   1313    TRP      H   3530     0.2719      1.008   ; qtot -1.144
  3531         CT   1313    TRP     CA   3531    -0.0275      12.01   ; qtot -1.171
  3532         H1   1313    TRP     HA   3532     0.1123      1.008   ; qtot -1.059
  3533         CT   1313    TRP     CB   3533     -0.005      12.01   ; qtot -1.064
  3534         HC   1313    TRP    HB1   3534     0.0339      1.008   ; qtot -1.03
  3535         HC   1313    TRP    HB2   3535     0.0339      1.008   ; qtot -0.9962
  3536         C*   1313    TRP     CG   3536    -0.1415      12.01   ; qtot -1.138
  3537         CW   1313    TRP    CD1   3537    -0.1638      12.01   ; qtot -1.301
  3538         H4   1313    TRP    HD1   3538     0.2062      1.008   ; qtot -1.095
  3539         NA   1313    TRP    NE1   3539    -0.3418      14.01   ; qtot -1.437
  3540          H   1313    TRP    HE1   3540     0.3412      1.008   ; qtot -1.096
  3541         CN   1313    TRP    CE2   3541      0.138      12.01   ; qtot -0.9579
  3542         CA   1313    TRP    CZ2   3542    -0.2601      12.01   ; qtot -1.218
  3543         HA   1313    TRP    HZ2   3543     0.1572      1.008   ; qtot -1.061
  3544         CA   1313    TRP    CH2   3544    -0.1134      12.01   ; qtot -1.174
  3545         HA   1313    TRP    HH2   3545     0.1417      1.008   ; qtot -1.032
  3546         CA   1313    TRP    CZ3   3546    -0.1972      12.01   ; qtot -1.23
  3547         HA   1313    TRP    HZ3   3547     0.1447      1.008   ; qtot -1.085
  3548         CA   1313    TRP    CE3   3548    -0.2387      12.01   ; qtot -1.324
  3549         HA   1313    TRP    HE3   3549       0.17      1.008   ; qtot -1.154
  3550         CB   1313    TRP    CD2   3550     0.1243      12.01   ; qtot -1.029
  3551          C   1313    TRP      C   3551     0.5973      12.01   ; qtot -0.4321
  3552          O   1313    TRP      O   3552    -0.5679         16   ; qtot -1
; residue 1314 SER rtp SER  q  0.0
  3553          N   1314    SER      N   3553    -0.4157      14.01   ; qtot -1.416
  3554          H   1314    SER      H   3554     0.2719      1.008   ; qtot -1.144
  3555         CT   1314    SER     CA   3555    -0.0249      12.01   ; qtot -1.169
  3556         H1   1314    SER     HA   3556     0.0843      1.008   ; qtot -1.084
  3557         CT   1314    SER     CB   3557     0.2117      12.01   ; qtot -0.8727
  3558         H1   1314    SER    HB1   3558     0.0352      1.008   ; qtot -0.8375
  3559         H1   1314    SER    HB2   3559     0.0352      1.008   ; qtot -0.8023
  3560         OH   1314    SER     OG   3560    -0.6546         16   ; qtot -1.457
  3561         HO   1314    SER     HG   3561     0.4275      1.008   ; qtot -1.029
  3562          C   1314    SER      C   3562     0.5973      12.01   ; qtot -0.4321
  3563          O   1314    SER      O   3563    -0.5679         16   ; qtot -1
; residue 1315 PHE rtp PHE  q  0.0
  3564          N   1315    PHE      N   3564    -0.4157      14.01   ; qtot -1.416
  3565          H   1315    PHE      H   3565     0.2719      1.008   ; qtot -1.144
  3566         CT   1315    PHE     CA   3566    -0.0024      12.01   ; qtot -1.146
  3567         H1   1315    PHE     HA   3567     0.0978      1.008   ; qtot -1.048
  3568         CT   1315    PHE     CB   3568    -0.0343      12.01   ; qtot -1.083
  3569         HC   1315    PHE    HB1   3569     0.0295      1.008   ; qtot -1.053
  3570         HC   1315    PHE    HB2   3570     0.0295      1.008   ; qtot -1.024
  3571         CA   1315    PHE     CG   3571     0.0118      12.01   ; qtot -1.012
  3572         CA   1315    PHE    CD1   3572    -0.1256      12.01   ; qtot -1.137
  3573         HA   1315    PHE    HD1   3573      0.133      1.008   ; qtot -1.004
  3574         CA   1315    PHE    CE1   3574    -0.1704      12.01   ; qtot -1.175
  3575         HA   1315    PHE    HE1   3575      0.143      1.008   ; qtot -1.032
  3576         CA   1315    PHE     CZ   3576    -0.1072      12.01   ; qtot -1.139
  3577         HA   1315    PHE     HZ   3577     0.1297      1.008   ; qtot -1.009
  3578         CA   1315    PHE    CE2   3578    -0.1704      12.01   ; qtot -1.18
  3579         HA   1315    PHE    HE2   3579      0.143      1.008   ; qtot -1.037
  3580         CA   1315    PHE    CD2   3580    -0.1256      12.01   ; qtot -1.162
  3581         HA   1315    PHE    HD2   3581      0.133      1.008   ; qtot -1.029
  3582          C   1315    PHE      C   3582     0.5973      12.01   ; qtot -0.4321
  3583          O   1315    PHE      O   3583    -0.5679         16   ; qtot -1
; residue 1316 GLY rtp GLY  q  0.0
  3584          N   1316    GLY      N   3584    -0.4157      14.01   ; qtot -1.416
  3585          H   1316    GLY      H   3585     0.2719      1.008   ; qtot -1.144
  3586         CT   1316    GLY     CA   3586    -0.0252      12.01   ; qtot -1.169
  3587         H1   1316    GLY    HA1   3587     0.0698      1.008   ; qtot -1.099
  3588         H1   1316    GLY    HA2   3588     0.0698      1.008   ; qtot -1.029
  3589          C   1316    GLY      C   3589     0.5973      12.01   ; qtot -0.4321
  3590          O   1316    GLY      O   3590    -0.5679         16   ; qtot -1
; residue 1317 VAL rtp VAL  q  0.0
  3591          N   1317    VAL      N   3591    -0.4157      14.01   ; qtot -1.416
  3592          H   1317    VAL      H   3592     0.2719      1.008   ; qtot -1.144
  3593         CT   1317    VAL     CA   3593    -0.0875      12.01   ; qtot -1.231
  3594         H1   1317    VAL     HA   3594     0.0969      1.008   ; qtot -1.134
  3595         CT   1317    VAL     CB   3595     0.2985      12.01   ; qtot -0.8359
  3596         HC   1317    VAL     HB   3596    -0.0297      1.008   ; qtot -0.8656
  3597         CT   1317    VAL    CG1   3597    -0.3192      12.01   ; qtot -1.185
  3598         HC   1317    VAL   HG11   3598     0.0791      1.008   ; qtot -1.106
  3599         HC   1317    VAL   HG12   3599     0.0791      1.008   ; qtot -1.027
  3600         HC   1317    VAL   HG13   3600     0.0791      1.008   ; qtot -0.9475
  3601         CT   1317    VAL    CG2   3601    -0.3192      12.01   ; qtot -1.267
  3602         HC   1317    VAL   HG21   3602     0.0791      1.008   ; qtot -1.188
  3603         HC   1317    VAL   HG22   3603     0.0791      1.008   ; qtot -1.108
  3604         HC   1317    VAL   HG23   3604     0.0791      1.008   ; qtot -1.029
  3605          C   1317    VAL      C   3605     0.5973      12.01   ; qtot -0.4321
  3606          O   1317    VAL      O   3606    -0.5679         16   ; qtot -1
; residue 1318 LEU rtp LEU  q  0.0
  3607          N   1318    LEU      N   3607    -0.4157      14.01   ; qtot -1.416
  3608          H   1318    LEU      H   3608     0.2719      1.008   ; qtot -1.144
  3609         CT   1318    LEU     CA   3609    -0.0518      12.01   ; qtot -1.196
  3610         H1   1318    LEU     HA   3610     0.0922      1.008   ; qtot -1.103
  3611         CT   1318    LEU     CB   3611    -0.1102      12.01   ; qtot -1.214
  3612         HC   1318    LEU    HB1   3612     0.0457      1.008   ; qtot -1.168
  3613         HC   1318    LEU    HB2   3613     0.0457      1.008   ; qtot -1.122
  3614         CT   1318    LEU     CG   3614     0.3531      12.01   ; qtot -0.7691
  3615         HC   1318    LEU     HG   3615    -0.0361      1.008   ; qtot -0.8052
  3616         CT   1318    LEU    CD1   3616    -0.4121      12.01   ; qtot -1.217
  3617         HC   1318    LEU   HD11   3617        0.1      1.008   ; qtot -1.117
  3618         HC   1318    LEU   HD12   3618        0.1      1.008   ; qtot -1.017
  3619         HC   1318    LEU   HD13   3619        0.1      1.008   ; qtot -0.9173
  3620         CT   1318    LEU    CD2   3620    -0.4121      12.01   ; qtot -1.329
  3621         HC   1318    LEU   HD21   3621        0.1      1.008   ; qtot -1.229
  3622         HC   1318    LEU   HD22   3622        0.1      1.008   ; qtot -1.129
  3623         HC   1318    LEU   HD23   3623        0.1      1.008   ; qtot -1.029
  3624          C   1318    LEU      C   3624     0.5973      12.01   ; qtot -0.4321
  3625          O   1318    LEU      O   3625    -0.5679         16   ; qtot -1
; residue 1319 LEU rtp LEU  q  0.0
  3626          N   1319    LEU      N   3626    -0.4157      14.01   ; qtot -1.416
  3627          H   1319    LEU      H   3627     0.2719      1.008   ; qtot -1.144
  3628         CT   1319    LEU     CA   3628    -0.0518      12.01   ; qtot -1.196
  3629         H1   1319    LEU     HA   3629     0.0922      1.008   ; qtot -1.103
  3630         CT   1319    LEU     CB   3630    -0.1102      12.01   ; qtot -1.214
  3631         HC   1319    LEU    HB1   3631     0.0457      1.008   ; qtot -1.168
  3632         HC   1319    LEU    HB2   3632     0.0457      1.008   ; qtot -1.122
  3633         CT   1319    LEU     CG   3633     0.3531      12.01   ; qtot -0.7691
  3634         HC   1319    LEU     HG   3634    -0.0361      1.008   ; qtot -0.8052
  3635         CT   1319    LEU    CD1   3635    -0.4121      12.01   ; qtot -1.217
  3636         HC   1319    LEU   HD11   3636        0.1      1.008   ; qtot -1.117
  3637         HC   1319    LEU   HD12   3637        0.1      1.008   ; qtot -1.017
  3638         HC   1319    LEU   HD13   3638        0.1      1.008   ; qtot -0.9173
  3639         CT   1319    LEU    CD2   3639    -0.4121      12.01   ; qtot -1.329
  3640         HC   1319    LEU   HD21   3640        0.1      1.008   ; qtot -1.229
  3641         HC   1319    LEU   HD22   3641        0.1      1.008   ; qtot -1.129
  3642         HC   1319    LEU   HD23   3642        0.1      1.008   ; qtot -1.029
  3643          C   1319    LEU      C   3643     0.5973      12.01   ; qtot -0.4321
  3644          O   1319    LEU      O   3644    -0.5679         16   ; qtot -1
; residue 1320 TRP rtp TRP  q  0.0
  3645          N   1320    TRP      N   3645    -0.4157      14.01   ; qtot -1.416
  3646          H   1320    TRP      H   3646     0.2719      1.008   ; qtot -1.144
  3647         CT   1320    TRP     CA   3647    -0.0275      12.01   ; qtot -1.171
  3648         H1   1320    TRP     HA   3648     0.1123      1.008   ; qtot -1.059
  3649         CT   1320    TRP     CB   3649     -0.005      12.01   ; qtot -1.064
  3650         HC   1320    TRP    HB1   3650     0.0339      1.008   ; qtot -1.03
  3651         HC   1320    TRP    HB2   3651     0.0339      1.008   ; qtot -0.9962
  3652         C*   1320    TRP     CG   3652    -0.1415      12.01   ; qtot -1.138
  3653         CW   1320    TRP    CD1   3653    -0.1638      12.01   ; qtot -1.301
  3654         H4   1320    TRP    HD1   3654     0.2062      1.008   ; qtot -1.095
  3655         NA   1320    TRP    NE1   3655    -0.3418      14.01   ; qtot -1.437
  3656          H   1320    TRP    HE1   3656     0.3412      1.008   ; qtot -1.096
  3657         CN   1320    TRP    CE2   3657      0.138      12.01   ; qtot -0.9579
  3658         CA   1320    TRP    CZ2   3658    -0.2601      12.01   ; qtot -1.218
  3659         HA   1320    TRP    HZ2   3659     0.1572      1.008   ; qtot -1.061
  3660         CA   1320    TRP    CH2   3660    -0.1134      12.01   ; qtot -1.174
  3661         HA   1320    TRP    HH2   3661     0.1417      1.008   ; qtot -1.032
  3662         CA   1320    TRP    CZ3   3662    -0.1972      12.01   ; qtot -1.23
  3663         HA   1320    TRP    HZ3   3663     0.1447      1.008   ; qtot -1.085
  3664         CA   1320    TRP    CE3   3664    -0.2387      12.01   ; qtot -1.324
  3665         HA   1320    TRP    HE3   3665       0.17      1.008   ; qtot -1.154
  3666         CB   1320    TRP    CD2   3666     0.1243      12.01   ; qtot -1.029
  3667          C   1320    TRP      C   3667     0.5973      12.01   ; qtot -0.4321
  3668          O   1320    TRP      O   3668    -0.5679         16   ; qtot -1
; residue 1321 GLU rtp GLU  q -1.0
  3669          N   1321    GLU      N   3669    -0.5163      14.01   ; qtot -1.516
  3670          H   1321    GLU      H   3670     0.2936      1.008   ; qtot -1.223
  3671         CT   1321    GLU     CA   3671     0.0397      12.01   ; qtot -1.183
  3672         H1   1321    GLU     HA   3672     0.1105      1.008   ; qtot -1.072
  3673         CT   1321    GLU     CB   3673      0.056      12.01   ; qtot -1.016
  3674         HC   1321    GLU    HB1   3674    -0.0173      1.008   ; qtot -1.034
  3675         HC   1321    GLU    HB2   3675    -0.0173      1.008   ; qtot -1.051
  3676         CT   1321    GLU     CG   3676     0.0136      12.01   ; qtot -1.037
  3677         HC   1321    GLU    HG1   3677    -0.0425      1.008   ; qtot -1.08
  3678         HC   1321    GLU    HG2   3678    -0.0425      1.008   ; qtot -1.122
  3679          C   1321    GLU     CD   3679     0.8054      12.01   ; qtot -0.3171
  3680         O2   1321    GLU    OE1   3680    -0.8188         16   ; qtot -1.136
  3681         O2   1321    GLU    OE2   3681    -0.8188         16   ; qtot -1.955
  3682          C   1321    GLU      C   3682     0.5366      12.01   ; qtot -1.418
  3683          O   1321    GLU      O   3683    -0.5819         16   ; qtot -2
; residue 1322 ILE rtp ILE  q  0.0
  3684          N   1322    ILE      N   3684    -0.4157      14.01   ; qtot -2.416
  3685          H   1322    ILE      H   3685     0.2719      1.008   ; qtot -2.144
  3686         CT   1322    ILE     CA   3686    -0.0597      12.01   ; qtot -2.203
  3687         H1   1322    ILE     HA   3687     0.0869      1.008   ; qtot -2.117
  3688         CT   1322    ILE     CB   3688     0.1303      12.01   ; qtot -1.986
  3689         HC   1322    ILE     HB   3689     0.0187      1.008   ; qtot -1.968
  3690         CT   1322    ILE    CG2   3690    -0.3204      12.01   ; qtot -2.288
  3691         HC   1322    ILE   HG21   3691     0.0882      1.008   ; qtot -2.2
  3692         HC   1322    ILE   HG22   3692     0.0882      1.008   ; qtot -2.112
  3693         HC   1322    ILE   HG23   3693     0.0882      1.008   ; qtot -2.023
  3694         CT   1322    ILE    CG1   3694     -0.043      12.01   ; qtot -2.066
  3695         HC   1322    ILE   HG11   3695     0.0236      1.008   ; qtot -2.043
  3696         HC   1322    ILE   HG12   3696     0.0236      1.008   ; qtot -2.019
  3697         CT   1322    ILE     CD   3697     -0.066      12.01   ; qtot -2.085
  3698         HC   1322    ILE    HD1   3698     0.0186      1.008   ; qtot -2.067
  3699         HC   1322    ILE    HD2   3699     0.0186      1.008   ; qtot -2.048
  3700         HC   1322    ILE    HD3   3700     0.0186      1.008   ; qtot -2.029
  3701          C   1322    ILE      C   3701     0.5973      12.01   ; qtot -1.432
  3702          O   1322    ILE      O   3702    -0.5679         16   ; qtot -2
; residue 1323 PHE rtp PHE  q  0.0
  3703          N   1323    PHE      N   3703    -0.4157      14.01   ; qtot -2.416
  3704          H   1323    PHE      H   3704     0.2719      1.008   ; qtot -2.144
  3705         CT   1323    PHE     CA   3705    -0.0024      12.01   ; qtot -2.146
  3706         H1   1323    PHE     HA   3706     0.0978      1.008   ; qtot -2.048
  3707         CT   1323    PHE     CB   3707    -0.0343      12.01   ; qtot -2.083
  3708         HC   1323    PHE    HB1   3708     0.0295      1.008   ; qtot -2.053
  3709         HC   1323    PHE    HB2   3709     0.0295      1.008   ; qtot -2.024
  3710         CA   1323    PHE     CG   3710     0.0118      12.01   ; qtot -2.012
  3711         CA   1323    PHE    CD1   3711    -0.1256      12.01   ; qtot -2.137
  3712         HA   1323    PHE    HD1   3712      0.133      1.008   ; qtot -2.004
  3713         CA   1323    PHE    CE1   3713    -0.1704      12.01   ; qtot -2.175
  3714         HA   1323    PHE    HE1   3714      0.143      1.008   ; qtot -2.032
  3715         CA   1323    PHE     CZ   3715    -0.1072      12.01   ; qtot -2.139
  3716         HA   1323    PHE     HZ   3716     0.1297      1.008   ; qtot -2.009
  3717         CA   1323    PHE    CE2   3717    -0.1704      12.01   ; qtot -2.18
  3718         HA   1323    PHE    HE2   3718      0.143      1.008   ; qtot -2.037
  3719         CA   1323    PHE    CD2   3719    -0.1256      12.01   ; qtot -2.162
  3720         HA   1323    PHE    HD2   3720      0.133      1.008   ; qtot -2.029
  3721          C   1323    PHE      C   3721     0.5973      12.01   ; qtot -1.432
  3722          O   1323    PHE      O   3722    -0.5679         16   ; qtot -2
; residue 1324 SER rtp SER  q  0.0
  3723          N   1324    SER      N   3723    -0.4157      14.01   ; qtot -2.416
  3724          H   1324    SER      H   3724     0.2719      1.008   ; qtot -2.144
  3725         CT   1324    SER     CA   3725    -0.0249      12.01   ; qtot -2.169
  3726         H1   1324    SER     HA   3726     0.0843      1.008   ; qtot -2.084
  3727         CT   1324    SER     CB   3727     0.2117      12.01   ; qtot -1.873
  3728         H1   1324    SER    HB1   3728     0.0352      1.008   ; qtot -1.837
  3729         H1   1324    SER    HB2   3729     0.0352      1.008   ; qtot -1.802
  3730         OH   1324    SER     OG   3730    -0.6546         16   ; qtot -2.457
  3731         HO   1324    SER     HG   3731     0.4275      1.008   ; qtot -2.029
  3732          C   1324    SER      C   3732     0.5973      12.01   ; qtot -1.432
  3733          O   1324    SER      O   3733    -0.5679         16   ; qtot -2
; residue 1325 LEU rtp LEU  q  0.0
  3734          N   1325    LEU      N   3734    -0.4157      14.01   ; qtot -2.416
  3735          H   1325    LEU      H   3735     0.2719      1.008   ; qtot -2.144
  3736         CT   1325    LEU     CA   3736    -0.0518      12.01   ; qtot -2.196
  3737         H1   1325    LEU     HA   3737     0.0922      1.008   ; qtot -2.103
  3738         CT   1325    LEU     CB   3738    -0.1102      12.01   ; qtot -2.214
  3739         HC   1325    LEU    HB1   3739     0.0457      1.008   ; qtot -2.168
  3740         HC   1325    LEU    HB2   3740     0.0457      1.008   ; qtot -2.122
  3741         CT   1325    LEU     CG   3741     0.3531      12.01   ; qtot -1.769
  3742         HC   1325    LEU     HG   3742    -0.0361      1.008   ; qtot -1.805
  3743         CT   1325    LEU    CD1   3743    -0.4121      12.01   ; qtot -2.217
  3744         HC   1325    LEU   HD11   3744        0.1      1.008   ; qtot -2.117
  3745         HC   1325    LEU   HD12   3745        0.1      1.008   ; qtot -2.017
  3746         HC   1325    LEU   HD13   3746        0.1      1.008   ; qtot -1.917
  3747         CT   1325    LEU    CD2   3747    -0.4121      12.01   ; qtot -2.329
  3748         HC   1325    LEU   HD21   3748        0.1      1.008   ; qtot -2.229
  3749         HC   1325    LEU   HD22   3749        0.1      1.008   ; qtot -2.129
  3750         HC   1325    LEU   HD23   3750        0.1      1.008   ; qtot -2.029
  3751          C   1325    LEU      C   3751     0.5973      12.01   ; qtot -1.432
  3752          O   1325    LEU      O   3752    -0.5679         16   ; qtot -2
; residue 1326 GLY rtp GLY  q  0.0
  3753          N   1326    GLY      N   3753    -0.4157      14.01   ; qtot -2.416
  3754          H   1326    GLY      H   3754     0.2719      1.008   ; qtot -2.144
  3755         CT   1326    GLY     CA   3755    -0.0252      12.01   ; qtot -2.169
  3756         H1   1326    GLY    HA1   3756     0.0698      1.008   ; qtot -2.099
  3757         H1   1326    GLY    HA2   3757     0.0698      1.008   ; qtot -2.029
  3758          C   1326    GLY      C   3758     0.5973      12.01   ; qtot -1.432
  3759          O   1326    GLY      O   3759    -0.5679         16   ; qtot -2
; residue 1327 TYR rtp TYR  q  0.0
  3760          N   1327    TYR      N   3760    -0.4157      14.01   ; qtot -2.416
  3761          H   1327    TYR      H   3761     0.2719      1.008   ; qtot -2.144
  3762         CT   1327    TYR     CA   3762    -0.0014      12.01   ; qtot -2.145
  3763         H1   1327    TYR     HA   3763     0.0876      1.008   ; qtot -2.058
  3764         CT   1327    TYR     CB   3764    -0.0152      12.01   ; qtot -2.073
  3765         HC   1327    TYR    HB1   3765     0.0295      1.008   ; qtot -2.043
  3766         HC   1327    TYR    HB2   3766     0.0295      1.008   ; qtot -2.014
  3767         CA   1327    TYR     CG   3767    -0.0011      12.01   ; qtot -2.015
  3768         CA   1327    TYR    CD1   3768    -0.1906      12.01   ; qtot -2.205
  3769         HA   1327    TYR    HD1   3769     0.1699      1.008   ; qtot -2.036
  3770         CA   1327    TYR    CE1   3770    -0.2341      12.01   ; qtot -2.27
  3771         HA   1327    TYR    HE1   3771     0.1656      1.008   ; qtot -2.104
  3772          C   1327    TYR     CZ   3772     0.3226      12.01   ; qtot -1.781
  3773         OH   1327    TYR     OH   3773    -0.5579         16   ; qtot -2.339
  3774         HO   1327    TYR     HH   3774     0.3992      1.008   ; qtot -1.94
  3775         CA   1327    TYR    CE2   3775    -0.2341      12.01   ; qtot -2.174
  3776         HA   1327    TYR    HE2   3776     0.1656      1.008   ; qtot -2.009
  3777         CA   1327    TYR    CD2   3777    -0.1906      12.01   ; qtot -2.199
  3778         HA   1327    TYR    HD2   3778     0.1699      1.008   ; qtot -2.029
  3779          C   1327    TYR      C   3779     0.5973      12.01   ; qtot -1.432
  3780          O   1327    TYR      O   3780    -0.5679         16   ; qtot -2
; residue 1328 MET rtp MET  q  0.0
  3781          N   1328    MET      N   3781    -0.4157      14.01   ; qtot -2.416
  3782          H   1328    MET      H   3782     0.2719      1.008   ; qtot -2.144
  3783         CT   1328    MET     CA   3783    -0.0237      12.01   ; qtot -2.167
  3784         H1   1328    MET     HA   3784      0.088      1.008   ; qtot -2.079
  3785         CT   1328    MET     CB   3785     0.0342      12.01   ; qtot -2.045
  3786         HC   1328    MET    HB1   3786     0.0241      1.008   ; qtot -2.021
  3787         HC   1328    MET    HB2   3787     0.0241      1.008   ; qtot -1.997
  3788         CT   1328    MET     CG   3788     0.0018      12.01   ; qtot -1.995
  3789         H1   1328    MET    HG1   3789      0.044      1.008   ; qtot -1.951
  3790         H1   1328    MET    HG2   3790      0.044      1.008   ; qtot -1.907
  3791          S   1328    MET     SD   3791    -0.2737      32.06   ; qtot -2.181
  3792         CT   1328    MET     CE   3792    -0.0536      12.01   ; qtot -2.235
  3793         H1   1328    MET    HE1   3793     0.0684      1.008   ; qtot -2.166
  3794         H1   1328    MET    HE2   3794     0.0684      1.008   ; qtot -2.098
  3795         H1   1328    MET    HE3   3795     0.0684      1.008   ; qtot -2.029
  3796          C   1328    MET      C   3796     0.5973      12.01   ; qtot -1.432
  3797          O   1328    MET      O   3797    -0.5679         16   ; qtot -2
; residue 1329 PRO rtp PRO  q  0.0
  3798          N   1329    PRO      N   3798    -0.2548      14.01   ; qtot -2.255
  3799         CT   1329    PRO     CD   3799     0.0192      12.01   ; qtot -2.236
  3800         H1   1329    PRO    HD1   3800     0.0391      1.008   ; qtot -2.196
  3801         H1   1329    PRO    HD2   3801     0.0391      1.008   ; qtot -2.157
  3802         CT   1329    PRO     CG   3802     0.0189      12.01   ; qtot -2.138
  3803         HC   1329    PRO    HG1   3803     0.0213      1.008   ; qtot -2.117
  3804         HC   1329    PRO    HG2   3804     0.0213      1.008   ; qtot -2.096
  3805         CT   1329    PRO     CB   3805     -0.007      12.01   ; qtot -2.103
  3806         HC   1329    PRO    HB1   3806     0.0253      1.008   ; qtot -2.078
  3807         HC   1329    PRO    HB2   3807     0.0253      1.008   ; qtot -2.052
  3808         CT   1329    PRO     CA   3808    -0.0266      12.01   ; qtot -2.079
  3809         H1   1329    PRO     HA   3809     0.0641      1.008   ; qtot -2.015
  3810          C   1329    PRO      C   3810     0.5896      12.01   ; qtot -1.425
  3811          O   1329    PRO      O   3811    -0.5748         16   ; qtot -2
; residue 1330 TYR rtp TYR  q  0.0
  3812          N   1330    TYR      N   3812    -0.4157      14.01   ; qtot -2.416
  3813          H   1330    TYR      H   3813     0.2719      1.008   ; qtot -2.144
  3814         CT   1330    TYR     CA   3814    -0.0014      12.01   ; qtot -2.145
  3815         H1   1330    TYR     HA   3815     0.0876      1.008   ; qtot -2.058
  3816         CT   1330    TYR     CB   3816    -0.0152      12.01   ; qtot -2.073
  3817         HC   1330    TYR    HB1   3817     0.0295      1.008   ; qtot -2.043
  3818         HC   1330    TYR    HB2   3818     0.0295      1.008   ; qtot -2.014
  3819         CA   1330    TYR     CG   3819    -0.0011      12.01   ; qtot -2.015
  3820         CA   1330    TYR    CD1   3820    -0.1906      12.01   ; qtot -2.205
  3821         HA   1330    TYR    HD1   3821     0.1699      1.008   ; qtot -2.036
  3822         CA   1330    TYR    CE1   3822    -0.2341      12.01   ; qtot -2.27
  3823         HA   1330    TYR    HE1   3823     0.1656      1.008   ; qtot -2.104
  3824          C   1330    TYR     CZ   3824     0.3226      12.01   ; qtot -1.781
  3825         OH   1330    TYR     OH   3825    -0.5579         16   ; qtot -2.339
  3826         HO   1330    TYR     HH   3826     0.3992      1.008   ; qtot -1.94
  3827         CA   1330    TYR    CE2   3827    -0.2341      12.01   ; qtot -2.174
  3828         HA   1330    TYR    HE2   3828     0.1656      1.008   ; qtot -2.009
  3829         CA   1330    TYR    CD2   3829    -0.1906      12.01   ; qtot -2.199
  3830         HA   1330    TYR    HD2   3830     0.1699      1.008   ; qtot -2.029
  3831          C   1330    TYR      C   3831     0.5973      12.01   ; qtot -1.432
  3832          O   1330    TYR      O   3832    -0.5679         16   ; qtot -2
; residue 1331 PRO rtp PRO  q  0.0
  3833          N   1331    PRO      N   3833    -0.2548      14.01   ; qtot -2.255
  3834         CT   1331    PRO     CD   3834     0.0192      12.01   ; qtot -2.236
  3835         H1   1331    PRO    HD1   3835     0.0391      1.008   ; qtot -2.196
  3836         H1   1331    PRO    HD2   3836     0.0391      1.008   ; qtot -2.157
  3837         CT   1331    PRO     CG   3837     0.0189      12.01   ; qtot -2.138
  3838         HC   1331    PRO    HG1   3838     0.0213      1.008   ; qtot -2.117
  3839         HC   1331    PRO    HG2   3839     0.0213      1.008   ; qtot -2.096
  3840         CT   1331    PRO     CB   3840     -0.007      12.01   ; qtot -2.103
  3841         HC   1331    PRO    HB1   3841     0.0253      1.008   ; qtot -2.078
  3842         HC   1331    PRO    HB2   3842     0.0253      1.008   ; qtot -2.052
  3843         CT   1331    PRO     CA   3843    -0.0266      12.01   ; qtot -2.079
  3844         H1   1331    PRO     HA   3844     0.0641      1.008   ; qtot -2.015
  3845          C   1331    PRO      C   3845     0.5896      12.01   ; qtot -1.425
  3846          O   1331    PRO      O   3846    -0.5748         16   ; qtot -2
; residue 1332 SER rtp SER  q  0.0
  3847          N   1332    SER      N   3847    -0.4157      14.01   ; qtot -2.416
  3848          H   1332    SER      H   3848     0.2719      1.008   ; qtot -2.144
  3849         CT   1332    SER     CA   3849    -0.0249      12.01   ; qtot -2.169
  3850         H1   1332    SER     HA   3850     0.0843      1.008   ; qtot -2.084
  3851         CT   1332    SER     CB   3851     0.2117      12.01   ; qtot -1.873
  3852         H1   1332    SER    HB1   3852     0.0352      1.008   ; qtot -1.837
  3853         H1   1332    SER    HB2   3853     0.0352      1.008   ; qtot -1.802
  3854         OH   1332    SER     OG   3854    -0.6546         16   ; qtot -2.457
  3855         HO   1332    SER     HG   3855     0.4275      1.008   ; qtot -2.029
  3856          C   1332    SER      C   3856     0.5973      12.01   ; qtot -1.432
  3857          O   1332    SER      O   3857    -0.5679         16   ; qtot -2
; residue 1333 LYS rtp LYS  q +1.0
  3858          N   1333    LYS      N   3858    -0.3479      14.01   ; qtot -2.348
  3859          H   1333    LYS      H   3859     0.2747      1.008   ; qtot -2.073
  3860         CT   1333    LYS     CA   3860      -0.24      12.01   ; qtot -2.313
  3861         H1   1333    LYS     HA   3861     0.1426      1.008   ; qtot -2.171
  3862         CT   1333    LYS     CB   3862    -0.0094      12.01   ; qtot -2.18
  3863         HC   1333    LYS    HB1   3863     0.0362      1.008   ; qtot -2.144
  3864         HC   1333    LYS    HB2   3864     0.0362      1.008   ; qtot -2.108
  3865         CT   1333    LYS     CG   3865     0.0187      12.01   ; qtot -2.089
  3866         HC   1333    LYS    HG1   3866     0.0103      1.008   ; qtot -2.079
  3867         HC   1333    LYS    HG2   3867     0.0103      1.008   ; qtot -2.068
  3868         CT   1333    LYS     CD   3868    -0.0479      12.01   ; qtot -2.116
  3869         HC   1333    LYS    HD1   3869     0.0621      1.008   ; qtot -2.054
  3870         HC   1333    LYS    HD2   3870     0.0621      1.008   ; qtot -1.992
  3871         CT   1333    LYS     CE   3871    -0.0143      12.01   ; qtot -2.006
  3872         HP   1333    LYS    HE1   3872     0.1135      1.008   ; qtot -1.893
  3873         HP   1333    LYS    HE2   3873     0.1135      1.008   ; qtot -1.779
  3874         N3   1333    LYS     NZ   3874    -0.3854      14.01   ; qtot -2.165
  3875          H   1333    LYS    HZ1   3875       0.34      1.008   ; qtot -1.825
  3876          H   1333    LYS    HZ2   3876       0.34      1.008   ; qtot -1.485
  3877          H   1333    LYS    HZ3   3877       0.34      1.008   ; qtot -1.145
  3878          C   1333    LYS      C   3878     0.7341      12.01   ; qtot -0.4106
  3879          O   1333    LYS      O   3879    -0.5894         16   ; qtot -1
; residue 1334 SER rtp SER  q  0.0
  3880          N   1334    SER      N   3880    -0.4157      14.01   ; qtot -1.416
  3881          H   1334    SER      H   3881     0.2719      1.008   ; qtot -1.144
  3882         CT   1334    SER     CA   3882    -0.0249      12.01   ; qtot -1.169
  3883         H1   1334    SER     HA   3883     0.0843      1.008   ; qtot -1.084
  3884         CT   1334    SER     CB   3884     0.2117      12.01   ; qtot -0.8727
  3885         H1   1334    SER    HB1   3885     0.0352      1.008   ; qtot -0.8375
  3886         H1   1334    SER    HB2   3886     0.0352      1.008   ; qtot -0.8023
  3887         OH   1334    SER     OG   3887    -0.6546         16   ; qtot -1.457
  3888         HO   1334    SER     HG   3888     0.4275      1.008   ; qtot -1.029
  3889          C   1334    SER      C   3889     0.5973      12.01   ; qtot -0.4321
  3890          O   1334    SER      O   3890    -0.5679         16   ; qtot -1
; residue 1335 ASN rtp ASN  q  0.0
  3891          N   1335    ASN      N   3891    -0.4157      14.01   ; qtot -1.416
  3892          H   1335    ASN      H   3892     0.2719      1.008   ; qtot -1.144
  3893         CT   1335    ASN     CA   3893     0.0143      12.01   ; qtot -1.129
  3894         H1   1335    ASN     HA   3894     0.1048      1.008   ; qtot -1.025
  3895         CT   1335    ASN     CB   3895    -0.2041      12.01   ; qtot -1.229
  3896         HC   1335    ASN    HB1   3896     0.0797      1.008   ; qtot -1.149
  3897         HC   1335    ASN    HB2   3897     0.0797      1.008   ; qtot -1.069
  3898          C   1335    ASN     CG   3898      0.713      12.01   ; qtot -0.3564
  3899          O   1335    ASN    OD1   3899    -0.5931         16   ; qtot -0.9495
  3900          N   1335    ASN    ND2   3900    -0.9191      14.01   ; qtot -1.869
  3901          H   1335    ASN   HD21   3901     0.4196      1.008   ; qtot -1.449
  3902          H   1335    ASN   HD22   3902     0.4196      1.008   ; qtot -1.029
  3903          C   1335    ASN      C   3903     0.5973      12.01   ; qtot -0.4321
  3904          O   1335    ASN      O   3904    -0.5679         16   ; qtot -1
; residue 1336 GLN rtp GLN  q  0.0
  3905          N   1336    GLN      N   3905    -0.4157      14.01   ; qtot -1.416
  3906          H   1336    GLN      H   3906     0.2719      1.008   ; qtot -1.144
  3907         CT   1336    GLN     CA   3907    -0.0031      12.01   ; qtot -1.147
  3908         H1   1336    GLN     HA   3908      0.085      1.008   ; qtot -1.062
  3909         CT   1336    GLN     CB   3909    -0.0036      12.01   ; qtot -1.065
  3910         HC   1336    GLN    HB1   3910     0.0171      1.008   ; qtot -1.048
  3911         HC   1336    GLN    HB2   3911     0.0171      1.008   ; qtot -1.031
  3912         CT   1336    GLN     CG   3912    -0.0645      12.01   ; qtot -1.096
  3913         HC   1336    GLN    HG1   3913     0.0352      1.008   ; qtot -1.061
  3914         HC   1336    GLN    HG2   3914     0.0352      1.008   ; qtot -1.025
  3915          C   1336    GLN     CD   3915     0.6951      12.01   ; qtot -0.3303
  3916          O   1336    GLN    OE1   3916    -0.6086         16   ; qtot -0.9389
  3917          N   1336    GLN    NE2   3917    -0.9407      14.01   ; qtot -1.88
  3918          H   1336    GLN   HE21   3918     0.4251      1.008   ; qtot -1.454
  3919          H   1336    GLN   HE22   3919     0.4251      1.008   ; qtot -1.029
  3920          C   1336    GLN      C   3920     0.5973      12.01   ; qtot -0.4321
  3921          O   1336    GLN      O   3921    -0.5679         16   ; qtot -1
; residue 1337 GLU rtp GLU  q -1.0
  3922          N   1337    GLU      N   3922    -0.5163      14.01   ; qtot -1.516
  3923          H   1337    GLU      H   3923     0.2936      1.008   ; qtot -1.223
  3924         CT   1337    GLU     CA   3924     0.0397      12.01   ; qtot -1.183
  3925         H1   1337    GLU     HA   3925     0.1105      1.008   ; qtot -1.072
  3926         CT   1337    GLU     CB   3926      0.056      12.01   ; qtot -1.016
  3927         HC   1337    GLU    HB1   3927    -0.0173      1.008   ; qtot -1.034
  3928         HC   1337    GLU    HB2   3928    -0.0173      1.008   ; qtot -1.051
  3929         CT   1337    GLU     CG   3929     0.0136      12.01   ; qtot -1.037
  3930         HC   1337    GLU    HG1   3930    -0.0425      1.008   ; qtot -1.08
  3931         HC   1337    GLU    HG2   3931    -0.0425      1.008   ; qtot -1.122
  3932          C   1337    GLU     CD   3932     0.8054      12.01   ; qtot -0.3171
  3933         O2   1337    GLU    OE1   3933    -0.8188         16   ; qtot -1.136
  3934         O2   1337    GLU    OE2   3934    -0.8188         16   ; qtot -1.955
  3935          C   1337    GLU      C   3935     0.5366      12.01   ; qtot -1.418
  3936          O   1337    GLU      O   3936    -0.5819         16   ; qtot -2
; residue 1338 VAL rtp VAL  q  0.0
  3937          N   1338    VAL      N   3937    -0.4157      14.01   ; qtot -2.416
  3938          H   1338    VAL      H   3938     0.2719      1.008   ; qtot -2.144
  3939         CT   1338    VAL     CA   3939    -0.0875      12.01   ; qtot -2.231
  3940         H1   1338    VAL     HA   3940     0.0969      1.008   ; qtot -2.134
  3941         CT   1338    VAL     CB   3941     0.2985      12.01   ; qtot -1.836
  3942         HC   1338    VAL     HB   3942    -0.0297      1.008   ; qtot -1.866
  3943         CT   1338    VAL    CG1   3943    -0.3192      12.01   ; qtot -2.185
  3944         HC   1338    VAL   HG11   3944     0.0791      1.008   ; qtot -2.106
  3945         HC   1338    VAL   HG12   3945     0.0791      1.008   ; qtot -2.027
  3946         HC   1338    VAL   HG13   3946     0.0791      1.008   ; qtot -1.947
  3947         CT   1338    VAL    CG2   3947    -0.3192      12.01   ; qtot -2.267
  3948         HC   1338    VAL   HG21   3948     0.0791      1.008   ; qtot -2.188
  3949         HC   1338    VAL   HG22   3949     0.0791      1.008   ; qtot -2.108
  3950         HC   1338    VAL   HG23   3950     0.0791      1.008   ; qtot -2.029
  3951          C   1338    VAL      C   3951     0.5973      12.01   ; qtot -1.432
  3952          O   1338    VAL      O   3952    -0.5679         16   ; qtot -2
; residue 1339 LEU rtp LEU  q  0.0
  3953          N   1339    LEU      N   3953    -0.4157      14.01   ; qtot -2.416
  3954          H   1339    LEU      H   3954     0.2719      1.008   ; qtot -2.144
  3955         CT   1339    LEU     CA   3955    -0.0518      12.01   ; qtot -2.196
  3956         H1   1339    LEU     HA   3956     0.0922      1.008   ; qtot -2.103
  3957         CT   1339    LEU     CB   3957    -0.1102      12.01   ; qtot -2.214
  3958         HC   1339    LEU    HB1   3958     0.0457      1.008   ; qtot -2.168
  3959         HC   1339    LEU    HB2   3959     0.0457      1.008   ; qtot -2.122
  3960         CT   1339    LEU     CG   3960     0.3531      12.01   ; qtot -1.769
  3961         HC   1339    LEU     HG   3961    -0.0361      1.008   ; qtot -1.805
  3962         CT   1339    LEU    CD1   3962    -0.4121      12.01   ; qtot -2.217
  3963         HC   1339    LEU   HD11   3963        0.1      1.008   ; qtot -2.117
  3964         HC   1339    LEU   HD12   3964        0.1      1.008   ; qtot -2.017
  3965         HC   1339    LEU   HD13   3965        0.1      1.008   ; qtot -1.917
  3966         CT   1339    LEU    CD2   3966    -0.4121      12.01   ; qtot -2.329
  3967         HC   1339    LEU   HD21   3967        0.1      1.008   ; qtot -2.229
  3968         HC   1339    LEU   HD22   3968        0.1      1.008   ; qtot -2.129
  3969         HC   1339    LEU   HD23   3969        0.1      1.008   ; qtot -2.029
  3970          C   1339    LEU      C   3970     0.5973      12.01   ; qtot -1.432
  3971          O   1339    LEU      O   3971    -0.5679         16   ; qtot -2
; residue 1340 GLU rtp GLU  q -1.0
  3972          N   1340    GLU      N   3972    -0.5163      14.01   ; qtot -2.516
  3973          H   1340    GLU      H   3973     0.2936      1.008   ; qtot -2.223
  3974         CT   1340    GLU     CA   3974     0.0397      12.01   ; qtot -2.183
  3975         H1   1340    GLU     HA   3975     0.1105      1.008   ; qtot -2.072
  3976         CT   1340    GLU     CB   3976      0.056      12.01   ; qtot -2.016
  3977         HC   1340    GLU    HB1   3977    -0.0173      1.008   ; qtot -2.034
  3978         HC   1340    GLU    HB2   3978    -0.0173      1.008   ; qtot -2.051
  3979         CT   1340    GLU     CG   3979     0.0136      12.01   ; qtot -2.037
  3980         HC   1340    GLU    HG1   3980    -0.0425      1.008   ; qtot -2.08
  3981         HC   1340    GLU    HG2   3981    -0.0425      1.008   ; qtot -2.122
  3982          C   1340    GLU     CD   3982     0.8054      12.01   ; qtot -1.317
  3983         O2   1340    GLU    OE1   3983    -0.8188         16   ; qtot -2.136
  3984         O2   1340    GLU    OE2   3984    -0.8188         16   ; qtot -2.955
  3985          C   1340    GLU      C   3985     0.5366      12.01   ; qtot -2.418
  3986          O   1340    GLU      O   3986    -0.5819         16   ; qtot -3
; residue 1341 PHE rtp PHE  q  0.0
  3987          N   1341    PHE      N   3987    -0.4157      14.01   ; qtot -3.416
  3988          H   1341    PHE      H   3988     0.2719      1.008   ; qtot -3.144
  3989         CT   1341    PHE     CA   3989    -0.0024      12.01   ; qtot -3.146
  3990         H1   1341    PHE     HA   3990     0.0978      1.008   ; qtot -3.048
  3991         CT   1341    PHE     CB   3991    -0.0343      12.01   ; qtot -3.083
  3992         HC   1341    PHE    HB1   3992     0.0295      1.008   ; qtot -3.053
  3993         HC   1341    PHE    HB2   3993     0.0295      1.008   ; qtot -3.024
  3994         CA   1341    PHE     CG   3994     0.0118      12.01   ; qtot -3.012
  3995         CA   1341    PHE    CD1   3995    -0.1256      12.01   ; qtot -3.137
  3996         HA   1341    PHE    HD1   3996      0.133      1.008   ; qtot -3.004
  3997         CA   1341    PHE    CE1   3997    -0.1704      12.01   ; qtot -3.175
  3998         HA   1341    PHE    HE1   3998      0.143      1.008   ; qtot -3.032
  3999         CA   1341    PHE     CZ   3999    -0.1072      12.01   ; qtot -3.139
  4000         HA   1341    PHE     HZ   4000     0.1297      1.008   ; qtot -3.009
  4001         CA   1341    PHE    CE2   4001    -0.1704      12.01   ; qtot -3.18
  4002         HA   1341    PHE    HE2   4002      0.143      1.008   ; qtot -3.037
  4003         CA   1341    PHE    CD2   4003    -0.1256      12.01   ; qtot -3.162
  4004         HA   1341    PHE    HD2   4004      0.133      1.008   ; qtot -3.029
  4005          C   1341    PHE      C   4005     0.5973      12.01   ; qtot -2.432
  4006          O   1341    PHE      O   4006    -0.5679         16   ; qtot -3
; residue 1342 VAL rtp VAL  q  0.0
  4007          N   1342    VAL      N   4007    -0.4157      14.01   ; qtot -3.416
  4008          H   1342    VAL      H   4008     0.2719      1.008   ; qtot -3.144
  4009         CT   1342    VAL     CA   4009    -0.0875      12.01   ; qtot -3.231
  4010         H1   1342    VAL     HA   4010     0.0969      1.008   ; qtot -3.134
  4011         CT   1342    VAL     CB   4011     0.2985      12.01   ; qtot -2.836
  4012         HC   1342    VAL     HB   4012    -0.0297      1.008   ; qtot -2.866
  4013         CT   1342    VAL    CG1   4013    -0.3192      12.01   ; qtot -3.185
  4014         HC   1342    VAL   HG11   4014     0.0791      1.008   ; qtot -3.106
  4015         HC   1342    VAL   HG12   4015     0.0791      1.008   ; qtot -3.027
  4016         HC   1342    VAL   HG13   4016     0.0791      1.008   ; qtot -2.947
  4017         CT   1342    VAL    CG2   4017    -0.3192      12.01   ; qtot -3.267
  4018         HC   1342    VAL   HG21   4018     0.0791      1.008   ; qtot -3.188
  4019         HC   1342    VAL   HG22   4019     0.0791      1.008   ; qtot -3.108
  4020         HC   1342    VAL   HG23   4020     0.0791      1.008   ; qtot -3.029
  4021          C   1342    VAL      C   4021     0.5973      12.01   ; qtot -2.432
  4022          O   1342    VAL      O   4022    -0.5679         16   ; qtot -3
; residue 1343 THR rtp THR  q  0.0
  4023          N   1343    THR      N   4023    -0.4157      14.01   ; qtot -3.416
  4024          H   1343    THR      H   4024     0.2719      1.008   ; qtot -3.144
  4025         CT   1343    THR     CA   4025    -0.0389      12.01   ; qtot -3.183
  4026         H1   1343    THR     HA   4026     0.1007      1.008   ; qtot -3.082
  4027         CT   1343    THR     CB   4027     0.3654      12.01   ; qtot -2.717
  4028         H1   1343    THR     HB   4028     0.0043      1.008   ; qtot -2.712
  4029         CT   1343    THR    CG2   4029    -0.2438      12.01   ; qtot -2.956
  4030         HC   1343    THR   HG21   4030     0.0642      1.008   ; qtot -2.892
  4031         HC   1343    THR   HG22   4031     0.0642      1.008   ; qtot -2.828
  4032         HC   1343    THR   HG23   4032     0.0642      1.008   ; qtot -2.763
  4033         OH   1343    THR    OG1   4033    -0.6761         16   ; qtot -3.44
  4034         HO   1343    THR    HG1   4034     0.4102      1.008   ; qtot -3.029
  4035          C   1343    THR      C   4035     0.5973      12.01   ; qtot -2.432
  4036          O   1343    THR      O   4036    -0.5679         16   ; qtot -3
; residue 1344 SER rtp SER  q  0.0
  4037          N   1344    SER      N   4037    -0.4157      14.01   ; qtot -3.416
  4038          H   1344    SER      H   4038     0.2719      1.008   ; qtot -3.144
  4039         CT   1344    SER     CA   4039    -0.0249      12.01   ; qtot -3.169
  4040         H1   1344    SER     HA   4040     0.0843      1.008   ; qtot -3.084
  4041         CT   1344    SER     CB   4041     0.2117      12.01   ; qtot -2.873
  4042         H1   1344    SER    HB1   4042     0.0352      1.008   ; qtot -2.837
  4043         H1   1344    SER    HB2   4043     0.0352      1.008   ; qtot -2.802
  4044         OH   1344    SER     OG   4044    -0.6546         16   ; qtot -3.457
  4045         HO   1344    SER     HG   4045     0.4275      1.008   ; qtot -3.029
  4046          C   1344    SER      C   4046     0.5973      12.01   ; qtot -2.432
  4047          O   1344    SER      O   4047    -0.5679         16   ; qtot -3
; residue 1345 GLY rtp GLY  q  0.0
  4048          N   1345    GLY      N   4048    -0.4157      14.01   ; qtot -3.416
  4049          H   1345    GLY      H   4049     0.2719      1.008   ; qtot -3.144
  4050         CT   1345    GLY     CA   4050    -0.0252      12.01   ; qtot -3.169
  4051         H1   1345    GLY    HA1   4051     0.0698      1.008   ; qtot -3.099
  4052         H1   1345    GLY    HA2   4052     0.0698      1.008   ; qtot -3.029
  4053          C   1345    GLY      C   4053     0.5973      12.01   ; qtot -2.432
  4054          O   1345    GLY      O   4054    -0.5679         16   ; qtot -3
; residue 1346 GLY rtp GLY  q  0.0
  4055          N   1346    GLY      N   4055    -0.4157      14.01   ; qtot -3.416
  4056          H   1346    GLY      H   4056     0.2719      1.008   ; qtot -3.144
  4057         CT   1346    GLY     CA   4057    -0.0252      12.01   ; qtot -3.169
  4058         H1   1346    GLY    HA1   4058     0.0698      1.008   ; qtot -3.099
  4059         H1   1346    GLY    HA2   4059     0.0698      1.008   ; qtot -3.029
  4060          C   1346    GLY      C   4060     0.5973      12.01   ; qtot -2.432
  4061          O   1346    GLY      O   4061    -0.5679         16   ; qtot -3
; residue 1347 ARG rtp ARG  q +1.0
  4062          N   1347    ARG      N   4062    -0.3479      14.01   ; qtot -3.348
  4063          H   1347    ARG      H   4063     0.2747      1.008   ; qtot -3.073
  4064         CT   1347    ARG     CA   4064    -0.2637      12.01   ; qtot -3.337
  4065         H1   1347    ARG     HA   4065      0.156      1.008   ; qtot -3.181
  4066         CT   1347    ARG     CB   4066    -0.0007      12.01   ; qtot -3.182
  4067         HC   1347    ARG    HB1   4067     0.0327      1.008   ; qtot -3.149
  4068         HC   1347    ARG    HB2   4068     0.0327      1.008   ; qtot -3.116
  4069         CT   1347    ARG     CG   4069      0.039      12.01   ; qtot -3.077
  4070         HC   1347    ARG    HG1   4070     0.0285      1.008   ; qtot -3.049
  4071         HC   1347    ARG    HG2   4071     0.0285      1.008   ; qtot -3.02
  4072         CT   1347    ARG     CD   4072     0.0486      12.01   ; qtot -2.972
  4073         H1   1347    ARG    HD1   4073     0.0687      1.008   ; qtot -2.903
  4074         H1   1347    ARG    HD2   4074     0.0687      1.008   ; qtot -2.834
  4075         N2   1347    ARG     NE   4075    -0.5295      14.01   ; qtot -3.364
  4076          H   1347    ARG     HE   4076     0.3456      1.008   ; qtot -3.018
  4077         CA   1347    ARG     CZ   4077     0.8076      12.01   ; qtot -2.21
  4078         N2   1347    ARG    NH1   4078    -0.8627      14.01   ; qtot -3.073
  4079          H   1347    ARG   HH11   4079     0.4478      1.008   ; qtot -2.625
  4080          H   1347    ARG   HH12   4080     0.4478      1.008   ; qtot -2.178
  4081         N2   1347    ARG    NH2   4081    -0.8627      14.01   ; qtot -3.04
  4082          H   1347    ARG   HH21   4082     0.4478      1.008   ; qtot -2.592
  4083          H   1347    ARG   HH22   4083     0.4478      1.008   ; qtot -2.145
  4084          C   1347    ARG      C   4084     0.7341      12.01   ; qtot -1.411
  4085          O   1347    ARG      O   4085    -0.5894         16   ; qtot -2
; residue 1348 MET rtp MET  q  0.0
  4086          N   1348    MET      N   4086    -0.4157      14.01   ; qtot -2.416
  4087          H   1348    MET      H   4087     0.2719      1.008   ; qtot -2.144
  4088         CT   1348    MET     CA   4088    -0.0237      12.01   ; qtot -2.167
  4089         H1   1348    MET     HA   4089      0.088      1.008   ; qtot -2.079
  4090         CT   1348    MET     CB   4090     0.0342      12.01   ; qtot -2.045
  4091         HC   1348    MET    HB1   4091     0.0241      1.008   ; qtot -2.021
  4092         HC   1348    MET    HB2   4092     0.0241      1.008   ; qtot -1.997
  4093         CT   1348    MET     CG   4093     0.0018      12.01   ; qtot -1.995
  4094         H1   1348    MET    HG1   4094      0.044      1.008   ; qtot -1.951
  4095         H1   1348    MET    HG2   4095      0.044      1.008   ; qtot -1.907
  4096          S   1348    MET     SD   4096    -0.2737      32.06   ; qtot -2.181
  4097         CT   1348    MET     CE   4097    -0.0536      12.01   ; qtot -2.235
  4098         H1   1348    MET    HE1   4098     0.0684      1.008   ; qtot -2.166
  4099         H1   1348    MET    HE2   4099     0.0684      1.008   ; qtot -2.098
  4100         H1   1348    MET    HE3   4100     0.0684      1.008   ; qtot -2.029
  4101          C   1348    MET      C   4101     0.5973      12.01   ; qtot -1.432
  4102          O   1348    MET      O   4102    -0.5679         16   ; qtot -2
; residue 1349 ASP rtp ASP  q -1.0
  4103          N   1349    ASP      N   4103    -0.5163      14.01   ; qtot -2.516
  4104          H   1349    ASP      H   4104     0.2936      1.008   ; qtot -2.223
  4105         CT   1349    ASP     CA   4105     0.0381      12.01   ; qtot -2.185
  4106         H1   1349    ASP     HA   4106      0.088      1.008   ; qtot -2.097
  4107         CT   1349    ASP     CB   4107    -0.0303      12.01   ; qtot -2.127
  4108         HC   1349    ASP    HB1   4108    -0.0122      1.008   ; qtot -2.139
  4109         HC   1349    ASP    HB2   4109    -0.0122      1.008   ; qtot -2.151
  4110          C   1349    ASP     CG   4110     0.7994      12.01   ; qtot -1.352
  4111         O2   1349    ASP    OD1   4111    -0.8014         16   ; qtot -2.153
  4112         O2   1349    ASP    OD2   4112    -0.8014         16   ; qtot -2.955
  4113          C   1349    ASP      C   4113     0.5366      12.01   ; qtot -2.418
  4114          O   1349    ASP      O   4114    -0.5819         16   ; qtot -3
; residue 1350 PRO rtp PRO  q  0.0
  4115          N   1350    PRO      N   4115    -0.2548      14.01   ; qtot -3.255
  4116         CT   1350    PRO     CD   4116     0.0192      12.01   ; qtot -3.236
  4117         H1   1350    PRO    HD1   4117     0.0391      1.008   ; qtot -3.196
  4118         H1   1350    PRO    HD2   4118     0.0391      1.008   ; qtot -3.157
  4119         CT   1350    PRO     CG   4119     0.0189      12.01   ; qtot -3.138
  4120         HC   1350    PRO    HG1   4120     0.0213      1.008   ; qtot -3.117
  4121         HC   1350    PRO    HG2   4121     0.0213      1.008   ; qtot -3.096
  4122         CT   1350    PRO     CB   4122     -0.007      12.01   ; qtot -3.103
  4123         HC   1350    PRO    HB1   4123     0.0253      1.008   ; qtot -3.078
  4124         HC   1350    PRO    HB2   4124     0.0253      1.008   ; qtot -3.052
  4125         CT   1350    PRO     CA   4125    -0.0266      12.01   ; qtot -3.079
  4126         H1   1350    PRO     HA   4126     0.0641      1.008   ; qtot -3.015
  4127          C   1350    PRO      C   4127     0.5896      12.01   ; qtot -2.425
  4128          O   1350    PRO      O   4128    -0.5748         16   ; qtot -3
; residue 1351 PRO rtp PRO  q  0.0
  4129          N   1351    PRO      N   4129    -0.2548      14.01   ; qtot -3.255
  4130         CT   1351    PRO     CD   4130     0.0192      12.01   ; qtot -3.236
  4131         H1   1351    PRO    HD1   4131     0.0391      1.008   ; qtot -3.196
  4132         H1   1351    PRO    HD2   4132     0.0391      1.008   ; qtot -3.157
  4133         CT   1351    PRO     CG   4133     0.0189      12.01   ; qtot -3.138
  4134         HC   1351    PRO    HG1   4134     0.0213      1.008   ; qtot -3.117
  4135         HC   1351    PRO    HG2   4135     0.0213      1.008   ; qtot -3.096
  4136         CT   1351    PRO     CB   4136     -0.007      12.01   ; qtot -3.103
  4137         HC   1351    PRO    HB1   4137     0.0253      1.008   ; qtot -3.078
  4138         HC   1351    PRO    HB2   4138     0.0253      1.008   ; qtot -3.052
  4139         CT   1351    PRO     CA   4139    -0.0266      12.01   ; qtot -3.079
  4140         H1   1351    PRO     HA   4140     0.0641      1.008   ; qtot -3.015
  4141          C   1351    PRO      C   4141     0.5896      12.01   ; qtot -2.425
  4142          O   1351    PRO      O   4142    -0.5748         16   ; qtot -3
; residue 1352 LYS rtp LYS  q +1.0
  4143          N   1352    LYS      N   4143    -0.3479      14.01   ; qtot -3.348
  4144          H   1352    LYS      H   4144     0.2747      1.008   ; qtot -3.073
  4145         CT   1352    LYS     CA   4145      -0.24      12.01   ; qtot -3.313
  4146         H1   1352    LYS     HA   4146     0.1426      1.008   ; qtot -3.171
  4147         CT   1352    LYS     CB   4147    -0.0094      12.01   ; qtot -3.18
  4148         HC   1352    LYS    HB1   4148     0.0362      1.008   ; qtot -3.144
  4149         HC   1352    LYS    HB2   4149     0.0362      1.008   ; qtot -3.108
  4150         CT   1352    LYS     CG   4150     0.0187      12.01   ; qtot -3.089
  4151         HC   1352    LYS    HG1   4151     0.0103      1.008   ; qtot -3.079
  4152         HC   1352    LYS    HG2   4152     0.0103      1.008   ; qtot -3.068
  4153         CT   1352    LYS     CD   4153    -0.0479      12.01   ; qtot -3.116
  4154         HC   1352    LYS    HD1   4154     0.0621      1.008   ; qtot -3.054
  4155         HC   1352    LYS    HD2   4155     0.0621      1.008   ; qtot -2.992
  4156         CT   1352    LYS     CE   4156    -0.0143      12.01   ; qtot -3.006
  4157         HP   1352    LYS    HE1   4157     0.1135      1.008   ; qtot -2.893
  4158         HP   1352    LYS    HE2   4158     0.1135      1.008   ; qtot -2.779
  4159         N3   1352    LYS     NZ   4159    -0.3854      14.01   ; qtot -3.165
  4160          H   1352    LYS    HZ1   4160       0.34      1.008   ; qtot -2.825
  4161          H   1352    LYS    HZ2   4161       0.34      1.008   ; qtot -2.485
  4162          H   1352    LYS    HZ3   4162       0.34      1.008   ; qtot -2.145
  4163          C   1352    LYS      C   4163     0.7341      12.01   ; qtot -1.411
  4164          O   1352    LYS      O   4164    -0.5894         16   ; qtot -2
; residue 1353 ASN rtp ASN  q  0.0
  4165          N   1353    ASN      N   4165    -0.4157      14.01   ; qtot -2.416
  4166          H   1353    ASN      H   4166     0.2719      1.008   ; qtot -2.144
  4167         CT   1353    ASN     CA   4167     0.0143      12.01   ; qtot -2.129
  4168         H1   1353    ASN     HA   4168     0.1048      1.008   ; qtot -2.025
  4169         CT   1353    ASN     CB   4169    -0.2041      12.01   ; qtot -2.229
  4170         HC   1353    ASN    HB1   4170     0.0797      1.008   ; qtot -2.149
  4171         HC   1353    ASN    HB2   4171     0.0797      1.008   ; qtot -2.069
  4172          C   1353    ASN     CG   4172      0.713      12.01   ; qtot -1.356
  4173          O   1353    ASN    OD1   4173    -0.5931         16   ; qtot -1.949
  4174          N   1353    ASN    ND2   4174    -0.9191      14.01   ; qtot -2.869
  4175          H   1353    ASN   HD21   4175     0.4196      1.008   ; qtot -2.449
  4176          H   1353    ASN   HD22   4176     0.4196      1.008   ; qtot -2.029
  4177          C   1353    ASN      C   4177     0.5973      12.01   ; qtot -1.432
  4178          O   1353    ASN      O   4178    -0.5679         16   ; qtot -2
; residue 1354 CYS rtp CYS  q  0.0
  4179          N   1354    CYS      N   4179    -0.4157      14.01   ; qtot -2.416
  4180          H   1354    CYS      H   4180     0.2719      1.008   ; qtot -2.144
  4181         CT   1354    CYS     CA   4181     0.0213      12.01   ; qtot -2.122
  4182         H1   1354    CYS     HA   4182     0.1124      1.008   ; qtot -2.01
  4183         CT   1354    CYS     CB   4183    -0.1231      12.01   ; qtot -2.133
  4184         H1   1354    CYS    HB1   4184     0.1112      1.008   ; qtot -2.022
  4185         H1   1354    CYS    HB2   4185     0.1112      1.008   ; qtot -1.911
  4186         SH   1354    CYS     SG   4186    -0.3119      32.06   ; qtot -2.223
  4187         HS   1354    CYS     HG   4187     0.1933      1.008   ; qtot -2.029
  4188          C   1354    CYS      C   4188     0.5973      12.01   ; qtot -1.432
  4189          O   1354    CYS      O   4189    -0.5679         16   ; qtot -2
; residue 1355 PRO rtp PRO  q  0.0
  4190          N   1355    PRO      N   4190    -0.2548      14.01   ; qtot -2.255
  4191         CT   1355    PRO     CD   4191     0.0192      12.01   ; qtot -2.236
  4192         H1   1355    PRO    HD1   4192     0.0391      1.008   ; qtot -2.196
  4193         H1   1355    PRO    HD2   4193     0.0391      1.008   ; qtot -2.157
  4194         CT   1355    PRO     CG   4194     0.0189      12.01   ; qtot -2.138
  4195         HC   1355    PRO    HG1   4195     0.0213      1.008   ; qtot -2.117
  4196         HC   1355    PRO    HG2   4196     0.0213      1.008   ; qtot -2.096
  4197         CT   1355    PRO     CB   4197     -0.007      12.01   ; qtot -2.103
  4198         HC   1355    PRO    HB1   4198     0.0253      1.008   ; qtot -2.078
  4199         HC   1355    PRO    HB2   4199     0.0253      1.008   ; qtot -2.052
  4200         CT   1355    PRO     CA   4200    -0.0266      12.01   ; qtot -2.079
  4201         H1   1355    PRO     HA   4201     0.0641      1.008   ; qtot -2.015
  4202          C   1355    PRO      C   4202     0.5896      12.01   ; qtot -1.425
  4203          O   1355    PRO      O   4203    -0.5748         16   ; qtot -2
; residue 1356 GLY rtp GLY  q  0.0
  4204          N   1356    GLY      N   4204    -0.4157      14.01   ; qtot -2.416
  4205          H   1356    GLY      H   4205     0.2719      1.008   ; qtot -2.144
  4206         CT   1356    GLY     CA   4206    -0.0252      12.01   ; qtot -2.169
  4207         H1   1356    GLY    HA1   4207     0.0698      1.008   ; qtot -2.099
  4208         H1   1356    GLY    HA2   4208     0.0698      1.008   ; qtot -2.029
  4209          C   1356    GLY      C   4209     0.5973      12.01   ; qtot -1.432
  4210          O   1356    GLY      O   4210    -0.5679         16   ; qtot -2
; residue 1357 PRO rtp PRO  q  0.0
  4211          N   1357    PRO      N   4211    -0.2548      14.01   ; qtot -2.255
  4212         CT   1357    PRO     CD   4212     0.0192      12.01   ; qtot -2.236
  4213         H1   1357    PRO    HD1   4213     0.0391      1.008   ; qtot -2.196
  4214         H1   1357    PRO    HD2   4214     0.0391      1.008   ; qtot -2.157
  4215         CT   1357    PRO     CG   4215     0.0189      12.01   ; qtot -2.138
  4216         HC   1357    PRO    HG1   4216     0.0213      1.008   ; qtot -2.117
  4217         HC   1357    PRO    HG2   4217     0.0213      1.008   ; qtot -2.096
  4218         CT   1357    PRO     CB   4218     -0.007      12.01   ; qtot -2.103
  4219         HC   1357    PRO    HB1   4219     0.0253      1.008   ; qtot -2.078
  4220         HC   1357    PRO    HB2   4220     0.0253      1.008   ; qtot -2.052
  4221         CT   1357    PRO     CA   4221    -0.0266      12.01   ; qtot -2.079
  4222         H1   1357    PRO     HA   4222     0.0641      1.008   ; qtot -2.015
  4223          C   1357    PRO      C   4223     0.5896      12.01   ; qtot -1.425
  4224          O   1357    PRO      O   4224    -0.5748         16   ; qtot -2
; residue 1358 VAL rtp VAL  q  0.0
  4225          N   1358    VAL      N   4225    -0.4157      14.01   ; qtot -2.416
  4226          H   1358    VAL      H   4226     0.2719      1.008   ; qtot -2.144
  4227         CT   1358    VAL     CA   4227    -0.0875      12.01   ; qtot -2.231
  4228         H1   1358    VAL     HA   4228     0.0969      1.008   ; qtot -2.134
  4229         CT   1358    VAL     CB   4229     0.2985      12.01   ; qtot -1.836
  4230         HC   1358    VAL     HB   4230    -0.0297      1.008   ; qtot -1.866
  4231         CT   1358    VAL    CG1   4231    -0.3192      12.01   ; qtot -2.185
  4232         HC   1358    VAL   HG11   4232     0.0791      1.008   ; qtot -2.106
  4233         HC   1358    VAL   HG12   4233     0.0791      1.008   ; qtot -2.027
  4234         HC   1358    VAL   HG13   4234     0.0791      1.008   ; qtot -1.947
  4235         CT   1358    VAL    CG2   4235    -0.3192      12.01   ; qtot -2.267
  4236         HC   1358    VAL   HG21   4236     0.0791      1.008   ; qtot -2.188
  4237         HC   1358    VAL   HG22   4237     0.0791      1.008   ; qtot -2.108
  4238         HC   1358    VAL   HG23   4238     0.0791      1.008   ; qtot -2.029
  4239          C   1358    VAL      C   4239     0.5973      12.01   ; qtot -1.432
  4240          O   1358    VAL      O   4240    -0.5679         16   ; qtot -2
; residue 1359 TYR rtp TYR  q  0.0
  4241          N   1359    TYR      N   4241    -0.4157      14.01   ; qtot -2.416
  4242          H   1359    TYR      H   4242     0.2719      1.008   ; qtot -2.144
  4243         CT   1359    TYR     CA   4243    -0.0014      12.01   ; qtot -2.145
  4244         H1   1359    TYR     HA   4244     0.0876      1.008   ; qtot -2.058
  4245         CT   1359    TYR     CB   4245    -0.0152      12.01   ; qtot -2.073
  4246         HC   1359    TYR    HB1   4246     0.0295      1.008   ; qtot -2.043
  4247         HC   1359    TYR    HB2   4247     0.0295      1.008   ; qtot -2.014
  4248         CA   1359    TYR     CG   4248    -0.0011      12.01   ; qtot -2.015
  4249         CA   1359    TYR    CD1   4249    -0.1906      12.01   ; qtot -2.205
  4250         HA   1359    TYR    HD1   4250     0.1699      1.008   ; qtot -2.036
  4251         CA   1359    TYR    CE1   4251    -0.2341      12.01   ; qtot -2.27
  4252         HA   1359    TYR    HE1   4252     0.1656      1.008   ; qtot -2.104
  4253          C   1359    TYR     CZ   4253     0.3226      12.01   ; qtot -1.781
  4254         OH   1359    TYR     OH   4254    -0.5579         16   ; qtot -2.339
  4255         HO   1359    TYR     HH   4255     0.3992      1.008   ; qtot -1.94
  4256         CA   1359    TYR    CE2   4256    -0.2341      12.01   ; qtot -2.174
  4257         HA   1359    TYR    HE2   4257     0.1656      1.008   ; qtot -2.009
  4258         CA   1359    TYR    CD2   4258    -0.1906      12.01   ; qtot -2.199
  4259         HA   1359    TYR    HD2   4259     0.1699      1.008   ; qtot -2.029
  4260          C   1359    TYR      C   4260     0.5973      12.01   ; qtot -1.432
  4261          O   1359    TYR      O   4261    -0.5679         16   ; qtot -2
; residue 1360 ARG rtp ARG  q +1.0
  4262          N   1360    ARG      N   4262    -0.3479      14.01   ; qtot -2.348
  4263          H   1360    ARG      H   4263     0.2747      1.008   ; qtot -2.073
  4264         CT   1360    ARG     CA   4264    -0.2637      12.01   ; qtot -2.337
  4265         H1   1360    ARG     HA   4265      0.156      1.008   ; qtot -2.181
  4266         CT   1360    ARG     CB   4266    -0.0007      12.01   ; qtot -2.182
  4267         HC   1360    ARG    HB1   4267     0.0327      1.008   ; qtot -2.149
  4268         HC   1360    ARG    HB2   4268     0.0327      1.008   ; qtot -2.116
  4269         CT   1360    ARG     CG   4269      0.039      12.01   ; qtot -2.077
  4270         HC   1360    ARG    HG1   4270     0.0285      1.008   ; qtot -2.049
  4271         HC   1360    ARG    HG2   4271     0.0285      1.008   ; qtot -2.02
  4272         CT   1360    ARG     CD   4272     0.0486      12.01   ; qtot -1.972
  4273         H1   1360    ARG    HD1   4273     0.0687      1.008   ; qtot -1.903
  4274         H1   1360    ARG    HD2   4274     0.0687      1.008   ; qtot -1.834
  4275         N2   1360    ARG     NE   4275    -0.5295      14.01   ; qtot -2.364
  4276          H   1360    ARG     HE   4276     0.3456      1.008   ; qtot -2.018
  4277         CA   1360    ARG     CZ   4277     0.8076      12.01   ; qtot -1.21
  4278         N2   1360    ARG    NH1   4278    -0.8627      14.01   ; qtot -2.073
  4279          H   1360    ARG   HH11   4279     0.4478      1.008   ; qtot -1.625
  4280          H   1360    ARG   HH12   4280     0.4478      1.008   ; qtot -1.178
  4281         N2   1360    ARG    NH2   4281    -0.8627      14.01   ; qtot -2.04
  4282          H   1360    ARG   HH21   4282     0.4478      1.008   ; qtot -1.592
  4283          H   1360    ARG   HH22   4283     0.4478      1.008   ; qtot -1.145
  4284          C   1360    ARG      C   4284     0.7341      12.01   ; qtot -0.4106
  4285          O   1360    ARG      O   4285    -0.5894         16   ; qtot -1
; residue 1361 ILE rtp ILE  q  0.0
  4286          N   1361    ILE      N   4286    -0.4157      14.01   ; qtot -1.416
  4287          H   1361    ILE      H   4287     0.2719      1.008   ; qtot -1.144
  4288         CT   1361    ILE     CA   4288    -0.0597      12.01   ; qtot -1.203
  4289         H1   1361    ILE     HA   4289     0.0869      1.008   ; qtot -1.117
  4290         CT   1361    ILE     CB   4290     0.1303      12.01   ; qtot -0.9863
  4291         HC   1361    ILE     HB   4291     0.0187      1.008   ; qtot -0.9676
  4292         CT   1361    ILE    CG2   4292    -0.3204      12.01   ; qtot -1.288
  4293         HC   1361    ILE   HG21   4293     0.0882      1.008   ; qtot -1.2
  4294         HC   1361    ILE   HG22   4294     0.0882      1.008   ; qtot -1.112
  4295         HC   1361    ILE   HG23   4295     0.0882      1.008   ; qtot -1.023
  4296         CT   1361    ILE    CG1   4296     -0.043      12.01   ; qtot -1.066
  4297         HC   1361    ILE   HG11   4297     0.0236      1.008   ; qtot -1.043
  4298         HC   1361    ILE   HG12   4298     0.0236      1.008   ; qtot -1.019
  4299         CT   1361    ILE     CD   4299     -0.066      12.01   ; qtot -1.085
  4300         HC   1361    ILE    HD1   4300     0.0186      1.008   ; qtot -1.067
  4301         HC   1361    ILE    HD2   4301     0.0186      1.008   ; qtot -1.048
  4302         HC   1361    ILE    HD3   4302     0.0186      1.008   ; qtot -1.029
  4303          C   1361    ILE      C   4303     0.5973      12.01   ; qtot -0.4321
  4304          O   1361    ILE      O   4304    -0.5679         16   ; qtot -1
; residue 1362 MET rtp MET  q  0.0
  4305          N   1362    MET      N   4305    -0.4157      14.01   ; qtot -1.416
  4306          H   1362    MET      H   4306     0.2719      1.008   ; qtot -1.144
  4307         CT   1362    MET     CA   4307    -0.0237      12.01   ; qtot -1.167
  4308         H1   1362    MET     HA   4308      0.088      1.008   ; qtot -1.079
  4309         CT   1362    MET     CB   4309     0.0342      12.01   ; qtot -1.045
  4310         HC   1362    MET    HB1   4310     0.0241      1.008   ; qtot -1.021
  4311         HC   1362    MET    HB2   4311     0.0241      1.008   ; qtot -0.9971
  4312         CT   1362    MET     CG   4312     0.0018      12.01   ; qtot -0.9953
  4313         H1   1362    MET    HG1   4313      0.044      1.008   ; qtot -0.9513
  4314         H1   1362    MET    HG2   4314      0.044      1.008   ; qtot -0.9073
  4315          S   1362    MET     SD   4315    -0.2737      32.06   ; qtot -1.181
  4316         CT   1362    MET     CE   4316    -0.0536      12.01   ; qtot -1.235
  4317         H1   1362    MET    HE1   4317     0.0684      1.008   ; qtot -1.166
  4318         H1   1362    MET    HE2   4318     0.0684      1.008   ; qtot -1.098
  4319         H1   1362    MET    HE3   4319     0.0684      1.008   ; qtot -1.029
  4320          C   1362    MET      C   4320     0.5973      12.01   ; qtot -0.4321
  4321          O   1362    MET      O   4321    -0.5679         16   ; qtot -1
; residue 1363 THR rtp THR  q  0.0
  4322          N   1363    THR      N   4322    -0.4157      14.01   ; qtot -1.416
  4323          H   1363    THR      H   4323     0.2719      1.008   ; qtot -1.144
  4324         CT   1363    THR     CA   4324    -0.0389      12.01   ; qtot -1.183
  4325         H1   1363    THR     HA   4325     0.1007      1.008   ; qtot -1.082
  4326         CT   1363    THR     CB   4326     0.3654      12.01   ; qtot -0.7166
  4327         H1   1363    THR     HB   4327     0.0043      1.008   ; qtot -0.7123
  4328         CT   1363    THR    CG2   4328    -0.2438      12.01   ; qtot -0.9561
  4329         HC   1363    THR   HG21   4329     0.0642      1.008   ; qtot -0.8919
  4330         HC   1363    THR   HG22   4330     0.0642      1.008   ; qtot -0.8277
  4331         HC   1363    THR   HG23   4331     0.0642      1.008   ; qtot -0.7635
  4332         OH   1363    THR    OG1   4332    -0.6761         16   ; qtot -1.44
  4333         HO   1363    THR    HG1   4333     0.4102      1.008   ; qtot -1.029
  4334          C   1363    THR      C   4334     0.5973      12.01   ; qtot -0.4321
  4335          O   1363    THR      O   4335    -0.5679         16   ; qtot -1
; residue 1364 GLN rtp GLN  q  0.0
  4336          N   1364    GLN      N   4336    -0.4157      14.01   ; qtot -1.416
  4337          H   1364    GLN      H   4337     0.2719      1.008   ; qtot -1.144
  4338         CT   1364    GLN     CA   4338    -0.0031      12.01   ; qtot -1.147
  4339         H1   1364    GLN     HA   4339      0.085      1.008   ; qtot -1.062
  4340         CT   1364    GLN     CB   4340    -0.0036      12.01   ; qtot -1.065
  4341         HC   1364    GLN    HB1   4341     0.0171      1.008   ; qtot -1.048
  4342         HC   1364    GLN    HB2   4342     0.0171      1.008   ; qtot -1.031
  4343         CT   1364    GLN     CG   4343    -0.0645      12.01   ; qtot -1.096
  4344         HC   1364    GLN    HG1   4344     0.0352      1.008   ; qtot -1.061
  4345         HC   1364    GLN    HG2   4345     0.0352      1.008   ; qtot -1.025
  4346          C   1364    GLN     CD   4346     0.6951      12.01   ; qtot -0.3303
  4347          O   1364    GLN    OE1   4347    -0.6086         16   ; qtot -0.9389
  4348          N   1364    GLN    NE2   4348    -0.9407      14.01   ; qtot -1.88
  4349          H   1364    GLN   HE21   4349     0.4251      1.008   ; qtot -1.454
  4350          H   1364    GLN   HE22   4350     0.4251      1.008   ; qtot -1.029
  4351          C   1364    GLN      C   4351     0.5973      12.01   ; qtot -0.4321
  4352          O   1364    GLN      O   4352    -0.5679         16   ; qtot -1
; residue 1365 CYS rtp CYS  q  0.0
  4353          N   1365    CYS      N   4353    -0.4157      14.01   ; qtot -1.416
  4354          H   1365    CYS      H   4354     0.2719      1.008   ; qtot -1.144
  4355         CT   1365    CYS     CA   4355     0.0213      12.01   ; qtot -1.122
  4356         H1   1365    CYS     HA   4356     0.1124      1.008   ; qtot -1.01
  4357         CT   1365    CYS     CB   4357    -0.1231      12.01   ; qtot -1.133
  4358         H1   1365    CYS    HB1   4358     0.1112      1.008   ; qtot -1.022
  4359         H1   1365    CYS    HB2   4359     0.1112      1.008   ; qtot -0.9108
  4360         SH   1365    CYS     SG   4360    -0.3119      32.06   ; qtot -1.223
  4361         HS   1365    CYS     HG   4361     0.1933      1.008   ; qtot -1.029
  4362          C   1365    CYS      C   4362     0.5973      12.01   ; qtot -0.4321
  4363          O   1365    CYS      O   4363    -0.5679         16   ; qtot -1
; residue 1366 TRP rtp TRP  q  0.0
  4364          N   1366    TRP      N   4364    -0.4157      14.01   ; qtot -1.416
  4365          H   1366    TRP      H   4365     0.2719      1.008   ; qtot -1.144
  4366         CT   1366    TRP     CA   4366    -0.0275      12.01   ; qtot -1.171
  4367         H1   1366    TRP     HA   4367     0.1123      1.008   ; qtot -1.059
  4368         CT   1366    TRP     CB   4368     -0.005      12.01   ; qtot -1.064
  4369         HC   1366    TRP    HB1   4369     0.0339      1.008   ; qtot -1.03
  4370         HC   1366    TRP    HB2   4370     0.0339      1.008   ; qtot -0.9962
  4371         C*   1366    TRP     CG   4371    -0.1415      12.01   ; qtot -1.138
  4372         CW   1366    TRP    CD1   4372    -0.1638      12.01   ; qtot -1.301
  4373         H4   1366    TRP    HD1   4373     0.2062      1.008   ; qtot -1.095
  4374         NA   1366    TRP    NE1   4374    -0.3418      14.01   ; qtot -1.437
  4375          H   1366    TRP    HE1   4375     0.3412      1.008   ; qtot -1.096
  4376         CN   1366    TRP    CE2   4376      0.138      12.01   ; qtot -0.9579
  4377         CA   1366    TRP    CZ2   4377    -0.2601      12.01   ; qtot -1.218
  4378         HA   1366    TRP    HZ2   4378     0.1572      1.008   ; qtot -1.061
  4379         CA   1366    TRP    CH2   4379    -0.1134      12.01   ; qtot -1.174
  4380         HA   1366    TRP    HH2   4380     0.1417      1.008   ; qtot -1.032
  4381         CA   1366    TRP    CZ3   4381    -0.1972      12.01   ; qtot -1.23
  4382         HA   1366    TRP    HZ3   4382     0.1447      1.008   ; qtot -1.085
  4383         CA   1366    TRP    CE3   4383    -0.2387      12.01   ; qtot -1.324
  4384         HA   1366    TRP    HE3   4384       0.17      1.008   ; qtot -1.154
  4385         CB   1366    TRP    CD2   4385     0.1243      12.01   ; qtot -1.029
  4386          C   1366    TRP      C   4386     0.5973      12.01   ; qtot -0.4321
  4387          O   1366    TRP      O   4387    -0.5679         16   ; qtot -1
; residue 1367 GLN rtp GLN  q  0.0
  4388          N   1367    GLN      N   4388    -0.4157      14.01   ; qtot -1.416
  4389          H   1367    GLN      H   4389     0.2719      1.008   ; qtot -1.144
  4390         CT   1367    GLN     CA   4390    -0.0031      12.01   ; qtot -1.147
  4391         H1   1367    GLN     HA   4391      0.085      1.008   ; qtot -1.062
  4392         CT   1367    GLN     CB   4392    -0.0036      12.01   ; qtot -1.065
  4393         HC   1367    GLN    HB1   4393     0.0171      1.008   ; qtot -1.048
  4394         HC   1367    GLN    HB2   4394     0.0171      1.008   ; qtot -1.031
  4395         CT   1367    GLN     CG   4395    -0.0645      12.01   ; qtot -1.096
  4396         HC   1367    GLN    HG1   4396     0.0352      1.008   ; qtot -1.061
  4397         HC   1367    GLN    HG2   4397     0.0352      1.008   ; qtot -1.025
  4398          C   1367    GLN     CD   4398     0.6951      12.01   ; qtot -0.3303
  4399          O   1367    GLN    OE1   4399    -0.6086         16   ; qtot -0.9389
  4400          N   1367    GLN    NE2   4400    -0.9407      14.01   ; qtot -1.88
  4401          H   1367    GLN   HE21   4401     0.4251      1.008   ; qtot -1.454
  4402          H   1367    GLN   HE22   4402     0.4251      1.008   ; qtot -1.029
  4403          C   1367    GLN      C   4403     0.5973      12.01   ; qtot -0.4321
  4404          O   1367    GLN      O   4404    -0.5679         16   ; qtot -1
; residue 1368 HIS rtp HIE  q  0.0
  4405          N   1368    HIS      N   4405    -0.4157      14.01   ; qtot -1.416
  4406          H   1368    HIS      H   4406     0.2719      1.008   ; qtot -1.144
  4407         CT   1368    HIS     CA   4407    -0.0581      12.01   ; qtot -1.202
  4408         H1   1368    HIS     HA   4408      0.136      1.008   ; qtot -1.066
  4409         CT   1368    HIS     CB   4409    -0.0074      12.01   ; qtot -1.073
  4410         HC   1368    HIS    HB1   4410     0.0367      1.008   ; qtot -1.037
  4411         HC   1368    HIS    HB2   4411     0.0367      1.008   ; qtot -0.9999
  4412         CC   1368    HIS     CG   4412     0.1868      12.01   ; qtot -0.8131
  4413         NB   1368    HIS    ND1   4413    -0.5432      14.01   ; qtot -1.356
  4414         CR   1368    HIS    CE1   4414     0.1635      12.01   ; qtot -1.193
  4415         H5   1368    HIS    HE1   4415     0.1435      1.008   ; qtot -1.049
  4416         NA   1368    HIS    NE2   4416    -0.2795      14.01   ; qtot -1.329
  4417          H   1368    HIS    HE2   4417     0.3339      1.008   ; qtot -0.9949
  4418         CW   1368    HIS    CD2   4418    -0.2207      12.01   ; qtot -1.216
  4419         H4   1368    HIS    HD2   4419     0.1862      1.008   ; qtot -1.029
  4420          C   1368    HIS      C   4420     0.5973      12.01   ; qtot -0.4321
  4421          O   1368    HIS      O   4421    -0.5679         16   ; qtot -1
; residue 1369 GLN rtp GLN  q  0.0
  4422          N   1369    GLN      N   4422    -0.4157      14.01   ; qtot -1.416
  4423          H   1369    GLN      H   4423     0.2719      1.008   ; qtot -1.144
  4424         CT   1369    GLN     CA   4424    -0.0031      12.01   ; qtot -1.147
  4425         H1   1369    GLN     HA   4425      0.085      1.008   ; qtot -1.062
  4426         CT   1369    GLN     CB   4426    -0.0036      12.01   ; qtot -1.065
  4427         HC   1369    GLN    HB1   4427     0.0171      1.008   ; qtot -1.048
  4428         HC   1369    GLN    HB2   4428     0.0171      1.008   ; qtot -1.031
  4429         CT   1369    GLN     CG   4429    -0.0645      12.01   ; qtot -1.096
  4430         HC   1369    GLN    HG1   4430     0.0352      1.008   ; qtot -1.061
  4431         HC   1369    GLN    HG2   4431     0.0352      1.008   ; qtot -1.025
  4432          C   1369    GLN     CD   4432     0.6951      12.01   ; qtot -0.3303
  4433          O   1369    GLN    OE1   4433    -0.6086         16   ; qtot -0.9389
  4434          N   1369    GLN    NE2   4434    -0.9407      14.01   ; qtot -1.88
  4435          H   1369    GLN   HE21   4435     0.4251      1.008   ; qtot -1.454
  4436          H   1369    GLN   HE22   4436     0.4251      1.008   ; qtot -1.029
  4437          C   1369    GLN      C   4437     0.5973      12.01   ; qtot -0.4321
  4438          O   1369    GLN      O   4438    -0.5679         16   ; qtot -1
; residue 1370 PRO rtp PRO  q  0.0
  4439          N   1370    PRO      N   4439    -0.2548      14.01   ; qtot -1.255
  4440         CT   1370    PRO     CD   4440     0.0192      12.01   ; qtot -1.236
  4441         H1   1370    PRO    HD1   4441     0.0391      1.008   ; qtot -1.196
  4442         H1   1370    PRO    HD2   4442     0.0391      1.008   ; qtot -1.157
  4443         CT   1370    PRO     CG   4443     0.0189      12.01   ; qtot -1.138
  4444         HC   1370    PRO    HG1   4444     0.0213      1.008   ; qtot -1.117
  4445         HC   1370    PRO    HG2   4445     0.0213      1.008   ; qtot -1.096
  4446         CT   1370    PRO     CB   4446     -0.007      12.01   ; qtot -1.103
  4447         HC   1370    PRO    HB1   4447     0.0253      1.008   ; qtot -1.078
  4448         HC   1370    PRO    HB2   4448     0.0253      1.008   ; qtot -1.052
  4449         CT   1370    PRO     CA   4449    -0.0266      12.01   ; qtot -1.079
  4450         H1   1370    PRO     HA   4450     0.0641      1.008   ; qtot -1.015
  4451          C   1370    PRO      C   4451     0.5896      12.01   ; qtot -0.4252
  4452          O   1370    PRO      O   4452    -0.5748         16   ; qtot -1
; residue 1371 GLU rtp GLU  q -1.0
  4453          N   1371    GLU      N   4453    -0.5163      14.01   ; qtot -1.516
  4454          H   1371    GLU      H   4454     0.2936      1.008   ; qtot -1.223
  4455         CT   1371    GLU     CA   4455     0.0397      12.01   ; qtot -1.183
  4456         H1   1371    GLU     HA   4456     0.1105      1.008   ; qtot -1.072
  4457         CT   1371    GLU     CB   4457      0.056      12.01   ; qtot -1.016
  4458         HC   1371    GLU    HB1   4458    -0.0173      1.008   ; qtot -1.034
  4459         HC   1371    GLU    HB2   4459    -0.0173      1.008   ; qtot -1.051
  4460         CT   1371    GLU     CG   4460     0.0136      12.01   ; qtot -1.037
  4461         HC   1371    GLU    HG1   4461    -0.0425      1.008   ; qtot -1.08
  4462         HC   1371    GLU    HG2   4462    -0.0425      1.008   ; qtot -1.122
  4463          C   1371    GLU     CD   4463     0.8054      12.01   ; qtot -0.3171
  4464         O2   1371    GLU    OE1   4464    -0.8188         16   ; qtot -1.136
  4465         O2   1371    GLU    OE2   4465    -0.8188         16   ; qtot -1.955
  4466          C   1371    GLU      C   4466     0.5366      12.01   ; qtot -1.418
  4467          O   1371    GLU      O   4467    -0.5819         16   ; qtot -2
; residue 1372 ASP rtp ASP  q -1.0
  4468          N   1372    ASP      N   4468    -0.5163      14.01   ; qtot -2.516
  4469          H   1372    ASP      H   4469     0.2936      1.008   ; qtot -2.223
  4470         CT   1372    ASP     CA   4470     0.0381      12.01   ; qtot -2.185
  4471         H1   1372    ASP     HA   4471      0.088      1.008   ; qtot -2.097
  4472         CT   1372    ASP     CB   4472    -0.0303      12.01   ; qtot -2.127
  4473         HC   1372    ASP    HB1   4473    -0.0122      1.008   ; qtot -2.139
  4474         HC   1372    ASP    HB2   4474    -0.0122      1.008   ; qtot -2.151
  4475          C   1372    ASP     CG   4475     0.7994      12.01   ; qtot -1.352
  4476         O2   1372    ASP    OD1   4476    -0.8014         16   ; qtot -2.153
  4477         O2   1372    ASP    OD2   4477    -0.8014         16   ; qtot -2.955
  4478          C   1372    ASP      C   4478     0.5366      12.01   ; qtot -2.418
  4479          O   1372    ASP      O   4479    -0.5819         16   ; qtot -3
; residue 1373 ARG rtp ARG  q +1.0
  4480          N   1373    ARG      N   4480    -0.3479      14.01   ; qtot -3.348
  4481          H   1373    ARG      H   4481     0.2747      1.008   ; qtot -3.073
  4482         CT   1373    ARG     CA   4482    -0.2637      12.01   ; qtot -3.337
  4483         H1   1373    ARG     HA   4483      0.156      1.008   ; qtot -3.181
  4484         CT   1373    ARG     CB   4484    -0.0007      12.01   ; qtot -3.182
  4485         HC   1373    ARG    HB1   4485     0.0327      1.008   ; qtot -3.149
  4486         HC   1373    ARG    HB2   4486     0.0327      1.008   ; qtot -3.116
  4487         CT   1373    ARG     CG   4487      0.039      12.01   ; qtot -3.077
  4488         HC   1373    ARG    HG1   4488     0.0285      1.008   ; qtot -3.049
  4489         HC   1373    ARG    HG2   4489     0.0285      1.008   ; qtot -3.02
  4490         CT   1373    ARG     CD   4490     0.0486      12.01   ; qtot -2.972
  4491         H1   1373    ARG    HD1   4491     0.0687      1.008   ; qtot -2.903
  4492         H1   1373    ARG    HD2   4492     0.0687      1.008   ; qtot -2.834
  4493         N2   1373    ARG     NE   4493    -0.5295      14.01   ; qtot -3.364
  4494          H   1373    ARG     HE   4494     0.3456      1.008   ; qtot -3.018
  4495         CA   1373    ARG     CZ   4495     0.8076      12.01   ; qtot -2.21
  4496         N2   1373    ARG    NH1   4496    -0.8627      14.01   ; qtot -3.073
  4497          H   1373    ARG   HH11   4497     0.4478      1.008   ; qtot -2.625
  4498          H   1373    ARG   HH12   4498     0.4478      1.008   ; qtot -2.178
  4499         N2   1373    ARG    NH2   4499    -0.8627      14.01   ; qtot -3.04
  4500          H   1373    ARG   HH21   4500     0.4478      1.008   ; qtot -2.592
  4501          H   1373    ARG   HH22   4501     0.4478      1.008   ; qtot -2.145
  4502          C   1373    ARG      C   4502     0.7341      12.01   ; qtot -1.411
  4503          O   1373    ARG      O   4503    -0.5894         16   ; qtot -2
; residue 1374 PRO rtp PRO  q  0.0
  4504          N   1374    PRO      N   4504    -0.2548      14.01   ; qtot -2.255
  4505         CT   1374    PRO     CD   4505     0.0192      12.01   ; qtot -2.236
  4506         H1   1374    PRO    HD1   4506     0.0391      1.008   ; qtot -2.196
  4507         H1   1374    PRO    HD2   4507     0.0391      1.008   ; qtot -2.157
  4508         CT   1374    PRO     CG   4508     0.0189      12.01   ; qtot -2.138
  4509         HC   1374    PRO    HG1   4509     0.0213      1.008   ; qtot -2.117
  4510         HC   1374    PRO    HG2   4510     0.0213      1.008   ; qtot -2.096
  4511         CT   1374    PRO     CB   4511     -0.007      12.01   ; qtot -2.103
  4512         HC   1374    PRO    HB1   4512     0.0253      1.008   ; qtot -2.078
  4513         HC   1374    PRO    HB2   4513     0.0253      1.008   ; qtot -2.052
  4514         CT   1374    PRO     CA   4514    -0.0266      12.01   ; qtot -2.079
  4515         H1   1374    PRO     HA   4515     0.0641      1.008   ; qtot -2.015
  4516          C   1374    PRO      C   4516     0.5896      12.01   ; qtot -1.425
  4517          O   1374    PRO      O   4517    -0.5748         16   ; qtot -2
; residue 1375 ASN rtp ASN  q  0.0
  4518          N   1375    ASN      N   4518    -0.4157      14.01   ; qtot -2.416
  4519          H   1375    ASN      H   4519     0.2719      1.008   ; qtot -2.144
  4520         CT   1375    ASN     CA   4520     0.0143      12.01   ; qtot -2.129
  4521         H1   1375    ASN     HA   4521     0.1048      1.008   ; qtot -2.025
  4522         CT   1375    ASN     CB   4522    -0.2041      12.01   ; qtot -2.229
  4523         HC   1375    ASN    HB1   4523     0.0797      1.008   ; qtot -2.149
  4524         HC   1375    ASN    HB2   4524     0.0797      1.008   ; qtot -2.069
  4525          C   1375    ASN     CG   4525      0.713      12.01   ; qtot -1.356
  4526          O   1375    ASN    OD1   4526    -0.5931         16   ; qtot -1.949
  4527          N   1375    ASN    ND2   4527    -0.9191      14.01   ; qtot -2.869
  4528          H   1375    ASN   HD21   4528     0.4196      1.008   ; qtot -2.449
  4529          H   1375    ASN   HD22   4529     0.4196      1.008   ; qtot -2.029
  4530          C   1375    ASN      C   4530     0.5973      12.01   ; qtot -1.432
  4531          O   1375    ASN      O   4531    -0.5679         16   ; qtot -2
; residue 1376 PHE rtp PHE  q  0.0
  4532          N   1376    PHE      N   4532    -0.4157      14.01   ; qtot -2.416
  4533          H   1376    PHE      H   4533     0.2719      1.008   ; qtot -2.144
  4534         CT   1376    PHE     CA   4534    -0.0024      12.01   ; qtot -2.146
  4535         H1   1376    PHE     HA   4535     0.0978      1.008   ; qtot -2.048
  4536         CT   1376    PHE     CB   4536    -0.0343      12.01   ; qtot -2.083
  4537         HC   1376    PHE    HB1   4537     0.0295      1.008   ; qtot -2.053
  4538         HC   1376    PHE    HB2   4538     0.0295      1.008   ; qtot -2.024
  4539         CA   1376    PHE     CG   4539     0.0118      12.01   ; qtot -2.012
  4540         CA   1376    PHE    CD1   4540    -0.1256      12.01   ; qtot -2.137
  4541         HA   1376    PHE    HD1   4541      0.133      1.008   ; qtot -2.004
  4542         CA   1376    PHE    CE1   4542    -0.1704      12.01   ; qtot -2.175
  4543         HA   1376    PHE    HE1   4543      0.143      1.008   ; qtot -2.032
  4544         CA   1376    PHE     CZ   4544    -0.1072      12.01   ; qtot -2.139
  4545         HA   1376    PHE     HZ   4545     0.1297      1.008   ; qtot -2.009
  4546         CA   1376    PHE    CE2   4546    -0.1704      12.01   ; qtot -2.18
  4547         HA   1376    PHE    HE2   4547      0.143      1.008   ; qtot -2.037
  4548         CA   1376    PHE    CD2   4548    -0.1256      12.01   ; qtot -2.162
  4549         HA   1376    PHE    HD2   4549      0.133      1.008   ; qtot -2.029
  4550          C   1376    PHE      C   4550     0.5973      12.01   ; qtot -1.432
  4551          O   1376    PHE      O   4551    -0.5679         16   ; qtot -2
; residue 1377 ALA rtp ALA  q  0.0
  4552          N   1377    ALA      N   4552    -0.4157      14.01   ; qtot -2.416
  4553          H   1377    ALA      H   4553     0.2719      1.008   ; qtot -2.144
  4554         CT   1377    ALA     CA   4554     0.0337      12.01   ; qtot -2.11
  4555         H1   1377    ALA     HA   4555     0.0823      1.008   ; qtot -2.028
  4556         CT   1377    ALA     CB   4556    -0.1825      12.01   ; qtot -2.21
  4557         HC   1377    ALA    HB1   4557     0.0603      1.008   ; qtot -2.15
  4558         HC   1377    ALA    HB2   4558     0.0603      1.008   ; qtot -2.09
  4559         HC   1377    ALA    HB3   4559     0.0603      1.008   ; qtot -2.029
  4560          C   1377    ALA      C   4560     0.5973      12.01   ; qtot -1.432
  4561          O   1377    ALA      O   4561    -0.5679         16   ; qtot -2
; residue 1378 ILE rtp ILE  q  0.0
  4562          N   1378    ILE      N   4562    -0.4157      14.01   ; qtot -2.416
  4563          H   1378    ILE      H   4563     0.2719      1.008   ; qtot -2.144
  4564         CT   1378    ILE     CA   4564    -0.0597      12.01   ; qtot -2.203
  4565         H1   1378    ILE     HA   4565     0.0869      1.008   ; qtot -2.117
  4566         CT   1378    ILE     CB   4566     0.1303      12.01   ; qtot -1.986
  4567         HC   1378    ILE     HB   4567     0.0187      1.008   ; qtot -1.968
  4568         CT   1378    ILE    CG2   4568    -0.3204      12.01   ; qtot -2.288
  4569         HC   1378    ILE   HG21   4569     0.0882      1.008   ; qtot -2.2
  4570         HC   1378    ILE   HG22   4570     0.0882      1.008   ; qtot -2.112
  4571         HC   1378    ILE   HG23   4571     0.0882      1.008   ; qtot -2.023
  4572         CT   1378    ILE    CG1   4572     -0.043      12.01   ; qtot -2.066
  4573         HC   1378    ILE   HG11   4573     0.0236      1.008   ; qtot -2.043
  4574         HC   1378    ILE   HG12   4574     0.0236      1.008   ; qtot -2.019
  4575         CT   1378    ILE     CD   4575     -0.066      12.01   ; qtot -2.085
  4576         HC   1378    ILE    HD1   4576     0.0186      1.008   ; qtot -2.067
  4577         HC   1378    ILE    HD2   4577     0.0186      1.008   ; qtot -2.048
  4578         HC   1378    ILE    HD3   4578     0.0186      1.008   ; qtot -2.029
  4579          C   1378    ILE      C   4579     0.5973      12.01   ; qtot -1.432
  4580          O   1378    ILE      O   4580    -0.5679         16   ; qtot -2
; residue 1379 ILE rtp ILE  q  0.0
  4581          N   1379    ILE      N   4581    -0.4157      14.01   ; qtot -2.416
  4582          H   1379    ILE      H   4582     0.2719      1.008   ; qtot -2.144
  4583         CT   1379    ILE     CA   4583    -0.0597      12.01   ; qtot -2.203
  4584         H1   1379    ILE     HA   4584     0.0869      1.008   ; qtot -2.117
  4585         CT   1379    ILE     CB   4585     0.1303      12.01   ; qtot -1.986
  4586         HC   1379    ILE     HB   4586     0.0187      1.008   ; qtot -1.968
  4587         CT   1379    ILE    CG2   4587    -0.3204      12.01   ; qtot -2.288
  4588         HC   1379    ILE   HG21   4588     0.0882      1.008   ; qtot -2.2
  4589         HC   1379    ILE   HG22   4589     0.0882      1.008   ; qtot -2.112
  4590         HC   1379    ILE   HG23   4590     0.0882      1.008   ; qtot -2.023
  4591         CT   1379    ILE    CG1   4591     -0.043      12.01   ; qtot -2.066
  4592         HC   1379    ILE   HG11   4592     0.0236      1.008   ; qtot -2.043
  4593         HC   1379    ILE   HG12   4593     0.0236      1.008   ; qtot -2.019
  4594         CT   1379    ILE     CD   4594     -0.066      12.01   ; qtot -2.085
  4595         HC   1379    ILE    HD1   4595     0.0186      1.008   ; qtot -2.067
  4596         HC   1379    ILE    HD2   4596     0.0186      1.008   ; qtot -2.048
  4597         HC   1379    ILE    HD3   4597     0.0186      1.008   ; qtot -2.029
  4598          C   1379    ILE      C   4598     0.5973      12.01   ; qtot -1.432
  4599          O   1379    ILE      O   4599    -0.5679         16   ; qtot -2
; residue 1380 LEU rtp LEU  q  0.0
  4600          N   1380    LEU      N   4600    -0.4157      14.01   ; qtot -2.416
  4601          H   1380    LEU      H   4601     0.2719      1.008   ; qtot -2.144
  4602         CT   1380    LEU     CA   4602    -0.0518      12.01   ; qtot -2.196
  4603         H1   1380    LEU     HA   4603     0.0922      1.008   ; qtot -2.103
  4604         CT   1380    LEU     CB   4604    -0.1102      12.01   ; qtot -2.214
  4605         HC   1380    LEU    HB1   4605     0.0457      1.008   ; qtot -2.168
  4606         HC   1380    LEU    HB2   4606     0.0457      1.008   ; qtot -2.122
  4607         CT   1380    LEU     CG   4607     0.3531      12.01   ; qtot -1.769
  4608         HC   1380    LEU     HG   4608    -0.0361      1.008   ; qtot -1.805
  4609         CT   1380    LEU    CD1   4609    -0.4121      12.01   ; qtot -2.217
  4610         HC   1380    LEU   HD11   4610        0.1      1.008   ; qtot -2.117
  4611         HC   1380    LEU   HD12   4611        0.1      1.008   ; qtot -2.017
  4612         HC   1380    LEU   HD13   4612        0.1      1.008   ; qtot -1.917
  4613         CT   1380    LEU    CD2   4613    -0.4121      12.01   ; qtot -2.329
  4614         HC   1380    LEU   HD21   4614        0.1      1.008   ; qtot -2.229
  4615         HC   1380    LEU   HD22   4615        0.1      1.008   ; qtot -2.129
  4616         HC   1380    LEU   HD23   4616        0.1      1.008   ; qtot -2.029
  4617          C   1380    LEU      C   4617     0.5973      12.01   ; qtot -1.432
  4618          O   1380    LEU      O   4618    -0.5679         16   ; qtot -2
; residue 1381 GLU rtp GLU  q -1.0
  4619          N   1381    GLU      N   4619    -0.5163      14.01   ; qtot -2.516
  4620          H   1381    GLU      H   4620     0.2936      1.008   ; qtot -2.223
  4621         CT   1381    GLU     CA   4621     0.0397      12.01   ; qtot -2.183
  4622         H1   1381    GLU     HA   4622     0.1105      1.008   ; qtot -2.072
  4623         CT   1381    GLU     CB   4623      0.056      12.01   ; qtot -2.016
  4624         HC   1381    GLU    HB1   4624    -0.0173      1.008   ; qtot -2.034
  4625         HC   1381    GLU    HB2   4625    -0.0173      1.008   ; qtot -2.051
  4626         CT   1381    GLU     CG   4626     0.0136      12.01   ; qtot -2.037
  4627         HC   1381    GLU    HG1   4627    -0.0425      1.008   ; qtot -2.08
  4628         HC   1381    GLU    HG2   4628    -0.0425      1.008   ; qtot -2.122
  4629          C   1381    GLU     CD   4629     0.8054      12.01   ; qtot -1.317
  4630         O2   1381    GLU    OE1   4630    -0.8188         16   ; qtot -2.136
  4631         O2   1381    GLU    OE2   4631    -0.8188         16   ; qtot -2.955
  4632          C   1381    GLU      C   4632     0.5366      12.01   ; qtot -2.418
  4633          O   1381    GLU      O   4633    -0.5819         16   ; qtot -3
; residue 1382 ARG rtp ARG  q +1.0
  4634          N   1382    ARG      N   4634    -0.3479      14.01   ; qtot -3.348
  4635          H   1382    ARG      H   4635     0.2747      1.008   ; qtot -3.073
  4636         CT   1382    ARG     CA   4636    -0.2637      12.01   ; qtot -3.337
  4637         H1   1382    ARG     HA   4637      0.156      1.008   ; qtot -3.181
  4638         CT   1382    ARG     CB   4638    -0.0007      12.01   ; qtot -3.182
  4639         HC   1382    ARG    HB1   4639     0.0327      1.008   ; qtot -3.149
[truncated: 1,076,617 more chars]
