# Supplementary material for: Improvement in predicting drug sensitivity changes associated with protein mutations using a molecular dynamics based alchemical mutation method
Source: Sci Rep. 2020 Feb 7;10:2161. doi: 10.1038/s41598-020-58877-9 (PMC7005789; doi:10.1038/s41598-020-58877-9)
Supplement: Supplementary file 2 — Supplementary Information. [file 41598_2020_58877_MOESM2_ESM.zip › S1_input/MP-CAFEE/ALK/F1174V/md_fin.gro]

Generated by trjconv : TRANSFERASE/TRANSFERASE INHIBITOR in water t= 38000.00000
41741
 1085ACE    CH3    1   1.454   8.835   1.260
 1085ACE   HH31    2   1.432   8.791   1.163
 1085ACE   HH32    3   1.356   8.856   1.304
 1085ACE   HH33    4   1.509   8.929   1.257
 1085ACE      C    5   1.542   8.739   1.338
 1085ACE      O    6   1.653   8.773   1.379
 1086SER      N    7   1.483   8.623   1.370
 1086SER      H    8   1.390   8.603   1.336
 1086SER     CA    9   1.550   8.513   1.437
 1086SER     HA   10   1.636   8.556   1.488
 1086SER     CB   11   1.457   8.458   1.545
 1086SER    HB1   12   1.359   8.441   1.501
 1086SER    HB2   13   1.470   8.543   1.612
 1086SER     OG   14   1.508   8.336   1.594
 1086SER     HG   15   1.601   8.328   1.618
 1086SER      C   16   1.599   8.411   1.336
 1086SER      O   17   1.525   8.326   1.287
 1087THR      N   18   1.728   8.414   1.299
 1087THR      H   19   1.796   8.464   1.353
 1087THR     CA   20   1.785   8.314   1.211
 1087THR     HA   21   1.751   8.340   1.111
 1087THR     CB   22   1.937   8.328   1.211
 1087THR     HB   23   1.982   8.254   1.146
 1087THR    CG2   24   1.998   8.463   1.173
 1087THR   HG21   25   1.972   8.481   1.068
 1087THR   HG22   26   1.965   8.539   1.243
 1087THR   HG23   27   2.107   8.458   1.178
 1087THR    OG1   28   1.992   8.312   1.340
 1087THR    HG1   29   2.079   8.272   1.331
 1087THR      C   30   1.748   8.169   1.239
 1087THR      O   31   1.713   8.096   1.147
 1088ILE      N   32   1.746   8.129   1.366
 1088ILE      H   33   1.768   8.197   1.437
 1088ILE     CA   34   1.712   7.996   1.414
 1088ILE     HA   35   1.773   7.926   1.357
 1088ILE     CB   36   1.755   7.987   1.560
 1088ILE     HB   37   1.688   8.055   1.613
 1088ILE    CG2   38   1.748   7.847   1.621
 1088ILE   HG21   39   1.762   7.858   1.729
 1088ILE   HG22   40   1.646   7.808   1.617
 1088ILE   HG23   41   1.819   7.780   1.574
 1088ILE    CG1   42   1.900   8.026   1.586
 1088ILE   HG11   43   1.925   8.007   1.690
 1088ILE   HG12   44   1.907   8.134   1.574
 1088ILE     CD   45   2.011   7.982   1.491
 1088ILE    HD1   46   2.032   7.875   1.490
 1088ILE    HD2   47   1.994   8.021   1.391
 1088ILE    HD3   48   2.102   8.033   1.526
 1088ILE      C   49   1.565   7.959   1.401
 1088ILE      O   50   1.529   7.843   1.381
 1089MET      N   51   1.482   8.062   1.389
 1089MET      H   52   1.513   8.155   1.411
 1089MET     CA   53   1.341   8.050   1.357
 1089MET     HA   54   1.296   7.965   1.408
 1089MET     CB   55   1.269   8.175   1.406
 1089MET    HB1   56   1.291   8.257   1.338
 1089MET    HB2   57   1.307   8.198   1.506
 1089MET     CG   58   1.118   8.158   1.422
 1089MET    HG1   59   1.094   8.078   1.493
 1089MET    HG2   60   1.076   8.124   1.327
 1089MET     SD   61   1.048   8.318   1.469
 1089MET     CE   62   0.873   8.291   1.429
 1089MET    HE1   63   0.837   8.200   1.478
 1089MET    HE2   64   0.811   8.379   1.440
 1089MET    HE3   65   0.863   8.271   1.323
 1089MET      C   66   1.315   8.044   1.207
 1089MET      O   67   1.220   7.980   1.163
 1090THR      N   68   1.402   8.103   1.124
 1090THR      H   69   1.481   8.152   1.165
 1090THR     CA   70   1.387   8.125   0.982
 1090THR     HA   71   1.280   8.118   0.961
 1090THR     CB   72   1.431   8.266   0.947
 1090THR     HB   73   1.539   8.268   0.967
 1090THR    CG2   74   1.396   8.289   0.800
 1090THR   HG21   75   1.430   8.390   0.775
 1090THR   HG22   76   1.461   8.221   0.746
 1090THR   HG23   77   1.293   8.271   0.768
 1090THR    OG1   78   1.370   8.370   1.021
 1090THR    HG1   79   1.441   8.428   1.051
 1090THR      C   80   1.437   8.014   0.890
 1090THR      O   81   1.351   7.955   0.825
 1091ASP      N   82   1.565   7.977   0.903
 1091ASP      H   83   1.611   8.021   0.981
 1091ASP     CA   84   1.633   7.876   0.825
 1091ASP     HA   85   1.560   7.817   0.770
 1091ASP     CB   86   1.723   7.937   0.717
 1091ASP    HB1   87   1.751   7.857   0.648
 1091ASP    HB2   88   1.811   7.965   0.775
 1091ASP     CG   89   1.673   8.054   0.634
 1091ASP    OD1   90   1.593   8.018   0.546
 1091ASP    OD2   91   1.707   8.171   0.663
 1091ASP      C   92   1.718   7.778   0.905
 1091ASP      O   93   1.728   7.659   0.877
 1092TYR      N   94   1.774   7.820   1.019
 1092TYR      H   95   1.765   7.917   1.046
 1092TYR     CA   96   1.855   7.733   1.101
 1092TYR     HA   97   1.890   7.657   1.032
 1092TYR     CB   98   1.981   7.806   1.145
 1092TYR    HB1   99   2.049   7.739   1.197
 1092TYR    HB2  100   1.956   7.889   1.212
 1092TYR     CG  101   2.061   7.866   1.032
 1092TYR    CD1  102   2.014   7.985   0.975
 1092TYR    HD1  103   1.932   8.035   1.025
 1092TYR    CE1  104   2.086   8.037   0.867
 1092TYR    HE1  105   2.076   8.137   0.829
 1092TYR     CZ  106   2.194   7.967   0.809
 1092TYR     OH  107   2.259   8.006   0.696
 1092TYR     HH  108   2.332   7.951   0.669
 1092TYR    CE2  109   2.235   7.846   0.869
 1092TYR    HE2  110   2.325   7.796   0.835
 1092TYR    CD2  111   2.174   7.798   0.985
 1092TYR    HD2  112   2.216   7.708   1.028
 1092TYR      C  113   1.781   7.659   1.211
 1092TYR      O  114   1.822   7.661   1.327
 1093ASN      N  115   1.673   7.593   1.168
 1093ASN      H  116   1.649   7.599   1.071
 1093ASN     CA  117   1.579   7.534   1.262
 1093ASN     HA  118   1.556   7.612   1.335
 1093ASN     CB  119   1.453   7.504   1.181
 1093ASN    HB1  120   1.383   7.468   1.257
 1093ASN    HB2  121   1.481   7.426   1.111
 1093ASN     CG  122   1.370   7.616   1.120
 1093ASN    OD1  123   1.311   7.608   1.013
 1093ASN    ND2  124   1.363   7.734   1.183
 1093ASN   HD21  125   1.407   7.757   1.271
 1093ASN   HD22  126   1.308   7.805   1.136
 1093ASN      C  127   1.625   7.407   1.331
 1093ASN      O  128   1.659   7.309   1.264
 1094PRO      N  129   1.634   7.408   1.464
 1094PRO     CD  130   1.607   7.525   1.545
 1094PRO    HD1  131   1.516   7.579   1.519
 1094PRO    HD2  132   1.696   7.587   1.536
 1094PRO     CG  133   1.609   7.479   1.691
 1094PRO    HG1  134   1.509   7.463   1.730
 1094PRO    HG2  135   1.661   7.551   1.754
 1094PRO     CB  136   1.687   7.348   1.683
 1094PRO    HB1  137   1.660   7.276   1.761
 1094PRO    HB2  138   1.794   7.365   1.691
 1094PRO     CA  139   1.653   7.290   1.546
 1094PRO     HA  140   1.741   7.239   1.508
 1094PRO      C  141   1.539   7.189   1.548
 1094PRO      O  142   1.427   7.229   1.517
 1095ASN      N  143   1.567   7.063   1.581
 1095ASN      H  144   1.656   7.043   1.625
 1095ASN     CA  145   1.463   6.963   1.578
 1095ASN     HA  146   1.370   7.021   1.574
 1095ASN     CB  147   1.482   6.890   1.446
 1095ASN    HB1  148   1.537   6.796   1.457
 1095ASN    HB2  149   1.536   6.951   1.374
 1095ASN     CG  150   1.352   6.857   1.373
 1095ASN    OD1  151   1.265   6.781   1.414
 1095ASN    ND2  152   1.339   6.917   1.255
 1095ASN   HD21  153   1.415   6.976   1.224
 1095ASN   HD22  154   1.266   6.888   1.192
 1095ASN      C  155   1.480   6.861   1.690
 1095ASN      O  156   1.588   6.826   1.737
 1096TYR      N  157   1.368   6.796   1.722
 1096TYR      H  158   1.282   6.818   1.674
 1096TYR     CA  159   1.347   6.718   1.843
 1096TYR     HA  160   1.445   6.691   1.882
 1096TYR     CB  161   1.270   6.811   1.935
 1096TYR    HB1  162   1.173   6.839   1.894
 1096TYR    HB2  163   1.324   6.906   1.938
 1096TYR     CG  164   1.254   6.772   2.080
 1096TYR    CD1  165   1.364   6.744   2.162
 1096TYR    HD1  166   1.464   6.752   2.122
 1096TYR    CE1  167   1.350   6.686   2.288
 1096TYR    HE1  168   1.439   6.654   2.341
 1096TYR     CZ  169   1.219   6.688   2.340
 1096TYR     OH  170   1.204   6.634   2.465
 1096TYR     HH  171   1.288   6.595   2.489
 1096TYR    CE2  172   1.107   6.729   2.265
 1096TYR    HE2  173   1.005   6.724   2.302
 1096TYR    CD2  174   1.124   6.757   2.129
 1096TYR    HD2  175   1.039   6.782   2.066
 1096TYR      C  176   1.261   6.594   1.824
 1096TYR      O  177   1.169   6.601   1.744
 1097CYS      N  178   1.290   6.481   1.891
 1097CYS      H  179   1.372   6.478   1.950
 1097CYS     CA  180   1.217   6.356   1.896
 1097CYS     HA  181   1.134   6.361   1.826
 1097CYS     CB  182   1.296   6.240   1.836
 1097CYS    HB1  183   1.369   6.203   1.908
 1097CYS    HB2  184   1.348   6.258   1.742
 1097CYS     SG  185   1.194   6.099   1.787
 1097CYS     HG  186   1.302   6.025   1.764
 1097CYS      C  187   1.157   6.315   2.030
 1097CYS      O  188   1.233   6.279   2.119
 1098PHE      N  189   1.024   6.307   2.041
 1098PHE      H  190   0.972   6.333   1.958
 1098PHE     CA  191   0.951   6.276   2.162
 1098PHE     HA  192   1.025   6.252   2.239
 1098PHE     CB  193   0.888   6.408   2.207
 1098PHE    HB1  194   0.828   6.439   2.122
 1098PHE    HB2  195   0.976   6.471   2.217
 1098PHE     CG  196   0.819   6.389   2.340
 1098PHE    CD1  197   0.892   6.407   2.458
 1098PHE    HD1  198   0.999   6.422   2.457
 1098PHE    CE1  199   0.829   6.413   2.583
 1098PHE    HE1  200   0.892   6.449   2.663
 1098PHE     CZ  201   0.690   6.396   2.590
 1098PHE     HZ  202   0.635   6.411   2.682
 1098PHE    CE2  203   0.619   6.374   2.472
 1098PHE    HE2  204   0.512   6.360   2.486
 1098PHE    CD2  205   0.680   6.373   2.346
 1098PHE    HD2  206   0.621   6.353   2.258
 1098PHE      C  207   0.857   6.157   2.146
 1098PHE      O  208   0.777   6.160   2.052
 1099ALA      N  209   0.870   6.056   2.232
 1099ALA      H  210   0.947   6.066   2.296
 1099ALA     CA  211   0.799   5.931   2.217
 1099ALA     HA  212   0.856   5.853   2.268
 1099ALA     CB  213   0.664   5.948   2.286
 1099ALA    HB1  214   0.599   5.862   2.270
 1099ALA    HB2  215   0.680   5.942   2.394
 1099ALA    HB3  216   0.621   6.044   2.257
 1099ALA      C  217   0.794   5.870   2.078
 1099ALA      O  218   0.687   5.816   2.049
 1100GLY      N  219   0.902   5.876   2.000
 1100GLY      H  220   0.976   5.931   2.042
 1100GLY     CA  221   0.917   5.822   1.867
 1100GLY    HA1  222   0.840   5.747   1.851
 1100GLY    HA2  223   1.013   5.771   1.854
 1100GLY      C  224   0.894   5.911   1.746
 1100GLY      O  225   0.902   5.859   1.635
 1101LYS      N  226   0.858   6.039   1.762
 1101LYS      H  227   0.877   6.083   1.851
 1101LYS     CA  228   0.807   6.125   1.658
 1101LYS     HA  229   0.839   6.083   1.563
 1101LYS     CB  230   0.654   6.122   1.659
 1101LYS    HB1  231   0.611   6.208   1.608
 1101LYS    HB2  232   0.609   6.114   1.758
 1101LYS     CG  233   0.599   6.004   1.579
 1101LYS    HG1  234   0.646   5.916   1.623
 1101LYS    HG2  235   0.634   6.006   1.476
 1101LYS     CD  236   0.447   5.999   1.566
 1101LYS    HD1  237   0.409   6.076   1.499
 1101LYS    HD2  238   0.410   6.008   1.668
 1101LYS     CE  239   0.411   5.870   1.493
 1101LYS    HE1  240   0.424   5.783   1.557
 1101LYS    HE2  241   0.477   5.858   1.407
 1101LYS     NZ  242   0.274   5.872   1.440
 1101LYS    HZ1  243   0.208   5.886   1.515
 1101LYS    HZ2  244   0.261   5.939   1.365
 1101LYS    HZ3  245   0.242   5.781   1.408
 1101LYS      C  246   0.861   6.266   1.680
 1101LYS      O  247   0.892   6.306   1.792
 1102THR      N  248   0.861   6.349   1.575
 1102THR      H  249   0.822   6.320   1.487
 1102THR     CA  250   0.934   6.473   1.559
 1102THR     HA  251   1.017   6.480   1.630
 1102THR     CB  252   1.003   6.477   1.423
 1102THR     HB  253   1.028   6.579   1.396
 1102THR    CG2  254   1.129   6.391   1.423
 1102THR   HG21  255   1.095   6.288   1.426
 1102THR   HG22  256   1.194   6.418   1.339
 1102THR   HG23  257   1.173   6.412   1.520
 1102THR    OG1  258   0.920   6.430   1.318
 1102THR    HG1  259   0.960   6.472   1.242
 1102THR      C  260   0.849   6.597   1.580
 1102THR      O  261   0.728   6.590   1.556
 1103SER      N  262   0.913   6.710   1.612
 1103SER      H  263   1.013   6.704   1.621
 1103SER     CA  264   0.856   6.843   1.606
 1103SER     HA  265   0.799   6.848   1.513
 1103SER     CB  266   0.771   6.897   1.720
 1103SER    HB1  267   0.772   7.006   1.728
 1103SER    HB2  268   0.802   6.843   1.810
 1103SER     OG  269   0.637   6.864   1.691
 1103SER     HG  270   0.611   6.916   1.614
 1103SER      C  271   0.967   6.946   1.583
 1103SER      O  272   1.083   6.923   1.615
 1104SER      N  273   0.931   7.065   1.535
 1104SER      H  274   0.833   7.075   1.512
 1104SER     CA  275   1.025   7.173   1.515
 1104SER     HA  276   1.107   7.158   1.585
 1104SER     CB  277   1.084   7.160   1.375
 1104SER    HB1  278   1.011   7.188   1.299
 1104SER    HB2  279   1.111   7.061   1.338
 1104SER     OG  280   1.199   7.239   1.358
 1104SER     HG  281   1.267   7.213   1.420
 1104SER      C  282   0.963   7.309   1.545
 1104SER      O  283   0.858   7.320   1.608
 1105ILE      N  284   1.031   7.418   1.510
 1105ILE      H  285   1.124   7.397   1.477
 1105ILE     CA  286   0.983   7.555   1.507
 1105ILE     HA  287   0.960   7.605   1.601
 1105ILE     CB  288   1.086   7.643   1.436
 1105ILE     HB  289   1.084   7.616   1.331
 1105ILE    CG2  290   1.040   7.788   1.438
 1105ILE   HG21  291   1.019   7.830   1.536
 1105ILE   HG22  292   1.105   7.856   1.382
 1105ILE   HG23  293   0.956   7.792   1.369
 1105ILE    CG1  294   1.228   7.633   1.492
 1105ILE   HG11  295   1.280   7.710   1.437
 1105ILE   HG12  296   1.257   7.532   1.465
 1105ILE     CD  297   1.249   7.655   1.642
 1105ILE    HD1  298   1.227   7.560   1.691
 1105ILE    HD2  299   1.349   7.689   1.664
 1105ILE    HD3  300   1.194   7.742   1.678
 1105ILE      C  301   0.846   7.563   1.441
 1105ILE      O  302   0.768   7.645   1.486
 1106SER      N  303   0.822   7.490   1.332
 1106SER      H  304   0.894   7.426   1.299
 1106SER     CA  305   0.700   7.482   1.255
 1106SER     HA  306   0.681   7.585   1.223
 1106SER     CB  307   0.734   7.401   1.130
 1106SER    HB1  308   0.832   7.427   1.090
 1106SER    HB2  309   0.659   7.425   1.054
 1106SER     OG  310   0.745   7.262   1.146
 1106SER     HG  311   0.660   7.221   1.132
 1106SER      C  312   0.574   7.437   1.327
 1106SER      O  313   0.465   7.427   1.271
 1107ASP      N  314   0.587   7.408   1.457
 1107ASP      H  315   0.678   7.419   1.500
 1107ASP     CA  316   0.477   7.367   1.542
 1107ASP     HA  317   0.389   7.379   1.479
 1107ASP     CB  318   0.491   7.220   1.580
 1107ASP    HB1  319   0.407   7.193   1.644
 1107ASP    HB2  320   0.580   7.218   1.644
 1107ASP     CG  321   0.512   7.116   1.471
 1107ASP    OD1  322   0.602   7.030   1.483
 1107ASP    OD2  323   0.437   7.124   1.372
 1107ASP      C  324   0.462   7.463   1.659
 1107ASP      O  325   0.376   7.427   1.739
 1108LEU      N  326   0.538   7.571   1.677
 1108LEU      H  327   0.603   7.606   1.607
 1108LEU     CA  328   0.526   7.653   1.796
 1108LEU     HA  329   0.506   7.578   1.873
 1108LEU     CB  330   0.656   7.725   1.825
 1108LEU    HB1  331   0.634   7.791   1.909
 1108LEU    HB2  332   0.671   7.782   1.733
 1108LEU     CG  333   0.783   7.642   1.844
 1108LEU     HG  334   0.793   7.575   1.759
 1108LEU    CD1  335   0.907   7.731   1.846
 1108LEU   HD11  336   0.999   7.676   1.864
 1108LEU   HD12  337   0.925   7.788   1.755
 1108LEU   HD13  338   0.894   7.800   1.929
 1108LEU    CD2  339   0.780   7.561   1.973
 1108LEU   HD21  340   0.875   7.512   1.996
 1108LEU   HD22  341   0.770   7.632   2.055
 1108LEU   HD23  342   0.694   7.493   1.973
 1108LEU      C  343   0.411   7.752   1.796
 1108LEU      O  344   0.380   7.806   1.689
 1109LYS      N  345   0.342   7.773   1.908
 1109LYS      H  346   0.365   7.713   1.986
 1109LYS     CA  347   0.232   7.868   1.908
 1109LYS     HA  348   0.151   7.850   1.837
 1109LYS     CB  349   0.162   7.848   2.043
 1109LYS    HB1  350   0.223   7.864   2.131
 1109LYS    HB2  351   0.137   7.742   2.047
 1109LYS     CG  352   0.045   7.936   2.085
 1109LYS    HG1  353   0.092   8.028   2.119
 1109LYS    HG2  354  -0.008   7.905   2.175
 1109LYS     CD  355  -0.054   7.982   1.978
 1109LYS    HD1  356  -0.138   7.913   1.983
 1109LYS    HD2  357  -0.003   7.975   1.881
 1109LYS     CE  358  -0.103   8.123   2.006
 1109LYS    HE1  359  -0.023   8.173   2.061
 1109LYS    HE2  360  -0.188   8.113   2.074
 1109LYS     NZ  361  -0.140   8.194   1.882
 1109LYS    HZ1  362  -0.208   8.265   1.906
 1109LYS    HZ2  363  -0.059   8.240   1.841
 1109LYS    HZ3  364  -0.187   8.130   1.821
 1109LYS      C  365   0.292   8.007   1.901
 1109LYS      O  366   0.362   8.051   1.992
 1110GLU      N  367   0.275   8.082   1.792
 1110GLU      H  368   0.230   8.046   1.709
 1110GLU     CA  369   0.336   8.213   1.783
 1110GLU     HA  370   0.435   8.215   1.828
 1110GLU     CB  371   0.361   8.245   1.635
 1110GLU    HB1  372   0.265   8.259   1.586
 1110GLU    HB2  373   0.397   8.151   1.593
 1110GLU     CG  374   0.458   8.358   1.599
 1110GLU    HG1  375   0.558   8.319   1.617
 1110GLU    HG2  376   0.428   8.439   1.666
 1110GLU     CD  377   0.447   8.379   1.449
 1110GLU    OE1  378   0.436   8.497   1.408
 1110GLU    OE2  379   0.446   8.280   1.373
 1110GLU      C  380   0.248   8.315   1.854
 1110GLU      O  381   0.126   8.304   1.852
 1111VAL      N  382   0.303   8.414   1.924
 1111VAL      H  383   0.402   8.411   1.947
 1111VAL     CA  384   0.228   8.521   1.987
 1111VAL     HA  385   0.120   8.512   1.978
 1111VAL     CB  386   0.239   8.526   2.139
 1111VAL     HB  387   0.341   8.551   2.168
 1111VAL    CG1  388   0.137   8.623   2.199
 1111VAL   HG11  389   0.036   8.585   2.185
 1111VAL   HG12  390   0.150   8.625   2.307
 1111VAL   HG13  391   0.147   8.721   2.152
 1111VAL    CG2  392   0.210   8.384   2.188
 1111VAL   HG21  393   0.116   8.341   2.155
 1111VAL   HG22  394   0.292   8.316   2.165
 1111VAL   HG23  395   0.208   8.379   2.297
 1111VAL      C  396   0.276   8.655   1.935
 1111VAL      O  397   0.392   8.696   1.946
 1112PRO      N  398   0.188   8.742   1.885
 1112PRO     CD  399   0.051   8.705   1.859
 1112PRO    HD1  400  -0.012   8.703   1.948
 1112PRO    HD2  401   0.045   8.616   1.796
 1112PRO     CG  402  -0.002   8.815   1.766
 1112PRO    HG1  403  -0.102   8.840   1.800
 1112PRO    HG2  404  -0.004   8.782   1.662
 1112PRO     CB  405   0.093   8.934   1.775
 1112PRO    HB1  406   0.049   9.019   1.827
 1112PRO    HB2  407   0.116   8.986   1.682
 1112PRO     CA  408   0.217   8.879   1.845
 1112PRO     HA  409   0.304   8.874   1.780
 1112PRO      C  410   0.251   8.969   1.963
 1112PRO      O  411   0.189   8.962   2.069
 1113ARG      N  412   0.361   9.044   1.954
 1113ARG      H  413   0.414   9.034   1.869
 1113ARG     CA  414   0.411   9.131   2.058
 1113ARG     HA  415   0.446   9.076   2.145
 1113ARG     CB  416   0.530   9.207   2.001
 1113ARG    HB1  417   0.491   9.277   1.927
 1113ARG    HB2  418   0.603   9.137   1.959
 1113ARG     CG  419   0.617   9.286   2.098
 1113ARG    HG1  420   0.556   9.361   2.148
 1113ARG    HG2  421   0.698   9.332   2.041
 1113ARG     CD  422   0.682   9.196   2.202
 1113ARG    HD1  423   0.604   9.150   2.263
 1113ARG    HD2  424   0.740   9.250   2.278
 1113ARG     NE  425   0.768   9.093   2.145
 1113ARG     HE  426   0.727   9.004   2.119
 1113ARG     CZ  427   0.901   9.083   2.157
 1113ARG    NH1  428   0.974   9.174   2.223
 1113ARG   HH11  429   0.937   9.260   2.259
 1113ARG   HH12  430   1.072   9.157   2.239
 1113ARG    NH2  431   0.970   8.979   2.107
 1113ARG   HH21  432   0.916   8.910   2.058
 1113ARG   HH22  433   1.067   8.970   2.134
 1113ARG      C  434   0.304   9.224   2.113
 1113ARG      O  435   0.310   9.256   2.232
 1114LYS      N  436   0.218   9.277   2.026
 1114LYS      H  437   0.233   9.246   1.932
 1114LYS     CA  438   0.105   9.362   2.058
 1114LYS     HA  439   0.155   9.446   2.106
 1114LYS     CB  440   0.040   9.409   1.928
 1114LYS    HB1  441   0.006   9.322   1.872
 1114LYS    HB2  442   0.117   9.462   1.872
 1114LYS     CG  443  -0.074   9.509   1.943
 1114LYS    HG1  444  -0.167   9.458   1.966
 1114LYS    HG2  445  -0.105   9.551   1.848
 1114LYS     CD  446  -0.054   9.633   2.030
 1114LYS    HD1  447   0.018   9.694   1.976
 1114LYS    HD2  448  -0.006   9.611   2.125
 1114LYS     CE  449  -0.188   9.704   2.049
 1114LYS    HE1  450  -0.241   9.709   1.954
 1114LYS    HE2  451  -0.172   9.807   2.078
 1114LYS     NZ  452  -0.265   9.638   2.157
 1114LYS    HZ1  453  -0.279   9.540   2.138
 1114LYS    HZ2  454  -0.203   9.644   2.236
 1114LYS    HZ3  455  -0.346   9.690   2.185
 1114LYS      C  456   0.008   9.295   2.155
 1114LYS      O  457  -0.065   9.375   2.214
 1115ASN      N  458   0.007   9.163   2.172
 1115ASN      H  459   0.069   9.111   2.111
 1115ASN     CA  460  -0.073   9.092   2.270
 1115ASN     HA  461  -0.161   9.153   2.289
 1115ASN     CB  462  -0.120   8.963   2.203
 1115ASN    HB1  463  -0.193   8.917   2.269
 1115ASN    HB2  464  -0.033   8.898   2.188
 1115ASN     CG  465  -0.193   8.990   2.073
 1115ASN    OD1  466  -0.222   9.104   2.034
 1115ASN    ND2  467  -0.240   8.882   2.011
 1115ASN   HD21  468  -0.226   8.787   2.043
 1115ASN   HD22  469  -0.302   8.891   1.932
 1115ASN      C  470  -0.001   9.078   2.404
 1115ASN      O  471  -0.057   9.012   2.491
 1116ILE      N  472   0.121   9.128   2.424
 1116ILE      H  473   0.161   9.171   2.341
 1116ILE     CA  474   0.209   9.106   2.537
 1116ILE     HA  475   0.157   9.041   2.608
 1116ILE     CB  476   0.332   9.028   2.492
 1116ILE     HB  477   0.402   9.084   2.430
 1116ILE    CG2  478   0.402   8.974   2.616
 1116ILE   HG21  479   0.332   8.927   2.686
 1116ILE   HG22  480   0.481   8.903   2.594
 1116ILE   HG23  481   0.451   9.051   2.676
 1116ILE    CG1  482   0.291   8.907   2.408
 1116ILE   HG11  483   0.234   8.930   2.318
 1116ILE   HG12  484   0.234   8.835   2.468
 1116ILE     CD  485   0.408   8.834   2.344
 1116ILE    HD1  486   0.465   8.907   2.286
 1116ILE    HD2  487   0.467   8.777   2.415
 1116ILE    HD3  488   0.367   8.752   2.285
 1116ILE      C  489   0.256   9.231   2.609
 1116ILE      O  490   0.297   9.324   2.540
 1117THR      N  491   0.247   9.227   2.742
 1117THR      H  492   0.196   9.149   2.780
 1117THR     CA  493   0.271   9.333   2.838
 1117THR     HA  494   0.324   9.418   2.797
 1117THR     CB  495   0.134   9.388   2.879
 1117THR     HB  496   0.092   9.304   2.935
 1117THR    CG2  497   0.157   9.504   2.975
 1117THR   HG21  498   0.057   9.539   3.000
 1117THR   HG22  499   0.213   9.480   3.065
 1117THR   HG23  500   0.209   9.586   2.926
 1117THR    OG1  501   0.064   9.450   2.774
 1117THR    HG1  502  -0.002   9.385   2.750
 1117THR      C  503   0.338   9.271   2.960
 1117THR      O  504   0.298   9.162   3.001
 1118LEU      N  505   0.442   9.336   3.014
 1118LEU      H  506   0.471   9.424   2.973
 1118LEU     CA  507   0.509   9.291   3.134
 1118LEU     HA  508   0.484   9.189   3.161
 1118LEU     CB  509   0.660   9.284   3.117
 1118LEU    HB1  510   0.718   9.314   3.204
 1118LEU    HB2  511   0.694   9.355   3.041
 1118LEU     CG  512   0.710   9.147   3.071
 1118LEU     HG  513   0.692   9.073   3.148
 1118LEU    CD1  514   0.657   9.102   2.935
 1118LEU   HD11  515   0.674   9.169   2.851
 1118LEU   HD12  516   0.699   9.005   2.907
 1118LEU   HD13  517   0.550   9.082   2.933
 1118LEU    CD2  518   0.862   9.157   3.054
 1118LEU   HD21  519   0.889   9.233   2.982
 1118LEU   HD22  520   0.916   9.180   3.146
 1118LEU   HD23  521   0.893   9.064   3.007
 1118LEU      C  522   0.469   9.376   3.254
 1118LEU      O  523   0.442   9.494   3.237
 1119ILE      N  524   0.457   9.312   3.371
 1119ILE      H  525   0.461   9.211   3.365
 1119ILE     CA  526   0.418   9.367   3.499
 1119ILE     HA  527   0.383   9.467   3.477
 1119ILE     CB  528   0.297   9.283   3.538
 1119ILE     HB  529   0.324   9.180   3.563
 1119ILE    CG2  530   0.240   9.335   3.669
 1119ILE   HG21  531   0.320   9.332   3.744
 1119ILE   HG22  532   0.219   9.442   3.659
 1119ILE   HG23  533   0.158   9.271   3.701
 1119ILE    CG1  534   0.187   9.260   3.434
 1119ILE   HG11  535   0.109   9.205   3.485
 1119ILE   HG12  536   0.219   9.202   3.348
 1119ILE     CD  537   0.109   9.382   3.383
 1119ILE    HD1  538   0.050   9.435   3.458
 1119ILE    HD2  539   0.182   9.453   3.344
 1119ILE    HD3  540   0.041   9.353   3.303
 1119ILE      C  541   0.533   9.380   3.598
 1119ILE      O  542   0.540   9.474   3.677
 1120ARG      N  543   0.623   9.282   3.605
 1120ARG      H  544   0.615   9.204   3.541
 1120ARG     CA  545   0.741   9.290   3.689
 1120ARG     HA  546   0.787   9.388   3.675
 1120ARG     CB  547   0.704   9.265   3.835
 1120ARG    HB1  548   0.628   9.329   3.878
 1120ARG    HB2  549   0.799   9.281   3.886
 1120ARG     CG  550   0.658   9.122   3.863
 1120ARG    HG1  551   0.742   9.055   3.850
 1120ARG    HG2  552   0.575   9.099   3.796
 1120ARG     CD  553   0.614   9.117   4.010
 1120ARG    HD1  554   0.558   9.208   4.030
 1120ARG    HD2  555   0.703   9.104   4.070
 1120ARG     NE  556   0.524   9.003   4.030
 1120ARG     HE  557   0.467   8.990   3.947
 1120ARG     CZ  558   0.471   8.954   4.143
 1120ARG    NH1  559   0.359   8.882   4.130
 1120ARG   HH11  560   0.327   8.883   4.035
 1120ARG   HH12  561   0.301   8.856   4.209
 1120ARG    NH2  562   0.531   8.970   4.262
 1120ARG   HH21  563   0.618   9.021   4.266
 1120ARG   HH22  564   0.488   8.918   4.337
 1120ARG      C  565   0.848   9.186   3.658
 1120ARG      O  566   0.814   9.090   3.588
 1121GLY      N  567   0.971   9.207   3.705
 1121GLY      H  568   0.987   9.279   3.774
 1121GLY     CA  569   1.073   9.105   3.702
 1121GLY    HA1  570   1.172   9.151   3.708
 1121GLY    HA2  571   1.075   9.049   3.608
 1121GLY      C  572   1.042   8.996   3.804
 1121GLY      O  573   1.000   9.023   3.916
 1122LEU      N  574   1.065   8.870   3.766
 1122LEU      H  575   1.107   8.860   3.675
 1122LEU     CA  576   1.061   8.759   3.859
 1122LEU     HA  577   1.020   8.793   3.954
 1122LEU     CB  578   0.962   8.650   3.817
 1122LEU    HB1  579   0.948   8.572   3.891
 1122LEU    HB2  580   1.000   8.600   3.728
 1122LEU     CG  581   0.820   8.695   3.788
 1122LEU     HG  582   0.817   8.779   3.718
 1122LEU    CD1  583   0.755   8.581   3.710
 1122LEU   HD11  584   0.661   8.624   3.674
 1122LEU   HD12  585   0.820   8.558   3.626
 1122LEU   HD13  586   0.738   8.502   3.783
 1122LEU    CD2  587   0.741   8.716   3.917
 1122LEU   HD21  588   0.753   8.624   3.974
 1122LEU   HD22  589   0.783   8.802   3.970
 1122LEU   HD23  590   0.633   8.723   3.902
 1122LEU      C  591   1.192   8.692   3.895
 1122LEU      O  592   1.204   8.648   4.009
 1123GLY      N  593   1.294   8.702   3.809
 1123GLY      H  594   1.282   8.729   3.712
 1123GLY     CA  595   1.421   8.643   3.843
 1123GLY    HA1  596   1.409   8.546   3.891
 1123GLY    HA2  597   1.464   8.703   3.923
 1123GLY      C  598   1.522   8.629   3.729
 1123GLY      O  599   1.490   8.652   3.612
 1124HIS      N  600   1.644   8.598   3.772
 1124HIS      H  601   1.665   8.587   3.870
 1124HIS     CA  602   1.757   8.573   3.685
 1124HIS     HA  603   1.736   8.539   3.583
 1124HIS     CB  604   1.826   8.709   3.682
 1124HIS    HB1  605   1.821   8.762   3.777
 1124HIS    HB2  606   1.770   8.775   3.616
 1124HIS     CG  607   1.968   8.721   3.633
 1124HIS    ND1  608   2.006   8.696   3.501
 1124HIS    CE1  609   2.138   8.714   3.503
 1124HIS    HE1  610   2.207   8.702   3.421
 1124HIS    NE2  611   2.180   8.755   3.624
 1124HIS    HE2  612   2.272   8.792   3.644
 1124HIS    CD2  613   2.074   8.759   3.712
 1124HIS    HD2  614   2.076   8.793   3.814
 1124HIS      C  615   1.852   8.468   3.740
 1124HIS      O  616   1.884   8.473   3.858
 1125GLY      N  617   1.908   8.382   3.653
 1125GLY      H  618   1.867   8.372   3.562
 1125GLY     CA  619   2.027   8.303   3.678
 1125GLY    HA1  620   2.006   8.231   3.757
 1125GLY    HA2  621   2.103   8.372   3.716
 1125GLY      C  622   2.075   8.242   3.548
 1125GLY      O  623   2.049   8.299   3.442
 1126ALA      N  624   2.139   8.125   3.555
 1126ALA      H  625   2.142   8.077   3.644
 1126ALA     CA  626   2.181   8.053   3.436
 1126ALA     HA  627   2.228   8.130   3.375
 1126ALA     CB  628   2.296   7.961   3.473
 1126ALA    HB1  629   2.345   7.933   3.380
 1126ALA    HB2  630   2.378   8.005   3.530
 1126ALA    HB3  631   2.267   7.876   3.535
 1126ALA      C  632   2.069   7.984   3.360
 1126ALA      O  633   2.084   7.955   3.242
 1127PHE      N  634   1.952   7.975   3.425
 1127PHE      H  635   1.955   7.982   3.526
 1127PHE     CA  636   1.829   7.941   3.356
 1127PHE     HA  637   1.842   7.846   3.305
 1127PHE     CB  638   1.713   7.926   3.454
 1127PHE    HB1  639   1.724   7.847   3.528
 1127PHE    HB2  640   1.622   7.903   3.398
 1127PHE     CG  641   1.667   8.051   3.525
 1127PHE    CD1  642   1.690   8.067   3.662
 1127PHE    HD1  643   1.749   7.995   3.716
 1127PHE    CE1  644   1.662   8.183   3.736
 1127PHE    HE1  645   1.681   8.185   3.842
 1127PHE     CZ  646   1.571   8.273   3.681
 1127PHE     HZ  647   1.524   8.347   3.743
 1127PHE    CE2  648   1.538   8.255   3.546
 1127PHE    HE2  649   1.465   8.319   3.498
 1127PHE    CD2  650   1.585   8.149   3.467
 1127PHE    HD2  651   1.559   8.141   3.363
 1127PHE      C  652   1.799   8.036   3.241
 1127PHE      O  653   1.739   7.995   3.143
 1128GLY      N  654   1.834   8.163   3.263
 1128GLY      H  655   1.875   8.177   3.355
 1128GLY     CA  656   1.812   8.280   3.181
 1128GLY    HA1  657   1.750   8.254   3.095
 1128GLY    HA2  658   1.899   8.314   3.125
 1128GLY      C  659   1.746   8.392   3.262
 1128GLY      O  660   1.785   8.408   3.377
 1129GLU      N  661   1.657   8.473   3.204
 1129GLU      H  662   1.619   8.448   3.114
 1129GLU     CA  663   1.596   8.586   3.272
 1129GLU     HA  664   1.616   8.587   3.379
 1129GLU     CB  665   1.661   8.716   3.224
 1129GLU    HB1  666   1.635   8.734   3.120
 1129GLU    HB2  667   1.769   8.703   3.228
 1129GLU     CG  668   1.628   8.843   3.302
 1129GLU    HG1  669   1.677   8.829   3.398
 1129GLU    HG2  670   1.523   8.851   3.329
 1129GLU     CD  671   1.677   8.980   3.257
 1129GLU    OE1  672   1.618   9.034   3.161
 1129GLU    OE2  673   1.766   9.037   3.324
 1129GLU      C  674   1.446   8.592   3.251
 1129GLU      O  675   1.406   8.570   3.137
 1130VAL      N  676   1.365   8.613   3.356
 1130VAL      H  677   1.409   8.633   3.445
 1130VAL     CA  678   1.224   8.582   3.366
 1130VAL     HA  679   1.185   8.584   3.264
 1130VAL     CB  680   1.189   8.441   3.413
 1130VAL     HB  681   1.256   8.370   3.365
 1130VAL    CG1  682   1.207   8.415   3.562
 1130VAL   HG11  683   1.137   8.467   3.628
 1130VAL   HG12  684   1.201   8.307   3.577
 1130VAL   HG13  685   1.298   8.469   3.586
 1130VAL    CG2  686   1.047   8.405   3.371
 1130VAL   HG21  687   1.039   8.432   3.266
 1130VAL   HG22  688   1.017   8.303   3.396
 1130VAL   HG23  689   0.972   8.469   3.418
 1130VAL      C  690   1.132   8.680   3.437
 1130VAL      O  691   1.173   8.735   3.538
 1131TYR      N  692   1.010   8.705   3.388
 1131TYR      H  693   0.982   8.646   3.311
 1131TYR     CA  694   0.914   8.811   3.413
 1131TYR     HA  695   0.934   8.856   3.510
 1131TYR     CB  696   0.924   8.913   3.299
 1131TYR    HB1  697   0.851   8.988   3.326
 1131TYR    HB2  698   0.887   8.861   3.211
 1131TYR     CG  699   1.058   8.982   3.287
 1131TYR    CD1  700   1.166   8.928   3.216
 1131TYR    HD1  701   1.153   8.827   3.179
 1131TYR    CE1  702   1.289   8.995   3.213
 1131TYR    HE1  703   1.367   8.944   3.157
 1131TYR     CZ  704   1.306   9.122   3.271
 1131TYR     OH  705   1.421   9.195   3.271
 1131TYR     HH  706   1.497   9.143   3.245
 1131TYR    CE2  707   1.195   9.180   3.335
 1131TYR    HE2  708   1.201   9.279   3.378
 1131TYR    CD2  709   1.073   9.111   3.340
 1131TYR    HD2  710   0.985   9.144   3.393
 1131TYR      C  711   0.770   8.766   3.427
 1131TYR      O  712   0.727   8.663   3.374
 1132GLU      N  713   0.692   8.851   3.493
 1132GLU      H  714   0.722   8.940   3.532
 1132GLU     CA  715   0.547   8.840   3.487
 1132GLU     HA  716   0.526   8.737   3.459
 1132GLU     CB  717   0.488   8.876   3.623
 1132GLU    HB1  718   0.500   8.983   3.635
 1132GLU    HB2  719   0.543   8.827   3.703
 1132GLU     CG  720   0.344   8.828   3.634
 1132GLU    HG1  721   0.350   8.724   3.668
 1132GLU    HG2  722   0.296   8.826   3.537
 1132GLU     CD  723   0.265   8.904   3.740
 1132GLU    OE1  724   0.306   8.894   3.857
 1132GLU    OE2  725   0.176   8.981   3.697
 1132GLU      C  726   0.487   8.932   3.381
 1132GLU      O  727   0.519   9.051   3.379
 1133GLY      N  728   0.398   8.878   3.298
 1133GLY      H  729   0.374   8.780   3.298
 1133GLY     CA  730   0.324   8.949   3.195
 1133GLY    HA1  731   0.359   8.908   3.100
 1133GLY    HA2  732   0.330   9.057   3.208
 1133GLY      C  733   0.172   8.936   3.195
 1133GLY      O  734   0.111   8.857   3.266
 1134GLN      N  735   0.109   9.002   3.097
 1134GLN      H  736   0.158   9.074   3.047
 1134GLN     CA  737  -0.034   8.994   3.073
 1134GLN     HA  738  -0.077   8.913   3.132
 1134GLN     CB  739  -0.106   9.124   3.105
 1134GLN    HB1  740  -0.196   9.142   3.046
 1134GLN    HB2  741  -0.046   9.211   3.078
 1134GLN     CG  742  -0.150   9.138   3.251
 1134GLN    HG1  743  -0.061   9.141   3.314
 1134GLN    HG2  744  -0.214   9.056   3.281
 1134GLN     CD  745  -0.227   9.267   3.276
 1134GLN    OE1  746  -0.226   9.356   3.192
 1134GLN    NE2  747  -0.298   9.277   3.389
 1134GLN   HE21  748  -0.304   9.204   3.458
 1134GLN   HE22  749  -0.351   9.363   3.397
 1134GLN      C  750  -0.038   8.957   2.926
 1134GLN      O  751   0.024   9.023   2.842
 1135VAL      N  752  -0.129   8.865   2.891
 1135VAL      H  753  -0.179   8.808   2.957
 1135VAL     CA  754  -0.146   8.835   2.751
 1135VAL     HA  755  -0.078   8.896   2.691
 1135VAL     CB  756  -0.099   8.693   2.718
 1135VAL     HB  757  -0.133   8.624   2.795
 1135VAL    CG1  758  -0.152   8.663   2.578
 1135VAL   HG11  759  -0.253   8.622   2.583
 1135VAL   HG12  760  -0.155   8.754   2.519
 1135VAL   HG13  761  -0.084   8.590   2.533
 1135VAL    CG2  762   0.053   8.689   2.703
 1135VAL   HG21  763   0.077   8.585   2.683
 1135VAL   HG22  764   0.084   8.752   2.619
 1135VAL   HG23  765   0.092   8.717   2.801
 1135VAL      C  766  -0.289   8.865   2.710
 1135VAL      O  767  -0.384   8.798   2.749
 1136SER      N  768  -0.300   8.972   2.631
 1136SER      H  769  -0.212   9.015   2.606
 1136SER     CA  770  -0.427   9.024   2.583
 1136SER     HA  771  -0.506   8.986   2.649
 1136SER     CB  772  -0.428   9.177   2.579
 1136SER    HB1  773  -0.529   9.215   2.570
 1136SER    HB2  774  -0.366   9.211   2.496
 1136SER     OG  775  -0.381   9.220   2.704
 1136SER     HG  776  -0.444   9.285   2.736
 1136SER      C  777  -0.461   8.971   2.445
 1136SER      O  778  -0.482   9.049   2.352
 1137GLY      N  779  -0.471   8.839   2.427
 1137GLY      H  780  -0.468   8.786   2.513
 1137GLY     CA  781  -0.510   8.777   2.303
 1137GLY    HA1  782  -0.485   8.671   2.298
 1137GLY    HA2  783  -0.464   8.835   2.223
 1137GLY      C  784  -0.661   8.790   2.282
 1137GLY      O  785  -0.739   8.839   2.363
 1138MET      N  786  -0.704   8.752   2.162
 1138MET      H  787  -0.641   8.731   2.085
 1138MET     CA  788  -0.842   8.760   2.119
 1138MET     HA  789  -0.862   8.867   2.119
 1138MET     CB  790  -0.860   8.722   1.973
 1138MET    HB1  791  -0.813   8.628   1.945
 1138MET    HB2  792  -0.815   8.801   1.913
 1138MET     CG  793  -1.008   8.714   1.936
 1138MET    HG1  794  -1.067   8.643   1.993
 1138MET    HG2  795  -1.016   8.688   1.830
 1138MET     SD  796  -1.085   8.876   1.959
 1138MET     CE  797  -1.245   8.842   1.881
 1138MET    HE1  798  -1.318   8.891   1.945
 1138MET    HE2  799  -1.234   8.883   1.780
 1138MET    HE3  800  -1.265   8.735   1.886
 1138MET      C  801  -0.933   8.681   2.213
 1138MET      O  802  -1.046   8.727   2.231
 1139PRO      N  803  -0.898   8.569   2.276
 1139PRO     CD  804  -0.803   8.474   2.223
 1139PRO    HD1  805  -0.707   8.481   2.276
 1139PRO    HD2  806  -0.794   8.490   2.116
 1139PRO     CG  807  -0.855   8.334   2.255
 1139PRO    HG1  808  -0.777   8.258   2.263
 1139PRO    HG2  809  -0.938   8.305   2.190
 1139PRO     CB  810  -0.932   8.364   2.383
 1139PRO    HB1  811  -0.854   8.360   2.459
 1139PRO    HB2  812  -1.010   8.290   2.404
 1139PRO     CA  813  -0.991   8.504   2.366
 1139PRO     HA  814  -1.089   8.497   2.319
 1139PRO      C  815  -1.000   8.577   2.500
 1139PRO      O  816  -1.099   8.573   2.572
 1140ASN      N  817  -0.903   8.662   2.535
 1140ASN      H  818  -0.821   8.670   2.477
 1140ASN     CA  819  -0.881   8.708   2.670
 1140ASN     HA  820  -0.939   8.650   2.742
 1140ASN     CB  821  -0.731   8.702   2.702
 1140ASN    HB1  822  -0.730   8.721   2.810
 1140ASN    HB2  823  -0.676   8.779   2.648
 1140ASN     CG  824  -0.671   8.570   2.657
 1140ASN    OD1  825  -0.597   8.562   2.559
 1140ASN    ND2  826  -0.678   8.465   2.738
 1140ASN   HD21  827  -0.716   8.480   2.830
 1140ASN   HD22  828  -0.636   8.377   2.712
 1140ASN      C  829  -0.948   8.843   2.693
 1140ASN      O  830  -0.888   8.937   2.744
 1141ASP      N  831  -1.070   8.857   2.640
 1141ASP      H  832  -1.111   8.776   2.596
 1141ASP     CA  833  -1.150   8.978   2.639
 1141ASP     HA  834  -1.082   9.058   2.607
 1141ASP     CB  835  -1.266   8.955   2.542
 1141ASP    HB1  836  -1.331   8.871   2.564
 1141ASP    HB2  837  -1.233   8.927   2.442
 1141ASP     CG  838  -1.357   9.076   2.528
 1141ASP    OD1  839  -1.307   9.190   2.514
 1141ASP    OD2  840  -1.479   9.066   2.503
 1141ASP      C  841  -1.196   9.035   2.772
 1141ASP      O  842  -1.170   9.154   2.793
 1142PRO      N  843  -1.258   8.962   2.865
 1142PRO     CD  844  -1.295   8.822   2.862
 1142PRO    HD1  845  -1.201   8.770   2.878
 1142PRO    HD2  846  -1.349   8.796   2.771
 1142PRO     CG  847  -1.383   8.796   2.984
 1142PRO    HG1  848  -1.338   8.723   3.051
 1142PRO    HG2  849  -1.484   8.765   2.955
 1142PRO     CB  850  -1.397   8.929   3.057
 1142PRO    HB1  851  -1.358   8.924   3.159
 1142PRO    HB2  852  -1.499   8.969   3.052
 1142PRO     CA  853  -1.296   9.022   2.991
 1142PRO     HA  854  -1.346   9.112   2.957
 1142PRO      C  855  -1.178   9.046   3.084
 1142PRO      O  856  -1.179   9.120   3.182
 1143SER      N  857  -1.068   8.972   3.063
 1143SER      H  858  -1.069   8.923   2.975
 1143SER     CA  859  -0.950   8.965   3.148
 1143SER     HA  860  -0.926   9.068   3.174
 1143SER     CB  861  -0.993   8.900   3.279
 1143SER    HB1  862  -1.018   8.794   3.271
 1143SER    HB2  863  -1.071   8.955   3.332
 1143SER     OG  864  -0.886   8.891   3.370
 1143SER     HG  865  -0.920   8.898   3.459
 1143SER      C  866  -0.834   8.903   3.072
 1143SER      O  867  -0.852   8.800   3.006
 1144PRO      N  868  -0.717   8.966   3.080
 1144PRO     CD  869  -0.687   9.096   3.137
 1144PRO    HD1  870  -0.726   9.113   3.237
 1144PRO    HD2  871  -0.730   9.172   3.072
 1144PRO     CG  872  -0.536   9.113   3.131
 1144PRO    HG1  873  -0.492   9.070   3.221
 1144PRO    HG2  874  -0.513   9.219   3.120
 1144PRO     CB  875  -0.500   9.031   3.008
 1144PRO    HB1  876  -0.397   8.996   3.021
 1144PRO    HB2  877  -0.514   9.090   2.918
 1144PRO     CA  878  -0.600   8.916   3.009
 1144PRO     HA  879  -0.614   8.884   2.906
 1144PRO      C  880  -0.539   8.798   3.083
 1144PRO      O  881  -0.564   8.780   3.203
 1145LEU      N  882  -0.472   8.707   3.012
 1145LEU      H  883  -0.428   8.740   2.927
 1145LEU     CA  884  -0.414   8.591   3.076
 1145LEU     HA  885  -0.493   8.544   3.135
 1145LEU     CB  886  -0.373   8.494   2.966
 1145LEU    HB1  887  -0.290   8.536   2.909
 1145LEU    HB2  888  -0.458   8.494   2.898
 1145LEU     CG  889  -0.331   8.353   3.007
 1145LEU     HG  890  -0.240   8.359   3.066
 1145LEU    CD1  891  -0.452   8.285   3.073
 1145LEU   HD11  892  -0.473   8.335   3.167
 1145LEU   HD12  893  -0.543   8.294   3.013
 1145LEU   HD13  894  -0.429   8.180   3.087
 1145LEU    CD2  895  -0.303   8.278   2.877
 1145LEU   HD21  896  -0.230   8.330   2.814
 1145LEU   HD22  897  -0.249   8.184   2.891
 1145LEU   HD23  898  -0.395   8.234   2.839
 1145LEU      C  899  -0.289   8.633   3.152
 1145LEU      O  900  -0.212   8.713   3.098
 1146GLN      N  901  -0.263   8.591   3.276
 1146GLN      H  902  -0.337   8.543   3.324
 1146GLN     CA  903  -0.143   8.608   3.355
 1146GLN     HA  904  -0.093   8.701   3.327
 1146GLN     CB  905  -0.180   8.613   3.503
 1146GLN    HB1  906  -0.091   8.635   3.562
 1146GLN    HB2  907  -0.222   8.516   3.527
 1146GLN     CG  908  -0.291   8.713   3.534
 1146GLN    HG1  909  -0.389   8.670   3.510
 1146GLN    HG2  910  -0.274   8.799   3.469
 1146GLN     CD  911  -0.282   8.753   3.680
 1146GLN    OE1  912  -0.338   8.695   3.773
 1146GLN    NE2  913  -0.200   8.854   3.709
 1146GLN   HE21  914  -0.138   8.889   3.637
 1146GLN   HE22  915  -0.186   8.875   3.807
 1146GLN      C  916  -0.049   8.493   3.325
 1146GLN      O  917  -0.074   8.380   3.368
 1147VAL      N  918   0.064   8.534   3.266
 1147VAL      H  919   0.068   8.632   3.245
 1147VAL     CA  920   0.171   8.447   3.220
 1147VAL     HA  921   0.151   8.350   3.264
 1147VAL     CB  922   0.175   8.426   3.069
 1147VAL     HB  923   0.253   8.355   3.039
 1147VAL    CG1  924   0.043   8.371   3.017
 1147VAL   HG11  925   0.066   8.309   2.930
 1147VAL   HG12  926  -0.011   8.313   3.092
 1147VAL   HG13  927  -0.037   8.443   2.998
 1147VAL    CG2  928   0.194   8.550   2.982
 1147VAL   HG21  929   0.287   8.597   3.014
 1147VAL   HG22  930   0.190   8.524   2.876
 1147VAL   HG23  931   0.110   8.616   3.005
 1147VAL      C  932   0.312   8.480   3.266
 1147VAL      O  933   0.337   8.594   3.305
 1148ALA      N  934   0.409   8.388   3.265
 1148ALA      H  935   0.375   8.298   3.233
 1148ALA     CA  936   0.552   8.407   3.279
 1148ALA     HA  937   0.568   8.500   3.335
 1148ALA     CB  938   0.618   8.292   3.353
 1148ALA    HB1  939   0.597   8.281   3.460
 1148ALA    HB2  940   0.585   8.197   3.311
 1148ALA    HB3  941   0.726   8.293   3.338
 1148ALA      C  942   0.607   8.431   3.140
 1148ALA      O  943   0.564   8.369   3.043
 1149VAL      N  944   0.695   8.530   3.127
 1149VAL      H  945   0.713   8.588   3.207
 1149VAL     CA  946   0.759   8.566   3.002
 1149VAL     HA  947   0.749   8.488   2.926
 1149VAL     CB  948   0.714   8.699   2.942
 1149VAL     HB  949   0.752   8.786   2.995
 1149VAL    CG1  950   0.767   8.706   2.799
 1149VAL   HG11  951   0.732   8.799   2.752
 1149VAL   HG12  952   0.876   8.701   2.798
 1149VAL   HG13  953   0.738   8.622   2.736
 1149VAL    CG2  954   0.562   8.710   2.933
 1149VAL   HG21  955   0.508   8.729   3.026
 1149VAL   HG22  956   0.534   8.789   2.864
 1149VAL   HG23  957   0.529   8.613   2.895
 1149VAL      C  958   0.909   8.566   3.026
 1149VAL      O  959   0.951   8.633   3.120
 1150LYS      N  960   0.983   8.475   2.961
 1150LYS      H  961   0.929   8.426   2.892
 1150LYS     CA  962   1.126   8.452   2.974
 1150LYS     HA  963   1.171   8.507   3.057
 1150LYS     CB  964   1.144   8.301   2.975
 1150LYS    HB1  965   1.104   8.263   2.881
 1150LYS    HB2  966   1.084   8.253   3.052
 1150LYS     CG  967   1.289   8.256   2.990
 1150LYS    HG1  968   1.344   8.294   3.076
 1150LYS    HG2  969   1.338   8.300   2.903
 1150LYS     CD  970   1.304   8.104   2.999
 1150LYS    HD1  971   1.288   8.059   2.901
 1150LYS    HD2  972   1.225   8.066   3.062
 1150LYS     CE  973   1.443   8.071   3.053
 1150LYS    HE1  974   1.474   8.131   3.138
 1150LYS    HE2  975   1.524   8.091   2.982
 1150LYS     NZ  976   1.462   7.930   3.091
 1150LYS    HZ1  977   1.441   7.873   3.011
 1150LYS    HZ2  978   1.552   7.901   3.126
 1150LYS    HZ3  979   1.401   7.912   3.170
 1150LYS      C  980   1.193   8.522   2.857
 1150LYS      O  981   1.138   8.522   2.747
 1151THR      N  982   1.313   8.579   2.872
 1151THR      H  983   1.358   8.572   2.962
 1151THR     CA  984   1.378   8.664   2.775
 1151THR     HA  985   1.333   8.641   2.678
 1151THR     CB  986   1.366   8.813   2.806
 1151THR     HB  987   1.398   8.870   2.718
 1151THR    CG2  988   1.219   8.844   2.829
 1151THR   HG21  989   1.191   8.797   2.924
 1151THR   HG22  990   1.211   8.952   2.835
 1151THR   HG23  991   1.150   8.805   2.754
 1151THR    OG1  992   1.439   8.844   2.922
 1151THR    HG1  993   1.528   8.811   2.906
 1151THR      C  994   1.524   8.626   2.751
 1151THR      O  995   1.592   8.583   2.844
 1152LEU      N  996   1.581   8.645   2.632
 1152LEU      H  997   1.520   8.682   2.561
 1152LEU     CA  998   1.720   8.635   2.593
 1152LEU     HA  999   1.774   8.577   2.668
 1152LEU     CB 1000   1.712   8.548   2.468
 1152LEU    HB1 1001   1.648   8.596   2.394
 1152LEU    HB2 1002   1.655   8.460   2.496
 1152LEU     CG 1003   1.844   8.512   2.401
 1152LEU     HG 1004   1.901   8.605   2.405
 1152LEU    CD1 1005   1.931   8.417   2.483
 1152LEU   HD11 1006   2.025   8.408   2.427
 1152LEU   HD12 1007   1.960   8.463   2.578
 1152LEU   HD13 1008   1.883   8.322   2.505
 1152LEU    CD2 1009   1.822   8.450   2.263
 1152LEU   HD21 1010   1.771   8.519   2.196
 1152LEU   HD22 1011   1.919   8.414   2.229
 1152LEU   HD23 1012   1.750   8.369   2.261
 1152LEU      C 1013   1.772   8.777   2.572
 1152LEU      O 1014   1.702   8.860   2.514
 1153PRO      N 1015   1.896   8.809   2.608
 1153PRO     CD 1016   1.986   8.734   2.694
 1153PRO    HD1 1017   2.037   8.656   2.637
 1153PRO    HD2 1018   1.922   8.702   2.776
 1153PRO     CG 1019   2.090   8.838   2.738
 1153PRO    HG1 1020   2.180   8.780   2.758
 1153PRO    HG2 1021   2.063   8.901   2.823
 1153PRO     CB 1022   2.110   8.927   2.616
 1153PRO    HB1 1023   2.174   8.881   2.541
 1153PRO    HB2 1024   2.141   9.027   2.643
 1153PRO     CA 1025   1.963   8.933   2.575
 1153PRO     HA 1026   1.922   9.012   2.638
 1153PRO      C 1027   1.953   8.978   2.429
 1153PRO      O 1028   1.985   8.901   2.339
 1154GLU      N 1029   1.919   9.103   2.396
 1154GLU      H 1030   1.899   9.167   2.471
 1154GLU     CA 1031   1.917   9.150   2.259
 1154GLU     HA 1032   1.838   9.093   2.209
 1154GLU     CB 1033   1.877   9.297   2.267
 1154GLU    HB1 1034   1.888   9.338   2.166
 1154GLU    HB2 1035   1.941   9.360   2.328
 1154GLU     CG 1036   1.734   9.319   2.316
 1154GLU    HG1 1037   1.676   9.230   2.293
 1154GLU    HG2 1038   1.697   9.407   2.264
 1154GLU     CD 1039   1.734   9.359   2.463
 1154GLU    OE1 1040   1.717   9.482   2.482
 1154GLU    OE2 1041   1.735   9.274   2.554
 1154GLU      C 1042   2.051   9.138   2.188
 1154GLU      O 1043   2.054   9.117   2.067
 1155VAL      N 1044   2.163   9.140   2.259
 1155VAL      H 1045   2.155   9.168   2.356
 1155VAL     CA 1046   2.295   9.116   2.204
 1155VAL     HA 1047   2.298   9.167   2.108
 1155VAL     CB 1048   2.397   9.191   2.290
 1155VAL     HB 1049   2.497   9.162   2.255
 1155VAL    CG1 1050   2.396   9.343   2.285
 1155VAL   HG11 1051   2.320   9.392   2.346
 1155VAL   HG12 1052   2.495   9.382   2.311
 1155VAL   HG13 1053   2.382   9.369   2.180
 1155VAL    CG2 1054   2.394   9.165   2.440
 1155VAL   HG21 1055   2.393   9.059   2.465
 1155VAL   HG22 1056   2.483   9.208   2.486
 1155VAL   HG23 1057   2.302   9.200   2.487
 1155VAL      C 1058   2.330   8.969   2.184
 1155VAL      O 1059   2.444   8.939   2.147
 1156CYS      N 1060   2.239   8.873   2.201
 1156CYS      H 1061   2.145   8.896   2.231
 1156CYS     CA 1062   2.268   8.731   2.194
 1156CYS     HA 1063   2.357   8.709   2.253
 1156CYS     CB 1064   2.158   8.649   2.261
 1156CYS    HB1 1065   2.146   8.551   2.215
 1156CYS    HB2 1066   2.064   8.700   2.243
 1156CYS     SG 1067   2.221   8.637   2.430
 1156CYS     HG 1068   2.348   8.620   2.390
 1156CYS      C 1069   2.309   8.683   2.055
 1156CYS      O 1070   2.252   8.718   1.952
 1157SER      N 1071   2.406   8.592   2.049
 1157SER      H 1072   2.434   8.555   2.139
 1157SER     CA 1073   2.467   8.525   1.936
 1157SER     HA 1074   2.484   8.590   1.851
 1157SER     CB 1075   2.602   8.469   1.979
 1157SER    HB1 1076   2.654   8.552   2.027
 1157SER    HB2 1077   2.658   8.452   1.887
 1157SER     OG 1078   2.588   8.356   2.062
 1157SER     HG 1079   2.554   8.393   2.143
 1157SER      C 1080   2.374   8.411   1.895
 1157SER      O 1081   2.277   8.375   1.961
 1158GLU      N 1082   2.397   8.360   1.774
 1158GLU      H 1083   2.477   8.396   1.723
 1158GLU     CA 1084   2.317   8.253   1.717
 1158GLU     HA 1085   2.216   8.293   1.728
 1158GLU     CB 1086   2.355   8.225   1.572
 1158GLU    HB1 1087   2.311   8.136   1.527
 1158GLU    HB2 1088   2.464   8.218   1.578
 1158GLU     CG 1089   2.309   8.344   1.487
 1158GLU    HG1 1090   2.359   8.439   1.506
 1158GLU    HG2 1091   2.202   8.359   1.503
 1158GLU     CD 1092   2.340   8.302   1.344
 1158GLU    OE1 1093   2.257   8.237   1.276
 1158GLU    OE2 1094   2.450   8.342   1.302
 1158GLU      C 1095   2.322   8.131   1.808
 1158GLU      O 1096   2.224   8.057   1.816
 1159GLN      N 1097   2.432   8.114   1.883
 1159GLN      H 1098   2.515   8.167   1.862
 1159GLN     CA 1099   2.445   7.997   1.967
 1159GLN     HA 1100   2.403   7.910   1.918
 1159GLN     CB 1101   2.589   7.970   2.009
 1159GLN    HB1 1102   2.588   7.878   2.067
 1159GLN    HB2 1103   2.621   8.052   2.073
 1159GLN     CG 1104   2.682   7.959   1.888
 1159GLN    HG1 1105   2.783   7.968   1.928
 1159GLN    HG2 1106   2.668   8.050   1.829
 1159GLN     CD 1107   2.679   7.831   1.806
 1159GLN    OE1 1108   2.584   7.754   1.805
 1159GLN    NE2 1109   2.789   7.804   1.734
 1159GLN   HE21 1110   2.870   7.864   1.738
 1159GLN   HE22 1111   2.776   7.733   1.664
 1159GLN      C 1112   2.368   8.010   2.098
 1159GLN      O 1113   2.325   7.911   2.157
 1160ASP      N 1114   2.347   8.133   2.145
 1160ASP      H 1115   2.388   8.210   2.095
 1160ASP     CA 1116   2.260   8.152   2.259
 1160ASP     HA 1117   2.276   8.082   2.341
 1160ASP     CB 1118   2.276   8.294   2.313
 1160ASP    HB1 1119   2.208   8.311   2.396
 1160ASP    HB2 1120   2.248   8.361   2.232
 1160ASP     CG 1121   2.420   8.334   2.341
 1160ASP    OD1 1122   2.466   8.434   2.281
 1160ASP    OD2 1123   2.490   8.277   2.426
 1160ASP      C 1124   2.117   8.146   2.207
 1160ASP      O 1125   2.032   8.097   2.281
 1161GLU      N 1126   2.084   8.189   2.085
 1161GLU      H 1127   2.158   8.227   2.029
 1161GLU     CA 1128   1.952   8.172   2.026
 1161GLU     HA 1129   1.874   8.213   2.089
 1161GLU     CB 1130   1.953   8.256   1.899
 1161GLU    HB1 1131   2.033   8.215   1.836
 1161GLU    HB2 1132   1.975   8.359   1.928
 1161GLU     CG 1133   1.817   8.264   1.832
 1161GLU    HG1 1134   1.752   8.304   1.911
 1161GLU    HG2 1135   1.772   8.169   1.802
 1161GLU     CD 1136   1.812   8.366   1.719
 1161GLU    OE1 1137   1.840   8.486   1.741
 1161GLU    OE2 1138   1.771   8.333   1.605
 1161GLU      C 1139   1.913   8.028   1.995
 1161GLU      O 1140   1.801   7.984   2.021
 1162LEU      N 1141   2.013   7.946   1.960
 1162LEU      H 1142   2.108   7.977   1.947
 1162LEU     CA 1143   2.005   7.802   1.950
 1162LEU     HA 1144   1.911   7.781   1.900
 1162LEU     CB 1145   2.114   7.760   1.851
 1162LEU    HB1 1146   2.213   7.803   1.864
 1162LEU    HB2 1147   2.074   7.797   1.757
 1162LEU     CG 1148   2.120   7.609   1.838
 1162LEU     HG 1149   2.127   7.559   1.935
 1162LEU    CD1 1150   1.999   7.557   1.761
 1162LEU   HD11 1151   2.015   7.451   1.743
 1162LEU   HD12 1152   1.905   7.565   1.815
 1162LEU   HD13 1153   1.987   7.618   1.671
 1162LEU    CD2 1154   2.237   7.560   1.753
 1162LEU   HD21 1155   2.236   7.592   1.648
 1162LEU   HD22 1156   2.337   7.595   1.778
 1162LEU   HD23 1157   2.250   7.453   1.767
 1162LEU      C 1158   1.995   7.733   2.086
 1162LEU      O 1159   1.910   7.645   2.094
 1163ASP      N 1160   2.053   7.787   2.194
 1163ASP      H 1161   2.122   7.859   2.180
 1163ASP     CA 1162   2.023   7.737   2.327
 1163ASP     HA 1163   2.018   7.629   2.319
 1163ASP     CB 1164   2.137   7.766   2.423
 1163ASP    HB1 1165   2.109   7.759   2.528
 1163ASP    HB2 1166   2.180   7.866   2.419
 1163ASP     CG 1167   2.257   7.675   2.398
 1163ASP    OD1 1168   2.243   7.562   2.347
 1163ASP    OD2 1169   2.373   7.714   2.423
 1163ASP      C 1170   1.887   7.781   2.379
 1163ASP      O 1171   1.838   7.693   2.450
 1164PHE      N 1172   1.838   7.900   2.343
 1164PHE      H 1173   1.898   7.967   2.297
 1164PHE     CA 1174   1.709   7.947   2.389
 1164PHE     HA 1175   1.710   7.924   2.495
 1164PHE     CB 1176   1.701   8.095   2.352
 1164PHE    HB1 1177   1.685   8.102   2.244
 1164PHE    HB2 1178   1.790   8.148   2.388
 1164PHE     CG 1179   1.583   8.175   2.400
 1164PHE    CD1 1180   1.554   8.201   2.535
 1164PHE    HD1 1181   1.620   8.159   2.610
 1164PHE    CE1 1182   1.456   8.293   2.571
 1164PHE    HE1 1183   1.446   8.319   2.676
 1164PHE     CZ 1184   1.387   8.364   2.471
 1164PHE     HZ 1185   1.315   8.439   2.499
 1164PHE    CE2 1186   1.400   8.326   2.337
 1164PHE    HE2 1187   1.339   8.363   2.256
 1164PHE    CD2 1188   1.499   8.233   2.304
 1164PHE    HD2 1189   1.526   8.222   2.200
 1164PHE      C 1190   1.601   7.863   2.322
 1164PHE      O 1191   1.517   7.811   2.395
 1165LEU      N 1192   1.602   7.844   2.190
 1165LEU      H 1193   1.678   7.885   2.138
 1165LEU     CA 1194   1.490   7.786   2.118
 1165LEU     HA 1195   1.402   7.829   2.165
 1165LEU     CB 1196   1.494   7.839   1.975
 1165LEU    HB1 1197   1.443   7.765   1.914
 1165LEU    HB2 1198   1.596   7.849   1.937
 1165LEU     CG 1199   1.428   7.976   1.962
 1165LEU     HG 1200   1.450   8.051   2.038
 1165LEU    CD1 1201   1.471   8.041   1.831
 1165LEU   HD11 1202   1.460   7.978   1.743
 1165LEU   HD12 1203   1.416   8.135   1.826
 1165LEU   HD13 1204   1.577   8.056   1.846
 1165LEU    CD2 1205   1.276   7.964   1.967
 1165LEU   HD21 1206   1.233   7.902   2.045
 1165LEU   HD22 1207   1.236   8.057   2.007
 1165LEU   HD23 1208   1.221   7.941   1.876
 1165LEU      C 1209   1.489   7.635   2.123
 1165LEU      O 1210   1.379   7.582   2.119
 1166MET      N 1211   1.601   7.564   2.144
 1166MET      H 1212   1.693   7.602   2.128
 1166MET     CA 1213   1.590   7.425   2.185
 1166MET     HA 1214   1.531   7.379   2.106
 1166MET     CB 1215   1.729   7.368   2.157
 1166MET    HB1 1216   1.793   7.419   2.230
 1166MET    HB2 1217   1.747   7.402   2.055
 1166MET     CG 1218   1.736   7.216   2.169
 1166MET    HG1 1219   1.661   7.181   2.097
 1166MET    HG2 1220   1.701   7.177   2.264
 1166MET     SD 1221   1.903   7.149   2.149
 1166MET     CE 1222   1.976   7.240   2.010
 1166MET    HE1 1223   1.911   7.246   1.922
 1166MET    HE2 1224   2.021   7.334   2.043
 1166MET    HE3 1225   2.064   7.187   1.974
 1166MET      C 1226   1.522   7.405   2.320
 1166MET      O 1227   1.445   7.309   2.325
 1167GLU      N 1228   1.525   7.496   2.417
 1167GLU      H 1229   1.571   7.585   2.409
 1167GLU     CA 1230   1.441   7.482   2.535
 1167GLU     HA 1231   1.448   7.379   2.568
 1167GLU     CB 1232   1.504   7.582   2.632
 1167GLU    HB1 1233   1.453   7.678   2.621
 1167GLU    HB2 1234   1.608   7.608   2.613
 1167GLU     CG 1235   1.476   7.537   2.775
 1167GLU    HG1 1236   1.533   7.446   2.789
 1167GLU    HG2 1237   1.370   7.515   2.788
 1167GLU     CD 1238   1.520   7.642   2.877
 1167GLU    OE1 1239   1.470   7.755   2.885
 1167GLU    OE2 1240   1.616   7.620   2.955
 1167GLU      C 1241   1.294   7.507   2.506
 1167GLU      O 1242   1.206   7.432   2.549
 1168ALA      N 1243   1.260   7.605   2.422
 1168ALA      H 1244   1.336   7.662   2.388
 1168ALA     CA 1245   1.126   7.609   2.368
 1168ALA     HA 1246   1.064   7.627   2.456
 1168ALA     CB 1247   1.105   7.729   2.276
 1168ALA    HB1 1248   1.001   7.760   2.268
 1168ALA    HB2 1249   1.165   7.814   2.307
 1168ALA    HB3 1250   1.137   7.706   2.175
 1168ALA      C 1251   1.073   7.489   2.290
 1168ALA      O 1252   0.952   7.471   2.294
 1169LEU      N 1253   1.149   7.407   2.216
 1169LEU      H 1254   1.247   7.424   2.200
 1169LEU     CA 1255   1.100   7.288   2.151
 1169LEU     HA 1256   1.012   7.311   2.090
 1169LEU     CB 1257   1.215   7.225   2.073
 1169LEU    HB1 1258   1.198   7.120   2.053
 1169LEU    HB2 1259   1.306   7.247   2.129
 1169LEU     CG 1260   1.232   7.296   1.939
 1169LEU     HG 1261   1.252   7.402   1.956
 1169LEU    CD1 1262   1.360   7.236   1.880
 1169LEU   HD11 1263   1.344   7.130   1.857
 1169LEU   HD12 1264   1.381   7.292   1.789
 1169LEU   HD13 1265   1.442   7.242   1.952
 1169LEU    CD2 1266   1.105   7.279   1.857
 1169LEU   HD21 1267   1.120   7.331   1.763
 1169LEU   HD22 1268   1.073   7.176   1.839
 1169LEU   HD23 1269   1.019   7.329   1.903
 1169LEU      C 1270   1.044   7.188   2.252
 1169LEU      O 1271   0.933   7.137   2.240
 1170ILE      N 1272   1.121   7.167   2.358
 1170ILE      H 1273   1.212   7.209   2.345
 1170ILE     CA 1274   1.105   7.076   2.469
 1170ILE     HA 1275   1.083   6.974   2.437
 1170ILE     CB 1276   1.235   7.062   2.547
 1170ILE     HB 1277   1.267   7.160   2.585
 1170ILE    CG2 1278   1.211   6.978   2.672
 1170ILE   HG21 1279   1.306   6.969   2.724
 1170ILE   HG22 1280   1.138   7.022   2.741
 1170ILE   HG23 1281   1.179   6.877   2.647
 1170ILE    CG1 1282   1.355   7.015   2.466
 1170ILE   HG11 1283   1.355   7.064   2.369
 1170ILE   HG12 1284   1.336   6.909   2.448
 1170ILE     CD 1285   1.497   7.028   2.521
 1170ILE    HD1 1286   1.561   6.992   2.440
 1170ILE    HD2 1287   1.522   7.132   2.539
 1170ILE    HD3 1288   1.506   6.971   2.614
 1170ILE      C 1289   0.988   7.127   2.552
 1170ILE      O 1290   0.890   7.054   2.567
 1171ILE      N 1291   0.985   7.255   2.590
 1171ILE      H 1292   1.061   7.320   2.575
 1171ILE     CA 1293   0.886   7.302   2.685
 1171ILE     HA 1294   0.868   7.222   2.757
 1171ILE     CB 1295   0.937   7.417   2.771
 1171ILE     HB 1296   1.041   7.398   2.797
 1171ILE    CG2 1297   0.933   7.546   2.689
 1171ILE   HG21 1298   1.019   7.601   2.728
 1171ILE   HG22 1299   0.962   7.520   2.588
 1171ILE   HG23 1300   0.835   7.593   2.700
 1171ILE    CG1 1301   0.869   7.427   2.907
 1171ILE   HG11 1302   0.880   7.330   2.956
 1171ILE   HG12 1303   0.762   7.446   2.901
 1171ILE     CD 1304   0.938   7.529   2.997
 1171ILE    HD1 1305   1.044   7.511   3.015
 1171ILE    HD2 1306   0.938   7.631   2.958
 1171ILE    HD3 1307   0.896   7.522   3.098
 1171ILE      C 1308   0.747   7.317   2.624
 1171ILE      O 1309   0.648   7.330   2.696
 1172SER      N 1310   0.734   7.311   2.492
 1172SER      H 1311   0.817   7.332   2.438
 1172SER     CA 1312   0.610   7.303   2.418
 1172SER     HA 1313   0.533   7.357   2.473
 1172SER     CB 1314   0.635   7.357   2.277
 1172SER    HB1 1315   0.540   7.376   2.227
 1172SER    HB2 1316   0.696   7.287   2.220
 1172SER     OG 1317   0.689   7.487   2.287
 1172SER     HG 1318   0.783   7.477   2.271
 1172SER      C 1319   0.559   7.160   2.404
 1172SER      O 1320   0.440   7.132   2.392
 1173LYS      N 1321   0.652   7.064   2.406
 1173LYS      H 1322   0.746   7.089   2.433
 1173LYS     CA 1323   0.612   6.928   2.378
 1173LYS     HA 1324   0.530   6.922   2.307
 1173LYS     CB 1325   0.727   6.857   2.307
 1173LYS    HB1 1326   0.811   6.857   2.376
 1173LYS    HB2 1327   0.769   6.922   2.230
 1173LYS     CG 1328   0.700   6.715   2.258
 1173LYS    HG1 1329   0.684   6.656   2.349
 1173LYS    HG2 1330   0.791   6.671   2.216
 1173LYS     CD 1331   0.586   6.701   2.159
 1173LYS    HD1 1332   0.491   6.732   2.203
 1173LYS    HD2 1333   0.568   6.596   2.135
 1173LYS     CE 1334   0.610   6.762   2.021
 1173LYS    HE1 1335   0.713   6.744   1.993
 1173LYS    HE2 1336   0.587   6.868   2.033
 1173LYS     NZ 1337   0.521   6.722   1.911
 1173LYS    HZ1 1338   0.553   6.763   1.825
 1173LYS    HZ2 1339   0.537   6.622   1.904
 1173LYS    HZ3 1340   0.423   6.728   1.933
 1173LYS      C 1341   0.559   6.851   2.499
 1173LYS      O 1342   0.475   6.762   2.487
 1174VAL      N 1343   0.608   6.885   2.618
 1174VAL      H 1344   0.691   6.943   2.621
 1174VAL     CA 1345   0.550   6.835   2.741
 1174VAL     HA 1346   0.542   6.727   2.732
 1174VAL     CB 1347   0.640   6.859   2.863
 1174VAL     HB 1348   0.587   6.840   2.956
 1174VAL    CG1 1349   0.754   6.758   2.876
 1174VAL   HG11 1350   0.718   6.656   2.867
 1174VAL   HG12 1351   0.826   6.776   2.796
 1174VAL   HG13 1352   0.798   6.775   2.975
 1174VAL    CG2 1353   0.696   7.001   2.872
 1174VAL   HG21 1354   0.728   7.016   2.975
 1174VAL   HG22 1355   0.768   7.024   2.793
 1174VAL   HG23 1356   0.616   7.072   2.852
 1174VAL      C 1357   0.411   6.888   2.772
 1174VAL      O 1358   0.387   7.008   2.761
 1175ASN      N 1359   0.312   6.803   2.798
 1175ASN      H 1360   0.322   6.705   2.776
 1175ASN     CA 1361   0.183   6.857   2.837
 1175ASN     HA 1362   0.197   6.961   2.864
 1175ASN     CB 1363   0.084   6.849   2.721
 1175ASN    HB1 1364   0.065   6.747   2.690
 1175ASN    HB2 1365   0.133   6.901   2.638
 1175ASN     CG 1366  -0.054   6.905   2.753
 1175ASN    OD1 1367  -0.139   6.835   2.807
 1175ASN    ND2 1368  -0.065   7.038   2.748
 1175ASN   HD21 1369   0.016   7.093   2.724
 1175ASN   HD22 1370  -0.147   7.082   2.787
 1175ASN      C 1371   0.127   6.773   2.951
 1175ASN      O 1372   0.093   6.658   2.928
 1176HIS      N 1373   0.119   6.823   3.074
 1176HIS      H 1374   0.157   6.916   3.086
 1176HIS     CA 1375   0.071   6.746   3.187
 1176HIS     HA 1376  -0.013   6.681   3.161
 1176HIS     CB 1377   0.178   6.648   3.234
 1176HIS    HB1 1378   0.268   6.706   3.258
 1176HIS    HB2 1379   0.210   6.593   3.146
 1176HIS     CG 1380   0.145   6.542   3.335
 1176HIS    ND1 1381   0.141   6.555   3.474
 1176HIS    CE1 1382   0.091   6.443   3.526
 1176HIS    HE1 1383   0.065   6.426   3.630
 1176HIS    NE2 1384   0.070   6.351   3.430
 1176HIS    HE2 1385   0.030   6.261   3.450
 1176HIS    CD2 1386   0.097   6.416   3.311
 1176HIS    HD2 1387   0.071   6.378   3.213
 1176HIS      C 1388   0.037   6.837   3.303
 1176HIS      O 1389   0.097   6.942   3.327
 1177GLN      N 1390  -0.051   6.784   3.389
 1177GLN      H 1391  -0.084   6.691   3.371
 1177GLN     CA 1392  -0.108   6.852   3.504
 1177GLN     HA 1393  -0.166   6.937   3.467
 1177GLN     CB 1394  -0.208   6.761   3.574
 1177GLN    HB1 1395  -0.239   6.801   3.671
 1177GLN    HB2 1396  -0.166   6.665   3.604
 1177GLN     CG 1397  -0.331   6.734   3.489
 1177GLN    HG1 1398  -0.311   6.706   3.385
 1177GLN    HG2 1399  -0.379   6.832   3.489
 1177GLN     CD 1400  -0.436   6.643   3.550
 1177GLN    OE1 1401  -0.417   6.593   3.661
 1177GLN    NE2 1402  -0.534   6.595   3.473
 1177GLN   HE21 1403  -0.552   6.631   3.380
 1177GLN   HE22 1404  -0.584   6.511   3.498
 1177GLN      C 1405  -0.008   6.890   3.613
 1177GLN      O 1406  -0.036   6.976   3.696
 1178ASN      N 1407   0.109   6.826   3.606
 1178ASN      H 1408   0.105   6.740   3.553
 1178ASN     CA 1409   0.217   6.846   3.700
 1178ASN     HA 1410   0.192   6.933   3.760
 1178ASN     CB 1411   0.232   6.716   3.778
 1178ASN    HB1 1412   0.314   6.709   3.850
 1178ASN    HB2 1413   0.243   6.630   3.712
 1178ASN     CG 1414   0.105   6.680   3.854
 1178ASN    OD1 1415   0.041   6.578   3.831
 1178ASN    ND2 1416   0.048   6.768   3.936
 1178ASN   HD21 1417   0.097   6.853   3.960
 1178ASN   HD22 1418  -0.049   6.751   3.957
 1178ASN      C 1419   0.350   6.879   3.633
 1178ASN      O 1420   0.453   6.860   3.697
 1179ILE      N 1421   0.348   6.914   3.504
 1179ILE      H 1422   0.259   6.934   3.461
 1179ILE     CA 1423   0.451   6.981   3.427
 1179ILE     HA 1424   0.527   6.991   3.505
 1179ILE     CB 1425   0.503   6.894   3.313
 1179ILE     HB 1426   0.431   6.889   3.232
 1179ILE    CG2 1427   0.628   6.962   3.260
 1179ILE   HG21 1428   0.654   6.915   3.166
 1179ILE   HG22 1429   0.620   7.071   3.255
 1179ILE   HG23 1430   0.712   6.935   3.325
 1179ILE    CG1 1431   0.538   6.751   3.354
 1179ILE   HG11 1432   0.453   6.695   3.392
 1179ILE   HG12 1433   0.623   6.748   3.423
 1179ILE     CD 1434   0.578   6.661   3.237
 1179ILE    HD1 1435   0.505   6.672   3.156
 1179ILE    HD2 1436   0.678   6.684   3.201
 1179ILE    HD3 1437   0.581   6.561   3.280
 1179ILE      C 1438   0.398   7.118   3.385
 1179ILE      O 1439   0.277   7.129   3.367
 1180VAL      N 1440   0.482   7.222   3.391
 1180VAL      H 1441   0.575   7.201   3.424
 1180VAL     CA 1442   0.450   7.351   3.332
 1180VAL     HA 1443   0.356   7.385   3.377
 1180VAL     CB 1444   0.559   7.453   3.360
 1180VAL     HB 1445   0.528   7.543   3.306
 1180VAL    CG1 1446   0.574   7.483   3.509
 1180VAL   HG11 1447   0.575   7.391   3.566
 1180VAL   HG12 1448   0.668   7.531   3.536
 1180VAL   HG13 1449   0.489   7.540   3.547
 1180VAL    CG2 1450   0.694   7.405   3.308
 1180VAL   HG21 1451   0.763   7.489   3.320
 1180VAL   HG22 1452   0.732   7.320   3.366
 1180VAL   HG23 1453   0.693   7.354   3.212
 1180VAL      C 1454   0.428   7.353   3.182
 1180VAL      O 1455   0.478   7.269   3.107
 1181ARG      N 1456   0.350   7.449   3.133
 1181ARG      H 1457   0.302   7.507   3.200
 1181ARG     CA 1458   0.307   7.473   2.997
 1181ARG     HA 1459   0.336   7.389   2.934
 1181ARG     CB 1460   0.156   7.490   3.001
 1181ARG    HB1 1461   0.128   7.524   2.901
 1181ARG    HB2 1462   0.135   7.573   3.069
 1181ARG     CG 1463   0.087   7.359   3.037
 1181ARG    HG1 1464   0.114   7.324   3.137
 1181ARG    HG2 1465   0.109   7.286   2.959
 1181ARG     CD 1466  -0.064   7.379   3.041
 1181ARG    HD1 1467  -0.114   7.282   3.033
 1181ARG    HD2 1468  -0.094   7.449   2.963
 1181ARG     NE 1469  -0.088   7.454   3.164
 1181ARG     HE 1470  -0.006   7.482   3.217
 1181ARG     CZ 1471  -0.209   7.500   3.200
 1181ARG    NH1 1472  -0.324   7.469   3.140
 1181ARG   HH11 1473  -0.313   7.399   3.068
 1181ARG   HH12 1474  -0.414   7.496   3.177
 1181ARG    NH2 1475  -0.225   7.583   3.304
 1181ARG   HH21 1476  -0.141   7.622   3.346
 1181ARG   HH22 1477  -0.313   7.618   3.338
 1181ARG      C 1478   0.372   7.595   2.932
 1181ARG      O 1479   0.381   7.701   2.993
 1182CYS      N 1480   0.405   7.578   2.804
 1182CYS      H 1481   0.369   7.494   2.762
 1182CYS     CA 1482   0.441   7.682   2.710
 1182CYS     HA 1483   0.485   7.767   2.762
 1182CYS     CB 1484   0.542   7.631   2.608
 1182CYS    HB1 1485   0.497   7.561   2.538
 1182CYS    HB2 1486   0.628   7.582   2.653
 1182CYS     SG 1487   0.617   7.769   2.519
 1182CYS     HG 1488   0.703   7.698   2.446
 1182CYS      C 1489   0.322   7.745   2.639
 1182CYS      O 1490   0.241   7.683   2.571
 1183ILE      N 1491   0.297   7.875   2.656
 1183ILE      H 1492   0.368   7.912   2.718
 1183ILE     CA 1493   0.185   7.955   2.612
 1183ILE     HA 1494   0.096   7.892   2.614
 1183ILE     CB 1495   0.166   8.073   2.707
 1183ILE     HB 1496   0.256   8.135   2.701
 1183ILE    CG2 1497   0.052   8.160   2.656
 1183ILE   HG21 1498  -0.033   8.099   2.624
 1183ILE   HG22 1499   0.017   8.226   2.735
 1183ILE   HG23 1500   0.090   8.225   2.576
 1183ILE    CG1 1501   0.141   8.031   2.851
 1183ILE   HG11 1502   0.119   8.120   2.910
 1183ILE   HG12 1503   0.228   7.980   2.892
 1183ILE     CD 1504   0.026   7.934   2.879
 1183ILE    HD1 1505   0.017   7.904   2.983
 1183ILE    HD2 1506  -0.073   7.971   2.850
 1183ILE    HD3 1507   0.039   7.844   2.819
 1183ILE      C 1508   0.201   8.003   2.468
 1183ILE      O 1509   0.108   8.032   2.394
 1184GLY      N 1510   0.328   8.019   2.431
 1184GLY      H 1511   0.404   8.004   2.496
 1184GLY     CA 1512   0.381   8.060   2.302
 1184GLY    HA1 1513   0.308   8.130   2.261
 1184GLY    HA2 1514   0.376   7.973   2.237
 1184GLY      C 1515   0.519   8.123   2.296
 1184GLY      O 1516   0.600   8.119   2.388
 1185VAL      N 1517   0.565   8.164   2.178
 1185VAL      H 1518   0.505   8.155   2.097
 1185VAL     CA 1519   0.693   8.224   2.146
 1185VAL     HA 1520   0.740   8.257   2.238
 1185VAL     CB 1521   0.792   8.132   2.075
 1185VAL     HB 1522   0.884   8.189   2.058
 1185VAL    CG1 1523   0.840   8.019   2.165
 1185VAL   HG11 1524   0.920   7.954   2.128
 1185VAL   HG12 1525   0.876   8.056   2.261
 1185VAL   HG13 1526   0.757   7.957   2.199
 1185VAL    CG2 1527   0.748   8.090   1.936
 1185VAL   HG21 1528   0.678   8.006   1.935
 1185VAL   HG22 1529   0.716   8.179   1.881
 1185VAL   HG23 1530   0.839   8.060   1.883
 1185VAL      C 1531   0.674   8.358   2.076
 1185VAL      O 1532   0.584   8.381   1.996
 1186SER      N 1533   0.761   8.456   2.100
 1186SER      H 1534   0.838   8.443   2.165
 1186SER     CA 1535   0.765   8.580   2.025
 1186SER     HA 1536   0.718   8.570   1.927
 1186SER     CB 1537   0.697   8.690   2.107
 1186SER    HB1 1538   0.748   8.688   2.203
 1186SER    HB2 1539   0.596   8.651   2.114
 1186SER     OG 1540   0.696   8.819   2.050
 1186SER     HG 1541   0.674   8.813   1.957
 1186SER      C 1542   0.910   8.620   2.001
 1186SER      O 1543   0.978   8.643   2.100
 1187LEU      N 1544   0.959   8.611   1.877
 1187LEU      H 1545   0.893   8.593   1.802
 1187LEU     CA 1546   1.094   8.581   1.837
 1187LEU     HA 1547   1.154   8.598   1.926
 1187LEU     CB 1548   1.098   8.437   1.787
 1187LEU    HB1 1549   1.194   8.413   1.742
 1187LEU    HB2 1550   1.021   8.426   1.711
 1187LEU     CG 1551   1.073   8.326   1.888
 1187LEU     HG 1552   0.970   8.345   1.919
 1187LEU    CD1 1553   1.075   8.185   1.830
 1187LEU   HD11 1554   1.042   8.112   1.904
 1187LEU   HD12 1555   1.003   8.179   1.748
 1187LEU   HD13 1556   1.174   8.157   1.795
 1187LEU    CD2 1557   1.167   8.334   2.008
 1187LEU   HD21 1558   1.269   8.344   1.972
 1187LEU   HD22 1559   1.137   8.423   2.064
 1187LEU   HD23 1560   1.172   8.248   2.074
 1187LEU      C 1561   1.147   8.675   1.729
 1187LEU      O 1562   1.268   8.697   1.734
 1188GLN      N 1563   1.065   8.720   1.633
 1188GLN      H 1564   0.967   8.713   1.656
 1188GLN     CA 1565   1.119   8.790   1.519
 1188GLN     HA 1566   1.214   8.747   1.488
 1188GLN     CB 1567   1.033   8.777   1.393
 1188GLN    HB1 1568   1.082   8.840   1.318
 1188GLN    HB2 1569   0.936   8.817   1.421
 1188GLN     CG 1570   1.005   8.642   1.328
 1188GLN    HG1 1571   0.922   8.644   1.258
 1188GLN    HG2 1572   0.976   8.571   1.406
 1188GLN     CD 1573   1.124   8.585   1.251
 1188GLN    OE1 1574   1.236   8.633   1.253
 1188GLN    NE2 1575   1.092   8.488   1.164
 1188GLN   HE21 1576   0.994   8.478   1.143
 1188GLN   HE22 1577   1.165   8.457   1.101
 1188GLN      C 1578   1.157   8.935   1.547
 1188GLN      O 1579   1.218   9.005   1.466
 1189SER      N 1580   1.132   8.977   1.671
 1189SER      H 1581   1.078   8.923   1.737
 1189SER     CA 1582   1.186   9.100   1.725
 1189SER     HA 1583   1.262   9.146   1.662
 1189SER     CB 1584   1.069   9.197   1.740
 1189SER    HB1 1585   1.021   9.214   1.644
 1189SER    HB2 1586   1.098   9.296   1.775
 1189SER     OG 1587   0.964   9.153   1.824
 1189SER     HG 1588   0.894   9.218   1.818
 1189SER      C 1589   1.267   9.083   1.853
 1189SER      O 1590   1.286   8.968   1.889
 1190LEU      N 1591   1.318   9.191   1.913
 1190LEU      H 1592   1.319   9.279   1.865
 1190LEU     CA 1593   1.404   9.199   2.030
 1190LEU     HA 1594   1.426   9.094   2.046
 1190LEU     CB 1595   1.531   9.272   1.987
 1190LEU    HB1 1596   1.601   9.277   2.070
 1190LEU    HB2 1597   1.507   9.376   1.968
 1190LEU     CG 1598   1.606   9.207   1.871
 1190LEU     HG 1599   1.531   9.196   1.792
 1190LEU    CD1 1600   1.716   9.307   1.836
 1190LEU   HD11 1601   1.791   9.326   1.914
 1190LEU   HD12 1602   1.773   9.268   1.752
 1190LEU   HD13 1603   1.684   9.409   1.817
 1190LEU    CD2 1604   1.665   9.068   1.893
 1190LEU   HD21 1605   1.722   9.030   1.809
 1190LEU   HD22 1606   1.739   9.074   1.974
 1190LEU   HD23 1607   1.583   9.004   1.926
 1190LEU      C 1608   1.338   9.260   2.153
 1190LEU      O 1609   1.269   9.361   2.147
 1191PRO      N 1610   1.377   9.212   2.272
 1191PRO     CD 1611   1.360   9.281   2.398
 1191PRO    HD1 1612   1.260   9.323   2.406
 1191PRO    HD2 1613   1.418   9.371   2.419
 1191PRO     CG 1614   1.372   9.172   2.504
 1191PRO    HG1 1615   1.283   9.111   2.517
 1191PRO    HG2 1616   1.408   9.206   2.602
 1191PRO     CB 1617   1.472   9.075   2.442
 1191PRO    HB1 1618   1.464   8.975   2.483
 1191PRO    HB2 1619   1.572   9.114   2.459
 1191PRO     CA 1620   1.438   9.083   2.293
 1191PRO     HA 1621   1.533   9.081   2.239
 1191PRO      C 1622   1.341   8.976   2.245
 1191PRO      O 1623   1.223   9.005   2.229
 1192ARG      N 1624   1.382   8.849   2.241
 1192ARG      H 1625   1.483   8.843   2.244
 1192ARG     CA 1626   1.307   8.728   2.212
 1192ARG     HA 1627   1.216   8.756   2.158
 1192ARG     CB 1628   1.393   8.628   2.136
 1192ARG    HB1 1629   1.325   8.544   2.120
 1192ARG    HB2 1630   1.467   8.586   2.204
 1192ARG     CG 1631   1.447   8.683   2.004
 1192ARG    HG1 1632   1.526   8.755   2.025
 1192ARG    HG2 1633   1.367   8.735   1.952
 1192ARG     CD 1634   1.503   8.576   1.911
 1192ARG    HD1 1635   1.421   8.543   1.847
 1192ARG    HD2 1636   1.538   8.495   1.976
 1192ARG     NE 1637   1.617   8.621   1.830
 1192ARG     HE 1638   1.689   8.551   1.821
 1192ARG     CZ 1639   1.626   8.737   1.765
 1192ARG    NH1 1640   1.523   8.819   1.738
 1192ARG   HH11 1641   1.431   8.781   1.753
 1192ARG   HH12 1642   1.538   8.901   1.681
 1192ARG    NH2 1643   1.743   8.774   1.710
 1192ARG   HH21 1644   1.819   8.709   1.694
 1192ARG   HH22 1645   1.743   8.852   1.646
 1192ARG      C 1646   1.243   8.678   2.341
 1192ARG      O 1647   1.296   8.692   2.450
 1193PHE      N 1648   1.122   8.622   2.333
 1193PHE      H 1649   1.078   8.619   2.242
 1193PHE     CA 1650   1.049   8.571   2.447
 1193PHE     HA 1651   1.113   8.572   2.536
 1193PHE     CB 1652   0.925   8.656   2.477
 1193PHE    HB1 1653   0.905   8.622   2.578
 1193PHE    HB2 1654   0.843   8.620   2.416
 1193PHE     CG 1655   0.924   8.807   2.488
 1193PHE    CD1 1656   1.035   8.887   2.519
 1193PHE    HD1 1657   1.133   8.845   2.527
 1193PHE    CE1 1658   1.018   9.023   2.549
 1193PHE    HE1 1659   1.096   9.090   2.584
 1193PHE     CZ 1660   0.888   9.075   2.561
 1193PHE     HZ 1661   0.871   9.178   2.588
 1193PHE    CE2 1662   0.778   9.002   2.514
 1193PHE    HE2 1663   0.676   9.037   2.510
 1193PHE    CD2 1664   0.798   8.867   2.480
 1193PHE    HD2 1665   0.715   8.807   2.448
 1193PHE      C 1666   1.005   8.426   2.430
 1193PHE      O 1667   0.951   8.400   2.323
 1194ILE      N 1668   1.010   8.339   2.531
 1194ILE      H 1669   1.053   8.373   2.616
 1194ILE     CA 1670   0.929   8.220   2.547
 1194ILE     HA 1671   0.878   8.198   2.453
 1194ILE     CB 1672   1.019   8.103   2.584
 1194ILE     HB 1673   1.059   8.127   2.682
 1194ILE    CG2 1674   0.929   7.979   2.590
 1194ILE   HG21 1675   0.993   7.896   2.618
 1194ILE   HG22 1676   0.853   7.989   2.667
 1194ILE   HG23 1677   0.877   7.964   2.495
 1194ILE    CG1 1678   1.135   8.088   2.486
 1194ILE   HG11 1679   1.194   8.179   2.491
 1194ILE   HG12 1680   1.106   8.073   2.382
 1194ILE     CD 1681   1.237   7.979   2.519
 1194ILE    HD1 1682   1.320   7.985   2.448
 1194ILE    HD2 1683   1.287   7.996   2.614
 1194ILE    HD3 1684   1.195   7.879   2.515
 1194ILE      C 1685   0.829   8.259   2.655
 1194ILE      O 1686   0.874   8.297   2.762
 1195LEU      N 1687   0.700   8.246   2.621
 1195LEU      H 1688   0.675   8.200   2.535
 1195LEU     CA 1689   0.589   8.265   2.712
 1195LEU     HA 1690   0.614   8.337   2.789
 1195LEU     CB 1691   0.474   8.325   2.632
 1195LEU    HB1 1692   0.391   8.338   2.701
 1195LEU    HB2 1693   0.443   8.256   2.554
 1195LEU     CG 1694   0.508   8.463   2.575
 1195LEU     HG 1695   0.600   8.495   2.625
 1195LEU    CD1 1696   0.534   8.455   2.425
 1195LEU   HD11 1697   0.440   8.422   2.381
 1195LEU   HD12 1698   0.549   8.554   2.382
 1195LEU   HD13 1699   0.620   8.390   2.404
 1195LEU    CD2 1700   0.401   8.566   2.609
 1195LEU   HD21 1701   0.416   8.673   2.594
 1195LEU   HD22 1702   0.309   8.536   2.560
 1195LEU   HD23 1703   0.383   8.560   2.716
 1195LEU      C 1704   0.552   8.132   2.776
 1195LEU      O 1705   0.513   8.037   2.709
 1196LEU      N 1706   0.542   8.128   2.909
 1196LEU      H 1707   0.548   8.216   2.958
 1196LEU     CA 1708   0.521   8.012   2.994
 1196LEU     HA 1709   0.490   7.924   2.938
 1196LEU     CB 1710   0.648   7.981   3.073
 1196LEU    HB1 1711   0.634   7.891   3.132
 1196LEU    HB2 1712   0.658   8.060   3.147
 1196LEU     CG 1713   0.766   7.953   2.980
 1196LEU     HG 1714   0.799   8.040   2.923
 1196LEU    CD1 1715   0.877   7.924   3.080
 1196LEU   HD11 1716   0.840   7.852   3.153
 1196LEU   HD12 1717   0.965   7.888   3.025
 1196LEU   HD13 1718   0.915   8.012   3.132
 1196LEU    CD2 1719   0.753   7.842   2.876
 1196LEU   HD21 1720   0.699   7.864   2.784
 1196LEU   HD22 1721   0.849   7.802   2.843
 1196LEU   HD23 1722   0.712   7.753   2.924
 1196LEU      C 1723   0.408   8.041   3.092
 1196LEU      O 1724   0.365   8.155   3.110
 1197GLU      N 1725   0.348   7.937   3.149
 1197GLU      H 1726   0.384   7.845   3.127
 1197GLU     CA 1727   0.258   7.959   3.261
 1197GLU     HA 1728   0.194   8.037   3.220
 1197GLU     CB 1729   0.163   7.841   3.277
 1197GLU    HB1 1730   0.133   7.810   3.177
 1197GLU    HB2 1731   0.065   7.865   3.318
 1197GLU     CG 1732   0.223   7.728   3.360
 1197GLU    HG1 1733   0.254   7.771   3.455
 1197GLU    HG2 1734   0.313   7.690   3.313
 1197GLU     CD 1735   0.126   7.613   3.383
 1197GLU    OE1 1736   0.026   7.625   3.456
 1197GLU    OE2 1737   0.152   7.506   3.322
 1197GLU      C 1738   0.316   8.014   3.390
 1197GLU      O 1739   0.433   7.992   3.424
 1198LEU      N 1740   0.233   8.091   3.460
 1198LEU      H 1741   0.142   8.103   3.418
 1198LEU     CA 1742   0.278   8.160   3.579
 1198LEU     HA 1743   0.384   8.183   3.578
 1198LEU     CB 1744   0.201   8.291   3.587
 1198LEU    HB1 1745   0.099   8.260   3.607
 1198LEU    HB2 1746   0.216   8.336   3.489
 1198LEU     CG 1747   0.245   8.399   3.687
 1198LEU     HG 1748   0.242   8.358   3.787
 1198LEU    CD1 1749   0.387   8.449   3.663
 1198LEU   HD11 1750   0.461   8.369   3.671
 1198LEU   HD12 1751   0.406   8.493   3.565
 1198LEU   HD13 1752   0.404   8.524   3.740
 1198LEU    CD2 1753   0.152   8.520   3.689
 1198LEU   HD21 1754   0.158   8.567   3.591
 1198LEU   HD22 1755   0.051   8.483   3.707
 1198LEU   HD23 1756   0.179   8.598   3.760
 1198LEU      C 1757   0.260   8.082   3.709
 1198LEU      O 1758   0.154   8.026   3.733
 1199MET      N 1759   0.362   8.078   3.795
 1199MET      H 1760   0.450   8.122   3.772
 1199MET     CA 1761   0.366   7.982   3.904
 1199MET     HA 1762   0.272   7.928   3.907
 1199MET     CB 1763   0.484   7.889   3.879
 1199MET    HB1 1764   0.505   7.822   3.962
 1199MET    HB2 1765   0.580   7.940   3.863
 1199MET     CG 1766   0.459   7.803   3.756
 1199MET    HG1 1767   0.551   7.746   3.744
 1199MET    HG2 1768   0.450   7.863   3.666
 1199MET     SD 1769   0.318   7.689   3.762
 1199MET     CE 1770   0.353   7.605   3.918
 1199MET    HE1 1771   0.333   7.677   3.997
 1199MET    HE2 1772   0.281   7.524   3.925
 1199MET    HE3 1773   0.454   7.570   3.936
 1199MET      C 1774   0.370   8.066   4.031
 1199MET      O 1775   0.473   8.084   4.095
 1200ALA      N 1776   0.255   8.125   4.066
 1200ALA      H 1777   0.168   8.090   4.028
 1200ALA     CA 1778   0.251   8.239   4.156
 1200ALA     HA 1779   0.314   8.318   4.115
 1200ALA     CB 1780   0.111   8.299   4.145
 1200ALA    HB1 1781   0.033   8.224   4.156
 1200ALA    HB2 1782   0.094   8.372   4.224
 1200ALA    HB3 1783   0.100   8.349   4.049
 1200ALA      C 1784   0.296   8.210   4.298
 1200ALA      O 1785   0.295   8.301   4.381
 1201GLY      N 1786   0.345   8.091   4.334
 1201GLY      H 1787   0.340   8.026   4.258
 1201GLY     CA 1788   0.424   8.064   4.453
 1201GLY    HA1 1789   0.408   7.965   4.495
 1201GLY    HA2 1790   0.391   8.141   4.522
 1201GLY      C 1791   0.574   8.085   4.441
 1201GLY      O 1792   0.642   8.092   4.544
 1202GLY      N 1793   0.630   8.091   4.320
 1202GLY      H 1794   0.564   8.086   4.243
 1202GLY     CA 1795   0.772   8.070   4.300
 1202GLY    HA1 1796   0.828   8.134   4.368
 1202GLY    HA2 1797   0.804   8.107   4.203
 1202GLY      C 1798   0.810   7.923   4.319
 1202GLY      O 1799   0.734   7.830   4.340
 1203ASP      N 1800   0.941   7.896   4.313
 1203ASP      H 1801   0.994   7.981   4.303
 1203ASP     CA 1802   1.005   7.767   4.331
 1203ASP     HA 1803   0.957   7.695   4.264
 1203ASP     CB 1804   1.154   7.762   4.297
 1203ASP    HB1 1805   1.169   7.790   4.192
 1203ASP    HB2 1806   1.186   7.660   4.313
 1203ASP     CG 1807   1.234   7.857   4.385
 1203ASP    OD1 1808   1.305   7.817   4.479
 1203ASP    OD2 1809   1.224   7.981   4.366
 1203ASP      C 1810   0.977   7.715   4.471
 1203ASP      O 1811   0.964   7.785   4.571
 1204LEU      N 1812   0.987   7.582   4.472
 1204LEU      H 1813   1.002   7.540   4.382
 1204LEU     CA 1814   0.960   7.495   4.585
 1204LEU     HA 1815   0.869   7.517   4.640
 1204LEU     CB 1816   0.953   7.350   4.538
 1204LEU    HB1 1817   1.051   7.321   4.501
 1204LEU    HB2 1818   0.894   7.339   4.446
 1204LEU     CG 1819   0.911   7.251   4.646
 1204LEU     HG 1820   0.978   7.248   4.732
 1204LEU    CD1 1821   0.774   7.275   4.709
 1204LEU   HD11 1822   0.702   7.305   4.634
 1204LEU   HD12 1823   0.748   7.187   4.767
 1204LEU   HD13 1824   0.784   7.358   4.780
 1204LEU    CD2 1825   0.919   7.115   4.578
 1204LEU   HD21 1826   0.883   7.039   4.648
 1204LEU   HD22 1827   0.849   7.111   4.495
 1204LEU   HD23 1828   1.018   7.082   4.548
 1204LEU      C 1829   1.061   7.507   4.698
 1204LEU      O 1830   1.023   7.513   4.815
 1205LYS      N 1831   1.191   7.525   4.673
 1205LYS      H 1832   1.210   7.534   4.574
 1205LYS     CA 1833   1.303   7.543   4.764
 1205LYS     HA 1834   1.314   7.467   4.841
 1205LYS     CB 1835   1.433   7.536   4.686
 1205LYS    HB1 1836   1.438   7.627   4.625
 1205LYS    HB2 1837   1.423   7.449   4.621
 1205LYS     CG 1838   1.556   7.533   4.777
 1205LYS    HG1 1839   1.557   7.439   4.832
 1205LYS    HG2 1840   1.551   7.619   4.844
 1205LYS     CD 1841   1.684   7.552   4.698
 1205LYS    HD1 1842   1.763   7.568   4.772
 1205LYS    HD2 1843   1.676   7.634   4.627
 1205LYS     CE 1844   1.694   7.422   4.618
 1205LYS    HE1 1845   1.612   7.399   4.550
 1205LYS    HE2 1846   1.681   7.340   4.688
 1205LYS     NZ 1847   1.828   7.420   4.557
 1205LYS    HZ1 1848   1.850   7.500   4.498
 1205LYS    HZ2 1849   1.904   7.409   4.621
 1205LYS    HZ3 1850   1.842   7.335   4.505
 1205LYS      C 1851   1.286   7.672   4.843
 1205LYS      O 1852   1.283   7.673   4.966
 1206SER      N 1853   1.262   7.782   4.771
 1206SER      H 1854   1.250   7.777   4.671
 1206SER     CA 1855   1.239   7.911   4.833
 1206SER     HA 1856   1.324   7.936   4.896
 1206SER     CB 1857   1.235   8.013   4.720
 1206SER    HB1 1858   1.210   8.106   4.770
 1206SER    HB2 1859   1.156   7.993   4.647
 1206SER     OG 1860   1.359   8.020   4.653
 1206SER     HG 1861   1.355   7.964   4.576
 1206SER      C 1862   1.111   7.927   4.915
 1206SER      O 1863   1.113   7.993   5.019
 1207PHE      N 1864   1.015   7.839   4.887
 1207PHE      H 1865   1.027   7.774   4.811
 1207PHE     CA 1866   0.886   7.835   4.952
 1207PHE     HA 1867   0.855   7.935   4.983
 1207PHE     CB 1868   0.778   7.776   4.862
 1207PHE    HB1 1869   0.824   7.687   4.821
 1207PHE    HB2 1870   0.755   7.847   4.782
 1207PHE     CG 1871   0.652   7.735   4.935
 1207PHE    CD1 1872   0.553   7.830   4.961
 1207PHE    HD1 1873   0.566   7.934   4.934
 1207PHE    CE1 1874   0.438   7.794   5.032
 1207PHE    HE1 1875   0.360   7.864   5.055
 1207PHE     CZ 1876   0.425   7.663   5.078
 1207PHE     HZ 1877   0.339   7.635   5.138
 1207PHE    CE2 1878   0.521   7.565   5.050
 1207PHE    HE2 1879   0.508   7.468   5.095
 1207PHE    CD2 1880   0.637   7.605   4.984
 1207PHE    HD2 1881   0.721   7.540   4.963
 1207PHE      C 1882   0.907   7.751   5.077
 1207PHE      O 1883   0.876   7.802   5.184
 1208LEU      N 1884   0.971   7.634   5.075
 1208LEU      H 1885   1.016   7.606   4.990
 1208LEU     CA 1886   0.998   7.573   5.204
 1208LEU     HA 1887   0.902   7.562   5.255
 1208LEU     CB 1888   1.036   7.428   5.172
 1208LEU    HB1 1889   1.065   7.383   5.267
 1208LEU    HB2 1890   1.128   7.442   5.116
 1208LEU     CG 1891   0.947   7.335   5.090
 1208LEU     HG 1892   0.946   7.374   4.989
 1208LEU    CD1 1893   0.992   7.189   5.086
 1208LEU   HD11 1894   0.983   7.141   5.184
 1208LEU   HD12 1895   0.942   7.128   5.011
 1208LEU   HD13 1896   1.100   7.184   5.070
 1208LEU    CD2 1897   0.809   7.335   5.153
 1208LEU   HD21 1898   0.740   7.266   5.104
 1208LEU   HD22 1899   0.818   7.301   5.257
 1208LEU   HD23 1900   0.765   7.435   5.150
 1208LEU      C 1901   1.100   7.638   5.296
 1208LEU      O 1902   1.114   7.595   5.410
 1209ARG      N 1903   1.171   7.739   5.247
 1209ARG      H 1904   1.165   7.755   5.147
 1209ARG     CA 1905   1.273   7.814   5.317
 1209ARG     HA 1906   1.300   7.749   5.400
 1209ARG     CB 1907   1.397   7.834   5.231
 1209ARG    HB1 1908   1.463   7.909   5.274
 1209ARG    HB2 1909   1.365   7.873   5.134
 1209ARG     CG 1910   1.499   7.725   5.197
 1209ARG    HG1 1911   1.465   7.636   5.145
 1209ARG    HG2 1912   1.538   7.697   5.294
 1209ARG     CD 1913   1.614   7.777   5.111
 1209ARG    HD1 1914   1.661   7.868   5.147
 1209ARG    HD2 1915   1.567   7.800   5.015
 1209ARG     NE 1916   1.714   7.672   5.102
 1209ARG     HE 1917   1.680   7.579   5.081
 1209ARG     CZ 1918   1.845   7.687   5.082
 1209ARG    NH1 1919   1.906   7.806   5.086
 1209ARG   HH11 1920   1.854   7.891   5.107
 1209ARG   HH12 1921   2.007   7.806   5.086
 1209ARG    NH2 1922   1.934   7.591   5.053
 1209ARG   HH21 1923   1.909   7.496   5.031
 1209ARG   HH22 1924   2.019   7.620   5.006
 1209ARG      C 1925   1.215   7.940   5.380
 1209ARG      O 1926   1.268   7.983   5.483
 1210GLU      N 1927   1.103   7.995   5.334
 1210GLU      H 1928   1.080   7.960   5.241
 1210GLU     CA 1929   1.010   8.074   5.412
 1210GLU     HA 1930   1.062   8.139   5.483
 1210GLU     CB 1931   0.927   8.155   5.313
 1210GLU    HB1 1932   0.859   8.088   5.259
 1210GLU    HB2 1933   1.002   8.197   5.246
 1210GLU     CG 1934   0.848   8.269   5.375
 1210GLU    HG1 1935   0.909   8.309   5.455
 1210GLU    HG2 1936   0.756   8.231   5.420
 1210GLU     CD 1937   0.815   8.379   5.275
 1210GLU    OE1 1938   0.779   8.350   5.158
 1210GLU    OE2 1939   0.825   8.500   5.306
 1210GLU      C 1940   0.918   7.987   5.496
 1210GLU      O 1941   0.898   8.022   5.612
 1211THR      N 1942   0.862   7.875   5.450
 1211THR      H 1943   0.898   7.851   5.359
 1211THR     CA 1944   0.750   7.807   5.513
 1211THR     HA 1945   0.686   7.875   5.569
 1211THR     CB 1946   0.655   7.754   5.406
 1211THR     HB 1947   0.700   7.668   5.356
 1211THR    CG2 1948   0.513   7.718   5.450
 1211THR   HG21 1949   0.457   7.659   5.378
 1211THR   HG22 1950   0.509   7.670   5.547
 1211THR   HG23 1951   0.449   7.806   5.453
 1211THR    OG1 1952   0.641   7.859   5.314
 1211THR    HG1 1953   0.715   7.854   5.252
 1211THR      C 1954   0.790   7.707   5.621
 1211THR      O 1955   0.760   7.590   5.603
 1212ARG      N 1956   0.865   7.744   5.725
 1212ARG      H 1957   0.878   7.844   5.726
 1212ARG     CA 1958   0.910   7.670   5.841
 1212ARG     HA 1959   0.882   7.565   5.839
 1212ARG     CB 1960   1.061   7.685   5.858
 1212ARG    HB1 1961   1.097   7.620   5.937
 1212ARG    HB2 1962   1.096   7.787   5.870
 1212ARG     CG 1963   1.116   7.630   5.727
 1212ARG    HG1 1964   1.089   7.696   5.645
 1212ARG    HG2 1965   1.071   7.533   5.708
 1212ARG     CD 1966   1.268   7.619   5.730
 1212ARG    HD1 1967   1.298   7.550   5.809
 1212ARG    HD2 1968   1.310   7.713   5.763
 1212ARG     NE 1969   1.331   7.566   5.609
 1212ARG     HE 1970   1.275   7.527   5.534
 1212ARG     CZ 1971   1.465   7.567   5.599
 1212ARG    NH1 1972   1.545   7.628   5.687
 1212ARG   HH11 1973   1.496   7.663   5.769
 1212ARG   HH12 1974   1.642   7.600   5.694
 1212ARG    NH2 1975   1.521   7.507   5.493
 1212ARG   HH21 1976   1.456   7.470   5.425
 1212ARG   HH22 1977   1.621   7.509   5.481
 1212ARG      C 1978   0.841   7.717   5.968
 1212ARG      O 1979   0.803   7.833   5.965
 1213PRO      N 1980   0.840   7.638   6.075
 1213PRO     CD 1981   0.859   7.494   6.077
 1213PRO    HD1 1982   0.968   7.489   6.081
 1213PRO    HD2 1983   0.832   7.437   5.988
 1213PRO     CG 1984   0.791   7.437   6.201
 1213PRO    HG1 1985   0.849   7.359   6.250
 1213PRO    HG2 1986   0.698   7.390   6.169
 1213PRO     CB 1987   0.761   7.560   6.287
 1213PRO    HB1 1988   0.825   7.563   6.374
 1213PRO    HB2 1989   0.660   7.547   6.328
 1213PRO     CA 1990   0.772   7.682   6.196
 1213PRO     HA 1991   0.672   7.703   6.159
 1213PRO      C 1992   0.844   7.795   6.267
 1213PRO      O 1993   0.961   7.821   6.240
 1214ARG      N 1994   0.773   7.850   6.366
 1214ARG      H 1995   0.678   7.817   6.377
 1214ARG     CA 1996   0.819   7.949   6.461
 1214ARG     HA 1997   0.924   7.932   6.486
 1214ARG     CB 1998   0.783   8.090   6.418
 1214ARG    HB1 1999   0.800   8.163   6.497
 1214ARG    HB2 2000   0.674   8.089   6.408
 1214ARG     CG 2001   0.853   8.150   6.297
 1214ARG    HG1 2002   0.815   8.251   6.279
 1214ARG    HG2 2003   0.827   8.088   6.211
 1214ARG     CD 2004   1.005   8.143   6.314
 1214ARG    HD1 2005   1.045   8.043   6.333
 1214ARG    HD2 2006   1.024   8.204   6.403
 1214ARG     NE 2007   1.076   8.204   6.203
 1214ARG     HE 2008   1.069   8.305   6.205
 1214ARG     CZ 2009   1.139   8.146   6.099
 1214ARG    NH1 2010   1.194   8.220   6.001
 1214ARG   HH11 2011   1.167   8.317   6.009
 1214ARG   HH12 2012   1.237   8.181   5.918
 1214ARG    NH2 2013   1.143   8.013   6.086
 1214ARG   HH21 2014   1.083   7.958   6.146
 1214ARG   HH22 2015   1.210   7.966   6.027
 1214ARG      C 2016   0.751   7.919   6.594
 1214ARG      O 2017   0.646   7.855   6.596
 1215PRO      N 2018   0.795   7.970   6.710
 1215PRO     CD 2019   0.912   8.053   6.729
 1215PRO    HD1 2020   0.916   8.127   6.648
 1215PRO    HD2 2021   1.001   7.991   6.733
 1215PRO     CG 2022   0.885   8.127   6.859
 1215PRO    HG1 2023   0.820   8.211   6.836
 1215PRO    HG2 2024   0.975   8.154   6.915
 1215PRO     CB 2025   0.798   8.031   6.939
 1215PRO    HB1 2026   0.746   8.096   7.008
 1215PRO    HB2 2027   0.858   7.952   6.984
 1215PRO     CA 2028   0.712   7.969   6.829
 1215PRO     HA 2029   0.702   7.867   6.867
 1215PRO      C 2030   0.579   8.037   6.805
 1215PRO      O 2031   0.483   8.011   6.878
 1216SER      N 2032   0.570   8.130   6.708
 1216SER      H 2033   0.659   8.152   6.667
 1216SER     CA 2034   0.454   8.206   6.668
 1216SER     HA 2035   0.395   8.230   6.757
 1216SER     CB 2036   0.497   8.347   6.632
 1216SER    HB1 2037   0.529   8.398   6.724
 1216SER    HB2 2038   0.416   8.406   6.590
 1216SER     OG 2039   0.604   8.347   6.539
 1216SER     HG 2040   0.659   8.416   6.576
 1216SER      C 2041   0.366   8.126   6.572
 1216SER      O 2042   0.247   8.153   6.558
 1217GLN      N 2043   0.422   8.028   6.500
 1217GLN      H 2044   0.523   8.020   6.506
 1217GLN     CA 2045   0.351   7.937   6.412
 1217GLN     HA 2046   0.245   7.934   6.438
 1217GLN     CB 2047   0.372   7.996   6.273
 1217GLN    HB1 2048   0.477   8.010   6.248
 1217GLN    HB2 2049   0.323   8.093   6.288
 1217GLN     CG 2050   0.289   7.930   6.164
 1217GLN    HG1 2051   0.301   7.822   6.160
 1217GLN    HG2 2052   0.324   7.973   6.070
 1217GLN     CD 2053   0.142   7.968   6.174
 1217GLN    OE1 2054   0.069   7.917   6.259
 1217GLN    NE2 2055   0.078   8.027   6.073
 1217GLN   HE21 2056   0.139   8.051   5.995
 1217GLN   HE22 2057  -0.021   8.040   6.088
 1217GLN      C 2058   0.403   7.795   6.421
 1217GLN      O 2059   0.487   7.754   6.341
 1218PRO      N 2060   0.365   7.721   6.525
 1218PRO     CD 2061   0.276   7.768   6.629
 1218PRO    HD1 2062   0.171   7.769   6.603
 1218PRO    HD2 2063   0.315   7.866   6.657
 1218PRO     CG 2064   0.298   7.666   6.741
 1218PRO    HG1 2065   0.209   7.659   6.804
 1218PRO    HG2 2066   0.394   7.685   6.788
 1218PRO     CB 2067   0.323   7.535   6.665
 1218PRO    HB1 2068   0.225   7.500   6.634
 1218PRO    HB2 2069   0.385   7.461   6.715
 1218PRO     CA 2070   0.400   7.581   6.541
 1218PRO     HA 2071   0.508   7.580   6.551
 1218PRO      C 2072   0.380   7.486   6.424
 1218PRO      O 2073   0.464   7.398   6.410
 1219SER      N 2074   0.271   7.507   6.350
 1219SER      H 2075   0.211   7.583   6.377
 1219SER     CA 2076   0.240   7.455   6.218
 1219SER     HA 2077   0.319   7.386   6.191
 1219SER     CB 2078   0.115   7.370   6.236
 1219SER    HB1 2079   0.073   7.330   6.144
 1219SER    HB2 2080   0.041   7.444   6.269
 1219SER     OG 2081   0.135   7.265   6.329
 1219SER     HG 2082   0.071   7.194   6.324
 1219SER      C 2083   0.211   7.555   6.107
 1219SER      O 2084   0.115   7.632   6.109
 1220SER      N 2085   0.282   7.539   5.994
 1220SER      H 2086   0.355   7.470   5.999
 1220SER     CA 2087   0.251   7.609   5.871
 1220SER     HA 2088   0.154   7.659   5.875
 1220SER     CB 2089   0.345   7.727   5.850
 1220SER    HB1 2090   0.349   7.807   5.924
 1220SER    HB2 2091   0.314   7.774   5.756
 1220SER     OG 2092   0.477   7.689   5.820
 1220SER     HG 2093   0.526   7.772   5.810
 1220SER      C 2094   0.246   7.507   5.758
 1220SER      O 2095   0.177   7.528   5.659
 1221LEU      N 2096   0.287   7.382   5.779
 1221LEU      H 2097   0.349   7.365   5.857
 1221LEU     CA 2098   0.259   7.271   5.690
 1221LEU     HA 2099   0.163   7.290   5.641
 1221LEU     CB 2100   0.365   7.246   5.583
 1221LEU    HB1 2101   0.362   7.146   5.540
 1221LEU    HB2 2102   0.465   7.254   5.627
 1221LEU     CG 2103   0.355   7.352   5.473
 1221LEU     HG 2104   0.361   7.451   5.517
 1221LEU    CD1 2105   0.471   7.336   5.375
 1221LEU   HD11 2106   0.484   7.417   5.304
 1221LEU   HD12 2107   0.558   7.347   5.441
 1221LEU   HD13 2108   0.463   7.234   5.338
 1221LEU    CD2 2109   0.233   7.345   5.382
 1221LEU   HD21 2110   0.222   7.244   5.345
 1221LEU   HD22 2111   0.146   7.376   5.441
 1221LEU   HD23 2112   0.250   7.414   5.299
 1221LEU      C 2113   0.239   7.145   5.773
 1221LEU      O 2114   0.311   7.124   5.870
 1222ALA      N 2115   0.148   7.058   5.730
 1222ALA      H 2116   0.082   7.090   5.660
 1222ALA     CA 2117   0.157   6.918   5.766
 1222ALA     HA 2118   0.185   6.914   5.871
 1222ALA     CB 2119   0.008   6.884   5.752
 1222ALA    HB1 2120  -0.052   6.950   5.815
 1222ALA    HB2 2121  -0.021   6.897   5.648
 1222ALA    HB3 2122  -0.011   6.782   5.784
 1222ALA      C 2123   0.243   6.827   5.680
 1222ALA      O 2124   0.265   6.864   5.565
 1223MET      N 2125   0.284   6.710   5.731
 1223MET      H 2126   0.270   6.707   5.831
 1223MET     CA 2127   0.351   6.613   5.646
 1223MET     HA 2128   0.438   6.662   5.604
 1223MET     CB 2129   0.391   6.490   5.728
 1223MET    HB1 2130   0.433   6.414   5.662
 1223MET    HB2 2131   0.301   6.441   5.764
 1223MET     CG 2132   0.483   6.504   5.849
 1223MET    HG1 2133   0.481   6.408   5.900
 1223MET    HG2 2134   0.442   6.582   5.913
 1223MET     SD 2135   0.656   6.547   5.819
 1223MET     CE 2136   0.688   6.571   5.995
 1223MET    HE1 2137   0.796   6.580   6.006
 1223MET    HE2 2138   0.634   6.659   6.032
 1223MET    HE3 2139   0.666   6.483   6.055
 1223MET      C 2140   0.265   6.566   5.530
 1223MET      O 2141   0.319   6.533   5.424
 1224LEU      N 2142   0.132   6.582   5.538
 1224LEU      H 2143   0.096   6.615   5.627
 1224LEU     CA 2144   0.035   6.548   5.436
 1224LEU     HA 2145   0.063   6.448   5.401
 1224LEU     CB 2146  -0.100   6.540   5.508
 1224LEU    HB1 2147  -0.121   6.635   5.555
 1224LEU    HB2 2148  -0.097   6.460   5.582
 1224LEU     CG 2149  -0.212   6.503   5.411
 1224LEU     HG 2150  -0.212   6.583   5.336
 1224LEU    CD1 2151  -0.202   6.373   5.332
 1224LEU   HD11 2152  -0.124   6.391   5.258
 1224LEU   HD12 2153  -0.188   6.290   5.401
 1224LEU   HD13 2154  -0.291   6.362   5.270
 1224LEU    CD2 2155  -0.349   6.501   5.477
 1224LEU   HD21 2156  -0.415   6.491   5.391
 1224LEU   HD22 2157  -0.374   6.423   5.549
 1224LEU   HD23 2158  -0.362   6.596   5.530
 1224LEU      C 2159   0.046   6.644   5.319
 1224LEU      O 2160   0.044   6.605   5.203
 1225ASP      N 2161   0.075   6.771   5.348
 1225ASP      H 2162   0.084   6.797   5.445
 1225ASP     CA 2163   0.095   6.871   5.245
 1225ASP     HA 2164   0.009   6.866   5.178
 1225ASP     CB 2165   0.089   7.009   5.309
 1225ASP    HB1 2166   0.098   7.085   5.231
 1225ASP    HB2 2167   0.180   7.010   5.369
 1225ASP     CG 2168  -0.029   7.032   5.404
 1225ASP    OD1 2169  -0.001   7.113   5.495
 1225ASP    OD2 2170  -0.142   6.990   5.373
 1225ASP      C 2171   0.225   6.855   5.167
 1225ASP      O 2172   0.222   6.855   5.044
 1226LEU      N 2173   0.334   6.821   5.237
 1226LEU      H 2174   0.332   6.821   5.338
 1226LEU     CA 2175   0.457   6.779   5.173
 1226LEU     HA 2176   0.492   6.859   5.108
 1226LEU     CB 2177   0.561   6.761   5.284
 1226LEU    HB1 2178   0.652   6.716   5.245
 1226LEU    HB2 2179   0.516   6.687   5.350
 1226LEU     CG 2180   0.595   6.874   5.381
 1226LEU     HG 2181   0.511   6.902   5.445
 1226LEU    CD1 2182   0.721   6.844   5.461
 1226LEU   HD11 2183   0.740   6.916   5.540
 1226LEU   HD12 2184   0.703   6.743   5.499
 1226LEU   HD13 2185   0.799   6.818   5.389
 1226LEU    CD2 2186   0.627   7.004   5.307
 1226LEU   HD21 2187   0.697   6.975   5.228
 1226LEU   HD22 2188   0.536   7.048   5.267
 1226LEU   HD23 2189   0.676   7.077   5.372
 1226LEU      C 2190   0.444   6.652   5.089
 1226LEU      O 2191   0.504   6.644   4.982
 1227LEU      N 2192   0.374   6.549   5.137
 1227LEU      H 2193   0.324   6.563   5.224
 1227LEU     CA 2194   0.339   6.429   5.064
 1227LEU     HA 2195   0.433   6.392   5.023
 1227LEU     CB 2196   0.273   6.335   5.165
 1227LEU    HB1 2197   0.220   6.263   5.102
 1227LEU    HB2 2198   0.200   6.387   5.226
 1227LEU     CG 2199   0.366   6.255   5.255
 1227LEU     HG 2200   0.436   6.323   5.303
 1227LEU    CD1 2201   0.306   6.181   5.374
 1227LEU   HD11 2202   0.247   6.100   5.331
 1227LEU   HD12 2203   0.380   6.139   5.441
 1227LEU   HD13 2204   0.249   6.255   5.431
 1227LEU    CD2 2205   0.451   6.150   5.183
 1227LEU   HD21 2206   0.485   6.202   5.094
 1227LEU   HD22 2207   0.544   6.123   5.233
 1227LEU   HD23 2208   0.397   6.063   5.146
 1227LEU      C 2209   0.256   6.453   4.939
 1227LEU      O 2210   0.268   6.384   4.838
 1228HIS      N 2211   0.165   6.551   4.938
 1228HIS      H 2212   0.153   6.606   5.022
 1228HIS     CA 2213   0.084   6.589   4.825
 1228HIS     HA 2214   0.048   6.496   4.781
 1228HIS     CB 2215  -0.034   6.671   4.877
 1228HIS    HB1 2216   0.000   6.772   4.901
 1228HIS    HB2 2217  -0.065   6.650   4.980
 1228HIS     CG 2218  -0.159   6.686   4.795
 1228HIS    ND1 2219  -0.198   6.592   4.699
 1228HIS    CE1 2220  -0.310   6.643   4.646
 1228HIS    HE1 2221  -0.376   6.588   4.582
 1228HIS    NE2 2222  -0.339   6.756   4.711
 1228HIS    HE2 2223  -0.421   6.810   4.687
 1228HIS    CD2 2224  -0.244   6.792   4.805
 1228HIS    HD2 2225  -0.239   6.883   4.863
 1228HIS      C 2226   0.158   6.667   4.717
 1228HIS      O 2227   0.141   6.625   4.603
 1229VAL      N 2228   0.259   6.745   4.757
 1229VAL      H 2229   0.257   6.772   4.854
 1229VAL     CA 2230   0.361   6.803   4.672
 1229VAL     HA 2231   0.303   6.872   4.611
 1229VAL     CB 2232   0.458   6.890   4.750
 1229VAL     HB 2233   0.474   6.846   4.848
 1229VAL    CG1 2234   0.594   6.915   4.685
 1229VAL   HG11 2235   0.645   6.996   4.737
 1229VAL   HG12 2236   0.649   6.822   4.674
 1229VAL   HG13 2237   0.577   6.951   4.583
 1229VAL    CG2 2238   0.399   7.027   4.781
 1229VAL   HG21 2239   0.463   7.085   4.848
 1229VAL   HG22 2240   0.388   7.086   4.689
 1229VAL   HG23 2241   0.301   7.008   4.825
 1229VAL      C 2242   0.438   6.694   4.598
 1229VAL      O 2243   0.454   6.698   4.477
 1230ALA      N 2244   0.474   6.590   4.673
 1230ALA      H 2245   0.458   6.592   4.773
 1230ALA     CA 2246   0.554   6.483   4.617
 1230ALA     HA 2247   0.631   6.532   4.558
 1230ALA     CB 2248   0.625   6.404   4.727
 1230ALA    HB1 2249   0.669   6.473   4.798
 1230ALA    HB2 2250   0.552   6.339   4.776
 1230ALA    HB3 2251   0.708   6.352   4.678
 1230ALA      C 2252   0.476   6.391   4.525
 1230ALA      O 2253   0.539   6.363   4.423
 1231ARG      N 2254   0.351   6.353   4.553
 1231ARG      H 2255   0.318   6.369   4.647
 1231ARG     CA 2256   0.255   6.286   4.468
 1231ARG     HA 2257   0.295   6.189   4.437
 1231ARG     CB 2258   0.123   6.263   4.542
 1231ARG    HB1 2259   0.070   6.357   4.554
 1231ARG    HB2 2260   0.139   6.226   4.643
 1231ARG     CG 2261   0.024   6.174   4.468
 1231ARG    HG1 2262   0.067   6.074   4.468
 1231ARG    HG2 2263   0.016   6.209   4.365
 1231ARG     CD 2264  -0.119   6.161   4.521
 1231ARG    HD1 2265  -0.179   6.247   4.491
 1231ARG    HD2 2266  -0.115   6.165   4.630
 1231ARG     NE 2267  -0.180   6.039   4.467
 1231ARG     HE 2268  -0.143   5.998   4.383
 1231ARG     CZ 2269  -0.297   5.995   4.516
 1231ARG    NH1 2270  -0.359   6.046   4.623
 1231ARG   HH11 2271  -0.326   6.130   4.668
 1231ARG   HH12 2272  -0.435   6.000   4.671
 1231ARG    NH2 2273  -0.348   5.879   4.473
 1231ARG   HH21 2274  -0.299   5.835   4.396
 1231ARG   HH22 2275  -0.390   5.821   4.544
 1231ARG      C 2276   0.239   6.360   4.336
 1231ARG      O 2277   0.251   6.297   4.231
 1232ASP      N 2278   0.219   6.491   4.342
 1232ASP      H 2279   0.210   6.537   4.432
 1232ASP     CA 2280   0.214   6.573   4.223
 1232ASP     HA 2281   0.125   6.541   4.168
 1232ASP     CB 2282   0.197   6.719   4.263
 1232ASP    HB1 2283   0.236   6.784   4.185
 1232ASP    HB2 2284   0.264   6.740   4.347
 1232ASP     CG 2285   0.063   6.772   4.314
 1232ASP    OD1 2286   0.066   6.884   4.370
 1232ASP    OD2 2287  -0.041   6.707   4.293
 1232ASP      C 2288   0.328   6.559   4.123
 1232ASP      O 2289   0.315   6.524   4.006
 1233ILE      N 2290   0.448   6.569   4.180
 1233ILE      H 2291   0.457   6.611   4.272
 1233ILE     CA 2292   0.573   6.558   4.109
 1233ILE     HA 2293   0.573   6.627   4.025
 1233ILE     CB 2294   0.690   6.599   4.198
 1233ILE     HB 2295   0.676   6.535   4.285
 1233ILE    CG2 2296   0.829   6.573   4.138
 1233ILE   HG21 2297   0.895   6.565   4.224
 1233ILE   HG22 2298   0.839   6.478   4.086
 1233ILE   HG23 2299   0.865   6.658   4.080
 1233ILE    CG1 2300   0.686   6.744   4.245
 1233ILE   HG11 2301   0.589   6.765   4.289
 1233ILE   HG12 2302   0.685   6.816   4.164
 1233ILE     CD 2303   0.787   6.784   4.351
 1233ILE    HD1 2304   0.745   6.872   4.401
 1233ILE    HD2 2305   0.781   6.717   4.437
 1233ILE    HD3 2306   0.884   6.802   4.305
 1233ILE      C 2307   0.591   6.417   4.053
 1233ILE      O 2308   0.627   6.397   3.937
 1234ALA      N 2309   0.568   6.311   4.131
 1234ALA      H 2310   0.538   6.329   4.226
 1234ALA     CA 2311   0.590   6.175   4.087
 1234ALA     HA 2312   0.691   6.164   4.047
 1234ALA     CB 2313   0.573   6.075   4.201
 1234ALA    HB1 2314   0.502   6.117   4.273
 1234ALA    HB2 2315   0.542   5.986   4.147
 1234ALA    HB3 2316   0.670   6.075   4.251
 1234ALA      C 2317   0.492   6.141   3.975
 1234ALA      O 2318   0.531   6.076   3.879
 1235CYS      N 2319   0.370   6.194   3.980
 1235CYS      H 2320   0.350   6.252   4.060
 1235CYS     CA 2321   0.286   6.187   3.862
 1235CYS     HA 2322   0.262   6.084   3.840
 1235CYS     CB 2323   0.153   6.249   3.903
 1235CYS    HB1 2324   0.093   6.284   3.819
 1235CYS    HB2 2325   0.162   6.326   3.979
 1235CYS     SG 2326   0.055   6.125   3.991
 1235CYS     HG 2327   0.126   6.131   4.104
 1235CYS      C 2328   0.329   6.250   3.730
 1235CYS      O 2329   0.310   6.183   3.628
 1236GLY      N 2330   0.391   6.368   3.728
 1236GLY      H 2331   0.410   6.403   3.821
 1236GLY     CA 2332   0.461   6.429   3.617
 1236GLY    HA1 2333   0.490   6.525   3.660
 1236GLY    HA2 2334   0.392   6.451   3.535
 1236GLY      C 2335   0.581   6.349   3.571
 1236GLY      O 2336   0.607   6.319   3.454
 1237CYS      N 2337   0.656   6.295   3.667
 1237CYS      H 2338   0.653   6.338   3.759
 1237CYS     CA 2339   0.763   6.201   3.641
 1237CYS     HA 2340   0.834   6.241   3.569
 1237CYS     CB 2341   0.840   6.178   3.770
 1237CYS    HB1 2342   0.923   6.108   3.755
 1237CYS    HB2 2343   0.772   6.137   3.845
 1237CYS     SG 2344   0.916   6.334   3.822
 1237CYS     HG 2345   0.795   6.373   3.863
 1237CYS      C 2346   0.714   6.067   3.585
 1237CYS      O 2347   0.785   5.994   3.516
 1238GLN      N 2348   0.593   6.021   3.614
 1238GLN      H 2349   0.536   6.070   3.682
 1238GLN     CA 2350   0.538   5.898   3.561
 1238GLN     HA 2351   0.620   5.827   3.551
 1238GLN     CB 2352   0.422   5.843   3.645
 1238GLN    HB1 2353   0.335   5.887   3.597
 1238GLN    HB2 2354   0.432   5.863   3.752
 1238GLN     CG 2355   0.416   5.691   3.633
 1238GLN    HG1 2356   0.511   5.660   3.676
 1238GLN    HG2 2357   0.415   5.670   3.526
 1238GLN     CD 2358   0.301   5.621   3.704
 1238GLN    OE1 2359   0.184   5.660   3.701
 1238GLN    NE2 2360   0.325   5.514   3.780
 1238GLN   HE21 2361   0.416   5.472   3.768
 1238GLN   HE22 2362   0.253   5.447   3.803
 1238GLN      C 2363   0.503   5.917   3.414
 1238GLN      O 2364   0.522   5.832   3.328
 1239TYR      N 2365   0.465   6.038   3.371
 1239TYR      H 2366   0.436   6.110   3.435
 1239TYR     CA 2367   0.442   6.069   3.231
 1239TYR     HA 2368   0.394   5.983   3.184
 1239TYR     CB 2369   0.340   6.182   3.234
 1239TYR    HB1 2370   0.343   6.243   3.325
 1239TYR    HB2 2371   0.241   6.137   3.239
 1239TYR     CG 2372   0.350   6.275   3.115
 1239TYR    CD1 2373   0.255   6.267   3.013
 1239TYR    HD1 2374   0.180   6.189   3.020
 1239TYR    CE1 2375   0.264   6.345   2.897
 1239TYR    HE1 2376   0.193   6.327   2.816
 1239TYR     CZ 2377   0.375   6.430   2.886
 1239TYR     OH 2378   0.392   6.496   2.768
 1239TYR     HH 2379   0.323   6.475   2.705
 1239TYR    CE2 2380   0.476   6.434   2.983
 1239TYR    HE2 2381   0.564   6.495   2.968
 1239TYR    CD2 2382   0.454   6.367   3.105
 1239TYR    HD2 2383   0.528   6.371   3.183
 1239TYR      C 2384   0.572   6.092   3.155
 1239TYR      O 2385   0.581   6.062   3.037
 1240LEU      N 2386   0.680   6.136   3.220
 1240LEU      H 2387   0.671   6.172   3.314
 1240LEU     CA 2388   0.806   6.149   3.149
 1240LEU     HA 2389   0.793   6.197   3.052
 1240LEU     CB 2390   0.896   6.242   3.230
 1240LEU    HB1 2391   0.996   6.234   3.188
 1240LEU    HB2 2392   0.909   6.209   3.333
 1240LEU     CG 2393   0.852   6.388   3.240
 1240LEU     HG 2394   0.747   6.397   3.268
 1240LEU    CD1 2395   0.933   6.465   3.345
 1240LEU   HD11 2396   0.885   6.428   3.436
 1240LEU   HD12 2397   1.036   6.430   3.343
 1240LEU   HD13 2398   0.919   6.572   3.334
 1240LEU    CD2 2399   0.878   6.460   3.108
 1240LEU   HD21 2400   0.868   6.385   3.029
 1240LEU   HD22 2401   0.800   6.534   3.089
 1240LEU   HD23 2402   0.977   6.503   3.100
 1240LEU      C 2403   0.863   6.011   3.120
 1240LEU      O 2404   0.893   5.987   3.003
 1241GLU      N 2405   0.868   5.915   3.212
 1241GLU      H 2406   0.825   5.938   3.301
 1241GLU     CA 2407   0.884   5.775   3.181
 1241GLU     HA 2408   0.983   5.765   3.136
 1241GLU     CB 2409   0.866   5.696   3.310
 1241GLU    HB1 2410   0.760   5.701   3.333
 1241GLU    HB2 2411   0.913   5.754   3.390
 1241GLU     CG 2412   0.917   5.552   3.301
 1241GLU    HG1 2413   1.023   5.541   3.276
 1241GLU    HG2 2414   0.864   5.511   3.215
 1241GLU     CD 2415   0.901   5.474   3.430
 1241GLU    OE1 2416   1.005   5.434   3.487
 1241GLU    OE2 2417   0.785   5.448   3.469
 1241GLU      C 2418   0.795   5.723   3.068
 1241GLU      O 2419   0.838   5.651   2.978
 1242GLU      N 2420   0.669   5.767   3.066
 1242GLU      H 2421   0.636   5.824   3.143
 1242GLU     CA 2422   0.577   5.716   2.968
 1242GLU     HA 2423   0.583   5.607   2.967
 1242GLU     CB 2424   0.435   5.756   3.007
 1242GLU    HB1 2425   0.420   5.864   2.998
 1242GLU    HB2 2426   0.415   5.709   3.103
 1242GLU     CG 2427   0.326   5.707   2.912
 1242GLU    HG1 2428   0.317   5.598   2.913
 1242GLU    HG2 2429   0.339   5.735   2.807
 1242GLU     CD 2430   0.193   5.764   2.959
 1242GLU    OE1 2431   0.142   5.725   3.066
 1242GLU    OE2 2432   0.137   5.851   2.887
 1242GLU      C 2433   0.612   5.765   2.828
 1242GLU      O 2434   0.568   5.704   2.731
 1243ASN      N 2435   0.681   5.878   2.816
 1243ASN      H 2436   0.700   5.931   2.900
 1243ASN     CA 2437   0.737   5.936   2.695
 1243ASN     HA 2438   0.688   5.899   2.605
 1243ASN     CB 2439   0.711   6.086   2.688
 1243ASN    HB1 2440   0.745   6.125   2.592
 1243ASN    HB2 2441   0.749   6.151   2.766
 1243ASN     CG 2442   0.561   6.113   2.676
 1243ASN    OD1 2443   0.490   6.085   2.580
 1243ASN    ND2 2444   0.499   6.167   2.781
 1243ASN   HD21 2445   0.546   6.179   2.869
 1243ASN   HD22 2446   0.398   6.165   2.779
 1243ASN      C 2447   0.881   5.898   2.663
 1243ASN      O 2448   0.938   5.968   2.580
 1244HIS      N 2449   0.934   5.795   2.729
 1244HIS      H 2450   0.882   5.748   2.801
 1244HIS     CA 2451   1.072   5.753   2.711
 1244HIS     HA 2452   1.094   5.673   2.781
 1244HIS     CB 2453   1.075   5.676   2.579
 1244HIS    HB1 2454   1.069   5.738   2.489
 1244HIS    HB2 2455   0.989   5.610   2.576
 1244HIS     CG 2456   1.194   5.584   2.570
 1244HIS    ND1 2457   1.204   5.476   2.659
 1244HIS    CE1 2458   1.316   5.419   2.614
 1244HIS    HE1 2459   1.367   5.335   2.656
 1244HIS    NE2 2460   1.384   5.491   2.523
 1244HIS    HE2 2461   1.473   5.473   2.479
 1244HIS    CD2 2462   1.302   5.596   2.487
 1244HIS    HD2 2463   1.320   5.658   2.400
 1244HIS      C 2464   1.171   5.862   2.747
 1244HIS      O 2465   1.273   5.877   2.680
 1245PHE      N 2466   1.139   5.952   2.840
 1245PHE      H 2467   1.055   5.942   2.896
 1245PHE     CA 2468   1.215   6.071   2.871
 1245PHE     HA 2469   1.292   6.091   2.796
 1245PHE     CB 2470   1.118   6.188   2.869
 1245PHE    HB1 2471   1.053   6.160   2.952
 1245PHE    HB2 2472   1.052   6.185   2.782
 1245PHE     CG 2473   1.175   6.327   2.887
 1245PHE    CD1 2474   1.203   6.414   2.781
 1245PHE    HD1 2475   1.184   6.376   2.682
 1245PHE    CE1 2476   1.257   6.542   2.798
 1245PHE    HE1 2477   1.267   6.608   2.713
 1245PHE     CZ 2478   1.280   6.590   2.927
 1245PHE     HZ 2479   1.317   6.690   2.938
 1245PHE    CE2 2480   1.246   6.509   3.037
 1245PHE    HE2 2481   1.257   6.552   3.135
 1245PHE    CD2 2482   1.203   6.378   3.015
 1245PHE    HD2 2483   1.187   6.303   3.091
 1245PHE      C 2484   1.278   6.050   3.008
 1245PHE      O 2485   1.240   5.964   3.088
 1246ILE      N 2486   1.391   6.117   3.027
 1246ILE      H 2487   1.419   6.174   2.948
 1246ILE     CA 2488   1.472   6.121   3.147
 1246ILE     HA 2489   1.408   6.091   3.230
 1246ILE     CB 2490   1.601   6.041   3.131
 1246ILE     HB 2491   1.661   6.086   3.052
 1246ILE    CG2 2492   1.682   6.060   3.259
 1246ILE   HG21 2493   1.645   5.991   3.334
 1246ILE   HG22 2494   1.781   6.021   3.238
 1246ILE   HG23 2495   1.698   6.163   3.293
 1246ILE    CG1 2496   1.573   5.897   3.088
 1246ILE   HG11 2497   1.536   5.895   2.985
 1246ILE   HG12 2498   1.504   5.867   3.167
 1246ILE     CD 2499   1.686   5.795   3.097
 1246ILE    HD1 2500   1.759   5.833   3.025
 1246ILE    HD2 2501   1.735   5.802   3.194
 1246ILE    HD3 2502   1.641   5.698   3.076
 1246ILE      C 2503   1.498   6.269   3.168
 1246ILE      O 2504   1.540   6.336   3.074
 1247HIS      N 2505   1.475   6.327   3.286
 1247HIS      H 2506   1.433   6.267   3.355
 1247HIS     CA 2507   1.475   6.470   3.308
 1247HIS     HA 2508   1.452   6.529   3.219
 1247HIS     CB 2509   1.368   6.499   3.413
 1247HIS    HB1 2510   1.401   6.455   3.507
 1247HIS    HB2 2511   1.272   6.453   3.390
 1247HIS     CG 2512   1.340   6.646   3.434
 1247HIS    ND1 2513   1.380   6.721   3.544
 1247HIS    CE1 2514   1.345   6.848   3.519
 1247HIS    HE1 2515   1.363   6.929   3.588
 1247HIS    NE2 2516   1.293   6.864   3.396
 1247HIS    HE2 2517   1.261   6.951   3.357
 1247HIS    CD2 2518   1.294   6.737   3.342
 1247HIS    HD2 2519   1.270   6.716   3.239
 1247HIS      C 2520   1.610   6.524   3.354
 1247HIS      O 2521   1.652   6.629   3.306
 1248ARG      N 2522   1.676   6.450   3.444
 1248ARG      H 2523   1.617   6.378   3.483
 1248ARG     CA 2524   1.803   6.476   3.509
 1248ARG     HA 2525   1.832   6.401   3.582
 1248ARG     CB 2526   1.914   6.476   3.404
 1248ARG    HB1 2527   2.012   6.477   3.452
 1248ARG    HB2 2528   1.904   6.568   3.347
 1248ARG     CG 2529   1.912   6.359   3.306
 1248ARG    HG1 2530   1.823   6.372   3.244
 1248ARG    HG2 2531   1.901   6.263   3.355
 1248ARG     CD 2532   2.041   6.354   3.224
 1248ARG    HD1 2533   2.114   6.334   3.302
 1248ARG    HD2 2534   2.046   6.450   3.172
 1248ARG     NE 2535   2.037   6.248   3.123
 1248ARG     HE 2536   2.111   6.180   3.127
 1248ARG     CZ 2537   1.955   6.236   3.017
 1248ARG    NH1 2538   1.846   6.309   2.992
 1248ARG   HH11 2539   1.842   6.396   3.043
 1248ARG   HH12 2540   1.773   6.285   2.927
 1248ARG    NH2 2541   1.962   6.132   2.932
 1248ARG   HH21 2542   2.043   6.072   2.924
 1248ARG   HH22 2543   1.893   6.126   2.859
 1248ARG      C 2544   1.808   6.604   3.591
 1248ARG      O 2545   1.912   6.649   3.637
 1249ASP      N 2546   1.691   6.656   3.630
 1249ASP      H 2547   1.609   6.608   3.597
 1249ASP     CA 2548   1.677   6.776   3.710
 1249ASP     HA 2549   1.764   6.767   3.775
 1249ASP     CB 2550   1.684   6.903   3.625
 1249ASP    HB1 2551   1.589   6.921   3.575
 1249ASP    HB2 2552   1.759   6.881   3.550
 1249ASP     CG 2553   1.724   7.029   3.701
 1249ASP    OD1 2554   1.810   7.028   3.792
 1249ASP    OD2 2555   1.684   7.140   3.661
 1249ASP      C 2556   1.552   6.782   3.797
 1249ASP      O 2557   1.490   6.887   3.815
 1250ILE      N 2558   1.514   6.665   3.849
 1250ILE      H 2559   1.570   6.584   3.826
 1250ILE     CA 2560   1.426   6.648   3.963
 1250ILE     HA 2561   1.346   6.719   3.943
 1250ILE     CB 2562   1.375   6.505   3.968
 1250ILE     HB 2563   1.462   6.439   3.965
 1250ILE    CG2 2564   1.284   6.465   4.083
 1250ILE   HG21 2565   1.255   6.361   4.069
 1250ILE   HG22 2566   1.331   6.474   4.181
 1250ILE   HG23 2567   1.204   6.539   4.078
 1250ILE    CG1 2568   1.313   6.463   3.835
 1250ILE   HG11 2569   1.279   6.360   3.847
 1250ILE   HG12 2570   1.396   6.453   3.764
 1250ILE     CD 2571   1.201   6.542   3.769
 1250ILE    HD1 2572   1.219   6.649   3.769
 1250ILE    HD2 2573   1.196   6.499   3.669
 1250ILE    HD3 2574   1.103   6.531   3.817
 1250ILE      C 2575   1.486   6.698   4.093
 1250ILE      O 2576   1.574   6.634   4.150
 1251ALA      N 2577   1.451   6.822   4.128
 1251ALA      H 2578   1.382   6.870   4.072
 1251ALA     CA 2579   1.513   6.898   4.235
 1251ALA     HA 2580   1.530   6.827   4.316
 1251ALA     CB 2581   1.647   6.942   4.178
 1251ALA    HB1 2582   1.699   6.990   4.262
 1251ALA    HB2 2583   1.702   6.861   4.131
 1251ALA    HB3 2584   1.637   7.013   4.096
 1251ALA      C 2585   1.434   7.021   4.280
 1251ALA      O 2586   1.372   7.086   4.196
 1252ALA      N 2587   1.446   7.061   4.406
 1252ALA      H 2588   1.508   7.017   4.473
 1252ALA     CA 2589   1.378   7.177   4.461
 1252ALA     HA 2590   1.271   7.171   4.442
 1252ALA     CB 2591   1.379   7.175   4.613
 1252ALA    HB1 2592   1.308   7.249   4.651
 1252ALA    HB2 2593   1.352   7.076   4.651
 1252ALA    HB3 2594   1.475   7.205   4.656
 1252ALA      C 2595   1.409   7.308   4.390
 1252ALA      O 2596   1.327   7.399   4.403
 1253ARG      N 2597   1.523   7.318   4.321
 1253ARG      H 2598   1.593   7.246   4.334
 1253ARG     CA 2599   1.552   7.434   4.241
 1253ARG     HA 2600   1.533   7.520   4.305
 1253ARG     CB 2601   1.699   7.419   4.204
 1253ARG    HB1 2602   1.760   7.412   4.294
 1253ARG    HB2 2603   1.725   7.513   4.154
 1253ARG     CG 2604   1.754   7.309   4.114
 1253ARG    HG1 2605   1.678   7.267   4.047
 1253ARG    HG2 2606   1.787   7.226   4.177
 1253ARG     CD 2607   1.870   7.355   4.026
 1253ARG    HD1 2608   1.957   7.371   4.089
 1253ARG    HD2 2609   1.848   7.453   3.984
 1253ARG     NE 2610   1.909   7.263   3.920
 1253ARG     HE 2611   1.859   7.176   3.907
 1253ARG     CZ 2612   1.994   7.289   3.820
 1253ARG    NH1 2613   2.006   7.204   3.717
 1253ARG   HH11 2614   1.941   7.126   3.715
 1253ARG   HH12 2615   2.075   7.222   3.646
 1253ARG    NH2 2616   2.068   7.401   3.815
 1253ARG   HH21 2617   2.043   7.480   3.873
 1253ARG   HH22 2618   2.130   7.412   3.736
 1253ARG      C 2619   1.478   7.454   4.109
 1253ARG      O 2620   1.481   7.560   4.046
 1254ASN      N 2621   1.420   7.342   4.066
 1254ASN      H 2622   1.436   7.263   4.127
 1254ASN     CA 2623   1.337   7.326   3.948
 1254ASN     HA 2624   1.359   7.401   3.871
 1254ASN     CB 2625   1.383   7.191   3.893
 1254ASN    HB1 2626   1.374   7.102   3.955
 1254ASN    HB2 2627   1.491   7.197   3.879
 1254ASN     CG 2628   1.322   7.165   3.756
 1254ASN    OD1 2629   1.202   7.151   3.734
 1254ASN    ND2 2630   1.406   7.164   3.652
 1254ASN   HD21 2631   1.505   7.164   3.667
 1254ASN   HD22 2632   1.372   7.154   3.557
 1254ASN      C 2633   1.189   7.333   3.982
 1254ASN      O 2634   1.118   7.398   3.906
 1255CYS      N 2635   1.139   7.258   4.080
 1255CYS      H 2636   1.200   7.223   4.152
 1255CYS     CA 2637   0.996   7.253   4.106
 1255CYS     HA 2638   0.948   7.215   4.016
 1255CYS     CB 2639   0.965   7.157   4.221
 1255CYS    HB1 2640   0.863   7.166   4.257
 1255CYS    HB2 2641   1.031   7.191   4.301
 1255CYS     SG 2642   1.011   6.991   4.163
 1255CYS     HG 2643   1.126   7.015   4.101
 1255CYS      C 2644   0.939   7.389   4.142
 1255CYS      O 2645   1.000   7.461   4.220
 1256LEU      N 2646   0.821   7.424   4.090
 1256LEU      H 2647   0.771   7.356   4.033
 1256LEU     CA 2648   0.746   7.543   4.123
 1256LEU     HA 2649   0.804   7.604   4.192
 1256LEU     CB 2650   0.724   7.612   3.989
 1256LEU    HB1 2651   0.664   7.701   4.004
 1256LEU    HB2 2652   0.659   7.547   3.931
 1256LEU     CG 2653   0.845   7.657   3.907
 1256LEU     HG 2654   0.921   7.581   3.891
 1256LEU    CD1 2655   0.810   7.711   3.769
 1256LEU   HD11 2656   0.760   7.807   3.782
 1256LEU   HD12 2657   0.903   7.719   3.714
 1256LEU   HD13 2658   0.739   7.651   3.712
 1256LEU    CD2 2659   0.920   7.765   3.983
 1256LEU   HD21 2660   0.847   7.825   4.039
 1256LEU   HD22 2661   0.987   7.713   4.052
 1256LEU   HD23 2662   0.973   7.836   3.920
 1256LEU      C 2663   0.617   7.498   4.190
 1256LEU      O 2664   0.569   7.386   4.174
 1257LEU      N 2665   0.542   7.595   4.243
 1257LEU      H 2666   0.593   7.682   4.249
 1257LEU     CA 2667   0.412   7.589   4.306
 1257LEU     HA 2668   0.372   7.488   4.296
 1257LEU     CB 2669   0.445   7.618   4.452
 1257LEU    HB1 2670   0.352   7.639   4.505
 1257LEU    HB2 2671   0.494   7.714   4.452
 1257LEU     CG 2672   0.517   7.508   4.531
 1257LEU     HG 2673   0.616   7.489   4.490
 1257LEU    CD1 2674   0.541   7.565   4.670
 1257LEU   HD11 2675   0.614   7.496   4.712
 1257LEU   HD12 2676   0.601   7.656   4.666
 1257LEU   HD13 2677   0.445   7.577   4.721
 1257LEU    CD2 2678   0.431   7.382   4.536
 1257LEU   HD21 2679   0.472   7.313   4.610
 1257LEU   HD22 2680   0.331   7.407   4.568
 1257LEU   HD23 2681   0.426   7.337   4.437
 1257LEU      C 2682   0.311   7.687   4.248
 1257LEU      O 2683   0.339   7.806   4.241
 1258THR      N 2684   0.189   7.638   4.225
 1258THR      H 2685   0.169   7.540   4.235
 1258THR     CA 2686   0.087   7.713   4.156
 1258THR     HA 2687   0.120   7.746   4.058
 1258THR     CB 2688  -0.042   7.634   4.137
 1258THR     HB 2689  -0.128   7.700   4.124
 1258THR    CG2 2690  -0.027   7.534   4.024
 1258THR   HG21 2691   0.047   7.459   4.052
 1258THR   HG22 2692  -0.116   7.475   4.005
 1258THR   HG23 2693   0.009   7.583   3.933
 1258THR    OG1 2694  -0.068   7.553   4.250
 1258THR    HG1 2695  -0.152   7.587   4.282
 1258THR      C 2696   0.051   7.838   4.237
 1258THR      O 2697   0.016   7.944   4.186
 1259CYS      N 2698   0.038   7.822   4.369
 1259CYS      H 2699   0.061   7.729   4.399
 1259CYS     CA 2700   0.019   7.928   4.466
 1259CYS     HA 2701   0.060   8.022   4.430
 1259CYS     CB 2702  -0.130   7.945   4.493
 1259CYS    HB1 2703  -0.189   7.956   4.402
 1259CYS    HB2 2704  -0.137   8.035   4.554
 1259CYS     SG 2705  -0.202   7.820   4.602
 1259CYS     HG 2706  -0.319   7.884   4.614
 1259CYS      C 2707   0.094   7.889   4.593
 1259CYS      O 2708   0.129   7.772   4.612
 1260PRO      N 2709   0.120   7.985   4.682
 1260PRO     CD 2710   0.091   8.126   4.663
 1260PRO    HD1 2711  -0.009   8.153   4.698
 1260PRO    HD2 2712   0.103   8.151   4.558
 1260PRO     CG 2713   0.188   8.199   4.756
 1260PRO    HG1 2714   0.146   8.292   4.793
 1260PRO    HG2 2715   0.273   8.210   4.687
 1260PRO     CB 2716   0.219   8.101   4.868
 1260PRO    HB1 2717   0.147   8.122   4.947
 1260PRO    HB2 2718   0.320   8.105   4.910
 1260PRO     CA 2719   0.180   7.965   4.812
 1260PRO     HA 2720   0.267   7.903   4.794
 1260PRO      C 2721   0.079   7.904   4.909
 1260PRO      O 2722   0.120   7.827   4.996
 1261GLY      N 2723  -0.053   7.924   4.907
 1261GLY      H 2724  -0.089   7.996   4.846
 1261GLY     CA 2725  -0.146   7.875   5.007
 1261GLY    HA1 2726  -0.228   7.947   5.008
 1261GLY    HA2 2727  -0.096   7.884   5.103
 1261GLY      C 2728  -0.202   7.735   4.993
 1261GLY      O 2729  -0.175   7.672   4.891
 1262PRO      N 2730  -0.280   7.683   5.089
 1262PRO     CD 2731  -0.312   7.760   5.207
 1262PRO    HD1 2732  -0.339   7.861   5.177
 1262PRO    HD2 2733  -0.229   7.765   5.279
 1262PRO     CG 2734  -0.434   7.683   5.256
 1262PRO    HG1 2735  -0.520   7.716   5.198
 1262PRO    HG2 2736  -0.439   7.704   5.363
 1262PRO     CB 2737  -0.397   7.537   5.231
 1262PRO    HB1 2738  -0.480   7.467   5.231
 1262PRO    HB2 2739  -0.318   7.503   5.298
 1262PRO     CA 2740  -0.326   7.546   5.097
 1262PRO     HA 2741  -0.238   7.483   5.086
 1262PRO      C 2742  -0.415   7.515   4.978
 1262PRO      O 2743  -0.484   7.600   4.922
 1263GLY      N 2744  -0.405   7.391   4.929
 1263GLY      H 2745  -0.337   7.329   4.970
 1263GLY     CA 2746  -0.466   7.342   4.807
 1263GLY    HA1 2747  -0.566   7.382   4.789
 1263GLY    HA2 2748  -0.481   7.234   4.810
 1263GLY      C 2749  -0.385   7.363   4.680
 1263GLY      O 2750  -0.441   7.360   4.570
 1264ARG      N 2751  -0.255   7.391   4.687
 1264ARG      H 2752  -0.216   7.395   4.780
 1264ARG     CA 2753  -0.164   7.417   4.578
 1264ARG     HA 2754  -0.213   7.489   4.512
 1264ARG     CB 2755  -0.039   7.484   4.635
 1264ARG    HB1 2756  -0.080   7.568   4.690
 1264ARG    HB2 2757   0.019   7.527   4.554
 1264ARG     CG 2758   0.054   7.387   4.708
 1264ARG    HG1 2759   0.099   7.316   4.638
 1264ARG    HG2 2760  -0.009   7.330   4.777
 1264ARG     CD 2761   0.166   7.452   4.788
 1264ARG    HD1 2762   0.222   7.521   4.725
 1264ARG    HD2 2763   0.230   7.375   4.831
 1264ARG     NE 2764   0.106   7.531   4.896
 1264ARG     HE 2765   0.092   7.630   4.881
 1264ARG     CZ 2766   0.077   7.487   5.019
 1264ARG    NH1 2767   0.075   7.358   5.057
 1264ARG   HH11 2768   0.080   7.286   4.987
 1264ARG   HH12 2769   0.028   7.337   5.144
 1264ARG    NH2 2770   0.040   7.576   5.112
 1264ARG   HH21 2771   0.057   7.672   5.084
 1264ARG   HH22 2772   0.011   7.551   5.205
 1264ARG      C 2773  -0.133   7.286   4.505
 1264ARG      O 2774  -0.154   7.177   4.556
 1265VAL      N 2775  -0.060   7.296   4.393
 1265VAL      H 2776  -0.043   7.389   4.359
 1265VAL     CA 2777  -0.002   7.187   4.318
 1265VAL     HA 2778  -0.004   7.092   4.373
 1265VAL     CB 2779  -0.074   7.171   4.185
 1265VAL     HB 2780  -0.072   7.272   4.144
 1265VAL    CG1 2781  -0.011   7.076   4.083
 1265VAL   HG11 2782   0.086   7.125   4.074
 1265VAL   HG12 2783  -0.013   6.971   4.110
 1265VAL   HG13 2784  -0.061   7.098   3.988
 1265VAL    CG2 2785  -0.221   7.135   4.200
 1265VAL   HG21 2786  -0.265   7.112   4.102
 1265VAL   HG22 2787  -0.221   7.039   4.250
 1265VAL   HG23 2788  -0.279   7.214   4.248
 1265VAL      C 2789   0.146   7.216   4.299
 1265VAL      O 2790   0.183   7.332   4.279
 1266ALA      N 2791   0.231   7.113   4.298
 1266ALA      H 2792   0.191   7.022   4.314
 1266ALA     CA 2793   0.369   7.126   4.256
 1266ALA     HA 2794   0.403   7.229   4.264
 1266ALA     CB 2795   0.457   7.050   4.354
 1266ALA    HB1 2796   0.445   7.089   4.455
 1266ALA    HB2 2797   0.439   6.942   4.355
 1266ALA    HB3 2798   0.563   7.068   4.332
 1266ALA      C 2799   0.386   7.075   4.113
 1266ALA      O 2800   0.324   6.975   4.077
 1267LYS      N 2801   0.467   7.142   4.031
 1267LYS      H 2802   0.507   7.223   4.076
 1267LYS     CA 2803   0.490   7.123   3.889
 1267LYS     HA 2804   0.455   7.023   3.864
 1267LYS     CB 2805   0.415   7.223   3.801
 1267LYS    HB1 2806   0.412   7.192   3.696
 1267LYS    HB2 2807   0.463   7.321   3.802
 1267LYS     CG 2808   0.268   7.238   3.839
 1267LYS    HG1 2809   0.267   7.277   3.941
 1267LYS    HG2 2810   0.215   7.145   3.825
 1267LYS     CD 2811   0.202   7.341   3.748
 1267LYS    HD1 2812   0.280   7.400   3.700
 1267LYS    HD2 2813   0.130   7.402   3.804
 1267LYS     CE 2814   0.120   7.267   3.642
 1267LYS    HE1 2815   0.044   7.202   3.685
 1267LYS    HE2 2816   0.202   7.213   3.594
 1267LYS     NZ 2817   0.052   7.348   3.540
 1267LYS    HZ1 2818   0.111   7.397   3.475
 1267LYS    HZ2 2819  -0.001   7.284   3.482
 1267LYS    HZ3 2820  -0.019   7.410   3.575
 1267LYS      C 2821   0.638   7.117   3.856
 1267LYS      O 2822   0.713   7.200   3.907
 1268ILE      N 2823   0.680   7.025   3.769
 1268ILE      H 2824   0.619   6.955   3.728
 1268ILE     CA 2825   0.813   7.025   3.713
 1268ILE     HA 2826   0.881   7.046   3.796
 1268ILE     CB 2827   0.857   6.895   3.647
 1268ILE     HB 2828   0.777   6.871   3.577
 1268ILE    CG2 2829   0.983   6.894   3.561
 1268ILE   HG21 2830   0.981   6.947   3.466
 1268ILE   HG22 2831   1.060   6.931   3.628
 1268ILE   HG23 2832   1.009   6.794   3.526
 1268ILE    CG1 2833   0.863   6.791   3.759
 1268ILE   HG11 2834   0.775   6.803   3.822
 1268ILE   HG12 2835   0.962   6.786   3.805
 1268ILE     CD 2836   0.843   6.649   3.707
 1268ILE    HD1 2837   0.811   6.587   3.791
 1268ILE    HD2 2838   0.759   6.649   3.638
 1268ILE    HD3 2839   0.932   6.613   3.654
 1268ILE      C 2840   0.822   7.139   3.611
 1268ILE      O 2841   0.733   7.160   3.529
 1269GLY      N 2842   0.926   7.219   3.635
 1269GLY      H 2843   1.006   7.190   3.689
 1269GLY     CA 2844   0.921   7.363   3.622
 1269GLY    HA1 2845   0.909   7.404   3.722
 1269GLY    HA2 2846   0.832   7.386   3.564
 1269GLY      C 2847   1.046   7.429   3.566
 1269GLY      O 2848   1.051   7.551   3.584
 1270ASP      N 2849   1.141   7.353   3.512
 1270ASP      H 2850   1.121   7.253   3.515
 1270ASP     CA 2851   1.243   7.398   3.419
 1270ASP     HA 2852   1.196   7.474   3.357
 1270ASP     CB 2853   1.345   7.471   3.506
 1270ASP    HB1 2854   1.390   7.395   3.569
 1270ASP    HB2 2855   1.307   7.550   3.571
 1270ASP     CG 2856   1.451   7.528   3.413
 1270ASP    OD1 2857   1.565   7.476   3.409
 1270ASP    OD2 2858   1.419   7.618   3.333
 1270ASP      C 2859   1.297   7.284   3.334
 1270ASP      O 2860   1.282   7.166   3.366
 1271PHE      N 2861   1.356   7.322   3.221
 1271PHE      H 2862   1.365   7.422   3.207
 1271PHE     CA 2863   1.400   7.232   3.116
 1271PHE     HA 2864   1.405   7.136   3.165
 1271PHE     CB 2865   1.293   7.223   3.008
 1271PHE    HB1 2866   1.324   7.197   2.907
 1271PHE    HB2 2867   1.253   7.324   2.999
 1271PHE     CG 2868   1.183   7.128   3.049
 1271PHE    CD1 2869   1.199   6.989   3.034
 1271PHE    HD1 2870   1.277   6.951   2.970
 1271PHE    CE1 2871   1.095   6.903   3.073
 1271PHE    HE1 2872   1.107   6.797   3.057
 1271PHE     CZ 2873   0.987   6.959   3.143
 1271PHE     HZ 2874   0.907   6.898   3.182
 1271PHE    CE2 2875   0.974   7.097   3.161
 1271PHE    HE2 2876   0.888   7.125   3.221
 1271PHE    CD2 2877   1.073   7.184   3.116
 1271PHE    HD2 2878   1.063   7.290   3.133
 1271PHE      C 2879   1.540   7.254   3.059
 1271PHE      O 2880   1.570   7.200   2.953
 1272GLY      N 2881   1.618   7.340   3.124
 1272GLY      H 2882   1.589   7.369   3.217
 1272GLY     CA 2883   1.748   7.372   3.069
 1272GLY    HA1 2884   1.783   7.458   3.125
 1272GLY    HA2 2885   1.738   7.400   2.964
 1272GLY      C 2886   1.854   7.262   3.076
 1272GLY      O 2887   1.943   7.258   2.991
 1273MET      N 2888   1.848   7.176   3.178
 1273MET      H 2889   1.770   7.179   3.242
 1273MET     CA 2890   1.939   7.063   3.183
 1273MET     HA 2891   2.040   7.097   3.161
 1273MET     CB 2892   1.932   6.994   3.319
 1273MET    HB1 2893   1.845   6.928   3.325
 1273MET    HB2 2894   1.916   7.070   3.395
 1273MET     CG 2895   2.061   6.920   3.350
 1273MET    HG1 2896   2.067   6.901   3.457
 1273MET    HG2 2897   2.144   6.984   3.320
 1273MET     SD 2898   2.085   6.768   3.254
 1273MET     CE 2899   2.241   6.701   3.318
 1273MET    HE1 2900   2.310   6.780   3.348
 1273MET    HE2 2901   2.222   6.635   3.402
 1273MET    HE3 2902   2.287   6.637   3.243
 1273MET      C 2903   1.904   6.973   3.065
 1273MET      O 2904   1.990   6.939   2.984
 1274ALA      N 2905   1.780   6.934   3.036
 1274ALA      H 2906   1.707   6.959   3.101
 1274ALA     CA 2907   1.738   6.860   2.918
 1274ALA     HA 2908   1.787   6.763   2.932
 1274ALA     CB 2909   1.587   6.838   2.926
 1274ALA    HB1 2910   1.535   6.933   2.912
 1274ALA    HB2 2911   1.563   6.764   2.850
 1274ALA    HB3 2912   1.560   6.787   3.019
 1274ALA      C 2913   1.782   6.922   2.787
 1274ALA      O 2914   1.805   6.845   2.693
 1275ARG      N 2915   1.790   7.054   2.769
 1275ARG      H 2916   1.757   7.109   2.847
 1275ARG     CA 2917   1.832   7.119   2.646
 1275ARG     HA 2918   1.795   7.073   2.555
 1275ARG     CB 2919   1.773   7.260   2.647
 1275ARG    HB1 2920   1.786   7.297   2.749
 1275ARG    HB2 2921   1.668   7.232   2.635
 1275ARG     CG 2922   1.822   7.356   2.539
 1275ARG    HG1 2923   1.746   7.431   2.517
 1275ARG    HG2 2924   1.831   7.295   2.450
 1275ARG     CD 2925   1.962   7.416   2.553
 1275ARG    HD1 2926   1.974   7.503   2.489
 1275ARG    HD2 2927   2.034   7.349   2.506
 1275ARG     NE 2928   1.997   7.448   2.692
 1275ARG     HE 2929   2.077   7.406   2.736
 1275ARG     CZ 2930   1.948   7.543   2.773
 1275ARG    NH1 2931   1.872   7.645   2.728
 1275ARG   HH11 2932   1.858   7.654   2.628
 1275ARG   HH12 2933   1.839   7.712   2.795
 1275ARG    NH2 2934   1.966   7.533   2.905
 1275ARG   HH21 2935   2.011   7.452   2.946
 1275ARG   HH22 2936   1.945   7.608   2.970
 1275ARG      C 2937   1.983   7.100   2.637
 1275ARG      O 2938   2.028   7.061   2.530
 1276ASP      N 2939   2.057   7.139   2.741
 1276ASP      H 2940   2.013   7.143   2.833
 1276ASP     CA 2941   2.199   7.115   2.735
 1276ASP     HA 2942   2.243   7.175   2.655
 1276ASP     CB 2943   2.274   7.166   2.859
 1276ASP    HB1 2944   2.382   7.152   2.858
 1276ASP    HB2 2945   2.237   7.117   2.949
 1276ASP     CG 2946   2.264   7.314   2.893
 1276ASP    OD1 2947   2.241   7.397   2.802
 1276ASP    OD2 2948   2.306   7.345   3.007
 1276ASP      C 2949   2.241   6.973   2.702
 1276ASP      O 2950   2.332   6.943   2.624
 1277ILE      N 2951   2.167   6.876   2.756
 1277ILE      H 2952   2.107   6.901   2.833
 1277ILE     CA 2953   2.196   6.737   2.726
 1277ILE     HA 2954   2.304   6.732   2.717
 1277ILE     CB 2955   2.155   6.655   2.848
 1277ILE     HB 2956   2.053   6.684   2.873
 1277ILE    CG2 2957   2.162   6.503   2.836
 1277ILE   HG21 2958   2.150   6.454   2.933
 1277ILE   HG22 2959   2.075   6.484   2.773
 1277ILE   HG23 2960   2.256   6.463   2.798
 1277ILE    CG1 2961   2.245   6.695   2.965
 1277ILE   HG11 2962   2.227   6.629   3.050
 1277ILE   HG12 2963   2.221   6.796   3.000
 1277ILE     CD 2964   2.396   6.707   2.944
 1277ILE    HD1 2965   2.445   6.627   2.890
 1277ILE    HD2 2966   2.411   6.802   2.892
 1277ILE    HD3 2967   2.444   6.726   3.040
 1277ILE      C 2968   2.130   6.695   2.596
 1277ILE      O 2969   2.184   6.600   2.540
 1278TYR      N 2970   2.027   6.753   2.533
 1278TYR      H 2971   1.974   6.828   2.576
 1278TYR     CA 2972   1.989   6.721   2.397
 1278TYR     HA 2973   1.983   6.613   2.390
 1278TYR     CB 2974   1.854   6.783   2.361
 1278TYR    HB1 2975   1.878   6.889   2.347
 1278TYR    HB2 2976   1.793   6.776   2.451
 1278TYR     CG 2977   1.781   6.716   2.247
 1278TYR    CD1 2978   1.778   6.773   2.120
 1278TYR    HD1 2979   1.828   6.868   2.112
 1278TYR    CE1 2980   1.718   6.707   2.012
 1278TYR    HE1 2981   1.733   6.743   1.912
 1278TYR     CZ 2982   1.651   6.584   2.032
 1278TYR     OH 2983   1.595   6.522   1.924
 1278TYR     HH 2984   1.592   6.578   1.846
 1278TYR    CE2 2985   1.657   6.526   2.160
 1278TYR    HE2 2986   1.619   6.427   2.180
 1278TYR    CD2 2987   1.717   6.593   2.267
 1278TYR    HD2 2988   1.712   6.542   2.361
 1278TYR      C 2989   2.100   6.770   2.306
 1278TYR      O 2990   2.127   6.695   2.212
 1279ARG      N 2991   2.164   6.884   2.337
 1279ARG      H 2992   2.143   6.933   2.423
 1279ARG     CA 2993   2.264   6.941   2.250
 1279ARG     HA 2994   2.232   6.942   2.146
 1279ARG     CB 2995   2.284   7.084   2.298
 1279ARG    HB1 2996   2.332   7.073   2.395
 1279ARG    HB2 2997   2.185   7.129   2.313
 1279ARG     CG 2998   2.359   7.165   2.193
 1279ARG    HG1 2999   2.337   7.125   2.094
 1279ARG    HG2 3000   2.467   7.159   2.207
 1279ARG     CD 3001   2.343   7.316   2.199
 1279ARG    HD1 3002   2.381   7.354   2.293
 1279ARG    HD2 3003   2.235   7.328   2.193
 1279ARG     NE 3004   2.406   7.362   2.075
 1279ARG     HE 3005   2.427   7.296   2.001
 1279ARG     CZ 3006   2.433   7.490   2.047
 1279ARG    NH1 3007   2.511   7.520   1.942
 1279ARG   HH11 3008   2.536   7.445   1.879
 1279ARG   HH12 3009   2.539   7.614   1.918
 1279ARG    NH2 3010   2.391   7.592   2.123
 1279ARG   HH21 3011   2.341   7.573   2.209
 1279ARG   HH22 3012   2.423   7.685   2.101
 1279ARG      C 3013   2.399   6.873   2.270
 1279ARG      O 3014   2.480   6.869   2.178
 1280ALA      N 3015   2.433   6.811   2.383
 1280ALA      H 3016   2.383   6.824   2.470
 1280ALA     CA 3017   2.553   6.732   2.407
 1280ALA     HA 3018   2.646   6.788   2.408
 1280ALA     CB 3019   2.536   6.669   2.545
 1280ALA    HB1 3020   2.532   6.747   2.621
 1280ALA    HB2 3021   2.436   6.624   2.549
 1280ALA    HB3 3022   2.618   6.602   2.567
 1280ALA      C 3023   2.573   6.622   2.303
 1280ALA      O 3024   2.475   6.557   2.268
 1281SER      N 3025   2.696   6.593   2.262
 1281SER      H 3026   2.773   6.647   2.299
 1281SER     CA 3027   2.737   6.489   2.169
 1281SER     HA 3028   2.646   6.433   2.146
 1281SER     CB 3029   2.799   6.552   2.045
 1281SER    HB1 3030   2.883   6.617   2.070
 1281SER    HB2 3031   2.731   6.620   1.993
 1281SER     OG 3032   2.832   6.452   1.953
 1281SER     HG 3033   2.758   6.393   1.935
 1281SER      C 3034   2.822   6.387   2.243
 1281SER      O 3035   2.914   6.415   2.320
 1282TYR      N 3036   2.785   6.262   2.215
 1282TYR      H 3037   2.724   6.255   2.135
 1282TYR     CA 3038   2.815   6.138   2.285
 1282TYR     HA 3039   2.828   6.160   2.391
 1282TYR     CB 3040   2.695   6.047   2.261
 1282TYR    HB1 3041   2.700   6.003   2.162
 1282TYR    HB2 3042   2.613   6.118   2.277
 1282TYR     CG 3043   2.682   5.939   2.366
 1282TYR    CD1 3044   2.687   5.976   2.501
 1282TYR    HD1 3045   2.695   6.080   2.528
 1282TYR    CE1 3046   2.698   5.869   2.590
 1282TYR    HE1 3047   2.700   5.896   2.695
 1282TYR     CZ 3048   2.688   5.733   2.554
 1282TYR     OH 3049   2.683   5.633   2.646
 1282TYR     HH 3050   2.698   5.661   2.737
 1282TYR    CE2 3051   2.673   5.697   2.418
 1282TYR    HE2 3052   2.663   5.594   2.389
 1282TYR    CD2 3053   2.673   5.805   2.328
 1282TYR    HD2 3054   2.667   5.790   2.221
 1282TYR      C 3055   2.944   6.080   2.231
 1282TYR      O 3056   3.014   6.139   2.149
 1283TYR      N 3057   2.992   5.965   2.278
 1283TYR      H 3058   2.932   5.912   2.340
 1283TYR     CA 3059   3.122   5.906   2.252
 1283TYR     HA 3060   3.115   5.819   2.316
 1283TYR     CB 3061   3.136   5.853   2.109
 1283TYR    HB1 3062   3.229   5.798   2.100
 1283TYR    HB2 3063   3.141   5.930   2.033
 1283TYR     CG 3064   3.020   5.757   2.093
 1283TYR    CD1 3065   3.034   5.630   2.150
 1283TYR    HD1 3066   3.119   5.609   2.213
 1283TYR    CE1 3067   2.934   5.533   2.130
 1283TYR    HE1 3068   2.953   5.440   2.181
 1283TYR     CZ 3069   2.821   5.561   2.051
 1283TYR     OH 3070   2.722   5.468   2.046
 1283TYR     HH 3071   2.729   5.399   2.113
 1283TYR    CE2 3072   2.813   5.688   1.991
 1283TYR    HE2 3073   2.725   5.714   1.934
 1283TYR    CD2 3074   2.911   5.786   2.010
 1283TYR    HD2 3075   2.896   5.875   1.950
 1283TYR      C 3076   3.257   5.970   2.280
 1283TYR      O 3077   3.360   5.905   2.299
 1284ARG      N 3078   3.261   6.103   2.296
 1284ARG      H 3079   3.173   6.153   2.295
 1284ARG     CA 3080   3.383   6.174   2.327
 1284ARG     HA 3081   3.468   6.105   2.329
 1284ARG     CB 3082   3.430   6.269   2.217
 1284ARG    HB1 3083   3.433   6.220   2.120
 1284ARG    HB2 3084   3.531   6.297   2.246
 1284ARG     CG 3085   3.361   6.404   2.195
 1284ARG    HG1 3086   3.394   6.450   2.101
 1284ARG    HG2 3087   3.382   6.474   2.276
 1284ARG     CD 3088   3.209   6.396   2.199
 1284ARG    HD1 3089   3.181   6.363   2.299
 1284ARG    HD2 3090   3.185   6.333   2.113
 1284ARG     NE 3091   3.156   6.532   2.188
 1284ARG     HE 3092   3.116   6.579   2.268
 1284ARG     CZ 3093   3.162   6.609   2.079
 1284ARG    NH1 3094   3.113   6.734   2.085
 1284ARG   HH11 3095   3.102   6.769   2.179
 1284ARG   HH12 3096   3.137   6.800   2.013
 1284ARG    NH2 3097   3.186   6.566   1.954
 1284ARG   HH21 3098   3.221   6.471   1.954
 1284ARG   HH22 3099   3.201   6.634   1.881
 1284ARG      C 3100   3.379   6.244   2.462
 1284ARG      O 3101   3.276   6.285   2.515
 1285LYS      N 3102   3.498   6.263   2.521
 1285LYS      H 3103   3.573   6.222   2.467
 1285LYS     CA 3104   3.532   6.310   2.654
 1285LYS     HA 3105   3.450   6.373   2.688
 1285LYS     CB 3106   3.559   6.189   2.744
 1285LYS    HB1 3107   3.589   6.230   2.840
 1285LYS    HB2 3108   3.643   6.133   2.704
 1285LYS     CG 3109   3.444   6.093   2.769
 1285LYS    HG1 3110   3.413   6.047   2.675
 1285LYS    HG2 3111   3.359   6.148   2.808
 1285LYS     CD 3112   3.478   5.985   2.872
 1285LYS    HD1 3113   3.537   6.029   2.951
 1285LYS    HD2 3114   3.544   5.913   2.825
 1285LYS     CE 3115   3.363   5.909   2.939
 1285LYS    HE1 3116   3.288   5.884   2.863
 1285LYS    HE2 3117   3.309   5.959   3.019
 1285LYS     NZ 3118   3.420   5.790   3.003
 1285LYS    HZ1 3119   3.491   5.825   3.066
 1285LYS    HZ2 3120   3.351   5.739   3.055
 1285LYS    HZ3 3121   3.448   5.727   2.929
 1285LYS      C 3122   3.651   6.403   2.652
 1285LYS      O 3123   3.743   6.386   2.572
 1286GLY      N 3124   3.649   6.490   2.754
 1286GLY      H 3125   3.577   6.487   2.825
 1286GLY     CA 3126   3.766   6.573   2.774
 1286GLY    HA1 3127   3.804   6.623   2.685
 1286GLY    HA2 3128   3.845   6.510   2.816
 1286GLY      C 3129   3.738   6.673   2.885
 1286GLY      O 3130   3.624   6.698   2.923
 1287GLY      N 3131   3.846   6.728   2.940
 1287GLY      H 3132   3.932   6.686   2.908
 1287GLY     CA 3133   3.839   6.838   3.035
 1287GLY    HA1 3134   3.774   6.915   2.994
 1287GLY    HA2 3135   3.940   6.879   3.037
 1287GLY      C 3136   3.800   6.792   3.174
 1287GLY      O 3137   3.816   6.678   3.216
 1288CYS      N 3138   3.750   6.890   3.251
 1288CYS      H 3139   3.726   6.975   3.203
 1288CYS     CA 3140   3.722   6.873   3.392
 1288CYS     HA 3141   3.719   6.767   3.415
 1288CYS     CB 3142   3.849   6.936   3.449
 1288CYS    HB1 3143   3.926   6.877   3.398
 1288CYS    HB2 3144   3.856   6.916   3.556
 1288CYS     SG 3145   3.855   7.114   3.415
 1288CYS     HG 3146   3.746   7.156   3.479
 1288CYS      C 3147   3.594   6.931   3.451
 1288CYS      O 3148   3.592   7.000   3.553
 1289ALA      N 3149   3.480   6.905   3.388
 1289ALA      H 3150   3.483   6.855   3.300
 1289ALA     CA 3151   3.347   6.925   3.442
 1289ALA     HA 3152   3.340   7.023   3.491
 1289ALA     CB 3153   3.242   6.934   3.332
 1289ALA    HB1 3154   3.264   6.853   3.262
 1289ALA    HB2 3155   3.143   6.932   3.379
 1289ALA    HB3 3156   3.256   7.026   3.276
 1289ALA      C 3157   3.317   6.820   3.548
 1289ALA      O 3158   3.382   6.715   3.550
 1290MET      N 3159   3.217   6.848   3.632
 1290MET      H 3160   3.172   6.937   3.622
 1290MET     CA 3161   3.161   6.765   3.737
 1290MET     HA 3162   3.197   6.664   3.716
 1290MET     CB 3163   3.234   6.806   3.865
 1290MET    HB1 3164   3.216   6.912   3.879
 1290MET    HB2 3165   3.340   6.791   3.846
 1290MET     CG 3166   3.196   6.724   3.988
 1290MET    HG1 3167   3.089   6.714   4.006
 1290MET    HG2 3168   3.239   6.771   4.076
 1290MET     SD 3169   3.270   6.558   3.989
 1290MET     CE 3170   3.219   6.514   4.157
 1290MET    HE1 3171   3.231   6.602   4.220
 1290MET    HE2 3172   3.117   6.475   4.156
 1290MET    HE3 3173   3.286   6.440   4.200
 1290MET      C 3174   3.009   6.761   3.734
 1290MET      O 3175   2.945   6.864   3.715
 1291LEU      N 3176   2.948   6.647   3.766
 1291LEU      H 3177   3.000   6.574   3.813
 1291LEU     CA 3178   2.806   6.621   3.774
 1291LEU     HA 3179   2.758   6.698   3.713
 1291LEU     CB 3180   2.779   6.478   3.728
 1291LEU    HB1 3181   2.804   6.411   3.810
 1291LEU    HB2 3182   2.846   6.451   3.646
 1291LEU     CG 3183   2.636   6.442   3.688
 1291LEU     HG 3184   2.569   6.457   3.772
 1291LEU    CD1 3185   2.590   6.515   3.563
 1291LEU   HD11 3186   2.603   6.623   3.568
 1291LEU   HD12 3187   2.650   6.486   3.476
 1291LEU   HD13 3188   2.487   6.485   3.544
 1291LEU    CD2 3189   2.633   6.293   3.657
 1291LEU   HD21 3190   2.703   6.282   3.574
 1291LEU   HD22 3191   2.677   6.233   3.738
 1291LEU   HD23 3192   2.530   6.268   3.634
 1291LEU      C 3193   2.749   6.648   3.912
 1291LEU      O 3194   2.827   6.618   4.002
 1292PRO      N 3195   2.629   6.704   3.931
 1292PRO     CD 3196   2.552   6.782   3.836
 1292PRO    HD1 3197   2.480   6.723   3.778
 1292PRO    HD2 3198   2.616   6.845   3.775
 1292PRO     CG 3199   2.475   6.880   3.925
 1292PRO    HG1 3200   2.384   6.913   3.876
 1292PRO    HG2 3201   2.538   6.963   3.956
 1292PRO     CB 3202   2.446   6.797   4.049
 1292PRO    HB1 3203   2.358   6.738   4.022
 1292PRO    HB2 3204   2.431   6.852   4.142
 1292PRO     CA 3205   2.571   6.710   4.063
 1292PRO     HA 3206   2.642   6.758   4.131
 1292PRO      C 3207   2.531   6.575   4.119
 1292PRO      O 3208   2.418   6.529   4.107
 1293VAL      N 3209   2.629   6.510   4.183
 1293VAL      H 3210   2.723   6.538   4.156
 1293VAL     CA 3211   2.618   6.375   4.234
 1293VAL     HA 3212   2.573   6.323   4.149
 1293VAL     CB 3213   2.750   6.300   4.255
 1293VAL     HB 3214   2.809   6.360   4.323
 1293VAL    CG1 3215   2.721   6.155   4.295
 1293VAL   HG11 3216   2.643   6.103   4.240
 1293VAL   HG12 3217   2.810   6.092   4.290
 1293VAL   HG13 3218   2.684   6.158   4.397
 1293VAL    CG2 3219   2.824   6.289   4.122
 1293VAL   HG21 3220   2.867   6.385   4.092
 1293VAL   HG22 3221   2.908   6.223   4.144
 1293VAL   HG23 3222   2.764   6.247   4.042
 1293VAL      C 3223   2.525   6.376   4.354
 1293VAL      O 3224   2.462   6.276   4.389
 1294LYS      N 3225   2.506   6.488   4.424
 1294LYS      H 3226   2.545   6.571   4.382
 1294LYS     CA 3227   2.402   6.511   4.522
 1294LYS     HA 3228   2.433   6.451   4.608
 1294LYS     CB 3229   2.390   6.660   4.553
 1294LYS    HB1 3230   2.292   6.692   4.588
 1294LYS    HB2 3231   2.417   6.703   4.457
 1294LYS     CG 3232   2.488   6.713   4.658
 1294LYS    HG1 3233   2.593   6.690   4.638
 1294LYS    HG2 3234   2.469   6.673   4.757
 1294LYS     CD 3235   2.474   6.865   4.670
 1294LYS    HD1 3236   2.378   6.888   4.717
 1294LYS    HD2 3237   2.488   6.909   4.571
 1294LYS     CE 3238   2.584   6.919   4.761
 1294LYS    HE1 3239   2.584   7.027   4.753
 1294LYS    HE2 3240   2.674   6.869   4.727
 1294LYS     NZ 3241   2.555   6.894   4.903
 1294LYS    HZ1 3242   2.629   6.840   4.947
 1294LYS    HZ2 3243   2.558   6.986   4.945
 1294LYS    HZ3 3244   2.464   6.852   4.913
 1294LYS      C 3245   2.264   6.458   4.486
 1294LYS      O 3246   2.183   6.437   4.575
 1295TRP      N 3247   2.224   6.457   4.358
 1295TRP      H 3248   2.297   6.488   4.295
 1295TRP     CA 3249   2.098   6.411   4.305
 1295TRP     HA 3250   2.030   6.390   4.387
 1295TRP     CB 3251   2.034   6.520   4.220
 1295TRP    HB1 3252   1.949   6.480   4.164
 1295TRP    HB2 3253   2.101   6.565   4.146
 1295TRP     CG 3254   1.981   6.633   4.301
 1295TRP    CD1 3255   1.855   6.630   4.351
 1295TRP    HD1 3256   1.783   6.551   4.331
 1295TRP    NE1 3257   1.835   6.734   4.439
 1295TRP    HE1 3258   1.744   6.767   4.468
 1295TRP    CE2 3259   1.954   6.802   4.456
 1295TRP    CZ2 3260   1.990   6.907   4.542
 1295TRP    HZ2 3261   1.916   6.925   4.618
 1295TRP    CH2 3262   2.119   6.960   4.535
 1295TRP    HH2 3263   2.158   7.044   4.591
 1295TRP    CZ3 3264   2.210   6.906   4.444
 1295TRP    HZ3 3265   2.306   6.953   4.427
 1295TRP    CE3 3266   2.179   6.796   4.364
 1295TRP    HE3 3267   2.248   6.762   4.288
 1295TRP    CD2 3268   2.050   6.741   4.372
 1295TRP      C 3269   2.104   6.276   4.235
 1295TRP      O 3270   1.993   6.228   4.209
 1296MET      N 3271   2.217   6.208   4.213
 1296MET      H 3272   2.298   6.241   4.263
 1296MET     CA 3273   2.227   6.106   4.110
 1296MET     HA 3274   2.125   6.075   4.087
 1296MET     CB 3275   2.300   6.171   3.993
 1296MET    HB1 3276   2.316   6.085   3.929
 1296MET    HB2 3277   2.401   6.202   4.021
 1296MET     CG 3278   2.224   6.285   3.925
 1296MET    HG1 3279   2.208   6.368   3.993
 1296MET    HG2 3280   2.128   6.238   3.903
 1296MET     SD 3281   2.292   6.344   3.768
 1296MET     CE 3282   2.201   6.500   3.755
 1296MET    HE1 3283   2.096   6.478   3.736
 1296MET    HE2 3284   2.221   6.553   3.848
 1296MET    HE3 3285   2.243   6.559   3.674
 1296MET      C 3286   2.291   5.979   4.164
 1296MET      O 3287   2.395   5.990   4.228
 1297PRO      N 3288   2.244   5.866   4.110
 1297PRO     CD 3289   2.132   5.840   4.022
 1297PRO    HD1 3290   2.141   5.912   3.941
 1297PRO    HD2 3291   2.038   5.852   4.077
 1297PRO     CG 3292   2.150   5.702   3.960
 1297PRO    HG1 3293   2.206   5.708   3.867
 1297PRO    HG2 3294   2.051   5.658   3.952
 1297PRO     CB 3295   2.232   5.627   4.065
 1297PRO    HB1 3296   2.297   5.558   4.013
 1297PRO    HB2 3297   2.169   5.569   4.133
 1297PRO     CA 3298   2.317   5.741   4.121
 1297PRO     HA 3299   2.335   5.716   4.225
 1297PRO      C 3300   2.452   5.751   4.050
 1297PRO      O 3301   2.447   5.788   3.933
 1298PRO      N 3302   2.566   5.710   4.106
 1298PRO     CD 3303   2.579   5.652   4.238
 1298PRO    HD1 3304   2.488   5.599   4.268
 1298PRO    HD2 3305   2.608   5.733   4.304
 1298PRO     CG 3306   2.686   5.546   4.213
 1298PRO    HG1 3307   2.655   5.462   4.150
 1298PRO    HG2 3308   2.728   5.510   4.307
 1298PRO     CB 3309   2.785   5.634   4.137
 1298PRO    HB1 3310   2.866   5.570   4.103
 1298PRO    HB2 3311   2.841   5.702   4.200
 1298PRO     CA 3312   2.692   5.703   4.036
 1298PRO     HA 3313   2.728   5.803   4.013
 1298PRO      C 3314   2.698   5.616   3.911
 1298PRO      O 3315   2.789   5.630   3.829
 1299GLU      N 3316   2.604   5.523   3.900
 1299GLU      H 3317   2.551   5.503   3.984
 1299GLU     CA 3318   2.592   5.433   3.787
 1299GLU     HA 3319   2.679   5.369   3.794
 1299GLU     CB 3320   2.470   5.345   3.816
 1299GLU    HB1 3321   2.469   5.341   3.925
 1299GLU    HB2 3322   2.484   5.248   3.768
 1299GLU     CG 3323   2.335   5.395   3.767
 1299GLU    HG1 3324   2.333   5.377   3.660
 1299GLU    HG2 3325   2.317   5.501   3.784
 1299GLU     CD 3326   2.213   5.331   3.834
 1299GLU    OE1 3327   2.102   5.354   3.782
 1299GLU    OE2 3328   2.233   5.266   3.938
 1299GLU      C 3329   2.595   5.503   3.653
 1299GLU      O 3330   2.649   5.453   3.555
 1300ALA      N 3331   2.535   5.621   3.634
 1300ALA      H 3332   2.500   5.665   3.718
 1300ALA     CA 3333   2.545   5.700   3.513
 1300ALA     HA 3334   2.547   5.636   3.425
 1300ALA     CB 3335   2.421   5.788   3.506
 1300ALA    HB1 3336   2.418   5.853   3.594
 1300ALA    HB2 3337   2.413   5.840   3.410
 1300ALA    HB3 3338   2.340   5.716   3.498
 1300ALA      C 3339   2.676   5.778   3.500
 1300ALA      O 3340   2.722   5.797   3.388
 1301PHE      N 3341   2.742   5.818   3.609
 1301PHE      H 3342   2.702   5.801   3.700
 1301PHE     CA 3343   2.870   5.886   3.610
 1301PHE     HA 3344   2.884   5.965   3.536
 1301PHE     CB 3345   2.880   5.943   3.751
 1301PHE    HB1 3346   2.889   5.860   3.821
 1301PHE    HB2 3347   2.794   6.006   3.773
 1301PHE     CG 3348   3.005   6.024   3.772
 1301PHE    CD1 3349   3.131   5.965   3.791
 1301PHE    HD1 3350   3.155   5.860   3.790
 1301PHE    CE1 3351   3.242   6.050   3.779
 1301PHE    HE1 3352   3.342   6.009   3.787
 1301PHE     CZ 3353   3.234   6.189   3.769
 1301PHE     HZ 3354   3.324   6.244   3.791
 1301PHE    CE2 3355   3.106   6.241   3.748
 1301PHE    HE2 3356   3.086   6.347   3.739
 1301PHE    CD2 3357   2.991   6.161   3.746
 1301PHE    HD2 3358   2.892   6.204   3.741
 1301PHE      C 3359   2.979   5.782   3.588
 1301PHE      O 3360   3.094   5.817   3.561
 1302MET      N 3361   2.952   5.652   3.601
 1302MET      H 3362   2.858   5.620   3.622
 1302MET     CA 3363   3.051   5.547   3.590
 1302MET     HA 3364   3.147   5.589   3.620
 1302MET     CB 3365   3.029   5.442   3.698
 1302MET    HB1 3366   3.094   5.356   3.677
 1302MET    HB2 3367   2.928   5.403   3.685
 1302MET     CG 3368   3.058   5.478   3.844
 1302MET    HG1 3369   3.030   5.392   3.904
 1302MET    HG2 3370   2.997   5.562   3.878
 1302MET     SD 3371   3.230   5.527   3.871
 1302MET     CE 3372   3.230   5.577   4.045
 1302MET    HE1 3373   3.316   5.642   4.063
 1302MET    HE2 3374   3.146   5.642   4.069
 1302MET    HE3 3375   3.234   5.488   4.108
 1302MET      C 3376   3.062   5.496   3.447
 1302MET      O 3377   3.172   5.456   3.409
 1303GLU      N 3378   2.948   5.491   3.378
 1303GLU      H 3379   2.858   5.512   3.418
 1303GLU     CA 3380   2.949   5.426   3.248
 1303GLU     HA 3381   3.052   5.408   3.217
 1303GLU     CB 3382   2.874   5.293   3.250
 1303GLU    HB1 3383   2.893   5.244   3.155
 1303GLU    HB2 3384   2.768   5.319   3.258
 1303GLU     CG 3385   2.905   5.199   3.366
 1303GLU    HG1 3386   2.860   5.240   3.456
 1303GLU    HG2 3387   3.011   5.199   3.393
 1303GLU     CD 3388   2.849   5.060   3.342
 1303GLU    OE1 3389   2.735   5.038   3.388
 1303GLU    OE2 3390   2.917   4.967   3.294
 1303GLU      C 3391   2.889   5.511   3.137
 1303GLU      O 3392   2.865   5.457   3.029
 1304GLY      N 3393   2.859   5.638   3.161
 1304GLY      H 3394   2.895   5.679   3.246
 1304GLY     CA 3395   2.798   5.737   3.074
 1304GLY    HA1 3396   2.868   5.742   2.991
 1304GLY    HA2 3397   2.790   5.830   3.131
 1304GLY      C 3398   2.659   5.709   3.018
 1304GLY      O 3399   2.644   5.720   2.897
 1305ILE      N 3400   2.562   5.659   3.094
 1305ILE      H 3401   2.590   5.645   3.190
 1305ILE     CA 3402   2.430   5.622   3.046
 1305ILE     HA 3403   2.397   5.685   2.963
 1305ILE     CB 3404   2.433   5.481   2.987
 1305ILE     HB 3405   2.486   5.488   2.893
 1305ILE    CG2 3406   2.505   5.382   3.079
 1305ILE   HG21 3407   2.477   5.285   3.040
 1305ILE   HG22 3408   2.613   5.392   3.087
 1305ILE   HG23 3409   2.450   5.376   3.173
 1305ILE    CG1 3410   2.295   5.436   2.939
 1305ILE   HG11 3411   2.219   5.444   3.017
 1305ILE   HG12 3412   2.304   5.340   2.889
 1305ILE     CD 3413   2.220   5.524   2.839
 1305ILE    HD1 3414   2.284   5.540   2.752
 1305ILE    HD2 3415   2.131   5.467   2.814
 1305ILE    HD3 3416   2.205   5.626   2.876
 1305ILE      C 3417   2.328   5.648   3.156
 1305ILE      O 3418   2.334   5.578   3.257
 1306PHE      N 3419   2.224   5.728   3.132
 1306PHE      H 3420   2.225   5.780   3.045
 1306PHE     CA 3421   2.103   5.737   3.211
 1306PHE     HA 3422   2.117   5.701   3.313
 1306PHE     CB 3423   2.058   5.883   3.212
 1306PHE    HB1 3424   1.957   5.885   3.254
 1306PHE    HB2 3425   2.036   5.922   3.113
 1306PHE     CG 3426   2.141   5.984   3.287
 1306PHE    CD1 3427   2.267   6.018   3.238
 1306PHE    HD1 3428   2.302   5.977   3.144
 1306PHE    CE1 3429   2.354   6.098   3.313
 1306PHE    HE1 3430   2.457   6.118   3.286
 1306PHE     CZ 3431   2.307   6.150   3.435
 1306PHE     HZ 3432   2.372   6.215   3.491
 1306PHE    CE2 3433   2.179   6.121   3.485
 1306PHE    HE2 3434   2.156   6.144   3.588
 1306PHE    CD2 3435   2.094   6.043   3.405
 1306PHE    HD2 3436   1.993   6.026   3.439
 1306PHE      C 3437   1.999   5.638   3.161
 1306PHE      O 3438   1.961   5.633   3.044
 1307THR      N 3439   1.945   5.549   3.244
 1307THR      H 3440   1.996   5.546   3.331
 1307THR     CA 3441   1.823   5.472   3.231
 1307THR     HA 3442   1.798   5.492   3.126
 1307THR     CB 3443   1.836   5.322   3.256
 1307THR     HB 3444   1.744   5.272   3.227
 1307THR    CG2 3445   1.947   5.265   3.169
 1307THR   HG21 3446   1.940   5.309   3.069
 1307THR   HG22 3447   2.045   5.286   3.212
 1307THR   HG23 3448   1.930   5.158   3.157
 1307THR    OG1 3449   1.852   5.301   3.395
 1307THR    HG1 3450   1.929   5.353   3.418
 1307THR      C 3451   1.706   5.528   3.310
 1307THR      O 3452   1.723   5.611   3.399
 1308SER      N 3453   1.586   5.475   3.284
 1308SER      H 3454   1.584   5.398   3.218
 1308SER     CA 3455   1.462   5.500   3.355
 1308SER     HA 3456   1.437   5.604   3.334
 1308SER     CB 3457   1.344   5.425   3.294
 1308SER    HB1 3458   1.323   5.442   3.189
 1308SER    HB2 3459   1.255   5.461   3.345
 1308SER     OG 3460   1.356   5.286   3.319
 1308SER     HG 3461   1.411   5.258   3.245
 1308SER      C 3462   1.468   5.478   3.505
 1308SER      O 3463   1.365   5.513   3.562
 1309LYS      N 3464   1.575   5.423   3.564
 1309LYS      H 3465   1.632   5.364   3.506
 1309LYS     CA 3466   1.595   5.419   3.708
 1309LYS     HA 3467   1.501   5.434   3.761
 1309LYS     CB 3468   1.629   5.277   3.751
 1309LYS    HB1 3469   1.662   5.279   3.855
 1309LYS    HB2 3470   1.715   5.250   3.689
 1309LYS     CG 3471   1.517   5.176   3.725
 1309LYS    HG1 3472   1.569   5.080   3.725
 1309LYS    HG2 3473   1.484   5.196   3.623
 1309LYS     CD 3474   1.398   5.178   3.820
 1309LYS    HD1 3475   1.351   5.275   3.810
 1309LYS    HD2 3476   1.425   5.159   3.924
 1309LYS     CE 3477   1.303   5.063   3.789
 1309LYS    HE1 3478   1.302   5.059   3.680
 1309LYS    HE2 3479   1.200   5.070   3.824
 1309LYS     NZ 3480   1.347   4.934   3.845
 1309LYS    HZ1 3481   1.435   4.903   3.806
 1309LYS    HZ2 3482   1.349   4.933   3.946
 1309LYS    HZ3 3483   1.282   4.862   3.814
 1309LYS      C 3484   1.686   5.530   3.760
 1309LYS      O 3485   1.744   5.518   3.867
 1310THR      N 3486   1.705   5.639   3.685
 1310THR      H 3487   1.678   5.633   3.588
 1310THR     CA 3488   1.788   5.749   3.730
 1310THR     HA 3489   1.856   5.715   3.808
 1310THR     CB 3490   1.875   5.808   3.619
 1310THR     HB 3491   1.917   5.899   3.662
 1310THR    CG2 3492   1.993   5.719   3.583
 1310THR   HG21 3493   2.059   5.780   3.520
 1310THR   HG22 3494   2.049   5.691   3.672
 1310THR   HG23 3495   1.952   5.636   3.526
 1310THR    OG1 3496   1.802   5.849   3.505
 1310THR    HG1 3497   1.753   5.774   3.470
 1310THR      C 3498   1.707   5.858   3.797
 1310THR      O 3499   1.750   5.912   3.899
 1311ASP      N 3500   1.592   5.902   3.744
 1311ASP      H 3501   1.559   5.851   3.663
 1311ASP     CA 3502   1.515   6.007   3.807
 1311ASP     HA 3503   1.586   6.082   3.842
 1311ASP     CB 3504   1.423   6.084   3.713
 1311ASP    HB1 3505   1.377   6.165   3.768
 1311ASP    HB2 3506   1.340   6.018   3.685
 1311ASP     CG 3507   1.480   6.152   3.589
 1311ASP    OD1 3508   1.578   6.229   3.595
 1311ASP    OD2 3509   1.418   6.139   3.481
 1311ASP      C 3510   1.434   5.966   3.929
 1311ASP      O 3511   1.402   6.049   4.014
 1312THR      N 3512   1.408   5.837   3.951
 1312THR      H 3513   1.438   5.767   3.885
 1312THR     CA 3514   1.351   5.794   4.078
 1312THR     HA 3515   1.264   5.857   4.094
 1312THR     CB 3516   1.301   5.650   4.070
 1312THR     HB 3517   1.265   5.621   4.169
 1312THR    CG2 3518   1.178   5.635   3.981
 1312THR   HG21 3519   1.091   5.678   4.031
 1312THR   HG22 3520   1.192   5.694   3.890
 1312THR   HG23 3521   1.162   5.533   3.948
 1312THR    OG1 3522   1.393   5.555   4.021
 1312THR    HG1 3523   1.342   5.479   3.992
 1312THR      C 3524   1.451   5.804   4.192
 1312THR      O 3525   1.407   5.830   4.303
 1313TRP      N 3526   1.581   5.783   4.170
 1313TRP      H 3527   1.613   5.751   4.079
 1313TRP     CA 3528   1.670   5.815   4.279
 1313TRP     HA 3529   1.649   5.768   4.375
 1313TRP     CB 3530   1.806   5.761   4.237
 1313TRP    HB1 3531   1.821   5.785   4.132
 1313TRP    HB2 3532   1.804   5.652   4.231
 1313TRP     CG 3533   1.922   5.800   4.324
 1313TRP    CD1 3534   1.954   5.925   4.364
 1313TRP    HD1 3535   1.912   6.018   4.329
 1313TRP    NE1 3536   2.067   5.920   4.443
 1313TRP    HE1 3537   2.100   6.002   4.493
 1313TRP    CE2 3538   2.120   5.793   4.449
 1313TRP    CZ2 3539   2.240   5.745   4.504
 1313TRP    HZ2 3540   2.304   5.819   4.550
 1313TRP    CH2 3541   2.274   5.610   4.491
 1313TRP    HH2 3542   2.364   5.571   4.535
 1313TRP    CZ3 3543   2.179   5.529   4.428
 1313TRP    HZ3 3544   2.182   5.421   4.421
 1313TRP    CE3 3545   2.057   5.576   4.379
 1313TRP    HE3 3546   1.981   5.509   4.341
 1313TRP    CD2 3547   2.028   5.714   4.376
 1313TRP      C 3548   1.669   5.965   4.307
 1313TRP      O 3549   1.691   6.006   4.421
 1314SER      N 3550   1.652   6.045   4.201
 1314SER      H 3551   1.633   6.002   4.112
 1314SER     CA 3552   1.652   6.189   4.220
 1314SER     HA 3553   1.740   6.222   4.276
 1314SER     CB 3554   1.672   6.252   4.082
 1314SER    HB1 3555   1.689   6.358   4.103
 1314SER    HB2 3556   1.585   6.239   4.018
 1314SER     OG 3557   1.787   6.198   4.022
 1314SER     HG 3558   1.864   6.206   4.080
 1314SER      C 3559   1.525   6.245   4.280
 1314SER      O 3560   1.531   6.332   4.367
 1315PHE      N 3561   1.409   6.183   4.261
 1315PHE      H 3562   1.406   6.112   4.189
 1315PHE     CA 3563   1.291   6.185   4.346
 1315PHE     HA 3564   1.256   6.286   4.363
 1315PHE     CB 3565   1.186   6.102   4.272
 1315PHE    HB1 3566   1.202   5.997   4.295
 1315PHE    HB2 3567   1.192   6.109   4.163
 1315PHE     CG 3568   1.054   6.129   4.339
 1315PHE    CD1 3569   0.974   6.234   4.293
 1315PHE    HD1 3570   1.016   6.297   4.215
 1315PHE    CE1 3571   0.849   6.266   4.348
 1315PHE    HE1 3572   0.776   6.336   4.309
 1315PHE     CZ 3573   0.796   6.186   4.450
 1315PHE     HZ 3574   0.701   6.193   4.501
 1315PHE    CE2 3575   0.874   6.078   4.493
 1315PHE    HE2 3576   0.849   6.019   4.579
 1315PHE    CD2 3577   0.997   6.044   4.435
 1315PHE    HD2 3578   1.054   5.963   4.478
 1315PHE      C 3579   1.319   6.143   4.489
 1315PHE      O 3580   1.266   6.209   4.579
 1316GLY      N 3581   1.409   6.048   4.517
 1316GLY      H 3582   1.448   6.001   4.436
 1316GLY     CA 3583   1.447   6.015   4.652
 1316GLY    HA1 3584   1.521   5.937   4.634
 1316GLY    HA2 3585   1.366   5.982   4.717
 1316GLY      C 3586   1.520   6.127   4.726
 1316GLY      O 3587   1.497   6.150   4.844
 1317VAL      N 3588   1.608   6.196   4.652
 1317VAL      H 3589   1.613   6.175   4.554
 1317VAL     CA 3590   1.679   6.312   4.702
 1317VAL     HA 3591   1.713   6.291   4.803
 1317VAL     CB 3592   1.800   6.359   4.623
 1317VAL     HB 3593   1.777   6.411   4.530
 1317VAL    CG1 3594   1.878   6.468   4.696
 1317VAL   HG11 3595   1.966   6.504   4.642
 1317VAL   HG12 3596   1.820   6.561   4.700
 1317VAL   HG13 3597   1.892   6.432   4.798
 1317VAL    CG2 3598   1.895   6.240   4.636
 1317VAL   HG21 3599   1.877   6.185   4.728
 1317VAL   HG22 3600   1.868   6.182   4.548
 1317VAL   HG23 3601   2.001   6.265   4.638
 1317VAL      C 3602   1.573   6.421   4.714
 1317VAL      O 3603   1.571   6.481   4.822
 1318LEU      N 3604   1.485   6.451   4.619
 1318LEU      H 3605   1.502   6.424   4.523
 1318LEU     CA 3606   1.392   6.562   4.620
 1318LEU     HA 3607   1.457   6.650   4.624
 1318LEU     CB 3608   1.318   6.569   4.487
 1318LEU    HB1 3609   1.268   6.475   4.466
 1318LEU    HB2 3610   1.391   6.585   4.408
 1318LEU     CG 3611   1.217   6.684   4.483
 1318LEU     HG 3612   1.124   6.664   4.536
 1318LEU    CD1 3613   1.257   6.826   4.521
 1318LEU   HD11 3614   1.358   6.844   4.485
 1318LEU   HD12 3615   1.194   6.901   4.472
 1318LEU   HD13 3616   1.246   6.838   4.629
 1318LEU    CD2 3617   1.177   6.695   4.336
 1318LEU   HD21 3618   1.117   6.608   4.311
 1318LEU   HD22 3619   1.126   6.789   4.316
 1318LEU   HD23 3620   1.256   6.691   4.261
 1318LEU      C 3621   1.293   6.545   4.734
 1318LEU      O 3622   1.256   6.640   4.802
 1319LEU      N 3623   1.269   6.423   4.783
 1319LEU      H 3624   1.271   6.344   4.721
 1319LEU     CA 3625   1.188   6.394   4.900
 1319LEU     HA 3626   1.109   6.469   4.902
 1319LEU     CB 3627   1.132   6.253   4.891
 1319LEU    HB1 3628   1.215   6.183   4.900
 1319LEU    HB2 3629   1.090   6.238   4.792
 1319LEU     CG 3630   1.018   6.216   4.986
 1319LEU     HG 3631   1.036   6.240   5.091
 1319LEU    CD1 3632   0.886   6.277   4.939
 1319LEU   HD11 3633   0.867   6.258   4.834
 1319LEU   HD12 3634   0.805   6.243   5.004
 1319LEU   HD13 3635   0.891   6.385   4.956
 1319LEU    CD2 3636   0.998   6.065   4.981
 1319LEU   HD21 3637   0.913   6.025   5.036
 1319LEU   HD22 3638   0.988   6.033   4.877
 1319LEU   HD23 3639   1.089   6.031   5.031
 1319LEU      C 3640   1.268   6.423   5.026
 1319LEU      O 3641   1.209   6.467   5.124
 1320TRP      N 3642   1.400   6.403   5.021
 1320TRP      H 3643   1.442   6.385   4.931
 1320TRP     CA 3644   1.479   6.449   5.133
 1320TRP     HA 3645   1.431   6.421   5.226
 1320TRP     CB 3646   1.617   6.383   5.136
 1320TRP    HB1 3647   1.676   6.436   5.061
 1320TRP    HB2 3648   1.611   6.277   5.111
 1320TRP     CG 3649   1.691   6.399   5.264
 1320TRP    CD1 3650   1.704   6.303   5.359
 1320TRP    HD1 3651   1.666   6.202   5.362
 1320TRP    NE1 3652   1.785   6.345   5.463
 1320TRP    HE1 3653   1.803   6.291   5.546
 1320TRP    CE2 3654   1.821   6.476   5.440
 1320TRP    CZ2 3655   1.890   6.569   5.519
 1320TRP    HZ2 3656   1.914   6.548   5.622
 1320TRP    CH2 3657   1.904   6.701   5.474
 1320TRP    HH2 3658   1.949   6.777   5.537
 1320TRP    CZ3 3659   1.861   6.735   5.345
 1320TRP    HZ3 3660   1.877   6.831   5.297
 1320TRP    CE3 3661   1.796   6.641   5.265
 1320TRP    HE3 3662   1.763   6.662   5.164
 1320TRP    CD2 3663   1.765   6.514   5.316
 1320TRP      C 3664   1.485   6.601   5.132
 1320TRP      O 3665   1.486   6.656   5.243
 1321GLU      N 3666   1.492   6.669   5.017
 1321GLU      H 3667   1.497   6.614   4.933
 1321GLU     CA 3668   1.489   6.812   4.997
 1321GLU     HA 3669   1.569   6.845   5.063
 1321GLU     CB 3670   1.513   6.858   4.854
 1321GLU    HB1 3671   1.496   6.966   4.846
 1321GLU    HB2 3672   1.438   6.819   4.786
 1321GLU     CG 3673   1.650   6.836   4.789
 1321GLU    HG1 3674   1.656   6.732   4.759
 1321GLU    HG2 3675   1.729   6.865   4.858
 1321GLU     CD 3676   1.679   6.927   4.671
 1321GLU    OE1 3677   1.635   6.904   4.557
 1321GLU    OE2 3678   1.729   7.038   4.701
 1321GLU      C 3679   1.360   6.865   5.059
 1321GLU      O 3680   1.360   6.962   5.134
 1322ILE      N 3681   1.250   6.791   5.046
 1322ILE      H 3682   1.262   6.718   4.977
 1322ILE     CA 3683   1.119   6.830   5.096
 1322ILE     HA 3684   1.100   6.937   5.083
 1322ILE     CB 3685   1.022   6.755   5.005
 1322ILE     HB 3686   1.054   6.654   4.984
 1322ILE    CG2 3687   0.881   6.740   5.063
 1322ILE   HG21 3688   0.886   6.717   5.170
 1322ILE   HG22 3689   0.819   6.827   5.043
 1322ILE   HG23 3690   0.833   6.667   4.998
 1322ILE    CG1 3691   1.013   6.833   4.874
 1322ILE   HG11 3692   1.110   6.870   4.839
 1322ILE   HG12 3693   0.947   6.917   4.892
 1322ILE     CD 3694   0.946   6.754   4.762
 1322ILE    HD1 3695   0.841   6.728   4.777
 1322ILE    HD2 3696   0.953   6.818   4.674
 1322ILE    HD3 3697   1.004   6.667   4.730
 1322ILE      C 3698   1.103   6.824   5.247
 1322ILE      O 3699   1.060   6.920   5.311
 1323PHE      N 3700   1.142   6.708   5.300
 1323PHE      H 3701   1.182   6.646   5.231
 1323PHE     CA 3702   1.133   6.676   5.441
 1323PHE     HA 3703   1.039   6.720   5.474
 1323PHE     CB 3704   1.100   6.529   5.464
 1323PHE    HB1 3705   1.114   6.498   5.568
 1323PHE    HB2 3706   1.175   6.472   5.409
 1323PHE     CG 3707   0.957   6.490   5.435
 1323PHE    CD1 3708   0.922   6.480   5.300
 1323PHE    HD1 3709   0.995   6.510   5.226
 1323PHE    CE1 3710   0.788   6.459   5.265
 1323PHE    HE1 3711   0.761   6.465   5.161
 1323PHE     CZ 3712   0.691   6.444   5.364
 1323PHE     HZ 3713   0.587   6.433   5.337
 1323PHE    CE2 3714   0.727   6.449   5.500
 1323PHE    HE2 3715   0.644   6.444   5.568
 1323PHE    CD2 3716   0.860   6.477   5.534
 1323PHE    HD2 3717   0.887   6.477   5.639
 1323PHE      C 3718   1.241   6.734   5.531
 1323PHE      O 3719   1.226   6.738   5.653
 1324SER      N 3720   1.341   6.799   5.471
 1324SER      H 3721   1.337   6.794   5.370
 1324SER     CA 3722   1.434   6.895   5.527
 1324SER     HA 3723   1.447   6.890   5.635
 1324SER     CB 3724   1.574   6.877   5.469
 1324SER    HB1 3725   1.612   6.780   5.500
 1324SER    HB2 3726   1.629   6.959   5.514
 1324SER     OG 3727   1.565   6.896   5.329
 1324SER     HG 3728   1.526   6.815   5.293
 1324SER      C 3729   1.389   7.039   5.507
 1324SER      O 3730   1.448   7.132   5.562
 1325LEU      N 3731   1.271   7.060   5.449
 1325LEU      H 3732   1.216   6.984   5.410
 1325LEU     CA 3733   1.212   7.189   5.421
 1325LEU     HA 3734   1.132   7.169   5.350
 1325LEU     CB 3735   1.148   7.260   5.540
 1325LEU    HB1 3736   1.108   7.351   5.496
 1325LEU    HB2 3737   1.221   7.297   5.612
 1325LEU     CG 3738   1.029   7.192   5.607
 1325LEU     HG 3739   1.065   7.100   5.653
 1325LEU    CD1 3740   0.983   7.282   5.721
 1325LEU   HD11 3741   0.931   7.369   5.681
 1325LEU   HD12 3742   0.911   7.236   5.789
 1325LEU   HD13 3743   1.073   7.316   5.772
 1325LEU    CD2 3744   0.900   7.174   5.527
 1325LEU   HD21 3745   0.851   7.266   5.497
 1325LEU   HD22 3746   0.913   7.115   5.436
 1325LEU   HD23 3747   0.824   7.126   5.588
 1325LEU      C 3748   1.300   7.274   5.330
 1325LEU      O 3749   1.318   7.394   5.352
 1326GLY      N 3750   1.351   7.213   5.223
 1326GLY      H 3751   1.328   7.118   5.195
 1326GLY     CA 3752   1.433   7.284   5.127
 1326GLY    HA1 3753   1.387   7.382   5.114
 1326GLY    HA2 3754   1.438   7.232   5.031
 1326GLY      C 3755   1.580   7.306   5.161
 1326GLY      O 3756   1.635   7.408   5.120
 1327TYR      N 3757   1.648   7.220   5.237
 1327TYR      H 3758   1.597   7.143   5.277
 1327TYR     CA 3759   1.790   7.226   5.267
 1327TYR     HA 3760   1.826   7.329   5.271
 1327TYR     CB 3761   1.808   7.170   5.408
 1327TYR    HB1 3762   1.789   7.063   5.404
 1327TYR    HB2 3763   1.722   7.203   5.468
 1327TYR     CG 3764   1.936   7.207   5.480
 1327TYR    CD1 3765   2.025   7.105   5.515
 1327TYR    HD1 3766   2.001   7.000   5.504
 1327TYR    CE1 3767   2.153   7.137   5.561
 1327TYR    HE1 3768   2.220   7.057   5.590
 1327TYR     CZ 3769   2.201   7.269   5.570
 1327TYR     OH 3770   2.332   7.294   5.598
 1327TYR     HH 3771   2.354   7.386   5.579
 1327TYR    CE2 3772   2.107   7.368   5.537
 1327TYR    HE2 3773   2.144   7.469   5.527
 1327TYR    CD2 3774   1.976   7.339   5.497
 1327TYR    HD2 3775   1.912   7.424   5.479
 1327TYR      C 3776   1.877   7.148   5.170
 1327TYR      O 3777   1.822   7.064   5.098
 1328MET      N 3778   2.007   7.179   5.168
 1328MET      H 3779   2.035   7.237   5.246
 1328MET     CA 3780   2.109   7.114   5.089
 1328MET     HA 3781   2.086   7.134   4.985
 1328MET     CB 3782   2.237   7.193   5.114
 1328MET    HB1 3783   2.270   7.185   5.217
 1328MET    HB2 3784   2.217   7.298   5.092
 1328MET     CG 3785   2.351   7.143   5.025
 1328MET    HG1 3786   2.383   7.043   5.055
 1328MET    HG2 3787   2.433   7.210   5.052
 1328MET     SD 3788   2.330   7.164   4.847
 1328MET     CE 3789   2.276   7.336   4.827
 1328MET    HE1 3790   2.261   7.385   4.923
 1328MET    HE2 3791   2.347   7.406   4.783
 1328MET    HE3 3792   2.179   7.345   4.779
 1328MET      C 3793   2.115   6.964   5.116
 1328MET      O 3794   2.150   6.934   5.230
 1329PRO      N 3795   2.088   6.871   5.024
 1329PRO     CD 3796   2.063   6.894   4.883
 1329PRO    HD1 3797   2.141   6.951   4.834
 1329PRO    HD2 3798   1.969   6.948   4.871
 1329PRO     CG 3799   2.052   6.756   4.817
 1329PRO    HG1 3800   2.149   6.733   4.774
 1329PRO    HG2 3801   1.982   6.747   4.734
 1329PRO     CB 3802   2.026   6.660   4.933
 1329PRO    HB1 3803   2.055   6.556   4.914
 1329PRO    HB2 3804   1.921   6.676   4.954
 1329PRO     CA 3805   2.100   6.729   5.047
 1329PRO     HA 3806   2.046   6.701   5.138
 1329PRO      C 3807   2.248   6.691   5.048
 1329PRO      O 3808   2.332   6.745   4.976
 1330TYR      N 3809   2.272   6.581   5.119
 1330TYR      H 3810   2.199   6.526   5.163
 1330TYR     CA 3811   2.406   6.552   5.165
 1330TYR     HA 3812   2.387   6.487   5.250
 1330TYR     CB 3813   2.485   6.473   5.061
 1330TYR    HB1 3814   2.581   6.459   5.110
 1330TYR    HB2 3815   2.497   6.537   4.974
 1330TYR     CG 3816   2.433   6.340   5.010
 1330TYR    CD1 3817   2.489   6.220   5.056
 1330TYR    HD1 3818   2.568   6.229   5.129
 1330TYR    CE1 3819   2.448   6.095   5.009
 1330TYR    HE1 3820   2.482   6.002   5.053
 1330TYR     CZ 3821   2.339   6.094   4.919
 1330TYR     OH 3822   2.295   5.974   4.872
 1330TYR     HH 3823   2.243   5.989   4.793
 1330TYR    CE2 3824   2.285   6.215   4.873
 1330TYR    HE2 3825   2.201   6.215   4.805
 1330TYR    CD2 3826   2.330   6.340   4.916
 1330TYR    HD2 3827   2.287   6.428   4.870
 1330TYR      C 3828   2.491   6.668   5.216
 1330TYR      O 3829   2.594   6.708   5.162
 1331PRO      N 3830   2.449   6.737   5.322
 1331PRO     CD 3831   2.330   6.710   5.401
 1331PRO    HD1 3832   2.310   6.605   5.417
 1331PRO    HD2 3833   2.251   6.746   5.335
 1331PRO     CG 3834   2.335   6.790   5.531
 1331PRO    HG1 3835   2.403   6.747   5.604
 1331PRO    HG2 3836   2.236   6.811   5.572
 1331PRO     CB 3837   2.414   6.908   5.476
 1331PRO    HB1 3838   2.463   6.965   5.556
 1331PRO    HB2 3839   2.343   6.972   5.423
 1331PRO     CA 3840   2.517   6.852   5.379
 1331PRO     HA 3841   2.535   6.929   5.304
 1331PRO      C 3842   2.651   6.811   5.438
 1331PRO      O 3843   2.668   6.691   5.460
 1332SER      N 3844   2.742   6.907   5.456
 1332SER      H 3845   2.708   7.002   5.454
 1332SER     CA 3846   2.881   6.885   5.493
 1332SER     HA 3847   2.929   6.982   5.492
 1332SER     CB 3848   2.897   6.835   5.637
 1332SER    HB1 3849   3.003   6.826   5.659
 1332SER    HB2 3850   2.840   6.742   5.639
 1332SER     OG 3851   2.832   6.911   5.736
 1332SER     HG 3852   2.741   6.881   5.737
 1332SER      C 3853   2.963   6.807   5.391
 1332SER      O 3854   3.082   6.781   5.404
 1333LYS      N 3855   2.898   6.763   5.283
 1333LYS      H 3856   2.797   6.764   5.285
 1333LYS     CA 3857   2.960   6.705   5.165
 1333LYS     HA 3858   3.068   6.717   5.178
 1333LYS     CB 3859   2.930   6.557   5.151
 1333LYS    HB1 3860   2.965   6.522   5.054
 1333LYS    HB2 3861   2.822   6.545   5.153
 1333LYS     CG 3862   2.995   6.477   5.264
 1333LYS    HG1 3863   2.947   6.518   5.353
 1333LYS    HG2 3864   3.103   6.493   5.269
 1333LYS     CD 3865   2.978   6.326   5.245
 1333LYS    HD1 3866   3.051   6.293   5.171
 1333LYS    HD2 3867   2.879   6.301   5.208
 1333LYS     CE 3868   3.001   6.254   5.378
 1333LYS    HE1 3869   2.984   6.147   5.368
 1333LYS    HE2 3870   2.931   6.295   5.451
 1333LYS     NZ 3871   3.143   6.270   5.415
 1333LYS    HZ1 3872   3.203   6.228   5.345
 1333LYS    HZ2 3873   3.172   6.366   5.427
 1333LYS    HZ3 3874   3.157   6.235   5.508
 1333LYS      C 3875   2.931   6.790   5.042
 1333LYS      O 3876   2.817   6.803   4.999
 1334SER      N 3877   3.035   6.840   4.975
 1334SER      H 3878   3.127   6.808   5.002
 1334SER     CA 3879   3.031   6.883   4.837
 1334SER     HA 3880   2.936   6.933   4.817
 1334SER     CB 3881   3.149   6.976   4.812
 1334SER    HB1 3882   3.133   7.070   4.864
 1334SER    HB2 3883   3.141   7.008   4.708
 1334SER     OG 3884   3.273   6.912   4.831
 1334SER     HG 3885   3.267   6.886   4.924
 1334SER      C 3886   3.029   6.765   4.740
 1334SER      O 3887   3.066   6.655   4.781
 1335ASN      N 3888   3.010   6.779   4.609
 1335ASN      H 3889   2.980   6.872   4.586
 1335ASN     CA 3890   2.979   6.670   4.518
 1335ASN     HA 3891   2.900   6.618   4.572
 1335ASN     CB 3892   2.932   6.714   4.380
 1335ASN    HB1 3893   2.897   6.625   4.327
 1335ASN    HB2 3894   3.008   6.769   4.326
 1335ASN     CG 3895   2.809   6.803   4.391
 1335ASN    OD1 3896   2.699   6.749   4.392
 1335ASN    ND2 3897   2.818   6.935   4.375
 1335ASN   HD21 3898   2.904   6.987   4.363
 1335ASN   HD22 3899   2.734   6.986   4.351
 1335ASN      C 3900   3.102   6.579   4.518
 1335ASN      O 3901   3.082   6.458   4.517
 1336GLN      N 3902   3.224   6.631   4.527
 1336GLN      H 3903   3.235   6.731   4.521
 1336GLN     CA 3904   3.348   6.556   4.531
 1336GLN     HA 3905   3.358   6.512   4.431
 1336GLN     CB 3906   3.458   6.659   4.554
 1336GLN    HB1 3907   3.545   6.597   4.577
 1336GLN    HB2 3908   3.435   6.720   4.641
 1336GLN     CG 3909   3.490   6.745   4.432
 1336GLN    HG1 3910   3.503   6.678   4.347
 1336GLN    HG2 3911   3.591   6.785   4.442
 1336GLN     CD 3912   3.390   6.854   4.395
 1336GLN    OE1 3913   3.302   6.890   4.474
 1336GLN    NE2 3914   3.399   6.914   4.277
 1336GLN   HE21 3915   3.455   6.880   4.200
 1336GLN   HE22 3916   3.351   7.002   4.269
 1336GLN      C 3917   3.343   6.450   4.640
 1336GLN      O 3918   3.385   6.336   4.618
 1337GLU      N 3919   3.295   6.490   4.757
 1337GLU      H 3920   3.260   6.585   4.755
 1337GLU     CA 3921   3.274   6.412   4.878
 1337GLU     HA 3922   3.361   6.348   4.893
 1337GLU     CB 3923   3.261   6.509   4.995
 1337GLU    HB1 3924   3.248   6.447   5.083
 1337GLU    HB2 3925   3.178   6.580   4.987
 1337GLU     CG 3926   3.385   6.599   5.000
 1337GLU    HG1 3927   3.400   6.658   4.910
 1337GLU    HG2 3928   3.465   6.527   5.018
 1337GLU     CD 3929   3.360   6.710   5.101
 1337GLU    OE1 3930   3.413   6.708   5.215
 1337GLU    OE2 3931   3.286   6.806   5.069
 1337GLU      C 3932   3.163   6.311   4.857
 1337GLU      O 3933   3.171   6.202   4.913
 1338VAL      N 3934   3.054   6.349   4.791
 1338VAL      H 3935   3.061   6.432   4.734
 1338VAL     CA 3936   2.941   6.263   4.764
 1338VAL     HA 3937   2.919   6.228   4.865
 1338VAL     CB 3938   2.818   6.335   4.710
 1338VAL     HB 3939   2.848   6.374   4.613
 1338VAL    CG1 3940   2.693   6.248   4.699
 1338VAL   HG11 3941   2.655   6.216   4.796
 1338VAL   HG12 3942   2.623   6.301   4.634
 1338VAL   HG13 3943   2.717   6.155   4.648
 1338VAL    CG2 3944   2.773   6.443   4.808
 1338VAL   HG21 3945   2.762   6.408   4.910
 1338VAL   HG22 3946   2.848   6.522   4.818
 1338VAL   HG23 3947   2.683   6.500   4.786
 1338VAL      C 3948   2.983   6.142   4.681
 1338VAL      O 3949   2.946   6.029   4.711
 1339LEU      N 3950   3.052   6.162   4.568
 1339LEU      H 3951   3.072   6.255   4.535
 1339LEU     CA 3952   3.082   6.063   4.467
 1339LEU     HA 3953   2.985   6.019   4.441
 1339LEU     CB 3954   3.139   6.126   4.341
 1339LEU    HB1 3955   3.222   6.185   4.380
 1339LEU    HB2 3956   3.064   6.195   4.301
 1339LEU     CG 3957   3.188   6.023   4.240
 1339LEU     HG 3958   3.254   5.946   4.280
 1339LEU    CD1 3959   3.067   5.952   4.177
 1339LEU   HD11 3960   3.004   6.031   4.136
 1339LEU   HD12 3961   3.111   5.875   4.114
 1339LEU   HD13 3962   3.010   5.907   4.258
 1339LEU    CD2 3963   3.257   6.104   4.130
 1339LEU   HD21 3964   3.348   6.146   4.173
 1339LEU   HD22 3965   3.285   6.032   4.053
 1339LEU   HD23 3966   3.206   6.194   4.097
 1339LEU      C 3967   3.156   5.943   4.525
 1339LEU      O 3968   3.135   5.828   4.488
 1340GLU      N 3969   3.242   5.968   4.624
 1340GLU      H 3970   3.255   6.065   4.651
 1340GLU     CA 3971   3.310   5.864   4.698
 1340GLU     HA 3972   3.338   5.779   4.635
 1340GLU     CB 3973   3.438   5.915   4.764
 1340GLU    HB1 3974   3.417   6.000   4.829
 1340GLU    HB2 3975   3.496   5.948   4.678
 1340GLU     CG 3976   3.520   5.818   4.850
 1340GLU    HG1 3977   3.551   5.744   4.777
 1340GLU    HG2 3978   3.456   5.769   4.923
 1340GLU     CD 3979   3.631   5.894   4.922
 1340GLU    OE1 3980   3.624   5.906   5.046
 1340GLU    OE2 3981   3.727   5.939   4.856
 1340GLU      C 3982   3.221   5.805   4.806
 1340GLU      O 3983   3.232   5.685   4.830
 1341PHE      N 3984   3.139   5.886   4.874
 1341PHE      H 3985   3.134   5.985   4.855
 1341PHE     CA 3986   3.047   5.829   4.971
 1341PHE     HA 3987   3.100   5.782   5.054
 1341PHE     CB 3988   2.973   5.949   5.030
 1341PHE    HB1 3989   2.911   5.995   4.953
 1341PHE    HB2 3990   3.050   6.022   5.053
 1341PHE     CG 3991   2.886   5.928   5.152
 1341PHE    CD1 3992   2.947   5.881   5.269
 1341PHE    HD1 3993   3.049   5.847   5.256
 1341PHE    CE1 3994   2.878   5.871   5.390
 1341PHE    HE1 3995   2.914   5.814   5.474
 1341PHE     CZ 3996   2.749   5.924   5.394
 1341PHE     HZ 3997   2.679   5.911   5.475
 1341PHE    CE2 3998   2.686   5.977   5.281
 1341PHE    HE2 3999   2.586   6.018   5.291
 1341PHE    CD2 4000   2.756   5.980   5.160
 1341PHE    HD2 4001   2.723   6.036   5.074
 1341PHE      C 4002   2.953   5.727   4.909
 1341PHE      O 4003   2.939   5.612   4.949
 1342VAL      N 4004   2.878   5.767   4.805
 1342VAL      H 4005   2.907   5.855   4.764
 1342VAL     CA 4006   2.764   5.697   4.752
 1342VAL     HA 4007   2.716   5.641   4.833
 1342VAL     CB 4008   2.655   5.784   4.691
 1342VAL     HB 4009   2.561   5.733   4.674
 1342VAL    CG1 4010   2.628   5.905   4.780
 1342VAL   HG11 4011   2.595   5.869   4.877
 1342VAL   HG12 4012   2.715   5.969   4.794
 1342VAL   HG13 4013   2.556   5.978   4.743
 1342VAL    CG2 4014   2.705   5.838   4.557
 1342VAL   HG21 4015   2.625   5.904   4.527
 1342VAL   HG22 4016   2.793   5.903   4.563
 1342VAL   HG23 4017   2.729   5.753   4.492
 1342VAL      C 4018   2.808   5.585   4.658
 1342VAL      O 4019   2.727   5.511   4.604
 1343THR      N 4020   2.939   5.576   4.637
 1343THR      H 4021   2.995   5.656   4.662
 1343THR     CA 4022   3.003   5.463   4.573
 1343THR     HA 4023   2.925   5.404   4.525
 1343THR     CB 4024   3.096   5.501   4.458
 1343THR     HB 4025   3.135   5.410   4.413
 1343THR    CG2 4026   3.031   5.582   4.346
 1343THR   HG21 4027   2.968   5.660   4.389
 1343THR   HG22 4028   3.106   5.635   4.288
 1343THR   HG23 4029   2.970   5.513   4.288
 1343THR    OG1 4030   3.204   5.575   4.512
 1343THR    HG1 4031   3.176   5.666   4.507
 1343THR      C 4032   3.058   5.364   4.676
 1343THR      O 4033   3.110   5.262   4.631
 1344SER      N 4034   3.047   5.392   4.806
 1344SER      H 4035   3.002   5.480   4.827
 1344SER     CA 4036   3.110   5.312   4.909
 1344SER     HA 4037   3.135   5.216   4.864
 1344SER     CB 4038   3.243   5.375   4.950
 1344SER    HB1 4039   3.288   5.302   5.017
 1344SER    HB2 4040   3.218   5.466   5.004
 1344SER     OG 4041   3.332   5.392   4.841
 1344SER     HG 4042   3.312   5.478   4.802
 1344SER      C 4043   3.019   5.273   5.024
 1344SER      O 4044   3.060   5.275   5.140
 1345GLY      N 4045   2.890   5.267   4.990
 1345GLY      H 4046   2.870   5.269   4.891
 1345GLY     CA 4047   2.785   5.220   5.078
 1345GLY    HA1 4048   2.824   5.135   5.134
 1345GLY    HA2 4049   2.704   5.172   5.023
 1345GLY      C 4050   2.730   5.332   5.165
 1345GLY      O 4051   2.666   5.305   5.266
 1346GLY      N 4052   2.779   5.456   5.150
 1346GLY      H 4053   2.849   5.468   5.079
 1346GLY     CA 4054   2.724   5.572   5.216
 1346GLY    HA1 4055   2.783   5.663   5.204
 1346GLY    HA2 4056   2.707   5.560   5.323
 1346GLY      C 4057   2.591   5.618   5.156
 1346GLY      O 4058   2.570   5.606   5.036
 1347ARG      N 4059   2.493   5.653   5.240
 1347ARG      H 4060   2.528   5.670   5.333
 1347ARG     CA 4061   2.370   5.723   5.209
 1347ARG     HA 4062   2.390   5.781   5.119
 1347ARG     CB 4063   2.253   5.628   5.184
 1347ARG    HB1 4064   2.161   5.687   5.182
 1347ARG    HB2 4065   2.235   5.570   5.275
 1347ARG     CG 4066   2.248   5.544   5.057
 1347ARG    HG1 4067   2.154   5.489   5.069
 1347ARG    HG2 4068   2.334   5.478   5.055
 1347ARG     CD 4069   2.247   5.621   4.925
 1347ARG    HD1 4070   2.343   5.673   4.922
 1347ARG    HD2 4071   2.162   5.687   4.911
 1347ARG     NE 4072   2.236   5.514   4.826
 1347ARG     HE 4073   2.146   5.469   4.821
 1347ARG     CZ 4074   2.340   5.446   4.775
 1347ARG    NH1 4075   2.467   5.464   4.813
 1347ARG   HH11 4076   2.490   5.527   4.889
 1347ARG   HH12 4077   2.548   5.417   4.778
 1347ARG    NH2 4078   2.310   5.343   4.694
 1347ARG   HH21 4079   2.211   5.325   4.685
 1347ARG   HH22 4080   2.389   5.283   4.674
 1347ARG      C 4081   2.335   5.823   5.318
 1347ARG      O 4082   2.384   5.820   5.430
 1348MET      N 4083   2.248   5.919   5.283
 1348MET      H 4084   2.201   5.912   5.194
 1348MET     CA 4085   2.190   6.011   5.379
 1348MET     HA 4086   2.274   6.048   5.439
 1348MET     CB 4087   2.102   6.123   5.323
 1348MET    HB1 4088   2.042   6.169   5.402
 1348MET    HB2 4089   2.021   6.075   5.269
 1348MET     CG 4090   2.181   6.228   5.246
 1348MET    HG1 4091   2.241   6.187   5.164
 1348MET    HG2 4092   2.244   6.273   5.322
 1348MET     SD 4093   2.072   6.357   5.180
 1348MET     CE 4094   1.981   6.264   5.054
 1348MET    HE1 4095   1.904   6.201   5.097
 1348MET    HE2 4096   1.930   6.329   4.983
 1348MET    HE3 4097   2.050   6.204   4.994
 1348MET      C 4098   2.096   5.931   5.467
 1348MET      O 4099   2.029   5.836   5.427
 1349ASP      N 4100   2.079   5.983   5.588
 1349ASP      H 4101   2.118   6.074   5.608
 1349ASP     CA 4102   1.991   5.938   5.694
 1349ASP     HA 4103   1.949   5.839   5.672
 1349ASP     CB 4104   2.087   5.939   5.812
 1349ASP    HB1 4105   2.183   5.904   5.774
 1349ASP    HB2 4106   2.055   5.881   5.898
 1349ASP     CG 4107   2.131   6.076   5.862
 1349ASP    OD1 4108   2.199   6.151   5.789
 1349ASP    OD2 4109   2.083   6.116   5.971
 1349ASP      C 4110   1.874   6.034   5.714
 1349ASP      O 4111   1.869   6.131   5.639
 1350PRO      N 4112   1.787   6.008   5.812
 1350PRO     CD 4113   1.780   5.903   5.911
 1350PRO    HD1 4114   1.851   5.933   5.988
 1350PRO    HD2 4115   1.805   5.803   5.874
 1350PRO     CG 4116   1.644   5.902   5.980
 1350PRO    HG1 4117   1.652   5.886   6.087
 1350PRO    HG2 4118   1.579   5.820   5.948
 1350PRO     CB 4119   1.595   6.042   5.944
 1350PRO    HB1 4120   1.607   6.106   6.031
 1350PRO    HB2 4121   1.491   6.047   5.911
 1350PRO     CA 4122   1.664   6.085   5.815
 1350PRO     HA 4123   1.604   6.064   5.727
 1350PRO      C 4124   1.685   6.235   5.822
 1350PRO      O 4125   1.769   6.285   5.896
 1351PRO      N 4126   1.601   6.315   5.755
 1351PRO     CD 4127   1.501   6.286   5.654
 1351PRO    HD1 4128   1.417   6.228   5.692
 1351PRO    HD2 4129   1.555   6.231   5.577
 1351PRO     CG 4130   1.458   6.419   5.593
 1351PRO    HG1 4131   1.351   6.433   5.578
 1351PRO    HG2 4132   1.496   6.439   5.493
 1351PRO     CB 4133   1.514   6.530   5.681
 1351PRO    HB1 4134   1.427   6.581   5.722
 1351PRO    HB2 4135   1.579   6.596   5.623
 1351PRO     CA 4136   1.582   6.453   5.794
 1351PRO     HA 4137   1.680   6.499   5.805
 1351PRO      C 4138   1.518   6.469   5.932
 1351PRO      O 4139   1.461   6.375   5.986
 1352LYS      N 4140   1.520   6.588   5.992
 1352LYS      H 4141   1.548   6.663   5.931
 1352LYS     CA 4142   1.476   6.617   6.127
 1352LYS     HA 4143   1.529   6.542   6.185
 1352LYS     CB 4144   1.527   6.753   6.173
 1352LYS    HB1 4145   1.502   6.764   6.278
 1352LYS    HB2 4146   1.477   6.838   6.126
 1352LYS     CG 4147   1.677   6.744   6.148
 1352LYS    HG1 4148   1.699   6.769   6.044
 1352LYS    HG2 4149   1.723   6.658   6.196
 1352LYS     CD 4150   1.743   6.860   6.223
 1352LYS    HD1 4151   1.745   6.830   6.328
 1352LYS    HD2 4152   1.690   6.954   6.208
 1352LYS     CE 4153   1.887   6.869   6.172
 1352LYS    HE1 4154   1.892   6.899   6.067
 1352LYS    HE2 4155   1.933   6.770   6.172
 1352LYS     NZ 4156   1.962   6.965   6.254
 1352LYS    HZ1 4157   1.926   7.059   6.245
 1352LYS    HZ2 4158   1.958   6.943   6.353
 1352LYS    HZ3 4159   2.062   6.961   6.238
 1352LYS      C 4160   1.326   6.595   6.146
 1352LYS      O 4161   1.246   6.658   6.077
 1353ASN      N 4162   1.287   6.505   6.236
 1353ASN      H 4163   1.356   6.471   6.301
 1353ASN     CA 4164   1.149   6.469   6.263
 1353ASN     HA 4165   1.165   6.375   6.315
 1353ASN     CB 4166   1.087   6.565   6.364
 1353ASN    HB1 4167   1.040   6.647   6.309
 1353ASN    HB2 4168   1.169   6.606   6.422
 1353ASN     CG 4169   0.990   6.497   6.459
 1353ASN    OD1 4170   0.983   6.536   6.576
 1353ASN    ND2 4171   0.922   6.388   6.424
 1353ASN   HD21 4172   0.902   6.370   6.327
 1353ASN   HD22 4173   0.866   6.344   6.496
 1353ASN      C 4174   1.069   6.435   6.139
 1353ASN      O 4175   0.948   6.458   6.139
 1354CYS      N 4176   1.133   6.373   6.039
 1354CYS      H 4177   1.233   6.373   6.046
 1354CYS     CA 4178   1.067   6.307   5.928
 1354CYS     HA 4179   0.991   6.377   5.896
 1354CYS     CB 4180   1.171   6.280   5.820
 1354CYS    HB1 4181   1.244   6.208   5.859
 1354CYS    HB2 4182   1.211   6.379   5.796
 1354CYS     SG 4183   1.107   6.207   5.667
 1354CYS     HG 4184   1.100   6.084   5.719
 1354CYS      C 4185   0.995   6.186   5.987
 1354CYS      O 4186   1.045   6.120   6.077
 1355PRO      N 4187   0.881   6.146   5.930
 1355PRO     CD 4188   0.792   6.226   5.848
 1355PRO    HD1 4189   0.819   6.221   5.743
 1355PRO    HD2 4190   0.800   6.330   5.880
 1355PRO     CG 4191   0.651   6.177   5.880
 1355PRO    HG1 4192   0.583   6.199   5.798
 1355PRO    HG2 4193   0.620   6.236   5.966
 1355PRO     CB 4194   0.679   6.028   5.890
 1355PRO    HB1 4195   0.681   5.986   5.790
 1355PRO    HB2 4196   0.612   5.975   5.958
 1355PRO     CA 4197   0.819   6.016   5.950
 1355PRO     HA 4198   0.815   5.997   6.058
 1355PRO      C 4199   0.897   5.896   5.900
 1355PRO      O 4200   0.925   5.888   5.780
 1356GLY      N 4201   0.912   5.790   5.980
 1356GLY      H 4202   0.860   5.781   6.067
 1356GLY     CA 4203   0.987   5.671   5.946
 1356GLY    HA1 4204   0.964   5.600   6.025
 1356GLY    HA2 4205   1.092   5.687   5.969
 1356GLY      C 4206   0.959   5.601   5.814
 1356GLY      O 4207   1.054   5.573   5.742
 1357PRO      N 4208   0.834   5.591   5.768
 1357PRO     CD 4209   0.719   5.604   5.856
 1357PRO    HD1 4210   0.674   5.703   5.843
 1357PRO    HD2 4211   0.742   5.579   5.959
 1357PRO     CG 4212   0.622   5.505   5.791
 1357PRO    HG1 4213   0.521   5.542   5.810
 1357PRO    HG2 4214   0.634   5.407   5.838
 1357PRO     CB 4215   0.650   5.504   5.641
 1357PRO    HB1 4216   0.588   5.579   5.591
 1357PRO    HB2 4217   0.622   5.413   5.587
 1357PRO     CA 4218   0.801   5.524   5.644
 1357PRO     HA 4219   0.854   5.429   5.646
 1357PRO      C 4220   0.832   5.607   5.521
 1357PRO      O 4221   0.858   5.548   5.416
 1358VAL      N 4222   0.845   5.739   5.537
 1358VAL      H 4223   0.831   5.776   5.630
 1358VAL     CA 4224   0.873   5.836   5.433
 1358VAL     HA 4225   0.840   5.792   5.339
 1358VAL     CB 4226   0.798   5.968   5.453
 1358VAL     HB 4227   0.831   6.012   5.547
 1358VAL    CG1 4228   0.823   6.056   5.332
 1358VAL   HG11 4229   0.775   6.024   5.240
 1358VAL   HG12 4230   0.773   6.152   5.350
 1358VAL   HG13 4231   0.930   6.077   5.317
 1358VAL    CG2 4232   0.647   5.949   5.458
 1358VAL   HG21 4233   0.626   5.882   5.374
 1358VAL   HG22 4234   0.618   5.904   5.552
 1358VAL   HG23 4235   0.590   6.040   5.444
 1358VAL      C 4236   1.023   5.861   5.418
 1358VAL      O 4237   1.068   5.857   5.304
 1359TYR      N 4238   1.099   5.871   5.527
 1359TYR      H 4239   1.069   5.876   5.623
 1359TYR     CA 4240   1.239   5.834   5.524
 1359TYR     HA 4241   1.303   5.912   5.482
 1359TYR     CB 4242   1.281   5.839   5.670
 1359TYR    HB1 4243   1.209   5.781   5.728
 1359TYR    HB2 4244   1.274   5.940   5.711
 1359TYR     CG 4245   1.418   5.776   5.684
 1359TYR    CD1 4246   1.528   5.845   5.634
 1359TYR    HD1 4247   1.519   5.942   5.586
 1359TYR    CE1 4248   1.650   5.776   5.641
 1359TYR    HE1 4249   1.735   5.830   5.601
 1359TYR     CZ 4250   1.657   5.645   5.692
 1359TYR     OH 4251   1.779   5.586   5.709
 1359TYR     HH 4252   1.780   5.500   5.751
 1359TYR    CE2 4253   1.545   5.580   5.748
 1359TYR    HE2 4254   1.547   5.484   5.797
 1359TYR    CD2 4255   1.422   5.646   5.735
 1359TYR    HD2 4256   1.333   5.601   5.776
 1359TYR      C 4257   1.266   5.703   5.452
 1359TYR      O 4258   1.341   5.700   5.354
 1360ARG      N 4259   1.194   5.594   5.482
 1360ARG      H 4260   1.139   5.594   5.566
 1360ARG     CA 4261   1.210   5.468   5.411
 1360ARG     HA 4262   1.319   5.473   5.404
 1360ARG     CB 4263   1.175   5.349   5.499
 1360ARG    HB1 4264   1.177   5.252   5.450
 1360ARG    HB2 4265   1.076   5.359   5.544
 1360ARG     CG 4266   1.277   5.339   5.612
 1360ARG    HG1 4267   1.259   5.428   5.673
 1360ARG    HG2 4268   1.378   5.359   5.576
 1360ARG     CD 4269   1.268   5.220   5.707
 1360ARG    HD1 4270   1.329   5.233   5.796
 1360ARG    HD2 4271   1.299   5.127   5.657
 1360ARG     NE 4272   1.129   5.187   5.739
 1360ARG     HE 4273   1.077   5.140   5.667
 1360ARG     CZ 4274   1.061   5.220   5.849
 1360ARG    NH1 4275   0.929   5.198   5.840
 1360ARG   HH11 4276   0.894   5.160   5.754
 1360ARG   HH12 4277   0.881   5.200   5.929
 1360ARG    NH2 4278   1.111   5.281   5.957
 1360ARG   HH21 4279   1.207   5.312   5.952
 1360ARG   HH22 4280   1.057   5.325   6.031
 1360ARG      C 4281   1.171   5.460   5.264
 1360ARG      O 4282   1.200   5.360   5.200
 1361ILE      N 4283   1.101   5.559   5.208
 1361ILE      H 4284   1.060   5.628   5.269
 1361ILE     CA 4285   1.086   5.566   5.064
 1361ILE     HA 4286   1.058   5.470   5.020
 1361ILE     CB 4287   0.966   5.655   5.033
 1361ILE     HB 4288   0.981   5.746   5.091
 1361ILE    CG2 4289   0.950   5.686   4.884
 1361ILE   HG21 4290   0.847   5.711   4.860
 1361ILE   HG22 4291   1.020   5.762   4.849
 1361ILE   HG23 4292   0.970   5.590   4.836
 1361ILE    CG1 4293   0.833   5.593   5.073
 1361ILE   HG11 4294   0.831   5.544   5.171
 1361ILE   HG12 4295   0.805   5.516   5.001
 1361ILE     CD 4296   0.714   5.687   5.083
 1361ILE    HD1 4297   0.682   5.733   4.989
 1361ILE    HD2 4298   0.619   5.637   5.103
 1361ILE    HD3 4299   0.737   5.772   5.147
 1361ILE      C 4300   1.215   5.620   5.003
 1361ILE      O 4301   1.258   5.568   4.901
 1362MET      N 4302   1.282   5.721   5.060
 1362MET      H 4303   1.249   5.750   5.151
 1362MET     CA 4304   1.402   5.784   5.010
 1362MET     HA 4305   1.382   5.831   4.913
 1362MET     CB 4306   1.455   5.893   5.102
 1362MET    HB1 4307   1.506   5.963   5.035
 1362MET    HB2 4308   1.527   5.856   5.175
 1362MET     CG 4309   1.349   5.978   5.171
 1362MET    HG1 4310   1.282   5.906   5.218
 1362MET    HG2 4311   1.293   6.040   5.101
 1362MET     SD 4312   1.410   6.090   5.299
 1362MET     CE 4313   1.258   6.180   5.340
 1362MET    HE1 4314   1.280   6.271   5.396
 1362MET    HE2 4315   1.214   6.212   5.246
 1362MET    HE3 4316   1.186   6.117   5.391
 1362MET      C 4317   1.518   5.687   5.000
 1362MET      O 4318   1.590   5.671   4.901
 1363THR      N 4319   1.539   5.607   5.105
 1363THR      H 4320   1.489   5.611   5.193
 1363THR     CA 4321   1.641   5.505   5.097
 1363THR     HA 4322   1.733   5.555   5.069
 1363THR     CB 4323   1.662   5.440   5.234
 1363THR     HB 4324   1.732   5.357   5.227
 1363THR    CG2 4325   1.715   5.536   5.339
 1363THR   HG21 4326   1.638   5.610   5.361
 1363THR   HG22 4327   1.745   5.488   5.432
 1363THR   HG23 4328   1.804   5.588   5.303
 1363THR    OG1 4329   1.550   5.381   5.296
 1363THR    HG1 4330   1.580   5.345   5.379
 1363THR      C 4331   1.614   5.396   4.994
 1363THR      O 4332   1.708   5.338   4.941
 1364GLN      N 4333   1.488   5.355   4.973
 1364GLN      H 4334   1.410   5.394   5.023
 1364GLN     CA 4335   1.448   5.263   4.869
 1364GLN     HA 4336   1.517   5.179   4.876
 1364GLN     CB 4337   1.306   5.214   4.894
 1364GLN    HB1 4338   1.240   5.300   4.880
 1364GLN    HB2 4339   1.296   5.184   4.999
 1364GLN     CG 4340   1.260   5.094   4.812
 1364GLN    HG1 4341   1.276   5.123   4.708
 1364GLN    HG2 4342   1.151   5.101   4.818
 1364GLN     CD 4343   1.321   4.962   4.857
 1364GLN    OE1 4344   1.425   4.955   4.922
 1364GLN    NE2 4345   1.254   4.852   4.822
 1364GLN   HE21 4346   1.177   4.846   4.757
 1364GLN   HE22 4347   1.306   4.768   4.840
 1364GLN      C 4348   1.458   5.308   4.724
 1364GLN      O 4349   1.484   5.227   4.635
 1365CYS      N 4350   1.432   5.437   4.698
 1365CYS      H 4351   1.414   5.493   4.780
 1365CYS     CA 4352   1.470   5.510   4.579
 1365CYS     HA 4353   1.427   5.462   4.491
 1365CYS     CB 4354   1.418   5.653   4.596
 1365CYS    HB1 4355   1.450   5.719   4.515
 1365CYS    HB2 4356   1.458   5.702   4.684
 1365CYS     SG 4357   1.237   5.665   4.595
 1365CYS     HG 4358   1.247   5.598   4.711
 1365CYS      C 4359   1.621   5.508   4.562
 1365CYS      O 4360   1.672   5.507   4.450
 1366TRP      N 4361   1.703   5.503   4.668
 1366TRP      H 4362   1.663   5.514   4.760
 1366TRP     CA 4363   1.847   5.501   4.654
 1366TRP     HA 4364   1.866   5.534   4.553
 1366TRP     CB 4365   1.915   5.596   4.753
 1366TRP    HB1 4366   2.012   5.606   4.704
 1366TRP    HB2 4367   1.920   5.543   4.848
 1366TRP     CG 4368   1.872   5.738   4.766
 1366TRP    CD1 4369   1.832   5.829   4.675
 1366TRP    HD1 4370   1.838   5.791   4.574
 1366TRP    NE1 4371   1.805   5.951   4.733
 1366TRP    HE1 4372   1.764   6.027   4.681
 1366TRP    CE2 4373   1.807   5.943   4.871
 1366TRP    CZ2 4374   1.764   6.020   4.980
 1366TRP    HZ2 4375   1.726   6.120   4.968
 1366TRP    CH2 4376   1.791   5.975   5.110
 1366TRP    HH2 4377   1.764   6.036   5.195
 1366TRP    CZ3 4378   1.852   5.851   5.136
 1366TRP    HZ3 4379   1.870   5.816   5.237
 1366TRP    CE3 4380   1.887   5.776   5.024
 1366TRP    HE3 4381   1.922   5.675   5.037
 1366TRP    CD2 4382   1.859   5.813   4.891
 1366TRP      C 4383   1.906   5.362   4.673
 1366TRP      O 4384   2.017   5.342   4.722
 1367GLN      N 4385   1.830   5.264   4.626
 1367GLN      H 4386   1.735   5.285   4.598
 1367GLN     CA 4387   1.878   5.127   4.617
 1367GLN     HA 4388   1.914   5.105   4.717
 1367GLN     CB 4389   1.766   5.031   4.578
 1367GLN    HB1 4390   1.814   4.945   4.531
 1367GLN    HB2 4391   1.701   5.071   4.500
 1367GLN     CG 4392   1.686   4.983   4.699
 1367GLN    HG1 4393   1.588   4.957   4.658
 1367GLN    HG2 4394   1.674   5.065   4.769
 1367GLN     CD 4395   1.741   4.859   4.767
 1367GLN    OE1 4396   1.853   4.815   4.743
 1367GLN    NE2 4397   1.661   4.811   4.863
 1367GLN   HE21 4398   1.576   4.863   4.881
 1367GLN   HE22 4399   1.681   4.730   4.920
 1367GLN      C 4400   1.987   5.132   4.511
 1367GLN      O 4401   1.976   5.193   4.406
 1368HIS      N 4402   2.094   5.055   4.531
 1368HIS      H 4403   2.094   5.005   4.620
 1368HIS     CA 4404   2.211   5.054   4.446
 1368HIS     HA 4405   2.221   5.161   4.427
 1368HIS     CB 4406   2.330   4.996   4.522
 1368HIS    HB1 4407   2.340   4.890   4.497
 1368HIS    HB2 4408   2.326   5.029   4.626
 1368HIS     CG 4409   2.460   5.059   4.480
 1368HIS    ND1 4410   2.508   5.186   4.511
 1368HIS    CE1 4411   2.621   5.205   4.442
 1368HIS    HE1 4412   2.669   5.302   4.440
 1368HIS    NE2 4413   2.650   5.095   4.371
 1368HIS    HE2 4414   2.733   5.083   4.315
 1368HIS    CD2 4415   2.549   5.003   4.392
 1368HIS    HD2 4416   2.544   4.901   4.358
 1368HIS      C 4417   2.193   4.983   4.312
 1368HIS      O 4418   2.246   5.033   4.213
 1369GLN      N 4419   2.119   4.873   4.300
 1369GLN      H 4420   2.061   4.837   4.374
 1369GLN     CA 4421   2.096   4.813   4.170
 1369GLN     HA 4422   2.178   4.833   4.101
 1369GLN     CB 4423   2.085   4.661   4.184
 1369GLN    HB1 4424   2.029   4.627   4.097
 1369GLN    HB2 4425   2.023   4.634   4.269
 1369GLN     CG 4426   2.218   4.586   4.191
 1369GLN    HG1 4427   2.188   4.484   4.213
 1369GLN    HG2 4428   2.270   4.622   4.280
 1369GLN     CD 4429   2.315   4.595   4.074
 1369GLN    OE1 4430   2.289   4.556   3.961
 1369GLN    NE2 4431   2.432   4.655   4.099
 1369GLN   HE21 4432   2.470   4.657   4.193
 1369GLN   HE22 4433   2.498   4.679   4.027
 1369GLN      C 4434   1.968   4.865   4.107
 1369GLN      O 4435   1.870   4.874   4.180
 1370PRO      N 4436   1.971   4.890   3.975
 1370PRO     CD 4437   2.083   4.895   3.883
 1370PRO    HD1 4438   2.081   4.804   3.823
 1370PRO    HD2 4439   2.181   4.911   3.927
 1370PRO     CG 4440   2.048   5.002   3.780
 1370PRO    HG1 4441   2.099   5.002   3.684
 1370PRO    HG2 4442   2.064   5.099   3.827
 1370PRO     CB 4443   1.901   4.966   3.763
 1370PRO    HB1 4444   1.897   4.875   3.702
 1370PRO    HB2 4445   1.839   5.042   3.715
 1370PRO     CA 4446   1.853   4.937   3.905
 1370PRO     HA 4447   1.820   5.033   3.944
 1370PRO      C 4448   1.731   4.848   3.918
 1370PRO      O 4449   1.620   4.890   3.950
 1371GLU      N 4450   1.753   4.716   3.916
 1371GLU      H 4451   1.844   4.680   3.891
 1371GLU     CA 4452   1.649   4.618   3.939
 1371GLU     HA 4453   1.570   4.637   3.866
 1371GLU     CB 4454   1.704   4.483   3.892
 1371GLU    HB1 4455   1.810   4.483   3.916
 1371GLU    HB2 4456   1.703   4.475   3.784
 1371GLU     CG 4457   1.643   4.352   3.940
 1371GLU    HG1 4458   1.551   4.348   3.882
 1371GLU    HG2 4459   1.625   4.356   4.048
 1371GLU     CD 4460   1.736   4.236   3.907
 1371GLU    OE1 4461   1.792   4.179   4.003
 1371GLU    OE2 4462   1.733   4.190   3.791
 1371GLU      C 4463   1.594   4.622   4.080
 1371GLU      O 4464   1.473   4.599   4.089
 1372ASP      N 4465   1.671   4.643   4.187
 1372ASP      H 4466   1.769   4.661   4.170
 1372ASP     CA 4467   1.617   4.666   4.320
 1372ASP     HA 4468   1.548   4.584   4.342
 1372ASP     CB 4469   1.723   4.642   4.427
 1372ASP    HB1 4470   1.667   4.648   4.521
 1372ASP    HB2 4471   1.782   4.733   4.419
 1372ASP     CG 4472   1.816   4.521   4.419
 1372ASP    OD1 4473   1.771   4.414   4.373
 1372ASP    OD2 4474   1.926   4.530   4.477
 1372ASP      C 4475   1.548   4.800   4.338
 1372ASP      O 4476   1.464   4.812   4.427
 1373ARG      N 4477   1.576   4.901   4.255
 1373ARG      H 4478   1.628   4.887   4.170
 1373ARG     CA 4479   1.513   5.031   4.266
 1373ARG     HA 4480   1.503   5.049   4.373
 1373ARG     CB 4481   1.612   5.130   4.207
 1373ARG    HB1 4482   1.614   5.102   4.101
 1373ARG    HB2 4483   1.707   5.097   4.249
 1373ARG     CG 4484   1.582   5.278   4.226
 1373ARG    HG1 4485   1.581   5.307   4.332
 1373ARG    HG2 4486   1.483   5.301   4.189
 1373ARG     CD 4487   1.695   5.358   4.161
 1373ARG    HD1 4488   1.684   5.459   4.200
 1373ARG    HD2 4489   1.676   5.371   4.054
 1373ARG     NE 4490   1.832   5.314   4.187
 1373ARG     HE 4491   1.855   5.295   4.283
 1373ARG     CZ 4492   1.919   5.283   4.090
 1373ARG    NH1 4493   1.911   5.328   3.964
 1373ARG   HH11 4494   1.844   5.399   3.938
 1373ARG   HH12 4495   1.994   5.311   3.908
 1373ARG    NH2 4496   2.024   5.205   4.119
 1373ARG   HH21 4497   2.027   5.155   4.207
 1373ARG   HH22 4498   2.107   5.215   4.062
 1373ARG      C 4499   1.371   5.031   4.210
 1373ARG      O 4500   1.348   4.962   4.111
 1374PRO      N 4501   1.270   5.101   4.262
 1374PRO     CD 4502   1.280   5.171   4.389
 1374PRO    HD1 4503   1.364   5.240   4.392
 1374PRO    HD2 4504   1.291   5.091   4.463
 1374PRO     CG 4505   1.150   5.246   4.418
 1374PRO    HG1 4506   1.163   5.347   4.377
 1374PRO    HG2 4507   1.136   5.247   4.526
 1374PRO     CB 4508   1.053   5.150   4.350
 1374PRO    HB1 4509   0.959   5.200   4.326
 1374PRO    HB2 4510   1.014   5.071   4.415
 1374PRO     CA 4511   1.131   5.109   4.226
 1374PRO     HA 4512   1.095   5.012   4.190
 1374PRO      C 4513   1.115   5.194   4.100
 1374PRO      O 4514   1.189   5.290   4.082
 1375ASN      N 4515   1.011   5.167   4.021
 1375ASN      H 4516   0.949   5.090   4.045
 1375ASN     CA 4517   0.947   5.267   3.938
 1375ASN     HA 4518   1.021   5.336   3.896
 1375ASN     CB 4519   0.872   5.188   3.831
 1375ASN    HB1 4520   0.942   5.120   3.783
 1375ASN    HB2 4521   0.835   5.254   3.753
 1375ASN     CG 4522   0.752   5.110   3.883
 1375ASN    OD1 4523   0.726   5.098   4.002
 1375ASN    ND2 4524   0.669   5.061   3.790
 1375ASN   HD21 4525   0.694   5.083   3.695
 1375ASN   HD22 4526   0.601   4.992   3.817
 1375ASN      C 4527   0.852   5.356   4.016
 1375ASN      O 4528   0.816   5.334   4.132
 1376PHE      N 4529   0.787   5.449   3.945
 1376PHE      H 4530   0.808   5.460   3.847
 1376PHE     CA 4531   0.698   5.544   4.010
 1376PHE     HA 4532   0.744   5.580   4.102
 1376PHE     CB 4533   0.678   5.660   3.912
 1376PHE    HB1 4534   0.582   5.710   3.918
 1376PHE    HB2 4535   0.668   5.623   3.810
 1376PHE     CG 4536   0.781   5.770   3.917
 1376PHE    CD1 4537   0.792   5.854   4.028
 1376PHE    HD1 4538   0.727   5.839   4.113
 1376PHE    CE1 4539   0.888   5.955   4.035
 1376PHE    HE1 4540   0.880   6.027   4.115
 1376PHE     CZ 4541   0.990   5.956   3.939
 1376PHE     HZ 4542   1.063   6.036   3.941
 1376PHE    CE2 4543   0.977   5.877   3.824
 1376PHE    HE2 4544   1.052   5.888   3.747
 1376PHE    CD2 4545   0.874   5.783   3.813
 1376PHE    HD2 4546   0.865   5.716   3.729
 1376PHE      C 4547   0.567   5.484   4.059
 1376PHE      O 4548   0.499   5.551   4.137
 1377ALA      N 4549   0.526   5.368   4.008
 1377ALA      H 4550   0.585   5.307   3.953
 1377ALA     CA 4551   0.397   5.311   4.044
 1377ALA     HA 4552   0.318   5.384   4.063
 1377ALA     CB 4553   0.348   5.213   3.938
 1377ALA    HB1 4554   0.356   5.260   3.841
 1377ALA    HB2 4555   0.419   5.131   3.929
 1377ALA    HB3 4556   0.247   5.181   3.968
 1377ALA      C 4557   0.394   5.251   4.183
 1377ALA      O 4558   0.285   5.250   4.242
 1378ILE      N 4559   0.511   5.210   4.233
 1378ILE      H 4560   0.584   5.212   4.164
 1378ILE     CA 4561   0.530   5.168   4.370
 1378ILE     HA 4562   0.443   5.115   4.410
 1378ILE     CB 4563   0.658   5.086   4.389
 1378ILE     HB 4564   0.744   5.138   4.346
 1378ILE    CG2 4565   0.694   5.062   4.535
 1378ILE   HG21 4566   0.730   5.158   4.573
 1378ILE   HG22 4567   0.601   5.038   4.587
 1378ILE   HG23 4568   0.758   4.974   4.549
 1378ILE    CG1 4569   0.648   4.948   4.325
 1378ILE   HG11 4570   0.598   4.945   4.229
 1378ILE   HG12 4571   0.603   4.877   4.394
 1378ILE     CD 4572   0.789   4.902   4.290
 1378ILE    HD1 4573   0.831   4.968   4.214
 1378ILE    HD2 4574   0.864   4.899   4.369
 1378ILE    HD3 4575   0.784   4.810   4.232
 1378ILE      C 4576   0.540   5.300   4.446
 1378ILE      O 4577   0.478   5.314   4.551
 1379ILE      N 4578   0.623   5.396   4.405
 1379ILE      H 4579   0.667   5.381   4.315
 1379ILE     CA 4580   0.644   5.518   4.480
 1379ILE     HA 4581   0.683   5.489   4.578
 1379ILE     CB 4582   0.742   5.606   4.402
 1379ILE     HB 4583   0.707   5.618   4.300
 1379ILE    CG2 4584   0.753   5.748   4.458
 1379ILE   HG21 4585   0.819   5.811   4.399
 1379ILE   HG22 4586   0.654   5.792   4.472
 1379ILE   HG23 4587   0.799   5.733   4.556
 1379ILE    CG1 4588   0.879   5.540   4.392
 1379ILE   HG11 4589   0.866   5.449   4.334
 1379ILE   HG12 4590   0.909   5.504   4.490
 1379ILE     CD 4591   0.987   5.622   4.321
 1379ILE    HD1 4592   0.971   5.634   4.214
 1379ILE    HD2 4593   1.012   5.715   4.371
 1379ILE    HD3 4594   1.077   5.561   4.333
 1379ILE      C 4595   0.514   5.593   4.506
 1379ILE      O 4596   0.482   5.631   4.618
 1380LEU      N 4597   0.426   5.610   4.407
 1380LEU      H 4598   0.446   5.578   4.313
 1380LEU     CA 4599   0.291   5.662   4.418
 1380LEU     HA 4600   0.293   5.763   4.460
 1380LEU     CB 4601   0.235   5.669   4.276
 1380LEU    HB1 4602   0.126   5.663   4.272
 1380LEU    HB2 4603   0.257   5.583   4.214
 1380LEU     CG 4604   0.287   5.793   4.204
 1380LEU     HG 4605   0.396   5.797   4.197
 1380LEU    CD1 4606   0.240   5.785   4.059
 1380LEU   HD11 4607   0.256   5.883   4.014
 1380LEU   HD12 4608   0.299   5.707   4.011
 1380LEU   HD13 4609   0.135   5.756   4.055
 1380LEU    CD2 4610   0.226   5.922   4.258
 1380LEU   HD21 4611   0.261   5.948   4.358
 1380LEU   HD22 4612   0.252   6.010   4.199
 1380LEU   HD23 4613   0.118   5.910   4.262
 1380LEU      C 4614   0.203   5.582   4.512
 1380LEU      O 4615   0.140   5.634   4.603
 1381GLU      N 4616   0.199   5.449   4.497
 1381GLU      H 4617   0.246   5.414   4.415
 1381GLU     CA 4618   0.132   5.358   4.588
 1381GLU     HA 4619   0.026   5.383   4.580
 1381GLU     CB 4620   0.165   5.215   4.547
 1381GLU    HB1 4621   0.273   5.198   4.552
 1381GLU    HB2 4622   0.139   5.196   4.443
 1381GLU     CG 4623   0.105   5.114   4.645
 1381GLU    HG1 4624  -0.003   5.125   4.659
 1381GLU    HG2 4625   0.143   5.132   4.745
 1381GLU     CD 4626   0.140   4.970   4.611
 1381GLU    OE1 4627   0.217   4.939   4.517
 1381GLU    OE2 4628   0.089   4.875   4.674
 1381GLU      C 4629   0.175   5.383   4.732
 1381GLU      O 4630   0.087   5.393   4.817
 1382ARG      N 4631   0.304   5.403   4.762
 1382ARG      H 4632   0.377   5.403   4.692
 1382ARG     CA 4633   0.350   5.417   4.898
 1382ARG     HA 4634   0.283   5.359   4.962
 1382ARG     CB 4635   0.488   5.357   4.926
 1382ARG    HB1 4636   0.502   5.364   5.033
 1382ARG    HB2 4637   0.551   5.423   4.867
 1382ARG     CG 4638   0.505   5.208   4.897
 1382ARG    HG1 4639   0.498   5.200   4.788
 1382ARG    HG2 4640   0.430   5.154   4.955
 1382ARG     CD 4641   0.647   5.159   4.921
 1382ARG    HD1 4642   0.675   5.188   5.023
 1382ARG    HD2 4643   0.727   5.199   4.858
 1382ARG     NE 4644   0.654   5.014   4.904
 1382ARG     HE 4645   0.567   4.974   4.872
 1382ARG     CZ 4646   0.754   4.936   4.947
 1382ARG    NH1 4647   0.742   4.802   4.940
 1382ARG   HH11 4648   0.651   4.765   4.918
 1382ARG   HH12 4649   0.821   4.740   4.951
 1382ARG    NH2 4650   0.873   4.981   4.987
 1382ARG   HH21 4651   0.901   5.078   4.987
 1382ARG   HH22 4652   0.940   4.912   5.020
 1382ARG      C 4653   0.337   5.556   4.959
 1382ARG      O 4654   0.321   5.575   5.079
 1383ILE      N 4655   0.352   5.660   4.877
 1383ILE      H 4656   0.359   5.637   4.779
 1383ILE     CA 4657   0.328   5.797   4.915
 1383ILE     HA 4658   0.384   5.827   5.004
 1383ILE     CB 4659   0.370   5.891   4.803
 1383ILE     HB 4660   0.347   5.853   4.703
 1383ILE    CG2 4661   0.312   6.032   4.813
 1383ILE   HG21 4662   0.341   6.073   4.910
 1383ILE   HG22 4663   0.347   6.102   4.738
 1383ILE   HG23 4664   0.203   6.025   4.813
 1383ILE    CG1 4665   0.521   5.910   4.799
 1383ILE   HG11 4666   0.572   5.814   4.792
 1383ILE   HG12 4667   0.555   5.964   4.887
 1383ILE     CD 4668   0.575   5.990   4.681
 1383ILE    HD1 4669   0.519   5.973   4.589
 1383ILE    HD2 4670   0.559   6.096   4.702
 1383ILE    HD3 4671   0.684   5.984   4.673
 1383ILE      C 4672   0.182   5.811   4.959
 1383ILE      O 4673   0.161   5.841   5.076
 1384GLU      N 4674   0.089   5.766   4.875
 1384GLU      H 4675   0.119   5.738   4.783
 1384GLU     CA 4676  -0.048   5.754   4.921
 1384GLU     HA 4677  -0.087   5.852   4.947
 1384GLU     CB 4678  -0.137   5.695   4.812
 1384GLU    HB1 4679  -0.093   5.601   4.778
 1384GLU    HB2 4680  -0.133   5.762   4.726
 1384GLU     CG 4681  -0.284   5.681   4.851
 1384GLU    HG1 4682  -0.307   5.764   4.918
 1384GLU    HG2 4683  -0.307   5.594   4.913
 1384GLU     CD 4684  -0.372   5.667   4.728
 1384GLU    OE1 4685  -0.355   5.572   4.648
 1384GLU    OE2 4686  -0.452   5.757   4.693
 1384GLU      C 4687  -0.063   5.669   5.046
 1384GLU      O 4688  -0.137   5.714   5.134
 1385TYR      N 4689   0.002   5.553   5.061
 1385TYR      H 4690   0.064   5.525   4.987
 1385TYR     CA 4691  -0.010   5.466   5.176
 1385TYR     HA 4692  -0.115   5.438   5.170
 1385TYR     CB 4693   0.066   5.337   5.145
 1385TYR    HB1 4694   0.169   5.368   5.131
 1385TYR    HB2 4695   0.028   5.293   5.053
 1385TYR     CG 4696   0.067   5.238   5.260
 1385TYR    CD1 4697   0.169   5.236   5.355
 1385TYR    HD1 4698   0.241   5.316   5.360
 1385TYR    CE1 4699   0.177   5.130   5.446
 1385TYR    HE1 4700   0.259   5.119   5.516
 1385TYR     CZ 4701   0.080   5.028   5.446
 1385TYR     OH 4702   0.104   4.918   5.523
 1385TYR     HH 4703   0.159   4.942   5.599
 1385TYR    CE2 4704  -0.024   5.031   5.350
 1385TYR    HE2 4705  -0.101   4.956   5.346
 1385TYR    CD2 4706  -0.024   5.132   5.252
 1385TYR    HD2 4707  -0.110   5.139   5.187
 1385TYR      C 4708   0.027   5.539   5.304
 1385TYR      O 4709  -0.030   5.500   5.406
 1386CYS      N 4710   0.115   5.638   5.298
 1386CYS      H 4711   0.157   5.660   5.208
 1386CYS     CA 4712   0.154   5.719   5.412
 1386CYS     HA 4713   0.145   5.653   5.498
 1386CYS     CB 4714   0.300   5.758   5.389
 1386CYS    HB1 4715   0.332   5.820   5.473
 1386CYS    HB2 4716   0.311   5.809   5.293
 1386CYS     SG 4717   0.417   5.621   5.386
 1386CYS     HG 4718   0.422   5.619   5.252
 1386CYS      C 4719   0.062   5.838   5.435
 1386CYS      O 4720   0.051   5.889   5.547
 1387THR      N 4721  -0.017   5.878   5.335
 1387THR      H 4722   0.004   5.838   5.245
 1387THR     CA 4723  -0.138   5.953   5.363
 1387THR     HA 4724  -0.107   6.030   5.434
 1387THR     CB 4725  -0.191   6.028   5.241
 1387THR     HB 4726  -0.264   6.100   5.279
 1387THR    CG2 4727  -0.091   6.109   5.160
 1387THR   HG21 4728  -0.046   6.044   5.085
 1387THR   HG22 4729  -0.143   6.190   5.107
 1387THR   HG23 4730  -0.015   6.139   5.231
 1387THR    OG1 4731  -0.264   5.936   5.162
 1387THR    HG1 4732  -0.212   5.857   5.148
 1387THR      C 4733  -0.245   5.873   5.436
 1387THR      O 4734  -0.332   5.929   5.503
 1388GLN      N 4735  -0.239   5.740   5.430
 1388GLN      H 4736  -0.167   5.699   5.372
 1388GLN     CA 4737  -0.328   5.642   5.488
 1388GLN     HA 4738  -0.420   5.693   5.515
 1388GLN     CB 4739  -0.352   5.539   5.378
 1388GLN    HB1 4740  -0.403   5.447   5.408
 1388GLN    HB2 4741  -0.263   5.515   5.320
 1388GLN     CG 4742  -0.456   5.587   5.277
 1388GLN    HG1 4743  -0.414   5.672   5.224
 1388GLN    HG2 4744  -0.550   5.609   5.328
 1388GLN     CD 4745  -0.484   5.489   5.164
 1388GLN    OE1 4746  -0.459   5.369   5.167
 1388GLN    NE2 4747  -0.536   5.549   5.057
 1388GLN   HE21 4748  -0.556   5.648   5.069
 1388GLN   HE22 4749  -0.553   5.491   4.976
 1388GLN      C 4750  -0.270   5.576   5.612
 1388GLN      O 4751  -0.324   5.475   5.657
 1389ASP      N 4752  -0.155   5.621   5.663
 1389ASP      H 4753  -0.105   5.693   5.614
 1389ASP     CA 4754  -0.096   5.594   5.793
 1389ASP     HA 4755  -0.117   5.489   5.813
 1389ASP     CB 4756   0.056   5.604   5.779
 1389ASP    HB1 4757   0.085   5.709   5.780
 1389ASP    HB2 4758   0.085   5.556   5.686
 1389ASP     CG 4759   0.119   5.545   5.905
 1389ASP    OD1 4760   0.121   5.420   5.911
 1389ASP    OD2 4761   0.143   5.619   6.003
 1389ASP      C 4762  -0.148   5.690   5.899
 1389ASP      O 4763  -0.133   5.811   5.887
 1390PRO      N 4764  -0.208   5.647   6.010
 1390PRO     CD 4765  -0.231   5.507   6.042
 1390PRO    HD1 4766  -0.149   5.439   6.022
 1390PRO    HD2 4767  -0.316   5.478   5.980
 1390PRO     CG 4768  -0.269   5.506   6.189
 1390PRO    HG1 4769  -0.175   5.504   6.245
 1390PRO    HG2 4770  -0.331   5.421   6.220
 1390PRO     CB 4771  -0.330   5.644   6.214
 1390PRO    HB1 4772  -0.316   5.676   6.317
 1390PRO    HB2 4773  -0.436   5.645   6.189
 1390PRO     CA 4774  -0.266   5.735   6.109
 1390PRO     HA 4775  -0.336   5.803   6.062
 1390PRO      C 4776  -0.164   5.822   6.180
 1390PRO      O 4777  -0.193   5.939   6.204
 1391ASP      N 4778  -0.037   5.779   6.181
 1391ASP      H 4779  -0.013   5.708   6.113
 1391ASP     CA 4780   0.068   5.837   6.262
 1391ASP     HA 4781   0.026   5.891   6.347
 1391ASP     CB 4782   0.147   5.724   6.326
 1391ASP    HB1 4783   0.202   5.656   6.261
 1391ASP    HB2 4784   0.086   5.653   6.382
 1391ASP     CG 4785   0.247   5.782   6.426
 1391ASP    OD1 4786   0.367   5.750   6.417
 1391ASP    OD2 4787   0.202   5.840   6.527
 1391ASP      C 4788   0.164   5.922   6.180
 1391ASP      O 4789   0.207   6.024   6.234
 1392VAL      N 4790   0.197   5.891   6.054
 1392VAL      H 4791   0.165   5.803   6.015
 1392VAL     CA 4792   0.270   5.985   5.972
 1392VAL     HA 4793   0.368   5.984   6.019
 1392VAL     CB 4794   0.276   5.930   5.830
 1392VAL     HB 4795   0.176   5.898   5.801
 1392VAL    CG1 4796   0.313   6.027   5.718
 1392VAL   HG11 4797   0.416   6.064   5.728
 1392VAL   HG12 4798   0.301   5.984   5.619
 1392VAL   HG13 4799   0.250   6.116   5.718
 1392VAL    CG2 4800   0.367   5.808   5.830
 1392VAL   HG21 4801   0.401   5.775   5.732
 1392VAL   HG22 4802   0.454   5.823   5.893
 1392VAL   HG23 4803   0.318   5.717   5.864
 1392VAL      C 4804   0.214   6.126   5.978
 1392VAL      O 4805   0.290   6.215   6.016
 1393ILE      N 4806   0.085   6.147   5.948
 1393ILE      H 4807   0.044   6.062   5.913
 1393ILE     CA 4808   0.017   6.275   5.944
 1393ILE     HA 4809   0.082   6.347   5.894
 1393ILE     CB 4810  -0.105   6.272   5.852
 1393ILE     HB 4811  -0.125   6.376   5.828
 1393ILE    CG2 4812  -0.085   6.190   5.724
 1393ILE   HG21 4813   0.010   6.221   5.680
 1393ILE   HG22 4814  -0.078   6.088   5.763
 1393ILE   HG23 4815  -0.167   6.190   5.653
 1393ILE    CG1 4816  -0.220   6.214   5.932
 1393ILE   HG11 4817  -0.238   6.275   6.021
 1393ILE   HG12 4818  -0.208   6.110   5.962
 1393ILE     CD 4819  -0.354   6.230   5.861
 1393ILE    HD1 4820  -0.363   6.332   5.821
 1393ILE    HD2 4821  -0.354   6.157   5.781
 1393ILE    HD3 4822  -0.436   6.213   5.931
 1393ILE      C 4823   0.003   6.350   6.076
 1393ILE      O 4824  -0.020   6.471   6.076
 1394ASN      N 4825   0.022   6.274   6.184
 1394ASN      H 4826   0.049   6.179   6.166
 1394ASN     CA 4827   0.017   6.323   6.320
 1394ASN     HA 4828  -0.060   6.400   6.326
 1394ASN     CB 4829  -0.031   6.209   6.409
 1394ASN    HB1 4830   0.053   6.140   6.426
 1394ASN    HB2 4831  -0.108   6.155   6.354
 1394ASN     CG 4832  -0.075   6.261   6.545
 1394ASN    OD1 4833  -0.170   6.334   6.572
 1394ASN    ND2 4834   0.004   6.233   6.649
 1394ASN   HD21 4835   0.090   6.180   6.641
 1394ASN   HD22 4836  -0.021   6.265   6.742
 1394ASN      C 4837   0.151   6.384   6.360
 1394ASN      O 4838   0.159   6.451   6.463
 1395THR      N 4839   0.254   6.369   6.278
 1395THR      H 4840   0.244   6.314   6.194
 1395THR     CA 4841   0.390   6.411   6.304
 1395THR     HA 4842   0.411   6.405   6.411
 1395THR     CB 4843   0.492   6.322   6.234
 1395THR     HB 4844   0.503   6.346   6.128
 1395THR    CG2 4845   0.632   6.317   6.295
 1395THR   HG21 4846   0.665   6.421   6.296
 1395THR   HG22 4847   0.632   6.272   6.394
 1395THR   HG23 4848   0.700   6.259   6.234
 1395THR    OG1 4849   0.444   6.189   6.234
 1395THR    HG1 4850   0.371   6.187   6.171
 1395THR      C 4851   0.406   6.558   6.264
 1395THR      O 4852   0.365   6.585   6.152
 1396ALA      N 4853   0.455   6.641   6.357
 1396ALA      H 4854   0.471   6.614   6.453
 1396ALA     CA 4855   0.490   6.779   6.331
 1396ALA     HA 4856   0.431   6.818   6.248
 1396ALA     CB 4857   0.444   6.862   6.451
 1396ALA    HB1 4858   0.487   6.963   6.454
 1396ALA    HB2 4859   0.336   6.865   6.456
 1396ALA    HB3 4860   0.485   6.806   6.535
 1396ALA      C 4861   0.636   6.811   6.303
 1396ALA      O 4862   0.721   6.736   6.350
 1397LEU      N 4863   0.668   6.924   6.239
 1397LEU      H 4864   0.595   6.992   6.222
 1397LEU     CA 4865   0.797   6.973   6.195
 1397LEU     HA 4866   0.868   6.896   6.165
 1397LEU     CB 4867   0.780   7.061   6.071
 1397LEU    HB1 4868   0.876   7.113   6.063
 1397LEU    HB2 4869   0.692   7.121   6.091
 1397LEU     CG 4870   0.767   6.997   5.933
 1397LEU     HG 4871   0.773   7.083   5.866
 1397LEU    CD1 4872   0.882   6.904   5.894
 1397LEU   HD11 4873   0.976   6.952   5.922
 1397LEU   HD12 4874   0.887   6.805   5.939
 1397LEU   HD13 4875   0.879   6.896   5.786
 1397LEU    CD2 4876   0.627   6.942   5.910
 1397LEU   HD21 4877   0.616   6.856   5.977
 1397LEU   HD22 4878   0.547   7.015   5.919
 1397LEU   HD23 4879   0.617   6.905   5.808
 1397LEU      C 4880   0.865   7.042   6.312
 1397LEU      O 4881   0.793   7.077   6.406
 1398PRO      N 4882   0.998   7.045   6.321
 1398PRO     CD 4883   1.092   6.985   6.229
 1398PRO    HD1 4884   1.075   7.019   6.127
 1398PRO    HD2 4885   1.084   6.876   6.220
 1398PRO     CG 4886   1.231   7.025   6.279
 1398PRO    HG1 4887   1.258   7.115   6.225
 1398PRO    HG2 4888   1.299   6.940   6.270
 1398PRO     CB 4889   1.213   7.059   6.427
 1398PRO    HB1 4890   1.284   7.134   6.464
 1398PRO    HB2 4891   1.223   6.963   6.477
 1398PRO     CA 4892   1.069   7.107   6.431
 1398PRO     HA 4893   1.019   7.075   6.523
 1398PRO      C 4894   1.067   7.260   6.426
 1398PRO      O 4895   1.076   7.316   6.317
 1399ILE      N 4896   1.067   7.335   6.536
 1399ILE      H 4897   1.068   7.291   6.628
 1399ILE     CA 4898   1.081   7.479   6.536
 1399ILE     HA 4899   1.012   7.510   6.458
 1399ILE     CB 4900   1.041   7.543   6.670
 1399ILE     HB 4901   1.112   7.510   6.746
 1399ILE    CG2 4902   1.027   7.695   6.663
 1399ILE   HG21 4903   0.986   7.722   6.565
 1399ILE   HG22 4904   0.967   7.732   6.746
 1399ILE   HG23 4905   1.123   7.745   6.668
 1399ILE    CG1 4906   0.907   7.496   6.725
 1399ILE   HG11 4907   0.884   7.555   6.814
 1399ILE   HG12 4908   0.926   7.396   6.765
 1399ILE     CD 4909   0.783   7.507   6.637
 1399ILE    HD1 4910   0.707   7.447   6.687
 1399ILE    HD2 4911   0.741   7.607   6.622
 1399ILE    HD3 4912   0.809   7.457   6.543
 1399ILE      C 4913   1.217   7.530   6.492
 1399ILE      O 4914   1.320   7.462   6.498
 1400GLU      N 4915   1.215   7.651   6.436
 1400GLU      H 4916   1.124   7.690   6.417
 1400GLU     CA 4917   1.321   7.735   6.385
 1400GLU     HA 4918   1.415   7.690   6.417
 1400GLU     CB 4919   1.320   7.728   6.232
 1400GLU    HB1 4920   1.233   7.774   6.186
 1400GLU    HB2 4921   1.310   7.623   6.207
 1400GLU     CG 4922   1.442   7.794   6.167
 1400GLU    HG1 4923   1.532   7.740   6.195
 1400GLU    HG2 4924   1.453   7.896   6.202
 1400GLU     CD 4925   1.437   7.802   6.015
 1400GLU    OE1 4926   1.378   7.896   5.959
 1400GLU    OE2 4927   1.493   7.709   5.952
 1400GLU      C 4928   1.304   7.874   6.445
 1400GLU      O 4929   1.196   7.930   6.460
 1401TYR      N 4930   1.417   7.924   6.495
 1401TYR      H 4931   1.505   7.875   6.494
 1401TYR     CA 4932   1.431   8.058   6.549
 1401TYR     HA 4933   1.334   8.107   6.550
 1401TYR     CB 4934   1.492   8.059   6.689
 1401TYR    HB1 4935   1.477   8.157   6.735
 1401TYR    HB2 4936   1.600   8.042   6.688
 1401TYR     CG 4937   1.429   7.959   6.783
 1401TYR    CD1 4938   1.512   7.852   6.817
 1401TYR    HD1 4939   1.613   7.840   6.782
 1401TYR    CE1 4940   1.457   7.745   6.889
 1401TYR    HE1 4941   1.515   7.657   6.912
 1401TYR     CZ 4942   1.321   7.753   6.924
 1401TYR     OH 4943   1.260   7.645   6.981
 1401TYR     HH 4944   1.324   7.576   6.999
 1401TYR    CE2 4945   1.245   7.869   6.898
 1401TYR    HE2 4946   1.143   7.883   6.931
 1401TYR    CD2 4947   1.295   7.973   6.820
 1401TYR    HD2 4948   1.240   8.063   6.795
 1401TYR      C 4949   1.512   8.140   6.449
 1401TYR      O 4950   1.615   8.194   6.490
    0NME      N 4951   1.472   8.155   6.323
    0NME      H 4952   1.385   8.111   6.297
    0NME    CH3 4953   1.546   8.231   6.224
    0NME   HH31 4954   1.577   8.156   6.151
    0NME   HH32 4955   1.476   8.297   6.174
    0NME   HH33 4956   1.627   8.298   6.253
 1402LIG     C4 4957   0.775   8.014   3.588
 1402LIG     H4 4958   0.676   8.057   3.587
 1402LIG     C5 4959   0.946   7.881   3.474
 1402LIG     C6 4960   0.816   7.926   3.489
 1402LIG     H6 4961   0.738   7.898   3.418
 1402LIG     C7 4962   0.870   8.143   3.787
 1402LIG     C8 4963   0.994   8.136   3.846
 1402LIG    C10 4964   0.824   8.439   4.198
 1402LIG    C13 4965   0.674   8.335   4.041
 1402LIG    H13 4966   0.576   8.322   3.996
 1402LIG    C15 4967   0.780   8.285   3.967
 1402LIG    C17 4968   1.029   8.239   3.949
 1402LIG    C21 4969   1.127   8.331   3.876
 1402LIG   H211 4970   1.167   8.406   3.944
 1402LIG   H212 4971   1.064   8.382   3.803
 1402LIG   H213 4972   1.210   8.280   3.826
 1402LIG    C22 4973   1.106   8.169   4.062
 1402LIG   H221 4974   1.193   8.123   4.014
 1402LIG   H222 4975   1.056   8.084   4.108
 1402LIG   H223 4976   1.147   8.241   4.133
 1402LIG    C24 4977   0.581   8.638   4.221
 1402LIG   H241 4978   0.482   8.664   4.259
 1402LIG   H242 4979   0.601   8.686   4.125
 1402LIG   H243 4980   0.666   8.673   4.280
 1402LIG    C26 4981   0.875   8.661   4.559
 1402LIG    H26 4982   0.963   8.606   4.593
 1402LIG    C28 4983   0.756   8.565   4.543
 1402LIG   H281 4984   0.749   8.525   4.644
 1402LIG   H282 4985   0.672   8.622   4.503
 1402LIG    N19 4986   1.024   7.706   3.300
 1402LIG    C18 4987   0.987   7.779   3.380
 1402LIG     C3 4988   1.039   7.916   3.570
 1402LIG     H3 4989   1.131   7.859   3.575
 1402LIG     C1 4990   1.003   7.999   3.676
 1402LIG     C2 4991   0.875   8.051   3.677
 1402LIG     N9 4992   1.077   8.056   3.773
 1402LIG     H9 4993   1.178   8.057   3.768
 1402LIG    C14 4994   0.909   8.305   4.014
 1402LIG    C16 4995   0.752   8.211   3.842
 1402LIG    O20 4996   0.644   8.200   3.788
 1402LIG    C12 4997   0.929   8.384   4.126
 1402LIG    H12 4998   1.029   8.418   4.152
 1402LIG    C11 4999   0.696   8.416   4.151
 1402LIG    C23 5000   0.574   8.486   4.207
 1402LIG   H231 5001   0.487   8.470   4.142
 1402LIG   H232 5002   0.554   8.452   4.309
 1402LIG    N25 5003   0.850   8.501   4.317
 1402LIG    C29 5004   0.953   8.604   4.324
 1402LIG   H291 5005   1.043   8.556   4.365
 1402LIG   H292 5006   0.974   8.646   4.226
 1402LIG    C27 5007   0.909   8.716   4.420
 1402LIG   H271 5008   0.819   8.766   4.382
 1402LIG   H272 5009   0.983   8.795   4.430
 1402LIG    C30 5010   0.798   8.455   4.445
 1402LIG   H301 5011   0.729   8.371   4.431
 1402LIG   H302 5012   0.878   8.399   4.493
 1402LIG    N31 5013   0.863   8.771   4.660
 1402LIG    H31 5014   0.941   8.837   4.643
 1402LIG    C32 5015   0.733   8.844   4.645
 1402LIG   H321 5016   0.729   8.890   4.546
 1402LIG   H322 5017   0.669   8.756   4.648
 1402LIG    C34 5018   0.691   8.938   4.759
 1402LIG   H341 5019   0.585   8.956   4.742
 1402LIG   H342 5020   0.752   9.029   4.754
 1402LIG    O36 5021   0.709   8.874   4.887
 1402LIG    C35 5022   0.842   8.821   4.901
 1402LIG   H351 5023   0.906   8.909   4.894
 1402LIG   H352 5024   0.856   8.788   5.004
 1402LIG    C33 5025   0.872   8.712   4.798
 1402LIG   H331 5026   0.812   8.621   4.808
 1402LIG   H332 5027   0.978   8.695   4.812
 1403SOL     OW 5028   0.753   2.160   3.302
 1403SOL    HW1 5029   0.692   2.128   3.369
 1403SOL    HW2 5030   0.746   2.255   3.306
 1404SOL     OW 5031   3.465   4.103   5.939
 1404SOL    HW1 5032   3.479   4.042   5.866
 1404SOL    HW2 5033   3.467   4.190   5.898
 1405SOL     OW 5034   8.579   3.120   0.288
 1405SOL    HW1 5035   8.575   3.034   0.246
 1405SOL    HW2 5036   8.583   3.182   0.215
 1406SOL     OW 5037   2.970   3.682   4.489
 1406SOL    HW1 5038   2.921   3.625   4.430
 1406SOL    HW2 5039   2.930   3.768   4.479
 1407SOL     OW 5040   7.198   4.983   3.593
 1407SOL    HW1 5041   7.181   5.025   3.677
 1407SOL    HW2 5042   7.135   4.911   3.590
 1408SOL     OW 5043   2.181   3.294   0.307
 1408SOL    HW1 5044   2.271   3.322   0.323
 1408SOL    HW2 5045   2.139   3.369   0.266
 1409SOL     OW 5046   2.712   7.652   5.477
 1409SOL    HW1 5047   2.760   7.615   5.403
 1409SOL    HW2 5048   2.651   7.582   5.502
 1410SOL     OW 5049   2.576   5.844   0.434
 1410SOL    HW1 5050   2.555   5.794   0.512
 1410SOL    HW2 5051   2.496   5.891   0.413
 1411SOL     OW 5052   4.942   3.088   3.060
 1411SOL    HW1 5053   4.995   3.158   3.023
 1411SOL    HW2 5054   4.855   3.127   3.071
 1412SOL     OW 5055   5.200   6.657   6.502
 1412SOL    HW1 5056   5.229   6.745   6.478
 1412SOL    HW2 5057   5.280   6.605   6.501
 1413SOL     OW 5058   5.237   7.833   4.317
 1413SOL    HW1 5059   5.286   7.826   4.235
 1413SOL    HW2 5060   5.272   7.911   4.359
 1414SOL     OW 5061   4.323   4.897   1.339
 1414SOL    HW1 5062   4.392   4.869   1.398
 1414SOL    HW2 5063   4.368   4.916   1.256
 1415SOL     OW 5064   2.953   6.145   2.778
 1415SOL    HW1 5065   2.861   6.171   2.768
 1415SOL    HW2 5066   2.996   6.224   2.811
 1416SOL     OW 5067  -0.524   8.758   6.576
 1416SOL    HW1 5068  -0.490   8.744   6.665
 1416SOL    HW2 5069  -0.501   8.849   6.556
 1417SOL     OW 5070   2.204   6.439   2.180
 1417SOL    HW1 5071   2.123   6.429   2.129
 1417SOL    HW2 5072   2.210   6.533   2.197
 1418SOL     OW 5073   1.291   4.350   3.497
 1418SOL    HW1 5074   1.330   4.266   3.522
 1418SOL    HW2 5075   1.213   4.357   3.553
 1419SOL     OW 5076   4.337   2.428   3.307
 1419SOL    HW1 5077   4.270   2.491   3.283
 1419SOL    HW2 5078   4.291   2.362   3.359
 1420SOL     OW 5079   1.060   3.734   1.505
 1420SOL    HW1 5080   1.086   3.813   1.458
 1420SOL    HW2 5081   1.104   3.742   1.590
 1421SOL     OW 5082   2.709   9.450   3.530
 1421SOL    HW1 5083   2.697   9.499   3.449
 1421SOL    HW2 5084   2.637   9.387   3.531
 1422SOL     OW 5085   3.651   1.926   1.867
 1422SOL    HW1 5086   3.700   1.935   1.949
 1422SOL    HW2 5087   3.688   1.993   1.810
 1423SOL     OW 5088   4.748   2.496   1.252
 1423SOL    HW1 5089   4.682   2.460   1.192
 1423SOL    HW2 5090   4.745   2.590   1.236
 1424SOL     OW 5091   6.330   4.974   2.237
 1424SOL    HW1 5092   6.318   4.988   2.331
 1424SOL    HW2 5093   6.380   5.051   2.208
 1425SOL     OW 5094   3.819   9.294   4.627
 1425SOL    HW1 5095   3.807   9.358   4.696
 1425SOL    HW2 5096   3.771   9.217   4.656
 1426SOL     OW 5097   5.481   2.843   0.289
 1426SOL    HW1 5098   5.434   2.814   0.367
 1426SOL    HW2 5099   5.459   2.779   0.222
 1427SOL     OW 5100   3.483   9.053   2.414
 1427SOL    HW1 5101   3.463   9.016   2.500
 1427SOL    HW2 5102   3.465   8.982   2.352
 1428SOL     OW 5103   6.046   4.874   2.823
 1428SOL    HW1 5104   6.119   4.931   2.842
 1428SOL    HW2 5105   5.994   4.873   2.903
 1429SOL     OW 5106   2.853   4.871   4.496
 1429SOL    HW1 5107   2.888   4.827   4.419
 1429SOL    HW2 5108   2.792   4.807   4.534
 1430SOL     OW 5109   1.096   2.390   1.790
 1430SOL    HW1 5110   1.111   2.482   1.810
 1430SOL    HW2 5111   1.102   2.385   1.694
 1431SOL     OW 5112   1.023   2.512   3.030
 1431SOL    HW1 5113   0.961   2.454   2.986
 1431SOL    HW2 5114   1.109   2.485   2.996
 1432SOL     OW 5115   3.281   3.801   6.443
 1432SOL    HW1 5116   3.264   3.859   6.518
 1432SOL    HW2 5117   3.194   3.778   6.411
 1433SOL     OW 5118   4.901   3.985   4.398
 1433SOL    HW1 5119   4.860   4.036   4.328
 1433SOL    HW2 5120   4.827   3.954   4.451
 1434SOL     OW 5121   4.616   3.690   3.958
 1434SOL    HW1 5122   4.680   3.626   3.925
 1434SOL    HW2 5123   4.595   3.659   4.046
 1435SOL     OW 5124   6.798   5.635   2.265
 1435SOL    HW1 5125   6.749   5.590   2.196
 1435SOL    HW2 5126   6.887   5.601   2.257
 1436SOL     OW 5127   1.165   3.202   0.470
 1436SOL    HW1 5128   1.095   3.168   0.414
 1436SOL    HW2 5129   1.121   3.267   0.525
 1437SOL     OW 5130   5.684   3.704   3.384
 1437SOL    HW1 5131   5.607   3.674   3.336
 1437SOL    HW2 5132   5.743   3.739   3.317
 1438SOL     OW 5133   3.583   6.210   3.928
 1438SOL    HW1 5134   3.601   6.131   3.878
 1438SOL    HW2 5135   3.575   6.180   4.018
 1439SOL     OW 5136   4.163   4.846   1.947
 1439SOL    HW1 5137   4.158   4.793   2.026
 1439SOL    HW2 5138   4.072   4.867   1.926
 1440SOL     OW 5139   6.409   6.574   4.887
 1440SOL    HW1 5140   6.463   6.532   4.954
 1440SOL    HW2 5141   6.369   6.501   4.840
 1441SOL     OW 5142   0.047   5.459   6.641
 1441SOL    HW1 5143  -0.002   5.377   6.635
 1441SOL    HW2 5144  -0.016   5.527   6.616
 1442SOL     OW 5145   3.836   1.516   0.043
 1442SOL    HW1 5146   3.872   1.430   0.022
 1442SOL    HW2 5147   3.896   1.578   0.000
 1443SOL     OW 5148   3.188   8.028   5.686
 1443SOL    HW1 5149   3.164   8.044   5.777
 1443SOL    HW2 5150   3.119   8.070   5.635
 1444SOL     OW 5151   5.872   3.550   1.924
 1444SOL    HW1 5152   5.811   3.476   1.923
 1444SOL    HW2 5153   5.826   3.620   1.878
 1445SOL     OW 5154   2.091   0.417   0.459
 1445SOL    HW1 5155   2.057   0.459   0.539
 1445SOL    HW2 5156   2.029   0.441   0.391
 1446SOL     OW 5157   3.663   5.151   4.183
 1446SOL    HW1 5158   3.681   5.164   4.277
 1446SOL    HW2 5159   3.707   5.069   4.161
 1447SOL     OW 5160   2.883   4.567   4.785
 1447SOL    HW1 5161   2.947   4.636   4.802
 1447SOL    HW2 5162   2.899   4.502   4.854
 1448SOL     OW 5163   3.704   4.652   6.502
 1448SOL    HW1 5164   3.672   4.682   6.587
 1448SOL    HW2 5165   3.793   4.620   6.520
 1449SOL     OW 5166   3.955   5.075   3.986
 1449SOL    HW1 5167   3.902   5.012   4.035
 1449SOL    HW2 5168   3.899   5.101   3.913
 1450SOL     OW 5169   2.770   1.129   1.622
 1450SOL    HW1 5170   2.797   1.051   1.671
 1450SOL    HW2 5171   2.819   1.125   1.540
 1451SOL     OW 5172   4.093   9.503   5.588
 1451SOL    HW1 5173   4.168   9.552   5.552
 1451SOL    HW2 5174   4.039   9.570   5.630
 1452SOL     OW 5175   1.988   3.646   3.829
 1452SOL    HW1 5176   2.024   3.654   3.740
 1452SOL    HW2 5177   1.898   3.616   3.816
 1453SOL     OW 5178   8.133   4.000   1.600
 1453SOL    HW1 5179   8.047   4.033   1.572
 1453SOL    HW2 5180   8.123   3.904   1.597
 1454SOL     OW 5181   6.310   4.680   0.910
 1454SOL    HW1 5182   6.342   4.724   0.831
 1454SOL    HW2 5183   6.235   4.629   0.880
 1455SOL     OW 5184  -0.306   3.802   4.346
 1455SOL    HW1 5185  -0.231   3.858   4.368
 1455SOL    HW2 5186  -0.267   3.718   4.324
 1456SOL     OW 5187   3.842   7.962   1.886
 1456SOL    HW1 5188   3.778   7.952   1.815
 1456SOL    HW2 5189   3.789   7.976   1.964
 1457SOL     OW 5190   8.556  10.282   5.029
 1457SOL    HW1 5191   8.548  10.224   5.104
 1457SOL    HW2 5192   8.643  10.322   5.038
 1458SOL     OW 5193   5.412   7.632   0.184
 1458SOL    HW1 5194   5.489   7.622   0.128
 1458SOL    HW2 5195   5.364   7.549   0.174
 1459SOL     OW 5196  -1.463   3.098   4.395
 1459SOL    HW1 5197  -1.383   3.091   4.447
 1459SOL    HW2 5198  -1.479   3.192   4.388
 1460SOL     OW 5199   6.878   9.584   5.531
 1460SOL    HW1 5200   6.858   9.579   5.625
 1460SOL    HW2 5201   6.826   9.514   5.492
 1461SOL     OW 5202   7.725   4.590   2.493
 1461SOL    HW1 5203   7.723   4.677   2.534
 1461SOL    HW2 5204   7.718   4.529   2.567
 1462SOL     OW 5205   5.602   9.279   3.769
 1462SOL    HW1 5206   5.572   9.189   3.783
 1462SOL    HW2 5207   5.597   9.290   3.674
 1463SOL     OW 5208   3.698   3.716   4.176
 1463SOL    HW1 5209   3.724   3.770   4.251
 1463SOL    HW2 5210   3.604   3.731   4.167
 1464SOL     OW 5211   0.414   3.667   3.557
 1464SOL    HW1 5212   0.373   3.604   3.615
 1464SOL    HW2 5213   0.345   3.730   3.536
 1465SOL     OW 5214   0.089   8.346   6.411
 1465SOL    HW1 5215  -0.001   8.314   6.397
 1465SOL    HW2 5216   0.136   8.269   6.444
 1466SOL     OW 5217   4.096   4.334   2.263
 1466SOL    HW1 5218   4.029   4.401   2.276
 1466SOL    HW2 5219   4.177   4.382   2.249
 1467SOL     OW 5220   5.075   3.369   3.200
 1467SOL    HW1 5221   5.130   3.445   3.220
 1467SOL    HW2 5222   5.080   3.314   3.278
 1468SOL     OW 5223   3.173   9.171   6.052
 1468SOL    HW1 5224   3.261   9.132   6.055
 1468SOL    HW2 5225   3.182   9.242   5.988
 1469SOL     OW 5226   3.708   4.456   5.414
 1469SOL    HW1 5227   3.675   4.399   5.483
 1469SOL    HW2 5228   3.702   4.544   5.450
 1470SOL     OW 5229   3.512   4.726   4.617
 1470SOL    HW1 5230   3.456   4.675   4.675
 1470SOL    HW2 5231   3.488   4.697   4.529
 1471SOL     OW 5232   3.158   6.883   2.610
 1471SOL    HW1 5233   3.089   6.829   2.650
 1471SOL    HW2 5234   3.153   6.967   2.656
 1472SOL     OW 5235   4.570   7.303   4.475
 1472SOL    HW1 5236   4.639   7.263   4.421
 1472SOL    HW2 5237   4.489   7.263   4.443
 1473SOL     OW 5238   2.693   2.226   3.155
 1473SOL    HW1 5239   2.739   2.142   3.164
 1473SOL    HW2 5240   2.761   2.286   3.122
 1474SOL     OW 5241  -1.775   4.151   5.712
 1474SOL    HW1 5242  -1.721   4.229   5.709
 1474SOL    HW2 5243  -1.853   4.177   5.762
 1475SOL     OW 5244   3.291   6.081   0.894
 1475SOL    HW1 5245   3.312   6.002   0.844
 1475SOL    HW2 5246   3.363   6.090   0.956
 1476SOL     OW 5247   1.098   1.761   2.732
 1476SOL    HW1 5248   1.037   1.689   2.746
 1476SOL    HW2 5249   1.063   1.833   2.784
 1477SOL     OW 5250   2.929   8.505   1.440
 1477SOL    HW1 5251   2.945   8.564   1.514
 1477SOL    HW2 5252   2.992   8.434   1.452
 1478SOL     OW 5253   7.720   6.124   1.133
 1478SOL    HW1 5254   7.715   6.169   1.217
 1478SOL    HW2 5255   7.658   6.052   1.140
 1479SOL     OW 5256   3.013   4.962   2.753
 1479SOL    HW1 5257   3.036   5.036   2.809
 1479SOL    HW2 5258   2.922   4.941   2.777
 1480SOL     OW 5259   3.213   4.757   2.333
 1480SOL    HW1 5260   3.293   4.705   2.322
 1480SOL    HW2 5261   3.208   4.773   2.427
 1481SOL     OW 5262   4.822   4.703   2.149
 1481SOL    HW1 5263   4.827   4.659   2.064
 1481SOL    HW2 5264   4.893   4.665   2.200
 1482SOL     OW 5265   2.832   0.819   1.329
 1482SOL    HW1 5266   2.900   0.850   1.269
 1482SOL    HW2 5267   2.792   0.745   1.284
 1483SOL     OW 5268   0.576   3.135   2.312
 1483SOL    HW1 5269   0.588   3.216   2.262
 1483SOL    HW2 5270   0.627   3.148   2.392
 1484SOL     OW 5271   3.750   9.639   4.149
 1484SOL    HW1 5272   3.725   9.607   4.236
 1484SOL    HW2 5273   3.666   9.658   4.106
 1485SOL     OW 5274   3.048   8.937   2.909
 1485SOL    HW1 5275   3.039   8.956   3.003
 1485SOL    HW2 5276   3.072   9.022   2.870
 1486SOL     OW 5277   5.349   8.292   2.008
 1486SOL    HW1 5278   5.255   8.291   2.024
 1486SOL    HW2 5279   5.363   8.368   1.952
 1487SOL     OW 5280   5.789   8.302   4.131
 1487SOL    HW1 5281   5.881   8.309   4.104
 1487SOL    HW2 5282   5.740   8.341   4.059
 1488SOL     OW 5283   4.763   8.967   4.570
 1488SOL    HW1 5284   4.827   9.000   4.634
 1488SOL    HW2 5285   4.778   8.873   4.567
 1489SOL     OW 5286   4.241   3.970   1.118
 1489SOL    HW1 5287   4.145   3.968   1.119
 1489SOL    HW2 5288   4.262   4.063   1.114
 1490SOL     OW 5289   2.106   3.261   5.255
 1490SOL    HW1 5290   2.152   3.315   5.320
 1490SOL    HW2 5291   2.176   3.229   5.197
 1491SOL     OW 5292  -0.737   8.193   6.594
 1491SOL    HW1 5293  -0.682   8.255   6.642
 1491SOL    HW2 5294  -0.682   8.115   6.586
 1492SOL     OW 5295   6.674   6.249   4.805
 1492SOL    HW1 5296   6.652   6.281   4.718
 1492SOL    HW2 5297   6.683   6.329   4.858
 1493SOL     OW 5298   1.987   3.421   3.405
 1493SOL    HW1 5299   2.009   3.459   3.320
 1493SOL    HW2 5300   1.978   3.327   3.387
 1494SOL     OW 5301   1.769   8.986   5.381
 1494SOL    HW1 5302   1.790   8.931   5.305
 1494SOL    HW2 5303   1.692   9.035   5.354
 1495SOL     OW 5304   1.819   2.968   1.095
 1495SOL    HW1 5305   1.776   2.888   1.124
 1495SOL    HW2 5306   1.793   3.034   1.159
 1496SOL     OW 5307   3.998   2.461   2.712
 1496SOL    HW1 5308   3.971   2.491   2.625
 1496SOL    HW2 5309   3.932   2.396   2.736
 1497SOL     OW 5310   2.471   7.324   6.075
 1497SOL    HW1 5311   2.417   7.399   6.050
 1497SOL    HW2 5312   2.448   7.256   6.011
 1498SOL     OW 5313   2.325  10.586   5.602
 1498SOL    HW1 5314   2.320  10.499   5.640
 1498SOL    HW2 5315   2.234  10.609   5.584
 1499SOL     OW 5316   7.103   7.416   2.910
 1499SOL    HW1 5317   7.029   7.470   2.881
 1499SOL    HW2 5318   7.175   7.443   2.853
 1500SOL     OW 5319   6.801   9.015   4.409
 1500SOL    HW1 5320   6.868   9.066   4.362
 1500SOL    HW2 5321   6.843   8.930   4.425
 1501SOL     OW 5322   8.969   7.554   0.817
 1501SOL    HW1 5323   8.961   7.645   0.847
 1501SOL    HW2 5324   9.064   7.537   0.819
 1502SOL     OW 5325   3.203   4.980   0.470
 1502SOL    HW1 5326   3.249   4.905   0.434
 1502SOL    HW2 5327   3.149   5.013   0.397
 1503SOL     OW 5328   0.845   1.605   0.357
 1503SOL    HW1 5329   0.875   1.696   0.350
 1503SOL    HW2 5330   0.924   1.553   0.366
 1504SOL     OW 5331   2.680   5.295   0.115
 1504SOL    HW1 5332   2.673   5.284   0.210
 1504SOL    HW2 5333   2.773   5.310   0.100
 1505SOL     OW 5334   1.462   2.675   3.433
 1505SOL    HW1 5335   1.415   2.662   3.350
 1505SOL    HW2 5336   1.450   2.594   3.481
 1506SOL     OW 5337   2.537   9.168   3.787
 1506SOL    HW1 5338   2.502   9.151   3.875
 1506SOL    HW2 5339   2.632   9.171   3.799
 1507SOL     OW 5340   3.516   3.267   5.502
 1507SOL    HW1 5341   3.495   3.188   5.552
 1507SOL    HW2 5342   3.430   3.304   5.479
 1508SOL     OW 5343   1.450   6.121   1.279
 1508SOL    HW1 5344   1.437   6.032   1.311
 1508SOL    HW2 5345   1.410   6.122   1.192
 1509SOL     OW 5346   5.224   3.887   6.398
 1509SOL    HW1 5347   5.223   3.791   6.403
 1509SOL    HW2 5348   5.313   3.911   6.425
 1510SOL     OW 5349   4.815   4.044   4.038
 1510SOL    HW1 5350   4.827   3.954   4.069
 1510SOL    HW2 5351   4.901   4.068   4.004
 1511SOL     OW 5352   6.278   4.777   3.449
 1511SOL    HW1 5353   6.260   4.801   3.540
 1511SOL    HW2 5354   6.194   4.785   3.404
 1512SOL     OW 5355   3.483   7.613   4.966
 1512SOL    HW1 5356   3.465   7.547   5.033
 1512SOL    HW2 5357   3.396   7.647   4.943
 1513SOL     OW 5358   6.116   5.294   1.431
 1513SOL    HW1 5359   6.154   5.288   1.343
 1513SOL    HW2 5360   6.185   5.333   1.485
 1514SOL     OW 5361   2.688   4.565   0.420
 1514SOL    HW1 5362   2.771   4.548   0.464
 1514SOL    HW2 5363   2.653   4.477   0.401
 1515SOL     OW 5364   3.053   5.301   1.648
 1515SOL    HW1 5365   3.129   5.245   1.659
 1515SOL    HW2 5366   3.002   5.288   1.729
 1516SOL     OW 5367   4.011   6.351   6.234
 1516SOL    HW1 5368   3.970   6.326   6.151
 1516SOL    HW2 5369   4.069   6.424   6.211
 1517SOL     OW 5370   2.451   3.790   1.991
 1517SOL    HW1 5371   2.439   3.885   1.993
 1517SOL    HW2 5372   2.454   3.765   2.083
 1518SOL     OW 5373   3.578   2.317   0.158
 1518SOL    HW1 5374   3.668   2.285   0.157
 1518SOL    HW2 5375   3.557   2.331   0.066
 1519SOL     OW 5376   0.725   2.981   1.688
 1519SOL    HW1 5377   0.682   3.013   1.609
 1519SOL    HW2 5378   0.819   2.995   1.672
 1520SOL     OW 5379   5.717   8.986   6.649
 1520SOL    HW1 5380   5.775   9.005   6.575
 1520SOL    HW2 5381   5.642   9.044   6.636
 1521SOL     OW 5382   2.429   3.576   0.084
 1521SOL    HW1 5383   2.477   3.581   0.001
 1521SOL    HW2 5384   2.454   3.655   0.132
 1522SOL     OW 5385   4.404   5.549   2.063
 1522SOL    HW1 5386   4.456   5.502   2.129
 1522SOL    HW2 5387   4.414   5.496   1.984
 1523SOL     OW 5388   4.039   4.709   5.422
 1523SOL    HW1 5389   4.114   4.650   5.416
 1523SOL    HW2 5390   3.997   4.703   5.336
 1524SOL     OW 5391   1.744   0.974   0.950
 1524SOL    HW1 5392   1.682   1.024   1.003
 1524SOL    HW2 5393   1.830   1.004   0.979
 1525SOL     OW 5394   2.167   3.914   4.083
 1525SOL    HW1 5395   2.102   3.889   4.017
 1525SOL    HW2 5396   2.173   3.839   4.141
 1526SOL     OW 5397   5.319   4.829   0.352
 1526SOL    HW1 5398   5.261   4.892   0.309
 1526SOL    HW2 5399   5.370   4.881   0.414
 1527SOL     OW 5400   5.729   7.170   0.645
 1527SOL    HW1 5401   5.701   7.132   0.729
 1527SOL    HW2 5402   5.723   7.098   0.583
 1528SOL     OW 5403   4.784   1.363   0.667
 1528SOL    HW1 5404   4.739   1.414   0.735
 1528SOL    HW2 5405   4.873   1.398   0.666
 1529SOL     OW 5406   3.300   3.871   0.470
 1529SOL    HW1 5407   3.318   3.827   0.387
 1529SOL    HW2 5408   3.212   3.905   0.461
 1530SOL     OW 5409  -0.595   5.912   6.081
 1530SOL    HW1 5410  -0.579   5.950   6.167
 1530SOL    HW2 5411  -0.622   5.986   6.027
 1531SOL     OW 5412   3.272   2.664   1.420
 1531SOL    HW1 5413   3.249   2.583   1.465
 1531SOL    HW2 5414   3.233   2.733   1.473
 1532SOL     OW 5415   4.336   4.494   1.881
 1532SOL    HW1 5416   4.326   4.400   1.866
 1532SOL    HW2 5417   4.274   4.535   1.821
 1533SOL     OW 5418   4.303   2.031   1.168
 1533SOL    HW1 5419   4.212   2.000   1.172
 1533SOL    HW2 5420   4.347   1.984   1.239
 1534SOL     OW 5421   9.687   6.023   0.823
 1534SOL    HW1 5422   9.632   5.945   0.833
 1534SOL    HW2 5423   9.636   6.081   0.767
 1535SOL     OW 5424   2.426   5.226   0.998
 1535SOL    HW1 5425   2.426   5.273   1.081
 1535SOL    HW2 5426   2.369   5.150   1.013
 1536SOL     OW 5427   1.360   2.766   1.275
 1536SOL    HW1 5428   1.454   2.770   1.292
 1536SOL    HW2 5429   1.336   2.857   1.253
 1537SOL     OW 5430   6.583   7.107   3.306
 1537SOL    HW1 5431   6.564   7.036   3.246
 1537SOL    HW2 5432   6.573   7.187   3.254
 1538SOL     OW 5433   2.925   8.084   5.858
 1538SOL    HW1 5434   2.866   8.090   5.933
 1538SOL    HW2 5435   2.997   8.143   5.879
 1539SOL     OW 5436   5.439   3.640   0.378
 1539SOL    HW1 5437   5.453   3.728   0.343
 1539SOL    HW2 5438   5.453   3.582   0.303
 1540SOL     OW 5439   4.625   9.337   5.589
 1540SOL    HW1 5440   4.715   9.317   5.564
 1540SOL    HW2 5441   4.627   9.341   5.684
 1541SOL     OW 5442   1.820   4.082   2.255
 1541SOL    HW1 5443   1.870   4.120   2.183
 1541SOL    HW2 5444   1.733   4.066   2.219
 1542SOL     OW 5445  -0.072   4.016   4.410
 1542SOL    HW1 5446  -0.120   4.049   4.334
 1542SOL    HW2 5447   0.017   4.001   4.377
 1543SOL     OW 5448   1.855   4.002   3.170
 1543SOL    HW1 5449   1.877   3.988   3.078
 1543SOL    HW2 5450   1.933   3.974   3.218
 1544SOL     OW 5451   6.339   8.020   5.268
 1544SOL    HW1 5452   6.390   8.097   5.245
 1544SOL    HW2 5453   6.370   7.995   5.355
 1545SOL     OW 5454   6.699   7.182   3.906
 1545SOL    HW1 5455   6.713   7.169   4.000
 1545SOL    HW2 5456   6.641   7.258   3.902
 1546SOL     OW 5457   4.840   8.619   3.983
 1546SOL    HW1 5458   4.793   8.699   4.004
 1546SOL    HW2 5459   4.781   8.549   4.012
 1547SOL     OW 5460   7.341   4.549   3.827
 1547SOL    HW1 5461   7.373   4.461   3.847
 1547SOL    HW2 5462   7.247   4.545   3.843
 1548SOL     OW 5463   5.266   4.321   2.450
 1548SOL    HW1 5464   5.353   4.360   2.446
 1548SOL    HW2 5465   5.282   4.228   2.465
 1549SOL     OW 5466   7.364   3.411   2.116
 1549SOL    HW1 5467   7.283   3.374   2.081
 1549SOL    HW2 5468   7.336   3.467   2.188
 1550SOL     OW 5469   3.765   7.066   1.627
 1550SOL    HW1 5470   3.779   7.150   1.671
 1550SOL    HW2 5471   3.853   7.039   1.599
 1551SOL     OW 5472   2.702   4.595   1.475
 1551SOL    HW1 5473   2.779   4.542   1.455
 1551SOL    HW2 5474   2.737   4.673   1.518
 1552SOL     OW 5475   6.043   6.014   4.974
 1552SOL    HW1 5476   6.135   5.990   4.989
 1552SOL    HW2 5477   6.005   5.936   4.934
 1553SOL     OW 5478   8.570   6.204   0.602
 1553SOL    HW1 5479   8.587   6.132   0.541
 1553SOL    HW2 5480   8.561   6.281   0.546
 1554SOL     OW 5481   8.285  10.031   5.358
 1554SOL    HW1 5482   8.236   9.952   5.379
 1554SOL    HW2 5483   8.219  10.091   5.322
 1555SOL     OW 5484   0.209   7.058   6.143
 1555SOL    HW1 5485   0.284   7.081   6.197
 1555SOL    HW2 5486   0.237   7.076   6.053
 1556SOL     OW 5487   0.561   9.579   5.952
 1556SOL    HW1 5488   0.601   9.577   5.866
 1556SOL    HW2 5489   0.492   9.645   5.945
 1557SOL     OW 5490   5.345   7.274   6.022
 1557SOL    HW1 5491   5.336   7.337   5.950
 1557SOL    HW2 5492   5.439   7.275   6.044
 1558SOL     OW 5493   7.216   5.109   3.858
 1558SOL    HW1 5494   7.311   5.102   3.870
 1558SOL    HW2 5495   7.182   5.127   3.945
 1559SOL     OW 5496   3.559   5.936   3.486
 1559SOL    HW1 5497   3.566   6.019   3.533
 1559SOL    HW2 5498   3.500   5.883   3.539
 1560SOL     OW 5499   4.675   8.866   4.083
 1560SOL    HW1 5500   4.605   8.806   4.110
 1560SOL    HW2 5501   4.630   8.936   4.036
 1561SOL     OW 5502   5.113   0.480   0.515
 1561SOL    HW1 5503   5.135   0.407   0.457
 1561SOL    HW2 5504   5.026   0.460   0.547
 1562SOL     OW 5505   6.653   5.807   4.879
 1562SOL    HW1 5506   6.705   5.780   4.955
 1562SOL    HW2 5507   6.644   5.901   4.888
 1563SOL     OW 5508   4.221   5.280   5.354
 1563SOL    HW1 5509   4.167   5.354   5.382
 1563SOL    HW2 5510   4.251   5.304   5.267
 1564SOL     OW 5511   7.734   4.101   1.525
 1564SOL    HW1 5512   7.759   4.092   1.617
 1564SOL    HW2 5513   7.740   4.195   1.507
 1565SOL     OW 5514   1.091   3.745   1.801
 1565SOL    HW1 5515   1.030   3.770   1.871
 1565SOL    HW2 5516   1.177   3.772   1.834
 1566SOL     OW 5517   6.144   9.149   5.277
 1566SOL    HW1 5518   6.165   9.055   5.278
 1566SOL    HW2 5519   6.209   9.188   5.219
 1567SOL     OW 5520   2.207   5.258   6.390
 1567SOL    HW1 5521   2.277   5.290   6.447
 1567SOL    HW2 5522   2.157   5.336   6.366
 1568SOL     OW 5523   7.777   1.585   0.290
 1568SOL    HW1 5524   7.753   1.493   0.285
 1568SOL    HW2 5525   7.830   1.591   0.370
 1569SOL     OW 5526   4.623   9.765   5.329
 1569SOL    HW1 5527   4.712   9.740   5.304
 1569SOL    HW2 5528   4.624   9.768   5.424
 1570SOL     OW 5529   5.577   7.085   3.622
 1570SOL    HW1 5530   5.598   7.101   3.714
 1570SOL    HW2 5531   5.488   7.118   3.611
 1571SOL     OW 5532   1.309   3.116   0.696
 1571SOL    HW1 5533   1.266   3.139   0.613
 1571SOL    HW2 5534   1.244   3.139   0.763
 1572SOL     OW 5535   3.502   4.920   1.821
 1572SOL    HW1 5536   3.431   4.919   1.756
 1572SOL    HW2 5537   3.569   4.863   1.784
 1573SOL     OW 5538   4.354   8.552   5.487
 1573SOL    HW1 5539   4.303   8.632   5.477
 1573SOL    HW2 5540   4.309   8.488   5.430
 1574SOL     OW 5541   3.871   0.669   0.125
 1574SOL    HW1 5542   3.952   0.673   0.073
 1574SOL    HW2 5543   3.874   0.748   0.179
 1575SOL     OW 5544   5.055   5.081   1.440
 1575SOL    HW1 5545   5.100   5.006   1.478
 1575SOL    HW2 5546   5.065   5.150   1.507
 1576SOL     OW 5547   2.241   6.229   0.569
 1576SOL    HW1 5548   2.193   6.252   0.649
 1576SOL    HW2 5549   2.316   6.178   0.600
 1577SOL     OW 5550   5.005   4.836   0.707
 1577SOL    HW1 5551   5.044   4.827   0.620
 1577SOL    HW2 5552   5.027   4.925   0.734
 1578SOL     OW 5553   1.608  10.524   5.142
 1578SOL    HW1 5554   1.575  10.601   5.189
 1578SOL    HW2 5555   1.545  10.510   5.071
 1579SOL     OW 5556   1.191   9.630   4.218
 1579SOL    HW1 5557   1.262   9.576   4.184
 1579SOL    HW2 5558   1.234   9.704   4.260
 1580SOL     OW 5559   5.711   3.435   5.266
 1580SOL    HW1 5560   5.645   3.425   5.197
 1580SOL    HW2 5561   5.790   3.462   5.220
 1581SOL     OW 5562   1.605   4.511   1.834
 1581SOL    HW1 5563   1.525   4.470   1.802
 1581SOL    HW2 5564   1.637   4.563   1.760
 1582SOL     OW 5565   5.925   7.049   5.032
 1582SOL    HW1 5566   5.998   7.092   4.986
 1582SOL    HW2 5567   5.962   7.024   5.117
 1583SOL     OW 5568   2.864   5.859   1.251
 1583SOL    HW1 5569   2.817   5.782   1.218
 1583SOL    HW2 5570   2.802   5.931   1.239
 1584SOL     OW 5571   3.654   2.306   0.835
 1584SOL    HW1 5572   3.576   2.308   0.778
 1584SOL    HW2 5573   3.627   2.351   0.915
 1585SOL     OW 5574   4.690   5.996   3.295
 1585SOL    HW1 5575   4.620   6.047   3.335
 1585SOL    HW2 5576   4.728   5.947   3.367
 1586SOL     OW 5577   2.855   9.828   3.829
 1586SOL    HW1 5578   2.832   9.735   3.821
 1586SOL    HW2 5579   2.928   9.840   3.768
 1587SOL     OW 5580   5.816   7.645   3.633
 1587SOL    HW1 5581   5.858   7.680   3.712
 1587SOL    HW2 5582   5.866   7.682   3.560
 1588SOL     OW 5583   5.109   5.584   5.415
 1588SOL    HW1 5584   5.025   5.629   5.424
 1588SOL    HW2 5585   5.087   5.497   5.383
 1589SOL     OW 5586   0.778   5.084   5.583
 1589SOL    HW1 5587   0.691   5.111   5.553
 1589SOL    HW2 5588   0.780   4.989   5.568
 1590SOL     OW 5589   2.263  10.330   6.367
 1590SOL    HW1 5590   2.227  10.341   6.279
 1590SOL    HW2 5591   2.320  10.254   6.361
 1591SOL     OW 5592   7.835   6.959   3.908
 1591SOL    HW1 5593   7.925   6.935   3.930
 1591SOL    HW2 5594   7.783   6.925   3.980
 1592SOL     OW 5595   3.271   4.554   3.183
 1592SOL    HW1 5596   3.209   4.575   3.253
 1592SOL    HW2 5597   3.357   4.555   3.226
 1593SOL     OW 5598   4.807   0.706   0.885
 1593SOL    HW1 5599   4.741   0.772   0.905
 1593SOL    HW2 5600   4.883   0.731   0.937
 1594SOL     OW 5601  -0.416   5.232   3.826
 1594SOL    HW1 5602  -0.387   5.305   3.881
 1594SOL    HW2 5603  -0.355   5.161   3.845
 1595SOL     OW 5604   7.558   3.830   2.907
 1595SOL    HW1 5605   7.565   3.744   2.866
 1595SOL    HW2 5606   7.513   3.813   2.990
 1596SOL     OW 5607   2.189   7.272   1.422
 1596SOL    HW1 5608   2.142   7.227   1.492
 1596SOL    HW2 5609   2.143   7.355   1.411
 1597SOL     OW 5610   1.755   3.527   3.088
 1597SOL    HW1 5611   1.842   3.496   3.064
 1597SOL    HW2 5612   1.768   3.575   3.170
 1598SOL     OW 5613   2.551   4.414   2.156
 1598SOL    HW1 5614   2.579   4.441   2.244
 1598SOL    HW2 5615   2.497   4.487   2.125
 1599SOL     OW 5616   0.759   5.713   6.532
 1599SOL    HW1 5617   0.676   5.726   6.578
 1599SOL    HW2 5618   0.824   5.702   6.602
 1600SOL     OW 5619   2.885   6.180   6.537
 1600SOL    HW1 5620   2.907   6.221   6.621
 1600SOL    HW2 5621   2.792   6.200   6.524
 1601SOL     OW 5622   3.448   8.181   3.883
 1601SOL    HW1 5623   3.401   8.157   3.803
 1601SOL    HW2 5624   3.380   8.182   3.951
 1602SOL     OW 5625   1.570   8.915   5.050
 1602SOL    HW1 5626   1.583   8.991   5.107
 1602SOL    HW2 5627   1.566   8.840   5.110
 1603SOL     OW 5628   8.237  10.108   4.742
 1603SOL    HW1 5629   8.285  10.095   4.824
 1603SOL    HW2 5630   8.174  10.036   4.740
 1604SOL     OW 5631   3.032  10.971   6.444
 1604SOL    HW1 5632   3.069  10.899   6.495
 1604SOL    HW2 5633   2.957  10.932   6.398
 1605SOL     OW 5634   3.997   5.578   4.671
 1605SOL    HW1 5635   3.929   5.521   4.706
 1605SOL    HW2 5636   4.067   5.518   4.646
 1606SOL     OW 5637   2.566   4.760   3.134
 1606SOL    HW1 5638   2.662   4.752   3.137
 1606SOL    HW2 5639   2.548   4.844   3.176
 1607SOL     OW 5640   2.270   2.406   2.848
 1607SOL    HW1 5641   2.314   2.419   2.932
 1607SOL    HW2 5642   2.268   2.493   2.809
 1608SOL     OW 5643   6.982   7.038   3.236
 1608SOL    HW1 5644   7.060   7.080   3.273
 1608SOL    HW2 5645   6.985   7.060   3.143
 1609SOL     OW 5646   3.884   8.270   5.636
 1609SOL    HW1 5647   3.932   8.346   5.602
 1609SOL    HW2 5648   3.919   8.196   5.587
 1610SOL     OW 5649   4.536   8.171   1.969
 1610SOL    HW1 5650   4.580   8.159   1.885
 1610SOL    HW2 5651   4.467   8.235   1.951
 1611SOL     OW 5652   4.069  10.083   6.594
 1611SOL    HW1 5653   4.149  10.136   6.586
 1611SOL    HW2 5654   4.013  10.135   6.652
 1612SOL     OW 5655   5.018   3.218   2.593
 1612SOL    HW1 5656   4.972   3.135   2.581
 1612SOL    HW2 5657   5.083   3.200   2.661
 1613SOL     OW 5658   6.049   6.917   3.974
 1613SOL    HW1 5659   6.087   6.982   4.033
 1613SOL    HW2 5660   5.994   6.968   3.914
 1614SOL     OW 5661   4.558   9.263   5.840
 1614SOL    HW1 5662   4.502   9.190   5.868
 1614SOL    HW2 5663   4.640   9.221   5.814
 1615SOL     OW 5664   3.292   7.600   5.754
 1615SOL    HW1 5665   3.205   7.638   5.765
 1615SOL    HW2 5666   3.303   7.544   5.831
 1616SOL     OW 5667   6.607   5.833   5.749
 1616SOL    HW1 5668   6.582   5.776   5.675
 1616SOL    HW2 5669   6.700   5.850   5.735
 1617SOL     OW 5670   1.762   4.288   1.690
 1617SOL    HW1 5671   1.805   4.315   1.610
 1617SOL    HW2 5672   1.678   4.335   1.689
 1618SOL     OW 5673   3.434   6.595   6.554
 1618SOL    HW1 5674   3.459   6.506   6.530
 1618SOL    HW2 5675   3.506   6.627   6.609
 1619SOL     OW 5676   5.386   8.083   1.458
 1619SOL    HW1 5677   5.393   8.083   1.554
 1619SOL    HW2 5678   5.296   8.054   1.441
 1620SOL     OW 5679   6.348  10.036   6.523
 1620SOL    HW1 5680   6.314  10.106   6.468
 1620SOL    HW2 5681   6.439  10.062   6.542
 1621SOL     OW 5682   6.959   4.740   2.898
 1621SOL    HW1 5683   6.964   4.785   2.813
 1621SOL    HW2 5684   7.049   4.745   2.932
 1622SOL     OW 5685  -0.370   4.078   4.036
 1622SOL    HW1 5686  -0.281   4.108   4.057
 1622SOL    HW2 5687  -0.371   4.073   3.940
 1623SOL     OW 5688   2.422   8.292   4.843
 1623SOL    HW1 5689   2.509   8.293   4.883
 1623SOL    HW2 5690   2.378   8.369   4.878
 1624SOL     OW 5691   3.378   3.407   1.351
 1624SOL    HW1 5692   3.397   3.373   1.263
 1624SOL    HW2 5693   3.318   3.480   1.337
 1625SOL     OW 5694   0.179   2.609   1.808
 1625SOL    HW1 5695   0.173   2.589   1.715
 1625SOL    HW2 5696   0.113   2.677   1.823
 1626SOL     OW 5697   3.258   7.930   1.281
 1626SOL    HW1 5698   3.286   7.956   1.368
 1626SOL    HW2 5699   3.253   8.011   1.231
 1627SOL     OW 5700   5.159   4.841   3.667
 1627SOL    HW1 5701   5.199   4.863   3.751
 1627SOL    HW2 5702   5.140   4.747   3.674
 1628SOL     OW 5703   7.329   1.534   0.211
 1628SOL    HW1 5704   7.348   1.442   0.223
 1628SOL    HW2 5705   7.237   1.543   0.238
 1629SOL     OW 5706   0.759   2.796   0.658
 1629SOL    HW1 5707   0.751   2.854   0.583
 1629SOL    HW2 5708   0.743   2.852   0.734
 1630SOL     OW 5709   1.025   9.718   5.501
 1630SOL    HW1 5710   1.113   9.750   5.480
 1630SOL    HW2 5711   1.031   9.623   5.492
 1631SOL     OW 5712   0.781   1.911   2.266
 1631SOL    HW1 5713   0.758   1.829   2.224
 1631SOL    HW2 5714   0.875   1.921   2.250
 1632SOL     OW 5715   4.126   3.397   3.729
 1632SOL    HW1 5716   4.182   3.426   3.657
 1632SOL    HW2 5717   4.143   3.460   3.799
 1633SOL     OW 5718   7.911   3.930   0.953
 1633SOL    HW1 5719   7.851   4.001   0.931
 1633SOL    HW2 5720   7.963   3.964   1.026
 1634SOL     OW 5721   3.289   6.298   1.885
 1634SOL    HW1 5722   3.290   6.308   1.790
 1634SOL    HW2 5723   3.316   6.207   1.900
 1635SOL     OW 5724   5.584   8.691   5.530
 1635SOL    HW1 5725   5.630   8.774   5.515
 1635SOL    HW2 5726   5.627   8.629   5.471
 1636SOL     OW 5727  -1.045   5.552   6.620
 1636SOL    HW1 5728  -0.982   5.480   6.613
 1636SOL    HW2 5729  -1.089   5.553   6.536
 1637SOL     OW 5730   3.844   7.419   5.101
 1637SOL    HW1 5731   3.908   7.422   5.030
 1637SOL    HW2 5732   3.777   7.359   5.070
 1638SOL     OW 5733   4.435   4.899   2.313
 1638SOL    HW1 5734   4.342   4.886   2.291
 1638SOL    HW2 5735   4.437   4.981   2.363
 1639SOL     OW 5736   5.828   4.790   1.707
 1639SOL    HW1 5737   5.782   4.747   1.779
 1639SOL    HW2 5738   5.801   4.881   1.712
 1640SOL     OW 5739   4.504   5.983   1.427
 1640SOL    HW1 5740   4.550   5.899   1.427
 1640SOL    HW2 5741   4.411   5.959   1.423
 1641SOL     OW 5742   6.580   9.202   2.822
 1641SOL    HW1 5743   6.537   9.122   2.852
 1641SOL    HW2 5744   6.599   9.185   2.730
 1642SOL     OW 5745   3.952   6.988   4.715
 1642SOL    HW1 5746   3.862   7.020   4.699
 1642SOL    HW2 5747   3.944   6.893   4.710
 1643SOL     OW 5748   0.901   3.910   2.878
 1643SOL    HW1 5749   0.935   3.859   2.952
 1643SOL    HW2 5750   0.830   3.962   2.916
 1644SOL     OW 5751   0.940   8.762   5.814
 1644SOL    HW1 5752   0.883   8.698   5.771
 1644SOL    HW2 5753   0.889   8.843   5.814
 1645SOL     OW 5754   0.458   5.299   2.932
 1645SOL    HW1 5755   0.446   5.365   3.001
 1645SOL    HW2 5756   0.492   5.223   2.978
 1646SOL     OW 5757   2.494   4.205   1.539
 1646SOL    HW1 5758   2.538   4.266   1.599
 1646SOL    HW2 5759   2.566   4.164   1.491
 1647SOL     OW 5760   3.636   6.916   6.447
 1647SOL    HW1 5761   3.589   6.905   6.365
 1647SOL    HW2 5762   3.569   6.909   6.515
 1648SOL     OW 5763   3.679   8.244   5.043
 1648SOL    HW1 5764   3.732   8.184   5.096
 1648SOL    HW2 5765   3.635   8.300   5.107
 1649SOL     OW 5766   4.792   8.359   1.430
 1649SOL    HW1 5767   4.743   8.292   1.382
 1649SOL    HW2 5768   4.796   8.433   1.370
 1650SOL     OW 5769   5.546   7.867   3.115
 1650SOL    HW1 5770   5.635   7.901   3.117
 1650SOL    HW2 5771   5.541   7.819   3.032
 1651SOL     OW 5772   3.467   4.671   2.346
 1651SOL    HW1 5773   3.524   4.697   2.418
 1651SOL    HW2 5774   3.525   4.629   2.283
 1652SOL     OW 5775  10.452   7.545   0.226
 1652SOL    HW1 5776  10.532   7.584   0.262
 1652SOL    HW2 5777  10.428   7.604   0.155
 1653SOL     OW 5778   5.755   7.481   3.309
 1653SOL    HW1 5779   5.689   7.551   3.302
 1653SOL    HW2 5780   5.708   7.410   3.353
 1654SOL     OW 5781   1.330   3.217   4.787
 1654SOL    HW1 5782   1.327   3.167   4.705
 1654SOL    HW2 5783   1.323   3.308   4.760
 1655SOL     OW 5784   3.945   5.828   4.932
 1655SOL    HW1 5785   3.949   5.744   4.887
 1655SOL    HW2 5786   3.858   5.862   4.911
 1656SOL     OW 5787   6.972   2.207   0.414
 1656SOL    HW1 5788   7.044   2.169   0.463
 1656SOL    HW2 5789   6.969   2.158   0.332
 1657SOL     OW 5790   3.147   6.335   2.875
 1657SOL    HW1 5791   3.229   6.344   2.924
 1657SOL    HW2 5792   3.161   6.386   2.795
 1658SOL     OW 5793   3.802   4.234   1.057
 1658SOL    HW1 5794   3.816   4.142   1.079
 1658SOL    HW2 5795   3.753   4.233   0.976
 1659SOL     OW 5796  -0.595   3.527   4.873
 1659SOL    HW1 5797  -0.652   3.602   4.854
 1659SOL    HW2 5798  -0.586   3.529   4.969
 1660SOL     OW 5799   5.873   2.486   3.639
 1660SOL    HW1 5800   5.968   2.492   3.637
 1660SOL    HW2 5801   5.844   2.569   3.676
 1661SOL     OW 5802   7.073   3.598   0.482
 1661SOL    HW1 5803   7.089   3.564   0.394
 1661SOL    HW2 5804   7.110   3.531   0.540
 1662SOL     OW 5805   0.623   3.639   5.867
 1662SOL    HW1 5806   0.618   3.629   5.772
 1662SOL    HW2 5807   0.670   3.722   5.880
 1663SOL     OW 5808  -0.630   3.705   5.320
 1663SOL    HW1 5809  -0.587   3.620   5.309
 1663SOL    HW2 5810  -0.658   3.729   5.232
 1664SOL     OW 5811   3.628   1.566   0.725
 1664SOL    HW1 5812   3.570   1.525   0.661
 1664SOL    HW2 5813   3.715   1.562   0.685
 1665SOL     OW 5814   6.181   6.143   5.325
 1665SOL    HW1 5815   6.100   6.097   5.302
 1665SOL    HW2 5816   6.181   6.144   5.421
 1666SOL     OW 5817   5.436   6.598   4.784
 1666SOL    HW1 5818   5.412   6.611   4.692
 1666SOL    HW2 5819   5.371   6.537   4.818
 1667SOL     OW 5820   6.608   4.833   1.820
 1667SOL    HW1 5821   6.670   4.805   1.753
 1667SOL    HW2 5822   6.642   4.916   1.852
 1668SOL     OW 5823   7.212   2.277   2.809
 1668SOL    HW1 5824   7.306   2.290   2.798
 1668SOL    HW2 5825   7.180   2.258   2.720
 1669SOL     OW 5826   5.681   0.910   1.256
 1669SOL    HW1 5827   5.761   0.868   1.288
 1669SOL    HW2 5828   5.637   0.941   1.334
 1670SOL     OW 5829   5.889   5.851   2.846
 1670SOL    HW1 5830   5.863   5.942   2.830
 1670SOL    HW2 5831   5.980   5.857   2.873
 1671SOL     OW 5832   0.138   3.004   2.798
 1671SOL    HW1 5833   0.056   3.032   2.758
 1671SOL    HW2 5834   0.206   3.040   2.741
 1672SOL     OW 5835   4.632   3.858   1.220
 1672SOL    HW1 5836   4.703   3.828   1.163
 1672SOL    HW2 5837   4.567   3.894   1.161
 1673SOL     OW 5838   1.222   3.048   1.955
 1673SOL    HW1 5839   1.153   3.034   2.020
 1673SOL    HW2 5840   1.266   3.127   1.985
 1674SOL     OW 5841  -0.443   6.910   6.390
 1674SOL    HW1 5842  -0.425   6.823   6.355
 1674SOL    HW2 5843  -0.403   6.970   6.327
 1675SOL     OW 5844   7.432   0.389   0.291
 1675SOL    HW1 5845   7.419   0.400   0.385
 1675SOL    HW2 5846   7.368   0.323   0.265
 1676SOL     OW 5847   8.213   6.365   0.616
 1676SOL    HW1 5848   8.139   6.372   0.555
 1676SOL    HW2 5849   8.201   6.280   0.659
 1677SOL     OW 5850   8.254   3.702   0.899
 1677SOL    HW1 5851   8.216   3.678   0.983
 1677SOL    HW2 5852   8.265   3.619   0.852
 1678SOL     OW 5853   7.617   7.563   1.790
 1678SOL    HW1 5854   7.582   7.578   1.702
 1678SOL    HW2 5855   7.695   7.620   1.794
 1679SOL     OW 5856   6.611   3.435   0.568
 1679SOL    HW1 5857   6.636   3.490   0.494
 1679SOL    HW2 5858   6.521   3.460   0.588
 1680SOL     OW 5859  -1.193   3.564   5.806
 1680SOL    HW1 5860  -1.137   3.489   5.824
 1680SOL    HW2 5861  -1.140   3.640   5.831
 1681SOL     OW 5862   3.960   8.888   2.120
 1681SOL    HW1 5863   3.926   8.962   2.170
 1681SOL    HW2 5864   4.051   8.879   2.148
 1682SOL     OW 5865   4.634   5.274   5.082
 1682SOL    HW1 5866   4.726   5.267   5.108
 1682SOL    HW2 5867   4.627   5.222   5.002
 1683SOL     OW 5868   7.908   4.973   1.291
 1683SOL    HW1 5869   7.858   4.911   1.344
 1683SOL    HW2 5870   7.935   4.923   1.214
 1684SOL     OW 5871   5.596   6.607   5.856
 1684SOL    HW1 5872   5.507   6.644   5.849
 1684SOL    HW2 5873   5.586   6.533   5.916
 1685SOL     OW 5874   4.583   7.589   4.846
 1685SOL    HW1 5875   4.652   7.572   4.910
 1685SOL    HW2 5876   4.503   7.553   4.885
 1686SOL     OW 5877   3.719   2.770   0.541
 1686SOL    HW1 5878   3.656   2.728   0.482
 1686SOL    HW2 5879   3.669   2.838   0.585
 1687SOL     OW 5880   3.904   3.350   2.134
 1687SOL    HW1 5881   3.991   3.380   2.105
 1687SOL    HW2 5882   3.908   3.354   2.229
 1688SOL     OW 5883   2.039   4.425   0.719
 1688SOL    HW1 5884   1.947   4.400   0.722
 1688SOL    HW2 5885   2.087   4.341   0.718
 1689SOL     OW 5886   4.754   6.108   4.520
 1689SOL    HW1 5887   4.803   6.043   4.570
 1689SOL    HW2 5888   4.716   6.166   4.587
 1690SOL     OW 5889   5.832   6.181   0.727
 1690SOL    HW1 5890   5.807   6.129   0.803
 1690SOL    HW2 5891   5.790   6.265   0.740
 1691SOL     OW 5892   3.219  10.393   5.870
 1691SOL    HW1 5893   3.202  10.329   5.802
 1691SOL    HW2 5894   3.182  10.475   5.836
 1692SOL     OW 5895   4.379   4.558   3.425
 1692SOL    HW1 5896   4.295   4.526   3.458
 1692SOL    HW2 5897   4.373   4.545   3.330
 1693SOL     OW 5898   1.866   4.830   0.980
 1693SOL    HW1 5899   1.851   4.841   0.886
 1693SOL    HW2 5900   1.807   4.759   1.005
 1694SOL     OW 5901   2.652   5.949   0.155
 1694SOL    HW1 5902   2.732   5.970   0.107
 1694SOL    HW2 5903   2.683   5.924   0.242
 1695SOL     OW 5904   3.015   3.569   6.059
 1695SOL    HW1 5905   3.063   3.630   6.003
 1695SOL    HW2 5906   2.932   3.612   6.075
 1696SOL     OW 5907   0.982   3.479   1.758
 1696SOL    HW1 5908   0.986   3.568   1.724
 1696SOL    HW2 5909   1.014   3.424   1.687
 1697SOL     OW 5910   5.251   4.181   6.364
 1697SOL    HW1 5911   5.320   4.172   6.297
 1697SOL    HW2 5912   5.225   4.091   6.383
 1698SOL     OW 5913   7.061   4.949   4.380
 1698SOL    HW1 5914   7.055   4.857   4.405
 1698SOL    HW2 5915   7.096   4.947   4.291
 1699SOL     OW 5916   3.286   0.546   0.240
 1699SOL    HW1 5917   3.245   0.546   0.327
 1699SOL    HW2 5918   3.266   0.460   0.204
 1700SOL     OW 5919   3.886   5.961   2.930
 1700SOL    HW1 5920   3.834   6.039   2.950
 1700SOL    HW2 5921   3.859   5.897   2.997
 1701SOL     OW 5922   5.815   7.140   4.370
 1701SOL    HW1 5923   5.879   7.136   4.299
 1701SOL    HW2 5924   5.851   7.204   4.431
 1702SOL     OW 5925   4.686   2.033   3.350
 1702SOL    HW1 5926   4.615   2.062   3.294
 1702SOL    HW2 5927   4.675   1.938   3.358
 1703SOL     OW 5928   1.296   6.154   6.542
 1703SOL    HW1 5929   1.252   6.213   6.603
 1703SOL    HW2 5930   1.372   6.205   6.512
 1704SOL     OW 5931   7.349   4.505   2.432
 1704SOL    HW1 5932   7.321   4.456   2.509
 1704SOL    HW2 5933   7.271   4.511   2.377
 1705SOL     OW 5934   6.713   5.810   1.940
 1705SOL    HW1 5935   6.723   5.735   1.881
 1705SOL    HW2 5936   6.647   5.865   1.898
 1706SOL     OW 5937   0.647  10.579   5.886
 1706SOL    HW1 5938   0.618  10.670   5.883
 1706SOL    HW2 5939   0.568  10.529   5.905
 1707SOL     OW 5940   8.335   6.829   0.389
 1707SOL    HW1 5941   8.346   6.901   0.450
 1707SOL    HW2 5942   8.275   6.863   0.322
 1708SOL     OW 5943   3.870   9.650   6.356
 1708SOL    HW1 5944   3.793   9.657   6.300
 1708SOL    HW2 5945   3.884   9.739   6.388
 1709SOL     OW 5946   0.314   3.682   6.182
 1709SOL    HW1 5947   0.266   3.747   6.232
 1709SOL    HW2 5948   0.353   3.731   6.110
 1710SOL     OW 5949   5.313   7.333   5.449
 1710SOL    HW1 5950   5.230   7.287   5.436
 1710SOL    HW2 5951   5.287   7.424   5.465
 1711SOL     OW 5952   4.968   7.653   3.319
 1711SOL    HW1 5953   4.877   7.682   3.328
 1711SOL    HW2 5954   4.979   7.590   3.390
 1712SOL     OW 5955   7.711   5.467   2.557
 1712SOL    HW1 5956   7.621   5.439   2.539
 1712SOL    HW2 5957   7.743   5.501   2.473
 1713SOL     OW 5958   2.378   9.651   4.991
 1713SOL    HW1 5959   2.447   9.677   5.052
 1713SOL    HW2 5960   2.390   9.707   4.914
 1714SOL     OW 5961   3.086   6.096   2.536
 1714SOL    HW1 5962   3.037   6.095   2.619
 1714SOL    HW2 5963   3.146   6.170   2.544
 1715SOL     OW 5964   5.168   7.023   2.855
 1715SOL    HW1 5965   5.183   7.023   2.761
 1715SOL    HW2 5966   5.231   7.087   2.890
 1716SOL     OW 5967   2.898   4.060   2.931
 1716SOL    HW1 5968   2.931   4.147   2.906
 1716SOL    HW2 5969   2.976   4.005   2.931
 1717SOL     OW 5970   4.337   9.510   4.634
 1717SOL    HW1 5971   4.254   9.551   4.611
 1717SOL    HW2 5972   4.366   9.467   4.554
 1718SOL     OW 5973   1.099   9.006   5.622
 1718SOL    HW1 5974   1.096   9.016   5.527
 1718SOL    HW2 5975   1.184   8.964   5.639
 1719SOL     OW 5976   4.185   9.809   6.124
 1719SOL    HW1 5977   4.228   9.879   6.174
 1719SOL    HW2 5978   4.099   9.845   6.102
 1720SOL     OW 5979   7.226  10.471   5.492
 1720SOL    HW1 5980   7.232  10.375   5.490
 1720SOL    HW2 5981   7.305  10.501   5.447
 1721SOL     OW 5982   1.158   5.269   6.365
 1721SOL    HW1 5983   1.148   5.219   6.446
 1721SOL    HW2 5984   1.231   5.328   6.382
 1722SOL     OW 5985  -1.116   7.826   6.401
 1722SOL    HW1 5986  -1.106   7.730   6.402
 1722SOL    HW2 5987  -1.063   7.856   6.474
 1723SOL     OW 5988  -1.572   3.435   5.331
 1723SOL    HW1 5989  -1.572   3.409   5.423
 1723SOL    HW2 5990  -1.503   3.501   5.325
 1724SOL     OW 5991   4.876   2.979   2.625
 1724SOL    HW1 5992   4.947   2.918   2.607
 1724SOL    HW2 5993   4.803   2.948   2.571
 1725SOL     OW 5994   4.489   4.258   3.178
 1725SOL    HW1 5995   4.475   4.240   3.271
 1725SOL    HW2 5996   4.445   4.341   3.163
 1726SOL     OW 5997   4.884  10.257   4.968
 1726SOL    HW1 5998   4.924  10.332   4.924
 1726SOL    HW2 5999   4.954  10.191   4.970
 1727SOL     OW 6000   3.232   6.228   3.168
 1727SOL    HW1 6001   3.205   6.214   3.259
 1727SOL    HW2 6002   3.217   6.321   3.152
 1728SOL     OW 6003   1.177   5.949   2.095
 1728SOL    HW1 6004   1.246   5.885   2.114
 1728SOL    HW2 6005   1.221   6.034   2.101
 1729SOL     OW 6006   2.819   8.588   3.079
 1729SOL    HW1 6007   2.899   8.596   3.027
 1729SOL    HW2 6008   2.845   8.616   3.167
 1730SOL     OW 6009   4.980   4.843   3.398
 1730SOL    HW1 6010   4.931   4.833   3.480
 1730SOL    HW2 6011   5.070   4.858   3.425
 1731SOL     OW 6012   4.566   2.691   1.148
 1731SOL    HW1 6013   4.563   2.762   1.083
 1731SOL    HW2 6014   4.491   2.707   1.205
 1732SOL     OW 6015   1.071   8.926   5.306
 1732SOL    HW1 6016   1.031   8.995   5.254
 1732SOL    HW2 6017   1.058   8.846   5.255
 1733SOL     OW 6018   4.848   3.602   5.135
 1733SOL    HW1 6019   4.771   3.645   5.098
 1733SOL    HW2 6020   4.908   3.592   5.062
 1734SOL     OW 6021   8.110   6.454   1.978
 1734SOL    HW1 6022   8.080   6.470   1.889
 1734SOL    HW2 6023   8.097   6.360   1.992
 1735SOL     OW 6024   6.625   9.130   4.571
 1735SOL    HW1 6025   6.686   9.084   4.513
 1735SOL    HW2 6026   6.666   9.216   4.586
 1736SOL     OW 6027  -1.538   4.888   5.774
 1736SOL    HW1 6028  -1.588   4.886   5.856
 1736SOL    HW2 6029  -1.605   4.893   5.706
 1737SOL     OW 6030   1.418   9.901   5.174
 1737SOL    HW1 6031   1.495   9.877   5.122
 1737SOL    HW2 6032   1.382   9.817   5.203
 1738SOL     OW 6033   3.352  10.333   5.318
 1738SOL    HW1 6034   3.307  10.290   5.391
 1738SOL    HW2 6035   3.439  10.353   5.352
 1739SOL     OW 6036   4.356   1.889   3.185
 1739SOL    HW1 6037   4.288   1.921   3.127
 1739SOL    HW2 6038   4.311   1.827   3.243
 1740SOL     OW 6039   1.496   3.878   4.707
 1740SOL    HW1 6040   1.497   3.952   4.647
 1740SOL    HW2 6041   1.588   3.852   4.715
 1741SOL     OW 6042   4.169   4.805   5.996
 1741SOL    HW1 6043   4.167   4.784   6.089
 1741SOL    HW2 6044   4.246   4.759   5.963
 1742SOL     OW 6045   5.230   8.499   4.378
 1742SOL    HW1 6046   5.204   8.555   4.305
 1742SOL    HW2 6047   5.237   8.558   4.453
 1743SOL     OW 6048   3.635   2.489   1.648
 1743SOL    HW1 6049   3.694   2.527   1.713
 1743SOL    HW2 6050   3.626   2.557   1.581
 1744SOL     OW 6051   2.680   1.299   1.008
 1744SOL    HW1 6052   2.708   1.270   1.094
 1744SOL    HW2 6053   2.751   1.354   0.976
 1745SOL     OW 6054   2.779   7.970   2.766
 1745SOL    HW1 6055   2.830   7.965   2.846
 1745SOL    HW2 6056   2.765   8.064   2.752
 1746SOL     OW 6057   6.180   4.350   0.079
 1746SOL    HW1 6058   6.102   4.402   0.101
 1746SOL    HW2 6059   6.240   4.367   0.152
 1747SOL     OW 6060   0.440   9.481   5.655
 1747SOL    HW1 6061   0.533   9.460   5.647
 1747SOL    HW2 6062   0.402   9.405   5.699
 1748SOL     OW 6063  -1.218   4.820   5.709
 1748SOL    HW1 6064  -1.219   4.743   5.653
 1748SOL    HW2 6065  -1.311   4.842   5.721
 1749SOL     OW 6066  -0.472   4.247   3.570
 1749SOL    HW1 6067  -0.508   4.334   3.550
 1749SOL    HW2 6068  -0.550   4.194   3.589
 1750SOL     OW 6069   2.634   3.773   5.499
 1750SOL    HW1 6070   2.721   3.791   5.463
 1750SOL    HW2 6071   2.577   3.769   5.422
 1751SOL     OW 6072   4.519   4.234   2.335
 1751SOL    HW1 6073   4.510   4.152   2.382
 1751SOL    HW2 6074   4.595   4.277   2.376
 1752SOL     OW 6075   5.762   4.822   1.423
 1752SOL    HW1 6076   5.809   4.788   1.499
 1752SOL    HW2 6077   5.830   4.864   1.370
 1753SOL     OW 6078   3.882  10.806   6.338
 1753SOL    HW1 6079   3.890  10.726   6.286
 1753SOL    HW2 6080   3.836  10.777   6.418
 1754SOL     OW 6081   6.461   2.808   2.442
 1754SOL    HW1 6082   6.438   2.758   2.364
 1754SOL    HW2 6083   6.442   2.899   2.419
 1755SOL     OW 6084   2.617   5.365   2.535
 1755SOL    HW1 6085   2.618   5.453   2.571
 1755SOL    HW2 6086   2.656   5.310   2.603
 1756SOL     OW 6087   2.809   2.489   2.935
 1756SOL    HW1 6088   2.771   2.518   3.018
 1756SOL    HW2 6089   2.815   2.569   2.882
 1757SOL     OW 6090   6.303   7.558   2.703
 1757SOL    HW1 6091   6.395   7.579   2.716
 1757SOL    HW2 6092   6.287   7.576   2.610
 1758SOL     OW 6093   4.391   9.393   4.861
 1758SOL    HW1 6094   4.390   9.456   4.788
 1758SOL    HW2 6095   4.310   9.411   4.909
 1759SOL     OW 6096   6.573   2.566   1.989
 1759SOL    HW1 6097   6.637   2.607   2.048
 1759SOL    HW2 6098   6.512   2.637   1.968
 1760SOL     OW 6099   4.129  10.590   5.434
 1760SOL    HW1 6100   4.053  10.610   5.379
 1760SOL    HW2 6101   4.195  10.654   5.408
 1761SOL     OW 6102   0.389   4.029   6.142
 1761SOL    HW1 6103   0.353   4.107   6.101
 1761SOL    HW2 6104   0.338   4.018   6.223
 1762SOL     OW 6105   7.931   2.504   0.310
 1762SOL    HW1 6106   7.972   2.479   0.227
 1762SOL    HW2 6107   7.990   2.570   0.347
 1763SOL     OW 6108   3.752   5.642   3.259
 1763SOL    HW1 6109   3.737   5.558   3.301
 1763SOL    HW2 6110   3.665   5.682   3.254
 1764SOL     OW 6111   6.572   4.466   2.515
 1764SOL    HW1 6112   6.521   4.400   2.468
 1764SOL    HW2 6113   6.568   4.439   2.607
 1765SOL     OW 6114   2.848   4.140   2.248
 1765SOL    HW1 6115   2.939   4.126   2.276
 1765SOL    HW2 6116   2.800   4.154   2.330
 1766SOL     OW 6117   7.686   3.959   2.325
 1766SOL    HW1 6118   7.729   4.037   2.290
 1766SOL    HW2 6119   7.610   3.946   2.268
 1767SOL     OW 6120   7.520   4.689   2.338
 1767SOL    HW1 6121   7.444   4.644   2.375
 1767SOL    HW2 6122   7.593   4.664   2.395
 1768SOL     OW 6123   0.850   9.845   6.086
 1768SOL    HW1 6124   0.878   9.893   6.164
 1768SOL    HW2 6125   0.761   9.817   6.106
 1769SOL     OW 6126   5.252   2.705   1.855
 1769SOL    HW1 6127   5.176   2.744   1.899
 1769SOL    HW2 6128   5.327   2.733   1.907
 1770SOL     OW 6129   6.216   8.009   2.903
 1770SOL    HW1 6130   6.286   7.982   2.844
 1770SOL    HW2 6131   6.150   8.048   2.846
 1771SOL     OW 6132   6.954   7.017   3.874
 1771SOL    HW1 6133   6.931   6.926   3.856
 1771SOL    HW2 6134   6.981   7.018   3.966
 1772SOL     OW 6135   1.349   2.467   4.140
 1772SOL    HW1 6136   1.287   2.539   4.128
 1772SOL    HW2 6137   1.421   2.506   4.190
 1773SOL     OW 6138   4.111   9.326   2.931
 1773SOL    HW1 6139   4.063   9.396   2.976
 1773SOL    HW2 6140   4.192   9.318   2.982
 1774SOL     OW 6141   3.528   8.813   3.749
 1774SOL    HW1 6142   3.441   8.835   3.783
 1774SOL    HW2 6143   3.547   8.882   3.685
 1775SOL     OW 6144   5.872   4.503   1.420
 1775SOL    HW1 6145   5.788   4.517   1.375
 1775SOL    HW2 6146   5.887   4.586   1.466
 1776SOL     OW 6147   6.974   7.228   1.463
 1776SOL    HW1 6148   6.934   7.168   1.399
 1776SOL    HW2 6149   7.066   7.202   1.465
 1777SOL     OW 6150   3.551   5.929   1.599
 1777SOL    HW1 6151   3.576   5.898   1.686
 1777SOL    HW2 6152   3.479   5.871   1.573
 1778SOL     OW 6153   6.914   6.164   4.219
 1778SOL    HW1 6154   6.894   6.168   4.126
 1778SOL    HW2 6155   6.889   6.075   4.245
 1779SOL     OW 6156   5.226   9.421   4.503
 1779SOL    HW1 6157   5.151   9.361   4.508
 1779SOL    HW2 6158   5.281   9.398   4.578
 1780SOL     OW 6159   7.103   5.493   2.561
 1780SOL    HW1 6160   7.175   5.552   2.538
 1780SOL    HW2 6161   7.146   5.409   2.574
 1781SOL     OW 6162   5.955   9.347   5.731
 1781SOL    HW1 6163   6.027   9.373   5.789
 1781SOL    HW2 6164   5.998   9.309   5.654
 1782SOL     OW 6165   7.418   4.855   2.147
 1782SOL    HW1 6166   7.444   4.806   2.225
 1782SOL    HW2 6167   7.392   4.787   2.084
 1783SOL     OW 6168   1.869   1.743   0.525
 1783SOL    HW1 6169   1.790   1.695   0.501
 1783SOL    HW2 6170   1.899   1.702   0.605
 1784SOL     OW 6171   5.066   8.140   2.517
 1784SOL    HW1 6172   4.983   8.100   2.491
 1784SOL    HW2 6173   5.070   8.222   2.467
 1785SOL     OW 6174   4.241   5.820   3.568
 1785SOL    HW1 6175   4.196   5.742   3.536
 1785SOL    HW2 6176   4.256   5.803   3.661
 1786SOL     OW 6177   5.939   7.582   1.376
 1786SOL    HW1 6178   5.865   7.536   1.336
 1786SOL    HW2 6179   5.935   7.558   1.468
 1787SOL     OW 6180   7.675  10.087   5.548
 1787SOL    HW1 6181   7.722  10.036   5.482
 1787SOL    HW2 6182   7.662  10.172   5.507
 1788SOL     OW 6183   2.693   1.535   2.299
 1788SOL    HW1 6184   2.642   1.590   2.359
 1788SOL    HW2 6185   2.650   1.449   2.304
 1789SOL     OW 6186   2.650   8.075   4.173
 1789SOL    HW1 6187   2.708   8.137   4.129
 1789SOL    HW2 6188   2.562   8.111   4.158
 1790SOL     OW 6189   0.845   2.846   3.208
 1790SOL    HW1 6190   0.750   2.842   3.201
 1790SOL    HW2 6191   0.863   2.829   3.300
 1791SOL     OW 6192   4.937   6.040   5.043
 1791SOL    HW1 6193   4.883   5.961   5.041
 1791SOL    HW2 6194   4.937   6.067   5.135
 1792SOL     OW 6195   2.647   4.066   3.702
 1792SOL    HW1 6196   2.711   4.044   3.770
 1792SOL    HW2 6197   2.662   4.001   3.634
 1793SOL     OW 6198   6.205   6.716   0.913
 1793SOL    HW1 6199   6.284   6.673   0.946
 1793SOL    HW2 6200   6.235   6.803   0.885
 1794SOL     OW 6201   4.402   2.750   3.450
 1794SOL    HW1 6202   4.318   2.707   3.432
 1794SOL    HW2 6203   4.379   2.841   3.469
 1795SOL     OW 6204   5.550   1.498   0.534
 1795SOL    HW1 6205   5.555   1.456   0.448
 1795SOL    HW2 6206   5.584   1.432   0.595
 1796SOL     OW 6207   9.302   6.545   0.461
 1796SOL    HW1 6208   9.234   6.543   0.393
 1796SOL    HW2 6209   9.356   6.467   0.444
 1797SOL     OW 6210   5.017   4.716   0.287
 1797SOL    HW1 6211   5.044   4.802   0.253
 1797SOL    HW2 6212   5.071   4.703   0.364
 1798SOL     OW 6213   1.974   8.774   3.019
 1798SOL    HW1 6214   1.906   8.816   2.966
 1798SOL    HW2 6215   1.994   8.839   3.087
 1799SOL     OW 6216   5.066   4.889   4.203
 1799SOL    HW1 6217   4.971   4.887   4.213
 1799SOL    HW2 6218   5.087   4.980   4.186
 1800SOL     OW 6219   7.367   7.122   3.834
 1800SOL    HW1 6220   7.281   7.108   3.793
 1800SOL    HW2 6221   7.409   7.036   3.830
 1801SOL     OW 6222   7.752   4.111   0.416
 1801SOL    HW1 6223   7.828   4.102   0.359
 1801SOL    HW2 6224   7.676   4.102   0.358
 1802SOL     OW 6225   4.874   1.576   1.648
 1802SOL    HW1 6226   4.924   1.639   1.597
 1802SOL    HW2 6227   4.937   1.541   1.712
 1803SOL     OW 6228   8.623   5.695   0.514
 1803SOL    HW1 6229   8.613   5.654   0.601
 1803SOL    HW2 6230   8.555   5.653   0.460
 1804SOL     OW 6231   0.521   9.389   6.396
 1804SOL    HW1 6232   0.593   9.374   6.458
 1804SOL    HW2 6233   0.461   9.446   6.443
 1805SOL     OW 6234   6.103   3.680   1.320
 1805SOL    HW1 6235   6.062   3.664   1.235
 1805SOL    HW2 6236   6.117   3.592   1.356
 1806SOL     OW 6237   3.700   2.289   3.583
 1806SOL    HW1 6238   3.746   2.292   3.499
 1806SOL    HW2 6239   3.613   2.324   3.563
 1807SOL     OW 6240   5.587   2.360   1.092
 1807SOL    HW1 6241   5.601   2.271   1.060
 1807SOL    HW2 6242   5.516   2.394   1.038
 1808SOL     OW 6243   2.238   8.230   6.518
 1808SOL    HW1 6244   2.280   8.307   6.557
 1808SOL    HW2 6245   2.236   8.250   6.424
 1809SOL     OW 6246   3.710   2.609   2.703
 1809SOL    HW1 6247   3.782   2.583   2.645
 1809SOL    HW2 6248   3.650   2.658   2.647
 1810SOL     OW 6249   4.225   9.047   5.435
 1810SOL    HW1 6250   4.277   9.086   5.505
 1810SOL    HW2 6251   4.223   9.114   5.366
 1811SOL     OW 6252   5.624   2.873   4.589
 1811SOL    HW1 6253   5.700   2.846   4.537
 1811SOL    HW2 6254   5.657   2.940   4.648
 1812SOL     OW 6255   7.378   6.290   3.764
 1812SOL    HW1 6256   7.425   6.258   3.841
 1812SOL    HW2 6257   7.445   6.294   3.696
 1813SOL     OW 6258   3.612   4.647   4.963
 1813SOL    HW1 6259   3.663   4.709   4.911
 1813SOL    HW2 6260   3.644   4.660   5.053
 1814SOL     OW 6261   2.021   9.807   5.791
 1814SOL    HW1 6262   1.979   9.877   5.742
 1814SOL    HW2 6263   2.109   9.839   5.809
 1815SOL     OW 6264   5.451   8.762   6.115
 1815SOL    HW1 6265   5.380   8.817   6.149
 1815SOL    HW2 6266   5.433   8.754   6.021
 1816SOL     OW 6267   5.762   4.660   3.659
 1816SOL    HW1 6268   5.750   4.752   3.632
 1816SOL    HW2 6269   5.791   4.665   3.750
 1817SOL     OW 6270   6.104   8.217   1.276
 1817SOL    HW1 6271   6.060   8.226   1.192
 1817SOL    HW2 6272   6.159   8.140   1.266
 1818SOL     OW 6273   7.314   2.089   1.537
 1818SOL    HW1 6274   7.395   2.140   1.537
 1818SOL    HW2 6275   7.344   1.998   1.533
 1819SOL     OW 6276   6.656   5.884   0.821
 1819SOL    HW1 6277   6.583   5.914   0.876
 1819SOL    HW2 6278   6.663   5.790   0.840
 1820SOL     OW 6279   2.830   9.966   6.040
 1820SOL    HW1 6280   2.915  10.004   6.018
 1820SOL    HW2 6281   2.846   9.872   6.044
 1821SOL     OW 6282   1.225   3.045   0.178
 1821SOL    HW1 6283   1.263   3.113   0.233
 1821SOL    HW2 6284   1.132   3.044   0.200
 1822SOL     OW 6285   1.604   5.059   5.943
 1822SOL    HW1 6286   1.637   4.969   5.948
 1822SOL    HW2 6287   1.509   5.049   5.941
 1823SOL     OW 6288   1.063   5.022   5.531
 1823SOL    HW1 6289   1.096   4.991   5.447
 1823SOL    HW2 6290   0.968   5.018   5.523
 1824SOL     OW 6291   5.100   2.600   0.890
 1824SOL    HW1 6292   5.129   2.509   0.893
 1824SOL    HW2 6293   5.082   2.623   0.981
 1825SOL     OW 6294   2.226   9.290   3.695
 1825SOL    HW1 6295   2.171   9.366   3.677
 1825SOL    HW2 6296   2.185   9.247   3.770
 1826SOL     OW 6297   6.965  10.085   4.963
 1826SOL    HW1 6298   6.988  10.007   4.913
 1826SOL    HW2 6299   6.877  10.067   4.997
 1827SOL     OW 6300   0.568   4.596   6.035
 1827SOL    HW1 6301   0.649   4.556   6.005
 1827SOL    HW2 6302   0.514   4.523   6.064
 1828SOL     OW 6303   2.352   6.263   5.547
 1828SOL    HW1 6304   2.281   6.255   5.610
 1828SOL    HW2 6305   2.399   6.342   5.574
 1829SOL     OW 6306   6.185   6.153   2.408
 1829SOL    HW1 6307   6.265   6.205   2.399
 1829SOL    HW2 6308   6.127   6.208   2.461
 1830SOL     OW 6309   5.036   8.673   4.890
 1830SOL    HW1 6310   5.046   8.584   4.856
 1830SOL    HW2 6311   5.111   8.721   4.855
 1831SOL     OW 6312   6.959   1.959   1.708
 1831SOL    HW1 6313   6.913   2.038   1.678
 1831SOL    HW2 6314   6.968   1.906   1.629
 1832SOL     OW 6315   2.423   6.085   0.692
 1832SOL    HW1 6316   2.512   6.119   0.684
 1832SOL    HW2 6317   2.433   6.007   0.747
 1833SOL     OW 6318   1.818   2.572   4.040
 1833SOL    HW1 6319   1.785   2.502   3.985
 1833SOL    HW2 6320   1.909   2.583   4.014
 1834SOL     OW 6321   0.570   5.203   5.412
 1834SOL    HW1 6322   0.476   5.197   5.424
 1834SOL    HW2 6323   0.596   5.120   5.373
 1835SOL     OW 6324   1.249   2.476   2.398
 1835SOL    HW1 6325   1.256   2.556   2.345
 1835SOL    HW2 6326   1.205   2.413   2.340
 1836SOL     OW 6327   6.317   2.502   1.041
 1836SOL    HW1 6328   6.345   2.591   1.019
 1836SOL    HW2 6329   6.337   2.492   1.134
 1837SOL     OW 6330   2.209   4.450   6.184
 1837SOL    HW1 6331   2.186   4.462   6.276
 1837SOL    HW2 6332   2.303   4.435   6.185
 1838SOL     OW 6333   7.159   6.703   2.458
 1838SOL    HW1 6334   7.133   6.688   2.549
 1838SOL    HW2 6335   7.240   6.655   2.447
 1839SOL     OW 6336   7.046   4.336   0.414
 1839SOL    HW1 6337   7.106   4.368   0.482
 1839SOL    HW2 6338   7.048   4.241   0.423
 1840SOL     OW 6339   4.578   7.925   5.012
 1840SOL    HW1 6340   4.533   7.882   5.085
 1840SOL    HW2 6341   4.577   8.018   5.034
 1841SOL     OW 6342   3.580   3.964   0.561
 1841SOL    HW1 6343   3.533   4.023   0.620
 1841SOL    HW2 6344   3.513   3.930   0.502
 1842SOL     OW 6345   3.790   9.099   4.844
 1842SOL    HW1 6346   3.886   9.094   4.838
 1842SOL    HW2 6347   3.772   9.101   4.938
 1843SOL     OW 6348   0.078   2.553   3.959
 1843SOL    HW1 6349   0.022   2.626   3.930
 1843SOL    HW2 6350   0.054   2.540   4.051
 1844SOL     OW 6351   9.070   4.120   0.094
 1844SOL    HW1 6352   9.068   4.052   0.026
 1844SOL    HW2 6353   9.162   4.145   0.099
 1845SOL     OW 6354   2.704   9.155   5.489
 1845SOL    HW1 6355   2.675   9.137   5.578
 1845SOL    HW2 6356   2.764   9.229   5.497
 1846SOL     OW 6357   3.036   4.336   3.704
 1846SOL    HW1 6358   2.961   4.340   3.645
 1846SOL    HW2 6359   3.104   4.290   3.655
 1847SOL     OW 6360   6.475   6.604   6.156
 1847SOL    HW1 6361   6.488   6.617   6.250
 1847SOL    HW2 6362   6.473   6.693   6.120
 1848SOL     OW 6363   1.816   4.730   1.927
 1848SOL    HW1 6364   1.732   4.770   1.902
 1848SOL    HW2 6365   1.813   4.723   2.022
 1849SOL     OW 6366   4.145   7.228   1.688
 1849SOL    HW1 6367   4.223   7.188   1.726
 1849SOL    HW2 6368   4.106   7.160   1.634
 1850SOL     OW 6369   4.068   5.809   2.028
 1850SOL    HW1 6370   4.022   5.743   2.079
 1850SOL    HW2 6371   4.003   5.879   2.015
 1851SOL     OW 6372   6.672   6.134   0.407
 1851SOL    HW1 6373   6.765   6.115   0.397
 1851SOL    HW2 6374   6.636   6.054   0.446
 1852SOL     OW 6375   6.389   1.841   2.958
 1852SOL    HW1 6376   6.392   1.779   2.885
 1852SOL    HW2 6377   6.296   1.861   2.969
 1853SOL     OW 6378   6.700   2.977   1.539
 1853SOL    HW1 6379   6.710   2.901   1.596
 1853SOL    HW2 6380   6.627   3.026   1.577
 1854SOL     OW 6381   6.771   2.541   1.179
 1854SOL    HW1 6382   6.756   2.448   1.161
 1854SOL    HW2 6383   6.859   2.544   1.217
 1855SOL     OW 6384   3.915   2.356   0.809
 1855SOL    HW1 6385   3.822   2.335   0.809
 1855SOL    HW2 6386   3.955   2.285   0.860
 1856SOL     OW 6387   3.661   8.958   5.615
 1856SOL    HW1 6388   3.664   8.926   5.525
 1856SOL    HW2 6389   3.632   9.048   5.607
 1857SOL     OW 6390   3.691   7.798   4.037
 1857SOL    HW1 6391   3.714   7.706   4.026
 1857SOL    HW2 6392   3.629   7.798   4.110
 1858SOL     OW 6393   3.544  10.013   5.181
 1858SOL    HW1 6394   3.509   9.934   5.223
 1858SOL    HW2 6395   3.474  10.042   5.123
 1859SOL     OW 6396  -0.104   7.467   5.589
 1859SOL    HW1 6397  -0.170   7.536   5.584
 1859SOL    HW2 6398  -0.021   7.515   5.597
 1860SOL     OW 6399   2.813   4.740   3.709
 1860SOL    HW1 6400   2.786   4.823   3.670
 1860SOL    HW2 6401   2.882   4.707   3.650
 1861SOL     OW 6402   5.006   6.403   1.242
 1861SOL    HW1 6403   5.009   6.490   1.202
 1861SOL    HW2 6404   4.951   6.413   1.319
 1862SOL     OW 6405   4.356   5.825   3.088
 1862SOL    HW1 6406   4.332   5.878   3.164
 1862SOL    HW2 6407   4.433   5.776   3.117
 1863SOL     OW 6408  -0.186   4.013   4.649
 1863SOL    HW1 6409  -0.260   4.074   4.646
 1863SOL    HW2 6410  -0.132   4.038   4.574
 1864SOL     OW 6411   4.184   6.039   0.016
 1864SOL    HW1 6412   4.123   6.113   0.021
 1864SOL    HW2 6413   4.182   6.000   0.104
 1865SOL     OW 6414   7.315   4.622   0.455
 1865SOL    HW1 6415   7.282   4.585   0.373
 1865SOL    HW2 6416   7.393   4.672   0.429
 1866SOL     OW 6417  -0.063   3.705   4.142
 1866SOL    HW1 6418  -0.031   3.770   4.079
 1866SOL    HW2 6419  -0.096   3.633   4.088
 1867SOL     OW 6420  -0.328   2.975   4.582
 1867SOL    HW1 6421  -0.317   3.067   4.608
 1867SOL    HW2 6422  -0.419   2.969   4.555
 1868SOL     OW 6423   6.827   6.914   2.305
 1868SOL    HW1 6424   6.889   6.985   2.321
 1868SOL    HW2 6425   6.874   6.852   2.249
 1869SOL     OW 6426   1.450   9.981   5.456
 1869SOL    HW1 6427   1.510   9.913   5.425
 1869SOL    HW2 6428   1.402  10.008   5.378
 1870SOL     OW 6429   2.479   0.655   0.885
 1870SOL    HW1 6430   2.402   0.647   0.830
 1870SOL    HW2 6431   2.510   0.565   0.897
 1871SOL     OW 6432   6.277   3.426   1.567
 1871SOL    HW1 6433   6.283   3.518   1.539
 1871SOL    HW2 6434   6.245   3.380   1.490
 1872SOL     OW 6435   5.410   6.196   0.862
 1872SOL    HW1 6436   5.427   6.272   0.806
 1872SOL    HW2 6437   5.464   6.211   0.939
 1873SOL     OW 6438   4.070   6.723   0.887
 1873SOL    HW1 6439   4.005   6.663   0.851
 1873SOL    HW2 6440   4.116   6.757   0.810
 1874SOL     OW 6441   5.241   7.614   2.298
 1874SOL    HW1 6442   5.219   7.643   2.210
 1874SOL    HW2 6443   5.209   7.684   2.355
 1875SOL     OW 6444   4.028   2.175   2.559
 1875SOL    HW1 6445   3.952   2.190   2.502
 1875SOL    HW2 6446   3.992   2.182   2.648
 1876SOL     OW 6447   4.831   6.258   0.878
 1876SOL    HW1 6448   4.770   6.263   0.805
 1876SOL    HW2 6449   4.776   6.262   0.956
 1877SOL     OW 6450   1.746   2.888   3.011
 1877SOL    HW1 6451   1.821   2.921   3.060
 1877SOL    HW2 6452   1.671   2.905   3.068
 1878SOL     OW 6453   2.703   4.215   2.460
 1878SOL    HW1 6454   2.629   4.178   2.508
 1878SOL    HW2 6455   2.698   4.309   2.476
 1879SOL     OW 6456   1.910   2.899   0.379
 1879SOL    HW1 6457   1.948   2.966   0.323
 1879SOL    HW2 6458   1.944   2.816   0.345
 1880SOL     OW 6459   1.618   5.167   0.947
 1880SOL    HW1 6460   1.563   5.245   0.941
 1880SOL    HW2 6461   1.643   5.162   1.040
 1881SOL     OW 6462   1.212   2.721   4.115
 1881SOL    HW1 6463   1.273   2.763   4.054
 1881SOL    HW2 6464   1.232   2.760   4.200
 1882SOL     OW 6465   8.463   6.340   1.207
 1882SOL    HW1 6466   8.460   6.429   1.244
 1882SOL    HW2 6467   8.505   6.352   1.122
 1883SOL     OW 6468   2.134   4.648   1.396
 1883SOL    HW1 6469   2.065   4.634   1.330
 1883SOL    HW2 6470   2.198   4.579   1.378
 1884SOL     OW 6471   5.384   3.591   0.888
 1884SOL    HW1 6472   5.371   3.498   0.871
 1884SOL    HW2 6473   5.480   3.602   0.892
 1885SOL     OW 6474   5.186   8.004   4.089
 1885SOL    HW1 6475   5.249   8.066   4.126
 1885SOL    HW2 6476   5.173   8.033   3.999
 1886SOL     OW 6477   6.164   1.540   0.178
 1886SOL    HW1 6478   6.256   1.517   0.188
 1886SOL    HW2 6479   6.124   1.463   0.137
 1887SOL     OW 6480   3.066   3.174   1.540
 1887SOL    HW1 6481   3.087   3.261   1.573
 1887SOL    HW2 6482   3.055   3.185   1.445
 1888SOL     OW 6483   3.627   4.888   0.379
 1888SOL    HW1 6484   3.713   4.930   0.378
 1888SOL    HW2 6485   3.570   4.948   0.330
 1889SOL     OW 6486   8.597   4.893   2.074
 1889SOL    HW1 6487   8.593   4.819   2.013
 1889SOL    HW2 6488   8.525   4.878   2.135
 1890SOL     OW 6489   6.654   3.640   0.339
 1890SOL    HW1 6490   6.588   3.582   0.302
 1890SOL    HW2 6491   6.608   3.721   0.358
 1891SOL     OW 6492   7.454   7.759   4.980
 1891SOL    HW1 6493   7.532   7.704   4.985
 1891SOL    HW2 6494   7.390   7.716   5.036
 1892SOL     OW 6495   6.851   4.479   0.282
 1892SOL    HW1 6496   6.793   4.409   0.252
 1892SOL    HW2 6497   6.913   4.436   0.341
 1893SOL     OW 6498   4.250   8.061   5.984
 1893SOL    HW1 6499   4.324   8.102   5.939
 1893SOL    HW2 6500   4.248   8.104   6.070
 1894SOL     OW 6501   2.999   5.916   6.620
 1894SOL    HW1 6502   3.078   5.926   6.673
 1894SOL    HW2 6503   2.999   5.994   6.564
 1895SOL     OW 6504   4.936   4.756   1.001
 1895SOL    HW1 6505   4.917   4.754   1.095
 1895SOL    HW2 6506   4.945   4.849   0.981
 1896SOL     OW 6507   2.272   6.880   6.565
 1896SOL    HW1 6508   2.356   6.914   6.594
 1896SOL    HW2 6509   2.286   6.858   6.472
 1897SOL     OW 6510   6.053   5.582   2.577
 1897SOL    HW1 6511   5.979   5.544   2.624
 1897SOL    HW2 6512   6.014   5.624   2.500
 1898SOL     OW 6513   4.850  10.378   5.827
 1898SOL    HW1 6514   4.910  10.378   5.901
 1898SOL    HW2 6515   4.765  10.357   5.865
 1899SOL     OW 6516   4.839   4.350   0.698
 1899SOL    HW1 6517   4.890   4.297   0.636
 1899SOL    HW2 6518   4.893   4.352   0.777
 1900SOL     OW 6519   5.461   9.863   5.271
 1900SOL    HW1 6520   5.401   9.851   5.345
 1900SOL    HW2 6521   5.404   9.871   5.195
 1901SOL     OW 6522   8.384  10.404   4.875
 1901SOL    HW1 6523   8.382  10.391   4.780
 1901SOL    HW2 6524   8.459  10.353   4.905
 1902SOL     OW 6525   5.325   6.006   1.691
 1902SOL    HW1 6526   5.400   6.050   1.731
 1902SOL    HW2 6527   5.265   6.077   1.668
 1903SOL     OW 6528   2.637   8.056   6.364
 1903SOL    HW1 6529   2.683   7.976   6.388
 1903SOL    HW2 6530   2.692   8.127   6.398
 1904SOL     OW 6531   3.603   8.329   3.216
 1904SOL    HW1 6532   3.554   8.321   3.299
 1904SOL    HW2 6533   3.640   8.242   3.202
 1905SOL     OW 6534   5.567   8.033   6.551
 1905SOL    HW1 6535   5.500   8.099   6.533
 1905SOL    HW2 6536   5.623   8.035   6.473
 1906SOL     OW 6537   2.281   1.870   0.938
 1906SOL    HW1 6538   2.208   1.930   0.949
 1906SOL    HW2 6539   2.243   1.783   0.946
 1907SOL     OW 6540   7.206   7.777   0.326
 1907SOL    HW1 6541   7.160   7.706   0.282
 1907SOL    HW2 6542   7.173   7.857   0.284
 1908SOL     OW 6543   5.456   1.631   1.592
 1908SOL    HW1 6544   5.404   1.550   1.592
 1908SOL    HW2 6545   5.429   1.677   1.512
 1909SOL     OW 6546   4.125   9.380   6.457
 1909SOL    HW1 6547   4.063   9.430   6.510
 1909SOL    HW2 6548   4.072   9.342   6.387
 1910SOL     OW 6549   2.313   7.975   1.258
 1910SOL    HW1 6550   2.333   7.988   1.165
 1910SOL    HW2 6551   2.286   8.062   1.289
 1911SOL     OW 6552   8.663   7.132   1.098
 1911SOL    HW1 6553   8.595   7.121   1.164
 1911SOL    HW2 6554   8.619   7.174   1.024
 1912SOL     OW 6555   1.378   2.971   4.314
 1912SOL    HW1 6556   1.283   2.985   4.312
 1912SOL    HW2 6557   1.398   2.957   4.406
 1913SOL     OW 6558   7.710   3.872   1.362
 1913SOL    HW1 6559   7.735   3.956   1.400
 1913SOL    HW2 6560   7.682   3.893   1.273
 1914SOL     OW 6561   6.645   7.897   5.269
 1914SOL    HW1 6562   6.673   7.811   5.237
 1914SOL    HW2 6563   6.577   7.877   5.333
 1915SOL     OW 6564   4.087   6.435   4.328
 1915SOL    HW1 6565   4.109   6.366   4.391
 1915SOL    HW2 6566   4.009   6.402   4.283
 1916SOL     OW 6567  -1.330   3.818   4.470
 1916SOL    HW1 6568  -1.252   3.850   4.425
 1916SOL    HW2 6569  -1.304   3.816   4.563
 1917SOL     OW 6570   8.495   6.715   0.584
 1917SOL    HW1 6571   8.564   6.780   0.575
 1917SOL    HW2 6572   8.424   6.747   0.527
 1918SOL     OW 6573  10.404   7.331   0.415
 1918SOL    HW1 6574  10.437   7.368   0.334
 1918SOL    HW2 6575  10.309   7.338   0.408
 1919SOL     OW 6576   7.342   5.611   2.545
 1919SOL    HW1 6577   7.359   5.701   2.575
 1919SOL    HW2 6578   7.412   5.593   2.483
 1920SOL     OW 6579   6.182   9.866   4.207
 1920SOL    HW1 6580   6.215   9.846   4.119
 1920SOL    HW2 6581   6.119   9.936   4.194
 1921SOL     OW 6582   4.715   6.346   1.088
 1921SOL    HW1 6583   4.644   6.283   1.103
 1921SOL    HW2 6584   4.780   6.324   1.154
 1922SOL     OW 6585   7.375   9.593   4.712
 1922SOL    HW1 6586   7.417   9.677   4.692
 1922SOL    HW2 6587   7.403   9.574   4.802
 1923SOL     OW 6588   7.171   7.973   2.537
 1923SOL    HW1 6589   7.260   7.973   2.502
 1923SOL    HW2 6590   7.171   8.042   2.603
 1924SOL     OW 6591   4.880   3.660   1.986
 1924SOL    HW1 6592   4.946   3.728   1.981
 1924SOL    HW2 6593   4.892   3.609   1.906
 1925SOL     OW 6594  -0.258   1.827   2.674
 1925SOL    HW1 6595  -0.189   1.783   2.724
 1925SOL    HW2 6596  -0.338   1.812   2.725
 1926SOL     OW 6597   3.728   2.178   1.338
 1926SOL    HW1 6598   3.662   2.245   1.321
 1926SOL    HW2 6599   3.692   2.098   1.299
 1927SOL     OW 6600   3.440   8.904   6.173
 1927SOL    HW1 6601   3.477   8.928   6.258
 1927SOL    HW2 6602   3.449   8.982   6.120
 1928SOL     OW 6603   5.527   5.844   2.587
 1928SOL    HW1 6604   5.567   5.931   2.582
 1928SOL    HW2 6605   5.532   5.820   2.679
 1929SOL     OW 6606   3.658   2.496   1.101
 1929SOL    HW1 6607   3.753   2.490   1.111
 1929SOL    HW2 6608   3.643   2.583   1.063
 1930SOL     OW 6609   7.504   2.600   2.539
 1930SOL    HW1 6610   7.549   2.534   2.486
 1930SOL    HW2 6611   7.482   2.669   2.477
 1931SOL     OW 6612   1.440   2.336   3.441
 1931SOL    HW1 6613   1.433   2.315   3.348
 1931SOL    HW2 6614   1.350   2.359   3.467
 1932SOL     OW 6615   3.600   4.528   5.983
 1932SOL    HW1 6616   3.635   4.439   5.990
 1932SOL    HW2 6617   3.507   4.519   6.004
 1933SOL     OW 6618   5.084   5.106   0.760
 1933SOL    HW1 6619   5.071   5.177   0.696
 1933SOL    HW2 6620   5.039   5.137   0.839
 1934SOL     OW 6621   5.925   3.695   0.684
 1934SOL    HW1 6622   5.866   3.650   0.744
 1934SOL    HW2 6623   5.875   3.703   0.603
 1935SOL     OW 6624   6.726   2.252   2.711
 1935SOL    HW1 6625   6.649   2.195   2.721
 1935SOL    HW2 6626   6.697   2.322   2.653
 1936SOL     OW 6627   6.545   2.520   1.501
 1936SOL    HW1 6628   6.456   2.501   1.529
 1936SOL    HW2 6629   6.576   2.438   1.462
 1937SOL     OW 6630   5.293   6.090   1.119
 1937SOL    HW1 6631   5.273   6.071   1.028
 1937SOL    HW2 6632   5.211   6.124   1.155
 1938SOL     OW 6633   1.872   6.306   2.584
 1938SOL    HW1 6634   1.858   6.304   2.489
 1938SOL    HW2 6635   1.857   6.398   2.609
 1939SOL     OW 6636   6.671   8.190   5.346
 1939SOL    HW1 6637   6.663   8.095   5.352
 1939SOL    HW2 6638   6.622   8.213   5.267
 1940SOL     OW 6639   0.519   3.698   6.360
 1940SOL    HW1 6640   0.592   3.636   6.364
 1940SOL    HW2 6641   0.466   3.667   6.287
 1941SOL     OW 6642   5.744  11.434   6.608
 1941SOL    HW1 6643   5.720  11.412   6.698
 1941SOL    HW2 6644   5.662  11.426   6.559
 1942SOL     OW 6645   7.079   4.878   1.387
 1942SOL    HW1 6646   7.014   4.830   1.438
 1942SOL    HW2 6647   7.128   4.809   1.341
 1943SOL     OW 6648   3.008   4.019   5.232
 1943SOL    HW1 6649   3.064   3.982   5.164
 1943SOL    HW2 6650   2.968   4.096   5.192
 1944SOL     OW 6651   8.075   6.143   3.653
 1944SOL    HW1 6652   8.082   6.204   3.727
 1944SOL    HW2 6653   8.073   6.056   3.694
 1945SOL     OW 6654   7.511   7.011   1.486
 1945SOL    HW1 6655   7.544   7.025   1.575
 1945SOL    HW2 6656   7.505   6.916   1.477
 1946SOL     OW 6657   2.884   4.041   1.624
 1946SOL    HW1 6658   2.919   4.051   1.712
 1946SOL    HW2 6659   2.869   4.130   1.593
 1947SOL     OW 6660   1.256   9.569   6.050
 1947SOL    HW1 6661   1.182   9.622   6.021
 1947SOL    HW2 6662   1.300   9.623   6.115
 1948SOL     OW 6663   6.155   7.044   4.697
 1948SOL    HW1 6664   6.062   7.067   4.697
 1948SOL    HW2 6665   6.159   6.961   4.745
 1949SOL     OW 6666   4.706   7.700   6.576
 1949SOL    HW1 6667   4.793   7.713   6.615
 1949SOL    HW2 6668   4.709   7.750   6.494
 1950SOL     OW 6669   3.401   5.441   4.359
 1950SOL    HW1 6670   3.323   5.470   4.407
 1950SOL    HW2 6671   3.392   5.345   4.355
 1951SOL     OW 6672   5.928   5.335   0.254
 1951SOL    HW1 6673   5.939   5.266   0.319
 1951SOL    HW2 6674   5.836   5.328   0.227
 1952SOL     OW 6675   0.687   9.214   4.945
 1952SOL    HW1 6676   0.657   9.212   5.036
 1952SOL    HW2 6677   0.776   9.249   4.950
 1953SOL     OW 6678   5.434   5.609   3.060
 1953SOL    HW1 6679   5.486   5.689   3.058
 1953SOL    HW2 6680   5.344   5.639   3.069
 1954SOL     OW 6681   3.194   1.820   0.239
 1954SOL    HW1 6682   3.137   1.853   0.170
 1954SOL    HW2 6683   3.234   1.741   0.202
 1955SOL     OW 6684   1.549   4.978   1.389
 1955SOL    HW1 6685   1.565   5.052   1.330
 1955SOL    HW2 6686   1.601   4.998   1.467
 1956SOL     OW 6687   4.772   7.672   6.277
 1956SOL    HW1 6688   4.789   7.582   6.307
 1956SOL    HW2 6689   4.859   7.709   6.264
 1957SOL     OW 6690   3.024   9.339   3.061
 1957SOL    HW1 6691   2.988   9.304   3.142
 1957SOL    HW2 6692   3.091   9.276   3.035
 1958SOL     OW 6693   4.875   1.843   2.443
 1958SOL    HW1 6694   4.904   1.925   2.404
 1958SOL    HW2 6695   4.788   1.862   2.478
 1959SOL     OW 6696   2.735   5.076   5.851
 1959SOL    HW1 6697   2.697   5.073   5.763
 1959SOL    HW2 6698   2.822   5.113   5.838
 1960SOL     OW 6699   6.603   9.232   6.268
 1960SOL    HW1 6700   6.658   9.269   6.338
 1960SOL    HW2 6701   6.657   9.238   6.189
 1961SOL     OW 6702   6.753   4.843   1.600
 1961SOL    HW1 6703   6.803   4.812   1.525
 1961SOL    HW2 6704   6.776   4.936   1.606
 1962SOL     OW 6705   0.514   5.921   6.268
 1962SOL    HW1 6706   0.466   6.003   6.262
 1962SOL    HW2 6707   0.451   5.859   6.307
 1963SOL     OW 6708  -0.756   6.602   5.497
 1963SOL    HW1 6709  -0.690   6.625   5.562
 1963SOL    HW2 6710  -0.780   6.686   5.457
 1964SOL     OW 6711   4.396  11.344   6.550
 1964SOL    HW1 6712   4.330  11.275   6.539
 1964SOL    HW2 6713   4.456  11.310   6.616
 1965SOL     OW 6714   3.345   6.994   6.013
 1965SOL    HW1 6715   3.272   7.039   6.056
 1965SOL    HW2 6716   3.369   7.053   5.941
 1966SOL     OW 6717   3.265   4.486   3.800
 1966SOL    HW1 6718   3.175   4.464   3.774
 1966SOL    HW2 6719   3.270   4.581   3.792
 1967SOL     OW 6720   5.845   6.315   1.323
 1967SOL    HW1 6721   5.779   6.357   1.379
 1967SOL    HW2 6722   5.816   6.334   1.234
 1968SOL     OW 6723   6.332   1.623   1.234
 1968SOL    HW1 6724   6.405   1.645   1.176
 1968SOL    HW2 6725   6.256   1.618   1.175
 1969SOL     OW 6726   2.909   0.941   0.944
 1969SOL    HW1 6727   2.920   1.021   0.892
 1969SOL    HW2 6728   2.818   0.915   0.928
 1970SOL     OW 6729   3.056   4.991   1.914
 1970SOL    HW1 6730   3.016   4.986   2.002
 1970SOL    HW2 6731   2.981   5.000   1.855
 1971SOL     OW 6732   2.589   4.601   5.999
 1971SOL    HW1 6733   2.657   4.644   5.946
 1971SOL    HW2 6734   2.606   4.632   6.088
 1972SOL     OW 6735   0.956   5.009   6.288
 1972SOL    HW1 6736   0.963   5.056   6.371
 1972SOL    HW2 6737   0.958   4.917   6.313
 1973SOL     OW 6738   3.707   5.522   5.201
 1973SOL    HW1 6739   3.639   5.468   5.161
 1973SOL    HW2 6740   3.759   5.553   5.127
 1974SOL     OW 6741   8.407  10.262   4.595
 1974SOL    HW1 6742   8.380  10.277   4.504
 1974SOL    HW2 6743   8.339  10.207   4.633
 1975SOL     OW 6744   1.444   9.590   5.298
 1975SOL    HW1 6745   1.397   9.549   5.226
 1975SOL    HW2 6746   1.398   9.561   5.377
 1976SOL     OW 6747   6.275   8.339   3.184
 1976SOL    HW1 6748   6.269   8.327   3.279
 1976SOL    HW2 6749   6.329   8.265   3.154
 1977SOL     OW 6750   7.604   5.937   1.367
 1977SOL    HW1 6751   7.592   5.989   1.446
 1977SOL    HW2 6752   7.584   5.847   1.393
 1978SOL     OW 6753  -0.457   3.223   4.564
 1978SOL    HW1 6754  -0.473   3.240   4.471
 1978SOL    HW2 6755  -0.427   3.307   4.598
 1979SOL     OW 6756   3.783   5.419   6.250
 1979SOL    HW1 6757   3.811   5.406   6.341
 1979SOL    HW2 6758   3.803   5.337   6.206
 1980SOL     OW 6759   4.984   2.664   1.672
 1980SOL    HW1 6760   5.056   2.612   1.708
 1980SOL    HW2 6761   4.992   2.749   1.716
 1981SOL     OW 6762   1.786   2.288   2.173
 1981SOL    HW1 6763   1.861   2.262   2.226
 1981SOL    HW2 6764   1.753   2.206   2.136
 1982SOL     OW 6765   4.416   3.164   5.132
 1982SOL    HW1 6766   4.415   3.077   5.173
 1982SOL    HW2 6767   4.465   3.152   5.051
 1983SOL     OW 6768   3.555   7.259   1.296
 1983SOL    HW1 6769   3.626   7.307   1.338
 1983SOL    HW2 6770   3.542   7.304   1.212
 1984SOL     OW 6771   5.340   4.454   3.391
 1984SOL    HW1 6772   5.391   4.427   3.314
 1984SOL    HW2 6773   5.336   4.549   3.384
 1985SOL     OW 6774   5.570   3.985   3.815
 1985SOL    HW1 6775   5.554   4.061   3.760
 1985SOL    HW2 6776   5.627   3.929   3.763
 1986SOL     OW 6777   3.786   7.444   0.309
 1986SOL    HW1 6778   3.773   7.442   0.404
 1986SOL    HW2 6779   3.709   7.401   0.273
 1987SOL     OW 6780   4.874   6.617   1.556
 1987SOL    HW1 6781   4.910   6.675   1.489
 1987SOL    HW2 6782   4.781   6.612   1.535
 1988SOL     OW 6783   6.179   4.682   1.980
 1988SOL    HW1 6784   6.220   4.604   1.944
 1988SOL    HW2 6785   6.186   4.671   2.075
 1989SOL     OW 6786   2.014   1.598   2.718
 1989SOL    HW1 6787   2.107   1.618   2.716
 1989SOL    HW2 6788   1.983   1.620   2.630
 1990SOL     OW 6789   5.451   2.899   2.411
 1990SOL    HW1 6790   5.544   2.921   2.410
 1990SOL    HW2 6791   5.414   2.955   2.480
 1991SOL     OW 6792  -1.322   5.663   5.699
 1991SOL    HW1 6793  -1.348   5.666   5.607
 1991SOL    HW2 6794  -1.281   5.577   5.709
 1992SOL     OW 6795   3.943   6.771   1.875
 1992SOL    HW1 6796   3.983   6.740   1.956
 1992SOL    HW2 6797   3.927   6.864   1.891
 1993SOL     OW 6798   2.746   1.843   3.013
 1993SOL    HW1 6799   2.829   1.800   3.032
 1993SOL    HW2 6800   2.724   1.888   3.095
 1994SOL     OW 6801   4.640   5.252   0.602
 1994SOL    HW1 6802   4.673   5.219   0.686
 1994SOL    HW2 6803   4.597   5.334   0.625
 1995SOL     OW 6804   0.140   4.753   2.644
 1995SOL    HW1 6805   0.087   4.810   2.588
 1995SOL    HW2 6806   0.229   4.762   2.610
 1996SOL     OW 6807   3.195   2.506   2.171
 1996SOL    HW1 6808   3.138   2.581   2.187
 1996SOL    HW2 6809   3.174   2.443   2.240
 1997SOL     OW 6810   6.553   6.234   4.223
 1997SOL    HW1 6811   6.621   6.298   4.241
 1997SOL    HW2 6812   6.543   6.185   4.305
 1998SOL     OW 6813   7.801   5.994   3.431
 1998SOL    HW1 6814   7.755   6.077   3.435
 1998SOL    HW2 6815   7.888   6.016   3.399
 1999SOL     OW 6816   0.617   7.450   5.795
 1999SOL    HW1 6817   0.684   7.461   5.728
 1999SOL    HW2 6818   0.564   7.530   5.788
 2000SOL     OW 6819   6.735   1.629   0.232
 2000SOL    HW1 6820   6.654   1.643   0.185
 2000SOL    HW2 6821   6.708   1.614   0.323
 2001SOL     OW 6822   6.444   6.080   0.999
 2001SOL    HW1 6823   6.423   6.012   0.935
 2001SOL    HW2 6824   6.477   6.153   0.947
 2002SOL     OW 6825   6.219   5.500   5.998
 2002SOL    HW1 6826   6.305   5.495   5.956
 2002SOL    HW2 6827   6.230   5.452   6.080
 2003SOL     OW 6828   2.271   4.997   1.562
 2003SOL    HW1 6829   2.254   5.034   1.649
 2003SOL    HW2 6830   2.338   5.054   1.524
 2004SOL     OW 6831   4.131   6.874   4.413
 2004SOL    HW1 6832   4.164   6.796   4.457
 2004SOL    HW2 6833   4.057   6.843   4.361
 2005SOL     OW 6834   7.919   8.058   4.102
 2005SOL    HW1 6835   8.009   8.028   4.117
 2005SOL    HW2 6836   7.893   8.098   4.185
 2006SOL     OW 6837   3.294   1.403   1.571
 2006SOL    HW1 6838   3.289   1.309   1.589
 2006SOL    HW2 6839   3.210   1.438   1.602
 2007SOL     OW 6840   5.225   1.369   1.666
 2007SOL    HW1 6841   5.156   1.306   1.687
 2007SOL    HW2 6842   5.282   1.323   1.605
 2008SOL     OW 6843   7.389   7.264   4.571
 2008SOL    HW1 6844   7.326   7.309   4.515
 2008SOL    HW2 6845   7.438   7.334   4.613
 2009SOL     OW 6846   4.148   7.292   2.492
 2009SOL    HW1 6847   4.238   7.323   2.497
 2009SOL    HW2 6848   4.096   7.360   2.534
 2010SOL     OW 6849   3.937   4.952   1.582
 2010SOL    HW1 6850   3.940   5.048   1.577
 2010SOL    HW2 6851   3.971   4.923   1.498
 2011SOL     OW 6852   8.808   4.212   1.325
 2011SOL    HW1 6853   8.715   4.200   1.345
 2011SOL    HW2 6854   8.851   4.209   1.411
 2012SOL     OW 6855   2.906   4.085   4.831
 2012SOL    HW1 6856   2.810   4.085   4.825
 2012SOL    HW2 6857   2.935   4.077   4.740
 2013SOL     OW 6858   3.603   5.566   2.421
 2013SOL    HW1 6859   3.568   5.549   2.334
 2013SOL    HW2 6860   3.618   5.660   2.424
 2014SOL     OW 6861   2.212   8.086   4.241
 2014SOL    HW1 6862   2.286   8.136   4.206
 2014SOL    HW2 6863   2.150   8.152   4.272
 2015SOL     OW 6864   0.890   9.653   4.890
 2015SOL    HW1 6865   0.906   9.706   4.968
 2015SOL    HW2 6866   0.839   9.710   4.832
 2016SOL     OW 6867   2.519   8.020   3.043
 2016SOL    HW1 6868   2.477   7.971   3.114
 2016SOL    HW2 6869   2.486   7.979   2.963
 2017SOL     OW 6870   2.067   6.966   0.854
 2017SOL    HW1 6871   2.128   7.039   0.857
 2017SOL    HW2 6872   2.122   6.889   0.842
 2018SOL     OW 6873   4.949   4.027   6.349
 2018SOL    HW1 6874   5.030   3.979   6.367
 2018SOL    HW2 6875   4.913   3.986   6.271
 2019SOL     OW 6876   5.603   2.224   1.811
 2019SOL    HW1 6877   5.597   2.276   1.891
 2019SOL    HW2 6878   5.621   2.288   1.742
 2020SOL     OW 6879   3.518   3.359   1.586
 2020SOL    HW1 6880   3.504   3.395   1.499
 2020SOL    HW2 6881   3.446   3.396   1.639
 2021SOL     OW 6882   4.063   7.025   6.356
 2021SOL    HW1 6883   4.154   7.025   6.385
 2021SOL    HW2 6884   4.059   6.958   6.288
 2022SOL     OW 6885   6.908   5.877   2.752
 2022SOL    HW1 6886   6.913   5.785   2.730
 2022SOL    HW2 6887   6.918   5.880   2.848
 2023SOL     OW 6888   2.703   6.321   2.711
 2023SOL    HW1 6889   2.654   6.319   2.630
 2023SOL    HW2 6890   2.767   6.391   2.699
 2024SOL     OW 6891   5.091   7.952   5.244
 2024SOL    HW1 6892   5.015   7.894   5.247
 2024SOL    HW2 6893   5.067   8.026   5.300
 2025SOL     OW 6894   2.507   7.203   1.024
 2025SOL    HW1 6895   2.416   7.195   1.053
 2025SOL    HW2 6896   2.520   7.127   0.966
 2026SOL     OW 6897   7.185   3.917   2.123
 2026SOL    HW1 6898   7.154   3.862   2.051
 2026SOL    HW2 6899   7.169   3.865   2.202
 2027SOL     OW 6900   6.219   2.466   0.040
 2027SOL    HW1 6901   6.239   2.392  -0.018
 2027SOL    HW2 6902   6.293   2.526   0.028
 2028SOL     OW 6903   6.884   4.186   2.215
 2028SOL    HW1 6904   6.878   4.281   2.226
 2028SOL    HW2 6905   6.973   4.165   2.243
 2029SOL     OW 6906   3.098   3.691   2.307
 2029SOL    HW1 6907   3.140   3.606   2.304
 2029SOL    HW2 6908   3.074   3.703   2.398
 2030SOL     OW 6909   5.019   3.508   1.419
 2030SOL    HW1 6910   4.930   3.500   1.453
 2030SOL    HW2 6911   5.075   3.477   1.490
 2031SOL     OW 6912  -0.652   2.503   3.398
 2031SOL    HW1 6913  -0.681   2.595   3.400
 2031SOL    HW2 6914  -0.626   2.484   3.488
 2032SOL     OW 6915   2.376   1.820   0.156
 2032SOL    HW1 6916   2.394   1.739   0.204
 2032SOL    HW2 6917   2.401   1.800   0.066
 2033SOL     OW 6918   2.483   7.528   1.521
 2033SOL    HW1 6919   2.440   7.446   1.547
 2033SOL    HW2 6920   2.410   7.587   1.500
 2034SOL     OW 6921   2.480   5.133   1.451
 2034SOL    HW1 6922   2.545   5.204   1.445
 2034SOL    HW2 6923   2.519   5.061   1.402
 2035SOL     OW 6924   0.518   3.492   4.416
 2035SOL    HW1 6925   0.492   3.481   4.324
 2035SOL    HW2 6926   0.605   3.453   4.421
 2036SOL     OW 6927   6.861   9.847   4.786
 2036SOL    HW1 6928   6.886   9.931   4.748
 2036SOL    HW2 6929   6.765   9.845   4.778
 2037SOL     OW 6930   0.604   2.075   3.536
 2037SOL    HW1 6931   0.514   2.066   3.565
 2037SOL    HW2 6932   0.634   1.986   3.521
 2038SOL     OW 6933   0.645   4.380   5.797
 2038SOL    HW1 6934   0.647   4.428   5.714
 2038SOL    HW2 6935   0.736   4.355   5.812
 2039SOL     OW 6936   3.143   5.128   0.706
 2039SOL    HW1 6937   3.154   5.084   0.622
 2039SOL    HW2 6938   3.183   5.068   0.769
 2040SOL     OW 6939   5.297   6.718   3.287
 2040SOL    HW1 6940   5.357   6.653   3.248
 2040SOL    HW2 6941   5.355   6.782   3.328
 2041SOL     OW 6942   4.577   3.748   3.212
 2041SOL    HW1 6943   4.544   3.685   3.148
 2041SOL    HW2 6944   4.621   3.695   3.279
 2042SOL     OW 6945   7.403   5.543   1.961
 2042SOL    HW1 6946   7.353   5.584   2.032
 2042SOL    HW2 6947   7.413   5.612   1.896
 2043SOL     OW 6948  -0.443   3.372   3.656
 2043SOL    HW1 6949  -0.459   3.306   3.724
 2043SOL    HW2 6950  -0.426   3.320   3.577
 2044SOL     OW 6951   6.501   6.614   5.856
 2044SOL    HW1 6952   6.513   6.529   5.814
 2044SOL    HW2 6953   6.513   6.597   5.949
 2045SOL     OW 6954   7.261   7.445   2.668
 2045SOL    HW1 6955   7.174   7.416   2.641
 2045SOL    HW2 6956   7.266   7.537   2.640
 2046SOL     OW 6957   2.668   8.329   4.976
 2046SOL    HW1 6958   2.748   8.277   4.979
 2046SOL    HW2 6959   2.644   8.342   5.068
 2047SOL     OW 6960   6.569   4.293   4.178
 2047SOL    HW1 6961   6.651   4.258   4.211
 2047SOL    HW2 6962   6.522   4.217   4.145
 2048SOL     OW 6963   0.979   4.370   5.568
 2048SOL    HW1 6964   1.038   4.441   5.545
 2048SOL    HW2 6965   0.984   4.310   5.493
 2049SOL     OW 6966   3.368   8.509   5.405
 2049SOL    HW1 6967   3.364   8.605   5.412
 2049SOL    HW2 6968   3.293   8.479   5.457
 2050SOL     OW 6969   6.654   7.956   2.348
 2050SOL    HW1 6970   6.735   8.003   2.331
 2050SOL    HW2 6971   6.682   7.866   2.364
 2051SOL     OW 6972   3.312   9.776   5.402
 2051SOL    HW1 6973   3.280   9.824   5.325
 2051SOL    HW2 6974   3.347   9.843   5.460
 2052SOL     OW 6975   2.896   8.314   4.446
 2052SOL    HW1 6976   2.863   8.366   4.520
 2052SOL    HW2 6977   2.830   8.324   4.378
 2053SOL     OW 6978   4.242   3.842   6.487
 2053SOL    HW1 6979   4.261   3.783   6.414
 2053SOL    HW2 6980   4.158   3.881   6.465
 2054SOL     OW 6981   3.815   4.155   2.507
 2054SOL    HW1 6982   3.745   4.141   2.443
 2054SOL    HW2 6983   3.781   4.225   2.563
 2055SOL     OW 6984   5.433   8.855   6.597
 2055SOL    HW1 6985   5.516   8.839   6.553
 2055SOL    HW2 6986   5.386   8.771   6.590
 2056SOL     OW 6987  -0.098   3.406   2.521
 2056SOL    HW1 6988  -0.150   3.343   2.470
 2056SOL    HW2 6989  -0.029   3.434   2.461
 2057SOL     OW 6990   7.359   7.917   1.451
 2057SOL    HW1 6991   7.369   8.011   1.441
 2057SOL    HW2 6992   7.373   7.882   1.363
 2058SOL     OW 6993   6.244   3.314   3.534
 2058SOL    HW1 6994   6.210   3.355   3.454
 2058SOL    HW2 6995   6.240   3.220   3.516
 2059SOL     OW 6996   2.271   7.731   1.392
 2059SOL    HW1 6997   2.279   7.796   1.323
 2059SOL    HW2 6998   2.292   7.778   1.473
 2060SOL     OW 6999   7.813   4.247   0.016
 2060SOL    HW1 7000   7.779   4.325   0.059
 2060SOL    HW2 7001   7.742   4.218  -0.041
 2061SOL     OW 7002   4.857   5.856   2.932
 2061SOL    HW1 7003   4.819   5.791   2.872
 2061SOL    HW2 7004   4.880   5.806   3.010
 2062SOL     OW 7005   3.117   4.343   0.489
 2062SOL    HW1 7006   3.199   4.383   0.518
 2062SOL    HW2 7007   3.128   4.250   0.506
 2063SOL     OW 7008   6.175   2.079   1.073
 2063SOL    HW1 7009   6.113   2.045   1.009
 2063SOL    HW2 7010   6.256   2.092   1.023
 2064SOL     OW 7011   4.953   7.179   6.379
 2064SOL    HW1 7012   4.908   7.095   6.391
 2064SOL    HW2 7013   5.045   7.156   6.366
 2065SOL     OW 7014   7.162   3.904   3.035
 2065SOL    HW1 7015   7.136   3.863   2.952
 2065SOL    HW2 7016   7.079   3.933   3.074
 2066SOL     OW 7017   8.149   9.528   5.008
 2066SOL    HW1 7018   8.085   9.476   5.057
 2066SOL    HW2 7019   8.230   9.478   5.014
 2067SOL     OW 7020   3.377   6.394   0.775
 2067SOL    HW1 7021   3.323   6.461   0.733
 2067SOL    HW2 7022   3.340   6.311   0.745
 2068SOL     OW 7023   6.402  10.898   6.597
 2068SOL    HW1 7024   6.375  10.809   6.622
 2068SOL    HW2 7025   6.468  10.923   6.662
 2069SOL     OW 7026   3.016   4.176   0.919
 2069SOL    HW1 7027   3.065   4.259   0.920
 2069SOL    HW2 7028   2.969   4.175   1.002
 2070SOL     OW 7029   7.010   1.346   1.539
 2070SOL    HW1 7030   6.973   1.429   1.509
 2070SOL    HW2 7031   7.096   1.341   1.497
 2071SOL     OW 7032   8.310   1.911   0.197
 2071SOL    HW1 7033   8.364   1.989   0.179
 2071SOL    HW2 7034   8.291   1.916   0.290
 2072SOL     OW 7035   3.504   8.354   5.219
 2072SOL    HW1 7036   3.496   8.408   5.297
 2072SOL    HW2 7037   3.421   8.306   5.214
 2073SOL     OW 7038   4.708   3.576   3.389
 2073SOL    HW1 7039   4.721   3.503   3.449
 2073SOL    HW2 7040   4.795   3.613   3.378
 2074SOL     OW 7041   0.925   8.933   4.153
 2074SOL    HW1 7042   0.879   9.010   4.187
 2074SOL    HW2 7043   0.943   8.953   4.062
 2075SOL     OW 7044   7.732   4.118   0.899
 2075SOL    HW1 7045   7.740   4.153   0.810
 2075SOL    HW2 7046   7.644   4.081   0.903
 2076SOL     OW 7047  -0.984   3.681   6.114
 2076SOL    HW1 7048  -0.980   3.776   6.103
 2076SOL    HW2 7049  -0.931   3.664   6.192
 2077SOL     OW 7050   6.170   9.569   5.852
 2077SOL    HW1 7051   6.191   9.626   5.778
 2077SOL    HW2 7052   6.242   9.505   5.853
 2078SOL     OW 7053   5.014   8.249   4.569
 2078SOL    HW1 7054   4.937   8.278   4.520
 2078SOL    HW2 7055   5.053   8.181   4.514
 2079SOL     OW 7056   0.755   4.617   2.757
 2079SOL    HW1 7057   0.736   4.710   2.769
 2079SOL    HW2 7058   0.825   4.598   2.819
 2080SOL     OW 7059  10.061   7.792   0.286
 2080SOL    HW1 7060   9.974   7.754   0.302
 2080SOL    HW2 7061  10.100   7.801   0.373
 2081SOL     OW 7062   5.035   4.473   1.196
 2081SOL    HW1 7063   4.940   4.468   1.186
 2081SOL    HW2 7064   5.068   4.406   1.137
 2082SOL     OW 7065   5.680   8.446   3.614
 2082SOL    HW1 7066   5.645   8.380   3.555
 2082SOL    HW2 7067   5.619   8.520   3.608
 2083SOL     OW 7068   4.213   7.490   5.974
 2083SOL    HW1 7069   4.140   7.460   5.920
 2083SOL    HW2 7070   4.284   7.504   5.911
 2084SOL     OW 7071   2.384   4.718   5.841
 2084SOL    HW1 7072   2.436   4.655   5.891
 2084SOL    HW2 7073   2.323   4.756   5.904
 2085SOL     OW 7074   3.964   6.010   4.131
 2085SOL    HW1 7075   4.036   5.987   4.073
 2085SOL    HW2 7076   3.890   5.959   4.100
 2086SOL     OW 7077   6.562   2.951   4.132
 2086SOL    HW1 7078   6.551   3.017   4.201
 2086SOL    HW2 7079   6.622   2.992   4.070
 2087SOL     OW 7080   6.159   0.997   0.276
 2087SOL    HW1 7081   6.206   0.948   0.344
 2087SOL    HW2 7082   6.067   0.985   0.298
 2088SOL     OW 7083   9.006   6.767   0.340
 2088SOL    HW1 7084   8.988   6.854   0.377
 2088SOL    HW2 7085   8.957   6.707   0.396
 2089SOL     OW 7086   8.142   5.592   0.844
 2089SOL    HW1 7087   8.110   5.668   0.892
 2089SOL    HW2 7088   8.179   5.627   0.763
 2090SOL     OW 7089   7.440   5.166   1.686
 2090SOL    HW1 7090   7.389   5.116   1.622
 2090SOL    HW2 7091   7.531   5.150   1.663
 2091SOL     OW 7092   1.383   2.457   3.047
 2091SOL    HW1 7093   1.467   2.415   3.064
 2091SOL    HW2 7094   1.333   2.392   2.997
 2092SOL     OW 7095   6.354   8.202   6.470
 2092SOL    HW1 7096   6.352   8.161   6.383
 2092SOL    HW2 7097   6.276   8.169   6.514
 2093SOL     OW 7098   7.412   7.879   4.276
 2093SOL    HW1 7099   7.461   7.959   4.257
 2093SOL    HW2 7100   7.419   7.827   4.196
 2094SOL     OW 7101   5.195   4.472   2.799
 2094SOL    HW1 7102   5.268   4.475   2.861
 2094SOL    HW2 7103   5.126   4.424   2.846
 2095SOL     OW 7104   4.578   6.739   1.682
 2095SOL    HW1 7105   4.519   6.690   1.739
 2095SOL    HW2 7106   4.582   6.688   1.601
 2096SOL     OW 7107   4.155   7.186   0.379
 2096SOL    HW1 7108   4.150   7.092   0.360
 2096SOL    HW2 7109   4.122   7.194   0.469
 2097SOL     OW 7110   6.124   1.422   1.546
 2097SOL    HW1 7111   6.116   1.488   1.477
 2097SOL    HW2 7112   6.098   1.340   1.504
 2098SOL     OW 7113   5.982   7.264   6.170
 2098SOL    HW1 7114   5.949   7.175   6.176
 2098SOL    HW2 7115   6.076   7.256   6.182
 2099SOL     OW 7116   2.126   3.113   4.625
 2099SOL    HW1 7117   2.152   3.065   4.546
 2099SOL    HW2 7118   2.133   3.048   4.695
 2100SOL     OW 7119   5.568   6.967   6.108
 2100SOL    HW1 7120   5.596   6.876   6.094
 2100SOL    HW2 7121   5.570   7.006   6.021
 2101SOL     OW 7122   5.833   8.040   1.917
 2101SOL    HW1 7123   5.742   8.020   1.896
 2101SOL    HW2 7124   5.828   8.122   1.967
 2102SOL     OW 7125   3.973   4.913   2.467
 2102SOL    HW1 7126   3.890   4.951   2.495
 2102SOL    HW2 7127   3.957   4.818   2.465
 2103SOL     OW 7128   7.987   6.496   3.129
 2103SOL    HW1 7129   7.987   6.457   3.041
 2103SOL    HW2 7130   7.959   6.425   3.187
 2104SOL     OW 7131   3.382   4.964   4.273
 2104SOL    HW1 7132   3.304   4.962   4.329
 2104SOL    HW2 7133   3.371   5.043   4.220
 2105SOL     OW 7134   7.554   7.575   4.397
 2105SOL    HW1 7135   7.483   7.632   4.368
 2105SOL    HW2 7136   7.551   7.580   4.493
 2106SOL     OW 7137   7.436   8.729   4.859
 2106SOL    HW1 7138   7.425   8.692   4.771
 2106SOL    HW2 7139   7.452   8.653   4.915
 2107SOL     OW 7140  -1.298   2.624   4.261
 2107SOL    HW1 7141  -1.203   2.633   4.268
 2107SOL    HW2 7142  -1.331   2.713   4.277
 2108SOL     OW 7143   0.771   2.236   1.743
 2108SOL    HW1 7144   0.685   2.265   1.713
 2108SOL    HW2 7145   0.830   2.307   1.718
 2109SOL     OW 7146   7.323   7.489   3.643
 2109SOL    HW1 7147   7.332   7.427   3.571
 2109SOL    HW2 7148   7.413   7.510   3.667
 2110SOL     OW 7149  -0.779   3.503   5.851
 2110SOL    HW1 7150  -0.727   3.533   5.926
 2110SOL    HW2 7151  -0.869   3.500   5.883
 2111SOL     OW 7152   3.451   8.035   1.698
 2111SOL    HW1 7153   3.364   8.048   1.659
 2111SOL    HW2 7154   3.437   8.048   1.792
 2112SOL     OW 7155  -0.231   6.192   4.163
 2112SOL    HW1 7156  -0.157   6.164   4.111
 2112SOL    HW2 7157  -0.292   6.118   4.160
 2113SOL     OW 7158   3.738   3.436   3.299
 2113SOL    HW1 7159   3.681   3.393   3.362
 2113SOL    HW2 7160   3.700   3.415   3.213
 2114SOL     OW 7161   6.770   8.458   1.745
 2114SOL    HW1 7162   6.733   8.529   1.693
 2114SOL    HW2 7163   6.807   8.398   1.681
 2115SOL     OW 7164   3.315   0.896   0.905
 2115SOL    HW1 7165   3.361   0.974   0.876
 2115SOL    HW2 7166   3.384   0.833   0.925
 2116SOL     OW 7167   0.731   2.864   0.966
 2116SOL    HW1 7168   0.740   2.881   1.060
 2116SOL    HW2 7169   0.704   2.948   0.930
 2117SOL     OW 7170   1.400   8.983   4.451
 2117SOL    HW1 7171   1.431   8.974   4.541
 2117SOL    HW2 7172   1.352   8.902   4.435
 2118SOL     OW 7173   2.750   8.250   2.720
 2118SOL    HW1 7174   2.815   8.286   2.780
 2118SOL    HW2 7175   2.674   8.307   2.730
 2119SOL     OW 7176   4.704   3.222   4.159
 2119SOL    HW1 7177   4.620   3.205   4.202
 2119SOL    HW2 7178   4.695   3.181   4.073
 2120SOL     OW 7179   2.455   8.654   5.758
 2120SOL    HW1 7180   2.427   8.725   5.816
 2120SOL    HW2 7181   2.470   8.580   5.816
 2121SOL     OW 7182   4.785   2.319   3.381
 2121SOL    HW1 7183   4.746   2.361   3.305
 2121SOL    HW2 7184   4.720   2.254   3.409
 2122SOL     OW 7185   2.341   2.633   2.681
 2122SOL    HW1 7186   2.284   2.604   2.610
 2122SOL    HW2 7187   2.430   2.627   2.644
 2123SOL     OW 7188   6.391   7.527   5.721
 2123SOL    HW1 7189   6.370   7.481   5.640
 2123SOL    HW2 7190   6.478   7.563   5.707
 2124SOL     OW 7191   1.566   3.220   3.270
 2124SOL    HW1 7192   1.606   3.292   3.320
 2124SOL    HW2 7193   1.538   3.261   3.188
 2125SOL     OW 7194   2.573   7.559   2.472
 2125SOL    HW1 7195   2.514   7.629   2.443
 2125SOL    HW2 7196   2.515   7.488   2.499
 2126SOL     OW 7197   1.940   4.107   6.648
 2126SOL    HW1 7198   1.999   4.162   6.699
 2126SOL    HW2 7199   1.980   4.102   6.561
 2127SOL     OW 7200   1.142   5.424   2.968
 2127SOL    HW1 7201   1.146   5.443   2.874
 2127SOL    HW2 7202   1.151   5.510   3.010
 2128SOL     OW 7203   5.054   4.554   5.938
 2128SOL    HW1 7204   5.050   4.535   6.031
 2128SOL    HW2 7205   4.989   4.623   5.924
 2129SOL     OW 7206   2.883   1.137   0.050
 2129SOL    HW1 7207   2.864   1.062   0.106
 2129SOL    HW2 7208   2.963   1.174   0.085
 2130SOL     OW 7209   0.697   4.303   6.612
 2130SOL    HW1 7210   0.604   4.318   6.631
 2130SOL    HW2 7211   0.741   4.382   6.644
 2131SOL     OW 7212   4.599   5.236   6.178
 2131SOL    HW1 7213   4.603   5.142   6.194
 2131SOL    HW2 7214   4.512   5.262   6.206
 2132SOL     OW 7215   6.652   7.277   3.590
 2132SOL    HW1 7216   6.591   7.342   3.623
 2132SOL    HW2 7217   6.733   7.325   3.575
 2133SOL     OW 7218   8.485   2.680   0.501
 2133SOL    HW1 7219   8.490   2.774   0.520
 2133SOL    HW2 7220   8.513   2.638   0.582
 2134SOL     OW 7221   5.151   7.114   5.733
 2134SOL    HW1 7222   5.128   7.206   5.717
 2134SOL    HW2 7223   5.228   7.100   5.678
 2135SOL     OW 7224   6.631   5.968   2.757
 2135SOL    HW1 7225   6.719   5.945   2.726
 2135SOL    HW2 7226   6.610   6.048   2.709
 2136SOL     OW 7227  -0.924   4.342   5.746
 2136SOL    HW1 7228  -0.932   4.294   5.663
 2136SOL    HW2 7229  -0.831   4.358   5.757
 2137SOL     OW 7230   4.210  10.335   5.361
 2137SOL    HW1 7231   4.169  10.411   5.401
 2137SOL    HW2 7232   4.162  10.322   5.279
 2138SOL     OW 7233   8.219   5.428   0.233
 2138SOL    HW1 7234   8.152   5.482   0.276
 2138SOL    HW2 7235   8.188   5.420   0.143
 2139SOL     OW 7236   3.769   7.482   4.648
 2139SOL    HW1 7237   3.813   7.439   4.575
 2139SOL    HW2 7238   3.825   7.465   4.724
 2140SOL     OW 7239   3.366   7.754   0.608
 2140SOL    HW1 7240   3.295   7.807   0.643
 2140SOL    HW2 7241   3.330   7.715   0.528
 2141SOL     OW 7242   0.097   4.405   3.689
 2141SOL    HW1 7243   0.066   4.315   3.690
 2141SOL    HW2 7244   0.186   4.399   3.654
 2142SOL     OW 7245   6.436   9.031   3.582
 2142SOL    HW1 7246   6.388   9.113   3.582
 2142SOL    HW2 7247   6.421   8.993   3.496
 2143SOL     OW 7248   0.708   3.008   1.953
 2143SOL    HW1 7249   0.710   3.015   1.858
 2143SOL    HW2 7250   0.618   2.983   1.973
 2144SOL     OW 7251  -2.172   3.689   5.678
 2144SOL    HW1 7252  -2.211   3.776   5.688
 2144SOL    HW2 7253  -2.155   3.660   5.767
 2145SOL     OW 7254   0.420   1.054   0.167
 2145SOL    HW1 7255   0.490   1.087   0.223
 2145SOL    HW2 7256   0.457   1.058   0.079
 2146SOL     OW 7257   0.170   7.853   5.250
 2146SOL    HW1 7258   0.186   7.823   5.161
 2146SOL    HW2 7259   0.146   7.945   5.240
 2147SOL     OW 7260   1.497   7.447   5.937
 2147SOL    HW1 7261   1.487   7.541   5.954
 2147SOL    HW2 7262   1.449   7.405   6.008
 2148SOL     OW 7263   3.192   0.875   0.005
 2148SOL    HW1 7264   3.135   0.821   0.060
 2148SOL    HW2 7265   3.280   0.843   0.023
 2149SOL     OW 7266   3.292   4.387   4.990
 2149SOL    HW1 7267   3.337   4.304   5.003
 2149SOL    HW2 7268   3.288   4.426   5.077
 2150SOL     OW 7269   3.489   2.190   2.618
 2150SOL    HW1 7270   3.510   2.119   2.678
 2150SOL    HW2 7271   3.399   2.173   2.589
 2151SOL     OW 7272   7.131   7.905   3.117
 2151SOL    HW1 7273   7.072   7.916   3.042
 2151SOL    HW2 7274   7.212   7.873   3.078
 2152SOL     OW 7275   3.252   7.505   6.490
 2152SOL    HW1 7276   3.186   7.567   6.458
 2152SOL    HW2 7277   3.336   7.545   6.467
 2153SOL     OW 7278   1.609   3.904   2.344
 2153SOL    HW1 7279   1.702   3.897   2.368
 2153SOL    HW2 7280   1.607   3.885   2.250
 2154SOL     OW 7281   3.361   6.905   5.395
 2154SOL    HW1 7282   3.407   6.846   5.335
 2154SOL    HW2 7283   3.269   6.882   5.386
 2155SOL     OW 7284   1.423   2.117   2.270
 2155SOL    HW1 7285   1.470   2.036   2.252
 2155SOL    HW2 7286   1.373   2.098   2.350
 2156SOL     OW 7287   2.812   2.524   3.433
 2156SOL    HW1 7288   2.895   2.547   3.475
 2156SOL    HW2 7289   2.746   2.541   3.501
 2157SOL     OW 7290   3.380   5.008   0.949
 2157SOL    HW1 7291   3.296   4.962   0.953
 2157SOL    HW2 7292   3.446   4.939   0.949
 2158SOL     OW 7293   2.099   8.787   6.111
 2158SOL    HW1 7294   2.117   8.794   6.017
 2158SOL    HW2 7295   2.155   8.715   6.141
 2159SOL     OW 7296   4.660   5.474   6.415
 2159SOL    HW1 7297   4.738   5.420   6.404
 2159SOL    HW2 7298   4.586   5.414   6.400
 2160SOL     OW 7299   6.149   1.608   1.737
 2160SOL    HW1 7300   6.116   1.525   1.703
 2160SOL    HW2 7301   6.092   1.675   1.698
 2161SOL     OW 7302   4.258   9.168   3.886
 2161SOL    HW1 7303   4.228   9.077   3.890
 2161SOL    HW2 7304   4.184   9.220   3.920
 2162SOL     OW 7305   4.180   8.984   5.753
 2162SOL    HW1 7306   4.176   9.080   5.751
 2162SOL    HW2 7307   4.110   8.956   5.694
 2163SOL     OW 7308   2.458   2.880   0.644
 2163SOL    HW1 7309   2.380   2.895   0.698
 2163SOL    HW2 7310   2.442   2.933   0.565
 2164SOL     OW 7311   0.453  10.376   6.657
 2164SOL    HW1 7312   0.511  10.452   6.651
 2164SOL    HW2 7313   0.503  10.304   6.619
 2165SOL     OW 7314   3.729   1.824   2.616
 2165SOL    HW1 7315   3.763   1.844   2.704
 2165SOL    HW2 7316   3.739   1.730   2.607
 2166SOL     OW 7317  -0.577   3.121   2.762
 2166SOL    HW1 7318  -0.578   3.035   2.804
 2166SOL    HW2 7319  -0.647   3.116   2.696
 2167SOL     OW 7320   5.980   1.784   0.788
 2167SOL    HW1 7321   5.931   1.776   0.870
 2167SOL    HW2 7322   6.053   1.843   0.810
 2168SOL     OW 7323   0.832   4.568   1.348
 2168SOL    HW1 7324   0.901   4.596   1.288
 2168SOL    HW2 7325   0.778   4.508   1.297
 2169SOL     OW 7326   3.464   7.848   3.271
 2169SOL    HW1 7327   3.538   7.893   3.230
 2169SOL    HW2 7328   3.503   7.801   3.346
 2170SOL     OW 7329   3.455   3.921   5.178
 2170SOL    HW1 7330   3.421   3.845   5.132
 2170SOL    HW2 7331   3.549   3.919   5.161
 2171SOL     OW 7332   4.659   3.484   5.671
 2171SOL    HW1 7333   4.684   3.574   5.648
 2171SOL    HW2 7334   4.649   3.485   5.766
 2172SOL     OW 7335   4.167   7.423   0.752
 2172SOL    HW1 7336   4.180   7.497   0.812
 2172SOL    HW2 7337   4.245   7.424   0.696
 2173SOL     OW 7338   7.006   5.583   3.713
 2173SOL    HW1 7339   7.070   5.517   3.686
 2173SOL    HW2 7340   7.058   5.653   3.752
 2174SOL     OW 7341  -0.728   3.235   3.859
 2174SOL    HW1 7342  -0.685   3.172   3.802
 2174SOL    HW2 7343  -0.777   3.292   3.800
 2175SOL     OW 7344   5.661   5.472   3.926
 2175SOL    HW1 7345   5.684   5.563   3.947
 2175SOL    HW2 7346   5.722   5.448   3.856
 2176SOL     OW 7347   1.282   8.781   6.553
 2176SOL    HW1 7348   1.269   8.753   6.644
 2176SOL    HW2 7349   1.353   8.725   6.521
 2177SOL     OW 7350   9.522   5.801   0.893
 2177SOL    HW1 7351   9.516   5.768   0.983
 2177SOL    HW2 7352   9.476   5.737   0.840
 2178SOL     OW 7353   2.399   2.552   3.058
 2178SOL    HW1 7354   2.442   2.631   3.024
 2178SOL    HW2 7355   2.307   2.578   3.068
 2179SOL     OW 7356   7.013   3.538   0.823
 2179SOL    HW1 7357   6.966   3.490   0.754
 2179SOL    HW2 7358   6.991   3.630   0.807
 2180SOL     OW 7359   4.909   8.031   3.963
 2180SOL    HW1 7360   4.842   7.985   3.912
 2180SOL    HW2 7361   4.931   7.971   4.034
 2181SOL     OW 7362   1.300   5.067   1.685
 2181SOL    HW1 7363   1.301   5.007   1.760
 2181SOL    HW2 7364   1.300   5.009   1.608
 2182SOL     OW 7365   6.563   1.739   0.037
 2182SOL    HW1 7366   6.510   1.722  -0.041
 2182SOL    HW2 7367   6.552   1.833   0.053
 2183SOL     OW 7368   3.924   4.416   5.266
 2183SOL    HW1 7369   4.008   4.412   5.313
 2183SOL    HW2 7370   3.858   4.414   5.335
 2184SOL     OW 7371   0.167   2.000   2.827
 2184SOL    HW1 7372   0.136   2.091   2.824
 2184SOL    HW2 7373   0.132   1.965   2.909
 2185SOL     OW 7374   3.247   3.353   0.952
 2185SOL    HW1 7375   3.208   3.432   0.915
 2185SOL    HW2 7376   3.173   3.292   0.961
 2186SOL     OW 7377   4.302   7.462   1.622
 2186SOL    HW1 7378   4.303   7.491   1.714
 2186SOL    HW2 7379   4.238   7.391   1.620
 2187SOL     OW 7380   5.814   1.465   1.047
 2187SOL    HW1 7381   5.861   1.477   1.129
 2187SOL    HW2 7382   5.813   1.552   1.006
 2188SOL     OW 7383   4.407   5.621   5.638
 2188SOL    HW1 7384   4.313   5.637   5.637
 2188SOL    HW2 7385   4.432   5.632   5.729
 2189SOL     OW 7386   6.749   7.648   5.164
 2189SOL    HW1 7387   6.835   7.673   5.130
 2189SOL    HW2 7388   6.698   7.627   5.086
 2190SOL     OW 7389   7.308   4.369   1.271
 2190SOL    HW1 7390   7.379   4.352   1.210
 2190SOL    HW2 7391   7.250   4.293   1.263
 2191SOL     OW 7392   6.881   7.498   5.385
 2191SOL    HW1 7393   6.838   7.516   5.302
 2191SOL    HW2 7394   6.907   7.406   5.380
 2192SOL     OW 7395   1.264   4.243   3.952
 2192SOL    HW1 7396   1.199   4.172   3.952
 2192SOL    HW2 7397   1.263   4.275   4.043
 2193SOL     OW 7398   6.803   3.977   3.343
 2193SOL    HW1 7399   6.817   3.981   3.438
 2193SOL    HW2 7400   6.753   3.896   3.330
 2194SOL     OW 7401   1.284   4.034   2.606
 2194SOL    HW1 7402   1.342   4.103   2.574
 2194SOL    HW2 7403   1.326   3.953   2.579
 2195SOL     OW 7404   2.163   4.177   1.115
 2195SOL    HW1 7405   2.208   4.191   1.199
 2195SOL    HW2 7406   2.070   4.175   1.139
 2196SOL     OW 7407   5.530   0.365   0.059
 2196SOL    HW1 7408   5.527   0.278   0.018
 2196SOL    HW2 7409   5.574   0.420  -0.005
 2197SOL     OW 7410   6.284   3.912   0.136
 2197SOL    HW1 7411   6.247   3.835   0.093
 2197SOL    HW2 7412   6.238   3.917   0.220
 2198SOL     OW 7413   5.474   5.298   1.867
 2198SOL    HW1 7414   5.552   5.328   1.820
 2198SOL    HW2 7415   5.437   5.230   1.811
 2199SOL     OW 7416   4.904   5.378   3.677
 2199SOL    HW1 7417   4.948   5.321   3.740
 2199SOL    HW2 7418   4.811   5.361   3.690
 2200SOL     OW 7419   5.055   8.703   1.810
 2200SOL    HW1 7420   5.072   8.708   1.716
 2200SOL    HW2 7421   5.119   8.640   1.843
 2201SOL     OW 7422   8.697   4.646   0.395
 2201SOL    HW1 7423   8.608   4.680   0.384
 2201SOL    HW2 7424   8.693   4.595   0.477
 2202SOL     OW 7425   2.705   6.286   6.255
 2202SOL    HW1 7426   2.630   6.227   6.258
 2202SOL    HW2 7427   2.705   6.329   6.341
 2203SOL     OW 7428   7.014   7.911   2.864
 2203SOL    HW1 7429   7.036   7.992   2.818
 2203SOL    HW2 7430   7.068   7.844   2.822
 2204SOL     OW 7431   0.790   2.440   4.233
 2204SOL    HW1 7432   0.759   2.512   4.178
 2204SOL    HW2 7433   0.874   2.470   4.267
 2205SOL     OW 7434   5.726   2.596   2.938
 2205SOL    HW1 7435   5.668   2.669   2.914
 2205SOL    HW2 7436   5.775   2.578   2.858
 2206SOL     OW 7437   5.519   6.045   3.147
 2206SOL    HW1 7438   5.599   6.006   3.111
 2206SOL    HW2 7439   5.450   6.023   3.084
 2207SOL     OW 7440   7.665   2.540   1.012
 2207SOL    HW1 7441   7.703   2.628   1.013
 2207SOL    HW2 7442   7.696   2.501   0.930
 2208SOL     OW 7443   5.762   1.989   1.762
 2208SOL    HW1 7444   5.692   2.054   1.760
 2208SOL    HW2 7445   5.727   1.915   1.711
 2209SOL     OW 7446   3.014   8.156   3.578
 2209SOL    HW1 7447   2.963   8.144   3.658
 2209SOL    HW2 7448   3.038   8.067   3.551
 2210SOL     OW 7449   6.801   7.836   2.105
 2210SOL    HW1 7450   6.853   7.775   2.157
 2210SOL    HW2 7451   6.788   7.791   2.021
 2211SOL     OW 7452   7.880  10.097   5.000
 2211SOL    HW1 7453   7.831  10.175   4.972
 2211SOL    HW2 7454   7.909  10.057   4.918
 2212SOL     OW 7455   6.007   7.928   2.192
 2212SOL    HW1 7456   5.993   8.022   2.202
 2212SOL    HW2 7457   5.923   7.894   2.163
 2213SOL     OW 7458   6.454   6.436   4.505
 2213SOL    HW1 7459   6.418   6.511   4.458
 2213SOL    HW2 7460   6.412   6.439   4.591
 2214SOL     OW 7461   0.146   4.732   3.612
 2214SOL    HW1 7462   0.099   4.767   3.687
 2214SOL    HW2 7463   0.140   4.637   3.622
 2215SOL     OW 7464   4.079   9.490   4.318
 2215SOL    HW1 7465   4.054   9.405   4.353
 2215SOL    HW2 7466   4.175   9.490   4.320
 2216SOL     OW 7467   6.351   2.722   3.146
 2216SOL    HW1 7468   6.323   2.779   3.074
 2216SOL    HW2 7469   6.390   2.646   3.103
 2217SOL     OW 7470   8.144   1.321   0.606
 2217SOL    HW1 7471   8.060   1.280   0.588
 2217SOL    HW2 7472   8.121   1.406   0.643
 2218SOL     OW 7473   3.058   7.007   5.883
 2218SOL    HW1 7474   2.974   6.966   5.862
 2218SOL    HW2 7475   3.120   6.935   5.889
 2219SOL     OW 7476   6.164   4.155   1.756
 2219SOL    HW1 7477   6.138   4.063   1.762
 2219SOL    HW2 7478   6.091   4.198   1.711
 2220SOL     OW 7479   8.462   9.231   4.205
 2220SOL    HW1 7480   8.453   9.198   4.116
 2220SOL    HW2 7481   8.416   9.167   4.259
 2221SOL     OW 7482   3.678   7.908   1.285
 2221SOL    HW1 7483   3.695   7.814   1.286
 2221SOL    HW2 7484   3.651   7.928   1.375
 2222SOL     OW 7485   2.996   5.287   2.646
 2222SOL    HW1 7486   3.069   5.334   2.606
 2222SOL    HW2 7487   2.975   5.217   2.584
 2223SOL     OW 7488   4.058   7.588   2.111
 2223SOL    HW1 7489   4.079   7.499   2.141
 2223SOL    HW2 7490   3.966   7.583   2.083
 2224SOL     OW 7491   2.208   8.119   3.088
 2224SOL    HW1 7492   2.274   8.166   3.138
 2224SOL    HW2 7493   2.172   8.055   3.149
 2225SOL     OW 7494   1.255  10.573   5.551
 2225SOL    HW1 7495   1.260  10.478   5.542
 2225SOL    HW2 7496   1.233  10.604   5.463
 2226SOL     OW 7497   5.686   8.304   3.857
 2226SOL    HW1 7498   5.725   8.221   3.831
 2226SOL    HW2 7499   5.660   8.345   3.774
 2227SOL     OW 7500   4.290   0.875   0.969
 2227SOL    HW1 7501   4.195   0.863   0.964
 2227SOL    HW2 7502   4.302   0.970   0.961
 2228SOL     OW 7503   4.128   1.359   2.161
 2228SOL    HW1 7504   4.188   1.416   2.208
 2228SOL    HW2 7505   4.178   1.329   2.085
 2229SOL     OW 7506   0.122   2.682   2.746
 2229SOL    HW1 7507   0.144   2.589   2.739
 2229SOL    HW2 7508   0.152   2.720   2.663
 2230SOL     OW 7509   8.190   9.249   4.070
 2230SOL    HW1 7510   8.130   9.323   4.054
 2230SOL    HW2 7511   8.174   9.226   4.161
 2231SOL     OW 7512   5.702   1.999   3.309
 2231SOL    HW1 7513   5.743   1.917   3.278
 2231SOL    HW2 7514   5.640   2.022   3.240
 2232SOL     OW 7515   6.041   4.665   3.346
 2232SOL    HW1 7516   5.963   4.615   3.322
 2232SOL    HW2 7517   6.114   4.605   3.330
 2233SOL     OW 7518   3.177   6.500   2.611
 2233SOL    HW1 7519   3.200   6.415   2.573
 2233SOL    HW2 7520   3.203   6.563   2.544
 2234SOL     OW 7521   2.752   5.552   1.444
 2234SOL    HW1 7522   2.797   5.612   1.385
 2234SOL    HW2 7523   2.807   5.552   1.523
 2235SOL     OW 7524   7.693  10.273   4.902
 2235SOL    HW1 7525   7.700  10.313   4.815
 2235SOL    HW2 7526   7.601  10.249   4.910
 2236SOL     OW 7527   3.275   3.485   2.297
 2236SOL    HW1 7528   3.275   3.416   2.363
 2236SOL    HW2 7529   3.314   3.444   2.220
 2237SOL     OW 7530   6.742   7.278   0.873
 2237SOL    HW1 7531   6.836   7.278   0.891
 2237SOL    HW2 7532   6.728   7.354   0.817
 2238SOL     OW 7533   6.280   0.903   0.064
 2238SOL    HW1 7534   6.200   0.881   0.016
 2238SOL    HW2 7535   6.249   0.945   0.144
 2239SOL     OW 7536   6.512   8.359   4.590
 2239SOL    HW1 7537   6.480   8.446   4.566
 2239SOL    HW2 7538   6.445   8.324   4.649
 2240SOL     OW 7539   6.298   8.532   2.377
 2240SOL    HW1 7540   6.221   8.475   2.372
 2240SOL    HW2 7541   6.300   8.562   2.468
 2241SOL     OW 7542   3.672   2.711   3.698
 2241SOL    HW1 7543   3.758   2.686   3.663
 2241SOL    HW2 7544   3.659   2.652   3.773
 2242SOL     OW 7545   4.681   5.743   1.155
 2242SOL    HW1 7546   4.658   5.752   1.063
 2242SOL    HW2 7547   4.738   5.818   1.173
 2243SOL     OW 7548   5.713   5.472   6.087
 2243SOL    HW1 7549   5.633   5.521   6.109
 2243SOL    HW2 7550   5.680   5.389   6.052
 2244SOL     OW 7551   6.788   5.701   3.591
 2244SOL    HW1 7552   6.846   5.666   3.658
 2244SOL    HW2 7553   6.748   5.623   3.551
 2245SOL     OW 7554   1.002   3.761   0.933
 2245SOL    HW1 7555   0.918   3.770   0.888
 2245SOL    HW2 7556   1.067   3.769   0.863
 2246SOL     OW 7557  -0.895   4.316   5.254
 2246SOL    HW1 7558  -0.803   4.313   5.230
 2246SOL    HW2 7559  -0.913   4.409   5.267
 2247SOL     OW 7560   0.044   4.740   3.875
 2247SOL    HW1 7561   0.120   4.768   3.927
 2247SOL    HW2 7562  -0.002   4.678   3.933
 2248SOL     OW 7563   1.367   4.753   2.567
 2248SOL    HW1 7564   1.324   4.696   2.630
 2248SOL    HW2 7565   1.428   4.696   2.520
 2249SOL     OW 7566   3.429   5.023   1.434
 2249SOL    HW1 7567   3.511   5.024   1.385
 2249SOL    HW2 7568   3.436   4.947   1.491
 2250SOL     OW 7569   4.678   0.638   0.091
 2250SOL    HW1 7570   4.769   0.650   0.119
 2250SOL    HW2 7571   4.650   0.559   0.136
 2251SOL     OW 7572   5.360   7.024   5.123
 2251SOL    HW1 7573   5.371   6.959   5.192
 2251SOL    HW2 7574   5.421   6.997   5.054
 2252SOL     OW 7575   5.069   5.696   5.012
 2252SOL    HW1 7576   4.982   5.663   5.037
 2252SOL    HW2 7577   5.051   5.755   4.939
 2253SOL     OW 7578   4.727   6.558   4.826
 2253SOL    HW1 7579   4.642   6.597   4.808
 2253SOL    HW2 7580   4.756   6.601   4.907
 2254SOL     OW 7581   4.404   2.633   2.869
 2254SOL    HW1 7582   4.450   2.699   2.920
 2254SOL    HW2 7583   4.395   2.671   2.782
 2255SOL     OW 7584   5.335   8.591   1.867
 2255SOL    HW1 7585   5.328   8.682   1.839
 2255SOL    HW2 7586   5.395   8.593   1.942
 2256SOL     OW 7587   4.735   2.738   0.731
 2256SOL    HW1 7588   4.659   2.783   0.695
 2256SOL    HW2 7589   4.736   2.763   0.823
 2257SOL     OW 7590   4.636   5.405   2.949
 2257SOL    HW1 7591   4.563   5.346   2.966
 2257SOL    HW2 7592   4.619   5.438   2.860
 2258SOL     OW 7593   6.423  10.233   6.317
 2258SOL    HW1 7594   6.360  10.302   6.341
 2258SOL    HW2 7595   6.424  10.233   6.222
 2259SOL     OW 7596   5.230   3.561   5.031
 2259SOL    HW1 7597   5.223   3.549   5.125
 2259SOL    HW2 7598   5.145   3.536   4.996
 2260SOL     OW 7599   3.005   6.144   1.858
 2260SOL    HW1 7600   3.002   6.145   1.953
 2260SOL    HW2 7601   3.014   6.236   1.833
 2261SOL     OW 7602   5.279   9.371   3.857
 2261SOL    HW1 7603   5.190   9.335   3.855
 2261SOL    HW2 7604   5.288   9.405   3.946
 2262SOL     OW 7605   6.094  10.849   5.878
 2262SOL    HW1 7606   6.050  10.932   5.894
 2262SOL    HW2 7607   6.076  10.797   5.957
 2263SOL     OW 7608   5.266  10.311   4.796
 2263SOL    HW1 7609   5.358  10.283   4.787
 2263SOL    HW2 7610   5.224  10.281   4.715
 2264SOL     OW 7611   5.294   6.981   0.219
 2264SOL    HW1 7612   5.301   6.981   0.314
 2264SOL    HW2 7613   5.278   6.889   0.196
 2265SOL     OW 7614   6.213   1.122   0.741
 2265SOL    HW1 7615   6.246   1.133   0.652
 2265SOL    HW2 7616   6.131   1.172   0.743
 2266SOL     OW 7617   5.971   7.666   3.402
 2266SOL    HW1 7618   5.926   7.700   3.325
 2266SOL    HW2 7619   5.996   7.577   3.378
 2267SOL     OW 7620   4.599   2.443   3.227
 2267SOL    HW1 7621   4.504   2.446   3.238
 2267SOL    HW2 7622   4.626   2.534   3.236
 2268SOL     OW 7623   6.287   7.246   3.886
 2268SOL    HW1 7624   6.281   7.325   3.833
 2268SOL    HW2 7625   6.263   7.274   3.974
 2269SOL     OW 7626   7.827   5.780   1.207
 2269SOL    HW1 7627   7.739   5.800   1.175
 2269SOL    HW2 7628   7.814   5.757   1.299
 2270SOL     OW 7629   6.507   4.618   0.601
 2270SOL    HW1 7630   6.455   4.698   0.611
 2270SOL    HW2 7631   6.578   4.643   0.541
 2271SOL     OW 7632   6.893   2.440   1.566
 2271SOL    HW1 7633   6.955   2.378   1.605
 2271SOL    HW2 7634   6.895   2.515   1.624
 2272SOL     OW 7635   3.912   6.702   5.403
 2272SOL    HW1 7636   3.817   6.688   5.407
 2272SOL    HW2 7637   3.932   6.752   5.482
 2273SOL     OW 7638   5.879   2.636   1.282
 2273SOL    HW1 7639   5.930   2.611   1.205
 2273SOL    HW2 7640   5.886   2.731   1.286
 2274SOL     OW 7641   7.832   7.707   3.664
 2274SOL    HW1 7642   7.900   7.775   3.661
 2274SOL    HW2 7643   7.794   7.714   3.751
 2275SOL     OW 7644   5.889   4.949   5.570
 2275SOL    HW1 7645   5.850   4.878   5.521
 2275SOL    HW2 7646   5.820   4.978   5.630
 2276SOL     OW 7647   7.432   7.424   4.017
 2276SOL    HW1 7648   7.494   7.351   4.011
 2276SOL    HW2 7649   7.369   7.408   3.947
 2277SOL     OW 7650  -1.570   4.671   5.552
 2277SOL    HW1 7651  -1.656   4.643   5.584
 2277SOL    HW2 7652  -1.519   4.591   5.546
 2278SOL     OW 7653   1.651   4.366   2.837
 2278SOL    HW1 7654   1.635   4.294   2.898
 2278SOL    HW2 7655   1.569   4.374   2.787
 2279SOL     OW 7656   7.957   2.947   0.248
 2279SOL    HW1 7657   7.941   3.009   0.318
 2279SOL    HW2 7658   8.035   2.981   0.204
 2280SOL     OW 7659   8.411   5.089   2.399
 2280SOL    HW1 7660   8.468   5.064   2.472
 2280SOL    HW2 7661   8.453   5.167   2.362
 2281SOL     OW 7662   3.960   6.377   2.008
 2281SOL    HW1 7663   3.967   6.430   2.088
 2281SOL    HW2 7664   3.866   6.373   1.991
 2282SOL     OW 7665   5.161   9.407   3.108
 2282SOL    HW1 7666   5.172   9.326   3.158
 2282SOL    HW2 7667   5.067   9.425   3.111
 2283SOL     OW 7668   6.208   7.512   3.166
 2283SOL    HW1 7669   6.179   7.588   3.117
 2283SOL    HW2 7670   6.127   7.469   3.194
 2284SOL     OW 7671  -0.621   6.047   5.822
 2284SOL    HW1 7672  -0.544   6.077   5.870
 2284SOL    HW2 7673  -0.606   5.953   5.809
 2285SOL     OW 7674   7.700   9.922   5.139
 2285SOL    HW1 7675   7.665   9.859   5.076
 2285SOL    HW2 7676   7.752   9.982   5.087
 2286SOL     OW 7677   3.827   1.412   0.921
 2286SOL    HW1 7678   3.846   1.480   0.985
 2286SOL    HW2 7679   3.772   1.455   0.855
 2287SOL     OW 7680   3.603   3.467   2.334
 2287SOL    HW1 7681   3.587   3.430   2.247
 2287SOL    HW2 7682   3.516   3.488   2.367
 2288SOL     OW 7683   1.311   9.679   4.647
 2288SOL    HW1 7684   1.316   9.771   4.624
 2288SOL    HW2 7685   1.398   9.656   4.678
 2289SOL     OW 7686   3.278   3.241   0.676
 2289SOL    HW1 7687   3.271   3.166   0.734
 2289SOL    HW2 7688   3.256   3.316   0.731
 2290SOL     OW 7689   0.063   4.072   6.406
 2290SOL    HW1 7690   0.136   4.098   6.462
 2290SOL    HW2 7691  -0.001   4.142   6.415
 2291SOL     OW 7692   2.424   2.756   2.388
 2291SOL    HW1 7693   2.495   2.792   2.441
 2291SOL    HW2 7694   2.433   2.661   2.396
 2292SOL     OW 7695   4.225   8.149   6.228
 2292SOL    HW1 7696   4.202   8.095   6.303
 2292SOL    HW2 7697   4.155   8.213   6.221
 2293SOL     OW 7698   3.069   4.144   6.160
 2293SOL    HW1 7699   3.066   4.115   6.251
 2293SOL    HW2 7700   3.077   4.239   6.165
 2294SOL     OW 7701   2.782   7.797   1.255
 2294SOL    HW1 7702   2.864   7.763   1.289
 2294SOL    HW2 7703   2.732   7.720   1.228
 2295SOL     OW 7704   4.596   4.298   0.777
 2295SOL    HW1 7705   4.684   4.327   0.754
 2295SOL    HW2 7706   4.609   4.232   0.845
 2296SOL     OW 7707   3.426   5.268   3.853
 2296SOL    HW1 7708   3.479   5.264   3.774
 2296SOL    HW2 7709   3.400   5.360   3.860
 2297SOL     OW 7710   0.535   9.920   5.377
 2297SOL    HW1 7711   0.509   9.961   5.459
 2297SOL    HW2 7712   0.557   9.830   5.400
 2298SOL     OW 7713   3.393   1.880   1.741
 2298SOL    HW1 7714   3.482   1.909   1.761
 2298SOL    HW2 7715   3.369   1.929   1.662
 2299SOL     OW 7716   2.829   3.632   3.901
 2299SOL    HW1 7717   2.825   3.676   3.816
 2299SOL    HW2 7718   2.886   3.557   3.886
 2300SOL     OW 7719  -1.186   4.934   5.963
 2300SOL    HW1 7720  -1.105   4.984   5.977
 2300SOL    HW2 7721  -1.179   4.903   5.873
 2301SOL     OW 7722   7.199   4.919   3.336
 2301SOL    HW1 7723   7.217   4.977   3.409
 2301SOL    HW2 7724   7.267   4.940   3.272
 2302SOL     OW 7725   6.015   6.020   1.934
 2302SOL    HW1 7726   6.108   6.002   1.953
 2302SOL    HW2 7727   6.012   6.031   1.839
 2303SOL     OW 7728   4.670   4.763   4.763
 2303SOL    HW1 7729   4.683   4.811   4.845
 2303SOL    HW2 7730   4.655   4.830   4.697
 2304SOL     OW 7731   1.951  10.759   5.847
 2304SOL    HW1 7732   1.900  10.703   5.906
 2304SOL    HW2 7733   1.887  10.797   5.788
 2305SOL     OW 7734  -0.062   3.903   3.712
 2305SOL    HW1 7735  -0.145   3.856   3.706
 2305SOL    HW2 7736   0.002   3.843   3.673
 2306SOL     OW 7737   6.622   3.952   3.942
 2306SOL    HW1 7738   6.550   3.991   3.991
 2306SOL    HW2 7739   6.666   3.895   4.005
 2307SOL     OW 7740   9.106   4.746   0.925
 2307SOL    HW1 7741   9.126   4.801   0.849
 2307SOL    HW2 7742   9.087   4.660   0.888
 2308SOL     OW 7743   3.205   4.322   2.691
 2308SOL    HW1 7744   3.227   4.413   2.671
 2308SOL    HW2 7745   3.111   4.324   2.711
 2309SOL     OW 7746   2.178   4.389   1.409
 2309SOL    HW1 7747   2.208   4.300   1.391
 2309SOL    HW2 7748   2.203   4.405   1.500
 2310SOL     OW 7749   7.403   1.949   0.113
 2310SOL    HW1 7750   7.382   1.940   0.206
 2310SOL    HW2 7751   7.416   1.858   0.083
 2311SOL     OW 7752   6.528   7.575   1.378
 2311SOL    HW1 7753   6.538   7.487   1.414
 2311SOL    HW2 7754   6.439   7.577   1.344
 2312SOL     OW 7755   6.141   2.758   1.102
 2312SOL    HW1 7756   6.216   2.756   1.043
 2312SOL    HW2 7757   6.073   2.709   1.055
 2313SOL     OW 7758   7.701   4.211   2.146
 2313SOL    HW1 7759   7.653   4.294   2.145
 2313SOL    HW2 7760   7.711   4.188   2.053
 2314SOL     OW 7761   5.658   9.852   5.652
 2314SOL    HW1 7762   5.695   9.768   5.680
 2314SOL    HW2 7763   5.729   9.893   5.602
 2315SOL     OW 7764   3.672   4.218   1.285
 2315SOL    HW1 7765   3.581   4.193   1.271
 2315SOL    HW2 7766   3.702   4.248   1.199
 2316SOL     OW 7767   9.284   7.371   0.123
 2316SOL    HW1 7768   9.215   7.378   0.057
 2316SOL    HW2 7769   9.243   7.400   0.204
 2317SOL     OW 7770   8.391   8.170   0.856
 2317SOL    HW1 7771   8.400   8.181   0.762
 2317SOL    HW2 7772   8.409   8.257   0.892
 2318SOL     OW 7773   5.059   6.688   2.809
 2318SOL    HW1 7774   5.002   6.732   2.872
 2318SOL    HW2 7775   5.052   6.741   2.729
 2319SOL     OW 7776   7.366  10.077   6.330
 2319SOL    HW1 7777   7.425  10.081   6.255
 2319SOL    HW2 7778   7.336  10.167   6.342
 2320SOL     OW 7779   1.409   2.182   3.198
 2320SOL    HW1 7780   1.404   2.097   3.243
 2320SOL    HW2 7781   1.388   2.162   3.107
 2321SOL     OW 7782   7.339   9.204   4.382
 2321SOL    HW1 7783   7.434   9.207   4.367
 2321SOL    HW2 7784   7.330   9.151   4.461
 2322SOL     OW 7785   2.488   3.832   6.102
 2322SOL    HW1 7786   2.452   3.874   6.024
 2322SOL    HW2 7787   2.479   3.898   6.171
 2323SOL     OW 7788   0.128   2.878   3.363
 2323SOL    HW1 7789   0.050   2.920   3.326
 2323SOL    HW2 7790   0.128   2.791   3.324
 2324SOL     OW 7791   7.660   3.384   1.691
 2324SOL    HW1 7792   7.627   3.455   1.634
 2324SOL    HW2 7793   7.634   3.304   1.646
 2325SOL     OW 7794   5.404   7.544   4.099
 2325SOL    HW1 7795   5.318   7.560   4.137
 2325SOL    HW2 7796   5.465   7.559   4.171
 2326SOL     OW 7797   7.830   9.341   5.592
 2326SOL    HW1 7798   7.770   9.280   5.634
 2326SOL    HW2 7799   7.880   9.287   5.530
 2327SOL     OW 7800   6.609   6.299   2.686
 2327SOL    HW1 7801   6.681   6.246   2.652
 2327SOL    HW2 7802   6.642   6.389   2.682
 2328SOL     OW 7803   2.020   1.840   1.784
 2328SOL    HW1 7804   1.966   1.792   1.847
 2328SOL    HW2 7805   2.034   1.778   1.712
 2329SOL     OW 7806   5.130   3.837   2.677
 2329SOL    HW1 7807   5.201   3.895   2.652
 2329SOL    HW2 7808   5.155   3.804   2.764
 2330SOL     OW 7809   7.494   9.990   5.312
 2330SOL    HW1 7810   7.540  10.002   5.395
 2330SOL    HW2 7811   7.562   9.963   5.250
 2331SOL     OW 7812   8.002   8.830   5.274
 2331SOL    HW1 7813   7.981   8.864   5.187
 2331SOL    HW2 7814   7.949   8.884   5.334
 2332SOL     OW 7815   0.776   3.993   1.186
 2332SOL    HW1 7816   0.706   3.933   1.162
 2332SOL    HW2 7817   0.732   4.062   1.235
 2333SOL     OW 7818   0.818   3.541   2.375
 2333SOL    HW1 7819   0.765   3.536   2.455
 2333SOL    HW2 7820   0.892   3.483   2.392
 2334SOL     OW 7821   3.339   9.415   6.504
 2334SOL    HW1 7822   3.336   9.329   6.545
 2334SOL    HW2 7823   3.248   9.446   6.509
 2335SOL     OW 7824   5.002   6.873   5.059
 2335SOL    HW1 7825   4.944   6.859   4.984
 2335SOL    HW2 7826   5.023   6.966   5.056
 2336SOL     OW 7827   6.475   5.638   0.639
 2336SOL    HW1 7828   6.405   5.576   0.619
 2336SOL    HW2 7829   6.504   5.614   0.727
 2337SOL     OW 7830   7.484   9.363   5.668
 2337SOL    HW1 7831   7.436   9.422   5.726
 2337SOL    HW2 7832   7.465   9.396   5.580
 2338SOL     OW 7833   3.121   6.015   5.541
 2338SOL    HW1 7834   3.040   5.976   5.575
 2338SOL    HW2 7835   3.172   5.940   5.509
 2339SOL     OW 7836   3.092   7.665   2.174
 2339SOL    HW1 7837   3.001   7.690   2.188
 2339SOL    HW2 7838   3.098   7.649   2.080
 2340SOL     OW 7839   0.156   2.079   2.245
 2340SOL    HW1 7840   0.188   2.103   2.158
 2340SOL    HW2 7841   0.197   1.994   2.263
 2341SOL     OW 7842   5.660   8.719   2.696
 2341SOL    HW1 7843   5.578   8.759   2.666
 2341SOL    HW2 7844   5.639   8.686   2.783
 2342SOL     OW 7845   5.859   7.469   6.023
 2342SOL    HW1 7846   5.927   7.407   5.997
 2342SOL    HW2 7847   5.817   7.429   6.099
 2343SOL     OW 7848   5.161   5.374   0.165
 2343SOL    HW1 7849   5.232   5.387   0.228
 2343SOL    HW2 7850   5.082   5.368   0.218
 2344SOL     OW 7851   0.306   8.976   4.748
 2344SOL    HW1 7852   0.307   8.880   4.747
 2344SOL    HW2 7853   0.286   8.998   4.839
 2345SOL     OW 7854   2.778   3.173   4.944
 2345SOL    HW1 7855   2.837   3.170   5.019
 2345SOL    HW2 7856   2.758   3.266   4.934
 2346SOL     OW 7857   5.071   4.632   3.248
 2346SOL    HW1 7858   5.072   4.667   3.337
 2346SOL    HW2 7859   4.989   4.582   3.243
 2347SOL     OW 7860   4.610   6.850   3.128
 2347SOL    HW1 7861   4.690   6.839   3.181
 2347SOL    HW2 7862   4.575   6.935   3.154
 2348SOL     OW 7863   2.884   4.334   1.342
 2348SOL    HW1 7864   2.875   4.244   1.311
 2348SOL    HW2 7865   2.839   4.386   1.276
 2349SOL     OW 7866   3.039   3.172   0.972
 2349SOL    HW1 7867   3.062   3.102   1.032
 2349SOL    HW2 7868   2.999   3.128   0.897
 2350SOL     OW 7869   3.248   9.339   5.850
 2350SOL    HW1 7870   3.342   9.357   5.843
 2350SOL    HW2 7871   3.224   9.306   5.764
 2351SOL     OW 7872   2.504   6.826   0.087
 2351SOL    HW1 7873   2.418   6.801   0.053
 2351SOL    HW2 7874   2.555   6.744   0.087
 2352SOL     OW 7875   8.050   2.493   0.007
 2352SOL    HW1 7876   8.053   2.446  -0.077
 2352SOL    HW2 7877   8.135   2.476   0.047
 2353SOL     OW 7878   0.392   3.266   3.158
 2353SOL    HW1 7879   0.326   3.199   3.143
 2353SOL    HW2 7880   0.441   3.234   3.235
 2354SOL     OW 7881   6.091   9.798   6.206
 2354SOL    HW1 7882   6.039   9.874   6.234
 2354SOL    HW2 7883   6.139   9.828   6.129
 2355SOL     OW 7884   8.366   4.746   1.926
 2355SOL    HW1 7885   8.419   4.696   1.864
 2355SOL    HW2 7886   8.291   4.689   1.945
 2356SOL     OW 7887   0.767   3.370   5.531
 2356SOL    HW1 7888   0.741   3.381   5.439
 2356SOL    HW2 7889   0.862   3.377   5.531
 2357SOL     OW 7890   3.510   2.532   2.276
 2357SOL    HW1 7891   3.441   2.509   2.214
 2357SOL    HW2 7892   3.564   2.596   2.231
 2358SOL     OW 7893   5.887   4.499   4.594
 2358SOL    HW1 7894   5.838   4.425   4.629
 2358SOL    HW2 7895   5.979   4.474   4.603
 2359SOL     OW 7896   3.504   4.492   3.918
 2359SOL    HW1 7897   3.426   4.469   3.868
 2359SOL    HW2 7898   3.471   4.522   4.002
 2360SOL     OW 7899   6.353   6.651   4.350
 2360SOL    HW1 7900   6.391   6.699   4.277
 2360SOL    HW2 7901   6.302   6.581   4.310
 2361SOL     OW 7902   6.186   6.131   5.967
 2361SOL    HW1 7903   6.184   6.098   6.057
 2361SOL    HW2 7904   6.279   6.131   5.943
 2362SOL     OW 7905   3.022   9.012   3.180
 2362SOL    HW1 7906   3.107   9.037   3.218
 2362SOL    HW2 7907   2.965   9.086   3.199
 2363SOL     OW 7908   2.503   6.023   2.865
 2363SOL    HW1 7909   2.469   5.943   2.825
 2363SOL    HW2 7910   2.539   6.073   2.792
 2364SOL     OW 7911  -0.819   7.140   5.687
 2364SOL    HW1 7912  -0.755   7.112   5.622
 2364SOL    HW2 7913  -0.858   7.059   5.720
 2365SOL     OW 7914   3.254   5.319   2.811
 2365SOL    HW1 7915   3.331   5.372   2.794
 2365SOL    HW2 7916   3.189   5.381   2.844
 2366SOL     OW 7917   3.076   7.146   1.356
 2366SOL    HW1 7918   3.037   7.064   1.383
 2366SOL    HW2 7919   3.016   7.181   1.290
 2367SOL     OW 7920  -0.854   3.159   4.636
 2367SOL    HW1 7921  -0.940   3.185   4.669
 2367SOL    HW2 7922  -0.792   3.216   4.682
 2368SOL     OW 7923   1.124   2.905   3.683
 2368SOL    HW1 7924   1.034   2.937   3.689
 2368SOL    HW2 7925   1.117   2.811   3.695
 2369SOL     OW 7926   2.952   3.217   1.797
 2369SOL    HW1 7927   2.986   3.300   1.830
 2369SOL    HW2 7928   2.987   3.211   1.708
 2370SOL     OW 7929   5.973   3.201   5.379
 2370SOL    HW1 7930   6.023   3.122   5.401
 2370SOL    HW2 7931   5.950   3.239   5.463
 2371SOL     OW 7932   7.357   5.948   1.256
 2371SOL    HW1 7933   7.439   5.962   1.303
 2371SOL    HW2 7934   7.290   5.982   1.315
 2372SOL     OW 7935   2.396   3.530   1.926
 2372SOL    HW1 7936   2.406   3.480   2.008
 2372SOL    HW2 7937   2.442   3.612   1.942
 2373SOL     OW 7938   4.813   8.733   1.967
 2373SOL    HW1 7939   4.801   8.646   2.005
 2373SOL    HW2 7940   4.895   8.726   1.918
 2374SOL     OW 7941   5.761   9.535   4.120
 2374SOL    HW1 7942   5.737   9.511   4.031
 2374SOL    HW2 7943   5.681   9.521   4.172
 2375SOL     OW 7944   5.167   3.723   1.327
 2375SOL    HW1 7945   5.175   3.753   1.418
 2375SOL    HW2 7946   5.111   3.646   1.333
 2376SOL     OW 7947   6.417   7.139   4.794
 2376SOL    HW1 7948   6.405   7.045   4.806
 2376SOL    HW2 7949   6.511   7.149   4.779
 2377SOL     OW 7950   7.640   7.253   2.035
 2377SOL    HW1 7951   7.698   7.296   2.098
 2377SOL    HW2 7952   7.553   7.285   2.058
 2378SOL     OW 7953  -0.105   4.173   3.064
 2378SOL    HW1 7954  -0.075   4.190   2.975
 2378SOL    HW2 7955  -0.040   4.112   3.100
 2379SOL     OW 7956   4.873   5.592   0.782
 2379SOL    HW1 7957   4.861   5.674   0.830
 2379SOL    HW2 7958   4.832   5.608   0.697
 2380SOL     OW 7959   0.313  10.080   6.466
 2380SOL    HW1 7960   0.390  10.105   6.518
 2380SOL    HW2 7961   0.246  10.144   6.490
 2381SOL     OW 7962   6.038   5.996   1.246
 2381SOL    HW1 7963   6.002   6.035   1.325
 2381SOL    HW2 7964   6.055   6.070   1.187
 2382SOL     OW 7965   5.337   9.060   2.545
 2382SOL    HW1 7966   5.290   9.141   2.525
 2382SOL    HW2 7967   5.429   9.087   2.550
 2383SOL     OW 7968   7.798   5.594   2.779
 2383SOL    HW1 7969   7.892   5.579   2.786
 2383SOL    HW2 7970   7.768   5.530   2.714
 2384SOL     OW 7971   3.450   3.849   1.203
 2384SOL    HW1 7972   3.430   3.939   1.227
 2384SOL    HW2 7973   3.530   3.828   1.252
 2385SOL     OW 7974   5.996   4.215   0.433
 2385SOL    HW1 7975   6.079   4.180   0.466
 2385SOL    HW2 7976   5.943   4.138   0.413
 2386SOL     OW 7977   7.227  10.556   5.761
 2386SOL    HW1 7978   7.161  10.621   5.786
 2386SOL    HW2 7979   7.223  10.554   5.665
 2387SOL     OW 7980   6.356  10.253   5.099
 2387SOL    HW1 7981   6.353  10.257   5.194
 2387SOL    HW2 7982   6.450  10.257   5.078
 2388SOL     OW 7983   5.339   2.304   3.076
 2388SOL    HW1 7984   5.344   2.289   3.170
 2388SOL    HW2 7985   5.246   2.296   3.055
 2389SOL     OW 7986   1.626   1.755   1.182
 2389SOL    HW1 7987   1.669   1.759   1.097
 2389SOL    HW2 7988   1.677   1.692   1.233
 2390SOL     OW 7989   4.399   5.045   4.347
 2390SOL    HW1 7990   4.346   5.045   4.267
 2390SOL    HW2 7991   4.480   5.091   4.322
 2391SOL     OW 7992   8.145   6.085   2.502
 2391SOL    HW1 7993   8.062   6.113   2.464
 2391SOL    HW2 7994   8.197   6.165   2.507
 2392SOL     OW 7995   3.461   7.757   5.373
 2392SOL    HW1 7996   3.454   7.852   5.384
 2392SOL    HW2 7997   3.435   7.721   5.458
 2393SOL     OW 7998   7.428   4.920   3.170
 2393SOL    HW1 7999   7.477   4.951   3.094
 2393SOL    HW2 8000   7.487   4.935   3.244
 2394SOL     OW 8001   6.382   7.424   1.126
 2394SOL    HW1 8002   6.362   7.456   1.038
 2394SOL    HW2 8003   6.298   7.423   1.170
 2395SOL     OW 8004  -0.153   9.031   6.515
 2395SOL    HW1 8005  -0.079   8.974   6.493
 2395SOL    HW2 8006  -0.126   9.076   6.595
 2396SOL     OW 8007   7.714   5.757   0.500
 2396SOL    HW1 8008   7.666   5.719   0.426
 2396SOL    HW2 8009   7.647   5.804   0.549
 2397SOL     OW 8010   1.150   1.757   1.076
 2397SOL    HW1 8011   1.103   1.787   0.999
 2397SOL    HW2 8012   1.241   1.748   1.047
 2398SOL     OW 8013   6.109   2.333   0.908
 2398SOL    HW1 8014   6.177   2.389   0.948
 2398SOL    HW2 8015   6.127   2.337   0.814
 2399SOL     OW 8016   3.748   6.531   2.139
 2399SOL    HW1 8017   3.796   6.603   2.181
 2399SOL    HW2 8018   3.691   6.575   2.075
 2400SOL     OW 8019   2.352  10.057   5.510
 2400SOL    HW1 8020   2.397   9.978   5.541
 2400SOL    HW2 8021   2.288  10.077   5.578
 2401SOL     OW 8022   3.346   8.594   2.326
 2401SOL    HW1 8023   3.355   8.638   2.241
 2401SOL    HW2 8024   3.253   8.602   2.347
 2402SOL     OW 8025   4.984   2.394   1.085
 2402SOL    HW1 8026   4.987   2.486   1.112
 2402SOL    HW2 8027   4.971   2.345   1.166
 2403SOL     OW 8028   6.965   6.064   0.438
 2403SOL    HW1 8029   6.944   6.008   0.512
 2403SOL    HW2 8030   7.049   6.030   0.405
 2404SOL     OW 8031   4.112   7.214   4.776
 2404SOL    HW1 8032   4.200   7.175   4.773
 2404SOL    HW2 8033   4.053   7.141   4.758
 2405SOL     OW 8034  -0.754   5.646   5.536
 2405SOL    HW1 8035  -0.739   5.669   5.445
 2405SOL    HW2 8036  -0.799   5.722   5.573
 2406SOL     OW 8037   7.191   9.476   3.473
 2406SOL    HW1 8038   7.129   9.404   3.461
 2406SOL    HW2 8039   7.264   9.437   3.521
 2407SOL     OW 8040   1.996  11.121   6.257
 2407SOL    HW1 8041   1.947  11.045   6.289
 2407SOL    HW2 8042   1.956  11.196   6.300
 2408SOL     OW 8043   3.001   7.607   0.411
 2408SOL    HW1 8044   3.017   7.650   0.495
 2408SOL    HW2 8045   2.986   7.515   0.433
 2409SOL     OW 8046   2.897   8.496   4.098
 2409SOL    HW1 8047   2.912   8.553   4.173
 2409SOL    HW2 8048   2.939   8.541   4.024
 2410SOL     OW 8049   0.594   1.863   1.163
 2410SOL    HW1 8050   0.598   1.956   1.183
 2410SOL    HW2 8051   0.573   1.859   1.070
 2411SOL     OW 8052  -1.613   4.896   6.034
 2411SOL    HW1 8053  -1.691   4.886   6.089
 2411SOL    HW2 8054  -1.576   4.980   6.059
 2412SOL     OW 8055   7.119   3.008   2.665
 2412SOL    HW1 8056   7.066   3.003   2.586
 2412SOL    HW2 8057   7.072   3.068   2.722
 2413SOL     OW 8058   0.858   4.270   4.773
 2413SOL    HW1 8059   0.798   4.331   4.729
 2413SOL    HW2 8060   0.842   4.283   4.866
 2414SOL     OW 8061   1.200   3.318   4.181
 2414SOL    HW1 8062   1.242   3.285   4.102
 2414SOL    HW2 8063   1.272   3.353   4.234
 2415SOL     OW 8064   4.485  10.754   5.751
 2415SOL    HW1 8065   4.558  10.702   5.783
 2415SOL    HW2 8066   4.407  10.704   5.775
 2416SOL     OW 8067   3.295   3.635   0.272
 2416SOL    HW1 8068   3.351   3.558   0.269
 2416SOL    HW2 8069   3.206   3.599   0.280
 2417SOL     OW 8070   3.147   5.507   2.596
 2417SOL    HW1 8071   3.137   5.598   2.569
 2417SOL    HW2 8072   3.087   5.498   2.671
 2418SOL     OW 8073   6.579   6.846   4.840
 2418SOL    HW1 8074   6.530   6.763   4.846
 2418SOL    HW2 8075   6.645   6.830   4.772
 2419SOL     OW 8076   4.007   6.762   1.442
 2419SOL    HW1 8077   4.003   6.700   1.515
 2419SOL    HW2 8078   3.957   6.719   1.372
 2420SOL     OW 8079   7.653   9.617   5.350
 2420SOL    HW1 8080   7.699   9.571   5.279
 2420SOL    HW2 8081   7.561   9.594   5.336
 2421SOL     OW 8082   0.095   8.723   5.185
 2421SOL    HW1 8083   0.128   8.663   5.251
 2421SOL    HW2 8084   0.040   8.785   5.233
 2422SOL     OW 8085   0.766   5.178   3.485
 2422SOL    HW1 8086   0.769   5.273   3.496
 2422SOL    HW2 8087   0.745   5.165   3.393
 2423SOL     OW 8088   4.961   8.055   3.563
 2423SOL    HW1 8089   5.013   8.135   3.571
 2423SOL    HW2 8090   5.021   7.985   3.588
 2424SOL     OW 8091   3.949   5.417   2.952
 2424SOL    HW1 8092   3.900   5.383   3.026
 2424SOL    HW2 8093   3.937   5.512   2.957
 2425SOL     OW 8094   4.177   9.627   5.252
 2425SOL    HW1 8095   4.260   9.641   5.206
 2425SOL    HW2 8096   4.130   9.564   5.197
 2426SOL     OW 8097   5.364   4.964   0.763
 2426SOL    HW1 8098   5.417   5.043   0.772
 2426SOL    HW2 8099   5.275   4.993   0.783
 2427SOL     OW 8100   5.184   7.910   1.525
 2427SOL    HW1 8101   5.166   7.828   1.479
 2427SOL    HW2 8102   5.147   7.897   1.612
 2428SOL     OW 8103   4.890   2.483   0.110
 2428SOL    HW1 8104   4.929   2.454   0.027
 2428SOL    HW2 8105   4.877   2.402   0.160
 2429SOL     OW 8106   0.173   2.189   1.975
 2429SOL    HW1 8107   0.124   2.257   2.022
 2429SOL    HW2 8108   0.264   2.216   1.983
 2430SOL     OW 8109   0.549   3.182   3.368
 2430SOL    HW1 8110   0.529   3.091   3.387
 2430SOL    HW2 8111   0.637   3.181   3.332
 2431SOL     OW 8112   3.735   9.519   3.516
 2431SOL    HW1 8113   3.738   9.535   3.610
 2431SOL    HW2 8114   3.757   9.604   3.476
 2432SOL     OW 8115   7.311   1.168   1.979
 2432SOL    HW1 8116   7.381   1.230   2.000
 2432SOL    HW2 8117   7.349   1.110   1.912
 2433SOL     OW 8118   3.157   9.828   3.953
 2433SOL    HW1 8119   3.177   9.867   3.868
 2433SOL    HW2 8120   3.063   9.840   3.963
 2434SOL     OW 8121  -1.071   6.482   6.397
 2434SOL    HW1 8122  -1.078   6.542   6.323
 2434SOL    HW2 8123  -0.977   6.466   6.406
 2435SOL     OW 8124   4.025   7.865   3.594
 2435SOL    HW1 8125   4.053   7.940   3.646
 2435SOL    HW2 8126   3.972   7.813   3.654
 2436SOL     OW 8127   1.958   8.561   5.333
 2436SOL    HW1 8128   1.982   8.472   5.357
 2436SOL    HW2 8129   2.040   8.610   5.336
 2437SOL     OW 8130   6.156   8.859   5.515
 2437SOL    HW1 8131   6.117   8.892   5.596
 2437SOL    HW2 8132   6.175   8.767   5.533
 2438SOL     OW 8133   7.788   5.894   0.031
 2438SOL    HW1 8134   7.793   5.968   0.091
 2438SOL    HW2 8135   7.836   5.923  -0.047
 2439SOL     OW 8136   1.762   1.398   2.003
 2439SOL    HW1 8137   1.677   1.434   2.029
 2439SOL    HW2 8138   1.743   1.347   1.924
 2440SOL     OW 8139   6.357   5.017   5.617
 2440SOL    HW1 8140   6.281   5.055   5.661
 2440SOL    HW2 8141   6.407   5.092   5.586
 2441SOL     OW 8142   4.510   4.290   0.508
 2441SOL    HW1 8143   4.578   4.342   0.466
 2441SOL    HW2 8144   4.546   4.268   0.594
 2442SOL     OW 8145  -0.179   5.307   4.895
 2442SOL    HW1 8146  -0.091   5.344   4.888
 2442SOL    HW2 8147  -0.212   5.306   4.805
 2443SOL     OW 8148   5.278   8.359   2.782
 2443SOL    HW1 8149   5.222   8.281   2.787
 2443SOL    HW2 8150   5.217   8.431   2.769
 2444SOL     OW 8151   2.670   6.347   1.377
 2444SOL    HW1 8152   2.657   6.277   1.442
 2444SOL    HW2 8153   2.762   6.338   1.351
 2445SOL     OW 8154   1.630  10.012   5.845
 2445SOL    HW1 8155   1.551   9.964   5.869
 2445SOL    HW2 8156   1.700   9.970   5.896
 2446SOL     OW 8157   4.064   8.436   4.929
 2446SOL    HW1 8158   4.000   8.432   5.000
 2446SOL    HW2 8159   4.012   8.426   4.850
 2447SOL     OW 8160   3.352   4.653   1.788
 2447SOL    HW1 8161   3.302   4.597   1.847
 2447SOL    HW2 8162   3.298   4.731   1.777
 2448SOL     OW 8163   6.174   3.840   5.208
 2448SOL    HW1 8164   6.230   3.814   5.136
 2448SOL    HW2 8165   6.113   3.903   5.170
 2449SOL     OW 8166   7.134   9.714   5.102
 2449SOL    HW1 8167   7.211   9.658   5.095
 2449SOL    HW2 8168   7.155   9.775   5.173
 2450SOL     OW 8169   7.109   3.025   0.159
 2450SOL    HW1 8170   7.125   2.941   0.201
 2450SOL    HW2 8171   7.118   3.007   0.065
 2451SOL     OW 8172   5.671   6.667   4.560
 2451SOL    HW1 8173   5.700   6.753   4.531
 2451SOL    HW2 8174   5.577   6.665   4.541
 2452SOL     OW 8175   5.571   7.185   0.167
 2452SOL    HW1 8176   5.571   7.133   0.247
 2452SOL    HW2 8177   5.650   7.238   0.172
 2453SOL     OW 8178   6.485   2.084   2.214
 2453SOL    HW1 8179   6.574   2.077   2.248
 2453SOL    HW2 8180   6.478   2.015   2.148
 2454SOL     OW 8181   5.933   9.004   6.478
 2454SOL    HW1 8182   6.019   8.998   6.519
 2454SOL    HW2 8183   5.935   8.938   6.409
 2455SOL     OW 8184   0.955   8.469   4.987
 2455SOL    HW1 8185   0.888   8.447   5.052
 2455SOL    HW2 8186   0.941   8.407   4.916
 2456SOL     OW 8187   3.209   3.246   2.432
 2456SOL    HW1 8188   3.208   3.192   2.511
 2456SOL    HW2 8189   3.121   3.234   2.394
 2457SOL     OW 8190   4.609   5.524   1.540
 2457SOL    HW1 8191   4.618   5.431   1.521
 2457SOL    HW2 8192   4.515   5.541   1.533
 2458SOL     OW 8193   4.891   5.999   3.724
 2458SOL    HW1 8194   4.865   5.941   3.652
 2458SOL    HW2 8195   4.908   6.083   3.681
 2459SOL     OW 8196   0.968   4.208   5.341
 2459SOL    HW1 8197   1.025   4.206   5.264
 2459SOL    HW2 8198   0.926   4.122   5.342
 2460SOL     OW 8199   0.391   5.574   6.087
 2460SOL    HW1 8200   0.305   5.595   6.052
 2460SOL    HW2 8201   0.375   5.551   6.178
 2461SOL     OW 8202   0.855   3.691   6.210
 2461SOL    HW1 8203   0.910   3.653   6.142
 2461SOL    HW2 8204   0.899   3.669   6.292
 2462SOL     OW 8205   5.744   8.968   4.331
 2462SOL    HW1 8206   5.735   9.062   4.318
 2462SOL    HW2 8207   5.798   8.959   4.409
 2463SOL     OW 8208   6.612   8.522   4.323
 2463SOL    HW1 8209   6.543   8.516   4.388
 2463SOL    HW2 8210   6.655   8.436   4.326
 2464SOL     OW 8211   2.372   6.122   1.258
 2464SOL    HW1 8212   2.428   6.125   1.335
 2464SOL    HW2 8213   2.307   6.191   1.273
 2465SOL     OW 8214   6.668   7.844   3.278
 2465SOL    HW1 8215   6.666   7.915   3.342
 2465SOL    HW2 8216   6.739   7.868   3.218
 2466SOL     OW 8217   9.083   6.789   1.298
 2466SOL    HW1 8218   9.028   6.856   1.257
 2466SOL    HW2 8219   9.143   6.761   1.229
 2467SOL     OW 8220   1.828   8.760   6.122
 2467SOL    HW1 8221   1.917   8.795   6.133
 2467SOL    HW2 8222   1.809   8.771   6.029
 2468SOL     OW 8223   1.052   2.911   2.561
 2468SOL    HW1 8224   0.969   2.880   2.523
 2468SOL    HW2 8225   1.077   2.985   2.506
 2469SOL     OW 8226   6.801  10.906   5.747
 2469SOL    HW1 8227   6.743  10.970   5.790
 2469SOL    HW2 8228   6.747  10.866   5.679
 2470SOL     OW 8229   7.820   7.618   4.322
 2470SOL    HW1 8230   7.826   7.712   4.336
 2470SOL    HW2 8231   7.742   7.591   4.371
 2471SOL     OW 8232   0.137   2.406   2.615
 2471SOL    HW1 8233   0.074   2.387   2.545
 2471SOL    HW2 8234   0.200   2.466   2.575
 2472SOL     OW 8235   2.663   4.195   5.295
 2472SOL    HW1 8236   2.632   4.284   5.312
 2472SOL    HW2 8237   2.730   4.205   5.228
 2473SOL     OW 8238   4.250   7.907   0.589
 2473SOL    HW1 8239   4.214   7.851   0.520
 2473SOL    HW2 8240   4.173   7.934   0.640
 2474SOL     OW 8241   6.759   7.246   5.071
 2474SOL    HW1 8242   6.709   7.166   5.053
 2474SOL    HW2 8243   6.798   7.232   5.156
 2475SOL     OW 8244   7.163   7.739   2.719
 2475SOL    HW1 8245   7.241   7.753   2.773
 2475SOL    HW2 8246   7.178   7.792   2.641
 2476SOL     OW 8247   6.351   3.522   0.596
 2476SOL    HW1 8248   6.308   3.572   0.665
 2476SOL    HW2 8249   6.298   3.539   0.517
 2477SOL     OW 8250   3.156   3.754   4.312
 2477SOL    HW1 8251   3.102   3.734   4.388
 2477SOL    HW2 8252   3.160   3.671   4.263
 2478SOL     OW 8253   9.828   6.425   0.468
 2478SOL    HW1 8254   9.788   6.502   0.507
 2478SOL    HW2 8255   9.884   6.389   0.537
 2479SOL     OW 8256   6.362   4.918   3.238
 2479SOL    HW1 8257   6.373   4.985   3.305
 2479SOL    HW2 8258   6.329   4.842   3.286
 2480SOL     OW 8259   3.850   9.849   5.876
 2480SOL    HW1 8260   3.910   9.881   5.944
 2480SOL    HW2 8261   3.908   9.818   5.806
 2481SOL     OW 8262   7.806   6.829   1.429
 2481SOL    HW1 8263   7.856   6.894   1.380
 2481SOL    HW2 8264   7.843   6.832   1.517
 2482SOL     OW 8265   6.267   7.509   0.243
 2482SOL    HW1 8266   6.188   7.465   0.211
 2482SOL    HW2 8267   6.335   7.442   0.238
 2483SOL     OW 8268   0.032   3.758   5.576
 2483SOL    HW1 8269  -0.054   3.717   5.564
 2483SOL    HW2 8270   0.024   3.844   5.536
 2484SOL     OW 8271   4.154   2.700   3.337
 2484SOL    HW1 8272   4.163   2.697   3.242
 2484SOL    HW2 8273   4.103   2.780   3.354
 2485SOL     OW 8274   5.817   3.284   3.163
 2485SOL    HW1 8275   5.824   3.363   3.217
 2485SOL    HW2 8276   5.899   3.281   3.114
 2486SOL     OW 8277   3.631   7.415   4.110
 2486SOL    HW1 8278   3.622   7.320   4.123
 2486SOL    HW2 8279   3.624   7.453   4.197
 2487SOL     OW 8280   5.129   1.325   0.405
 2487SOL    HW1 8281   5.186   1.249   0.414
 2487SOL    HW2 8282   5.052   1.292   0.358
 2488SOL     OW 8283   8.809   6.468   1.874
 2488SOL    HW1 8284   8.888   6.414   1.878
 2488SOL    HW2 8285   8.784   6.466   1.781
 2489SOL     OW 8286   5.230   9.005   2.818
 2489SOL    HW1 8287   5.204   9.083   2.770
 2489SOL    HW2 8288   5.287   8.957   2.759
 2490SOL     OW 8289   5.693   6.298   3.577
 2490SOL    HW1 8290   5.631   6.233   3.610
 2490SOL    HW2 8291   5.754   6.311   3.649
 2491SOL     OW 8292   7.602   3.431   2.024
 2491SOL    HW1 8293   7.517   3.423   2.066
 2491SOL    HW2 8294   7.596   3.509   1.970
 2492SOL     OW 8295   2.114   9.901   5.072
 2492SOL    HW1 8296   2.181   9.887   5.139
 2492SOL    HW2 8297   2.149   9.972   5.018
 2493SOL     OW 8298   4.946  10.065   5.628
 2493SOL    HW1 8299   4.872  10.076   5.688
 2493SOL    HW2 8300   5.022  10.057   5.685
 2494SOL     OW 8301   0.537   3.034   5.263
 2494SOL    HW1 8302   0.531   3.128   5.246
 2494SOL    HW2 8303   0.528   2.993   5.177
 2495SOL     OW 8304   4.058   3.218   1.091
 2495SOL    HW1 8305   4.041   3.311   1.078
 2495SOL    HW2 8306   4.112   3.192   1.017
 2496SOL     OW 8307   6.000   1.859   1.599
 2496SOL    HW1 8308   5.912   1.858   1.636
 2496SOL    HW2 8309   5.991   1.909   1.518
 2497SOL     OW 8310   2.081  10.077   5.360
 2497SOL    HW1 8311   2.137  10.007   5.328
 2497SOL    HW2 8312   2.135  10.156   5.352
 2498SOL     OW 8313   1.126   4.192   5.100
 2498SOL    HW1 8314   1.138   4.097   5.099
 2498SOL    HW2 8315   1.161   4.221   5.016
 2499SOL     OW 8316   4.155   4.268   6.432
 2499SOL    HW1 8317   4.165   4.347   6.486
 2499SOL    HW2 8318   4.207   4.202   6.477
 2500SOL     OW 8319   9.728   6.671   0.536
 2500SOL    HW1 8320   9.780   6.752   0.536
 2500SOL    HW2 8321   9.645   6.697   0.496
 2501SOL     OW 8322   2.322   5.364   3.404
 2501SOL    HW1 8323   2.341   5.446   3.358
 2501SOL    HW2 8324   2.408   5.327   3.423
 2502SOL     OW 8325   6.129   3.970   5.593
 2502SOL    HW1 8326   6.141   4.064   5.603
 2502SOL    HW2 8327   6.044   3.952   5.633
 2503SOL     OW 8328   4.387   4.698   0.960
 2503SOL    HW1 8329   4.302   4.742   0.954
 2503SOL    HW2 8330   4.451   4.769   0.957
 2504SOL     OW 8331   6.408   4.663   5.174
 2504SOL    HW1 8332   6.503   4.662   5.166
 2504SOL    HW2 8333   6.390   4.737   5.233
 2505SOL     OW 8334   6.088   1.236   0.156
 2505SOL    HW1 8335   6.149   1.166   0.179
 2505SOL    HW2 8336   6.011   1.220   0.212
 2506SOL     OW 8337   6.281   7.357   4.701
 2506SOL    HW1 8338   6.316   7.275   4.738
 2506SOL    HW2 8339   6.314   7.358   4.612
 2507SOL     OW 8340   2.104   9.706   6.258
 2507SOL    HW1 8341   2.105   9.694   6.352
 2507SOL    HW2 8342   2.143   9.793   6.245
 2508SOL     OW 8343   7.455   4.468   0.114
 2508SOL    HW1 8344   7.402   4.543   0.087
 2508SOL    HW2 8345   7.539   4.481   0.070
 2509SOL     OW 8346   3.293   8.988   4.838
 2509SOL    HW1 8347   3.263   8.918   4.780
 2509SOL    HW2 8348   3.359   8.947   4.894
 2510SOL     OW 8349   7.898   8.332   4.539
 2510SOL    HW1 8350   7.954   8.410   4.543
 2510SOL    HW2 8351   7.844   8.338   4.617
 2511SOL     OW 8352   2.296   4.279   1.977
 2511SOL    HW1 8353   2.265   4.368   1.963
 2511SOL    HW2 8354   2.295   4.239   1.890
 2512SOL     OW 8355   3.697   7.566   6.153
 2512SOL    HW1 8356   3.755   7.508   6.203
 2512SOL    HW2 8357   3.754   7.635   6.120
 2513SOL     OW 8358   3.599   1.661   0.068
 2513SOL    HW1 8359   3.579   1.669   0.162
 2513SOL    HW2 8360   3.678   1.608   0.065
 2514SOL     OW 8361   2.903   2.142   0.702
 2514SOL    HW1 8362   2.981   2.102   0.665
 2514SOL    HW2 8363   2.900   2.111   0.792
 2515SOL     OW 8364   3.848   7.836   5.340
 2515SOL    HW1 8365   3.936   7.848   5.306
 2515SOL    HW2 8366   3.828   7.744   5.323
 2516SOL     OW 8367   6.838   8.699   4.297
 2516SOL    HW1 8368   6.883   8.615   4.284
 2516SOL    HW2 8369   6.745   8.677   4.290
 2517SOL     OW 8370   0.402   4.293   5.624
 2517SOL    HW1 8371   0.456   4.277   5.701
 2517SOL    HW2 8372   0.314   4.304   5.657
 2518SOL     OW 8373   8.502   3.964   0.327
 2518SOL    HW1 8374   8.587   4.002   0.307
 2518SOL    HW2 8375   8.465   4.022   0.393
 2519SOL     OW 8376   0.918   4.386   1.813
 2519SOL    HW1 8377   0.886   4.296   1.805
 2519SOL    HW2 8378   0.880   4.431   1.737
 2520SOL     OW 8379   6.855   8.302   1.300
 2520SOL    HW1 8380   6.873   8.228   1.243
 2520SOL    HW2 8381   6.930   8.360   1.288
 2521SOL     OW 8382   6.295   7.716   3.366
 2521SOL    HW1 8383   6.322   7.689   3.454
 2521SOL    HW2 8384   6.201   7.696   3.363
 2522SOL     OW 8385   8.695   5.418   0.622
 2522SOL    HW1 8386   8.667   5.473   0.695
 2522SOL    HW2 8387   8.614   5.398   0.575
 2523SOL     OW 8388   3.425   6.147   5.874
 2523SOL    HW1 8389   3.432   6.191   5.790
 2523SOL    HW2 8390   3.473   6.204   5.935
 2524SOL     OW 8391   2.626   4.307   0.657
 2524SOL    HW1 8392   2.688   4.313   0.584
 2524SOL    HW2 8393   2.653   4.229   0.706
 2525SOL     OW 8394   6.452   4.181   1.784
 2525SOL    HW1 8395   6.376   4.162   1.839
 2525SOL    HW2 8396   6.416   4.188   1.695
 2526SOL     OW 8397   5.194   8.047   0.921
 2526SOL    HW1 8398   5.107   8.009   0.913
 2526SOL    HW2 8399   5.249   7.997   0.861
 2527SOL     OW 8400   1.949   7.014   1.385
 2527SOL    HW1 8401   1.914   6.925   1.377
 2527SOL    HW2 8402   2.006   7.024   1.308
 2528SOL     OW 8403   4.422   6.545   1.805
 2528SOL    HW1 8404   4.376   6.598   1.871
 2528SOL    HW2 8405   4.471   6.481   1.856
 2529SOL     OW 8406   5.651   7.147   2.391
 2529SOL    HW1 8407   5.697   7.229   2.406
 2529SOL    HW2 8408   5.569   7.172   2.349
 2530SOL     OW 8409   2.803   8.949   2.494
 2530SOL    HW1 8410   2.874   8.904   2.448
 2530SOL    HW2 8411   2.794   8.901   2.577
 2531SOL     OW 8412   2.627   5.009   2.202
 2531SOL    HW1 8413   2.539   4.971   2.195
 2531SOL    HW2 8414   2.669   4.961   2.273
 2532SOL     OW 8415   6.431   7.162   1.250
 2532SOL    HW1 8416   6.403   7.248   1.217
 2532SOL    HW2 8417   6.470   7.182   1.335
 2533SOL     OW 8418   7.612   8.875   4.532
 2533SOL    HW1 8419   7.686   8.924   4.569
 2533SOL    HW2 8420   7.603   8.910   4.443
 2534SOL     OW 8421  -0.425   5.135   6.266
 2534SOL    HW1 8422  -0.386   5.061   6.313
 2534SOL    HW2 8423  -0.353   5.171   6.215
 2535SOL     OW 8424   1.248   4.392   0.563
 2535SOL    HW1 8425   1.160   4.378   0.599
 2535SOL    HW2 8426   1.253   4.333   0.488
 2536SOL     OW 8427   8.887   7.814   0.975
 2536SOL    HW1 8428   8.897   7.897   0.927
 2536SOL    HW2 8429   8.809   7.827   1.029
 2537SOL     OW 8430   4.028   4.391   1.109
 2537SOL    HW1 8431   3.982   4.340   1.043
 2537SOL    HW2 8432   4.112   4.346   1.120
 2538SOL     OW 8433   1.886   3.840   4.214
 2538SOL    HW1 8434   1.874   3.745   4.210
 2538SOL    HW2 8435   1.976   3.852   4.245
 2539SOL     OW 8436   5.763   1.369   1.464
 2539SOL    HW1 8437   5.704   1.308   1.419
 2539SOL    HW2 8438   5.794   1.428   1.395
 2540SOL     OW 8439   4.823   3.398   0.430
 2540SOL    HW1 8440   4.853   3.352   0.508
 2540SOL    HW2 8441   4.733   3.424   0.450
 2541SOL     OW 8442   8.015   9.965   5.944
 2541SOL    HW1 8443   8.076  10.016   5.998
 2541SOL    HW2 8444   7.978  10.028   5.883
 2542SOL     OW 8445   2.011   5.638   5.925
 2542SOL    HW1 8446   2.089   5.592   5.955
 2542SOL    HW2 8447   2.019   5.640   5.830
 2543SOL     OW 8448   3.792   3.035   2.924
 2543SOL    HW1 8449   3.846   3.030   2.846
 2543SOL    HW2 8450   3.849   3.073   2.991
 2544SOL     OW 8451  -1.599   3.798   5.243
 2544SOL    HW1 8452  -1.649   3.757   5.314
 2544SOL    HW2 8453  -1.552   3.725   5.202
 2545SOL     OW 8454   2.402   8.090   4.467
 2545SOL    HW1 8455   2.387   8.183   4.482
 2545SOL    HW2 8456   2.337   8.065   4.401
 2546SOL     OW 8457   8.232   8.580   4.369
 2546SOL    HW1 8458   8.158   8.556   4.424
 2546SOL    HW2 8459   8.206   8.556   4.280
 2547SOL     OW 8460   3.316   5.862   5.861
 2547SOL    HW1 8461   3.350   5.951   5.856
 2547SOL    HW2 8462   3.284   5.853   5.951
 2548SOL     OW 8463   7.354   8.547   5.203
 2548SOL    HW1 8464   7.375   8.463   5.162
 2548SOL    HW2 8465   7.389   8.539   5.292
 2549SOL     OW 8466   6.621   7.842   6.553
 2549SOL    HW1 8467   6.628   7.791   6.633
 2549SOL    HW2 8468   6.527   7.840   6.531
 2550SOL     OW 8469   2.365   6.901   0.723
 2550SOL    HW1 8470   2.356   6.995   0.706
 2550SOL    HW2 8471   2.455   6.891   0.753
 2551SOL     OW 8472  -0.382   4.358   5.177
 2551SOL    HW1 8473  -0.363   4.448   5.152
 2551SOL    HW2 8474  -0.299   4.325   5.212
 2552SOL     OW 8475   7.146   8.577   4.410
 2552SOL    HW1 8476   7.105   8.551   4.328
 2552SOL    HW2 8477   7.212   8.642   4.384
 2553SOL     OW 8478   5.602   5.319   6.471
 2553SOL    HW1 8479   5.609   5.345   6.563
 2553SOL    HW2 8480   5.510   5.331   6.449
 2554SOL     OW 8481   2.433   7.259   1.540
 2554SOL    HW1 8482   2.350   7.256   1.493
 2554SOL    HW2 8483   2.499   7.243   1.473
 2555SOL     OW 8484   1.051   9.735   5.951
 2555SOL    HW1 8485   1.102   9.805   5.911
 2555SOL    HW2 8486   0.982   9.781   5.999
 2556SOL     OW 8487   3.590   3.567   1.094
 2556SOL    HW1 8488   3.521   3.632   1.109
 2556SOL    HW2 8489   3.543   3.489   1.067
 2557SOL     OW 8490   3.967   2.872   3.469
 2557SOL    HW1 8491   3.917   2.931   3.526
 2557SOL    HW2 8492   3.976   2.792   3.521
 2558SOL     OW 8493   2.167   8.692   6.496
 2558SOL    HW1 8494   2.156   8.610   6.449
 2558SOL    HW2 8495   2.255   8.722   6.473
 2559SOL     OW 8496  -0.121   4.261   6.474
 2559SOL    HW1 8497  -0.079   4.340   6.506
 2559SOL    HW2 8498  -0.207   4.261   6.514
 2560SOL     OW 8499   4.170   4.192   5.207
 2560SOL    HW1 8500   4.190   4.111   5.255
 2560SOL    HW2 8501   4.189   4.262   5.270
 2561SOL     OW 8502   4.766   0.169   0.268
 2561SOL    HW1 8503   4.755   0.115   0.346
 2561SOL    HW2 8504   4.682   0.162   0.223
 2562SOL     OW 8505   7.655   2.911   0.762
 2562SOL    HW1 8506   7.667   2.992   0.714
 2562SOL    HW2 8507   7.655   2.843   0.695
 2563SOL     OW 8508   6.674   7.794   6.284
 2563SOL    HW1 8509   6.768   7.805   6.270
 2563SOL    HW2 8510   6.664   7.787   6.379
 2564SOL     OW 8511   0.127   1.038   1.007
 2564SOL    HW1 8512   0.032   1.042   1.001
 2564SOL    HW2 8513   0.157   1.047   0.916
 2565SOL     OW 8514   2.725   3.427   5.155
 2565SOL    HW1 8515   2.791   3.472   5.208
 2565SOL    HW2 8516   2.749   3.448   5.064
 2566SOL     OW 8517   4.121  10.276   5.082
 2566SOL    HW1 8518   4.097  10.198   5.032
 2566SOL    HW2 8519   4.037  10.314   5.108
 2567SOL     OW 8520   6.973  10.026   4.616
 2567SOL    HW1 8521   6.981   9.977   4.534
 2567SOL    HW2 8522   7.037  10.097   4.607
 2568SOL     OW 8523   7.200   3.682   1.251
 2568SOL    HW1 8524   7.186   3.658   1.342
 2568SOL    HW2 8525   7.295   3.690   1.243
 2569SOL     OW 8526   6.161   3.106   0.846
 2569SOL    HW1 8527   6.167   3.128   0.939
 2569SOL    HW2 8528   6.067   3.099   0.829
 2570SOL     OW 8529   5.838  10.018   5.955
 2570SOL    HW1 8530   5.882   9.940   5.921
 2570SOL    HW2 8531   5.906  10.062   6.006
 2571SOL     OW 8532   1.667  11.042   5.878
 2571SOL    HW1 8533   1.679  10.989   5.956
 2571SOL    HW2 8534   1.676  10.980   5.805
 2572SOL     OW 8535   0.183  10.467   6.629
 2572SOL    HW1 8536   0.273  10.446   6.603
 2572SOL    HW2 8537   0.188  10.557   6.664
 2573SOL     OW 8538   7.067   7.699   0.898
 2573SOL    HW1 8539   7.008   7.768   0.867
 2573SOL    HW2 8540   7.141   7.746   0.936
 2574SOL     OW 8541   1.325   5.512   1.997
 2574SOL    HW1 8542   1.286   5.549   1.918
 2574SOL    HW2 8543   1.250   5.486   2.050
 2575SOL     OW 8544   3.825   8.256   6.151
 2575SOL    HW1 8545   3.746   8.243   6.203
 2575SOL    HW2 8546   3.895   8.267   6.215
 2576SOL     OW 8547   7.794   8.624   4.918
 2576SOL    HW1 8548   7.887   8.611   4.899
 2576SOL    HW2 8549   7.754   8.639   4.833
 2577SOL     OW 8550   7.035   8.746   5.822
 2577SOL    HW1 8551   7.047   8.717   5.731
 2577SOL    HW2 8552   6.979   8.823   5.815
 2578SOL     OW 8553   5.955   5.637   5.223
 2578SOL    HW1 8554   5.982   5.722   5.260
 2578SOL    HW2 8555   5.881   5.611   5.277
 2579SOL     OW 8556   8.646   7.197   0.785
 2579SOL    HW1 8557   8.551   7.197   0.779
 2579SOL    HW2 8558   8.670   7.289   0.797
 2580SOL     OW 8559   1.815   7.093   5.887
 2580SOL    HW1 8560   1.901   7.121   5.918
 2580SOL    HW2 8561   1.791   7.159   5.823
 2581SOL     OW 8562   1.523   4.866   3.602
 2581SOL    HW1 8563   1.591   4.907   3.547
 2581SOL    HW2 8564   1.486   4.797   3.548
 2582SOL     OW 8565   2.014   2.495   3.623
 2582SOL    HW1 8566   1.987   2.408   3.652
 2582SOL    HW2 8567   1.941   2.552   3.647
 2583SOL     OW 8568   5.441   3.623   1.280
 2583SOL    HW1 8569   5.442   3.559   1.209
 2583SOL    HW2 8570   5.349   3.632   1.303
 2584SOL     OW 8571   4.748   5.940   1.925
 2584SOL    HW1 8572   4.733   5.846   1.921
 2584SOL    HW2 8573   4.674   5.979   1.878
 2585SOL     OW 8574   3.835   5.402   3.651
 2585SOL    HW1 8575   3.859   5.340   3.583
 2585SOL    HW2 8576   3.844   5.488   3.610
 2586SOL     OW 8577   5.243   4.467   4.619
 2586SOL    HW1 8578   5.234   4.533   4.550
 2586SOL    HW2 8579   5.322   4.418   4.594
 2587SOL     OW 8580   1.177   2.668   1.816
 2587SOL    HW1 8581   1.231   2.710   1.749
 2587SOL    HW2 8582   1.237   2.654   1.889
 2588SOL     OW 8583   5.496   2.581   0.587
 2588SOL    HW1 8584   5.438   2.657   0.584
 2588SOL    HW2 8585   5.583   2.617   0.569
 2589SOL     OW 8586   8.688   6.901   0.552
 2589SOL    HW1 8587   8.728   6.985   0.575
 2589SOL    HW2 8588   8.714   6.886   0.461
 2590SOL     OW 8589   3.465   7.029   2.011
 2590SOL    HW1 8590   3.464   7.120   2.041
 2590SOL    HW2 8591   3.557   7.011   1.995
 2591SOL     OW 8592   4.336   7.422   4.801
 2591SOL    HW1 8593   4.411   7.440   4.743
 2591SOL    HW2 8594   4.260   7.425   4.743
 2592SOL     OW 8595   7.721   8.631   4.604
 2592SOL    HW1 8596   7.674   8.712   4.584
 2592SOL    HW2 8597   7.666   8.562   4.570
 2593SOL     OW 8598   5.959   3.343   4.972
 2593SOL    HW1 8599   5.957   3.284   4.896
 2593SOL    HW2 8600   5.956   3.431   4.934
 2594SOL     OW 8601   4.097   2.706   4.687
 2594SOL    HW1 8602   4.159   2.666   4.748
 2594SOL    HW2 8603   4.152   2.756   4.627
 2595SOL     OW 8604   5.689   9.625   5.017
 2595SOL    HW1 8605   5.701   9.720   5.023
 2595SOL    HW2 8606   5.778   9.590   5.010
 2596SOL     OW 8607  -0.017   4.384   4.247
 2596SOL    HW1 8608   0.036   4.342   4.315
 2596SOL    HW2 8609   0.038   4.455   4.214
 2597SOL     OW 8610   8.535   7.503   0.549
 2597SOL    HW1 8611   8.592   7.493   0.625
 2597SOL    HW2 8612   8.462   7.444   0.566
 2598SOL     OW 8613   3.539   2.820   1.766
 2598SOL    HW1 8614   3.461   2.873   1.781
 2598SOL    HW2 8615   3.602   2.880   1.725
 2599SOL     OW 8616   1.803   2.607   2.251
 2599SOL    HW1 8617   1.798   2.689   2.300
 2599SOL    HW2 8618   1.712   2.583   2.234
 2600SOL     OW 8619   3.834   2.140   0.096
 2600SOL    HW1 8620   3.873   2.227   0.106
 2600SOL    HW2 8621   3.869   2.090   0.170
 2601SOL     OW 8622   3.001   3.770   0.894
 2601SOL    HW1 8623   3.013   3.804   0.805
 2601SOL    HW2 8624   3.090   3.756   0.927
 2602SOL     OW 8625   7.364   3.963   0.735
 2602SOL    HW1 8626   7.269   3.973   0.729
 2602SOL    HW2 8627   7.395   3.974   0.645
 2603SOL     OW 8628   1.452   4.206   2.500
 2603SOL    HW1 8629   1.428   4.277   2.559
 2603SOL    HW2 8630   1.455   4.247   2.413
 2604SOL     OW 8631   5.627   8.617   4.556
 2604SOL    HW1 8632   5.566   8.544   4.564
 2604SOL    HW2 8633   5.583   8.680   4.499
 2605SOL     OW 8634   1.279   2.956   2.807
 2605SOL    HW1 8635   1.373   2.965   2.791
 2605SOL    HW2 8636   1.273   2.910   2.891
 2606SOL     OW 8637   1.254   5.176   3.045
 2606SOL    HW1 8638   1.234   5.147   2.956
 2606SOL    HW2 8639   1.206   5.259   3.054
 2607SOL     OW 8640   3.975   6.289   0.495
 2607SOL    HW1 8641   3.891   6.254   0.523
 2607SOL    HW2 8642   3.953   6.365   0.441
 2608SOL     OW 8643   1.429   3.054   1.209
 2608SOL    HW1 8644   1.434   3.141   1.248
 2608SOL    HW2 8645   1.456   3.066   1.118
 2609SOL     OW 8646   4.954   6.152   4.793
 2609SOL    HW1 8647   4.971   6.122   4.882
 2609SOL    HW2 8648   5.040   6.151   4.750
 2610SOL     OW 8649   4.436   2.738   2.009
 2610SOL    HW1 8650   4.458   2.664   1.952
 2610SOL    HW2 8651   4.472   2.814   1.964
 2611SOL     OW 8652   4.834   4.068   0.237
 2611SOL    HW1 8653   4.825   3.976   0.213
 2611SOL    HW2 8654   4.748   4.106   0.217
 2612SOL     OW 8655   0.234   4.421   2.909
 2612SOL    HW1 8656   0.308   4.445   2.854
 2612SOL    HW2 8657   0.181   4.501   2.914
 2613SOL     OW 8658   5.992   9.264   3.051
 2613SOL    HW1 8659   5.973   9.338   3.109
 2613SOL    HW2 8660   6.052   9.300   2.985
 2614SOL     OW 8661   2.046   3.522   5.463
 2614SOL    HW1 8662   2.010   3.441   5.500
 2614SOL    HW2 8663   2.131   3.531   5.505
 2615SOL     OW 8664   5.516   6.173   1.770
 2615SOL    HW1 8665   5.610   6.186   1.783
 2615SOL    HW2 8666   5.475   6.245   1.817
 2616SOL     OW 8667   1.584   5.551   2.045
 2616SOL    HW1 8668   1.490   5.541   2.032
 2616SOL    HW2 8669   1.622   5.544   1.957
 2617SOL     OW 8670   3.458   0.738   0.368
 2617SOL    HW1 8671   3.394   0.683   0.322
 2617SOL    HW2 8672   3.487   0.684   0.441
 2618SOL     OW 8673   6.881   6.663   5.385
 2618SOL    HW1 8674   6.944   6.613   5.332
 2618SOL    HW2 8675   6.815   6.692   5.323
 2619SOL     OW 8676   6.226   9.464   4.857
 2619SOL    HW1 8677   6.234   9.528   4.927
 2619SOL    HW2 8678   6.268   9.506   4.782
 2620SOL     OW 8679   7.131   0.612   0.013
 2620SOL    HW1 8680   7.043   0.650   0.011
 2620SOL    HW2 8681   7.144   0.587   0.105
 2621SOL     OW 8682   7.907   9.630   4.745
 2621SOL    HW1 8683   7.886   9.690   4.673
 2621SOL    HW2 8684   7.995   9.598   4.724
 2622SOL     OW 8685   7.077   4.237   0.783
 2622SOL    HW1 8686   7.115   4.311   0.737
 2622SOL    HW2 8687   7.070   4.266   0.874
 2623SOL     OW 8688   3.951   8.444   4.647
 2623SOL    HW1 8689   4.046   8.451   4.660
 2623SOL    HW2 8690   3.931   8.514   4.585
 2624SOL     OW 8691   7.103   9.049   4.324
 2624SOL    HW1 8692   7.189   9.085   4.347
 2624SOL    HW2 8693   7.115   8.954   4.326
 2625SOL     OW 8694   4.157   4.976   3.795
 2625SOL    HW1 8695   4.084   4.992   3.854
 2625SOL    HW2 8696   4.210   5.055   3.800
 2626SOL     OW 8697   1.201   4.079   1.787
 2626SOL    HW1 8698   1.133   4.052   1.849
 2626SOL    HW2 8699   1.169   4.163   1.752
 2627SOL     OW 8700  -0.849   2.414   3.612
 2627SOL    HW1 8701  -0.782   2.375   3.667
 2627SOL    HW2 8702  -0.844   2.365   3.530
 2628SOL     OW 8703   2.902   3.137   4.534
 2628SOL    HW1 8704   2.948   3.204   4.482
 2628SOL    HW2 8705   2.957   3.127   4.613
 2629SOL     OW 8706   1.544   4.040   1.584
 2629SOL    HW1 8707   1.616   4.020   1.645
 2629SOL    HW2 8708   1.585   4.040   1.498
 2630SOL     OW 8709   8.168   5.464   1.495
 2630SOL    HW1 8710   8.090   5.505   1.456
 2630SOL    HW2 8711   8.148   5.459   1.588
 2631SOL     OW 8712   3.752   7.814   3.436
 2631SOL    HW1 8713   3.843   7.839   3.447
 2631SOL    HW2 8714   3.702   7.882   3.481
 2632SOL     OW 8715   7.170   8.409   2.901
 2632SOL    HW1 8716   7.258   8.414   2.937
 2632SOL    HW2 8717   7.116   8.457   2.965
 2633SOL     OW 8718   8.837   7.109   0.592
 2633SOL    HW1 8719   8.778   7.157   0.650
 2633SOL    HW2 8720   8.915   7.163   0.587
 2634SOL     OW 8721  -0.527   3.920   6.488
 2634SOL    HW1 8722  -0.446   3.947   6.532
 2634SOL    HW2 8723  -0.552   3.838   6.531
 2635SOL     OW 8724   2.867   6.953   4.044
 2635SOL    HW1 8725   2.851   6.910   3.960
 2635SOL    HW2 8726   2.830   7.041   4.034
 2636SOL     OW 8727   6.450   6.351   5.510
 2636SOL    HW1 8728   6.426   6.443   5.510
 2636SOL    HW2 8729   6.546   6.351   5.501
 2637SOL     OW 8730   5.877   2.896   4.493
 2637SOL    HW1 8731   5.901   2.830   4.428
 2637SOL    HW2 8732   5.960   2.926   4.529
 2638SOL     OW 8733   9.340   4.207   0.348
 2638SOL    HW1 8734   9.309   4.264   0.278
 2638SOL    HW2 8735   9.399   4.145   0.305
 2639SOL     OW 8736   0.829   4.121   6.193
 2639SOL    HW1 8737   0.788   4.036   6.208
 2639SOL    HW2 8738   0.884   4.135   6.270
 2640SOL     OW 8739   5.045   5.241   1.663
 2640SOL    HW1 8740   5.071   5.205   1.748
 2640SOL    HW2 8741   5.076   5.331   1.664
 2641SOL     OW 8742   4.396   7.274   1.340
 2641SOL    HW1 8743   4.448   7.315   1.409
 2641SOL    HW2 8744   4.425   7.317   1.259
 2642SOL     OW 8745   7.488   1.900   0.867
 2642SOL    HW1 8746   7.569   1.945   0.893
 2642SOL    HW2 8747   7.468   1.934   0.780
 2643SOL     OW 8748   4.705   7.278   3.752
 2643SOL    HW1 8749   4.617   7.241   3.758
 2643SOL    HW2 8750   4.744   7.235   3.676
 2644SOL     OW 8751   5.477   3.980   2.986
 2644SOL    HW1 8752   5.561   4.010   2.952
 2644SOL    HW2 8753   5.416   4.051   2.966
 2645SOL     OW 8754   2.202   3.241   3.972
 2645SOL    HW1 8755   2.258   3.262   3.898
 2645SOL    HW2 8756   2.135   3.310   3.972
 2646SOL     OW 8757   6.438   7.372   1.996
 2646SOL    HW1 8758   6.528   7.385   2.029
 2646SOL    HW2 8759   6.383   7.379   2.074
 2647SOL     OW 8760   3.280   4.170   5.598
 2647SOL    HW1 8761   3.241   4.137   5.517
 2647SOL    HW2 8762   3.205   4.182   5.657
 2648SOL     OW 8763   7.047   6.453   3.148
 2648SOL    HW1 8764   6.958   6.437   3.178
 2648SOL    HW2 8765   7.036   6.494   3.062
 2649SOL     OW 8766  -0.058   4.012   4.901
 2649SOL    HW1 8767  -0.004   3.933   4.906
 2649SOL    HW2 8768  -0.116   3.995   4.826
 2650SOL     OW 8769   0.895   9.180   5.675
 2650SOL    HW1 8770   0.874   9.211   5.764
 2650SOL    HW2 8771   0.971   9.123   5.687
 2651SOL     OW 8772   2.857   6.597   1.683
 2651SOL    HW1 8773   2.947   6.620   1.659
 2651SOL    HW2 8774   2.866   6.538   1.758
 2652SOL     OW 8775   5.787   4.281   0.217
 2652SOL    HW1 8776   5.691   4.286   0.224
 2652SOL    HW2 8777   5.808   4.194   0.249
 2653SOL     OW 8778   4.103   2.555   0.196
 2653SOL    HW1 8779   4.072   2.484   0.252
 2653SOL    HW2 8780   4.038   2.560   0.126
 2654SOL     OW 8781   3.069   8.176   6.557
 2654SOL    HW1 8782   3.126   8.216   6.624
 2654SOL    HW2 8783   3.034   8.098   6.600
 2655SOL     OW 8784   6.171   9.102   2.764
 2655SOL    HW1 8785   6.183   9.095   2.669
 2655SOL    HW2 8786   6.182   9.196   2.782
 2656SOL     OW 8787   1.385   2.328   0.496
 2656SOL    HW1 8788   1.340   2.376   0.427
 2656SOL    HW2 8789   1.320   2.320   0.566
 2657SOL     OW 8790   4.478   8.862   2.169
 2657SOL    HW1 8791   4.461   8.926   2.100
 2657SOL    HW2 8792   4.493   8.916   2.248
 2658SOL     OW 8793   2.599   2.549   1.032
 2658SOL    HW1 8794   2.545   2.498   0.971
 2658SOL    HW2 8795   2.623   2.486   1.100
 2659SOL     OW 8796   7.222   0.879   0.690
 2659SOL    HW1 8797   7.180   0.955   0.730
 2659SOL    HW2 8798   7.310   0.910   0.668
 2660SOL     OW 8799   6.820   5.754   0.220
 2660SOL    HW1 8800   6.901   5.782   0.263
 2660SOL    HW2 8801   6.770   5.710   0.288
 2661SOL     OW 8802   4.702   6.810   6.583
 2661SOL    HW1 8803   4.614   6.838   6.609
 2661SOL    HW2 8804   4.760   6.853   6.646
 2662SOL     OW 8805   3.435   4.161   0.686
 2662SOL    HW1 8806   3.420   4.238   0.630
 2662SOL    HW2 8807   3.348   4.126   0.703
 2663SOL     OW 8808   3.050   7.565   5.960
 2663SOL    HW1 8809   3.132   7.574   6.008
 2663SOL    HW2 8810   3.028   7.654   5.933
 2664SOL     OW 8811  -0.540   9.526   6.503
 2664SOL    HW1 8812  -0.473   9.459   6.516
 2664SOL    HW2 8813  -0.595   9.521   6.581
 2665SOL     OW 8814   6.002   8.754   3.741
 2665SOL    HW1 8815   6.035   8.703   3.667
 2665SOL    HW2 8816   5.948   8.692   3.791
 2666SOL     OW 8817   2.000   7.846   6.332
 2666SOL    HW1 8818   1.925   7.885   6.287
 2666SOL    HW2 8819   1.975   7.844   6.424
 2667SOL     OW 8820   3.885   1.608   1.135
 2667SOL    HW1 8821   3.843   1.653   1.208
 2667SOL    HW2 8822   3.880   1.671   1.063
 2668SOL     OW 8823   3.595   5.720   3.748
 2668SOL    HW1 8824   3.574   5.661   3.821
 2668SOL    HW2 8825   3.518   5.718   3.692
 2669SOL     OW 8826   6.682   1.839   2.680
 2669SOL    HW1 8827   6.769   1.859   2.713
 2669SOL    HW2 8828   6.623   1.892   2.734
 2670SOL     OW 8829   5.553   8.625   2.935
 2670SOL    HW1 8830   5.492   8.699   2.935
 2670SOL    HW2 8831   5.541   8.584   3.021
 2671SOL     OW 8832   0.489   1.820   0.895
 2671SOL    HW1 8833   0.585   1.819   0.888
 2671SOL    HW2 8834   0.459   1.767   0.822
 2672SOL     OW 8835   5.637   4.237   4.055
 2672SOL    HW1 8836   5.544   4.225   4.040
 2672SOL    HW2 8837   5.660   4.314   4.003
 2673SOL     OW 8838   9.399   6.070   0.864
 2673SOL    HW1 8839   9.358   6.071   0.777
 2673SOL    HW2 8840   9.431   5.981   0.874
 2674SOL     OW 8841   6.087   6.776   5.614
 2674SOL    HW1 8842   6.108   6.706   5.677
 2674SOL    HW2 8843   6.002   6.751   5.578
 2675SOL     OW 8844   4.927   5.119   2.118
 2675SOL    HW1 8845   4.964   5.198   2.159
 2675SOL    HW2 8846   4.852   5.151   2.068
 2676SOL     OW 8847  -0.638   7.055   5.444
 2676SOL    HW1 8848  -0.573   7.092   5.505
 2676SOL    HW2 8849  -0.618   7.096   5.360
 2677SOL     OW 8850   2.214   2.487   2.509
 2677SOL    HW1 8851   2.243   2.399   2.536
 2677SOL    HW2 8852   2.122   2.477   2.489
 2678SOL     OW 8853   6.371   3.524   2.014
 2678SOL    HW1 8854   6.371   3.604   1.961
 2678SOL    HW2 8855   6.463   3.507   2.032
 2679SOL     OW 8856   3.616   4.055   3.828
 2679SOL    HW1 8857   3.677   3.986   3.801
 2679SOL    HW2 8858   3.632   4.065   3.922
 2680SOL     OW 8859  -0.077   3.241   5.123
 2680SOL    HW1 8860  -0.080   3.331   5.092
 2680SOL    HW2 8861  -0.125   3.242   5.206
 2681SOL     OW 8862   5.054   2.072   2.404
 2681SOL    HW1 8863   5.053   2.156   2.450
 2681SOL    HW2 8864   5.128   2.024   2.442
 2682SOL     OW 8865   7.454   5.947   4.445
 2682SOL    HW1 8866   7.475   6.035   4.412
 2682SOL    HW2 8867   7.429   5.961   4.536
 2683SOL     OW 8868   6.343   8.300   4.803
 2683SOL    HW1 8869   6.359   8.332   4.892
 2683SOL    HW2 8870   6.248   8.302   4.792
 2684SOL     OW 8871   7.190   6.682   0.214
 2684SOL    HW1 8872   7.189   6.776   0.194
 2684SOL    HW2 8873   7.102   6.652   0.195
 2685SOL     OW 8874   7.635   6.337   2.206
 2685SOL    HW1 8875   7.584   6.404   2.251
 2685SOL    HW2 8876   7.573   6.297   2.145
 2686SOL     OW 8877   4.695   6.301   3.670
 2686SOL    HW1 8878   4.705   6.356   3.748
 2686SOL    HW2 8879   4.607   6.264   3.677
 2687SOL     OW 8880   1.166   3.675   2.887
 2687SOL    HW1 8881   1.112   3.679   2.966
 2687SOL    HW2 8882   1.243   3.728   2.907
 2688SOL     OW 8883   5.567   3.715   2.080
 2688SOL    HW1 8884   5.557   3.705   1.986
 2688SOL    HW2 8885   5.586   3.808   2.093
 2689SOL     OW 8886   0.210   3.487   3.661
[truncated: 1,478,567 more chars]
