# Supplementary material for: Improvement in predicting drug sensitivity changes associated with protein mutations using a molecular dynamics based alchemical mutation method
Source: Sci Rep. 2020 Feb 7;10:2161. doi: 10.1038/s41598-020-58877-9 (PMC7005789; doi:10.1038/s41598-020-58877-9)
Supplement: Supplementary file 2 — Supplementary Information. [file 41598_2020_58877_MOESM2_ESM.zip › S1_input/MP-CAFEE/ALK/F1174V/posre.itp]

; In this topology include file, you will find position restraint
; entries for all the heavy atoms in your original pdb file.
; This means that all the protons which were added by pdb2gmx are
; not restrained.

[ position_restraints ]
; atom  type      fx      fy      fz
     1     1  1000  1000  1000
     5     1  1000  1000  1000
     6     1  1000  1000  1000
     7     1  1000  1000  1000
     9     1  1000  1000  1000
    11     1  1000  1000  1000
    14     1  1000  1000  1000
    16     1  1000  1000  1000
    17     1  1000  1000  1000
    18     1  1000  1000  1000
    20     1  1000  1000  1000
    22     1  1000  1000  1000
    24     1  1000  1000  1000
    28     1  1000  1000  1000
    30     1  1000  1000  1000
    31     1  1000  1000  1000
    32     1  1000  1000  1000
    34     1  1000  1000  1000
    36     1  1000  1000  1000
    38     1  1000  1000  1000
    42     1  1000  1000  1000
    45     1  1000  1000  1000
    49     1  1000  1000  1000
    50     1  1000  1000  1000
    51     1  1000  1000  1000
    53     1  1000  1000  1000
    55     1  1000  1000  1000
    58     1  1000  1000  1000
    61     1  1000  1000  1000
    62     1  1000  1000  1000
    66     1  1000  1000  1000
    67     1  1000  1000  1000
    68     1  1000  1000  1000
    70     1  1000  1000  1000
    72     1  1000  1000  1000
    74     1  1000  1000  1000
    78     1  1000  1000  1000
    80     1  1000  1000  1000
    81     1  1000  1000  1000
    82     1  1000  1000  1000
    84     1  1000  1000  1000
    86     1  1000  1000  1000
    89     1  1000  1000  1000
    90     1  1000  1000  1000
    91     1  1000  1000  1000
    92     1  1000  1000  1000
    93     1  1000  1000  1000
    94     1  1000  1000  1000
    96     1  1000  1000  1000
    98     1  1000  1000  1000
   101     1  1000  1000  1000
   102     1  1000  1000  1000
   104     1  1000  1000  1000
   106     1  1000  1000  1000
   107     1  1000  1000  1000
   109     1  1000  1000  1000
   111     1  1000  1000  1000
   113     1  1000  1000  1000
   114     1  1000  1000  1000
   115     1  1000  1000  1000
   117     1  1000  1000  1000
   119     1  1000  1000  1000
   122     1  1000  1000  1000
   123     1  1000  1000  1000
   124     1  1000  1000  1000
   127     1  1000  1000  1000
   128     1  1000  1000  1000
   129     1  1000  1000  1000
   130     1  1000  1000  1000
   133     1  1000  1000  1000
   136     1  1000  1000  1000
   139     1  1000  1000  1000
   141     1  1000  1000  1000
   142     1  1000  1000  1000
   143     1  1000  1000  1000
   145     1  1000  1000  1000
   147     1  1000  1000  1000
   150     1  1000  1000  1000
   151     1  1000  1000  1000
   152     1  1000  1000  1000
   155     1  1000  1000  1000
   156     1  1000  1000  1000
   157     1  1000  1000  1000
   159     1  1000  1000  1000
   161     1  1000  1000  1000
   164     1  1000  1000  1000
   165     1  1000  1000  1000
   167     1  1000  1000  1000
   169     1  1000  1000  1000
   170     1  1000  1000  1000
   172     1  1000  1000  1000
   174     1  1000  1000  1000
   176     1  1000  1000  1000
   177     1  1000  1000  1000
   178     1  1000  1000  1000
   180     1  1000  1000  1000
   182     1  1000  1000  1000
   185     1  1000  1000  1000
   187     1  1000  1000  1000
   188     1  1000  1000  1000
   189     1  1000  1000  1000
   191     1  1000  1000  1000
   193     1  1000  1000  1000
   196     1  1000  1000  1000
   197     1  1000  1000  1000
   199     1  1000  1000  1000
   201     1  1000  1000  1000
   203     1  1000  1000  1000
   205     1  1000  1000  1000
   207     1  1000  1000  1000
   208     1  1000  1000  1000
   209     1  1000  1000  1000
   211     1  1000  1000  1000
   213     1  1000  1000  1000
   217     1  1000  1000  1000
   218     1  1000  1000  1000
   219     1  1000  1000  1000
   221     1  1000  1000  1000
   224     1  1000  1000  1000
   225     1  1000  1000  1000
   226     1  1000  1000  1000
   228     1  1000  1000  1000
   230     1  1000  1000  1000
   233     1  1000  1000  1000
   236     1  1000  1000  1000
   239     1  1000  1000  1000
   242     1  1000  1000  1000
   246     1  1000  1000  1000
   247     1  1000  1000  1000
   248     1  1000  1000  1000
   250     1  1000  1000  1000
   252     1  1000  1000  1000
   254     1  1000  1000  1000
   258     1  1000  1000  1000
   260     1  1000  1000  1000
   261     1  1000  1000  1000
   262     1  1000  1000  1000
   264     1  1000  1000  1000
   266     1  1000  1000  1000
   269     1  1000  1000  1000
   271     1  1000  1000  1000
   272     1  1000  1000  1000
   273     1  1000  1000  1000
   275     1  1000  1000  1000
   277     1  1000  1000  1000
   280     1  1000  1000  1000
   282     1  1000  1000  1000
   283     1  1000  1000  1000
   284     1  1000  1000  1000
   286     1  1000  1000  1000
   288     1  1000  1000  1000
   290     1  1000  1000  1000
   294     1  1000  1000  1000
   297     1  1000  1000  1000
   301     1  1000  1000  1000
   302     1  1000  1000  1000
   303     1  1000  1000  1000
   305     1  1000  1000  1000
   307     1  1000  1000  1000
   310     1  1000  1000  1000
   312     1  1000  1000  1000
   313     1  1000  1000  1000
   314     1  1000  1000  1000
   316     1  1000  1000  1000
   318     1  1000  1000  1000
   321     1  1000  1000  1000
   322     1  1000  1000  1000
   323     1  1000  1000  1000
   324     1  1000  1000  1000
   325     1  1000  1000  1000
   326     1  1000  1000  1000
   328     1  1000  1000  1000
   330     1  1000  1000  1000
   333     1  1000  1000  1000
   335     1  1000  1000  1000
   339     1  1000  1000  1000
   343     1  1000  1000  1000
   344     1  1000  1000  1000
   345     1  1000  1000  1000
   347     1  1000  1000  1000
   349     1  1000  1000  1000
   352     1  1000  1000  1000
   355     1  1000  1000  1000
   358     1  1000  1000  1000
   361     1  1000  1000  1000
   365     1  1000  1000  1000
   366     1  1000  1000  1000
   367     1  1000  1000  1000
   369     1  1000  1000  1000
   371     1  1000  1000  1000
   374     1  1000  1000  1000
   377     1  1000  1000  1000
   378     1  1000  1000  1000
   379     1  1000  1000  1000
   380     1  1000  1000  1000
   381     1  1000  1000  1000
   382     1  1000  1000  1000
   384     1  1000  1000  1000
   386     1  1000  1000  1000
   388     1  1000  1000  1000
   392     1  1000  1000  1000
   396     1  1000  1000  1000
   397     1  1000  1000  1000
   398     1  1000  1000  1000
   399     1  1000  1000  1000
   402     1  1000  1000  1000
   405     1  1000  1000  1000
   408     1  1000  1000  1000
   410     1  1000  1000  1000
   411     1  1000  1000  1000
   412     1  1000  1000  1000
   414     1  1000  1000  1000
   416     1  1000  1000  1000
   419     1  1000  1000  1000
   422     1  1000  1000  1000
   425     1  1000  1000  1000
   427     1  1000  1000  1000
   428     1  1000  1000  1000
   431     1  1000  1000  1000
   434     1  1000  1000  1000
   435     1  1000  1000  1000
   436     1  1000  1000  1000
   438     1  1000  1000  1000
   440     1  1000  1000  1000
   443     1  1000  1000  1000
   446     1  1000  1000  1000
   449     1  1000  1000  1000
   452     1  1000  1000  1000
   456     1  1000  1000  1000
   457     1  1000  1000  1000
   458     1  1000  1000  1000
   460     1  1000  1000  1000
   462     1  1000  1000  1000
   465     1  1000  1000  1000
   466     1  1000  1000  1000
   467     1  1000  1000  1000
   470     1  1000  1000  1000
   471     1  1000  1000  1000
   472     1  1000  1000  1000
   474     1  1000  1000  1000
   476     1  1000  1000  1000
   478     1  1000  1000  1000
   482     1  1000  1000  1000
   485     1  1000  1000  1000
   489     1  1000  1000  1000
   490     1  1000  1000  1000
   491     1  1000  1000  1000
   493     1  1000  1000  1000
   495     1  1000  1000  1000
   497     1  1000  1000  1000
   501     1  1000  1000  1000
   503     1  1000  1000  1000
   504     1  1000  1000  1000
   505     1  1000  1000  1000
   507     1  1000  1000  1000
   509     1  1000  1000  1000
   512     1  1000  1000  1000
   514     1  1000  1000  1000
   518     1  1000  1000  1000
   522     1  1000  1000  1000
   523     1  1000  1000  1000
   524     1  1000  1000  1000
   526     1  1000  1000  1000
   528     1  1000  1000  1000
   530     1  1000  1000  1000
   534     1  1000  1000  1000
   537     1  1000  1000  1000
   541     1  1000  1000  1000
   542     1  1000  1000  1000
   543     1  1000  1000  1000
   545     1  1000  1000  1000
   547     1  1000  1000  1000
   550     1  1000  1000  1000
   553     1  1000  1000  1000
   556     1  1000  1000  1000
   558     1  1000  1000  1000
   559     1  1000  1000  1000
   562     1  1000  1000  1000
   565     1  1000  1000  1000
   566     1  1000  1000  1000
   567     1  1000  1000  1000
   569     1  1000  1000  1000
   572     1  1000  1000  1000
   573     1  1000  1000  1000
   574     1  1000  1000  1000
   576     1  1000  1000  1000
   578     1  1000  1000  1000
   581     1  1000  1000  1000
   583     1  1000  1000  1000
   587     1  1000  1000  1000
   591     1  1000  1000  1000
   592     1  1000  1000  1000
   593     1  1000  1000  1000
   595     1  1000  1000  1000
   598     1  1000  1000  1000
   599     1  1000  1000  1000
   600     1  1000  1000  1000
   602     1  1000  1000  1000
   604     1  1000  1000  1000
   607     1  1000  1000  1000
   608     1  1000  1000  1000
   609     1  1000  1000  1000
   611     1  1000  1000  1000
   613     1  1000  1000  1000
   615     1  1000  1000  1000
   616     1  1000  1000  1000
   617     1  1000  1000  1000
   619     1  1000  1000  1000
   622     1  1000  1000  1000
   623     1  1000  1000  1000
   624     1  1000  1000  1000
   626     1  1000  1000  1000
   628     1  1000  1000  1000
   632     1  1000  1000  1000
   633     1  1000  1000  1000
   634     1  1000  1000  1000
   636     1  1000  1000  1000
   638     1  1000  1000  1000
   641     1  1000  1000  1000
   642     1  1000  1000  1000
   644     1  1000  1000  1000
   646     1  1000  1000  1000
   648     1  1000  1000  1000
   650     1  1000  1000  1000
   652     1  1000  1000  1000
   653     1  1000  1000  1000
   654     1  1000  1000  1000
   656     1  1000  1000  1000
   659     1  1000  1000  1000
   660     1  1000  1000  1000
   661     1  1000  1000  1000
   663     1  1000  1000  1000
   665     1  1000  1000  1000
   668     1  1000  1000  1000
   671     1  1000  1000  1000
   672     1  1000  1000  1000
   673     1  1000  1000  1000
   674     1  1000  1000  1000
   675     1  1000  1000  1000
   676     1  1000  1000  1000
   678     1  1000  1000  1000
   680     1  1000  1000  1000
   682     1  1000  1000  1000
   686     1  1000  1000  1000
   690     1  1000  1000  1000
   691     1  1000  1000  1000
   692     1  1000  1000  1000
   694     1  1000  1000  1000
   696     1  1000  1000  1000
   699     1  1000  1000  1000
   700     1  1000  1000  1000
   702     1  1000  1000  1000
   704     1  1000  1000  1000
   705     1  1000  1000  1000
   707     1  1000  1000  1000
   709     1  1000  1000  1000
   711     1  1000  1000  1000
   712     1  1000  1000  1000
   713     1  1000  1000  1000
   715     1  1000  1000  1000
   717     1  1000  1000  1000
   720     1  1000  1000  1000
   723     1  1000  1000  1000
   724     1  1000  1000  1000
   725     1  1000  1000  1000
   726     1  1000  1000  1000
   727     1  1000  1000  1000
   728     1  1000  1000  1000
   730     1  1000  1000  1000
   733     1  1000  1000  1000
   734     1  1000  1000  1000
   735     1  1000  1000  1000
   737     1  1000  1000  1000
   739     1  1000  1000  1000
   742     1  1000  1000  1000
   745     1  1000  1000  1000
   746     1  1000  1000  1000
   747     1  1000  1000  1000
   750     1  1000  1000  1000
   751     1  1000  1000  1000
   752     1  1000  1000  1000
   754     1  1000  1000  1000
   756     1  1000  1000  1000
   758     1  1000  1000  1000
   762     1  1000  1000  1000
   766     1  1000  1000  1000
   767     1  1000  1000  1000
   768     1  1000  1000  1000
   770     1  1000  1000  1000
   772     1  1000  1000  1000
   775     1  1000  1000  1000
   777     1  1000  1000  1000
   778     1  1000  1000  1000
   779     1  1000  1000  1000
   781     1  1000  1000  1000
   784     1  1000  1000  1000
   785     1  1000  1000  1000
   786     1  1000  1000  1000
   788     1  1000  1000  1000
   790     1  1000  1000  1000
   793     1  1000  1000  1000
   796     1  1000  1000  1000
   797     1  1000  1000  1000
   801     1  1000  1000  1000
   802     1  1000  1000  1000
   803     1  1000  1000  1000
   804     1  1000  1000  1000
   807     1  1000  1000  1000
   810     1  1000  1000  1000
   813     1  1000  1000  1000
   815     1  1000  1000  1000
   816     1  1000  1000  1000
   817     1  1000  1000  1000
   819     1  1000  1000  1000
   821     1  1000  1000  1000
   824     1  1000  1000  1000
   825     1  1000  1000  1000
   826     1  1000  1000  1000
   829     1  1000  1000  1000
   830     1  1000  1000  1000
   831     1  1000  1000  1000
   833     1  1000  1000  1000
   835     1  1000  1000  1000
   838     1  1000  1000  1000
   839     1  1000  1000  1000
   840     1  1000  1000  1000
   841     1  1000  1000  1000
   842     1  1000  1000  1000
   843     1  1000  1000  1000
   844     1  1000  1000  1000
   847     1  1000  1000  1000
   850     1  1000  1000  1000
   853     1  1000  1000  1000
   855     1  1000  1000  1000
   856     1  1000  1000  1000
   857     1  1000  1000  1000
   859     1  1000  1000  1000
   861     1  1000  1000  1000
   864     1  1000  1000  1000
   866     1  1000  1000  1000
   867     1  1000  1000  1000
   868     1  1000  1000  1000
   869     1  1000  1000  1000
   872     1  1000  1000  1000
   875     1  1000  1000  1000
   878     1  1000  1000  1000
   880     1  1000  1000  1000
   881     1  1000  1000  1000
   882     1  1000  1000  1000
   884     1  1000  1000  1000
   886     1  1000  1000  1000
   889     1  1000  1000  1000
   891     1  1000  1000  1000
   895     1  1000  1000  1000
   899     1  1000  1000  1000
   900     1  1000  1000  1000
   901     1  1000  1000  1000
   903     1  1000  1000  1000
   905     1  1000  1000  1000
   908     1  1000  1000  1000
   911     1  1000  1000  1000
   912     1  1000  1000  1000
   913     1  1000  1000  1000
   916     1  1000  1000  1000
   917     1  1000  1000  1000
   918     1  1000  1000  1000
   920     1  1000  1000  1000
   922     1  1000  1000  1000
   924     1  1000  1000  1000
   928     1  1000  1000  1000
   932     1  1000  1000  1000
   933     1  1000  1000  1000
   934     1  1000  1000  1000
   936     1  1000  1000  1000
   938     1  1000  1000  1000
   942     1  1000  1000  1000
   943     1  1000  1000  1000
   944     1  1000  1000  1000
   946     1  1000  1000  1000
   948     1  1000  1000  1000
   950     1  1000  1000  1000
   954     1  1000  1000  1000
   958     1  1000  1000  1000
   959     1  1000  1000  1000
   960     1  1000  1000  1000
   962     1  1000  1000  1000
   964     1  1000  1000  1000
   967     1  1000  1000  1000
   970     1  1000  1000  1000
   973     1  1000  1000  1000
   976     1  1000  1000  1000
   980     1  1000  1000  1000
   981     1  1000  1000  1000
   982     1  1000  1000  1000
   984     1  1000  1000  1000
   986     1  1000  1000  1000
   988     1  1000  1000  1000
   992     1  1000  1000  1000
   994     1  1000  1000  1000
   995     1  1000  1000  1000
   996     1  1000  1000  1000
   998     1  1000  1000  1000
  1000     1  1000  1000  1000
  1003     1  1000  1000  1000
  1005     1  1000  1000  1000
  1009     1  1000  1000  1000
  1013     1  1000  1000  1000
  1014     1  1000  1000  1000
  1015     1  1000  1000  1000
  1016     1  1000  1000  1000
  1019     1  1000  1000  1000
  1022     1  1000  1000  1000
  1025     1  1000  1000  1000
  1027     1  1000  1000  1000
  1028     1  1000  1000  1000
  1029     1  1000  1000  1000
  1031     1  1000  1000  1000
  1033     1  1000  1000  1000
  1036     1  1000  1000  1000
  1039     1  1000  1000  1000
  1040     1  1000  1000  1000
  1041     1  1000  1000  1000
  1042     1  1000  1000  1000
  1043     1  1000  1000  1000
  1044     1  1000  1000  1000
  1046     1  1000  1000  1000
  1048     1  1000  1000  1000
  1050     1  1000  1000  1000
  1054     1  1000  1000  1000
  1058     1  1000  1000  1000
  1059     1  1000  1000  1000
  1060     1  1000  1000  1000
  1062     1  1000  1000  1000
  1064     1  1000  1000  1000
  1067     1  1000  1000  1000
  1069     1  1000  1000  1000
  1070     1  1000  1000  1000
  1071     1  1000  1000  1000
  1073     1  1000  1000  1000
  1075     1  1000  1000  1000
  1078     1  1000  1000  1000
  1080     1  1000  1000  1000
  1081     1  1000  1000  1000
  1082     1  1000  1000  1000
  1084     1  1000  1000  1000
  1086     1  1000  1000  1000
  1089     1  1000  1000  1000
  1092     1  1000  1000  1000
  1093     1  1000  1000  1000
  1094     1  1000  1000  1000
  1095     1  1000  1000  1000
  1096     1  1000  1000  1000
  1097     1  1000  1000  1000
  1099     1  1000  1000  1000
  1101     1  1000  1000  1000
  1104     1  1000  1000  1000
  1107     1  1000  1000  1000
  1108     1  1000  1000  1000
  1109     1  1000  1000  1000
  1112     1  1000  1000  1000
  1113     1  1000  1000  1000
  1114     1  1000  1000  1000
  1116     1  1000  1000  1000
  1118     1  1000  1000  1000
  1121     1  1000  1000  1000
  1122     1  1000  1000  1000
  1123     1  1000  1000  1000
  1124     1  1000  1000  1000
  1125     1  1000  1000  1000
  1126     1  1000  1000  1000
  1128     1  1000  1000  1000
  1130     1  1000  1000  1000
  1133     1  1000  1000  1000
  1136     1  1000  1000  1000
  1137     1  1000  1000  1000
  1138     1  1000  1000  1000
  1139     1  1000  1000  1000
  1140     1  1000  1000  1000
  1141     1  1000  1000  1000
  1143     1  1000  1000  1000
  1145     1  1000  1000  1000
  1148     1  1000  1000  1000
  1150     1  1000  1000  1000
  1154     1  1000  1000  1000
  1158     1  1000  1000  1000
  1159     1  1000  1000  1000
  1160     1  1000  1000  1000
  1162     1  1000  1000  1000
  1164     1  1000  1000  1000
  1167     1  1000  1000  1000
  1168     1  1000  1000  1000
  1169     1  1000  1000  1000
  1170     1  1000  1000  1000
  1171     1  1000  1000  1000
  1172     1  1000  1000  1000
  1174     1  1000  1000  1000
  1176     1  1000  1000  1000
  1179     1  1000  1000  1000
  1180     1  1000  1000  1000
  1182     1  1000  1000  1000
  1184     1  1000  1000  1000
  1186     1  1000  1000  1000
  1188     1  1000  1000  1000
  1190     1  1000  1000  1000
  1191     1  1000  1000  1000
  1192     1  1000  1000  1000
  1194     1  1000  1000  1000
  1196     1  1000  1000  1000
  1199     1  1000  1000  1000
  1201     1  1000  1000  1000
  1205     1  1000  1000  1000
  1209     1  1000  1000  1000
  1210     1  1000  1000  1000
  1211     1  1000  1000  1000
  1213     1  1000  1000  1000
  1215     1  1000  1000  1000
  1218     1  1000  1000  1000
  1221     1  1000  1000  1000
  1222     1  1000  1000  1000
  1226     1  1000  1000  1000
  1227     1  1000  1000  1000
  1228     1  1000  1000  1000
  1230     1  1000  1000  1000
  1232     1  1000  1000  1000
  1235     1  1000  1000  1000
  1238     1  1000  1000  1000
  1239     1  1000  1000  1000
  1240     1  1000  1000  1000
  1241     1  1000  1000  1000
  1242     1  1000  1000  1000
  1243     1  1000  1000  1000
  1245     1  1000  1000  1000
  1247     1  1000  1000  1000
  1251     1  1000  1000  1000
  1252     1  1000  1000  1000
  1253     1  1000  1000  1000
  1255     1  1000  1000  1000
  1257     1  1000  1000  1000
  1260     1  1000  1000  1000
  1262     1  1000  1000  1000
  1266     1  1000  1000  1000
  1270     1  1000  1000  1000
  1271     1  1000  1000  1000
  1272     1  1000  1000  1000
  1274     1  1000  1000  1000
  1276     1  1000  1000  1000
  1278     1  1000  1000  1000
  1282     1  1000  1000  1000
  1285     1  1000  1000  1000
  1289     1  1000  1000  1000
  1290     1  1000  1000  1000
  1291     1  1000  1000  1000
  1293     1  1000  1000  1000
  1295     1  1000  1000  1000
  1297     1  1000  1000  1000
  1301     1  1000  1000  1000
  1304     1  1000  1000  1000
  1308     1  1000  1000  1000
  1309     1  1000  1000  1000
  1310     1  1000  1000  1000
  1312     1  1000  1000  1000
  1314     1  1000  1000  1000
  1317     1  1000  1000  1000
  1319     1  1000  1000  1000
  1320     1  1000  1000  1000
  1321     1  1000  1000  1000
  1323     1  1000  1000  1000
  1325     1  1000  1000  1000
  1328     1  1000  1000  1000
  1331     1  1000  1000  1000
  1334     1  1000  1000  1000
  1337     1  1000  1000  1000
  1341     1  1000  1000  1000
  1342     1  1000  1000  1000
  1343     1  1000  1000  1000
  1345     1  1000  1000  1000
  1347     1  1000  1000  1000
  1349     1  1000  1000  1000
  1353     1  1000  1000  1000
  1357     1  1000  1000  1000
  1358     1  1000  1000  1000
  1359     1  1000  1000  1000
  1361     1  1000  1000  1000
  1363     1  1000  1000  1000
  1366     1  1000  1000  1000
  1367     1  1000  1000  1000
  1368     1  1000  1000  1000
  1371     1  1000  1000  1000
  1372     1  1000  1000  1000
  1373     1  1000  1000  1000
  1375     1  1000  1000  1000
  1377     1  1000  1000  1000
  1380     1  1000  1000  1000
  1381     1  1000  1000  1000
  1382     1  1000  1000  1000
  1384     1  1000  1000  1000
  1386     1  1000  1000  1000
  1388     1  1000  1000  1000
  1389     1  1000  1000  1000
  1390     1  1000  1000  1000
  1392     1  1000  1000  1000
  1394     1  1000  1000  1000
  1397     1  1000  1000  1000
  1400     1  1000  1000  1000
  1401     1  1000  1000  1000
  1402     1  1000  1000  1000
  1405     1  1000  1000  1000
  1406     1  1000  1000  1000
  1407     1  1000  1000  1000
  1409     1  1000  1000  1000
  1411     1  1000  1000  1000
  1414     1  1000  1000  1000
  1415     1  1000  1000  1000
  1416     1  1000  1000  1000
  1419     1  1000  1000  1000
  1420     1  1000  1000  1000
  1421     1  1000  1000  1000
  1423     1  1000  1000  1000
  1425     1  1000  1000  1000
  1427     1  1000  1000  1000
  1431     1  1000  1000  1000
  1434     1  1000  1000  1000
  1438     1  1000  1000  1000
  1439     1  1000  1000  1000
  1440     1  1000  1000  1000
  1442     1  1000  1000  1000
  1444     1  1000  1000  1000
  1446     1  1000  1000  1000
  1450     1  1000  1000  1000
  1454     1  1000  1000  1000
  1455     1  1000  1000  1000
  1456     1  1000  1000  1000
  1458     1  1000  1000  1000
  1460     1  1000  1000  1000
  1463     1  1000  1000  1000
  1466     1  1000  1000  1000
  1469     1  1000  1000  1000
  1471     1  1000  1000  1000
  1472     1  1000  1000  1000
  1475     1  1000  1000  1000
  1478     1  1000  1000  1000
  1479     1  1000  1000  1000
  1480     1  1000  1000  1000
  1482     1  1000  1000  1000
  1484     1  1000  1000  1000
  1487     1  1000  1000  1000
  1489     1  1000  1000  1000
  1490     1  1000  1000  1000
  1491     1  1000  1000  1000
  1493     1  1000  1000  1000
  1495     1  1000  1000  1000
  1497     1  1000  1000  1000
  1501     1  1000  1000  1000
  1504     1  1000  1000  1000
  1508     1  1000  1000  1000
  1509     1  1000  1000  1000
  1510     1  1000  1000  1000
  1512     1  1000  1000  1000
  1515     1  1000  1000  1000
  1516     1  1000  1000  1000
  1517     1  1000  1000  1000
  1519     1  1000  1000  1000
  1521     1  1000  1000  1000
  1523     1  1000  1000  1000
  1527     1  1000  1000  1000
  1531     1  1000  1000  1000
  1532     1  1000  1000  1000
  1533     1  1000  1000  1000
  1535     1  1000  1000  1000
  1537     1  1000  1000  1000
  1540     1  1000  1000  1000
  1542     1  1000  1000  1000
  1543     1  1000  1000  1000
  1544     1  1000  1000  1000
  1546     1  1000  1000  1000
  1548     1  1000  1000  1000
  1551     1  1000  1000  1000
  1553     1  1000  1000  1000
  1557     1  1000  1000  1000
  1561     1  1000  1000  1000
  1562     1  1000  1000  1000
  1563     1  1000  1000  1000
  1565     1  1000  1000  1000
  1567     1  1000  1000  1000
  1570     1  1000  1000  1000
  1573     1  1000  1000  1000
  1574     1  1000  1000  1000
  1575     1  1000  1000  1000
  1578     1  1000  1000  1000
  1579     1  1000  1000  1000
  1580     1  1000  1000  1000
  1582     1  1000  1000  1000
  1584     1  1000  1000  1000
  1587     1  1000  1000  1000
  1589     1  1000  1000  1000
  1590     1  1000  1000  1000
  1591     1  1000  1000  1000
  1593     1  1000  1000  1000
  1595     1  1000  1000  1000
  1598     1  1000  1000  1000
  1600     1  1000  1000  1000
  1604     1  1000  1000  1000
  1608     1  1000  1000  1000
  1609     1  1000  1000  1000
  1610     1  1000  1000  1000
  1611     1  1000  1000  1000
  1614     1  1000  1000  1000
  1617     1  1000  1000  1000
  1620     1  1000  1000  1000
  1622     1  1000  1000  1000
  1623     1  1000  1000  1000
  1624     1  1000  1000  1000
  1626     1  1000  1000  1000
  1628     1  1000  1000  1000
  1631     1  1000  1000  1000
  1634     1  1000  1000  1000
  1637     1  1000  1000  1000
  1639     1  1000  1000  1000
  1640     1  1000  1000  1000
  1643     1  1000  1000  1000
  1646     1  1000  1000  1000
  1647     1  1000  1000  1000
  1648     1  1000  1000  1000
  1650     1  1000  1000  1000
  1652     1  1000  1000  1000
  1655     1  1000  1000  1000
  1656     1  1000  1000  1000
  1658     1  1000  1000  1000
  1660     1  1000  1000  1000
  1662     1  1000  1000  1000
  1664     1  1000  1000  1000
  1666     1  1000  1000  1000
  1667     1  1000  1000  1000
  1668     1  1000  1000  1000
  1670     1  1000  1000  1000
  1672     1  1000  1000  1000
  1674     1  1000  1000  1000
  1678     1  1000  1000  1000
  1681     1  1000  1000  1000
  1685     1  1000  1000  1000
  1686     1  1000  1000  1000
  1687     1  1000  1000  1000
  1689     1  1000  1000  1000
  1691     1  1000  1000  1000
  1694     1  1000  1000  1000
  1696     1  1000  1000  1000
  1700     1  1000  1000  1000
  1704     1  1000  1000  1000
  1705     1  1000  1000  1000
  1706     1  1000  1000  1000
  1708     1  1000  1000  1000
  1710     1  1000  1000  1000
  1713     1  1000  1000  1000
  1715     1  1000  1000  1000
  1719     1  1000  1000  1000
  1723     1  1000  1000  1000
  1724     1  1000  1000  1000
  1725     1  1000  1000  1000
  1727     1  1000  1000  1000
  1729     1  1000  1000  1000
  1732     1  1000  1000  1000
  1735     1  1000  1000  1000
  1736     1  1000  1000  1000
  1737     1  1000  1000  1000
  1738     1  1000  1000  1000
  1739     1  1000  1000  1000
  1740     1  1000  1000  1000
  1742     1  1000  1000  1000
  1744     1  1000  1000  1000
  1747     1  1000  1000  1000
  1749     1  1000  1000  1000
  1753     1  1000  1000  1000
  1757     1  1000  1000  1000
  1758     1  1000  1000  1000
  1759     1  1000  1000  1000
  1761     1  1000  1000  1000
  1763     1  1000  1000  1000
  1766     1  1000  1000  1000
  1769     1  1000  1000  1000
  1770     1  1000  1000  1000
  1774     1  1000  1000  1000
  1775     1  1000  1000  1000
  1776     1  1000  1000  1000
  1778     1  1000  1000  1000
  1780     1  1000  1000  1000
  1784     1  1000  1000  1000
  1785     1  1000  1000  1000
  1786     1  1000  1000  1000
  1788     1  1000  1000  1000
  1791     1  1000  1000  1000
  1792     1  1000  1000  1000
  1793     1  1000  1000  1000
  1795     1  1000  1000  1000
  1798     1  1000  1000  1000
  1799     1  1000  1000  1000
  1800     1  1000  1000  1000
  1802     1  1000  1000  1000
  1804     1  1000  1000  1000
  1807     1  1000  1000  1000
  1808     1  1000  1000  1000
  1809     1  1000  1000  1000
  1810     1  1000  1000  1000
  1811     1  1000  1000  1000
  1812     1  1000  1000  1000
  1814     1  1000  1000  1000
  1816     1  1000  1000  1000
  1819     1  1000  1000  1000
  1821     1  1000  1000  1000
  1825     1  1000  1000  1000
  1829     1  1000  1000  1000
  1830     1  1000  1000  1000
  1831     1  1000  1000  1000
  1833     1  1000  1000  1000
  1835     1  1000  1000  1000
  1838     1  1000  1000  1000
  1841     1  1000  1000  1000
  1844     1  1000  1000  1000
  1847     1  1000  1000  1000
  1851     1  1000  1000  1000
  1852     1  1000  1000  1000
  1853     1  1000  1000  1000
  1855     1  1000  1000  1000
  1857     1  1000  1000  1000
  1860     1  1000  1000  1000
  1862     1  1000  1000  1000
  1863     1  1000  1000  1000
  1864     1  1000  1000  1000
  1866     1  1000  1000  1000
  1868     1  1000  1000  1000
  1871     1  1000  1000  1000
  1872     1  1000  1000  1000
  1874     1  1000  1000  1000
  1876     1  1000  1000  1000
  1878     1  1000  1000  1000
  1880     1  1000  1000  1000
  1882     1  1000  1000  1000
  1883     1  1000  1000  1000
  1884     1  1000  1000  1000
  1886     1  1000  1000  1000
  1888     1  1000  1000  1000
  1891     1  1000  1000  1000
  1893     1  1000  1000  1000
  1897     1  1000  1000  1000
  1901     1  1000  1000  1000
  1902     1  1000  1000  1000
  1903     1  1000  1000  1000
  1905     1  1000  1000  1000
  1907     1  1000  1000  1000
  1910     1  1000  1000  1000
  1913     1  1000  1000  1000
  1916     1  1000  1000  1000
  1918     1  1000  1000  1000
  1919     1  1000  1000  1000
  1922     1  1000  1000  1000
  1925     1  1000  1000  1000
  1926     1  1000  1000  1000
  1927     1  1000  1000  1000
  1929     1  1000  1000  1000
  1931     1  1000  1000  1000
  1934     1  1000  1000  1000
  1937     1  1000  1000  1000
  1938     1  1000  1000  1000
  1939     1  1000  1000  1000
  1940     1  1000  1000  1000
  1941     1  1000  1000  1000
  1942     1  1000  1000  1000
  1944     1  1000  1000  1000
  1946     1  1000  1000  1000
  1948     1  1000  1000  1000
  1952     1  1000  1000  1000
  1954     1  1000  1000  1000
  1955     1  1000  1000  1000
  1956     1  1000  1000  1000
  1958     1  1000  1000  1000
  1960     1  1000  1000  1000
  1963     1  1000  1000  1000
  1966     1  1000  1000  1000
  1969     1  1000  1000  1000
  1971     1  1000  1000  1000
  1972     1  1000  1000  1000
  1975     1  1000  1000  1000
  1978     1  1000  1000  1000
  1979     1  1000  1000  1000
  1980     1  1000  1000  1000
  1981     1  1000  1000  1000
  1984     1  1000  1000  1000
  1987     1  1000  1000  1000
  1990     1  1000  1000  1000
  1992     1  1000  1000  1000
  1993     1  1000  1000  1000
  1994     1  1000  1000  1000
  1996     1  1000  1000  1000
  1998     1  1000  1000  1000
  2001     1  1000  1000  1000
  2004     1  1000  1000  1000
  2007     1  1000  1000  1000
  2009     1  1000  1000  1000
  2010     1  1000  1000  1000
  2013     1  1000  1000  1000
  2016     1  1000  1000  1000
  2017     1  1000  1000  1000
  2018     1  1000  1000  1000
  2019     1  1000  1000  1000
  2022     1  1000  1000  1000
  2025     1  1000  1000  1000
  2028     1  1000  1000  1000
  2030     1  1000  1000  1000
  2031     1  1000  1000  1000
  2032     1  1000  1000  1000
  2034     1  1000  1000  1000
  2036     1  1000  1000  1000
  2039     1  1000  1000  1000
  2041     1  1000  1000  1000
  2042     1  1000  1000  1000
  2043     1  1000  1000  1000
  2045     1  1000  1000  1000
  2047     1  1000  1000  1000
  2050     1  1000  1000  1000
  2053     1  1000  1000  1000
  2054     1  1000  1000  1000
  2055     1  1000  1000  1000
  2058     1  1000  1000  1000
  2059     1  1000  1000  1000
  2060     1  1000  1000  1000
  2061     1  1000  1000  1000
  2064     1  1000  1000  1000
  2067     1  1000  1000  1000
  2070     1  1000  1000  1000
  2072     1  1000  1000  1000
  2073     1  1000  1000  1000
  2074     1  1000  1000  1000
  2076     1  1000  1000  1000
  2078     1  1000  1000  1000
  2081     1  1000  1000  1000
  2083     1  1000  1000  1000
  2084     1  1000  1000  1000
  2085     1  1000  1000  1000
  2087     1  1000  1000  1000
  2089     1  1000  1000  1000
  2092     1  1000  1000  1000
  2094     1  1000  1000  1000
  2095     1  1000  1000  1000
  2096     1  1000  1000  1000
  2098     1  1000  1000  1000
  2100     1  1000  1000  1000
  2103     1  1000  1000  1000
  2105     1  1000  1000  1000
  2109     1  1000  1000  1000
  2113     1  1000  1000  1000
  2114     1  1000  1000  1000
  2115     1  1000  1000  1000
  2117     1  1000  1000  1000
  2119     1  1000  1000  1000
  2123     1  1000  1000  1000
  2124     1  1000  1000  1000
  2125     1  1000  1000  1000
  2127     1  1000  1000  1000
  2129     1  1000  1000  1000
  2132     1  1000  1000  1000
  2135     1  1000  1000  1000
  2136     1  1000  1000  1000
  2140     1  1000  1000  1000
  2141     1  1000  1000  1000
  2142     1  1000  1000  1000
  2144     1  1000  1000  1000
  2146     1  1000  1000  1000
  2149     1  1000  1000  1000
  2151     1  1000  1000  1000
  2155     1  1000  1000  1000
  2159     1  1000  1000  1000
  2160     1  1000  1000  1000
  2161     1  1000  1000  1000
  2163     1  1000  1000  1000
  2165     1  1000  1000  1000
  2168     1  1000  1000  1000
  2169     1  1000  1000  1000
  2170     1  1000  1000  1000
  2171     1  1000  1000  1000
  2172     1  1000  1000  1000
  2173     1  1000  1000  1000
  2175     1  1000  1000  1000
  2177     1  1000  1000  1000
  2180     1  1000  1000  1000
  2182     1  1000  1000  1000
  2186     1  1000  1000  1000
  2190     1  1000  1000  1000
  2191     1  1000  1000  1000
  2192     1  1000  1000  1000
  2194     1  1000  1000  1000
  2196     1  1000  1000  1000
  2199     1  1000  1000  1000
  2201     1  1000  1000  1000
  2205     1  1000  1000  1000
  2209     1  1000  1000  1000
  2210     1  1000  1000  1000
  2211     1  1000  1000  1000
  2213     1  1000  1000  1000
  2215     1  1000  1000  1000
  2218     1  1000  1000  1000
  2219     1  1000  1000  1000
  2220     1  1000  1000  1000
  2222     1  1000  1000  1000
  2224     1  1000  1000  1000
  2226     1  1000  1000  1000
  2227     1  1000  1000  1000
  2228     1  1000  1000  1000
  2230     1  1000  1000  1000
  2232     1  1000  1000  1000
  2234     1  1000  1000  1000
  2238     1  1000  1000  1000
  2242     1  1000  1000  1000
  2243     1  1000  1000  1000
  2244     1  1000  1000  1000
  2246     1  1000  1000  1000
  2248     1  1000  1000  1000
  2252     1  1000  1000  1000
  2253     1  1000  1000  1000
  2254     1  1000  1000  1000
  2256     1  1000  1000  1000
  2258     1  1000  1000  1000
  2261     1  1000  1000  1000
  2264     1  1000  1000  1000
  2267     1  1000  1000  1000
  2269     1  1000  1000  1000
  2270     1  1000  1000  1000
  2273     1  1000  1000  1000
  2276     1  1000  1000  1000
  2277     1  1000  1000  1000
  2278     1  1000  1000  1000
  2280     1  1000  1000  1000
  2282     1  1000  1000  1000
  2285     1  1000  1000  1000
  2286     1  1000  1000  1000
  2287     1  1000  1000  1000
  2288     1  1000  1000  1000
  2289     1  1000  1000  1000
  2290     1  1000  1000  1000
  2292     1  1000  1000  1000
  2294     1  1000  1000  1000
  2296     1  1000  1000  1000
  2300     1  1000  1000  1000
  2303     1  1000  1000  1000
  2307     1  1000  1000  1000
  2308     1  1000  1000  1000
  2309     1  1000  1000  1000
  2311     1  1000  1000  1000
  2313     1  1000  1000  1000
  2317     1  1000  1000  1000
  2318     1  1000  1000  1000
  2319     1  1000  1000  1000
  2321     1  1000  1000  1000
  2323     1  1000  1000  1000
  2326     1  1000  1000  1000
  2328     1  1000  1000  1000
  2329     1  1000  1000  1000
  2330     1  1000  1000  1000
  2332     1  1000  1000  1000
  2335     1  1000  1000  1000
  2336     1  1000  1000  1000
  2337     1  1000  1000  1000
  2339     1  1000  1000  1000
  2341     1  1000  1000  1000
  2344     1  1000  1000  1000
  2346     1  1000  1000  1000
  2347     1  1000  1000  1000
  2348     1  1000  1000  1000
  2350     1  1000  1000  1000
  2352     1  1000  1000  1000
  2355     1  1000  1000  1000
  2358     1  1000  1000  1000
  2359     1  1000  1000  1000
  2360     1  1000  1000  1000
  2363     1  1000  1000  1000
  2364     1  1000  1000  1000
  2365     1  1000  1000  1000
  2367     1  1000  1000  1000
  2369     1  1000  1000  1000
  2372     1  1000  1000  1000
  2373     1  1000  1000  1000
  2375     1  1000  1000  1000
  2377     1  1000  1000  1000
  2378     1  1000  1000  1000
  2380     1  1000  1000  1000
  2382     1  1000  1000  1000
  2384     1  1000  1000  1000
  2385     1  1000  1000  1000
  2386     1  1000  1000  1000
  2388     1  1000  1000  1000
  2390     1  1000  1000  1000
  2393     1  1000  1000  1000
  2395     1  1000  1000  1000
  2399     1  1000  1000  1000
  2403     1  1000  1000  1000
  2404     1  1000  1000  1000
  2405     1  1000  1000  1000
  2407     1  1000  1000  1000
  2409     1  1000  1000  1000
  2412     1  1000  1000  1000
  2415     1  1000  1000  1000
  2416     1  1000  1000  1000
  2417     1  1000  1000  1000
  2418     1  1000  1000  1000
  2419     1  1000  1000  1000
  2420     1  1000  1000  1000
  2422     1  1000  1000  1000
  2424     1  1000  1000  1000
  2427     1  1000  1000  1000
  2430     1  1000  1000  1000
  2431     1  1000  1000  1000
  2432     1  1000  1000  1000
  2433     1  1000  1000  1000
  2434     1  1000  1000  1000
  2435     1  1000  1000  1000
  2437     1  1000  1000  1000
  2439     1  1000  1000  1000
  2442     1  1000  1000  1000
  2443     1  1000  1000  1000
  2444     1  1000  1000  1000
  2447     1  1000  1000  1000
  2448     1  1000  1000  1000
  2449     1  1000  1000  1000
  2451     1  1000  1000  1000
  2453     1  1000  1000  1000
  2456     1  1000  1000  1000
  2457     1  1000  1000  1000
  2458     1  1000  1000  1000
  2460     1  1000  1000  1000
  2462     1  1000  1000  1000
  2464     1  1000  1000  1000
  2465     1  1000  1000  1000
  2466     1  1000  1000  1000
  2468     1  1000  1000  1000
  2470     1  1000  1000  1000
  2473     1  1000  1000  1000
  2474     1  1000  1000  1000
  2476     1  1000  1000  1000
  2478     1  1000  1000  1000
  2480     1  1000  1000  1000
  2482     1  1000  1000  1000
  2484     1  1000  1000  1000
  2485     1  1000  1000  1000
  2486     1  1000  1000  1000
  2488     1  1000  1000  1000
  2490     1  1000  1000  1000
  2492     1  1000  1000  1000
  2496     1  1000  1000  1000
  2499     1  1000  1000  1000
  2503     1  1000  1000  1000
  2504     1  1000  1000  1000
  2505     1  1000  1000  1000
  2507     1  1000  1000  1000
  2509     1  1000  1000  1000
  2512     1  1000  1000  1000
  2513     1  1000  1000  1000
  2514     1  1000  1000  1000
  2516     1  1000  1000  1000
  2518     1  1000  1000  1000
  2520     1  1000  1000  1000
  2521     1  1000  1000  1000
  2522     1  1000  1000  1000
  2524     1  1000  1000  1000
  2526     1  1000  1000  1000
  2529     1  1000  1000  1000
  2532     1  1000  1000  1000
  2535     1  1000  1000  1000
  2537     1  1000  1000  1000
  2538     1  1000  1000  1000
  2541     1  1000  1000  1000
  2544     1  1000  1000  1000
  2545     1  1000  1000  1000
  2546     1  1000  1000  1000
  2548     1  1000  1000  1000
  2550     1  1000  1000  1000
  2553     1  1000  1000  1000
  2554     1  1000  1000  1000
  2555     1  1000  1000  1000
  2556     1  1000  1000  1000
  2557     1  1000  1000  1000
  2558     1  1000  1000  1000
  2560     1  1000  1000  1000
  2562     1  1000  1000  1000
  2564     1  1000  1000  1000
  2568     1  1000  1000  1000
  2571     1  1000  1000  1000
  2575     1  1000  1000  1000
  2576     1  1000  1000  1000
  2577     1  1000  1000  1000
  2579     1  1000  1000  1000
  2581     1  1000  1000  1000
  2585     1  1000  1000  1000
  2586     1  1000  1000  1000
  2587     1  1000  1000  1000
  2589     1  1000  1000  1000
  2591     1  1000  1000  1000
  2595     1  1000  1000  1000
  2596     1  1000  1000  1000
  2597     1  1000  1000  1000
  2599     1  1000  1000  1000
  2601     1  1000  1000  1000
  2604     1  1000  1000  1000
  2607     1  1000  1000  1000
  2610     1  1000  1000  1000
  2612     1  1000  1000  1000
  2613     1  1000  1000  1000
  2616     1  1000  1000  1000
  2619     1  1000  1000  1000
  2620     1  1000  1000  1000
  2621     1  1000  1000  1000
  2623     1  1000  1000  1000
  2625     1  1000  1000  1000
  2628     1  1000  1000  1000
  2629     1  1000  1000  1000
  2630     1  1000  1000  1000
  2633     1  1000  1000  1000
  2634     1  1000  1000  1000
  2635     1  1000  1000  1000
  2637     1  1000  1000  1000
  2639     1  1000  1000  1000
  2642     1  1000  1000  1000
  2644     1  1000  1000  1000
  2645     1  1000  1000  1000
  2646     1  1000  1000  1000
  2648     1  1000  1000  1000
  2650     1  1000  1000  1000
  2653     1  1000  1000  1000
  2655     1  1000  1000  1000
  2659     1  1000  1000  1000
  2663     1  1000  1000  1000
  2664     1  1000  1000  1000
  2665     1  1000  1000  1000
  2667     1  1000  1000  1000
  2669     1  1000  1000  1000
  2672     1  1000  1000  1000
  2674     1  1000  1000  1000
  2678     1  1000  1000  1000
  2682     1  1000  1000  1000
  2683     1  1000  1000  1000
  2684     1  1000  1000  1000
  2686     1  1000  1000  1000
  2688     1  1000  1000  1000
  2690     1  1000  1000  1000
  2694     1  1000  1000  1000
  2696     1  1000  1000  1000
  2697     1  1000  1000  1000
  2698     1  1000  1000  1000
  2700     1  1000  1000  1000
  2702     1  1000  1000  1000
  2705     1  1000  1000  1000
  2707     1  1000  1000  1000
  2708     1  1000  1000  1000
  2709     1  1000  1000  1000
  2710     1  1000  1000  1000
  2713     1  1000  1000  1000
  2716     1  1000  1000  1000
  2719     1  1000  1000  1000
  2721     1  1000  1000  1000
  2722     1  1000  1000  1000
  2723     1  1000  1000  1000
  2725     1  1000  1000  1000
  2728     1  1000  1000  1000
  2729     1  1000  1000  1000
  2730     1  1000  1000  1000
  2731     1  1000  1000  1000
  2734     1  1000  1000  1000
  2737     1  1000  1000  1000
  2740     1  1000  1000  1000
  2742     1  1000  1000  1000
  2743     1  1000  1000  1000
  2744     1  1000  1000  1000
  2746     1  1000  1000  1000
  2749     1  1000  1000  1000
  2750     1  1000  1000  1000
  2751     1  1000  1000  1000
  2753     1  1000  1000  1000
  2755     1  1000  1000  1000
  2758     1  1000  1000  1000
  2761     1  1000  1000  1000
  2764     1  1000  1000  1000
  2766     1  1000  1000  1000
  2767     1  1000  1000  1000
  2770     1  1000  1000  1000
  2773     1  1000  1000  1000
  2774     1  1000  1000  1000
  2775     1  1000  1000  1000
  2777     1  1000  1000  1000
  2779     1  1000  1000  1000
  2781     1  1000  1000  1000
  2785     1  1000  1000  1000
  2789     1  1000  1000  1000
  2790     1  1000  1000  1000
  2791     1  1000  1000  1000
  2793     1  1000  1000  1000
  2795     1  1000  1000  1000
  2799     1  1000  1000  1000
  2800     1  1000  1000  1000
  2801     1  1000  1000  1000
  2803     1  1000  1000  1000
  2805     1  1000  1000  1000
  2808     1  1000  1000  1000
  2811     1  1000  1000  1000
  2814     1  1000  1000  1000
  2817     1  1000  1000  1000
  2821     1  1000  1000  1000
  2822     1  1000  1000  1000
  2823     1  1000  1000  1000
  2825     1  1000  1000  1000
  2827     1  1000  1000  1000
  2829     1  1000  1000  1000
  2833     1  1000  1000  1000
  2836     1  1000  1000  1000
  2840     1  1000  1000  1000
  2841     1  1000  1000  1000
  2842     1  1000  1000  1000
  2844     1  1000  1000  1000
  2847     1  1000  1000  1000
  2848     1  1000  1000  1000
  2849     1  1000  1000  1000
  2851     1  1000  1000  1000
  2853     1  1000  1000  1000
  2856     1  1000  1000  1000
  2857     1  1000  1000  1000
  2858     1  1000  1000  1000
  2859     1  1000  1000  1000
  2860     1  1000  1000  1000
  2861     1  1000  1000  1000
  2863     1  1000  1000  1000
  2865     1  1000  1000  1000
  2868     1  1000  1000  1000
  2869     1  1000  1000  1000
  2871     1  1000  1000  1000
  2873     1  1000  1000  1000
  2875     1  1000  1000  1000
  2877     1  1000  1000  1000
  2879     1  1000  1000  1000
  2880     1  1000  1000  1000
  2881     1  1000  1000  1000
  2883     1  1000  1000  1000
  2886     1  1000  1000  1000
  2887     1  1000  1000  1000
  2888     1  1000  1000  1000
  2890     1  1000  1000  1000
  2892     1  1000  1000  1000
  2895     1  1000  1000  1000
  2898     1  1000  1000  1000
  2899     1  1000  1000  1000
  2903     1  1000  1000  1000
  2904     1  1000  1000  1000
  2905     1  1000  1000  1000
  2907     1  1000  1000  1000
  2909     1  1000  1000  1000
  2913     1  1000  1000  1000
  2914     1  1000  1000  1000
  2915     1  1000  1000  1000
  2917     1  1000  1000  1000
  2919     1  1000  1000  1000
  2922     1  1000  1000  1000
  2925     1  1000  1000  1000
  2928     1  1000  1000  1000
  2930     1  1000  1000  1000
  2931     1  1000  1000  1000
  2934     1  1000  1000  1000
  2937     1  1000  1000  1000
  2938     1  1000  1000  1000
  2939     1  1000  1000  1000
  2941     1  1000  1000  1000
  2943     1  1000  1000  1000
  2946     1  1000  1000  1000
  2947     1  1000  1000  1000
  2948     1  1000  1000  1000
  2949     1  1000  1000  1000
  2950     1  1000  1000  1000
  2951     1  1000  1000  1000
  2953     1  1000  1000  1000
  2955     1  1000  1000  1000
  2957     1  1000  1000  1000
  2961     1  1000  1000  1000
  2964     1  1000  1000  1000
  2968     1  1000  1000  1000
  2969     1  1000  1000  1000
  2970     1  1000  1000  1000
  2972     1  1000  1000  1000
  2974     1  1000  1000  1000
  2977     1  1000  1000  1000
  2978     1  1000  1000  1000
  2980     1  1000  1000  1000
  2982     1  1000  1000  1000
  2983     1  1000  1000  1000
  2985     1  1000  1000  1000
  2987     1  1000  1000  1000
  2989     1  1000  1000  1000
  2990     1  1000  1000  1000
  2991     1  1000  1000  1000
  2993     1  1000  1000  1000
  2995     1  1000  1000  1000
  2998     1  1000  1000  1000
  3001     1  1000  1000  1000
  3004     1  1000  1000  1000
  3006     1  1000  1000  1000
  3007     1  1000  1000  1000
  3010     1  1000  1000  1000
  3013     1  1000  1000  1000
  3014     1  1000  1000  1000
  3015     1  1000  1000  1000
  3017     1  1000  1000  1000
  3019     1  1000  1000  1000
  3023     1  1000  1000  1000
  3024     1  1000  1000  1000
  3025     1  1000  1000  1000
  3027     1  1000  1000  1000
  3029     1  1000  1000  1000
  3032     1  1000  1000  1000
  3034     1  1000  1000  1000
  3035     1  1000  1000  1000
  3036     1  1000  1000  1000
  3038     1  1000  1000  1000
  3040     1  1000  1000  1000
  3043     1  1000  1000  1000
  3044     1  1000  1000  1000
  3046     1  1000  1000  1000
  3048     1  1000  1000  1000
  3049     1  1000  1000  1000
  3051     1  1000  1000  1000
  3053     1  1000  1000  1000
  3055     1  1000  1000  1000
  3056     1  1000  1000  1000
  3057     1  1000  1000  1000
  3059     1  1000  1000  1000
  3061     1  1000  1000  1000
  3064     1  1000  1000  1000
  3065     1  1000  1000  1000
  3067     1  1000  1000  1000
  3069     1  1000  1000  1000
  3070     1  1000  1000  1000
  3072     1  1000  1000  1000
  3074     1  1000  1000  1000
  3076     1  1000  1000  1000
  3077     1  1000  1000  1000
  3078     1  1000  1000  1000
  3080     1  1000  1000  1000
  3082     1  1000  1000  1000
  3085     1  1000  1000  1000
  3088     1  1000  1000  1000
  3091     1  1000  1000  1000
  3093     1  1000  1000  1000
  3094     1  1000  1000  1000
  3097     1  1000  1000  1000
  3100     1  1000  1000  1000
  3101     1  1000  1000  1000
  3102     1  1000  1000  1000
  3104     1  1000  1000  1000
  3106     1  1000  1000  1000
  3109     1  1000  1000  1000
  3112     1  1000  1000  1000
  3115     1  1000  1000  1000
  3118     1  1000  1000  1000
  3122     1  1000  1000  1000
  3123     1  1000  1000  1000
  3124     1  1000  1000  1000
  3126     1  1000  1000  1000
  3129     1  1000  1000  1000
  3130     1  1000  1000  1000
  3131     1  1000  1000  1000
  3133     1  1000  1000  1000
  3136     1  1000  1000  1000
  3137     1  1000  1000  1000
  3138     1  1000  1000  1000
  3140     1  1000  1000  1000
  3142     1  1000  1000  1000
  3145     1  1000  1000  1000
  3147     1  1000  1000  1000
  3148     1  1000  1000  1000
  3149     1  1000  1000  1000
  3151     1  1000  1000  1000
  3153     1  1000  1000  1000
  3157     1  1000  1000  1000
  3158     1  1000  1000  1000
  3159     1  1000  1000  1000
  3161     1  1000  1000  1000
  3163     1  1000  1000  1000
  3166     1  1000  1000  1000
  3169     1  1000  1000  1000
  3170     1  1000  1000  1000
  3174     1  1000  1000  1000
  3175     1  1000  1000  1000
  3176     1  1000  1000  1000
  3178     1  1000  1000  1000
  3180     1  1000  1000  1000
  3183     1  1000  1000  1000
  3185     1  1000  1000  1000
  3189     1  1000  1000  1000
  3193     1  1000  1000  1000
  3194     1  1000  1000  1000
  3195     1  1000  1000  1000
  3196     1  1000  1000  1000
  3199     1  1000  1000  1000
  3202     1  1000  1000  1000
  3205     1  1000  1000  1000
  3207     1  1000  1000  1000
  3208     1  1000  1000  1000
  3209     1  1000  1000  1000
  3211     1  1000  1000  1000
  3213     1  1000  1000  1000
  3215     1  1000  1000  1000
  3219     1  1000  1000  1000
  3223     1  1000  1000  1000
  3224     1  1000  1000  1000
  3225     1  1000  1000  1000
  3227     1  1000  1000  1000
  3229     1  1000  1000  1000
  3232     1  1000  1000  1000
  3235     1  1000  1000  1000
  3238     1  1000  1000  1000
  3241     1  1000  1000  1000
  3245     1  1000  1000  1000
  3246     1  1000  1000  1000
  3247     1  1000  1000  1000
  3249     1  1000  1000  1000
  3251     1  1000  1000  1000
  3254     1  1000  1000  1000
  3255     1  1000  1000  1000
  3257     1  1000  1000  1000
  3259     1  1000  1000  1000
  3260     1  1000  1000  1000
  3262     1  1000  1000  1000
  3264     1  1000  1000  1000
  3266     1  1000  1000  1000
  3268     1  1000  1000  1000
  3269     1  1000  1000  1000
  3270     1  1000  1000  1000
  3271     1  1000  1000  1000
  3273     1  1000  1000  1000
  3275     1  1000  1000  1000
  3278     1  1000  1000  1000
  3281     1  1000  1000  1000
  3282     1  1000  1000  1000
  3286     1  1000  1000  1000
  3287     1  1000  1000  1000
  3288     1  1000  1000  1000
  3289     1  1000  1000  1000
  3292     1  1000  1000  1000
  3295     1  1000  1000  1000
  3298     1  1000  1000  1000
  3300     1  1000  1000  1000
  3301     1  1000  1000  1000
  3302     1  1000  1000  1000
  3303     1  1000  1000  1000
  3306     1  1000  1000  1000
  3309     1  1000  1000  1000
  3312     1  1000  1000  1000
  3314     1  1000  1000  1000
  3315     1  1000  1000  1000
  3316     1  1000  1000  1000
  3318     1  1000  1000  1000
  3320     1  1000  1000  1000
  3323     1  1000  1000  1000
  3326     1  1000  1000  1000
  3327     1  1000  1000  1000
  3328     1  1000  1000  1000
  3329     1  1000  1000  1000
  3330     1  1000  1000  1000
  3331     1  1000  1000  1000
  3333     1  1000  1000  1000
  3335     1  1000  1000  1000
  3339     1  1000  1000  1000
  3340     1  1000  1000  1000
  3341     1  1000  1000  1000
  3343     1  1000  1000  1000
  3345     1  1000  1000  1000
  3348     1  1000  1000  1000
  3349     1  1000  1000  1000
  3351     1  1000  1000  1000
  3353     1  1000  1000  1000
  3355     1  1000  1000  1000
  3357     1  1000  1000  1000
  3359     1  1000  1000  1000
  3360     1  1000  1000  1000
  3361     1  1000  1000  1000
  3363     1  1000  1000  1000
  3365     1  1000  1000  1000
  3368     1  1000  1000  1000
  3371     1  1000  1000  1000
  3372     1  1000  1000  1000
  3376     1  1000  1000  1000
  3377     1  1000  1000  1000
  3378     1  1000  1000  1000
  3380     1  1000  1000  1000
  3382     1  1000  1000  1000
  3385     1  1000  1000  1000
  3388     1  1000  1000  1000
  3389     1  1000  1000  1000
  3390     1  1000  1000  1000
  3391     1  1000  1000  1000
  3392     1  1000  1000  1000
  3393     1  1000  1000  1000
  3395     1  1000  1000  1000
  3398     1  1000  1000  1000
  3399     1  1000  1000  1000
  3400     1  1000  1000  1000
  3402     1  1000  1000  1000
  3404     1  1000  1000  1000
  3406     1  1000  1000  1000
  3410     1  1000  1000  1000
  3413     1  1000  1000  1000
  3417     1  1000  1000  1000
  3418     1  1000  1000  1000
  3419     1  1000  1000  1000
  3421     1  1000  1000  1000
  3423     1  1000  1000  1000
  3426     1  1000  1000  1000
  3427     1  1000  1000  1000
  3429     1  1000  1000  1000
  3431     1  1000  1000  1000
  3433     1  1000  1000  1000
  3435     1  1000  1000  1000
  3437     1  1000  1000  1000
  3438     1  1000  1000  1000
  3439     1  1000  1000  1000
  3441     1  1000  1000  1000
  3443     1  1000  1000  1000
  3445     1  1000  1000  1000
  3449     1  1000  1000  1000
  3451     1  1000  1000  1000
  3452     1  1000  1000  1000
  3453     1  1000  1000  1000
  3455     1  1000  1000  1000
  3457     1  1000  1000  1000
  3460     1  1000  1000  1000
  3462     1  1000  1000  1000
  3463     1  1000  1000  1000
  3464     1  1000  1000  1000
  3466     1  1000  1000  1000
  3468     1  1000  1000  1000
  3471     1  1000  1000  1000
  3474     1  1000  1000  1000
  3477     1  1000  1000  1000
  3480     1  1000  1000  1000
  3484     1  1000  1000  1000
  3485     1  1000  1000  1000
  3486     1  1000  1000  1000
  3488     1  1000  1000  1000
  3490     1  1000  1000  1000
  3492     1  1000  1000  1000
  3496     1  1000  1000  1000
  3498     1  1000  1000  1000
  3499     1  1000  1000  1000
  3500     1  1000  1000  1000
  3502     1  1000  1000  1000
  3504     1  1000  1000  1000
  3507     1  1000  1000  1000
  3508     1  1000  1000  1000
  3509     1  1000  1000  1000
  3510     1  1000  1000  1000
  3511     1  1000  1000  1000
  3512     1  1000  1000  1000
  3514     1  1000  1000  1000
  3516     1  1000  1000  1000
  3518     1  1000  1000  1000
  3522     1  1000  1000  1000
  3524     1  1000  1000  1000
  3525     1  1000  1000  1000
  3526     1  1000  1000  1000
  3528     1  1000  1000  1000
  3530     1  1000  1000  1000
  3533     1  1000  1000  1000
  3534     1  1000  1000  1000
  3536     1  1000  1000  1000
  3538     1  1000  1000  1000
  3539     1  1000  1000  1000
  3541     1  1000  1000  1000
  3543     1  1000  1000  1000
  3545     1  1000  1000  1000
  3547     1  1000  1000  1000
  3548     1  1000  1000  1000
  3549     1  1000  1000  1000
  3550     1  1000  1000  1000
  3552     1  1000  1000  1000
  3554     1  1000  1000  1000
  3557     1  1000  1000  1000
  3559     1  1000  1000  1000
  3560     1  1000  1000  1000
  3561     1  1000  1000  1000
  3563     1  1000  1000  1000
  3565     1  1000  1000  1000
  3568     1  1000  1000  1000
  3569     1  1000  1000  1000
  3571     1  1000  1000  1000
  3573     1  1000  1000  1000
  3575     1  1000  1000  1000
  3577     1  1000  1000  1000
  3579     1  1000  1000  1000
  3580     1  1000  1000  1000
  3581     1  1000  1000  1000
  3583     1  1000  1000  1000
  3586     1  1000  1000  1000
  3587     1  1000  1000  1000
  3588     1  1000  1000  1000
  3590     1  1000  1000  1000
  3592     1  1000  1000  1000
  3594     1  1000  1000  1000
  3598     1  1000  1000  1000
  3602     1  1000  1000  1000
  3603     1  1000  1000  1000
  3604     1  1000  1000  1000
  3606     1  1000  1000  1000
  3608     1  1000  1000  1000
  3611     1  1000  1000  1000
  3613     1  1000  1000  1000
  3617     1  1000  1000  1000
  3621     1  1000  1000  1000
  3622     1  1000  1000  1000
  3623     1  1000  1000  1000
  3625     1  1000  1000  1000
  3627     1  1000  1000  1000
  3630     1  1000  1000  1000
  3632     1  1000  1000  1000
  3636     1  1000  1000  1000
  3640     1  1000  1000  1000
  3641     1  1000  1000  1000
  3642     1  1000  1000  1000
  3644     1  1000  1000  1000
  3646     1  1000  1000  1000
  3649     1  1000  1000  1000
  3650     1  1000  1000  1000
  3652     1  1000  1000  1000
  3654     1  1000  1000  1000
  3655     1  1000  1000  1000
  3657     1  1000  1000  1000
  3659     1  1000  1000  1000
  3661     1  1000  1000  1000
  3663     1  1000  1000  1000
  3664     1  1000  1000  1000
  3665     1  1000  1000  1000
  3666     1  1000  1000  1000
  3668     1  1000  1000  1000
  3670     1  1000  1000  1000
  3673     1  1000  1000  1000
  3676     1  1000  1000  1000
  3677     1  1000  1000  1000
  3678     1  1000  1000  1000
  3679     1  1000  1000  1000
  3680     1  1000  1000  1000
  3681     1  1000  1000  1000
  3683     1  1000  1000  1000
  3685     1  1000  1000  1000
  3687     1  1000  1000  1000
  3691     1  1000  1000  1000
  3694     1  1000  1000  1000
  3698     1  1000  1000  1000
  3699     1  1000  1000  1000
  3700     1  1000  1000  1000
  3702     1  1000  1000  1000
  3704     1  1000  1000  1000
  3707     1  1000  1000  1000
  3708     1  1000  1000  1000
  3710     1  1000  1000  1000
  3712     1  1000  1000  1000
  3714     1  1000  1000  1000
  3716     1  1000  1000  1000
  3718     1  1000  1000  1000
  3719     1  1000  1000  1000
  3720     1  1000  1000  1000
  3722     1  1000  1000  1000
  3724     1  1000  1000  1000
  3727     1  1000  1000  1000
  3729     1  1000  1000  1000
  3730     1  1000  1000  1000
  3731     1  1000  1000  1000
  3733     1  1000  1000  1000
  3735     1  1000  1000  1000
  3738     1  1000  1000  1000
  3740     1  1000  1000  1000
  3744     1  1000  1000  1000
  3748     1  1000  1000  1000
  3749     1  1000  1000  1000
  3750     1  1000  1000  1000
  3752     1  1000  1000  1000
  3755     1  1000  1000  1000
  3756     1  1000  1000  1000
  3757     1  1000  1000  1000
  3759     1  1000  1000  1000
  3761     1  1000  1000  1000
  3764     1  1000  1000  1000
  3765     1  1000  1000  1000
  3767     1  1000  1000  1000
  3769     1  1000  1000  1000
  3770     1  1000  1000  1000
  3772     1  1000  1000  1000
  3774     1  1000  1000  1000
  3776     1  1000  1000  1000
  3777     1  1000  1000  1000
  3778     1  1000  1000  1000
  3780     1  1000  1000  1000
  3782     1  1000  1000  1000
  3785     1  1000  1000  1000
  3788     1  1000  1000  1000
  3789     1  1000  1000  1000
  3793     1  1000  1000  1000
  3794     1  1000  1000  1000
  3795     1  1000  1000  1000
  3796     1  1000  1000  1000
  3799     1  1000  1000  1000
  3802     1  1000  1000  1000
  3805     1  1000  1000  1000
  3807     1  1000  1000  1000
  3808     1  1000  1000  1000
  3809     1  1000  1000  1000
  3811     1  1000  1000  1000
  3813     1  1000  1000  1000
  3816     1  1000  1000  1000
  3817     1  1000  1000  1000
  3819     1  1000  1000  1000
  3821     1  1000  1000  1000
  3822     1  1000  1000  1000
  3824     1  1000  1000  1000
  3826     1  1000  1000  1000
  3828     1  1000  1000  1000
  3829     1  1000  1000  1000
  3830     1  1000  1000  1000
  3831     1  1000  1000  1000
  3834     1  1000  1000  1000
  3837     1  1000  1000  1000
  3840     1  1000  1000  1000
  3842     1  1000  1000  1000
  3843     1  1000  1000  1000
  3844     1  1000  1000  1000
  3846     1  1000  1000  1000
  3848     1  1000  1000  1000
  3851     1  1000  1000  1000
  3853     1  1000  1000  1000
  3854     1  1000  1000  1000
  3855     1  1000  1000  1000
  3857     1  1000  1000  1000
  3859     1  1000  1000  1000
  3862     1  1000  1000  1000
  3865     1  1000  1000  1000
  3868     1  1000  1000  1000
  3871     1  1000  1000  1000
  3875     1  1000  1000  1000
  3876     1  1000  1000  1000
  3877     1  1000  1000  1000
  3879     1  1000  1000  1000
  3881     1  1000  1000  1000
  3884     1  1000  1000  1000
  3886     1  1000  1000  1000
  3887     1  1000  1000  1000
  3888     1  1000  1000  1000
  3890     1  1000  1000  1000
  3892     1  1000  1000  1000
  3895     1  1000  1000  1000
  3896     1  1000  1000  1000
  3897     1  1000  1000  1000
  3900     1  1000  1000  1000
  3901     1  1000  1000  1000
  3902     1  1000  1000  1000
  3904     1  1000  1000  1000
  3906     1  1000  1000  1000
  3909     1  1000  1000  1000
  3912     1  1000  1000  1000
  3913     1  1000  1000  1000
  3914     1  1000  1000  1000
  3917     1  1000  1000  1000
  3918     1  1000  1000  1000
  3919     1  1000  1000  1000
  3921     1  1000  1000  1000
  3923     1  1000  1000  1000
  3926     1  1000  1000  1000
  3929     1  1000  1000  1000
  3930     1  1000  1000  1000
  3931     1  1000  1000  1000
  3932     1  1000  1000  1000
  3933     1  1000  1000  1000
  3934     1  1000  1000  1000
  3936     1  1000  1000  1000
  3938     1  1000  1000  1000
  3940     1  1000  1000  1000
  3944     1  1000  1000  1000
  3948     1  1000  1000  1000
  3949     1  1000  1000  1000
  3950     1  1000  1000  1000
  3952     1  1000  1000  1000
  3954     1  1000  1000  1000
  3957     1  1000  1000  1000
  3959     1  1000  1000  1000
  3963     1  1000  1000  1000
  3967     1  1000  1000  1000
  3968     1  1000  1000  1000
  3969     1  1000  1000  1000
  3971     1  1000  1000  1000
  3973     1  1000  1000  1000
  3976     1  1000  1000  1000
  3979     1  1000  1000  1000
  3980     1  1000  1000  1000
  3981     1  1000  1000  1000
  3982     1  1000  1000  1000
  3983     1  1000  1000  1000
  3984     1  1000  1000  1000
  3986     1  1000  1000  1000
  3988     1  1000  1000  1000
  3991     1  1000  1000  1000
  3992     1  1000  1000  1000
  3994     1  1000  1000  1000
  3996     1  1000  1000  1000
  3998     1  1000  1000  1000
  4000     1  1000  1000  1000
  4002     1  1000  1000  1000
  4003     1  1000  1000  1000
  4004     1  1000  1000  1000
  4006     1  1000  1000  1000
  4008     1  1000  1000  1000
  4010     1  1000  1000  1000
  4014     1  1000  1000  1000
  4018     1  1000  1000  1000
  4019     1  1000  1000  1000
  4020     1  1000  1000  1000
  4022     1  1000  1000  1000
  4024     1  1000  1000  1000
  4026     1  1000  1000  1000
  4030     1  1000  1000  1000
  4032     1  1000  1000  1000
  4033     1  1000  1000  1000
  4034     1  1000  1000  1000
  4036     1  1000  1000  1000
  4038     1  1000  1000  1000
  4041     1  1000  1000  1000
  4043     1  1000  1000  1000
  4044     1  1000  1000  1000
  4045     1  1000  1000  1000
  4047     1  1000  1000  1000
  4050     1  1000  1000  1000
  4051     1  1000  1000  1000
  4052     1  1000  1000  1000
  4054     1  1000  1000  1000
  4057     1  1000  1000  1000
  4058     1  1000  1000  1000
  4059     1  1000  1000  1000
  4061     1  1000  1000  1000
  4063     1  1000  1000  1000
  4066     1  1000  1000  1000
  4069     1  1000  1000  1000
  4072     1  1000  1000  1000
  4074     1  1000  1000  1000
  4075     1  1000  1000  1000
  4078     1  1000  1000  1000
  4081     1  1000  1000  1000
  4082     1  1000  1000  1000
  4083     1  1000  1000  1000
  4085     1  1000  1000  1000
  4087     1  1000  1000  1000
  4090     1  1000  1000  1000
  4093     1  1000  1000  1000
  4094     1  1000  1000  1000
  4098     1  1000  1000  1000
  4099     1  1000  1000  1000
  4100     1  1000  1000  1000
  4102     1  1000  1000  1000
  4104     1  1000  1000  1000
  4107     1  1000  1000  1000
  4108     1  1000  1000  1000
  4109     1  1000  1000  1000
  4110     1  1000  1000  1000
  4111     1  1000  1000  1000
  4112     1  1000  1000  1000
  4113     1  1000  1000  1000
  4116     1  1000  1000  1000
  4119     1  1000  1000  1000
  4122     1  1000  1000  1000
  4124     1  1000  1000  1000
  4125     1  1000  1000  1000
  4126     1  1000  1000  1000
  4127     1  1000  1000  1000
  4130     1  1000  1000  1000
  4133     1  1000  1000  1000
  4136     1  1000  1000  1000
  4138     1  1000  1000  1000
  4139     1  1000  1000  1000
  4140     1  1000  1000  1000
  4142     1  1000  1000  1000
  4144     1  1000  1000  1000
  4147     1  1000  1000  1000
  4150     1  1000  1000  1000
  4153     1  1000  1000  1000
  4156     1  1000  1000  1000
  4160     1  1000  1000  1000
  4161     1  1000  1000  1000
  4162     1  1000  1000  1000
  4164     1  1000  1000  1000
  4166     1  1000  1000  1000
  4169     1  1000  1000  1000
  4170     1  1000  1000  1000
  4171     1  1000  1000  1000
  4174     1  1000  1000  1000
  4175     1  1000  1000  1000
  4176     1  1000  1000  1000
  4178     1  1000  1000  1000
  4180     1  1000  1000  1000
  4183     1  1000  1000  1000
  4185     1  1000  1000  1000
  4186     1  1000  1000  1000
  4187     1  1000  1000  1000
  4188     1  1000  1000  1000
  4191     1  1000  1000  1000
  4194     1  1000  1000  1000
  4197     1  1000  1000  1000
  4199     1  1000  1000  1000
  4200     1  1000  1000  1000
  4201     1  1000  1000  1000
  4203     1  1000  1000  1000
  4206     1  1000  1000  1000
  4207     1  1000  1000  1000
  4208     1  1000  1000  1000
  4209     1  1000  1000  1000
  4212     1  1000  1000  1000
  4215     1  1000  1000  1000
  4218     1  1000  1000  1000
  4220     1  1000  1000  1000
  4221     1  1000  1000  1000
  4222     1  1000  1000  1000
  4224     1  1000  1000  1000
  4226     1  1000  1000  1000
  4228     1  1000  1000  1000
  4232     1  1000  1000  1000
  4236     1  1000  1000  1000
  4237     1  1000  1000  1000
  4238     1  1000  1000  1000
  4240     1  1000  1000  1000
  4242     1  1000  1000  1000
  4245     1  1000  1000  1000
  4246     1  1000  1000  1000
  4248     1  1000  1000  1000
  4250     1  1000  1000  1000
  4251     1  1000  1000  1000
  4253     1  1000  1000  1000
  4255     1  1000  1000  1000
  4257     1  1000  1000  1000
  4258     1  1000  1000  1000
  4259     1  1000  1000  1000
  4261     1  1000  1000  1000
  4263     1  1000  1000  1000
  4266     1  1000  1000  1000
  4269     1  1000  1000  1000
  4272     1  1000  1000  1000
  4274     1  1000  1000  1000
  4275     1  1000  1000  1000
  4278     1  1000  1000  1000
  4281     1  1000  1000  1000
  4282     1  1000  1000  1000
  4283     1  1000  1000  1000
  4285     1  1000  1000  1000
  4287     1  1000  1000  1000
  4289     1  1000  1000  1000
  4293     1  1000  1000  1000
  4296     1  1000  1000  1000
  4300     1  1000  1000  1000
  4301     1  1000  1000  1000
  4302     1  1000  1000  1000
  4304     1  1000  1000  1000
  4306     1  1000  1000  1000
  4309     1  1000  1000  1000
  4312     1  1000  1000  1000
  4313     1  1000  1000  1000
  4317     1  1000  1000  1000
  4318     1  1000  1000  1000
  4319     1  1000  1000  1000
  4321     1  1000  1000  1000
  4323     1  1000  1000  1000
  4325     1  1000  1000  1000
  4329     1  1000  1000  1000
  4331     1  1000  1000  1000
  4332     1  1000  1000  1000
  4333     1  1000  1000  1000
  4335     1  1000  1000  1000
  4337     1  1000  1000  1000
  4340     1  1000  1000  1000
  4343     1  1000  1000  1000
  4344     1  1000  1000  1000
  4345     1  1000  1000  1000
  4348     1  1000  1000  1000
  4349     1  1000  1000  1000
  4350     1  1000  1000  1000
  4352     1  1000  1000  1000
  4354     1  1000  1000  1000
  4357     1  1000  1000  1000
  4359     1  1000  1000  1000
  4360     1  1000  1000  1000
  4361     1  1000  1000  1000
  4363     1  1000  1000  1000
  4365     1  1000  1000  1000
  4368     1  1000  1000  1000
  4369     1  1000  1000  1000
  4371     1  1000  1000  1000
  4373     1  1000  1000  1000
  4374     1  1000  1000  1000
  4376     1  1000  1000  1000
  4378     1  1000  1000  1000
  4380     1  1000  1000  1000
  4382     1  1000  1000  1000
  4383     1  1000  1000  1000
  4384     1  1000  1000  1000
  4385     1  1000  1000  1000
  4387     1  1000  1000  1000
  4389     1  1000  1000  1000
  4392     1  1000  1000  1000
  4395     1  1000  1000  1000
  4396     1  1000  1000  1000
  4397     1  1000  1000  1000
  4400     1  1000  1000  1000
  4401     1  1000  1000  1000
  4402     1  1000  1000  1000
  4404     1  1000  1000  1000
  4406     1  1000  1000  1000
  4409     1  1000  1000  1000
  4410     1  1000  1000  1000
  4411     1  1000  1000  1000
  4413     1  1000  1000  1000
  4415     1  1000  1000  1000
  4417     1  1000  1000  1000
  4418     1  1000  1000  1000
  4419     1  1000  1000  1000
  4421     1  1000  1000  1000
  4423     1  1000  1000  1000
  4426     1  1000  1000  1000
  4429     1  1000  1000  1000
  4430     1  1000  1000  1000
  4431     1  1000  1000  1000
  4434     1  1000  1000  1000
  4435     1  1000  1000  1000
  4436     1  1000  1000  1000
  4437     1  1000  1000  1000
  4440     1  1000  1000  1000
  4443     1  1000  1000  1000
  4446     1  1000  1000  1000
  4448     1  1000  1000  1000
  4449     1  1000  1000  1000
  4450     1  1000  1000  1000
  4452     1  1000  1000  1000
  4454     1  1000  1000  1000
  4457     1  1000  1000  1000
  4460     1  1000  1000  1000
  4461     1  1000  1000  1000
  4462     1  1000  1000  1000
  4463     1  1000  1000  1000
  4464     1  1000  1000  1000
  4465     1  1000  1000  1000
  4467     1  1000  1000  1000
  4469     1  1000  1000  1000
  4472     1  1000  1000  1000
  4473     1  1000  1000  1000
  4474     1  1000  1000  1000
  4475     1  1000  1000  1000
  4476     1  1000  1000  1000
  4477     1  1000  1000  1000
  4479     1  1000  1000  1000
  4481     1  1000  1000  1000
  4484     1  1000  1000  1000
  4487     1  1000  1000  1000
  4490     1  1000  1000  1000
  4492     1  1000  1000  1000
  4493     1  1000  1000  1000
  4496     1  1000  1000  1000
  4499     1  1000  1000  1000
  4500     1  1000  1000  1000
  4501     1  1000  1000  1000
  4502     1  1000  1000  1000
  4505     1  1000  1000  1000
  4508     1  1000  1000  1000
  4511     1  1000  1000  1000
  4513     1  1000  1000  1000
  4514     1  1000  1000  1000
  4515     1  1000  1000  1000
  4517     1  1000  1000  1000
  4519     1  1000  1000  1000
  4522     1  1000  1000  1000
  4523     1  1000  1000  1000
  4524     1  1000  1000  1000
  4527     1  1000  1000  1000
  4528     1  1000  1000  1000
  4529     1  1000  1000  1000
  4531     1  1000  1000  1000
  4533     1  1000  1000  1000
  4536     1  1000  1000  1000
  4537     1  1000  1000  1000
  4539     1  1000  1000  1000
  4541     1  1000  1000  1000
  4543     1  1000  1000  1000
  4545     1  1000  1000  1000
  4547     1  1000  1000  1000
  4548     1  1000  1000  1000
  4549     1  1000  1000  1000
  4551     1  1000  1000  1000
  4553     1  1000  1000  1000
  4557     1  1000  1000  1000
  4558     1  1000  1000  1000
  4559     1  1000  1000  1000
  4561     1  1000  1000  1000
  4563     1  1000  1000  1000
  4565     1  1000  1000  1000
  4569     1  1000  1000  1000
  4572     1  1000  1000  1000
  4576     1  1000  1000  1000
  4577     1  1000  1000  1000
  4578     1  1000  1000  1000
  4580     1  1000  1000  1000
  4582     1  1000  1000  1000
  4584     1  1000  1000  1000
  4588     1  1000  1000  1000
  4591     1  1000  1000  1000
  4595     1  1000  1000  1000
  4596     1  1000  1000  1000
  4597     1  1000  1000  1000
  4599     1  1000  1000  1000
  4601     1  1000  1000  1000
  4604     1  1000  1000  1000
  4606     1  1000  1000  1000
  4610     1  1000  1000  1000
  4614     1  1000  1000  1000
  4615     1  1000  1000  1000
  4616     1  1000  1000  1000
  4618     1  1000  1000  1000
  4620     1  1000  1000  1000
  4623     1  1000  1000  1000
  4626     1  1000  1000  1000
  4627     1  1000  1000  1000
  4628     1  1000  1000  1000
  4629     1  1000  1000  1000
  4630     1  1000  1000  1000
  4631     1  1000  1000  1000
  4633     1  1000  1000  1000
  4635     1  1000  1000  1000
  4638     1  1000  1000  1000
  4641     1  1000  1000  1000
  4644     1  1000  1000  1000
  4646     1  1000  1000  1000
  4647     1  1000  1000  1000
  4650     1  1000  1000  1000
  4653     1  1000  1000  1000
  4654     1  1000  1000  1000
  4655     1  1000  1000  1000
  4657     1  1000  1000  1000
  4659     1  1000  1000  1000
  4661     1  1000  1000  1000
  4665     1  1000  1000  1000
  4668     1  1000  1000  1000
  4672     1  1000  1000  1000
  4673     1  1000  1000  1000
  4674     1  1000  1000  1000
  4676     1  1000  1000  1000
  4678     1  1000  1000  1000
  4681     1  1000  1000  1000
  4684     1  1000  1000  1000
  4685     1  1000  1000  1000
  4686     1  1000  1000  1000
  4687     1  1000  1000  1000
  4688     1  1000  1000  1000
  4689     1  1000  1000  1000
  4691     1  1000  1000  1000
  4693     1  1000  1000  1000
  4696     1  1000  1000  1000
  4697     1  1000  1000  1000
  4699     1  1000  1000  1000
  4701     1  1000  1000  1000
  4702     1  1000  1000  1000
  4704     1  1000  1000  1000
  4706     1  1000  1000  1000
  4708     1  1000  1000  1000
  4709     1  1000  1000  1000
  4710     1  1000  1000  1000
  4712     1  1000  1000  1000
  4714     1  1000  1000  1000
  4717     1  1000  1000  1000
  4719     1  1000  1000  1000
  4720     1  1000  1000  1000
  4721     1  1000  1000  1000
  4723     1  1000  1000  1000
  4725     1  1000  1000  1000
  4727     1  1000  1000  1000
  4731     1  1000  1000  1000
  4733     1  1000  1000  1000
  4734     1  1000  1000  1000
  4735     1  1000  1000  1000
  4737     1  1000  1000  1000
  4739     1  1000  1000  1000
  4742     1  1000  1000  1000
  4745     1  1000  1000  1000
  4746     1  1000  1000  1000
  4747     1  1000  1000  1000
  4750     1  1000  1000  1000
  4751     1  1000  1000  1000
  4752     1  1000  1000  1000
  4754     1  1000  1000  1000
  4756     1  1000  1000  1000
  4759     1  1000  1000  1000
  4760     1  1000  1000  1000
  4761     1  1000  1000  1000
  4762     1  1000  1000  1000
  4763     1  1000  1000  1000
  4764     1  1000  1000  1000
  4765     1  1000  1000  1000
  4768     1  1000  1000  1000
  4771     1  1000  1000  1000
  4774     1  1000  1000  1000
  4776     1  1000  1000  1000
  4777     1  1000  1000  1000
  4778     1  1000  1000  1000
  4780     1  1000  1000  1000
  4782     1  1000  1000  1000
  4785     1  1000  1000  1000
  4786     1  1000  1000  1000
  4787     1  1000  1000  1000
  4788     1  1000  1000  1000
  4789     1  1000  1000  1000
  4790     1  1000  1000  1000
  4792     1  1000  1000  1000
  4794     1  1000  1000  1000
  4796     1  1000  1000  1000
  4800     1  1000  1000  1000
  4804     1  1000  1000  1000
  4805     1  1000  1000  1000
  4806     1  1000  1000  1000
  4808     1  1000  1000  1000
  4810     1  1000  1000  1000
  4812     1  1000  1000  1000
  4816     1  1000  1000  1000
  4819     1  1000  1000  1000
  4823     1  1000  1000  1000
  4824     1  1000  1000  1000
  4825     1  1000  1000  1000
  4827     1  1000  1000  1000
  4829     1  1000  1000  1000
  4832     1  1000  1000  1000
  4833     1  1000  1000  1000
  4834     1  1000  1000  1000
  4837     1  1000  1000  1000
  4838     1  1000  1000  1000
  4839     1  1000  1000  1000
  4841     1  1000  1000  1000
  4843     1  1000  1000  1000
  4845     1  1000  1000  1000
  4849     1  1000  1000  1000
  4851     1  1000  1000  1000
  4852     1  1000  1000  1000
  4853     1  1000  1000  1000
  4855     1  1000  1000  1000
  4857     1  1000  1000  1000
  4861     1  1000  1000  1000
  4862     1  1000  1000  1000
  4863     1  1000  1000  1000
  4865     1  1000  1000  1000
  4867     1  1000  1000  1000
  4870     1  1000  1000  1000
  4872     1  1000  1000  1000
  4876     1  1000  1000  1000
  4880     1  1000  1000  1000
  4881     1  1000  1000  1000
  4882     1  1000  1000  1000
  4883     1  1000  1000  1000
  4886     1  1000  1000  1000
  4889     1  1000  1000  1000
  4892     1  1000  1000  1000
  4894     1  1000  1000  1000
  4895     1  1000  1000  1000
  4896     1  1000  1000  1000
  4898     1  1000  1000  1000
  4900     1  1000  1000  1000
  4902     1  1000  1000  1000
  4906     1  1000  1000  1000
  4909     1  1000  1000  1000
  4913     1  1000  1000  1000
  4914     1  1000  1000  1000
  4915     1  1000  1000  1000
  4917     1  1000  1000  1000
  4919     1  1000  1000  1000
  4922     1  1000  1000  1000
  4925     1  1000  1000  1000
  4926     1  1000  1000  1000
  4927     1  1000  1000  1000
  4928     1  1000  1000  1000
  4929     1  1000  1000  1000
  4930     1  1000  1000  1000
  4932     1  1000  1000  1000
  4934     1  1000  1000  1000
  4937     1  1000  1000  1000
  4938     1  1000  1000  1000
  4940     1  1000  1000  1000
  4942     1  1000  1000  1000
  4943     1  1000  1000  1000
  4945     1  1000  1000  1000
  4947     1  1000  1000  1000
  4949     1  1000  1000  1000
  4950     1  1000  1000  1000
  4951     1  1000  1000  1000
  4953     1  1000  1000  1000
