# Supplementary material for: Improvement in predicting drug sensitivity changes associated with protein mutations using a molecular dynamics based alchemical mutation method
Source: Sci Rep. 2020 Feb 7;10:2161. doi: 10.1038/s41598-020-58877-9 (PMC7005789; doi:10.1038/s41598-020-58877-9)
Supplement: Supplementary file 2 — Supplementary Information. [file 41598_2020_58877_MOESM2_ESM.zip › S1_input/MP-CAFEE/ALK/F1174V/topol_fin.top]

;
;	File 'topol.top' was generated
;	By user: isaka (1030)
;	On host: login.iib
;	At date: Fri Nov  9 21:52:20 2018

;
;	This is a standalone topology file
;
;	Created by:
;	                 :-) GROMACS - gmx pdb2gmx, VERSION 5.1.4 (-:
;	
;	Executable:   /home/apps/gromacs/5.1.4-avx2/bin/gmx
;	Data prefix:  /home/apps/gromacs/5.1.4-avx2
;	Command line:
;	  gmx pdb2gmx -f ../protein.pdb -ignh
;	Force field was read from the standard GROMACS share directory.
;

; Include forcefield parameters
#include "amber99sb-ildn.ff/forcefield.itp"
#include "../ligand_structure/ligand.itp"
#ifdef POSRES
#include "posre_ligand.itp"
#endif

[ moleculetype ]
; Name            nrexcl
Protein_chain_A     3

[ atoms ]
;   nr       type  resnr residue  atom   cgnr     charge       mass  typeB    chargeB      massB
; residue 1085 ACE rtp ACE  q  0.0
     1         CT   1085    ACE    CH3      1    -0.3662      12.01   ; qtot -0.3662
     2         HC   1085    ACE   HH31      2     0.1123      1.008   ; qtot -0.2539
     3         HC   1085    ACE   HH32      3     0.1123      1.008   ; qtot -0.1416
     4         HC   1085    ACE   HH33      4     0.1123      1.008   ; qtot -0.0293
     5          C   1085    ACE      C      5     0.5972      12.01   ; qtot 0.5679
     6          O   1085    ACE      O      6    -0.5679         16   ; qtot 0
; residue 1086 SER rtp SER  q  0.0
     7          N   1086    SER      N      7    -0.4157      14.01   ; qtot -0.4157
     8          H   1086    SER      H      8     0.2719      1.008   ; qtot -0.1438
     9         CT   1086    SER     CA      9    -0.0249      12.01   ; qtot -0.1687
    10         H1   1086    SER     HA     10     0.0843      1.008   ; qtot -0.0844
    11         CT   1086    SER     CB     11     0.2117      12.01   ; qtot 0.1273
    12         H1   1086    SER    HB1     12     0.0352      1.008   ; qtot 0.1625
    13         H1   1086    SER    HB2     13     0.0352      1.008   ; qtot 0.1977
    14         OH   1086    SER     OG     14    -0.6546         16   ; qtot -0.4569
    15         HO   1086    SER     HG     15     0.4275      1.008   ; qtot -0.0294
    16          C   1086    SER      C     16     0.5973      12.01   ; qtot 0.5679
    17          O   1086    SER      O     17    -0.5679         16   ; qtot 0
; residue 1087 THR rtp THR  q  0.0
    18          N   1087    THR      N     18    -0.4157      14.01   ; qtot -0.4157
    19          H   1087    THR      H     19     0.2719      1.008   ; qtot -0.1438
    20         CT   1087    THR     CA     20    -0.0389      12.01   ; qtot -0.1827
    21         H1   1087    THR     HA     21     0.1007      1.008   ; qtot -0.082
    22         CT   1087    THR     CB     22     0.3654      12.01   ; qtot 0.2834
    23         H1   1087    THR     HB     23     0.0043      1.008   ; qtot 0.2877
    24         CT   1087    THR    CG2     24    -0.2438      12.01   ; qtot 0.0439
    25         HC   1087    THR   HG21     25     0.0642      1.008   ; qtot 0.1081
    26         HC   1087    THR   HG22     26     0.0642      1.008   ; qtot 0.1723
    27         HC   1087    THR   HG23     27     0.0642      1.008   ; qtot 0.2365
    28         OH   1087    THR    OG1     28    -0.6761         16   ; qtot -0.4396
    29         HO   1087    THR    HG1     29     0.4102      1.008   ; qtot -0.0294
    30          C   1087    THR      C     30     0.5973      12.01   ; qtot 0.5679
    31          O   1087    THR      O     31    -0.5679         16   ; qtot 0
; residue 1088 ILE rtp ILE  q  0.0
    32          N   1088    ILE      N     32    -0.4157      14.01   ; qtot -0.4157
    33          H   1088    ILE      H     33     0.2719      1.008   ; qtot -0.1438
    34         CT   1088    ILE     CA     34    -0.0597      12.01   ; qtot -0.2035
    35         H1   1088    ILE     HA     35     0.0869      1.008   ; qtot -0.1166
    36         CT   1088    ILE     CB     36     0.1303      12.01   ; qtot 0.0137
    37         HC   1088    ILE     HB     37     0.0187      1.008   ; qtot 0.0324
    38         CT   1088    ILE    CG2     38    -0.3204      12.01   ; qtot -0.288
    39         HC   1088    ILE   HG21     39     0.0882      1.008   ; qtot -0.1998
    40         HC   1088    ILE   HG22     40     0.0882      1.008   ; qtot -0.1116
    41         HC   1088    ILE   HG23     41     0.0882      1.008   ; qtot -0.0234
    42         CT   1088    ILE    CG1     42     -0.043      12.01   ; qtot -0.0664
    43         HC   1088    ILE   HG11     43     0.0236      1.008   ; qtot -0.0428
    44         HC   1088    ILE   HG12     44     0.0236      1.008   ; qtot -0.0192
    45         CT   1088    ILE     CD     45     -0.066      12.01   ; qtot -0.0852
    46         HC   1088    ILE    HD1     46     0.0186      1.008   ; qtot -0.0666
    47         HC   1088    ILE    HD2     47     0.0186      1.008   ; qtot -0.048
    48         HC   1088    ILE    HD3     48     0.0186      1.008   ; qtot -0.0294
    49          C   1088    ILE      C     49     0.5973      12.01   ; qtot 0.5679
    50          O   1088    ILE      O     50    -0.5679         16   ; qtot 0
; residue 1089 MET rtp MET  q  0.0
    51          N   1089    MET      N     51    -0.4157      14.01   ; qtot -0.4157
    52          H   1089    MET      H     52     0.2719      1.008   ; qtot -0.1438
    53         CT   1089    MET     CA     53    -0.0237      12.01   ; qtot -0.1675
    54         H1   1089    MET     HA     54      0.088      1.008   ; qtot -0.0795
    55         CT   1089    MET     CB     55     0.0342      12.01   ; qtot -0.0453
    56         HC   1089    MET    HB1     56     0.0241      1.008   ; qtot -0.0212
    57         HC   1089    MET    HB2     57     0.0241      1.008   ; qtot 0.0029
    58         CT   1089    MET     CG     58     0.0018      12.01   ; qtot 0.0047
    59         H1   1089    MET    HG1     59      0.044      1.008   ; qtot 0.0487
    60         H1   1089    MET    HG2     60      0.044      1.008   ; qtot 0.0927
    61          S   1089    MET     SD     61    -0.2737      32.06   ; qtot -0.181
    62         CT   1089    MET     CE     62    -0.0536      12.01   ; qtot -0.2346
    63         H1   1089    MET    HE1     63     0.0684      1.008   ; qtot -0.1662
    64         H1   1089    MET    HE2     64     0.0684      1.008   ; qtot -0.0978
    65         H1   1089    MET    HE3     65     0.0684      1.008   ; qtot -0.0294
    66          C   1089    MET      C     66     0.5973      12.01   ; qtot 0.5679
    67          O   1089    MET      O     67    -0.5679         16   ; qtot 0
; residue 1090 THR rtp THR  q  0.0
    68          N   1090    THR      N     68    -0.4157      14.01   ; qtot -0.4157
    69          H   1090    THR      H     69     0.2719      1.008   ; qtot -0.1438
    70         CT   1090    THR     CA     70    -0.0389      12.01   ; qtot -0.1827
    71         H1   1090    THR     HA     71     0.1007      1.008   ; qtot -0.082
    72         CT   1090    THR     CB     72     0.3654      12.01   ; qtot 0.2834
    73         H1   1090    THR     HB     73     0.0043      1.008   ; qtot 0.2877
    74         CT   1090    THR    CG2     74    -0.2438      12.01   ; qtot 0.0439
    75         HC   1090    THR   HG21     75     0.0642      1.008   ; qtot 0.1081
    76         HC   1090    THR   HG22     76     0.0642      1.008   ; qtot 0.1723
    77         HC   1090    THR   HG23     77     0.0642      1.008   ; qtot 0.2365
    78         OH   1090    THR    OG1     78    -0.6761         16   ; qtot -0.4396
    79         HO   1090    THR    HG1     79     0.4102      1.008   ; qtot -0.0294
    80          C   1090    THR      C     80     0.5973      12.01   ; qtot 0.5679
    81          O   1090    THR      O     81    -0.5679         16   ; qtot 0
; residue 1091 ASP rtp ASP  q -1.0
    82          N   1091    ASP      N     82    -0.5163      14.01   ; qtot -0.5163
    83          H   1091    ASP      H     83     0.2936      1.008   ; qtot -0.2227
    84         CT   1091    ASP     CA     84     0.0381      12.01   ; qtot -0.1846
    85         H1   1091    ASP     HA     85      0.088      1.008   ; qtot -0.0966
    86         CT   1091    ASP     CB     86    -0.0303      12.01   ; qtot -0.1269
    87         HC   1091    ASP    HB1     87    -0.0122      1.008   ; qtot -0.1391
    88         HC   1091    ASP    HB2     88    -0.0122      1.008   ; qtot -0.1513
    89          C   1091    ASP     CG     89     0.7994      12.01   ; qtot 0.6481
    90         O2   1091    ASP    OD1     90    -0.8014         16   ; qtot -0.1533
    91         O2   1091    ASP    OD2     91    -0.8014         16   ; qtot -0.9547
    92          C   1091    ASP      C     92     0.5366      12.01   ; qtot -0.4181
    93          O   1091    ASP      O     93    -0.5819         16   ; qtot -1
; residue 1092 TYR rtp TYR  q  0.0
    94          N   1092    TYR      N     94    -0.4157      14.01   ; qtot -1.416
    95          H   1092    TYR      H     95     0.2719      1.008   ; qtot -1.144
    96         CT   1092    TYR     CA     96    -0.0014      12.01   ; qtot -1.145
    97         H1   1092    TYR     HA     97     0.0876      1.008   ; qtot -1.058
    98         CT   1092    TYR     CB     98    -0.0152      12.01   ; qtot -1.073
    99         HC   1092    TYR    HB1     99     0.0295      1.008   ; qtot -1.043
   100         HC   1092    TYR    HB2    100     0.0295      1.008   ; qtot -1.014
   101         CA   1092    TYR     CG    101    -0.0011      12.01   ; qtot -1.015
   102         CA   1092    TYR    CD1    102    -0.1906      12.01   ; qtot -1.206
   103         HA   1092    TYR    HD1    103     0.1699      1.008   ; qtot -1.036
   104         CA   1092    TYR    CE1    104    -0.2341      12.01   ; qtot -1.27
   105         HA   1092    TYR    HE1    105     0.1656      1.008   ; qtot -1.104
   106          C   1092    TYR     CZ    106     0.3226      12.01   ; qtot -0.7815
   107         OH   1092    TYR     OH    107    -0.5579         16   ; qtot -1.339
   108         HO   1092    TYR     HH    108     0.3992      1.008   ; qtot -0.9402
   109         CA   1092    TYR    CE2    109    -0.2341      12.01   ; qtot -1.174
   110         HA   1092    TYR    HE2    110     0.1656      1.008   ; qtot -1.009
   111         CA   1092    TYR    CD2    111    -0.1906      12.01   ; qtot -1.199
   112         HA   1092    TYR    HD2    112     0.1699      1.008   ; qtot -1.029
   113          C   1092    TYR      C    113     0.5973      12.01   ; qtot -0.4321
   114          O   1092    TYR      O    114    -0.5679         16   ; qtot -1
; residue 1093 ASN rtp ASN  q  0.0
   115          N   1093    ASN      N    115    -0.4157      14.01   ; qtot -1.416
   116          H   1093    ASN      H    116     0.2719      1.008   ; qtot -1.144
   117         CT   1093    ASN     CA    117     0.0143      12.01   ; qtot -1.13
   118         H1   1093    ASN     HA    118     0.1048      1.008   ; qtot -1.025
   119         CT   1093    ASN     CB    119    -0.2041      12.01   ; qtot -1.229
   120         HC   1093    ASN    HB1    120     0.0797      1.008   ; qtot -1.149
   121         HC   1093    ASN    HB2    121     0.0797      1.008   ; qtot -1.069
   122          C   1093    ASN     CG    122      0.713      12.01   ; qtot -0.3564
   123          O   1093    ASN    OD1    123    -0.5931         16   ; qtot -0.9495
   124          N   1093    ASN    ND2    124    -0.9191      14.01   ; qtot -1.869
   125          H   1093    ASN   HD21    125     0.4196      1.008   ; qtot -1.449
   126          H   1093    ASN   HD22    126     0.4196      1.008   ; qtot -1.029
   127          C   1093    ASN      C    127     0.5973      12.01   ; qtot -0.4321
   128          O   1093    ASN      O    128    -0.5679         16   ; qtot -1
; residue 1094 PRO rtp PRO  q  0.0
   129          N   1094    PRO      N    129    -0.2548      14.01   ; qtot -1.255
   130         CT   1094    PRO     CD    130     0.0192      12.01   ; qtot -1.236
   131         H1   1094    PRO    HD1    131     0.0391      1.008   ; qtot -1.197
   132         H1   1094    PRO    HD2    132     0.0391      1.008   ; qtot -1.157
   133         CT   1094    PRO     CG    133     0.0189      12.01   ; qtot -1.139
   134         HC   1094    PRO    HG1    134     0.0213      1.008   ; qtot -1.117
   135         HC   1094    PRO    HG2    135     0.0213      1.008   ; qtot -1.096
   136         CT   1094    PRO     CB    136     -0.007      12.01   ; qtot -1.103
   137         HC   1094    PRO    HB1    137     0.0253      1.008   ; qtot -1.078
   138         HC   1094    PRO    HB2    138     0.0253      1.008   ; qtot -1.052
   139         CT   1094    PRO     CA    139    -0.0266      12.01   ; qtot -1.079
   140         H1   1094    PRO     HA    140     0.0641      1.008   ; qtot -1.015
   141          C   1094    PRO      C    141     0.5896      12.01   ; qtot -0.4252
   142          O   1094    PRO      O    142    -0.5748         16   ; qtot -1
; residue 1095 ASN rtp ASN  q  0.0
   143          N   1095    ASN      N    143    -0.4157      14.01   ; qtot -1.416
   144          H   1095    ASN      H    144     0.2719      1.008   ; qtot -1.144
   145         CT   1095    ASN     CA    145     0.0143      12.01   ; qtot -1.13
   146         H1   1095    ASN     HA    146     0.1048      1.008   ; qtot -1.025
   147         CT   1095    ASN     CB    147    -0.2041      12.01   ; qtot -1.229
   148         HC   1095    ASN    HB1    148     0.0797      1.008   ; qtot -1.149
   149         HC   1095    ASN    HB2    149     0.0797      1.008   ; qtot -1.069
   150          C   1095    ASN     CG    150      0.713      12.01   ; qtot -0.3564
   151          O   1095    ASN    OD1    151    -0.5931         16   ; qtot -0.9495
   152          N   1095    ASN    ND2    152    -0.9191      14.01   ; qtot -1.869
   153          H   1095    ASN   HD21    153     0.4196      1.008   ; qtot -1.449
   154          H   1095    ASN   HD22    154     0.4196      1.008   ; qtot -1.029
   155          C   1095    ASN      C    155     0.5973      12.01   ; qtot -0.4321
   156          O   1095    ASN      O    156    -0.5679         16   ; qtot -1
; residue 1096 TYR rtp TYR  q  0.0
   157          N   1096    TYR      N    157    -0.4157      14.01   ; qtot -1.416
   158          H   1096    TYR      H    158     0.2719      1.008   ; qtot -1.144
   159         CT   1096    TYR     CA    159    -0.0014      12.01   ; qtot -1.145
   160         H1   1096    TYR     HA    160     0.0876      1.008   ; qtot -1.058
   161         CT   1096    TYR     CB    161    -0.0152      12.01   ; qtot -1.073
   162         HC   1096    TYR    HB1    162     0.0295      1.008   ; qtot -1.043
   163         HC   1096    TYR    HB2    163     0.0295      1.008   ; qtot -1.014
   164         CA   1096    TYR     CG    164    -0.0011      12.01   ; qtot -1.015
   165         CA   1096    TYR    CD1    165    -0.1906      12.01   ; qtot -1.205
   166         HA   1096    TYR    HD1    166     0.1699      1.008   ; qtot -1.036
   167         CA   1096    TYR    CE1    167    -0.2341      12.01   ; qtot -1.27
   168         HA   1096    TYR    HE1    168     0.1656      1.008   ; qtot -1.104
   169          C   1096    TYR     CZ    169     0.3226      12.01   ; qtot -0.7815
   170         OH   1096    TYR     OH    170    -0.5579         16   ; qtot -1.339
   171         HO   1096    TYR     HH    171     0.3992      1.008   ; qtot -0.9402
   172         CA   1096    TYR    CE2    172    -0.2341      12.01   ; qtot -1.174
   173         HA   1096    TYR    HE2    173     0.1656      1.008   ; qtot -1.009
   174         CA   1096    TYR    CD2    174    -0.1906      12.01   ; qtot -1.199
   175         HA   1096    TYR    HD2    175     0.1699      1.008   ; qtot -1.029
   176          C   1096    TYR      C    176     0.5973      12.01   ; qtot -0.4321
   177          O   1096    TYR      O    177    -0.5679         16   ; qtot -1
; residue 1097 CYS rtp CYS  q  0.0
   178          N   1097    CYS      N    178    -0.4157      14.01   ; qtot -1.416
   179          H   1097    CYS      H    179     0.2719      1.008   ; qtot -1.144
   180         CT   1097    CYS     CA    180     0.0213      12.01   ; qtot -1.122
   181         H1   1097    CYS     HA    181     0.1124      1.008   ; qtot -1.01
   182         CT   1097    CYS     CB    182    -0.1231      12.01   ; qtot -1.133
   183         H1   1097    CYS    HB1    183     0.1112      1.008   ; qtot -1.022
   184         H1   1097    CYS    HB2    184     0.1112      1.008   ; qtot -0.9108
   185         SH   1097    CYS     SG    185    -0.3119      32.06   ; qtot -1.223
   186         HS   1097    CYS     HG    186     0.1933      1.008   ; qtot -1.029
   187          C   1097    CYS      C    187     0.5973      12.01   ; qtot -0.4321
   188          O   1097    CYS      O    188    -0.5679         16   ; qtot -1
; residue 1098 PHE rtp PHE  q  0.0
   189          N   1098    PHE      N    189    -0.4157      14.01   ; qtot -1.416
   190          H   1098    PHE      H    190     0.2719      1.008   ; qtot -1.144
   191         CT   1098    PHE     CA    191    -0.0024      12.01   ; qtot -1.146
   192         H1   1098    PHE     HA    192     0.0978      1.008   ; qtot -1.048
   193         CT   1098    PHE     CB    193    -0.0343      12.01   ; qtot -1.083
   194         HC   1098    PHE    HB1    194     0.0295      1.008   ; qtot -1.053
   195         HC   1098    PHE    HB2    195     0.0295      1.008   ; qtot -1.024
   196         CA   1098    PHE     CG    196     0.0118      12.01   ; qtot -1.012
   197         CA   1098    PHE    CD1    197    -0.1256      12.01   ; qtot -1.137
   198         HA   1098    PHE    HD1    198      0.133      1.008   ; qtot -1.004
   199         CA   1098    PHE    CE1    199    -0.1704      12.01   ; qtot -1.175
   200         HA   1098    PHE    HE1    200      0.143      1.008   ; qtot -1.032
   201         CA   1098    PHE     CZ    201    -0.1072      12.01   ; qtot -1.139
   202         HA   1098    PHE     HZ    202     0.1297      1.008   ; qtot -1.009
   203         CA   1098    PHE    CE2    203    -0.1704      12.01   ; qtot -1.18
   204         HA   1098    PHE    HE2    204      0.143      1.008   ; qtot -1.037
   205         CA   1098    PHE    CD2    205    -0.1256      12.01   ; qtot -1.162
   206         HA   1098    PHE    HD2    206      0.133      1.008   ; qtot -1.029
   207          C   1098    PHE      C    207     0.5973      12.01   ; qtot -0.4321
   208          O   1098    PHE      O    208    -0.5679         16   ; qtot -1
; residue 1099 ALA rtp ALA  q  0.0
   209          N   1099    ALA      N    209    -0.4157      14.01   ; qtot -1.416
   210          H   1099    ALA      H    210     0.2719      1.008   ; qtot -1.144
   211         CT   1099    ALA     CA    211     0.0337      12.01   ; qtot -1.11
   212         H1   1099    ALA     HA    212     0.0823      1.008   ; qtot -1.028
   213         CT   1099    ALA     CB    213    -0.1825      12.01   ; qtot -1.21
   214         HC   1099    ALA    HB1    214     0.0603      1.008   ; qtot -1.15
   215         HC   1099    ALA    HB2    215     0.0603      1.008   ; qtot -1.09
   216         HC   1099    ALA    HB3    216     0.0603      1.008   ; qtot -1.029
   217          C   1099    ALA      C    217     0.5973      12.01   ; qtot -0.4321
   218          O   1099    ALA      O    218    -0.5679         16   ; qtot -1
; residue 1100 GLY rtp GLY  q  0.0
   219          N   1100    GLY      N    219    -0.4157      14.01   ; qtot -1.416
   220          H   1100    GLY      H    220     0.2719      1.008   ; qtot -1.144
   221         CT   1100    GLY     CA    221    -0.0252      12.01   ; qtot -1.169
   222         H1   1100    GLY    HA1    222     0.0698      1.008   ; qtot -1.099
   223         H1   1100    GLY    HA2    223     0.0698      1.008   ; qtot -1.029
   224          C   1100    GLY      C    224     0.5973      12.01   ; qtot -0.4321
   225          O   1100    GLY      O    225    -0.5679         16   ; qtot -1
; residue 1101 LYS rtp LYS  q +1.0
   226          N   1101    LYS      N    226    -0.3479      14.01   ; qtot -1.348
   227          H   1101    LYS      H    227     0.2747      1.008   ; qtot -1.073
   228         CT   1101    LYS     CA    228      -0.24      12.01   ; qtot -1.313
   229         H1   1101    LYS     HA    229     0.1426      1.008   ; qtot -1.171
   230         CT   1101    LYS     CB    230    -0.0094      12.01   ; qtot -1.18
   231         HC   1101    LYS    HB1    231     0.0362      1.008   ; qtot -1.144
   232         HC   1101    LYS    HB2    232     0.0362      1.008   ; qtot -1.108
   233         CT   1101    LYS     CG    233     0.0187      12.01   ; qtot -1.089
   234         HC   1101    LYS    HG1    234     0.0103      1.008   ; qtot -1.079
   235         HC   1101    LYS    HG2    235     0.0103      1.008   ; qtot -1.068
   236         CT   1101    LYS     CD    236    -0.0479      12.01   ; qtot -1.116
   237         HC   1101    LYS    HD1    237     0.0621      1.008   ; qtot -1.054
   238         HC   1101    LYS    HD2    238     0.0621      1.008   ; qtot -0.992
   239         CT   1101    LYS     CE    239    -0.0143      12.01   ; qtot -1.006
   240         HP   1101    LYS    HE1    240     0.1135      1.008   ; qtot -0.8928
   241         HP   1101    LYS    HE2    241     0.1135      1.008   ; qtot -0.7793
   242         N3   1101    LYS     NZ    242    -0.3854      14.01   ; qtot -1.165
   243          H   1101    LYS    HZ1    243       0.34      1.008   ; qtot -0.8247
   244          H   1101    LYS    HZ2    244       0.34      1.008   ; qtot -0.4847
   245          H   1101    LYS    HZ3    245       0.34      1.008   ; qtot -0.1447
   246          C   1101    LYS      C    246     0.7341      12.01   ; qtot 0.5894
   247          O   1101    LYS      O    247    -0.5894         16   ; qtot 0
; residue 1102 THR rtp THR  q  0.0
   248          N   1102    THR      N    248    -0.4157      14.01   ; qtot -0.4157
   249          H   1102    THR      H    249     0.2719      1.008   ; qtot -0.1438
   250         CT   1102    THR     CA    250    -0.0389      12.01   ; qtot -0.1827
   251         H1   1102    THR     HA    251     0.1007      1.008   ; qtot -0.082
   252         CT   1102    THR     CB    252     0.3654      12.01   ; qtot 0.2834
   253         H1   1102    THR     HB    253     0.0043      1.008   ; qtot 0.2877
   254         CT   1102    THR    CG2    254    -0.2438      12.01   ; qtot 0.0439
   255         HC   1102    THR   HG21    255     0.0642      1.008   ; qtot 0.1081
   256         HC   1102    THR   HG22    256     0.0642      1.008   ; qtot 0.1723
   257         HC   1102    THR   HG23    257     0.0642      1.008   ; qtot 0.2365
   258         OH   1102    THR    OG1    258    -0.6761         16   ; qtot -0.4396
   259         HO   1102    THR    HG1    259     0.4102      1.008   ; qtot -0.0294
   260          C   1102    THR      C    260     0.5973      12.01   ; qtot 0.5679
   261          O   1102    THR      O    261    -0.5679         16   ; qtot 0
; residue 1103 SER rtp SER  q  0.0
   262          N   1103    SER      N    262    -0.4157      14.01   ; qtot -0.4157
   263          H   1103    SER      H    263     0.2719      1.008   ; qtot -0.1438
   264         CT   1103    SER     CA    264    -0.0249      12.01   ; qtot -0.1687
   265         H1   1103    SER     HA    265     0.0843      1.008   ; qtot -0.0844
   266         CT   1103    SER     CB    266     0.2117      12.01   ; qtot 0.1273
   267         H1   1103    SER    HB1    267     0.0352      1.008   ; qtot 0.1625
   268         H1   1103    SER    HB2    268     0.0352      1.008   ; qtot 0.1977
   269         OH   1103    SER     OG    269    -0.6546         16   ; qtot -0.4569
   270         HO   1103    SER     HG    270     0.4275      1.008   ; qtot -0.0294
   271          C   1103    SER      C    271     0.5973      12.01   ; qtot 0.5679
   272          O   1103    SER      O    272    -0.5679         16   ; qtot 0
; residue 1104 SER rtp SER  q  0.0
   273          N   1104    SER      N    273    -0.4157      14.01   ; qtot -0.4157
   274          H   1104    SER      H    274     0.2719      1.008   ; qtot -0.1438
   275         CT   1104    SER     CA    275    -0.0249      12.01   ; qtot -0.1687
   276         H1   1104    SER     HA    276     0.0843      1.008   ; qtot -0.0844
   277         CT   1104    SER     CB    277     0.2117      12.01   ; qtot 0.1273
   278         H1   1104    SER    HB1    278     0.0352      1.008   ; qtot 0.1625
   279         H1   1104    SER    HB2    279     0.0352      1.008   ; qtot 0.1977
   280         OH   1104    SER     OG    280    -0.6546         16   ; qtot -0.4569
   281         HO   1104    SER     HG    281     0.4275      1.008   ; qtot -0.0294
   282          C   1104    SER      C    282     0.5973      12.01   ; qtot 0.5679
   283          O   1104    SER      O    283    -0.5679         16   ; qtot 0
; residue 1105 ILE rtp ILE  q  0.0
   284          N   1105    ILE      N    284    -0.4157      14.01   ; qtot -0.4157
   285          H   1105    ILE      H    285     0.2719      1.008   ; qtot -0.1438
   286         CT   1105    ILE     CA    286    -0.0597      12.01   ; qtot -0.2035
   287         H1   1105    ILE     HA    287     0.0869      1.008   ; qtot -0.1166
   288         CT   1105    ILE     CB    288     0.1303      12.01   ; qtot 0.0137
   289         HC   1105    ILE     HB    289     0.0187      1.008   ; qtot 0.0324
   290         CT   1105    ILE    CG2    290    -0.3204      12.01   ; qtot -0.288
   291         HC   1105    ILE   HG21    291     0.0882      1.008   ; qtot -0.1998
   292         HC   1105    ILE   HG22    292     0.0882      1.008   ; qtot -0.1116
   293         HC   1105    ILE   HG23    293     0.0882      1.008   ; qtot -0.0234
   294         CT   1105    ILE    CG1    294     -0.043      12.01   ; qtot -0.0664
   295         HC   1105    ILE   HG11    295     0.0236      1.008   ; qtot -0.0428
   296         HC   1105    ILE   HG12    296     0.0236      1.008   ; qtot -0.0192
   297         CT   1105    ILE     CD    297     -0.066      12.01   ; qtot -0.0852
   298         HC   1105    ILE    HD1    298     0.0186      1.008   ; qtot -0.0666
   299         HC   1105    ILE    HD2    299     0.0186      1.008   ; qtot -0.048
   300         HC   1105    ILE    HD3    300     0.0186      1.008   ; qtot -0.0294
   301          C   1105    ILE      C    301     0.5973      12.01   ; qtot 0.5679
   302          O   1105    ILE      O    302    -0.5679         16   ; qtot 0
; residue 1106 SER rtp SER  q  0.0
   303          N   1106    SER      N    303    -0.4157      14.01   ; qtot -0.4157
   304          H   1106    SER      H    304     0.2719      1.008   ; qtot -0.1438
   305         CT   1106    SER     CA    305    -0.0249      12.01   ; qtot -0.1687
   306         H1   1106    SER     HA    306     0.0843      1.008   ; qtot -0.0844
   307         CT   1106    SER     CB    307     0.2117      12.01   ; qtot 0.1273
   308         H1   1106    SER    HB1    308     0.0352      1.008   ; qtot 0.1625
   309         H1   1106    SER    HB2    309     0.0352      1.008   ; qtot 0.1977
   310         OH   1106    SER     OG    310    -0.6546         16   ; qtot -0.4569
   311         HO   1106    SER     HG    311     0.4275      1.008   ; qtot -0.0294
   312          C   1106    SER      C    312     0.5973      12.01   ; qtot 0.5679
   313          O   1106    SER      O    313    -0.5679         16   ; qtot 0
; residue 1107 ASP rtp ASP  q -1.0
   314          N   1107    ASP      N    314    -0.5163      14.01   ; qtot -0.5163
   315          H   1107    ASP      H    315     0.2936      1.008   ; qtot -0.2227
   316         CT   1107    ASP     CA    316     0.0381      12.01   ; qtot -0.1846
   317         H1   1107    ASP     HA    317      0.088      1.008   ; qtot -0.0966
   318         CT   1107    ASP     CB    318    -0.0303      12.01   ; qtot -0.1269
   319         HC   1107    ASP    HB1    319    -0.0122      1.008   ; qtot -0.1391
   320         HC   1107    ASP    HB2    320    -0.0122      1.008   ; qtot -0.1513
   321          C   1107    ASP     CG    321     0.7994      12.01   ; qtot 0.6481
   322         O2   1107    ASP    OD1    322    -0.8014         16   ; qtot -0.1533
   323         O2   1107    ASP    OD2    323    -0.8014         16   ; qtot -0.9547
   324          C   1107    ASP      C    324     0.5366      12.01   ; qtot -0.4181
   325          O   1107    ASP      O    325    -0.5819         16   ; qtot -1
; residue 1108 LEU rtp LEU  q  0.0
   326          N   1108    LEU      N    326    -0.4157      14.01   ; qtot -1.416
   327          H   1108    LEU      H    327     0.2719      1.008   ; qtot -1.144
   328         CT   1108    LEU     CA    328    -0.0518      12.01   ; qtot -1.196
   329         H1   1108    LEU     HA    329     0.0922      1.008   ; qtot -1.103
   330         CT   1108    LEU     CB    330    -0.1102      12.01   ; qtot -1.214
   331         HC   1108    LEU    HB1    331     0.0457      1.008   ; qtot -1.168
   332         HC   1108    LEU    HB2    332     0.0457      1.008   ; qtot -1.122
   333         CT   1108    LEU     CG    333     0.3531      12.01   ; qtot -0.7691
   334         HC   1108    LEU     HG    334    -0.0361      1.008   ; qtot -0.8052
   335         CT   1108    LEU    CD1    335    -0.4121      12.01   ; qtot -1.217
   336         HC   1108    LEU   HD11    336        0.1      1.008   ; qtot -1.117
   337         HC   1108    LEU   HD12    337        0.1      1.008   ; qtot -1.017
   338         HC   1108    LEU   HD13    338        0.1      1.008   ; qtot -0.9173
   339         CT   1108    LEU    CD2    339    -0.4121      12.01   ; qtot -1.329
   340         HC   1108    LEU   HD21    340        0.1      1.008   ; qtot -1.229
   341         HC   1108    LEU   HD22    341        0.1      1.008   ; qtot -1.129
   342         HC   1108    LEU   HD23    342        0.1      1.008   ; qtot -1.029
   343          C   1108    LEU      C    343     0.5973      12.01   ; qtot -0.4321
   344          O   1108    LEU      O    344    -0.5679         16   ; qtot -1
; residue 1109 LYS rtp LYS  q +1.0
   345          N   1109    LYS      N    345    -0.3479      14.01   ; qtot -1.348
   346          H   1109    LYS      H    346     0.2747      1.008   ; qtot -1.073
   347         CT   1109    LYS     CA    347      -0.24      12.01   ; qtot -1.313
   348         H1   1109    LYS     HA    348     0.1426      1.008   ; qtot -1.171
   349         CT   1109    LYS     CB    349    -0.0094      12.01   ; qtot -1.18
   350         HC   1109    LYS    HB1    350     0.0362      1.008   ; qtot -1.144
   351         HC   1109    LYS    HB2    351     0.0362      1.008   ; qtot -1.108
   352         CT   1109    LYS     CG    352     0.0187      12.01   ; qtot -1.089
   353         HC   1109    LYS    HG1    353     0.0103      1.008   ; qtot -1.079
   354         HC   1109    LYS    HG2    354     0.0103      1.008   ; qtot -1.068
   355         CT   1109    LYS     CD    355    -0.0479      12.01   ; qtot -1.116
   356         HC   1109    LYS    HD1    356     0.0621      1.008   ; qtot -1.054
   357         HC   1109    LYS    HD2    357     0.0621      1.008   ; qtot -0.992
   358         CT   1109    LYS     CE    358    -0.0143      12.01   ; qtot -1.006
   359         HP   1109    LYS    HE1    359     0.1135      1.008   ; qtot -0.8928
   360         HP   1109    LYS    HE2    360     0.1135      1.008   ; qtot -0.7793
   361         N3   1109    LYS     NZ    361    -0.3854      14.01   ; qtot -1.165
   362          H   1109    LYS    HZ1    362       0.34      1.008   ; qtot -0.8247
   363          H   1109    LYS    HZ2    363       0.34      1.008   ; qtot -0.4847
   364          H   1109    LYS    HZ3    364       0.34      1.008   ; qtot -0.1447
   365          C   1109    LYS      C    365     0.7341      12.01   ; qtot 0.5894
   366          O   1109    LYS      O    366    -0.5894         16   ; qtot 0
; residue 1110 GLU rtp GLU  q -1.0
   367          N   1110    GLU      N    367    -0.5163      14.01   ; qtot -0.5163
   368          H   1110    GLU      H    368     0.2936      1.008   ; qtot -0.2227
   369         CT   1110    GLU     CA    369     0.0397      12.01   ; qtot -0.183
   370         H1   1110    GLU     HA    370     0.1105      1.008   ; qtot -0.0725
   371         CT   1110    GLU     CB    371      0.056      12.01   ; qtot -0.0165
   372         HC   1110    GLU    HB1    372    -0.0173      1.008   ; qtot -0.0338
   373         HC   1110    GLU    HB2    373    -0.0173      1.008   ; qtot -0.0511
   374         CT   1110    GLU     CG    374     0.0136      12.01   ; qtot -0.0375
   375         HC   1110    GLU    HG1    375    -0.0425      1.008   ; qtot -0.08
   376         HC   1110    GLU    HG2    376    -0.0425      1.008   ; qtot -0.1225
   377          C   1110    GLU     CD    377     0.8054      12.01   ; qtot 0.6829
   378         O2   1110    GLU    OE1    378    -0.8188         16   ; qtot -0.1359
   379         O2   1110    GLU    OE2    379    -0.8188         16   ; qtot -0.9547
   380          C   1110    GLU      C    380     0.5366      12.01   ; qtot -0.4181
   381          O   1110    GLU      O    381    -0.5819         16   ; qtot -1
; residue 1111 VAL rtp VAL  q  0.0
   382          N   1111    VAL      N    382    -0.4157      14.01   ; qtot -1.416
   383          H   1111    VAL      H    383     0.2719      1.008   ; qtot -1.144
   384         CT   1111    VAL     CA    384    -0.0875      12.01   ; qtot -1.231
   385         H1   1111    VAL     HA    385     0.0969      1.008   ; qtot -1.134
   386         CT   1111    VAL     CB    386     0.2985      12.01   ; qtot -0.8359
   387         HC   1111    VAL     HB    387    -0.0297      1.008   ; qtot -0.8656
   388         CT   1111    VAL    CG1    388    -0.3192      12.01   ; qtot -1.185
   389         HC   1111    VAL   HG11    389     0.0791      1.008   ; qtot -1.106
   390         HC   1111    VAL   HG12    390     0.0791      1.008   ; qtot -1.027
   391         HC   1111    VAL   HG13    391     0.0791      1.008   ; qtot -0.9475
   392         CT   1111    VAL    CG2    392    -0.3192      12.01   ; qtot -1.267
   393         HC   1111    VAL   HG21    393     0.0791      1.008   ; qtot -1.188
   394         HC   1111    VAL   HG22    394     0.0791      1.008   ; qtot -1.108
   395         HC   1111    VAL   HG23    395     0.0791      1.008   ; qtot -1.029
   396          C   1111    VAL      C    396     0.5973      12.01   ; qtot -0.4321
   397          O   1111    VAL      O    397    -0.5679         16   ; qtot -1
; residue 1112 PRO rtp PRO  q  0.0
   398          N   1112    PRO      N    398    -0.2548      14.01   ; qtot -1.255
   399         CT   1112    PRO     CD    399     0.0192      12.01   ; qtot -1.236
   400         H1   1112    PRO    HD1    400     0.0391      1.008   ; qtot -1.196
   401         H1   1112    PRO    HD2    401     0.0391      1.008   ; qtot -1.157
   402         CT   1112    PRO     CG    402     0.0189      12.01   ; qtot -1.138
   403         HC   1112    PRO    HG1    403     0.0213      1.008   ; qtot -1.117
   404         HC   1112    PRO    HG2    404     0.0213      1.008   ; qtot -1.096
   405         CT   1112    PRO     CB    405     -0.007      12.01   ; qtot -1.103
   406         HC   1112    PRO    HB1    406     0.0253      1.008   ; qtot -1.078
   407         HC   1112    PRO    HB2    407     0.0253      1.008   ; qtot -1.052
   408         CT   1112    PRO     CA    408    -0.0266      12.01   ; qtot -1.079
   409         H1   1112    PRO     HA    409     0.0641      1.008   ; qtot -1.015
   410          C   1112    PRO      C    410     0.5896      12.01   ; qtot -0.4252
   411          O   1112    PRO      O    411    -0.5748         16   ; qtot -1
; residue 1113 ARG rtp ARG  q +1.0
   412          N   1113    ARG      N    412    -0.3479      14.01   ; qtot -1.348
   413          H   1113    ARG      H    413     0.2747      1.008   ; qtot -1.073
   414         CT   1113    ARG     CA    414    -0.2637      12.01   ; qtot -1.337
   415         H1   1113    ARG     HA    415      0.156      1.008   ; qtot -1.181
   416         CT   1113    ARG     CB    416    -0.0007      12.01   ; qtot -1.182
   417         HC   1113    ARG    HB1    417     0.0327      1.008   ; qtot -1.149
   418         HC   1113    ARG    HB2    418     0.0327      1.008   ; qtot -1.116
   419         CT   1113    ARG     CG    419      0.039      12.01   ; qtot -1.077
   420         HC   1113    ARG    HG1    420     0.0285      1.008   ; qtot -1.049
   421         HC   1113    ARG    HG2    421     0.0285      1.008   ; qtot -1.02
   422         CT   1113    ARG     CD    422     0.0486      12.01   ; qtot -0.9716
   423         H1   1113    ARG    HD1    423     0.0687      1.008   ; qtot -0.9029
   424         H1   1113    ARG    HD2    424     0.0687      1.008   ; qtot -0.8342
   425         N2   1113    ARG     NE    425    -0.5295      14.01   ; qtot -1.364
   426          H   1113    ARG     HE    426     0.3456      1.008   ; qtot -1.018
   427         CA   1113    ARG     CZ    427     0.8076      12.01   ; qtot -0.2105
   428         N2   1113    ARG    NH1    428    -0.8627      14.01   ; qtot -1.073
   429          H   1113    ARG   HH11    429     0.4478      1.008   ; qtot -0.6254
   430          H   1113    ARG   HH12    430     0.4478      1.008   ; qtot -0.1776
   431         N2   1113    ARG    NH2    431    -0.8627      14.01   ; qtot -1.04
   432          H   1113    ARG   HH21    432     0.4478      1.008   ; qtot -0.5925
   433          H   1113    ARG   HH22    433     0.4478      1.008   ; qtot -0.1447
   434          C   1113    ARG      C    434     0.7341      12.01   ; qtot 0.5894
   435          O   1113    ARG      O    435    -0.5894         16   ; qtot 0
; residue 1114 LYS rtp LYS  q +1.0
   436          N   1114    LYS      N    436    -0.3479      14.01   ; qtot -0.3479
   437          H   1114    LYS      H    437     0.2747      1.008   ; qtot -0.0732
   438         CT   1114    LYS     CA    438      -0.24      12.01   ; qtot -0.3132
   439         H1   1114    LYS     HA    439     0.1426      1.008   ; qtot -0.1706
   440         CT   1114    LYS     CB    440    -0.0094      12.01   ; qtot -0.18
   441         HC   1114    LYS    HB1    441     0.0362      1.008   ; qtot -0.1438
   442         HC   1114    LYS    HB2    442     0.0362      1.008   ; qtot -0.1076
   443         CT   1114    LYS     CG    443     0.0187      12.01   ; qtot -0.0889
   444         HC   1114    LYS    HG1    444     0.0103      1.008   ; qtot -0.0786
   445         HC   1114    LYS    HG2    445     0.0103      1.008   ; qtot -0.0683
   446         CT   1114    LYS     CD    446    -0.0479      12.01   ; qtot -0.1162
   447         HC   1114    LYS    HD1    447     0.0621      1.008   ; qtot -0.0541
   448         HC   1114    LYS    HD2    448     0.0621      1.008   ; qtot 0.008
   449         CT   1114    LYS     CE    449    -0.0143      12.01   ; qtot -0.0063
   450         HP   1114    LYS    HE1    450     0.1135      1.008   ; qtot 0.1072
   451         HP   1114    LYS    HE2    451     0.1135      1.008   ; qtot 0.2207
   452         N3   1114    LYS     NZ    452    -0.3854      14.01   ; qtot -0.1647
   453          H   1114    LYS    HZ1    453       0.34      1.008   ; qtot 0.1753
   454          H   1114    LYS    HZ2    454       0.34      1.008   ; qtot 0.5153
   455          H   1114    LYS    HZ3    455       0.34      1.008   ; qtot 0.8553
   456          C   1114    LYS      C    456     0.7341      12.01   ; qtot 1.589
   457          O   1114    LYS      O    457    -0.5894         16   ; qtot 1
; residue 1115 ASN rtp ASN  q  0.0
   458          N   1115    ASN      N    458    -0.4157      14.01   ; qtot 0.5843
   459          H   1115    ASN      H    459     0.2719      1.008   ; qtot 0.8562
   460         CT   1115    ASN     CA    460     0.0143      12.01   ; qtot 0.8705
   461         H1   1115    ASN     HA    461     0.1048      1.008   ; qtot 0.9753
   462         CT   1115    ASN     CB    462    -0.2041      12.01   ; qtot 0.7712
   463         HC   1115    ASN    HB1    463     0.0797      1.008   ; qtot 0.8509
   464         HC   1115    ASN    HB2    464     0.0797      1.008   ; qtot 0.9306
   465          C   1115    ASN     CG    465      0.713      12.01   ; qtot 1.644
   466          O   1115    ASN    OD1    466    -0.5931         16   ; qtot 1.05
   467          N   1115    ASN    ND2    467    -0.9191      14.01   ; qtot 0.1314
   468          H   1115    ASN   HD21    468     0.4196      1.008   ; qtot 0.551
   469          H   1115    ASN   HD22    469     0.4196      1.008   ; qtot 0.9706
   470          C   1115    ASN      C    470     0.5973      12.01   ; qtot 1.568
   471          O   1115    ASN      O    471    -0.5679         16   ; qtot 1
; residue 1116 ILE rtp ILE  q  0.0
   472          N   1116    ILE      N    472    -0.4157      14.01   ; qtot 0.5843
   473          H   1116    ILE      H    473     0.2719      1.008   ; qtot 0.8562
   474         CT   1116    ILE     CA    474    -0.0597      12.01   ; qtot 0.7965
   475         H1   1116    ILE     HA    475     0.0869      1.008   ; qtot 0.8834
   476         CT   1116    ILE     CB    476     0.1303      12.01   ; qtot 1.014
   477         HC   1116    ILE     HB    477     0.0187      1.008   ; qtot 1.032
   478         CT   1116    ILE    CG2    478    -0.3204      12.01   ; qtot 0.712
   479         HC   1116    ILE   HG21    479     0.0882      1.008   ; qtot 0.8002
   480         HC   1116    ILE   HG22    480     0.0882      1.008   ; qtot 0.8884
   481         HC   1116    ILE   HG23    481     0.0882      1.008   ; qtot 0.9766
   482         CT   1116    ILE    CG1    482     -0.043      12.01   ; qtot 0.9336
   483         HC   1116    ILE   HG11    483     0.0236      1.008   ; qtot 0.9572
   484         HC   1116    ILE   HG12    484     0.0236      1.008   ; qtot 0.9808
   485         CT   1116    ILE     CD    485     -0.066      12.01   ; qtot 0.9148
   486         HC   1116    ILE    HD1    486     0.0186      1.008   ; qtot 0.9334
   487         HC   1116    ILE    HD2    487     0.0186      1.008   ; qtot 0.952
   488         HC   1116    ILE    HD3    488     0.0186      1.008   ; qtot 0.9706
   489          C   1116    ILE      C    489     0.5973      12.01   ; qtot 1.568
   490          O   1116    ILE      O    490    -0.5679         16   ; qtot 1
; residue 1117 THR rtp THR  q  0.0
   491          N   1117    THR      N    491    -0.4157      14.01   ; qtot 0.5843
   492          H   1117    THR      H    492     0.2719      1.008   ; qtot 0.8562
   493         CT   1117    THR     CA    493    -0.0389      12.01   ; qtot 0.8173
   494         H1   1117    THR     HA    494     0.1007      1.008   ; qtot 0.918
   495         CT   1117    THR     CB    495     0.3654      12.01   ; qtot 1.283
   496         H1   1117    THR     HB    496     0.0043      1.008   ; qtot 1.288
   497         CT   1117    THR    CG2    497    -0.2438      12.01   ; qtot 1.044
   498         HC   1117    THR   HG21    498     0.0642      1.008   ; qtot 1.108
   499         HC   1117    THR   HG22    499     0.0642      1.008   ; qtot 1.172
   500         HC   1117    THR   HG23    500     0.0642      1.008   ; qtot 1.237
   501         OH   1117    THR    OG1    501    -0.6761         16   ; qtot 0.5604
   502         HO   1117    THR    HG1    502     0.4102      1.008   ; qtot 0.9706
   503          C   1117    THR      C    503     0.5973      12.01   ; qtot 1.568
   504          O   1117    THR      O    504    -0.5679         16   ; qtot 1
; residue 1118 LEU rtp LEU  q  0.0
   505          N   1118    LEU      N    505    -0.4157      14.01   ; qtot 0.5843
   506          H   1118    LEU      H    506     0.2719      1.008   ; qtot 0.8562
   507         CT   1118    LEU     CA    507    -0.0518      12.01   ; qtot 0.8044
   508         H1   1118    LEU     HA    508     0.0922      1.008   ; qtot 0.8966
   509         CT   1118    LEU     CB    509    -0.1102      12.01   ; qtot 0.7864
   510         HC   1118    LEU    HB1    510     0.0457      1.008   ; qtot 0.8321
   511         HC   1118    LEU    HB2    511     0.0457      1.008   ; qtot 0.8778
   512         CT   1118    LEU     CG    512     0.3531      12.01   ; qtot 1.231
   513         HC   1118    LEU     HG    513    -0.0361      1.008   ; qtot 1.195
   514         CT   1118    LEU    CD1    514    -0.4121      12.01   ; qtot 0.7827
   515         HC   1118    LEU   HD11    515        0.1      1.008   ; qtot 0.8827
   516         HC   1118    LEU   HD12    516        0.1      1.008   ; qtot 0.9827
   517         HC   1118    LEU   HD13    517        0.1      1.008   ; qtot 1.083
   518         CT   1118    LEU    CD2    518    -0.4121      12.01   ; qtot 0.6706
   519         HC   1118    LEU   HD21    519        0.1      1.008   ; qtot 0.7706
   520         HC   1118    LEU   HD22    520        0.1      1.008   ; qtot 0.8706
   521         HC   1118    LEU   HD23    521        0.1      1.008   ; qtot 0.9706
   522          C   1118    LEU      C    522     0.5973      12.01   ; qtot 1.568
   523          O   1118    LEU      O    523    -0.5679         16   ; qtot 1
; residue 1119 ILE rtp ILE  q  0.0
   524          N   1119    ILE      N    524    -0.4157      14.01   ; qtot 0.5843
   525          H   1119    ILE      H    525     0.2719      1.008   ; qtot 0.8562
   526         CT   1119    ILE     CA    526    -0.0597      12.01   ; qtot 0.7965
   527         H1   1119    ILE     HA    527     0.0869      1.008   ; qtot 0.8834
   528         CT   1119    ILE     CB    528     0.1303      12.01   ; qtot 1.014
   529         HC   1119    ILE     HB    529     0.0187      1.008   ; qtot 1.032
   530         CT   1119    ILE    CG2    530    -0.3204      12.01   ; qtot 0.712
   531         HC   1119    ILE   HG21    531     0.0882      1.008   ; qtot 0.8002
   532         HC   1119    ILE   HG22    532     0.0882      1.008   ; qtot 0.8884
   533         HC   1119    ILE   HG23    533     0.0882      1.008   ; qtot 0.9766
   534         CT   1119    ILE    CG1    534     -0.043      12.01   ; qtot 0.9336
   535         HC   1119    ILE   HG11    535     0.0236      1.008   ; qtot 0.9572
   536         HC   1119    ILE   HG12    536     0.0236      1.008   ; qtot 0.9808
   537         CT   1119    ILE     CD    537     -0.066      12.01   ; qtot 0.9148
   538         HC   1119    ILE    HD1    538     0.0186      1.008   ; qtot 0.9334
   539         HC   1119    ILE    HD2    539     0.0186      1.008   ; qtot 0.952
   540         HC   1119    ILE    HD3    540     0.0186      1.008   ; qtot 0.9706
   541          C   1119    ILE      C    541     0.5973      12.01   ; qtot 1.568
   542          O   1119    ILE      O    542    -0.5679         16   ; qtot 1
; residue 1120 ARG rtp ARG  q +1.0
   543          N   1120    ARG      N    543    -0.3479      14.01   ; qtot 0.6521
   544          H   1120    ARG      H    544     0.2747      1.008   ; qtot 0.9268
   545         CT   1120    ARG     CA    545    -0.2637      12.01   ; qtot 0.6631
   546         H1   1120    ARG     HA    546      0.156      1.008   ; qtot 0.8191
   547         CT   1120    ARG     CB    547    -0.0007      12.01   ; qtot 0.8184
   548         HC   1120    ARG    HB1    548     0.0327      1.008   ; qtot 0.8511
   549         HC   1120    ARG    HB2    549     0.0327      1.008   ; qtot 0.8838
   550         CT   1120    ARG     CG    550      0.039      12.01   ; qtot 0.9228
   551         HC   1120    ARG    HG1    551     0.0285      1.008   ; qtot 0.9513
   552         HC   1120    ARG    HG2    552     0.0285      1.008   ; qtot 0.9798
   553         CT   1120    ARG     CD    553     0.0486      12.01   ; qtot 1.028
   554         H1   1120    ARG    HD1    554     0.0687      1.008   ; qtot 1.097
   555         H1   1120    ARG    HD2    555     0.0687      1.008   ; qtot 1.166
   556         N2   1120    ARG     NE    556    -0.5295      14.01   ; qtot 0.6363
   557          H   1120    ARG     HE    557     0.3456      1.008   ; qtot 0.9819
   558         CA   1120    ARG     CZ    558     0.8076      12.01   ; qtot 1.79
   559         N2   1120    ARG    NH1    559    -0.8627      14.01   ; qtot 0.9268
   560          H   1120    ARG   HH11    560     0.4478      1.008   ; qtot 1.375
   561          H   1120    ARG   HH12    561     0.4478      1.008   ; qtot 1.822
   562         N2   1120    ARG    NH2    562    -0.8627      14.01   ; qtot 0.9597
   563          H   1120    ARG   HH21    563     0.4478      1.008   ; qtot 1.408
   564          H   1120    ARG   HH22    564     0.4478      1.008   ; qtot 1.855
   565          C   1120    ARG      C    565     0.7341      12.01   ; qtot 2.589
   566          O   1120    ARG      O    566    -0.5894         16   ; qtot 2
; residue 1121 GLY rtp GLY  q  0.0
   567          N   1121    GLY      N    567    -0.4157      14.01   ; qtot 1.584
   568          H   1121    GLY      H    568     0.2719      1.008   ; qtot 1.856
   569         CT   1121    GLY     CA    569    -0.0252      12.01   ; qtot 1.831
   570         H1   1121    GLY    HA1    570     0.0698      1.008   ; qtot 1.901
   571         H1   1121    GLY    HA2    571     0.0698      1.008   ; qtot 1.971
   572          C   1121    GLY      C    572     0.5973      12.01   ; qtot 2.568
   573          O   1121    GLY      O    573    -0.5679         16   ; qtot 2
; residue 1122 LEU rtp LEU  q  0.0
   574          N   1122    LEU      N    574    -0.4157      14.01   ; qtot 1.584
   575          H   1122    LEU      H    575     0.2719      1.008   ; qtot 1.856
   576         CT   1122    LEU     CA    576    -0.0518      12.01   ; qtot 1.804
   577         H1   1122    LEU     HA    577     0.0922      1.008   ; qtot 1.897
   578         CT   1122    LEU     CB    578    -0.1102      12.01   ; qtot 1.786
   579         HC   1122    LEU    HB1    579     0.0457      1.008   ; qtot 1.832
   580         HC   1122    LEU    HB2    580     0.0457      1.008   ; qtot 1.878
   581         CT   1122    LEU     CG    581     0.3531      12.01   ; qtot 2.231
   582         HC   1122    LEU     HG    582    -0.0361      1.008   ; qtot 2.195
   583         CT   1122    LEU    CD1    583    -0.4121      12.01   ; qtot 1.783
   584         HC   1122    LEU   HD11    584        0.1      1.008   ; qtot 1.883
   585         HC   1122    LEU   HD12    585        0.1      1.008   ; qtot 1.983
   586         HC   1122    LEU   HD13    586        0.1      1.008   ; qtot 2.083
   587         CT   1122    LEU    CD2    587    -0.4121      12.01   ; qtot 1.671
   588         HC   1122    LEU   HD21    588        0.1      1.008   ; qtot 1.771
   589         HC   1122    LEU   HD22    589        0.1      1.008   ; qtot 1.871
   590         HC   1122    LEU   HD23    590        0.1      1.008   ; qtot 1.971
   591          C   1122    LEU      C    591     0.5973      12.01   ; qtot 2.568
   592          O   1122    LEU      O    592    -0.5679         16   ; qtot 2
; residue 1123 GLY rtp GLY  q  0.0
   593          N   1123    GLY      N    593    -0.4157      14.01   ; qtot 1.584
   594          H   1123    GLY      H    594     0.2719      1.008   ; qtot 1.856
   595         CT   1123    GLY     CA    595    -0.0252      12.01   ; qtot 1.831
   596         H1   1123    GLY    HA1    596     0.0698      1.008   ; qtot 1.901
   597         H1   1123    GLY    HA2    597     0.0698      1.008   ; qtot 1.971
   598          C   1123    GLY      C    598     0.5973      12.01   ; qtot 2.568
   599          O   1123    GLY      O    599    -0.5679         16   ; qtot 2
; residue 1124 HIS rtp HIE  q  0.0
   600          N   1124    HIS      N    600    -0.4157      14.01   ; qtot 1.584
   601          H   1124    HIS      H    601     0.2719      1.008   ; qtot 1.856
   602         CT   1124    HIS     CA    602    -0.0581      12.01   ; qtot 1.798
   603         H1   1124    HIS     HA    603      0.136      1.008   ; qtot 1.934
   604         CT   1124    HIS     CB    604    -0.0074      12.01   ; qtot 1.927
   605         HC   1124    HIS    HB1    605     0.0367      1.008   ; qtot 1.963
   606         HC   1124    HIS    HB2    606     0.0367      1.008   ; qtot 2
   607         CC   1124    HIS     CG    607     0.1868      12.01   ; qtot 2.187
   608         NB   1124    HIS    ND1    608    -0.5432      14.01   ; qtot 1.644
   609         CR   1124    HIS    CE1    609     0.1635      12.01   ; qtot 1.807
   610         H5   1124    HIS    HE1    610     0.1435      1.008   ; qtot 1.951
   611         NA   1124    HIS    NE2    611    -0.2795      14.01   ; qtot 1.671
   612          H   1124    HIS    HE2    612     0.3339      1.008   ; qtot 2.005
   613         CW   1124    HIS    CD2    613    -0.2207      12.01   ; qtot 1.784
   614         H4   1124    HIS    HD2    614     0.1862      1.008   ; qtot 1.971
   615          C   1124    HIS      C    615     0.5973      12.01   ; qtot 2.568
   616          O   1124    HIS      O    616    -0.5679         16   ; qtot 2
; residue 1125 GLY rtp GLY  q  0.0
   617          N   1125    GLY      N    617    -0.4157      14.01   ; qtot 1.584
   618          H   1125    GLY      H    618     0.2719      1.008   ; qtot 1.856
   619         CT   1125    GLY     CA    619    -0.0252      12.01   ; qtot 1.831
   620         H1   1125    GLY    HA1    620     0.0698      1.008   ; qtot 1.901
   621         H1   1125    GLY    HA2    621     0.0698      1.008   ; qtot 1.971
   622          C   1125    GLY      C    622     0.5973      12.01   ; qtot 2.568
   623          O   1125    GLY      O    623    -0.5679         16   ; qtot 2
; residue 1126 ALA rtp ALA  q  0.0
   624          N   1126    ALA      N    624    -0.4157      14.01   ; qtot 1.584
   625          H   1126    ALA      H    625     0.2719      1.008   ; qtot 1.856
   626         CT   1126    ALA     CA    626     0.0337      12.01   ; qtot 1.89
   627         H1   1126    ALA     HA    627     0.0823      1.008   ; qtot 1.972
   628         CT   1126    ALA     CB    628    -0.1825      12.01   ; qtot 1.79
   629         HC   1126    ALA    HB1    629     0.0603      1.008   ; qtot 1.85
   630         HC   1126    ALA    HB2    630     0.0603      1.008   ; qtot 1.91
   631         HC   1126    ALA    HB3    631     0.0603      1.008   ; qtot 1.971
   632          C   1126    ALA      C    632     0.5973      12.01   ; qtot 2.568
   633          O   1126    ALA      O    633    -0.5679         16   ; qtot 2
; residue 1127 PHE rtp PHE  q  0.0
   634          N   1127    PHE      N    634    -0.4157      14.01   ; qtot 1.584
   635          H   1127    PHE      H    635     0.2719      1.008   ; qtot 1.856
   636         CT   1127    PHE     CA    636    -0.0024      12.01   ; qtot 1.854
   637         H1   1127    PHE     HA    637     0.0978      1.008   ; qtot 1.952
   638         CT   1127    PHE     CB    638    -0.0343      12.01   ; qtot 1.917
   639         HC   1127    PHE    HB1    639     0.0295      1.008   ; qtot 1.947
   640         HC   1127    PHE    HB2    640     0.0295      1.008   ; qtot 1.976
   641         CA   1127    PHE     CG    641     0.0118      12.01   ; qtot 1.988
   642         CA   1127    PHE    CD1    642    -0.1256      12.01   ; qtot 1.863
   643         HA   1127    PHE    HD1    643      0.133      1.008   ; qtot 1.996
   644         CA   1127    PHE    CE1    644    -0.1704      12.01   ; qtot 1.825
   645         HA   1127    PHE    HE1    645      0.143      1.008   ; qtot 1.968
   646         CA   1127    PHE     CZ    646    -0.1072      12.01   ; qtot 1.861
   647         HA   1127    PHE     HZ    647     0.1297      1.008   ; qtot 1.991
   648         CA   1127    PHE    CE2    648    -0.1704      12.01   ; qtot 1.82
   649         HA   1127    PHE    HE2    649      0.143      1.008   ; qtot 1.963
   650         CA   1127    PHE    CD2    650    -0.1256      12.01   ; qtot 1.838
   651         HA   1127    PHE    HD2    651      0.133      1.008   ; qtot 1.971
   652          C   1127    PHE      C    652     0.5973      12.01   ; qtot 2.568
   653          O   1127    PHE      O    653    -0.5679         16   ; qtot 2
; residue 1128 GLY rtp GLY  q  0.0
   654          N   1128    GLY      N    654    -0.4157      14.01   ; qtot 1.584
   655          H   1128    GLY      H    655     0.2719      1.008   ; qtot 1.856
   656         CT   1128    GLY     CA    656    -0.0252      12.01   ; qtot 1.831
   657         H1   1128    GLY    HA1    657     0.0698      1.008   ; qtot 1.901
   658         H1   1128    GLY    HA2    658     0.0698      1.008   ; qtot 1.971
   659          C   1128    GLY      C    659     0.5973      12.01   ; qtot 2.568
   660          O   1128    GLY      O    660    -0.5679         16   ; qtot 2
; residue 1129 GLU rtp GLU  q -1.0
   661          N   1129    GLU      N    661    -0.5163      14.01   ; qtot 1.484
   662          H   1129    GLU      H    662     0.2936      1.008   ; qtot 1.777
   663         CT   1129    GLU     CA    663     0.0397      12.01   ; qtot 1.817
   664         H1   1129    GLU     HA    664     0.1105      1.008   ; qtot 1.928
   665         CT   1129    GLU     CB    665      0.056      12.01   ; qtot 1.984
   666         HC   1129    GLU    HB1    666    -0.0173      1.008   ; qtot 1.966
   667         HC   1129    GLU    HB2    667    -0.0173      1.008   ; qtot 1.949
   668         CT   1129    GLU     CG    668     0.0136      12.01   ; qtot 1.963
   669         HC   1129    GLU    HG1    669    -0.0425      1.008   ; qtot 1.92
   670         HC   1129    GLU    HG2    670    -0.0425      1.008   ; qtot 1.878
   671          C   1129    GLU     CD    671     0.8054      12.01   ; qtot 2.683
   672         O2   1129    GLU    OE1    672    -0.8188         16   ; qtot 1.864
   673         O2   1129    GLU    OE2    673    -0.8188         16   ; qtot 1.045
   674          C   1129    GLU      C    674     0.5366      12.01   ; qtot 1.582
   675          O   1129    GLU      O    675    -0.5819         16   ; qtot 1
; residue 1130 VAL rtp VAL  q  0.0
   676          N   1130    VAL      N    676    -0.4157      14.01   ; qtot 0.5843
   677          H   1130    VAL      H    677     0.2719      1.008   ; qtot 0.8562
   678         CT   1130    VAL     CA    678    -0.0875      12.01   ; qtot 0.7687
   679         H1   1130    VAL     HA    679     0.0969      1.008   ; qtot 0.8656
   680         CT   1130    VAL     CB    680     0.2985      12.01   ; qtot 1.164
   681         HC   1130    VAL     HB    681    -0.0297      1.008   ; qtot 1.134
   682         CT   1130    VAL    CG1    682    -0.3192      12.01   ; qtot 0.8152
   683         HC   1130    VAL   HG11    683     0.0791      1.008   ; qtot 0.8943
   684         HC   1130    VAL   HG12    684     0.0791      1.008   ; qtot 0.9734
   685         HC   1130    VAL   HG13    685     0.0791      1.008   ; qtot 1.053
   686         CT   1130    VAL    CG2    686    -0.3192      12.01   ; qtot 0.7333
   687         HC   1130    VAL   HG21    687     0.0791      1.008   ; qtot 0.8124
   688         HC   1130    VAL   HG22    688     0.0791      1.008   ; qtot 0.8915
   689         HC   1130    VAL   HG23    689     0.0791      1.008   ; qtot 0.9706
   690          C   1130    VAL      C    690     0.5973      12.01   ; qtot 1.568
   691          O   1130    VAL      O    691    -0.5679         16   ; qtot 1
; residue 1131 TYR rtp TYR  q  0.0
   692          N   1131    TYR      N    692    -0.4157      14.01   ; qtot 0.5843
   693          H   1131    TYR      H    693     0.2719      1.008   ; qtot 0.8562
   694         CT   1131    TYR     CA    694    -0.0014      12.01   ; qtot 0.8548
   695         H1   1131    TYR     HA    695     0.0876      1.008   ; qtot 0.9424
   696         CT   1131    TYR     CB    696    -0.0152      12.01   ; qtot 0.9272
   697         HC   1131    TYR    HB1    697     0.0295      1.008   ; qtot 0.9567
   698         HC   1131    TYR    HB2    698     0.0295      1.008   ; qtot 0.9862
   699         CA   1131    TYR     CG    699    -0.0011      12.01   ; qtot 0.9851
   700         CA   1131    TYR    CD1    700    -0.1906      12.01   ; qtot 0.7945
   701         HA   1131    TYR    HD1    701     0.1699      1.008   ; qtot 0.9644
   702         CA   1131    TYR    CE1    702    -0.2341      12.01   ; qtot 0.7303
   703         HA   1131    TYR    HE1    703     0.1656      1.008   ; qtot 0.8959
   704          C   1131    TYR     CZ    704     0.3226      12.01   ; qtot 1.219
   705         OH   1131    TYR     OH    705    -0.5579         16   ; qtot 0.6606
   706         HO   1131    TYR     HH    706     0.3992      1.008   ; qtot 1.06
   707         CA   1131    TYR    CE2    707    -0.2341      12.01   ; qtot 0.8257
   708         HA   1131    TYR    HE2    708     0.1656      1.008   ; qtot 0.9913
   709         CA   1131    TYR    CD2    709    -0.1906      12.01   ; qtot 0.8007
   710         HA   1131    TYR    HD2    710     0.1699      1.008   ; qtot 0.9706
   711          C   1131    TYR      C    711     0.5973      12.01   ; qtot 1.568
   712          O   1131    TYR      O    712    -0.5679         16   ; qtot 1
; residue 1132 GLU rtp GLU  q -1.0
   713          N   1132    GLU      N    713    -0.5163      14.01   ; qtot 0.4837
   714          H   1132    GLU      H    714     0.2936      1.008   ; qtot 0.7773
   715         CT   1132    GLU     CA    715     0.0397      12.01   ; qtot 0.817
   716         H1   1132    GLU     HA    716     0.1105      1.008   ; qtot 0.9275
   717         CT   1132    GLU     CB    717      0.056      12.01   ; qtot 0.9835
   718         HC   1132    GLU    HB1    718    -0.0173      1.008   ; qtot 0.9662
   719         HC   1132    GLU    HB2    719    -0.0173      1.008   ; qtot 0.9489
   720         CT   1132    GLU     CG    720     0.0136      12.01   ; qtot 0.9625
   721         HC   1132    GLU    HG1    721    -0.0425      1.008   ; qtot 0.92
   722         HC   1132    GLU    HG2    722    -0.0425      1.008   ; qtot 0.8775
   723          C   1132    GLU     CD    723     0.8054      12.01   ; qtot 1.683
   724         O2   1132    GLU    OE1    724    -0.8188         16   ; qtot 0.8641
   725         O2   1132    GLU    OE2    725    -0.8188         16   ; qtot 0.0453
   726          C   1132    GLU      C    726     0.5366      12.01   ; qtot 0.5819
   727          O   1132    GLU      O    727    -0.5819         16   ; qtot 0
; residue 1133 GLY rtp GLY  q  0.0
   728          N   1133    GLY      N    728    -0.4157      14.01   ; qtot -0.4157
   729          H   1133    GLY      H    729     0.2719      1.008   ; qtot -0.1438
   730         CT   1133    GLY     CA    730    -0.0252      12.01   ; qtot -0.169
   731         H1   1133    GLY    HA1    731     0.0698      1.008   ; qtot -0.0992
   732         H1   1133    GLY    HA2    732     0.0698      1.008   ; qtot -0.0294
   733          C   1133    GLY      C    733     0.5973      12.01   ; qtot 0.5679
   734          O   1133    GLY      O    734    -0.5679         16   ; qtot 0
; residue 1134 GLN rtp GLN  q  0.0
   735          N   1134    GLN      N    735    -0.4157      14.01   ; qtot -0.4157
   736          H   1134    GLN      H    736     0.2719      1.008   ; qtot -0.1438
   737         CT   1134    GLN     CA    737    -0.0031      12.01   ; qtot -0.1469
   738         H1   1134    GLN     HA    738      0.085      1.008   ; qtot -0.0619
   739         CT   1134    GLN     CB    739    -0.0036      12.01   ; qtot -0.0655
   740         HC   1134    GLN    HB1    740     0.0171      1.008   ; qtot -0.0484
   741         HC   1134    GLN    HB2    741     0.0171      1.008   ; qtot -0.0313
   742         CT   1134    GLN     CG    742    -0.0645      12.01   ; qtot -0.0958
   743         HC   1134    GLN    HG1    743     0.0352      1.008   ; qtot -0.0606
   744         HC   1134    GLN    HG2    744     0.0352      1.008   ; qtot -0.0254
   745          C   1134    GLN     CD    745     0.6951      12.01   ; qtot 0.6697
   746          O   1134    GLN    OE1    746    -0.6086         16   ; qtot 0.0611
   747          N   1134    GLN    NE2    747    -0.9407      14.01   ; qtot -0.8796
   748          H   1134    GLN   HE21    748     0.4251      1.008   ; qtot -0.4545
   749          H   1134    GLN   HE22    749     0.4251      1.008   ; qtot -0.0294
   750          C   1134    GLN      C    750     0.5973      12.01   ; qtot 0.5679
   751          O   1134    GLN      O    751    -0.5679         16   ; qtot 0
; residue 1135 VAL rtp VAL  q  0.0
   752          N   1135    VAL      N    752    -0.4157      14.01   ; qtot -0.4157
   753          H   1135    VAL      H    753     0.2719      1.008   ; qtot -0.1438
   754         CT   1135    VAL     CA    754    -0.0875      12.01   ; qtot -0.2313
   755         H1   1135    VAL     HA    755     0.0969      1.008   ; qtot -0.1344
   756         CT   1135    VAL     CB    756     0.2985      12.01   ; qtot 0.1641
   757         HC   1135    VAL     HB    757    -0.0297      1.008   ; qtot 0.1344
   758         CT   1135    VAL    CG1    758    -0.3192      12.01   ; qtot -0.1848
   759         HC   1135    VAL   HG11    759     0.0791      1.008   ; qtot -0.1057
   760         HC   1135    VAL   HG12    760     0.0791      1.008   ; qtot -0.0266
   761         HC   1135    VAL   HG13    761     0.0791      1.008   ; qtot 0.0525
   762         CT   1135    VAL    CG2    762    -0.3192      12.01   ; qtot -0.2667
   763         HC   1135    VAL   HG21    763     0.0791      1.008   ; qtot -0.1876
   764         HC   1135    VAL   HG22    764     0.0791      1.008   ; qtot -0.1085
   765         HC   1135    VAL   HG23    765     0.0791      1.008   ; qtot -0.0294
   766          C   1135    VAL      C    766     0.5973      12.01   ; qtot 0.5679
   767          O   1135    VAL      O    767    -0.5679         16   ; qtot 0
; residue 1136 SER rtp SER  q  0.0
   768          N   1136    SER      N    768    -0.4157      14.01   ; qtot -0.4157
   769          H   1136    SER      H    769     0.2719      1.008   ; qtot -0.1438
   770         CT   1136    SER     CA    770    -0.0249      12.01   ; qtot -0.1687
   771         H1   1136    SER     HA    771     0.0843      1.008   ; qtot -0.0844
   772         CT   1136    SER     CB    772     0.2117      12.01   ; qtot 0.1273
   773         H1   1136    SER    HB1    773     0.0352      1.008   ; qtot 0.1625
   774         H1   1136    SER    HB2    774     0.0352      1.008   ; qtot 0.1977
   775         OH   1136    SER     OG    775    -0.6546         16   ; qtot -0.4569
   776         HO   1136    SER     HG    776     0.4275      1.008   ; qtot -0.0294
   777          C   1136    SER      C    777     0.5973      12.01   ; qtot 0.5679
   778          O   1136    SER      O    778    -0.5679         16   ; qtot 0
; residue 1137 GLY rtp GLY  q  0.0
   779          N   1137    GLY      N    779    -0.4157      14.01   ; qtot -0.4157
   780          H   1137    GLY      H    780     0.2719      1.008   ; qtot -0.1438
   781         CT   1137    GLY     CA    781    -0.0252      12.01   ; qtot -0.169
   782         H1   1137    GLY    HA1    782     0.0698      1.008   ; qtot -0.0992
   783         H1   1137    GLY    HA2    783     0.0698      1.008   ; qtot -0.0294
   784          C   1137    GLY      C    784     0.5973      12.01   ; qtot 0.5679
   785          O   1137    GLY      O    785    -0.5679         16   ; qtot 0
; residue 1138 MET rtp MET  q  0.0
   786          N   1138    MET      N    786    -0.4157      14.01   ; qtot -0.4157
   787          H   1138    MET      H    787     0.2719      1.008   ; qtot -0.1438
   788         CT   1138    MET     CA    788    -0.0237      12.01   ; qtot -0.1675
   789         H1   1138    MET     HA    789      0.088      1.008   ; qtot -0.0795
   790         CT   1138    MET     CB    790     0.0342      12.01   ; qtot -0.0453
   791         HC   1138    MET    HB1    791     0.0241      1.008   ; qtot -0.0212
   792         HC   1138    MET    HB2    792     0.0241      1.008   ; qtot 0.0029
   793         CT   1138    MET     CG    793     0.0018      12.01   ; qtot 0.0047
   794         H1   1138    MET    HG1    794      0.044      1.008   ; qtot 0.0487
   795         H1   1138    MET    HG2    795      0.044      1.008   ; qtot 0.0927
   796          S   1138    MET     SD    796    -0.2737      32.06   ; qtot -0.181
   797         CT   1138    MET     CE    797    -0.0536      12.01   ; qtot -0.2346
   798         H1   1138    MET    HE1    798     0.0684      1.008   ; qtot -0.1662
   799         H1   1138    MET    HE2    799     0.0684      1.008   ; qtot -0.0978
   800         H1   1138    MET    HE3    800     0.0684      1.008   ; qtot -0.0294
   801          C   1138    MET      C    801     0.5973      12.01   ; qtot 0.5679
   802          O   1138    MET      O    802    -0.5679         16   ; qtot 0
; residue 1139 PRO rtp PRO  q  0.0
   803          N   1139    PRO      N    803    -0.2548      14.01   ; qtot -0.2548
   804         CT   1139    PRO     CD    804     0.0192      12.01   ; qtot -0.2356
   805         H1   1139    PRO    HD1    805     0.0391      1.008   ; qtot -0.1965
   806         H1   1139    PRO    HD2    806     0.0391      1.008   ; qtot -0.1574
   807         CT   1139    PRO     CG    807     0.0189      12.01   ; qtot -0.1385
   808         HC   1139    PRO    HG1    808     0.0213      1.008   ; qtot -0.1172
   809         HC   1139    PRO    HG2    809     0.0213      1.008   ; qtot -0.0959
   810         CT   1139    PRO     CB    810     -0.007      12.01   ; qtot -0.1029
   811         HC   1139    PRO    HB1    811     0.0253      1.008   ; qtot -0.0776
   812         HC   1139    PRO    HB2    812     0.0253      1.008   ; qtot -0.0523
   813         CT   1139    PRO     CA    813    -0.0266      12.01   ; qtot -0.0789
   814         H1   1139    PRO     HA    814     0.0641      1.008   ; qtot -0.0148
   815          C   1139    PRO      C    815     0.5896      12.01   ; qtot 0.5748
   816          O   1139    PRO      O    816    -0.5748         16   ; qtot 0
; residue 1140 ASN rtp ASN  q  0.0
   817          N   1140    ASN      N    817    -0.4157      14.01   ; qtot -0.4157
   818          H   1140    ASN      H    818     0.2719      1.008   ; qtot -0.1438
   819         CT   1140    ASN     CA    819     0.0143      12.01   ; qtot -0.1295
   820         H1   1140    ASN     HA    820     0.1048      1.008   ; qtot -0.0247
   821         CT   1140    ASN     CB    821    -0.2041      12.01   ; qtot -0.2288
   822         HC   1140    ASN    HB1    822     0.0797      1.008   ; qtot -0.1491
   823         HC   1140    ASN    HB2    823     0.0797      1.008   ; qtot -0.0694
   824          C   1140    ASN     CG    824      0.713      12.01   ; qtot 0.6436
   825          O   1140    ASN    OD1    825    -0.5931         16   ; qtot 0.0505
   826          N   1140    ASN    ND2    826    -0.9191      14.01   ; qtot -0.8686
   827          H   1140    ASN   HD21    827     0.4196      1.008   ; qtot -0.449
   828          H   1140    ASN   HD22    828     0.4196      1.008   ; qtot -0.0294
   829          C   1140    ASN      C    829     0.5973      12.01   ; qtot 0.5679
   830          O   1140    ASN      O    830    -0.5679         16   ; qtot 0
; residue 1141 ASP rtp ASP  q -1.0
   831          N   1141    ASP      N    831    -0.5163      14.01   ; qtot -0.5163
   832          H   1141    ASP      H    832     0.2936      1.008   ; qtot -0.2227
   833         CT   1141    ASP     CA    833     0.0381      12.01   ; qtot -0.1846
   834         H1   1141    ASP     HA    834      0.088      1.008   ; qtot -0.0966
   835         CT   1141    ASP     CB    835    -0.0303      12.01   ; qtot -0.1269
   836         HC   1141    ASP    HB1    836    -0.0122      1.008   ; qtot -0.1391
   837         HC   1141    ASP    HB2    837    -0.0122      1.008   ; qtot -0.1513
   838          C   1141    ASP     CG    838     0.7994      12.01   ; qtot 0.6481
   839         O2   1141    ASP    OD1    839    -0.8014         16   ; qtot -0.1533
   840         O2   1141    ASP    OD2    840    -0.8014         16   ; qtot -0.9547
   841          C   1141    ASP      C    841     0.5366      12.01   ; qtot -0.4181
   842          O   1141    ASP      O    842    -0.5819         16   ; qtot -1
; residue 1142 PRO rtp PRO  q  0.0
   843          N   1142    PRO      N    843    -0.2548      14.01   ; qtot -1.255
   844         CT   1142    PRO     CD    844     0.0192      12.01   ; qtot -1.236
   845         H1   1142    PRO    HD1    845     0.0391      1.008   ; qtot -1.197
   846         H1   1142    PRO    HD2    846     0.0391      1.008   ; qtot -1.157
   847         CT   1142    PRO     CG    847     0.0189      12.01   ; qtot -1.139
   848         HC   1142    PRO    HG1    848     0.0213      1.008   ; qtot -1.117
   849         HC   1142    PRO    HG2    849     0.0213      1.008   ; qtot -1.096
   850         CT   1142    PRO     CB    850     -0.007      12.01   ; qtot -1.103
   851         HC   1142    PRO    HB1    851     0.0253      1.008   ; qtot -1.078
   852         HC   1142    PRO    HB2    852     0.0253      1.008   ; qtot -1.052
   853         CT   1142    PRO     CA    853    -0.0266      12.01   ; qtot -1.079
   854         H1   1142    PRO     HA    854     0.0641      1.008   ; qtot -1.015
   855          C   1142    PRO      C    855     0.5896      12.01   ; qtot -0.4252
   856          O   1142    PRO      O    856    -0.5748         16   ; qtot -1
; residue 1143 SER rtp SER  q  0.0
   857          N   1143    SER      N    857    -0.4157      14.01   ; qtot -1.416
   858          H   1143    SER      H    858     0.2719      1.008   ; qtot -1.144
   859         CT   1143    SER     CA    859    -0.0249      12.01   ; qtot -1.169
   860         H1   1143    SER     HA    860     0.0843      1.008   ; qtot -1.084
   861         CT   1143    SER     CB    861     0.2117      12.01   ; qtot -0.8727
   862         H1   1143    SER    HB1    862     0.0352      1.008   ; qtot -0.8375
   863         H1   1143    SER    HB2    863     0.0352      1.008   ; qtot -0.8023
   864         OH   1143    SER     OG    864    -0.6546         16   ; qtot -1.457
   865         HO   1143    SER     HG    865     0.4275      1.008   ; qtot -1.029
   866          C   1143    SER      C    866     0.5973      12.01   ; qtot -0.4321
   867          O   1143    SER      O    867    -0.5679         16   ; qtot -1
; residue 1144 PRO rtp PRO  q  0.0
   868          N   1144    PRO      N    868    -0.2548      14.01   ; qtot -1.255
   869         CT   1144    PRO     CD    869     0.0192      12.01   ; qtot -1.236
   870         H1   1144    PRO    HD1    870     0.0391      1.008   ; qtot -1.197
   871         H1   1144    PRO    HD2    871     0.0391      1.008   ; qtot -1.157
   872         CT   1144    PRO     CG    872     0.0189      12.01   ; qtot -1.139
   873         HC   1144    PRO    HG1    873     0.0213      1.008   ; qtot -1.117
   874         HC   1144    PRO    HG2    874     0.0213      1.008   ; qtot -1.096
   875         CT   1144    PRO     CB    875     -0.007      12.01   ; qtot -1.103
   876         HC   1144    PRO    HB1    876     0.0253      1.008   ; qtot -1.078
   877         HC   1144    PRO    HB2    877     0.0253      1.008   ; qtot -1.052
   878         CT   1144    PRO     CA    878    -0.0266      12.01   ; qtot -1.079
   879         H1   1144    PRO     HA    879     0.0641      1.008   ; qtot -1.015
   880          C   1144    PRO      C    880     0.5896      12.01   ; qtot -0.4252
   881          O   1144    PRO      O    881    -0.5748         16   ; qtot -1
; residue 1145 LEU rtp LEU  q  0.0
   882          N   1145    LEU      N    882    -0.4157      14.01   ; qtot -1.416
   883          H   1145    LEU      H    883     0.2719      1.008   ; qtot -1.144
   884         CT   1145    LEU     CA    884    -0.0518      12.01   ; qtot -1.196
   885         H1   1145    LEU     HA    885     0.0922      1.008   ; qtot -1.103
   886         CT   1145    LEU     CB    886    -0.1102      12.01   ; qtot -1.214
   887         HC   1145    LEU    HB1    887     0.0457      1.008   ; qtot -1.168
   888         HC   1145    LEU    HB2    888     0.0457      1.008   ; qtot -1.122
   889         CT   1145    LEU     CG    889     0.3531      12.01   ; qtot -0.7691
   890         HC   1145    LEU     HG    890    -0.0361      1.008   ; qtot -0.8052
   891         CT   1145    LEU    CD1    891    -0.4121      12.01   ; qtot -1.217
   892         HC   1145    LEU   HD11    892        0.1      1.008   ; qtot -1.117
   893         HC   1145    LEU   HD12    893        0.1      1.008   ; qtot -1.017
   894         HC   1145    LEU   HD13    894        0.1      1.008   ; qtot -0.9173
   895         CT   1145    LEU    CD2    895    -0.4121      12.01   ; qtot -1.329
   896         HC   1145    LEU   HD21    896        0.1      1.008   ; qtot -1.229
   897         HC   1145    LEU   HD22    897        0.1      1.008   ; qtot -1.129
   898         HC   1145    LEU   HD23    898        0.1      1.008   ; qtot -1.029
   899          C   1145    LEU      C    899     0.5973      12.01   ; qtot -0.4321
   900          O   1145    LEU      O    900    -0.5679         16   ; qtot -1
; residue 1146 GLN rtp GLN  q  0.0
   901          N   1146    GLN      N    901    -0.4157      14.01   ; qtot -1.416
   902          H   1146    GLN      H    902     0.2719      1.008   ; qtot -1.144
   903         CT   1146    GLN     CA    903    -0.0031      12.01   ; qtot -1.147
   904         H1   1146    GLN     HA    904      0.085      1.008   ; qtot -1.062
   905         CT   1146    GLN     CB    905    -0.0036      12.01   ; qtot -1.066
   906         HC   1146    GLN    HB1    906     0.0171      1.008   ; qtot -1.048
   907         HC   1146    GLN    HB2    907     0.0171      1.008   ; qtot -1.031
   908         CT   1146    GLN     CG    908    -0.0645      12.01   ; qtot -1.096
   909         HC   1146    GLN    HG1    909     0.0352      1.008   ; qtot -1.061
   910         HC   1146    GLN    HG2    910     0.0352      1.008   ; qtot -1.025
   911          C   1146    GLN     CD    911     0.6951      12.01   ; qtot -0.3303
   912          O   1146    GLN    OE1    912    -0.6086         16   ; qtot -0.9389
   913          N   1146    GLN    NE2    913    -0.9407      14.01   ; qtot -1.88
   914          H   1146    GLN   HE21    914     0.4251      1.008   ; qtot -1.455
   915          H   1146    GLN   HE22    915     0.4251      1.008   ; qtot -1.029
   916          C   1146    GLN      C    916     0.5973      12.01   ; qtot -0.4321
   917          O   1146    GLN      O    917    -0.5679         16   ; qtot -1
; residue 1147 VAL rtp VAL  q  0.0
   918          N   1147    VAL      N    918    -0.4157      14.01   ; qtot -1.416
   919          H   1147    VAL      H    919     0.2719      1.008   ; qtot -1.144
   920         CT   1147    VAL     CA    920    -0.0875      12.01   ; qtot -1.231
   921         H1   1147    VAL     HA    921     0.0969      1.008   ; qtot -1.134
   922         CT   1147    VAL     CB    922     0.2985      12.01   ; qtot -0.8359
   923         HC   1147    VAL     HB    923    -0.0297      1.008   ; qtot -0.8656
   924         CT   1147    VAL    CG1    924    -0.3192      12.01   ; qtot -1.185
   925         HC   1147    VAL   HG11    925     0.0791      1.008   ; qtot -1.106
   926         HC   1147    VAL   HG12    926     0.0791      1.008   ; qtot -1.027
   927         HC   1147    VAL   HG13    927     0.0791      1.008   ; qtot -0.9475
   928         CT   1147    VAL    CG2    928    -0.3192      12.01   ; qtot -1.267
   929         HC   1147    VAL   HG21    929     0.0791      1.008   ; qtot -1.188
   930         HC   1147    VAL   HG22    930     0.0791      1.008   ; qtot -1.109
   931         HC   1147    VAL   HG23    931     0.0791      1.008   ; qtot -1.029
   932          C   1147    VAL      C    932     0.5973      12.01   ; qtot -0.4321
   933          O   1147    VAL      O    933    -0.5679         16   ; qtot -1
; residue 1148 ALA rtp ALA  q  0.0
   934          N   1148    ALA      N    934    -0.4157      14.01   ; qtot -1.416
   935          H   1148    ALA      H    935     0.2719      1.008   ; qtot -1.144
   936         CT   1148    ALA     CA    936     0.0337      12.01   ; qtot -1.11
   937         H1   1148    ALA     HA    937     0.0823      1.008   ; qtot -1.028
   938         CT   1148    ALA     CB    938    -0.1825      12.01   ; qtot -1.21
   939         HC   1148    ALA    HB1    939     0.0603      1.008   ; qtot -1.15
   940         HC   1148    ALA    HB2    940     0.0603      1.008   ; qtot -1.09
   941         HC   1148    ALA    HB3    941     0.0603      1.008   ; qtot -1.029
   942          C   1148    ALA      C    942     0.5973      12.01   ; qtot -0.4321
   943          O   1148    ALA      O    943    -0.5679         16   ; qtot -1
; residue 1149 VAL rtp VAL  q  0.0
   944          N   1149    VAL      N    944    -0.4157      14.01   ; qtot -1.416
   945          H   1149    VAL      H    945     0.2719      1.008   ; qtot -1.144
   946         CT   1149    VAL     CA    946    -0.0875      12.01   ; qtot -1.231
   947         H1   1149    VAL     HA    947     0.0969      1.008   ; qtot -1.134
   948         CT   1149    VAL     CB    948     0.2985      12.01   ; qtot -0.8359
   949         HC   1149    VAL     HB    949    -0.0297      1.008   ; qtot -0.8656
   950         CT   1149    VAL    CG1    950    -0.3192      12.01   ; qtot -1.185
   951         HC   1149    VAL   HG11    951     0.0791      1.008   ; qtot -1.106
   952         HC   1149    VAL   HG12    952     0.0791      1.008   ; qtot -1.027
   953         HC   1149    VAL   HG13    953     0.0791      1.008   ; qtot -0.9475
   954         CT   1149    VAL    CG2    954    -0.3192      12.01   ; qtot -1.267
   955         HC   1149    VAL   HG21    955     0.0791      1.008   ; qtot -1.188
   956         HC   1149    VAL   HG22    956     0.0791      1.008   ; qtot -1.109
   957         HC   1149    VAL   HG23    957     0.0791      1.008   ; qtot -1.029
   958          C   1149    VAL      C    958     0.5973      12.01   ; qtot -0.4321
   959          O   1149    VAL      O    959    -0.5679         16   ; qtot -1
; residue 1150 LYS rtp LYS  q +1.0
   960          N   1150    LYS      N    960    -0.3479      14.01   ; qtot -1.348
   961          H   1150    LYS      H    961     0.2747      1.008   ; qtot -1.073
   962         CT   1150    LYS     CA    962      -0.24      12.01   ; qtot -1.313
   963         H1   1150    LYS     HA    963     0.1426      1.008   ; qtot -1.171
   964         CT   1150    LYS     CB    964    -0.0094      12.01   ; qtot -1.18
   965         HC   1150    LYS    HB1    965     0.0362      1.008   ; qtot -1.144
   966         HC   1150    LYS    HB2    966     0.0362      1.008   ; qtot -1.108
   967         CT   1150    LYS     CG    967     0.0187      12.01   ; qtot -1.089
   968         HC   1150    LYS    HG1    968     0.0103      1.008   ; qtot -1.079
   969         HC   1150    LYS    HG2    969     0.0103      1.008   ; qtot -1.068
   970         CT   1150    LYS     CD    970    -0.0479      12.01   ; qtot -1.116
   971         HC   1150    LYS    HD1    971     0.0621      1.008   ; qtot -1.054
   972         HC   1150    LYS    HD2    972     0.0621      1.008   ; qtot -0.992
   973         CT   1150    LYS     CE    973    -0.0143      12.01   ; qtot -1.006
   974         HP   1150    LYS    HE1    974     0.1135      1.008   ; qtot -0.8928
   975         HP   1150    LYS    HE2    975     0.1135      1.008   ; qtot -0.7793
   976         N3   1150    LYS     NZ    976    -0.3854      14.01   ; qtot -1.165
   977          H   1150    LYS    HZ1    977       0.34      1.008   ; qtot -0.8247
   978          H   1150    LYS    HZ2    978       0.34      1.008   ; qtot -0.4847
   979          H   1150    LYS    HZ3    979       0.34      1.008   ; qtot -0.1447
   980          C   1150    LYS      C    980     0.7341      12.01   ; qtot 0.5894
   981          O   1150    LYS      O    981    -0.5894         16   ; qtot 0
; residue 1151 THR rtp THR  q  0.0
   982          N   1151    THR      N    982    -0.4157      14.01   ; qtot -0.4157
   983          H   1151    THR      H    983     0.2719      1.008   ; qtot -0.1438
   984         CT   1151    THR     CA    984    -0.0389      12.01   ; qtot -0.1827
   985         H1   1151    THR     HA    985     0.1007      1.008   ; qtot -0.082
   986         CT   1151    THR     CB    986     0.3654      12.01   ; qtot 0.2834
   987         H1   1151    THR     HB    987     0.0043      1.008   ; qtot 0.2877
   988         CT   1151    THR    CG2    988    -0.2438      12.01   ; qtot 0.0439
   989         HC   1151    THR   HG21    989     0.0642      1.008   ; qtot 0.1081
   990         HC   1151    THR   HG22    990     0.0642      1.008   ; qtot 0.1723
   991         HC   1151    THR   HG23    991     0.0642      1.008   ; qtot 0.2365
   992         OH   1151    THR    OG1    992    -0.6761         16   ; qtot -0.4396
   993         HO   1151    THR    HG1    993     0.4102      1.008   ; qtot -0.0294
   994          C   1151    THR      C    994     0.5973      12.01   ; qtot 0.5679
   995          O   1151    THR      O    995    -0.5679         16   ; qtot 0
; residue 1152 LEU rtp LEU  q  0.0
   996          N   1152    LEU      N    996    -0.4157      14.01   ; qtot -0.4157
   997          H   1152    LEU      H    997     0.2719      1.008   ; qtot -0.1438
   998         CT   1152    LEU     CA    998    -0.0518      12.01   ; qtot -0.1956
   999         H1   1152    LEU     HA    999     0.0922      1.008   ; qtot -0.1034
  1000         CT   1152    LEU     CB   1000    -0.1102      12.01   ; qtot -0.2136
  1001         HC   1152    LEU    HB1   1001     0.0457      1.008   ; qtot -0.1679
  1002         HC   1152    LEU    HB2   1002     0.0457      1.008   ; qtot -0.1222
  1003         CT   1152    LEU     CG   1003     0.3531      12.01   ; qtot 0.2309
  1004         HC   1152    LEU     HG   1004    -0.0361      1.008   ; qtot 0.1948
  1005         CT   1152    LEU    CD1   1005    -0.4121      12.01   ; qtot -0.2173
  1006         HC   1152    LEU   HD11   1006        0.1      1.008   ; qtot -0.1173
  1007         HC   1152    LEU   HD12   1007        0.1      1.008   ; qtot -0.0173
  1008         HC   1152    LEU   HD13   1008        0.1      1.008   ; qtot 0.0827
  1009         CT   1152    LEU    CD2   1009    -0.4121      12.01   ; qtot -0.3294
  1010         HC   1152    LEU   HD21   1010        0.1      1.008   ; qtot -0.2294
  1011         HC   1152    LEU   HD22   1011        0.1      1.008   ; qtot -0.1294
  1012         HC   1152    LEU   HD23   1012        0.1      1.008   ; qtot -0.0294
  1013          C   1152    LEU      C   1013     0.5973      12.01   ; qtot 0.5679
  1014          O   1152    LEU      O   1014    -0.5679         16   ; qtot 0
; residue 1153 PRO rtp PRO  q  0.0
  1015          N   1153    PRO      N   1015    -0.2548      14.01   ; qtot -0.2548
  1016         CT   1153    PRO     CD   1016     0.0192      12.01   ; qtot -0.2356
  1017         H1   1153    PRO    HD1   1017     0.0391      1.008   ; qtot -0.1965
  1018         H1   1153    PRO    HD2   1018     0.0391      1.008   ; qtot -0.1574
  1019         CT   1153    PRO     CG   1019     0.0189      12.01   ; qtot -0.1385
  1020         HC   1153    PRO    HG1   1020     0.0213      1.008   ; qtot -0.1172
  1021         HC   1153    PRO    HG2   1021     0.0213      1.008   ; qtot -0.0959
  1022         CT   1153    PRO     CB   1022     -0.007      12.01   ; qtot -0.1029
  1023         HC   1153    PRO    HB1   1023     0.0253      1.008   ; qtot -0.0776
  1024         HC   1153    PRO    HB2   1024     0.0253      1.008   ; qtot -0.0523
  1025         CT   1153    PRO     CA   1025    -0.0266      12.01   ; qtot -0.0789
  1026         H1   1153    PRO     HA   1026     0.0641      1.008   ; qtot -0.0148
  1027          C   1153    PRO      C   1027     0.5896      12.01   ; qtot 0.5748
  1028          O   1153    PRO      O   1028    -0.5748         16   ; qtot 0
; residue 1154 GLU rtp GLU  q -1.0
  1029          N   1154    GLU      N   1029    -0.5163      14.01   ; qtot -0.5163
  1030          H   1154    GLU      H   1030     0.2936      1.008   ; qtot -0.2227
  1031         CT   1154    GLU     CA   1031     0.0397      12.01   ; qtot -0.183
  1032         H1   1154    GLU     HA   1032     0.1105      1.008   ; qtot -0.0725
  1033         CT   1154    GLU     CB   1033      0.056      12.01   ; qtot -0.0165
  1034         HC   1154    GLU    HB1   1034    -0.0173      1.008   ; qtot -0.0338
  1035         HC   1154    GLU    HB2   1035    -0.0173      1.008   ; qtot -0.0511
  1036         CT   1154    GLU     CG   1036     0.0136      12.01   ; qtot -0.0375
  1037         HC   1154    GLU    HG1   1037    -0.0425      1.008   ; qtot -0.08
  1038         HC   1154    GLU    HG2   1038    -0.0425      1.008   ; qtot -0.1225
  1039          C   1154    GLU     CD   1039     0.8054      12.01   ; qtot 0.6829
  1040         O2   1154    GLU    OE1   1040    -0.8188         16   ; qtot -0.1359
  1041         O2   1154    GLU    OE2   1041    -0.8188         16   ; qtot -0.9547
  1042          C   1154    GLU      C   1042     0.5366      12.01   ; qtot -0.4181
  1043          O   1154    GLU      O   1043    -0.5819         16   ; qtot -1
; residue 1155 VAL rtp VAL  q  0.0
  1044          N   1155    VAL      N   1044    -0.4157      14.01   ; qtot -1.416
  1045          H   1155    VAL      H   1045     0.2719      1.008   ; qtot -1.144
  1046         CT   1155    VAL     CA   1046    -0.0875      12.01   ; qtot -1.231
  1047         H1   1155    VAL     HA   1047     0.0969      1.008   ; qtot -1.134
  1048         CT   1155    VAL     CB   1048     0.2985      12.01   ; qtot -0.8359
  1049         HC   1155    VAL     HB   1049    -0.0297      1.008   ; qtot -0.8656
  1050         CT   1155    VAL    CG1   1050    -0.3192      12.01   ; qtot -1.185
  1051         HC   1155    VAL   HG11   1051     0.0791      1.008   ; qtot -1.106
  1052         HC   1155    VAL   HG12   1052     0.0791      1.008   ; qtot -1.027
  1053         HC   1155    VAL   HG13   1053     0.0791      1.008   ; qtot -0.9475
  1054         CT   1155    VAL    CG2   1054    -0.3192      12.01   ; qtot -1.267
  1055         HC   1155    VAL   HG21   1055     0.0791      1.008   ; qtot -1.188
  1056         HC   1155    VAL   HG22   1056     0.0791      1.008   ; qtot -1.108
  1057         HC   1155    VAL   HG23   1057     0.0791      1.008   ; qtot -1.029
  1058          C   1155    VAL      C   1058     0.5973      12.01   ; qtot -0.4321
  1059          O   1155    VAL      O   1059    -0.5679         16   ; qtot -1
; residue 1156 CYS rtp CYS  q  0.0
  1060          N   1156    CYS      N   1060    -0.4157      14.01   ; qtot -1.416
  1061          H   1156    CYS      H   1061     0.2719      1.008   ; qtot -1.144
  1062         CT   1156    CYS     CA   1062     0.0213      12.01   ; qtot -1.122
  1063         H1   1156    CYS     HA   1063     0.1124      1.008   ; qtot -1.01
  1064         CT   1156    CYS     CB   1064    -0.1231      12.01   ; qtot -1.133
  1065         H1   1156    CYS    HB1   1065     0.1112      1.008   ; qtot -1.022
  1066         H1   1156    CYS    HB2   1066     0.1112      1.008   ; qtot -0.9108
  1067         SH   1156    CYS     SG   1067    -0.3119      32.06   ; qtot -1.223
  1068         HS   1156    CYS     HG   1068     0.1933      1.008   ; qtot -1.029
  1069          C   1156    CYS      C   1069     0.5973      12.01   ; qtot -0.4321
  1070          O   1156    CYS      O   1070    -0.5679         16   ; qtot -1
; residue 1157 SER rtp SER  q  0.0
  1071          N   1157    SER      N   1071    -0.4157      14.01   ; qtot -1.416
  1072          H   1157    SER      H   1072     0.2719      1.008   ; qtot -1.144
  1073         CT   1157    SER     CA   1073    -0.0249      12.01   ; qtot -1.169
  1074         H1   1157    SER     HA   1074     0.0843      1.008   ; qtot -1.084
  1075         CT   1157    SER     CB   1075     0.2117      12.01   ; qtot -0.8727
  1076         H1   1157    SER    HB1   1076     0.0352      1.008   ; qtot -0.8375
  1077         H1   1157    SER    HB2   1077     0.0352      1.008   ; qtot -0.8023
  1078         OH   1157    SER     OG   1078    -0.6546         16   ; qtot -1.457
  1079         HO   1157    SER     HG   1079     0.4275      1.008   ; qtot -1.029
  1080          C   1157    SER      C   1080     0.5973      12.01   ; qtot -0.4321
  1081          O   1157    SER      O   1081    -0.5679         16   ; qtot -1
; residue 1158 GLU rtp GLU  q -1.0
  1082          N   1158    GLU      N   1082    -0.5163      14.01   ; qtot -1.516
  1083          H   1158    GLU      H   1083     0.2936      1.008   ; qtot -1.223
  1084         CT   1158    GLU     CA   1084     0.0397      12.01   ; qtot -1.183
  1085         H1   1158    GLU     HA   1085     0.1105      1.008   ; qtot -1.073
  1086         CT   1158    GLU     CB   1086      0.056      12.01   ; qtot -1.017
  1087         HC   1158    GLU    HB1   1087    -0.0173      1.008   ; qtot -1.034
  1088         HC   1158    GLU    HB2   1088    -0.0173      1.008   ; qtot -1.051
  1089         CT   1158    GLU     CG   1089     0.0136      12.01   ; qtot -1.038
  1090         HC   1158    GLU    HG1   1090    -0.0425      1.008   ; qtot -1.08
  1091         HC   1158    GLU    HG2   1091    -0.0425      1.008   ; qtot -1.123
  1092          C   1158    GLU     CD   1092     0.8054      12.01   ; qtot -0.3171
  1093         O2   1158    GLU    OE1   1093    -0.8188         16   ; qtot -1.136
  1094         O2   1158    GLU    OE2   1094    -0.8188         16   ; qtot -1.955
  1095          C   1158    GLU      C   1095     0.5366      12.01   ; qtot -1.418
  1096          O   1158    GLU      O   1096    -0.5819         16   ; qtot -2
; residue 1159 GLN rtp GLN  q  0.0
  1097          N   1159    GLN      N   1097    -0.4157      14.01   ; qtot -2.416
  1098          H   1159    GLN      H   1098     0.2719      1.008   ; qtot -2.144
  1099         CT   1159    GLN     CA   1099    -0.0031      12.01   ; qtot -2.147
  1100         H1   1159    GLN     HA   1100      0.085      1.008   ; qtot -2.062
  1101         CT   1159    GLN     CB   1101    -0.0036      12.01   ; qtot -2.065
  1102         HC   1159    GLN    HB1   1102     0.0171      1.008   ; qtot -2.048
  1103         HC   1159    GLN    HB2   1103     0.0171      1.008   ; qtot -2.031
  1104         CT   1159    GLN     CG   1104    -0.0645      12.01   ; qtot -2.096
  1105         HC   1159    GLN    HG1   1105     0.0352      1.008   ; qtot -2.061
  1106         HC   1159    GLN    HG2   1106     0.0352      1.008   ; qtot -2.025
  1107          C   1159    GLN     CD   1107     0.6951      12.01   ; qtot -1.33
  1108          O   1159    GLN    OE1   1108    -0.6086         16   ; qtot -1.939
  1109          N   1159    GLN    NE2   1109    -0.9407      14.01   ; qtot -2.88
  1110          H   1159    GLN   HE21   1110     0.4251      1.008   ; qtot -2.454
  1111          H   1159    GLN   HE22   1111     0.4251      1.008   ; qtot -2.029
  1112          C   1159    GLN      C   1112     0.5973      12.01   ; qtot -1.432
  1113          O   1159    GLN      O   1113    -0.5679         16   ; qtot -2
; residue 1160 ASP rtp ASP  q -1.0
  1114          N   1160    ASP      N   1114    -0.5163      14.01   ; qtot -2.516
  1115          H   1160    ASP      H   1115     0.2936      1.008   ; qtot -2.223
  1116         CT   1160    ASP     CA   1116     0.0381      12.01   ; qtot -2.185
  1117         H1   1160    ASP     HA   1117      0.088      1.008   ; qtot -2.097
  1118         CT   1160    ASP     CB   1118    -0.0303      12.01   ; qtot -2.127
  1119         HC   1160    ASP    HB1   1119    -0.0122      1.008   ; qtot -2.139
  1120         HC   1160    ASP    HB2   1120    -0.0122      1.008   ; qtot -2.151
  1121          C   1160    ASP     CG   1121     0.7994      12.01   ; qtot -1.352
  1122         O2   1160    ASP    OD1   1122    -0.8014         16   ; qtot -2.153
  1123         O2   1160    ASP    OD2   1123    -0.8014         16   ; qtot -2.955
  1124          C   1160    ASP      C   1124     0.5366      12.01   ; qtot -2.418
  1125          O   1160    ASP      O   1125    -0.5819         16   ; qtot -3
; residue 1161 GLU rtp GLU  q -1.0
  1126          N   1161    GLU      N   1126    -0.5163      14.01   ; qtot -3.516
  1127          H   1161    GLU      H   1127     0.2936      1.008   ; qtot -3.223
  1128         CT   1161    GLU     CA   1128     0.0397      12.01   ; qtot -3.183
  1129         H1   1161    GLU     HA   1129     0.1105      1.008   ; qtot -3.073
  1130         CT   1161    GLU     CB   1130      0.056      12.01   ; qtot -3.017
  1131         HC   1161    GLU    HB1   1131    -0.0173      1.008   ; qtot -3.034
  1132         HC   1161    GLU    HB2   1132    -0.0173      1.008   ; qtot -3.051
  1133         CT   1161    GLU     CG   1133     0.0136      12.01   ; qtot -3.038
  1134         HC   1161    GLU    HG1   1134    -0.0425      1.008   ; qtot -3.08
  1135         HC   1161    GLU    HG2   1135    -0.0425      1.008   ; qtot -3.123
  1136          C   1161    GLU     CD   1136     0.8054      12.01   ; qtot -2.317
  1137         O2   1161    GLU    OE1   1137    -0.8188         16   ; qtot -3.136
  1138         O2   1161    GLU    OE2   1138    -0.8188         16   ; qtot -3.955
  1139          C   1161    GLU      C   1139     0.5366      12.01   ; qtot -3.418
  1140          O   1161    GLU      O   1140    -0.5819         16   ; qtot -4
; residue 1162 LEU rtp LEU  q  0.0
  1141          N   1162    LEU      N   1141    -0.4157      14.01   ; qtot -4.416
  1142          H   1162    LEU      H   1142     0.2719      1.008   ; qtot -4.144
  1143         CT   1162    LEU     CA   1143    -0.0518      12.01   ; qtot -4.196
  1144         H1   1162    LEU     HA   1144     0.0922      1.008   ; qtot -4.103
  1145         CT   1162    LEU     CB   1145    -0.1102      12.01   ; qtot -4.214
  1146         HC   1162    LEU    HB1   1146     0.0457      1.008   ; qtot -4.168
  1147         HC   1162    LEU    HB2   1147     0.0457      1.008   ; qtot -4.122
  1148         CT   1162    LEU     CG   1148     0.3531      12.01   ; qtot -3.769
  1149         HC   1162    LEU     HG   1149    -0.0361      1.008   ; qtot -3.805
  1150         CT   1162    LEU    CD1   1150    -0.4121      12.01   ; qtot -4.217
  1151         HC   1162    LEU   HD11   1151        0.1      1.008   ; qtot -4.117
  1152         HC   1162    LEU   HD12   1152        0.1      1.008   ; qtot -4.017
  1153         HC   1162    LEU   HD13   1153        0.1      1.008   ; qtot -3.917
  1154         CT   1162    LEU    CD2   1154    -0.4121      12.01   ; qtot -4.329
  1155         HC   1162    LEU   HD21   1155        0.1      1.008   ; qtot -4.229
  1156         HC   1162    LEU   HD22   1156        0.1      1.008   ; qtot -4.129
  1157         HC   1162    LEU   HD23   1157        0.1      1.008   ; qtot -4.029
  1158          C   1162    LEU      C   1158     0.5973      12.01   ; qtot -3.432
  1159          O   1162    LEU      O   1159    -0.5679         16   ; qtot -4
; residue 1163 ASP rtp ASP  q -1.0
  1160          N   1163    ASP      N   1160    -0.5163      14.01   ; qtot -4.516
  1161          H   1163    ASP      H   1161     0.2936      1.008   ; qtot -4.223
  1162         CT   1163    ASP     CA   1162     0.0381      12.01   ; qtot -4.185
  1163         H1   1163    ASP     HA   1163      0.088      1.008   ; qtot -4.097
  1164         CT   1163    ASP     CB   1164    -0.0303      12.01   ; qtot -4.127
  1165         HC   1163    ASP    HB1   1165    -0.0122      1.008   ; qtot -4.139
  1166         HC   1163    ASP    HB2   1166    -0.0122      1.008   ; qtot -4.151
  1167          C   1163    ASP     CG   1167     0.7994      12.01   ; qtot -3.352
  1168         O2   1163    ASP    OD1   1168    -0.8014         16   ; qtot -4.153
  1169         O2   1163    ASP    OD2   1169    -0.8014         16   ; qtot -4.955
  1170          C   1163    ASP      C   1170     0.5366      12.01   ; qtot -4.418
  1171          O   1163    ASP      O   1171    -0.5819         16   ; qtot -5
; residue 1164 PHE rtp PHE  q  0.0
  1172          N   1164    PHE      N   1172    -0.4157      14.01   ; qtot -5.416
  1173          H   1164    PHE      H   1173     0.2719      1.008   ; qtot -5.144
  1174         CT   1164    PHE     CA   1174    -0.0024      12.01   ; qtot -5.146
  1175         H1   1164    PHE     HA   1175     0.0978      1.008   ; qtot -5.048
  1176         CT   1164    PHE     CB   1176    -0.0343      12.01   ; qtot -5.083
  1177         HC   1164    PHE    HB1   1177     0.0295      1.008   ; qtot -5.053
  1178         HC   1164    PHE    HB2   1178     0.0295      1.008   ; qtot -5.024
  1179         CA   1164    PHE     CG   1179     0.0118      12.01   ; qtot -5.012
  1180         CA   1164    PHE    CD1   1180    -0.1256      12.01   ; qtot -5.138
  1181         HA   1164    PHE    HD1   1181      0.133      1.008   ; qtot -5.005
  1182         CA   1164    PHE    CE1   1182    -0.1704      12.01   ; qtot -5.175
  1183         HA   1164    PHE    HE1   1183      0.143      1.008   ; qtot -5.032
  1184         CA   1164    PHE     CZ   1184    -0.1072      12.01   ; qtot -5.139
  1185         HA   1164    PHE     HZ   1185     0.1297      1.008   ; qtot -5.009
  1186         CA   1164    PHE    CE2   1186    -0.1704      12.01   ; qtot -5.18
  1187         HA   1164    PHE    HE2   1187      0.143      1.008   ; qtot -5.037
  1188         CA   1164    PHE    CD2   1188    -0.1256      12.01   ; qtot -5.162
  1189         HA   1164    PHE    HD2   1189      0.133      1.008   ; qtot -5.029
  1190          C   1164    PHE      C   1190     0.5973      12.01   ; qtot -4.432
  1191          O   1164    PHE      O   1191    -0.5679         16   ; qtot -5
; residue 1165 LEU rtp LEU  q  0.0
  1192          N   1165    LEU      N   1192    -0.4157      14.01   ; qtot -5.416
  1193          H   1165    LEU      H   1193     0.2719      1.008   ; qtot -5.144
  1194         CT   1165    LEU     CA   1194    -0.0518      12.01   ; qtot -5.196
  1195         H1   1165    LEU     HA   1195     0.0922      1.008   ; qtot -5.103
  1196         CT   1165    LEU     CB   1196    -0.1102      12.01   ; qtot -5.214
  1197         HC   1165    LEU    HB1   1197     0.0457      1.008   ; qtot -5.168
  1198         HC   1165    LEU    HB2   1198     0.0457      1.008   ; qtot -5.122
  1199         CT   1165    LEU     CG   1199     0.3531      12.01   ; qtot -4.769
  1200         HC   1165    LEU     HG   1200    -0.0361      1.008   ; qtot -4.805
  1201         CT   1165    LEU    CD1   1201    -0.4121      12.01   ; qtot -5.217
  1202         HC   1165    LEU   HD11   1202        0.1      1.008   ; qtot -5.117
  1203         HC   1165    LEU   HD12   1203        0.1      1.008   ; qtot -5.017
  1204         HC   1165    LEU   HD13   1204        0.1      1.008   ; qtot -4.917
  1205         CT   1165    LEU    CD2   1205    -0.4121      12.01   ; qtot -5.329
  1206         HC   1165    LEU   HD21   1206        0.1      1.008   ; qtot -5.229
  1207         HC   1165    LEU   HD22   1207        0.1      1.008   ; qtot -5.129
  1208         HC   1165    LEU   HD23   1208        0.1      1.008   ; qtot -5.029
  1209          C   1165    LEU      C   1209     0.5973      12.01   ; qtot -4.432
  1210          O   1165    LEU      O   1210    -0.5679         16   ; qtot -5
; residue 1166 MET rtp MET  q  0.0
  1211          N   1166    MET      N   1211    -0.4157      14.01   ; qtot -5.416
  1212          H   1166    MET      H   1212     0.2719      1.008   ; qtot -5.144
  1213         CT   1166    MET     CA   1213    -0.0237      12.01   ; qtot -5.167
  1214         H1   1166    MET     HA   1214      0.088      1.008   ; qtot -5.079
  1215         CT   1166    MET     CB   1215     0.0342      12.01   ; qtot -5.045
  1216         HC   1166    MET    HB1   1216     0.0241      1.008   ; qtot -5.021
  1217         HC   1166    MET    HB2   1217     0.0241      1.008   ; qtot -4.997
  1218         CT   1166    MET     CG   1218     0.0018      12.01   ; qtot -4.995
  1219         H1   1166    MET    HG1   1219      0.044      1.008   ; qtot -4.951
  1220         H1   1166    MET    HG2   1220      0.044      1.008   ; qtot -4.907
  1221          S   1166    MET     SD   1221    -0.2737      32.06   ; qtot -5.181
  1222         CT   1166    MET     CE   1222    -0.0536      12.01   ; qtot -5.235
  1223         H1   1166    MET    HE1   1223     0.0684      1.008   ; qtot -5.166
  1224         H1   1166    MET    HE2   1224     0.0684      1.008   ; qtot -5.098
  1225         H1   1166    MET    HE3   1225     0.0684      1.008   ; qtot -5.029
  1226          C   1166    MET      C   1226     0.5973      12.01   ; qtot -4.432
  1227          O   1166    MET      O   1227    -0.5679         16   ; qtot -5
; residue 1167 GLU rtp GLU  q -1.0
  1228          N   1167    GLU      N   1228    -0.5163      14.01   ; qtot -5.516
  1229          H   1167    GLU      H   1229     0.2936      1.008   ; qtot -5.223
  1230         CT   1167    GLU     CA   1230     0.0397      12.01   ; qtot -5.183
  1231         H1   1167    GLU     HA   1231     0.1105      1.008   ; qtot -5.072
  1232         CT   1167    GLU     CB   1232      0.056      12.01   ; qtot -5.016
  1233         HC   1167    GLU    HB1   1233    -0.0173      1.008   ; qtot -5.034
  1234         HC   1167    GLU    HB2   1234    -0.0173      1.008   ; qtot -5.051
  1235         CT   1167    GLU     CG   1235     0.0136      12.01   ; qtot -5.037
  1236         HC   1167    GLU    HG1   1236    -0.0425      1.008   ; qtot -5.08
  1237         HC   1167    GLU    HG2   1237    -0.0425      1.008   ; qtot -5.122
  1238          C   1167    GLU     CD   1238     0.8054      12.01   ; qtot -4.317
  1239         O2   1167    GLU    OE1   1239    -0.8188         16   ; qtot -5.136
  1240         O2   1167    GLU    OE2   1240    -0.8188         16   ; qtot -5.955
  1241          C   1167    GLU      C   1241     0.5366      12.01   ; qtot -5.418
  1242          O   1167    GLU      O   1242    -0.5819         16   ; qtot -6
; residue 1168 ALA rtp ALA  q  0.0
  1243          N   1168    ALA      N   1243    -0.4157      14.01   ; qtot -6.416
  1244          H   1168    ALA      H   1244     0.2719      1.008   ; qtot -6.144
  1245         CT   1168    ALA     CA   1245     0.0337      12.01   ; qtot -6.11
  1246         H1   1168    ALA     HA   1246     0.0823      1.008   ; qtot -6.028
  1247         CT   1168    ALA     CB   1247    -0.1825      12.01   ; qtot -6.21
  1248         HC   1168    ALA    HB1   1248     0.0603      1.008   ; qtot -6.15
  1249         HC   1168    ALA    HB2   1249     0.0603      1.008   ; qtot -6.09
  1250         HC   1168    ALA    HB3   1250     0.0603      1.008   ; qtot -6.029
  1251          C   1168    ALA      C   1251     0.5973      12.01   ; qtot -5.432
  1252          O   1168    ALA      O   1252    -0.5679         16   ; qtot -6
; residue 1169 LEU rtp LEU  q  0.0
  1253          N   1169    LEU      N   1253    -0.4157      14.01   ; qtot -6.416
  1254          H   1169    LEU      H   1254     0.2719      1.008   ; qtot -6.144
  1255         CT   1169    LEU     CA   1255    -0.0518      12.01   ; qtot -6.196
  1256         H1   1169    LEU     HA   1256     0.0922      1.008   ; qtot -6.103
  1257         CT   1169    LEU     CB   1257    -0.1102      12.01   ; qtot -6.214
  1258         HC   1169    LEU    HB1   1258     0.0457      1.008   ; qtot -6.168
  1259         HC   1169    LEU    HB2   1259     0.0457      1.008   ; qtot -6.122
  1260         CT   1169    LEU     CG   1260     0.3531      12.01   ; qtot -5.769
  1261         HC   1169    LEU     HG   1261    -0.0361      1.008   ; qtot -5.805
  1262         CT   1169    LEU    CD1   1262    -0.4121      12.01   ; qtot -6.217
  1263         HC   1169    LEU   HD11   1263        0.1      1.008   ; qtot -6.117
  1264         HC   1169    LEU   HD12   1264        0.1      1.008   ; qtot -6.017
  1265         HC   1169    LEU   HD13   1265        0.1      1.008   ; qtot -5.917
  1266         CT   1169    LEU    CD2   1266    -0.4121      12.01   ; qtot -6.329
  1267         HC   1169    LEU   HD21   1267        0.1      1.008   ; qtot -6.229
  1268         HC   1169    LEU   HD22   1268        0.1      1.008   ; qtot -6.129
  1269         HC   1169    LEU   HD23   1269        0.1      1.008   ; qtot -6.029
  1270          C   1169    LEU      C   1270     0.5973      12.01   ; qtot -5.432
  1271          O   1169    LEU      O   1271    -0.5679         16   ; qtot -6
; residue 1170 ILE rtp ILE  q  0.0
  1272          N   1170    ILE      N   1272    -0.4157      14.01   ; qtot -6.416
  1273          H   1170    ILE      H   1273     0.2719      1.008   ; qtot -6.144
  1274         CT   1170    ILE     CA   1274    -0.0597      12.01   ; qtot -6.203
  1275         H1   1170    ILE     HA   1275     0.0869      1.008   ; qtot -6.117
  1276         CT   1170    ILE     CB   1276     0.1303      12.01   ; qtot -5.986
  1277         HC   1170    ILE     HB   1277     0.0187      1.008   ; qtot -5.968
  1278         CT   1170    ILE    CG2   1278    -0.3204      12.01   ; qtot -6.288
  1279         HC   1170    ILE   HG21   1279     0.0882      1.008   ; qtot -6.2
  1280         HC   1170    ILE   HG22   1280     0.0882      1.008   ; qtot -6.112
  1281         HC   1170    ILE   HG23   1281     0.0882      1.008   ; qtot -6.023
  1282         CT   1170    ILE    CG1   1282     -0.043      12.01   ; qtot -6.066
  1283         HC   1170    ILE   HG11   1283     0.0236      1.008   ; qtot -6.043
  1284         HC   1170    ILE   HG12   1284     0.0236      1.008   ; qtot -6.019
  1285         CT   1170    ILE     CD   1285     -0.066      12.01   ; qtot -6.085
  1286         HC   1170    ILE    HD1   1286     0.0186      1.008   ; qtot -6.067
  1287         HC   1170    ILE    HD2   1287     0.0186      1.008   ; qtot -6.048
  1288         HC   1170    ILE    HD3   1288     0.0186      1.008   ; qtot -6.029
  1289          C   1170    ILE      C   1289     0.5973      12.01   ; qtot -5.432
  1290          O   1170    ILE      O   1290    -0.5679         16   ; qtot -6
; residue 1171 ILE rtp ILE  q  0.0
  1291          N   1171    ILE      N   1291    -0.4157      14.01   ; qtot -6.416
  1292          H   1171    ILE      H   1292     0.2719      1.008   ; qtot -6.144
  1293         CT   1171    ILE     CA   1293    -0.0597      12.01   ; qtot -6.203
  1294         H1   1171    ILE     HA   1294     0.0869      1.008   ; qtot -6.117
  1295         CT   1171    ILE     CB   1295     0.1303      12.01   ; qtot -5.986
  1296         HC   1171    ILE     HB   1296     0.0187      1.008   ; qtot -5.968
  1297         CT   1171    ILE    CG2   1297    -0.3204      12.01   ; qtot -6.288
  1298         HC   1171    ILE   HG21   1298     0.0882      1.008   ; qtot -6.2
  1299         HC   1171    ILE   HG22   1299     0.0882      1.008   ; qtot -6.112
  1300         HC   1171    ILE   HG23   1300     0.0882      1.008   ; qtot -6.023
  1301         CT   1171    ILE    CG1   1301     -0.043      12.01   ; qtot -6.066
  1302         HC   1171    ILE   HG11   1302     0.0236      1.008   ; qtot -6.043
  1303         HC   1171    ILE   HG12   1303     0.0236      1.008   ; qtot -6.019
  1304         CT   1171    ILE     CD   1304     -0.066      12.01   ; qtot -6.085
  1305         HC   1171    ILE    HD1   1305     0.0186      1.008   ; qtot -6.067
  1306         HC   1171    ILE    HD2   1306     0.0186      1.008   ; qtot -6.048
  1307         HC   1171    ILE    HD3   1307     0.0186      1.008   ; qtot -6.029
  1308          C   1171    ILE      C   1308     0.5973      12.01   ; qtot -5.432
  1309          O   1171    ILE      O   1309    -0.5679         16   ; qtot -6
; residue 1172 SER rtp SER  q  0.0
  1310          N   1172    SER      N   1310    -0.4157      14.01   ; qtot -6.416
  1311          H   1172    SER      H   1311     0.2719      1.008   ; qtot -6.144
  1312         CT   1172    SER     CA   1312    -0.0249      12.01   ; qtot -6.169
  1313         H1   1172    SER     HA   1313     0.0843      1.008   ; qtot -6.084
  1314         CT   1172    SER     CB   1314     0.2117      12.01   ; qtot -5.873
  1315         H1   1172    SER    HB1   1315     0.0352      1.008   ; qtot -5.837
  1316         H1   1172    SER    HB2   1316     0.0352      1.008   ; qtot -5.802
  1317         OH   1172    SER     OG   1317    -0.6546         16   ; qtot -6.457
  1318         HO   1172    SER     HG   1318     0.4275      1.008   ; qtot -6.029
  1319          C   1172    SER      C   1319     0.5973      12.01   ; qtot -5.432
  1320          O   1172    SER      O   1320    -0.5679         16   ; qtot -6
; residue 1173 LYS rtp LYS  q +1.0
  1321          N   1173    LYS      N   1321    -0.3479      14.01   ; qtot -6.348
  1322          H   1173    LYS      H   1322     0.2747      1.008   ; qtot -6.073
  1323         CT   1173    LYS     CA   1323      -0.24      12.01   ; qtot -6.313
  1324         H1   1173    LYS     HA   1324     0.1426      1.008   ; qtot -6.171
  1325         CT   1173    LYS     CB   1325    -0.0094      12.01   ; qtot -6.18
  1326         HC   1173    LYS    HB1   1326     0.0362      1.008   ; qtot -6.144
  1327         HC   1173    LYS    HB2   1327     0.0362      1.008   ; qtot -6.108
  1328         CT   1173    LYS     CG   1328     0.0187      12.01   ; qtot -6.089
  1329         HC   1173    LYS    HG1   1329     0.0103      1.008   ; qtot -6.079
  1330         HC   1173    LYS    HG2   1330     0.0103      1.008   ; qtot -6.068
  1331         CT   1173    LYS     CD   1331    -0.0479      12.01   ; qtot -6.116
  1332         HC   1173    LYS    HD1   1332     0.0621      1.008   ; qtot -6.054
  1333         HC   1173    LYS    HD2   1333     0.0621      1.008   ; qtot -5.992
  1334         CT   1173    LYS     CE   1334    -0.0143      12.01   ; qtot -6.006
  1335         HP   1173    LYS    HE1   1335     0.1135      1.008   ; qtot -5.893
  1336         HP   1173    LYS    HE2   1336     0.1135      1.008   ; qtot -5.779
  1337         N3   1173    LYS     NZ   1337    -0.3854      14.01   ; qtot -6.165
  1338          H   1173    LYS    HZ1   1338       0.34      1.008   ; qtot -5.825
  1339          H   1173    LYS    HZ2   1339       0.34      1.008   ; qtot -5.485
  1340          H   1173    LYS    HZ3   1340       0.34      1.008   ; qtot -5.145
  1341          C   1173    LYS      C   1341     0.7341      12.01   ; qtot -4.411
  1342          O   1173    LYS      O   1342    -0.5894         16   ; qtot -5
; residue 1174 VAL rtp VAL  q  0.0
  1343          N   1174    VAL      N   1343    -0.4157      14.01   ; qtot -5.416
  1344          H   1174    VAL      H   1344     0.2719      1.008   ; qtot -5.144
  1345         CT   1174    VAL     CA   1345    -0.0875      12.01   ; qtot -5.231
  1346         H1   1174    VAL     HA   1346     0.0969      1.008   ; qtot -5.134
  1347         CT   1174    VAL     CB   1347     0.2985      12.01   ; qtot -4.836
  1348         HC   1174    VAL     HB   1348    -0.0297      1.008   ; qtot -4.866
  1349         CT   1174    VAL    CG1   1349    -0.3192      12.01   ; qtot -5.185
  1350         HC   1174    VAL   HG11   1350     0.0791      1.008   ; qtot -5.106
  1351         HC   1174    VAL   HG12   1351     0.0791      1.008   ; qtot -5.027
  1352         HC   1174    VAL   HG13   1352     0.0791      1.008   ; qtot -4.947
  1353         CT   1174    VAL    CG2   1353    -0.3192      12.01   ; qtot -5.267
  1354         HC   1174    VAL   HG21   1354     0.0791      1.008   ; qtot -5.188
  1355         HC   1174    VAL   HG22   1355     0.0791      1.008   ; qtot -5.108
  1356         HC   1174    VAL   HG23   1356     0.0791      1.008   ; qtot -5.029
  1357          C   1174    VAL      C   1357     0.5973      12.01   ; qtot -4.432
  1358          O   1174    VAL      O   1358    -0.5679         16   ; qtot -5
; residue 1175 ASN rtp ASN  q  0.0
  1359          N   1175    ASN      N   1359    -0.4157      14.01   ; qtot -5.416
  1360          H   1175    ASN      H   1360     0.2719      1.008   ; qtot -5.144
  1361         CT   1175    ASN     CA   1361     0.0143      12.01   ; qtot -5.129
  1362         H1   1175    ASN     HA   1362     0.1048      1.008   ; qtot -5.025
  1363         CT   1175    ASN     CB   1363    -0.2041      12.01   ; qtot -5.229
  1364         HC   1175    ASN    HB1   1364     0.0797      1.008   ; qtot -5.149
  1365         HC   1175    ASN    HB2   1365     0.0797      1.008   ; qtot -5.069
  1366          C   1175    ASN     CG   1366      0.713      12.01   ; qtot -4.356
  1367          O   1175    ASN    OD1   1367    -0.5931         16   ; qtot -4.949
  1368          N   1175    ASN    ND2   1368    -0.9191      14.01   ; qtot -5.869
  1369          H   1175    ASN   HD21   1369     0.4196      1.008   ; qtot -5.449
  1370          H   1175    ASN   HD22   1370     0.4196      1.008   ; qtot -5.029
  1371          C   1175    ASN      C   1371     0.5973      12.01   ; qtot -4.432
  1372          O   1175    ASN      O   1372    -0.5679         16   ; qtot -5
; residue 1176 HIS rtp HIE  q  0.0
  1373          N   1176    HIS      N   1373    -0.4157      14.01   ; qtot -5.416
  1374          H   1176    HIS      H   1374     0.2719      1.008   ; qtot -5.144
  1375         CT   1176    HIS     CA   1375    -0.0581      12.01   ; qtot -5.202
  1376         H1   1176    HIS     HA   1376      0.136      1.008   ; qtot -5.066
  1377         CT   1176    HIS     CB   1377    -0.0074      12.01   ; qtot -5.073
  1378         HC   1176    HIS    HB1   1378     0.0367      1.008   ; qtot -5.037
  1379         HC   1176    HIS    HB2   1379     0.0367      1.008   ; qtot -5
  1380         CC   1176    HIS     CG   1380     0.1868      12.01   ; qtot -4.813
  1381         NB   1176    HIS    ND1   1381    -0.5432      14.01   ; qtot -5.356
  1382         CR   1176    HIS    CE1   1382     0.1635      12.01   ; qtot -5.193
  1383         H5   1176    HIS    HE1   1383     0.1435      1.008   ; qtot -5.049
  1384         NA   1176    HIS    NE2   1384    -0.2795      14.01   ; qtot -5.329
  1385          H   1176    HIS    HE2   1385     0.3339      1.008   ; qtot -4.995
  1386         CW   1176    HIS    CD2   1386    -0.2207      12.01   ; qtot -5.216
  1387         H4   1176    HIS    HD2   1387     0.1862      1.008   ; qtot -5.029
  1388          C   1176    HIS      C   1388     0.5973      12.01   ; qtot -4.432
  1389          O   1176    HIS      O   1389    -0.5679         16   ; qtot -5
; residue 1177 GLN rtp GLN  q  0.0
  1390          N   1177    GLN      N   1390    -0.4157      14.01   ; qtot -5.416
  1391          H   1177    GLN      H   1391     0.2719      1.008   ; qtot -5.144
  1392         CT   1177    GLN     CA   1392    -0.0031      12.01   ; qtot -5.147
  1393         H1   1177    GLN     HA   1393      0.085      1.008   ; qtot -5.062
  1394         CT   1177    GLN     CB   1394    -0.0036      12.01   ; qtot -5.065
  1395         HC   1177    GLN    HB1   1395     0.0171      1.008   ; qtot -5.048
  1396         HC   1177    GLN    HB2   1396     0.0171      1.008   ; qtot -5.031
  1397         CT   1177    GLN     CG   1397    -0.0645      12.01   ; qtot -5.096
  1398         HC   1177    GLN    HG1   1398     0.0352      1.008   ; qtot -5.061
  1399         HC   1177    GLN    HG2   1399     0.0352      1.008   ; qtot -5.025
  1400          C   1177    GLN     CD   1400     0.6951      12.01   ; qtot -4.33
  1401          O   1177    GLN    OE1   1401    -0.6086         16   ; qtot -4.939
  1402          N   1177    GLN    NE2   1402    -0.9407      14.01   ; qtot -5.88
  1403          H   1177    GLN   HE21   1403     0.4251      1.008   ; qtot -5.454
  1404          H   1177    GLN   HE22   1404     0.4251      1.008   ; qtot -5.029
  1405          C   1177    GLN      C   1405     0.5973      12.01   ; qtot -4.432
  1406          O   1177    GLN      O   1406    -0.5679         16   ; qtot -5
; residue 1178 ASN rtp ASN  q  0.0
  1407          N   1178    ASN      N   1407    -0.4157      14.01   ; qtot -5.416
  1408          H   1178    ASN      H   1408     0.2719      1.008   ; qtot -5.144
  1409         CT   1178    ASN     CA   1409     0.0143      12.01   ; qtot -5.129
  1410         H1   1178    ASN     HA   1410     0.1048      1.008   ; qtot -5.025
  1411         CT   1178    ASN     CB   1411    -0.2041      12.01   ; qtot -5.229
  1412         HC   1178    ASN    HB1   1412     0.0797      1.008   ; qtot -5.149
  1413         HC   1178    ASN    HB2   1413     0.0797      1.008   ; qtot -5.069
  1414          C   1178    ASN     CG   1414      0.713      12.01   ; qtot -4.356
  1415          O   1178    ASN    OD1   1415    -0.5931         16   ; qtot -4.949
  1416          N   1178    ASN    ND2   1416    -0.9191      14.01   ; qtot -5.869
  1417          H   1178    ASN   HD21   1417     0.4196      1.008   ; qtot -5.449
  1418          H   1178    ASN   HD22   1418     0.4196      1.008   ; qtot -5.029
  1419          C   1178    ASN      C   1419     0.5973      12.01   ; qtot -4.432
  1420          O   1178    ASN      O   1420    -0.5679         16   ; qtot -5
; residue 1179 ILE rtp ILE  q  0.0
  1421          N   1179    ILE      N   1421    -0.4157      14.01   ; qtot -5.416
  1422          H   1179    ILE      H   1422     0.2719      1.008   ; qtot -5.144
  1423         CT   1179    ILE     CA   1423    -0.0597      12.01   ; qtot -5.203
  1424         H1   1179    ILE     HA   1424     0.0869      1.008   ; qtot -5.117
  1425         CT   1179    ILE     CB   1425     0.1303      12.01   ; qtot -4.986
  1426         HC   1179    ILE     HB   1426     0.0187      1.008   ; qtot -4.968
  1427         CT   1179    ILE    CG2   1427    -0.3204      12.01   ; qtot -5.288
  1428         HC   1179    ILE   HG21   1428     0.0882      1.008   ; qtot -5.2
  1429         HC   1179    ILE   HG22   1429     0.0882      1.008   ; qtot -5.112
  1430         HC   1179    ILE   HG23   1430     0.0882      1.008   ; qtot -5.023
  1431         CT   1179    ILE    CG1   1431     -0.043      12.01   ; qtot -5.066
  1432         HC   1179    ILE   HG11   1432     0.0236      1.008   ; qtot -5.043
  1433         HC   1179    ILE   HG12   1433     0.0236      1.008   ; qtot -5.019
  1434         CT   1179    ILE     CD   1434     -0.066      12.01   ; qtot -5.085
  1435         HC   1179    ILE    HD1   1435     0.0186      1.008   ; qtot -5.067
  1436         HC   1179    ILE    HD2   1436     0.0186      1.008   ; qtot -5.048
  1437         HC   1179    ILE    HD3   1437     0.0186      1.008   ; qtot -5.029
  1438          C   1179    ILE      C   1438     0.5973      12.01   ; qtot -4.432
  1439          O   1179    ILE      O   1439    -0.5679         16   ; qtot -5
; residue 1180 VAL rtp VAL  q  0.0
  1440          N   1180    VAL      N   1440    -0.4157      14.01   ; qtot -5.416
  1441          H   1180    VAL      H   1441     0.2719      1.008   ; qtot -5.144
  1442         CT   1180    VAL     CA   1442    -0.0875      12.01   ; qtot -5.231
  1443         H1   1180    VAL     HA   1443     0.0969      1.008   ; qtot -5.134
  1444         CT   1180    VAL     CB   1444     0.2985      12.01   ; qtot -4.836
  1445         HC   1180    VAL     HB   1445    -0.0297      1.008   ; qtot -4.866
  1446         CT   1180    VAL    CG1   1446    -0.3192      12.01   ; qtot -5.185
  1447         HC   1180    VAL   HG11   1447     0.0791      1.008   ; qtot -5.106
  1448         HC   1180    VAL   HG12   1448     0.0791      1.008   ; qtot -5.027
  1449         HC   1180    VAL   HG13   1449     0.0791      1.008   ; qtot -4.947
  1450         CT   1180    VAL    CG2   1450    -0.3192      12.01   ; qtot -5.267
  1451         HC   1180    VAL   HG21   1451     0.0791      1.008   ; qtot -5.188
  1452         HC   1180    VAL   HG22   1452     0.0791      1.008   ; qtot -5.108
  1453         HC   1180    VAL   HG23   1453     0.0791      1.008   ; qtot -5.029
  1454          C   1180    VAL      C   1454     0.5973      12.01   ; qtot -4.432
  1455          O   1180    VAL      O   1455    -0.5679         16   ; qtot -5
; residue 1181 ARG rtp ARG  q +1.0
  1456          N   1181    ARG      N   1456    -0.3479      14.01   ; qtot -5.348
  1457          H   1181    ARG      H   1457     0.2747      1.008   ; qtot -5.073
  1458         CT   1181    ARG     CA   1458    -0.2637      12.01   ; qtot -5.337
  1459         H1   1181    ARG     HA   1459      0.156      1.008   ; qtot -5.181
  1460         CT   1181    ARG     CB   1460    -0.0007      12.01   ; qtot -5.182
  1461         HC   1181    ARG    HB1   1461     0.0327      1.008   ; qtot -5.149
  1462         HC   1181    ARG    HB2   1462     0.0327      1.008   ; qtot -5.116
  1463         CT   1181    ARG     CG   1463      0.039      12.01   ; qtot -5.077
  1464         HC   1181    ARG    HG1   1464     0.0285      1.008   ; qtot -5.049
  1465         HC   1181    ARG    HG2   1465     0.0285      1.008   ; qtot -5.02
  1466         CT   1181    ARG     CD   1466     0.0486      12.01   ; qtot -4.972
  1467         H1   1181    ARG    HD1   1467     0.0687      1.008   ; qtot -4.903
  1468         H1   1181    ARG    HD2   1468     0.0687      1.008   ; qtot -4.834
  1469         N2   1181    ARG     NE   1469    -0.5295      14.01   ; qtot -5.364
  1470          H   1181    ARG     HE   1470     0.3456      1.008   ; qtot -5.018
  1471         CA   1181    ARG     CZ   1471     0.8076      12.01   ; qtot -4.21
  1472         N2   1181    ARG    NH1   1472    -0.8627      14.01   ; qtot -5.073
  1473          H   1181    ARG   HH11   1473     0.4478      1.008   ; qtot -4.625
  1474          H   1181    ARG   HH12   1474     0.4478      1.008   ; qtot -4.178
  1475         N2   1181    ARG    NH2   1475    -0.8627      14.01   ; qtot -5.04
  1476          H   1181    ARG   HH21   1476     0.4478      1.008   ; qtot -4.592
  1477          H   1181    ARG   HH22   1477     0.4478      1.008   ; qtot -4.145
  1478          C   1181    ARG      C   1478     0.7341      12.01   ; qtot -3.411
  1479          O   1181    ARG      O   1479    -0.5894         16   ; qtot -4
; residue 1182 CYS rtp CYS  q  0.0
  1480          N   1182    CYS      N   1480    -0.4157      14.01   ; qtot -4.416
  1481          H   1182    CYS      H   1481     0.2719      1.008   ; qtot -4.144
  1482         CT   1182    CYS     CA   1482     0.0213      12.01   ; qtot -4.122
  1483         H1   1182    CYS     HA   1483     0.1124      1.008   ; qtot -4.01
  1484         CT   1182    CYS     CB   1484    -0.1231      12.01   ; qtot -4.133
  1485         H1   1182    CYS    HB1   1485     0.1112      1.008   ; qtot -4.022
  1486         H1   1182    CYS    HB2   1486     0.1112      1.008   ; qtot -3.911
  1487         SH   1182    CYS     SG   1487    -0.3119      32.06   ; qtot -4.223
  1488         HS   1182    CYS     HG   1488     0.1933      1.008   ; qtot -4.029
  1489          C   1182    CYS      C   1489     0.5973      12.01   ; qtot -3.432
  1490          O   1182    CYS      O   1490    -0.5679         16   ; qtot -4
; residue 1183 ILE rtp ILE  q  0.0
  1491          N   1183    ILE      N   1491    -0.4157      14.01   ; qtot -4.416
  1492          H   1183    ILE      H   1492     0.2719      1.008   ; qtot -4.144
  1493         CT   1183    ILE     CA   1493    -0.0597      12.01   ; qtot -4.203
  1494         H1   1183    ILE     HA   1494     0.0869      1.008   ; qtot -4.117
  1495         CT   1183    ILE     CB   1495     0.1303      12.01   ; qtot -3.986
  1496         HC   1183    ILE     HB   1496     0.0187      1.008   ; qtot -3.968
  1497         CT   1183    ILE    CG2   1497    -0.3204      12.01   ; qtot -4.288
  1498         HC   1183    ILE   HG21   1498     0.0882      1.008   ; qtot -4.2
  1499         HC   1183    ILE   HG22   1499     0.0882      1.008   ; qtot -4.112
  1500         HC   1183    ILE   HG23   1500     0.0882      1.008   ; qtot -4.023
  1501         CT   1183    ILE    CG1   1501     -0.043      12.01   ; qtot -4.066
  1502         HC   1183    ILE   HG11   1502     0.0236      1.008   ; qtot -4.043
  1503         HC   1183    ILE   HG12   1503     0.0236      1.008   ; qtot -4.019
  1504         CT   1183    ILE     CD   1504     -0.066      12.01   ; qtot -4.085
  1505         HC   1183    ILE    HD1   1505     0.0186      1.008   ; qtot -4.067
  1506         HC   1183    ILE    HD2   1506     0.0186      1.008   ; qtot -4.048
  1507         HC   1183    ILE    HD3   1507     0.0186      1.008   ; qtot -4.029
  1508          C   1183    ILE      C   1508     0.5973      12.01   ; qtot -3.432
  1509          O   1183    ILE      O   1509    -0.5679         16   ; qtot -4
; residue 1184 GLY rtp GLY  q  0.0
  1510          N   1184    GLY      N   1510    -0.4157      14.01   ; qtot -4.416
  1511          H   1184    GLY      H   1511     0.2719      1.008   ; qtot -4.144
  1512         CT   1184    GLY     CA   1512    -0.0252      12.01   ; qtot -4.169
  1513         H1   1184    GLY    HA1   1513     0.0698      1.008   ; qtot -4.099
  1514         H1   1184    GLY    HA2   1514     0.0698      1.008   ; qtot -4.029
  1515          C   1184    GLY      C   1515     0.5973      12.01   ; qtot -3.432
  1516          O   1184    GLY      O   1516    -0.5679         16   ; qtot -4
; residue 1185 VAL rtp VAL  q  0.0
  1517          N   1185    VAL      N   1517    -0.4157      14.01   ; qtot -4.416
  1518          H   1185    VAL      H   1518     0.2719      1.008   ; qtot -4.144
  1519         CT   1185    VAL     CA   1519    -0.0875      12.01   ; qtot -4.231
  1520         H1   1185    VAL     HA   1520     0.0969      1.008   ; qtot -4.134
  1521         CT   1185    VAL     CB   1521     0.2985      12.01   ; qtot -3.836
  1522         HC   1185    VAL     HB   1522    -0.0297      1.008   ; qtot -3.866
  1523         CT   1185    VAL    CG1   1523    -0.3192      12.01   ; qtot -4.185
  1524         HC   1185    VAL   HG11   1524     0.0791      1.008   ; qtot -4.106
  1525         HC   1185    VAL   HG12   1525     0.0791      1.008   ; qtot -4.027
  1526         HC   1185    VAL   HG13   1526     0.0791      1.008   ; qtot -3.947
  1527         CT   1185    VAL    CG2   1527    -0.3192      12.01   ; qtot -4.267
  1528         HC   1185    VAL   HG21   1528     0.0791      1.008   ; qtot -4.188
  1529         HC   1185    VAL   HG22   1529     0.0791      1.008   ; qtot -4.108
  1530         HC   1185    VAL   HG23   1530     0.0791      1.008   ; qtot -4.029
  1531          C   1185    VAL      C   1531     0.5973      12.01   ; qtot -3.432
  1532          O   1185    VAL      O   1532    -0.5679         16   ; qtot -4
; residue 1186 SER rtp SER  q  0.0
  1533          N   1186    SER      N   1533    -0.4157      14.01   ; qtot -4.416
  1534          H   1186    SER      H   1534     0.2719      1.008   ; qtot -4.144
  1535         CT   1186    SER     CA   1535    -0.0249      12.01   ; qtot -4.169
  1536         H1   1186    SER     HA   1536     0.0843      1.008   ; qtot -4.084
  1537         CT   1186    SER     CB   1537     0.2117      12.01   ; qtot -3.873
  1538         H1   1186    SER    HB1   1538     0.0352      1.008   ; qtot -3.837
  1539         H1   1186    SER    HB2   1539     0.0352      1.008   ; qtot -3.802
  1540         OH   1186    SER     OG   1540    -0.6546         16   ; qtot -4.457
  1541         HO   1186    SER     HG   1541     0.4275      1.008   ; qtot -4.029
  1542          C   1186    SER      C   1542     0.5973      12.01   ; qtot -3.432
  1543          O   1186    SER      O   1543    -0.5679         16   ; qtot -4
; residue 1187 LEU rtp LEU  q  0.0
  1544          N   1187    LEU      N   1544    -0.4157      14.01   ; qtot -4.416
  1545          H   1187    LEU      H   1545     0.2719      1.008   ; qtot -4.144
  1546         CT   1187    LEU     CA   1546    -0.0518      12.01   ; qtot -4.196
  1547         H1   1187    LEU     HA   1547     0.0922      1.008   ; qtot -4.103
  1548         CT   1187    LEU     CB   1548    -0.1102      12.01   ; qtot -4.214
  1549         HC   1187    LEU    HB1   1549     0.0457      1.008   ; qtot -4.168
  1550         HC   1187    LEU    HB2   1550     0.0457      1.008   ; qtot -4.122
  1551         CT   1187    LEU     CG   1551     0.3531      12.01   ; qtot -3.769
  1552         HC   1187    LEU     HG   1552    -0.0361      1.008   ; qtot -3.805
  1553         CT   1187    LEU    CD1   1553    -0.4121      12.01   ; qtot -4.217
  1554         HC   1187    LEU   HD11   1554        0.1      1.008   ; qtot -4.117
  1555         HC   1187    LEU   HD12   1555        0.1      1.008   ; qtot -4.017
  1556         HC   1187    LEU   HD13   1556        0.1      1.008   ; qtot -3.917
  1557         CT   1187    LEU    CD2   1557    -0.4121      12.01   ; qtot -4.329
  1558         HC   1187    LEU   HD21   1558        0.1      1.008   ; qtot -4.229
  1559         HC   1187    LEU   HD22   1559        0.1      1.008   ; qtot -4.129
  1560         HC   1187    LEU   HD23   1560        0.1      1.008   ; qtot -4.029
  1561          C   1187    LEU      C   1561     0.5973      12.01   ; qtot -3.432
  1562          O   1187    LEU      O   1562    -0.5679         16   ; qtot -4
; residue 1188 GLN rtp GLN  q  0.0
  1563          N   1188    GLN      N   1563    -0.4157      14.01   ; qtot -4.416
  1564          H   1188    GLN      H   1564     0.2719      1.008   ; qtot -4.144
  1565         CT   1188    GLN     CA   1565    -0.0031      12.01   ; qtot -4.147
  1566         H1   1188    GLN     HA   1566      0.085      1.008   ; qtot -4.062
  1567         CT   1188    GLN     CB   1567    -0.0036      12.01   ; qtot -4.065
  1568         HC   1188    GLN    HB1   1568     0.0171      1.008   ; qtot -4.048
  1569         HC   1188    GLN    HB2   1569     0.0171      1.008   ; qtot -4.031
  1570         CT   1188    GLN     CG   1570    -0.0645      12.01   ; qtot -4.096
  1571         HC   1188    GLN    HG1   1571     0.0352      1.008   ; qtot -4.061
  1572         HC   1188    GLN    HG2   1572     0.0352      1.008   ; qtot -4.025
  1573          C   1188    GLN     CD   1573     0.6951      12.01   ; qtot -3.33
  1574          O   1188    GLN    OE1   1574    -0.6086         16   ; qtot -3.939
  1575          N   1188    GLN    NE2   1575    -0.9407      14.01   ; qtot -4.88
  1576          H   1188    GLN   HE21   1576     0.4251      1.008   ; qtot -4.454
  1577          H   1188    GLN   HE22   1577     0.4251      1.008   ; qtot -4.029
  1578          C   1188    GLN      C   1578     0.5973      12.01   ; qtot -3.432
  1579          O   1188    GLN      O   1579    -0.5679         16   ; qtot -4
; residue 1189 SER rtp SER  q  0.0
  1580          N   1189    SER      N   1580    -0.4157      14.01   ; qtot -4.416
  1581          H   1189    SER      H   1581     0.2719      1.008   ; qtot -4.144
  1582         CT   1189    SER     CA   1582    -0.0249      12.01   ; qtot -4.169
  1583         H1   1189    SER     HA   1583     0.0843      1.008   ; qtot -4.084
  1584         CT   1189    SER     CB   1584     0.2117      12.01   ; qtot -3.873
  1585         H1   1189    SER    HB1   1585     0.0352      1.008   ; qtot -3.837
  1586         H1   1189    SER    HB2   1586     0.0352      1.008   ; qtot -3.802
  1587         OH   1189    SER     OG   1587    -0.6546         16   ; qtot -4.457
  1588         HO   1189    SER     HG   1588     0.4275      1.008   ; qtot -4.029
  1589          C   1189    SER      C   1589     0.5973      12.01   ; qtot -3.432
  1590          O   1189    SER      O   1590    -0.5679         16   ; qtot -4
; residue 1190 LEU rtp LEU  q  0.0
  1591          N   1190    LEU      N   1591    -0.4157      14.01   ; qtot -4.416
  1592          H   1190    LEU      H   1592     0.2719      1.008   ; qtot -4.144
  1593         CT   1190    LEU     CA   1593    -0.0518      12.01   ; qtot -4.196
  1594         H1   1190    LEU     HA   1594     0.0922      1.008   ; qtot -4.103
  1595         CT   1190    LEU     CB   1595    -0.1102      12.01   ; qtot -4.214
  1596         HC   1190    LEU    HB1   1596     0.0457      1.008   ; qtot -4.168
  1597         HC   1190    LEU    HB2   1597     0.0457      1.008   ; qtot -4.122
  1598         CT   1190    LEU     CG   1598     0.3531      12.01   ; qtot -3.769
  1599         HC   1190    LEU     HG   1599    -0.0361      1.008   ; qtot -3.805
  1600         CT   1190    LEU    CD1   1600    -0.4121      12.01   ; qtot -4.217
  1601         HC   1190    LEU   HD11   1601        0.1      1.008   ; qtot -4.117
  1602         HC   1190    LEU   HD12   1602        0.1      1.008   ; qtot -4.017
  1603         HC   1190    LEU   HD13   1603        0.1      1.008   ; qtot -3.917
  1604         CT   1190    LEU    CD2   1604    -0.4121      12.01   ; qtot -4.329
  1605         HC   1190    LEU   HD21   1605        0.1      1.008   ; qtot -4.229
  1606         HC   1190    LEU   HD22   1606        0.1      1.008   ; qtot -4.129
  1607         HC   1190    LEU   HD23   1607        0.1      1.008   ; qtot -4.029
  1608          C   1190    LEU      C   1608     0.5973      12.01   ; qtot -3.432
  1609          O   1190    LEU      O   1609    -0.5679         16   ; qtot -4
; residue 1191 PRO rtp PRO  q  0.0
  1610          N   1191    PRO      N   1610    -0.2548      14.01   ; qtot -4.255
  1611         CT   1191    PRO     CD   1611     0.0192      12.01   ; qtot -4.236
  1612         H1   1191    PRO    HD1   1612     0.0391      1.008   ; qtot -4.196
  1613         H1   1191    PRO    HD2   1613     0.0391      1.008   ; qtot -4.157
  1614         CT   1191    PRO     CG   1614     0.0189      12.01   ; qtot -4.138
  1615         HC   1191    PRO    HG1   1615     0.0213      1.008   ; qtot -4.117
  1616         HC   1191    PRO    HG2   1616     0.0213      1.008   ; qtot -4.096
  1617         CT   1191    PRO     CB   1617     -0.007      12.01   ; qtot -4.103
  1618         HC   1191    PRO    HB1   1618     0.0253      1.008   ; qtot -4.078
  1619         HC   1191    PRO    HB2   1619     0.0253      1.008   ; qtot -4.052
  1620         CT   1191    PRO     CA   1620    -0.0266      12.01   ; qtot -4.079
  1621         H1   1191    PRO     HA   1621     0.0641      1.008   ; qtot -4.015
  1622          C   1191    PRO      C   1622     0.5896      12.01   ; qtot -3.425
  1623          O   1191    PRO      O   1623    -0.5748         16   ; qtot -4
; residue 1192 ARG rtp ARG  q +1.0
  1624          N   1192    ARG      N   1624    -0.3479      14.01   ; qtot -4.348
  1625          H   1192    ARG      H   1625     0.2747      1.008   ; qtot -4.073
  1626         CT   1192    ARG     CA   1626    -0.2637      12.01   ; qtot -4.337
  1627         H1   1192    ARG     HA   1627      0.156      1.008   ; qtot -4.181
  1628         CT   1192    ARG     CB   1628    -0.0007      12.01   ; qtot -4.182
  1629         HC   1192    ARG    HB1   1629     0.0327      1.008   ; qtot -4.149
  1630         HC   1192    ARG    HB2   1630     0.0327      1.008   ; qtot -4.116
  1631         CT   1192    ARG     CG   1631      0.039      12.01   ; qtot -4.077
  1632         HC   1192    ARG    HG1   1632     0.0285      1.008   ; qtot -4.049
  1633         HC   1192    ARG    HG2   1633     0.0285      1.008   ; qtot -4.02
  1634         CT   1192    ARG     CD   1634     0.0486      12.01   ; qtot -3.972
  1635         H1   1192    ARG    HD1   1635     0.0687      1.008   ; qtot -3.903
  1636         H1   1192    ARG    HD2   1636     0.0687      1.008   ; qtot -3.834
  1637         N2   1192    ARG     NE   1637    -0.5295      14.01   ; qtot -4.364
  1638          H   1192    ARG     HE   1638     0.3456      1.008   ; qtot -4.018
  1639         CA   1192    ARG     CZ   1639     0.8076      12.01   ; qtot -3.21
  1640         N2   1192    ARG    NH1   1640    -0.8627      14.01   ; qtot -4.073
  1641          H   1192    ARG   HH11   1641     0.4478      1.008   ; qtot -3.625
  1642          H   1192    ARG   HH12   1642     0.4478      1.008   ; qtot -3.178
  1643         N2   1192    ARG    NH2   1643    -0.8627      14.01   ; qtot -4.04
  1644          H   1192    ARG   HH21   1644     0.4478      1.008   ; qtot -3.592
  1645          H   1192    ARG   HH22   1645     0.4478      1.008   ; qtot -3.145
  1646          C   1192    ARG      C   1646     0.7341      12.01   ; qtot -2.411
  1647          O   1192    ARG      O   1647    -0.5894         16   ; qtot -3
; residue 1193 PHE rtp PHE  q  0.0
  1648          N   1193    PHE      N   1648    -0.4157      14.01   ; qtot -3.416
  1649          H   1193    PHE      H   1649     0.2719      1.008   ; qtot -3.144
  1650         CT   1193    PHE     CA   1650    -0.0024      12.01   ; qtot -3.146
  1651         H1   1193    PHE     HA   1651     0.0978      1.008   ; qtot -3.048
  1652         CT   1193    PHE     CB   1652    -0.0343      12.01   ; qtot -3.083
  1653         HC   1193    PHE    HB1   1653     0.0295      1.008   ; qtot -3.053
  1654         HC   1193    PHE    HB2   1654     0.0295      1.008   ; qtot -3.024
  1655         CA   1193    PHE     CG   1655     0.0118      12.01   ; qtot -3.012
  1656         CA   1193    PHE    CD1   1656    -0.1256      12.01   ; qtot -3.137
  1657         HA   1193    PHE    HD1   1657      0.133      1.008   ; qtot -3.004
  1658         CA   1193    PHE    CE1   1658    -0.1704      12.01   ; qtot -3.175
  1659         HA   1193    PHE    HE1   1659      0.143      1.008   ; qtot -3.032
  1660         CA   1193    PHE     CZ   1660    -0.1072      12.01   ; qtot -3.139
  1661         HA   1193    PHE     HZ   1661     0.1297      1.008   ; qtot -3.009
  1662         CA   1193    PHE    CE2   1662    -0.1704      12.01   ; qtot -3.18
  1663         HA   1193    PHE    HE2   1663      0.143      1.008   ; qtot -3.037
  1664         CA   1193    PHE    CD2   1664    -0.1256      12.01   ; qtot -3.162
  1665         HA   1193    PHE    HD2   1665      0.133      1.008   ; qtot -3.029
  1666          C   1193    PHE      C   1666     0.5973      12.01   ; qtot -2.432
  1667          O   1193    PHE      O   1667    -0.5679         16   ; qtot -3
; residue 1194 ILE rtp ILE  q  0.0
  1668          N   1194    ILE      N   1668    -0.4157      14.01   ; qtot -3.416
  1669          H   1194    ILE      H   1669     0.2719      1.008   ; qtot -3.144
  1670         CT   1194    ILE     CA   1670    -0.0597      12.01   ; qtot -3.203
  1671         H1   1194    ILE     HA   1671     0.0869      1.008   ; qtot -3.117
  1672         CT   1194    ILE     CB   1672     0.1303      12.01   ; qtot -2.986
  1673         HC   1194    ILE     HB   1673     0.0187      1.008   ; qtot -2.968
  1674         CT   1194    ILE    CG2   1674    -0.3204      12.01   ; qtot -3.288
  1675         HC   1194    ILE   HG21   1675     0.0882      1.008   ; qtot -3.2
  1676         HC   1194    ILE   HG22   1676     0.0882      1.008   ; qtot -3.112
  1677         HC   1194    ILE   HG23   1677     0.0882      1.008   ; qtot -3.023
  1678         CT   1194    ILE    CG1   1678     -0.043      12.01   ; qtot -3.066
  1679         HC   1194    ILE   HG11   1679     0.0236      1.008   ; qtot -3.043
  1680         HC   1194    ILE   HG12   1680     0.0236      1.008   ; qtot -3.019
  1681         CT   1194    ILE     CD   1681     -0.066      12.01   ; qtot -3.085
  1682         HC   1194    ILE    HD1   1682     0.0186      1.008   ; qtot -3.067
  1683         HC   1194    ILE    HD2   1683     0.0186      1.008   ; qtot -3.048
  1684         HC   1194    ILE    HD3   1684     0.0186      1.008   ; qtot -3.029
  1685          C   1194    ILE      C   1685     0.5973      12.01   ; qtot -2.432
  1686          O   1194    ILE      O   1686    -0.5679         16   ; qtot -3
; residue 1195 LEU rtp LEU  q  0.0
  1687          N   1195    LEU      N   1687    -0.4157      14.01   ; qtot -3.416
  1688          H   1195    LEU      H   1688     0.2719      1.008   ; qtot -3.144
  1689         CT   1195    LEU     CA   1689    -0.0518      12.01   ; qtot -3.196
  1690         H1   1195    LEU     HA   1690     0.0922      1.008   ; qtot -3.103
  1691         CT   1195    LEU     CB   1691    -0.1102      12.01   ; qtot -3.214
  1692         HC   1195    LEU    HB1   1692     0.0457      1.008   ; qtot -3.168
  1693         HC   1195    LEU    HB2   1693     0.0457      1.008   ; qtot -3.122
  1694         CT   1195    LEU     CG   1694     0.3531      12.01   ; qtot -2.769
  1695         HC   1195    LEU     HG   1695    -0.0361      1.008   ; qtot -2.805
  1696         CT   1195    LEU    CD1   1696    -0.4121      12.01   ; qtot -3.217
  1697         HC   1195    LEU   HD11   1697        0.1      1.008   ; qtot -3.117
  1698         HC   1195    LEU   HD12   1698        0.1      1.008   ; qtot -3.017
  1699         HC   1195    LEU   HD13   1699        0.1      1.008   ; qtot -2.917
  1700         CT   1195    LEU    CD2   1700    -0.4121      12.01   ; qtot -3.329
  1701         HC   1195    LEU   HD21   1701        0.1      1.008   ; qtot -3.229
  1702         HC   1195    LEU   HD22   1702        0.1      1.008   ; qtot -3.129
  1703         HC   1195    LEU   HD23   1703        0.1      1.008   ; qtot -3.029
  1704          C   1195    LEU      C   1704     0.5973      12.01   ; qtot -2.432
  1705          O   1195    LEU      O   1705    -0.5679         16   ; qtot -3
; residue 1196 LEU rtp LEU  q  0.0
  1706          N   1196    LEU      N   1706    -0.4157      14.01   ; qtot -3.416
  1707          H   1196    LEU      H   1707     0.2719      1.008   ; qtot -3.144
  1708         CT   1196    LEU     CA   1708    -0.0518      12.01   ; qtot -3.196
  1709         H1   1196    LEU     HA   1709     0.0922      1.008   ; qtot -3.103
  1710         CT   1196    LEU     CB   1710    -0.1102      12.01   ; qtot -3.214
  1711         HC   1196    LEU    HB1   1711     0.0457      1.008   ; qtot -3.168
  1712         HC   1196    LEU    HB2   1712     0.0457      1.008   ; qtot -3.122
  1713         CT   1196    LEU     CG   1713     0.3531      12.01   ; qtot -2.769
  1714         HC   1196    LEU     HG   1714    -0.0361      1.008   ; qtot -2.805
  1715         CT   1196    LEU    CD1   1715    -0.4121      12.01   ; qtot -3.217
  1716         HC   1196    LEU   HD11   1716        0.1      1.008   ; qtot -3.117
  1717         HC   1196    LEU   HD12   1717        0.1      1.008   ; qtot -3.017
  1718         HC   1196    LEU   HD13   1718        0.1      1.008   ; qtot -2.917
  1719         CT   1196    LEU    CD2   1719    -0.4121      12.01   ; qtot -3.329
  1720         HC   1196    LEU   HD21   1720        0.1      1.008   ; qtot -3.229
  1721         HC   1196    LEU   HD22   1721        0.1      1.008   ; qtot -3.129
  1722         HC   1196    LEU   HD23   1722        0.1      1.008   ; qtot -3.029
  1723          C   1196    LEU      C   1723     0.5973      12.01   ; qtot -2.432
  1724          O   1196    LEU      O   1724    -0.5679         16   ; qtot -3
; residue 1197 GLU rtp GLU  q -1.0
  1725          N   1197    GLU      N   1725    -0.5163      14.01   ; qtot -3.516
  1726          H   1197    GLU      H   1726     0.2936      1.008   ; qtot -3.223
  1727         CT   1197    GLU     CA   1727     0.0397      12.01   ; qtot -3.183
  1728         H1   1197    GLU     HA   1728     0.1105      1.008   ; qtot -3.072
  1729         CT   1197    GLU     CB   1729      0.056      12.01   ; qtot -3.016
  1730         HC   1197    GLU    HB1   1730    -0.0173      1.008   ; qtot -3.034
  1731         HC   1197    GLU    HB2   1731    -0.0173      1.008   ; qtot -3.051
  1732         CT   1197    GLU     CG   1732     0.0136      12.01   ; qtot -3.037
  1733         HC   1197    GLU    HG1   1733    -0.0425      1.008   ; qtot -3.08
  1734         HC   1197    GLU    HG2   1734    -0.0425      1.008   ; qtot -3.122
  1735          C   1197    GLU     CD   1735     0.8054      12.01   ; qtot -2.317
  1736         O2   1197    GLU    OE1   1736    -0.8188         16   ; qtot -3.136
  1737         O2   1197    GLU    OE2   1737    -0.8188         16   ; qtot -3.955
  1738          C   1197    GLU      C   1738     0.5366      12.01   ; qtot -3.418
  1739          O   1197    GLU      O   1739    -0.5819         16   ; qtot -4
; residue 1198 LEU rtp LEU  q  0.0
  1740          N   1198    LEU      N   1740    -0.4157      14.01   ; qtot -4.416
  1741          H   1198    LEU      H   1741     0.2719      1.008   ; qtot -4.144
  1742         CT   1198    LEU     CA   1742    -0.0518      12.01   ; qtot -4.196
  1743         H1   1198    LEU     HA   1743     0.0922      1.008   ; qtot -4.103
  1744         CT   1198    LEU     CB   1744    -0.1102      12.01   ; qtot -4.214
  1745         HC   1198    LEU    HB1   1745     0.0457      1.008   ; qtot -4.168
  1746         HC   1198    LEU    HB2   1746     0.0457      1.008   ; qtot -4.122
  1747         CT   1198    LEU     CG   1747     0.3531      12.01   ; qtot -3.769
  1748         HC   1198    LEU     HG   1748    -0.0361      1.008   ; qtot -3.805
  1749         CT   1198    LEU    CD1   1749    -0.4121      12.01   ; qtot -4.217
  1750         HC   1198    LEU   HD11   1750        0.1      1.008   ; qtot -4.117
  1751         HC   1198    LEU   HD12   1751        0.1      1.008   ; qtot -4.017
  1752         HC   1198    LEU   HD13   1752        0.1      1.008   ; qtot -3.917
  1753         CT   1198    LEU    CD2   1753    -0.4121      12.01   ; qtot -4.329
  1754         HC   1198    LEU   HD21   1754        0.1      1.008   ; qtot -4.229
  1755         HC   1198    LEU   HD22   1755        0.1      1.008   ; qtot -4.129
  1756         HC   1198    LEU   HD23   1756        0.1      1.008   ; qtot -4.029
  1757          C   1198    LEU      C   1757     0.5973      12.01   ; qtot -3.432
  1758          O   1198    LEU      O   1758    -0.5679         16   ; qtot -4
; residue 1199 MET rtp MET  q  0.0
  1759          N   1199    MET      N   1759    -0.4157      14.01   ; qtot -4.416
  1760          H   1199    MET      H   1760     0.2719      1.008   ; qtot -4.144
  1761         CT   1199    MET     CA   1761    -0.0237      12.01   ; qtot -4.167
  1762         H1   1199    MET     HA   1762      0.088      1.008   ; qtot -4.079
  1763         CT   1199    MET     CB   1763     0.0342      12.01   ; qtot -4.045
  1764         HC   1199    MET    HB1   1764     0.0241      1.008   ; qtot -4.021
  1765         HC   1199    MET    HB2   1765     0.0241      1.008   ; qtot -3.997
  1766         CT   1199    MET     CG   1766     0.0018      12.01   ; qtot -3.995
  1767         H1   1199    MET    HG1   1767      0.044      1.008   ; qtot -3.951
  1768         H1   1199    MET    HG2   1768      0.044      1.008   ; qtot -3.907
  1769          S   1199    MET     SD   1769    -0.2737      32.06   ; qtot -4.181
  1770         CT   1199    MET     CE   1770    -0.0536      12.01   ; qtot -4.235
  1771         H1   1199    MET    HE1   1771     0.0684      1.008   ; qtot -4.166
  1772         H1   1199    MET    HE2   1772     0.0684      1.008   ; qtot -4.098
  1773         H1   1199    MET    HE3   1773     0.0684      1.008   ; qtot -4.029
  1774          C   1199    MET      C   1774     0.5973      12.01   ; qtot -3.432
  1775          O   1199    MET      O   1775    -0.5679         16   ; qtot -4
; residue 1200 ALA rtp ALA  q  0.0
  1776          N   1200    ALA      N   1776    -0.4157      14.01   ; qtot -4.416
  1777          H   1200    ALA      H   1777     0.2719      1.008   ; qtot -4.144
  1778         CT   1200    ALA     CA   1778     0.0337      12.01   ; qtot -4.11
  1779         H1   1200    ALA     HA   1779     0.0823      1.008   ; qtot -4.028
  1780         CT   1200    ALA     CB   1780    -0.1825      12.01   ; qtot -4.21
  1781         HC   1200    ALA    HB1   1781     0.0603      1.008   ; qtot -4.15
  1782         HC   1200    ALA    HB2   1782     0.0603      1.008   ; qtot -4.09
  1783         HC   1200    ALA    HB3   1783     0.0603      1.008   ; qtot -4.029
  1784          C   1200    ALA      C   1784     0.5973      12.01   ; qtot -3.432
  1785          O   1200    ALA      O   1785    -0.5679         16   ; qtot -4
; residue 1201 GLY rtp GLY  q  0.0
  1786          N   1201    GLY      N   1786    -0.4157      14.01   ; qtot -4.416
  1787          H   1201    GLY      H   1787     0.2719      1.008   ; qtot -4.144
  1788         CT   1201    GLY     CA   1788    -0.0252      12.01   ; qtot -4.169
  1789         H1   1201    GLY    HA1   1789     0.0698      1.008   ; qtot -4.099
  1790         H1   1201    GLY    HA2   1790     0.0698      1.008   ; qtot -4.029
  1791          C   1201    GLY      C   1791     0.5973      12.01   ; qtot -3.432
  1792          O   1201    GLY      O   1792    -0.5679         16   ; qtot -4
; residue 1202 GLY rtp GLY  q  0.0
  1793          N   1202    GLY      N   1793    -0.4157      14.01   ; qtot -4.416
  1794          H   1202    GLY      H   1794     0.2719      1.008   ; qtot -4.144
  1795         CT   1202    GLY     CA   1795    -0.0252      12.01   ; qtot -4.169
  1796         H1   1202    GLY    HA1   1796     0.0698      1.008   ; qtot -4.099
  1797         H1   1202    GLY    HA2   1797     0.0698      1.008   ; qtot -4.029
  1798          C   1202    GLY      C   1798     0.5973      12.01   ; qtot -3.432
  1799          O   1202    GLY      O   1799    -0.5679         16   ; qtot -4
; residue 1203 ASP rtp ASP  q -1.0
  1800          N   1203    ASP      N   1800    -0.5163      14.01   ; qtot -4.516
  1801          H   1203    ASP      H   1801     0.2936      1.008   ; qtot -4.223
  1802         CT   1203    ASP     CA   1802     0.0381      12.01   ; qtot -4.185
  1803         H1   1203    ASP     HA   1803      0.088      1.008   ; qtot -4.097
  1804         CT   1203    ASP     CB   1804    -0.0303      12.01   ; qtot -4.127
  1805         HC   1203    ASP    HB1   1805    -0.0122      1.008   ; qtot -4.139
  1806         HC   1203    ASP    HB2   1806    -0.0122      1.008   ; qtot -4.151
  1807          C   1203    ASP     CG   1807     0.7994      12.01   ; qtot -3.352
  1808         O2   1203    ASP    OD1   1808    -0.8014         16   ; qtot -4.153
  1809         O2   1203    ASP    OD2   1809    -0.8014         16   ; qtot -4.955
  1810          C   1203    ASP      C   1810     0.5366      12.01   ; qtot -4.418
  1811          O   1203    ASP      O   1811    -0.5819         16   ; qtot -5
; residue 1204 LEU rtp LEU  q  0.0
  1812          N   1204    LEU      N   1812    -0.4157      14.01   ; qtot -5.416
  1813          H   1204    LEU      H   1813     0.2719      1.008   ; qtot -5.144
  1814         CT   1204    LEU     CA   1814    -0.0518      12.01   ; qtot -5.196
  1815         H1   1204    LEU     HA   1815     0.0922      1.008   ; qtot -5.103
  1816         CT   1204    LEU     CB   1816    -0.1102      12.01   ; qtot -5.214
  1817         HC   1204    LEU    HB1   1817     0.0457      1.008   ; qtot -5.168
  1818         HC   1204    LEU    HB2   1818     0.0457      1.008   ; qtot -5.122
  1819         CT   1204    LEU     CG   1819     0.3531      12.01   ; qtot -4.769
  1820         HC   1204    LEU     HG   1820    -0.0361      1.008   ; qtot -4.805
  1821         CT   1204    LEU    CD1   1821    -0.4121      12.01   ; qtot -5.217
  1822         HC   1204    LEU   HD11   1822        0.1      1.008   ; qtot -5.117
  1823         HC   1204    LEU   HD12   1823        0.1      1.008   ; qtot -5.017
  1824         HC   1204    LEU   HD13   1824        0.1      1.008   ; qtot -4.917
  1825         CT   1204    LEU    CD2   1825    -0.4121      12.01   ; qtot -5.329
  1826         HC   1204    LEU   HD21   1826        0.1      1.008   ; qtot -5.229
  1827         HC   1204    LEU   HD22   1827        0.1      1.008   ; qtot -5.129
  1828         HC   1204    LEU   HD23   1828        0.1      1.008   ; qtot -5.029
  1829          C   1204    LEU      C   1829     0.5973      12.01   ; qtot -4.432
  1830          O   1204    LEU      O   1830    -0.5679         16   ; qtot -5
; residue 1205 LYS rtp LYS  q +1.0
  1831          N   1205    LYS      N   1831    -0.3479      14.01   ; qtot -5.348
  1832          H   1205    LYS      H   1832     0.2747      1.008   ; qtot -5.073
  1833         CT   1205    LYS     CA   1833      -0.24      12.01   ; qtot -5.313
  1834         H1   1205    LYS     HA   1834     0.1426      1.008   ; qtot -5.171
  1835         CT   1205    LYS     CB   1835    -0.0094      12.01   ; qtot -5.18
  1836         HC   1205    LYS    HB1   1836     0.0362      1.008   ; qtot -5.144
  1837         HC   1205    LYS    HB2   1837     0.0362      1.008   ; qtot -5.108
  1838         CT   1205    LYS     CG   1838     0.0187      12.01   ; qtot -5.089
  1839         HC   1205    LYS    HG1   1839     0.0103      1.008   ; qtot -5.079
  1840         HC   1205    LYS    HG2   1840     0.0103      1.008   ; qtot -5.068
  1841         CT   1205    LYS     CD   1841    -0.0479      12.01   ; qtot -5.116
  1842         HC   1205    LYS    HD1   1842     0.0621      1.008   ; qtot -5.054
  1843         HC   1205    LYS    HD2   1843     0.0621      1.008   ; qtot -4.992
  1844         CT   1205    LYS     CE   1844    -0.0143      12.01   ; qtot -5.006
  1845         HP   1205    LYS    HE1   1845     0.1135      1.008   ; qtot -4.893
  1846         HP   1205    LYS    HE2   1846     0.1135      1.008   ; qtot -4.779
  1847         N3   1205    LYS     NZ   1847    -0.3854      14.01   ; qtot -5.165
  1848          H   1205    LYS    HZ1   1848       0.34      1.008   ; qtot -4.825
  1849          H   1205    LYS    HZ2   1849       0.34      1.008   ; qtot -4.485
  1850          H   1205    LYS    HZ3   1850       0.34      1.008   ; qtot -4.145
  1851          C   1205    LYS      C   1851     0.7341      12.01   ; qtot -3.411
  1852          O   1205    LYS      O   1852    -0.5894         16   ; qtot -4
; residue 1206 SER rtp SER  q  0.0
  1853          N   1206    SER      N   1853    -0.4157      14.01   ; qtot -4.416
  1854          H   1206    SER      H   1854     0.2719      1.008   ; qtot -4.144
  1855         CT   1206    SER     CA   1855    -0.0249      12.01   ; qtot -4.169
  1856         H1   1206    SER     HA   1856     0.0843      1.008   ; qtot -4.084
  1857         CT   1206    SER     CB   1857     0.2117      12.01   ; qtot -3.873
  1858         H1   1206    SER    HB1   1858     0.0352      1.008   ; qtot -3.837
  1859         H1   1206    SER    HB2   1859     0.0352      1.008   ; qtot -3.802
  1860         OH   1206    SER     OG   1860    -0.6546         16   ; qtot -4.457
  1861         HO   1206    SER     HG   1861     0.4275      1.008   ; qtot -4.029
  1862          C   1206    SER      C   1862     0.5973      12.01   ; qtot -3.432
  1863          O   1206    SER      O   1863    -0.5679         16   ; qtot -4
; residue 1207 PHE rtp PHE  q  0.0
  1864          N   1207    PHE      N   1864    -0.4157      14.01   ; qtot -4.416
  1865          H   1207    PHE      H   1865     0.2719      1.008   ; qtot -4.144
  1866         CT   1207    PHE     CA   1866    -0.0024      12.01   ; qtot -4.146
  1867         H1   1207    PHE     HA   1867     0.0978      1.008   ; qtot -4.048
  1868         CT   1207    PHE     CB   1868    -0.0343      12.01   ; qtot -4.083
  1869         HC   1207    PHE    HB1   1869     0.0295      1.008   ; qtot -4.053
  1870         HC   1207    PHE    HB2   1870     0.0295      1.008   ; qtot -4.024
  1871         CA   1207    PHE     CG   1871     0.0118      12.01   ; qtot -4.012
  1872         CA   1207    PHE    CD1   1872    -0.1256      12.01   ; qtot -4.137
  1873         HA   1207    PHE    HD1   1873      0.133      1.008   ; qtot -4.004
  1874         CA   1207    PHE    CE1   1874    -0.1704      12.01   ; qtot -4.175
  1875         HA   1207    PHE    HE1   1875      0.143      1.008   ; qtot -4.032
  1876         CA   1207    PHE     CZ   1876    -0.1072      12.01   ; qtot -4.139
  1877         HA   1207    PHE     HZ   1877     0.1297      1.008   ; qtot -4.009
  1878         CA   1207    PHE    CE2   1878    -0.1704      12.01   ; qtot -4.18
  1879         HA   1207    PHE    HE2   1879      0.143      1.008   ; qtot -4.037
  1880         CA   1207    PHE    CD2   1880    -0.1256      12.01   ; qtot -4.162
  1881         HA   1207    PHE    HD2   1881      0.133      1.008   ; qtot -4.029
  1882          C   1207    PHE      C   1882     0.5973      12.01   ; qtot -3.432
  1883          O   1207    PHE      O   1883    -0.5679         16   ; qtot -4
; residue 1208 LEU rtp LEU  q  0.0
  1884          N   1208    LEU      N   1884    -0.4157      14.01   ; qtot -4.416
  1885          H   1208    LEU      H   1885     0.2719      1.008   ; qtot -4.144
  1886         CT   1208    LEU     CA   1886    -0.0518      12.01   ; qtot -4.196
  1887         H1   1208    LEU     HA   1887     0.0922      1.008   ; qtot -4.103
  1888         CT   1208    LEU     CB   1888    -0.1102      12.01   ; qtot -4.214
  1889         HC   1208    LEU    HB1   1889     0.0457      1.008   ; qtot -4.168
  1890         HC   1208    LEU    HB2   1890     0.0457      1.008   ; qtot -4.122
  1891         CT   1208    LEU     CG   1891     0.3531      12.01   ; qtot -3.769
  1892         HC   1208    LEU     HG   1892    -0.0361      1.008   ; qtot -3.805
  1893         CT   1208    LEU    CD1   1893    -0.4121      12.01   ; qtot -4.217
  1894         HC   1208    LEU   HD11   1894        0.1      1.008   ; qtot -4.117
  1895         HC   1208    LEU   HD12   1895        0.1      1.008   ; qtot -4.017
  1896         HC   1208    LEU   HD13   1896        0.1      1.008   ; qtot -3.917
  1897         CT   1208    LEU    CD2   1897    -0.4121      12.01   ; qtot -4.329
  1898         HC   1208    LEU   HD21   1898        0.1      1.008   ; qtot -4.229
  1899         HC   1208    LEU   HD22   1899        0.1      1.008   ; qtot -4.129
  1900         HC   1208    LEU   HD23   1900        0.1      1.008   ; qtot -4.029
  1901          C   1208    LEU      C   1901     0.5973      12.01   ; qtot -3.432
  1902          O   1208    LEU      O   1902    -0.5679         16   ; qtot -4
; residue 1209 ARG rtp ARG  q +1.0
  1903          N   1209    ARG      N   1903    -0.3479      14.01   ; qtot -4.348
  1904          H   1209    ARG      H   1904     0.2747      1.008   ; qtot -4.073
  1905         CT   1209    ARG     CA   1905    -0.2637      12.01   ; qtot -4.337
  1906         H1   1209    ARG     HA   1906      0.156      1.008   ; qtot -4.181
  1907         CT   1209    ARG     CB   1907    -0.0007      12.01   ; qtot -4.182
  1908         HC   1209    ARG    HB1   1908     0.0327      1.008   ; qtot -4.149
  1909         HC   1209    ARG    HB2   1909     0.0327      1.008   ; qtot -4.116
  1910         CT   1209    ARG     CG   1910      0.039      12.01   ; qtot -4.077
  1911         HC   1209    ARG    HG1   1911     0.0285      1.008   ; qtot -4.049
  1912         HC   1209    ARG    HG2   1912     0.0285      1.008   ; qtot -4.02
  1913         CT   1209    ARG     CD   1913     0.0486      12.01   ; qtot -3.972
  1914         H1   1209    ARG    HD1   1914     0.0687      1.008   ; qtot -3.903
  1915         H1   1209    ARG    HD2   1915     0.0687      1.008   ; qtot -3.834
  1916         N2   1209    ARG     NE   1916    -0.5295      14.01   ; qtot -4.364
  1917          H   1209    ARG     HE   1917     0.3456      1.008   ; qtot -4.018
  1918         CA   1209    ARG     CZ   1918     0.8076      12.01   ; qtot -3.21
  1919         N2   1209    ARG    NH1   1919    -0.8627      14.01   ; qtot -4.073
  1920          H   1209    ARG   HH11   1920     0.4478      1.008   ; qtot -3.625
  1921          H   1209    ARG   HH12   1921     0.4478      1.008   ; qtot -3.178
  1922         N2   1209    ARG    NH2   1922    -0.8627      14.01   ; qtot -4.04
  1923          H   1209    ARG   HH21   1923     0.4478      1.008   ; qtot -3.592
  1924          H   1209    ARG   HH22   1924     0.4478      1.008   ; qtot -3.145
  1925          C   1209    ARG      C   1925     0.7341      12.01   ; qtot -2.411
  1926          O   1209    ARG      O   1926    -0.5894         16   ; qtot -3
; residue 1210 GLU rtp GLU  q -1.0
  1927          N   1210    GLU      N   1927    -0.5163      14.01   ; qtot -3.516
  1928          H   1210    GLU      H   1928     0.2936      1.008   ; qtot -3.223
  1929         CT   1210    GLU     CA   1929     0.0397      12.01   ; qtot -3.183
  1930         H1   1210    GLU     HA   1930     0.1105      1.008   ; qtot -3.072
  1931         CT   1210    GLU     CB   1931      0.056      12.01   ; qtot -3.016
  1932         HC   1210    GLU    HB1   1932    -0.0173      1.008   ; qtot -3.034
  1933         HC   1210    GLU    HB2   1933    -0.0173      1.008   ; qtot -3.051
  1934         CT   1210    GLU     CG   1934     0.0136      12.01   ; qtot -3.037
  1935         HC   1210    GLU    HG1   1935    -0.0425      1.008   ; qtot -3.08
  1936         HC   1210    GLU    HG2   1936    -0.0425      1.008   ; qtot -3.122
  1937          C   1210    GLU     CD   1937     0.8054      12.01   ; qtot -2.317
  1938         O2   1210    GLU    OE1   1938    -0.8188         16   ; qtot -3.136
  1939         O2   1210    GLU    OE2   1939    -0.8188         16   ; qtot -3.955
  1940          C   1210    GLU      C   1940     0.5366      12.01   ; qtot -3.418
  1941          O   1210    GLU      O   1941    -0.5819         16   ; qtot -4
; residue 1211 THR rtp THR  q  0.0
  1942          N   1211    THR      N   1942    -0.4157      14.01   ; qtot -4.416
  1943          H   1211    THR      H   1943     0.2719      1.008   ; qtot -4.144
  1944         CT   1211    THR     CA   1944    -0.0389      12.01   ; qtot -4.183
  1945         H1   1211    THR     HA   1945     0.1007      1.008   ; qtot -4.082
  1946         CT   1211    THR     CB   1946     0.3654      12.01   ; qtot -3.717
  1947         H1   1211    THR     HB   1947     0.0043      1.008   ; qtot -3.712
  1948         CT   1211    THR    CG2   1948    -0.2438      12.01   ; qtot -3.956
  1949         HC   1211    THR   HG21   1949     0.0642      1.008   ; qtot -3.892
  1950         HC   1211    THR   HG22   1950     0.0642      1.008   ; qtot -3.828
  1951         HC   1211    THR   HG23   1951     0.0642      1.008   ; qtot -3.763
  1952         OH   1211    THR    OG1   1952    -0.6761         16   ; qtot -4.44
  1953         HO   1211    THR    HG1   1953     0.4102      1.008   ; qtot -4.029
  1954          C   1211    THR      C   1954     0.5973      12.01   ; qtot -3.432
  1955          O   1211    THR      O   1955    -0.5679         16   ; qtot -4
; residue 1212 ARG rtp ARG  q +1.0
  1956          N   1212    ARG      N   1956    -0.3479      14.01   ; qtot -4.348
  1957          H   1212    ARG      H   1957     0.2747      1.008   ; qtot -4.073
  1958         CT   1212    ARG     CA   1958    -0.2637      12.01   ; qtot -4.337
  1959         H1   1212    ARG     HA   1959      0.156      1.008   ; qtot -4.181
  1960         CT   1212    ARG     CB   1960    -0.0007      12.01   ; qtot -4.182
  1961         HC   1212    ARG    HB1   1961     0.0327      1.008   ; qtot -4.149
  1962         HC   1212    ARG    HB2   1962     0.0327      1.008   ; qtot -4.116
  1963         CT   1212    ARG     CG   1963      0.039      12.01   ; qtot -4.077
  1964         HC   1212    ARG    HG1   1964     0.0285      1.008   ; qtot -4.049
  1965         HC   1212    ARG    HG2   1965     0.0285      1.008   ; qtot -4.02
  1966         CT   1212    ARG     CD   1966     0.0486      12.01   ; qtot -3.972
  1967         H1   1212    ARG    HD1   1967     0.0687      1.008   ; qtot -3.903
  1968         H1   1212    ARG    HD2   1968     0.0687      1.008   ; qtot -3.834
  1969         N2   1212    ARG     NE   1969    -0.5295      14.01   ; qtot -4.364
  1970          H   1212    ARG     HE   1970     0.3456      1.008   ; qtot -4.018
  1971         CA   1212    ARG     CZ   1971     0.8076      12.01   ; qtot -3.21
  1972         N2   1212    ARG    NH1   1972    -0.8627      14.01   ; qtot -4.073
  1973          H   1212    ARG   HH11   1973     0.4478      1.008   ; qtot -3.625
  1974          H   1212    ARG   HH12   1974     0.4478      1.008   ; qtot -3.178
  1975         N2   1212    ARG    NH2   1975    -0.8627      14.01   ; qtot -4.04
  1976          H   1212    ARG   HH21   1976     0.4478      1.008   ; qtot -3.592
  1977          H   1212    ARG   HH22   1977     0.4478      1.008   ; qtot -3.145
  1978          C   1212    ARG      C   1978     0.7341      12.01   ; qtot -2.411
  1979          O   1212    ARG      O   1979    -0.5894         16   ; qtot -3
; residue 1213 PRO rtp PRO  q  0.0
  1980          N   1213    PRO      N   1980    -0.2548      14.01   ; qtot -3.255
  1981         CT   1213    PRO     CD   1981     0.0192      12.01   ; qtot -3.236
  1982         H1   1213    PRO    HD1   1982     0.0391      1.008   ; qtot -3.196
  1983         H1   1213    PRO    HD2   1983     0.0391      1.008   ; qtot -3.157
  1984         CT   1213    PRO     CG   1984     0.0189      12.01   ; qtot -3.138
  1985         HC   1213    PRO    HG1   1985     0.0213      1.008   ; qtot -3.117
  1986         HC   1213    PRO    HG2   1986     0.0213      1.008   ; qtot -3.096
  1987         CT   1213    PRO     CB   1987     -0.007      12.01   ; qtot -3.103
  1988         HC   1213    PRO    HB1   1988     0.0253      1.008   ; qtot -3.078
  1989         HC   1213    PRO    HB2   1989     0.0253      1.008   ; qtot -3.052
  1990         CT   1213    PRO     CA   1990    -0.0266      12.01   ; qtot -3.079
  1991         H1   1213    PRO     HA   1991     0.0641      1.008   ; qtot -3.015
  1992          C   1213    PRO      C   1992     0.5896      12.01   ; qtot -2.425
  1993          O   1213    PRO      O   1993    -0.5748         16   ; qtot -3
; residue 1214 ARG rtp ARG  q +1.0
  1994          N   1214    ARG      N   1994    -0.3479      14.01   ; qtot -3.348
  1995          H   1214    ARG      H   1995     0.2747      1.008   ; qtot -3.073
  1996         CT   1214    ARG     CA   1996    -0.2637      12.01   ; qtot -3.337
  1997         H1   1214    ARG     HA   1997      0.156      1.008   ; qtot -3.181
  1998         CT   1214    ARG     CB   1998    -0.0007      12.01   ; qtot -3.182
  1999         HC   1214    ARG    HB1   1999     0.0327      1.008   ; qtot -3.149
  2000         HC   1214    ARG    HB2   2000     0.0327      1.008   ; qtot -3.116
  2001         CT   1214    ARG     CG   2001      0.039      12.01   ; qtot -3.077
  2002         HC   1214    ARG    HG1   2002     0.0285      1.008   ; qtot -3.049
  2003         HC   1214    ARG    HG2   2003     0.0285      1.008   ; qtot -3.02
  2004         CT   1214    ARG     CD   2004     0.0486      12.01   ; qtot -2.972
  2005         H1   1214    ARG    HD1   2005     0.0687      1.008   ; qtot -2.903
  2006         H1   1214    ARG    HD2   2006     0.0687      1.008   ; qtot -2.834
  2007         N2   1214    ARG     NE   2007    -0.5295      14.01   ; qtot -3.364
  2008          H   1214    ARG     HE   2008     0.3456      1.008   ; qtot -3.018
  2009         CA   1214    ARG     CZ   2009     0.8076      12.01   ; qtot -2.21
  2010         N2   1214    ARG    NH1   2010    -0.8627      14.01   ; qtot -3.073
  2011          H   1214    ARG   HH11   2011     0.4478      1.008   ; qtot -2.625
  2012          H   1214    ARG   HH12   2012     0.4478      1.008   ; qtot -2.178
  2013         N2   1214    ARG    NH2   2013    -0.8627      14.01   ; qtot -3.04
  2014          H   1214    ARG   HH21   2014     0.4478      1.008   ; qtot -2.592
  2015          H   1214    ARG   HH22   2015     0.4478      1.008   ; qtot -2.145
  2016          C   1214    ARG      C   2016     0.7341      12.01   ; qtot -1.411
  2017          O   1214    ARG      O   2017    -0.5894         16   ; qtot -2
; residue 1215 PRO rtp PRO  q  0.0
  2018          N   1215    PRO      N   2018    -0.2548      14.01   ; qtot -2.255
  2019         CT   1215    PRO     CD   2019     0.0192      12.01   ; qtot -2.236
  2020         H1   1215    PRO    HD1   2020     0.0391      1.008   ; qtot -2.196
  2021         H1   1215    PRO    HD2   2021     0.0391      1.008   ; qtot -2.157
  2022         CT   1215    PRO     CG   2022     0.0189      12.01   ; qtot -2.138
  2023         HC   1215    PRO    HG1   2023     0.0213      1.008   ; qtot -2.117
  2024         HC   1215    PRO    HG2   2024     0.0213      1.008   ; qtot -2.096
  2025         CT   1215    PRO     CB   2025     -0.007      12.01   ; qtot -2.103
  2026         HC   1215    PRO    HB1   2026     0.0253      1.008   ; qtot -2.078
  2027         HC   1215    PRO    HB2   2027     0.0253      1.008   ; qtot -2.052
  2028         CT   1215    PRO     CA   2028    -0.0266      12.01   ; qtot -2.079
  2029         H1   1215    PRO     HA   2029     0.0641      1.008   ; qtot -2.015
  2030          C   1215    PRO      C   2030     0.5896      12.01   ; qtot -1.425
  2031          O   1215    PRO      O   2031    -0.5748         16   ; qtot -2
; residue 1216 SER rtp SER  q  0.0
  2032          N   1216    SER      N   2032    -0.4157      14.01   ; qtot -2.416
  2033          H   1216    SER      H   2033     0.2719      1.008   ; qtot -2.144
  2034         CT   1216    SER     CA   2034    -0.0249      12.01   ; qtot -2.169
  2035         H1   1216    SER     HA   2035     0.0843      1.008   ; qtot -2.084
  2036         CT   1216    SER     CB   2036     0.2117      12.01   ; qtot -1.873
  2037         H1   1216    SER    HB1   2037     0.0352      1.008   ; qtot -1.837
  2038         H1   1216    SER    HB2   2038     0.0352      1.008   ; qtot -1.802
  2039         OH   1216    SER     OG   2039    -0.6546         16   ; qtot -2.457
  2040         HO   1216    SER     HG   2040     0.4275      1.008   ; qtot -2.029
  2041          C   1216    SER      C   2041     0.5973      12.01   ; qtot -1.432
  2042          O   1216    SER      O   2042    -0.5679         16   ; qtot -2
; residue 1217 GLN rtp GLN  q  0.0
  2043          N   1217    GLN      N   2043    -0.4157      14.01   ; qtot -2.416
  2044          H   1217    GLN      H   2044     0.2719      1.008   ; qtot -2.144
  2045         CT   1217    GLN     CA   2045    -0.0031      12.01   ; qtot -2.147
  2046         H1   1217    GLN     HA   2046      0.085      1.008   ; qtot -2.062
  2047         CT   1217    GLN     CB   2047    -0.0036      12.01   ; qtot -2.065
  2048         HC   1217    GLN    HB1   2048     0.0171      1.008   ; qtot -2.048
  2049         HC   1217    GLN    HB2   2049     0.0171      1.008   ; qtot -2.031
  2050         CT   1217    GLN     CG   2050    -0.0645      12.01   ; qtot -2.096
  2051         HC   1217    GLN    HG1   2051     0.0352      1.008   ; qtot -2.061
  2052         HC   1217    GLN    HG2   2052     0.0352      1.008   ; qtot -2.025
  2053          C   1217    GLN     CD   2053     0.6951      12.01   ; qtot -1.33
  2054          O   1217    GLN    OE1   2054    -0.6086         16   ; qtot -1.939
  2055          N   1217    GLN    NE2   2055    -0.9407      14.01   ; qtot -2.88
  2056          H   1217    GLN   HE21   2056     0.4251      1.008   ; qtot -2.454
  2057          H   1217    GLN   HE22   2057     0.4251      1.008   ; qtot -2.029
  2058          C   1217    GLN      C   2058     0.5973      12.01   ; qtot -1.432
  2059          O   1217    GLN      O   2059    -0.5679         16   ; qtot -2
; residue 1218 PRO rtp PRO  q  0.0
  2060          N   1218    PRO      N   2060    -0.2548      14.01   ; qtot -2.255
  2061         CT   1218    PRO     CD   2061     0.0192      12.01   ; qtot -2.236
  2062         H1   1218    PRO    HD1   2062     0.0391      1.008   ; qtot -2.196
  2063         H1   1218    PRO    HD2   2063     0.0391      1.008   ; qtot -2.157
  2064         CT   1218    PRO     CG   2064     0.0189      12.01   ; qtot -2.138
  2065         HC   1218    PRO    HG1   2065     0.0213      1.008   ; qtot -2.117
  2066         HC   1218    PRO    HG2   2066     0.0213      1.008   ; qtot -2.096
  2067         CT   1218    PRO     CB   2067     -0.007      12.01   ; qtot -2.103
  2068         HC   1218    PRO    HB1   2068     0.0253      1.008   ; qtot -2.078
  2069         HC   1218    PRO    HB2   2069     0.0253      1.008   ; qtot -2.052
  2070         CT   1218    PRO     CA   2070    -0.0266      12.01   ; qtot -2.079
  2071         H1   1218    PRO     HA   2071     0.0641      1.008   ; qtot -2.015
  2072          C   1218    PRO      C   2072     0.5896      12.01   ; qtot -1.425
  2073          O   1218    PRO      O   2073    -0.5748         16   ; qtot -2
; residue 1219 SER rtp SER  q  0.0
  2074          N   1219    SER      N   2074    -0.4157      14.01   ; qtot -2.416
  2075          H   1219    SER      H   2075     0.2719      1.008   ; qtot -2.144
  2076         CT   1219    SER     CA   2076    -0.0249      12.01   ; qtot -2.169
  2077         H1   1219    SER     HA   2077     0.0843      1.008   ; qtot -2.084
  2078         CT   1219    SER     CB   2078     0.2117      12.01   ; qtot -1.873
  2079         H1   1219    SER    HB1   2079     0.0352      1.008   ; qtot -1.837
  2080         H1   1219    SER    HB2   2080     0.0352      1.008   ; qtot -1.802
  2081         OH   1219    SER     OG   2081    -0.6546         16   ; qtot -2.457
  2082         HO   1219    SER     HG   2082     0.4275      1.008   ; qtot -2.029
  2083          C   1219    SER      C   2083     0.5973      12.01   ; qtot -1.432
  2084          O   1219    SER      O   2084    -0.5679         16   ; qtot -2
; residue 1220 SER rtp SER  q  0.0
  2085          N   1220    SER      N   2085    -0.4157      14.01   ; qtot -2.416
  2086          H   1220    SER      H   2086     0.2719      1.008   ; qtot -2.144
  2087         CT   1220    SER     CA   2087    -0.0249      12.01   ; qtot -2.169
  2088         H1   1220    SER     HA   2088     0.0843      1.008   ; qtot -2.084
  2089         CT   1220    SER     CB   2089     0.2117      12.01   ; qtot -1.873
  2090         H1   1220    SER    HB1   2090     0.0352      1.008   ; qtot -1.837
  2091         H1   1220    SER    HB2   2091     0.0352      1.008   ; qtot -1.802
  2092         OH   1220    SER     OG   2092    -0.6546         16   ; qtot -2.457
  2093         HO   1220    SER     HG   2093     0.4275      1.008   ; qtot -2.029
  2094          C   1220    SER      C   2094     0.5973      12.01   ; qtot -1.432
  2095          O   1220    SER      O   2095    -0.5679         16   ; qtot -2
; residue 1221 LEU rtp LEU  q  0.0
  2096          N   1221    LEU      N   2096    -0.4157      14.01   ; qtot -2.416
  2097          H   1221    LEU      H   2097     0.2719      1.008   ; qtot -2.144
  2098         CT   1221    LEU     CA   2098    -0.0518      12.01   ; qtot -2.196
  2099         H1   1221    LEU     HA   2099     0.0922      1.008   ; qtot -2.103
  2100         CT   1221    LEU     CB   2100    -0.1102      12.01   ; qtot -2.214
  2101         HC   1221    LEU    HB1   2101     0.0457      1.008   ; qtot -2.168
  2102         HC   1221    LEU    HB2   2102     0.0457      1.008   ; qtot -2.122
  2103         CT   1221    LEU     CG   2103     0.3531      12.01   ; qtot -1.769
  2104         HC   1221    LEU     HG   2104    -0.0361      1.008   ; qtot -1.805
  2105         CT   1221    LEU    CD1   2105    -0.4121      12.01   ; qtot -2.217
  2106         HC   1221    LEU   HD11   2106        0.1      1.008   ; qtot -2.117
  2107         HC   1221    LEU   HD12   2107        0.1      1.008   ; qtot -2.017
  2108         HC   1221    LEU   HD13   2108        0.1      1.008   ; qtot -1.917
  2109         CT   1221    LEU    CD2   2109    -0.4121      12.01   ; qtot -2.329
  2110         HC   1221    LEU   HD21   2110        0.1      1.008   ; qtot -2.229
  2111         HC   1221    LEU   HD22   2111        0.1      1.008   ; qtot -2.129
  2112         HC   1221    LEU   HD23   2112        0.1      1.008   ; qtot -2.029
  2113          C   1221    LEU      C   2113     0.5973      12.01   ; qtot -1.432
  2114          O   1221    LEU      O   2114    -0.5679         16   ; qtot -2
; residue 1222 ALA rtp ALA  q  0.0
  2115          N   1222    ALA      N   2115    -0.4157      14.01   ; qtot -2.416
  2116          H   1222    ALA      H   2116     0.2719      1.008   ; qtot -2.144
  2117         CT   1222    ALA     CA   2117     0.0337      12.01   ; qtot -2.11
  2118         H1   1222    ALA     HA   2118     0.0823      1.008   ; qtot -2.028
  2119         CT   1222    ALA     CB   2119    -0.1825      12.01   ; qtot -2.21
  2120         HC   1222    ALA    HB1   2120     0.0603      1.008   ; qtot -2.15
  2121         HC   1222    ALA    HB2   2121     0.0603      1.008   ; qtot -2.09
  2122         HC   1222    ALA    HB3   2122     0.0603      1.008   ; qtot -2.029
  2123          C   1222    ALA      C   2123     0.5973      12.01   ; qtot -1.432
  2124          O   1222    ALA      O   2124    -0.5679         16   ; qtot -2
; residue 1223 MET rtp MET  q  0.0
  2125          N   1223    MET      N   2125    -0.4157      14.01   ; qtot -2.416
  2126          H   1223    MET      H   2126     0.2719      1.008   ; qtot -2.144
  2127         CT   1223    MET     CA   2127    -0.0237      12.01   ; qtot -2.167
  2128         H1   1223    MET     HA   2128      0.088      1.008   ; qtot -2.079
  2129         CT   1223    MET     CB   2129     0.0342      12.01   ; qtot -2.045
  2130         HC   1223    MET    HB1   2130     0.0241      1.008   ; qtot -2.021
  2131         HC   1223    MET    HB2   2131     0.0241      1.008   ; qtot -1.997
  2132         CT   1223    MET     CG   2132     0.0018      12.01   ; qtot -1.995
  2133         H1   1223    MET    HG1   2133      0.044      1.008   ; qtot -1.951
  2134         H1   1223    MET    HG2   2134      0.044      1.008   ; qtot -1.907
  2135          S   1223    MET     SD   2135    -0.2737      32.06   ; qtot -2.181
  2136         CT   1223    MET     CE   2136    -0.0536      12.01   ; qtot -2.235
  2137         H1   1223    MET    HE1   2137     0.0684      1.008   ; qtot -2.166
  2138         H1   1223    MET    HE2   2138     0.0684      1.008   ; qtot -2.098
  2139         H1   1223    MET    HE3   2139     0.0684      1.008   ; qtot -2.029
  2140          C   1223    MET      C   2140     0.5973      12.01   ; qtot -1.432
  2141          O   1223    MET      O   2141    -0.5679         16   ; qtot -2
; residue 1224 LEU rtp LEU  q  0.0
  2142          N   1224    LEU      N   2142    -0.4157      14.01   ; qtot -2.416
  2143          H   1224    LEU      H   2143     0.2719      1.008   ; qtot -2.144
  2144         CT   1224    LEU     CA   2144    -0.0518      12.01   ; qtot -2.196
  2145         H1   1224    LEU     HA   2145     0.0922      1.008   ; qtot -2.103
  2146         CT   1224    LEU     CB   2146    -0.1102      12.01   ; qtot -2.214
  2147         HC   1224    LEU    HB1   2147     0.0457      1.008   ; qtot -2.168
  2148         HC   1224    LEU    HB2   2148     0.0457      1.008   ; qtot -2.122
  2149         CT   1224    LEU     CG   2149     0.3531      12.01   ; qtot -1.769
  2150         HC   1224    LEU     HG   2150    -0.0361      1.008   ; qtot -1.805
  2151         CT   1224    LEU    CD1   2151    -0.4121      12.01   ; qtot -2.217
  2152         HC   1224    LEU   HD11   2152        0.1      1.008   ; qtot -2.117
  2153         HC   1224    LEU   HD12   2153        0.1      1.008   ; qtot -2.017
  2154         HC   1224    LEU   HD13   2154        0.1      1.008   ; qtot -1.917
  2155         CT   1224    LEU    CD2   2155    -0.4121      12.01   ; qtot -2.329
  2156         HC   1224    LEU   HD21   2156        0.1      1.008   ; qtot -2.229
  2157         HC   1224    LEU   HD22   2157        0.1      1.008   ; qtot -2.129
  2158         HC   1224    LEU   HD23   2158        0.1      1.008   ; qtot -2.029
  2159          C   1224    LEU      C   2159     0.5973      12.01   ; qtot -1.432
  2160          O   1224    LEU      O   2160    -0.5679         16   ; qtot -2
; residue 1225 ASP rtp ASP  q -1.0
  2161          N   1225    ASP      N   2161    -0.5163      14.01   ; qtot -2.516
  2162          H   1225    ASP      H   2162     0.2936      1.008   ; qtot -2.223
  2163         CT   1225    ASP     CA   2163     0.0381      12.01   ; qtot -2.185
  2164         H1   1225    ASP     HA   2164      0.088      1.008   ; qtot -2.097
  2165         CT   1225    ASP     CB   2165    -0.0303      12.01   ; qtot -2.127
  2166         HC   1225    ASP    HB1   2166    -0.0122      1.008   ; qtot -2.139
  2167         HC   1225    ASP    HB2   2167    -0.0122      1.008   ; qtot -2.151
  2168          C   1225    ASP     CG   2168     0.7994      12.01   ; qtot -1.352
  2169         O2   1225    ASP    OD1   2169    -0.8014         16   ; qtot -2.153
  2170         O2   1225    ASP    OD2   2170    -0.8014         16   ; qtot -2.955
  2171          C   1225    ASP      C   2171     0.5366      12.01   ; qtot -2.418
  2172          O   1225    ASP      O   2172    -0.5819         16   ; qtot -3
; residue 1226 LEU rtp LEU  q  0.0
  2173          N   1226    LEU      N   2173    -0.4157      14.01   ; qtot -3.416
  2174          H   1226    LEU      H   2174     0.2719      1.008   ; qtot -3.144
  2175         CT   1226    LEU     CA   2175    -0.0518      12.01   ; qtot -3.196
  2176         H1   1226    LEU     HA   2176     0.0922      1.008   ; qtot -3.103
  2177         CT   1226    LEU     CB   2177    -0.1102      12.01   ; qtot -3.214
  2178         HC   1226    LEU    HB1   2178     0.0457      1.008   ; qtot -3.168
  2179         HC   1226    LEU    HB2   2179     0.0457      1.008   ; qtot -3.122
  2180         CT   1226    LEU     CG   2180     0.3531      12.01   ; qtot -2.769
  2181         HC   1226    LEU     HG   2181    -0.0361      1.008   ; qtot -2.805
  2182         CT   1226    LEU    CD1   2182    -0.4121      12.01   ; qtot -3.217
  2183         HC   1226    LEU   HD11   2183        0.1      1.008   ; qtot -3.117
  2184         HC   1226    LEU   HD12   2184        0.1      1.008   ; qtot -3.017
  2185         HC   1226    LEU   HD13   2185        0.1      1.008   ; qtot -2.917
  2186         CT   1226    LEU    CD2   2186    -0.4121      12.01   ; qtot -3.329
  2187         HC   1226    LEU   HD21   2187        0.1      1.008   ; qtot -3.229
  2188         HC   1226    LEU   HD22   2188        0.1      1.008   ; qtot -3.129
  2189         HC   1226    LEU   HD23   2189        0.1      1.008   ; qtot -3.029
  2190          C   1226    LEU      C   2190     0.5973      12.01   ; qtot -2.432
  2191          O   1226    LEU      O   2191    -0.5679         16   ; qtot -3
; residue 1227 LEU rtp LEU  q  0.0
  2192          N   1227    LEU      N   2192    -0.4157      14.01   ; qtot -3.416
  2193          H   1227    LEU      H   2193     0.2719      1.008   ; qtot -3.144
  2194         CT   1227    LEU     CA   2194    -0.0518      12.01   ; qtot -3.196
  2195         H1   1227    LEU     HA   2195     0.0922      1.008   ; qtot -3.103
  2196         CT   1227    LEU     CB   2196    -0.1102      12.01   ; qtot -3.214
  2197         HC   1227    LEU    HB1   2197     0.0457      1.008   ; qtot -3.168
  2198         HC   1227    LEU    HB2   2198     0.0457      1.008   ; qtot -3.122
  2199         CT   1227    LEU     CG   2199     0.3531      12.01   ; qtot -2.769
  2200         HC   1227    LEU     HG   2200    -0.0361      1.008   ; qtot -2.805
  2201         CT   1227    LEU    CD1   2201    -0.4121      12.01   ; qtot -3.217
  2202         HC   1227    LEU   HD11   2202        0.1      1.008   ; qtot -3.117
  2203         HC   1227    LEU   HD12   2203        0.1      1.008   ; qtot -3.017
  2204         HC   1227    LEU   HD13   2204        0.1      1.008   ; qtot -2.917
  2205         CT   1227    LEU    CD2   2205    -0.4121      12.01   ; qtot -3.329
  2206         HC   1227    LEU   HD21   2206        0.1      1.008   ; qtot -3.229
  2207         HC   1227    LEU   HD22   2207        0.1      1.008   ; qtot -3.129
  2208         HC   1227    LEU   HD23   2208        0.1      1.008   ; qtot -3.029
  2209          C   1227    LEU      C   2209     0.5973      12.01   ; qtot -2.432
  2210          O   1227    LEU      O   2210    -0.5679         16   ; qtot -3
; residue 1228 HIS rtp HIE  q  0.0
  2211          N   1228    HIS      N   2211    -0.4157      14.01   ; qtot -3.416
  2212          H   1228    HIS      H   2212     0.2719      1.008   ; qtot -3.144
  2213         CT   1228    HIS     CA   2213    -0.0581      12.01   ; qtot -3.202
  2214         H1   1228    HIS     HA   2214      0.136      1.008   ; qtot -3.066
  2215         CT   1228    HIS     CB   2215    -0.0074      12.01   ; qtot -3.073
  2216         HC   1228    HIS    HB1   2216     0.0367      1.008   ; qtot -3.037
  2217         HC   1228    HIS    HB2   2217     0.0367      1.008   ; qtot -3
  2218         CC   1228    HIS     CG   2218     0.1868      12.01   ; qtot -2.813
  2219         NB   1228    HIS    ND1   2219    -0.5432      14.01   ; qtot -3.356
  2220         CR   1228    HIS    CE1   2220     0.1635      12.01   ; qtot -3.193
  2221         H5   1228    HIS    HE1   2221     0.1435      1.008   ; qtot -3.049
  2222         NA   1228    HIS    NE2   2222    -0.2795      14.01   ; qtot -3.329
  2223          H   1228    HIS    HE2   2223     0.3339      1.008   ; qtot -2.995
  2224         CW   1228    HIS    CD2   2224    -0.2207      12.01   ; qtot -3.216
  2225         H4   1228    HIS    HD2   2225     0.1862      1.008   ; qtot -3.029
  2226          C   1228    HIS      C   2226     0.5973      12.01   ; qtot -2.432
  2227          O   1228    HIS      O   2227    -0.5679         16   ; qtot -3
; residue 1229 VAL rtp VAL  q  0.0
  2228          N   1229    VAL      N   2228    -0.4157      14.01   ; qtot -3.416
  2229          H   1229    VAL      H   2229     0.2719      1.008   ; qtot -3.144
  2230         CT   1229    VAL     CA   2230    -0.0875      12.01   ; qtot -3.231
  2231         H1   1229    VAL     HA   2231     0.0969      1.008   ; qtot -3.134
  2232         CT   1229    VAL     CB   2232     0.2985      12.01   ; qtot -2.836
  2233         HC   1229    VAL     HB   2233    -0.0297      1.008   ; qtot -2.866
  2234         CT   1229    VAL    CG1   2234    -0.3192      12.01   ; qtot -3.185
  2235         HC   1229    VAL   HG11   2235     0.0791      1.008   ; qtot -3.106
  2236         HC   1229    VAL   HG12   2236     0.0791      1.008   ; qtot -3.027
  2237         HC   1229    VAL   HG13   2237     0.0791      1.008   ; qtot -2.947
  2238         CT   1229    VAL    CG2   2238    -0.3192      12.01   ; qtot -3.267
  2239         HC   1229    VAL   HG21   2239     0.0791      1.008   ; qtot -3.188
  2240         HC   1229    VAL   HG22   2240     0.0791      1.008   ; qtot -3.108
  2241         HC   1229    VAL   HG23   2241     0.0791      1.008   ; qtot -3.029
  2242          C   1229    VAL      C   2242     0.5973      12.01   ; qtot -2.432
  2243          O   1229    VAL      O   2243    -0.5679         16   ; qtot -3
; residue 1230 ALA rtp ALA  q  0.0
  2244          N   1230    ALA      N   2244    -0.4157      14.01   ; qtot -3.416
  2245          H   1230    ALA      H   2245     0.2719      1.008   ; qtot -3.144
  2246         CT   1230    ALA     CA   2246     0.0337      12.01   ; qtot -3.11
  2247         H1   1230    ALA     HA   2247     0.0823      1.008   ; qtot -3.028
  2248         CT   1230    ALA     CB   2248    -0.1825      12.01   ; qtot -3.21
  2249         HC   1230    ALA    HB1   2249     0.0603      1.008   ; qtot -3.15
  2250         HC   1230    ALA    HB2   2250     0.0603      1.008   ; qtot -3.09
  2251         HC   1230    ALA    HB3   2251     0.0603      1.008   ; qtot -3.029
  2252          C   1230    ALA      C   2252     0.5973      12.01   ; qtot -2.432
  2253          O   1230    ALA      O   2253    -0.5679         16   ; qtot -3
; residue 1231 ARG rtp ARG  q +1.0
  2254          N   1231    ARG      N   2254    -0.3479      14.01   ; qtot -3.348
  2255          H   1231    ARG      H   2255     0.2747      1.008   ; qtot -3.073
  2256         CT   1231    ARG     CA   2256    -0.2637      12.01   ; qtot -3.337
  2257         H1   1231    ARG     HA   2257      0.156      1.008   ; qtot -3.181
  2258         CT   1231    ARG     CB   2258    -0.0007      12.01   ; qtot -3.182
  2259         HC   1231    ARG    HB1   2259     0.0327      1.008   ; qtot -3.149
  2260         HC   1231    ARG    HB2   2260     0.0327      1.008   ; qtot -3.116
  2261         CT   1231    ARG     CG   2261      0.039      12.01   ; qtot -3.077
  2262         HC   1231    ARG    HG1   2262     0.0285      1.008   ; qtot -3.049
  2263         HC   1231    ARG    HG2   2263     0.0285      1.008   ; qtot -3.02
  2264         CT   1231    ARG     CD   2264     0.0486      12.01   ; qtot -2.972
  2265         H1   1231    ARG    HD1   2265     0.0687      1.008   ; qtot -2.903
  2266         H1   1231    ARG    HD2   2266     0.0687      1.008   ; qtot -2.834
  2267         N2   1231    ARG     NE   2267    -0.5295      14.01   ; qtot -3.364
  2268          H   1231    ARG     HE   2268     0.3456      1.008   ; qtot -3.018
  2269         CA   1231    ARG     CZ   2269     0.8076      12.01   ; qtot -2.21
  2270         N2   1231    ARG    NH1   2270    -0.8627      14.01   ; qtot -3.073
  2271          H   1231    ARG   HH11   2271     0.4478      1.008   ; qtot -2.625
  2272          H   1231    ARG   HH12   2272     0.4478      1.008   ; qtot -2.178
  2273         N2   1231    ARG    NH2   2273    -0.8627      14.01   ; qtot -3.04
  2274          H   1231    ARG   HH21   2274     0.4478      1.008   ; qtot -2.592
  2275          H   1231    ARG   HH22   2275     0.4478      1.008   ; qtot -2.145
  2276          C   1231    ARG      C   2276     0.7341      12.01   ; qtot -1.411
  2277          O   1231    ARG      O   2277    -0.5894         16   ; qtot -2
; residue 1232 ASP rtp ASP  q -1.0
  2278          N   1232    ASP      N   2278    -0.5163      14.01   ; qtot -2.516
  2279          H   1232    ASP      H   2279     0.2936      1.008   ; qtot -2.223
  2280         CT   1232    ASP     CA   2280     0.0381      12.01   ; qtot -2.185
  2281         H1   1232    ASP     HA   2281      0.088      1.008   ; qtot -2.097
  2282         CT   1232    ASP     CB   2282    -0.0303      12.01   ; qtot -2.127
  2283         HC   1232    ASP    HB1   2283    -0.0122      1.008   ; qtot -2.139
  2284         HC   1232    ASP    HB2   2284    -0.0122      1.008   ; qtot -2.151
  2285          C   1232    ASP     CG   2285     0.7994      12.01   ; qtot -1.352
  2286         O2   1232    ASP    OD1   2286    -0.8014         16   ; qtot -2.153
  2287         O2   1232    ASP    OD2   2287    -0.8014         16   ; qtot -2.955
  2288          C   1232    ASP      C   2288     0.5366      12.01   ; qtot -2.418
  2289          O   1232    ASP      O   2289    -0.5819         16   ; qtot -3
; residue 1233 ILE rtp ILE  q  0.0
  2290          N   1233    ILE      N   2290    -0.4157      14.01   ; qtot -3.416
  2291          H   1233    ILE      H   2291     0.2719      1.008   ; qtot -3.144
  2292         CT   1233    ILE     CA   2292    -0.0597      12.01   ; qtot -3.203
  2293         H1   1233    ILE     HA   2293     0.0869      1.008   ; qtot -3.117
  2294         CT   1233    ILE     CB   2294     0.1303      12.01   ; qtot -2.986
  2295         HC   1233    ILE     HB   2295     0.0187      1.008   ; qtot -2.968
  2296         CT   1233    ILE    CG2   2296    -0.3204      12.01   ; qtot -3.288
  2297         HC   1233    ILE   HG21   2297     0.0882      1.008   ; qtot -3.2
  2298         HC   1233    ILE   HG22   2298     0.0882      1.008   ; qtot -3.112
  2299         HC   1233    ILE   HG23   2299     0.0882      1.008   ; qtot -3.023
  2300         CT   1233    ILE    CG1   2300     -0.043      12.01   ; qtot -3.066
  2301         HC   1233    ILE   HG11   2301     0.0236      1.008   ; qtot -3.043
  2302         HC   1233    ILE   HG12   2302     0.0236      1.008   ; qtot -3.019
  2303         CT   1233    ILE     CD   2303     -0.066      12.01   ; qtot -3.085
  2304         HC   1233    ILE    HD1   2304     0.0186      1.008   ; qtot -3.067
  2305         HC   1233    ILE    HD2   2305     0.0186      1.008   ; qtot -3.048
  2306         HC   1233    ILE    HD3   2306     0.0186      1.008   ; qtot -3.029
  2307          C   1233    ILE      C   2307     0.5973      12.01   ; qtot -2.432
  2308          O   1233    ILE      O   2308    -0.5679         16   ; qtot -3
; residue 1234 ALA rtp ALA  q  0.0
  2309          N   1234    ALA      N   2309    -0.4157      14.01   ; qtot -3.416
  2310          H   1234    ALA      H   2310     0.2719      1.008   ; qtot -3.144
  2311         CT   1234    ALA     CA   2311     0.0337      12.01   ; qtot -3.11
  2312         H1   1234    ALA     HA   2312     0.0823      1.008   ; qtot -3.028
  2313         CT   1234    ALA     CB   2313    -0.1825      12.01   ; qtot -3.21
  2314         HC   1234    ALA    HB1   2314     0.0603      1.008   ; qtot -3.15
  2315         HC   1234    ALA    HB2   2315     0.0603      1.008   ; qtot -3.09
  2316         HC   1234    ALA    HB3   2316     0.0603      1.008   ; qtot -3.029
  2317          C   1234    ALA      C   2317     0.5973      12.01   ; qtot -2.432
  2318          O   1234    ALA      O   2318    -0.5679         16   ; qtot -3
; residue 1235 CYS rtp CYS  q  0.0
  2319          N   1235    CYS      N   2319    -0.4157      14.01   ; qtot -3.416
  2320          H   1235    CYS      H   2320     0.2719      1.008   ; qtot -3.144
  2321         CT   1235    CYS     CA   2321     0.0213      12.01   ; qtot -3.122
  2322         H1   1235    CYS     HA   2322     0.1124      1.008   ; qtot -3.01
  2323         CT   1235    CYS     CB   2323    -0.1231      12.01   ; qtot -3.133
  2324         H1   1235    CYS    HB1   2324     0.1112      1.008   ; qtot -3.022
  2325         H1   1235    CYS    HB2   2325     0.1112      1.008   ; qtot -2.911
  2326         SH   1235    CYS     SG   2326    -0.3119      32.06   ; qtot -3.223
  2327         HS   1235    CYS     HG   2327     0.1933      1.008   ; qtot -3.029
  2328          C   1235    CYS      C   2328     0.5973      12.01   ; qtot -2.432
  2329          O   1235    CYS      O   2329    -0.5679         16   ; qtot -3
; residue 1236 GLY rtp GLY  q  0.0
  2330          N   1236    GLY      N   2330    -0.4157      14.01   ; qtot -3.416
  2331          H   1236    GLY      H   2331     0.2719      1.008   ; qtot -3.144
  2332         CT   1236    GLY     CA   2332    -0.0252      12.01   ; qtot -3.169
  2333         H1   1236    GLY    HA1   2333     0.0698      1.008   ; qtot -3.099
  2334         H1   1236    GLY    HA2   2334     0.0698      1.008   ; qtot -3.029
  2335          C   1236    GLY      C   2335     0.5973      12.01   ; qtot -2.432
  2336          O   1236    GLY      O   2336    -0.5679         16   ; qtot -3
; residue 1237 CYS rtp CYS  q  0.0
  2337          N   1237    CYS      N   2337    -0.4157      14.01   ; qtot -3.416
  2338          H   1237    CYS      H   2338     0.2719      1.008   ; qtot -3.144
  2339         CT   1237    CYS     CA   2339     0.0213      12.01   ; qtot -3.122
  2340         H1   1237    CYS     HA   2340     0.1124      1.008   ; qtot -3.01
  2341         CT   1237    CYS     CB   2341    -0.1231      12.01   ; qtot -3.133
  2342         H1   1237    CYS    HB1   2342     0.1112      1.008   ; qtot -3.022
  2343         H1   1237    CYS    HB2   2343     0.1112      1.008   ; qtot -2.911
  2344         SH   1237    CYS     SG   2344    -0.3119      32.06   ; qtot -3.223
  2345         HS   1237    CYS     HG   2345     0.1933      1.008   ; qtot -3.029
  2346          C   1237    CYS      C   2346     0.5973      12.01   ; qtot -2.432
  2347          O   1237    CYS      O   2347    -0.5679         16   ; qtot -3
; residue 1238 GLN rtp GLN  q  0.0
  2348          N   1238    GLN      N   2348    -0.4157      14.01   ; qtot -3.416
  2349          H   1238    GLN      H   2349     0.2719      1.008   ; qtot -3.144
  2350         CT   1238    GLN     CA   2350    -0.0031      12.01   ; qtot -3.147
  2351         H1   1238    GLN     HA   2351      0.085      1.008   ; qtot -3.062
  2352         CT   1238    GLN     CB   2352    -0.0036      12.01   ; qtot -3.065
  2353         HC   1238    GLN    HB1   2353     0.0171      1.008   ; qtot -3.048
  2354         HC   1238    GLN    HB2   2354     0.0171      1.008   ; qtot -3.031
  2355         CT   1238    GLN     CG   2355    -0.0645      12.01   ; qtot -3.096
  2356         HC   1238    GLN    HG1   2356     0.0352      1.008   ; qtot -3.061
  2357         HC   1238    GLN    HG2   2357     0.0352      1.008   ; qtot -3.025
  2358          C   1238    GLN     CD   2358     0.6951      12.01   ; qtot -2.33
  2359          O   1238    GLN    OE1   2359    -0.6086         16   ; qtot -2.939
  2360          N   1238    GLN    NE2   2360    -0.9407      14.01   ; qtot -3.88
  2361          H   1238    GLN   HE21   2361     0.4251      1.008   ; qtot -3.454
  2362          H   1238    GLN   HE22   2362     0.4251      1.008   ; qtot -3.029
  2363          C   1238    GLN      C   2363     0.5973      12.01   ; qtot -2.432
  2364          O   1238    GLN      O   2364    -0.5679         16   ; qtot -3
; residue 1239 TYR rtp TYR  q  0.0
  2365          N   1239    TYR      N   2365    -0.4157      14.01   ; qtot -3.416
  2366          H   1239    TYR      H   2366     0.2719      1.008   ; qtot -3.144
  2367         CT   1239    TYR     CA   2367    -0.0014      12.01   ; qtot -3.145
  2368         H1   1239    TYR     HA   2368     0.0876      1.008   ; qtot -3.058
  2369         CT   1239    TYR     CB   2369    -0.0152      12.01   ; qtot -3.073
  2370         HC   1239    TYR    HB1   2370     0.0295      1.008   ; qtot -3.043
  2371         HC   1239    TYR    HB2   2371     0.0295      1.008   ; qtot -3.014
  2372         CA   1239    TYR     CG   2372    -0.0011      12.01   ; qtot -3.015
  2373         CA   1239    TYR    CD1   2373    -0.1906      12.01   ; qtot -3.205
  2374         HA   1239    TYR    HD1   2374     0.1699      1.008   ; qtot -3.036
  2375         CA   1239    TYR    CE1   2375    -0.2341      12.01   ; qtot -3.27
  2376         HA   1239    TYR    HE1   2376     0.1656      1.008   ; qtot -3.104
  2377          C   1239    TYR     CZ   2377     0.3226      12.01   ; qtot -2.781
  2378         OH   1239    TYR     OH   2378    -0.5579         16   ; qtot -3.339
  2379         HO   1239    TYR     HH   2379     0.3992      1.008   ; qtot -2.94
  2380         CA   1239    TYR    CE2   2380    -0.2341      12.01   ; qtot -3.174
  2381         HA   1239    TYR    HE2   2381     0.1656      1.008   ; qtot -3.009
  2382         CA   1239    TYR    CD2   2382    -0.1906      12.01   ; qtot -3.199
  2383         HA   1239    TYR    HD2   2383     0.1699      1.008   ; qtot -3.029
  2384          C   1239    TYR      C   2384     0.5973      12.01   ; qtot -2.432
  2385          O   1239    TYR      O   2385    -0.5679         16   ; qtot -3
; residue 1240 LEU rtp LEU  q  0.0
  2386          N   1240    LEU      N   2386    -0.4157      14.01   ; qtot -3.416
  2387          H   1240    LEU      H   2387     0.2719      1.008   ; qtot -3.144
  2388         CT   1240    LEU     CA   2388    -0.0518      12.01   ; qtot -3.196
  2389         H1   1240    LEU     HA   2389     0.0922      1.008   ; qtot -3.103
  2390         CT   1240    LEU     CB   2390    -0.1102      12.01   ; qtot -3.214
  2391         HC   1240    LEU    HB1   2391     0.0457      1.008   ; qtot -3.168
  2392         HC   1240    LEU    HB2   2392     0.0457      1.008   ; qtot -3.122
  2393         CT   1240    LEU     CG   2393     0.3531      12.01   ; qtot -2.769
  2394         HC   1240    LEU     HG   2394    -0.0361      1.008   ; qtot -2.805
  2395         CT   1240    LEU    CD1   2395    -0.4121      12.01   ; qtot -3.217
  2396         HC   1240    LEU   HD11   2396        0.1      1.008   ; qtot -3.117
  2397         HC   1240    LEU   HD12   2397        0.1      1.008   ; qtot -3.017
  2398         HC   1240    LEU   HD13   2398        0.1      1.008   ; qtot -2.917
  2399         CT   1240    LEU    CD2   2399    -0.4121      12.01   ; qtot -3.329
  2400         HC   1240    LEU   HD21   2400        0.1      1.008   ; qtot -3.229
  2401         HC   1240    LEU   HD22   2401        0.1      1.008   ; qtot -3.129
  2402         HC   1240    LEU   HD23   2402        0.1      1.008   ; qtot -3.029
  2403          C   1240    LEU      C   2403     0.5973      12.01   ; qtot -2.432
  2404          O   1240    LEU      O   2404    -0.5679         16   ; qtot -3
; residue 1241 GLU rtp GLU  q -1.0
  2405          N   1241    GLU      N   2405    -0.5163      14.01   ; qtot -3.516
  2406          H   1241    GLU      H   2406     0.2936      1.008   ; qtot -3.223
  2407         CT   1241    GLU     CA   2407     0.0397      12.01   ; qtot -3.183
  2408         H1   1241    GLU     HA   2408     0.1105      1.008   ; qtot -3.072
  2409         CT   1241    GLU     CB   2409      0.056      12.01   ; qtot -3.016
  2410         HC   1241    GLU    HB1   2410    -0.0173      1.008   ; qtot -3.034
  2411         HC   1241    GLU    HB2   2411    -0.0173      1.008   ; qtot -3.051
  2412         CT   1241    GLU     CG   2412     0.0136      12.01   ; qtot -3.037
  2413         HC   1241    GLU    HG1   2413    -0.0425      1.008   ; qtot -3.08
  2414         HC   1241    GLU    HG2   2414    -0.0425      1.008   ; qtot -3.122
  2415          C   1241    GLU     CD   2415     0.8054      12.01   ; qtot -2.317
  2416         O2   1241    GLU    OE1   2416    -0.8188         16   ; qtot -3.136
  2417         O2   1241    GLU    OE2   2417    -0.8188         16   ; qtot -3.955
  2418          C   1241    GLU      C   2418     0.5366      12.01   ; qtot -3.418
  2419          O   1241    GLU      O   2419    -0.5819         16   ; qtot -4
; residue 1242 GLU rtp GLU  q -1.0
  2420          N   1242    GLU      N   2420    -0.5163      14.01   ; qtot -4.516
  2421          H   1242    GLU      H   2421     0.2936      1.008   ; qtot -4.223
  2422         CT   1242    GLU     CA   2422     0.0397      12.01   ; qtot -4.183
  2423         H1   1242    GLU     HA   2423     0.1105      1.008   ; qtot -4.072
  2424         CT   1242    GLU     CB   2424      0.056      12.01   ; qtot -4.016
  2425         HC   1242    GLU    HB1   2425    -0.0173      1.008   ; qtot -4.034
  2426         HC   1242    GLU    HB2   2426    -0.0173      1.008   ; qtot -4.051
  2427         CT   1242    GLU     CG   2427     0.0136      12.01   ; qtot -4.037
  2428         HC   1242    GLU    HG1   2428    -0.0425      1.008   ; qtot -4.08
  2429         HC   1242    GLU    HG2   2429    -0.0425      1.008   ; qtot -4.122
  2430          C   1242    GLU     CD   2430     0.8054      12.01   ; qtot -3.317
  2431         O2   1242    GLU    OE1   2431    -0.8188         16   ; qtot -4.136
  2432         O2   1242    GLU    OE2   2432    -0.8188         16   ; qtot -4.955
  2433          C   1242    GLU      C   2433     0.5366      12.01   ; qtot -4.418
  2434          O   1242    GLU      O   2434    -0.5819         16   ; qtot -5
; residue 1243 ASN rtp ASN  q  0.0
  2435          N   1243    ASN      N   2435    -0.4157      14.01   ; qtot -5.416
  2436          H   1243    ASN      H   2436     0.2719      1.008   ; qtot -5.144
  2437         CT   1243    ASN     CA   2437     0.0143      12.01   ; qtot -5.129
  2438         H1   1243    ASN     HA   2438     0.1048      1.008   ; qtot -5.025
  2439         CT   1243    ASN     CB   2439    -0.2041      12.01   ; qtot -5.229
  2440         HC   1243    ASN    HB1   2440     0.0797      1.008   ; qtot -5.149
  2441         HC   1243    ASN    HB2   2441     0.0797      1.008   ; qtot -5.069
  2442          C   1243    ASN     CG   2442      0.713      12.01   ; qtot -4.356
  2443          O   1243    ASN    OD1   2443    -0.5931         16   ; qtot -4.949
  2444          N   1243    ASN    ND2   2444    -0.9191      14.01   ; qtot -5.869
  2445          H   1243    ASN   HD21   2445     0.4196      1.008   ; qtot -5.449
  2446          H   1243    ASN   HD22   2446     0.4196      1.008   ; qtot -5.029
  2447          C   1243    ASN      C   2447     0.5973      12.01   ; qtot -4.432
  2448          O   1243    ASN      O   2448    -0.5679         16   ; qtot -5
; residue 1244 HIS rtp HIE  q  0.0
  2449          N   1244    HIS      N   2449    -0.4157      14.01   ; qtot -5.416
  2450          H   1244    HIS      H   2450     0.2719      1.008   ; qtot -5.144
  2451         CT   1244    HIS     CA   2451    -0.0581      12.01   ; qtot -5.202
  2452         H1   1244    HIS     HA   2452      0.136      1.008   ; qtot -5.066
  2453         CT   1244    HIS     CB   2453    -0.0074      12.01   ; qtot -5.073
  2454         HC   1244    HIS    HB1   2454     0.0367      1.008   ; qtot -5.037
  2455         HC   1244    HIS    HB2   2455     0.0367      1.008   ; qtot -5
  2456         CC   1244    HIS     CG   2456     0.1868      12.01   ; qtot -4.813
  2457         NB   1244    HIS    ND1   2457    -0.5432      14.01   ; qtot -5.356
  2458         CR   1244    HIS    CE1   2458     0.1635      12.01   ; qtot -5.193
  2459         H5   1244    HIS    HE1   2459     0.1435      1.008   ; qtot -5.049
  2460         NA   1244    HIS    NE2   2460    -0.2795      14.01   ; qtot -5.329
  2461          H   1244    HIS    HE2   2461     0.3339      1.008   ; qtot -4.995
  2462         CW   1244    HIS    CD2   2462    -0.2207      12.01   ; qtot -5.216
  2463         H4   1244    HIS    HD2   2463     0.1862      1.008   ; qtot -5.029
  2464          C   1244    HIS      C   2464     0.5973      12.01   ; qtot -4.432
  2465          O   1244    HIS      O   2465    -0.5679         16   ; qtot -5
; residue 1245 PHE rtp PHE  q  0.0
  2466          N   1245    PHE      N   2466    -0.4157      14.01   ; qtot -5.416
  2467          H   1245    PHE      H   2467     0.2719      1.008   ; qtot -5.144
  2468         CT   1245    PHE     CA   2468    -0.0024      12.01   ; qtot -5.146
  2469         H1   1245    PHE     HA   2469     0.0978      1.008   ; qtot -5.048
  2470         CT   1245    PHE     CB   2470    -0.0343      12.01   ; qtot -5.083
  2471         HC   1245    PHE    HB1   2471     0.0295      1.008   ; qtot -5.053
  2472         HC   1245    PHE    HB2   2472     0.0295      1.008   ; qtot -5.024
  2473         CA   1245    PHE     CG   2473     0.0118      12.01   ; qtot -5.012
  2474         CA   1245    PHE    CD1   2474    -0.1256      12.01   ; qtot -5.137
  2475         HA   1245    PHE    HD1   2475      0.133      1.008   ; qtot -5.004
  2476         CA   1245    PHE    CE1   2476    -0.1704      12.01   ; qtot -5.175
  2477         HA   1245    PHE    HE1   2477      0.143      1.008   ; qtot -5.032
  2478         CA   1245    PHE     CZ   2478    -0.1072      12.01   ; qtot -5.139
  2479         HA   1245    PHE     HZ   2479     0.1297      1.008   ; qtot -5.009
  2480         CA   1245    PHE    CE2   2480    -0.1704      12.01   ; qtot -5.18
  2481         HA   1245    PHE    HE2   2481      0.143      1.008   ; qtot -5.037
  2482         CA   1245    PHE    CD2   2482    -0.1256      12.01   ; qtot -5.162
  2483         HA   1245    PHE    HD2   2483      0.133      1.008   ; qtot -5.029
  2484          C   1245    PHE      C   2484     0.5973      12.01   ; qtot -4.432
  2485          O   1245    PHE      O   2485    -0.5679         16   ; qtot -5
; residue 1246 ILE rtp ILE  q  0.0
  2486          N   1246    ILE      N   2486    -0.4157      14.01   ; qtot -5.416
  2487          H   1246    ILE      H   2487     0.2719      1.008   ; qtot -5.144
  2488         CT   1246    ILE     CA   2488    -0.0597      12.01   ; qtot -5.203
  2489         H1   1246    ILE     HA   2489     0.0869      1.008   ; qtot -5.117
  2490         CT   1246    ILE     CB   2490     0.1303      12.01   ; qtot -4.986
  2491         HC   1246    ILE     HB   2491     0.0187      1.008   ; qtot -4.968
  2492         CT   1246    ILE    CG2   2492    -0.3204      12.01   ; qtot -5.288
  2493         HC   1246    ILE   HG21   2493     0.0882      1.008   ; qtot -5.2
  2494         HC   1246    ILE   HG22   2494     0.0882      1.008   ; qtot -5.112
  2495         HC   1246    ILE   HG23   2495     0.0882      1.008   ; qtot -5.023
  2496         CT   1246    ILE    CG1   2496     -0.043      12.01   ; qtot -5.066
  2497         HC   1246    ILE   HG11   2497     0.0236      1.008   ; qtot -5.043
  2498         HC   1246    ILE   HG12   2498     0.0236      1.008   ; qtot -5.019
  2499         CT   1246    ILE     CD   2499     -0.066      12.01   ; qtot -5.085
  2500         HC   1246    ILE    HD1   2500     0.0186      1.008   ; qtot -5.067
  2501         HC   1246    ILE    HD2   2501     0.0186      1.008   ; qtot -5.048
  2502         HC   1246    ILE    HD3   2502     0.0186      1.008   ; qtot -5.029
  2503          C   1246    ILE      C   2503     0.5973      12.01   ; qtot -4.432
  2504          O   1246    ILE      O   2504    -0.5679         16   ; qtot -5
; residue 1247 HIS rtp HIE  q  0.0
  2505          N   1247    HIS      N   2505    -0.4157      14.01   ; qtot -5.416
  2506          H   1247    HIS      H   2506     0.2719      1.008   ; qtot -5.144
  2507         CT   1247    HIS     CA   2507    -0.0581      12.01   ; qtot -5.202
  2508         H1   1247    HIS     HA   2508      0.136      1.008   ; qtot -5.066
  2509         CT   1247    HIS     CB   2509    -0.0074      12.01   ; qtot -5.073
  2510         HC   1247    HIS    HB1   2510     0.0367      1.008   ; qtot -5.037
  2511         HC   1247    HIS    HB2   2511     0.0367      1.008   ; qtot -5
  2512         CC   1247    HIS     CG   2512     0.1868      12.01   ; qtot -4.813
  2513         NB   1247    HIS    ND1   2513    -0.5432      14.01   ; qtot -5.356
  2514         CR   1247    HIS    CE1   2514     0.1635      12.01   ; qtot -5.193
  2515         H5   1247    HIS    HE1   2515     0.1435      1.008   ; qtot -5.049
  2516         NA   1247    HIS    NE2   2516    -0.2795      14.01   ; qtot -5.329
  2517          H   1247    HIS    HE2   2517     0.3339      1.008   ; qtot -4.995
  2518         CW   1247    HIS    CD2   2518    -0.2207      12.01   ; qtot -5.216
  2519         H4   1247    HIS    HD2   2519     0.1862      1.008   ; qtot -5.029
  2520          C   1247    HIS      C   2520     0.5973      12.01   ; qtot -4.432
  2521          O   1247    HIS      O   2521    -0.5679         16   ; qtot -5
; residue 1248 ARG rtp ARG  q +1.0
  2522          N   1248    ARG      N   2522    -0.3479      14.01   ; qtot -5.348
  2523          H   1248    ARG      H   2523     0.2747      1.008   ; qtot -5.073
  2524         CT   1248    ARG     CA   2524    -0.2637      12.01   ; qtot -5.337
  2525         H1   1248    ARG     HA   2525      0.156      1.008   ; qtot -5.181
  2526         CT   1248    ARG     CB   2526    -0.0007      12.01   ; qtot -5.182
  2527         HC   1248    ARG    HB1   2527     0.0327      1.008   ; qtot -5.149
  2528         HC   1248    ARG    HB2   2528     0.0327      1.008   ; qtot -5.116
  2529         CT   1248    ARG     CG   2529      0.039      12.01   ; qtot -5.077
  2530         HC   1248    ARG    HG1   2530     0.0285      1.008   ; qtot -5.049
  2531         HC   1248    ARG    HG2   2531     0.0285      1.008   ; qtot -5.02
  2532         CT   1248    ARG     CD   2532     0.0486      12.01   ; qtot -4.972
  2533         H1   1248    ARG    HD1   2533     0.0687      1.008   ; qtot -4.903
  2534         H1   1248    ARG    HD2   2534     0.0687      1.008   ; qtot -4.834
  2535         N2   1248    ARG     NE   2535    -0.5295      14.01   ; qtot -5.364
  2536          H   1248    ARG     HE   2536     0.3456      1.008   ; qtot -5.018
  2537         CA   1248    ARG     CZ   2537     0.8076      12.01   ; qtot -4.21
  2538         N2   1248    ARG    NH1   2538    -0.8627      14.01   ; qtot -5.073
  2539          H   1248    ARG   HH11   2539     0.4478      1.008   ; qtot -4.625
  2540          H   1248    ARG   HH12   2540     0.4478      1.008   ; qtot -4.178
  2541         N2   1248    ARG    NH2   2541    -0.8627      14.01   ; qtot -5.04
  2542          H   1248    ARG   HH21   2542     0.4478      1.008   ; qtot -4.592
  2543          H   1248    ARG   HH22   2543     0.4478      1.008   ; qtot -4.145
  2544          C   1248    ARG      C   2544     0.7341      12.01   ; qtot -3.411
  2545          O   1248    ARG      O   2545    -0.5894         16   ; qtot -4
; residue 1249 ASP rtp ASP  q -1.0
  2546          N   1249    ASP      N   2546    -0.5163      14.01   ; qtot -4.516
  2547          H   1249    ASP      H   2547     0.2936      1.008   ; qtot -4.223
  2548         CT   1249    ASP     CA   2548     0.0381      12.01   ; qtot -4.185
  2549         H1   1249    ASP     HA   2549      0.088      1.008   ; qtot -4.097
  2550         CT   1249    ASP     CB   2550    -0.0303      12.01   ; qtot -4.127
  2551         HC   1249    ASP    HB1   2551    -0.0122      1.008   ; qtot -4.139
  2552         HC   1249    ASP    HB2   2552    -0.0122      1.008   ; qtot -4.151
  2553          C   1249    ASP     CG   2553     0.7994      12.01   ; qtot -3.352
  2554         O2   1249    ASP    OD1   2554    -0.8014         16   ; qtot -4.153
  2555         O2   1249    ASP    OD2   2555    -0.8014         16   ; qtot -4.955
  2556          C   1249    ASP      C   2556     0.5366      12.01   ; qtot -4.418
  2557          O   1249    ASP      O   2557    -0.5819         16   ; qtot -5
; residue 1250 ILE rtp ILE  q  0.0
  2558          N   1250    ILE      N   2558    -0.4157      14.01   ; qtot -5.416
  2559          H   1250    ILE      H   2559     0.2719      1.008   ; qtot -5.144
  2560         CT   1250    ILE     CA   2560    -0.0597      12.01   ; qtot -5.203
  2561         H1   1250    ILE     HA   2561     0.0869      1.008   ; qtot -5.117
  2562         CT   1250    ILE     CB   2562     0.1303      12.01   ; qtot -4.986
  2563         HC   1250    ILE     HB   2563     0.0187      1.008   ; qtot -4.968
  2564         CT   1250    ILE    CG2   2564    -0.3204      12.01   ; qtot -5.288
  2565         HC   1250    ILE   HG21   2565     0.0882      1.008   ; qtot -5.2
  2566         HC   1250    ILE   HG22   2566     0.0882      1.008   ; qtot -5.112
  2567         HC   1250    ILE   HG23   2567     0.0882      1.008   ; qtot -5.023
  2568         CT   1250    ILE    CG1   2568     -0.043      12.01   ; qtot -5.066
  2569         HC   1250    ILE   HG11   2569     0.0236      1.008   ; qtot -5.043
  2570         HC   1250    ILE   HG12   2570     0.0236      1.008   ; qtot -5.019
  2571         CT   1250    ILE     CD   2571     -0.066      12.01   ; qtot -5.085
  2572         HC   1250    ILE    HD1   2572     0.0186      1.008   ; qtot -5.067
  2573         HC   1250    ILE    HD2   2573     0.0186      1.008   ; qtot -5.048
  2574         HC   1250    ILE    HD3   2574     0.0186      1.008   ; qtot -5.029
  2575          C   1250    ILE      C   2575     0.5973      12.01   ; qtot -4.432
  2576          O   1250    ILE      O   2576    -0.5679         16   ; qtot -5
; residue 1251 ALA rtp ALA  q  0.0
  2577          N   1251    ALA      N   2577    -0.4157      14.01   ; qtot -5.416
  2578          H   1251    ALA      H   2578     0.2719      1.008   ; qtot -5.144
  2579         CT   1251    ALA     CA   2579     0.0337      12.01   ; qtot -5.11
  2580         H1   1251    ALA     HA   2580     0.0823      1.008   ; qtot -5.028
  2581         CT   1251    ALA     CB   2581    -0.1825      12.01   ; qtot -5.21
  2582         HC   1251    ALA    HB1   2582     0.0603      1.008   ; qtot -5.15
  2583         HC   1251    ALA    HB2   2583     0.0603      1.008   ; qtot -5.09
  2584         HC   1251    ALA    HB3   2584     0.0603      1.008   ; qtot -5.029
  2585          C   1251    ALA      C   2585     0.5973      12.01   ; qtot -4.432
  2586          O   1251    ALA      O   2586    -0.5679         16   ; qtot -5
; residue 1252 ALA rtp ALA  q  0.0
  2587          N   1252    ALA      N   2587    -0.4157      14.01   ; qtot -5.416
  2588          H   1252    ALA      H   2588     0.2719      1.008   ; qtot -5.144
  2589         CT   1252    ALA     CA   2589     0.0337      12.01   ; qtot -5.11
  2590         H1   1252    ALA     HA   2590     0.0823      1.008   ; qtot -5.028
  2591         CT   1252    ALA     CB   2591    -0.1825      12.01   ; qtot -5.21
  2592         HC   1252    ALA    HB1   2592     0.0603      1.008   ; qtot -5.15
  2593         HC   1252    ALA    HB2   2593     0.0603      1.008   ; qtot -5.09
  2594         HC   1252    ALA    HB3   2594     0.0603      1.008   ; qtot -5.029
  2595          C   1252    ALA      C   2595     0.5973      12.01   ; qtot -4.432
  2596          O   1252    ALA      O   2596    -0.5679         16   ; qtot -5
; residue 1253 ARG rtp ARG  q +1.0
  2597          N   1253    ARG      N   2597    -0.3479      14.01   ; qtot -5.348
  2598          H   1253    ARG      H   2598     0.2747      1.008   ; qtot -5.073
  2599         CT   1253    ARG     CA   2599    -0.2637      12.01   ; qtot -5.337
  2600         H1   1253    ARG     HA   2600      0.156      1.008   ; qtot -5.181
  2601         CT   1253    ARG     CB   2601    -0.0007      12.01   ; qtot -5.182
  2602         HC   1253    ARG    HB1   2602     0.0327      1.008   ; qtot -5.149
  2603         HC   1253    ARG    HB2   2603     0.0327      1.008   ; qtot -5.116
  2604         CT   1253    ARG     CG   2604      0.039      12.01   ; qtot -5.077
  2605         HC   1253    ARG    HG1   2605     0.0285      1.008   ; qtot -5.049
  2606         HC   1253    ARG    HG2   2606     0.0285      1.008   ; qtot -5.02
  2607         CT   1253    ARG     CD   2607     0.0486      12.01   ; qtot -4.972
  2608         H1   1253    ARG    HD1   2608     0.0687      1.008   ; qtot -4.903
  2609         H1   1253    ARG    HD2   2609     0.0687      1.008   ; qtot -4.834
  2610         N2   1253    ARG     NE   2610    -0.5295      14.01   ; qtot -5.364
  2611          H   1253    ARG     HE   2611     0.3456      1.008   ; qtot -5.018
  2612         CA   1253    ARG     CZ   2612     0.8076      12.01   ; qtot -4.21
  2613         N2   1253    ARG    NH1   2613    -0.8627      14.01   ; qtot -5.073
  2614          H   1253    ARG   HH11   2614     0.4478      1.008   ; qtot -4.625
  2615          H   1253    ARG   HH12   2615     0.4478      1.008   ; qtot -4.178
  2616         N2   1253    ARG    NH2   2616    -0.8627      14.01   ; qtot -5.04
  2617          H   1253    ARG   HH21   2617     0.4478      1.008   ; qtot -4.592
  2618          H   1253    ARG   HH22   2618     0.4478      1.008   ; qtot -4.145
  2619          C   1253    ARG      C   2619     0.7341      12.01   ; qtot -3.411
  2620          O   1253    ARG      O   2620    -0.5894         16   ; qtot -4
; residue 1254 ASN rtp ASN  q  0.0
  2621          N   1254    ASN      N   2621    -0.4157      14.01   ; qtot -4.416
  2622          H   1254    ASN      H   2622     0.2719      1.008   ; qtot -4.144
  2623         CT   1254    ASN     CA   2623     0.0143      12.01   ; qtot -4.129
  2624         H1   1254    ASN     HA   2624     0.1048      1.008   ; qtot -4.025
  2625         CT   1254    ASN     CB   2625    -0.2041      12.01   ; qtot -4.229
  2626         HC   1254    ASN    HB1   2626     0.0797      1.008   ; qtot -4.149
  2627         HC   1254    ASN    HB2   2627     0.0797      1.008   ; qtot -4.069
  2628          C   1254    ASN     CG   2628      0.713      12.01   ; qtot -3.356
  2629          O   1254    ASN    OD1   2629    -0.5931         16   ; qtot -3.949
  2630          N   1254    ASN    ND2   2630    -0.9191      14.01   ; qtot -4.869
  2631          H   1254    ASN   HD21   2631     0.4196      1.008   ; qtot -4.449
  2632          H   1254    ASN   HD22   2632     0.4196      1.008   ; qtot -4.029
  2633          C   1254    ASN      C   2633     0.5973      12.01   ; qtot -3.432
  2634          O   1254    ASN      O   2634    -0.5679         16   ; qtot -4
; residue 1255 CYS rtp CYS  q  0.0
  2635          N   1255    CYS      N   2635    -0.4157      14.01   ; qtot -4.416
  2636          H   1255    CYS      H   2636     0.2719      1.008   ; qtot -4.144
  2637         CT   1255    CYS     CA   2637     0.0213      12.01   ; qtot -4.122
  2638         H1   1255    CYS     HA   2638     0.1124      1.008   ; qtot -4.01
  2639         CT   1255    CYS     CB   2639    -0.1231      12.01   ; qtot -4.133
  2640         H1   1255    CYS    HB1   2640     0.1112      1.008   ; qtot -4.022
  2641         H1   1255    CYS    HB2   2641     0.1112      1.008   ; qtot -3.911
  2642         SH   1255    CYS     SG   2642    -0.3119      32.06   ; qtot -4.223
  2643         HS   1255    CYS     HG   2643     0.1933      1.008   ; qtot -4.029
  2644          C   1255    CYS      C   2644     0.5973      12.01   ; qtot -3.432
  2645          O   1255    CYS      O   2645    -0.5679         16   ; qtot -4
; residue 1256 LEU rtp LEU  q  0.0
  2646          N   1256    LEU      N   2646    -0.4157      14.01   ; qtot -4.416
  2647          H   1256    LEU      H   2647     0.2719      1.008   ; qtot -4.144
  2648         CT   1256    LEU     CA   2648    -0.0518      12.01   ; qtot -4.196
  2649         H1   1256    LEU     HA   2649     0.0922      1.008   ; qtot -4.103
  2650         CT   1256    LEU     CB   2650    -0.1102      12.01   ; qtot -4.214
  2651         HC   1256    LEU    HB1   2651     0.0457      1.008   ; qtot -4.168
  2652         HC   1256    LEU    HB2   2652     0.0457      1.008   ; qtot -4.122
  2653         CT   1256    LEU     CG   2653     0.3531      12.01   ; qtot -3.769
  2654         HC   1256    LEU     HG   2654    -0.0361      1.008   ; qtot -3.805
  2655         CT   1256    LEU    CD1   2655    -0.4121      12.01   ; qtot -4.217
  2656         HC   1256    LEU   HD11   2656        0.1      1.008   ; qtot -4.117
  2657         HC   1256    LEU   HD12   2657        0.1      1.008   ; qtot -4.017
  2658         HC   1256    LEU   HD13   2658        0.1      1.008   ; qtot -3.917
  2659         CT   1256    LEU    CD2   2659    -0.4121      12.01   ; qtot -4.329
  2660         HC   1256    LEU   HD21   2660        0.1      1.008   ; qtot -4.229
  2661         HC   1256    LEU   HD22   2661        0.1      1.008   ; qtot -4.129
  2662         HC   1256    LEU   HD23   2662        0.1      1.008   ; qtot -4.029
  2663          C   1256    LEU      C   2663     0.5973      12.01   ; qtot -3.432
  2664          O   1256    LEU      O   2664    -0.5679         16   ; qtot -4
; residue 1257 LEU rtp LEU  q  0.0
  2665          N   1257    LEU      N   2665    -0.4157      14.01   ; qtot -4.416
  2666          H   1257    LEU      H   2666     0.2719      1.008   ; qtot -4.144
  2667         CT   1257    LEU     CA   2667    -0.0518      12.01   ; qtot -4.196
  2668         H1   1257    LEU     HA   2668     0.0922      1.008   ; qtot -4.103
  2669         CT   1257    LEU     CB   2669    -0.1102      12.01   ; qtot -4.214
  2670         HC   1257    LEU    HB1   2670     0.0457      1.008   ; qtot -4.168
  2671         HC   1257    LEU    HB2   2671     0.0457      1.008   ; qtot -4.122
  2672         CT   1257    LEU     CG   2672     0.3531      12.01   ; qtot -3.769
  2673         HC   1257    LEU     HG   2673    -0.0361      1.008   ; qtot -3.805
  2674         CT   1257    LEU    CD1   2674    -0.4121      12.01   ; qtot -4.217
  2675         HC   1257    LEU   HD11   2675        0.1      1.008   ; qtot -4.117
  2676         HC   1257    LEU   HD12   2676        0.1      1.008   ; qtot -4.017
  2677         HC   1257    LEU   HD13   2677        0.1      1.008   ; qtot -3.917
  2678         CT   1257    LEU    CD2   2678    -0.4121      12.01   ; qtot -4.329
  2679         HC   1257    LEU   HD21   2679        0.1      1.008   ; qtot -4.229
  2680         HC   1257    LEU   HD22   2680        0.1      1.008   ; qtot -4.129
  2681         HC   1257    LEU   HD23   2681        0.1      1.008   ; qtot -4.029
  2682          C   1257    LEU      C   2682     0.5973      12.01   ; qtot -3.432
  2683          O   1257    LEU      O   2683    -0.5679         16   ; qtot -4
; residue 1258 THR rtp THR  q  0.0
  2684          N   1258    THR      N   2684    -0.4157      14.01   ; qtot -4.416
  2685          H   1258    THR      H   2685     0.2719      1.008   ; qtot -4.144
  2686         CT   1258    THR     CA   2686    -0.0389      12.01   ; qtot -4.183
  2687         H1   1258    THR     HA   2687     0.1007      1.008   ; qtot -4.082
  2688         CT   1258    THR     CB   2688     0.3654      12.01   ; qtot -3.717
  2689         H1   1258    THR     HB   2689     0.0043      1.008   ; qtot -3.712
  2690         CT   1258    THR    CG2   2690    -0.2438      12.01   ; qtot -3.956
  2691         HC   1258    THR   HG21   2691     0.0642      1.008   ; qtot -3.892
  2692         HC   1258    THR   HG22   2692     0.0642      1.008   ; qtot -3.828
  2693         HC   1258    THR   HG23   2693     0.0642      1.008   ; qtot -3.763
  2694         OH   1258    THR    OG1   2694    -0.6761         16   ; qtot -4.44
  2695         HO   1258    THR    HG1   2695     0.4102      1.008   ; qtot -4.029
  2696          C   1258    THR      C   2696     0.5973      12.01   ; qtot -3.432
  2697          O   1258    THR      O   2697    -0.5679         16   ; qtot -4
; residue 1259 CYS rtp CYS  q  0.0
  2698          N   1259    CYS      N   2698    -0.4157      14.01   ; qtot -4.416
  2699          H   1259    CYS      H   2699     0.2719      1.008   ; qtot -4.144
  2700         CT   1259    CYS     CA   2700     0.0213      12.01   ; qtot -4.122
  2701         H1   1259    CYS     HA   2701     0.1124      1.008   ; qtot -4.01
  2702         CT   1259    CYS     CB   2702    -0.1231      12.01   ; qtot -4.133
  2703         H1   1259    CYS    HB1   2703     0.1112      1.008   ; qtot -4.022
  2704         H1   1259    CYS    HB2   2704     0.1112      1.008   ; qtot -3.911
  2705         SH   1259    CYS     SG   2705    -0.3119      32.06   ; qtot -4.223
  2706         HS   1259    CYS     HG   2706     0.1933      1.008   ; qtot -4.029
  2707          C   1259    CYS      C   2707     0.5973      12.01   ; qtot -3.432
  2708          O   1259    CYS      O   2708    -0.5679         16   ; qtot -4
; residue 1260 PRO rtp PRO  q  0.0
  2709          N   1260    PRO      N   2709    -0.2548      14.01   ; qtot -4.255
  2710         CT   1260    PRO     CD   2710     0.0192      12.01   ; qtot -4.236
  2711         H1   1260    PRO    HD1   2711     0.0391      1.008   ; qtot -4.196
  2712         H1   1260    PRO    HD2   2712     0.0391      1.008   ; qtot -4.157
  2713         CT   1260    PRO     CG   2713     0.0189      12.01   ; qtot -4.138
  2714         HC   1260    PRO    HG1   2714     0.0213      1.008   ; qtot -4.117
  2715         HC   1260    PRO    HG2   2715     0.0213      1.008   ; qtot -4.096
  2716         CT   1260    PRO     CB   2716     -0.007      12.01   ; qtot -4.103
  2717         HC   1260    PRO    HB1   2717     0.0253      1.008   ; qtot -4.078
  2718         HC   1260    PRO    HB2   2718     0.0253      1.008   ; qtot -4.052
  2719         CT   1260    PRO     CA   2719    -0.0266      12.01   ; qtot -4.079
  2720         H1   1260    PRO     HA   2720     0.0641      1.008   ; qtot -4.015
  2721          C   1260    PRO      C   2721     0.5896      12.01   ; qtot -3.425
  2722          O   1260    PRO      O   2722    -0.5748         16   ; qtot -4
; residue 1261 GLY rtp GLY  q  0.0
  2723          N   1261    GLY      N   2723    -0.4157      14.01   ; qtot -4.416
  2724          H   1261    GLY      H   2724     0.2719      1.008   ; qtot -4.144
  2725         CT   1261    GLY     CA   2725    -0.0252      12.01   ; qtot -4.169
  2726         H1   1261    GLY    HA1   2726     0.0698      1.008   ; qtot -4.099
  2727         H1   1261    GLY    HA2   2727     0.0698      1.008   ; qtot -4.029
  2728          C   1261    GLY      C   2728     0.5973      12.01   ; qtot -3.432
  2729          O   1261    GLY      O   2729    -0.5679         16   ; qtot -4
; residue 1262 PRO rtp PRO  q  0.0
  2730          N   1262    PRO      N   2730    -0.2548      14.01   ; qtot -4.255
  2731         CT   1262    PRO     CD   2731     0.0192      12.01   ; qtot -4.236
  2732         H1   1262    PRO    HD1   2732     0.0391      1.008   ; qtot -4.196
  2733         H1   1262    PRO    HD2   2733     0.0391      1.008   ; qtot -4.157
  2734         CT   1262    PRO     CG   2734     0.0189      12.01   ; qtot -4.138
  2735         HC   1262    PRO    HG1   2735     0.0213      1.008   ; qtot -4.117
  2736         HC   1262    PRO    HG2   2736     0.0213      1.008   ; qtot -4.096
  2737         CT   1262    PRO     CB   2737     -0.007      12.01   ; qtot -4.103
  2738         HC   1262    PRO    HB1   2738     0.0253      1.008   ; qtot -4.078
  2739         HC   1262    PRO    HB2   2739     0.0253      1.008   ; qtot -4.052
  2740         CT   1262    PRO     CA   2740    -0.0266      12.01   ; qtot -4.079
  2741         H1   1262    PRO     HA   2741     0.0641      1.008   ; qtot -4.015
  2742          C   1262    PRO      C   2742     0.5896      12.01   ; qtot -3.425
  2743          O   1262    PRO      O   2743    -0.5748         16   ; qtot -4
; residue 1263 GLY rtp GLY  q  0.0
  2744          N   1263    GLY      N   2744    -0.4157      14.01   ; qtot -4.416
  2745          H   1263    GLY      H   2745     0.2719      1.008   ; qtot -4.144
  2746         CT   1263    GLY     CA   2746    -0.0252      12.01   ; qtot -4.169
  2747         H1   1263    GLY    HA1   2747     0.0698      1.008   ; qtot -4.099
  2748         H1   1263    GLY    HA2   2748     0.0698      1.008   ; qtot -4.029
  2749          C   1263    GLY      C   2749     0.5973      12.01   ; qtot -3.432
  2750          O   1263    GLY      O   2750    -0.5679         16   ; qtot -4
; residue 1264 ARG rtp ARG  q +1.0
  2751          N   1264    ARG      N   2751    -0.3479      14.01   ; qtot -4.348
  2752          H   1264    ARG      H   2752     0.2747      1.008   ; qtot -4.073
  2753         CT   1264    ARG     CA   2753    -0.2637      12.01   ; qtot -4.337
  2754         H1   1264    ARG     HA   2754      0.156      1.008   ; qtot -4.181
  2755         CT   1264    ARG     CB   2755    -0.0007      12.01   ; qtot -4.182
  2756         HC   1264    ARG    HB1   2756     0.0327      1.008   ; qtot -4.149
  2757         HC   1264    ARG    HB2   2757     0.0327      1.008   ; qtot -4.116
  2758         CT   1264    ARG     CG   2758      0.039      12.01   ; qtot -4.077
  2759         HC   1264    ARG    HG1   2759     0.0285      1.008   ; qtot -4.049
  2760         HC   1264    ARG    HG2   2760     0.0285      1.008   ; qtot -4.02
  2761         CT   1264    ARG     CD   2761     0.0486      12.01   ; qtot -3.972
  2762         H1   1264    ARG    HD1   2762     0.0687      1.008   ; qtot -3.903
  2763         H1   1264    ARG    HD2   2763     0.0687      1.008   ; qtot -3.834
  2764         N2   1264    ARG     NE   2764    -0.5295      14.01   ; qtot -4.364
  2765          H   1264    ARG     HE   2765     0.3456      1.008   ; qtot -4.018
  2766         CA   1264    ARG     CZ   2766     0.8076      12.01   ; qtot -3.21
  2767         N2   1264    ARG    NH1   2767    -0.8627      14.01   ; qtot -4.073
  2768          H   1264    ARG   HH11   2768     0.4478      1.008   ; qtot -3.625
  2769          H   1264    ARG   HH12   2769     0.4478      1.008   ; qtot -3.178
  2770         N2   1264    ARG    NH2   2770    -0.8627      14.01   ; qtot -4.04
  2771          H   1264    ARG   HH21   2771     0.4478      1.008   ; qtot -3.592
  2772          H   1264    ARG   HH22   2772     0.4478      1.008   ; qtot -3.145
  2773          C   1264    ARG      C   2773     0.7341      12.01   ; qtot -2.411
  2774          O   1264    ARG      O   2774    -0.5894         16   ; qtot -3
; residue 1265 VAL rtp VAL  q  0.0
  2775          N   1265    VAL      N   2775    -0.4157      14.01   ; qtot -3.416
  2776          H   1265    VAL      H   2776     0.2719      1.008   ; qtot -3.144
  2777         CT   1265    VAL     CA   2777    -0.0875      12.01   ; qtot -3.231
  2778         H1   1265    VAL     HA   2778     0.0969      1.008   ; qtot -3.134
  2779         CT   1265    VAL     CB   2779     0.2985      12.01   ; qtot -2.836
  2780         HC   1265    VAL     HB   2780    -0.0297      1.008   ; qtot -2.866
  2781         CT   1265    VAL    CG1   2781    -0.3192      12.01   ; qtot -3.185
  2782         HC   1265    VAL   HG11   2782     0.0791      1.008   ; qtot -3.106
  2783         HC   1265    VAL   HG12   2783     0.0791      1.008   ; qtot -3.027
  2784         HC   1265    VAL   HG13   2784     0.0791      1.008   ; qtot -2.947
  2785         CT   1265    VAL    CG2   2785    -0.3192      12.01   ; qtot -3.267
  2786         HC   1265    VAL   HG21   2786     0.0791      1.008   ; qtot -3.188
  2787         HC   1265    VAL   HG22   2787     0.0791      1.008   ; qtot -3.108
  2788         HC   1265    VAL   HG23   2788     0.0791      1.008   ; qtot -3.029
  2789          C   1265    VAL      C   2789     0.5973      12.01   ; qtot -2.432
  2790          O   1265    VAL      O   2790    -0.5679         16   ; qtot -3
; residue 1266 ALA rtp ALA  q  0.0
  2791          N   1266    ALA      N   2791    -0.4157      14.01   ; qtot -3.416
  2792          H   1266    ALA      H   2792     0.2719      1.008   ; qtot -3.144
  2793         CT   1266    ALA     CA   2793     0.0337      12.01   ; qtot -3.11
  2794         H1   1266    ALA     HA   2794     0.0823      1.008   ; qtot -3.028
  2795         CT   1266    ALA     CB   2795    -0.1825      12.01   ; qtot -3.21
  2796         HC   1266    ALA    HB1   2796     0.0603      1.008   ; qtot -3.15
  2797         HC   1266    ALA    HB2   2797     0.0603      1.008   ; qtot -3.09
  2798         HC   1266    ALA    HB3   2798     0.0603      1.008   ; qtot -3.029
  2799          C   1266    ALA      C   2799     0.5973      12.01   ; qtot -2.432
  2800          O   1266    ALA      O   2800    -0.5679         16   ; qtot -3
; residue 1267 LYS rtp LYS  q +1.0
  2801          N   1267    LYS      N   2801    -0.3479      14.01   ; qtot -3.348
  2802          H   1267    LYS      H   2802     0.2747      1.008   ; qtot -3.073
  2803         CT   1267    LYS     CA   2803      -0.24      12.01   ; qtot -3.313
  2804         H1   1267    LYS     HA   2804     0.1426      1.008   ; qtot -3.171
  2805         CT   1267    LYS     CB   2805    -0.0094      12.01   ; qtot -3.18
  2806         HC   1267    LYS    HB1   2806     0.0362      1.008   ; qtot -3.144
  2807         HC   1267    LYS    HB2   2807     0.0362      1.008   ; qtot -3.108
  2808         CT   1267    LYS     CG   2808     0.0187      12.01   ; qtot -3.089
  2809         HC   1267    LYS    HG1   2809     0.0103      1.008   ; qtot -3.079
  2810         HC   1267    LYS    HG2   2810     0.0103      1.008   ; qtot -3.068
  2811         CT   1267    LYS     CD   2811    -0.0479      12.01   ; qtot -3.116
  2812         HC   1267    LYS    HD1   2812     0.0621      1.008   ; qtot -3.054
  2813         HC   1267    LYS    HD2   2813     0.0621      1.008   ; qtot -2.992
  2814         CT   1267    LYS     CE   2814    -0.0143      12.01   ; qtot -3.006
  2815         HP   1267    LYS    HE1   2815     0.1135      1.008   ; qtot -2.893
  2816         HP   1267    LYS    HE2   2816     0.1135      1.008   ; qtot -2.779
  2817         N3   1267    LYS     NZ   2817    -0.3854      14.01   ; qtot -3.165
  2818          H   1267    LYS    HZ1   2818       0.34      1.008   ; qtot -2.825
  2819          H   1267    LYS    HZ2   2819       0.34      1.008   ; qtot -2.485
  2820          H   1267    LYS    HZ3   2820       0.34      1.008   ; qtot -2.145
  2821          C   1267    LYS      C   2821     0.7341      12.01   ; qtot -1.411
  2822          O   1267    LYS      O   2822    -0.5894         16   ; qtot -2
; residue 1268 ILE rtp ILE  q  0.0
  2823          N   1268    ILE      N   2823    -0.4157      14.01   ; qtot -2.416
  2824          H   1268    ILE      H   2824     0.2719      1.008   ; qtot -2.144
  2825         CT   1268    ILE     CA   2825    -0.0597      12.01   ; qtot -2.203
  2826         H1   1268    ILE     HA   2826     0.0869      1.008   ; qtot -2.117
  2827         CT   1268    ILE     CB   2827     0.1303      12.01   ; qtot -1.986
  2828         HC   1268    ILE     HB   2828     0.0187      1.008   ; qtot -1.968
  2829         CT   1268    ILE    CG2   2829    -0.3204      12.01   ; qtot -2.288
  2830         HC   1268    ILE   HG21   2830     0.0882      1.008   ; qtot -2.2
  2831         HC   1268    ILE   HG22   2831     0.0882      1.008   ; qtot -2.112
  2832         HC   1268    ILE   HG23   2832     0.0882      1.008   ; qtot -2.023
  2833         CT   1268    ILE    CG1   2833     -0.043      12.01   ; qtot -2.066
  2834         HC   1268    ILE   HG11   2834     0.0236      1.008   ; qtot -2.043
  2835         HC   1268    ILE   HG12   2835     0.0236      1.008   ; qtot -2.019
  2836         CT   1268    ILE     CD   2836     -0.066      12.01   ; qtot -2.085
  2837         HC   1268    ILE    HD1   2837     0.0186      1.008   ; qtot -2.067
  2838         HC   1268    ILE    HD2   2838     0.0186      1.008   ; qtot -2.048
  2839         HC   1268    ILE    HD3   2839     0.0186      1.008   ; qtot -2.029
  2840          C   1268    ILE      C   2840     0.5973      12.01   ; qtot -1.432
  2841          O   1268    ILE      O   2841    -0.5679         16   ; qtot -2
; residue 1269 GLY rtp GLY  q  0.0
  2842          N   1269    GLY      N   2842    -0.4157      14.01   ; qtot -2.416
  2843          H   1269    GLY      H   2843     0.2719      1.008   ; qtot -2.144
  2844         CT   1269    GLY     CA   2844    -0.0252      12.01   ; qtot -2.169
  2845         H1   1269    GLY    HA1   2845     0.0698      1.008   ; qtot -2.099
  2846         H1   1269    GLY    HA2   2846     0.0698      1.008   ; qtot -2.029
  2847          C   1269    GLY      C   2847     0.5973      12.01   ; qtot -1.432
  2848          O   1269    GLY      O   2848    -0.5679         16   ; qtot -2
; residue 1270 ASP rtp ASP  q -1.0
  2849          N   1270    ASP      N   2849    -0.5163      14.01   ; qtot -2.516
  2850          H   1270    ASP      H   2850     0.2936      1.008   ; qtot -2.223
  2851         CT   1270    ASP     CA   2851     0.0381      12.01   ; qtot -2.185
  2852         H1   1270    ASP     HA   2852      0.088      1.008   ; qtot -2.097
  2853         CT   1270    ASP     CB   2853    -0.0303      12.01   ; qtot -2.127
  2854         HC   1270    ASP    HB1   2854    -0.0122      1.008   ; qtot -2.139
  2855         HC   1270    ASP    HB2   2855    -0.0122      1.008   ; qtot -2.151
  2856          C   1270    ASP     CG   2856     0.7994      12.01   ; qtot -1.352
  2857         O2   1270    ASP    OD1   2857    -0.8014         16   ; qtot -2.153
  2858         O2   1270    ASP    OD2   2858    -0.8014         16   ; qtot -2.955
  2859          C   1270    ASP      C   2859     0.5366      12.01   ; qtot -2.418
  2860          O   1270    ASP      O   2860    -0.5819         16   ; qtot -3
; residue 1271 PHE rtp PHE  q  0.0
  2861          N   1271    PHE      N   2861    -0.4157      14.01   ; qtot -3.416
  2862          H   1271    PHE      H   2862     0.2719      1.008   ; qtot -3.144
  2863         CT   1271    PHE     CA   2863    -0.0024      12.01   ; qtot -3.146
  2864         H1   1271    PHE     HA   2864     0.0978      1.008   ; qtot -3.048
  2865         CT   1271    PHE     CB   2865    -0.0343      12.01   ; qtot -3.083
  2866         HC   1271    PHE    HB1   2866     0.0295      1.008   ; qtot -3.053
  2867         HC   1271    PHE    HB2   2867     0.0295      1.008   ; qtot -3.024
  2868         CA   1271    PHE     CG   2868     0.0118      12.01   ; qtot -3.012
  2869         CA   1271    PHE    CD1   2869    -0.1256      12.01   ; qtot -3.137
  2870         HA   1271    PHE    HD1   2870      0.133      1.008   ; qtot -3.004
  2871         CA   1271    PHE    CE1   2871    -0.1704      12.01   ; qtot -3.175
  2872         HA   1271    PHE    HE1   2872      0.143      1.008   ; qtot -3.032
  2873         CA   1271    PHE     CZ   2873    -0.1072      12.01   ; qtot -3.139
  2874         HA   1271    PHE     HZ   2874     0.1297      1.008   ; qtot -3.009
  2875         CA   1271    PHE    CE2   2875    -0.1704      12.01   ; qtot -3.18
  2876         HA   1271    PHE    HE2   2876      0.143      1.008   ; qtot -3.037
  2877         CA   1271    PHE    CD2   2877    -0.1256      12.01   ; qtot -3.162
  2878         HA   1271    PHE    HD2   2878      0.133      1.008   ; qtot -3.029
  2879          C   1271    PHE      C   2879     0.5973      12.01   ; qtot -2.432
  2880          O   1271    PHE      O   2880    -0.5679         16   ; qtot -3
; residue 1272 GLY rtp GLY  q  0.0
  2881          N   1272    GLY      N   2881    -0.4157      14.01   ; qtot -3.416
  2882          H   1272    GLY      H   2882     0.2719      1.008   ; qtot -3.144
  2883         CT   1272    GLY     CA   2883    -0.0252      12.01   ; qtot -3.169
  2884         H1   1272    GLY    HA1   2884     0.0698      1.008   ; qtot -3.099
  2885         H1   1272    GLY    HA2   2885     0.0698      1.008   ; qtot -3.029
  2886          C   1272    GLY      C   2886     0.5973      12.01   ; qtot -2.432
  2887          O   1272    GLY      O   2887    -0.5679         16   ; qtot -3
; residue 1273 MET rtp MET  q  0.0
  2888          N   1273    MET      N   2888    -0.4157      14.01   ; qtot -3.416
  2889          H   1273    MET      H   2889     0.2719      1.008   ; qtot -3.144
  2890         CT   1273    MET     CA   2890    -0.0237      12.01   ; qtot -3.167
  2891         H1   1273    MET     HA   2891      0.088      1.008   ; qtot -3.079
  2892         CT   1273    MET     CB   2892     0.0342      12.01   ; qtot -3.045
  2893         HC   1273    MET    HB1   2893     0.0241      1.008   ; qtot -3.021
  2894         HC   1273    MET    HB2   2894     0.0241      1.008   ; qtot -2.997
  2895         CT   1273    MET     CG   2895     0.0018      12.01   ; qtot -2.995
  2896         H1   1273    MET    HG1   2896      0.044      1.008   ; qtot -2.951
  2897         H1   1273    MET    HG2   2897      0.044      1.008   ; qtot -2.907
  2898          S   1273    MET     SD   2898    -0.2737      32.06   ; qtot -3.181
  2899         CT   1273    MET     CE   2899    -0.0536      12.01   ; qtot -3.235
  2900         H1   1273    MET    HE1   2900     0.0684      1.008   ; qtot -3.166
  2901         H1   1273    MET    HE2   2901     0.0684      1.008   ; qtot -3.098
  2902         H1   1273    MET    HE3   2902     0.0684      1.008   ; qtot -3.029
  2903          C   1273    MET      C   2903     0.5973      12.01   ; qtot -2.432
  2904          O   1273    MET      O   2904    -0.5679         16   ; qtot -3
; residue 1274 ALA rtp ALA  q  0.0
  2905          N   1274    ALA      N   2905    -0.4157      14.01   ; qtot -3.416
  2906          H   1274    ALA      H   2906     0.2719      1.008   ; qtot -3.144
  2907         CT   1274    ALA     CA   2907     0.0337      12.01   ; qtot -3.11
  2908         H1   1274    ALA     HA   2908     0.0823      1.008   ; qtot -3.028
  2909         CT   1274    ALA     CB   2909    -0.1825      12.01   ; qtot -3.21
  2910         HC   1274    ALA    HB1   2910     0.0603      1.008   ; qtot -3.15
  2911         HC   1274    ALA    HB2   2911     0.0603      1.008   ; qtot -3.09
  2912         HC   1274    ALA    HB3   2912     0.0603      1.008   ; qtot -3.029
  2913          C   1274    ALA      C   2913     0.5973      12.01   ; qtot -2.432
  2914          O   1274    ALA      O   2914    -0.5679         16   ; qtot -3
; residue 1275 ARG rtp ARG  q +1.0
  2915          N   1275    ARG      N   2915    -0.3479      14.01   ; qtot -3.348
  2916          H   1275    ARG      H   2916     0.2747      1.008   ; qtot -3.073
  2917         CT   1275    ARG     CA   2917    -0.2637      12.01   ; qtot -3.337
  2918         H1   1275    ARG     HA   2918      0.156      1.008   ; qtot -3.181
  2919         CT   1275    ARG     CB   2919    -0.0007      12.01   ; qtot -3.182
  2920         HC   1275    ARG    HB1   2920     0.0327      1.008   ; qtot -3.149
  2921         HC   1275    ARG    HB2   2921     0.0327      1.008   ; qtot -3.116
  2922         CT   1275    ARG     CG   2922      0.039      12.01   ; qtot -3.077
  2923         HC   1275    ARG    HG1   2923     0.0285      1.008   ; qtot -3.049
  2924         HC   1275    ARG    HG2   2924     0.0285      1.008   ; qtot -3.02
  2925         CT   1275    ARG     CD   2925     0.0486      12.01   ; qtot -2.972
  2926         H1   1275    ARG    HD1   2926     0.0687      1.008   ; qtot -2.903
  2927         H1   1275    ARG    HD2   2927     0.0687      1.008   ; qtot -2.834
  2928         N2   1275    ARG     NE   2928    -0.5295      14.01   ; qtot -3.364
  2929          H   1275    ARG     HE   2929     0.3456      1.008   ; qtot -3.018
  2930         CA   1275    ARG     CZ   2930     0.8076      12.01   ; qtot -2.21
  2931         N2   1275    ARG    NH1   2931    -0.8627      14.01   ; qtot -3.073
  2932          H   1275    ARG   HH11   2932     0.4478      1.008   ; qtot -2.625
  2933          H   1275    ARG   HH12   2933     0.4478      1.008   ; qtot -2.178
  2934         N2   1275    ARG    NH2   2934    -0.8627      14.01   ; qtot -3.04
  2935          H   1275    ARG   HH21   2935     0.4478      1.008   ; qtot -2.592
  2936          H   1275    ARG   HH22   2936     0.4478      1.008   ; qtot -2.145
  2937          C   1275    ARG      C   2937     0.7341      12.01   ; qtot -1.411
  2938          O   1275    ARG      O   2938    -0.5894         16   ; qtot -2
; residue 1276 ASP rtp ASP  q -1.0
  2939          N   1276    ASP      N   2939    -0.5163      14.01   ; qtot -2.516
  2940          H   1276    ASP      H   2940     0.2936      1.008   ; qtot -2.223
  2941         CT   1276    ASP     CA   2941     0.0381      12.01   ; qtot -2.185
  2942         H1   1276    ASP     HA   2942      0.088      1.008   ; qtot -2.097
  2943         CT   1276    ASP     CB   2943    -0.0303      12.01   ; qtot -2.127
  2944         HC   1276    ASP    HB1   2944    -0.0122      1.008   ; qtot -2.139
  2945         HC   1276    ASP    HB2   2945    -0.0122      1.008   ; qtot -2.151
  2946          C   1276    ASP     CG   2946     0.7994      12.01   ; qtot -1.352
  2947         O2   1276    ASP    OD1   2947    -0.8014         16   ; qtot -2.153
  2948         O2   1276    ASP    OD2   2948    -0.8014         16   ; qtot -2.955
  2949          C   1276    ASP      C   2949     0.5366      12.01   ; qtot -2.418
  2950          O   1276    ASP      O   2950    -0.5819         16   ; qtot -3
; residue 1277 ILE rtp ILE  q  0.0
  2951          N   1277    ILE      N   2951    -0.4157      14.01   ; qtot -3.416
  2952          H   1277    ILE      H   2952     0.2719      1.008   ; qtot -3.144
  2953         CT   1277    ILE     CA   2953    -0.0597      12.01   ; qtot -3.203
  2954         H1   1277    ILE     HA   2954     0.0869      1.008   ; qtot -3.117
  2955         CT   1277    ILE     CB   2955     0.1303      12.01   ; qtot -2.986
  2956         HC   1277    ILE     HB   2956     0.0187      1.008   ; qtot -2.968
  2957         CT   1277    ILE    CG2   2957    -0.3204      12.01   ; qtot -3.288
  2958         HC   1277    ILE   HG21   2958     0.0882      1.008   ; qtot -3.2
  2959         HC   1277    ILE   HG22   2959     0.0882      1.008   ; qtot -3.112
  2960         HC   1277    ILE   HG23   2960     0.0882      1.008   ; qtot -3.023
  2961         CT   1277    ILE    CG1   2961     -0.043      12.01   ; qtot -3.066
  2962         HC   1277    ILE   HG11   2962     0.0236      1.008   ; qtot -3.043
  2963         HC   1277    ILE   HG12   2963     0.0236      1.008   ; qtot -3.019
  2964         CT   1277    ILE     CD   2964     -0.066      12.01   ; qtot -3.085
  2965         HC   1277    ILE    HD1   2965     0.0186      1.008   ; qtot -3.067
  2966         HC   1277    ILE    HD2   2966     0.0186      1.008   ; qtot -3.048
  2967         HC   1277    ILE    HD3   2967     0.0186      1.008   ; qtot -3.029
  2968          C   1277    ILE      C   2968     0.5973      12.01   ; qtot -2.432
  2969          O   1277    ILE      O   2969    -0.5679         16   ; qtot -3
; residue 1278 TYR rtp TYR  q  0.0
  2970          N   1278    TYR      N   2970    -0.4157      14.01   ; qtot -3.416
  2971          H   1278    TYR      H   2971     0.2719      1.008   ; qtot -3.144
  2972         CT   1278    TYR     CA   2972    -0.0014      12.01   ; qtot -3.145
  2973         H1   1278    TYR     HA   2973     0.0876      1.008   ; qtot -3.058
  2974         CT   1278    TYR     CB   2974    -0.0152      12.01   ; qtot -3.073
  2975         HC   1278    TYR    HB1   2975     0.0295      1.008   ; qtot -3.043
  2976         HC   1278    TYR    HB2   2976     0.0295      1.008   ; qtot -3.014
  2977         CA   1278    TYR     CG   2977    -0.0011      12.01   ; qtot -3.015
  2978         CA   1278    TYR    CD1   2978    -0.1906      12.01   ; qtot -3.205
  2979         HA   1278    TYR    HD1   2979     0.1699      1.008   ; qtot -3.036
  2980         CA   1278    TYR    CE1   2980    -0.2341      12.01   ; qtot -3.27
  2981         HA   1278    TYR    HE1   2981     0.1656      1.008   ; qtot -3.104
  2982          C   1278    TYR     CZ   2982     0.3226      12.01   ; qtot -2.781
  2983         OH   1278    TYR     OH   2983    -0.5579         16   ; qtot -3.339
  2984         HO   1278    TYR     HH   2984     0.3992      1.008   ; qtot -2.94
  2985         CA   1278    TYR    CE2   2985    -0.2341      12.01   ; qtot -3.174
  2986         HA   1278    TYR    HE2   2986     0.1656      1.008   ; qtot -3.009
  2987         CA   1278    TYR    CD2   2987    -0.1906      12.01   ; qtot -3.199
  2988         HA   1278    TYR    HD2   2988     0.1699      1.008   ; qtot -3.029
  2989          C   1278    TYR      C   2989     0.5973      12.01   ; qtot -2.432
  2990          O   1278    TYR      O   2990    -0.5679         16   ; qtot -3
; residue 1279 ARG rtp ARG  q +1.0
  2991          N   1279    ARG      N   2991    -0.3479      14.01   ; qtot -3.348
  2992          H   1279    ARG      H   2992     0.2747      1.008   ; qtot -3.073
  2993         CT   1279    ARG     CA   2993    -0.2637      12.01   ; qtot -3.337
  2994         H1   1279    ARG     HA   2994      0.156      1.008   ; qtot -3.181
  2995         CT   1279    ARG     CB   2995    -0.0007      12.01   ; qtot -3.182
  2996         HC   1279    ARG    HB1   2996     0.0327      1.008   ; qtot -3.149
  2997         HC   1279    ARG    HB2   2997     0.0327      1.008   ; qtot -3.116
  2998         CT   1279    ARG     CG   2998      0.039      12.01   ; qtot -3.077
  2999         HC   1279    ARG    HG1   2999     0.0285      1.008   ; qtot -3.049
  3000         HC   1279    ARG    HG2   3000     0.0285      1.008   ; qtot -3.02
  3001         CT   1279    ARG     CD   3001     0.0486      12.01   ; qtot -2.972
  3002         H1   1279    ARG    HD1   3002     0.0687      1.008   ; qtot -2.903
  3003         H1   1279    ARG    HD2   3003     0.0687      1.008   ; qtot -2.834
  3004         N2   1279    ARG     NE   3004    -0.5295      14.01   ; qtot -3.364
  3005          H   1279    ARG     HE   3005     0.3456      1.008   ; qtot -3.018
  3006         CA   1279    ARG     CZ   3006     0.8076      12.01   ; qtot -2.21
  3007         N2   1279    ARG    NH1   3007    -0.8627      14.01   ; qtot -3.073
  3008          H   1279    ARG   HH11   3008     0.4478      1.008   ; qtot -2.625
  3009          H   1279    ARG   HH12   3009     0.4478      1.008   ; qtot -2.178
  3010         N2   1279    ARG    NH2   3010    -0.8627      14.01   ; qtot -3.04
  3011          H   1279    ARG   HH21   3011     0.4478      1.008   ; qtot -2.592
  3012          H   1279    ARG   HH22   3012     0.4478      1.008   ; qtot -2.145
  3013          C   1279    ARG      C   3013     0.7341      12.01   ; qtot -1.411
  3014          O   1279    ARG      O   3014    -0.5894         16   ; qtot -2
; residue 1280 ALA rtp ALA  q  0.0
  3015          N   1280    ALA      N   3015    -0.4157      14.01   ; qtot -2.416
  3016          H   1280    ALA      H   3016     0.2719      1.008   ; qtot -2.144
  3017         CT   1280    ALA     CA   3017     0.0337      12.01   ; qtot -2.11
  3018         H1   1280    ALA     HA   3018     0.0823      1.008   ; qtot -2.028
  3019         CT   1280    ALA     CB   3019    -0.1825      12.01   ; qtot -2.21
  3020         HC   1280    ALA    HB1   3020     0.0603      1.008   ; qtot -2.15
  3021         HC   1280    ALA    HB2   3021     0.0603      1.008   ; qtot -2.09
  3022         HC   1280    ALA    HB3   3022     0.0603      1.008   ; qtot -2.029
  3023          C   1280    ALA      C   3023     0.5973      12.01   ; qtot -1.432
  3024          O   1280    ALA      O   3024    -0.5679         16   ; qtot -2
; residue 1281 SER rtp SER  q  0.0
  3025          N   1281    SER      N   3025    -0.4157      14.01   ; qtot -2.416
  3026          H   1281    SER      H   3026     0.2719      1.008   ; qtot -2.144
  3027         CT   1281    SER     CA   3027    -0.0249      12.01   ; qtot -2.169
  3028         H1   1281    SER     HA   3028     0.0843      1.008   ; qtot -2.084
  3029         CT   1281    SER     CB   3029     0.2117      12.01   ; qtot -1.873
  3030         H1   1281    SER    HB1   3030     0.0352      1.008   ; qtot -1.837
  3031         H1   1281    SER    HB2   3031     0.0352      1.008   ; qtot -1.802
  3032         OH   1281    SER     OG   3032    -0.6546         16   ; qtot -2.457
  3033         HO   1281    SER     HG   3033     0.4275      1.008   ; qtot -2.029
  3034          C   1281    SER      C   3034     0.5973      12.01   ; qtot -1.432
  3035          O   1281    SER      O   3035    -0.5679         16   ; qtot -2
; residue 1282 TYR rtp TYR  q  0.0
  3036          N   1282    TYR      N   3036    -0.4157      14.01   ; qtot -2.416
  3037          H   1282    TYR      H   3037     0.2719      1.008   ; qtot -2.144
  3038         CT   1282    TYR     CA   3038    -0.0014      12.01   ; qtot -2.145
  3039         H1   1282    TYR     HA   3039     0.0876      1.008   ; qtot -2.058
  3040         CT   1282    TYR     CB   3040    -0.0152      12.01   ; qtot -2.073
  3041         HC   1282    TYR    HB1   3041     0.0295      1.008   ; qtot -2.043
  3042         HC   1282    TYR    HB2   3042     0.0295      1.008   ; qtot -2.014
  3043         CA   1282    TYR     CG   3043    -0.0011      12.01   ; qtot -2.015
  3044         CA   1282    TYR    CD1   3044    -0.1906      12.01   ; qtot -2.205
  3045         HA   1282    TYR    HD1   3045     0.1699      1.008   ; qtot -2.036
  3046         CA   1282    TYR    CE1   3046    -0.2341      12.01   ; qtot -2.27
  3047         HA   1282    TYR    HE1   3047     0.1656      1.008   ; qtot -2.104
  3048          C   1282    TYR     CZ   3048     0.3226      12.01   ; qtot -1.781
  3049         OH   1282    TYR     OH   3049    -0.5579         16   ; qtot -2.339
  3050         HO   1282    TYR     HH   3050     0.3992      1.008   ; qtot -1.94
  3051         CA   1282    TYR    CE2   3051    -0.2341      12.01   ; qtot -2.174
  3052         HA   1282    TYR    HE2   3052     0.1656      1.008   ; qtot -2.009
  3053         CA   1282    TYR    CD2   3053    -0.1906      12.01   ; qtot -2.199
  3054         HA   1282    TYR    HD2   3054     0.1699      1.008   ; qtot -2.029
  3055          C   1282    TYR      C   3055     0.5973      12.01   ; qtot -1.432
  3056          O   1282    TYR      O   3056    -0.5679         16   ; qtot -2
; residue 1283 TYR rtp TYR  q  0.0
  3057          N   1283    TYR      N   3057    -0.4157      14.01   ; qtot -2.416
  3058          H   1283    TYR      H   3058     0.2719      1.008   ; qtot -2.144
  3059         CT   1283    TYR     CA   3059    -0.0014      12.01   ; qtot -2.145
  3060         H1   1283    TYR     HA   3060     0.0876      1.008   ; qtot -2.058
  3061         CT   1283    TYR     CB   3061    -0.0152      12.01   ; qtot -2.073
  3062         HC   1283    TYR    HB1   3062     0.0295      1.008   ; qtot -2.043
  3063         HC   1283    TYR    HB2   3063     0.0295      1.008   ; qtot -2.014
  3064         CA   1283    TYR     CG   3064    -0.0011      12.01   ; qtot -2.015
  3065         CA   1283    TYR    CD1   3065    -0.1906      12.01   ; qtot -2.205
  3066         HA   1283    TYR    HD1   3066     0.1699      1.008   ; qtot -2.036
  3067         CA   1283    TYR    CE1   3067    -0.2341      12.01   ; qtot -2.27
  3068         HA   1283    TYR    HE1   3068     0.1656      1.008   ; qtot -2.104
  3069          C   1283    TYR     CZ   3069     0.3226      12.01   ; qtot -1.781
  3070         OH   1283    TYR     OH   3070    -0.5579         16   ; qtot -2.339
  3071         HO   1283    TYR     HH   3071     0.3992      1.008   ; qtot -1.94
  3072         CA   1283    TYR    CE2   3072    -0.2341      12.01   ; qtot -2.174
  3073         HA   1283    TYR    HE2   3073     0.1656      1.008   ; qtot -2.009
  3074         CA   1283    TYR    CD2   3074    -0.1906      12.01   ; qtot -2.199
  3075         HA   1283    TYR    HD2   3075     0.1699      1.008   ; qtot -2.029
  3076          C   1283    TYR      C   3076     0.5973      12.01   ; qtot -1.432
  3077          O   1283    TYR      O   3077    -0.5679         16   ; qtot -2
; residue 1284 ARG rtp ARG  q +1.0
  3078          N   1284    ARG      N   3078    -0.3479      14.01   ; qtot -2.348
  3079          H   1284    ARG      H   3079     0.2747      1.008   ; qtot -2.073
  3080         CT   1284    ARG     CA   3080    -0.2637      12.01   ; qtot -2.337
  3081         H1   1284    ARG     HA   3081      0.156      1.008   ; qtot -2.181
  3082         CT   1284    ARG     CB   3082    -0.0007      12.01   ; qtot -2.182
  3083         HC   1284    ARG    HB1   3083     0.0327      1.008   ; qtot -2.149
  3084         HC   1284    ARG    HB2   3084     0.0327      1.008   ; qtot -2.116
  3085         CT   1284    ARG     CG   3085      0.039      12.01   ; qtot -2.077
  3086         HC   1284    ARG    HG1   3086     0.0285      1.008   ; qtot -2.049
  3087         HC   1284    ARG    HG2   3087     0.0285      1.008   ; qtot -2.02
  3088         CT   1284    ARG     CD   3088     0.0486      12.01   ; qtot -1.972
  3089         H1   1284    ARG    HD1   3089     0.0687      1.008   ; qtot -1.903
  3090         H1   1284    ARG    HD2   3090     0.0687      1.008   ; qtot -1.834
  3091         N2   1284    ARG     NE   3091    -0.5295      14.01   ; qtot -2.364
  3092          H   1284    ARG     HE   3092     0.3456      1.008   ; qtot -2.018
  3093         CA   1284    ARG     CZ   3093     0.8076      12.01   ; qtot -1.21
  3094         N2   1284    ARG    NH1   3094    -0.8627      14.01   ; qtot -2.073
  3095          H   1284    ARG   HH11   3095     0.4478      1.008   ; qtot -1.625
  3096          H   1284    ARG   HH12   3096     0.4478      1.008   ; qtot -1.178
  3097         N2   1284    ARG    NH2   3097    -0.8627      14.01   ; qtot -2.04
  3098          H   1284    ARG   HH21   3098     0.4478      1.008   ; qtot -1.592
  3099          H   1284    ARG   HH22   3099     0.4478      1.008   ; qtot -1.145
  3100          C   1284    ARG      C   3100     0.7341      12.01   ; qtot -0.4106
  3101          O   1284    ARG      O   3101    -0.5894         16   ; qtot -1
; residue 1285 LYS rtp LYS  q +1.0
  3102          N   1285    LYS      N   3102    -0.3479      14.01   ; qtot -1.348
  3103          H   1285    LYS      H   3103     0.2747      1.008   ; qtot -1.073
  3104         CT   1285    LYS     CA   3104      -0.24      12.01   ; qtot -1.313
  3105         H1   1285    LYS     HA   3105     0.1426      1.008   ; qtot -1.171
  3106         CT   1285    LYS     CB   3106    -0.0094      12.01   ; qtot -1.18
  3107         HC   1285    LYS    HB1   3107     0.0362      1.008   ; qtot -1.144
  3108         HC   1285    LYS    HB2   3108     0.0362      1.008   ; qtot -1.108
  3109         CT   1285    LYS     CG   3109     0.0187      12.01   ; qtot -1.089
  3110         HC   1285    LYS    HG1   3110     0.0103      1.008   ; qtot -1.079
  3111         HC   1285    LYS    HG2   3111     0.0103      1.008   ; qtot -1.068
  3112         CT   1285    LYS     CD   3112    -0.0479      12.01   ; qtot -1.116
  3113         HC   1285    LYS    HD1   3113     0.0621      1.008   ; qtot -1.054
  3114         HC   1285    LYS    HD2   3114     0.0621      1.008   ; qtot -0.992
  3115         CT   1285    LYS     CE   3115    -0.0143      12.01   ; qtot -1.006
  3116         HP   1285    LYS    HE1   3116     0.1135      1.008   ; qtot -0.8928
  3117         HP   1285    LYS    HE2   3117     0.1135      1.008   ; qtot -0.7793
  3118         N3   1285    LYS     NZ   3118    -0.3854      14.01   ; qtot -1.165
  3119          H   1285    LYS    HZ1   3119       0.34      1.008   ; qtot -0.8247
  3120          H   1285    LYS    HZ2   3120       0.34      1.008   ; qtot -0.4847
  3121          H   1285    LYS    HZ3   3121       0.34      1.008   ; qtot -0.1447
  3122          C   1285    LYS      C   3122     0.7341      12.01   ; qtot 0.5894
  3123          O   1285    LYS      O   3123    -0.5894         16   ; qtot 1.144e-06
; residue 1286 GLY rtp GLY  q  0.0
  3124          N   1286    GLY      N   3124    -0.4157      14.01   ; qtot -0.4157
  3125          H   1286    GLY      H   3125     0.2719      1.008   ; qtot -0.1438
  3126         CT   1286    GLY     CA   3126    -0.0252      12.01   ; qtot -0.169
  3127         H1   1286    GLY    HA1   3127     0.0698      1.008   ; qtot -0.0992
  3128         H1   1286    GLY    HA2   3128     0.0698      1.008   ; qtot -0.0294
  3129          C   1286    GLY      C   3129     0.5973      12.01   ; qtot 0.5679
  3130          O   1286    GLY      O   3130    -0.5679         16   ; qtot 1.138e-06
; residue 1287 GLY rtp GLY  q  0.0
  3131          N   1287    GLY      N   3131    -0.4157      14.01   ; qtot -0.4157
  3132          H   1287    GLY      H   3132     0.2719      1.008   ; qtot -0.1438
  3133         CT   1287    GLY     CA   3133    -0.0252      12.01   ; qtot -0.169
  3134         H1   1287    GLY    HA1   3134     0.0698      1.008   ; qtot -0.0992
  3135         H1   1287    GLY    HA2   3135     0.0698      1.008   ; qtot -0.0294
  3136          C   1287    GLY      C   3136     0.5973      12.01   ; qtot 0.5679
  3137          O   1287    GLY      O   3137    -0.5679         16   ; qtot 1.133e-06
; residue 1288 CYS rtp CYS  q  0.0
  3138          N   1288    CYS      N   3138    -0.4157      14.01   ; qtot -0.4157
  3139          H   1288    CYS      H   3139     0.2719      1.008   ; qtot -0.1438
  3140         CT   1288    CYS     CA   3140     0.0213      12.01   ; qtot -0.1225
  3141         H1   1288    CYS     HA   3141     0.1124      1.008   ; qtot -0.0101
  3142         CT   1288    CYS     CB   3142    -0.1231      12.01   ; qtot -0.1332
  3143         H1   1288    CYS    HB1   3143     0.1112      1.008   ; qtot -0.022
  3144         H1   1288    CYS    HB2   3144     0.1112      1.008   ; qtot 0.0892
  3145         SH   1288    CYS     SG   3145    -0.3119      32.06   ; qtot -0.2227
  3146         HS   1288    CYS     HG   3146     0.1933      1.008   ; qtot -0.0294
  3147          C   1288    CYS      C   3147     0.5973      12.01   ; qtot 0.5679
  3148          O   1288    CYS      O   3148    -0.5679         16   ; qtot 1.136e-06
; residue 1289 ALA rtp ALA  q  0.0
  3149          N   1289    ALA      N   3149    -0.4157      14.01   ; qtot -0.4157
  3150          H   1289    ALA      H   3150     0.2719      1.008   ; qtot -0.1438
  3151         CT   1289    ALA     CA   3151     0.0337      12.01   ; qtot -0.1101
  3152         H1   1289    ALA     HA   3152     0.0823      1.008   ; qtot -0.0278
  3153         CT   1289    ALA     CB   3153    -0.1825      12.01   ; qtot -0.2103
  3154         HC   1289    ALA    HB1   3154     0.0603      1.008   ; qtot -0.15
  3155         HC   1289    ALA    HB2   3155     0.0603      1.008   ; qtot -0.0897
  3156         HC   1289    ALA    HB3   3156     0.0603      1.008   ; qtot -0.0294
  3157          C   1289    ALA      C   3157     0.5973      12.01   ; qtot 0.5679
  3158          O   1289    ALA      O   3158    -0.5679         16   ; qtot 1.133e-06
; residue 1290 MET rtp MET  q  0.0
  3159          N   1290    MET      N   3159    -0.4157      14.01   ; qtot -0.4157
  3160          H   1290    MET      H   3160     0.2719      1.008   ; qtot -0.1438
  3161         CT   1290    MET     CA   3161    -0.0237      12.01   ; qtot -0.1675
  3162         H1   1290    MET     HA   3162      0.088      1.008   ; qtot -0.0795
  3163         CT   1290    MET     CB   3163     0.0342      12.01   ; qtot -0.0453
  3164         HC   1290    MET    HB1   3164     0.0241      1.008   ; qtot -0.0212
  3165         HC   1290    MET    HB2   3165     0.0241      1.008   ; qtot 0.002901
  3166         CT   1290    MET     CG   3166     0.0018      12.01   ; qtot 0.004701
  3167         H1   1290    MET    HG1   3167      0.044      1.008   ; qtot 0.0487
  3168         H1   1290    MET    HG2   3168      0.044      1.008   ; qtot 0.0927
  3169          S   1290    MET     SD   3169    -0.2737      32.06   ; qtot -0.181
  3170         CT   1290    MET     CE   3170    -0.0536      12.01   ; qtot -0.2346
  3171         H1   1290    MET    HE1   3171     0.0684      1.008   ; qtot -0.1662
  3172         H1   1290    MET    HE2   3172     0.0684      1.008   ; qtot -0.0978
  3173         H1   1290    MET    HE3   3173     0.0684      1.008   ; qtot -0.0294
  3174          C   1290    MET      C   3174     0.5973      12.01   ; qtot 0.5679
  3175          O   1290    MET      O   3175    -0.5679         16   ; qtot 1.145e-06
; residue 1291 LEU rtp LEU  q  0.0
  3176          N   1291    LEU      N   3176    -0.4157      14.01   ; qtot -0.4157
  3177          H   1291    LEU      H   3177     0.2719      1.008   ; qtot -0.1438
  3178         CT   1291    LEU     CA   3178    -0.0518      12.01   ; qtot -0.1956
  3179         H1   1291    LEU     HA   3179     0.0922      1.008   ; qtot -0.1034
  3180         CT   1291    LEU     CB   3180    -0.1102      12.01   ; qtot -0.2136
  3181         HC   1291    LEU    HB1   3181     0.0457      1.008   ; qtot -0.1679
  3182         HC   1291    LEU    HB2   3182     0.0457      1.008   ; qtot -0.1222
  3183         CT   1291    LEU     CG   3183     0.3531      12.01   ; qtot 0.2309
  3184         HC   1291    LEU     HG   3184    -0.0361      1.008   ; qtot 0.1948
  3185         CT   1291    LEU    CD1   3185    -0.4121      12.01   ; qtot -0.2173
  3186         HC   1291    LEU   HD11   3186        0.1      1.008   ; qtot -0.1173
  3187         HC   1291    LEU   HD12   3187        0.1      1.008   ; qtot -0.0173
  3188         HC   1291    LEU   HD13   3188        0.1      1.008   ; qtot 0.0827
  3189         CT   1291    LEU    CD2   3189    -0.4121      12.01   ; qtot -0.3294
  3190         HC   1291    LEU   HD21   3190        0.1      1.008   ; qtot -0.2294
  3191         HC   1291    LEU   HD22   3191        0.1      1.008   ; qtot -0.1294
  3192         HC   1291    LEU   HD23   3192        0.1      1.008   ; qtot -0.0294
  3193          C   1291    LEU      C   3193     0.5973      12.01   ; qtot 0.5679
  3194          O   1291    LEU      O   3194    -0.5679         16   ; qtot 1.179e-06
; residue 1292 PRO rtp PRO  q  0.0
  3195          N   1292    PRO      N   3195    -0.2548      14.01   ; qtot -0.2548
  3196         CT   1292    PRO     CD   3196     0.0192      12.01   ; qtot -0.2356
  3197         H1   1292    PRO    HD1   3197     0.0391      1.008   ; qtot -0.1965
  3198         H1   1292    PRO    HD2   3198     0.0391      1.008   ; qtot -0.1574
  3199         CT   1292    PRO     CG   3199     0.0189      12.01   ; qtot -0.1385
  3200         HC   1292    PRO    HG1   3200     0.0213      1.008   ; qtot -0.1172
  3201         HC   1292    PRO    HG2   3201     0.0213      1.008   ; qtot -0.0959
  3202         CT   1292    PRO     CB   3202     -0.007      12.01   ; qtot -0.1029
  3203         HC   1292    PRO    HB1   3203     0.0253      1.008   ; qtot -0.0776
  3204         HC   1292    PRO    HB2   3204     0.0253      1.008   ; qtot -0.0523
  3205         CT   1292    PRO     CA   3205    -0.0266      12.01   ; qtot -0.0789
  3206         H1   1292    PRO     HA   3206     0.0641      1.008   ; qtot -0.0148
  3207          C   1292    PRO      C   3207     0.5896      12.01   ; qtot 0.5748
  3208          O   1292    PRO      O   3208    -0.5748         16   ; qtot 1.193e-06
; residue 1293 VAL rtp VAL  q  0.0
  3209          N   1293    VAL      N   3209    -0.4157      14.01   ; qtot -0.4157
  3210          H   1293    VAL      H   3210     0.2719      1.008   ; qtot -0.1438
  3211         CT   1293    VAL     CA   3211    -0.0875      12.01   ; qtot -0.2313
  3212         H1   1293    VAL     HA   3212     0.0969      1.008   ; qtot -0.1344
  3213         CT   1293    VAL     CB   3213     0.2985      12.01   ; qtot 0.1641
  3214         HC   1293    VAL     HB   3214    -0.0297      1.008   ; qtot 0.1344
  3215         CT   1293    VAL    CG1   3215    -0.3192      12.01   ; qtot -0.1848
  3216         HC   1293    VAL   HG11   3216     0.0791      1.008   ; qtot -0.1057
  3217         HC   1293    VAL   HG12   3217     0.0791      1.008   ; qtot -0.0266
  3218         HC   1293    VAL   HG13   3218     0.0791      1.008   ; qtot 0.0525
  3219         CT   1293    VAL    CG2   3219    -0.3192      12.01   ; qtot -0.2667
  3220         HC   1293    VAL   HG21   3220     0.0791      1.008   ; qtot -0.1876
  3221         HC   1293    VAL   HG22   3221     0.0791      1.008   ; qtot -0.1085
  3222         HC   1293    VAL   HG23   3222     0.0791      1.008   ; qtot -0.0294
  3223          C   1293    VAL      C   3223     0.5973      12.01   ; qtot 0.5679
  3224          O   1293    VAL      O   3224    -0.5679         16   ; qtot 1.166e-06
; residue 1294 LYS rtp LYS  q +1.0
  3225          N   1294    LYS      N   3225    -0.3479      14.01   ; qtot -0.3479
  3226          H   1294    LYS      H   3226     0.2747      1.008   ; qtot -0.0732
  3227         CT   1294    LYS     CA   3227      -0.24      12.01   ; qtot -0.3132
  3228         H1   1294    LYS     HA   3228     0.1426      1.008   ; qtot -0.1706
  3229         CT   1294    LYS     CB   3229    -0.0094      12.01   ; qtot -0.18
  3230         HC   1294    LYS    HB1   3230     0.0362      1.008   ; qtot -0.1438
  3231         HC   1294    LYS    HB2   3231     0.0362      1.008   ; qtot -0.1076
  3232         CT   1294    LYS     CG   3232     0.0187      12.01   ; qtot -0.0889
  3233         HC   1294    LYS    HG1   3233     0.0103      1.008   ; qtot -0.0786
  3234         HC   1294    LYS    HG2   3234     0.0103      1.008   ; qtot -0.0683
  3235         CT   1294    LYS     CD   3235    -0.0479      12.01   ; qtot -0.1162
  3236         HC   1294    LYS    HD1   3236     0.0621      1.008   ; qtot -0.0541
  3237         HC   1294    LYS    HD2   3237     0.0621      1.008   ; qtot 0.008001
  3238         CT   1294    LYS     CE   3238    -0.0143      12.01   ; qtot -0.006299
  3239         HP   1294    LYS    HE1   3239     0.1135      1.008   ; qtot 0.1072
  3240         HP   1294    LYS    HE2   3240     0.1135      1.008   ; qtot 0.2207
  3241         N3   1294    LYS     NZ   3241    -0.3854      14.01   ; qtot -0.1647
  3242          H   1294    LYS    HZ1   3242       0.34      1.008   ; qtot 0.1753
  3243          H   1294    LYS    HZ2   3243       0.34      1.008   ; qtot 0.5153
  3244          H   1294    LYS    HZ3   3244       0.34      1.008   ; qtot 0.8553
  3245          C   1294    LYS      C   3245     0.7341      12.01   ; qtot 1.589
  3246          O   1294    LYS      O   3246    -0.5894         16   ; qtot 1
; residue 1295 TRP rtp TRP  q  0.0
  3247          N   1295    TRP      N   3247    -0.4157      14.01   ; qtot 0.5843
  3248          H   1295    TRP      H   3248     0.2719      1.008   ; qtot 0.8562
  3249         CT   1295    TRP     CA   3249    -0.0275      12.01   ; qtot 0.8287
  3250         H1   1295    TRP     HA   3250     0.1123      1.008   ; qtot 0.941
  3251         CT   1295    TRP     CB   3251     -0.005      12.01   ; qtot 0.936
  3252         HC   1295    TRP    HB1   3252     0.0339      1.008   ; qtot 0.9699
  3253         HC   1295    TRP    HB2   3253     0.0339      1.008   ; qtot 1.004
  3254         C*   1295    TRP     CG   3254    -0.1415      12.01   ; qtot 0.8623
  3255         CW   1295    TRP    CD1   3255    -0.1638      12.01   ; qtot 0.6985
  3256         H4   1295    TRP    HD1   3256     0.2062      1.008   ; qtot 0.9047
  3257         NA   1295    TRP    NE1   3257    -0.3418      14.01   ; qtot 0.5629
  3258          H   1295    TRP    HE1   3258     0.3412      1.008   ; qtot 0.9041
  3259         CN   1295    TRP    CE2   3259      0.138      12.01   ; qtot 1.042
  3260         CA   1295    TRP    CZ2   3260    -0.2601      12.01   ; qtot 0.782
  3261         HA   1295    TRP    HZ2   3261     0.1572      1.008   ; qtot 0.9392
  3262         CA   1295    TRP    CH2   3262    -0.1134      12.01   ; qtot 0.8258
  3263         HA   1295    TRP    HH2   3263     0.1417      1.008   ; qtot 0.9675
  3264         CA   1295    TRP    CZ3   3264    -0.1972      12.01   ; qtot 0.7703
  3265         HA   1295    TRP    HZ3   3265     0.1447      1.008   ; qtot 0.915
  3266         CA   1295    TRP    CE3   3266    -0.2387      12.01   ; qtot 0.6763
  3267         HA   1295    TRP    HE3   3267       0.17      1.008   ; qtot 0.8463
  3268         CB   1295    TRP    CD2   3268     0.1243      12.01   ; qtot 0.9706
  3269          C   1295    TRP      C   3269     0.5973      12.01   ; qtot 1.568
  3270          O   1295    TRP      O   3270    -0.5679         16   ; qtot 1
; residue 1296 MET rtp MET  q  0.0
  3271          N   1296    MET      N   3271    -0.4157      14.01   ; qtot 0.5843
  3272          H   1296    MET      H   3272     0.2719      1.008   ; qtot 0.8562
  3273         CT   1296    MET     CA   3273    -0.0237      12.01   ; qtot 0.8325
  3274         H1   1296    MET     HA   3274      0.088      1.008   ; qtot 0.9205
  3275         CT   1296    MET     CB   3275     0.0342      12.01   ; qtot 0.9547
  3276         HC   1296    MET    HB1   3276     0.0241      1.008   ; qtot 0.9788
  3277         HC   1296    MET    HB2   3277     0.0241      1.008   ; qtot 1.003
  3278         CT   1296    MET     CG   3278     0.0018      12.01   ; qtot 1.005
  3279         H1   1296    MET    HG1   3279      0.044      1.008   ; qtot 1.049
  3280         H1   1296    MET    HG2   3280      0.044      1.008   ; qtot 1.093
  3281          S   1296    MET     SD   3281    -0.2737      32.06   ; qtot 0.819
  3282         CT   1296    MET     CE   3282    -0.0536      12.01   ; qtot 0.7654
  3283         H1   1296    MET    HE1   3283     0.0684      1.008   ; qtot 0.8338
  3284         H1   1296    MET    HE2   3284     0.0684      1.008   ; qtot 0.9022
  3285         H1   1296    MET    HE3   3285     0.0684      1.008   ; qtot 0.9706
  3286          C   1296    MET      C   3286     0.5973      12.01   ; qtot 1.568
  3287          O   1296    MET      O   3287    -0.5679         16   ; qtot 1
; residue 1297 PRO rtp PRO  q  0.0
  3288          N   1297    PRO      N   3288    -0.2548      14.01   ; qtot 0.7452
  3289         CT   1297    PRO     CD   3289     0.0192      12.01   ; qtot 0.7644
  3290         H1   1297    PRO    HD1   3290     0.0391      1.008   ; qtot 0.8035
  3291         H1   1297    PRO    HD2   3291     0.0391      1.008   ; qtot 0.8426
  3292         CT   1297    PRO     CG   3292     0.0189      12.01   ; qtot 0.8615
  3293         HC   1297    PRO    HG1   3293     0.0213      1.008   ; qtot 0.8828
  3294         HC   1297    PRO    HG2   3294     0.0213      1.008   ; qtot 0.9041
  3295         CT   1297    PRO     CB   3295     -0.007      12.01   ; qtot 0.8971
  3296         HC   1297    PRO    HB1   3296     0.0253      1.008   ; qtot 0.9224
  3297         HC   1297    PRO    HB2   3297     0.0253      1.008   ; qtot 0.9477
  3298         CT   1297    PRO     CA   3298    -0.0266      12.01   ; qtot 0.9211
  3299         H1   1297    PRO     HA   3299     0.0641      1.008   ; qtot 0.9852
  3300          C   1297    PRO      C   3300     0.5896      12.01   ; qtot 1.575
  3301          O   1297    PRO      O   3301    -0.5748         16   ; qtot 1
; residue 1298 PRO rtp PRO  q  0.0
  3302          N   1298    PRO      N   3302    -0.2548      14.01   ; qtot 0.7452
  3303         CT   1298    PRO     CD   3303     0.0192      12.01   ; qtot 0.7644
  3304         H1   1298    PRO    HD1   3304     0.0391      1.008   ; qtot 0.8035
  3305         H1   1298    PRO    HD2   3305     0.0391      1.008   ; qtot 0.8426
  3306         CT   1298    PRO     CG   3306     0.0189      12.01   ; qtot 0.8615
  3307         HC   1298    PRO    HG1   3307     0.0213      1.008   ; qtot 0.8828
  3308         HC   1298    PRO    HG2   3308     0.0213      1.008   ; qtot 0.9041
  3309         CT   1298    PRO     CB   3309     -0.007      12.01   ; qtot 0.8971
  3310         HC   1298    PRO    HB1   3310     0.0253      1.008   ; qtot 0.9224
  3311         HC   1298    PRO    HB2   3311     0.0253      1.008   ; qtot 0.9477
  3312         CT   1298    PRO     CA   3312    -0.0266      12.01   ; qtot 0.9211
  3313         H1   1298    PRO     HA   3313     0.0641      1.008   ; qtot 0.9852
  3314          C   1298    PRO      C   3314     0.5896      12.01   ; qtot 1.575
  3315          O   1298    PRO      O   3315    -0.5748         16   ; qtot 1
; residue 1299 GLU rtp GLU  q -1.0
  3316          N   1299    GLU      N   3316    -0.5163      14.01   ; qtot 0.4837
  3317          H   1299    GLU      H   3317     0.2936      1.008   ; qtot 0.7773
  3318         CT   1299    GLU     CA   3318     0.0397      12.01   ; qtot 0.817
  3319         H1   1299    GLU     HA   3319     0.1105      1.008   ; qtot 0.9275
  3320         CT   1299    GLU     CB   3320      0.056      12.01   ; qtot 0.9835
  3321         HC   1299    GLU    HB1   3321    -0.0173      1.008   ; qtot 0.9662
  3322         HC   1299    GLU    HB2   3322    -0.0173      1.008   ; qtot 0.9489
  3323         CT   1299    GLU     CG   3323     0.0136      12.01   ; qtot 0.9625
  3324         HC   1299    GLU    HG1   3324    -0.0425      1.008   ; qtot 0.92
  3325         HC   1299    GLU    HG2   3325    -0.0425      1.008   ; qtot 0.8775
  3326          C   1299    GLU     CD   3326     0.8054      12.01   ; qtot 1.683
  3327         O2   1299    GLU    OE1   3327    -0.8188         16   ; qtot 0.8641
  3328         O2   1299    GLU    OE2   3328    -0.8188         16   ; qtot 0.0453
  3329          C   1299    GLU      C   3329     0.5366      12.01   ; qtot 0.5819
  3330          O   1299    GLU      O   3330    -0.5819         16   ; qtot 1.23e-06
; residue 1300 ALA rtp ALA  q  0.0
  3331          N   1300    ALA      N   3331    -0.4157      14.01   ; qtot -0.4157
  3332          H   1300    ALA      H   3332     0.2719      1.008   ; qtot -0.1438
  3333         CT   1300    ALA     CA   3333     0.0337      12.01   ; qtot -0.1101
  3334         H1   1300    ALA     HA   3334     0.0823      1.008   ; qtot -0.0278
  3335         CT   1300    ALA     CB   3335    -0.1825      12.01   ; qtot -0.2103
  3336         HC   1300    ALA    HB1   3336     0.0603      1.008   ; qtot -0.15
  3337         HC   1300    ALA    HB2   3337     0.0603      1.008   ; qtot -0.0897
  3338         HC   1300    ALA    HB3   3338     0.0603      1.008   ; qtot -0.0294
  3339          C   1300    ALA      C   3339     0.5973      12.01   ; qtot 0.5679
  3340          O   1300    ALA      O   3340    -0.5679         16   ; qtot 1.226e-06
; residue 1301 PHE rtp PHE  q  0.0
  3341          N   1301    PHE      N   3341    -0.4157      14.01   ; qtot -0.4157
  3342          H   1301    PHE      H   3342     0.2719      1.008   ; qtot -0.1438
  3343         CT   1301    PHE     CA   3343    -0.0024      12.01   ; qtot -0.1462
  3344         H1   1301    PHE     HA   3344     0.0978      1.008   ; qtot -0.0484
  3345         CT   1301    PHE     CB   3345    -0.0343      12.01   ; qtot -0.0827
  3346         HC   1301    PHE    HB1   3346     0.0295      1.008   ; qtot -0.0532
  3347         HC   1301    PHE    HB2   3347     0.0295      1.008   ; qtot -0.0237
  3348         CA   1301    PHE     CG   3348     0.0118      12.01   ; qtot -0.0119
  3349         CA   1301    PHE    CD1   3349    -0.1256      12.01   ; qtot -0.1375
  3350         HA   1301    PHE    HD1   3350      0.133      1.008   ; qtot -0.004499
  3351         CA   1301    PHE    CE1   3351    -0.1704      12.01   ; qtot -0.1749
  3352         HA   1301    PHE    HE1   3352      0.143      1.008   ; qtot -0.0319
  3353         CA   1301    PHE     CZ   3353    -0.1072      12.01   ; qtot -0.1391
  3354         HA   1301    PHE     HZ   3354     0.1297      1.008   ; qtot -0.009399
  3355         CA   1301    PHE    CE2   3355    -0.1704      12.01   ; qtot -0.1798
  3356         HA   1301    PHE    HE2   3356      0.143      1.008   ; qtot -0.0368
  3357         CA   1301    PHE    CD2   3357    -0.1256      12.01   ; qtot -0.1624
  3358         HA   1301    PHE    HD2   3358      0.133      1.008   ; qtot -0.0294
  3359          C   1301    PHE      C   3359     0.5973      12.01   ; qtot 0.5679
  3360          O   1301    PHE      O   3360    -0.5679         16   ; qtot 1.276e-06
; residue 1302 MET rtp MET  q  0.0
  3361          N   1302    MET      N   3361    -0.4157      14.01   ; qtot -0.4157
  3362          H   1302    MET      H   3362     0.2719      1.008   ; qtot -0.1438
  3363         CT   1302    MET     CA   3363    -0.0237      12.01   ; qtot -0.1675
  3364         H1   1302    MET     HA   3364      0.088      1.008   ; qtot -0.0795
  3365         CT   1302    MET     CB   3365     0.0342      12.01   ; qtot -0.0453
  3366         HC   1302    MET    HB1   3366     0.0241      1.008   ; qtot -0.0212
  3367         HC   1302    MET    HB2   3367     0.0241      1.008   ; qtot 0.002901
  3368         CT   1302    MET     CG   3368     0.0018      12.01   ; qtot 0.004701
  3369         H1   1302    MET    HG1   3369      0.044      1.008   ; qtot 0.0487
  3370         H1   1302    MET    HG2   3370      0.044      1.008   ; qtot 0.0927
  3371          S   1302    MET     SD   3371    -0.2737      32.06   ; qtot -0.181
  3372         CT   1302    MET     CE   3372    -0.0536      12.01   ; qtot -0.2346
  3373         H1   1302    MET    HE1   3373     0.0684      1.008   ; qtot -0.1662
  3374         H1   1302    MET    HE2   3374     0.0684      1.008   ; qtot -0.0978
  3375         H1   1302    MET    HE3   3375     0.0684      1.008   ; qtot -0.0294
  3376          C   1302    MET      C   3376     0.5973      12.01   ; qtot 0.5679
  3377          O   1302    MET      O   3377    -0.5679         16   ; qtot 1.288e-06
; residue 1303 GLU rtp GLU  q -1.0
  3378          N   1303    GLU      N   3378    -0.5163      14.01   ; qtot -0.5163
  3379          H   1303    GLU      H   3379     0.2936      1.008   ; qtot -0.2227
  3380         CT   1303    GLU     CA   3380     0.0397      12.01   ; qtot -0.183
  3381         H1   1303    GLU     HA   3381     0.1105      1.008   ; qtot -0.0725
  3382         CT   1303    GLU     CB   3382      0.056      12.01   ; qtot -0.0165
  3383         HC   1303    GLU    HB1   3383    -0.0173      1.008   ; qtot -0.0338
  3384         HC   1303    GLU    HB2   3384    -0.0173      1.008   ; qtot -0.0511
  3385         CT   1303    GLU     CG   3385     0.0136      12.01   ; qtot -0.0375
  3386         HC   1303    GLU    HG1   3386    -0.0425      1.008   ; qtot -0.08
  3387         HC   1303    GLU    HG2   3387    -0.0425      1.008   ; qtot -0.1225
  3388          C   1303    GLU     CD   3388     0.8054      12.01   ; qtot 0.6829
  3389         O2   1303    GLU    OE1   3389    -0.8188         16   ; qtot -0.1359
  3390         O2   1303    GLU    OE2   3390    -0.8188         16   ; qtot -0.9547
  3391          C   1303    GLU      C   3391     0.5366      12.01   ; qtot -0.4181
  3392          O   1303    GLU      O   3392    -0.5819         16   ; qtot -1
; residue 1304 GLY rtp GLY  q  0.0
  3393          N   1304    GLY      N   3393    -0.4157      14.01   ; qtot -1.416
  3394          H   1304    GLY      H   3394     0.2719      1.008   ; qtot -1.144
  3395         CT   1304    GLY     CA   3395    -0.0252      12.01   ; qtot -1.169
  3396         H1   1304    GLY    HA1   3396     0.0698      1.008   ; qtot -1.099
  3397         H1   1304    GLY    HA2   3397     0.0698      1.008   ; qtot -1.029
  3398          C   1304    GLY      C   3398     0.5973      12.01   ; qtot -0.4321
  3399          O   1304    GLY      O   3399    -0.5679         16   ; qtot -1
; residue 1305 ILE rtp ILE  q  0.0
  3400          N   1305    ILE      N   3400    -0.4157      14.01   ; qtot -1.416
  3401          H   1305    ILE      H   3401     0.2719      1.008   ; qtot -1.144
  3402         CT   1305    ILE     CA   3402    -0.0597      12.01   ; qtot -1.203
  3403         H1   1305    ILE     HA   3403     0.0869      1.008   ; qtot -1.117
  3404         CT   1305    ILE     CB   3404     0.1303      12.01   ; qtot -0.9863
  3405         HC   1305    ILE     HB   3405     0.0187      1.008   ; qtot -0.9676
  3406         CT   1305    ILE    CG2   3406    -0.3204      12.01   ; qtot -1.288
  3407         HC   1305    ILE   HG21   3407     0.0882      1.008   ; qtot -1.2
  3408         HC   1305    ILE   HG22   3408     0.0882      1.008   ; qtot -1.112
  3409         HC   1305    ILE   HG23   3409     0.0882      1.008   ; qtot -1.023
  3410         CT   1305    ILE    CG1   3410     -0.043      12.01   ; qtot -1.066
  3411         HC   1305    ILE   HG11   3411     0.0236      1.008   ; qtot -1.043
  3412         HC   1305    ILE   HG12   3412     0.0236      1.008   ; qtot -1.019
  3413         CT   1305    ILE     CD   3413     -0.066      12.01   ; qtot -1.085
  3414         HC   1305    ILE    HD1   3414     0.0186      1.008   ; qtot -1.067
  3415         HC   1305    ILE    HD2   3415     0.0186      1.008   ; qtot -1.048
  3416         HC   1305    ILE    HD3   3416     0.0186      1.008   ; qtot -1.029
  3417          C   1305    ILE      C   3417     0.5973      12.01   ; qtot -0.4321
  3418          O   1305    ILE      O   3418    -0.5679         16   ; qtot -1
; residue 1306 PHE rtp PHE  q  0.0
  3419          N   1306    PHE      N   3419    -0.4157      14.01   ; qtot -1.416
  3420          H   1306    PHE      H   3420     0.2719      1.008   ; qtot -1.144
  3421         CT   1306    PHE     CA   3421    -0.0024      12.01   ; qtot -1.146
  3422         H1   1306    PHE     HA   3422     0.0978      1.008   ; qtot -1.048
  3423         CT   1306    PHE     CB   3423    -0.0343      12.01   ; qtot -1.083
  3424         HC   1306    PHE    HB1   3424     0.0295      1.008   ; qtot -1.053
  3425         HC   1306    PHE    HB2   3425     0.0295      1.008   ; qtot -1.024
  3426         CA   1306    PHE     CG   3426     0.0118      12.01   ; qtot -1.012
  3427         CA   1306    PHE    CD1   3427    -0.1256      12.01   ; qtot -1.137
  3428         HA   1306    PHE    HD1   3428      0.133      1.008   ; qtot -1.004
  3429         CA   1306    PHE    CE1   3429    -0.1704      12.01   ; qtot -1.175
  3430         HA   1306    PHE    HE1   3430      0.143      1.008   ; qtot -1.032
  3431         CA   1306    PHE     CZ   3431    -0.1072      12.01   ; qtot -1.139
  3432         HA   1306    PHE     HZ   3432     0.1297      1.008   ; qtot -1.009
  3433         CA   1306    PHE    CE2   3433    -0.1704      12.01   ; qtot -1.18
  3434         HA   1306    PHE    HE2   3434      0.143      1.008   ; qtot -1.037
  3435         CA   1306    PHE    CD2   3435    -0.1256      12.01   ; qtot -1.162
  3436         HA   1306    PHE    HD2   3436      0.133      1.008   ; qtot -1.029
  3437          C   1306    PHE      C   3437     0.5973      12.01   ; qtot -0.4321
  3438          O   1306    PHE      O   3438    -0.5679         16   ; qtot -1
; residue 1307 THR rtp THR  q  0.0
  3439          N   1307    THR      N   3439    -0.4157      14.01   ; qtot -1.416
  3440          H   1307    THR      H   3440     0.2719      1.008   ; qtot -1.144
  3441         CT   1307    THR     CA   3441    -0.0389      12.01   ; qtot -1.183
  3442         H1   1307    THR     HA   3442     0.1007      1.008   ; qtot -1.082
  3443         CT   1307    THR     CB   3443     0.3654      12.01   ; qtot -0.7166
  3444         H1   1307    THR     HB   3444     0.0043      1.008   ; qtot -0.7123
  3445         CT   1307    THR    CG2   3445    -0.2438      12.01   ; qtot -0.9561
  3446         HC   1307    THR   HG21   3446     0.0642      1.008   ; qtot -0.8919
  3447         HC   1307    THR   HG22   3447     0.0642      1.008   ; qtot -0.8277
  3448         HC   1307    THR   HG23   3448     0.0642      1.008   ; qtot -0.7635
  3449         OH   1307    THR    OG1   3449    -0.6761         16   ; qtot -1.44
  3450         HO   1307    THR    HG1   3450     0.4102      1.008   ; qtot -1.029
  3451          C   1307    THR      C   3451     0.5973      12.01   ; qtot -0.4321
  3452          O   1307    THR      O   3452    -0.5679         16   ; qtot -1
; residue 1308 SER rtp SER  q  0.0
  3453          N   1308    SER      N   3453    -0.4157      14.01   ; qtot -1.416
  3454          H   1308    SER      H   3454     0.2719      1.008   ; qtot -1.144
  3455         CT   1308    SER     CA   3455    -0.0249      12.01   ; qtot -1.169
  3456         H1   1308    SER     HA   3456     0.0843      1.008   ; qtot -1.084
  3457         CT   1308    SER     CB   3457     0.2117      12.01   ; qtot -0.8727
  3458         H1   1308    SER    HB1   3458     0.0352      1.008   ; qtot -0.8375
  3459         H1   1308    SER    HB2   3459     0.0352      1.008   ; qtot -0.8023
  3460         OH   1308    SER     OG   3460    -0.6546         16   ; qtot -1.457
  3461         HO   1308    SER     HG   3461     0.4275      1.008   ; qtot -1.029
  3462          C   1308    SER      C   3462     0.5973      12.01   ; qtot -0.4321
  3463          O   1308    SER      O   3463    -0.5679         16   ; qtot -1
; residue 1309 LYS rtp LYS  q +1.0
  3464          N   1309    LYS      N   3464    -0.3479      14.01   ; qtot -1.348
  3465          H   1309    LYS      H   3465     0.2747      1.008   ; qtot -1.073
  3466         CT   1309    LYS     CA   3466      -0.24      12.01   ; qtot -1.313
  3467         H1   1309    LYS     HA   3467     0.1426      1.008   ; qtot -1.171
  3468         CT   1309    LYS     CB   3468    -0.0094      12.01   ; qtot -1.18
  3469         HC   1309    LYS    HB1   3469     0.0362      1.008   ; qtot -1.144
  3470         HC   1309    LYS    HB2   3470     0.0362      1.008   ; qtot -1.108
  3471         CT   1309    LYS     CG   3471     0.0187      12.01   ; qtot -1.089
  3472         HC   1309    LYS    HG1   3472     0.0103      1.008   ; qtot -1.079
  3473         HC   1309    LYS    HG2   3473     0.0103      1.008   ; qtot -1.068
  3474         CT   1309    LYS     CD   3474    -0.0479      12.01   ; qtot -1.116
  3475         HC   1309    LYS    HD1   3475     0.0621      1.008   ; qtot -1.054
  3476         HC   1309    LYS    HD2   3476     0.0621      1.008   ; qtot -0.992
  3477         CT   1309    LYS     CE   3477    -0.0143      12.01   ; qtot -1.006
  3478         HP   1309    LYS    HE1   3478     0.1135      1.008   ; qtot -0.8928
  3479         HP   1309    LYS    HE2   3479     0.1135      1.008   ; qtot -0.7793
  3480         N3   1309    LYS     NZ   3480    -0.3854      14.01   ; qtot -1.165
  3481          H   1309    LYS    HZ1   3481       0.34      1.008   ; qtot -0.8247
  3482          H   1309    LYS    HZ2   3482       0.34      1.008   ; qtot -0.4847
  3483          H   1309    LYS    HZ3   3483       0.34      1.008   ; qtot -0.1447
  3484          C   1309    LYS      C   3484     0.7341      12.01   ; qtot 0.5894
  3485          O   1309    LYS      O   3485    -0.5894         16   ; qtot 1.335e-06
; residue 1310 THR rtp THR  q  0.0
  3486          N   1310    THR      N   3486    -0.4157      14.01   ; qtot -0.4157
  3487          H   1310    THR      H   3487     0.2719      1.008   ; qtot -0.1438
  3488         CT   1310    THR     CA   3488    -0.0389      12.01   ; qtot -0.1827
  3489         H1   1310    THR     HA   3489     0.1007      1.008   ; qtot -0.082
  3490         CT   1310    THR     CB   3490     0.3654      12.01   ; qtot 0.2834
  3491         H1   1310    THR     HB   3491     0.0043      1.008   ; qtot 0.2877
  3492         CT   1310    THR    CG2   3492    -0.2438      12.01   ; qtot 0.0439
  3493         HC   1310    THR   HG21   3493     0.0642      1.008   ; qtot 0.1081
  3494         HC   1310    THR   HG22   3494     0.0642      1.008   ; qtot 0.1723
  3495         HC   1310    THR   HG23   3495     0.0642      1.008   ; qtot 0.2365
  3496         OH   1310    THR    OG1   3496    -0.6761         16   ; qtot -0.4396
  3497         HO   1310    THR    HG1   3497     0.4102      1.008   ; qtot -0.0294
  3498          C   1310    THR      C   3498     0.5973      12.01   ; qtot 0.5679
  3499          O   1310    THR      O   3499    -0.5679         16   ; qtot 1.303e-06
; residue 1311 ASP rtp ASP  q -1.0
  3500          N   1311    ASP      N   3500    -0.5163      14.01   ; qtot -0.5163
  3501          H   1311    ASP      H   3501     0.2936      1.008   ; qtot -0.2227
  3502         CT   1311    ASP     CA   3502     0.0381      12.01   ; qtot -0.1846
  3503         H1   1311    ASP     HA   3503      0.088      1.008   ; qtot -0.0966
  3504         CT   1311    ASP     CB   3504    -0.0303      12.01   ; qtot -0.1269
  3505         HC   1311    ASP    HB1   3505    -0.0122      1.008   ; qtot -0.1391
  3506         HC   1311    ASP    HB2   3506    -0.0122      1.008   ; qtot -0.1513
  3507          C   1311    ASP     CG   3507     0.7994      12.01   ; qtot 0.6481
  3508         O2   1311    ASP    OD1   3508    -0.8014         16   ; qtot -0.1533
  3509         O2   1311    ASP    OD2   3509    -0.8014         16   ; qtot -0.9547
  3510          C   1311    ASP      C   3510     0.5366      12.01   ; qtot -0.4181
  3511          O   1311    ASP      O   3511    -0.5819         16   ; qtot -1
; residue 1312 THR rtp THR  q  0.0
  3512          N   1312    THR      N   3512    -0.4157      14.01   ; qtot -1.416
  3513          H   1312    THR      H   3513     0.2719      1.008   ; qtot -1.144
  3514         CT   1312    THR     CA   3514    -0.0389      12.01   ; qtot -1.183
  3515         H1   1312    THR     HA   3515     0.1007      1.008   ; qtot -1.082
  3516         CT   1312    THR     CB   3516     0.3654      12.01   ; qtot -0.7166
  3517         H1   1312    THR     HB   3517     0.0043      1.008   ; qtot -0.7123
  3518         CT   1312    THR    CG2   3518    -0.2438      12.01   ; qtot -0.9561
  3519         HC   1312    THR   HG21   3519     0.0642      1.008   ; qtot -0.8919
  3520         HC   1312    THR   HG22   3520     0.0642      1.008   ; qtot -0.8277
  3521         HC   1312    THR   HG23   3521     0.0642      1.008   ; qtot -0.7635
  3522         OH   1312    THR    OG1   3522    -0.6761         16   ; qtot -1.44
  3523         HO   1312    THR    HG1   3523     0.4102      1.008   ; qtot -1.029
  3524          C   1312    THR      C   3524     0.5973      12.01   ; qtot -0.4321
  3525          O   1312    THR      O   3525    -0.5679         16   ; qtot -1
; residue 1313 TRP rtp TRP  q  0.0
  3526          N   1313    TRP      N   3526    -0.4157      14.01   ; qtot -1.416
  3527          H   1313    TRP      H   3527     0.2719      1.008   ; qtot -1.144
  3528         CT   1313    TRP     CA   3528    -0.0275      12.01   ; qtot -1.171
  3529         H1   1313    TRP     HA   3529     0.1123      1.008   ; qtot -1.059
  3530         CT   1313    TRP     CB   3530     -0.005      12.01   ; qtot -1.064
  3531         HC   1313    TRP    HB1   3531     0.0339      1.008   ; qtot -1.03
  3532         HC   1313    TRP    HB2   3532     0.0339      1.008   ; qtot -0.9962
  3533         C*   1313    TRP     CG   3533    -0.1415      12.01   ; qtot -1.138
  3534         CW   1313    TRP    CD1   3534    -0.1638      12.01   ; qtot -1.301
  3535         H4   1313    TRP    HD1   3535     0.2062      1.008   ; qtot -1.095
  3536         NA   1313    TRP    NE1   3536    -0.3418      14.01   ; qtot -1.437
  3537          H   1313    TRP    HE1   3537     0.3412      1.008   ; qtot -1.096
  3538         CN   1313    TRP    CE2   3538      0.138      12.01   ; qtot -0.9579
  3539         CA   1313    TRP    CZ2   3539    -0.2601      12.01   ; qtot -1.218
  3540         HA   1313    TRP    HZ2   3540     0.1572      1.008   ; qtot -1.061
  3541         CA   1313    TRP    CH2   3541    -0.1134      12.01   ; qtot -1.174
  3542         HA   1313    TRP    HH2   3542     0.1417      1.008   ; qtot -1.032
  3543         CA   1313    TRP    CZ3   3543    -0.1972      12.01   ; qtot -1.23
  3544         HA   1313    TRP    HZ3   3544     0.1447      1.008   ; qtot -1.085
  3545         CA   1313    TRP    CE3   3545    -0.2387      12.01   ; qtot -1.324
  3546         HA   1313    TRP    HE3   3546       0.17      1.008   ; qtot -1.154
  3547         CB   1313    TRP    CD2   3547     0.1243      12.01   ; qtot -1.029
  3548          C   1313    TRP      C   3548     0.5973      12.01   ; qtot -0.4321
  3549          O   1313    TRP      O   3549    -0.5679         16   ; qtot -1
; residue 1314 SER rtp SER  q  0.0
  3550          N   1314    SER      N   3550    -0.4157      14.01   ; qtot -1.416
  3551          H   1314    SER      H   3551     0.2719      1.008   ; qtot -1.144
  3552         CT   1314    SER     CA   3552    -0.0249      12.01   ; qtot -1.169
  3553         H1   1314    SER     HA   3553     0.0843      1.008   ; qtot -1.084
  3554         CT   1314    SER     CB   3554     0.2117      12.01   ; qtot -0.8727
  3555         H1   1314    SER    HB1   3555     0.0352      1.008   ; qtot -0.8375
  3556         H1   1314    SER    HB2   3556     0.0352      1.008   ; qtot -0.8023
  3557         OH   1314    SER     OG   3557    -0.6546         16   ; qtot -1.457
  3558         HO   1314    SER     HG   3558     0.4275      1.008   ; qtot -1.029
  3559          C   1314    SER      C   3559     0.5973      12.01   ; qtot -0.4321
  3560          O   1314    SER      O   3560    -0.5679         16   ; qtot -1
; residue 1315 PHE rtp PHE  q  0.0
  3561          N   1315    PHE      N   3561    -0.4157      14.01   ; qtot -1.416
  3562          H   1315    PHE      H   3562     0.2719      1.008   ; qtot -1.144
  3563         CT   1315    PHE     CA   3563    -0.0024      12.01   ; qtot -1.146
  3564         H1   1315    PHE     HA   3564     0.0978      1.008   ; qtot -1.048
  3565         CT   1315    PHE     CB   3565    -0.0343      12.01   ; qtot -1.083
  3566         HC   1315    PHE    HB1   3566     0.0295      1.008   ; qtot -1.053
  3567         HC   1315    PHE    HB2   3567     0.0295      1.008   ; qtot -1.024
  3568         CA   1315    PHE     CG   3568     0.0118      12.01   ; qtot -1.012
  3569         CA   1315    PHE    CD1   3569    -0.1256      12.01   ; qtot -1.137
  3570         HA   1315    PHE    HD1   3570      0.133      1.008   ; qtot -1.004
  3571         CA   1315    PHE    CE1   3571    -0.1704      12.01   ; qtot -1.175
  3572         HA   1315    PHE    HE1   3572      0.143      1.008   ; qtot -1.032
  3573         CA   1315    PHE     CZ   3573    -0.1072      12.01   ; qtot -1.139
  3574         HA   1315    PHE     HZ   3574     0.1297      1.008   ; qtot -1.009
  3575         CA   1315    PHE    CE2   3575    -0.1704      12.01   ; qtot -1.18
  3576         HA   1315    PHE    HE2   3576      0.143      1.008   ; qtot -1.037
  3577         CA   1315    PHE    CD2   3577    -0.1256      12.01   ; qtot -1.162
  3578         HA   1315    PHE    HD2   3578      0.133      1.008   ; qtot -1.029
  3579          C   1315    PHE      C   3579     0.5973      12.01   ; qtot -0.4321
  3580          O   1315    PHE      O   3580    -0.5679         16   ; qtot -1
; residue 1316 GLY rtp GLY  q  0.0
  3581          N   1316    GLY      N   3581    -0.4157      14.01   ; qtot -1.416
  3582          H   1316    GLY      H   3582     0.2719      1.008   ; qtot -1.144
  3583         CT   1316    GLY     CA   3583    -0.0252      12.01   ; qtot -1.169
  3584         H1   1316    GLY    HA1   3584     0.0698      1.008   ; qtot -1.099
  3585         H1   1316    GLY    HA2   3585     0.0698      1.008   ; qtot -1.029
  3586          C   1316    GLY      C   3586     0.5973      12.01   ; qtot -0.4321
  3587          O   1316    GLY      O   3587    -0.5679         16   ; qtot -1
; residue 1317 VAL rtp VAL  q  0.0
  3588          N   1317    VAL      N   3588    -0.4157      14.01   ; qtot -1.416
  3589          H   1317    VAL      H   3589     0.2719      1.008   ; qtot -1.144
  3590         CT   1317    VAL     CA   3590    -0.0875      12.01   ; qtot -1.231
  3591         H1   1317    VAL     HA   3591     0.0969      1.008   ; qtot -1.134
  3592         CT   1317    VAL     CB   3592     0.2985      12.01   ; qtot -0.8359
  3593         HC   1317    VAL     HB   3593    -0.0297      1.008   ; qtot -0.8656
  3594         CT   1317    VAL    CG1   3594    -0.3192      12.01   ; qtot -1.185
  3595         HC   1317    VAL   HG11   3595     0.0791      1.008   ; qtot -1.106
  3596         HC   1317    VAL   HG12   3596     0.0791      1.008   ; qtot -1.027
  3597         HC   1317    VAL   HG13   3597     0.0791      1.008   ; qtot -0.9475
  3598         CT   1317    VAL    CG2   3598    -0.3192      12.01   ; qtot -1.267
  3599         HC   1317    VAL   HG21   3599     0.0791      1.008   ; qtot -1.188
  3600         HC   1317    VAL   HG22   3600     0.0791      1.008   ; qtot -1.108
  3601         HC   1317    VAL   HG23   3601     0.0791      1.008   ; qtot -1.029
  3602          C   1317    VAL      C   3602     0.5973      12.01   ; qtot -0.4321
  3603          O   1317    VAL      O   3603    -0.5679         16   ; qtot -1
; residue 1318 LEU rtp LEU  q  0.0
  3604          N   1318    LEU      N   3604    -0.4157      14.01   ; qtot -1.416
  3605          H   1318    LEU      H   3605     0.2719      1.008   ; qtot -1.144
  3606         CT   1318    LEU     CA   3606    -0.0518      12.01   ; qtot -1.196
  3607         H1   1318    LEU     HA   3607     0.0922      1.008   ; qtot -1.103
  3608         CT   1318    LEU     CB   3608    -0.1102      12.01   ; qtot -1.214
  3609         HC   1318    LEU    HB1   3609     0.0457      1.008   ; qtot -1.168
  3610         HC   1318    LEU    HB2   3610     0.0457      1.008   ; qtot -1.122
  3611         CT   1318    LEU     CG   3611     0.3531      12.01   ; qtot -0.7691
  3612         HC   1318    LEU     HG   3612    -0.0361      1.008   ; qtot -0.8052
  3613         CT   1318    LEU    CD1   3613    -0.4121      12.01   ; qtot -1.217
  3614         HC   1318    LEU   HD11   3614        0.1      1.008   ; qtot -1.117
  3615         HC   1318    LEU   HD12   3615        0.1      1.008   ; qtot -1.017
  3616         HC   1318    LEU   HD13   3616        0.1      1.008   ; qtot -0.9173
  3617         CT   1318    LEU    CD2   3617    -0.4121      12.01   ; qtot -1.329
  3618         HC   1318    LEU   HD21   3618        0.1      1.008   ; qtot -1.229
  3619         HC   1318    LEU   HD22   3619        0.1      1.008   ; qtot -1.129
  3620         HC   1318    LEU   HD23   3620        0.1      1.008   ; qtot -1.029
  3621          C   1318    LEU      C   3621     0.5973      12.01   ; qtot -0.4321
  3622          O   1318    LEU      O   3622    -0.5679         16   ; qtot -1
; residue 1319 LEU rtp LEU  q  0.0
  3623          N   1319    LEU      N   3623    -0.4157      14.01   ; qtot -1.416
  3624          H   1319    LEU      H   3624     0.2719      1.008   ; qtot -1.144
  3625         CT   1319    LEU     CA   3625    -0.0518      12.01   ; qtot -1.196
  3626         H1   1319    LEU     HA   3626     0.0922      1.008   ; qtot -1.103
  3627         CT   1319    LEU     CB   3627    -0.1102      12.01   ; qtot -1.214
  3628         HC   1319    LEU    HB1   3628     0.0457      1.008   ; qtot -1.168
  3629         HC   1319    LEU    HB2   3629     0.0457      1.008   ; qtot -1.122
  3630         CT   1319    LEU     CG   3630     0.3531      12.01   ; qtot -0.7691
  3631         HC   1319    LEU     HG   3631    -0.0361      1.008   ; qtot -0.8052
  3632         CT   1319    LEU    CD1   3632    -0.4121      12.01   ; qtot -1.217
  3633         HC   1319    LEU   HD11   3633        0.1      1.008   ; qtot -1.117
  3634         HC   1319    LEU   HD12   3634        0.1      1.008   ; qtot -1.017
  3635         HC   1319    LEU   HD13   3635        0.1      1.008   ; qtot -0.9173
  3636         CT   1319    LEU    CD2   3636    -0.4121      12.01   ; qtot -1.329
  3637         HC   1319    LEU   HD21   3637        0.1      1.008   ; qtot -1.229
  3638         HC   1319    LEU   HD22   3638        0.1      1.008   ; qtot -1.129
  3639         HC   1319    LEU   HD23   3639        0.1      1.008   ; qtot -1.029
  3640          C   1319    LEU      C   3640     0.5973      12.01   ; qtot -0.4321
  3641          O   1319    LEU      O   3641    -0.5679         16   ; qtot -1
; residue 1320 TRP rtp TRP  q  0.0
  3642          N   1320    TRP      N   3642    -0.4157      14.01   ; qtot -1.416
  3643          H   1320    TRP      H   3643     0.2719      1.008   ; qtot -1.144
  3644         CT   1320    TRP     CA   3644    -0.0275      12.01   ; qtot -1.171
  3645         H1   1320    TRP     HA   3645     0.1123      1.008   ; qtot -1.059
  3646         CT   1320    TRP     CB   3646     -0.005      12.01   ; qtot -1.064
  3647         HC   1320    TRP    HB1   3647     0.0339      1.008   ; qtot -1.03
  3648         HC   1320    TRP    HB2   3648     0.0339      1.008   ; qtot -0.9962
  3649         C*   1320    TRP     CG   3649    -0.1415      12.01   ; qtot -1.138
  3650         CW   1320    TRP    CD1   3650    -0.1638      12.01   ; qtot -1.301
  3651         H4   1320    TRP    HD1   3651     0.2062      1.008   ; qtot -1.095
  3652         NA   1320    TRP    NE1   3652    -0.3418      14.01   ; qtot -1.437
  3653          H   1320    TRP    HE1   3653     0.3412      1.008   ; qtot -1.096
  3654         CN   1320    TRP    CE2   3654      0.138      12.01   ; qtot -0.9579
  3655         CA   1320    TRP    CZ2   3655    -0.2601      12.01   ; qtot -1.218
  3656         HA   1320    TRP    HZ2   3656     0.1572      1.008   ; qtot -1.061
  3657         CA   1320    TRP    CH2   3657    -0.1134      12.01   ; qtot -1.174
  3658         HA   1320    TRP    HH2   3658     0.1417      1.008   ; qtot -1.032
  3659         CA   1320    TRP    CZ3   3659    -0.1972      12.01   ; qtot -1.23
  3660         HA   1320    TRP    HZ3   3660     0.1447      1.008   ; qtot -1.085
  3661         CA   1320    TRP    CE3   3661    -0.2387      12.01   ; qtot -1.324
  3662         HA   1320    TRP    HE3   3662       0.17      1.008   ; qtot -1.154
  3663         CB   1320    TRP    CD2   3663     0.1243      12.01   ; qtot -1.029
  3664          C   1320    TRP      C   3664     0.5973      12.01   ; qtot -0.4321
  3665          O   1320    TRP      O   3665    -0.5679         16   ; qtot -1
; residue 1321 GLU rtp GLU  q -1.0
  3666          N   1321    GLU      N   3666    -0.5163      14.01   ; qtot -1.516
  3667          H   1321    GLU      H   3667     0.2936      1.008   ; qtot -1.223
  3668         CT   1321    GLU     CA   3668     0.0397      12.01   ; qtot -1.183
  3669         H1   1321    GLU     HA   3669     0.1105      1.008   ; qtot -1.072
  3670         CT   1321    GLU     CB   3670      0.056      12.01   ; qtot -1.016
  3671         HC   1321    GLU    HB1   3671    -0.0173      1.008   ; qtot -1.034
  3672         HC   1321    GLU    HB2   3672    -0.0173      1.008   ; qtot -1.051
  3673         CT   1321    GLU     CG   3673     0.0136      12.01   ; qtot -1.037
  3674         HC   1321    GLU    HG1   3674    -0.0425      1.008   ; qtot -1.08
  3675         HC   1321    GLU    HG2   3675    -0.0425      1.008   ; qtot -1.122
  3676          C   1321    GLU     CD   3676     0.8054      12.01   ; qtot -0.3171
  3677         O2   1321    GLU    OE1   3677    -0.8188         16   ; qtot -1.136
  3678         O2   1321    GLU    OE2   3678    -0.8188         16   ; qtot -1.955
  3679          C   1321    GLU      C   3679     0.5366      12.01   ; qtot -1.418
  3680          O   1321    GLU      O   3680    -0.5819         16   ; qtot -2
; residue 1322 ILE rtp ILE  q  0.0
  3681          N   1322    ILE      N   3681    -0.4157      14.01   ; qtot -2.416
  3682          H   1322    ILE      H   3682     0.2719      1.008   ; qtot -2.144
  3683         CT   1322    ILE     CA   3683    -0.0597      12.01   ; qtot -2.203
  3684         H1   1322    ILE     HA   3684     0.0869      1.008   ; qtot -2.117
  3685         CT   1322    ILE     CB   3685     0.1303      12.01   ; qtot -1.986
  3686         HC   1322    ILE     HB   3686     0.0187      1.008   ; qtot -1.968
  3687         CT   1322    ILE    CG2   3687    -0.3204      12.01   ; qtot -2.288
  3688         HC   1322    ILE   HG21   3688     0.0882      1.008   ; qtot -2.2
  3689         HC   1322    ILE   HG22   3689     0.0882      1.008   ; qtot -2.112
  3690         HC   1322    ILE   HG23   3690     0.0882      1.008   ; qtot -2.023
  3691         CT   1322    ILE    CG1   3691     -0.043      12.01   ; qtot -2.066
  3692         HC   1322    ILE   HG11   3692     0.0236      1.008   ; qtot -2.043
  3693         HC   1322    ILE   HG12   3693     0.0236      1.008   ; qtot -2.019
  3694         CT   1322    ILE     CD   3694     -0.066      12.01   ; qtot -2.085
  3695         HC   1322    ILE    HD1   3695     0.0186      1.008   ; qtot -2.067
  3696         HC   1322    ILE    HD2   3696     0.0186      1.008   ; qtot -2.048
  3697         HC   1322    ILE    HD3   3697     0.0186      1.008   ; qtot -2.029
  3698          C   1322    ILE      C   3698     0.5973      12.01   ; qtot -1.432
  3699          O   1322    ILE      O   3699    -0.5679         16   ; qtot -2
; residue 1323 PHE rtp PHE  q  0.0
  3700          N   1323    PHE      N   3700    -0.4157      14.01   ; qtot -2.416
  3701          H   1323    PHE      H   3701     0.2719      1.008   ; qtot -2.144
  3702         CT   1323    PHE     CA   3702    -0.0024      12.01   ; qtot -2.146
  3703         H1   1323    PHE     HA   3703     0.0978      1.008   ; qtot -2.048
  3704         CT   1323    PHE     CB   3704    -0.0343      12.01   ; qtot -2.083
  3705         HC   1323    PHE    HB1   3705     0.0295      1.008   ; qtot -2.053
  3706         HC   1323    PHE    HB2   3706     0.0295      1.008   ; qtot -2.024
  3707         CA   1323    PHE     CG   3707     0.0118      12.01   ; qtot -2.012
  3708         CA   1323    PHE    CD1   3708    -0.1256      12.01   ; qtot -2.137
  3709         HA   1323    PHE    HD1   3709      0.133      1.008   ; qtot -2.004
  3710         CA   1323    PHE    CE1   3710    -0.1704      12.01   ; qtot -2.175
  3711         HA   1323    PHE    HE1   3711      0.143      1.008   ; qtot -2.032
  3712         CA   1323    PHE     CZ   3712    -0.1072      12.01   ; qtot -2.139
  3713         HA   1323    PHE     HZ   3713     0.1297      1.008   ; qtot -2.009
  3714         CA   1323    PHE    CE2   3714    -0.1704      12.01   ; qtot -2.18
  3715         HA   1323    PHE    HE2   3715      0.143      1.008   ; qtot -2.037
  3716         CA   1323    PHE    CD2   3716    -0.1256      12.01   ; qtot -2.162
  3717         HA   1323    PHE    HD2   3717      0.133      1.008   ; qtot -2.029
  3718          C   1323    PHE      C   3718     0.5973      12.01   ; qtot -1.432
  3719          O   1323    PHE      O   3719    -0.5679         16   ; qtot -2
; residue 1324 SER rtp SER  q  0.0
  3720          N   1324    SER      N   3720    -0.4157      14.01   ; qtot -2.416
  3721          H   1324    SER      H   3721     0.2719      1.008   ; qtot -2.144
  3722         CT   1324    SER     CA   3722    -0.0249      12.01   ; qtot -2.169
  3723         H1   1324    SER     HA   3723     0.0843      1.008   ; qtot -2.084
  3724         CT   1324    SER     CB   3724     0.2117      12.01   ; qtot -1.873
  3725         H1   1324    SER    HB1   3725     0.0352      1.008   ; qtot -1.837
  3726         H1   1324    SER    HB2   3726     0.0352      1.008   ; qtot -1.802
  3727         OH   1324    SER     OG   3727    -0.6546         16   ; qtot -2.457
  3728         HO   1324    SER     HG   3728     0.4275      1.008   ; qtot -2.029
  3729          C   1324    SER      C   3729     0.5973      12.01   ; qtot -1.432
  3730          O   1324    SER      O   3730    -0.5679         16   ; qtot -2
; residue 1325 LEU rtp LEU  q  0.0
  3731          N   1325    LEU      N   3731    -0.4157      14.01   ; qtot -2.416
  3732          H   1325    LEU      H   3732     0.2719      1.008   ; qtot -2.144
  3733         CT   1325    LEU     CA   3733    -0.0518      12.01   ; qtot -2.196
  3734         H1   1325    LEU     HA   3734     0.0922      1.008   ; qtot -2.103
  3735         CT   1325    LEU     CB   3735    -0.1102      12.01   ; qtot -2.214
  3736         HC   1325    LEU    HB1   3736     0.0457      1.008   ; qtot -2.168
  3737         HC   1325    LEU    HB2   3737     0.0457      1.008   ; qtot -2.122
  3738         CT   1325    LEU     CG   3738     0.3531      12.01   ; qtot -1.769
  3739         HC   1325    LEU     HG   3739    -0.0361      1.008   ; qtot -1.805
  3740         CT   1325    LEU    CD1   3740    -0.4121      12.01   ; qtot -2.217
  3741         HC   1325    LEU   HD11   3741        0.1      1.008   ; qtot -2.117
  3742         HC   1325    LEU   HD12   3742        0.1      1.008   ; qtot -2.017
  3743         HC   1325    LEU   HD13   3743        0.1      1.008   ; qtot -1.917
  3744         CT   1325    LEU    CD2   3744    -0.4121      12.01   ; qtot -2.329
  3745         HC   1325    LEU   HD21   3745        0.1      1.008   ; qtot -2.229
  3746         HC   1325    LEU   HD22   3746        0.1      1.008   ; qtot -2.129
  3747         HC   1325    LEU   HD23   3747        0.1      1.008   ; qtot -2.029
  3748          C   1325    LEU      C   3748     0.5973      12.01   ; qtot -1.432
  3749          O   1325    LEU      O   3749    -0.5679         16   ; qtot -2
; residue 1326 GLY rtp GLY  q  0.0
  3750          N   1326    GLY      N   3750    -0.4157      14.01   ; qtot -2.416
  3751          H   1326    GLY      H   3751     0.2719      1.008   ; qtot -2.144
  3752         CT   1326    GLY     CA   3752    -0.0252      12.01   ; qtot -2.169
  3753         H1   1326    GLY    HA1   3753     0.0698      1.008   ; qtot -2.099
  3754         H1   1326    GLY    HA2   3754     0.0698      1.008   ; qtot -2.029
  3755          C   1326    GLY      C   3755     0.5973      12.01   ; qtot -1.432
  3756          O   1326    GLY      O   3756    -0.5679         16   ; qtot -2
; residue 1327 TYR rtp TYR  q  0.0
  3757          N   1327    TYR      N   3757    -0.4157      14.01   ; qtot -2.416
  3758          H   1327    TYR      H   3758     0.2719      1.008   ; qtot -2.144
  3759         CT   1327    TYR     CA   3759    -0.0014      12.01   ; qtot -2.145
  3760         H1   1327    TYR     HA   3760     0.0876      1.008   ; qtot -2.058
  3761         CT   1327    TYR     CB   3761    -0.0152      12.01   ; qtot -2.073
  3762         HC   1327    TYR    HB1   3762     0.0295      1.008   ; qtot -2.043
  3763         HC   1327    TYR    HB2   3763     0.0295      1.008   ; qtot -2.014
  3764         CA   1327    TYR     CG   3764    -0.0011      12.01   ; qtot -2.015
  3765         CA   1327    TYR    CD1   3765    -0.1906      12.01   ; qtot -2.205
  3766         HA   1327    TYR    HD1   3766     0.1699      1.008   ; qtot -2.036
  3767         CA   1327    TYR    CE1   3767    -0.2341      12.01   ; qtot -2.27
  3768         HA   1327    TYR    HE1   3768     0.1656      1.008   ; qtot -2.104
  3769          C   1327    TYR     CZ   3769     0.3226      12.01   ; qtot -1.781
  3770         OH   1327    TYR     OH   3770    -0.5579         16   ; qtot -2.339
  3771         HO   1327    TYR     HH   3771     0.3992      1.008   ; qtot -1.94
  3772         CA   1327    TYR    CE2   3772    -0.2341      12.01   ; qtot -2.174
  3773         HA   1327    TYR    HE2   3773     0.1656      1.008   ; qtot -2.009
  3774         CA   1327    TYR    CD2   3774    -0.1906      12.01   ; qtot -2.199
  3775         HA   1327    TYR    HD2   3775     0.1699      1.008   ; qtot -2.029
  3776          C   1327    TYR      C   3776     0.5973      12.01   ; qtot -1.432
  3777          O   1327    TYR      O   3777    -0.5679         16   ; qtot -2
; residue 1328 MET rtp MET  q  0.0
  3778          N   1328    MET      N   3778    -0.4157      14.01   ; qtot -2.416
  3779          H   1328    MET      H   3779     0.2719      1.008   ; qtot -2.144
  3780         CT   1328    MET     CA   3780    -0.0237      12.01   ; qtot -2.167
  3781         H1   1328    MET     HA   3781      0.088      1.008   ; qtot -2.079
  3782         CT   1328    MET     CB   3782     0.0342      12.01   ; qtot -2.045
  3783         HC   1328    MET    HB1   3783     0.0241      1.008   ; qtot -2.021
  3784         HC   1328    MET    HB2   3784     0.0241      1.008   ; qtot -1.997
  3785         CT   1328    MET     CG   3785     0.0018      12.01   ; qtot -1.995
  3786         H1   1328    MET    HG1   3786      0.044      1.008   ; qtot -1.951
  3787         H1   1328    MET    HG2   3787      0.044      1.008   ; qtot -1.907
  3788          S   1328    MET     SD   3788    -0.2737      32.06   ; qtot -2.181
  3789         CT   1328    MET     CE   3789    -0.0536      12.01   ; qtot -2.235
  3790         H1   1328    MET    HE1   3790     0.0684      1.008   ; qtot -2.166
  3791         H1   1328    MET    HE2   3791     0.0684      1.008   ; qtot -2.098
  3792         H1   1328    MET    HE3   3792     0.0684      1.008   ; qtot -2.029
  3793          C   1328    MET      C   3793     0.5973      12.01   ; qtot -1.432
  3794          O   1328    MET      O   3794    -0.5679         16   ; qtot -2
; residue 1329 PRO rtp PRO  q  0.0
  3795          N   1329    PRO      N   3795    -0.2548      14.01   ; qtot -2.255
  3796         CT   1329    PRO     CD   3796     0.0192      12.01   ; qtot -2.236
  3797         H1   1329    PRO    HD1   3797     0.0391      1.008   ; qtot -2.196
  3798         H1   1329    PRO    HD2   3798     0.0391      1.008   ; qtot -2.157
  3799         CT   1329    PRO     CG   3799     0.0189      12.01   ; qtot -2.138
  3800         HC   1329    PRO    HG1   3800     0.0213      1.008   ; qtot -2.117
  3801         HC   1329    PRO    HG2   3801     0.0213      1.008   ; qtot -2.096
  3802         CT   1329    PRO     CB   3802     -0.007      12.01   ; qtot -2.103
  3803         HC   1329    PRO    HB1   3803     0.0253      1.008   ; qtot -2.078
  3804         HC   1329    PRO    HB2   3804     0.0253      1.008   ; qtot -2.052
  3805         CT   1329    PRO     CA   3805    -0.0266      12.01   ; qtot -2.079
  3806         H1   1329    PRO     HA   3806     0.0641      1.008   ; qtot -2.015
  3807          C   1329    PRO      C   3807     0.5896      12.01   ; qtot -1.425
  3808          O   1329    PRO      O   3808    -0.5748         16   ; qtot -2
; residue 1330 TYR rtp TYR  q  0.0
  3809          N   1330    TYR      N   3809    -0.4157      14.01   ; qtot -2.416
  3810          H   1330    TYR      H   3810     0.2719      1.008   ; qtot -2.144
  3811         CT   1330    TYR     CA   3811    -0.0014      12.01   ; qtot -2.145
  3812         H1   1330    TYR     HA   3812     0.0876      1.008   ; qtot -2.058
  3813         CT   1330    TYR     CB   3813    -0.0152      12.01   ; qtot -2.073
  3814         HC   1330    TYR    HB1   3814     0.0295      1.008   ; qtot -2.043
  3815         HC   1330    TYR    HB2   3815     0.0295      1.008   ; qtot -2.014
  3816         CA   1330    TYR     CG   3816    -0.0011      12.01   ; qtot -2.015
  3817         CA   1330    TYR    CD1   3817    -0.1906      12.01   ; qtot -2.205
  3818         HA   1330    TYR    HD1   3818     0.1699      1.008   ; qtot -2.036
  3819         CA   1330    TYR    CE1   3819    -0.2341      12.01   ; qtot -2.27
  3820         HA   1330    TYR    HE1   3820     0.1656      1.008   ; qtot -2.104
  3821          C   1330    TYR     CZ   3821     0.3226      12.01   ; qtot -1.781
  3822         OH   1330    TYR     OH   3822    -0.5579         16   ; qtot -2.339
  3823         HO   1330    TYR     HH   3823     0.3992      1.008   ; qtot -1.94
  3824         CA   1330    TYR    CE2   3824    -0.2341      12.01   ; qtot -2.174
  3825         HA   1330    TYR    HE2   3825     0.1656      1.008   ; qtot -2.009
  3826         CA   1330    TYR    CD2   3826    -0.1906      12.01   ; qtot -2.199
  3827         HA   1330    TYR    HD2   3827     0.1699      1.008   ; qtot -2.029
  3828          C   1330    TYR      C   3828     0.5973      12.01   ; qtot -1.432
  3829          O   1330    TYR      O   3829    -0.5679         16   ; qtot -2
; residue 1331 PRO rtp PRO  q  0.0
  3830          N   1331    PRO      N   3830    -0.2548      14.01   ; qtot -2.255
  3831         CT   1331    PRO     CD   3831     0.0192      12.01   ; qtot -2.236
  3832         H1   1331    PRO    HD1   3832     0.0391      1.008   ; qtot -2.196
  3833         H1   1331    PRO    HD2   3833     0.0391      1.008   ; qtot -2.157
  3834         CT   1331    PRO     CG   3834     0.0189      12.01   ; qtot -2.138
  3835         HC   1331    PRO    HG1   3835     0.0213      1.008   ; qtot -2.117
  3836         HC   1331    PRO    HG2   3836     0.0213      1.008   ; qtot -2.096
  3837         CT   1331    PRO     CB   3837     -0.007      12.01   ; qtot -2.103
  3838         HC   1331    PRO    HB1   3838     0.0253      1.008   ; qtot -2.078
  3839         HC   1331    PRO    HB2   3839     0.0253      1.008   ; qtot -2.052
  3840         CT   1331    PRO     CA   3840    -0.0266      12.01   ; qtot -2.079
  3841         H1   1331    PRO     HA   3841     0.0641      1.008   ; qtot -2.015
  3842          C   1331    PRO      C   3842     0.5896      12.01   ; qtot -1.425
  3843          O   1331    PRO      O   3843    -0.5748         16   ; qtot -2
; residue 1332 SER rtp SER  q  0.0
  3844          N   1332    SER      N   3844    -0.4157      14.01   ; qtot -2.416
  3845          H   1332    SER      H   3845     0.2719      1.008   ; qtot -2.144
  3846         CT   1332    SER     CA   3846    -0.0249      12.01   ; qtot -2.169
  3847         H1   1332    SER     HA   3847     0.0843      1.008   ; qtot -2.084
  3848         CT   1332    SER     CB   3848     0.2117      12.01   ; qtot -1.873
  3849         H1   1332    SER    HB1   3849     0.0352      1.008   ; qtot -1.837
  3850         H1   1332    SER    HB2   3850     0.0352      1.008   ; qtot -1.802
  3851         OH   1332    SER     OG   3851    -0.6546         16   ; qtot -2.457
  3852         HO   1332    SER     HG   3852     0.4275      1.008   ; qtot -2.029
  3853          C   1332    SER      C   3853     0.5973      12.01   ; qtot -1.432
  3854          O   1332    SER      O   3854    -0.5679         16   ; qtot -2
; residue 1333 LYS rtp LYS  q +1.0
  3855          N   1333    LYS      N   3855    -0.3479      14.01   ; qtot -2.348
  3856          H   1333    LYS      H   3856     0.2747      1.008   ; qtot -2.073
  3857         CT   1333    LYS     CA   3857      -0.24      12.01   ; qtot -2.313
  3858         H1   1333    LYS     HA   3858     0.1426      1.008   ; qtot -2.171
  3859         CT   1333    LYS     CB   3859    -0.0094      12.01   ; qtot -2.18
  3860         HC   1333    LYS    HB1   3860     0.0362      1.008   ; qtot -2.144
  3861         HC   1333    LYS    HB2   3861     0.0362      1.008   ; qtot -2.108
  3862         CT   1333    LYS     CG   3862     0.0187      12.01   ; qtot -2.089
  3863         HC   1333    LYS    HG1   3863     0.0103      1.008   ; qtot -2.079
  3864         HC   1333    LYS    HG2   3864     0.0103      1.008   ; qtot -2.068
  3865         CT   1333    LYS     CD   3865    -0.0479      12.01   ; qtot -2.116
  3866         HC   1333    LYS    HD1   3866     0.0621      1.008   ; qtot -2.054
  3867         HC   1333    LYS    HD2   3867     0.0621      1.008   ; qtot -1.992
  3868         CT   1333    LYS     CE   3868    -0.0143      12.01   ; qtot -2.006
  3869         HP   1333    LYS    HE1   3869     0.1135      1.008   ; qtot -1.893
  3870         HP   1333    LYS    HE2   3870     0.1135      1.008   ; qtot -1.779
  3871         N3   1333    LYS     NZ   3871    -0.3854      14.01   ; qtot -2.165
  3872          H   1333    LYS    HZ1   3872       0.34      1.008   ; qtot -1.825
  3873          H   1333    LYS    HZ2   3873       0.34      1.008   ; qtot -1.485
  3874          H   1333    LYS    HZ3   3874       0.34      1.008   ; qtot -1.145
  3875          C   1333    LYS      C   3875     0.7341      12.01   ; qtot -0.4106
  3876          O   1333    LYS      O   3876    -0.5894         16   ; qtot -1
; residue 1334 SER rtp SER  q  0.0
  3877          N   1334    SER      N   3877    -0.4157      14.01   ; qtot -1.416
  3878          H   1334    SER      H   3878     0.2719      1.008   ; qtot -1.144
  3879         CT   1334    SER     CA   3879    -0.0249      12.01   ; qtot -1.169
  3880         H1   1334    SER     HA   3880     0.0843      1.008   ; qtot -1.084
  3881         CT   1334    SER     CB   3881     0.2117      12.01   ; qtot -0.8727
  3882         H1   1334    SER    HB1   3882     0.0352      1.008   ; qtot -0.8375
  3883         H1   1334    SER    HB2   3883     0.0352      1.008   ; qtot -0.8023
  3884         OH   1334    SER     OG   3884    -0.6546         16   ; qtot -1.457
  3885         HO   1334    SER     HG   3885     0.4275      1.008   ; qtot -1.029
  3886          C   1334    SER      C   3886     0.5973      12.01   ; qtot -0.4321
  3887          O   1334    SER      O   3887    -0.5679         16   ; qtot -1
; residue 1335 ASN rtp ASN  q  0.0
  3888          N   1335    ASN      N   3888    -0.4157      14.01   ; qtot -1.416
  3889          H   1335    ASN      H   3889     0.2719      1.008   ; qtot -1.144
  3890         CT   1335    ASN     CA   3890     0.0143      12.01   ; qtot -1.129
  3891         H1   1335    ASN     HA   3891     0.1048      1.008   ; qtot -1.025
  3892         CT   1335    ASN     CB   3892    -0.2041      12.01   ; qtot -1.229
  3893         HC   1335    ASN    HB1   3893     0.0797      1.008   ; qtot -1.149
  3894         HC   1335    ASN    HB2   3894     0.0797      1.008   ; qtot -1.069
  3895          C   1335    ASN     CG   3895      0.713      12.01   ; qtot -0.3564
  3896          O   1335    ASN    OD1   3896    -0.5931         16   ; qtot -0.9495
  3897          N   1335    ASN    ND2   3897    -0.9191      14.01   ; qtot -1.869
  3898          H   1335    ASN   HD21   3898     0.4196      1.008   ; qtot -1.449
  3899          H   1335    ASN   HD22   3899     0.4196      1.008   ; qtot -1.029
  3900          C   1335    ASN      C   3900     0.5973      12.01   ; qtot -0.4321
  3901          O   1335    ASN      O   3901    -0.5679         16   ; qtot -1
; residue 1336 GLN rtp GLN  q  0.0
  3902          N   1336    GLN      N   3902    -0.4157      14.01   ; qtot -1.416
  3903          H   1336    GLN      H   3903     0.2719      1.008   ; qtot -1.144
  3904         CT   1336    GLN     CA   3904    -0.0031      12.01   ; qtot -1.147
  3905         H1   1336    GLN     HA   3905      0.085      1.008   ; qtot -1.062
  3906         CT   1336    GLN     CB   3906    -0.0036      12.01   ; qtot -1.065
  3907         HC   1336    GLN    HB1   3907     0.0171      1.008   ; qtot -1.048
  3908         HC   1336    GLN    HB2   3908     0.0171      1.008   ; qtot -1.031
  3909         CT   1336    GLN     CG   3909    -0.0645      12.01   ; qtot -1.096
  3910         HC   1336    GLN    HG1   3910     0.0352      1.008   ; qtot -1.061
  3911         HC   1336    GLN    HG2   3911     0.0352      1.008   ; qtot -1.025
  3912          C   1336    GLN     CD   3912     0.6951      12.01   ; qtot -0.3303
  3913          O   1336    GLN    OE1   3913    -0.6086         16   ; qtot -0.9389
  3914          N   1336    GLN    NE2   3914    -0.9407      14.01   ; qtot -1.88
  3915          H   1336    GLN   HE21   3915     0.4251      1.008   ; qtot -1.454
  3916          H   1336    GLN   HE22   3916     0.4251      1.008   ; qtot -1.029
  3917          C   1336    GLN      C   3917     0.5973      12.01   ; qtot -0.4321
  3918          O   1336    GLN      O   3918    -0.5679         16   ; qtot -1
; residue 1337 GLU rtp GLU  q -1.0
  3919          N   1337    GLU      N   3919    -0.5163      14.01   ; qtot -1.516
  3920          H   1337    GLU      H   3920     0.2936      1.008   ; qtot -1.223
  3921         CT   1337    GLU     CA   3921     0.0397      12.01   ; qtot -1.183
  3922         H1   1337    GLU     HA   3922     0.1105      1.008   ; qtot -1.072
  3923         CT   1337    GLU     CB   3923      0.056      12.01   ; qtot -1.016
  3924         HC   1337    GLU    HB1   3924    -0.0173      1.008   ; qtot -1.034
  3925         HC   1337    GLU    HB2   3925    -0.0173      1.008   ; qtot -1.051
  3926         CT   1337    GLU     CG   3926     0.0136      12.01   ; qtot -1.037
  3927         HC   1337    GLU    HG1   3927    -0.0425      1.008   ; qtot -1.08
  3928         HC   1337    GLU    HG2   3928    -0.0425      1.008   ; qtot -1.122
  3929          C   1337    GLU     CD   3929     0.8054      12.01   ; qtot -0.3171
  3930         O2   1337    GLU    OE1   3930    -0.8188         16   ; qtot -1.136
  3931         O2   1337    GLU    OE2   3931    -0.8188         16   ; qtot -1.955
  3932          C   1337    GLU      C   3932     0.5366      12.01   ; qtot -1.418
  3933          O   1337    GLU      O   3933    -0.5819         16   ; qtot -2
; residue 1338 VAL rtp VAL  q  0.0
  3934          N   1338    VAL      N   3934    -0.4157      14.01   ; qtot -2.416
  3935          H   1338    VAL      H   3935     0.2719      1.008   ; qtot -2.144
  3936         CT   1338    VAL     CA   3936    -0.0875      12.01   ; qtot -2.231
  3937         H1   1338    VAL     HA   3937     0.0969      1.008   ; qtot -2.134
  3938         CT   1338    VAL     CB   3938     0.2985      12.01   ; qtot -1.836
  3939         HC   1338    VAL     HB   3939    -0.0297      1.008   ; qtot -1.866
  3940         CT   1338    VAL    CG1   3940    -0.3192      12.01   ; qtot -2.185
  3941         HC   1338    VAL   HG11   3941     0.0791      1.008   ; qtot -2.106
  3942         HC   1338    VAL   HG12   3942     0.0791      1.008   ; qtot -2.027
  3943         HC   1338    VAL   HG13   3943     0.0791      1.008   ; qtot -1.947
  3944         CT   1338    VAL    CG2   3944    -0.3192      12.01   ; qtot -2.267
  3945         HC   1338    VAL   HG21   3945     0.0791      1.008   ; qtot -2.188
  3946         HC   1338    VAL   HG22   3946     0.0791      1.008   ; qtot -2.108
  3947         HC   1338    VAL   HG23   3947     0.0791      1.008   ; qtot -2.029
  3948          C   1338    VAL      C   3948     0.5973      12.01   ; qtot -1.432
  3949          O   1338    VAL      O   3949    -0.5679         16   ; qtot -2
; residue 1339 LEU rtp LEU  q  0.0
  3950          N   1339    LEU      N   3950    -0.4157      14.01   ; qtot -2.416
  3951          H   1339    LEU      H   3951     0.2719      1.008   ; qtot -2.144
  3952         CT   1339    LEU     CA   3952    -0.0518      12.01   ; qtot -2.196
  3953         H1   1339    LEU     HA   3953     0.0922      1.008   ; qtot -2.103
  3954         CT   1339    LEU     CB   3954    -0.1102      12.01   ; qtot -2.214
  3955         HC   1339    LEU    HB1   3955     0.0457      1.008   ; qtot -2.168
  3956         HC   1339    LEU    HB2   3956     0.0457      1.008   ; qtot -2.122
  3957         CT   1339    LEU     CG   3957     0.3531      12.01   ; qtot -1.769
  3958         HC   1339    LEU     HG   3958    -0.0361      1.008   ; qtot -1.805
  3959         CT   1339    LEU    CD1   3959    -0.4121      12.01   ; qtot -2.217
  3960         HC   1339    LEU   HD11   3960        0.1      1.008   ; qtot -2.117
  3961         HC   1339    LEU   HD12   3961        0.1      1.008   ; qtot -2.017
  3962         HC   1339    LEU   HD13   3962        0.1      1.008   ; qtot -1.917
  3963         CT   1339    LEU    CD2   3963    -0.4121      12.01   ; qtot -2.329
  3964         HC   1339    LEU   HD21   3964        0.1      1.008   ; qtot -2.229
  3965         HC   1339    LEU   HD22   3965        0.1      1.008   ; qtot -2.129
  3966         HC   1339    LEU   HD23   3966        0.1      1.008   ; qtot -2.029
  3967          C   1339    LEU      C   3967     0.5973      12.01   ; qtot -1.432
  3968          O   1339    LEU      O   3968    -0.5679         16   ; qtot -2
; residue 1340 GLU rtp GLU  q -1.0
  3969          N   1340    GLU      N   3969    -0.5163      14.01   ; qtot -2.516
  3970          H   1340    GLU      H   3970     0.2936      1.008   ; qtot -2.223
  3971         CT   1340    GLU     CA   3971     0.0397      12.01   ; qtot -2.183
  3972         H1   1340    GLU     HA   3972     0.1105      1.008   ; qtot -2.072
  3973         CT   1340    GLU     CB   3973      0.056      12.01   ; qtot -2.016
  3974         HC   1340    GLU    HB1   3974    -0.0173      1.008   ; qtot -2.034
  3975         HC   1340    GLU    HB2   3975    -0.0173      1.008   ; qtot -2.051
  3976         CT   1340    GLU     CG   3976     0.0136      12.01   ; qtot -2.037
  3977         HC   1340    GLU    HG1   3977    -0.0425      1.008   ; qtot -2.08
  3978         HC   1340    GLU    HG2   3978    -0.0425      1.008   ; qtot -2.122
  3979          C   1340    GLU     CD   3979     0.8054      12.01   ; qtot -1.317
  3980         O2   1340    GLU    OE1   3980    -0.8188         16   ; qtot -2.136
  3981         O2   1340    GLU    OE2   3981    -0.8188         16   ; qtot -2.955
  3982          C   1340    GLU      C   3982     0.5366      12.01   ; qtot -2.418
  3983          O   1340    GLU      O   3983    -0.5819         16   ; qtot -3
; residue 1341 PHE rtp PHE  q  0.0
  3984          N   1341    PHE      N   3984    -0.4157      14.01   ; qtot -3.416
  3985          H   1341    PHE      H   3985     0.2719      1.008   ; qtot -3.144
  3986         CT   1341    PHE     CA   3986    -0.0024      12.01   ; qtot -3.146
  3987         H1   1341    PHE     HA   3987     0.0978      1.008   ; qtot -3.048
  3988         CT   1341    PHE     CB   3988    -0.0343      12.01   ; qtot -3.083
  3989         HC   1341    PHE    HB1   3989     0.0295      1.008   ; qtot -3.053
  3990         HC   1341    PHE    HB2   3990     0.0295      1.008   ; qtot -3.024
  3991         CA   1341    PHE     CG   3991     0.0118      12.01   ; qtot -3.012
  3992         CA   1341    PHE    CD1   3992    -0.1256      12.01   ; qtot -3.137
  3993         HA   1341    PHE    HD1   3993      0.133      1.008   ; qtot -3.004
  3994         CA   1341    PHE    CE1   3994    -0.1704      12.01   ; qtot -3.175
  3995         HA   1341    PHE    HE1   3995      0.143      1.008   ; qtot -3.032
  3996         CA   1341    PHE     CZ   3996    -0.1072      12.01   ; qtot -3.139
  3997         HA   1341    PHE     HZ   3997     0.1297      1.008   ; qtot -3.009
  3998         CA   1341    PHE    CE2   3998    -0.1704      12.01   ; qtot -3.18
  3999         HA   1341    PHE    HE2   3999      0.143      1.008   ; qtot -3.037
  4000         CA   1341    PHE    CD2   4000    -0.1256      12.01   ; qtot -3.162
  4001         HA   1341    PHE    HD2   4001      0.133      1.008   ; qtot -3.029
  4002          C   1341    PHE      C   4002     0.5973      12.01   ; qtot -2.432
  4003          O   1341    PHE      O   4003    -0.5679         16   ; qtot -3
; residue 1342 VAL rtp VAL  q  0.0
  4004          N   1342    VAL      N   4004    -0.4157      14.01   ; qtot -3.416
  4005          H   1342    VAL      H   4005     0.2719      1.008   ; qtot -3.144
  4006         CT   1342    VAL     CA   4006    -0.0875      12.01   ; qtot -3.231
  4007         H1   1342    VAL     HA   4007     0.0969      1.008   ; qtot -3.134
  4008         CT   1342    VAL     CB   4008     0.2985      12.01   ; qtot -2.836
  4009         HC   1342    VAL     HB   4009    -0.0297      1.008   ; qtot -2.866
  4010         CT   1342    VAL    CG1   4010    -0.3192      12.01   ; qtot -3.185
  4011         HC   1342    VAL   HG11   4011     0.0791      1.008   ; qtot -3.106
  4012         HC   1342    VAL   HG12   4012     0.0791      1.008   ; qtot -3.027
  4013         HC   1342    VAL   HG13   4013     0.0791      1.008   ; qtot -2.947
  4014         CT   1342    VAL    CG2   4014    -0.3192      12.01   ; qtot -3.267
  4015         HC   1342    VAL   HG21   4015     0.0791      1.008   ; qtot -3.188
  4016         HC   1342    VAL   HG22   4016     0.0791      1.008   ; qtot -3.108
  4017         HC   1342    VAL   HG23   4017     0.0791      1.008   ; qtot -3.029
  4018          C   1342    VAL      C   4018     0.5973      12.01   ; qtot -2.432
  4019          O   1342    VAL      O   4019    -0.5679         16   ; qtot -3
; residue 1343 THR rtp THR  q  0.0
  4020          N   1343    THR      N   4020    -0.4157      14.01   ; qtot -3.416
  4021          H   1343    THR      H   4021     0.2719      1.008   ; qtot -3.144
  4022         CT   1343    THR     CA   4022    -0.0389      12.01   ; qtot -3.183
  4023         H1   1343    THR     HA   4023     0.1007      1.008   ; qtot -3.082
  4024         CT   1343    THR     CB   4024     0.3654      12.01   ; qtot -2.717
  4025         H1   1343    THR     HB   4025     0.0043      1.008   ; qtot -2.712
  4026         CT   1343    THR    CG2   4026    -0.2438      12.01   ; qtot -2.956
  4027         HC   1343    THR   HG21   4027     0.0642      1.008   ; qtot -2.892
  4028         HC   1343    THR   HG22   4028     0.0642      1.008   ; qtot -2.828
  4029         HC   1343    THR   HG23   4029     0.0642      1.008   ; qtot -2.763
  4030         OH   1343    THR    OG1   4030    -0.6761         16   ; qtot -3.44
  4031         HO   1343    THR    HG1   4031     0.4102      1.008   ; qtot -3.029
  4032          C   1343    THR      C   4032     0.5973      12.01   ; qtot -2.432
  4033          O   1343    THR      O   4033    -0.5679         16   ; qtot -3
; residue 1344 SER rtp SER  q  0.0
  4034          N   1344    SER      N   4034    -0.4157      14.01   ; qtot -3.416
  4035          H   1344    SER      H   4035     0.2719      1.008   ; qtot -3.144
  4036         CT   1344    SER     CA   4036    -0.0249      12.01   ; qtot -3.169
  4037         H1   1344    SER     HA   4037     0.0843      1.008   ; qtot -3.084
  4038         CT   1344    SER     CB   4038     0.2117      12.01   ; qtot -2.873
  4039         H1   1344    SER    HB1   4039     0.0352      1.008   ; qtot -2.837
  4040         H1   1344    SER    HB2   4040     0.0352      1.008   ; qtot -2.802
  4041         OH   1344    SER     OG   4041    -0.6546         16   ; qtot -3.457
  4042         HO   1344    SER     HG   4042     0.4275      1.008   ; qtot -3.029
  4043          C   1344    SER      C   4043     0.5973      12.01   ; qtot -2.432
  4044          O   1344    SER      O   4044    -0.5679         16   ; qtot -3
; residue 1345 GLY rtp GLY  q  0.0
  4045          N   1345    GLY      N   4045    -0.4157      14.01   ; qtot -3.416
  4046          H   1345    GLY      H   4046     0.2719      1.008   ; qtot -3.144
  4047         CT   1345    GLY     CA   4047    -0.0252      12.01   ; qtot -3.169
  4048         H1   1345    GLY    HA1   4048     0.0698      1.008   ; qtot -3.099
  4049         H1   1345    GLY    HA2   4049     0.0698      1.008   ; qtot -3.029
  4050          C   1345    GLY      C   4050     0.5973      12.01   ; qtot -2.432
  4051          O   1345    GLY      O   4051    -0.5679         16   ; qtot -3
; residue 1346 GLY rtp GLY  q  0.0
  4052          N   1346    GLY      N   4052    -0.4157      14.01   ; qtot -3.416
  4053          H   1346    GLY      H   4053     0.2719      1.008   ; qtot -3.144
  4054         CT   1346    GLY     CA   4054    -0.0252      12.01   ; qtot -3.169
  4055         H1   1346    GLY    HA1   4055     0.0698      1.008   ; qtot -3.099
  4056         H1   1346    GLY    HA2   4056     0.0698      1.008   ; qtot -3.029
  4057          C   1346    GLY      C   4057     0.5973      12.01   ; qtot -2.432
  4058          O   1346    GLY      O   4058    -0.5679         16   ; qtot -3
; residue 1347 ARG rtp ARG  q +1.0
  4059          N   1347    ARG      N   4059    -0.3479      14.01   ; qtot -3.348
  4060          H   1347    ARG      H   4060     0.2747      1.008   ; qtot -3.073
  4061         CT   1347    ARG     CA   4061    -0.2637      12.01   ; qtot -3.337
  4062         H1   1347    ARG     HA   4062      0.156      1.008   ; qtot -3.181
  4063         CT   1347    ARG     CB   4063    -0.0007      12.01   ; qtot -3.182
  4064         HC   1347    ARG    HB1   4064     0.0327      1.008   ; qtot -3.149
  4065         HC   1347    ARG    HB2   4065     0.0327      1.008   ; qtot -3.116
  4066         CT   1347    ARG     CG   4066      0.039      12.01   ; qtot -3.077
  4067         HC   1347    ARG    HG1   4067     0.0285      1.008   ; qtot -3.049
  4068         HC   1347    ARG    HG2   4068     0.0285      1.008   ; qtot -3.02
  4069         CT   1347    ARG     CD   4069     0.0486      12.01   ; qtot -2.972
  4070         H1   1347    ARG    HD1   4070     0.0687      1.008   ; qtot -2.903
  4071         H1   1347    ARG    HD2   4071     0.0687      1.008   ; qtot -2.834
  4072         N2   1347    ARG     NE   4072    -0.5295      14.01   ; qtot -3.364
  4073          H   1347    ARG     HE   4073     0.3456      1.008   ; qtot -3.018
  4074         CA   1347    ARG     CZ   4074     0.8076      12.01   ; qtot -2.21
  4075         N2   1347    ARG    NH1   4075    -0.8627      14.01   ; qtot -3.073
  4076          H   1347    ARG   HH11   4076     0.4478      1.008   ; qtot -2.625
  4077          H   1347    ARG   HH12   4077     0.4478      1.008   ; qtot -2.178
  4078         N2   1347    ARG    NH2   4078    -0.8627      14.01   ; qtot -3.04
  4079          H   1347    ARG   HH21   4079     0.4478      1.008   ; qtot -2.592
  4080          H   1347    ARG   HH22   4080     0.4478      1.008   ; qtot -2.145
  4081          C   1347    ARG      C   4081     0.7341      12.01   ; qtot -1.411
  4082          O   1347    ARG      O   4082    -0.5894         16   ; qtot -2
; residue 1348 MET rtp MET  q  0.0
  4083          N   1348    MET      N   4083    -0.4157      14.01   ; qtot -2.416
  4084          H   1348    MET      H   4084     0.2719      1.008   ; qtot -2.144
  4085         CT   1348    MET     CA   4085    -0.0237      12.01   ; qtot -2.167
  4086         H1   1348    MET     HA   4086      0.088      1.008   ; qtot -2.079
  4087         CT   1348    MET     CB   4087     0.0342      12.01   ; qtot -2.045
  4088         HC   1348    MET    HB1   4088     0.0241      1.008   ; qtot -2.021
  4089         HC   1348    MET    HB2   4089     0.0241      1.008   ; qtot -1.997
  4090         CT   1348    MET     CG   4090     0.0018      12.01   ; qtot -1.995
  4091         H1   1348    MET    HG1   4091      0.044      1.008   ; qtot -1.951
  4092         H1   1348    MET    HG2   4092      0.044      1.008   ; qtot -1.907
  4093          S   1348    MET     SD   4093    -0.2737      32.06   ; qtot -2.181
  4094         CT   1348    MET     CE   4094    -0.0536      12.01   ; qtot -2.235
  4095         H1   1348    MET    HE1   4095     0.0684      1.008   ; qtot -2.166
  4096         H1   1348    MET    HE2   4096     0.0684      1.008   ; qtot -2.098
  4097         H1   1348    MET    HE3   4097     0.0684      1.008   ; qtot -2.029
  4098          C   1348    MET      C   4098     0.5973      12.01   ; qtot -1.432
  4099          O   1348    MET      O   4099    -0.5679         16   ; qtot -2
; residue 1349 ASP rtp ASP  q -1.0
  4100          N   1349    ASP      N   4100    -0.5163      14.01   ; qtot -2.516
  4101          H   1349    ASP      H   4101     0.2936      1.008   ; qtot -2.223
  4102         CT   1349    ASP     CA   4102     0.0381      12.01   ; qtot -2.185
  4103         H1   1349    ASP     HA   4103      0.088      1.008   ; qtot -2.097
  4104         CT   1349    ASP     CB   4104    -0.0303      12.01   ; qtot -2.127
  4105         HC   1349    ASP    HB1   4105    -0.0122      1.008   ; qtot -2.139
  4106         HC   1349    ASP    HB2   4106    -0.0122      1.008   ; qtot -2.151
  4107          C   1349    ASP     CG   4107     0.7994      12.01   ; qtot -1.352
  4108         O2   1349    ASP    OD1   4108    -0.8014         16   ; qtot -2.153
  4109         O2   1349    ASP    OD2   4109    -0.8014         16   ; qtot -2.955
  4110          C   1349    ASP      C   4110     0.5366      12.01   ; qtot -2.418
  4111          O   1349    ASP      O   4111    -0.5819         16   ; qtot -3
; residue 1350 PRO rtp PRO  q  0.0
  4112          N   1350    PRO      N   4112    -0.2548      14.01   ; qtot -3.255
  4113         CT   1350    PRO     CD   4113     0.0192      12.01   ; qtot -3.236
  4114         H1   1350    PRO    HD1   4114     0.0391      1.008   ; qtot -3.196
  4115         H1   1350    PRO    HD2   4115     0.0391      1.008   ; qtot -3.157
  4116         CT   1350    PRO     CG   4116     0.0189      12.01   ; qtot -3.138
  4117         HC   1350    PRO    HG1   4117     0.0213      1.008   ; qtot -3.117
  4118         HC   1350    PRO    HG2   4118     0.0213      1.008   ; qtot -3.096
  4119         CT   1350    PRO     CB   4119     -0.007      12.01   ; qtot -3.103
  4120         HC   1350    PRO    HB1   4120     0.0253      1.008   ; qtot -3.078
  4121         HC   1350    PRO    HB2   4121     0.0253      1.008   ; qtot -3.052
  4122         CT   1350    PRO     CA   4122    -0.0266      12.01   ; qtot -3.079
  4123         H1   1350    PRO     HA   4123     0.0641      1.008   ; qtot -3.015
  4124          C   1350    PRO      C   4124     0.5896      12.01   ; qtot -2.425
  4125          O   1350    PRO      O   4125    -0.5748         16   ; qtot -3
; residue 1351 PRO rtp PRO  q  0.0
  4126          N   1351    PRO      N   4126    -0.2548      14.01   ; qtot -3.255
  4127         CT   1351    PRO     CD   4127     0.0192      12.01   ; qtot -3.236
  4128         H1   1351    PRO    HD1   4128     0.0391      1.008   ; qtot -3.196
  4129         H1   1351    PRO    HD2   4129     0.0391      1.008   ; qtot -3.157
  4130         CT   1351    PRO     CG   4130     0.0189      12.01   ; qtot -3.138
  4131         HC   1351    PRO    HG1   4131     0.0213      1.008   ; qtot -3.117
  4132         HC   1351    PRO    HG2   4132     0.0213      1.008   ; qtot -3.096
  4133         CT   1351    PRO     CB   4133     -0.007      12.01   ; qtot -3.103
  4134         HC   1351    PRO    HB1   4134     0.0253      1.008   ; qtot -3.078
  4135         HC   1351    PRO    HB2   4135     0.0253      1.008   ; qtot -3.052
  4136         CT   1351    PRO     CA   4136    -0.0266      12.01   ; qtot -3.079
  4137         H1   1351    PRO     HA   4137     0.0641      1.008   ; qtot -3.015
  4138          C   1351    PRO      C   4138     0.5896      12.01   ; qtot -2.425
  4139          O   1351    PRO      O   4139    -0.5748         16   ; qtot -3
; residue 1352 LYS rtp LYS  q +1.0
  4140          N   1352    LYS      N   4140    -0.3479      14.01   ; qtot -3.348
  4141          H   1352    LYS      H   4141     0.2747      1.008   ; qtot -3.073
  4142         CT   1352    LYS     CA   4142      -0.24      12.01   ; qtot -3.313
  4143         H1   1352    LYS     HA   4143     0.1426      1.008   ; qtot -3.171
  4144         CT   1352    LYS     CB   4144    -0.0094      12.01   ; qtot -3.18
  4145         HC   1352    LYS    HB1   4145     0.0362      1.008   ; qtot -3.144
  4146         HC   1352    LYS    HB2   4146     0.0362      1.008   ; qtot -3.108
  4147         CT   1352    LYS     CG   4147     0.0187      12.01   ; qtot -3.089
  4148         HC   1352    LYS    HG1   4148     0.0103      1.008   ; qtot -3.079
  4149         HC   1352    LYS    HG2   4149     0.0103      1.008   ; qtot -3.068
  4150         CT   1352    LYS     CD   4150    -0.0479      12.01   ; qtot -3.116
  4151         HC   1352    LYS    HD1   4151     0.0621      1.008   ; qtot -3.054
  4152         HC   1352    LYS    HD2   4152     0.0621      1.008   ; qtot -2.992
  4153         CT   1352    LYS     CE   4153    -0.0143      12.01   ; qtot -3.006
  4154         HP   1352    LYS    HE1   4154     0.1135      1.008   ; qtot -2.893
  4155         HP   1352    LYS    HE2   4155     0.1135      1.008   ; qtot -2.779
  4156         N3   1352    LYS     NZ   4156    -0.3854      14.01   ; qtot -3.165
  4157          H   1352    LYS    HZ1   4157       0.34      1.008   ; qtot -2.825
  4158          H   1352    LYS    HZ2   4158       0.34      1.008   ; qtot -2.485
  4159          H   1352    LYS    HZ3   4159       0.34      1.008   ; qtot -2.145
  4160          C   1352    LYS      C   4160     0.7341      12.01   ; qtot -1.411
  4161          O   1352    LYS      O   4161    -0.5894         16   ; qtot -2
; residue 1353 ASN rtp ASN  q  0.0
  4162          N   1353    ASN      N   4162    -0.4157      14.01   ; qtot -2.416
  4163          H   1353    ASN      H   4163     0.2719      1.008   ; qtot -2.144
  4164         CT   1353    ASN     CA   4164     0.0143      12.01   ; qtot -2.129
  4165         H1   1353    ASN     HA   4165     0.1048      1.008   ; qtot -2.025
  4166         CT   1353    ASN     CB   4166    -0.2041      12.01   ; qtot -2.229
  4167         HC   1353    ASN    HB1   4167     0.0797      1.008   ; qtot -2.149
  4168         HC   1353    ASN    HB2   4168     0.0797      1.008   ; qtot -2.069
  4169          C   1353    ASN     CG   4169      0.713      12.01   ; qtot -1.356
  4170          O   1353    ASN    OD1   4170    -0.5931         16   ; qtot -1.949
  4171          N   1353    ASN    ND2   4171    -0.9191      14.01   ; qtot -2.869
  4172          H   1353    ASN   HD21   4172     0.4196      1.008   ; qtot -2.449
  4173          H   1353    ASN   HD22   4173     0.4196      1.008   ; qtot -2.029
  4174          C   1353    ASN      C   4174     0.5973      12.01   ; qtot -1.432
  4175          O   1353    ASN      O   4175    -0.5679         16   ; qtot -2
; residue 1354 CYS rtp CYS  q  0.0
  4176          N   1354    CYS      N   4176    -0.4157      14.01   ; qtot -2.416
  4177          H   1354    CYS      H   4177     0.2719      1.008   ; qtot -2.144
  4178         CT   1354    CYS     CA   4178     0.0213      12.01   ; qtot -2.122
  4179         H1   1354    CYS     HA   4179     0.1124      1.008   ; qtot -2.01
  4180         CT   1354    CYS     CB   4180    -0.1231      12.01   ; qtot -2.133
  4181         H1   1354    CYS    HB1   4181     0.1112      1.008   ; qtot -2.022
  4182         H1   1354    CYS    HB2   4182     0.1112      1.008   ; qtot -1.911
  4183         SH   1354    CYS     SG   4183    -0.3119      32.06   ; qtot -2.223
  4184         HS   1354    CYS     HG   4184     0.1933      1.008   ; qtot -2.029
  4185          C   1354    CYS      C   4185     0.5973      12.01   ; qtot -1.432
  4186          O   1354    CYS      O   4186    -0.5679         16   ; qtot -2
; residue 1355 PRO rtp PRO  q  0.0
  4187          N   1355    PRO      N   4187    -0.2548      14.01   ; qtot -2.255
  4188         CT   1355    PRO     CD   4188     0.0192      12.01   ; qtot -2.236
  4189         H1   1355    PRO    HD1   4189     0.0391      1.008   ; qtot -2.196
  4190         H1   1355    PRO    HD2   4190     0.0391      1.008   ; qtot -2.157
  4191         CT   1355    PRO     CG   4191     0.0189      12.01   ; qtot -2.138
  4192         HC   1355    PRO    HG1   4192     0.0213      1.008   ; qtot -2.117
  4193         HC   1355    PRO    HG2   4193     0.0213      1.008   ; qtot -2.096
  4194         CT   1355    PRO     CB   4194     -0.007      12.01   ; qtot -2.103
  4195         HC   1355    PRO    HB1   4195     0.0253      1.008   ; qtot -2.078
  4196         HC   1355    PRO    HB2   4196     0.0253      1.008   ; qtot -2.052
  4197         CT   1355    PRO     CA   4197    -0.0266      12.01   ; qtot -2.079
  4198         H1   1355    PRO     HA   4198     0.0641      1.008   ; qtot -2.015
  4199          C   1355    PRO      C   4199     0.5896      12.01   ; qtot -1.425
  4200          O   1355    PRO      O   4200    -0.5748         16   ; qtot -2
; residue 1356 GLY rtp GLY  q  0.0
  4201          N   1356    GLY      N   4201    -0.4157      14.01   ; qtot -2.416
  4202          H   1356    GLY      H   4202     0.2719      1.008   ; qtot -2.144
  4203         CT   1356    GLY     CA   4203    -0.0252      12.01   ; qtot -2.169
  4204         H1   1356    GLY    HA1   4204     0.0698      1.008   ; qtot -2.099
  4205         H1   1356    GLY    HA2   4205     0.0698      1.008   ; qtot -2.029
  4206          C   1356    GLY      C   4206     0.5973      12.01   ; qtot -1.432
  4207          O   1356    GLY      O   4207    -0.5679         16   ; qtot -2
; residue 1357 PRO rtp PRO  q  0.0
  4208          N   1357    PRO      N   4208    -0.2548      14.01   ; qtot -2.255
  4209         CT   1357    PRO     CD   4209     0.0192      12.01   ; qtot -2.236
  4210         H1   1357    PRO    HD1   4210     0.0391      1.008   ; qtot -2.196
  4211         H1   1357    PRO    HD2   4211     0.0391      1.008   ; qtot -2.157
  4212         CT   1357    PRO     CG   4212     0.0189      12.01   ; qtot -2.138
  4213         HC   1357    PRO    HG1   4213     0.0213      1.008   ; qtot -2.117
  4214         HC   1357    PRO    HG2   4214     0.0213      1.008   ; qtot -2.096
  4215         CT   1357    PRO     CB   4215     -0.007      12.01   ; qtot -2.103
  4216         HC   1357    PRO    HB1   4216     0.0253      1.008   ; qtot -2.078
  4217         HC   1357    PRO    HB2   4217     0.0253      1.008   ; qtot -2.052
  4218         CT   1357    PRO     CA   4218    -0.0266      12.01   ; qtot -2.079
  4219         H1   1357    PRO     HA   4219     0.0641      1.008   ; qtot -2.015
  4220          C   1357    PRO      C   4220     0.5896      12.01   ; qtot -1.425
  4221          O   1357    PRO      O   4221    -0.5748         16   ; qtot -2
; residue 1358 VAL rtp VAL  q  0.0
  4222          N   1358    VAL      N   4222    -0.4157      14.01   ; qtot -2.416
  4223          H   1358    VAL      H   4223     0.2719      1.008   ; qtot -2.144
  4224         CT   1358    VAL     CA   4224    -0.0875      12.01   ; qtot -2.231
  4225         H1   1358    VAL     HA   4225     0.0969      1.008   ; qtot -2.134
  4226         CT   1358    VAL     CB   4226     0.2985      12.01   ; qtot -1.836
  4227         HC   1358    VAL     HB   4227    -0.0297      1.008   ; qtot -1.866
  4228         CT   1358    VAL    CG1   4228    -0.3192      12.01   ; qtot -2.185
  4229         HC   1358    VAL   HG11   4229     0.0791      1.008   ; qtot -2.106
  4230         HC   1358    VAL   HG12   4230     0.0791      1.008   ; qtot -2.027
  4231         HC   1358    VAL   HG13   4231     0.0791      1.008   ; qtot -1.947
  4232         CT   1358    VAL    CG2   4232    -0.3192      12.01   ; qtot -2.267
  4233         HC   1358    VAL   HG21   4233     0.0791      1.008   ; qtot -2.188
  4234         HC   1358    VAL   HG22   4234     0.0791      1.008   ; qtot -2.108
  4235         HC   1358    VAL   HG23   4235     0.0791      1.008   ; qtot -2.029
  4236          C   1358    VAL      C   4236     0.5973      12.01   ; qtot -1.432
  4237          O   1358    VAL      O   4237    -0.5679         16   ; qtot -2
; residue 1359 TYR rtp TYR  q  0.0
  4238          N   1359    TYR      N   4238    -0.4157      14.01   ; qtot -2.416
  4239          H   1359    TYR      H   4239     0.2719      1.008   ; qtot -2.144
  4240         CT   1359    TYR     CA   4240    -0.0014      12.01   ; qtot -2.145
  4241         H1   1359    TYR     HA   4241     0.0876      1.008   ; qtot -2.058
  4242         CT   1359    TYR     CB   4242    -0.0152      12.01   ; qtot -2.073
  4243         HC   1359    TYR    HB1   4243     0.0295      1.008   ; qtot -2.043
  4244         HC   1359    TYR    HB2   4244     0.0295      1.008   ; qtot -2.014
  4245         CA   1359    TYR     CG   4245    -0.0011      12.01   ; qtot -2.015
  4246         CA   1359    TYR    CD1   4246    -0.1906      12.01   ; qtot -2.205
  4247         HA   1359    TYR    HD1   4247     0.1699      1.008   ; qtot -2.036
  4248         CA   1359    TYR    CE1   4248    -0.2341      12.01   ; qtot -2.27
  4249         HA   1359    TYR    HE1   4249     0.1656      1.008   ; qtot -2.104
  4250          C   1359    TYR     CZ   4250     0.3226      12.01   ; qtot -1.781
  4251         OH   1359    TYR     OH   4251    -0.5579         16   ; qtot -2.339
  4252         HO   1359    TYR     HH   4252     0.3992      1.008   ; qtot -1.94
  4253         CA   1359    TYR    CE2   4253    -0.2341      12.01   ; qtot -2.174
  4254         HA   1359    TYR    HE2   4254     0.1656      1.008   ; qtot -2.009
  4255         CA   1359    TYR    CD2   4255    -0.1906      12.01   ; qtot -2.199
  4256         HA   1359    TYR    HD2   4256     0.1699      1.008   ; qtot -2.029
  4257          C   1359    TYR      C   4257     0.5973      12.01   ; qtot -1.432
  4258          O   1359    TYR      O   4258    -0.5679         16   ; qtot -2
; residue 1360 ARG rtp ARG  q +1.0
  4259          N   1360    ARG      N   4259    -0.3479      14.01   ; qtot -2.348
  4260          H   1360    ARG      H   4260     0.2747      1.008   ; qtot -2.073
  4261         CT   1360    ARG     CA   4261    -0.2637      12.01   ; qtot -2.337
  4262         H1   1360    ARG     HA   4262      0.156      1.008   ; qtot -2.181
  4263         CT   1360    ARG     CB   4263    -0.0007      12.01   ; qtot -2.182
  4264         HC   1360    ARG    HB1   4264     0.0327      1.008   ; qtot -2.149
  4265         HC   1360    ARG    HB2   4265     0.0327      1.008   ; qtot -2.116
  4266         CT   1360    ARG     CG   4266      0.039      12.01   ; qtot -2.077
  4267         HC   1360    ARG    HG1   4267     0.0285      1.008   ; qtot -2.049
  4268         HC   1360    ARG    HG2   4268     0.0285      1.008   ; qtot -2.02
  4269         CT   1360    ARG     CD   4269     0.0486      12.01   ; qtot -1.972
  4270         H1   1360    ARG    HD1   4270     0.0687      1.008   ; qtot -1.903
  4271         H1   1360    ARG    HD2   4271     0.0687      1.008   ; qtot -1.834
  4272         N2   1360    ARG     NE   4272    -0.5295      14.01   ; qtot -2.364
  4273          H   1360    ARG     HE   4273     0.3456      1.008   ; qtot -2.018
  4274         CA   1360    ARG     CZ   4274     0.8076      12.01   ; qtot -1.21
  4275         N2   1360    ARG    NH1   4275    -0.8627      14.01   ; qtot -2.073
  4276          H   1360    ARG   HH11   4276     0.4478      1.008   ; qtot -1.625
  4277          H   1360    ARG   HH12   4277     0.4478      1.008   ; qtot -1.178
  4278         N2   1360    ARG    NH2   4278    -0.8627      14.01   ; qtot -2.04
  4279          H   1360    ARG   HH21   4279     0.4478      1.008   ; qtot -1.592
  4280          H   1360    ARG   HH22   4280     0.4478      1.008   ; qtot -1.145
  4281          C   1360    ARG      C   4281     0.7341      12.01   ; qtot -0.4106
  4282          O   1360    ARG      O   4282    -0.5894         16   ; qtot -1
; residue 1361 ILE rtp ILE  q  0.0
  4283          N   1361    ILE      N   4283    -0.4157      14.01   ; qtot -1.416
  4284          H   1361    ILE      H   4284     0.2719      1.008   ; qtot -1.144
  4285         CT   1361    ILE     CA   4285    -0.0597      12.01   ; qtot -1.203
  4286         H1   1361    ILE     HA   4286     0.0869      1.008   ; qtot -1.117
  4287         CT   1361    ILE     CB   4287     0.1303      12.01   ; qtot -0.9863
  4288         HC   1361    ILE     HB   4288     0.0187      1.008   ; qtot -0.9676
  4289         CT   1361    ILE    CG2   4289    -0.3204      12.01   ; qtot -1.288
  4290         HC   1361    ILE   HG21   4290     0.0882      1.008   ; qtot -1.2
  4291         HC   1361    ILE   HG22   4291     0.0882      1.008   ; qtot -1.112
  4292         HC   1361    ILE   HG23   4292     0.0882      1.008   ; qtot -1.023
  4293         CT   1361    ILE    CG1   4293     -0.043      12.01   ; qtot -1.066
  4294         HC   1361    ILE   HG11   4294     0.0236      1.008   ; qtot -1.043
  4295         HC   1361    ILE   HG12   4295     0.0236      1.008   ; qtot -1.019
  4296         CT   1361    ILE     CD   4296     -0.066      12.01   ; qtot -1.085
  4297         HC   1361    ILE    HD1   4297     0.0186      1.008   ; qtot -1.067
  4298         HC   1361    ILE    HD2   4298     0.0186      1.008   ; qtot -1.048
  4299         HC   1361    ILE    HD3   4299     0.0186      1.008   ; qtot -1.029
  4300          C   1361    ILE      C   4300     0.5973      12.01   ; qtot -0.4321
  4301          O   1361    ILE      O   4301    -0.5679         16   ; qtot -1
; residue 1362 MET rtp MET  q  0.0
  4302          N   1362    MET      N   4302    -0.4157      14.01   ; qtot -1.416
  4303          H   1362    MET      H   4303     0.2719      1.008   ; qtot -1.144
  4304         CT   1362    MET     CA   4304    -0.0237      12.01   ; qtot -1.167
  4305         H1   1362    MET     HA   4305      0.088      1.008   ; qtot -1.079
  4306         CT   1362    MET     CB   4306     0.0342      12.01   ; qtot -1.045
  4307         HC   1362    MET    HB1   4307     0.0241      1.008   ; qtot -1.021
  4308         HC   1362    MET    HB2   4308     0.0241      1.008   ; qtot -0.9971
  4309         CT   1362    MET     CG   4309     0.0018      12.01   ; qtot -0.9953
  4310         H1   1362    MET    HG1   4310      0.044      1.008   ; qtot -0.9513
  4311         H1   1362    MET    HG2   4311      0.044      1.008   ; qtot -0.9073
  4312          S   1362    MET     SD   4312    -0.2737      32.06   ; qtot -1.181
  4313         CT   1362    MET     CE   4313    -0.0536      12.01   ; qtot -1.235
  4314         H1   1362    MET    HE1   4314     0.0684      1.008   ; qtot -1.166
  4315         H1   1362    MET    HE2   4315     0.0684      1.008   ; qtot -1.098
  4316         H1   1362    MET    HE3   4316     0.0684      1.008   ; qtot -1.029
  4317          C   1362    MET      C   4317     0.5973      12.01   ; qtot -0.4321
  4318          O   1362    MET      O   4318    -0.5679         16   ; qtot -1
; residue 1363 THR rtp THR  q  0.0
  4319          N   1363    THR      N   4319    -0.4157      14.01   ; qtot -1.416
  4320          H   1363    THR      H   4320     0.2719      1.008   ; qtot -1.144
  4321         CT   1363    THR     CA   4321    -0.0389      12.01   ; qtot -1.183
  4322         H1   1363    THR     HA   4322     0.1007      1.008   ; qtot -1.082
  4323         CT   1363    THR     CB   4323     0.3654      12.01   ; qtot -0.7166
  4324         H1   1363    THR     HB   4324     0.0043      1.008   ; qtot -0.7123
  4325         CT   1363    THR    CG2   4325    -0.2438      12.01   ; qtot -0.9561
  4326         HC   1363    THR   HG21   4326     0.0642      1.008   ; qtot -0.8919
  4327         HC   1363    THR   HG22   4327     0.0642      1.008   ; qtot -0.8277
  4328         HC   1363    THR   HG23   4328     0.0642      1.008   ; qtot -0.7635
  4329         OH   1363    THR    OG1   4329    -0.6761         16   ; qtot -1.44
  4330         HO   1363    THR    HG1   4330     0.4102      1.008   ; qtot -1.029
  4331          C   1363    THR      C   4331     0.5973      12.01   ; qtot -0.4321
  4332          O   1363    THR      O   4332    -0.5679         16   ; qtot -1
; residue 1364 GLN rtp GLN  q  0.0
  4333          N   1364    GLN      N   4333    -0.4157      14.01   ; qtot -1.416
  4334          H   1364    GLN      H   4334     0.2719      1.008   ; qtot -1.144
  4335         CT   1364    GLN     CA   4335    -0.0031      12.01   ; qtot -1.147
  4336         H1   1364    GLN     HA   4336      0.085      1.008   ; qtot -1.062
  4337         CT   1364    GLN     CB   4337    -0.0036      12.01   ; qtot -1.065
  4338         HC   1364    GLN    HB1   4338     0.0171      1.008   ; qtot -1.048
  4339         HC   1364    GLN    HB2   4339     0.0171      1.008   ; qtot -1.031
  4340         CT   1364    GLN     CG   4340    -0.0645      12.01   ; qtot -1.096
  4341         HC   1364    GLN    HG1   4341     0.0352      1.008   ; qtot -1.061
  4342         HC   1364    GLN    HG2   4342     0.0352      1.008   ; qtot -1.025
  4343          C   1364    GLN     CD   4343     0.6951      12.01   ; qtot -0.3303
  4344          O   1364    GLN    OE1   4344    -0.6086         16   ; qtot -0.9389
  4345          N   1364    GLN    NE2   4345    -0.9407      14.01   ; qtot -1.88
  4346          H   1364    GLN   HE21   4346     0.4251      1.008   ; qtot -1.454
  4347          H   1364    GLN   HE22   4347     0.4251      1.008   ; qtot -1.029
  4348          C   1364    GLN      C   4348     0.5973      12.01   ; qtot -0.4321
  4349          O   1364    GLN      O   4349    -0.5679         16   ; qtot -1
; residue 1365 CYS rtp CYS  q  0.0
  4350          N   1365    CYS      N   4350    -0.4157      14.01   ; qtot -1.416
  4351          H   1365    CYS      H   4351     0.2719      1.008   ; qtot -1.144
  4352         CT   1365    CYS     CA   4352     0.0213      12.01   ; qtot -1.122
  4353         H1   1365    CYS     HA   4353     0.1124      1.008   ; qtot -1.01
  4354         CT   1365    CYS     CB   4354    -0.1231      12.01   ; qtot -1.133
  4355         H1   1365    CYS    HB1   4355     0.1112      1.008   ; qtot -1.022
  4356         H1   1365    CYS    HB2   4356     0.1112      1.008   ; qtot -0.9108
  4357         SH   1365    CYS     SG   4357    -0.3119      32.06   ; qtot -1.223
  4358         HS   1365    CYS     HG   4358     0.1933      1.008   ; qtot -1.029
  4359          C   1365    CYS      C   4359     0.5973      12.01   ; qtot -0.4321
  4360          O   1365    CYS      O   4360    -0.5679         16   ; qtot -1
; residue 1366 TRP rtp TRP  q  0.0
  4361          N   1366    TRP      N   4361    -0.4157      14.01   ; qtot -1.416
  4362          H   1366    TRP      H   4362     0.2719      1.008   ; qtot -1.144
  4363         CT   1366    TRP     CA   4363    -0.0275      12.01   ; qtot -1.171
  4364         H1   1366    TRP     HA   4364     0.1123      1.008   ; qtot -1.059
  4365         CT   1366    TRP     CB   4365     -0.005      12.01   ; qtot -1.064
  4366         HC   1366    TRP    HB1   4366     0.0339      1.008   ; qtot -1.03
  4367         HC   1366    TRP    HB2   4367     0.0339      1.008   ; qtot -0.9962
  4368         C*   1366    TRP     CG   4368    -0.1415      12.01   ; qtot -1.138
  4369         CW   1366    TRP    CD1   4369    -0.1638      12.01   ; qtot -1.301
  4370         H4   1366    TRP    HD1   4370     0.2062      1.008   ; qtot -1.095
  4371         NA   1366    TRP    NE1   4371    -0.3418      14.01   ; qtot -1.437
  4372          H   1366    TRP    HE1   4372     0.3412      1.008   ; qtot -1.096
  4373         CN   1366    TRP    CE2   4373      0.138      12.01   ; qtot -0.9579
  4374         CA   1366    TRP    CZ2   4374    -0.2601      12.01   ; qtot -1.218
  4375         HA   1366    TRP    HZ2   4375     0.1572      1.008   ; qtot -1.061
  4376         CA   1366    TRP    CH2   4376    -0.1134      12.01   ; qtot -1.174
  4377         HA   1366    TRP    HH2   4377     0.1417      1.008   ; qtot -1.032
  4378         CA   1366    TRP    CZ3   4378    -0.1972      12.01   ; qtot -1.23
  4379         HA   1366    TRP    HZ3   4379     0.1447      1.008   ; qtot -1.085
  4380         CA   1366    TRP    CE3   4380    -0.2387      12.01   ; qtot -1.324
  4381         HA   1366    TRP    HE3   4381       0.17      1.008   ; qtot -1.154
  4382         CB   1366    TRP    CD2   4382     0.1243      12.01   ; qtot -1.029
  4383          C   1366    TRP      C   4383     0.5973      12.01   ; qtot -0.4321
  4384          O   1366    TRP      O   4384    -0.5679         16   ; qtot -1
; residue 1367 GLN rtp GLN  q  0.0
  4385          N   1367    GLN      N   4385    -0.4157      14.01   ; qtot -1.416
  4386          H   1367    GLN      H   4386     0.2719      1.008   ; qtot -1.144
  4387         CT   1367    GLN     CA   4387    -0.0031      12.01   ; qtot -1.147
  4388         H1   1367    GLN     HA   4388      0.085      1.008   ; qtot -1.062
  4389         CT   1367    GLN     CB   4389    -0.0036      12.01   ; qtot -1.065
  4390         HC   1367    GLN    HB1   4390     0.0171      1.008   ; qtot -1.048
  4391         HC   1367    GLN    HB2   4391     0.0171      1.008   ; qtot -1.031
  4392         CT   1367    GLN     CG   4392    -0.0645      12.01   ; qtot -1.096
  4393         HC   1367    GLN    HG1   4393     0.0352      1.008   ; qtot -1.061
  4394         HC   1367    GLN    HG2   4394     0.0352      1.008   ; qtot -1.025
  4395          C   1367    GLN     CD   4395     0.6951      12.01   ; qtot -0.3303
  4396          O   1367    GLN    OE1   4396    -0.6086         16   ; qtot -0.9389
  4397          N   1367    GLN    NE2   4397    -0.9407      14.01   ; qtot -1.88
  4398          H   1367    GLN   HE21   4398     0.4251      1.008   ; qtot -1.454
  4399          H   1367    GLN   HE22   4399     0.4251      1.008   ; qtot -1.029
  4400          C   1367    GLN      C   4400     0.5973      12.01   ; qtot -0.4321
  4401          O   1367    GLN      O   4401    -0.5679         16   ; qtot -1
; residue 1368 HIS rtp HIE  q  0.0
  4402          N   1368    HIS      N   4402    -0.4157      14.01   ; qtot -1.416
  4403          H   1368    HIS      H   4403     0.2719      1.008   ; qtot -1.144
  4404         CT   1368    HIS     CA   4404    -0.0581      12.01   ; qtot -1.202
  4405         H1   1368    HIS     HA   4405      0.136      1.008   ; qtot -1.066
  4406         CT   1368    HIS     CB   4406    -0.0074      12.01   ; qtot -1.073
  4407         HC   1368    HIS    HB1   4407     0.0367      1.008   ; qtot -1.037
  4408         HC   1368    HIS    HB2   4408     0.0367      1.008   ; qtot -0.9999
  4409         CC   1368    HIS     CG   4409     0.1868      12.01   ; qtot -0.8131
  4410         NB   1368    HIS    ND1   4410    -0.5432      14.01   ; qtot -1.356
  4411         CR   1368    HIS    CE1   4411     0.1635      12.01   ; qtot -1.193
  4412         H5   1368    HIS    HE1   4412     0.1435      1.008   ; qtot -1.049
  4413         NA   1368    HIS    NE2   4413    -0.2795      14.01   ; qtot -1.329
  4414          H   1368    HIS    HE2   4414     0.3339      1.008   ; qtot -0.9949
  4415         CW   1368    HIS    CD2   4415    -0.2207      12.01   ; qtot -1.216
  4416         H4   1368    HIS    HD2   4416     0.1862      1.008   ; qtot -1.029
  4417          C   1368    HIS      C   4417     0.5973      12.01   ; qtot -0.4321
  4418          O   1368    HIS      O   4418    -0.5679         16   ; qtot -1
; residue 1369 GLN rtp GLN  q  0.0
  4419          N   1369    GLN      N   4419    -0.4157      14.01   ; qtot -1.416
  4420          H   1369    GLN      H   4420     0.2719      1.008   ; qtot -1.144
  4421         CT   1369    GLN     CA   4421    -0.0031      12.01   ; qtot -1.147
  4422         H1   1369    GLN     HA   4422      0.085      1.008   ; qtot -1.062
  4423         CT   1369    GLN     CB   4423    -0.0036      12.01   ; qtot -1.065
  4424         HC   1369    GLN    HB1   4424     0.0171      1.008   ; qtot -1.048
  4425         HC   1369    GLN    HB2   4425     0.0171      1.008   ; qtot -1.031
  4426         CT   1369    GLN     CG   4426    -0.0645      12.01   ; qtot -1.096
  4427         HC   1369    GLN    HG1   4427     0.0352      1.008   ; qtot -1.061
  4428         HC   1369    GLN    HG2   4428     0.0352      1.008   ; qtot -1.025
  4429          C   1369    GLN     CD   4429     0.6951      12.01   ; qtot -0.3303
  4430          O   1369    GLN    OE1   4430    -0.6086         16   ; qtot -0.9389
  4431          N   1369    GLN    NE2   4431    -0.9407      14.01   ; qtot -1.88
  4432          H   1369    GLN   HE21   4432     0.4251      1.008   ; qtot -1.454
  4433          H   1369    GLN   HE22   4433     0.4251      1.008   ; qtot -1.029
  4434          C   1369    GLN      C   4434     0.5973      12.01   ; qtot -0.4321
  4435          O   1369    GLN      O   4435    -0.5679         16   ; qtot -1
; residue 1370 PRO rtp PRO  q  0.0
  4436          N   1370    PRO      N   4436    -0.2548      14.01   ; qtot -1.255
  4437         CT   1370    PRO     CD   4437     0.0192      12.01   ; qtot -1.236
  4438         H1   1370    PRO    HD1   4438     0.0391      1.008   ; qtot -1.196
  4439         H1   1370    PRO    HD2   4439     0.0391      1.008   ; qtot -1.157
  4440         CT   1370    PRO     CG   4440     0.0189      12.01   ; qtot -1.138
  4441         HC   1370    PRO    HG1   4441     0.0213      1.008   ; qtot -1.117
  4442         HC   1370    PRO    HG2   4442     0.0213      1.008   ; qtot -1.096
  4443         CT   1370    PRO     CB   4443     -0.007      12.01   ; qtot -1.103
  4444         HC   1370    PRO    HB1   4444     0.0253      1.008   ; qtot -1.078
  4445         HC   1370    PRO    HB2   4445     0.0253      1.008   ; qtot -1.052
  4446         CT   1370    PRO     CA   4446    -0.0266      12.01   ; qtot -1.079
  4447         H1   1370    PRO     HA   4447     0.0641      1.008   ; qtot -1.015
  4448          C   1370    PRO      C   4448     0.5896      12.01   ; qtot -0.4252
  4449          O   1370    PRO      O   4449    -0.5748         16   ; qtot -1
; residue 1371 GLU rtp GLU  q -1.0
  4450          N   1371    GLU      N   4450    -0.5163      14.01   ; qtot -1.516
  4451          H   1371    GLU      H   4451     0.2936      1.008   ; qtot -1.223
  4452         CT   1371    GLU     CA   4452     0.0397      12.01   ; qtot -1.183
  4453         H1   1371    GLU     HA   4453     0.1105      1.008   ; qtot -1.072
  4454         CT   1371    GLU     CB   4454      0.056      12.01   ; qtot -1.016
  4455         HC   1371    GLU    HB1   4455    -0.0173      1.008   ; qtot -1.034
  4456         HC   1371    GLU    HB2   4456    -0.0173      1.008   ; qtot -1.051
  4457         CT   1371    GLU     CG   4457     0.0136      12.01   ; qtot -1.037
  4458         HC   1371    GLU    HG1   4458    -0.0425      1.008   ; qtot -1.08
  4459         HC   1371    GLU    HG2   4459    -0.0425      1.008   ; qtot -1.122
  4460          C   1371    GLU     CD   4460     0.8054      12.01   ; qtot -0.3171
  4461         O2   1371    GLU    OE1   4461    -0.8188         16   ; qtot -1.136
  4462         O2   1371    GLU    OE2   4462    -0.8188         16   ; qtot -1.955
  4463          C   1371    GLU      C   4463     0.5366      12.01   ; qtot -1.418
  4464          O   1371    GLU      O   4464    -0.5819         16   ; qtot -2
; residue 1372 ASP rtp ASP  q -1.0
  4465          N   1372    ASP      N   4465    -0.5163      14.01   ; qtot -2.516
  4466          H   1372    ASP      H   4466     0.2936      1.008   ; qtot -2.223
  4467         CT   1372    ASP     CA   4467     0.0381      12.01   ; qtot -2.185
  4468         H1   1372    ASP     HA   4468      0.088      1.008   ; qtot -2.097
  4469         CT   1372    ASP     CB   4469    -0.0303      12.01   ; qtot -2.127
  4470         HC   1372    ASP    HB1   4470    -0.0122      1.008   ; qtot -2.139
  4471         HC   1372    ASP    HB2   4471    -0.0122      1.008   ; qtot -2.151
  4472          C   1372    ASP     CG   4472     0.7994      12.01   ; qtot -1.352
  4473         O2   1372    ASP    OD1   4473    -0.8014         16   ; qtot -2.153
  4474         O2   1372    ASP    OD2   4474    -0.8014         16   ; qtot -2.955
  4475          C   1372    ASP      C   4475     0.5366      12.01   ; qtot -2.418
  4476          O   1372    ASP      O   4476    -0.5819         16   ; qtot -3
; residue 1373 ARG rtp ARG  q +1.0
  4477          N   1373    ARG      N   4477    -0.3479      14.01   ; qtot -3.348
  4478          H   1373    ARG      H   4478     0.2747      1.008   ; qtot -3.073
  4479         CT   1373    ARG     CA   4479    -0.2637      12.01   ; qtot -3.337
  4480         H1   1373    ARG     HA   4480      0.156      1.008   ; qtot -3.181
  4481         CT   1373    ARG     CB   4481    -0.0007      12.01   ; qtot -3.182
  4482         HC   1373    ARG    HB1   4482     0.0327      1.008   ; qtot -3.149
  4483         HC   1373    ARG    HB2   4483     0.0327      1.008   ; qtot -3.116
  4484         CT   1373    ARG     CG   4484      0.039      12.01   ; qtot -3.077
  4485         HC   1373    ARG    HG1   4485     0.0285      1.008   ; qtot -3.049
  4486         HC   1373    ARG    HG2   4486     0.0285      1.008   ; qtot -3.02
  4487         CT   1373    ARG     CD   4487     0.0486      12.01   ; qtot -2.972
  4488         H1   1373    ARG    HD1   4488     0.0687      1.008   ; qtot -2.903
  4489         H1   1373    ARG    HD2   4489     0.0687      1.008   ; qtot -2.834
  4490         N2   1373    ARG     NE   4490    -0.5295      14.01   ; qtot -3.364
  4491          H   1373    ARG     HE   4491     0.3456      1.008   ; qtot -3.018
  4492         CA   1373    ARG     CZ   4492     0.8076      12.01   ; qtot -2.21
  4493         N2   1373    ARG    NH1   4493    -0.8627      14.01   ; qtot -3.073
  4494          H   1373    ARG   HH11   4494     0.4478      1.008   ; qtot -2.625
  4495          H   1373    ARG   HH12   4495     0.4478      1.008   ; qtot -2.178
  4496         N2   1373    ARG    NH2   4496    -0.8627      14.01   ; qtot -3.04
  4497          H   1373    ARG   HH21   4497     0.4478      1.008   ; qtot -2.592
  4498          H   1373    ARG   HH22   4498     0.4478      1.008   ; qtot -2.145
  4499          C   1373    ARG      C   4499     0.7341      12.01   ; qtot -1.411
  4500          O   1373    ARG      O   4500    -0.5894         16   ; qtot -2
; residue 1374 PRO rtp PRO  q  0.0
  4501          N   1374    PRO      N   4501    -0.2548      14.01   ; qtot -2.255
  4502         CT   1374    PRO     CD   4502     0.0192      12.01   ; qtot -2.236
  4503         H1   1374    PRO    HD1   4503     0.0391      1.008   ; qtot -2.196
  4504         H1   1374    PRO    HD2   4504     0.0391      1.008   ; qtot -2.157
  4505         CT   1374    PRO     CG   4505     0.0189      12.01   ; qtot -2.138
  4506         HC   1374    PRO    HG1   4506     0.0213      1.008   ; qtot -2.117
  4507         HC   1374    PRO    HG2   4507     0.0213      1.008   ; qtot -2.096
  4508         CT   1374    PRO     CB   4508     -0.007      12.01   ; qtot -2.103
  4509         HC   1374    PRO    HB1   4509     0.0253      1.008   ; qtot -2.078
  4510         HC   1374    PRO    HB2   4510     0.0253      1.008   ; qtot -2.052
  4511         CT   1374    PRO     CA   4511    -0.0266      12.01   ; qtot -2.079
  4512         H1   1374    PRO     HA   4512     0.0641      1.008   ; qtot -2.015
  4513          C   1374    PRO      C   4513     0.5896      12.01   ; qtot -1.425
  4514          O   1374    PRO      O   4514    -0.5748         16   ; qtot -2
; residue 1375 ASN rtp ASN  q  0.0
  4515          N   1375    ASN      N   4515    -0.4157      14.01   ; qtot -2.416
  4516          H   1375    ASN      H   4516     0.2719      1.008   ; qtot -2.144
  4517         CT   1375    ASN     CA   4517     0.0143      12.01   ; qtot -2.129
  4518         H1   1375    ASN     HA   4518     0.1048      1.008   ; qtot -2.025
  4519         CT   1375    ASN     CB   4519    -0.2041      12.01   ; qtot -2.229
  4520         HC   1375    ASN    HB1   4520     0.0797      1.008   ; qtot -2.149
  4521         HC   1375    ASN    HB2   4521     0.0797      1.008   ; qtot -2.069
  4522          C   1375    ASN     CG   4522      0.713      12.01   ; qtot -1.356
  4523          O   1375    ASN    OD1   4523    -0.5931         16   ; qtot -1.949
  4524          N   1375    ASN    ND2   4524    -0.9191      14.01   ; qtot -2.869
  4525          H   1375    ASN   HD21   4525     0.4196      1.008   ; qtot -2.449
  4526          H   1375    ASN   HD22   4526     0.4196      1.008   ; qtot -2.029
  4527          C   1375    ASN      C   4527     0.5973      12.01   ; qtot -1.432
  4528          O   1375    ASN      O   4528    -0.5679         16   ; qtot -2
; residue 1376 PHE rtp PHE  q  0.0
  4529          N   1376    PHE      N   4529    -0.4157      14.01   ; qtot -2.416
  4530          H   1376    PHE      H   4530     0.2719      1.008   ; qtot -2.144
  4531         CT   1376    PHE     CA   4531    -0.0024      12.01   ; qtot -2.146
  4532         H1   1376    PHE     HA   4532     0.0978      1.008   ; qtot -2.048
  4533         CT   1376    PHE     CB   4533    -0.0343      12.01   ; qtot -2.083
  4534         HC   1376    PHE    HB1   4534     0.0295      1.008   ; qtot -2.053
  4535         HC   1376    PHE    HB2   4535     0.0295      1.008   ; qtot -2.024
  4536         CA   1376    PHE     CG   4536     0.0118      12.01   ; qtot -2.012
  4537         CA   1376    PHE    CD1   4537    -0.1256      12.01   ; qtot -2.137
  4538         HA   1376    PHE    HD1   4538      0.133      1.008   ; qtot -2.004
  4539         CA   1376    PHE    CE1   4539    -0.1704      12.01   ; qtot -2.175
  4540         HA   1376    PHE    HE1   4540      0.143      1.008   ; qtot -2.032
  4541         CA   1376    PHE     CZ   4541    -0.1072      12.01   ; qtot -2.139
  4542         HA   1376    PHE     HZ   4542     0.1297      1.008   ; qtot -2.009
  4543         CA   1376    PHE    CE2   4543    -0.1704      12.01   ; qtot -2.18
  4544         HA   1376    PHE    HE2   4544      0.143      1.008   ; qtot -2.037
  4545         CA   1376    PHE    CD2   4545    -0.1256      12.01   ; qtot -2.162
  4546         HA   1376    PHE    HD2   4546      0.133      1.008   ; qtot -2.029
  4547          C   1376    PHE      C   4547     0.5973      12.01   ; qtot -1.432
  4548          O   1376    PHE      O   4548    -0.5679         16   ; qtot -2
; residue 1377 ALA rtp ALA  q  0.0
  4549          N   1377    ALA      N   4549    -0.4157      14.01   ; qtot -2.416
  4550          H   1377    ALA      H   4550     0.2719      1.008   ; qtot -2.144
  4551         CT   1377    ALA     CA   4551     0.0337      12.01   ; qtot -2.11
  4552         H1   1377    ALA     HA   4552     0.0823      1.008   ; qtot -2.028
  4553         CT   1377    ALA     CB   4553    -0.1825      12.01   ; qtot -2.21
  4554         HC   1377    ALA    HB1   4554     0.0603      1.008   ; qtot -2.15
  4555         HC   1377    ALA    HB2   4555     0.0603      1.008   ; qtot -2.09
  4556         HC   1377    ALA    HB3   4556     0.0603      1.008   ; qtot -2.029
  4557          C   1377    ALA      C   4557     0.5973      12.01   ; qtot -1.432
  4558          O   1377    ALA      O   4558    -0.5679         16   ; qtot -2
; residue 1378 ILE rtp ILE  q  0.0
  4559          N   1378    ILE      N   4559    -0.4157      14.01   ; qtot -2.416
  4560          H   1378    ILE      H   4560     0.2719      1.008   ; qtot -2.144
  4561         CT   1378    ILE     CA   4561    -0.0597      12.01   ; qtot -2.203
  4562         H1   1378    ILE     HA   4562     0.0869      1.008   ; qtot -2.117
  4563         CT   1378    ILE     CB   4563     0.1303      12.01   ; qtot -1.986
  4564         HC   1378    ILE     HB   4564     0.0187      1.008   ; qtot -1.968
  4565         CT   1378    ILE    CG2   4565    -0.3204      12.01   ; qtot -2.288
  4566         HC   1378    ILE   HG21   4566     0.0882      1.008   ; qtot -2.2
  4567         HC   1378    ILE   HG22   4567     0.0882      1.008   ; qtot -2.112
  4568         HC   1378    ILE   HG23   4568     0.0882      1.008   ; qtot -2.023
  4569         CT   1378    ILE    CG1   4569     -0.043      12.01   ; qtot -2.066
  4570         HC   1378    ILE   HG11   4570     0.0236      1.008   ; qtot -2.043
  4571         HC   1378    ILE   HG12   4571     0.0236      1.008   ; qtot -2.019
  4572         CT   1378    ILE     CD   4572     -0.066      12.01   ; qtot -2.085
  4573         HC   1378    ILE    HD1   4573     0.0186      1.008   ; qtot -2.067
  4574         HC   1378    ILE    HD2   4574     0.0186      1.008   ; qtot -2.048
  4575         HC   1378    ILE    HD3   4575     0.0186      1.008   ; qtot -2.029
  4576          C   1378    ILE      C   4576     0.5973      12.01   ; qtot -1.432
  4577          O   1378    ILE      O   4577    -0.5679         16   ; qtot -2
; residue 1379 ILE rtp ILE  q  0.0
  4578          N   1379    ILE      N   4578    -0.4157      14.01   ; qtot -2.416
  4579          H   1379    ILE      H   4579     0.2719      1.008   ; qtot -2.144
  4580         CT   1379    ILE     CA   4580    -0.0597      12.01   ; qtot -2.203
  4581         H1   1379    ILE     HA   4581     0.0869      1.008   ; qtot -2.117
  4582         CT   1379    ILE     CB   4582     0.1303      12.01   ; qtot -1.986
  4583         HC   1379    ILE     HB   4583     0.0187      1.008   ; qtot -1.968
  4584         CT   1379    ILE    CG2   4584    -0.3204      12.01   ; qtot -2.288
  4585         HC   1379    ILE   HG21   4585     0.0882      1.008   ; qtot -2.2
  4586         HC   1379    ILE   HG22   4586     0.0882      1.008   ; qtot -2.112
  4587         HC   1379    ILE   HG23   4587     0.0882      1.008   ; qtot -2.023
  4588         CT   1379    ILE    CG1   4588     -0.043      12.01   ; qtot -2.066
  4589         HC   1379    ILE   HG11   4589     0.0236      1.008   ; qtot -2.043
  4590         HC   1379    ILE   HG12   4590     0.0236      1.008   ; qtot -2.019
  4591         CT   1379    ILE     CD   4591     -0.066      12.01   ; qtot -2.085
  4592         HC   1379    ILE    HD1   4592     0.0186      1.008   ; qtot -2.067
  4593         HC   1379    ILE    HD2   4593     0.0186      1.008   ; qtot -2.048
  4594         HC   1379    ILE    HD3   4594     0.0186      1.008   ; qtot -2.029
  4595          C   1379    ILE      C   4595     0.5973      12.01   ; qtot -1.432
  4596          O   1379    ILE      O   4596    -0.5679         16   ; qtot -2
; residue 1380 LEU rtp LEU  q  0.0
  4597          N   1380    LEU      N   4597    -0.4157      14.01   ; qtot -2.416
  4598          H   1380    LEU      H   4598     0.2719      1.008   ; qtot -2.144
  4599         CT   1380    LEU     CA   4599    -0.0518      12.01   ; qtot -2.196
  4600         H1   1380    LEU     HA   4600     0.0922      1.008   ; qtot -2.103
  4601         CT   1380    LEU     CB   4601    -0.1102      12.01   ; qtot -2.214
  4602         HC   1380    LEU    HB1   4602     0.0457      1.008   ; qtot -2.168
  4603         HC   1380    LEU    HB2   4603     0.0457      1.008   ; qtot -2.122
  4604         CT   1380    LEU     CG   4604     0.3531      12.01   ; qtot -1.769
  4605         HC   1380    LEU     HG   4605    -0.0361      1.008   ; qtot -1.805
  4606         CT   1380    LEU    CD1   4606    -0.4121      12.01   ; qtot -2.217
  4607         HC   1380    LEU   HD11   4607        0.1      1.008   ; qtot -2.117
  4608         HC   1380    LEU   HD12   4608        0.1      1.008   ; qtot -2.017
  4609         HC   1380    LEU   HD13   4609        0.1      1.008   ; qtot -1.917
  4610         CT   1380    LEU    CD2   4610    -0.4121      12.01   ; qtot -2.329
  4611         HC   1380    LEU   HD21   4611        0.1      1.008   ; qtot -2.229
  4612         HC   1380    LEU   HD22   4612        0.1      1.008   ; qtot -2.129
  4613         HC   1380    LEU   HD23   4613        0.1      1.008   ; qtot -2.029
  4614          C   1380    LEU      C   4614     0.5973      12.01   ; qtot -1.432
  4615          O   1380    LEU      O   4615    -0.5679         16   ; qtot -2
; residue 1381 GLU rtp GLU  q -1.0
  4616          N   1381    GLU      N   4616    -0.5163      14.01   ; qtot -2.516
  4617          H   1381    GLU      H   4617     0.2936      1.008   ; qtot -2.223
  4618         CT   1381    GLU     CA   4618     0.0397      12.01   ; qtot -2.183
  4619         H1   1381    GLU     HA   4619     0.1105      1.008   ; qtot -2.072
  4620         CT   1381    GLU     CB   4620      0.056      12.01   ; qtot -2.016
  4621         HC   1381    GLU    HB1   4621    -0.0173      1.008   ; qtot -2.034
  4622         HC   1381    GLU    HB2   4622    -0.0173      1.008   ; qtot -2.051
  4623         CT   1381    GLU     CG   4623     0.0136      12.01   ; qtot -2.037
  4624         HC   1381    GLU    HG1   4624    -0.0425      1.008   ; qtot -2.08
  4625         HC   1381    GLU    HG2   4625    -0.0425      1.008   ; qtot -2.122
  4626          C   1381    GLU     CD   4626     0.8054      12.01   ; qtot -1.317
  4627         O2   1381    GLU    OE1   4627    -0.8188         16   ; qtot -2.136
  4628         O2   1381    GLU    OE2   4628    -0.8188         16   ; qtot -2.955
  4629          C   1381    GLU      C   4629     0.5366      12.01   ; qtot -2.418
  4630          O   1381    GLU      O   4630    -0.5819         16   ; qtot -3
; residue 1382 ARG rtp ARG  q +1.0
  4631          N   1382    ARG      N   4631    -0.3479      14.01   ; qtot -3.348
  4632          H   1382    ARG      H   4632     0.2747      1.008   ; qtot -3.073
  4633         CT   1382    ARG     CA   4633    -0.2637      12.01   ; qtot -3.337
  4634         H1   1382    ARG     HA   4634      0.156      1.008   ; qtot -3.181
  4635         CT   1382    ARG     CB   4635    -0.0007      12.01   ; qtot -3.182
  4636         HC   1382    ARG    HB1   4636     0.0327      1.008   ; qtot -3.149
  4637         HC   1382    ARG    HB2   4637     0.0327      1.008   ; qtot -3.116
  4638         CT   1382    ARG     CG   4638      0.039      12.01   ; qtot -3.077
  4639         HC   1382    ARG    HG1   4639     0.0285      1.008   ; qtot -3.049
[truncated: 1,075,613 more chars]
