# Supplementary material for: Improvement in predicting drug sensitivity changes associated with protein mutations using a molecular dynamics based alchemical mutation method
Source: Sci Rep. 2020 Feb 7;10:2161. doi: 10.1038/s41598-020-58877-9 (PMC7005789; doi:10.1038/s41598-020-58877-9)
Supplement: Supplementary file 2 — Supplementary Information. [file 41598_2020_58877_MOESM2_ESM.zip › S1_input/MP-CAFEE/ALK/G1269A/md_fin.gro]

Generated by trjconv : TRANSFERASE/TRANSFERASE INHIBITOR in water t= 32000.00000
41742
 1085ACE    CH3    1   4.146   3.850   4.619
 1085ACE   HH31    2   4.189   3.947   4.641
 1085ACE   HH32    3   4.078   3.856   4.534
 1085ACE   HH33    4   4.096   3.823   4.713
 1085ACE      C    5   4.256   3.750   4.589
 1085ACE      O    6   4.268   3.645   4.652
 1086SER      N    7   4.335   3.791   4.490
 1086SER      H    8   4.306   3.875   4.442
 1086SER     CA    9   4.442   3.707   4.438
 1086SER     HA   10   4.416   3.601   4.435
 1086SER     CB   11   4.469   3.753   4.295
 1086SER    HB1   12   4.477   3.861   4.288
 1086SER    HB2   13   4.385   3.737   4.227
 1086SER     OG   14   4.589   3.703   4.242
 1086SER     HG   15   4.598   3.743   4.156
 1086SER      C   16   4.570   3.726   4.519
 1086SER      O   17   4.605   3.837   4.558
 1087THR      N   18   4.651   3.622   4.532
 1087THR      H   19   4.632   3.536   4.482
 1087THR     CA   20   4.771   3.624   4.614
 1087THR     HA   21   4.746   3.675   4.707
 1087THR     CB   22   4.813   3.482   4.649
 1087THR     HB   23   4.902   3.480   4.712
 1087THR    CG2   24   4.704   3.409   4.727
 1087THR   HG21   25   4.621   3.386   4.660
 1087THR   HG22   26   4.741   3.314   4.765
 1087THR   HG23   27   4.665   3.472   4.807
 1087THR    OG1   28   4.842   3.408   4.532
 1087THR    HG1   29   4.865   3.317   4.552
 1087THR      C   30   4.888   3.695   4.550
 1087THR      O   31   4.989   3.706   4.620
 1088ILE      N   32   4.881   3.745   4.426
 1088ILE      H   33   4.794   3.731   4.376
 1088ILE     CA   34   4.976   3.841   4.372
 1088ILE     HA   35   5.068   3.783   4.361
 1088ILE     CB   36   4.925   3.872   4.232
 1088ILE     HB   37   4.911   3.778   4.179
 1088ILE    CG2   38   4.793   3.949   4.237
 1088ILE   HG21   39   4.722   3.904   4.306
 1088ILE   HG22   40   4.811   4.053   4.264
 1088ILE   HG23   41   4.757   3.957   4.134
 1088ILE    CG1   42   5.023   3.950   4.146
 1088ILE   HG11   43   5.033   4.054   4.178
 1088ILE   HG12   44   4.975   3.957   4.048
 1088ILE     CD   45   5.162   3.893   4.116
 1088ILE    HD1   46   5.216   3.946   4.038
 1088ILE    HD2   47   5.221   3.930   4.200
 1088ILE    HD3   48   5.166   3.784   4.112
 1088ILE      C   49   5.014   3.964   4.452
 1088ILE      O   50   5.123   4.019   4.445
 1089MET      N   51   4.923   4.013   4.537
 1089MET      H   52   4.831   3.971   4.532
 1089MET     CA   53   4.946   4.114   4.639
 1089MET     HA   54   4.981   4.198   4.579
 1089MET     CB   55   4.819   4.147   4.718
 1089MET    HB1   56   4.852   4.204   4.805
 1089MET    HB2   57   4.777   4.053   4.755
 1089MET     CG   58   4.723   4.239   4.644
 1089MET    HG1   59   4.781   4.325   4.609
 1089MET    HG2   60   4.647   4.263   4.718
 1089MET     SD   61   4.658   4.182   4.485
 1089MET     CE   62   4.537   4.309   4.442
 1089MET    HE1   63   4.498   4.304   4.341
 1089MET    HE2   64   4.461   4.298   4.520
 1089MET    HE3   65   4.589   4.402   4.465
 1089MET      C   66   5.053   4.089   4.743
 1089MET      O   67   5.089   4.180   4.818
 1090THR      N   68   5.111   3.969   4.749
 1090THR      H   69   5.077   3.891   4.694
 1090THR     CA   70   5.239   3.953   4.814
 1090THR     HA   71   5.226   3.990   4.915
 1090THR     CB   72   5.281   3.807   4.831
 1090THR     HB   73   5.382   3.804   4.870
 1090THR    CG2   74   5.191   3.728   4.925
 1090THR   HG21   75   5.224   3.625   4.941
 1090THR   HG22   76   5.189   3.781   5.020
 1090THR   HG23   77   5.089   3.714   4.889
 1090THR    OG1   78   5.288   3.741   4.707
 1090THR    HG1   79   5.320   3.654   4.732
 1090THR      C   80   5.351   4.039   4.755
 1090THR      O   81   5.440   4.074   4.831
 1091ASP      N   82   5.351   4.069   4.625
 1091ASP      H   83   5.279   4.024   4.569
 1091ASP     CA   84   5.441   4.159   4.555
 1091ASP     HA   85   5.544   4.133   4.579
 1091ASP     CB   86   5.425   4.150   4.404
 1091ASP    HB1   87   5.326   4.187   4.380
 1091ASP    HB2   88   5.437   4.044   4.381
 1091ASP     CG   89   5.536   4.213   4.321
 1091ASP    OD1   90   5.654   4.220   4.363
 1091ASP    OD2   91   5.505   4.238   4.203
 1091ASP      C   92   5.422   4.301   4.606
 1091ASP      O   93   5.513   4.370   4.652
 1092TYR      N   94   5.297   4.349   4.603
 1092TYR      H   95   5.217   4.298   4.569
 1092TYR     CA   96   5.251   4.475   4.658
 1092TYR     HA   97   5.308   4.484   4.751
 1092TYR     CB   98   5.278   4.590   4.562
 1092TYR    HB1   99   5.250   4.553   4.463
 1092TYR    HB2  100   5.385   4.605   4.551
 1092TYR     CG  101   5.212   4.724   4.583
 1092TYR    CD1  102   5.259   4.814   4.681
 1092TYR    HD1  103   5.336   4.777   4.747
 1092TYR    CE1  104   5.201   4.940   4.700
 1092TYR    HE1  105   5.232   5.004   4.781
 1092TYR     CZ  106   5.097   4.986   4.617
 1092TYR     OH  107   5.035   5.103   4.649
 1092TYR     HH  108   5.068   5.144   4.729
 1092TYR    CE2  109   5.056   4.901   4.513
 1092TYR    HE2  110   4.980   4.934   4.444
 1092TYR    CD2  111   5.110   4.772   4.500
 1092TYR    HD2  112   5.070   4.709   4.422
 1092TYR      C  113   5.105   4.472   4.701
 1092TYR      O  114   5.020   4.439   4.619
 1093ASN      N  115   5.072   4.512   4.825
 1093ASN      H  116   5.143   4.546   4.889
 1093ASN     CA  117   4.943   4.520   4.889
 1093ASN     HA  118   4.876   4.466   4.822
 1093ASN     CB  119   4.950   4.452   5.025
 1093ASN    HB1  120   4.999   4.523   5.091
 1093ASN    HB2  121   5.001   4.356   5.017
 1093ASN     CG  122   4.816   4.414   5.088
 1093ASN    OD1  123   4.711   4.447   5.033
 1093ASN    ND2  124   4.819   4.351   5.206
 1093ASN   HD21  125   4.911   4.321   5.231
 1093ASN   HD22  126   4.732   4.326   5.251
 1093ASN      C  127   4.895   4.665   4.884
 1093ASN      O  128   4.942   4.755   4.953
 1094PRO      N  129   4.789   4.695   4.809
 1094PRO     CD  130   4.709   4.609   4.724
 1094PRO    HD1  131   4.613   4.587   4.770
 1094PRO    HD2  132   4.758   4.517   4.690
 1094PRO     CG  133   4.684   4.699   4.604
 1094PRO    HG1  134   4.601   4.669   4.540
 1094PRO    HG2  135   4.774   4.705   4.542
 1094PRO     CB  136   4.656   4.835   4.667
 1094PRO    HB1  137   4.551   4.843   4.696
 1094PRO    HB2  138   4.688   4.921   4.608
 1094PRO     CA  139   4.747   4.833   4.790
 1094PRO     HA  140   4.831   4.899   4.771
 1094PRO      C  141   4.673   4.887   4.912
 1094PRO      O  142   4.568   4.839   4.954
 1095ASN      N  143   4.722   4.998   4.969
 1095ASN      H  144   4.817   5.016   4.941
 1095ASN     CA  145   4.663   5.072   5.078
 1095ASN     HA  146   4.555   5.061   5.072
 1095ASN     CB  147   4.717   5.023   5.212
 1095ASN    HB1  148   4.664   5.091   5.279
 1095ASN    HB2  149   4.821   5.049   5.230
 1095ASN     CG  150   4.680   4.878   5.239
 1095ASN    OD1  151   4.573   4.850   5.293
 1095ASN    ND2  152   4.768   4.780   5.216
 1095ASN   HD21  153   4.863   4.803   5.193
 1095ASN   HD22  154   4.749   4.685   5.244
 1095ASN      C  155   4.692   5.218   5.047
 1095ASN      O  156   4.800   5.257   5.003
 1096TYR      N  157   4.597   5.306   5.080
 1096TYR      H  158   4.512   5.264   5.116
 1096TYR     CA  159   4.594   5.443   5.033
 1096TYR     HA  160   4.693   5.481   5.009
 1096TYR     CB  161   4.497   5.445   4.916
 1096TYR    HB1  162   4.406   5.393   4.946
 1096TYR    HB2  163   4.537   5.383   4.836
 1096TYR     CG  164   4.472   5.583   4.860
 1096TYR    CD1  165   4.574   5.661   4.804
 1096TYR    HD1  166   4.675   5.624   4.800
 1096TYR    CE1  167   4.547   5.787   4.749
 1096TYR    HE1  168   4.630   5.845   4.711
 1096TYR     CZ  169   4.413   5.831   4.739
 1096TYR     OH  170   4.391   5.953   4.683
 1096TYR     HH  171   4.297   5.973   4.692
 1096TYR    CE2  172   4.311   5.750   4.793
 1096TYR    HE2  173   4.210   5.786   4.803
 1096TYR    CD2  174   4.341   5.633   4.863
 1096TYR    HD2  175   4.262   5.579   4.914
 1096TYR      C  176   4.541   5.533   5.143
 1096TYR      O  177   4.471   5.484   5.231
 1097CYS      N  178   4.576   5.662   5.143
 1097CYS      H  179   4.628   5.703   5.066
 1097CYS     CA  180   4.527   5.761   5.236
 1097CYS     HA  181   4.439   5.727   5.292
 1097CYS     CB  182   4.633   5.790   5.341
 1097CYS    HB1  183   4.708   5.862   5.307
 1097CYS    HB2  184   4.680   5.694   5.360
 1097CYS     SG  185   4.553   5.855   5.490
 1097CYS     HG  186   4.560   5.986   5.468
 1097CYS      C  187   4.492   5.894   5.171
 1097CYS      O  188   4.573   5.949   5.097
 1098PHE      N  189   4.374   5.946   5.205
 1098PHE      H  190   4.321   5.900   5.278
 1098PHE     CA  191   4.322   6.064   5.139
 1098PHE     HA  192   4.411   6.123   5.117
 1098PHE     CB  193   4.249   6.048   5.006
 1098PHE    HB1  194   4.174   5.969   5.008
 1098PHE    HB2  195   4.324   6.010   4.937
 1098PHE     CG  196   4.169   6.161   4.947
 1098PHE    CD1  197   4.237   6.269   4.889
 1098PHE    HD1  198   4.345   6.274   4.891
 1098PHE    CE1  199   4.163   6.375   4.837
 1098PHE    HE1  200   4.213   6.465   4.805
 1098PHE     CZ  201   4.023   6.370   4.831
 1098PHE     HZ  202   3.964   6.446   4.782
 1098PHE    CE2  203   3.956   6.255   4.875
 1098PHE    HE2  204   3.849   6.236   4.872
 1098PHE    CD2  205   4.029   6.155   4.939
 1098PHE    HD2  206   3.979   6.064   4.966
 1098PHE      C  207   4.241   6.143   5.242
 1098PHE      O  208   4.162   6.078   5.311
 1099ALA      N  209   4.252   6.275   5.251
 1099ALA      H  210   4.317   6.327   5.193
 1099ALA     CA  211   4.174   6.359   5.339
 1099ALA     HA  212   4.227   6.455   5.331
 1099ALA     CB  213   4.030   6.376   5.293
 1099ALA    HB1  214   3.974   6.282   5.292
 1099ALA    HB2  215   3.988   6.453   5.357
 1099ALA    HB3  216   4.042   6.419   5.194
 1099ALA      C  217   4.188   6.312   5.483
 1099ALA      O  218   4.091   6.325   5.557
 1100GLY      N  219   4.306   6.261   5.518
 1100GLY      H  220   4.373   6.248   5.444
 1100GLY     CA  221   4.340   6.204   5.647
 1100GLY    HA1  222   4.302   6.277   5.719
 1100GLY    HA2  223   4.448   6.189   5.647
 1100GLY      C  224   4.269   6.071   5.667
 1100GLY      O  225   4.298   6.012   5.770
 1101LYS      N  226   4.184   6.015   5.581
 1101LYS      H  227   4.167   6.069   5.497
 1101LYS     CA  228   4.124   5.884   5.597
 1101LYS     HA  229   4.141   5.851   5.699
 1101LYS     CB  230   3.978   5.900   5.555
 1101LYS    HB1  231   3.945   5.800   5.525
 1101LYS    HB2  232   3.974   5.963   5.466
 1101LYS     CG  233   3.872   5.936   5.659
 1101LYS    HG1  234   3.876   5.857   5.735
 1101LYS    HG2  235   3.778   5.929   5.605
 1101LYS     CD  236   3.889   6.074   5.722
 1101LYS    HD1  237   3.861   6.150   5.650
 1101LYS    HD2  238   3.995   6.098   5.735
 1101LYS     CE  239   3.819   6.105   5.854
 1101LYS    HE1  240   3.870   6.047   5.931
 1101LYS    HE2  241   3.717   6.069   5.852
 1101LYS     NZ  242   3.827   6.247   5.893
 1101LYS    HZ1  243   3.782   6.267   5.981
 1101LYS    HZ2  244   3.925   6.271   5.900
 1101LYS    HZ3  245   3.794   6.306   5.819
 1101LYS      C  246   4.195   5.774   5.519
 1101LYS      O  247   4.241   5.786   5.406
 1102THR      N  248   4.204   5.653   5.574
 1102THR      H  249   4.148   5.641   5.657
 1102THR     CA  250   4.273   5.535   5.525
 1102THR     HA  251   4.357   5.568   5.464
 1102THR     CB  252   4.336   5.464   5.645
 1102THR     HB  253   4.350   5.365   5.602
 1102THR    CG2  254   4.472   5.518   5.686
 1102THR   HG21  255   4.538   5.492   5.603
 1102THR   HG22  256   4.464   5.626   5.704
 1102THR   HG23  257   4.500   5.452   5.768
 1102THR    OG1  258   4.253   5.459   5.759
 1102THR    HG1  259   4.291   5.515   5.827
 1102THR      C  260   4.183   5.444   5.442
 1102THR      O  261   4.065   5.435   5.474
 1103SER      N  262   4.237   5.370   5.346
 1103SER      H  263   4.325   5.402   5.307
 1103SER     CA  264   4.161   5.281   5.260
 1103SER     HA  265   4.088   5.236   5.327
 1103SER     CB  266   4.072   5.347   5.155
 1103SER    HB1  267   3.997   5.410   5.203
 1103SER    HB2  268   4.030   5.270   5.091
 1103SER     OG  269   4.154   5.427   5.073
 1103SER     HG  270   4.130   5.515   5.102
 1103SER      C  271   4.255   5.175   5.203
 1103SER      O  272   4.377   5.182   5.202
 1104SER      N  273   4.197   5.070   5.144
 1104SER      H  274   4.096   5.075   5.139
 1104SER     CA  275   4.249   4.947   5.090
 1104SER     HA  276   4.344   4.968   5.041
 1104SER     CB  277   4.271   4.851   5.207
 1104SER    HB1  278   4.305   4.906   5.295
 1104SER    HB2  279   4.334   4.766   5.180
 1104SER     OG  280   4.159   4.785   5.262
 1104SER     HG  281   4.080   4.839   5.256
 1104SER      C  282   4.154   4.885   4.988
 1104SER      O  283   4.039   4.927   4.983
 1105ILE      N  284   4.205   4.790   4.909
 1105ILE      H  285   4.300   4.769   4.935
 1105ILE     CA  286   4.124   4.713   4.816
 1105ILE     HA  287   4.082   4.782   4.743
 1105ILE     CB  288   4.200   4.596   4.753
 1105ILE     HB  289   4.238   4.532   4.833
 1105ILE    CG2  290   4.106   4.514   4.666
 1105ILE   HG21  291   4.044   4.567   4.593
 1105ILE   HG22  292   4.161   4.442   4.604
 1105ILE   HG23  293   4.040   4.449   4.723
 1105ILE    CG1  294   4.313   4.642   4.662
 1105ILE   HG11  295   4.335   4.550   4.607
 1105ILE   HG12  296   4.396   4.672   4.726
 1105ILE     CD  297   4.283   4.752   4.560
 1105ILE    HD1  298   4.282   4.851   4.605
 1105ILE    HD2  299   4.367   4.766   4.492
 1105ILE    HD3  300   4.198   4.718   4.501
 1105ILE      C  301   3.996   4.664   4.884
 1105ILE      O  302   3.890   4.673   4.823
 1106SER      N  303   3.995   4.626   5.012
 1106SER      H  304   4.086   4.624   5.056
 1106SER     CA  305   3.877   4.590   5.087
 1106SER     HA  306   3.827   4.517   5.023
 1106SER     CB  307   3.913   4.516   5.216
 1106SER    HB1  308   3.822   4.466   5.250
 1106SER    HB2  309   3.948   4.586   5.291
 1106SER     OG  310   4.000   4.407   5.191
 1106SER     HG  311   3.942   4.331   5.181
 1106SER      C  312   3.782   4.701   5.130
 1106SER      O  313   3.676   4.672   5.185
 1107ASP      N  314   3.814   4.826   5.099
 1107ASP      H  315   3.911   4.841   5.075
 1107ASP     CA  316   3.727   4.942   5.106
 1107ASP     HA  317   3.652   4.919   5.182
 1107ASP     CB  318   3.797   5.063   5.165
 1107ASP    HB1  319   3.727   5.145   5.181
 1107ASP    HB2  320   3.872   5.111   5.102
 1107ASP     CG  321   3.871   5.036   5.295
 1107ASP    OD1  322   3.818   5.062   5.405
 1107ASP    OD2  323   3.980   4.976   5.284
 1107ASP      C  324   3.651   4.986   4.982
 1107ASP      O  325   3.609   5.101   4.975
 1108LEU      N  326   3.646   4.894   4.884
 1108LEU      H  327   3.687   4.806   4.909
 1108LEU     CA  328   3.573   4.906   4.760
 1108LEU     HA  329   3.537   5.009   4.751
 1108LEU     CB  330   3.667   4.893   4.641
 1108LEU    HB1  331   3.612   4.894   4.547
 1108LEU    HB2  332   3.713   4.796   4.657
 1108LEU     CG  333   3.788   4.985   4.627
 1108LEU     HG  334   3.859   4.969   4.708
 1108LEU    CD1  335   3.840   4.959   4.486
 1108LEU   HD11  336   3.776   4.996   4.405
 1108LEU   HD12  337   3.933   5.014   4.474
 1108LEU   HD13  338   3.864   4.854   4.475
 1108LEU    CD2  339   3.741   5.131   4.626
 1108LEU   HD21  340   3.702   5.152   4.725
 1108LEU   HD22  341   3.821   5.202   4.604
 1108LEU   HD23  342   3.656   5.137   4.559
 1108LEU      C  343   3.453   4.813   4.750
 1108LEU      O  344   3.461   4.692   4.771
 1109LYS      N  345   3.347   4.884   4.711
 1109LYS      H  346   3.357   4.979   4.680
 1109LYS     CA  347   3.209   4.839   4.712
 1109LYS     HA  348   3.178   4.830   4.816
 1109LYS     CB  349   3.132   4.963   4.669
 1109LYS    HB1  350   3.171   5.002   4.576
 1109LYS    HB2  351   3.142   5.045   4.740
 1109LYS     CG  352   2.980   4.943   4.667
 1109LYS    HG1  353   2.947   4.930   4.771
 1109LYS    HG2  354   2.956   4.856   4.606
 1109LYS     CD  355   2.908   5.065   4.613
 1109LYS    HD1  356   2.804   5.042   4.591
 1109LYS    HD2  357   2.960   5.107   4.526
 1109LYS     CE  358   2.911   5.177   4.717
 1109LYS    HE1  359   3.008   5.223   4.738
 1109LYS    HE2  360   2.889   5.130   4.813
 1109LYS     NZ  361   2.819   5.290   4.694
 1109LYS    HZ1  362   2.811   5.351   4.774
 1109LYS    HZ2  363   2.847   5.350   4.618
 1109LYS    HZ3  364   2.724   5.259   4.677
 1109LYS      C  365   3.184   4.716   4.625
 1109LYS      O  366   3.169   4.728   4.503
 1110GLU      N  367   3.184   4.597   4.685
 1110GLU      H  368   3.209   4.601   4.783
 1110GLU     CA  369   3.165   4.471   4.616
 1110GLU     HA  370   3.231   4.469   4.530
 1110GLU     CB  371   3.211   4.359   4.709
 1110GLU    HB1  372   3.142   4.336   4.790
 1110GLU    HB2  373   3.306   4.393   4.751
 1110GLU     CG  374   3.252   4.225   4.647
 1110GLU    HG1  375   3.330   4.260   4.580
 1110GLU    HG2  376   3.174   4.176   4.589
 1110GLU     CD  377   3.305   4.118   4.741
 1110GLU    OE1  378   3.365   4.027   4.678
 1110GLU    OE2  379   3.272   4.117   4.861
 1110GLU      C  380   3.024   4.442   4.565
 1110GLU      O  381   2.928   4.431   4.641
 1111VAL      N  382   3.013   4.413   4.435
 1111VAL      H  383   3.100   4.413   4.385
 1111VAL     CA  384   2.888   4.370   4.375
 1111VAL     HA  385   2.803   4.371   4.443
 1111VAL     CB  386   2.851   4.464   4.261
 1111VAL     HB  387   2.758   4.427   4.219
 1111VAL    CG1  388   2.799   4.594   4.322
 1111VAL   HG11  389   2.876   4.656   4.368
 1111VAL   HG12  390   2.748   4.649   4.243
 1111VAL   HG13  391   2.729   4.578   4.404
 1111VAL    CG2  392   2.957   4.487   4.154
 1111VAL   HG21  393   2.991   4.393   4.112
 1111VAL   HG22  394   2.924   4.547   4.069
 1111VAL   HG23  395   3.051   4.528   4.190
 1111VAL      C  396   2.912   4.229   4.323
 1111VAL      O  397   3.027   4.197   4.294
 1112PRO      N  398   2.810   4.143   4.313
 1112PRO     CD  399   2.679   4.157   4.373
 1112PRO    HD1  400   2.609   4.195   4.298
 1112PRO    HD2  401   2.686   4.215   4.465
 1112PRO     CG  402   2.627   4.016   4.397
 1112PRO    HG1  403   2.519   4.013   4.383
 1112PRO    HG2  404   2.659   3.988   4.498
 1112PRO     CB  405   2.702   3.928   4.298
 1112PRO    HB1  406   2.642   3.914   4.208
 1112PRO    HB2  407   2.741   3.840   4.351
 1112PRO     CA  408   2.824   4.010   4.257
 1112PRO     HA  409   2.904   3.958   4.310
 1112PRO      C  410   2.847   4.012   4.107
 1112PRO      O  411   2.793   4.089   4.027
 1113ARG      N  412   2.924   3.913   4.060
 1113ARG      H  413   2.965   3.860   4.135
 1113ARG     CA  414   2.958   3.882   3.922
 1113ARG     HA  415   2.995   3.975   3.880
 1113ARG     CB  416   3.070   3.778   3.915
 1113ARG    HB1  417   3.034   3.682   3.954
 1113ARG    HB2  418   3.152   3.814   3.976
 1113ARG     CG  419   3.133   3.739   3.782
 1113ARG    HG1  420   3.053   3.687   3.728
 1113ARG    HG2  421   3.218   3.671   3.792
 1113ARG     CD  422   3.179   3.861   3.703
 1113ARG    HD1  423   3.088   3.920   3.691
 1113ARG    HD2  424   3.215   3.819   3.609
 1113ARG     NE  425   3.290   3.933   3.764
 1113ARG     HE  426   3.267   3.991   3.844
 1113ARG     CZ  427   3.423   3.924   3.749
 1113ARG    NH1  428   3.475   3.845   3.653
 1113ARG   HH11  429   3.416   3.804   3.582
 1113ARG   HH12  430   3.570   3.862   3.623
 1113ARG    NH2  431   3.511   4.001   3.814
 1113ARG   HH21  432   3.486   4.066   3.887
 1113ARG   HH22  433   3.610   3.995   3.792
 1113ARG      C  434   2.836   3.848   3.838
 1113ARG      O  435   2.837   3.888   3.722
 1114LYS      N  436   2.736   3.773   3.886
 1114LYS      H  437   2.746   3.730   3.977
 1114LYS     CA  438   2.616   3.746   3.810
 1114LYS     HA  439   2.650   3.724   3.709
 1114LYS     CB  440   2.529   3.639   3.877
 1114LYS    HB1  441   2.440   3.683   3.921
 1114LYS    HB2  442   2.591   3.594   3.955
 1114LYS     CG  443   2.486   3.529   3.780
 1114LYS    HG1  444   2.569   3.505   3.713
 1114LYS    HG2  445   2.413   3.571   3.711
 1114LYS     CD  446   2.407   3.415   3.845
 1114LYS    HD1  447   2.328   3.465   3.901
 1114LYS    HD2  448   2.469   3.370   3.923
 1114LYS     CE  449   2.348   3.322   3.740
 1114LYS    HE1  450   2.434   3.285   3.684
 1114LYS    HE2  451   2.295   3.378   3.662
 1114LYS     NZ  452   2.278   3.213   3.809
 1114LYS    HZ1  453   2.182   3.237   3.825
 1114LYS    HZ2  454   2.279   3.133   3.747
 1114LYS    HZ3  455   2.318   3.186   3.898
 1114LYS      C  456   2.531   3.871   3.792
 1114LYS      O  457   2.462   3.867   3.690
 1115ASN      N  458   2.542   3.983   3.864
 1115ASN      H  459   2.612   3.981   3.937
 1115ASN     CA  460   2.475   4.109   3.839
 1115ASN     HA  461   2.369   4.089   3.823
 1115ASN     CB  462   2.484   4.187   3.969
 1115ASN    HB1  463   2.430   4.282   3.960
 1115ASN    HB2  464   2.590   4.207   3.985
 1115ASN     CG  465   2.414   4.125   4.089
 1115ASN    OD1  466   2.432   4.007   4.120
 1115ASN    ND2  467   2.339   4.197   4.172
 1115ASN   HD21  468   2.317   4.293   4.149
 1115ASN   HD22  469   2.309   4.150   4.256
 1115ASN      C  470   2.518   4.192   3.719
 1115ASN      O  471   2.451   4.290   3.687
 1116ILE      N  472   2.618   4.147   3.643
 1116ILE      H  473   2.651   4.052   3.656
 1116ILE     CA  474   2.682   4.220   3.535
 1116ILE     HA  475   2.635   4.317   3.541
 1116ILE     CB  476   2.832   4.231   3.564
 1116ILE     HB  477   2.869   4.129   3.561
 1116ILE    CG2  478   2.904   4.307   3.452
 1116ILE   HG21  479   2.921   4.242   3.366
 1116ILE   HG22  480   2.861   4.404   3.428
 1116ILE   HG23  481   3.009   4.314   3.480
 1116ILE    CG1  482   2.862   4.299   3.697
 1116ILE   HG11  483   2.801   4.259   3.779
 1116ILE   HG12  484   2.840   4.405   3.694
 1116ILE     CD  485   3.005   4.285   3.748
 1116ILE    HD1  486   3.004   4.276   3.857
 1116ILE    HD2  487   3.039   4.187   3.714
 1116ILE    HD3  488   3.073   4.361   3.708
 1116ILE      C  489   2.646   4.165   3.398
 1116ILE      O  490   2.644   4.043   3.384
 1117THR      N  491   2.640   4.254   3.298
 1117THR      H  492   2.627   4.352   3.317
 1117THR     CA  493   2.651   4.205   3.162
 1117THR     HA  494   2.721   4.122   3.168
 1117THR     CB  495   2.519   4.144   3.116
 1117THR     HB  496   2.495   4.068   3.191
 1117THR    CG2  497   2.401   4.235   3.082
 1117THR   HG21  498   2.424   4.318   3.014
 1117THR   HG22  499   2.311   4.185   3.046
 1117THR   HG23  500   2.371   4.278   3.177
 1117THR    OG1  501   2.544   4.072   2.997
 1117THR    HG1  502   2.475   4.005   2.999
 1117THR      C  503   2.702   4.310   3.065
 1117THR      O  504   2.704   4.426   3.105
 1118LEU      N  505   2.758   4.272   2.949
 1118LEU      H  506   2.729   4.183   2.913
 1118LEU     CA  507   2.819   4.362   2.853
 1118LEU     HA  508   2.830   4.459   2.903
 1118LEU     CB  509   2.959   4.306   2.824
 1118LEU    HB1  510   3.017   4.363   2.752
 1118LEU    HB2  511   2.952   4.204   2.787
 1118LEU     CG  512   3.048   4.305   2.948
 1118LEU     HG  513   2.999   4.255   3.032
 1118LEU    CD1  514   3.170   4.219   2.916
 1118LEU   HD11  515   3.227   4.261   2.834
 1118LEU   HD12  516   3.231   4.212   3.006
 1118LEU   HD13  517   3.131   4.120   2.891
 1118LEU    CD2  518   3.106   4.437   2.997
 1118LEU   HD21  519   3.152   4.497   2.918
 1118LEU   HD22  520   3.027   4.495   3.045
 1118LEU   HD23  521   3.188   4.413   3.064
 1118LEU      C  522   2.737   4.384   2.727
 1118LEU      O  523   2.688   4.287   2.670
 1119ILE      N  524   2.726   4.512   2.690
 1119ILE      H  525   2.792   4.577   2.730
 1119ILE     CA  526   2.642   4.561   2.582
 1119ILE     HA  527   2.568   4.485   2.556
 1119ILE     CB  528   2.575   4.689   2.629
 1119ILE     HB  529   2.654   4.761   2.651
 1119ILE    CG2  530   2.484   4.750   2.523
 1119ILE   HG21  531   2.541   4.780   2.434
 1119ILE   HG22  532   2.406   4.684   2.487
 1119ILE   HG23  533   2.436   4.834   2.574
 1119ILE    CG1  534   2.490   4.675   2.755
 1119ILE   HG11  535   2.445   4.769   2.787
 1119ILE   HG12  536   2.551   4.658   2.845
 1119ILE     CD  537   2.384   4.566   2.761
 1119ILE    HD1  538   2.430   4.467   2.753
 1119ILE    HD2  539   2.325   4.581   2.851
 1119ILE    HD3  540   2.314   4.579   2.678
 1119ILE      C  541   2.732   4.585   2.461
 1119ILE      O  542   2.690   4.542   2.354
 1120ARG      N  543   2.846   4.655   2.468
 1120ARG      H  544   2.875   4.681   2.561
 1120ARG     CA  545   2.932   4.688   2.356
 1120ARG     HA  546   2.943   4.597   2.297
 1120ARG     CB  547   2.870   4.800   2.274
 1120ARG    HB1  548   2.773   4.765   2.240
 1120ARG    HB2  549   2.936   4.818   2.188
 1120ARG     CG  550   2.843   4.931   2.347
 1120ARG    HG1  551   2.934   4.969   2.394
 1120ARG    HG2  552   2.765   4.917   2.422
 1120ARG     CD  553   2.809   5.040   2.246
 1120ARG    HD1  554   2.746   4.995   2.169
 1120ARG    HD2  555   2.900   5.071   2.194
 1120ARG     NE  556   2.731   5.151   2.300
 1120ARG     HE  557   2.720   5.162   2.400
 1120ARG     CZ  558   2.652   5.236   2.233
 1120ARG    NH1  559   2.571   5.318   2.302
 1120ARG   HH11  560   2.561   5.304   2.401
 1120ARG   HH12  561   2.492   5.370   2.269
 1120ARG    NH2  562   2.641   5.237   2.099
 1120ARG   HH21  563   2.709   5.192   2.040
 1120ARG   HH22  564   2.578   5.299   2.050
 1120ARG      C  565   3.072   4.721   2.404
 1120ARG      O  566   3.075   4.788   2.507
 1121GLY      N  567   3.183   4.690   2.337
 1121GLY      H  568   3.160   4.648   2.248
 1121GLY     CA  569   3.315   4.745   2.362
 1121GLY    HA1  570   3.386   4.668   2.333
 1121GLY    HA2  571   3.328   4.767   2.468
 1121GLY      C  572   3.339   4.875   2.287
 1121GLY      O  573   3.304   4.886   2.170
 1122LEU      N  574   3.394   4.975   2.357
 1122LEU      H  575   3.425   4.959   2.452
 1122LEU     CA  576   3.400   5.112   2.309
 1122LEU     HA  577   3.345   5.131   2.216
 1122LEU     CB  578   3.348   5.206   2.417
 1122LEU    HB1  579   3.368   5.312   2.407
 1122LEU    HB2  580   3.399   5.165   2.505
 1122LEU     CG  581   3.198   5.193   2.441
 1122LEU     HG  582   3.171   5.091   2.470
 1122LEU    CD1  583   3.168   5.286   2.558
 1122LEU   HD11  584   3.216   5.243   2.646
 1122LEU   HD12  585   3.212   5.382   2.531
 1122LEU   HD13  586   3.062   5.286   2.586
 1122LEU    CD2  587   3.112   5.236   2.322
 1122LEU   HD21  588   3.005   5.231   2.343
 1122LEU   HD22  589   3.137   5.335   2.283
 1122LEU   HD23  590   3.123   5.166   2.239
 1122LEU      C  591   3.542   5.161   2.284
 1122LEU      O  592   3.557   5.254   2.205
 1123GLY      N  593   3.638   5.102   2.355
 1123GLY      H  594   3.617   5.038   2.430
 1123GLY     CA  595   3.779   5.126   2.331
 1123GLY    HA1  596   3.800   5.233   2.330
 1123GLY    HA2  597   3.800   5.080   2.234
 1123GLY      C  598   3.882   5.062   2.423
 1123GLY      O  599   3.851   5.007   2.529
 1124HIS      N  600   4.009   5.076   2.384
 1124HIS      H  601   4.024   5.117   2.293
 1124HIS     CA  602   4.126   5.056   2.466
 1124HIS     HA  603   4.093   5.044   2.569
 1124HIS     CB  604   4.178   4.917   2.428
 1124HIS    HB1  605   4.110   4.844   2.471
 1124HIS    HB2  606   4.278   4.912   2.472
 1124HIS     CG  607   4.194   4.892   2.281
 1124HIS    ND1  608   4.304   4.905   2.196
 1124HIS    CE1  609   4.260   4.868   2.075
 1124HIS    HE1  610   4.325   4.862   1.988
 1124HIS    NE2  611   4.130   4.835   2.079
 1124HIS    HE2  612   4.089   4.795   1.996
 1124HIS    CD2  613   4.084   4.854   2.208
 1124HIS    HD2  614   3.988   4.825   2.248
 1124HIS      C  615   4.234   5.162   2.449
 1124HIS      O  616   4.250   5.223   2.343
 1125GLY      N  617   4.303   5.194   2.558
 1125GLY      H  618   4.292   5.137   2.640
 1125GLY     CA  619   4.423   5.274   2.541
 1125GLY    HA1  620   4.386   5.372   2.510
 1125GLY    HA2  621   4.490   5.233   2.465
 1125GLY      C  622   4.509   5.288   2.666
 1125GLY      O  623   4.521   5.194   2.744
 1126ALA      N  624   4.561   5.407   2.696
 1126ALA      H  625   4.549   5.478   2.626
 1126ALA     CA  626   4.633   5.425   2.821
 1126ALA     HA  627   4.704   5.344   2.837
 1126ALA     CB  628   4.721   5.549   2.810
 1126ALA    HB1  629   4.797   5.528   2.734
 1126ALA    HB2  630   4.654   5.631   2.784
 1126ALA    HB3  631   4.758   5.573   2.909
 1126ALA      C  632   4.548   5.413   2.947
 1126ALA      O  633   4.606   5.403   3.055
 1127PHE      N  634   4.415   5.407   2.938
 1127PHE      H  635   4.383   5.419   2.843
 1127PHE     CA  636   4.316   5.401   3.044
 1127PHE     HA  637   4.351   5.447   3.136
 1127PHE     CB  638   4.193   5.485   3.011
 1127PHE    HB1  639   4.231   5.585   2.991
 1127PHE    HB2  640   4.116   5.482   3.088
 1127PHE     CG  641   4.127   5.458   2.878
 1127PHE    CD1  642   4.168   5.524   2.761
 1127PHE    HD1  643   4.248   5.596   2.765
 1127PHE    CE1  644   4.112   5.492   2.637
 1127PHE    HE1  645   4.151   5.541   2.549
 1127PHE     CZ  646   4.018   5.388   2.629
 1127PHE     HZ  647   3.975   5.367   2.532
 1127PHE    CE2  648   3.971   5.326   2.745
 1127PHE    HE2  649   3.902   5.243   2.735
 1127PHE    CD2  650   4.033   5.355   2.867
 1127PHE    HD2  651   4.001   5.302   2.956
 1127PHE      C  652   4.279   5.258   3.083
 1127PHE      O  653   4.189   5.241   3.165
 1128GLY      N  654   4.321   5.156   3.009
 1128GLY      H  655   4.391   5.181   2.940
 1128GLY     CA  656   4.272   5.020   3.014
 1128GLY    HA1  657   4.224   5.009   3.111
 1128GLY    HA2  658   4.343   4.938   3.003
 1128GLY      C  659   4.178   4.992   2.898
 1128GLY      O  660   4.192   5.053   2.792
 1129GLU      N  661   4.084   4.898   2.912
 1129GLU      H  662   4.069   4.848   2.998
 1129GLU     CA  663   3.979   4.870   2.816
 1129GLU     HA  664   3.986   4.932   2.727
 1129GLU     CB  665   4.001   4.724   2.777
 1129GLU    HB1  666   3.993   4.664   2.868
 1129GLU    HB2  667   4.101   4.725   2.733
 1129GLU     CG  668   3.905   4.668   2.673
 1129GLU    HG1  669   3.927   4.725   2.583
 1129GLU    HG2  670   3.799   4.676   2.694
 1129GLU     CD  671   3.934   4.520   2.651
 1129GLU    OE1  672   3.902   4.441   2.743
 1129GLU    OE2  673   3.982   4.482   2.542
 1129GLU      C  674   3.841   4.878   2.880
 1129GLU      O  675   3.811   4.822   2.985
 1130VAL      N  676   3.752   4.950   2.812
 1130VAL      H  677   3.779   4.967   2.716
 1130VAL     CA  678   3.621   4.996   2.853
 1130VAL     HA  679   3.605   4.953   2.952
 1130VAL     CB  680   3.622   5.145   2.884
 1130VAL     HB  681   3.673   5.207   2.810
 1130VAL    CG1  682   3.486   5.208   2.913
 1130VAL   HG11  683   3.432   5.222   2.820
 1130VAL   HG12  684   3.428   5.139   2.975
 1130VAL   HG13  685   3.499   5.301   2.967
 1130VAL    CG2  686   3.710   5.176   3.004
 1130VAL   HG21  687   3.662   5.139   3.095
 1130VAL   HG22  688   3.809   5.130   2.994
 1130VAL   HG23  689   3.723   5.284   3.013
 1130VAL      C  690   3.511   4.959   2.754
 1130VAL      O  691   3.524   4.973   2.632
 1131TYR      N  692   3.395   4.925   2.810
 1131TYR      H  693   3.389   4.921   2.911
 1131TYR     CA  694   3.276   4.876   2.745
 1131TYR     HA  695   3.293   4.876   2.637
 1131TYR     CB  696   3.252   4.730   2.782
 1131TYR    HB1  697   3.157   4.703   2.736
 1131TYR    HB2  698   3.232   4.717   2.889
 1131TYR     CG  699   3.365   4.636   2.744
 1131TYR    CD1  700   3.481   4.624   2.821
 1131TYR    HD1  701   3.489   4.676   2.916
 1131TYR    CE1  702   3.584   4.538   2.782
 1131TYR    HE1  703   3.672   4.534   2.844
 1131TYR     CZ  704   3.566   4.452   2.672
 1131TYR     OH  705   3.664   4.362   2.640
 1131TYR     HH  706   3.748   4.387   2.680
 1131TYR    CE2  707   3.442   4.453   2.605
 1131TYR    HE2  708   3.435   4.382   2.524
 1131TYR    CD2  709   3.344   4.548   2.638
 1131TYR    HD2  710   3.252   4.547   2.582
 1131TYR      C  711   3.162   4.967   2.788
 1131TYR      O  712   3.174   5.042   2.885
 1132GLU      N  713   3.041   4.953   2.733
 1132GLU      H  714   3.036   4.899   2.648
 1132GLU     CA  715   2.911   4.973   2.793
 1132GLU     HA  716   2.924   5.037   2.880
 1132GLU     CB  717   2.812   5.039   2.697
 1132GLU    HB1  718   2.782   4.967   2.620
 1132GLU    HB2  719   2.883   5.101   2.641
 1132GLU     CG  720   2.694   5.120   2.750
 1132GLU    HG1  721   2.734   5.200   2.812
 1132GLU    HG2  722   2.644   5.049   2.816
 1132GLU     CD  723   2.616   5.184   2.636
 1132GLU    OE1  724   2.497   5.149   2.616
 1132GLU    OE2  725   2.668   5.269   2.560
 1132GLU      C  726   2.859   4.836   2.835
 1132GLU      O  727   2.896   4.732   2.782
 1133GLY      N  728   2.772   4.835   2.937
 1133GLY      H  729   2.726   4.920   2.967
 1133GLY     CA  730   2.736   4.723   3.021
 1133GLY    HA1  731   2.813   4.708   3.098
 1133GLY    HA2  732   2.721   4.630   2.967
 1133GLY      C  733   2.613   4.766   3.100
 1133GLY      O  734   2.564   4.878   3.085
 1134GLN      N  735   2.566   4.677   3.188
 1134GLN      H  736   2.610   4.590   3.212
 1134GLN     CA  737   2.452   4.700   3.274
 1134GLN     HA  738   2.455   4.802   3.312
 1134GLN     CB  739   2.314   4.664   3.218
 1134GLN    HB1  740   2.249   4.635   3.301
 1134GLN    HB2  741   2.322   4.577   3.154
 1134GLN     CG  742   2.251   4.777   3.138
 1134GLN    HG1  743   2.317   4.804   3.055
 1134GLN    HG2  744   2.240   4.864   3.203
 1134GLN     CD  745   2.114   4.740   3.082
 1134GLN    OE1  746   2.107   4.684   2.973
 1134GLN    NE2  747   2.003   4.785   3.142
 1134GLN   HE21  748   2.006   4.830   3.233
 1134GLN   HE22  749   1.917   4.761   3.096
 1134GLN      C  750   2.469   4.623   3.404
 1134GLN      O  751   2.529   4.516   3.404
 1135VAL      N  752   2.414   4.677   3.513
 1135VAL      H  753   2.366   4.766   3.515
 1135VAL     CA  754   2.418   4.614   3.644
 1135VAL     HA  755   2.438   4.508   3.632
 1135VAL     CB  756   2.540   4.662   3.723
 1135VAL     HB  757   2.632   4.632   3.674
 1135VAL    CG1  758   2.550   4.813   3.741
 1135VAL   HG11  759   2.556   4.863   3.644
 1135VAL   HG12  760   2.463   4.854   3.792
 1135VAL   HG13  761   2.647   4.843   3.781
 1135VAL    CG2  762   2.543   4.600   3.862
 1135VAL   HG21  763   2.452   4.621   3.919
 1135VAL   HG22  764   2.538   4.491   3.853
 1135VAL   HG23  765   2.626   4.638   3.921
 1135VAL      C  766   2.285   4.629   3.715
 1135VAL      O  767   2.238   4.742   3.730
 1136SER      N  768   2.229   4.517   3.762
 1136SER      H  769   2.273   4.428   3.742
 1136SER     CA  770   2.116   4.510   3.852
 1136SER     HA  771   2.038   4.584   3.833
 1136SER     CB  772   2.042   4.377   3.843
 1136SER    HB1  773   1.987   4.378   3.749
 1136SER    HB2  774   1.987   4.369   3.937
 1136SER     OG  775   2.132   4.269   3.829
 1136SER     HG  776   2.110   4.200   3.891
 1136SER      C  777   2.164   4.535   3.994
 1136SER      O  778   2.264   4.476   4.033
 1137GLY      N  779   2.085   4.611   4.071
 1137GLY      H  780   2.004   4.651   4.028
 1137GLY     CA  781   2.110   4.645   4.210
 1137GLY    HA1  782   2.206   4.694   4.229
 1137GLY    HA2  783   2.117   4.550   4.262
 1137GLY      C  784   1.995   4.723   4.272
 1137GLY      O  785   1.927   4.795   4.199
 1138MET      N  786   1.981   4.706   4.404
 1138MET      H  787   2.043   4.642   4.449
 1138MET     CA  788   1.865   4.747   4.481
 1138MET     HA  789   1.793   4.674   4.445
 1138MET     CB  790   1.886   4.704   4.626
 1138MET    HB1  791   1.802   4.719   4.695
 1138MET    HB2  792   1.978   4.748   4.663
 1138MET     CG  793   1.916   4.556   4.642
 1138MET    HG1  794   2.003   4.526   4.584
 1138MET    HG2  795   1.828   4.502   4.605
 1138MET     SD  796   1.935   4.492   4.811
 1138MET     CE  797   1.783   4.543   4.894
 1138MET    HE1  798   1.792   4.651   4.893
 1138MET    HE2  799   1.697   4.519   4.832
 1138MET    HE3  800   1.778   4.488   4.988
 1138MET      C  801   1.811   4.888   4.458
 1138MET      O  802   1.695   4.893   4.419
 1139PRO      N  803   1.886   4.998   4.468
 1139PRO     CD  804   2.028   4.995   4.500
 1139PRO    HD1  805   2.090   4.915   4.460
 1139PRO    HD2  806   2.051   5.002   4.606
 1139PRO     CG  807   2.079   5.125   4.439
 1139PRO    HG1  808   2.085   5.107   4.332
 1139PRO    HG2  809   2.175   5.161   4.476
 1139PRO     CB  810   1.963   5.217   4.476
 1139PRO    HB1  811   1.958   5.303   4.409
 1139PRO    HB2  812   1.976   5.246   4.580
 1139PRO     CA  813   1.836   5.133   4.458
 1139PRO     HA  814   1.756   5.150   4.531
 1139PRO      C  815   1.769   5.157   4.324
 1139PRO      O  816   1.707   5.262   4.304
 1140ASN      N  817   1.782   5.067   4.227
 1140ASN      H  818   1.843   4.988   4.247
 1140ASN     CA  819   1.728   5.073   4.092
 1140ASN     HA  820   1.638   5.134   4.093
 1140ASN     CB  821   1.830   5.141   4.002
 1140ASN    HB1  822   1.850   5.242   4.038
 1140ASN    HB2  823   1.779   5.152   3.906
 1140ASN     CG  824   1.962   5.065   3.984
 1140ASN    OD1  825   2.064   5.079   4.050
 1140ASN    ND2  826   1.961   4.963   3.899
 1140ASN   HD21  827   1.878   4.936   3.849
 1140ASN   HD22  828   2.039   4.899   3.897
 1140ASN      C  829   1.673   4.938   4.048
 1140ASN      O  830   1.695   4.902   3.933
 1141ASP      N  831   1.623   4.852   4.137
 1141ASP      H  832   1.619   4.880   4.234
 1141ASP     CA  833   1.567   4.724   4.100
 1141ASP     HA  834   1.653   4.658   4.090
 1141ASP     CB  835   1.491   4.659   4.216
 1141ASP    HB1  836   1.404   4.721   4.236
 1141ASP    HB2  837   1.559   4.670   4.301
 1141ASP     CG  838   1.447   4.515   4.192
 1141ASP    OD1  839   1.330   4.500   4.150
 1141ASP    OD2  840   1.528   4.422   4.209
 1141ASP      C  841   1.490   4.705   3.971
 1141ASP      O  842   1.515   4.605   3.905
 1142PRO      N  843   1.393   4.787   3.928
 1142PRO     CD  844   1.330   4.891   4.008
 1142PRO    HD1  845   1.370   4.990   3.988
 1142PRO    HD2  846   1.351   4.875   4.114
 1142PRO     CG  847   1.182   4.878   3.976
 1142PRO    HG1  848   1.130   4.971   3.999
 1142PRO    HG2  849   1.148   4.787   4.027
 1142PRO     CB  850   1.186   4.844   3.827
 1142PRO    HB1  851   1.197   4.937   3.771
 1142PRO    HB2  852   1.090   4.804   3.795
 1142PRO     CA  853   1.316   4.766   3.808
 1142PRO     HA  854   1.287   4.661   3.800
 1142PRO      C  855   1.395   4.796   3.681
 1142PRO      O  856   1.371   4.744   3.573
 1143SER      N  857   1.500   4.877   3.694
 1143SER      H  858   1.529   4.902   3.788
 1143SER     CA  859   1.578   4.942   3.591
 1143SER     HA  860   1.545   4.909   3.492
 1143SER     CB  861   1.545   5.091   3.594
 1143SER    HB1  862   1.604   5.131   3.512
 1143SER    HB2  863   1.569   5.131   3.693
 1143SER     OG  864   1.406   5.107   3.576
 1143SER     HG  865   1.393   5.166   3.501
 1143SER      C  866   1.727   4.911   3.602
 1143SER      O  867   1.800   5.000   3.644
 1144PRO      N  868   1.773   4.789   3.575
 1144PRO     CD  869   1.693   4.671   3.550
 1144PRO    HD1  870   1.643   4.677   3.454
 1144PRO    HD2  871   1.630   4.662   3.639
 1144PRO     CG  872   1.790   4.553   3.549
 1144PRO    HG1  873   1.748   4.478   3.481
 1144PRO    HG2  874   1.795   4.506   3.647
 1144PRO     CB  875   1.921   4.616   3.503
 1144PRO    HB1  876   1.924   4.632   3.395
 1144PRO    HB2  877   2.001   4.554   3.541
 1144PRO     CA  878   1.914   4.755   3.566
 1144PRO     HA  879   1.960   4.732   3.662
 1144PRO      C  880   1.997   4.863   3.499
 1144PRO      O  881   1.974   4.907   3.386
 1145LEU      N  882   2.082   4.923   3.583
 1145LEU      H  883   2.105   4.866   3.663
 1145LEU     CA  884   2.152   5.046   3.552
 1145LEU     HA  885   2.076   5.120   3.526
 1145LEU     CB  886   2.219   5.098   3.679
 1145LEU    HB1  887   2.279   5.020   3.725
 1145LEU    HB2  888   2.142   5.112   3.755
 1145LEU     CG  889   2.300   5.227   3.672
 1145LEU     HG  890   2.388   5.211   3.611
 1145LEU    CD1  891   2.212   5.338   3.615
 1145LEU   HD11  892   2.188   5.316   3.511
 1145LEU   HD12  893   2.119   5.343   3.671
 1145LEU   HD13  894   2.266   5.432   3.612
 1145LEU    CD2  895   2.346   5.268   3.812
 1145LEU   HD21  896   2.411   5.354   3.796
 1145LEU   HD22  897   2.260   5.301   3.870
 1145LEU   HD23  898   2.408   5.193   3.862
 1145LEU      C  899   2.248   5.033   3.435
 1145LEU      O  900   2.333   4.943   3.434
 1146GLN      N  901   2.240   5.124   3.338
 1146GLN      H  902   2.160   5.186   3.344
 1146GLN     CA  903   2.335   5.142   3.231
 1146GLN     HA  904   2.366   5.046   3.188
 1146GLN     CB  905   2.275   5.224   3.117
 1146GLN    HB1  906   2.300   5.329   3.137
 1146GLN    HB2  907   2.167   5.217   3.118
 1146GLN     CG  908   2.329   5.187   2.979
 1146GLN    HG1  909   2.428   5.142   2.993
 1146GLN    HG2  910   2.337   5.276   2.917
 1146GLN     CD  911   2.239   5.087   2.908
 1146GLN    OE1  912   2.136   5.041   2.957
 1146GLN    NE2  913   2.260   5.056   2.780
 1146GLN   HE21  914   2.342   5.084   2.727
 1146GLN   HE22  915   2.202   4.985   2.738
 1146GLN      C  916   2.466   5.201   3.281
 1146GLN      O  917   2.468   5.304   3.347
 1147VAL      N  918   2.576   5.133   3.246
 1147VAL      H  919   2.568   5.049   3.191
 1147VAL     CA  920   2.709   5.172   3.288
 1147VAL     HA  921   2.704   5.280   3.294
 1147VAL     CB  922   2.744   5.103   3.420
 1147VAL     HB  923   2.847   5.124   3.450
 1147VAL    CG1  924   2.664   5.156   3.539
 1147VAL   HG11  925   2.564   5.114   3.528
 1147VAL   HG12  926   2.704   5.124   3.635
 1147VAL   HG13  927   2.656   5.264   3.539
 1147VAL    CG2  928   2.737   4.951   3.413
 1147VAL   HG21  929   2.811   4.914   3.342
 1147VAL   HG22  930   2.763   4.908   3.510
 1147VAL   HG23  931   2.636   4.917   3.392
 1147VAL      C  932   2.824   5.159   3.188
 1147VAL      O  933   2.822   5.080   3.094
 1148ALA      N  934   2.931   5.233   3.216
 1148ALA      H  935   2.927   5.300   3.291
 1148ALA     CA  936   3.061   5.209   3.156
 1148ALA     HA  937   3.053   5.182   3.050
 1148ALA     CB  938   3.154   5.329   3.167
 1148ALA    HB1  939   3.171   5.364   3.269
 1148ALA    HB2  940   3.249   5.305   3.121
 1148ALA    HB3  941   3.110   5.423   3.133
 1148ALA      C  942   3.117   5.092   3.235
 1148ALA      O  943   3.096   5.079   3.356
 1149VAL      N  944   3.196   5.006   3.172
 1149VAL      H  945   3.210   5.013   3.072
 1149VAL     CA  946   3.257   4.892   3.238
 1149VAL     HA  947   3.263   4.915   3.344
 1149VAL     CB  948   3.193   4.755   3.215
 1149VAL     HB  949   3.206   4.730   3.110
 1149VAL    CG1  950   3.256   4.647   3.301
 1149VAL   HG11  951   3.285   4.695   3.394
 1149VAL   HG12  952   3.187   4.563   3.309
 1149VAL   HG13  953   3.350   4.628   3.249
 1149VAL    CG2  954   3.042   4.755   3.239
 1149VAL   HG21  955   2.984   4.672   3.198
 1149VAL   HG22  956   3.006   4.753   3.342
 1149VAL   HG23  957   3.005   4.851   3.202
 1149VAL      C  958   3.405   4.881   3.202
 1149VAL      O  959   3.444   4.866   3.086
 1150LYS      N  960   3.492   4.893   3.302
 1150LYS      H  961   3.459   4.891   3.398
 1150LYS     CA  962   3.636   4.901   3.290
 1150LYS     HA  963   3.669   4.912   3.187
 1150LYS     CB  964   3.678   5.025   3.369
 1150LYS    HB1  965   3.663   5.015   3.477
 1150LYS    HB2  966   3.616   5.108   3.334
 1150LYS     CG  967   3.828   5.053   3.359
 1150LYS    HG1  968   3.862   5.066   3.257
 1150LYS    HG2  969   3.882   4.975   3.413
 1150LYS     CD  970   3.850   5.187   3.429
 1150LYS    HD1  971   3.823   5.185   3.534
 1150LYS    HD2  972   3.785   5.259   3.379
 1150LYS     CE  973   3.997   5.227   3.428
 1150LYS    HE1  974   4.041   5.208   3.330
 1150LYS    HE2  975   4.054   5.166   3.498
 1150LYS     NZ  976   4.024   5.369   3.456
 1150LYS    HZ1  977   4.123   5.389   3.465
 1150LYS    HZ2  978   3.987   5.437   3.392
 1150LYS    HZ3  979   3.980   5.385   3.546
 1150LYS      C  980   3.705   4.771   3.330
 1150LYS      O  981   3.675   4.714   3.435
 1151THR      N  982   3.805   4.728   3.254
 1151THR      H  983   3.831   4.779   3.171
 1151THR     CA  984   3.901   4.622   3.279
 1151THR     HA  985   3.917   4.608   3.386
 1151THR     CB  986   3.834   4.493   3.234
 1151THR     HB  987   3.740   4.489   3.288
 1151THR    CG2  988   3.799   4.467   3.088
 1151THR   HG21  989   3.891   4.458   3.029
 1151THR   HG22  990   3.736   4.379   3.077
 1151THR   HG23  991   3.739   4.551   3.055
 1151THR    OG1  992   3.904   4.383   3.289
 1151THR    HG1  993   3.887   4.398   3.382
 1151THR      C  994   4.035   4.639   3.209
 1151THR      O  995   4.050   4.731   3.128
 1152LEU      N  996   4.128   4.550   3.245
 1152LEU      H  997   4.101   4.474   3.305
 1152LEU     CA  998   4.257   4.542   3.180
 1152LEU     HA  999   4.300   4.642   3.190
 1152LEU     CB 1000   4.354   4.459   3.263
 1152LEU    HB1 1001   4.455   4.474   3.225
 1152LEU    HB2 1002   4.325   4.354   3.259
 1152LEU     CG 1003   4.370   4.490   3.412
 1152LEU     HG 1004   4.354   4.597   3.419
 1152LEU    CD1 1005   4.270   4.423   3.506
 1152LEU   HD11 1006   4.166   4.437   3.477
 1152LEU   HD12 1007   4.295   4.319   3.524
 1152LEU   HD13 1008   4.265   4.477   3.600
 1152LEU    CD2 1009   4.511   4.471   3.467
 1152LEU   HD21 1010   4.580   4.529   3.406
 1152LEU   HD22 1011   4.511   4.518   3.565
 1152LEU   HD23 1012   4.535   4.365   3.464
 1152LEU      C 1013   4.245   4.490   3.037
 1152LEU      O 1014   4.160   4.405   3.012
 1153PRO      N 1015   4.322   4.540   2.941
 1153PRO     CD 1016   4.411   4.655   2.948
 1153PRO    HD1 1017   4.510   4.621   2.977
 1153PRO    HD2 1018   4.376   4.731   3.018
 1153PRO     CG 1019   4.421   4.710   2.806
 1153PRO    HG1 1020   4.515   4.764   2.797
 1153PRO    HG2 1021   4.332   4.769   2.781
 1153PRO     CB 1022   4.421   4.574   2.737
 1153PRO    HB1 1023   4.518   4.527   2.755
 1153PRO    HB2 1024   4.409   4.587   2.629
 1153PRO     CA 1025   4.320   4.484   2.807
 1153PRO     HA 1026   4.219   4.490   2.766
 1153PRO      C 1027   4.365   4.338   2.804
 1153PRO      O 1028   4.409   4.284   2.905
 1154GLU      N 1029   4.358   4.273   2.688
 1154GLU      H 1030   4.343   4.330   2.606
 1154GLU     CA 1031   4.379   4.131   2.666
 1154GLU     HA 1032   4.317   4.080   2.741
 1154GLU     CB 1033   4.303   4.101   2.537
 1154GLU    HB1 1034   4.343   4.155   2.451
 1154GLU    HB2 1035   4.204   4.146   2.545
 1154GLU     CG 1036   4.278   3.954   2.505
 1154GLU    HG1 1037   4.260   3.898   2.596
 1154GLU    HG2 1038   4.369   3.910   2.465
 1154GLU     CD 1039   4.161   3.949   2.408
 1154GLU    OE1 1040   4.145   4.032   2.316
 1154GLU    OE2 1041   4.084   3.851   2.418
 1154GLU      C 1042   4.521   4.077   2.669
 1154GLU      O 1043   4.547   3.958   2.652
 1155VAL      N 1044   4.617   4.168   2.688
 1155VAL      H 1045   4.589   4.265   2.687
 1155VAL     CA 1046   4.759   4.144   2.691
 1155VAL     HA 1047   4.784   4.038   2.684
 1155VAL     CB 1048   4.826   4.208   2.570
 1155VAL     HB 1049   4.933   4.185   2.571
 1155VAL    CG1 1050   4.785   4.159   2.431
 1155VAL   HG11 1051   4.867   4.170   2.360
 1155VAL   HG12 1052   4.767   4.052   2.438
 1155VAL   HG13 1053   4.686   4.196   2.403
 1155VAL    CG2 1054   4.812   4.360   2.570
 1155VAL   HG21 1055   4.870   4.397   2.655
 1155VAL   HG22 1056   4.848   4.396   2.474
 1155VAL   HG23 1057   4.710   4.397   2.581
 1155VAL      C 1058   4.836   4.170   2.820
 1155VAL      O 1059   4.958   4.183   2.820
 1156CYS      N 1060   4.767   4.179   2.933
 1156CYS      H 1061   4.667   4.166   2.930
 1156CYS     CA 1062   4.813   4.224   3.063
 1156CYS     HA 1063   4.891   4.296   3.041
 1156CYS     CB 1064   4.711   4.305   3.143
 1156CYS    HB1 1065   4.683   4.390   3.081
 1156CYS    HB2 1066   4.749   4.351   3.234
 1156CYS     SG 1067   4.563   4.204   3.166
 1156CYS     HG 1068   4.478   4.299   3.205
 1156CYS      C 1069   4.874   4.113   3.149
 1156CYS      O 1070   4.824   4.001   3.145
 1157SER      N 1071   4.986   4.144   3.216
 1157SER      H 1072   5.017   4.240   3.213
 1157SER     CA 1073   5.052   4.068   3.321
 1157SER     HA 1074   5.055   3.962   3.296
 1157SER     CB 1075   5.190   4.120   3.358
 1157SER    HB1 1076   5.252   4.135   3.270
 1157SER    HB2 1077   5.233   4.048   3.429
 1157SER     OG 1078   5.180   4.240   3.430
 1157SER     HG 1079   5.156   4.315   3.375
 1157SER      C 1080   4.966   4.075   3.446
 1157SER      O 1081   4.863   4.142   3.453
 1158GLU      N 1082   5.008   4.007   3.552
 1158GLU      H 1083   5.088   3.944   3.553
 1158GLU     CA 1084   4.944   4.022   3.681
 1158GLU     HA 1085   4.837   4.035   3.665
 1158GLU     CB 1086   4.948   3.897   3.769
 1158GLU    HB1 1087   4.883   3.921   3.853
 1158GLU    HB2 1088   5.049   3.889   3.809
 1158GLU     CG 1089   4.892   3.770   3.705
 1158GLU    HG1 1090   4.965   3.732   3.633
 1158GLU    HG2 1091   4.790   3.780   3.668
 1158GLU     CD 1092   4.892   3.662   3.812
 1158GLU    OE1 1093   4.997   3.608   3.852
 1158GLU    OE2 1094   4.782   3.622   3.857
 1158GLU      C 1095   5.000   4.141   3.758
 1158GLU      O 1096   4.930   4.188   3.847
 1159GLN      N 1097   5.115   4.197   3.720
 1159GLN      H 1098   5.169   4.162   3.642
 1159GLN     CA 1099   5.162   4.315   3.789
 1159GLN     HA 1100   5.149   4.307   3.897
 1159GLN     CB 1101   5.313   4.332   3.777
 1159GLN    HB1 1102   5.331   4.440   3.780
 1159GLN    HB2 1103   5.353   4.317   3.677
 1159GLN     CG 1104   5.400   4.274   3.888
 1159GLN    HG1 1105   5.355   4.279   3.988
 1159GLN    HG2 1106   5.495   4.326   3.896
 1159GLN     CD 1107   5.431   4.126   3.869
 1159GLN    OE1 1108   5.429   4.070   3.760
 1159GLN    NE2 1109   5.476   4.056   3.974
 1159GLN   HE21 1110   5.478   4.098   4.066
 1159GLN   HE22 1111   5.502   3.960   3.960
 1159GLN      C 1112   5.083   4.439   3.749
 1159GLN      O 1113   5.069   4.533   3.827
 1160ASP      N 1114   5.018   4.434   3.633
 1160ASP      H 1115   5.025   4.347   3.581
 1160ASP     CA 1116   4.931   4.537   3.580
 1160ASP     HA 1117   4.985   4.630   3.595
 1160ASP     CB 1118   4.909   4.521   3.430
 1160ASP    HB1 1119   4.864   4.614   3.393
 1160ASP    HB2 1120   4.839   4.439   3.416
 1160ASP     CG 1121   5.036   4.500   3.349
 1160ASP    OD1 1122   5.038   4.414   3.258
 1160ASP    OD2 1123   5.136   4.573   3.365
 1160ASP      C 1124   4.798   4.537   3.654
 1160ASP      O 1125   4.735   4.642   3.658
 1161GLU      N 1126   4.763   4.428   3.723
 1161GLU      H 1127   4.822   4.348   3.710
 1161GLU     CA 1128   4.647   4.416   3.809
 1161GLU     HA 1129   4.555   4.452   3.764
 1161GLU     CB 1130   4.607   4.272   3.842
 1161GLU    HB1 1131   4.520   4.282   3.907
 1161GLU    HB2 1132   4.693   4.232   3.896
 1161GLU     CG 1133   4.577   4.174   3.728
 1161GLU    HG1 1134   4.659   4.173   3.657
 1161GLU    HG2 1135   4.492   4.222   3.678
 1161GLU     CD 1136   4.554   4.034   3.781
 1161GLU    OE1 1137   4.601   3.935   3.721
 1161GLU    OE2 1138   4.478   4.019   3.880
 1161GLU      C 1139   4.670   4.496   3.937
 1161GLU      O 1140   4.590   4.574   3.987
 1162LEU      N 1141   4.791   4.484   3.991
 1162LEU      H 1142   4.861   4.425   3.947
 1162LEU     CA 1143   4.834   4.566   4.102
 1162LEU     HA 1144   4.757   4.562   4.179
 1162LEU     CB 1145   4.968   4.521   4.162
 1162LEU    HB1 1146   4.978   4.570   4.259
 1162LEU    HB2 1147   5.047   4.553   4.094
 1162LEU     CG 1148   4.976   4.372   4.194
 1162LEU     HG 1149   4.971   4.320   4.098
 1162LEU    CD1 1150   5.115   4.355   4.254
 1162LEU   HD11 1151   5.192   4.375   4.179
 1162LEU   HD12 1152   5.120   4.421   4.340
 1162LEU   HD13 1153   5.114   4.250   4.284
 1162LEU    CD2 1154   4.868   4.323   4.290
 1162LEU   HD21 1155   4.866   4.396   4.370
 1162LEU   HD22 1156   4.768   4.313   4.247
 1162LEU   HD23 1157   4.898   4.225   4.327
 1162LEU      C 1158   4.841   4.713   4.064
 1162LEU      O 1159   4.813   4.791   4.155
 1163ASP      N 1160   4.875   4.753   3.941
 1163ASP      H 1161   4.904   4.684   3.873
 1163ASP     CA 1162   4.868   4.890   3.896
 1163ASP     HA 1163   4.910   4.959   3.970
 1163ASP     CB 1164   4.956   4.912   3.773
 1163ASP    HB1 1165   4.937   5.011   3.733
 1163ASP    HB2 1166   4.933   4.834   3.700
 1163ASP     CG 1167   5.104   4.916   3.810
 1163ASP    OD1 1168   5.143   4.950   3.924
 1163ASP    OD2 1169   5.173   4.880   3.713
 1163ASP      C 1170   4.723   4.933   3.877
 1163ASP      O 1171   4.682   5.027   3.944
 1164PHE      N 1172   4.642   4.857   3.803
 1164PHE      H 1173   4.689   4.781   3.756
 1164PHE     CA 1174   4.502   4.882   3.776
 1164PHE     HA 1175   4.500   4.972   3.715
 1164PHE     CB 1176   4.447   4.764   3.695
 1164PHE    HB1 1177   4.455   4.670   3.749
 1164PHE    HB2 1178   4.504   4.769   3.602
 1164PHE     CG 1179   4.299   4.771   3.665
 1164PHE    CD1 1180   4.262   4.856   3.560
 1164PHE    HD1 1181   4.337   4.918   3.513
 1164PHE    CE1 1182   4.126   4.868   3.528
 1164PHE    HE1 1183   4.106   4.933   3.444
 1164PHE     CZ 1184   4.030   4.799   3.602
 1164PHE     HZ 1185   3.928   4.800   3.564
 1164PHE    CE2 1186   4.066   4.718   3.710
 1164PHE    HE2 1187   3.997   4.648   3.753
 1164PHE    CD2 1188   4.203   4.698   3.736
 1164PHE    HD2 1189   4.234   4.621   3.804
 1164PHE      C 1190   4.423   4.906   3.904
 1164PHE      O 1191   4.357   5.009   3.917
 1165LEU      N 1192   4.448   4.825   4.007
 1165LEU      H 1193   4.514   4.748   3.999
 1165LEU     CA 1194   4.364   4.829   4.126
 1165LEU     HA 1195   4.264   4.856   4.092
 1165LEU     CB 1196   4.365   4.693   4.194
 1165LEU    HB1 1197   4.313   4.702   4.290
 1165LEU    HB2 1198   4.465   4.660   4.224
 1165LEU     CG 1199   4.292   4.588   4.111
 1165LEU     HG 1200   4.344   4.571   4.017
 1165LEU    CD1 1201   4.291   4.455   4.187
 1165LEU   HD11 1202   4.246   4.478   4.284
 1165LEU   HD12 1203   4.228   4.378   4.141
 1165LEU   HD13 1204   4.393   4.420   4.197
 1165LEU    CD2 1205   4.149   4.622   4.068
 1165LEU   HD21 1206   4.086   4.659   4.149
 1165LEU   HD22 1207   4.149   4.697   3.989
 1165LEU   HD23 1208   4.098   4.541   4.016
 1165LEU      C 1209   4.401   4.945   4.218
 1165LEU      O 1210   4.312   5.009   4.272
 1166MET      N 1211   4.529   4.981   4.231
 1166MET      H 1212   4.605   4.929   4.189
 1166MET     CA 1213   4.569   5.099   4.304
 1166MET     HA 1214   4.533   5.093   4.407
 1166MET     CB 1215   4.721   5.101   4.313
 1166MET    HB1 1216   4.763   5.110   4.213
 1166MET    HB2 1217   4.761   5.012   4.361
 1166MET     CG 1218   4.785   5.216   4.391
 1166MET    HG1 1219   4.756   5.310   4.345
 1166MET    HG2 1220   4.894   5.211   4.391
 1166MET     SD 1221   4.722   5.227   4.561
 1166MET     CE 1222   4.796   5.379   4.625
 1166MET    HE1 1223   4.792   5.378   4.734
 1166MET    HE2 1224   4.897   5.387   4.586
 1166MET    HE3 1225   4.736   5.461   4.585
 1166MET      C 1226   4.511   5.228   4.249
 1166MET      O 1227   4.458   5.311   4.323
 1167GLU      N 1228   4.502   5.247   4.117
 1167GLU      H 1229   4.529   5.174   4.053
 1167GLU     CA 1230   4.420   5.351   4.057
 1167GLU     HA 1231   4.448   5.446   4.101
 1167GLU     CB 1232   4.452   5.367   3.909
 1167GLU    HB1 1233   4.380   5.308   3.852
 1167GLU    HB2 1234   4.554   5.329   3.895
 1167GLU     CG 1235   4.457   5.509   3.853
 1167GLU    HG1 1236   4.545   5.560   3.892
 1167GLU    HG2 1237   4.375   5.571   3.891
 1167GLU     CD 1238   4.454   5.525   3.702
 1167GLU    OE1 1239   4.534   5.450   3.641
 1167GLU    OE2 1240   4.360   5.590   3.651
 1167GLU      C 1241   4.270   5.344   4.084
 1167GLU      O 1242   4.209   5.444   4.120
 1168ALA      N 1243   4.212   5.225   4.070
 1168ALA      H 1244   4.258   5.142   4.037
 1168ALA     CA 1245   4.072   5.197   4.098
 1168ALA     HA 1246   4.008   5.250   4.028
 1168ALA     CB 1247   4.027   5.052   4.081
 1168ALA    HB1 1248   4.087   5.009   4.000
 1168ALA    HB2 1249   4.032   4.997   4.175
 1168ALA    HB3 1250   3.925   5.057   4.044
 1168ALA      C 1251   4.034   5.248   4.236
 1168ALA      O 1252   3.930   5.311   4.254
 1169LEU      N 1253   4.119   5.215   4.334
 1169LEU      H 1254   4.190   5.149   4.308
 1169LEU     CA 1255   4.122   5.266   4.470
 1169LEU     HA 1256   4.029   5.236   4.519
 1169LEU     CB 1257   4.230   5.194   4.550
 1169LEU    HB1 1258   4.328   5.203   4.502
 1169LEU    HB2 1259   4.204   5.089   4.542
 1169LEU     CG 1260   4.243   5.233   4.697
 1169LEU     HG 1261   4.276   5.337   4.703
 1169LEU    CD1 1262   4.113   5.209   4.773
 1169LEU   HD11 1263   4.088   5.103   4.777
 1169LEU   HD12 1264   4.126   5.254   4.871
 1169LEU   HD13 1265   4.030   5.268   4.733
 1169LEU    CD2 1266   4.353   5.145   4.755
 1169LEU   HD21 1267   4.382   5.183   4.853
 1169LEU   HD22 1268   4.316   5.043   4.764
 1169LEU   HD23 1269   4.442   5.146   4.691
 1169LEU      C 1270   4.127   5.417   4.483
 1169LEU      O 1271   4.044   5.478   4.551
 1170ILE      N 1272   4.210   5.490   4.408
 1170ILE      H 1273   4.262   5.444   4.335
 1170ILE     CA 1274   4.220   5.635   4.411
 1170ILE     HA 1275   4.236   5.669   4.513
 1170ILE     CB 1276   4.334   5.686   4.324
 1170ILE     HB 1277   4.337   5.621   4.236
 1170ILE    CG2 1278   4.315   5.834   4.291
 1170ILE   HG21 1279   4.322   5.904   4.374
 1170ILE   HG22 1280   4.404   5.867   4.237
 1170ILE   HG23 1281   4.226   5.851   4.231
 1170ILE    CG1 1282   4.464   5.671   4.403
 1170ILE   HG11 1283   4.484   5.567   4.428
 1170ILE   HG12 1284   4.464   5.718   4.501
 1170ILE     CD 1285   4.588   5.716   4.327
 1170ILE    HD1 1286   4.677   5.674   4.374
 1170ILE    HD2 1287   4.585   5.683   4.224
 1170ILE    HD3 1288   4.593   5.825   4.330
 1170ILE      C 1289   4.085   5.699   4.382
 1170ILE      O 1290   4.023   5.772   4.458
 1171ILE      N 1291   4.026   5.669   4.266
 1171ILE      H 1292   4.076   5.598   4.215
 1171ILE     CA 1293   3.909   5.733   4.210
 1171ILE     HA 1294   3.913   5.840   4.233
 1171ILE     CB 1295   3.895   5.719   4.059
 1171ILE     HB 1296   3.986   5.756   4.010
 1171ILE    CG2 1297   3.878   5.578   4.004
 1171ILE   HG21 1298   3.908   5.576   3.899
 1171ILE   HG22 1299   3.939   5.505   4.058
 1171ILE   HG23 1300   3.774   5.549   4.016
 1171ILE    CG1 1301   3.781   5.796   3.994
 1171ILE   HG11 1302   3.778   5.898   4.033
 1171ILE   HG12 1303   3.688   5.748   4.027
 1171ILE     CD 1304   3.790   5.808   3.842
 1171ILE    HD1 1305   3.753   5.712   3.805
 1171ILE    HD2 1306   3.728   5.888   3.801
 1171ILE    HD3 1307   3.887   5.825   3.796
 1171ILE      C 1308   3.780   5.688   4.279
 1171ILE      O 1309   3.697   5.775   4.303
 1172SER      N 1310   3.760   5.564   4.323
 1172SER      H 1311   3.827   5.497   4.287
 1172SER     CA 1312   3.660   5.524   4.420
 1172SER     HA 1313   3.563   5.539   4.373
 1172SER     CB 1314   3.669   5.374   4.449
 1172SER    HB1 1315   3.590   5.344   4.518
 1172SER    HB2 1316   3.772   5.359   4.480
 1172SER     OG 1317   3.652   5.305   4.328
 1172SER     HG 1318   3.740   5.285   4.294
 1172SER      C 1319   3.660   5.607   4.547
 1172SER      O 1320   3.556   5.629   4.608
 1173LYS      N 1321   3.776   5.662   4.584
 1173LYS      H 1322   3.859   5.657   4.528
 1173LYS     CA 1323   3.782   5.731   4.711
 1173LYS     HA 1324   3.712   5.692   4.785
 1173LYS     CB 1325   3.921   5.711   4.772
 1173LYS    HB1 1326   3.943   5.797   4.835
 1173LYS    HB2 1327   4.005   5.714   4.702
 1173LYS     CG 1328   3.942   5.584   4.854
 1173LYS    HG1 1329   4.040   5.582   4.900
 1173LYS    HG2 1330   3.941   5.492   4.795
 1173LYS     CD 1331   3.832   5.557   4.957
 1173LYS    HD1 1332   3.860   5.471   5.019
 1173LYS    HD2 1333   3.741   5.530   4.904
 1173LYS     CE 1334   3.803   5.678   5.045
 1173LYS    HE1 1335   3.752   5.755   4.987
 1173LYS    HE2 1336   3.894   5.722   5.086
 1173LYS     NZ 1337   3.719   5.631   5.155
 1173LYS    HZ1 1338   3.662   5.559   5.114
 1173LYS    HZ2 1339   3.779   5.582   5.221
 1173LYS    HZ3 1340   3.665   5.704   5.199
 1173LYS      C 1341   3.750   5.879   4.697
 1173LYS      O 1342   3.705   5.940   4.794
 1174PHE      N 1343   3.763   5.944   4.581
 1174PHE      H 1344   3.796   5.893   4.500
 1174PHE     CA 1345   3.709   6.077   4.558
 1174PHE     HA 1346   3.747   6.138   4.639
 1174PHE     CB 1347   3.765   6.133   4.427
 1174PHE    HB1 1348   3.704   6.220   4.405
 1174PHE    HB2 1349   3.744   6.069   4.342
 1174PHE     CG 1350   3.911   6.171   4.426
 1174PHE    CD1 1351   3.960   6.255   4.527
 1174PHE    HD1 1352   3.893   6.296   4.601
 1174PHE    CE1 1353   4.091   6.303   4.517
 1174PHE    HE1 1354   4.131   6.383   4.577
 1174PHE     CZ 1355   4.177   6.249   4.420
 1174PHE     HZ 1356   4.273   6.298   4.419
 1174PHE    CE2 1357   4.133   6.160   4.321
 1174PHE    HE2 1358   4.197   6.116   4.247
 1174PHE    CD2 1359   3.999   6.121   4.329
 1174PHE    HD2 1360   3.965   6.054   4.251
 1174PHE      C 1361   3.557   6.077   4.557
 1174PHE      O 1362   3.495   5.971   4.552
 1175ASN      N 1363   3.492   6.191   4.579
 1175ASN      H 1364   3.555   6.269   4.594
 1175ASN     CA 1365   3.351   6.222   4.574
 1175ASN     HA 1366   3.301   6.152   4.508
 1175ASN     CB 1367   3.289   6.193   4.711
 1175ASN    HB1 1368   3.339   6.256   4.784
 1175ASN    HB2 1369   3.308   6.087   4.724
 1175ASN     CG 1370   3.138   6.213   4.701
 1175ASN    OD1 1371   3.068   6.145   4.626
 1175ASN    ND2 1372   3.088   6.312   4.775
 1175ASN   HD21 1373   3.152   6.359   4.838
 1175ASN   HD22 1374   2.990   6.335   4.773
 1175ASN      C 1375   3.337   6.367   4.530
 1175ASN      O 1376   3.348   6.459   4.611
 1176HIS      N 1377   3.321   6.385   4.399
 1176HIS      H 1378   3.314   6.301   4.342
 1176HIS     CA 1379   3.300   6.517   4.344
 1176HIS     HA 1380   3.239   6.582   4.407
 1176HIS     CB 1381   3.433   6.587   4.312
 1176HIS    HB1 1382   3.477   6.548   4.221
 1176HIS    HB2 1383   3.517   6.565   4.377
 1176HIS     CG 1384   3.409   6.734   4.300
 1176HIS    ND1 1385   3.379   6.805   4.183
 1176HIS    CE1 1386   3.351   6.930   4.221
 1176HIS    HE1 1387   3.322   7.010   4.154
 1176HIS    NE2 1388   3.358   6.941   4.354
 1176HIS    HE2 1389   3.317   7.018   4.405
 1176HIS    CD2 1390   3.399   6.820   4.406
 1176HIS    HD2 1391   3.424   6.785   4.506
 1176HIS      C 1392   3.215   6.505   4.219
 1176HIS      O 1393   3.219   6.402   4.152
 1177GLN      N 1394   3.135   6.608   4.189
 1177GLN      H 1395   3.139   6.691   4.246
 1177GLN     CA 1396   3.071   6.611   4.059
 1177GLN     HA 1397   3.007   6.524   4.047
 1177GLN     CB 1398   2.986   6.737   4.059
 1177GLN    HB1 1399   3.048   6.827   4.069
 1177GLN    HB2 1400   2.920   6.723   4.144
 1177GLN     CG 1401   2.905   6.753   3.931
 1177GLN    HG1 1402   2.858   6.657   3.909
 1177GLN    HG2 1403   2.959   6.776   3.839
 1177GLN     CD 1404   2.805   6.864   3.958
 1177GLN    OE1 1405   2.691   6.845   4.001
 1177GLN    NE2 1406   2.835   6.993   3.944
 1177GLN   HE21 1407   2.913   7.021   3.887
 1177GLN   HE22 1408   2.759   7.053   3.975
 1177GLN      C 1409   3.170   6.611   3.943
 1177GLN      O 1410   3.125   6.574   3.835
 1178ASN      N 1411   3.297   6.649   3.952
 1178ASN      H 1412   3.323   6.691   4.040
 1178ASN     CA 1413   3.383   6.657   3.836
 1178ASN     HA 1414   3.332   6.650   3.739
 1178ASN     CB 1415   3.431   6.801   3.828
 1178ASN    HB1 1416   3.506   6.813   3.749
 1178ASN    HB2 1417   3.480   6.808   3.925
 1178ASN     CG 1418   3.324   6.907   3.805
 1178ASN    OD1 1419   3.283   6.977   3.897
 1178ASN    ND2 1420   3.262   6.897   3.687
 1178ASN   HD21 1421   3.292   6.827   3.621
 1178ASN   HD22 1422   3.171   6.940   3.675
 1178ASN      C 1423   3.491   6.549   3.833
 1178ASN      O 1424   3.580   6.559   3.750
 1179ILE      N 1425   3.474   6.444   3.914
 1179ILE      H 1426   3.391   6.445   3.973
 1179ILE     CA 1427   3.551   6.321   3.913
 1179ILE     HA 1428   3.616   6.321   3.825
 1179ILE     CB 1429   3.640   6.311   4.036
 1179ILE     HB 1430   3.573   6.320   4.122
 1179ILE    CG2 1431   3.706   6.174   4.038
 1179ILE   HG21 1432   3.638   6.090   4.021
 1179ILE   HG22 1433   3.783   6.165   3.961
 1179ILE   HG23 1434   3.764   6.151   4.127
 1179ILE    CG1 1435   3.744   6.423   4.035
 1179ILE   HG11 1436   3.696   6.520   4.023
 1179ILE   HG12 1437   3.809   6.406   3.949
 1179ILE     CD 1438   3.830   6.429   4.161
 1179ILE    HD1 1439   3.761   6.450   4.243
 1179ILE    HD2 1440   3.881   6.336   4.185
 1179ILE    HD3 1441   3.909   6.502   4.145
 1179ILE      C 1442   3.456   6.203   3.900
 1179ILE      O 1443   3.360   6.197   3.977
 1180VAL      N 1444   3.484   6.114   3.805
 1180VAL      H 1445   3.564   6.142   3.751
 1180VAL     CA 1446   3.393   6.010   3.764
 1180VAL     HA 1447   3.301   6.059   3.731
 1180VAL     CB 1448   3.460   5.940   3.646
 1180VAL     HB 1449   3.563   5.930   3.682
 1180VAL    CG1 1450   3.411   5.799   3.612
 1180VAL   HG11 1451   3.466   5.762   3.525
 1180VAL   HG12 1452   3.403   5.722   3.689
 1180VAL   HG13 1453   3.307   5.813   3.583
 1180VAL    CG2 1454   3.443   6.031   3.526
 1180VAL   HG21 1455   3.472   5.968   3.442
 1180VAL   HG22 1456   3.338   6.058   3.517
 1180VAL   HG23 1457   3.508   6.119   3.531
 1180VAL      C 1458   3.363   5.910   3.875
 1180VAL      O 1459   3.449   5.848   3.937
 1181ARG      N 1460   3.235   5.881   3.902
 1181ARG      H 1461   3.162   5.917   3.842
 1181ARG     CA 1462   3.193   5.810   4.021
 1181ARG     HA 1463   3.255   5.838   4.107
 1181ARG     CB 1464   3.051   5.865   4.037
 1181ARG    HB1 1465   3.005   5.859   3.939
 1181ARG    HB2 1466   3.061   5.969   4.069
 1181ARG     CG 1467   2.970   5.793   4.144
 1181ARG    HG1 1468   3.029   5.772   4.233
 1181ARG    HG2 1469   2.930   5.700   4.105
 1181ARG     CD 1470   2.842   5.870   4.176
 1181ARG    HD1 1471   2.787   5.880   4.082
 1181ARG    HD2 1472   2.877   5.967   4.210
 1181ARG     NE 1473   2.763   5.807   4.282
 1181ARG     HE 1474   2.804   5.815   4.374
 1181ARG     CZ 1475   2.672   5.710   4.266
 1181ARG    NH1 1476   2.625   5.662   4.150
 1181ARG   HH11 1477   2.646   5.710   4.063
 1181ARG   HH12 1478   2.549   5.596   4.149
 1181ARG    NH2 1479   2.614   5.654   4.374
 1181ARG   HH21 1480   2.656   5.680   4.462
 1181ARG   HH22 1481   2.545   5.580   4.365
 1181ARG      C 1482   3.211   5.661   4.000
 1181ARG      O 1483   3.178   5.612   3.892
 1182CYS      N 1484   3.231   5.589   4.111
 1182CYS      H 1485   3.281   5.632   4.188
 1182CYS     CA 1486   3.230   5.444   4.114
 1182CYS     HA 1487   3.265   5.408   4.017
 1182CYS     CB 1488   3.340   5.404   4.212
 1182CYS    HB1 1489   3.315   5.424   4.316
 1182CYS    HB2 1490   3.430   5.456   4.179
 1182CYS     SG 1491   3.386   5.229   4.194
 1182CYS     HG 1492   3.490   5.248   4.276
 1182CYS      C 1493   3.092   5.389   4.147
 1182CYS      O 1494   3.012   5.455   4.211
 1183ILE      N 1495   3.061   5.276   4.083
 1183ILE      H 1496   3.110   5.249   3.999
 1183ILE     CA 1497   2.937   5.205   4.107
 1183ILE     HA 1498   2.868   5.275   4.154
 1183ILE     CB 1499   2.877   5.185   3.969
 1183ILE     HB 1500   2.951   5.135   3.907
 1183ILE    CG2 1501   2.753   5.096   3.983
 1183ILE   HG21 1502   2.689   5.103   3.895
 1183ILE   HG22 1503   2.780   4.992   4.001
 1183ILE   HG23 1504   2.688   5.118   4.067
 1183ILE    CG1 1505   2.850   5.310   3.885
 1183ILE   HG11 1506   2.832   5.284   3.781
 1183ILE   HG12 1507   2.942   5.368   3.878
 1183ILE     CD 1508   2.744   5.410   3.930
 1183ILE    HD1 1509   2.763   5.446   4.031
 1183ILE    HD2 1510   2.727   5.485   3.853
 1183ILE    HD3 1511   2.647   5.362   3.940
 1183ILE      C 1512   2.960   5.081   4.193
 1183ILE      O 1513   2.873   5.044   4.271
 1184GLY      N 1514   3.074   5.013   4.181
 1184GLY      H 1515   3.142   5.052   4.117
 1184GLY     CA 1516   3.104   4.889   4.249
 1184GLY    HA1 1517   3.022   4.825   4.282
 1184GLY    HA2 1518   3.162   4.916   4.337
 1184GLY      C 1519   3.195   4.796   4.169
 1184GLY      O 1520   3.213   4.820   4.050
 1185VAL      N 1521   3.269   4.711   4.240
 1185VAL      H 1522   3.258   4.705   4.341
 1185VAL     CA 1523   3.379   4.630   4.192
 1185VAL     HA 1524   3.384   4.660   4.087
 1185VAL     CB 1525   3.516   4.669   4.246
 1185VAL     HB 1526   3.594   4.614   4.193
 1185VAL    CG1 1527   3.544   4.819   4.242
 1185VAL   HG11 1528   3.485   4.865   4.321
 1185VAL   HG12 1529   3.652   4.827   4.255
 1185VAL   HG13 1530   3.522   4.856   4.141
 1185VAL    CG2 1531   3.531   4.625   4.391
 1185VAL   HG21 1532   3.451   4.652   4.460
 1185VAL   HG22 1533   3.529   4.516   4.386
 1185VAL   HG23 1534   3.628   4.659   4.425
 1185VAL      C 1535   3.350   4.481   4.195
 1185VAL      O 1536   3.278   4.434   4.283
 1186SER      N 1537   3.404   4.403   4.101
 1186SER      H 1538   3.451   4.452   4.026
 1186SER     CA 1539   3.400   4.258   4.095
 1186SER     HA 1540   3.369   4.225   4.194
 1186SER     CB 1541   3.288   4.217   4.000
 1186SER    HB1 1542   3.320   4.228   3.897
 1186SER    HB2 1543   3.203   4.279   4.028
 1186SER     OG 1544   3.249   4.083   4.020
 1186SER     HG 1545   3.226   4.063   4.111
 1186SER      C 1546   3.541   4.218   4.056
 1186SER      O 1547   3.599   4.232   3.948
 1187LEU      N 1548   3.610   4.161   4.155
 1187LEU      H 1549   3.562   4.133   4.239
 1187LEU     CA 1550   3.754   4.150   4.161
 1187LEU     HA 1551   3.806   4.165   4.067
 1187LEU     CB 1552   3.815   4.245   4.263
 1187LEU    HB1 1553   3.917   4.209   4.278
 1187LEU    HB2 1554   3.772   4.234   4.362
 1187LEU     CG 1555   3.821   4.394   4.229
 1187LEU     HG 1556   3.722   4.437   4.250
 1187LEU    CD1 1557   3.912   4.461   4.331
 1187LEU   HD11 1558   4.018   4.449   4.308
 1187LEU   HD12 1559   3.880   4.565   4.334
 1187LEU   HD13 1560   3.899   4.411   4.427
 1187LEU    CD2 1561   3.869   4.418   4.086
 1187LEU   HD21 1562   3.809   4.372   4.008
 1187LEU   HD22 1563   3.879   4.525   4.067
 1187LEU   HD23 1564   3.966   4.368   4.081
 1187LEU      C 1565   3.793   4.008   4.202
 1187LEU      O 1566   3.900   3.966   4.158
 1188GLN      N 1567   3.708   3.928   4.267
 1188GLN      H 1568   3.615   3.957   4.294
 1188GLN     CA 1569   3.726   3.788   4.301
 1188GLN     HA 1570   3.818   3.774   4.357
 1188GLN     CB 1571   3.621   3.735   4.398
 1188GLN    HB1 1572   3.630   3.630   4.423
 1188GLN    HB2 1573   3.525   3.741   4.348
 1188GLN     CG 1574   3.608   3.817   4.526
 1188GLN    HG1 1575   3.520   3.782   4.579
 1188GLN    HG2 1576   3.605   3.924   4.502
 1188GLN     CD 1577   3.732   3.804   4.614
 1188GLN    OE1 1578   3.788   3.900   4.667
 1188GLN    NE2 1579   3.780   3.683   4.645
 1188GLN   HE21 1580   3.730   3.602   4.612
 1188GLN   HE22 1581   3.853   3.661   4.710
 1188GLN      C 1582   3.735   3.685   4.189
 1188GLN      O 1583   3.750   3.566   4.216
 1189SER      N 1584   3.719   3.723   4.062
 1189SER      H 1585   3.707   3.822   4.048
 1189SER     CA 1586   3.733   3.644   3.941
 1189SER     HA 1587   3.808   3.567   3.960
 1189SER     CB 1588   3.607   3.567   3.903
 1189SER    HB1 1589   3.605   3.471   3.955
 1189SER    HB2 1590   3.608   3.555   3.795
 1189SER     OG 1591   3.489   3.635   3.939
 1189SER     HG 1592   3.412   3.578   3.929
 1189SER      C 1593   3.786   3.731   3.828
 1189SER      O 1594   3.783   3.854   3.838
 1190LEU      N 1595   3.841   3.667   3.725
 1190LEU      H 1596   3.815   3.570   3.725
 1190LEU     CA 1597   3.894   3.723   3.602
 1190LEU     HA 1598   3.932   3.825   3.612
 1190LEU     CB 1599   4.015   3.638   3.565
 1190LEU    HB1 1600   4.052   3.668   3.466
 1190LEU    HB2 1601   3.988   3.533   3.561
 1190LEU     CG 1602   4.140   3.640   3.653
 1190LEU     HG 1603   4.118   3.613   3.756
 1190LEU    CD1 1604   4.231   3.530   3.600
 1190LEU   HD11 1605   4.223   3.542   3.492
 1190LEU   HD12 1606   4.331   3.544   3.640
 1190LEU   HD13 1607   4.194   3.431   3.626
 1190LEU    CD2 1608   4.213   3.774   3.641
 1190LEU   HD21 1609   4.146   3.859   3.655
 1190LEU   HD22 1610   4.298   3.769   3.709
 1190LEU   HD23 1611   4.260   3.794   3.545
 1190LEU      C 1612   3.799   3.723   3.484
 1190LEU      O 1613   3.735   3.621   3.463
 1191PRO      N 1614   3.788   3.824   3.396
 1191PRO     CD 1615   3.694   3.824   3.286
 1191PRO    HD1 1616   3.607   3.851   3.345
 1191PRO    HD2 1617   3.692   3.726   3.238
 1191PRO     CG 1618   3.742   3.935   3.193
 1191PRO    HG1 1619   3.669   3.994   3.137
 1191PRO    HG2 1620   3.805   3.896   3.114
 1191PRO     CB 1621   3.820   4.029   3.284
 1191PRO    HB1 1622   3.750   4.109   3.307
 1191PRO    HB2 1623   3.903   4.074   3.230
 1191PRO     CA 1624   3.862   3.948   3.407
 1191PRO     HA 1625   3.968   3.923   3.408
 1191PRO      C 1626   3.817   4.030   3.527
 1191PRO      O 1627   3.718   4.005   3.595
 1192ARG      N 1628   3.901   4.128   3.563
 1192ARG      H 1629   3.980   4.145   3.502
 1192ARG     CA 1630   3.884   4.215   3.677
 1192ARG     HA 1631   3.837   4.162   3.760
 1192ARG     CB 1632   4.014   4.278   3.727
 1192ARG    HB1 1633   3.982   4.337   3.813
 1192ARG    HB2 1634   4.058   4.347   3.655
 1192ARG     CG 1635   4.128   4.184   3.764
 1192ARG    HG1 1636   4.201   4.262   3.787
 1192ARG    HG2 1637   4.150   4.132   3.671
 1192ARG     CD 1638   4.087   4.093   3.879
 1192ARG    HD1 1639   3.998   4.035   3.852
 1192ARG    HD2 1640   4.066   4.160   3.963
 1192ARG     NE 1641   4.195   4.000   3.913
 1192ARG     HE 1642   4.285   4.027   3.876
 1192ARG     CZ 1643   4.187   3.871   3.946
 1192ARG    NH1 1644   4.068   3.813   3.971
 1192ARG   HH11 1645   3.988   3.870   3.995
 1192ARG   HH12 1646   4.055   3.720   4.009
 1192ARG    NH2 1647   4.298   3.799   3.961
 1192ARG   HH21 1648   4.388   3.838   3.936
 1192ARG   HH22 1649   4.290   3.705   3.998
 1192ARG      C 1650   3.798   4.333   3.632
 1192ARG      O 1651   3.832   4.398   3.534
 1193PHE      N 1652   3.690   4.365   3.704
 1193PHE      H 1653   3.672   4.316   3.790
 1193PHE     CA 1654   3.594   4.465   3.662
 1193PHE     HA 1655   3.640   4.519   3.578
 1193PHE     CB 1656   3.463   4.407   3.609
 1193PHE    HB1 1657   3.391   4.487   3.592
 1193PHE    HB2 1658   3.428   4.340   3.688
 1193PHE     CG 1659   3.474   4.341   3.474
 1193PHE    CD1 1660   3.496   4.423   3.362
 1193PHE    HD1 1661   3.494   4.530   3.371
 1193PHE    CE1 1662   3.501   4.369   3.233
 1193PHE    HE1 1663   3.510   4.435   3.148
 1193PHE     CZ 1664   3.506   4.230   3.216
 1193PHE     HZ 1665   3.507   4.190   3.116
 1193PHE    CE2 1666   3.482   4.150   3.329
 1193PHE    HE2 1667   3.477   4.043   3.318
 1193PHE    CD2 1668   3.465   4.203   3.457
 1193PHE    HD2 1669   3.457   4.131   3.537
 1193PHE      C 1670   3.559   4.571   3.765
 1193PHE      O 1671   3.532   4.537   3.880
 1194ILE      N 1672   3.568   4.697   3.724
 1194ILE      H 1673   3.591   4.711   3.626
 1194ILE     CA 1674   3.530   4.819   3.792
 1194ILE     HA 1675   3.491   4.793   3.890
 1194ILE     CB 1676   3.639   4.925   3.804
 1194ILE     HB 1677   3.662   4.974   3.710
 1194ILE    CG2 1678   3.599   5.037   3.900
 1194ILE   HG21 1679   3.602   4.999   4.002
 1194ILE   HG22 1680   3.670   5.117   3.885
 1194ILE   HG23 1681   3.503   5.082   3.874
 1194ILE    CG1 1682   3.774   4.872   3.853
 1194ILE   HG11 1683   3.857   4.942   3.854
 1194ILE   HG12 1684   3.794   4.799   3.775
 1194ILE     CD 1685   3.777   4.794   3.985
 1194ILE    HD1 1686   3.690   4.731   3.999
 1194ILE    HD2 1687   3.866   4.732   3.977
 1194ILE    HD3 1688   3.783   4.854   4.075
 1194ILE      C 1689   3.417   4.883   3.712
 1194ILE      O 1690   3.433   4.903   3.592
 1195LEU      N 1691   3.303   4.917   3.773
 1195LEU      H 1692   3.291   4.895   3.871
 1195LEU     CA 1693   3.182   4.964   3.708
 1195LEU     HA 1694   3.184   4.951   3.600
 1195LEU     CB 1695   3.062   4.886   3.762
 1195LEU    HB1 1696   2.979   4.908   3.695
 1195LEU    HB2 1697   3.047   4.923   3.863
 1195LEU     CG 1698   3.078   4.735   3.747
 1195LEU     HG 1699   3.175   4.697   3.781
 1195LEU    CD1 1700   2.970   4.661   3.824
 1195LEU   HD11 1701   2.868   4.680   3.789
 1195LEU   HD12 1702   2.998   4.556   3.834
 1195LEU   HD13 1703   2.972   4.708   3.922
 1195LEU    CD2 1704   3.065   4.681   3.605
 1195LEU   HD21 1705   2.963   4.690   3.569
 1195LEU   HD22 1706   3.127   4.745   3.543
 1195LEU   HD23 1707   3.103   4.578   3.601
 1195LEU      C 1708   3.157   5.110   3.741
 1195LEU      O 1709   3.170   5.157   3.854
 1196LEU      N 1710   3.135   5.191   3.637
 1196LEU      H 1711   3.128   5.157   3.542
 1196LEU     CA 1712   3.150   5.335   3.631
 1196LEU     HA 1713   3.144   5.375   3.733
 1196LEU     CB 1714   3.289   5.363   3.577
 1196LEU    HB1 1715   3.299   5.470   3.559
 1196LEU    HB2 1716   3.297   5.315   3.479
 1196LEU     CG 1717   3.404   5.313   3.665
 1196LEU     HG 1718   3.381   5.220   3.716
 1196LEU    CD1 1719   3.526   5.279   3.580
 1196LEU   HD11 1720   3.603   5.244   3.649
 1196LEU   HD12 1721   3.500   5.200   3.509
 1196LEU   HD13 1722   3.556   5.367   3.523
 1196LEU    CD2 1723   3.449   5.416   3.768
 1196LEU   HD21 1724   3.481   5.508   3.719
 1196LEU   HD22 1725   3.379   5.437   3.848
 1196LEU   HD23 1726   3.542   5.381   3.813
 1196LEU      C 1727   3.041   5.399   3.546
 1196LEU      O 1728   2.976   5.341   3.459
 1197GLU      N 1729   3.024   5.526   3.582
 1197GLU      H 1730   3.085   5.563   3.653
 1197GLU     CA 1731   2.921   5.614   3.529
 1197GLU     HA 1732   2.829   5.557   3.536
 1197GLU     CB 1733   2.892   5.740   3.611
 1197GLU    HB1 1734   2.882   5.708   3.715
 1197GLU    HB2 1735   2.798   5.777   3.570
 1197GLU     CG 1736   3.012   5.834   3.600
 1197GLU    HG1 1737   3.043   5.842   3.496
 1197GLU    HG2 1738   3.090   5.783   3.656
 1197GLU     CD 1739   2.985   5.974   3.653
 1197GLU    OE1 1740   2.878   6.031   3.623
 1197GLU    OE2 1741   3.056   6.031   3.738
 1197GLU      C 1742   2.948   5.637   3.381
 1197GLU      O 1743   3.061   5.640   3.333
 1198LEU      N 1744   2.841   5.654   3.304
 1198LEU      H 1745   2.752   5.684   3.343
 1198LEU     CA 1746   2.839   5.640   3.160
 1198LEU     HA 1747   2.917   5.571   3.125
 1198LEU     CB 1748   2.706   5.580   3.116
 1198LEU    HB1 1749   2.628   5.654   3.131
 1198LEU    HB2 1750   2.688   5.489   3.173
 1198LEU     CG 1751   2.704   5.535   2.971
 1198LEU     HG 1752   2.697   5.629   2.916
 1198LEU    CD1 1753   2.822   5.454   2.917
 1198LEU   HD11 1754   2.917   5.507   2.918
 1198LEU   HD12 1755   2.840   5.371   2.985
 1198LEU   HD13 1756   2.797   5.435   2.813
 1198LEU    CD2 1757   2.575   5.464   2.931
 1198LEU   HD21 1758   2.546   5.481   2.827
 1198LEU   HD22 1759   2.592   5.356   2.942
 1198LEU   HD23 1760   2.492   5.487   2.997
 1198LEU      C 1761   2.875   5.772   3.093
 1198LEU      O 1762   2.790   5.860   3.082
 1199MET      N 1763   2.999   5.779   3.045
 1199MET      H 1764   3.057   5.699   3.065
 1199MET     CA 1765   3.055   5.902   2.991
 1199MET     HA 1766   3.009   5.988   3.040
 1199MET     CB 1767   3.202   5.910   3.031
 1199MET    HB1 1768   3.229   6.010   2.999
 1199MET    HB2 1769   3.266   5.844   2.973
 1199MET     CG 1770   3.234   5.910   3.181
 1199MET    HG1 1771   3.342   5.909   3.195
 1199MET    HG2 1772   3.199   5.816   3.224
 1199MET     SD 1773   3.158   6.034   3.287
 1199MET     CE 1774   3.229   6.192   3.235
 1199MET    HE1 1775   3.338   6.190   3.234
 1199MET    HE2 1776   3.186   6.203   3.135
 1199MET    HE3 1777   3.189   6.271   3.299
 1199MET      C 1778   3.037   5.924   2.842
 1199MET      O 1779   3.129   5.920   2.761
 1200ALA      N 1780   2.912   5.933   2.795
 1200ALA      H 1781   2.837   5.962   2.856
 1200ALA     CA 1782   2.875   5.894   2.660
 1200ALA     HA 1783   2.927   5.800   2.639
 1200ALA     CB 1784   2.725   5.867   2.659
 1200ALA    HB1 1785   2.691   5.836   2.560
 1200ALA    HB2 1786   2.700   5.795   2.738
 1200ALA    HB3 1787   2.676   5.960   2.686
 1200ALA      C 1788   2.907   5.995   2.551
 1200ALA      O 1789   2.880   5.968   2.434
 1201GLY      N 1790   2.968   6.109   2.586
 1201GLY      H 1791   2.990   6.117   2.684
 1201GLY     CA 1792   3.027   6.205   2.495
 1201GLY    HA1 1793   2.998   6.308   2.514
 1201GLY    HA2 1794   2.982   6.188   2.397
 1201GLY      C 1795   3.175   6.180   2.471
 1201GLY      O 1796   3.233   6.235   2.378
 1202GLY      N 1797   3.239   6.089   2.544
 1202GLY      H 1798   3.192   6.039   2.618
 1202GLY     CA 1799   3.378   6.046   2.536
 1202GLY    HA1 1800   3.397   6.022   2.431
 1202GLY    HA2 1801   3.389   5.950   2.586
 1202GLY      C 1802   3.481   6.145   2.588
 1202GLY      O 1803   3.438   6.240   2.653
 1203ASP      N 1804   3.610   6.127   2.559
 1203ASP      H 1805   3.644   6.045   2.511
 1203ASP     CA 1806   3.712   6.225   2.592
 1203ASP     HA 1807   3.679   6.247   2.693
 1203ASP     CB 1808   3.849   6.159   2.578
 1203ASP    HB1 1809   3.839   6.067   2.636
 1203ASP    HB2 1810   3.925   6.222   2.624
 1203ASP     CG 1811   3.890   6.123   2.436
 1203ASP    OD1 1812   3.833   6.024   2.384
 1203ASP    OD2 1813   3.979   6.192   2.383
 1203ASP      C 1814   3.716   6.347   2.502
 1203ASP      O 1815   3.677   6.339   2.386
 1204LEU      N 1816   3.764   6.460   2.556
 1204LEU      H 1817   3.803   6.463   2.649
 1204LEU     CA 1818   3.768   6.589   2.489
 1204LEU     HA 1819   3.675   6.604   2.435
 1204LEU     CB 1820   3.784   6.703   2.589
 1204LEU    HB1 1821   3.811   6.790   2.530
 1204LEU    HB2 1822   3.869   6.691   2.656
 1204LEU     CG 1823   3.662   6.731   2.676
 1204LEU     HG 1824   3.641   6.638   2.729
 1204LEU    CD1 1825   3.684   6.839   2.782
 1204LEU   HD11 1826   3.687   6.934   2.730
 1204LEU   HD12 1827   3.604   6.838   2.857
 1204LEU   HD13 1828   3.781   6.822   2.829
 1204LEU    CD2 1829   3.532   6.769   2.606
 1204LEU   HD21 1830   3.461   6.793   2.685
 1204LEU   HD22 1831   3.556   6.851   2.538
 1204LEU   HD23 1832   3.511   6.677   2.552
 1204LEU      C 1833   3.873   6.602   2.380
 1204LEU      O 1834   3.844   6.667   2.280
 1205LYS      N 1835   3.993   6.543   2.386
 1205LYS      H 1836   4.008   6.485   2.467
 1205LYS     CA 1837   4.091   6.548   2.279
 1205LYS     HA 1838   4.133   6.647   2.259
 1205LYS     CB 1839   4.206   6.458   2.325
 1205LYS    HB1 1840   4.172   6.358   2.351
 1205LYS    HB2 1841   4.236   6.503   2.419
 1205LYS     CG 1842   4.325   6.456   2.228
 1205LYS    HG1 1843   4.298   6.398   2.140
 1205LYS    HG2 1844   4.398   6.399   2.286
 1205LYS     CD 1845   4.379   6.591   2.182
 1205LYS    HD1 1846   4.420   6.637   2.272
 1205LYS    HD2 1847   4.312   6.657   2.128
 1205LYS     CE 1848   4.493   6.569   2.083
 1205LYS    HE1 1849   4.450   6.524   1.994
 1205LYS    HE2 1850   4.557   6.498   2.136
 1205LYS     NZ 1851   4.578   6.686   2.054
 1205LYS    HZ1 1852   4.602   6.735   2.138
 1205LYS    HZ2 1853   4.659   6.640   2.016
 1205LYS    HZ3 1854   4.537   6.753   1.990
 1205LYS      C 1855   4.015   6.495   2.159
 1205LYS      O 1856   4.028   6.550   2.050
 1206SER      N 1857   3.931   6.393   2.179
 1206SER      H 1858   3.932   6.339   2.264
 1206SER     CA 1859   3.866   6.327   2.068
 1206SER     HA 1860   3.932   6.325   1.982
 1206SER     CB 1861   3.826   6.183   2.100
 1206SER    HB1 1862   3.768   6.140   2.017
 1206SER    HB2 1863   3.771   6.185   2.194
 1206SER     OG 1864   3.930   6.089   2.105
 1206SER     HG 1865   3.972   6.103   2.190
 1206SER      C 1866   3.738   6.397   2.025
 1206SER      O 1867   3.737   6.441   1.910
 1207PHE      N 1868   3.648   6.432   2.117
 1207PHE      H 1869   3.658   6.401   2.213
 1207PHE     CA 1870   3.526   6.503   2.087
 1207PHE     HA 1871   3.462   6.439   2.026
 1207PHE     CB 1872   3.451   6.535   2.216
 1207PHE    HB1 1873   3.510   6.583   2.294
 1207PHE    HB2 1874   3.413   6.440   2.254
 1207PHE     CG 1875   3.322   6.609   2.191
 1207PHE    CD1 1876   3.215   6.545   2.126
 1207PHE    HD1 1877   3.220   6.443   2.091
 1207PHE    CE1 1878   3.091   6.610   2.126
 1207PHE    HE1 1879   3.007   6.558   2.082
 1207PHE     CZ 1880   3.077   6.734   2.189
 1207PHE     HZ 1881   2.979   6.779   2.183
 1207PHE    CE2 1882   3.184   6.805   2.245
 1207PHE    HE2 1883   3.169   6.900   2.293
 1207PHE    CD2 1884   3.307   6.738   2.242
 1207PHE    HD2 1885   3.386   6.790   2.294
 1207PHE      C 1886   3.544   6.635   2.012
 1207PHE      O 1887   3.466   6.671   1.924
 1208LEU      N 1888   3.649   6.711   2.043
 1208LEU      H 1889   3.702   6.681   2.124
 1208LEU     CA 1890   3.665   6.843   1.985
 1208LEU     HA 1891   3.572   6.899   1.976
 1208LEU     CB 1892   3.768   6.919   2.069
 1208LEU    HB1 1893   3.792   7.014   2.022
 1208LEU    HB2 1894   3.855   6.855   2.081
 1208LEU     CG 1895   3.718   6.951   2.209
 1208LEU     HG 1896   3.678   6.866   2.265
 1208LEU    CD1 1897   3.828   7.012   2.295
 1208LEU   HD11 1898   3.908   6.939   2.301
 1208LEU   HD12 1899   3.854   7.112   2.260
 1208LEU   HD13 1900   3.787   7.024   2.395
 1208LEU    CD2 1901   3.606   7.055   2.208
 1208LEU   HD21 1902   3.635   7.138   2.143
 1208LEU   HD22 1903   3.515   7.009   2.168
 1208LEU   HD23 1904   3.587   7.085   2.311
 1208LEU      C 1905   3.732   6.831   1.850
 1208LEU      O 1906   3.715   6.920   1.767
 1209ARG      N 1907   3.806   6.722   1.826
 1209ARG      H 1908   3.804   6.644   1.890
 1209ARG     CA 1909   3.845   6.697   1.689
 1209ARG     HA 1910   3.889   6.788   1.648
 1209ARG     CB 1911   3.949   6.586   1.673
 1209ARG    HB1 1912   3.902   6.489   1.689
 1209ARG    HB2 1913   4.016   6.604   1.757
 1209ARG     CG 1914   4.040   6.595   1.552
 1209ARG    HG1 1915   4.144   6.562   1.560
 1209ARG    HG2 1916   4.035   6.699   1.520
 1209ARG     CD 1917   3.986   6.505   1.441
 1209ARG    HD1 1918   3.877   6.514   1.433
 1209ARG    HD2 1919   4.006   6.403   1.474
 1209ARG     NE 1920   4.053   6.537   1.315
 1209ARG     HE 1921   4.135   6.483   1.291
 1209ARG     CZ 1922   4.019   6.629   1.224
 1209ARG    NH1 1923   3.906   6.698   1.246
 1209ARG   HH11 1924   3.845   6.660   1.317
 1209ARG   HH12 1925   3.878   6.775   1.187
 1209ARG    NH2 1926   4.097   6.659   1.120
 1209ARG   HH21 1927   4.181   6.603   1.113
 1209ARG   HH22 1928   4.075   6.733   1.055
 1209ARG      C 1929   3.728   6.662   1.597
 1209ARG      O 1930   3.734   6.684   1.477
 1210GLU      N 1931   3.629   6.592   1.653
 1210GLU      H 1932   3.628   6.591   1.754
 1210GLU     CA 1933   3.512   6.558   1.575
 1210GLU     HA 1934   3.548   6.544   1.473
 1210GLU     CB 1935   3.456   6.424   1.622
 1210GLU    HB1 1936   3.416   6.442   1.722
 1210GLU    HB2 1937   3.537   6.352   1.631
 1210GLU     CG 1938   3.344   6.371   1.533
 1210GLU    HG1 1939   3.379   6.380   1.430
 1210GLU    HG2 1940   3.255   6.433   1.525
 1210GLU     CD 1941   3.310   6.227   1.569
 1210GLU    OE1 1942   3.263   6.204   1.683
 1210GLU    OE2 1943   3.331   6.131   1.492
 1210GLU      C 1944   3.404   6.666   1.566
 1210GLU      O 1945   3.359   6.686   1.453
 1211THR      N 1946   3.375   6.738   1.675
 1211THR      H 1947   3.403   6.704   1.765
 1211THR     CA 1948   3.275   6.842   1.673
 1211THR     HA 1949   3.192   6.824   1.605
 1211THR     CB 1950   3.197   6.846   1.804
 1211THR     HB 1951   3.262   6.890   1.880
 1211THR    CG2 1952   3.069   6.930   1.797
 1211THR   HG21 1953   3.004   6.877   1.727
 1211THR   HG22 1954   3.023   6.940   1.895
 1211THR   HG23 1955   3.098   7.028   1.759
 1211THR    OG1 1956   3.156   6.721   1.854
 1211THR    HG1 1957   3.218   6.697   1.924
 1211THR      C 1958   3.330   6.977   1.628
 1211THR      O 1959   3.308   7.079   1.693
 1212ARG      N 1960   3.398   6.974   1.513
 1212ARG      H 1961   3.396   6.886   1.463
 1212ARG     CA 1962   3.441   7.090   1.438
 1212ARG     HA 1963   3.431   7.178   1.503
 1212ARG     CB 1964   3.585   7.077   1.389
 1212ARG    HB1 1965   3.601   7.168   1.331
 1212ARG    HB2 1966   3.606   7.003   1.312
 1212ARG     CG 1967   3.687   7.057   1.501
 1212ARG    HG1 1968   3.676   6.953   1.533
 1212ARG    HG2 1969   3.681   7.130   1.581
 1212ARG     CD 1970   3.824   7.065   1.434
 1212ARG    HD1 1971   3.844   7.163   1.391
 1212ARG    HD2 1972   3.829   6.983   1.362
 1212ARG     NE 1973   3.929   7.034   1.532
 1212ARG     HE 1974   3.912   7.042   1.631
 1212ARG     CZ 1975   4.048   6.984   1.499
 1212ARG    NH1 1976   4.088   6.949   1.376
 1212ARG   HH11 1977   4.025   6.943   1.297
 1212ARG   HH12 1978   4.182   6.914   1.361
 1212ARG    NH2 1979   4.134   6.946   1.595
 1212ARG   HH21 1980   4.103   6.960   1.690
 1212ARG   HH22 1981   4.216   6.895   1.569
 1212ARG      C 1982   3.348   7.123   1.322
 1212ARG      O 1983   3.283   7.027   1.281
 1213PRO      N 1984   3.333   7.246   1.272
 1213PRO     CD 1985   3.404   7.364   1.316
 1213PRO    HD1 1986   3.490   7.383   1.252
 1213PRO    HD2 1987   3.422   7.367   1.424
 1213PRO     CG 1988   3.306   7.477   1.285
 1213PRO    HG1 1989   3.353   7.575   1.273
 1213PRO    HG2 1990   3.239   7.484   1.370
 1213PRO     CB 1991   3.239   7.437   1.154
 1213PRO    HB1 1992   3.288   7.470   1.062
 1213PRO    HB2 1993   3.134   7.466   1.158
 1213PRO     CA 1994   3.251   7.285   1.159
 1213PRO     HA 1995   3.151   7.245   1.174
 1213PRO      C 1996   3.308   7.227   1.030
 1213PRO      O 1997   3.427   7.201   1.010
 1214ARG      N 1998   3.210   7.213   0.941
 1214ARG      H 1999   3.126   7.267   0.951
 1214ARG     CA 2000   3.234   7.168   0.805
 1214ARG     HA 2001   3.339   7.154   0.781
 1214ARG     CB 2002   3.154   7.039   0.791
 1214ARG    HB1 2003   3.170   7.005   0.689
 1214ARG    HB2 2004   3.045   7.042   0.800
 1214ARG     CG 2005   3.193   6.926   0.886
 1214ARG    HG1 2006   3.191   6.967   0.987
 1214ARG    HG2 2007   3.294   6.891   0.865
 1214ARG     CD 2008   3.095   6.810   0.873
 1214ARG    HD1 2009   3.105   6.753   0.781
 1214ARG    HD2 2010   2.995   6.853   0.877
 1214ARG     NE 2011   3.100   6.724   0.991
 1214ARG     HE 2012   3.164   6.738   1.068
 1214ARG     CZ 2013   3.020   6.620   1.018
 1214ARG    NH1 2014   3.036   6.542   1.126
 1214ARG   HH11 2015   3.105   6.568   1.194
 1214ARG   HH12 2016   2.969   6.470   1.153
 1214ARG    NH2 2017   2.915   6.584   0.943
 1214ARG   HH21 2018   2.910   6.623   0.850
 1214ARG   HH22 2019   2.860   6.505   0.973
 1214ARG      C 2020   3.172   7.267   0.707
 1214ARG      O 2021   3.081   7.336   0.753
 1215PRO      N 2022   3.210   7.269   0.579
 1215PRO     CD 2023   3.317   7.191   0.520
 1215PRO    HD1 2024   3.283   7.089   0.506
 1215PRO    HD2 2025   3.405   7.180   0.582
 1215PRO     CG 2026   3.361   7.266   0.394
 1215PRO    HG1 2027   3.415   7.206   0.321
 1215PRO    HG2 2028   3.431   7.345   0.422
 1215PRO     CB 2029   3.232   7.334   0.350
 1215PRO    HB1 2030   3.184   7.258   0.287
 1215PRO    HB2 2031   3.248   7.428   0.297
 1215PRO     CA 2032   3.145   7.346   0.475
 1215PRO     HA 2033   3.160   7.447   0.513
 1215PRO      C 2034   2.996   7.321   0.459
 1215PRO      O 2035   2.917   7.406   0.419
 1216SER      N 2036   2.950   7.201   0.495
 1216SER      H 2037   3.023   7.131   0.501
 1216SER     CA 2038   2.816   7.149   0.517
 1216SER     HA 2039   2.752   7.176   0.433
 1216SER     CB 2040   2.811   6.997   0.507
 1216SER    HB1 2041   2.855   6.962   0.414
 1216SER    HB2 2042   2.708   6.961   0.504
 1216SER     OG 2043   2.873   6.939   0.620
 1216SER     HG 2044   2.847   6.847   0.613
 1216SER      C 2045   2.743   7.198   0.641
 1216SER      O 2046   2.620   7.191   0.642
 1217GLN      N 2047   2.815   7.251   0.740
 1217GLN      H 2048   2.913   7.268   0.720
 1217GLN     CA 2049   2.771   7.283   0.874
 1217GLN     HA 2050   2.665   7.308   0.870
 1217GLN     CB 2051   2.781   7.157   0.959
 1217GLN    HB1 2052   2.758   7.182   1.063
 1217GLN    HB2 2053   2.884   7.121   0.952
 1217GLN     CG 2054   2.690   7.039   0.925
 1217GLN    HG1 2055   2.739   6.945   0.948
 1217GLN    HG2 2056   2.682   7.022   0.817
 1217GLN     CD 2057   2.555   7.040   0.994
 1217GLN    OE1 2058   2.453   7.058   0.927
 1217GLN    NE2 2059   2.543   7.012   1.124
 1217GLN   HE21 2060   2.624   6.995   1.182
 1217GLN   HE22 2061   2.451   7.020   1.164
 1217GLN      C 2062   2.852   7.389   0.948
 1217GLN      O 2063   2.933   7.358   1.035
 1218PRO      N 2064   2.843   7.516   0.908
 1218PRO     CD 2065   2.753   7.560   0.803
 1218PRO    HD1 2066   2.653   7.573   0.843
 1218PRO    HD2 2067   2.747   7.496   0.715
 1218PRO     CG 2068   2.816   7.689   0.753
 1218PRO    HG1 2069   2.744   7.751   0.699
 1218PRO    HG2 2070   2.896   7.649   0.691
 1218PRO     CB 2071   2.882   7.747   0.878
 1218PRO    HB1 2072   2.812   7.793   0.948
 1218PRO    HB2 2073   2.968   7.806   0.851
 1218PRO     CA 2074   2.924   7.624   0.958
 1218PRO     HA 2075   3.028   7.604   0.933
 1218PRO      C 2076   2.930   7.648   1.108
 1218PRO      O 2077   3.006   7.737   1.145
 1219SER      N 2078   2.848   7.589   1.197
 1219SER      H 2079   2.781   7.526   1.156
 1219SER     CA 2080   2.887   7.587   1.337
 1219SER     HA 2081   2.989   7.621   1.350
 1219SER     CB 2082   2.802   7.684   1.418
 1219SER    HB1 2083   2.697   7.654   1.417
 1219SER    HB2 2084   2.795   7.782   1.372
 1219SER     OG 2085   2.841   7.692   1.553
 1219SER     HG 2086   2.797   7.776   1.565
 1219SER      C 2087   2.884   7.442   1.383
 1219SER      O 2088   2.827   7.351   1.323
 1220SER      N 2089   2.927   7.418   1.507
 1220SER      H 2090   2.936   7.498   1.567
 1220SER     CA 2091   2.949   7.287   1.565
 1220SER     HA 2092   2.873   7.213   1.539
 1220SER     CB 2093   3.079   7.223   1.517
 1220SER    HB1 2094   3.083   7.228   1.408
 1220SER    HB2 2095   3.078   7.122   1.558
 1220SER     OG 2096   3.194   7.295   1.556
 1220SER     HG 2097   3.257   7.234   1.595
 1220SER      C 2098   2.940   7.301   1.716
 1220SER      O 2099   2.848   7.246   1.776
 1221LEU      N 2100   3.022   7.390   1.772
 1221LEU      H 2101   3.090   7.432   1.711
 1221LEU     CA 2102   3.014   7.441   1.908
 1221LEU     HA 2103   2.918   7.421   1.956
 1221LEU     CB 2104   3.123   7.389   2.000
 1221LEU    HB1 2105   3.110   7.441   2.095
 1221LEU    HB2 2106   3.213   7.428   1.953
 1221LEU     CG 2107   3.122   7.237   2.016
 1221LEU     HG 2108   3.145   7.197   1.917
 1221LEU    CD1 2109   3.234   7.192   2.108
 1221LEU   HD11 2110   3.330   7.238   2.083
 1221LEU   HD12 2111   3.210   7.222   2.210
 1221LEU   HD13 2112   3.240   7.084   2.099
 1221LEU    CD2 2113   2.995   7.176   2.075
 1221LEU   HD21 2114   2.984   7.219   2.175
 1221LEU   HD22 2115   2.910   7.198   2.010
 1221LEU   HD23 2116   3.009   7.069   2.088
 1221LEU      C 2117   3.036   7.591   1.902
 1221LEU      O 2118   3.070   7.645   1.796
 1222ALA      N 2119   3.025   7.664   2.013
 1222ALA      H 2120   2.965   7.624   2.084
 1222ALA     CA 2121   3.059   7.804   2.030
 1222ALA     HA 2122   3.095   7.842   1.935
 1222ALA     CB 2123   2.931   7.879   2.066
 1222ALA    HB1 2124   2.957   7.983   2.085
 1222ALA    HB2 2125   2.855   7.857   1.991
 1222ALA    HB3 2126   2.896   7.837   2.160
 1222ALA      C 2127   3.167   7.831   2.135
 1222ALA      O 2128   3.193   7.742   2.216
 1223MET      N 2129   3.226   7.950   2.142
 1223MET      H 2130   3.201   8.028   2.082
 1223MET     CA 2131   3.331   7.981   2.236
 1223MET     HA 2132   3.405   7.902   2.221
 1223MET     CB 2133   3.400   8.115   2.212
 1223MET    HB1 2134   3.468   8.129   2.296
 1223MET    HB2 2135   3.324   8.193   2.205
 1223MET     CG 2136   3.475   8.118   2.079
 1223MET    HG1 2137   3.489   8.218   2.037
 1223MET    HG2 2138   3.412   8.067   2.006
 1223MET     SD 2139   3.640   8.045   2.071
 1223MET     CE 2140   3.679   8.067   1.896
 1223MET    HE1 2141   3.778   8.023   1.887
 1223MET    HE2 2142   3.613   8.012   1.828
 1223MET    HE3 2143   3.678   8.173   1.868
 1223MET      C 2144   3.291   7.961   2.381
 1223MET      O 2145   3.375   7.927   2.464
 1224LEU      N 2146   3.166   7.982   2.422
 1224LEU      H 2147   3.103   8.012   2.348
 1224LEU     CA 2148   3.120   7.955   2.556
 1224LEU     HA 2149   3.195   7.976   2.632
 1224LEU     CB 2150   2.995   8.039   2.582
 1224LEU    HB1 2151   2.951   8.015   2.679
 1224LEU    HB2 2152   2.909   8.023   2.517
 1224LEU     CG 2153   3.021   8.189   2.579
 1224LEU     HG 2154   3.091   8.218   2.500
 1224LEU    CD1 2155   2.895   8.268   2.545
 1224LEU   HD11 2156   2.824   8.247   2.625
 1224LEU   HD12 2157   2.911   8.375   2.538
 1224LEU   HD13 2158   2.859   8.227   2.451
 1224LEU    CD2 2159   3.078   8.256   2.704
 1224LEU   HD21 2160   3.130   8.344   2.667
 1224LEU   HD22 2161   3.001   8.280   2.777
 1224LEU   HD23 2162   3.156   8.200   2.756
 1224LEU      C 2163   3.091   7.808   2.583
 1224LEU      O 2164   3.099   7.764   2.697
 1225ASP      N 2165   3.068   7.725   2.480
 1225ASP      H 2166   3.065   7.769   2.389
 1225ASP     CA 2167   3.070   7.581   2.492
 1225ASP     HA 2168   3.013   7.536   2.573
 1225ASP     CB 2169   3.017   7.505   2.371
 1225ASP    HB1 2170   2.998   7.401   2.397
 1225ASP    HB2 2171   3.098   7.507   2.298
 1225ASP     CG 2172   2.884   7.553   2.314
 1225ASP    OD1 2173   2.803   7.629   2.370
 1225ASP    OD2 2174   2.868   7.523   2.194
 1225ASP      C 2175   3.213   7.540   2.522
 1225ASP      O 2176   3.234   7.449   2.603
 1226LEU      N 2177   3.313   7.598   2.456
 1226LEU      H 2178   3.284   7.673   2.394
 1226LEU     CA 2179   3.451   7.576   2.496
 1226LEU     HA 2180   3.478   7.471   2.493
 1226LEU     CB 2181   3.547   7.634   2.392
 1226LEU    HB1 2182   3.650   7.617   2.421
 1226LEU    HB2 2183   3.530   7.742   2.390
 1226LEU     CG 2184   3.528   7.581   2.251
 1226LEU     HG 2185   3.426   7.604   2.219
 1226LEU    CD1 2186   3.635   7.647   2.165
 1226LEU   HD11 2187   3.580   7.710   2.096
 1226LEU   HD12 2188   3.706   7.700   2.229
 1226LEU   HD13 2189   3.691   7.574   2.108
 1226LEU    CD2 2190   3.550   7.430   2.239
 1226LEU   HD21 2191   3.648   7.403   2.277
 1226LEU   HD22 2192   3.479   7.366   2.292
 1226LEU   HD23 2193   3.543   7.410   2.133
 1226LEU      C 2194   3.481   7.615   2.640
 1226LEU      O 2195   3.554   7.545   2.710
 1227LEU      N 2196   3.423   7.727   2.682
 1227LEU      H 2197   3.375   7.769   2.604
 1227LEU     CA 2198   3.439   7.780   2.816
 1227LEU     HA 2199   3.547   7.778   2.826
 1227LEU     CB 2200   3.396   7.927   2.817
 1227LEU    HB1 2201   3.287   7.934   2.814
 1227LEU    HB2 2202   3.442   7.980   2.733
 1227LEU     CG 2203   3.439   8.008   2.938
 1227LEU     HG 2204   3.426   7.958   3.034
 1227LEU    CD1 2205   3.586   8.049   2.937
 1227LEU   HD11 2206   3.603   8.121   3.017
 1227LEU   HD12 2207   3.641   7.959   2.964
 1227LEU   HD13 2208   3.606   8.091   2.838
 1227LEU    CD2 2209   3.355   8.136   2.949
 1227LEU   HD21 2210   3.248   8.124   2.937
 1227LEU   HD22 2211   3.375   8.179   3.046
 1227LEU   HD23 2212   3.381   8.213   2.877
 1227LEU      C 2213   3.375   7.684   2.915
 1227LEU      O 2214   3.439   7.655   3.017
 1228HIS      N 2215   3.263   7.620   2.882
 1228HIS      H 2216   3.217   7.634   2.793
 1228HIS     CA 2217   3.182   7.538   2.969
 1228HIS     HA 2218   3.177   7.587   3.066
 1228HIS     CB 2219   3.038   7.519   2.920
 1228HIS    HB1 2220   3.029   7.465   2.826
 1228HIS    HB2 2221   2.993   7.617   2.906
 1228HIS     CG 2222   2.946   7.440   3.008
 1228HIS    ND1 2223   2.906   7.307   2.992
 1228HIS    CE1 2224   2.803   7.293   3.076
 1228HIS    HE1 2225   2.756   7.199   3.098
 1228HIS    NE2 2226   2.786   7.399   3.156
 1228HIS    HE2 2227   2.715   7.407   3.228
 1228HIS    CD2 2228   2.875   7.495   3.111
 1228HIS    HD2 2229   2.871   7.600   3.137
 1228HIS      C 2230   3.247   7.404   3.003
 1228HIS      O 2231   3.261   7.373   3.121
 1229VAL      N 2232   3.309   7.342   2.902
 1229VAL      H 2233   3.294   7.382   2.811
 1229VAL     CA 2234   3.385   7.218   2.915
 1229VAL     HA 2235   3.316   7.151   2.966
 1229VAL     CB 2236   3.398   7.138   2.786
 1229VAL     HB 2237   3.441   7.043   2.817
 1229VAL    CG1 2238   3.267   7.111   2.712
 1229VAL   HG11 2239   3.197   7.068   2.784
 1229VAL   HG12 2240   3.225   7.201   2.667
 1229VAL   HG13 2241   3.273   7.030   2.639
 1229VAL    CG2 2242   3.507   7.192   2.694
 1229VAL   HG21 2243   3.477   7.290   2.656
 1229VAL   HG22 2244   3.600   7.199   2.750
 1229VAL   HG23 2245   3.524   7.123   2.611
 1229VAL      C 2246   3.510   7.234   2.999
 1229VAL      O 2247   3.540   7.144   3.078
 1230ALA      N 2248   3.580   7.348   2.993
 1230ALA      H 2249   3.559   7.428   2.934
 1230ALA     CA 2250   3.697   7.380   3.071
 1230ALA     HA 2251   3.740   7.281   3.055
 1230ALA     CB 2252   3.794   7.479   3.007
 1230ALA    HB1 2253   3.816   7.451   2.904
 1230ALA    HB2 2254   3.747   7.577   3.009
 1230ALA    HB3 2255   3.884   7.480   3.069
 1230ALA      C 2256   3.671   7.408   3.218
 1230ALA      O 2257   3.748   7.378   3.308
 1231ARG      N 2258   3.563   7.485   3.236
 1231ARG      H 2259   3.511   7.532   3.164
 1231ARG     CA 2260   3.519   7.522   3.369
 1231ARG     HA 2261   3.597   7.583   3.415
 1231ARG     CB 2262   3.392   7.605   3.354
 1231ARG    HB1 2263   3.322   7.547   3.293
 1231ARG    HB2 2264   3.418   7.698   3.305
 1231ARG     CG 2265   3.337   7.658   3.487
 1231ARG    HG1 2266   3.402   7.736   3.526
 1231ARG    HG2 2267   3.331   7.577   3.560
 1231ARG     CD 2268   3.200   7.720   3.467
 1231ARG    HD1 2269   3.140   7.709   3.558
 1231ARG    HD2 2270   3.138   7.658   3.403
 1231ARG     NE 2271   3.187   7.860   3.426
 1231ARG     HE 2272   3.187   7.876   3.326
 1231ARG     CZ 2273   3.153   7.965   3.502
 1231ARG    NH1 2274   3.158   7.971   3.636
 1231ARG   HH11 2275   3.172   7.889   3.692
 1231ARG   HH12 2276   3.102   8.045   3.676
 1231ARG    NH2 2277   3.107   8.077   3.445
 1231ARG   HH21 2278   3.120   8.077   3.345
 1231ARG   HH22 2279   3.067   8.152   3.500
 1231ARG      C 2280   3.503   7.411   3.471
 1231ARG      O 2281   3.539   7.418   3.589
 1232ASP      N 2282   3.445   7.304   3.416
 1232ASP      H 2283   3.420   7.315   3.318
 1232ASP     CA 2284   3.425   7.175   3.479
 1232ASP     HA 2285   3.369   7.181   3.572
 1232ASP     CB 2286   3.342   7.100   3.375
 1232ASP    HB1 2287   3.351   6.994   3.401
 1232ASP    HB2 2288   3.376   7.118   3.273
 1232ASP     CG 2289   3.192   7.122   3.384
 1232ASP    OD1 2290   3.143   7.189   3.477
 1232ASP    OD2 2291   3.119   7.054   3.308
 1232ASP      C 2292   3.551   7.100   3.517
 1232ASP      O 2293   3.560   7.037   3.621
 1233ILE      N 2294   3.660   7.113   3.440
 1233ILE      H 2295   3.658   7.168   3.355
 1233ILE     CA 2296   3.788   7.058   3.480
 1233ILE     HA 2297   3.766   6.961   3.526
 1233ILE     CB 2298   3.881   7.039   3.361
 1233ILE     HB 2299   3.915   7.138   3.330
 1233ILE    CG2 2300   4.009   6.966   3.400
 1233ILE   HG21 2301   4.071   6.939   3.315
 1233ILE   HG22 2302   4.065   7.029   3.469
 1233ILE   HG23 2303   3.992   6.879   3.463
 1233ILE    CG1 2304   3.815   6.971   3.241
 1233ILE   HG11 2305   3.896   6.939   3.176
 1233ILE   HG12 2306   3.745   7.041   3.197
 1233ILE     CD 2307   3.744   6.840   3.274
 1233ILE    HD1 2308   3.823   6.772   3.304
 1233ILE    HD2 2309   3.669   6.858   3.352
 1233ILE    HD3 2310   3.689   6.798   3.190
 1233ILE      C 2311   3.853   7.148   3.584
 1233ILE      O 2312   3.915   7.090   3.673
 1234ALA      N 2313   3.838   7.281   3.583
 1234ALA      H 2314   3.774   7.323   3.518
 1234ALA     CA 2315   3.878   7.363   3.695
 1234ALA     HA 2316   3.982   7.346   3.723
 1234ALA     CB 2317   3.871   7.509   3.649
 1234ALA    HB1 2318   3.911   7.499   3.548
 1234ALA    HB2 2319   3.768   7.543   3.639
 1234ALA    HB3 2320   3.927   7.581   3.709
 1234ALA      C 2321   3.798   7.335   3.822
 1234ALA      O 2322   3.860   7.339   3.928
 1235CYS      N 2323   3.669   7.303   3.809
 1235CYS      H 2324   3.631   7.286   3.717
 1235CYS     CA 2325   3.593   7.259   3.924
 1235CYS     HA 2326   3.600   7.333   4.004
 1235CYS     CB 2327   3.445   7.259   3.884
 1235CYS    HB1 2328   3.393   7.226   3.974
 1235CYS    HB2 2329   3.423   7.191   3.802
 1235CYS     SG 2330   3.392   7.430   3.861
 1235CYS     HG 2331   3.477   7.459   3.763
 1235CYS      C 2332   3.628   7.123   3.982
 1235CYS      O 2333   3.606   7.100   4.101
 1236GLY      N 2334   3.686   7.032   3.903
 1236GLY      H 2335   3.677   7.042   3.803
 1236GLY     CA 2336   3.746   6.912   3.958
 1236GLY    HA1 2337   3.764   6.847   3.872
 1236GLY    HA2 2338   3.681   6.871   4.035
 1236GLY      C 2339   3.878   6.940   4.029
 1236GLY      O 2340   3.906   6.885   4.135
 1237CYS      N 2341   3.957   7.027   3.966
 1237CYS      H 2342   3.930   7.062   3.875
 1237CYS     CA 2343   4.090   7.069   4.007
 1237CYS     HA 2344   4.145   6.977   4.026
 1237CYS     CB 2345   4.170   7.138   3.897
 1237CYS    HB1 2346   4.273   7.158   3.928
 1237CYS    HB2 2347   4.113   7.225   3.868
 1237CYS     SG 2348   4.185   7.035   3.748
 1237CYS     HG 2349   4.178   7.131   3.655
 1237CYS      C 2350   4.085   7.142   4.141
 1237CYS      O 2351   4.158   7.105   4.232
 1238GLN      N 2352   3.994   7.238   4.162
 1238GLN      H 2353   3.943   7.275   4.084
 1238GLN     CA 2354   3.981   7.306   4.289
 1238GLN     HA 2355   4.077   7.353   4.314
 1238GLN     CB 2356   3.866   7.404   4.268
 1238GLN    HB1 2357   3.782   7.354   4.220
 1238GLN    HB2 2358   3.889   7.491   4.206
 1238GLN     CG 2359   3.819   7.466   4.399
 1238GLN    HG1 2360   3.900   7.469   4.472
 1238GLN    HG2 2361   3.751   7.391   4.438
 1238GLN     CD 2362   3.748   7.601   4.386
 1238GLN    OE1 2363   3.629   7.607   4.354
 1238GLN    NE2 2364   3.823   7.710   4.403
 1238GLN   HE21 2365   3.921   7.702   4.427
 1238GLN   HE22 2366   3.777   7.798   4.386
 1238GLN      C 2367   3.952   7.209   4.403
 1238GLN      O 2368   3.993   7.245   4.513
 1239TYR      N 2369   3.898   7.090   4.377
 1239TYR      H 2370   3.854   7.069   4.289
 1239TYR     CA 2371   3.866   6.993   4.480
 1239TYR     HA 2372   3.835   7.050   4.568
 1239TYR     CB 2373   3.742   6.914   4.440
 1239TYR    HB1 2374   3.730   6.889   4.335
 1239TYR    HB2 2375   3.659   6.978   4.470
 1239TYR     CG 2376   3.734   6.783   4.516
 1239TYR    CD1 2377   3.671   6.778   4.641
 1239TYR    HD1 2378   3.633   6.868   4.685
 1239TYR    CE1 2379   3.650   6.653   4.701
 1239TYR    HE1 2380   3.605   6.636   4.798
 1239TYR     CZ 2381   3.693   6.535   4.637
 1239TYR     OH 2382   3.659   6.412   4.685
 1239TYR     HH 2383   3.610   6.415   4.767
 1239TYR    CE2 2384   3.756   6.548   4.512
 1239TYR    HE2 2385   3.789   6.461   4.456
 1239TYR    CD2 2386   3.784   6.670   4.450
 1239TYR    HD2 2387   3.841   6.679   4.359
 1239TYR      C 2388   3.992   6.917   4.519
 1239TYR      O 2389   4.011   6.897   4.639
 1240LEU      N 2390   4.074   6.876   4.422
 1240LEU      H 2391   4.038   6.884   4.328
 1240LEU     CA 2392   4.206   6.823   4.448
 1240LEU     HA 2393   4.192   6.737   4.513
 1240LEU     CB 2394   4.275   6.793   4.315
 1240LEU    HB1 2395   4.379   6.763   4.330
 1240LEU    HB2 2396   4.286   6.890   4.265
 1240LEU     CG 2397   4.206   6.688   4.228
 1240LEU     HG 2398   4.104   6.713   4.200
 1240LEU    CD1 2399   4.300   6.671   4.110
 1240LEU   HD11 2400   4.319   6.767   4.060
 1240LEU   HD12 2401   4.393   6.629   4.149
 1240LEU   HD13 2402   4.259   6.610   4.030
 1240LEU    CD2 2403   4.212   6.550   4.292
 1240LEU   HD21 2404   4.184   6.480   4.213
 1240LEU   HD22 2405   4.308   6.518   4.333
 1240LEU   HD23 2406   4.147   6.543   4.380
 1240LEU      C 2407   4.289   6.919   4.531
 1240LEU      O 2408   4.348   6.883   4.633
 1241GLU      N 2409   4.286   7.046   4.490
 1241GLU      H 2410   4.241   7.063   4.401
 1241GLU     CA 2411   4.350   7.156   4.559
 1241GLU     HA 2412   4.457   7.135   4.563
 1241GLU     CB 2413   4.337   7.284   4.477
 1241GLU    HB1 2414   4.237   7.326   4.490
 1241GLU    HB2 2415   4.356   7.259   4.373
 1241GLU     CG 2416   4.439   7.389   4.520
 1241GLU    HG1 2417   4.533   7.368   4.469
 1241GLU    HG2 2418   4.458   7.379   4.627
 1241GLU     CD 2419   4.418   7.537   4.491
 1241GLU    OE1 2420   4.429   7.583   4.376
 1241GLU    OE2 2421   4.400   7.618   4.585
 1241GLU      C 2422   4.305   7.189   4.701
 1241GLU      O 2423   4.382   7.222   4.791
 1242GLU      N 2424   4.174   7.175   4.720
 1242GLU      H 2425   4.121   7.163   4.635
 1242GLU     CA 2426   4.110   7.175   4.850
 1242GLU     HA 2427   4.140   7.270   4.893
 1242GLU     CB 2428   3.958   7.180   4.841
 1242GLU    HB1 2429   3.918   7.087   4.800
 1242GLU    HB2 2430   3.924   7.263   4.780
 1242GLU     CG 2431   3.891   7.207   4.975
 1242GLU    HG1 2432   3.909   7.310   5.007
 1242GLU    HG2 2433   3.939   7.144   5.050
 1242GLU     CD 2434   3.744   7.171   4.968
 1242GLU    OE1 2435   3.696   7.092   5.052
 1242GLU    OE2 2436   3.664   7.229   4.892
 1242GLU      C 2437   4.165   7.066   4.942
 1242GLU      O 2438   4.178   7.083   5.063
 1243ASN      N 2439   4.213   6.957   4.881
 1243ASN      H 2440   4.199   6.952   4.781
 1243ASN     CA 2441   4.277   6.848   4.949
 1243ASN     HA 2442   4.260   6.856   5.057
 1243ASN     CB 2443   4.211   6.719   4.900
 1243ASN    HB1 2444   4.263   6.631   4.939
 1243ASN    HB2 2445   4.224   6.717   4.791
 1243ASN     CG 2446   4.067   6.707   4.945
 1243ASN    OD1 2447   4.041   6.683   5.063
 1243ASN    ND2 2448   3.964   6.732   4.863
 1243ASN   HD21 2449   3.980   6.753   4.766
 1243ASN   HD22 2450   3.871   6.737   4.901
 1243ASN      C 2451   4.426   6.844   4.917
 1243ASN      O 2452   4.488   6.739   4.938
 1244HIS      N 2453   4.490   6.952   4.873
 1244HIS      H 2454   4.429   7.030   4.855
 1244HIS     CA 2455   4.632   6.963   4.845
 1244HIS     HA 2456   4.634   7.052   4.783
 1244HIS     CB 2457   4.705   6.987   4.977
 1244HIS    HB1 2458   4.727   6.891   5.024
 1244HIS    HB2 2459   4.636   7.041   5.041
 1244HIS     CG 2460   4.826   7.075   4.962
 1244HIS    ND1 2461   4.828   7.213   4.980
 1244HIS    CE1 2462   4.956   7.248   4.968
 1244HIS    HE1 2463   4.989   7.349   4.986
 1244HIS    NE2 2464   5.037   7.141   4.969
 1244HIS    HE2 2465   5.137   7.148   4.984
 1244HIS    CD2 2466   4.956   7.030   4.961
 1244HIS    HD2 2467   4.998   6.931   4.951
 1244HIS      C 2468   4.692   6.851   4.762
 1244HIS      O 2469   4.813   6.829   4.760
 1245PHE      N 2470   4.611   6.779   4.685
 1245PHE      H 2471   4.518   6.818   4.676
 1245PHE     CA 2472   4.639   6.664   4.600
 1245PHE     HA 2473   4.717   6.611   4.654
 1245PHE     CB 2474   4.518   6.572   4.587
 1245PHE    HB1 2475   4.446   6.620   4.521
 1245PHE    HB2 2476   4.475   6.554   4.686
 1245PHE     CG 2477   4.545   6.443   4.514
 1245PHE    CD1 2478   4.550   6.444   4.374
 1245PHE    HD1 2479   4.556   6.530   4.309
 1245PHE    CE1 2480   4.541   6.323   4.303
 1245PHE    HE1 2481   4.551   6.324   4.196
 1245PHE     CZ 2482   4.535   6.201   4.371
 1245PHE     HZ 2483   4.529   6.108   4.315
 1245PHE    CE2 2484   4.556   6.205   4.509
 1245PHE    HE2 2485   4.576   6.113   4.562
 1245PHE    CD2 2486   4.556   6.323   4.585
 1245PHE    HD2 2487   4.569   6.331   4.692
 1245PHE      C 2488   4.700   6.707   4.468
 1245PHE      O 2489   4.640   6.787   4.396
 1246ILE      N 2490   4.814   6.656   4.421
 1246ILE      H 2491   4.859   6.582   4.473
 1246ILE     CA 2492   4.874   6.699   4.297
 1246ILE     HA 2493   4.836   6.796   4.264
 1246ILE     CB 2494   5.023   6.727   4.319
 1246ILE     HB 2495   5.072   6.640   4.364
 1246ILE    CG2 2496   5.083   6.749   4.180
 1246ILE   HG21 2497   5.191   6.739   4.177
 1246ILE   HG22 2498   5.061   6.665   4.115
 1246ILE   HG23 2499   5.046   6.840   4.133
 1246ILE    CG1 2500   5.049   6.847   4.409
 1246ILE   HG11 2501   5.026   6.813   4.510
 1246ILE   HG12 2502   4.990   6.936   4.387
 1246ILE     CD 2503   5.195   6.891   4.406
 1246ILE    HD1 2504   5.259   6.805   4.423
 1246ILE    HD2 2505   5.214   6.938   4.309
 1246ILE    HD3 2506   5.210   6.963   4.486
 1246ILE      C 2507   4.837   6.597   4.190
 1246ILE      O 2508   4.864   6.481   4.221
 1247HIS      N 2509   4.785   6.641   4.076
 1247HIS      H 2510   4.774   6.741   4.062
 1247HIS     CA 2511   4.746   6.558   3.963
 1247HIS     HA 2512   4.711   6.462   4.000
 1247HIS     CB 2513   4.629   6.624   3.890
 1247HIS    HB1 2514   4.655   6.711   3.831
 1247HIS    HB2 2515   4.555   6.656   3.963
 1247HIS     CG 2516   4.554   6.520   3.812
 1247HIS    ND1 2517   4.593   6.474   3.686
 1247HIS    CE1 2518   4.504   6.381   3.649
 1247HIS    HE1 2519   4.506   6.317   3.562
 1247HIS    NE2 2520   4.411   6.367   3.744
 1247HIS    HE2 2521   4.339   6.296   3.749
 1247HIS    CD2 2522   4.446   6.446   3.851
 1247HIS    HD2 2523   4.394   6.458   3.945
 1247HIS      C 2524   4.865   6.520   3.876
 1247HIS      O 2525   4.871   6.402   3.845
 1248ARG      N 2526   4.958   6.608   3.836
 1248ARG      H 2527   4.941   6.706   3.851
 1248ARG     CA 2528   5.067   6.574   3.746
 1248ARG     HA 2529   5.119   6.668   3.728
 1248ARG     CB 2530   5.173   6.481   3.804
 1248ARG    HB1 2531   5.241   6.438   3.730
 1248ARG    HB2 2532   5.133   6.389   3.846
 1248ARG     CG 2533   5.265   6.550   3.905
 1248ARG    HG1 2534   5.212   6.580   3.995
 1248ARG    HG2 2535   5.331   6.620   3.854
 1248ARG     CD 2536   5.371   6.445   3.939
 1248ARG    HD1 2537   5.428   6.415   3.851
 1248ARG    HD2 2538   5.311   6.355   3.949
 1248ARG     NE 2539   5.461   6.475   4.051
 1248ARG     HE 2540   5.560   6.467   4.034
 1248ARG     CZ 2541   5.430   6.491   4.180
 1248ARG    NH1 2542   5.303   6.478   4.221
 1248ARG   HH11 2543   5.220   6.466   4.166
 1248ARG   HH12 2544   5.293   6.464   4.321
 1248ARG    NH2 2545   5.526   6.526   4.267
 1248ARG   HH21 2546   5.615   6.555   4.228
 1248ARG   HH22 2547   5.514   6.527   4.367
 1248ARG      C 2548   5.033   6.537   3.603
 1248ARG      O 2549   5.123   6.514   3.523
 1249ASP      N 2550   4.904   6.525   3.570
 1249ASP      H 2551   4.839   6.527   3.647
 1249ASP     CA 2552   4.866   6.458   3.447
 1249ASP     HA 2553   4.928   6.486   3.361
 1249ASP     CB 2554   4.870   6.307   3.469
 1249ASP    HB1 2555   4.777   6.284   3.521
 1249ASP    HB2 2556   4.955   6.281   3.531
 1249ASP     CG 2557   4.860   6.236   3.335
 1249ASP    OD1 2558   4.954   6.260   3.256
 1249ASP    OD2 2559   4.762   6.164   3.306
 1249ASP      C 2560   4.727   6.502   3.403
 1249ASP      O 2561   4.652   6.421   3.349
 1250ILE      N 2562   4.689   6.627   3.428
 1250ILE      H 2563   4.761   6.678   3.477
 1250ILE     CA 2564   4.570   6.695   3.381
 1250ILE     HA 2565   4.484   6.634   3.410
 1250ILE     CB 2566   4.552   6.834   3.442
 1250ILE     HB 2567   4.647   6.887   3.439
 1250ILE    CG2 2568   4.451   6.931   3.382
 1250ILE   HG21 2569   4.437   7.023   3.438
 1250ILE   HG22 2570   4.462   6.958   3.277
 1250ILE   HG23 2571   4.354   6.882   3.376
 1250ILE    CG1 2572   4.528   6.824   3.593
 1250ILE   HG11 2573   4.520   6.926   3.628
 1250ILE   HG12 2574   4.616   6.774   3.634
 1250ILE     CD 2575   4.404   6.748   3.638
 1250ILE    HD1 2576   4.392   6.644   3.607
 1250ILE    HD2 2577   4.395   6.752   3.747
 1250ILE    HD3 2578   4.329   6.810   3.588
 1250ILE      C 2579   4.579   6.705   3.229
 1250ILE      O 2580   4.671   6.772   3.182
 1251ALA      N 2581   4.485   6.654   3.150
 1251ALA      H 2582   4.415   6.595   3.194
 1251ALA     CA 2583   4.500   6.642   3.006
 1251ALA     HA 2584   4.547   6.734   2.973
 1251ALA     CB 2585   4.601   6.531   2.980
 1251ALA    HB1 2586   4.550   6.436   2.998
 1251ALA    HB2 2587   4.630   6.538   2.875
 1251ALA    HB3 2588   4.688   6.544   3.044
 1251ALA      C 2589   4.366   6.622   2.937
 1251ALA      O 2590   4.282   6.541   2.976
 1252ALA      N 2591   4.342   6.691   2.825
 1252ALA      H 2592   4.413   6.746   2.781
 1252ALA     CA 2593   4.214   6.672   2.760
 1252ALA     HA 2594   4.139   6.700   2.834
 1252ALA     CB 2595   4.204   6.772   2.644
 1252ALA    HB1 2596   4.105   6.814   2.629
 1252ALA    HB2 2597   4.248   6.864   2.682
 1252ALA    HB3 2598   4.249   6.725   2.557
 1252ALA      C 2599   4.175   6.535   2.706
 1252ALA      O 2600   4.061   6.500   2.679
 1253ARG      N 2601   4.274   6.446   2.689
 1253ARG      H 2602   4.365   6.487   2.705
 1253ARG     CA 2603   4.266   6.303   2.666
 1253ARG     HA 2604   4.209   6.293   2.574
 1253ARG     CB 2605   4.404   6.244   2.641
 1253ARG    HB1 2606   4.440   6.288   2.548
 1253ARG    HB2 2607   4.403   6.135   2.639
 1253ARG     CG 2608   4.507   6.283   2.746
 1253ARG    HG1 2609   4.467   6.270   2.847
 1253ARG    HG2 2610   4.528   6.390   2.735
 1253ARG     CD 2611   4.633   6.197   2.736
 1253ARG    HD1 2612   4.662   6.196   2.631
 1253ARG    HD2 2613   4.620   6.095   2.770
 1253ARG     NE 2614   4.740   6.261   2.813
 1253ARG     HE 2615   4.805   6.317   2.760
 1253ARG     CZ 2616   4.768   6.236   2.941
 1253ARG    NH1 2617   4.880   6.288   2.993
 1253ARG   HH11 2618   4.940   6.350   2.941
 1253ARG   HH12 2619   4.889   6.276   3.093
 1253ARG    NH2 2620   4.699   6.154   3.022
 1253ARG   HH21 2621   4.610   6.118   2.991
 1253ARG   HH22 2622   4.720   6.159   3.121
 1253ARG      C 2623   4.192   6.225   2.774
 1253ARG      O 2624   4.147   6.113   2.751
 1254ASN      N 2625   4.188   6.274   2.898
 1254ASN      H 2626   4.225   6.367   2.913
 1254ASN     CA 2627   4.120   6.211   3.008
 1254ASN     HA 2628   4.071   6.122   2.968
 1254ASN     CB 2629   4.222   6.163   3.111
 1254ASN    HB1 2630   4.176   6.112   3.196
 1254ASN    HB2 2631   4.279   6.250   3.144
 1254ASN     CG 2632   4.322   6.061   3.060
 1254ASN    OD1 2633   4.438   6.088   3.029
 1254ASN    ND2 2634   4.273   5.943   3.021
 1254ASN   HD21 2635   4.180   5.915   3.048
 1254ASN   HD22 2636   4.339   5.877   2.983
 1254ASN      C 2637   4.010   6.289   3.079
 1254ASN      O 2638   3.957   6.253   3.184
 1255CYS      N 2639   3.966   6.393   3.007
 1255CYS      H 2640   4.006   6.422   2.919
 1255CYS     CA 2641   3.856   6.476   3.050
 1255CYS     HA 2642   3.830   6.471   3.156
 1255CYS     CB 2643   3.887   6.624   3.027
 1255CYS    HB1 2644   3.805   6.691   3.054
 1255CYS    HB2 2645   3.904   6.633   2.920
 1255CYS     SG 2646   4.039   6.680   3.108
 1255CYS     HG 2647   4.125   6.595   3.051
 1255CYS      C 2648   3.739   6.429   2.965
 1255CYS      O 2649   3.737   6.439   2.843
 1256LEU      N 2650   3.637   6.370   3.028
 1256LEU      H 2651   3.632   6.360   3.128
 1256LEU     CA 2652   3.525   6.303   2.965
 1256LEU     HA 2653   3.546   6.301   2.859
 1256LEU     CB 2654   3.512   6.159   3.013
 1256LEU    HB1 2655   3.414   6.113   2.998
 1256LEU    HB2 2656   3.537   6.162   3.119
 1256LEU     CG 2657   3.614   6.067   2.946
 1256LEU     HG 2658   3.585   6.044   2.843
 1256LEU    CD1 2659   3.766   6.077   2.945
 1256LEU   HD11 2660   3.809   6.077   3.045
 1256LEU   HD12 2661   3.804   5.996   2.882
 1256LEU   HD13 2662   3.800   6.173   2.905
 1256LEU    CD2 2663   3.604   5.934   3.021
 1256LEU   HD21 2664   3.665   5.853   2.982
 1256LEU   HD22 2665   3.623   5.946   3.127
 1256LEU   HD23 2666   3.505   5.888   3.029
 1256LEU      C 2667   3.394   6.381   2.977
 1256LEU      O 2668   3.354   6.421   3.086
 1257LEU      N 2669   3.310   6.377   2.873
 1257LEU      H 2670   3.342   6.332   2.789
 1257LEU     CA 2671   3.176   6.432   2.883
 1257LEU     HA 2672   3.174   6.518   2.950
 1257LEU     CB 2673   3.116   6.478   2.751
 1257LEU    HB1 2674   3.014   6.515   2.758
 1257LEU    HB2 2675   3.111   6.387   2.691
 1257LEU     CG 2676   3.199   6.581   2.674
 1257LEU     HG 2677   3.300   6.544   2.653
 1257LEU    CD1 2678   3.139   6.613   2.538
 1257LEU   HD11 2679   3.125   6.524   2.475
 1257LEU   HD12 2680   3.038   6.652   2.553
 1257LEU   HD13 2681   3.205   6.686   2.492
 1257LEU    CD2 2682   3.224   6.705   2.759
 1257LEU   HD21 2683   3.298   6.679   2.834
 1257LEU   HD22 2684   3.260   6.792   2.704
 1257LEU   HD23 2685   3.132   6.743   2.806
 1257LEU      C 2686   3.085   6.325   2.942
 1257LEU      O 2687   3.091   6.210   2.899
 1258THR      N 2688   2.991   6.366   3.027
 1258THR      H 2689   3.003   6.454   3.076
 1258THR     CA 2690   2.881   6.278   3.062
 1258THR     HA 2691   2.916   6.182   3.100
 1258THR     CB 2692   2.792   6.331   3.174
 1258THR     HB 2693   2.703   6.268   3.186
 1258THR    CG2 2694   2.871   6.320   3.304
 1258THR   HG21 2695   2.821   6.370   3.387
 1258THR   HG22 2696   2.887   6.216   3.333
 1258THR   HG23 2697   2.964   6.376   3.292
 1258THR    OG1 2698   2.754   6.465   3.152
 1258THR    HG1 2699   2.694   6.485   3.225
 1258THR      C 2700   2.790   6.249   2.944
 1258THR      O 2701   2.744   6.136   2.928
 1259CYS      N 2702   2.747   6.354   2.874
 1259CYS      H 2703   2.773   6.446   2.904
 1259CYS     CA 2704   2.658   6.350   2.760
 1259CYS     HA 2705   2.633   6.245   2.745
 1259CYS     CB 2706   2.531   6.426   2.797
 1259CYS    HB1 2707   2.469   6.421   2.708
 1259CYS    HB2 2708   2.538   6.525   2.841
 1259CYS     SG 2709   2.440   6.332   2.923
 1259CYS     HG 2710   2.476   6.397   3.034
 1259CYS      C 2711   2.719   6.403   2.631
 1259CYS      O 2712   2.783   6.507   2.645
 1260PRO      N 2713   2.701   6.343   2.513
 1260PRO     CD 2714   2.635   6.216   2.487
 1260PRO    HD1 2715   2.540   6.213   2.541
 1260PRO    HD2 2716   2.696   6.140   2.536
 1260PRO     CG 2717   2.610   6.207   2.337
 1260PRO    HG1 2718   2.506   6.234   2.317
 1260PRO    HG2 2719   2.633   6.106   2.303
 1260PRO     CB 2720   2.696   6.318   2.277
 1260PRO    HB1 2721   2.646   6.355   2.187
 1260PRO    HB2 2722   2.800   6.290   2.266
 1260PRO     CA 2723   2.713   6.419   2.391
 1260PRO     HA 2724   2.812   6.464   2.389
 1260PRO      C 2725   2.614   6.533   2.379
 1260PRO      O 2726   2.643   6.636   2.318
 1261GLY      N 2727   2.492   6.528   2.434
 1261GLY      H 2728   2.453   6.445   2.475
 1261GLY     CA 2729   2.391   6.631   2.420
 1261GLY    HA1 2730   2.295   6.590   2.449
 1261GLY    HA2 2731   2.404   6.652   2.314
 1261GLY      C 2732   2.430   6.749   2.508
 1261GLY      O 2733   2.515   6.740   2.596
 1262PRO      N 2734   2.354   6.858   2.493
 1262PRO     CD 2735   2.243   6.881   2.402
 1262PRO    HD1 2736   2.171   6.800   2.393
 1262PRO    HD2 2737   2.276   6.882   2.298
 1262PRO     CG 2738   2.188   7.020   2.430
 1262PRO    HG1 2739   2.093   7.003   2.482
 1262PRO    HG2 2740   2.167   7.075   2.338
 1262PRO     CB 2741   2.300   7.085   2.511
 1262PRO    HB1 2742   2.259   7.159   2.580
 1262PRO    HB2 2743   2.356   7.130   2.428
 1262PRO     CA 2744   2.363   6.968   2.586
 1262PRO     HA 2745   2.467   6.990   2.611
 1262PRO      C 2746   2.289   6.935   2.715
 1262PRO      O 2747   2.182   6.876   2.722
 1263GLY      N 2748   2.342   6.995   2.822
 1263GLY      H 2749   2.405   7.071   2.800
 1263GLY     CA 2750   2.299   6.968   2.957
 1263GLY    HA1 2751   2.199   6.924   2.954
 1263GLY    HA2 2752   2.285   7.060   3.014
 1263GLY      C 2753   2.393   6.878   3.036
 1263GLY      O 2754   2.353   6.782   3.102
 1264ARG      N 2755   2.523   6.906   3.027
 1264ARG      H 2756   2.540   6.991   2.975
 1264ARG     CA 2757   2.638   6.823   3.053
 1264ARG     HA 2758   2.603   6.722   3.073
 1264ARG     CB 2759   2.723   6.800   2.928
 1264ARG    HB1 2760   2.666   6.752   2.848
 1264ARG    HB2 2761   2.799   6.727   2.956
 1264ARG     CG 2762   2.777   6.932   2.874
 1264ARG    HG1 2763   2.838   6.974   2.953
 1264ARG    HG2 2764   2.698   6.994   2.832
 1264ARG     CD 2765   2.873   6.927   2.755
 1264ARG    HD1 2766   2.954   6.857   2.775
 1264ARG    HD2 2767   2.908   7.030   2.743
 1264ARG     NE 2768   2.797   6.886   2.637
 1264ARG     HE 2769   2.781   6.788   2.617
 1264ARG     CZ 2770   2.754   6.967   2.539
 1264ARG    NH1 2771   2.751   7.101   2.537
 1264ARG   HH11 2772   2.777   7.154   2.619
 1264ARG   HH12 2773   2.711   7.143   2.454
 1264ARG    NH2 2774   2.707   6.906   2.429
 1264ARG   HH21 2775   2.707   6.806   2.421
 1264ARG   HH22 2776   2.689   6.972   2.355
 1264ARG      C 2777   2.730   6.865   3.167
 1264ARG      O 2778   2.731   6.979   3.214
 1265VAL      N 2779   2.812   6.768   3.208
 1265VAL      H 2780   2.798   6.677   3.166
 1265VAL     CA 2781   2.929   6.785   3.290
 1265VAL     HA 2782   2.951   6.890   3.308
 1265VAL     CB 2783   2.894   6.731   3.429
 1265VAL     HB 2784   2.879   6.623   3.418
 1265VAL    CG1 2785   3.009   6.756   3.526
 1265VAL   HG11 2786   3.022   6.864   3.521
 1265VAL   HG12 2787   2.998   6.726   3.630
 1265VAL   HG13 2788   3.095   6.703   3.484
 1265VAL    CG2 2789   2.765   6.787   3.487
 1265VAL   HG21 2790   2.677   6.770   3.425
 1265VAL   HG22 2791   2.736   6.744   3.583
 1265VAL   HG23 2792   2.765   6.895   3.502
 1265VAL      C 2793   3.050   6.716   3.229
 1265VAL      O 2794   3.041   6.605   3.175
 1266ALA      N 2795   3.168   6.778   3.229
 1266ALA      H 2796   3.173   6.871   3.268
 1266ALA     CA 2797   3.293   6.714   3.196
 1266ALA     HA 2798   3.278   6.624   3.137
 1266ALA     CB 2799   3.372   6.812   3.109
 1266ALA    HB1 2800   3.313   6.842   3.023
 1266ALA    HB2 2801   3.392   6.903   3.166
 1266ALA    HB3 2802   3.466   6.770   3.074
 1266ALA      C 2803   3.365   6.672   3.323
 1266ALA      O 2804   3.373   6.750   3.418
 1267LYS      N 2805   3.428   6.555   3.324
 1267LYS      H 2806   3.433   6.499   3.240
 1267LYS     CA 2807   3.488   6.496   3.443
 1267LYS     HA 2808   3.507   6.578   3.512
 1267LYS     CB 2809   3.391   6.398   3.508
 1267LYS    HB1 2810   3.430   6.354   3.599
 1267LYS    HB2 2811   3.379   6.319   3.434
 1267LYS     CG 2812   3.251   6.456   3.527
 1267LYS    HG1 2813   3.201   6.466   3.431
 1267LYS    HG2 2814   3.265   6.557   3.566
 1267LYS     CD 2815   3.170   6.366   3.621
 1267LYS    HD1 2816   3.209   6.398   3.718
 1267LYS    HD2 2817   3.201   6.267   3.589
 1267LYS     CE 2818   3.020   6.390   3.617
 1267LYS    HE1 2819   2.984   6.387   3.514
 1267LYS    HE2 2820   3.002   6.488   3.661
 1267LYS     NZ 2821   2.951   6.283   3.691
 1267LYS    HZ1 2822   2.959   6.195   3.641
 1267LYS    HZ2 2823   2.988   6.268   3.783
 1267LYS    HZ3 2824   2.852   6.298   3.699
 1267LYS      C 2825   3.626   6.438   3.416
 1267LYS      O 2826   3.655   6.404   3.302
 1268ILE      N 2827   3.706   6.429   3.522
 1268ILE      H 2828   3.680   6.484   3.603
 1268ILE     CA 2829   3.836   6.366   3.538
 1268ILE     HA 2830   3.885   6.387   3.443
 1268ILE     CB 2831   3.916   6.438   3.646
 1268ILE     HB 2832   3.859   6.419   3.737
 1268ILE    CG2 2833   4.058   6.387   3.666
 1268ILE   HG21 2834   4.111   6.424   3.578
 1268ILE   HG22 2835   4.099   6.422   3.761
 1268ILE   HG23 2836   4.059   6.278   3.663
 1268ILE    CG1 2837   3.928   6.587   3.617
 1268ILE   HG11 2838   3.830   6.633   3.626
 1268ILE   HG12 2839   3.953   6.605   3.513
 1268ILE     CD 2840   4.021   6.671   3.704
 1268ILE    HD1 2841   4.034   6.628   3.804
 1268ILE    HD2 2842   4.119   6.673   3.658
 1268ILE    HD3 2843   3.984   6.773   3.707
 1268ILE      C 2844   3.821   6.215   3.552
 1268ILE      O 2845   3.735   6.177   3.631
 1269ALA      N 2846   3.888   6.133   3.472
 1269ALA      H 2847   3.932   6.169   3.388
 1269ALA     CA 2848   3.865   5.990   3.482
 1269ALA     HA 2849   3.800   5.970   3.567
 1269ALA     CB 2850   3.781   5.948   3.361
 1269ALA    HB1 2851   3.729   5.854   3.377
 1269ALA    HB2 2852   3.707   6.025   3.338
 1269ALA    HB3 2853   3.834   5.941   3.267
 1269ALA      C 2854   3.992   5.909   3.505
 1269ALA      O 2855   3.990   5.789   3.530
 1270ASP      N 2856   4.110   5.971   3.502
 1270ASP      H 2857   4.114   6.069   3.523
 1270ASP     CA 2858   4.233   5.894   3.498
 1270ASP     HA 2859   4.215   5.791   3.531
 1270ASP     CB 2860   4.291   5.900   3.357
 1270ASP    HB1 2861   4.324   5.999   3.327
 1270ASP    HB2 2862   4.210   5.876   3.287
 1270ASP     CG 2863   4.414   5.813   3.341
 1270ASP    OD1 2864   4.514   5.844   3.410
 1270ASP    OD2 2865   4.412   5.713   3.265
 1270ASP      C 2866   4.329   5.956   3.598
 1270ASP      O 2867   4.334   6.078   3.616
 1271PHE      N 2868   4.406   5.880   3.676
 1271PHE      H 2869   4.402   5.780   3.659
 1271PHE     CA 2870   4.491   5.928   3.783
 1271PHE     HA 2871   4.520   6.028   3.751
 1271PHE     CB 2872   4.427   5.931   3.921
 1271PHE    HB1 2873   4.496   5.951   4.003
 1271PHE    HB2 2874   4.387   5.830   3.928
 1271PHE     CG 2875   4.303   6.017   3.937
 1271PHE    CD1 2876   4.318   6.146   3.990
 1271PHE    HD1 2877   4.414   6.176   4.029
 1271PHE    CE1 2878   4.203   6.223   4.009
 1271PHE    HE1 2879   4.222   6.320   4.054
 1271PHE     CZ 2880   4.076   6.180   3.973
 1271PHE     HZ 2881   3.988   6.238   3.999
 1271PHE    CE2 2882   4.063   6.048   3.927
 1271PHE    HE2 2883   3.968   6.003   3.903
 1271PHE    CD2 2884   4.176   5.968   3.906
 1271PHE    HD2 2885   4.159   5.863   3.885
 1271PHE      C 2886   4.622   5.849   3.784
 1271PHE      O 2887   4.690   5.828   3.884
 1272GLY      N 2888   4.662   5.792   3.670
 1272GLY      H 2889   4.608   5.805   3.585
 1272GLY     CA 2890   4.766   5.692   3.664
 1272GLY    HA1 2891   4.763   5.660   3.560
 1272GLY    HA2 2892   4.747   5.618   3.741
 1272GLY      C 2893   4.906   5.748   3.683
 1272GLY      O 2894   4.999   5.668   3.681
 1273MET      N 2895   4.926   5.878   3.709
 1273MET      H 2896   4.841   5.932   3.709
 1273MET     CA 2897   5.053   5.931   3.753
 1273MET     HA 2898   5.134   5.870   3.712
 1273MET     CB 2899   5.090   6.065   3.691
 1273MET    HB1 2900   5.051   6.150   3.748
 1273MET    HB2 2901   5.027   6.072   3.602
 1273MET     CG 2902   5.239   6.087   3.663
 1273MET    HG1 2903   5.240   6.176   3.599
 1273MET    HG2 2904   5.268   6.000   3.604
 1273MET     SD 2905   5.355   6.108   3.800
 1273MET     CE 2906   5.507   6.152   3.713
 1273MET    HE1 2907   5.493   6.237   3.646
 1273MET    HE2 2908   5.588   6.182   3.779
 1273MET    HE3 2909   5.538   6.063   3.658
 1273MET      C 2910   5.057   5.942   3.904
 1273MET      O 2911   5.154   5.903   3.969
 1274ALA      N 2912   4.946   5.995   3.957
 1274ALA      H 2913   4.864   6.001   3.898
 1274ALA     CA 2914   4.920   6.020   4.097
 1274ALA     HA 2915   5.006   6.069   4.143
 1274ALA     CB 2916   4.791   6.096   4.123
 1274ALA    HB1 2917   4.785   6.106   4.231
 1274ALA    HB2 2918   4.801   6.200   4.089
 1274ALA    HB3 2919   4.706   6.050   4.072
 1274ALA      C 2920   4.924   5.887   4.172
 1274ALA      O 2921   4.942   5.888   4.293
 1275ARG      N 2922   4.909   5.771   4.108
 1275ARG      H 2923   4.877   5.778   4.012
 1275ARG     CA 2924   4.927   5.635   4.153
 1275ARG     HA 2925   4.862   5.606   4.236
 1275ARG     CB 2926   4.909   5.543   4.032
 1275ARG    HB1 2927   4.998   5.552   3.970
 1275ARG    HB2 2928   4.829   5.578   3.968
 1275ARG     CG 2929   4.870   5.400   4.067
 1275ARG    HG1 2930   4.777   5.405   4.124
 1275ARG    HG2 2931   4.950   5.357   4.128
 1275ARG     CD 2932   4.861   5.323   3.936
 1275ARG    HD1 2933   4.801   5.368   3.857
 1275ARG    HD2 2934   4.817   5.226   3.960
 1275ARG     NE 2935   4.993   5.293   3.879
 1275ARG     HE 2936   5.074   5.316   3.934
 1275ARG     CZ 2937   5.016   5.300   3.747
 1275ARG    NH1 2938   4.933   5.293   3.641
 1275ARG   HH11 2939   4.848   5.245   3.666
 1275ARG   HH12 2940   4.967   5.294   3.546
 1275ARG    NH2 2941   5.142   5.324   3.709
 1275ARG   HH21 2942   5.211   5.344   3.780
 1275ARG   HH22 2943   5.168   5.326   3.612
 1275ARG      C 2944   5.066   5.615   4.212
 1275ARG      O 2945   5.073   5.569   4.326
 1276ASP      N 2946   5.172   5.650   4.140
 1276ASP      H 2947   5.152   5.696   4.052
 1276ASP     CA 2948   5.308   5.625   4.183
 1276ASP     HA 2949   5.302   5.539   4.250
 1276ASP     CB 2950   5.393   5.594   4.059
 1276ASP    HB1 2951   5.488   5.554   4.095
 1276ASP    HB2 2952   5.408   5.685   4.002
 1276ASP     CG 2953   5.333   5.490   3.965
 1276ASP    OD1 2954   5.264   5.389   3.989
 1276ASP    OD2 2955   5.366   5.507   3.845
 1276ASP      C 2956   5.358   5.735   4.275
 1276ASP      O 2957   5.466   5.724   4.334
 1277ILE      N 2958   5.289   5.848   4.287
 1277ILE      H 2959   5.205   5.848   4.231
 1277ILE     CA 2960   5.318   5.949   4.387
 1277ILE     HA 2961   5.426   5.960   4.395
 1277ILE     CB 2962   5.248   6.079   4.350
 1277ILE     HB 2963   5.143   6.056   4.332
 1277ILE    CG2 2964   5.262   6.193   4.450
 1277ILE   HG21 2965   5.236   6.149   4.547
 1277ILE   HG22 2966   5.364   6.226   4.468
 1277ILE   HG23 2967   5.185   6.266   4.426
 1277ILE    CG1 2968   5.301   6.124   4.214
 1277ILE   HG11 2969   5.245   6.212   4.182
 1277ILE   HG12 2970   5.288   6.045   4.139
 1277ILE     CD 2971   5.448   6.163   4.216
 1277ILE    HD1 2972   5.467   6.237   4.294
 1277ILE    HD2 2973   5.514   6.079   4.237
 1277ILE    HD3 2974   5.463   6.193   4.112
 1277ILE      C 2975   5.273   5.888   4.520
 1277ILE      O 2976   5.345   5.915   4.616
 1278TYR      N 2977   5.172   5.801   4.526
 1278TYR      H 2978   5.122   5.779   4.441
 1278TYR     CA 2979   5.141   5.726   4.646
 1278TYR     HA 2980   5.157   5.800   4.724
 1278TYR     CB 2981   4.995   5.681   4.656
 1278TYR    HB1 2982   4.981   5.589   4.599
 1278TYR    HB2 2983   4.937   5.759   4.607
 1278TYR     CG 2984   4.946   5.662   4.797
 1278TYR    CD1 2985   4.989   5.548   4.867
 1278TYR    HD1 2986   5.054   5.479   4.815
 1278TYR    CE1 2987   4.965   5.551   5.005
 1278TYR    HE1 2988   5.012   5.474   5.064
 1278TYR     CZ 2989   4.917   5.664   5.074
 1278TYR     OH 2990   4.909   5.667   5.210
 1278TYR     HH 2991   4.928   5.580   5.247
 1278TYR    CE2 2992   4.872   5.775   5.000
 1278TYR    HE2 2993   4.824   5.858   5.052
 1278TYR    CD2 2994   4.894   5.774   4.862
 1278TYR    HD2 2995   4.861   5.859   4.803
 1278TYR      C 2996   5.240   5.617   4.684
 1278TYR      O 2997   5.293   5.605   4.795
 1279ARG      N 2998   5.259   5.526   4.588
 1279ARG      H 2999   5.225   5.544   4.495
 1279ARG     CA 3000   5.342   5.409   4.603
 1279ARG     HA 3001   5.309   5.356   4.693
 1279ARG     CB 3002   5.305   5.317   4.487
 1279ARG    HB1 3003   5.312   5.372   4.393
 1279ARG    HB2 3004   5.202   5.286   4.507
 1279ARG     CG 3005   5.390   5.191   4.490
 1279ARG    HG1 3006   5.372   5.150   4.589
 1279ARG    HG2 3007   5.496   5.211   4.474
 1279ARG     CD 3008   5.354   5.090   4.381
 1279ARG    HD1 3009   5.372   5.131   4.282
 1279ARG    HD2 3010   5.248   5.065   4.377
 1279ARG     NE 3011   5.429   4.966   4.404
 1279ARG     HE 3012   5.498   4.962   4.477
 1279ARG     CZ 3013   5.412   4.857   4.329
 1279ARG    NH1 3014   5.478   4.740   4.334
 1279ARG   HH11 3015   5.549   4.730   4.405
 1279ARG   HH12 3016   5.448   4.663   4.276
 1279ARG    NH2 3017   5.330   4.864   4.223
 1279ARG   HH21 3018   5.279   4.948   4.198
 1279ARG   HH22 3019   5.320   4.785   4.161
 1279ARG      C 3020   5.489   5.444   4.622
 1279ARG      O 3021   5.549   5.529   4.556
 1280ALA      N 3022   5.550   5.368   4.712
 1280ALA      H 3023   5.493   5.298   4.758
 1280ALA     CA 3024   5.680   5.402   4.766
 1280ALA     HA 3025   5.685   5.508   4.789
 1280ALA     CB 3026   5.678   5.342   4.907
 1280ALA    HB1 3027   5.683   5.234   4.904
 1280ALA    HB2 3028   5.768   5.371   4.960
 1280ALA    HB3 3029   5.598   5.379   4.971
 1280ALA      C 3030   5.795   5.351   4.680
 1280ALA      O 3031   5.796   5.236   4.636
 1281SER      N 3032   5.901   5.432   4.680
 1281SER      H 3033   5.886   5.529   4.700
 1281SER     CA 3034   6.023   5.391   4.613
 1281SER     HA 3035   6.000   5.324   4.530
 1281SER     CB 3036   6.094   5.512   4.552
 1281SER    HB1 3037   6.183   5.469   4.505
 1281SER    HB2 3038   6.119   5.581   4.632
 1281SER     OG 3039   6.007   5.579   4.463
 1281SER     HG 3040   6.069   5.624   4.405
 1281SER      C 3041   6.112   5.317   4.712
 1281SER      O 3042   6.122   5.351   4.829
 1282TYR      N 3043   6.187   5.218   4.663
 1282TYR      H 3044   6.173   5.195   4.566
 1282TYR     CA 3045   6.299   5.163   4.738
 1282TYR     HA 3046   6.318   5.216   4.831
 1282TYR     CB 3047   6.265   5.024   4.790
 1282TYR    HB1 3048   6.355   4.988   4.840
 1282TYR    HB2 3049   6.235   4.955   4.712
 1282TYR     CG 3050   6.153   5.016   4.891
 1282TYR    CD1 3051   6.022   5.008   4.843
 1282TYR    HD1 3052   6.001   5.003   4.737
 1282TYR    CE1 3053   5.911   5.006   4.929
 1282TYR    HE1 3054   5.810   4.993   4.891
 1282TYR     CZ 3055   5.936   5.029   5.066
 1282TYR     OH 3056   5.830   5.034   5.151
 1282TYR     HH 3057   5.842   5.043   5.246
 1282TYR    CE2 3058   6.068   5.042   5.112
 1282TYR    HE2 3059   6.079   5.060   5.218
 1282TYR    CD2 3060   6.179   5.028   5.028
 1282TYR    HD2 3061   6.279   5.034   5.068
 1282TYR      C 3062   6.421   5.152   4.648
 1282TYR      O 3063   6.409   5.151   4.526
 1283TYR      N 3064   6.540   5.116   4.696
 1283TYR      H 3065   6.549   5.135   4.795
 1283TYR     CA 3066   6.662   5.125   4.618
 1283TYR     HA 3067   6.657   5.228   4.581
 1283TYR     CB 3068   6.782   5.099   4.709
 1283TYR    HB1 3069   6.763   5.135   4.810
 1283TYR    HB2 3070   6.865   5.160   4.675
 1283TYR     CG 3071   6.822   4.953   4.713
 1283TYR    CD1 3072   6.735   4.869   4.782
 1283TYR    HD1 3073   6.673   4.919   4.856
 1283TYR    CE1 3074   6.760   4.731   4.777
 1283TYR    HE1 3075   6.698   4.666   4.838
 1283TYR     CZ 3076   6.873   4.677   4.711
 1283TYR     OH 3077   6.885   4.542   4.703
 1283TYR     HH 3078   6.802   4.507   4.736
 1283TYR    CE2 3079   6.963   4.766   4.650
 1283TYR    HE2 3080   7.042   4.723   4.590
 1283TYR    CD2 3081   6.941   4.904   4.658
 1283TYR    HD2 3082   7.010   4.962   4.598
 1283TYR      C 3083   6.670   5.048   4.488
 1283TYR      O 3084   6.724   5.109   4.396
 1284ARG      N 3085   6.606   4.931   4.480
 1284ARG      H 3086   6.564   4.901   4.567
 1284ARG     CA 3087   6.593   4.858   4.356
 1284ARG     HA 3088   6.649   4.912   4.280
 1284ARG     CB 3089   6.660   4.722   4.373
 1284ARG    HB1 3090   6.606   4.640   4.324
 1284ARG    HB2 3091   6.664   4.701   4.480
 1284ARG     CG 3092   6.807   4.723   4.331
 1284ARG    HG1 3093   6.859   4.798   4.391
 1284ARG    HG2 3094   6.828   4.750   4.227
 1284ARG     CD 3095   6.854   4.581   4.356
 1284ARG    HD1 3096   6.799   4.511   4.293
 1284ARG    HD2 3097   6.851   4.555   4.462
 1284ARG     NE 3098   6.993   4.559   4.316
 1284ARG     HE 3099   7.055   4.633   4.286
 1284ARG     CZ 3100   7.052   4.439   4.323
 1284ARG    NH1 3101   7.180   4.429   4.283
 1284ARG   HH11 3102   7.224   4.506   4.234
 1284ARG   HH12 3103   7.221   4.337   4.278
 1284ARG    NH2 3104   6.989   4.336   4.382
 1284ARG   HH21 3105   6.902   4.354   4.431
 1284ARG   HH22 3106   7.023   4.243   4.367
 1284ARG      C 3107   6.452   4.860   4.297
 1284ARG      O 3108   6.424   4.774   4.214
 1285LYS      N 3109   6.366   4.953   4.336
 1285LYS      H 3110   6.402   5.026   4.397
 1285LYS     CA 3111   6.226   4.953   4.300
 1285LYS     HA 3112   6.212   4.896   4.207
 1285LYS     CB 3113   6.138   4.879   4.401
 1285LYS    HB1 3114   6.030   4.885   4.384
 1285LYS    HB2 3115   6.144   4.928   4.498
 1285LYS     CG 3116   6.181   4.735   4.427
 1285LYS    HG1 3117   6.286   4.738   4.458
 1285LYS    HG2 3118   6.177   4.676   4.336
 1285LYS     CD 3119   6.107   4.670   4.543
 1285LYS    HD1 3120   6.108   4.727   4.636
 1285LYS    HD2 3121   6.158   4.576   4.564
 1285LYS     CE 3122   5.962   4.634   4.512
 1285LYS    HE1 3123   5.956   4.612   4.405
 1285LYS    HE2 3124   5.908   4.729   4.521
 1285LYS     NZ 3125   5.901   4.536   4.604
 1285LYS    HZ1 3126   5.808   4.513   4.574
 1285LYS    HZ2 3127   5.960   4.454   4.599
 1285LYS    HZ3 3128   5.906   4.575   4.697
 1285LYS      C 3129   6.172   5.095   4.286
 1285LYS      O 3130   6.144   5.171   4.379
 1286GLY      N 3131   6.155   5.131   4.159
 1286GLY      H 3132   6.185   5.072   4.083
 1286GLY     CA 3133   6.146   5.269   4.116
 1286GLY    HA1 3134   6.102   5.330   4.196
 1286GLY    HA2 3135   6.080   5.259   4.031
 1286GLY      C 3136   6.275   5.342   4.082
 1286GLY      O 3137   6.378   5.278   4.102
 1287GLY      N 3138   6.276   5.469   4.041
 1287GLY      H 3139   6.187   5.516   4.033
 1287GLY     CA 3140   6.397   5.529   3.988
 1287GLY    HA1 3141   6.438   5.454   3.921
 1287GLY    HA2 3142   6.461   5.558   4.071
 1287GLY      C 3143   6.362   5.655   3.909
 1287GLY      O 3144   6.247   5.697   3.900
 1288CYS      N 3145   6.459   5.713   3.837
 1288CYS      H 3146   6.551   5.678   3.858
 1288CYS     CA 3147   6.451   5.831   3.754
 1288CYS     HA 3148   6.397   5.906   3.810
 1288CYS     CB 3149   6.591   5.886   3.729
 1288CYS    HB1 3150   6.640   5.805   3.674
 1288CYS    HB2 3151   6.647   5.908   3.820
 1288CYS     SG 3152   6.589   6.039   3.632
 1288CYS     HG 3153   6.709   6.016   3.577
 1288CYS      C 3154   6.376   5.806   3.624
 1288CYS      O 3155   6.411   5.709   3.556
 1289ALA      N 3156   6.286   5.896   3.584
 1289ALA      H 3157   6.284   5.982   3.635
 1289ALA     CA 3158   6.206   5.892   3.463
 1289ALA     HA 3159   6.271   5.848   3.387
 1289ALA     CB 3160   6.077   5.817   3.494
 1289ALA    HB1 3161   6.021   5.862   3.576
 1289ALA    HB2 3162   6.013   5.821   3.406
 1289ALA    HB3 3163   6.089   5.713   3.523
 1289ALA      C 3164   6.173   6.026   3.398
 1289ALA      O 3165   6.192   6.131   3.460
 1290MET      N 3166   6.121   6.029   3.275
 1290MET      H 3167   6.114   5.945   3.220
 1290MET     CA 3168   6.086   6.148   3.200
 1290MET     HA 3169   6.163   6.222   3.222
 1290MET     CB 3170   6.077   6.108   3.053
 1290MET    HB1 3171   6.174   6.073   3.018
 1290MET    HB2 3172   6.075   6.201   2.997
 1290MET     CG 3173   5.970   6.010   3.008
 1290MET    HG1 3174   5.903   6.000   3.093
 1290MET    HG2 3175   6.017   5.912   2.996
 1290MET     SD 3176   5.856   6.044   2.871
 1290MET     CE 3177   5.780   6.196   2.933
 1290MET    HE1 3178   5.716   6.242   2.858
 1290MET    HE2 3179   5.712   6.173   3.016
 1290MET    HE3 3180   5.859   6.265   2.963
 1290MET      C 3181   5.958   6.204   3.261
 1290MET      O 3182   5.880   6.132   3.323
 1291LEU      N 3183   5.937   6.334   3.239
 1291LEU      H 3184   6.007   6.384   3.187
 1291LEU     CA 3185   5.826   6.407   3.296
 1291LEU     HA 3186   5.748   6.333   3.315
 1291LEU     CB 3187   5.873   6.489   3.415
 1291LEU    HB1 3188   5.815   6.580   3.426
 1291LEU    HB2 3189   5.967   6.540   3.392
 1291LEU     CG 3190   5.871   6.411   3.546
 1291LEU     HG 3191   5.914   6.311   3.532
 1291LEU    CD1 3192   5.940   6.488   3.658
 1291LEU   HD11 3193   5.958   6.435   3.752
 1291LEU   HD12 3194   6.036   6.522   3.620
 1291LEU   HD13 3195   5.880   6.573   3.689
 1291LEU    CD2 3196   5.727   6.392   3.594
 1291LEU   HD21 3197   5.728   6.331   3.685
 1291LEU   HD22 3198   5.685   6.487   3.626
 1291LEU   HD23 3199   5.668   6.339   3.519
 1291LEU      C 3200   5.782   6.501   3.185
 1291LEU      O 3201   5.861   6.537   3.098
 1292PRO      N 3202   5.657   6.550   3.178
 1292PRO     CD 3203   5.552   6.511   3.269
 1292PRO    HD1 3204   5.567   6.541   3.373
 1292PRO    HD2 3205   5.524   6.406   3.268
 1292PRO     CG 3206   5.423   6.565   3.206
 1292PRO    HG1 3207   5.401   6.669   3.229
 1292PRO    HG2 3208   5.340   6.498   3.227
 1292PRO     CB 3209   5.456   6.562   3.057
 1292PRO    HB1 3210   5.393   6.638   3.011
 1292PRO    HB2 3211   5.434   6.467   3.008
 1292PRO     CA 3212   5.604   6.600   3.053
 1292PRO     HA 3213   5.652   6.547   2.970
 1292PRO      C 3214   5.632   6.749   3.038
 1292PRO      O 3215   5.558   6.831   3.092
 1293VAL      N 3216   5.737   6.792   2.969
 1293VAL      H 3217   5.784   6.715   2.924
 1293VAL     CA 3218   5.778   6.932   2.964
 1293VAL     HA 3219   5.769   6.964   3.067
 1293VAL     CB 3220   5.927   6.945   2.938
 1293VAL     HB 3221   5.966   7.044   2.960
 1293VAL    CG1 3222   6.012   6.852   3.025
 1293VAL   HG11 3223   6.118   6.875   3.024
 1293VAL   HG12 3224   5.974   6.843   3.127
 1293VAL   HG13 3225   5.994   6.747   3.001
 1293VAL    CG2 3226   5.950   6.916   2.790
 1293VAL   HG21 3227   6.043   6.966   2.764
 1293VAL   HG22 3228   5.941   6.809   2.770
 1293VAL   HG23 3229   5.881   6.974   2.729
 1293VAL      C 3230   5.688   7.019   2.878
 1293VAL      O 3231   5.692   7.142   2.882
 1294LYS      N 3232   5.602   6.959   2.795
 1294LYS      H 3233   5.602   6.859   2.789
 1294LYS     CA 3234   5.499   7.029   2.721
 1294LYS     HA 3235   5.534   7.130   2.700
 1294LYS     CB 3236   5.468   6.951   2.594
 1294LYS    HB1 3237   5.379   6.997   2.551
 1294LYS    HB2 3238   5.438   6.850   2.621
 1294LYS     CG 3239   5.588   6.937   2.500
 1294LYS    HG1 3240   5.656   6.867   2.549
 1294LYS    HG2 3241   5.632   7.036   2.496
 1294LYS     CD 3242   5.570   6.881   2.359
 1294LYS    HD1 3243   5.669   6.874   2.315
 1294LYS    HD2 3244   5.510   6.940   2.289
 1294LYS     CE 3245   5.500   6.745   2.368
 1294LYS    HE1 3246   5.406   6.749   2.423
 1294LYS    HE2 3247   5.557   6.685   2.439
 1294LYS     NZ 3248   5.480   6.673   2.242
 1294LYS    HZ1 3249   5.418   6.716   2.174
 1294LYS    HZ2 3250   5.570   6.647   2.202
 1294LYS    HZ3 3251   5.433   6.586   2.260
 1294LYS      C 3252   5.372   7.050   2.803
 1294LYS      O 3253   5.284   7.127   2.767
 1295TRP      N 3254   5.360   6.987   2.921
 1295TRP      H 3255   5.440   6.931   2.947
 1295TRP     CA 3256   5.249   6.997   3.014
 1295TRP     HA 3257   5.183   7.078   2.984
 1295TRP     CB 3258   5.167   6.869   3.006
 1295TRP    HB1 3259   5.114   6.859   3.101
 1295TRP    HB2 3260   5.229   6.781   2.997
 1295TRP     CG 3261   5.066   6.853   2.897
 1295TRP    CD1 3262   4.934   6.879   2.910
 1295TRP    HD1 3263   4.883   6.908   3.000
 1295TRP    NE1 3264   4.868   6.856   2.791
 1295TRP    HE1 3265   4.768   6.846   2.785
 1295TRP    CE2 3266   4.958   6.816   2.694
 1295TRP    CZ2 3267   4.937   6.764   2.565
 1295TRP    HZ2 3268   4.840   6.763   2.519
 1295TRP    CH2 3269   5.048   6.713   2.495
 1295TRP    HH2 3270   5.028   6.667   2.399
 1295TRP    CZ3 3271   5.173   6.711   2.557
 1295TRP    HZ3 3272   5.258   6.668   2.505
 1295TRP    CE3 3273   5.193   6.765   2.684
 1295TRP    HE3 3274   5.289   6.750   2.730
 1295TRP    CD2 3275   5.085   6.819   2.756
 1295TRP      C 3276   5.280   7.038   3.157
 1295TRP      O 3277   5.190   7.083   3.227
 1296MET      N 3278   5.407   7.036   3.199
 1296MET      H 3279   5.479   6.997   3.140
 1296MET     CA 3280   5.448   7.049   3.337
 1296MET     HA 3281   5.353   7.061   3.390
 1296MET     CB 3282   5.512   6.918   3.381
 1296MET    HB1 3283   5.603   6.904   3.322
 1296MET    HB2 3284   5.439   6.843   3.351
 1296MET     CG 3285   5.546   6.904   3.529
 1296MET    HG1 3286   5.455   6.928   3.585
 1296MET    HG2 3287   5.628   6.967   3.564
 1296MET     SD 3288   5.579   6.737   3.589
 1296MET     CE 3289   5.405   6.687   3.598
 1296MET    HE1 3290   5.407   6.589   3.646
 1296MET    HE2 3291   5.352   6.763   3.654
 1296MET    HE3 3292   5.370   6.691   3.495
 1296MET      C 3293   5.530   7.176   3.362
 1296MET      O 3294   5.609   7.210   3.274
 1297PRO      N 3295   5.517   7.243   3.476
 1297PRO     CD 3296   5.411   7.218   3.571
 1297PRO    HD1 3297   5.405   7.118   3.613
 1297PRO    HD2 3298   5.313   7.253   3.538
 1297PRO     CG 3299   5.450   7.320   3.678
 1297PRO    HG1 3300   5.521   7.267   3.741
 1297PRO    HG2 3301   5.369   7.348   3.746
 1297PRO     CB 3302   5.506   7.440   3.602
 1297PRO    HB1 3303   5.577   7.491   3.668
 1297PRO    HB2 3304   5.426   7.508   3.573
 1297PRO     CA 3305   5.590   7.367   3.499
 1297PRO     HA 3306   5.580   7.417   3.403
 1297PRO      C 3307   5.735   7.354   3.542
 1297PRO      O 3308   5.767   7.255   3.607
 1298PRO      N 3309   5.824   7.445   3.502
 1298PRO     CD 3310   5.806   7.556   3.411
 1298PRO    HD1 3311   5.780   7.652   3.455
 1298PRO    HD2 3312   5.734   7.536   3.332
 1298PRO     CG 3313   5.938   7.580   3.339
 1298PRO    HG1 3314   5.945   7.684   3.308
 1298PRO    HG2 3315   5.960   7.505   3.263
 1298PRO     CB 3316   6.033   7.555   3.456
 1298PRO    HB1 3317   6.025   7.638   3.525
 1298PRO    HB2 3318   6.132   7.541   3.412
 1298PRO     CA 3319   5.968   7.428   3.509
 1298PRO     HA 3320   5.989   7.348   3.438
 1298PRO      C 3321   6.017   7.391   3.649
 1298PRO      O 3322   6.105   7.306   3.661
 1299GLU      N 3323   5.978   7.464   3.754
 1299GLU      H 3324   5.926   7.548   3.733
 1299GLU     CA 3325   6.023   7.432   3.888
 1299GLU     HA 3326   6.131   7.442   3.892
 1299GLU     CB 3327   5.975   7.541   3.983
 1299GLU    HB1 3328   6.000   7.639   3.941
 1299GLU    HB2 3329   6.038   7.527   4.071
 1299GLU     CG 3330   5.830   7.538   4.030
 1299GLU    HG1 3331   5.830   7.615   4.108
 1299GLU    HG2 3332   5.802   7.440   4.069
 1299GLU     CD 3333   5.719   7.583   3.936
 1299GLU    OE1 3334   5.750   7.667   3.849
 1299GLU    OE2 3335   5.605   7.533   3.939
 1299GLU      C 3336   5.987   7.293   3.939
 1299GLU      O 3337   6.059   7.228   4.015
 1300ALA      N 3338   5.878   7.235   3.889
 1300ALA      H 3339   5.823   7.291   3.826
 1300ALA     CA 3340   5.842   7.097   3.910
 1300ALA     HA 3341   5.869   7.083   4.014
 1300ALA     CB 3342   5.691   7.081   3.893
 1300ALA    HB1 3343   5.636   7.127   3.975
 1300ALA    HB2 3344   5.654   7.108   3.794
 1300ALA    HB3 3345   5.673   6.975   3.911
 1300ALA      C 3346   5.935   7.000   3.838
 1300ALA      O 3347   6.015   6.928   3.897
 1301PHE      N 3348   5.943   6.998   3.705
 1301PHE      H 3349   5.897   7.070   3.651
 1301PHE     CA 3350   6.022   6.902   3.630
 1301PHE     HA 3351   6.011   6.804   3.677
 1301PHE     CB 3352   5.972   6.884   3.487
 1301PHE    HB1 3353   5.865   6.864   3.481
 1301PHE    HB2 3354   6.019   6.796   3.443
 1301PHE     CG 3355   6.000   6.999   3.393
 1301PHE    CD1 3356   5.901   7.086   3.346
 1301PHE    HD1 3357   5.799   7.063   3.372
 1301PHE    CE1 3358   5.920   7.179   3.243
 1301PHE    HE1 3359   5.835   7.242   3.218
 1301PHE     CZ 3360   6.044   7.189   3.179
 1301PHE     HZ 3361   6.066   7.269   3.110
 1301PHE    CE2 3362   6.147   7.110   3.233
 1301PHE    HE2 3363   6.249   7.120   3.199
 1301PHE    CD2 3364   6.127   7.022   3.339
 1301PHE    HD2 3365   6.212   6.972   3.383
 1301PHE      C 3366   6.172   6.928   3.631
 1301PHE      O 3367   6.237   6.828   3.602
 1302MET      N 3368   6.216   7.052   3.652
 1302MET      H 3369   6.153   7.129   3.672
 1302MET     CA 3370   6.357   7.084   3.648
 1302MET     HA 3371   6.410   6.999   3.606
 1302MET     CB 3372   6.374   7.205   3.557
 1302MET    HB1 3373   6.353   7.295   3.615
 1302MET    HB2 3374   6.303   7.216   3.476
 1302MET     CG 3375   6.515   7.208   3.498
 1302MET    HG1 3376   6.585   7.207   3.581
 1302MET    HG2 3377   6.524   7.300   3.439
 1302MET     SD 3378   6.546   7.062   3.395
 1302MET     CE 3379   6.718   7.105   3.361
 1302MET    HE1 3380   6.724   7.184   3.285
 1302MET    HE2 3381   6.770   7.142   3.450
 1302MET    HE3 3382   6.760   7.012   3.323
 1302MET      C 3383   6.427   7.119   3.779
 1302MET      O 3384   6.547   7.096   3.792
 1303GLU      N 3385   6.359   7.178   3.877
 1303GLU      H 3386   6.258   7.176   3.871
 1303GLU     CA 3387   6.413   7.209   4.008
 1303GLU     HA 3388   6.521   7.204   4.001
 1303GLU     CB 3389   6.375   7.348   4.057
 1303GLU    HB1 3390   6.423   7.368   4.153
 1303GLU    HB2 3391   6.267   7.356   4.072
 1303GLU     CG 3392   6.426   7.454   3.960
 1303GLU    HG1 3393   6.373   7.427   3.869
 1303GLU    HG2 3394   6.532   7.445   3.934
 1303GLU     CD 3395   6.413   7.601   3.997
 1303GLU    OE1 3396   6.357   7.683   3.921
 1303GLU    OE2 3397   6.462   7.627   4.109
 1303GLU      C 3398   6.373   7.108   4.114
 1303GLU      O 3399   6.453   7.079   4.204
 1304GLY      N 3400   6.261   7.037   4.100
 1304GLY      H 3401   6.188   7.066   4.037
 1304GLY     CA 3402   6.223   6.940   4.201
 1304GLY    HA1 3403   6.314   6.907   4.250
 1304GLY    HA2 3404   6.180   6.853   4.152
 1304GLY      C 3405   6.130   6.994   4.309
 1304GLY      O 3406   6.124   6.937   4.418
 1305ILE      N 3407   6.057   7.103   4.285
 1305ILE      H 3408   6.069   7.146   4.194
 1305ILE     CA 3409   5.971   7.178   4.374
 1305ILE     HA 3410   5.969   7.136   4.475
 1305ILE     CB 3411   6.017   7.323   4.377
 1305ILE     HB 3412   6.010   7.364   4.277
 1305ILE    CG2 3413   5.916   7.408   4.454
 1305ILE   HG21 3414   5.916   7.381   4.559
 1305ILE   HG22 3415   5.957   7.509   4.463
 1305ILE   HG23 3416   5.816   7.413   4.410
 1305ILE    CG1 3417   6.159   7.340   4.431
 1305ILE   HG11 3418   6.219   7.252   4.406
 1305ILE   HG12 3419   6.153   7.330   4.539
 1305ILE     CD 3420   6.230   7.474   4.415
 1305ILE    HD1 3421   6.337   7.454   4.413
 1305ILE    HD2 3422   6.214   7.519   4.317
 1305ILE    HD3 3423   6.204   7.544   4.494
 1305ILE      C 3424   5.831   7.163   4.317
 1305ILE      O 3425   5.783   7.237   4.231
 1306PHE      N 3426   5.760   7.059   4.362
 1306PHE      H 3427   5.801   7.006   4.437
 1306PHE     CA 3428   5.616   7.049   4.348
 1306PHE     HA 3429   5.585   7.095   4.255
 1306PHE     CB 3430   5.566   6.906   4.368
 1306PHE    HB1 3431   5.458   6.901   4.385
 1306PHE    HB2 3432   5.607   6.855   4.455
 1306PHE     CG 3433   5.597   6.826   4.244
 1306PHE    CD1 3434   5.720   6.763   4.220
 1306PHE    HD1 3435   5.790   6.770   4.302
 1306PHE    CE1 3436   5.748   6.698   4.099
 1306PHE    HE1 3437   5.843   6.646   4.098
 1306PHE     CZ 3438   5.660   6.708   3.990
 1306PHE     HZ 3439   5.685   6.663   3.896
 1306PHE    CE2 3440   5.542   6.780   4.013
 1306PHE    HE2 3441   5.478   6.799   3.928
 1306PHE    CD2 3442   5.504   6.828   4.139
 1306PHE    HD2 3443   5.408   6.875   4.151
 1306PHE      C 3444   5.540   7.136   4.447
 1306PHE      O 3445   5.572   7.148   4.565
 1307THR      N 3446   5.432   7.195   4.396
 1307THR      H 3447   5.409   7.182   4.298
 1307THR     CA 3448   5.347   7.294   4.459
 1307THR     HA 3449   5.370   7.289   4.565
 1307THR     CB 3450   5.384   7.438   4.426
 1307THR     HB 3451   5.329   7.510   4.487
 1307THR    CG2 3452   5.529   7.481   4.448
 1307THR   HG21 3453   5.563   7.435   4.541
 1307THR   HG22 3454   5.586   7.435   4.367
 1307THR   HG23 3455   5.544   7.588   4.460
 1307THR    OG1 3456   5.353   7.467   4.292
 1307THR    HG1 3457   5.425   7.444   4.233
 1307THR      C 3458   5.199   7.273   4.430
 1307THR      O 3459   5.159   7.204   4.337
 1308SER      N 3460   5.116   7.347   4.505
 1308SER      H 3461   5.154   7.415   4.568
 1308SER     CA 3462   4.974   7.349   4.476
 1308SER     HA 3463   4.937   7.248   4.458
 1308SER     CB 3464   4.896   7.402   4.596
 1308SER    HB1 3465   4.903   7.330   4.678
 1308SER    HB2 3466   4.794   7.428   4.567
 1308SER     OG 3467   4.945   7.529   4.634
 1308SER     HG 3468   4.884   7.602   4.628
 1308SER      C 3469   4.949   7.424   4.346
 1308SER      O 3470   4.836   7.423   4.298
 1309LYS      N 3471   5.049   7.477   4.275
 1309LYS      H 3472   5.136   7.457   4.322
 1309LYS     CA 3473   5.039   7.552   4.151
 1309LYS     HA 3474   4.940   7.547   4.107
 1309LYS     CB 3475   5.071   7.699   4.172
 1309LYS    HB1 3476   5.075   7.748   4.075
 1309LYS    HB2 3477   5.171   7.704   4.215
 1309LYS     CG 3478   4.956   7.762   4.250
 1309LYS    HG1 3479   4.929   7.704   4.339
 1309LYS    HG2 3480   4.867   7.757   4.187
 1309LYS     CD 3481   4.999   7.905   4.281
 1309LYS    HD1 3482   5.024   7.952   4.186
 1309LYS    HD2 3483   5.081   7.884   4.350
 1309LYS     CE 3484   4.894   7.998   4.343
 1309LYS    HE1 3485   4.850   7.944   4.427
 1309LYS    HE2 3486   4.818   8.023   4.270
 1309LYS     NZ 3487   4.965   8.117   4.393
 1309LYS    HZ1 3488   4.906   8.166   4.459
 1309LYS    HZ2 3489   5.049   8.089   4.443
 1309LYS    HZ3 3490   4.998   8.177   4.319
 1309LYS      C 3491   5.121   7.481   4.044
 1309LYS      O 3492   5.159   7.545   3.946
 1310THR      N 3493   5.136   7.349   4.056
 1310THR      H 3494   5.100   7.312   4.142
 1310THR     CA 3495   5.163   7.254   3.950
 1310THR     HA 3496   5.260   7.282   3.910
 1310THR     CB 3497   5.175   7.109   3.997
 1310THR     HB 3498   5.084   7.073   4.045
 1310THR    CG2 3499   5.228   7.019   3.885
 1310THR   HG21 3500   5.156   7.006   3.805
 1310THR   HG22 3501   5.319   7.063   3.845
 1310THR   HG23 3502   5.252   6.921   3.927
 1310THR    OG1 3503   5.280   7.104   4.091
 1310THR    HG1 3504   5.243   7.141   4.171
 1310THR      C 3505   5.058   7.262   3.840
 1310THR      O 3506   5.088   7.306   3.729
 1311ASP      N 3507   4.934   7.225   3.872
 1311ASP      H 3508   4.916   7.192   3.966
 1311ASP     CA 3509   4.833   7.188   3.774
 1311ASP     HA 3510   4.888   7.147   3.690
 1311ASP     CB 3511   4.739   7.082   3.831
 1311ASP    HB1 3512   4.675   7.057   3.747
 1311ASP    HB2 3513   4.670   7.106   3.911
 1311ASP     CG 3514   4.804   6.950   3.870
 1311ASP    OD1 3515   4.848   6.871   3.784
 1311ASP    OD2 3516   4.815   6.927   3.993
 1311ASP      C 3517   4.763   7.313   3.722
 1311ASP      O 3518   4.702   7.317   3.615
 1312THR      N 3519   4.783   7.426   3.790
 1312THR      H 3520   4.841   7.431   3.871
 1312THR     CA 3521   4.737   7.552   3.733
 1312THR     HA 3522   4.636   7.536   3.696
 1312THR     CB 3523   4.737   7.673   3.826
 1312THR     HB 3524   4.711   7.760   3.766
 1312THR    CG2 3525   4.623   7.659   3.926
 1312THR   HG21 3526   4.619   7.741   3.998
 1312THR   HG22 3527   4.530   7.666   3.869
 1312THR   HG23 3528   4.631   7.566   3.984
 1312THR    OG1 3529   4.852   7.691   3.905
 1312THR    HG1 3530   4.833   7.767   3.959
 1312THR      C 3531   4.821   7.598   3.615
 1312THR      O 3532   4.766   7.666   3.528
 1313TRP      N 3533   4.945   7.550   3.603
 1313TRP      H 3534   4.990   7.491   3.672
 1313TRP     CA 3535   5.022   7.571   3.483
 1313TRP     HA 3536   5.003   7.671   3.443
 1313TRP     CB 3537   5.170   7.543   3.507
 1313TRP    HB1 3538   5.181   7.442   3.545
 1313TRP    HB2 3539   5.215   7.612   3.578
 1313TRP     CG 3540   5.259   7.547   3.387
 1313TRP    CD1 3541   5.263   7.454   3.289
 1313TRP    HD1 3542   5.201   7.366   3.283
 1313TRP    NE1 3543   5.358   7.487   3.195
 1313TRP    HE1 3544   5.383   7.423   3.121
 1313TRP    CE2 3545   5.431   7.597   3.235
 1313TRP    CZ2 3546   5.540   7.667   3.183
 1313TRP    HZ2 3547   5.572   7.639   3.083
 1313TRP    CH2 3548   5.597   7.775   3.250
 1313TRP    HH2 3549   5.684   7.826   3.211
 1313TRP    CZ3 3550   5.540   7.813   3.372
 1313TRP    HZ3 3551   5.580   7.895   3.430
 1313TRP    CE3 3552   5.423   7.752   3.418
 1313TRP    HE3 3553   5.382   7.780   3.515
 1313TRP    CD2 3554   5.366   7.641   3.353
 1313TRP      C 3555   4.965   7.477   3.377
 1313TRP      O 3556   4.932   7.519   3.266
 1314SER      N 3557   4.942   7.350   3.409
 1314SER      H 3558   4.981   7.312   3.494
 1314SER     CA 3559   4.891   7.252   3.316
 1314SER     HA 3560   4.959   7.239   3.232
 1314SER     CB 3561   4.892   7.113   3.380
 1314SER    HB1 3562   4.877   7.040   3.300
 1314SER    HB2 3563   4.812   7.105   3.453
 1314SER     OG 3564   5.018   7.092   3.439
 1314SER     HG 3565   5.089   7.081   3.374
 1314SER      C 3566   4.753   7.290   3.264
 1314SER      O 3567   4.716   7.256   3.152
 1315PHE      N 3568   4.671   7.364   3.339
 1315PHE      H 3569   4.697   7.381   3.435
 1315PHE     CA 3570   4.538   7.407   3.302
 1315PHE     HA 3571   4.472   7.329   3.264
 1315PHE     CB 3572   4.470   7.463   3.427
 1315PHE    HB1 3573   4.514   7.550   3.475
 1315PHE    HB2 3574   4.475   7.381   3.498
 1315PHE     CG 3575   4.328   7.509   3.401
 1315PHE    CD1 3576   4.223   7.418   3.418
 1315PHE    HD1 3577   4.240   7.321   3.462
 1315PHE    CE1 3578   4.099   7.447   3.362
 1315PHE    HE1 3579   4.023   7.371   3.375
 1315PHE     CZ 3580   4.072   7.574   3.309
 1315PHE     HZ 3581   3.979   7.600   3.262
 1315PHE    CE2 3582   4.173   7.671   3.300
 1315PHE    HE2 3583   4.152   7.766   3.253
 1315PHE    CD2 3584   4.299   7.635   3.347
 1315PHE    HD2 3585   4.378   7.707   3.329
 1315PHE      C 3586   4.541   7.510   3.189
 1315PHE      O 3587   4.447   7.518   3.110
 1316GLY      N 3588   4.654   7.577   3.170
 1316GLY      H 3589   4.724   7.560   3.241
 1316GLY     CA 3590   4.681   7.663   3.056
 1316GLY    HA1 3591   4.763   7.728   3.086
 1316GLY    HA2 3592   4.591   7.721   3.040
 1316GLY      C 3593   4.700   7.590   2.924
 1316GLY      O 3594   4.681   7.647   2.817
 1317VAL      N 3595   4.745   7.464   2.926
 1317VAL      H 3596   4.765   7.431   3.020
 1317VAL     CA 3597   4.779   7.371   2.821
 1317VAL     HA 3598   4.811   7.428   2.734
 1317VAL     CB 3599   4.897   7.280   2.854
 1317VAL     HB 3600   4.866   7.200   2.921
 1317VAL    CG1 3601   4.962   7.228   2.726
 1317VAL   HG11 3602   5.014   7.307   2.672
 1317VAL   HG12 3603   5.041   7.158   2.754
 1317VAL   HG13 3604   4.888   7.193   2.654
 1317VAL    CG2 3605   5.011   7.350   2.928
 1317VAL   HG21 3606   5.036   7.444   2.879
 1317VAL   HG22 3607   4.987   7.372   3.032
 1317VAL   HG23 3608   5.107   7.298   2.928
 1317VAL      C 3609   4.658   7.287   2.780
 1317VAL      O 3610   4.628   7.260   2.664
 1318LEU      N 3611   4.579   7.240   2.877
 1318LEU      H 3612   4.618   7.256   2.969
 1318LEU     CA 3613   4.437   7.209   2.870
 1318LEU     HA 3614   4.423   7.119   2.811
 1318LEU     CB 3615   4.380   7.188   3.010
 1318LEU    HB1 3616   4.383   7.283   3.063
 1318LEU    HB2 3617   4.455   7.125   3.057
 1318LEU     CG 3618   4.238   7.132   3.013
 1318LEU     HG 3619   4.179   7.171   2.931
 1318LEU    CD1 3620   4.241   6.979   3.016
 1318LEU   HD11 3621   4.306   6.941   2.937
 1318LEU   HD12 3622   4.287   6.939   3.106
 1318LEU   HD13 3623   4.146   6.928   2.998
 1318LEU    CD2 3624   4.160   7.185   3.133
 1318LEU   HD21 3625   4.212   7.155   3.224
 1318LEU   HD22 3626   4.158   7.294   3.130
 1318LEU   HD23 3627   4.058   7.148   3.135
 1318LEU      C 3628   4.361   7.322   2.802
 1318LEU      O 3629   4.280   7.291   2.715
 1319LEU      N 3630   4.376   7.450   2.839
 1319LEU      H 3631   4.443   7.473   2.910
 1319LEU     CA 3632   4.288   7.554   2.791
 1319LEU     HA 3633   4.190   7.506   2.784
 1319LEU     CB 3634   4.295   7.673   2.886
 1319LEU    HB1 3635   4.391   7.723   2.873
 1319LEU    HB2 3636   4.282   7.628   2.984
 1319LEU     CG 3637   4.183   7.774   2.863
 1319LEU     HG 3638   4.179   7.810   2.760
 1319LEU    CD1 3639   4.045   7.714   2.889
 1319LEU   HD11 3640   3.982   7.795   2.853
 1319LEU   HD12 3641   4.029   7.627   2.827
 1319LEU   HD13 3642   4.030   7.689   2.994
 1319LEU    CD2 3643   4.210   7.890   2.957
 1319LEU   HD21 3644   4.225   7.851   3.058
 1319LEU   HD22 3645   4.301   7.931   2.915
 1319LEU   HD23 3646   4.129   7.963   2.952
 1319LEU      C 3647   4.326   7.596   2.650
 1319LEU      O 3648   4.238   7.609   2.566
 1320TRP      N 3649   4.456   7.598   2.618
 1320TRP      H 3650   4.524   7.590   2.692
 1320TRP     CA 3651   4.504   7.598   2.482
 1320TRP     HA 3652   4.463   7.682   2.427
 1320TRP     CB 3653   4.656   7.615   2.483
 1320TRP    HB1 3654   4.702   7.521   2.515
 1320TRP    HB2 3655   4.676   7.699   2.549
 1320TRP     CG 3656   4.724   7.634   2.351
 1320TRP    CD1 3657   4.776   7.752   2.309
 1320TRP    HD1 3658   4.766   7.844   2.365
 1320TRP    NE1 3659   4.818   7.739   2.178
 1320TRP    HE1 3660   4.854   7.819   2.127
 1320TRP    CE2 3661   4.786   7.616   2.125
 1320TRP    CZ2 3662   4.799   7.564   1.996
 1320TRP    HZ2 3663   4.835   7.624   1.914
 1320TRP    CH2 3664   4.755   7.433   1.978
 1320TRP    HH2 3665   4.755   7.383   1.882
 1320TRP    CZ3 3666   4.717   7.356   2.089
 1320TRP    HZ3 3667   4.694   7.251   2.079
 1320TRP    CE3 3668   4.711   7.408   2.219
 1320TRP    HE3 3669   4.688   7.349   2.307
 1320TRP    CD2 3670   4.738   7.544   2.238
 1320TRP      C 3671   4.446   7.484   2.400
 1320TRP      O 3672   4.380   7.501   2.297
 1321GLU      N 3673   4.454   7.360   2.450
 1321GLU      H 3674   4.509   7.353   2.534
 1321GLU     CA 3675   4.405   7.240   2.384
 1321GLU     HA 3676   4.439   7.246   2.280
 1321GLU     CB 3677   4.470   7.117   2.447
 1321GLU    HB1 3678   4.422   7.090   2.541
 1321GLU    HB2 3679   4.578   7.135   2.444
 1321GLU     CG 3680   4.450   6.992   2.362
 1321GLU    HG1 3681   4.462   7.011   2.255
 1321GLU    HG2 3682   4.349   6.955   2.380
 1321GLU     CD 3683   4.542   6.875   2.394
 1321GLU    OE1 3684   4.597   6.817   2.298
 1321GLU    OE2 3685   4.551   6.837   2.512
 1321GLU      C 3686   4.255   7.221   2.369
 1321GLU      O 3687   4.209   7.157   2.274
 1322ILE      N 3688   4.171   7.274   2.458
 1322ILE      H 3689   4.213   7.309   2.543
 1322ILE     CA 3690   4.026   7.284   2.446
 1322ILE     HA 3691   3.992   7.189   2.407
 1322ILE     CB 3692   3.960   7.301   2.583
 1322ILE     HB 3693   4.007   7.374   2.647
 1322ILE    CG2 3694   3.812   7.338   2.585
 1322ILE   HG21 3695   3.775   7.372   2.682
 1322ILE   HG22 3696   3.801   7.424   2.518
 1322ILE   HG23 3697   3.747   7.257   2.552
 1322ILE    CG1 3698   3.975   7.165   2.650
 1322ILE   HG11 3699   4.075   7.120   2.651
 1322ILE   HG12 3700   3.912   7.088   2.606
 1322ILE     CD 3701   3.938   7.172   2.797
 1322ILE    HD1 3702   4.003   7.102   2.850
 1322ILE    HD2 3703   3.949   7.269   2.845
 1322ILE    HD3 3704   3.833   7.147   2.811
 1322ILE      C 3705   4.000   7.391   2.341
 1322ILE      O 3706   3.924   7.363   2.248
 1323PHE      N 3707   4.062   7.509   2.347
 1323PHE      H 3708   4.117   7.527   2.430
 1323PHE     CA 3709   4.046   7.618   2.253
 1323PHE     HA 3710   3.940   7.616   2.226
 1323PHE     CB 3711   4.067   7.752   2.320
 1323PHE    HB1 3712   4.088   7.826   2.242
 1323PHE    HB2 3713   4.150   7.754   2.391
 1323PHE     CG 3714   3.956   7.804   2.409
 1323PHE    CD1 3715   3.931   7.747   2.535
 1323PHE    HD1 3716   3.991   7.668   2.574
 1323PHE    CE1 3717   3.807   7.771   2.597
 1323PHE    HE1 3718   3.782   7.722   2.689
 1323PHE     CZ 3719   3.721   7.865   2.539
 1323PHE     HZ 3720   3.635   7.898   2.595
 1323PHE    CE2 3721   3.743   7.927   2.415
 1323PHE    HE2 3722   3.673   8.000   2.380
 1323PHE    CD2 3723   3.864   7.892   2.353
 1323PHE    HD2 3724   3.892   7.933   2.257
 1323PHE      C 3725   4.104   7.605   2.113
 1323PHE      O 3726   4.052   7.667   2.020
 1324SER      N 3727   4.199   7.513   2.093
 1324SER      H 3728   4.239   7.466   2.172
 1324SER     CA 3729   4.250   7.476   1.963
 1324SER     HA 3730   4.248   7.563   1.898
 1324SER     CB 3731   4.398   7.440   1.972
 1324SER    HB1 3732   4.462   7.496   2.041
 1324SER    HB2 3733   4.445   7.450   1.874
 1324SER     OG 3734   4.404   7.307   2.018
 1324SER     HG 3735   4.491   7.292   2.054
 1324SER      C 3736   4.174   7.363   1.893
 1324SER      O 3737   4.195   7.330   1.776
 1325LEU      N 3738   4.071   7.318   1.965
 1325LEU      H 3739   4.071   7.355   2.059
 1325LEU     CA 3740   3.981   7.212   1.924
 1325LEU     HA 3741   3.901   7.209   1.998
 1325LEU     CB 3742   3.901   7.241   1.798
 1325LEU    HB1 3743   3.823   7.166   1.783
 1325LEU    HB2 3744   3.971   7.239   1.715
 1325LEU     CG 3745   3.848   7.384   1.787
 1325LEU     HG 3746   3.926   7.449   1.828
 1325LEU    CD1 3747   3.806   7.435   1.649
 1325LEU   HD11 3748   3.727   7.367   1.620
 1325LEU   HD12 3749   3.782   7.541   1.659
 1325LEU   HD13 3750   3.891   7.431   1.581
 1325LEU    CD2 3751   3.734   7.417   1.883
 1325LEU   HD21 3752   3.698   7.519   1.869
 1325LEU   HD22 3753   3.661   7.338   1.868
 1325LEU   HD23 3754   3.769   7.407   1.986
 1325LEU      C 3755   4.045   7.073   1.924
 1325LEU      O 3756   4.009   6.994   1.838
 1326GLY      N 3757   4.132   7.045   2.022
 1326GLY      H 3758   4.160   7.118   2.086
 1326GLY     CA 3759   4.190   6.913   2.029
 1326GLY    HA1 3760   4.108   6.843   2.012
 1326GLY    HA2 3761   4.243   6.900   2.123
 1326GLY      C 3762   4.303   6.889   1.929
 1326GLY      O 3763   4.353   6.778   1.913
 1327TYR      N 3764   4.351   6.998   1.869
 1327TYR      H 3765   4.304   7.086   1.883
 1327TYR     CA 3766   4.475   7.003   1.794
 1327TYR     HA 3767   4.485   6.918   1.727
 1327TYR     CB 3768   4.467   7.130   1.710
 1327TYR    HB1 3769   4.481   7.221   1.768
 1327TYR    HB2 3770   4.369   7.131   1.662
 1327TYR     CG 3771   4.569   7.146   1.600
 1327TYR    CD1 3772   4.553   7.097   1.470
 1327TYR    HD1 3773   4.461   7.046   1.446
 1327TYR    CE1 3774   4.660   7.100   1.379
 1327TYR    HE1 3775   4.648   7.063   1.279
 1327TYR     CZ 3776   4.783   7.161   1.411
 1327TYR     OH 3777   4.889   7.153   1.326
 1327TYR     HH 3778   4.959   7.213   1.354
 1327TYR    CE2 3779   4.794   7.222   1.538
 1327TYR    HE2 3780   4.887   7.271   1.560
 1327TYR    CD2 3781   4.686   7.218   1.627
 1327TYR    HD2 3782   4.695   7.262   1.725
 1327TYR      C 3783   4.598   7.003   1.884
 1327TYR      O 3784   4.587   6.990   2.006
 1328MET      N 3785   4.718   7.000   1.826
 1328MET      H 3786   4.716   6.988   1.726
 1328MET     CA 3787   4.844   6.976   1.892
 1328MET     HA 3788   4.812   6.905   1.968
 1328MET     CB 3789   4.942   6.901   1.801
 1328MET    HB1 3790   4.888   6.822   1.749
 1328MET    HB2 3791   5.019   6.860   1.866
 1328MET     CG 3792   5.006   6.980   1.688
 1328MET    HG1 3793   5.062   7.064   1.730
 1328MET    HG2 3794   4.924   7.023   1.630
 1328MET     SD 3795   5.096   6.874   1.572
 1328MET     CE 3796   5.164   6.996   1.456
 1328MET    HE1 3797   5.092   7.077   1.447
 1328MET    HE2 3798   5.253   7.038   1.502
 1328MET    HE3 3799   5.192   6.954   1.359
 1328MET      C 3800   4.894   7.098   1.967
 1328MET      O 3801   4.916   7.203   1.906
 1329PRO      N 3802   4.936   7.085   2.093
 1329PRO     CD 3803   4.887   6.988   2.189
 1329PRO    HD1 3804   4.931   6.893   2.158
 1329PRO    HD2 3805   4.779   6.974   2.186
 1329PRO     CG 3806   4.939   7.028   2.327
 1329PRO    HG1 3807   5.028   6.973   2.357
 1329PRO    HG2 3808   4.857   7.019   2.399
 1329PRO     CB 3809   4.983   7.173   2.310
 1329PRO    HB1 3810   5.066   7.198   2.376
 1329PRO    HB2 3811   4.893   7.233   2.326
 1329PRO     CA 3812   5.018   7.183   2.162
 1329PRO     HA 3813   4.988   7.283   2.132
 1329PRO      C 3814   5.168   7.161   2.146
 1329PRO      O 3815   5.207   7.046   2.126
 1330TYR      N 3816   5.244   7.268   2.164
 1330TYR      H 3817   5.196   7.352   2.194
 1330TYR     CA 3818   5.389   7.270   2.160
 1330TYR     HA 3819   5.412   7.376   2.147
 1330TYR     CB 3820   5.441   7.233   2.299
 1330TYR    HB1 3821   5.547   7.210   2.299
 1330TYR    HB2 3822   5.375   7.155   2.336
 1330TYR     CG 3823   5.433   7.346   2.398
 1330TYR    CD1 3824   5.514   7.460   2.390
 1330TYR    HD1 3825   5.575   7.476   2.302
 1330TYR    CE1 3826   5.516   7.555   2.493
 1330TYR    HE1 3827   5.590   7.634   2.491
 1330TYR     CZ 3828   5.441   7.540   2.611
 1330TYR     OH 3829   5.443   7.640   2.704
 1330TYR     HH 3830   5.392   7.618   2.783
 1330TYR    CE2 3831   5.359   7.426   2.618
 1330TYR    HE2 3832   5.296   7.419   2.706
 1330TYR    CD2 3833   5.356   7.332   2.515
 1330TYR    HD2 3834   5.280   7.256   2.519
 1330TYR      C 3835   5.450   7.197   2.041
 1330TYR      O 3836   5.524   7.099   2.052
 1331PRO      N 3837   5.409   7.230   1.919
 1331PRO     CD 3838   5.345   7.355   1.881
 1331PRO    HD1 3839   5.386   7.442   1.931
 1331PRO    HD2 3840   5.240   7.347   1.911
 1331PRO     CG 3841   5.344   7.369   1.729
 1331PRO    HG1 3842   5.437   7.413   1.694
 1331PRO    HG2 3843   5.253   7.424   1.703
 1331PRO     CB 3844   5.329   7.221   1.695
 1331PRO    HB1 3845   5.367   7.209   1.593
 1331PRO    HB2 3846   5.223   7.195   1.697
 1331PRO     CA 3847   5.408   7.145   1.801
 1331PRO     HA 3848   5.347   7.056   1.816
 1331PRO      C 3849   5.546   7.093   1.764
 1331PRO      O 3850   5.640   7.169   1.747
 1332SER      N 3851   5.561   6.963   1.737
 1332SER      H 3852   5.488   6.897   1.760
 1332SER     CA 3853   5.666   6.904   1.655
 1332SER     HA 3854   5.638   6.801   1.634
 1332SER     CB 3855   5.661   6.961   1.513
 1332SER    HB1 3856   5.714   6.900   1.441
 1332SER    HB2 3857   5.709   7.059   1.511
 1332SER     OG 3858   5.533   6.974   1.456
 1332SER     HG 3859   5.506   6.887   1.427
 1332SER      C 3860   5.811   6.913   1.698
 1332SER      O 3861   5.896   6.856   1.631
 1333LYS      N 3862   5.841   6.960   1.820
 1333LYS      H 3863   5.763   6.976   1.882
 1333LYS     CA 3864   5.970   6.972   1.885
 1333LYS     HA 3865   6.052   6.967   1.813
 1333LYS     CB 3866   5.977   7.112   1.946
 1333LYS    HB1 3867   6.049   7.111   2.028
 1333LYS    HB2 3868   5.883   7.144   1.989
 1333LYS     CG 3869   6.036   7.215   1.850
 1333LYS    HG1 3870   6.142   7.190   1.843
 1333LYS    HG2 3871   6.027   7.314   1.893
 1333LYS     CD 3872   5.974   7.230   1.712
 1333LYS    HD1 3873   5.867   7.248   1.723
 1333LYS    HD2 3874   6.003   7.150   1.644
 1333LYS     CE 3875   6.031   7.355   1.647
 1333LYS    HE1 3876   6.140   7.354   1.635
 1333LYS    HE2 3877   5.989   7.438   1.703
 1333LYS     NZ 3878   5.961   7.385   1.521
 1333LYS    HZ1 3879   5.862   7.381   1.541
 1333LYS    HZ2 3880   5.998   7.470   1.481
 1333LYS    HZ3 3881   5.973   7.312   1.452
 1333LYS      C 3882   5.994   6.868   1.993
 1333LYS      O 3883   5.896   6.843   2.063
 1334SER      N 3884   6.113   6.812   2.016
 1334SER      H 3885   6.191   6.845   1.961
 1334SER     CA 3886   6.140   6.706   2.111
 1334SER     HA 3887   6.081   6.619   2.082
 1334SER     CB 3888   6.284   6.656   2.100
 1334SER    HB1 3889   6.307   6.634   1.995
 1334SER    HB2 3890   6.295   6.566   2.160
 1334SER     OG 3891   6.378   6.747   2.152
 1334SER     HG 3892   6.385   6.812   2.081
 1334SER      C 3893   6.124   6.752   2.255
 1334SER      O 3894   6.144   6.870   2.285
 1335ASN      N 3895   6.099   6.657   2.346
 1335ASN      H 3896   6.087   6.563   2.311
 1335ASN     CA 3897   6.085   6.684   2.487
 1335ASN     HA 3898   6.018   6.769   2.503
 1335ASN     CB 3899   6.028   6.557   2.552
 1335ASN    HB1 3900   5.996   6.584   2.652
 1335ASN    HB2 3901   6.102   6.477   2.554
 1335ASN     CG 3902   5.900   6.522   2.478
 1335ASN    OD1 3903   5.798   6.592   2.478
 1335ASN    ND2 3904   5.903   6.411   2.405
 1335ASN   HD21 3905   5.995   6.374   2.382
 1335ASN   HD22 3906   5.824   6.389   2.347
 1335ASN      C 3907   6.211   6.734   2.555
 1335ASN      O 3908   6.202   6.778   2.670
 1336GLN      N 3909   6.326   6.711   2.492
 1336GLN      H 3910   6.309   6.662   2.406
 1336GLN     CA 3911   6.460   6.753   2.528
 1336GLN     HA 3912   6.457   6.755   2.637
 1336GLN     CB 3913   6.562   6.651   2.478
 1336GLN    HB1 3914   6.566   6.644   2.369
 1336GLN    HB2 3915   6.512   6.557   2.503
 1336GLN     CG 3916   6.701   6.644   2.539
 1336GLN    HG1 3917   6.738   6.745   2.557
 1336GLN    HG2 3918   6.763   6.589   2.468
 1336GLN     CD 3919   6.712   6.568   2.670
 1336GLN    OE1 3920   6.618   6.526   2.737
 1336GLN    NE2 3921   6.838   6.546   2.709
 1336GLN   HE21 3922   6.920   6.570   2.655
 1336GLN   HE22 3923   6.847   6.505   2.801
 1336GLN      C 3924   6.489   6.897   2.486
 1336GLN      O 3925   6.574   6.962   2.546
 1337GLU      N 3926   6.418   6.954   2.388
 1337GLU      H 3927   6.357   6.893   2.337
 1337GLU     CA 3928   6.441   7.084   2.328
 1337GLU     HA 3929   6.528   7.133   2.371
 1337GLU     CB 3930   6.464   7.064   2.178
 1337GLU    HB1 3931   6.529   6.978   2.159
 1337GLU    HB2 3932   6.525   7.150   2.149
 1337GLU     CG 3933   6.352   7.079   2.076
 1337GLU    HG1 3934   6.320   7.182   2.062
 1337GLU    HG2 3935   6.265   7.027   2.115
 1337GLU     CD 3936   6.397   7.016   1.945
 1337GLU    OE1 3937   6.344   6.907   1.915
 1337GLU    OE2 3938   6.494   7.064   1.882
 1337GLU      C 3939   6.338   7.191   2.361
 1337GLU      O 3940   6.371   7.308   2.373
 1338VAL      N 3941   6.212   7.145   2.372
 1338VAL      H 3942   6.200   7.047   2.354
 1338VAL     CA 3943   6.104   7.223   2.428
 1338VAL     HA 3944   6.095   7.315   2.370
 1338VAL     CB 3945   5.970   7.151   2.422
 1338VAL     HB 3946   5.976   7.063   2.486
 1338VAL    CG1 3947   5.860   7.232   2.491
 1338VAL   HG11 3948   5.858   7.203   2.596
 1338VAL   HG12 3949   5.877   7.338   2.472
 1338VAL   HG13 3950   5.760   7.214   2.452
 1338VAL    CG2 3951   5.924   7.105   2.284
 1338VAL   HG21 3952   5.998   7.045   2.231
 1338VAL   HG22 3953   5.828   7.055   2.299
 1338VAL   HG23 3954   5.919   7.198   2.228
 1338VAL      C 3955   6.130   7.258   2.574
 1338VAL      O 3956   6.109   7.374   2.611
 1339LEU      N 3957   6.193   7.168   2.649
 1339LEU      H 3958   6.198   7.072   2.617
 1339LEU     CA 3959   6.251   7.190   2.780
 1339LEU     HA 3960   6.174   7.179   2.856
 1339LEU     CB 3961   6.355   7.082   2.808
 1339LEU    HB1 3962   6.452   7.097   2.760
 1339LEU    HB2 3963   6.310   6.998   2.756
 1339LEU     CG 3964   6.375   7.028   2.949
 1339LEU     HG 3965   6.278   6.993   2.983
 1339LEU    CD1 3966   6.470   6.909   2.939
 1339LEU   HD11 3967   6.427   6.836   2.870
 1339LEU   HD12 3968   6.560   6.956   2.902
 1339LEU   HD13 3969   6.490   6.863   3.036
 1339LEU    CD2 3970   6.443   7.132   3.038
 1339LEU   HD21 3971   6.499   7.080   3.116
 1339LEU   HD22 3972   6.516   7.186   2.977
 1339LEU   HD23 3973   6.389   7.219   3.074
 1339LEU      C 3974   6.329   7.321   2.784
 1339LEU      O 3975   6.323   7.389   2.885
 1340GLU      N 3976   6.410   7.347   2.681
 1340GLU      H 3977   6.403   7.289   2.599
 1340GLU     CA 3978   6.494   7.465   2.678
 1340GLU     HA 3979   6.547   7.486   2.772
 1340GLU     CB 3980   6.600   7.446   2.570
 1340GLU    HB1 3981   6.668   7.529   2.587
 1340GLU    HB2 3982   6.553   7.446   2.471
 1340GLU     CG 3983   6.686   7.320   2.574
 1340GLU    HG1 3984   6.613   7.239   2.570
 1340GLU    HG2 3985   6.736   7.319   2.671
 1340GLU     CD 3986   6.782   7.307   2.457
 1340GLU    OE1 3987   6.744   7.333   2.341
 1340GLU    OE2 3988   6.896   7.261   2.482
 1340GLU      C 3989   6.414   7.590   2.642
 1340GLU      O 3990   6.430   7.696   2.701
 1341PHE      N 3991   6.317   7.583   2.551
 1341PHE      H 3992   6.291   7.492   2.516
 1341PHE     CA 3993   6.225   7.690   2.521
 1341PHE     HA 3994   6.286   7.779   2.505
 1341PHE     CB 3995   6.156   7.652   2.390
 1341PHE    HB1 3996   6.107   7.559   2.420
 1341PHE    HB2 3997   6.218   7.638   2.302
 1341PHE     CG 3998   6.044   7.746   2.352
 1341PHE    CD1 3999   6.071   7.861   2.277
 1341PHE    HD1 4000   6.175   7.881   2.256
 1341PHE    CE1 4001   5.969   7.931   2.212
 1341PHE    HE1 4002   5.986   8.006   2.136
 1341PHE     CZ 4003   5.839   7.900   2.254
 1341PHE     HZ 4004   5.762   7.965   2.214
 1341PHE    CE2 4005   5.815   7.788   2.334
 1341PHE    HE2 4006   5.711   7.767   2.355
 1341PHE    CD2 4007   5.914   7.698   2.373
 1341PHE    HD2 4008   5.890   7.608   2.428
 1341PHE      C 4009   6.137   7.734   2.637
 1341PHE      O 4010   6.130   7.851   2.673
 1342VAL      N 4011   6.073   7.642   2.709
 1342VAL      H 4012   6.079   7.549   2.670
 1342VAL     CA 4013   5.984   7.686   2.814
 1342VAL     HA 4014   5.930   7.768   2.766
 1342VAL     CB 4015   5.884   7.575   2.845
 1342VAL     HB 4016   5.819   7.607   2.926
 1342VAL    CG1 4017   5.789   7.543   2.730
 1342VAL   HG11 4018   5.845   7.489   2.654
 1342VAL   HG12 4019   5.703   7.484   2.764
 1342VAL   HG13 4020   5.748   7.637   2.693
 1342VAL    CG2 4021   5.942   7.440   2.887
 1342VAL   HG21 4022   5.971   7.447   2.992
 1342VAL   HG22 4023   5.876   7.355   2.868
 1342VAL   HG23 4024   6.034   7.414   2.835
 1342VAL      C 4025   6.048   7.731   2.944
 1342VAL      O 4026   5.990   7.801   3.026
 1343THR      N 4027   6.173   7.689   2.969
 1343THR      H 4028   6.220   7.642   2.894
 1343THR     CA 4029   6.250   7.721   3.087
 1343THR     HA 4030   6.187   7.725   3.175
 1343THR     CB 4031   6.358   7.618   3.117
 1343THR     HB 4032   6.423   7.659   3.195
 1343THR    CG2 4033   6.307   7.490   3.182
 1343THR   HG21 4034   6.380   7.410   3.167
 1343THR   HG22 4035   6.296   7.509   3.289
 1343THR   HG23 4036   6.215   7.457   3.135
 1343THR    OG1 4037   6.438   7.593   3.004
 1343THR    HG1 4038   6.390   7.516   2.972
 1343THR      C 4039   6.321   7.855   3.071
 1343THR      O 4040   6.355   7.914   3.173
 1344SER      N 4041   6.330   7.909   2.949
 1344SER      H 4042   6.317   7.843   2.874
 1344SER     CA 4043   6.391   8.038   2.926
 1344SER     HA 4044   6.461   8.072   3.002
 1344SER     CB 4045   6.467   8.028   2.794
 1344SER    HB1 4046   6.513   8.124   2.771
 1344SER    HB2 4047   6.395   8.017   2.712
 1344SER     OG 4048   6.563   7.925   2.795
 1344SER     HG 4049   6.507   7.855   2.759
 1344SER      C 4050   6.285   8.147   2.920
 1344SER      O 4051   6.323   8.263   2.935
 1345GLY      N 4052   6.161   8.114   2.885
 1345GLY      H 4053   6.141   8.016   2.870
 1345GLY     CA 4054   6.045   8.202   2.877
 1345GLY    HA1 4055   6.074   8.306   2.892
 1345GLY    HA2 4056   5.994   8.166   2.967
 1345GLY      C 4057   5.950   8.190   2.759
 1345GLY      O 4058   5.846   8.255   2.762
 1346GLY      N 4059   5.984   8.107   2.660
 1346GLY      H 4060   6.073   8.061   2.668
 1346GLY     CA 4061   5.892   8.069   2.554
 1346GLY    HA1 4062   5.942   8.003   2.484
 1346GLY    HA2 4063   5.873   8.163   2.502
 1346GLY      C 4064   5.762   8.004   2.601
 1346GLY      O 4065   5.768   7.925   2.694
 1347ARG      N 4066   5.652   8.026   2.529
 1347ARG      H 4067   5.655   8.094   2.454
 1347ARG     CA 4068   5.512   7.990   2.545
 1347ARG     HA 4069   5.506   7.899   2.605
 1347ARG     CB 4070   5.437   8.102   2.618
 1347ARG    HB1 4071   5.331   8.077   2.616
 1347ARG    HB2 4072   5.445   8.190   2.555
 1347ARG     CG 4073   5.481   8.139   2.759
 1347ARG    HG1 4074   5.424   8.225   2.793
 1347ARG    HG2 4075   5.582   8.178   2.744
 1347ARG     CD 4076   5.483   8.021   2.856
 1347ARG    HD1 4077   5.552   7.947   2.816
 1347ARG    HD2 4078   5.381   7.983   2.864
 1347ARG     NE 4079   5.533   8.059   2.988
 1347ARG     HE 4080   5.480   8.131   3.035
 1347ARG     CZ 4081   5.660   8.045   3.028
 1347ARG    NH1 4082   5.753   7.969   2.968
 1347ARG   HH11 4083   5.744   7.945   2.871
 1347ARG   HH12 4084   5.837   7.948   3.021
 1347ARG    NH2 4085   5.689   8.099   3.147
 1347ARG   HH21 4086   5.614   8.147   3.195
 1347ARG   HH22 4087   5.770   8.063   3.194
 1347ARG      C 4088   5.448   7.960   2.411
 1347ARG      O 4089   5.519   7.955   2.310
 1348MET      N 4090   5.323   7.914   2.406
 1348MET      H 4091   5.268   7.906   2.490
 1348MET     CA 4092   5.249   7.893   2.283
 1348MET     HA 4093   5.325   7.856   2.214
 1348MET     CB 4094   5.155   7.773   2.299
 1348MET    HB1 4095   5.111   7.765   2.200
 1348MET    HB2 4096   5.080   7.803   2.371
 1348MET     CG 4097   5.216   7.640   2.339
 1348MET    HG1 4098   5.241   7.651   2.445
 1348MET    HG2 4099   5.310   7.622   2.285
 1348MET     SD 4100   5.096   7.507   2.312
 1348MET     CE 4101   5.007   7.520   2.469
 1348MET    HE1 4102   5.077   7.521   2.552
 1348MET    HE2 4103   4.952   7.615   2.472
 1348MET    HE3 4104   4.936   7.439   2.484
 1348MET      C 4105   5.184   8.020   2.232
 1348MET      O 4106   5.161   8.113   2.310
 1349ASP      N 4107   5.150   8.025   2.103
 1349ASP      H 4108   5.170   7.947   2.042
 1349ASP     CA 4109   5.073   8.128   2.036
 1349ASP     HA 4110   5.106   8.224   2.076
 1349ASP     CB 4111   5.095   8.132   1.885
 1349ASP    HB1 4112   5.116   8.236   1.858
 1349ASP    HB2 4113   5.004   8.098   1.836
 1349ASP     CG 4114   5.215   8.054   1.835
 1349ASP    OD1 4115   5.313   8.129   1.811
 1349ASP    OD2 4116   5.209   7.930   1.818
 1349ASP      C 4117   4.925   8.110   2.070
 1349ASP      O 4118   4.878   8.007   2.117
 1350PRO      N 4119   4.839   8.211   2.055
 1350PRO     CD 4120   4.860   8.343   2.000
 1350PRO    HD1 4121   4.854   8.339   1.891
 1350PRO    HD2 4122   4.956   8.385   2.032
 1350PRO     CG 4123   4.749   8.428   2.059
 1350PRO    HG1 4124   4.725   8.509   1.989
 1350PRO    HG2 4125   4.780   8.470   2.155
 1350PRO     CB 4126   4.635   8.327   2.068
 1350PRO    HB1 4127   4.574   8.345   1.979
 1350PRO    HB2 4128   4.581   8.346   2.160
 1350PRO     CA 4129   4.700   8.190   2.088
 1350PRO     HA 4130   4.680   8.157   2.190
 1350PRO      C 4131   4.633   8.088   1.997
 1350PRO      O 4132   4.670   8.093   1.879
 1351PRO      N 4133   4.530   8.011   2.032
 1351PRO     CD 4134   4.486   7.980   2.167
 1351PRO    HD1 4135   4.411   8.053   2.198
 1351PRO    HD2 4136   4.575   7.963   2.227
 1351PRO     CG 4137   4.424   7.842   2.149
 1351PRO    HG1 4138   4.352   7.826   2.229
 1351PRO    HG2 4139   4.497   7.765   2.174
 1351PRO     CB 4140   4.365   7.841   2.008
 1351PRO    HB1 4141   4.267   7.888   2.003
 1351PRO    HB2 4142   4.376   7.742   1.962
 1351PRO     CA 4143   4.461   7.932   1.932
 1351PRO     HA 4144   4.535   7.879   1.872
 1351PRO      C 4145   4.386   8.014   1.828
 1351PRO      O 4146   4.354   8.128   1.860
 1352LYS      N 4147   4.344   7.960   1.713
 1352LYS      H 4148   4.360   7.860   1.702
 1352LYS     CA 4149   4.279   8.036   1.608
 1352LYS     HA 4150   4.344   8.122   1.592
 1352LYS     CB 4151   4.282   7.959   1.476
 1352LYS    HB1 4152   4.219   7.999   1.396
 1352LYS    HB2 4153   4.241   7.860   1.498
 1352LYS     CG 4154   4.421   7.941   1.415
 1352LYS    HG1 4155   4.483   7.909   1.498
 1352LYS    HG2 4156   4.445   8.045   1.393
 1352LYS     CD 4157   4.421   7.853   1.291
 1352LYS    HD1 4158   4.516   7.864   1.238
 1352LYS    HD2 4159   4.351   7.880   1.212
 1352LYS     CE 4160   4.394   7.706   1.324
 1352LYS    HE1 4161   4.295   7.683   1.365
 1352LYS    HE2 4162   4.470   7.695   1.402
 1352LYS     NZ 4163   4.420   7.629   1.202
 1352LYS    HZ1 4164   4.382   7.536   1.214
 1352LYS    HZ2 4165   4.376   7.682   1.128
 1352LYS    HZ3 4166   4.520   7.621   1.192
 1352LYS      C 4167   4.142   8.091   1.647
 1352LYS      O 4168   4.065   8.019   1.710
 1353ASN      N 4169   4.108   8.213   1.605
 1353ASN      H 4170   4.170   8.264   1.544
 1353ASN     CA 4171   3.993   8.288   1.649
 1353ASN     HA 4172   4.003   8.390   1.611
 1353ASN     CB 4173   3.874   8.224   1.579
 1353ASN    HB1 4174   3.792   8.282   1.620
 1353ASN    HB2 4175   3.857   8.119   1.603
 1353ASN     CG 4176   3.870   8.247   1.428
 1353ASN    OD1 4177   3.901   8.159   1.348
 1353ASN    ND2 4178   3.837   8.364   1.373
 1353ASN   HD21 4179   3.786   8.431   1.429
 1353ASN   HD22 4180   3.833   8.365   1.273
 1353ASN      C 4181   3.975   8.301   1.800
 1353ASN      O 4182   3.869   8.351   1.835
 1354CYS      N 4183   4.061   8.260   1.893
 1354CYS      H 4184   4.134   8.200   1.858
 1354CYS     CA 4185   4.046   8.261   2.038
 1354CYS     HA 4186   3.958   8.203   2.064
 1354CYS     CB 4187   4.168   8.194   2.101
 1354CYS    HB1 4188   4.256   8.255   2.084
 1354CYS    HB2 4189   4.175   8.101   2.046
 1354CYS     SG 4190   4.143   8.160   2.277
 1354CYS     HG 4191   4.205   8.266   2.329
 1354CYS      C 4192   4.034   8.401   2.096
 1354CYS      O 4193   4.123   8.485   2.086
 1355PRO      N 4194   3.924   8.423   2.169
 1355PRO     CD 4195   3.810   8.337   2.191
 1355PRO    HD1 4196   3.824   8.260   2.267
 1355PRO    HD2 4197   3.774   8.283   2.103
 1355PRO     CG 4198   3.699   8.434   2.230
 1355PRO    HG1 4199   3.626   8.373   2.283
 1355PRO    HG2 4200   3.659   8.475   2.137
 1355PRO     CB 4201   3.775   8.537   2.312
 1355PRO    HB1 4202   3.786   8.497   2.413
 1355PRO    HB2 4203   3.718   8.630   2.313
 1355PRO     CA 4204   3.910   8.548   2.242
 1355PRO     HA 4205   3.905   8.630   2.170
 1355PRO      C 4206   4.018   8.591   2.340
 1355PRO      O 4207   4.054   8.515   2.429
 1356GLY      N 4208   4.059   8.718   2.340
 1356GLY      H 4209   4.060   8.770   2.254
 1356GLY     CA 4210   4.163   8.763   2.430
 1356GLY    HA1 4211   4.194   8.867   2.416
 1356GLY    HA2 4212   4.252   8.703   2.409
 1356GLY      C 4213   4.129   8.744   2.577
 1356GLY      O 4214   4.218   8.708   2.654
 1357PRO      N 4215   4.005   8.745   2.627
 1357PRO     CD 4216   3.885   8.794   2.563
 1357PRO    HD1 4217   3.841   8.712   2.505
 1357PRO    HD2 4218   3.899   8.888   2.510
 1357PRO     CG 4219   3.796   8.833   2.680
 1357PRO    HG1 4220   3.695   8.829   2.639
 1357PRO    HG2 4221   3.833   8.929   2.714
 1357PRO     CB 4222   3.833   8.733   2.789
 1357PRO    HB1 4223   3.777   8.641   2.774
 1357PRO    HB2 4224   3.811   8.782   2.884
 1357PRO     CA 4225   3.982   8.712   2.766
 1357PRO     HA 4226   4.046   8.781   2.822
 1357PRO      C 4227   4.031   8.575   2.810
 1357PRO      O 4228   4.074   8.561   2.924
 1358VAL      N 4229   4.013   8.474   2.724
 1358VAL      H 4230   3.972   8.501   2.635
 1358VAL     CA 4231   4.060   8.339   2.749
 1358VAL     HA 4232   4.053   8.326   2.857
 1358VAL     CB 4233   3.964   8.242   2.680
 1358VAL     HB 4234   3.965   8.257   2.572
 1358VAL    CG1 4235   4.003   8.099   2.714
 1358VAL   HG11 4236   4.020   8.091   2.822
 1358VAL   HG12 4237   3.927   8.031   2.676
 1358VAL   HG13 4238   4.096   8.085   2.660
 1358VAL    CG2 4239   3.816   8.255   2.714
 1358VAL   HG21 4240   3.778   8.187   2.638
 1358VAL   HG22 4241   3.792   8.225   2.816
 1358VAL   HG23 4242   3.777   8.354   2.691
 1358VAL      C 4243   4.205   8.311   2.711
 1358VAL      O 4244   4.267   8.231   2.780
 1359TYR      N 4245   4.261   8.379   2.611
 1359TYR      H 4246   4.204   8.447   2.563
 1359TYR     CA 4247   4.405   8.382   2.594
 1359TYR     HA 4248   4.442   8.281   2.577
 1359TYR     CB 4249   4.446   8.467   2.475
 1359TYR    HB1 4250   4.408   8.567   2.496
 1359TYR    HB2 4251   4.410   8.423   2.382
 1359TYR     CG 4252   4.597   8.475   2.463
 1359TYR    CD1 4253   4.673   8.358   2.457
 1359TYR    HD1 4254   4.624   8.262   2.454
 1359TYR    CE1 4255   4.812   8.362   2.437
 1359TYR    HE1 4256   4.857   8.266   2.418
 1359TYR     CZ 4257   4.875   8.486   2.414
 1359TYR     OH 4258   5.005   8.483   2.371
 1359TYR     HH 4259   5.027   8.572   2.343
 1359TYR    CE2 4260   4.798   8.603   2.422
 1359TYR    HE2 4261   4.846   8.699   2.409
 1359TYR    CD2 4262   4.660   8.599   2.450
 1359TYR    HD2 4263   4.602   8.689   2.451
 1359TYR      C 4264   4.473   8.428   2.722
 1359TYR      O 4265   4.560   8.356   2.771
 1360ARG      N 4266   4.423   8.531   2.790
 1360ARG      H 4267   4.352   8.586   2.744
 1360ARG     CA 4268   4.488   8.599   2.900
 1360ARG     HA 4269   4.592   8.614   2.870
 1360ARG     CB 4270   4.423   8.736   2.921
 1360ARG    HB1 4271   4.470   8.768   3.014
 1360ARG    HB2 4272   4.316   8.716   2.930
 1360ARG     CG 4273   4.454   8.846   2.820
 1360ARG    HG1 4274   4.408   8.818   2.725
 1360ARG    HG2 4275   4.562   8.858   2.815
 1360ARG     CD 4276   4.399   8.980   2.870
 1360ARG    HD1 4277   4.457   9.063   2.831
 1360ARG    HD2 4278   4.422   9.001   2.974
 1360ARG     NE 4279   4.256   9.006   2.850
 1360ARG     HE 4280   4.200   9.021   2.933
 1360ARG     CZ 4281   4.191   9.036   2.738
 1360ARG    NH1 4282   4.063   9.075   2.738
 1360ARG   HH11 4283   4.019   9.081   2.829
 1360ARG   HH12 4284   4.025   9.124   2.658
 1360ARG    NH2 4285   4.251   9.037   2.618
 1360ARG   HH21 4286   4.345   9.000   2.610
 1360ARG   HH22 4287   4.198   9.076   2.541
 1360ARG      C 4288   4.484   8.513   3.026
 1360ARG      O 4289   4.563   8.534   3.117
 1361ILE      N 4290   4.405   8.405   3.032
 1361ILE      H 4291   4.344   8.387   2.953
 1361ILE     CA 4292   4.397   8.308   3.139
 1361ILE     HA 4293   4.414   8.350   3.238
 1361ILE     CB 4294   4.265   8.233   3.145
 1361ILE     HB 4295   4.245   8.189   3.047
 1361ILE    CG2 4296   4.258   8.127   3.255
 1361ILE   HG21 4297   4.278   8.172   3.353
 1361ILE   HG22 4298   4.161   8.077   3.251
 1361ILE   HG23 4299   4.329   8.045   3.247
 1361ILE    CG1 4300   4.154   8.334   3.173
 1361ILE   HG11 4301   4.136   8.372   3.073
 1361ILE   HG12 4302   4.171   8.415   3.244
 1361ILE     CD 4303   4.018   8.282   3.218
 1361ILE    HD1 4304   3.965   8.374   3.244
 1361ILE    HD2 4305   3.960   8.237   3.138
 1361ILE    HD3 4306   4.018   8.218   3.307
 1361ILE      C 4307   4.511   8.211   3.111
 1361ILE      O 4308   4.579   8.179   3.209
 1362MET      N 4309   4.547   8.172   2.989
 1362MET      H 4310   4.496   8.201   2.906
 1362MET     CA 4311   4.666   8.095   2.960
 1362MET     HA 4312   4.659   8.005   3.021
 1362MET     CB 4313   4.680   8.051   2.814
 1362MET    HB1 4314   4.760   7.977   2.802
 1362MET    HB2 4315   4.726   8.132   2.757
 1362MET     CG 4316   4.558   7.996   2.742
 1362MET    HG1 4317   4.464   8.039   2.776
 1362MET    HG2 4318   4.556   7.888   2.760
 1362MET     SD 4319   4.555   8.020   2.562
 1362MET     CE 4320   4.390   7.952   2.534
 1362MET    HE1 4321   4.318   8.014   2.588
 1362MET    HE2 4322   4.381   7.952   2.426
 1362MET    HE3 4323   4.382   7.848   2.566
 1362MET      C 4324   4.798   8.161   2.996
 1362MET      O 4325   4.882   8.104   3.065
 1363THR      N 4326   4.817   8.290   2.966
 1363THR      H 4327   4.748   8.336   2.908
 1363THR     CA 4328   4.938   8.367   2.990
 1363THR     HA 4329   5.026   8.311   2.960
 1363THR     CB 4330   4.943   8.487   2.897
 1363THR     HB 4331   5.025   8.553   2.925
 1363THR    CG2 4332   4.933   8.458   2.747
 1363THR   HG21 4333   4.844   8.396   2.738
 1363THR   HG22 4334   4.939   8.553   2.694
 1363THR   HG23 4335   5.018   8.393   2.727
 1363THR    OG1 4336   4.830   8.568   2.921
 1363THR    HG1 4337   4.842   8.640   2.859
 1363THR      C 4338   4.948   8.404   3.137
 1363THR      O 4339   5.059   8.417   3.188
 1364GLN      N 4340   4.842   8.404   3.218
 1364GLN      H 4341   4.752   8.386   3.176
 1364GLN     CA 4342   4.847   8.415   3.363
 1364GLN     HA 4343   4.920   8.490   3.392
 1364GLN     CB 4344   4.716   8.467   3.420
 1364GLN    HB1 4345   4.644   8.385   3.421
 1364GLN    HB2 4346   4.690   8.544   3.347
 1364GLN     CG 4347   4.721   8.538   3.555
 1364GLN    HG1 4348   4.777   8.631   3.546
 1364GLN    HG2 4349   4.766   8.486   3.640
 1364GLN     CD 4350   4.582   8.584   3.597
 1364GLN    OE1 4351   4.498   8.629   3.520
 1364GLN    NE2 4352   4.552   8.571   3.727
 1364GLN   HE21 4353   4.626   8.545   3.790
 1364GLN   HE22 4354   4.471   8.616   3.766
 1364GLN      C 4355   4.883   8.278   3.419
 1364GLN      O 4356   4.971   8.270   3.504
 1365CYS      N 4357   4.832   8.169   3.361
 1365CYS      H 4358   4.763   8.184   3.289
 1365CYS     CA 4359   4.862   8.033   3.400
 1365CYS     HA 4360   4.825   8.019   3.502
 1365CYS     CB 4361   4.793   7.930   3.311
 1365CYS    HB1 4362   4.840   7.835   3.334
 1365CYS    HB2 4363   4.804   7.960   3.206
 1365CYS     SG 4364   4.622   7.931   3.369
 1365CYS     HG 4365   4.576   8.049   3.326
 1365CYS      C 4366   5.008   7.991   3.396
 1365CYS      O 4367   5.058   7.911   3.475
 1366TRP      N 4368   5.082   8.045   3.299
 1366TRP      H 4369   5.034   8.093   3.223
 1366TRP     CA 4370   5.216   7.997   3.275
 1366TRP     HA 4371   5.217   7.894   3.310
 1366TRP     CB 4372   5.232   7.984   3.124
 1366TRP    HB1 4373   5.334   7.949   3.107
 1366TRP    HB2 4374   5.224   8.085   3.086
 1366TRP     CG 4375   5.137   7.899   3.046
 1366TRP    CD1 4376   5.097   7.774   3.078
 1366TRP    HD1 4377   5.118   7.712   3.165
 1366TRP    NE1 4378   5.013   7.723   2.981
 1366TRP    HE1 4379   4.985   7.626   2.983
 1366TRP    CE2 4380   5.012   7.801   2.867
 1366TRP    CZ2 4381   4.962   7.793   2.737
 1366TRP    HZ2 4382   4.916   7.701   2.703
 1366TRP    CH2 4383   4.971   7.900   2.647
 1366TRP    HH2 4384   4.923   7.896   2.551
 1366TRP    CZ3 4385   5.056   8.006   2.681
 1366TRP    HZ3 4386   5.073   8.082   2.606
 1366TRP    CE3 4387   5.109   8.010   2.811
 1366TRP    HE3 4388   5.176   8.093   2.831
 1366TRP    CD2 4389   5.085   7.914   2.911
 1366TRP      C 4390   5.327   8.075   3.345
 1366TRP      O 4391   5.440   8.085   3.297
 1367GLN      N 4392   5.295   8.146   3.454
 1367GLN      H 4393   5.203   8.139   3.493
 1367GLN     CA 4394   5.388   8.234   3.522
 1367GLN     HA 4395   5.436   8.296   3.447
 1367GLN     CB 4396   5.313   8.335   3.609
 1367GLN    HB1 4397   5.384   8.379   3.679
 1367GLN    HB2 4398   5.243   8.272   3.663
 1367GLN     CG 4399   5.251   8.453   3.535
 1367GLN    HG1 4400   5.195   8.421   3.447
 1367GLN    HG2 4401   5.332   8.512   3.492
 1367GLN     CD 4402   5.171   8.534   3.636
 1367GLN    OE1 4403   5.214   8.633   3.695
 1367GLN    NE2 4404   5.048   8.489   3.663
 1367GLN   HE21 4405   5.014   8.399   3.631
 1367GLN   HE22 4406   4.994   8.539   3.731
 1367GLN      C 4407   5.497   8.155   3.593
 1367GLN      O 4408   5.468   8.063   3.669
 1368HIS      N 4409   5.622   8.199   3.575
 1368HIS      H 4410   5.629   8.275   3.510
 1368HIS     CA 4411   5.743   8.127   3.613
 1368HIS     HA 4412   5.730   8.024   3.581
 1368HIS     CB 4413   5.855   8.192   3.532
 1368HIS    HB1 4414   5.817   8.182   3.431
 1368HIS    HB2 4415   5.942   8.127   3.544
 1368HIS     CG 4416   5.891   8.330   3.578
 1368HIS    ND1 4417   5.809   8.441   3.597
 1368HIS    CE1 4418   5.891   8.546   3.607
 1368HIS    HE1 4419   5.854   8.647   3.620
 1368HIS    NE2 4420   6.019   8.511   3.593
 1368HIS    HE2 4421   6.100   8.572   3.602
 1368HIS    CD2 4422   6.021   8.374   3.576
 1368HIS    HD2 4423   6.103   8.305   3.561
 1368HIS      C 4424   5.755   8.118   3.764
 1368HIS      O 4425   5.844   8.043   3.804
 1369GLN      N 4426   5.681   8.189   3.850
 1369GLN      H 4427   5.623   8.262   3.810
 1369GLN     CA 4428   5.684   8.170   3.993
 1369GLN     HA 4429   5.746   8.083   4.018
 1369GLN     CB 4430   5.740   8.287   4.074
 1369GLN    HB1 4431   5.710   8.278   4.178
 1369GLN    HB2 4432   5.690   8.379   4.040
 1369GLN     CG 4433   5.891   8.304   4.064
 1369GLN    HG1 4434   5.915   8.396   4.118
 1369GLN    HG2 4435   5.926   8.320   3.962
 1369GLN     CD 4436   5.954   8.185   4.135
 1369GLN    OE1 4437   5.965   8.186   4.257
 1369GLN    NE2 4438   6.001   8.084   4.061
 1369GLN   HE21 4439   5.971   8.089   3.964
 1369GLN   HE22 4440   6.038   8.009   4.117
 1369GLN      C 4441   5.545   8.129   4.039
 1369GLN      O 4442   5.449   8.196   4.003
 1370PRO      N 4443   5.533   8.019   4.114
 1370PRO     CD 4444   5.630   7.911   4.118
 1370PRO    HD1 4445   5.706   7.932   4.193
 1370PRO    HD2 4446   5.681   7.894   4.023
 1370PRO     CG 4447   5.553   7.790   4.170
 1370PRO    HG1 4448   5.617   7.715   4.219
 1370PRO    HG2 4449   5.490   7.757   4.087
 1370PRO     CB 4450   5.456   7.857   4.267
 1370PRO    HB1 4451   5.501   7.889   4.361
 1370PRO    HB2 4452   5.366   7.800   4.285
 1370PRO     CA 4453   5.416   7.984   4.192
 1370PRO     HA 4454   5.338   7.953   4.122
 1370PRO      C 4455   5.355   8.096   4.274
 1370PRO      O 4456   5.234   8.104   4.295
 1371GLU      N 4457   5.438   8.193   4.314
 1371GLU      H 4458   5.537   8.179   4.300
 1371GLU     CA 4459   5.391   8.308   4.389
 1371GLU     HA 4460   5.324   8.271   4.467
 1371GLU     CB 4461   5.513   8.378   4.449
 1371GLU    HB1 4462   5.477   8.450   4.522
 1371GLU    HB2 4463   5.573   8.429   4.373
 1371GLU     CG 4464   5.620   8.303   4.528
 1371GLU    HG1 4465   5.690   8.254   4.461
 1371GLU    HG2 4466   5.572   8.229   4.593
 1371GLU     CD 4467   5.707   8.404   4.602
 1371GLU    OE1 4468   5.700   8.397   4.727
 1371GLU    OE2 4469   5.752   8.504   4.542
 1371GLU      C 4470   5.304   8.404   4.309
 1371GLU      O 4471   5.234   8.485   4.369
 1372ASP      N 4472   5.312   8.400   4.175
 1372ASP      H 4473   5.369   8.325   4.138
 1372ASP     CA 4474   5.243   8.493   4.089
 1372ASP     HA 4475   5.187   8.553   4.161
 1372ASP     CB 4476   5.350   8.581   4.026
 1372ASP    HB1 4477   5.308   8.674   3.989
 1372ASP    HB2 4478   5.389   8.516   3.947
 1372ASP     CG 4479   5.469   8.633   4.105
 1372ASP    OD1 4480   5.468   8.643   4.230
 1372ASP    OD2 4481   5.561   8.685   4.038
 1372ASP      C 4482   5.155   8.420   3.989
 1372ASP      O 4483   5.053   8.471   3.942
 1373ARG      N 4484   5.186   8.295   3.953
 1373ARG      H 4485   5.277   8.267   3.987
 1373ARG     CA 4486   5.098   8.199   3.889
 1373ARG     HA 4487   5.078   8.241   3.790
 1373ARG     CB 4488   5.167   8.063   3.877
 1373ARG    HB1 4489   5.171   8.016   3.975
 1373ARG    HB2 4490   5.264   8.071   3.829
 1373ARG     CG 4491   5.090   7.969   3.785
 1373ARG    HG1 4492   5.086   8.018   3.687
 1373ARG    HG2 4493   4.990   7.952   3.825
 1373ARG     CD 4494   5.156   7.832   3.773
 1373ARG    HD1 4495   5.104   7.772   3.698
 1373ARG    HD2 4496   5.133   7.784   3.868
 1373ARG     NE 4497   5.298   7.845   3.743
 1373ARG     HE 4498   5.322   7.931   3.696
 1373ARG     CZ 4499   5.403   7.772   3.781
 1373ARG    NH1 4500   5.379   7.651   3.832
 1373ARG   HH11 4501   5.285   7.629   3.860
 1373ARG   HH12 4502   5.450   7.593   3.876
 1373ARG    NH2 4503   5.534   7.800   3.774
 1373ARG   HH21 4504   5.567   7.882   3.726
 1373ARG   HH22 4505   5.604   7.738   3.814
 1373ARG      C 4506   4.972   8.191   3.972
 1373ARG      O 4507   4.977   8.184   4.095
 1374PRO      N 4508   4.852   8.176   3.915
 1374PRO     CD 4509   4.824   8.182   3.773
 1374PRO    HD1 4510   4.868   8.095   3.724
 1374PRO    HD2 4511   4.869   8.275   3.738
 1374PRO     CG 4512   4.673   8.180   3.748
 1374PRO    HG1 4513   4.637   8.086   3.707
 1374PRO    HG2 4514   4.645   8.264   3.685
 1374PRO     CB 4515   4.617   8.200   3.889
 1374PRO    HB1 4516   4.534   8.130   3.890
 1374PRO    HB2 4517   4.606   8.309   3.891
 1374PRO     CA 4518   4.728   8.175   3.990
 1374PRO     HA 4519   4.721   8.261   4.057
 1374PRO      C 4520   4.699   8.044   4.063
 1374PRO      O 4521   4.758   7.940   4.034
 1375ASN      N 4522   4.598   8.042   4.150
 1375ASN      H 4523   4.564   8.134   4.175
 1375ASN     CA 4524   4.532   7.931   4.215
 1375ASN     HA 4525   4.604   7.848   4.211
 1375ASN     CB 4526   4.525   7.956   4.365
 1375ASN    HB1 4527   4.578   8.047   4.394
 1375ASN    HB2 4528   4.587   7.884   4.420
 1375ASN     CG 4529   4.382   7.959   4.418
 1375ASN    OD1 4530   4.319   8.062   4.398
 1375ASN    ND2 4531   4.331   7.858   4.489
 1375ASN   HD21 4532   4.380   7.770   4.500
 1375ASN   HD22 4533   4.238   7.867   4.527
 1375ASN      C 4534   4.405   7.895   4.139
 1375ASN      O 4535   4.343   7.971   4.065
 1376PHE      N 4536   4.342   7.782   4.170
 1376PHE      H 4537   4.389   7.720   4.235
 1376PHE     CA 4538   4.213   7.747   4.113
 1376PHE     HA 4539   4.224   7.768   4.006
 1376PHE     CB 4540   4.178   7.601   4.137
 1376PHE    HB1 4541   4.071   7.580   4.131
 1376PHE    HB2 4542   4.206   7.561   4.235
 1376PHE     CG 4543   4.233   7.509   4.032
 1376PHE    CD1 4544   4.181   7.508   3.902
 1376PHE    HD1 4545   4.089   7.560   3.883
 1376PHE    CE1 4546   4.252   7.439   3.802
 1376PHE    HE1 4547   4.209   7.450   3.704
 1376PHE     CZ 4548   4.377   7.382   3.828
 1376PHE     HZ 4549   4.442   7.350   3.748
 1376PHE    CE2 4550   4.432   7.383   3.957
 1376PHE    HE2 4551   4.528   7.335   3.970
 1376PHE    CD2 4552   4.352   7.440   4.057
 1376PHE    HD2 4553   4.391   7.452   4.157
 1376PHE      C 4554   4.093   7.836   4.140
 1376PHE      O 4555   4.018   7.856   4.044
 1377ALA      N 4556   4.072   7.896   4.257
 1377ALA      H 4557   4.143   7.879   4.327
 1377ALA     CA 4558   3.970   7.998   4.272
 1377ALA     HA 4559   3.875   7.949   4.247
 1377ALA     CB 4560   3.967   8.039   4.419
 1377ALA    HB1 4561   3.948   7.952   4.482
 1377ALA    HB2 4562   4.066   8.078   4.443
 1377ALA    HB3 4563   3.880   8.104   4.430
 1377ALA      C 4564   3.995   8.121   4.187
 1377ALA      O 4565   3.899   8.187   4.146
 1378ILE      N 4566   4.120   8.164   4.166
 1378ILE      H 4567   4.189   8.116   4.222
 1378ILE     CA 4568   4.148   8.268   4.069
 1378ILE     HA 4569   4.094   8.355   4.106
 1378ILE     CB 4570   4.293   8.315   4.066
 1378ILE     HB 4571   4.353   8.228   4.041
 1378ILE    CG2 4572   4.327   8.404   3.947
 1378ILE   HG21 4573   4.254   8.483   3.933
 1378ILE   HG22 4574   4.426   8.445   3.968
 1378ILE   HG23 4575   4.338   8.356   3.850
 1378ILE    CG1 4576   4.337   8.359   4.206
 1378ILE   HG11 4577   4.444   8.374   4.220
 1378ILE   HG12 4578   4.325   8.269   4.266
 1378ILE     CD 4579   4.270   8.483   4.262
 1378ILE    HD1 4580   4.161   8.486   4.272
 1378ILE    HD2 4581   4.316   8.519   4.354
 1378ILE    HD3 4582   4.294   8.570   4.201
 1378ILE      C 4583   4.100   8.233   3.929
 1378ILE      O 4584   4.041   8.314   3.859
 1379ILE      N 4585   4.117   8.108   3.883
 1379ILE      H 4586   4.159   8.040   3.945
 1379ILE     CA 4587   4.085   8.061   3.750
 1379ILE     HA 4588   4.113   8.142   3.683
 1379ILE     CB 4589   4.171   7.941   3.713
 1379ILE     HB 4590   4.151   7.860   3.783
 1379ILE    CG2 4591   4.132   7.884   3.578
 1379ILE   HG21 4592   4.164   7.953   3.500
 1379ILE   HG22 4593   4.174   7.784   3.563
 1379ILE   HG23 4594   4.023   7.874   3.575
 1379ILE    CG1 4595   4.321   7.972   3.717
 1379ILE   HG11 4596   4.361   8.005   3.813
 1379ILE   HG12 4597   4.336   8.059   3.653
 1379ILE     CD 4598   4.419   7.864   3.673
 1379ILE    HD1 4599   4.522   7.885   3.701
 1379ILE    HD2 4600   4.385   7.774   3.726
 1379ILE    HD3 4601   4.411   7.845   3.566
 1379ILE      C 4602   3.934   8.049   3.739
 1379ILE      O 4603   3.878   8.110   3.648
 1380LEU      N 4604   3.860   7.996   3.836
 1380LEU      H 4605   3.909   7.949   3.910
 1380LEU     CA 4606   3.715   7.996   3.838
 1380LEU     HA 4607   3.678   7.937   3.753
 1380LEU     CB 4608   3.667   7.910   3.954
 1380LEU    HB1 4609   3.559   7.907   3.967
 1380LEU    HB2 4610   3.709   7.946   4.048
 1380LEU     CG 4611   3.708   7.763   3.946
 1380LEU     HG 4612   3.814   7.755   3.921
 1380LEU    CD1 4613   3.692   7.695   4.081
 1380LEU   HD11 4614   3.587   7.673   4.101
 1380LEU   HD12 4615   3.746   7.601   4.079
 1380LEU   HD13 4616   3.715   7.758   4.167
 1380LEU    CD2 4617   3.625   7.678   3.850
 1380LEU   HD21 4618   3.647   7.726   3.755
 1380LEU   HD22 4619   3.663   7.576   3.852
 1380LEU   HD23 4620   3.521   7.703   3.871
 1380LEU      C 4621   3.652   8.134   3.832
 1380LEU      O 4622   3.544   8.148   3.775
 1381GLU      N 4623   3.721   8.233   3.890
 1381GLU      H 4624   3.799   8.217   3.952
 1381GLU     CA 4625   3.677   8.370   3.879
 1381GLU     HA 4626   3.569   8.371   3.896
 1381GLU     CB 4627   3.754   8.457   3.978
 1381GLU    HB1 4628   3.854   8.474   3.938
 1381GLU    HB2 4629   3.764   8.413   4.077
 1381GLU     CG 4630   3.690   8.588   4.022
 1381GLU    HG1 4631   3.727   8.617   4.121
 1381GLU    HG2 4632   3.583   8.566   4.024
 1381GLU     CD 4633   3.711   8.703   3.925
 1381GLU    OE1 4634   3.615   8.759   3.867
 1381GLU    OE2 4635   3.824   8.753   3.905
 1381GLU      C 4636   3.694   8.427   3.738
 1381GLU      O 4637   3.602   8.483   3.679
 1382ARG      N 4638   3.811   8.402   3.679
 1382ARG      H 4639   3.882   8.354   3.733
 1382ARG     CA 4640   3.844   8.458   3.550
 1382ARG     HA 4641   3.807   8.561   3.542
 1382ARG     CB 4642   3.996   8.465   3.534
 1382ARG    HB1 4643   4.022   8.496   3.433
 1382ARG    HB2 4644   4.030   8.363   3.551
 1382ARG     CG 4645   4.070   8.553   3.635
 1382ARG    HG1 4646   4.177   8.536   3.629
 1382ARG    HG2 4647   4.028   8.533   3.733
 1382ARG     CD 4648   4.047   8.699   3.596
 1382ARG    HD1 4649   4.054   8.725   3.491
 1382ARG    HD2 4650   4.128   8.750   3.650
 1382ARG     NE 4651   3.921   8.752   3.649
 1382ARG     HE 4652   3.893   8.727   3.743
 1382ARG     CZ 4653   3.860   8.863   3.607
 1382ARG    NH1 4654   3.749   8.906   3.669
 1382ARG   HH11 4655   3.712   8.856   3.749
 1382ARG   HH12 4656   3.718   8.997   3.640
 1382ARG    NH2 4657   3.911   8.947   3.516
 1382ARG   HH21 4658   3.997   8.924   3.469
 1382ARG   HH22 4659   3.868   9.037   3.496
 1382ARG      C 4660   3.770   8.389   3.437
 1382ARG      O 4661   3.723   8.461   3.349
 1383ILE      N 4662   3.729   8.263   3.456
 1383ILE      H 4663   3.771   8.220   3.536
 1383ILE     CA 4664   3.628   8.194   3.377
 1383ILE     HA 4665   3.654   8.210   3.273
 1383ILE     CB 4666   3.645   8.045   3.402
 1383ILE     HB 4667   3.652   8.038   3.511
 1383ILE    CG2 4668   3.522   7.960   3.370
 1383ILE   HG21 4669   3.550   7.855   3.365
 1383ILE   HG22 4670   3.456   7.980   3.454
 1383ILE   HG23 4671   3.473   7.994   3.278
 1383ILE    CG1 4672   3.762   7.976   3.333
 1383ILE   HG11 4673   3.849   8.037   3.357
 1383ILE   HG12 4674   3.749   7.965   3.225
 1383ILE     CD 4675   3.798   7.843   3.398
 1383ILE    HD1 4676   3.904   7.826   3.378
 1383ILE    HD2 4677   3.809   7.857   3.506
 1383ILE    HD3 4678   3.735   7.756   3.377
 1383ILE      C 4679   3.486   8.244   3.398
 1383ILE      O 4680   3.407   8.258   3.306
 1384GLU      N 4681   3.441   8.281   3.519
 1384GLU      H 4682   3.484   8.253   3.606
 1384GLU     CA 4683   3.319   8.357   3.538
 1384GLU     HA 4684   3.234   8.300   3.500
 1384GLU     CB 4685   3.294   8.358   3.689
 1384GLU    HB1 4686   3.360   8.420   3.749
 1384GLU    HB2 4687   3.300   8.258   3.731
 1384GLU     CG 4688   3.150   8.397   3.722
 1384GLU    HG1 4689   3.145   8.494   3.671
 1384GLU    HG2 4690   3.147   8.434   3.824
 1384GLU     CD 4691   3.046   8.294   3.681
 1384GLU    OE1 4692   3.023   8.193   3.751
 1384GLU    OE2 4693   3.002   8.304   3.564
 1384GLU      C 4694   3.320   8.489   3.462
 1384GLU      O 4695   3.226   8.528   3.394
 1385TYR      N 4696   3.431   8.564   3.469
 1385TYR      H 4697   3.510   8.535   3.524
 1385TYR     CA 4698   3.434   8.692   3.401
 1385TYR     HA 4699   3.354   8.756   3.436
 1385TYR     CB 4700   3.561   8.764   3.445
 1385TYR    HB1 4701   3.651   8.706   3.424
 1385TYR    HB2 4702   3.558   8.775   3.553
 1385TYR     CG 4703   3.564   8.901   3.382
 1385TYR    CD1 4704   3.477   9.003   3.424
 1385TYR    HD1 4705   3.401   8.987   3.499
 1385TYR    CE1 4706   3.498   9.132   3.374
 1385TYR    HE1 4707   3.437   9.216   3.403
 1385TYR     CZ 4708   3.593   9.155   3.273
 1385TYR     OH 4709   3.582   9.272   3.203
 1385TYR     HH 4710   3.530   9.333   3.256
 1385TYR    CE2 4711   3.677   9.053   3.225
 1385TYR    HE2 4712   3.754   9.073   3.152
 1385TYR    CD2 4713   3.661   8.927   3.284
 1385TYR    HD2 4714   3.729   8.847   3.260
 1385TYR      C 4715   3.428   8.686   3.249
 1385TYR      O 4716   3.351   8.759   3.188
 1386CYS      N 4717   3.498   8.589   3.189
 1386CYS      H 4718   3.558   8.529   3.244
 1386CYS     CA 4719   3.494   8.556   3.048
 1386CYS     HA 4720   3.510   8.643   2.983
 1386CYS     CB 4721   3.607   8.456   3.024
 1386CYS    HB1 4722   3.607   8.423   2.920
 1386CYS    HB2 4723   3.606   8.374   3.096
 1386CYS     SG 4724   3.755   8.554   3.059
 1386CYS     HG 4725   3.776   8.528   3.188
 1386CYS      C 4726   3.361   8.504   2.998
 1386CYS      O 4727   3.341   8.501   2.877
 1387THR      N 4728   3.264   8.474   3.085
 1387THR      H 4729   3.284   8.492   3.183
 1387THR     CA 4730   3.130   8.438   3.044
 1387THR     HA 4731   3.135   8.369   2.960
 1387THR     CB 4732   3.067   8.361   3.160
 1387THR     HB 4733   3.064   8.414   3.255
 1387THR    CG2 4734   2.930   8.299   3.135
 1387THR   HG21 4735   2.925   8.245   3.040
 1387THR   HG22 4736   2.894   8.227   3.209
 1387THR   HG23 4737   2.861   8.382   3.125
 1387THR    OG1 4738   3.149   8.250   3.190
 1387THR    HG1 4739   3.240   8.277   3.208
 1387THR      C 4740   3.046   8.557   3.001
 1387THR      O 4741   2.940   8.531   2.944
 1388GLN      N 4742   3.091   8.679   3.035
 1388GLN      H 4743   3.174   8.694   3.089
 1388GLN     CA 4744   3.019   8.799   3.001
 1388GLN     HA 4745   2.929   8.773   2.944
 1388GLN     CB 4746   2.974   8.866   3.131
 1388GLN    HB1 4747   2.904   8.798   3.179
 1388GLN    HB2 4748   2.909   8.950   3.108
 1388GLN     CG 4749   3.076   8.929   3.225
 1388GLN    HG1 4750   3.143   8.848   3.255
 1388GLN    HG2 4751   3.023   8.960   3.315
 1388GLN     CD 4752   3.143   9.046   3.154
 1388GLN    OE1 4753   3.080   9.149   3.129
 1388GLN    NE2 4754   3.272   9.027   3.124
 1388GLN   HE21 4755   3.313   8.936   3.137
 1388GLN   HE22 4756   3.319   9.104   3.078
 1388GLN      C 4757   3.089   8.889   2.899
 1388GLN      O 4758   3.029   8.989   2.861
 1389ASP      N 4759   3.207   8.851   2.851
 1389ASP      H 4760   3.239   8.758   2.872
 1389ASP     CA 4761   3.284   8.947   2.774
 1389ASP     HA 4762   3.271   9.046   2.816
 1389ASP     CB 4763   3.431   8.915   2.800
 1389ASP    HB1 4764   3.464   8.814   2.777
 1389ASP    HB2 4765   3.453   8.934   2.905
 1389ASP     CG 4766   3.514   9.015   2.719
 1389ASP    OD1 4767   3.505   9.023   2.595
 1389ASP    OD2 4768   3.596   9.091   2.775
 1389ASP      C 4769   3.251   8.933   2.626
 1389ASP      O 4770   3.258   8.825   2.568
 1390PRO      N 4771   3.215   9.044   2.560
 1390PRO     CD 4772   3.190   9.173   2.620
 1390PRO    HD1 4773   3.291   9.208   2.642
 1390PRO    HD2 4774   3.128   9.176   2.710
 1390PRO     CG 4775   3.123   9.263   2.516
 1390PRO    HG1 4776   3.162   9.365   2.515
 1390PRO    HG2 4777   3.020   9.266   2.551
 1390PRO     CB 4778   3.133   9.186   2.385
 1390PRO    HB1 4779   3.223   9.228   2.340
 1390PRO    HB2 4780   3.050   9.201   2.315
 1390PRO     CA 4781   3.150   9.042   2.431
 1390PRO     HA 4782   3.055   8.993   2.452
 1390PRO      C 4783   3.222   8.966   2.320
 1390PRO      O 4784   3.161   8.903   2.235
 1391ASP      N 4785   3.355   8.958   2.312
 1391ASP      H 4786   3.408   8.977   2.395
 1391ASP     CA 4787   3.426   8.877   2.214
 1391ASP     HA 4788   3.365   8.879   2.123
 1391ASP     CB 4789   3.561   8.941   2.185
 1391ASP    HB1 4790   3.609   8.881   2.106
 1391ASP    HB2 4791   3.625   8.927   2.272
 1391ASP     CG 4792   3.550   9.087   2.143
 1391ASP    OD1 4793   3.568   9.179   2.225
 1391ASP    OD2 4794   3.517   9.106   2.024
 1391ASP      C 4795   3.429   8.729   2.247
 1391ASP      O 4796   3.473   8.650   2.163
 1392VAL      N 4797   3.386   8.680   2.363
 1392VAL      H 4798   3.353   8.748   2.431
 1392VAL     CA 4799   3.368   8.539   2.391
 1392VAL     HA 4800   3.444   8.483   2.336
 1392VAL     CB 4801   3.387   8.508   2.539
 1392VAL     HB 4802   3.298   8.542   2.592
 1392VAL    CG1 4803   3.410   8.358   2.556
 1392VAL   HG11 4804   3.323   8.297   2.530
 1392VAL   HG12 4805   3.499   8.322   2.504
 1392VAL   HG13 4806   3.423   8.335   2.662
 1392VAL    CG2 4807   3.512   8.575   2.595
 1392VAL   HG21 4808   3.600   8.536   2.545
 1392VAL   HG22 4809   3.512   8.684   2.594
 1392VAL   HG23 4810   3.528   8.541   2.698
 1392VAL      C 4811   3.230   8.505   2.338
 1392VAL      O 4812   3.207   8.389   2.304
 1393ILE      N 4813   3.137   8.601   2.328
 1393ILE      H 4814   3.156   8.699   2.342
 1393ILE     CA 4815   3.001   8.577   2.283
 1393ILE     HA 4816   2.969   8.477   2.314
 1393ILE     CB 4817   2.909   8.679   2.350
 1393ILE     HB 4818   2.935   8.777   2.309
 1393ILE    CG2 4819   2.765   8.648   2.311
 1393ILE   HG21 4820   2.703   8.734   2.339
 1393ILE   HG22 4821   2.745   8.629   2.206
 1393ILE   HG23 4822   2.740   8.556   2.364
 1393ILE    CG1 4823   2.926   8.686   2.501
 1393ILE   HG11 4824   3.025   8.715   2.536
 1393ILE   HG12 4825   2.912   8.592   2.555
 1393ILE     CD 4826   2.830   8.786   2.564
 1393ILE    HD1 4827   2.856   8.796   2.669
 1393ILE    HD2 4828   2.846   8.879   2.509
 1393ILE    HD3 4829   2.722   8.770   2.556
 1393ILE      C 4830   2.988   8.582   2.132
 1393ILE      O 4831   2.944   8.485   2.072
 1394ASN      N 4832   3.046   8.687   2.073
 1394ASN      H 4833   3.094   8.754   2.132
 1394ASN     CA 4834   3.040   8.717   1.932
 1394ASN     HA 4835   2.935   8.714   1.903
 1394ASN     CB 4836   3.110   8.852   1.935
 1394ASN    HB1 4837   3.211   8.838   1.973
 1394ASN    HB2 4838   3.054   8.927   1.992
 1394ASN     CG 4839   3.129   8.911   1.796
 1394ASN    OD1 4840   3.238   8.936   1.744
 1394ASN    ND2 4841   3.024   8.957   1.729
 1394ASN   HD21 4842   2.930   8.929   1.756
 1394ASN   HD22 4843   3.034   8.997   1.637
 1394ASN      C 4844   3.113   8.622   1.837
 1394ASN      O 4845   3.070   8.614   1.723
 1395THR      N 4846   3.214   8.545   1.879
 1395THR      H 4847   3.235   8.536   1.977
 1395THR     CA 4848   3.309   8.479   1.791
 1395THR     HA 4849   3.314   8.533   1.697
 1395THR     CB 4850   3.446   8.486   1.857
 1395THR     HB 4851   3.435   8.439   1.955
 1395THR    CG2 4852   3.562   8.424   1.779
 1395THR   HG21 4853   3.659   8.444   1.826
 1395THR   HG22 4854   3.538   8.320   1.760
 1395THR   HG23 4855   3.562   8.472   1.681
 1395THR    OG1 4856   3.474   8.623   1.876
 1395THR    HG1 4857   3.478   8.632   1.971
 1395THR      C 4858   3.278   8.334   1.758
 1395THR      O 4859   3.254   8.256   1.850
 1396ALA      N 4860   3.282   8.300   1.629
 1396ALA      H 4861   3.291   8.371   1.558
 1396ALA     CA 4862   3.251   8.170   1.575
 1396ALA     HA 4863   3.206   8.112   1.656
 1396ALA     CB 4864   3.156   8.179   1.456
 1396ALA    HB1 4865   3.067   8.239   1.475
 1396ALA    HB2 4866   3.203   8.230   1.371
 1396ALA    HB3 4867   3.146   8.079   1.414
 1396ALA      C 4868   3.374   8.085   1.545
 1396ALA      O 4869   3.478   8.134   1.500
 1397LEU      N 4870   3.362   7.955   1.573
 1397LEU      H 4871   3.284   7.934   1.634
 1397LEU     CA 4872   3.462   7.855   1.542
 1397LEU     HA 4873   3.558   7.887   1.583
 1397LEU     CB 4874   3.425   7.719   1.603
 1397LEU    HB1 4875   3.485   7.649   1.546
 1397LEU    HB2 4876   3.316   7.716   1.600
 1397LEU     CG 4877   3.469   7.699   1.748
 1397LEU     HG 4878   3.577   7.712   1.750
 1397LEU    CD1 4879   3.406   7.800   1.843
 1397LEU   HD11 4880   3.461   7.800   1.937
 1397LEU   HD12 4881   3.415   7.901   1.803
 1397LEU   HD13 4882   3.303   7.779   1.874
 1397LEU    CD2 4883   3.437   7.558   1.795
 1397LEU   HD21 4884   3.460   7.548   1.901
 1397LEU   HD22 4885   3.332   7.529   1.791
 1397LEU   HD23 4886   3.497   7.483   1.743
 1397LEU      C 4887   3.473   7.837   1.392
 1397LEU      O 4888   3.370   7.832   1.324
 1398PRO      N 4889   3.597   7.842   1.342
 1398PRO     CD 4890   3.727   7.855   1.404
 1398PRO    HD1 4891   3.730   7.775   1.478
 1398PRO    HD2 4892   3.738   7.954   1.450
 1398PRO     CG 4893   3.835   7.839   1.298
 1398PRO    HG1 4894   3.861   7.737   1.270
 1398PRO    HG2 4895   3.925   7.891   1.332
 1398PRO     CB 4896   3.759   7.898   1.179
 1398PRO    HB1 4897   3.794   7.872   1.079
 1398PRO    HB2 4898   3.757   8.005   1.201
 1398PRO     CA 4899   3.616   7.848   1.199
 1398PRO     HA 4900   3.549   7.921   1.154
 1398PRO      C 4901   3.595   7.717   1.124
 1398PRO      O 4902   3.611   7.608   1.176
 1399ILE      N 4903   3.566   7.724   0.994
 1399ILE      H 4904   3.553   7.815   0.952
 1399ILE     CA 4905   3.530   7.605   0.919
 1399ILE     HA 4906   3.465   7.549   0.986
 1399ILE     CB 4907   3.469   7.644   0.785
 1399ILE     HB 4908   3.528   7.721   0.734
 1399ILE    CG2 4909   3.453   7.531   0.684
 1399ILE   HG21 4910   3.429   7.575   0.588
 1399ILE   HG22 4911   3.550   7.482   0.677
 1399ILE   HG23 4912   3.375   7.463   0.720
 1399ILE    CG1 4913   3.329   7.698   0.809
 1399ILE   HG11 4914   3.351   7.776   0.881
 1399ILE   HG12 4915   3.265   7.614   0.836
 1399ILE     CD 4916   3.267   7.777   0.694
 1399ILE    HD1 4917   3.166   7.800   0.726
 1399ILE    HD2 4918   3.326   7.868   0.682
 1399ILE    HD3 4919   3.281   7.717   0.603
 1399ILE      C 4920   3.659   7.528   0.895
 1399ILE      O 4921   3.767   7.579   0.864
 1400GLU      N 4922   3.641   7.397   0.910
 1400GLU      H 4923   3.563   7.356   0.958
 1400GLU     CA 4924   3.740   7.296   0.876
 1400GLU     HA 4925   3.840   7.334   0.856
 1400GLU     CB 4926   3.757   7.190   0.985
 1400GLU    HB1 4927   3.663   7.138   1.005
 1400GLU    HB2 4928   3.800   7.227   1.079
 1400GLU     CG 4929   3.846   7.076   0.937
 1400GLU    HG1 4930   3.942   7.121   0.911
 1400GLU    HG2 4931   3.806   7.030   0.847
 1400GLU     CD 4932   3.875   6.979   1.051
 1400GLU    OE1 4933   3.949   7.015   1.144
 1400GLU    OE2 4934   3.819   6.867   1.045
 1400GLU      C 4935   3.698   7.250   0.737
 1400GLU      O 4936   3.613   7.164   0.717
 1401TYR      N 4937   3.762   7.312   0.638
 1401TYR      H 4938   3.814   7.390   0.673
 1401TYR     CA 4939   3.756   7.275   0.498
 1401TYR     HA 4940   3.649   7.273   0.476
 1401TYR     CB 4941   3.815   7.391   0.419
 1401TYR    HB1 4942   3.830   7.361   0.316
 1401TYR    HB2 4943   3.917   7.410   0.455
 1401TYR     CG 4944   3.748   7.526   0.431
 1401TYR    CD1 4945   3.798   7.623   0.519
 1401TYR    HD1 4946   3.877   7.600   0.588
 1401TYR    CE1 4947   3.733   7.746   0.527
 1401TYR    HE1 4948   3.769   7.815   0.601
 1401TYR     CZ 4949   3.627   7.768   0.437
 1401TYR     OH 4950   3.567   7.890   0.456
 1401TYR     HH 4951   3.624   7.941   0.513
 1401TYR    CE2 4952   3.581   7.679   0.338
 1401TYR    HE2 4953   3.509   7.713   0.266
 1401TYR    CD2 4954   3.646   7.555   0.340
 1401TYR    HD2 4955   3.614   7.481   0.268
 1401TYR      C 4956   3.828   7.142   0.478
 1401TYR      O 4957   3.801   7.073   0.380
    0NME      N 4958   3.914   7.097   0.570
    0NME      H 4959   3.926   7.146   0.658
    0NME    CH3 4960   3.975   6.966   0.556
    0NME   HH31 4961   4.008   6.947   0.454
    0NME   HH32 4962   4.055   6.963   0.629
    0NME   HH33 4963   3.898   6.899   0.593
 1402LIG     C4 4964   3.398   5.579   3.172
 1402LIG     H4 4965   3.290   5.580   3.169
 1402LIG     C5 4966   3.613   5.558   3.280
 1402LIG     C6 4967   3.475   5.563   3.287
 1402LIG     H6 4968   3.426   5.573   3.383
 1402LIG     C7 4969   3.421   5.618   2.916
 1402LIG     C8 4970   3.534   5.629   2.839
 1402LIG    C10 4971   3.266   5.680   2.427
 1402LIG    C13 4972   3.162   5.632   2.635
 1402LIG    H13 4973   3.076   5.611   2.699
 1402LIG    C15 4974   3.282   5.635   2.704
 1402LIG    C17 4975   3.535   5.646   2.690
 1402LIG    C21 4976   3.604   5.526   2.625
 1402LIG   H211 4977   3.564   5.426   2.646
 1402LIG   H212 4978   3.710   5.525   2.653
 1402LIG   H213 4979   3.602   5.538   2.516
 1402LIG    C22 4980   3.609   5.779   2.672
 1402LIG   H221 4981   3.554   5.866   2.710
 1402LIG   H222 4982   3.616   5.807   2.567
 1402LIG   H223 4983   3.706   5.787   2.721
 1402LIG    C24 4984   2.898   5.575   2.498
 1402LIG   H241 4985   2.914   5.472   2.531
 1402LIG   H242 4986   2.823   5.554   2.422
 1402LIG   H243 4987   2.848   5.637   2.572
 1402LIG    C26 4988   3.221   5.752   2.006
 1402LIG    H26 4989   3.325   5.760   1.973
 1402LIG    C28 4990   3.196   5.863   2.109
 1402LIG   H281 4991   3.207   5.962   2.065
 1402LIG   H282 4992   3.090   5.857   2.137
 1402LIG    N19 4993   3.742   5.581   3.502
 1402LIG    C18 4994   3.692   5.575   3.399
 1402LIG     C3 4995   3.680   5.564   3.159
 1402LIG     H3 4996   3.788   5.561   3.151
 1402LIG     C1 4997   3.602   5.588   3.046
 1402LIG     C2 4998   3.464   5.593   3.051
 1402LIG     N9 4999   3.643   5.606   2.919
 1402LIG     H9 5000   3.737   5.635   2.894
 1402LIG    C14 5001   3.397   5.656   2.629
 1402LIG    C16 5002   3.290   5.613   2.851
 1402LIG    O20 5003   3.188   5.587   2.910
 1402LIG    C12 5004   3.388   5.679   2.492
 1402LIG    H12 5005   3.478   5.701   2.436
 1402LIG    C11 5006   3.151   5.646   2.498
 1402LIG    C23 5007   3.022   5.626   2.422
 1402LIG   H231 5008   2.995   5.716   2.367
 1402LIG   H232 5009   3.029   5.547   2.348
 1402LIG    N25 5010   3.278   5.710   2.294
 1402LIG    C29 5011   3.299   5.602   2.198
 1402LIG   H291 5012   3.404   5.612   2.169
 1402LIG   H292 5013   3.279   5.505   2.245
 1402LIG    C27 5014   3.207   5.617   2.077
 1402LIG   H271 5015   3.102   5.604   2.106
 1402LIG   H272 5016   3.223   5.536   2.006
 1402LIG    C30 5017   3.282   5.843   2.235
 1402LIG   H301 5018   3.252   5.911   2.315
 1402LIG   H302 5019   3.388   5.859   2.212
 1402LIG    N31 5020   3.142   5.756   1.879
 1402LIG    H31 5021   3.158   5.850   1.841
 1402LIG    C32 5022   3.178   5.652   1.777
 1402LIG   H321 5023   3.285   5.659   1.760
 1402LIG   H322 5024   3.160   5.550   1.814
 1402LIG    C34 5025   3.094   5.663   1.649
 1402LIG   H341 5026   3.128   5.584   1.582
 1402LIG   H342 5027   3.104   5.759   1.598
 1402LIG    O36 5028   2.956   5.653   1.688
 1402LIG    C35 5029   2.909   5.751   1.783
 1402LIG   H351 5030   2.904   5.847   1.731
 1402LIG   H352 5031   2.807   5.726   1.811
 1402LIG    C33 5032   2.995   5.760   1.910
 1402LIG   H331 5033   2.973   5.679   1.979
 1402LIG   H332 5034   2.973   5.858   1.953
 1403SOL     OW 5035   6.807   2.406   0.427
 1403SOL    HW1 5036   6.855   2.341   0.374
 1403SOL    HW2 5037   6.763   2.461   0.363
 1404SOL     OW 5038   0.962   6.234   3.526
 1404SOL    HW1 5039   0.974   6.288   3.604
 1404SOL    HW2 5040   1.050   6.208   3.500
 1405SOL     OW 5041   1.238   8.857   6.141
 1405SOL    HW1 5042   1.238   8.843   6.236
 1405SOL    HW2 5043   1.324   8.825   6.112
 1406SOL     OW 5044   4.559  10.184   4.962
 1406SOL    HW1 5045   4.544  10.274   4.933
 1406SOL    HW2 5046   4.649  10.184   4.994
 1407SOL     OW 5047   9.284   6.017   1.415
 1407SOL    HW1 5048   9.368   5.975   1.435
 1407SOL    HW2 5049   9.233   5.948   1.373
 1408SOL     OW 5050   6.570   4.406   4.051
 1408SOL    HW1 5051   6.618   4.489   4.050
 1408SOL    HW2 5052   6.636   4.340   4.070
 1409SOL     OW 5053   3.676   2.655   3.395
 1409SOL    HW1 5054   3.634   2.583   3.347
 1409SOL    HW2 5055   3.769   2.632   3.395
 1410SOL     OW 5056   7.494   6.096   2.752
 1410SOL    HW1 5057   7.563   6.144   2.798
 1410SOL    HW2 5058   7.448   6.048   2.821
 1411SOL     OW 5059   3.691   4.541   4.698
 1411SOL    HW1 5060   3.619   4.603   4.708
 1411SOL    HW2 5061   3.765   4.583   4.740
 1412SOL     OW 5062   1.193   3.724   4.072
 1412SOL    HW1 5063   1.170   3.632   4.081
 1412SOL    HW2 5064   1.261   3.737   4.138
 1413SOL     OW 5065   1.280   3.060   1.332
 1413SOL    HW1 5066   1.333   3.043   1.410
 1413SOL    HW2 5067   1.344   3.068   1.261
 1414SOL     OW 5068   2.090   1.005   1.534
 1414SOL    HW1 5069   2.182   1.002   1.560
 1414SOL    HW2 5070   2.043   0.956   1.602
 1415SOL     OW 5071   5.696   6.041   4.504
 1415SOL    HW1 5072   5.713   5.950   4.527
 1415SOL    HW2 5073   5.736   6.053   4.418
 1416SOL     OW 5074   2.856   5.315   0.925
 1416SOL    HW1 5075   2.843   5.327   1.019
 1416SOL    HW2 5076   2.875   5.402   0.891
 1417SOL     OW 5077   1.802   3.236   3.726
 1417SOL    HW1 5078   1.814   3.173   3.656
 1417SOL    HW2 5079   1.708   3.251   3.729
 1418SOL     OW 5080   1.394   0.489   0.338
 1418SOL    HW1 5081   1.426   0.544   0.410
 1418SOL    HW2 5082   1.320   0.441   0.375
 1419SOL     OW 5083   9.278   9.257   2.874
 1419SOL    HW1 5084   9.272   9.162   2.864
 1419SOL    HW2 5085   9.339   9.284   2.805
 1420SOL     OW 5086   1.794   8.691   3.166
 1420SOL    HW1 5087   1.799   8.645   3.082
 1420SOL    HW2 5088   1.884   8.717   3.184
 1421SOL     OW 5089   1.652   7.633   6.341
 1421SOL    HW1 5090   1.707   7.579   6.284
 1421SOL    HW2 5091   1.625   7.706   6.286
 1422SOL     OW 5092   7.444   9.100   5.998
 1422SOL    HW1 5093   7.461   9.150   6.078
 1422SOL    HW2 5094   7.457   9.162   5.927
 1423SOL     OW 5095   3.223   3.274   1.991
 1423SOL    HW1 5096   3.301   3.227   1.961
 1423SOL    HW2 5097   3.155   3.206   1.996
 1424SOL     OW 5098   6.337   7.818   0.985
 1424SOL    HW1 5099   6.398   7.886   1.015
 1424SOL    HW2 5100   6.386   7.736   0.998
 1425SOL     OW 5101   3.086   3.244   4.227
 1425SOL    HW1 5102   3.166   3.232   4.278
 1425SOL    HW2 5103   3.035   3.165   4.242
 1426SOL     OW 5104   5.642   8.083   0.703
 1426SOL    HW1 5105   5.693   8.039   0.771
 1426SOL    HW2 5106   5.692   8.069   0.623
 1427SOL     OW 5107   7.471   5.859   1.995
 1427SOL    HW1 5108   7.530   5.828   2.064
 1427SOL    HW2 5109   7.521   5.927   1.949
 1428SOL     OW 5110   3.053   5.096   5.273
 1428SOL    HW1 5111   3.094   5.140   5.348
 1428SOL    HW2 5112   3.125   5.046   5.232
 1429SOL     OW 5113   5.417   5.233   3.777
 1429SOL    HW1 5114   5.400   5.299   3.845
 1429SOL    HW2 5115   5.509   5.244   3.755
 1430SOL     OW 5116   1.496   5.431   3.460
 1430SOL    HW1 5117   1.414   5.399   3.425
 1430SOL    HW2 5118   1.471   5.500   3.521
 1431SOL     OW 5119   5.638   6.120   0.224
 1431SOL    HW1 5120   5.707   6.056   0.206
 1431SOL    HW2 5121   5.664   6.159   0.308
 1432SOL     OW 5122   5.724   3.835   1.608
 1432SOL    HW1 5123   5.784   3.904   1.636
 1432SOL    HW2 5124   5.729   3.836   1.513
 1433SOL     OW 5125   5.514   7.715   0.781
 1433SOL    HW1 5126   5.572   7.738   0.708
 1433SOL    HW2 5127   5.446   7.661   0.741
 1434SOL     OW 5128   5.155   9.428   5.585
 1434SOL    HW1 5129   5.231   9.383   5.623
 1434SOL    HW2 5130   5.109   9.463   5.661
 1435SOL     OW 5131   6.007  10.739   6.430
 1435SOL    HW1 5132   6.034  10.831   6.434
 1435SOL    HW2 5133   6.089  10.690   6.423
 1436SOL     OW 5134   5.418   3.140   0.828
 1436SOL    HW1 5135   5.377   3.053   0.829
 1436SOL    HW2 5136   5.450   3.149   0.738
 1437SOL     OW 5137   5.216   3.450   2.457
 1437SOL    HW1 5138   5.204   3.364   2.497
 1437SOL    HW2 5139   5.189   3.512   2.524
 1438SOL     OW 5140   3.311   3.548   4.862
 1438SOL    HW1 5141   3.362   3.548   4.943
 1438SOL    HW2 5142   3.340   3.627   4.815
 1439SOL     OW 5143   5.335   3.523   1.071
 1439SOL    HW1 5144   5.261   3.579   1.096
 1439SOL    HW2 5145   5.406   3.550   1.128
 1440SOL     OW 5146   3.819   1.229   1.654
 1440SOL    HW1 5147   3.755   1.218   1.724
 1440SOL    HW2 5148   3.852   1.318   1.665
 1441SOL     OW 5149   7.250   6.484   2.008
 1441SOL    HW1 5150   7.244   6.409   1.949
 1441SOL    HW2 5151   7.201   6.553   1.965
 1442SOL     OW 5152   3.976   0.523   0.701
 1442SOL    HW1 5153   4.058   0.524   0.752
 1442SOL    HW2 5154   3.934   0.441   0.726
 1443SOL     OW 5155   8.027   5.657   3.291
 1443SOL    HW1 5156   8.055   5.576   3.248
 1443SOL    HW2 5157   8.056   5.726   3.232
 1444SOL     OW 5158   3.587   3.116   4.635
 1444SOL    HW1 5159   3.598   3.040   4.693
 1444SOL    HW2 5160   3.492   3.125   4.626
 1445SOL     OW 5161   6.534   3.935   2.602
 1445SOL    HW1 5162   6.513   3.966   2.514
 1445SOL    HW2 5163   6.460   3.880   2.627
 1446SOL     OW 5164   3.562   7.988   0.841
 1446SOL    HW1 5165   3.651   8.023   0.833
 1446SOL    HW2 5166   3.519   8.048   0.902
 1447SOL     OW 5167   0.403   3.809   6.118
 1447SOL    HW1 5168   0.429   3.855   6.039
 1447SOL    HW2 5169   0.354   3.733   6.087
 1448SOL     OW 5170   1.422   3.844   0.497
 1448SOL    HW1 5171   1.396   3.775   0.436
 1448SOL    HW2 5172   1.464   3.910   0.442
 1449SOL     OW 5173   1.567   9.656   4.944
 1449SOL    HW1 5174   1.551   9.570   4.907
 1449SOL    HW2 5175   1.484   9.682   4.982
 1450SOL     OW 5176   7.370   2.416   2.034
 1450SOL    HW1 5177   7.308   2.407   2.107
 1450SOL    HW2 5178   7.436   2.477   2.066
 1451SOL     OW 5179   4.514   3.959   6.228
 1451SOL    HW1 5180   4.501   4.053   6.212
 1451SOL    HW2 5181   4.444   3.936   6.289
 1452SOL     OW 5182   1.418   2.759   0.186
 1452SOL    HW1 5183   1.510   2.769   0.161
 1452SOL    HW2 5184   1.420   2.738   0.280
 1453SOL     OW 5185   0.953   5.386   2.030
 1453SOL    HW1 5186   0.974   5.406   2.121
 1453SOL    HW2 5187   0.996   5.302   2.014
 1454SOL     OW 5188   2.900   4.163   4.664
 1454SOL    HW1 5189   2.896   4.257   4.645
 1454SOL    HW2 5190   2.946   4.157   4.748
 1455SOL     OW 5191   2.790   2.331   4.006
 1455SOL    HW1 5192   2.766   2.349   4.097
 1455SOL    HW2 5193   2.875   2.373   3.995
 1456SOL     OW 5194   1.975   5.692   0.538
 1456SOL    HW1 5195   1.981   5.787   0.550
 1456SOL    HW2 5196   2.027   5.656   0.609
 1457SOL     OW 5197   5.826   8.377   1.710
 1457SOL    HW1 5198   5.784   8.344   1.789
 1457SOL    HW2 5199   5.919   8.382   1.732
 1458SOL     OW 5200   5.521  11.248   6.478
 1458SOL    HW1 5201   5.490  11.332   6.445
 1458SOL    HW2 5202   5.498  11.185   6.410
 1459SOL     OW 5203   3.349   5.623   0.394
 1459SOL    HW1 5204   3.325   5.703   0.441
 1459SOL    HW2 5205   3.373   5.561   0.464
 1460SOL     OW 5206   6.692   4.014   0.424
 1460SOL    HW1 5207   6.782   4.012   0.389
 1460SOL    HW2 5208   6.638   4.040   0.349
 1461SOL     OW 5209   3.544   8.917   6.444
 1461SOL    HW1 5210   3.458   8.889   6.411
 1461SOL    HW2 5211   3.601   8.915   6.367
 1462SOL     OW 5212   7.696   2.613   0.711
 1462SOL    HW1 5213   7.636   2.592   0.782
 1462SOL    HW2 5214   7.663   2.695   0.675
 1463SOL     OW 5215   3.322   4.243   6.294
 1463SOL    HW1 5216   3.349   4.274   6.208
 1463SOL    HW2 5217   3.261   4.172   6.276
 1464SOL     OW 5218   5.952   8.576   6.455
 1464SOL    HW1 5219   6.015   8.630   6.502
 1464SOL    HW2 5220   5.866   8.611   6.481
 1465SOL     OW 5221   2.887   4.974   5.454
 1465SOL    HW1 5222   2.879   5.043   5.519
 1465SOL    HW2 5223   2.947   5.011   5.388
 1466SOL     OW 5224   3.380   1.784   0.157
 1466SOL    HW1 5225   3.407   1.851   0.220
 1466SOL    HW2 5226   3.405   1.819   0.072
 1467SOL     OW 5227   6.880   5.173   2.702
 1467SOL    HW1 5228   6.868   5.111   2.629
 1467SOL    HW2 5229   6.844   5.127   2.778
 1468SOL     OW 5230   7.177   4.712   1.753
 1468SOL    HW1 5231   7.208   4.789   1.704
 1468SOL    HW2 5232   7.092   4.691   1.714
 1469SOL     OW 5233   1.143  10.460   4.930
 1469SOL    HW1 5234   1.153  10.504   4.845
 1469SOL    HW2 5235   1.142  10.531   4.993
 1470SOL     OW 5236   7.591   4.554   2.900
 1470SOL    HW1 5237   7.564   4.622   2.838
 1470SOL    HW2 5238   7.677   4.526   2.870
 1471SOL     OW 5239   7.308   6.350   0.263
 1471SOL    HW1 5240   7.261   6.306   0.334
 1471SOL    HW2 5241   7.257   6.330   0.185
 1472SOL     OW 5242  -0.882   6.499   5.542
 1472SOL    HW1 5243  -0.797   6.531   5.570
 1472SOL    HW2 5244  -0.895   6.538   5.455
 1473SOL     OW 5245   7.639   8.512   1.477
 1473SOL    HW1 5246   7.718   8.463   1.498
 1473SOL    HW2 5247   7.644   8.528   1.383
 1474SOL     OW 5248   4.788   1.990   1.948
 1474SOL    HW1 5249   4.782   1.976   1.853
 1474SOL    HW2 5250   4.698   2.004   1.977
 1475SOL     OW 5251   1.807   6.515   6.322
 1475SOL    HW1 5252   1.765   6.597   6.294
 1475SOL    HW2 5253   1.757   6.488   6.399
 1476SOL     OW 5254   4.528   3.547   1.566
 1476SOL    HW1 5255   4.472   3.580   1.637
 1476SOL    HW2 5256   4.468   3.496   1.511
 1477SOL     OW 5257   9.642   5.745   0.533
 1477SOL    HW1 5258   9.628   5.710   0.445
 1477SOL    HW2 5259   9.679   5.832   0.518
 1478SOL     OW 5260   5.868   1.284   1.533
 1478SOL    HW1 5261   5.856   1.342   1.458
 1478SOL    HW2 5262   5.853   1.339   1.610
 1479SOL     OW 5263   1.725   8.447   5.135
 1479SOL    HW1 5264   1.687   8.451   5.047
 1479SOL    HW2 5265   1.818   8.429   5.121
 1480SOL     OW 5266   3.053   6.232   2.076
 1480SOL    HW1 5267   3.124   6.203   2.019
 1480SOL    HW2 5268   3.095   6.251   2.160
 1481SOL     OW 5269   6.591   6.402   2.993
 1481SOL    HW1 5270   6.665   6.359   3.035
 1481SOL    HW2 5271   6.624   6.427   2.906
 1482SOL     OW 5272   7.176   4.747   3.894
 1482SOL    HW1 5273   7.188   4.705   3.808
 1482SOL    HW2 5274   7.214   4.834   3.883
 1483SOL     OW 5275   8.920   4.981   0.727
 1483SOL    HW1 5276   8.858   4.942   0.788
 1483SOL    HW2 5277   8.966   5.048   0.778
 1484SOL     OW 5278   8.521   5.117   0.889
 1484SOL    HW1 5279   8.580   5.044   0.869
 1484SOL    HW2 5280   8.570   5.171   0.951
 1485SOL     OW 5281   7.166   6.032   2.509
 1485SOL    HW1 5282   7.111   6.001   2.580
 1485SOL    HW2 5283   7.251   5.992   2.526
 1486SOL     OW 5284   3.450   2.162   2.779
 1486SOL    HW1 5285   3.409   2.225   2.838
 1486SOL    HW2 5286   3.478   2.090   2.836
 1487SOL     OW 5287   0.376   6.177   5.832
 1487SOL    HW1 5288   0.372   6.184   5.928
 1487SOL    HW2 5289   0.361   6.267   5.801
 1488SOL     OW 5290   5.756   7.271   5.055
 1488SOL    HW1 5291   5.799   7.314   4.981
 1488SOL    HW2 5292   5.690   7.214   5.015
 1489SOL     OW 5293   5.894   8.338   6.321
 1489SOL    HW1 5294   5.932   8.411   6.370
 1489SOL    HW2 5295   5.801   8.340   6.344
 1490SOL     OW 5296   1.545   3.743   2.486
 1490SOL    HW1 5297   1.624   3.787   2.454
 1490SOL    HW2 5298   1.572   3.652   2.500
 1491SOL     OW 5299   7.565   6.308   0.139
 1491SOL    HW1 5300   7.496   6.276   0.197
 1491SOL    HW2 5301   7.620   6.231   0.124
 1492SOL     OW 5302   4.150   3.069   2.776
 1492SOL    HW1 5303   4.081   3.132   2.797
 1492SOL    HW2 5304   4.219   3.088   2.841
 1493SOL     OW 5305   7.784   9.307   5.632
 1493SOL    HW1 5306   7.710   9.278   5.580
 1493SOL    HW2 5307   7.783   9.251   5.710
 1494SOL     OW 5308   3.185   0.601   0.094
 1494SOL    HW1 5309   3.116   0.643   0.043
 1494SOL    HW2 5310   3.211   0.667   0.159
 1495SOL     OW 5311   4.983   6.649   2.104
 1495SOL    HW1 5312   5.070   6.668   2.137
 1495SOL    HW2 5313   4.985   6.556   2.083
 1496SOL     OW 5314   2.566   2.784   2.986
 1496SOL    HW1 5315   2.531   2.751   3.069
 1496SOL    HW2 5316   2.633   2.847   3.013
 1497SOL     OW 5317   7.270   5.031   2.724
 1497SOL    HW1 5318   7.194   4.983   2.689
 1497SOL    HW2 5319   7.276   5.109   2.669
 1498SOL     OW 5320   1.063   6.003   5.430
 1498SOL    HW1 5321   1.048   6.020   5.523
 1498SOL    HW2 5322   1.157   5.985   5.424
 1499SOL     OW 5323   0.107   1.649   2.207
 1499SOL    HW1 5324   0.142   1.583   2.147
 1499SOL    HW2 5325   0.077   1.599   2.283
 1500SOL     OW 5326   9.352   8.090   0.899
 1500SOL    HW1 5327   9.311   8.101   0.813
 1500SOL    HW2 5328   9.387   8.001   0.897
 1501SOL     OW 5329   2.804   3.608   2.708
 1501SOL    HW1 5330   2.831   3.627   2.798
 1501SOL    HW2 5331   2.882   3.625   2.655
 1502SOL     OW 5332   5.409   9.269   3.135
 1502SOL    HW1 5333   5.353   9.320   3.193
 1502SOL    HW2 5334   5.468   9.222   3.194
 1503SOL     OW 5335   5.170   5.365   6.509
 1503SOL    HW1 5336   5.223   5.439   6.539
 1503SOL    HW2 5337   5.221   5.288   6.534
 1504SOL     OW 5338   4.837   9.167   6.602
 1504SOL    HW1 5339   4.883   9.091   6.566
 1504SOL    HW2 5340   4.809   9.216   6.525
 1505SOL     OW 5341   0.163   6.416   3.597
 1505SOL    HW1 5342   0.192   6.506   3.613
 1505SOL    HW2 5343   0.172   6.405   3.502
 1506SOL     OW 5344  -1.349   4.658   6.398
 1506SOL    HW1 5345  -1.293   4.649   6.321
 1506SOL    HW2 5346  -1.346   4.571   6.440
 1507SOL     OW 5347   0.332   5.429   3.759
 1507SOL    HW1 5348   0.354   5.463   3.845
 1507SOL    HW2 5349   0.374   5.343   3.755
 1508SOL     OW 5350   5.357   6.219   1.817
 1508SOL    HW1 5351   5.269   6.195   1.845
 1508SOL    HW2 5352   5.361   6.191   1.725
 1509SOL     OW 5353   6.422   2.435   0.236
 1509SOL    HW1 5354   6.494   2.491   0.265
 1509SOL    HW2 5355   6.349   2.496   0.222
 1510SOL     OW 5356   7.033  10.690   5.278
 1510SOL    HW1 5357   6.996  10.605   5.298
 1510SOL    HW2 5358   7.127  10.680   5.293
 1511SOL     OW 5359   1.950   1.591   1.382
 1511SOL    HW1 5360   1.908   1.557   1.462
 1511SOL    HW2 5361   1.877   1.617   1.326
 1512SOL     OW 5362   8.316   7.949   4.022
 1512SOL    HW1 5363   8.242   7.901   3.984
 1512SOL    HW2 5364   8.357   7.887   4.081
 1513SOL     OW 5365   4.917   6.483   5.521
 1513SOL    HW1 5366   4.898   6.472   5.614
 1513SOL    HW2 5367   5.008   6.454   5.512
 1514SOL     OW 5368   0.728   4.562   4.350
 1514SOL    HW1 5369   0.723   4.657   4.342
 1514SOL    HW2 5370   0.788   4.534   4.282
 1515SOL     OW 5371   6.993   7.200   5.653
 1515SOL    HW1 5372   6.943   7.170   5.729
 1515SOL    HW2 5373   7.082   7.214   5.687
 1516SOL     OW 5374   4.591   3.716   5.626
 1516SOL    HW1 5375   4.631   3.801   5.604
 1516SOL    HW2 5376   4.515   3.739   5.679
 1517SOL     OW 5377   5.027   1.840   2.461
 1517SOL    HW1 5378   5.042   1.846   2.366
 1517SOL    HW2 5379   5.106   1.799   2.495
 1518SOL     OW 5380   1.951   5.174   4.845
 1518SOL    HW1 5381   1.905   5.110   4.899
 1518SOL    HW2 5382   1.883   5.212   4.790
 1519SOL     OW 5383   4.271   7.944   6.590
 1519SOL    HW1 5384   4.181   7.967   6.567
 1519SOL    HW2 5385   4.291   8.004   6.662
 1520SOL     OW 5386   4.112   0.256   0.149
 1520SOL    HW1 5387   4.125   0.293   0.062
 1520SOL    HW2 5388   4.173   0.304   0.205
 1521SOL     OW 5389   5.893   1.983   3.114
 1521SOL    HW1 5390   5.863   1.921   3.048
 1521SOL    HW2 5391   5.816   2.036   3.134
 1522SOL     OW 5392   7.862   6.217   3.144
 1522SOL    HW1 5393   7.833   6.126   3.142
 1522SOL    HW2 5394   7.940   6.219   3.087
 1523SOL     OW 5395   2.394  10.148   5.605
 1523SOL    HW1 5396   2.441  10.173   5.526
 1523SOL    HW2 5397   2.448  10.184   5.676
 1524SOL     OW 5398   8.100   6.901   0.405
 1524SOL    HW1 5399   8.106   6.984   0.357
 1524SOL    HW2 5400   8.130   6.835   0.342
 1525SOL     OW 5401   6.115   8.428   1.692
 1525SOL    HW1 5402   6.103   8.353   1.635
 1525SOL    HW2 5403   6.195   8.470   1.662
 1526SOL     OW 5404   2.152   6.599   6.334
 1526SOL    HW1 5405   2.149   6.600   6.238
 1526SOL    HW2 5406   2.065   6.567   6.360
 1527SOL     OW 5407   3.254   1.381   0.886
 1527SOL    HW1 5408   3.305   1.407   0.962
 1527SOL    HW2 5409   3.243   1.287   0.895
 1528SOL     OW 5410   6.404   1.866   1.573
 1528SOL    HW1 5411   6.442   1.954   1.581
 1528SOL    HW2 5412   6.477   1.810   1.549
 1529SOL     OW 5413   2.292   7.147   3.240
 1529SOL    HW1 5414   2.372   7.120   3.285
 1529SOL    HW2 5415   2.221   7.123   3.300
 1530SOL     OW 5416   6.190  10.474   5.076
 1530SOL    HW1 5417   6.113  10.527   5.095
 1530SOL    HW2 5418   6.256  10.503   5.140
 1531SOL     OW 5419   4.272   6.689   0.276
 1531SOL    HW1 5420   4.216   6.758   0.240
 1531SOL    HW2 5421   4.212   6.634   0.327
 1532SOL     OW 5422   2.540   5.637   6.366
 1532SOL    HW1 5423   2.469   5.579   6.338
 1532SOL    HW2 5424   2.553   5.696   6.292
 1533SOL     OW 5425   6.070   9.472   5.783
 1533SOL    HW1 5426   6.143   9.421   5.747
 1533SOL    HW2 5427   6.023   9.505   5.705
 1534SOL     OW 5428   6.972   4.616   2.863
 1534SOL    HW1 5429   6.936   4.673   2.931
 1534SOL    HW2 5430   7.056   4.657   2.840
 1535SOL     OW 5431   7.933   3.717   2.047
 1535SOL    HW1 5432   7.946   3.737   2.139
 1535SOL    HW2 5433   7.886   3.633   2.047
 1536SOL     OW 5434  -0.387   2.226   3.501
 1536SOL    HW1 5435  -0.407   2.294   3.437
 1536SOL    HW2 5436  -0.412   2.144   3.458
 1537SOL     OW 5437   2.831   2.574   0.764
 1537SOL    HW1 5438   2.866   2.629   0.833
 1537SOL    HW2 5439   2.904   2.559   0.704
 1538SOL     OW 5440   1.035   6.715   6.441
 1538SOL    HW1 5441   1.039   6.810   6.437
 1538SOL    HW2 5442   1.096   6.691   6.512
 1539SOL     OW 5443   2.436   7.057   1.825
 1539SOL    HW1 5444   2.507   7.095   1.774
 1539SOL    HW2 5445   2.395   6.995   1.765
 1540SOL     OW 5446   7.100   4.413   2.642
 1540SOL    HW1 5447   7.005   4.418   2.645
 1540SOL    HW2 5448   7.124   4.462   2.563
 1541SOL     OW 5449   1.453   6.556   2.617
 1541SOL    HW1 5450   1.472   6.594   2.703
 1541SOL    HW2 5451   1.461   6.462   2.630
 1542SOL     OW 5452   3.481   0.862   0.341
 1542SOL    HW1 5453   3.462   0.841   0.433
 1542SOL    HW2 5454   3.529   0.946   0.346
 1543SOL     OW 5455  -0.214   7.135   5.874
 1543SOL    HW1 5456  -0.127   7.161   5.906
 1543SOL    HW2 5457  -0.274   7.191   5.924
 1544SOL     OW 5458   1.142  10.829   6.213
 1544SOL    HW1 5459   1.189  10.836   6.130
 1544SOL    HW2 5460   1.150  10.737   6.238
 1545SOL     OW 5461   8.745   7.693   0.449
 1545SOL    HW1 5462   8.804   7.698   0.524
 1545SOL    HW2 5463   8.772   7.614   0.403
 1546SOL     OW 5464   4.722   2.052   3.026
 1546SOL    HW1 5465   4.817   2.052   3.024
 1546SOL    HW2 5466   4.700   2.126   3.083
 1547SOL     OW 5467   0.923   7.117   3.817
 1547SOL    HW1 5468   0.899   7.192   3.871
 1547SOL    HW2 5469   0.849   7.105   3.757
 1548SOL     OW 5470   6.395   3.208   4.362
 1548SOL    HW1 5471   6.389   3.160   4.444
 1548SOL    HW2 5472   6.331   3.279   4.371
 1549SOL     OW 5473   0.874   3.778   2.035
 1549SOL    HW1 5474   0.859   3.851   1.975
 1549SOL    HW2 5475   0.926   3.816   2.106
 1550SOL     OW 5476   2.749   3.823   0.133
 1550SOL    HW1 5477   2.732   3.845   0.042
 1550SOL    HW2 5478   2.747   3.906   0.180
 1551SOL     OW 5479   2.856   4.385   5.833
 1551SOL    HW1 5480   2.904   4.453   5.785
 1551SOL    HW2 5481   2.839   4.424   5.918
 1552SOL     OW 5482   6.357   1.846   2.976
 1552SOL    HW1 5483   6.340   1.801   2.893
 1552SOL    HW2 5484   6.340   1.938   2.957
 1553SOL     OW 5485   3.879   2.553   1.669
 1553SOL    HW1 5486   3.940   2.619   1.702
 1553SOL    HW2 5487   3.805   2.556   1.730
 1554SOL     OW 5488   7.550   1.933   1.235
 1554SOL    HW1 5489   7.538   1.839   1.224
 1554SOL    HW2 5490   7.477   1.972   1.187
 1555SOL     OW 5491   2.818   5.748   1.290
 1555SOL    HW1 5492   2.794   5.768   1.200
 1555SOL    HW2 5493   2.909   5.721   1.285
 1556SOL     OW 5494   5.084   4.191   1.979
 1556SOL    HW1 5495   5.034   4.180   1.898
 1556SOL    HW2 5496   5.143   4.115   1.981
 1557SOL     OW 5497   4.689   3.804   1.042
 1557SOL    HW1 5498   4.654   3.869   1.102
 1557SOL    HW2 5499   4.736   3.742   1.098
 1558SOL     OW 5500   5.180   6.507   1.471
 1558SOL    HW1 5501   5.122   6.431   1.466
 1558SOL    HW2 5502   5.259   6.475   1.513
 1559SOL     OW 5503   6.351   5.228   1.482
 1559SOL    HW1 5504   6.376   5.234   1.390
 1559SOL    HW2 5505   6.355   5.318   1.514
 1560SOL     OW 5506   7.094   8.148   6.296
 1560SOL    HW1 5507   7.127   8.142   6.386
 1560SOL    HW2 5508   7.014   8.095   6.296
 1561SOL     OW 5509   6.938   5.884   3.155
 1561SOL    HW1 5510   6.890   5.936   3.219
 1561SOL    HW2 5511   7.000   5.833   3.206
 1562SOL     OW 5512   2.612   0.746   1.027
 1562SOL    HW1 5513   2.664   0.825   1.039
 1562SOL    HW2 5514   2.664   0.690   0.970
 1563SOL     OW 5515   3.989   5.558   2.309
 1563SOL    HW1 5516   3.992   5.653   2.320
 1563SOL    HW2 5517   3.896   5.536   2.320
 1564SOL     OW 5518   7.308   8.137   4.752
 1564SOL    HW1 5519   7.239   8.129   4.687
 1564SOL    HW2 5520   7.389   8.148   4.702
 1565SOL     OW 5521   5.823   8.877   6.352
 1565SOL    HW1 5522   5.866   8.910   6.273
 1565SOL    HW2 5523   5.847   8.784   6.356
 1566SOL     OW 5524   3.490   8.171   5.677
 1566SOL    HW1 5525   3.396   8.155   5.680
 1566SOL    HW2 5526   3.515   8.149   5.587
 1567SOL     OW 5527   2.701   7.997   0.818
 1567SOL    HW1 5528   2.762   8.003   0.893
 1567SOL    HW2 5529   2.620   7.964   0.856
 1568SOL     OW 5530   5.173   4.102   0.239
 1568SOL    HW1 5531   5.252   4.055   0.265
 1568SOL    HW2 5532   5.116   4.097   0.316
 1569SOL     OW 5533   6.131   2.764   1.558
 1569SOL    HW1 5534   6.065   2.755   1.627
 1569SOL    HW2 5535   6.100   2.836   1.504
 1570SOL     OW 5536   1.549  10.116   5.857
 1570SOL    HW1 5537   1.518  10.181   5.921
 1570SOL    HW2 5538   1.472  10.062   5.840
 1571SOL     OW 5539  -0.892   5.386   6.080
 1571SOL    HW1 5540  -0.933   5.412   5.997
 1571SOL    HW2 5541  -0.942   5.309   6.107
 1572SOL     OW 5542   7.943   5.790   3.498
 1572SOL    HW1 5543   8.011   5.857   3.494
 1572SOL    HW2 5544   7.960   5.734   3.422
 1573SOL     OW 5545  10.182   8.175   0.986
 1573SOL    HW1 5546  10.127   8.179   1.065
 1573SOL    HW2 5547  10.167   8.087   0.952
 1574SOL     OW 5548   3.252   6.019   6.206
 1574SOL    HW1 5549   3.189   6.082   6.241
 1574SOL    HW2 5550   3.209   5.934   6.217
 1575SOL     OW 5551   2.325   7.035   5.114
 1575SOL    HW1 5552   2.326   7.130   5.099
 1575SOL    HW2 5553   2.338   7.025   5.208
 1576SOL     OW 5554   1.326   7.999   4.971
 1576SOL    HW1 5555   1.298   8.003   5.063
 1576SOL    HW2 5556   1.293   7.915   4.940
 1577SOL     OW 5557   1.595   5.019   5.537
 1577SOL    HW1 5558   1.665   5.084   5.528
 1577SOL    HW2 5559   1.617   4.970   5.615
 1578SOL     OW 5560   7.779   0.194   0.249
 1578SOL    HW1 5561   7.805   0.193   0.341
 1578SOL    HW2 5562   7.823   0.271   0.212
 1579SOL     OW 5563   7.763   8.915   2.267
 1579SOL    HW1 5564   7.795   8.988   2.214
 1579SOL    HW2 5565   7.842   8.867   2.292
 1580SOL     OW 5566   2.357   7.371   4.315
 1580SOL    HW1 5567   2.299   7.447   4.309
 1580SOL    HW2 5568   2.301   7.296   4.298
 1581SOL     OW 5569   3.447   3.067   2.333
 1581SOL    HW1 5570   3.365   3.060   2.284
 1581SOL    HW2 5571   3.509   3.107   2.272
 1582SOL     OW 5572   1.735   6.313   4.697
 1582SOL    HW1 5573   1.666   6.379   4.686
 1582SOL    HW2 5574   1.814   6.354   4.663
 1583SOL     OW 5575   7.660   7.471   3.132
 1583SOL    HW1 5576   7.671   7.550   3.079
 1583SOL    HW2 5577   7.691   7.400   3.075
 1584SOL     OW 5578   2.660   5.859   1.562
 1584SOL    HW1 5579   2.579   5.902   1.591
 1584SOL    HW2 5580   2.702   5.923   1.505
 1585SOL     OW 5581   7.330   4.371   0.329
 1585SOL    HW1 5582   7.264   4.303   0.345
 1585SOL    HW2 5583   7.412   4.334   0.362
 1586SOL     OW 5584  -0.783   2.683   2.972
 1586SOL    HW1 5585  -0.735   2.601   2.984
 1586SOL    HW2 5586  -0.870   2.656   2.944
 1587SOL     OW 5587   4.645   7.209   6.338
 1587SOL    HW1 5588   4.585   7.235   6.268
 1587SOL    HW2 5589   4.600   7.234   6.419
 1588SOL     OW 5590   3.640   5.926   2.262
 1588SOL    HW1 5591   3.587   6.005   2.251
 1588SOL    HW2 5592   3.722   5.958   2.301
 1589SOL     OW 5593   7.608   1.975   0.709
 1589SOL    HW1 5594   7.702   1.957   0.710
 1589SOL    HW2 5595   7.571   1.912   0.771
 1590SOL     OW 5596   3.789   3.887   0.520
 1590SOL    HW1 5597   3.748   3.943   0.455
 1590SOL    HW2 5598   3.730   3.890   0.596
 1591SOL     OW 5599   2.401   6.605   1.929
 1591SOL    HW1 5600   2.348   6.537   1.972
 1591SOL    HW2 5601   2.425   6.665   2.000
 1592SOL     OW 5602   6.034   3.602   3.123
 1592SOL    HW1 5603   5.975   3.529   3.104
 1592SOL    HW2 5604   6.097   3.566   3.186
 1593SOL     OW 5605   4.121   2.228   1.504
 1593SOL    HW1 5606   4.122   2.313   1.460
 1593SOL    HW2 5607   4.037   2.189   1.478
 1594SOL     OW 5608   4.801  10.294   5.759
 1594SOL    HW1 5609   4.749  10.216   5.739
 1594SOL    HW2 5610   4.892  10.266   5.744
 1595SOL     OW 5611   6.683   9.000   4.781
 1595SOL    HW1 5612   6.611   8.970   4.725
 1595SOL    HW2 5613   6.661   9.091   4.802
 1596SOL     OW 5614   0.825   3.947   2.966
 1596SOL    HW1 5615   0.748   3.890   2.953
 1596SOL    HW2 5616   0.892   3.888   3.000
 1597SOL     OW 5617   7.172   8.372   5.215
 1597SOL    HW1 5618   7.217   8.456   5.222
 1597SOL    HW2 5619   7.175   8.351   5.122
 1598SOL     OW 5620   3.929   4.188   2.052
 1598SOL    HW1 5621   3.952   4.210   2.142
 1598SOL    HW2 5622   3.881   4.265   2.020
 1599SOL     OW 5623   5.153   4.736   0.118
 1599SOL    HW1 5624   5.195   4.752   0.034
 1599SOL    HW2 5625   5.158   4.642   0.130
 1600SOL     OW 5626   6.155   7.767   4.130
 1600SOL    HW1 5627   6.202   7.732   4.205
 1600SOL    HW2 5628   6.223   7.783   4.064
 1601SOL     OW 5629   6.059   2.010   0.201
 1601SOL    HW1 5630   6.023   1.925   0.225
 1601SOL    HW2 5631   6.100   1.996   0.116
 1602SOL     OW 5632   3.273   6.173   0.125
 1602SOL    HW1 5633   3.355   6.180   0.076
 1602SOL    HW2 5634   3.248   6.264   0.143
 1603SOL     OW 5635   6.264   5.199   5.372
 1603SOL    HW1 5636   6.322   5.276   5.372
 1603SOL    HW2 5637   6.176   5.236   5.380
 1604SOL     OW 5638   6.524   4.016   2.880
 1604SOL    HW1 5639   6.520   4.017   2.784
 1604SOL    HW2 5640   6.433   4.023   2.908
 1605SOL     OW 5641   4.879   3.042   4.246
 1605SOL    HW1 5642   4.943   3.105   4.212
 1605SOL    HW2 5643   4.869   2.977   4.176
 1606SOL     OW 5644   3.845   5.329   1.679
 1606SOL    HW1 5645   3.774   5.270   1.705
 1606SOL    HW2 5646   3.840   5.402   1.741
 1607SOL     OW 5647   5.228   2.674   2.118
 1607SOL    HW1 5648   5.209   2.582   2.095
 1607SOL    HW2 5649   5.159   2.724   2.074
 1608SOL     OW 5650   6.696   7.171   5.394
 1608SOL    HW1 5651   6.648   7.197   5.473
 1608SOL    HW2 5652   6.629   7.132   5.337
 1609SOL     OW 5653   6.590   7.940   1.114
 1609SOL    HW1 5654   6.521   7.967   1.174
 1609SOL    HW2 5655   6.669   7.935   1.168
 1610SOL     OW 5656   0.500   3.926   1.920
 1610SOL    HW1 5657   0.543   3.858   1.868
 1610SOL    HW2 5658   0.526   4.008   1.879
 1611SOL     OW 5659   7.224   3.944   0.877
 1611SOL    HW1 5660   7.188   3.949   0.965
 1611SOL    HW2 5661   7.195   4.024   0.834
 1612SOL     OW 5662   1.177   4.142   0.723
 1612SOL    HW1 5663   1.225   4.059   0.722
 1612SOL    HW2 5664   1.112   4.132   0.792
 1613SOL     OW 5665   7.446   7.337   4.388
 1613SOL    HW1 5666   7.443   7.407   4.453
 1613SOL    HW2 5667   7.441   7.382   4.304
 1614SOL     OW 5668   8.448   8.945   2.677
 1614SOL    HW1 5669   8.452   8.941   2.772
 1614SOL    HW2 5670   8.355   8.957   2.657
 1615SOL     OW 5671   8.036   4.786   2.332
 1615SOL    HW1 5672   8.102   4.844   2.370
 1615SOL    HW2 5673   7.957   4.840   2.325
 1616SOL     OW 5674   4.500   9.157   3.335
 1616SOL    HW1 5675   4.569   9.091   3.341
 1616SOL    HW2 5676   4.542   9.232   3.293
 1617SOL     OW 5677   1.248   4.775   5.532
 1617SOL    HW1 5678   1.299   4.742   5.606
 1617SOL    HW2 5679   1.224   4.864   5.557
 1618SOL     OW 5680   7.419  10.351   4.768
 1618SOL    HW1 5681   7.498  10.299   4.782
 1618SOL    HW2 5682   7.349  10.285   4.757
 1619SOL     OW 5683   2.722   7.789   3.509
 1619SOL    HW1 5684   2.665   7.723   3.467
 1619SOL    HW2 5685   2.750   7.845   3.436
 1620SOL     OW 5686   7.929   7.814   2.244
 1620SOL    HW1 5687   7.887   7.881   2.189
 1620SOL    HW2 5688   7.903   7.731   2.204
 1621SOL     OW 5689   7.200   1.046   0.039
 1621SOL    HW1 5690   7.267   1.105   0.074
 1621SOL    HW2 5691   7.140   1.104  -0.009
 1622SOL     OW 5692   7.884   5.406   0.468
 1622SOL    HW1 5693   7.821   5.334   0.473
 1622SOL    HW2 5694   7.882   5.433   0.376
 1623SOL     OW 5695  -0.201   5.317   4.650
 1623SOL    HW1 5696  -0.125   5.261   4.639
 1623SOL    HW2 5697  -0.169   5.392   4.700
 1624SOL     OW 5698   5.423   5.579   2.952
 1624SOL    HW1 5699   5.452   5.493   2.984
 1624SOL    HW2 5700   5.420   5.634   3.030
 1625SOL     OW 5701   0.181   3.761   3.196
 1625SOL    HW1 5702   0.216   3.719   3.274
 1625SOL    HW2 5703   0.087   3.747   3.201
 1626SOL     OW 5704   2.646   3.260   5.536
 1626SOL    HW1 5705   2.674   3.238   5.625
 1626SOL    HW2 5706   2.571   3.317   5.548
 1627SOL     OW 5707   6.861   4.308   1.341
 1627SOL    HW1 5708   6.934   4.367   1.359
 1627SOL    HW2 5709   6.783   4.359   1.363
 1628SOL     OW 5710   6.957   5.406   0.473
 1628SOL    HW1 5711   6.943   5.500   0.486
 1628SOL    HW2 5712   6.898   5.383   0.401
 1629SOL     OW 5713   3.298   3.461   0.521
 1629SOL    HW1 5714   3.388   3.469   0.488
 1629SOL    HW2 5715   3.249   3.526   0.471
 1630SOL     OW 5716   7.574   6.060   3.120
 1630SOL    HW1 5717   7.585   5.972   3.156
 1630SOL    HW2 5718   7.481   6.079   3.133
 1631SOL     OW 5719   7.996   3.927   1.386
 1631SOL    HW1 5720   8.053   3.871   1.438
 1631SOL    HW2 5721   8.037   4.013   1.389
 1632SOL     OW 5722   5.834   6.438   0.991
 1632SOL    HW1 5723   5.814   6.406   1.079
 1632SOL    HW2 5724   5.919   6.481   1.000
 1633SOL     OW 5725   2.514   5.855   1.114
 1633SOL    HW1 5726   2.444   5.839   1.051
 1633SOL    HW2 5727   2.570   5.777   1.107
 1634SOL     OW 5728   2.363   3.881   3.086
 1634SOL    HW1 5729   2.295   3.935   3.125
 1634SOL    HW2 5730   2.316   3.810   3.043
 1635SOL     OW 5731   5.172   7.603   5.969
 1635SOL    HW1 5732   5.134   7.690   5.958
 1635SOL    HW2 5733   5.123   7.564   6.042
 1636SOL     OW 5734   4.226   4.187   6.542
 1636SOL    HW1 5735   4.256   4.105   6.504
 1636SOL    HW2 5736   4.218   4.168   6.636
 1637SOL     OW 5737   4.766   8.809   6.344
 1637SOL    HW1 5738   4.802   8.854   6.420
 1637SOL    HW2 5739   4.788   8.866   6.270
 1638SOL     OW 5740   9.797   6.550   0.052
 1638SOL    HW1 5741   9.813   6.508  -0.033
 1638SOL    HW2 5742   9.824   6.641   0.039
 1639SOL     OW 5743   4.036   7.806   0.558
 1639SOL    HW1 5744   4.054   7.817   0.465
 1639SOL    HW2 5745   3.988   7.885   0.583
 1640SOL     OW 5746   1.718   3.032   4.256
 1640SOL    HW1 5747   1.771   2.995   4.327
 1640SOL    HW2 5748   1.634   3.051   4.297
 1641SOL     OW 5749   7.119   9.565   4.035
 1641SOL    HW1 5750   7.162   9.650   4.034
 1641SOL    HW2 5751   7.151   9.520   3.956
 1642SOL     OW 5752   6.784   3.696   2.668
 1642SOL    HW1 5753   6.828   3.618   2.702
 1642SOL    HW2 5754   6.713   3.662   2.615
 1643SOL     OW 5755   1.577   6.520   2.291
 1643SOL    HW1 5756   1.651   6.559   2.338
 1643SOL    HW2 5757   1.520   6.594   2.270
 1644SOL     OW 5758   8.355   3.938   0.003
 1644SOL    HW1 5759   8.440   3.918   0.042
 1644SOL    HW2 5760   8.294   3.878   0.046
 1645SOL     OW 5761   6.906   6.297   0.478
 1645SOL    HW1 5762   6.999   6.279   0.461
 1645SOL    HW2 5763   6.905   6.337   0.565
 1646SOL     OW 5764   7.866   8.458   2.692
 1646SOL    HW1 5765   7.778   8.482   2.662
 1646SOL    HW2 5766   7.884   8.376   2.646
 1647SOL     OW 5767   1.803   5.959   0.680
 1647SOL    HW1 5768   1.747   5.894   0.722
 1647SOL    HW2 5769   1.742   6.016   0.633
 1648SOL     OW 5770   6.785   7.351   1.748
 1648SOL    HW1 5771   6.720   7.315   1.688
 1648SOL    HW2 5772   6.736   7.415   1.800
 1649SOL     OW 5773   8.308   8.749   3.239
 1649SOL    HW1 5774   8.299   8.755   3.143
 1649SOL    HW2 5775   8.265   8.667   3.262
 1650SOL     OW 5776   3.747   1.751   0.475
 1650SOL    HW1 5777   3.699   1.672   0.453
 1650SOL    HW2 5778   3.732   1.810   0.401
 1651SOL     OW 5779   6.165   3.011   4.056
 1651SOL    HW1 5780   6.173   3.001   4.150
 1651SOL    HW2 5781   6.090   2.957   4.031
 1652SOL     OW 5782   6.443   4.768   4.671
 1652SOL    HW1 5783   6.447   4.739   4.762
 1652SOL    HW2 5784   6.405   4.694   4.624
 1653SOL     OW 5785   6.430   3.635   1.935
 1653SOL    HW1 5786   6.354   3.620   1.991
 1653SOL    HW2 5787   6.491   3.685   1.989
 1654SOL     OW 5788   6.152   6.689   3.954
 1654SOL    HW1 5789   6.236   6.713   3.914
 1654SOL    HW2 5790   6.097   6.765   3.940
 1655SOL     OW 5791   5.574   9.148   6.151
 1655SOL    HW1 5792   5.649   9.170   6.097
 1655SOL    HW2 5793   5.554   9.056   6.130
 1656SOL     OW 5794   3.257   3.401   0.969
 1656SOL    HW1 5795   3.198   3.339   1.012
 1656SOL    HW2 5796   3.211   3.485   0.973
 1657SOL     OW 5797  -0.817   3.766   5.653
 1657SOL    HW1 5798  -0.852   3.742   5.739
 1657SOL    HW2 5799  -0.727   3.792   5.669
 1658SOL     OW 5800   7.331   7.617   4.407
 1658SOL    HW1 5801   7.268   7.555   4.444
 1658SOL    HW2 5802   7.342   7.684   4.474
 1659SOL     OW 5803   1.077   9.874   4.619
 1659SOL    HW1 5804   1.077   9.790   4.664
 1659SOL    HW2 5805   1.023   9.931   4.674
 1660SOL     OW 5806   3.928   3.973   1.486
 1660SOL    HW1 5807   4.003   4.032   1.484
 1660SOL    HW2 5808   3.965   3.888   1.510
 1661SOL     OW 5809   1.505   0.660   0.537
 1661SOL    HW1 5810   1.578   0.676   0.476
 1661SOL    HW2 5811   1.548   0.642   0.621
 1662SOL     OW 5812   8.434   7.241   1.442
 1662SOL    HW1 5813   8.513   7.207   1.400
 1662SOL    HW2 5814   8.464   7.320   1.488
 1663SOL     OW 5815   6.191   4.840   3.371
 1663SOL    HW1 5816   6.271   4.799   3.404
 1663SOL    HW2 5817   6.120   4.784   3.404
 1664SOL     OW 5818   7.692   0.471   0.348
 1664SOL    HW1 5819   7.706   0.460   0.254
 1664SOL    HW2 5820   7.708   0.564   0.364
 1665SOL     OW 5821   6.211   0.844   1.309
 1665SOL    HW1 5822   6.233   0.783   1.380
 1665SOL    HW2 5823   6.295   0.879   1.281
 1666SOL     OW 5824  -0.130   3.381   5.694
 1666SOL    HW1 5825  -0.174   3.296   5.686
 1666SOL    HW2 5826  -0.073   3.385   5.617
 1667SOL     OW 5827   1.820   2.949   0.718
 1667SOL    HW1 5828   1.911   2.932   0.740
 1667SOL    HW2 5829   1.800   2.885   0.650
 1668SOL     OW 5830   3.719   4.814   1.328
 1668SOL    HW1 5831   3.809   4.831   1.353
 1668SOL    HW2 5832   3.680   4.901   1.316
 1669SOL     OW 5833   7.751  10.316   6.279
 1669SOL    HW1 5834   7.786  10.242   6.328
 1669SOL    HW2 5835   7.805  10.319   6.200
 1670SOL     OW 5836   3.157   2.606   2.125
 1670SOL    HW1 5837   3.151   2.551   2.203
 1670SOL    HW2 5838   3.081   2.663   2.129
 1671SOL     OW 5839   9.587   7.266   0.021
 1671SOL    HW1 5840   9.626   7.233  -0.060
 1671SOL    HW2 5841   9.658   7.265   0.085
 1672SOL     OW 5842   2.742   3.445   3.483
 1672SOL    HW1 5843   2.794   3.377   3.526
 1672SOL    HW2 5844   2.729   3.412   3.394
 1673SOL     OW 5845   4.692   6.640   6.436
 1673SOL    HW1 5846   4.607   6.683   6.441
 1673SOL    HW2 5847   4.749   6.705   6.394
 1674SOL     OW 5848   4.746   3.758   3.374
 1674SOL    HW1 5849   4.704   3.690   3.428
 1674SOL    HW2 5850   4.705   3.840   3.403
 1675SOL     OW 5851  -0.411   3.994   3.958
 1675SOL    HW1 5852  -0.462   4.013   4.037
 1675SOL    HW2 5853  -0.325   4.032   3.975
 1676SOL     OW 5854   2.284   3.995   1.394
 1676SOL    HW1 5855   2.196   4.029   1.412
 1676SOL    HW2 5856   2.337   4.025   1.468
 1677SOL     OW 5857   8.285   3.409   0.823
 1677SOL    HW1 5858   8.241   3.327   0.803
 1677SOL    HW2 5859   8.308   3.446   0.738
 1678SOL     OW 5860   2.058   4.952   1.523
 1678SOL    HW1 5861   2.000   4.887   1.563
 1678SOL    HW2 5862   2.143   4.909   1.519
 1679SOL     OW 5863   2.441   7.105   6.084
 1679SOL    HW1 5864   2.439   7.010   6.098
 1679SOL    HW2 5865   2.508   7.137   6.145
 1680SOL     OW 5866   2.634   9.244   5.721
 1680SOL    HW1 5867   2.710   9.289   5.685
 1680SOL    HW2 5868   2.563   9.262   5.659
 1681SOL     OW 5869   3.508   4.023   5.721
 1681SOL    HW1 5870   3.510   4.118   5.712
 1681SOL    HW2 5871   3.417   3.999   5.704
 1682SOL     OW 5872   0.594   8.449   6.466
 1682SOL    HW1 5873   0.620   8.527   6.515
 1682SOL    HW2 5874   0.663   8.385   6.483
 1683SOL     OW 5875   1.806   6.128   3.672
 1683SOL    HW1 5876   1.802   6.068   3.747
 1683SOL    HW2 5877   1.774   6.076   3.598
 1684SOL     OW 5878   5.524   2.637   2.396
 1684SOL    HW1 5879   5.428   2.632   2.392
 1684SOL    HW2 5880   5.542   2.717   2.444
 1685SOL     OW 5881   8.429   7.303   2.795
 1685SOL    HW1 5882   8.483   7.376   2.765
 1685SOL    HW2 5883   8.373   7.341   2.863
 1686SOL     OW 5884   3.385   2.331   2.064
 1686SOL    HW1 5885   3.344   2.255   2.023
 1686SOL    HW2 5886   3.476   2.303   2.080
 1687SOL     OW 5887   7.266   7.523   5.475
 1687SOL    HW1 5888   7.201   7.543   5.408
 1687SOL    HW2 5889   7.317   7.604   5.484
 1688SOL     OW 5890   4.767   5.891   0.400
 1688SOL    HW1 5891   4.693   5.948   0.420
 1688SOL    HW2 5892   4.750   5.859   0.311
 1689SOL     OW 5893   1.304   2.105   3.139
 1689SOL    HW1 5894   1.315   2.199   3.132
 1689SOL    HW2 5895   1.312   2.073   3.049
 1690SOL     OW 5896  -1.023   4.441   4.741
 1690SOL    HW1 5897  -1.113   4.466   4.723
 1690SOL    HW2 5898  -1.028   4.388   4.821
 1691SOL     OW 5899   7.198   4.989   1.657
 1691SOL    HW1 5900   7.204   5.063   1.596
 1691SOL    HW2 5901   7.252   5.016   1.732
 1692SOL     OW 5902   0.922   2.609   3.163
 1692SOL    HW1 5903   0.899   2.517   3.180
 1692SOL    HW2 5904   0.989   2.605   3.095
 1693SOL     OW 5905   5.387   2.081   2.683
 1693SOL    HW1 5906   5.455   2.147   2.670
 1693SOL    HW2 5907   5.305   2.131   2.681
 1694SOL     OW 5908   0.105   5.407   5.487
 1694SOL    HW1 5909   0.038   5.342   5.466
 1694SOL    HW2 5910   0.141   5.433   5.402
 1695SOL     OW 5911   8.689   6.450   2.702
 1695SOL    HW1 5912   8.740   6.453   2.621
 1695SOL    HW2 5913   8.655   6.360   2.706
 1696SOL     OW 5914   4.863   2.098   0.435
 1696SOL    HW1 5915   4.904   2.027   0.384
 1696SOL    HW2 5916   4.770   2.091   0.415
 1697SOL     OW 5917   4.699   2.975   0.114
 1697SOL    HW1 5918   4.726   3.053   0.065
 1697SOL    HW2 5919   4.614   2.952   0.077
 1698SOL     OW 5920   1.799   8.011   2.854
 1698SOL    HW1 5921   1.883   8.046   2.825
 1698SOL    HW2 5922   1.740   8.087   2.853
 1699SOL     OW 5923   3.174   2.357   2.768
 1699SOL    HW1 5924   3.087   2.385   2.741
 1699SOL    HW2 5925   3.163   2.266   2.796
 1700SOL     OW 5926   7.137   4.730   0.660
 1700SOL    HW1 5927   7.058   4.725   0.714
 1700SOL    HW2 5928   7.135   4.649   0.609
 1701SOL     OW 5929  -1.038   8.394   6.580
 1701SOL    HW1 5930  -1.019   8.324   6.519
 1701SOL    HW2 5931  -1.099   8.355   6.643
 1702SOL     OW 5932   6.024   6.063   0.104
 1702SOL    HW1 5933   6.033   6.061   0.008
 1702SOL    HW2 5934   6.113   6.049   0.136
 1703SOL     OW 5935   0.311   4.305   5.646
 1703SOL    HW1 5936   0.234   4.297   5.590
 1703SOL    HW2 5937   0.285   4.367   5.714
 1704SOL     OW 5938   1.911   4.755   0.235
 1704SOL    HW1 5939   1.938   4.672   0.197
 1704SOL    HW2 5940   1.919   4.741   0.330
 1705SOL     OW 5941  -1.500   5.809   5.808
 1705SOL    HW1 5942  -1.470   5.728   5.766
 1705SOL    HW2 5943  -1.419   5.854   5.833
 1706SOL     OW 5944   7.778   6.778   0.204
 1706SOL    HW1 5945   7.819   6.795   0.119
 1706SOL    HW2 5946   7.779   6.863   0.248
 1707SOL     OW 5947   4.718   6.307   1.553
 1707SOL    HW1 5948   4.774   6.372   1.595
 1707SOL    HW2 5949   4.674   6.354   1.482
 1708SOL     OW 5950  -1.567   6.515   6.513
 1708SOL    HW1 5951  -1.553   6.421   6.526
 1708SOL    HW2 5952  -1.659   6.523   6.490
 1709SOL     OW 5953   3.553   6.102   4.976
 1709SOL    HW1 5954   3.604   6.050   4.915
 1709SOL    HW2 5955   3.478   6.047   4.998
 1710SOL     OW 5956   4.624   7.378   4.841
 1710SOL    HW1 5957   4.694   7.325   4.877
 1710SOL    HW2 5958   4.550   7.318   4.832
 1711SOL     OW 5959   2.642   5.875   5.320
 1711SOL    HW1 5960   2.710   5.813   5.348
 1711SOL    HW2 5961   2.677   5.960   5.345
 1712SOL     OW 5962   0.581   9.257   4.639
 1712SOL    HW1 5963   0.531   9.207   4.703
 1712SOL    HW2 5964   0.557   9.348   4.655
 1713SOL     OW 5965   0.575   2.986   2.385
 1713SOL    HW1 5966   0.666   2.974   2.357
 1713SOL    HW2 5967   0.566   2.930   2.462
 1714SOL     OW 5968   7.673   3.957   2.822
 1714SOL    HW1 5969   7.633   3.870   2.821
 1714SOL    HW2 5970   7.680   3.980   2.729
 1715SOL     OW 5971   0.114   4.271   2.488
 1715SOL    HW1 5972   0.078   4.246   2.403
 1715SOL    HW2 5973   0.102   4.366   2.492
 1716SOL     OW 5974   5.773   3.208   4.929
 1716SOL    HW1 5975   5.855   3.253   4.911
 1716SOL    HW2 5976   5.772   3.134   4.867
 1717SOL     OW 5977   1.221   5.708   2.014
 1717SOL    HW1 5978   1.259   5.649   1.949
 1717SOL    HW2 5979   1.285   5.780   2.021
 1718SOL     OW 5980   7.281   7.687   1.539
 1718SOL    HW1 5981   7.264   7.594   1.550
 1718SOL    HW2 5982   7.241   7.727   1.616
 1719SOL     OW 5983   2.074   1.126   0.837
 1719SOL    HW1 5984   2.071   1.218   0.864
 1719SOL    HW2 5985   2.151   1.091   0.882
 1720SOL     OW 5986   0.155   7.195   5.415
 1720SOL    HW1 5987   0.147   7.256   5.342
 1720SOL    HW2 5988   0.065   7.181   5.445
 1721SOL     OW 5989   2.793   6.182   5.307
 1721SOL    HW1 5990   2.807   6.275   5.294
 1721SOL    HW2 5991   2.744   6.176   5.389
 1722SOL     OW 5992   6.964   1.570   1.104
 1722SOL    HW1 5993   7.029   1.508   1.138
 1722SOL    HW2 5994   6.940   1.535   1.018
 1723SOL     OW 5995   1.888   4.183   4.537
 1723SOL    HW1 5996   1.966   4.180   4.592
 1723SOL    HW2 5997   1.855   4.093   4.537
 1724SOL     OW 5998   7.138   3.208   0.613
 1724SOL    HW1 5999   7.155   3.120   0.648
 1724SOL    HW2 6000   7.160   3.267   0.684
 1725SOL     OW 6001  -1.480   3.825   6.254
 1725SOL    HW1 6002  -1.422   3.844   6.180
 1725SOL    HW2 6003  -1.444   3.746   6.293
 1726SOL     OW 6004   6.342   7.492   6.020
 1726SOL    HW1 6005   6.402   7.534   5.959
 1726SOL    HW2 6006   6.260   7.539   6.010
 1727SOL     OW 6007   6.184  10.753   5.372
 1727SOL    HW1 6008   6.092  10.732   5.391
 1727SOL    HW2 6009   6.180  10.822   5.307
 1728SOL     OW 6010   1.504   2.363   2.481
 1728SOL    HW1 6011   1.551   2.373   2.564
 1728SOL    HW2 6012   1.530   2.440   2.430
 1729SOL     OW 6013   1.369   8.529   3.212
 1729SOL    HW1 6014   1.312   8.509   3.286
 1729SOL    HW2 6015   1.411   8.446   3.191
 1730SOL     OW 6016   5.832   3.325   1.938
 1730SOL    HW1 6017   5.830   3.383   1.862
 1730SOL    HW2 6018   5.925   3.310   1.954
 1731SOL     OW 6019   3.381  10.138   6.239
 1731SOL    HW1 6020   3.291  10.144   6.209
 1731SOL    HW2 6021   3.391  10.209   6.302
 1732SOL     OW 6022   2.774   5.193   5.585
 1732SOL    HW1 6023   2.680   5.176   5.593
 1732SOL    HW2 6024   2.794   5.253   5.657
 1733SOL     OW 6025   2.339   7.064   5.395
 1733SOL    HW1 6026   2.301   7.011   5.465
 1733SOL    HW2 6027   2.393   7.129   5.440
 1734SOL     OW 6028   7.274   7.811   3.824
 1734SOL    HW1 6029   7.266   7.747   3.895
 1734SOL    HW2 6030   7.194   7.864   3.831
 1735SOL     OW 6031   2.536   3.533   2.045
 1735SOL    HW1 6032   2.465   3.474   2.073
 1735SOL    HW2 6033   2.615   3.493   2.081
 1736SOL     OW 6034   4.747   8.994   3.244
 1736SOL    HW1 6035   4.745   9.026   3.154
 1736SOL    HW2 6036   4.767   8.901   3.236
 1737SOL     OW 6037   1.426   5.879   4.618
 1737SOL    HW1 6038   1.501   5.891   4.560
 1737SOL    HW2 6039   1.357   5.845   4.561
 1738SOL     OW 6040   3.607   8.733   4.618
 1738SOL    HW1 6041   3.560   8.664   4.571
 1738SOL    HW2 6042   3.644   8.788   4.549
 1739SOL     OW 6043   5.321   7.740   5.363
 1739SOL    HW1 6044   5.355   7.660   5.325
 1739SOL    HW2 6045   5.318   7.803   5.290
 1740SOL     OW 6046   6.665  10.799   6.153
 1740SOL    HW1 6047   6.654  10.876   6.209
 1740SOL    HW2 6048   6.719  10.740   6.205
 1741SOL     OW 6049   6.889   5.327   4.174
 1741SOL    HW1 6050   6.800   5.321   4.209
 1741SOL    HW2 6051   6.941   5.363   4.246
 1742SOL     OW 6052   7.022   3.647   3.776
 1742SOL    HW1 6053   7.087   3.582   3.747
 1742SOL    HW2 6054   6.940   3.616   3.738
 1743SOL     OW 6055   8.923   7.828   3.072
 1743SOL    HW1 6056   8.873   7.807   2.993
 1743SOL    HW2 6057   9.006   7.781   3.061
 1744SOL     OW 6058   2.111   6.194   3.923
 1744SOL    HW1 6059   2.153   6.158   3.844
 1744SOL    HW2 6060   2.156   6.277   3.938
 1745SOL     OW 6061   5.550   2.784   4.573
 1745SOL    HW1 6062   5.567   2.857   4.514
 1745SOL    HW2 6063   5.612   2.716   4.545
 1746SOL     OW 6064   7.124  10.020   5.039
 1746SOL    HW1 6065   7.089   9.972   4.964
 1746SOL    HW2 6066   7.213  10.043   5.013
 1747SOL     OW 6067   1.981   5.421   5.332
 1747SOL    HW1 6068   1.984   5.411   5.237
 1747SOL    HW2 6069   2.000   5.333   5.366
 1748SOL     OW 6070   5.055   3.756   6.214
 1748SOL    HW1 6071   4.966   3.758   6.251
 1748SOL    HW2 6072   5.042   3.739   6.121
 1749SOL     OW 6073   1.543   6.333   5.079
 1749SOL    HW1 6074   1.492   6.298   5.006
 1749SOL    HW2 6075   1.490   6.407   5.111
 1750SOL     OW 6076   2.888   4.934   0.538
 1750SOL    HW1 6077   2.923   5.011   0.582
 1750SOL    HW2 6078   2.959   4.904   0.482
 1751SOL     OW 6079   6.195   9.003   4.143
 1751SOL    HW1 6080   6.171   9.047   4.062
 1751SOL    HW2 6081   6.155   9.056   4.212
 1752SOL     OW 6082   0.853   7.489   5.903
 1752SOL    HW1 6083   0.834   7.533   5.820
 1752SOL    HW2 6084   0.798   7.534   5.967
 1753SOL     OW 6085   4.183   3.661   0.282
 1753SOL    HW1 6086   4.101   3.628   0.246
 1753SOL    HW2 6087   4.162   3.747   0.317
 1754SOL     OW 6088   8.275   3.918   1.028
 1754SOL    HW1 6089   8.185   3.886   1.035
 1754SOL    HW2 6090   8.267   4.013   1.030
 1755SOL     OW 6091  -1.299   4.115   5.334
 1755SOL    HW1 6092  -1.248   4.116   5.415
 1755SOL    HW2 6093  -1.253   4.054   5.277
 1756SOL     OW 6094   1.590   4.394   1.010
 1756SOL    HW1 6095   1.515   4.437   0.969
 1756SOL    HW2 6096   1.665   4.450   0.988
 1757SOL     OW 6097   4.027   8.783   4.862
 1757SOL    HW1 6098   4.071   8.711   4.815
 1757SOL    HW2 6099   4.000   8.843   4.793
 1758SOL     OW 6100   6.602   6.292   1.643
 1758SOL    HW1 6101   6.564   6.358   1.585
 1758SOL    HW2 6102   6.694   6.287   1.618
 1759SOL     OW 6103   7.948   6.966   3.724
 1759SOL    HW1 6104   7.866   6.998   3.762
 1759SOL    HW2 6105   7.970   6.890   3.777
 1760SOL     OW 6106   4.472   3.271   4.484
 1760SOL    HW1 6107   4.498   3.337   4.419
 1760SOL    HW2 6108   4.378   3.262   4.472
 1761SOL     OW 6109   3.572   2.199   2.190
 1761SOL    HW1 6110   3.589   2.132   2.257
 1761SOL    HW2 6111   3.565   2.280   2.240
 1762SOL     OW 6112   5.398   8.413   6.238
 1762SOL    HW1 6113   5.304   8.410   6.255
 1762SOL    HW2 6114   5.434   8.465   6.310
 1763SOL     OW 6115   4.672   7.440   0.424
 1763SOL    HW1 6116   4.661   7.531   0.399
 1763SOL    HW2 6117   4.742   7.408   0.367
 1764SOL     OW 6118  -0.647   4.163   5.591
 1764SOL    HW1 6119  -0.637   4.164   5.496
 1764SOL    HW2 6120  -0.592   4.092   5.621
 1765SOL     OW 6121   3.888   9.373   3.827
 1765SOL    HW1 6122   3.842   9.291   3.846
 1765SOL    HW2 6123   3.922   9.402   3.911
 1766SOL     OW 6124   2.934   7.257   5.942
 1766SOL    HW1 6125   2.925   7.245   6.037
 1766SOL    HW2 6126   2.845   7.274   5.911
 1767SOL     OW 6127   2.092  10.101   4.938
 1767SOL    HW1 6128   2.141  10.128   4.861
 1767SOL    HW2 6129   2.141  10.138   5.012
 1768SOL     OW 6130   6.427   0.643   0.921
 1768SOL    HW1 6131   6.435   0.717   0.981
 1768SOL    HW2 6132   6.511   0.597   0.927
 1769SOL     OW 6133   1.104   3.747   1.545
 1769SOL    HW1 6134   1.088   3.841   1.559
 1769SOL    HW2 6135   1.049   3.704   1.610
 1770SOL     OW 6136   5.729   2.538   2.644
 1770SOL    HW1 6137   5.634   2.548   2.654
 1770SOL    HW2 6138   5.765   2.615   2.690
 1771SOL     OW 6139   6.389   5.661   5.540
 1771SOL    HW1 6140   6.326   5.636   5.607
 1771SOL    HW2 6141   6.411   5.752   5.561
 1772SOL     OW 6142   1.970   6.101   1.278
 1772SOL    HW1 6143   1.977   6.191   1.309
 1772SOL    HW2 6144   1.953   6.049   1.356
 1773SOL     OW 6145   6.598   6.120   1.325
 1773SOL    HW1 6146   6.629   6.076   1.404
 1773SOL    HW2 6147   6.524   6.172   1.354
 1774SOL     OW 6148   5.543   7.352   4.135
 1774SOL    HW1 6149   5.554   7.418   4.067
 1774SOL    HW2 6150   5.628   7.308   4.138
 1775SOL     OW 6151   0.882   8.374   5.748
 1775SOL    HW1 6152   0.796   8.414   5.744
 1775SOL    HW2 6153   0.924   8.415   5.823
 1776SOL     OW 6154   3.090   1.191   1.762
 1776SOL    HW1 6155   3.007   1.212   1.718
 1776SOL    HW2 6156   3.111   1.102   1.731
 1777SOL     OW 6157   3.053   2.631   0.563
 1777SOL    HW1 6158   2.978   2.685   0.540
 1777SOL    HW2 6159   3.129   2.689   0.554
 1778SOL     OW 6160   7.665   5.901   3.911
 1778SOL    HW1 6161   7.695   5.896   4.002
 1778SOL    HW2 6162   7.711   5.976   3.874
 1779SOL     OW 6163   3.109   7.862   0.407
 1779SOL    HW1 6164   3.066   7.785   0.370
 1779SOL    HW2 6165   3.052   7.888   0.480
 1780SOL     OW 6166  -0.158   1.447   1.584
 1780SOL    HW1 6167  -0.213   1.393   1.527
 1780SOL    HW2 6168  -0.076   1.457   1.535
 1781SOL     OW 6169   7.636   7.832   1.208
 1781SOL    HW1 6170   7.656   7.836   1.302
 1781SOL    HW2 6171   7.549   7.792   1.204
 1782SOL     OW 6172   4.101   5.226   1.719
 1782SOL    HW1 6173   4.119   5.177   1.799
 1782SOL    HW2 6174   4.012   5.260   1.731
 1783SOL     OW 6175   8.373   7.484   0.752
 1783SOL    HW1 6176   8.338   7.489   0.663
 1783SOL    HW2 6177   8.301   7.451   0.805
 1784SOL     OW 6178   0.780   6.365   4.253
 1784SOL    HW1 6179   0.760   6.458   4.264
 1784SOL    HW2 6180   0.789   6.353   4.158
 1785SOL     OW 6181   1.515   2.983   4.477
 1785SOL    HW1 6182   1.448   2.929   4.521
 1785SOL    HW2 6183   1.581   2.998   4.545
 1786SOL     OW 6184   0.101   4.089   3.237
 1786SOL    HW1 6185   0.167   4.145   3.278
 1786SOL    HW2 6186   0.148   4.043   3.167
 1787SOL     OW 6187   8.529   6.887   2.896
 1787SOL    HW1 6188   8.579   6.807   2.910
 1787SOL    HW2 6189   8.438   6.859   2.891
 1788SOL     OW 6190   5.271   2.550   2.633
 1788SOL    HW1 6191   5.312   2.615   2.690
 1788SOL    HW2 6192   5.249   2.598   2.553
 1789SOL     OW 6193   6.253   6.849   5.433
 1789SOL    HW1 6194   6.184   6.783   5.443
 1789SOL    HW2 6195   6.215   6.929   5.469
 1790SOL     OW 6196   1.324   7.650   6.159
 1790SOL    HW1 6197   1.293   7.648   6.250
 1790SOL    HW2 6198   1.254   7.695   6.111
 1791SOL     OW 6199   6.119   2.514   1.437
 1791SOL    HW1 6200   6.116   2.597   1.486
 1791SOL    HW2 6201   6.096   2.538   1.348
 1792SOL     OW 6202   2.491   6.372   5.109
 1792SOL    HW1 6203   2.492   6.451   5.054
 1792SOL    HW2 6204   2.461   6.403   5.194
 1793SOL     OW 6205   4.874   8.268   5.192
 1793SOL    HW1 6206   4.885   8.323   5.114
 1793SOL    HW2 6207   4.944   8.203   5.185
 1794SOL     OW 6208   4.109   5.543   3.688
 1794SOL    HW1 6209   4.200   5.548   3.659
 1794SOL    HW2 6210   4.080   5.634   3.692
 1795SOL     OW 6211   3.829   9.571   6.615
 1795SOL    HW1 6212   3.815   9.513   6.540
 1795SOL    HW2 6213   3.911   9.542   6.654
 1796SOL     OW 6214  -0.836   2.558   3.975
 1796SOL    HW1 6215  -0.776   2.632   3.962
 1796SOL    HW2 6216  -0.783   2.481   3.954
 1797SOL     OW 6217   2.565   9.005   6.596
 1797SOL    HW1 6218   2.552   9.015   6.691
 1797SOL    HW2 6219   2.606   9.087   6.569
 1798SOL     OW 6220   6.000   4.899   3.197
 1798SOL    HW1 6221   6.036   4.910   3.109
 1798SOL    HW2 6222   6.074   4.864   3.248
 1799SOL     OW 6223   5.721   7.839   5.186
 1799SOL    HW1 6224   5.679   7.772   5.132
 1799SOL    HW2 6225   5.692   7.922   5.149
 1800SOL     OW 6226   5.462   1.131   0.435
 1800SOL    HW1 6227   5.491   1.221   0.449
 1800SOL    HW2 6228   5.387   1.121   0.494
 1801SOL     OW 6229   5.575   8.838   5.287
 1801SOL    HW1 6230   5.596   8.773   5.354
 1801SOL    HW2 6231   5.493   8.878   5.317
 1802SOL     OW 6232   6.841   3.992   3.181
 1802SOL    HW1 6233   6.891   3.996   3.263
 1802SOL    HW2 6234   6.908   3.982   3.113
 1803SOL     OW 6235   4.812   6.824   0.856
 1803SOL    HW1 6236   4.751   6.795   0.789
 1803SOL    HW2 6237   4.805   6.920   0.856
 1804SOL     OW 6238   6.470   6.883   0.649
 1804SOL    HW1 6239   6.402   6.816   0.658
 1804SOL    HW2 6240   6.454   6.944   0.720
 1805SOL     OW 6241   9.089   5.054   0.020
 1805SOL    HW1 6242   9.167   5.003   0.043
 1805SOL    HW2 6243   9.071   5.031  -0.072
 1806SOL     OW 6244   8.000   8.903   2.964
 1806SOL    HW1 6245   7.940   8.894   2.890
 1806SOL    HW2 6246   8.085   8.921   2.923
 1807SOL     OW 6247   0.766   5.541   4.939
 1807SOL    HW1 6248   0.746   5.484   5.014
 1807SOL    HW2 6249   0.758   5.484   4.863
 1808SOL     OW 6250  -0.021   5.047   6.400
 1808SOL    HW1 6251  -0.112   5.046   6.370
 1808SOL    HW2 6252   0.012   4.960   6.379
 1809SOL     OW 6253   4.234   5.846   2.493
 1809SOL    HW1 6254   4.242   5.933   2.455
 1809SOL    HW2 6255   4.302   5.841   2.559
 1810SOL     OW 6256   5.980   0.907   0.518
 1810SOL    HW1 6257   5.888   0.909   0.491
 1810SOL    HW2 6258   5.984   0.841   0.587
 1811SOL     OW 6259   2.843   1.410   1.304
 1811SOL    HW1 6260   2.844   1.502   1.332
 1811SOL    HW2 6261   2.920   1.402   1.248
 1812SOL     OW 6262   8.256   8.139   1.647
 1812SOL    HW1 6263   8.291   8.222   1.616
 1812SOL    HW2 6264   8.263   8.080   1.572
 1813SOL     OW 6265   5.716   5.176   2.111
 1813SOL    HW1 6266   5.808   5.151   2.096
 1813SOL    HW2 6267   5.681   5.194   2.024
 1814SOL     OW 6268   1.929   3.016   3.493
 1814SOL    HW1 6269   1.928   3.084   3.425
 1814SOL    HW2 6270   1.996   2.955   3.464
 1815SOL     OW 6271   1.601   7.382   6.102
 1815SOL    HW1 6272   1.548   7.317   6.148
 1815SOL    HW2 6273   1.683   7.386   6.152
 1816SOL     OW 6274   0.324   6.586   3.949
 1816SOL    HW1 6275   0.321   6.567   4.043
 1816SOL    HW2 6276   0.328   6.500   3.908
 1817SOL     OW 6277   0.584   6.713   6.163
 1817SOL    HW1 6278   0.630   6.757   6.234
 1817SOL    HW2 6279   0.548   6.633   6.203
 1818SOL     OW 6280   1.116   9.874   5.482
 1818SOL    HW1 6281   1.130   9.969   5.484
 1818SOL    HW2 6282   1.171   9.843   5.410
 1819SOL     OW 6283   0.419   2.383   1.889
 1819SOL    HW1 6284   0.405   2.308   1.947
 1819SOL    HW2 6285   0.473   2.350   1.818
 1820SOL     OW 6286   2.083   6.559   3.450
 1820SOL    HW1 6287   2.008   6.514   3.489
 1820SOL    HW2 6288   2.115   6.617   3.519
 1821SOL     OW 6289   4.679   6.057   3.544
 1821SOL    HW1 6290   4.617   5.988   3.521
 1821SOL    HW2 6291   4.706   6.094   3.461
 1822SOL     OW 6292   6.336   2.185   1.359
 1822SOL    HW1 6293   6.399   2.118   1.334
 1822SOL    HW2 6294   6.265   2.176   1.295
 1823SOL     OW 6295   5.919   4.854   0.897
 1823SOL    HW1 6296   5.954   4.873   0.810
 1823SOL    HW2 6297   5.835   4.811   0.880
 1824SOL     OW 6298   2.000   3.218   5.204
 1824SOL    HW1 6299   2.072   3.159   5.181
 1824SOL    HW2 6300   1.934   3.160   5.244
 1825SOL     OW 6301   3.422   5.783   5.732
 1825SOL    HW1 6302   3.445   5.690   5.727
 1825SOL    HW2 6303   3.463   5.813   5.813
 1826SOL     OW 6304   4.042   3.806   0.968
 1826SOL    HW1 6305   3.949   3.828   0.976
 1826SOL    HW2 6306   4.045   3.729   0.912
 1827SOL     OW 6307   1.494   6.425   6.558
 1827SOL    HW1 6308   1.479   6.490   6.489
 1827SOL    HW2 6309   1.410   6.418   6.603
 1828SOL     OW 6310   0.849   7.337   6.221
 1828SOL    HW1 6311   0.825   7.316   6.311
 1828SOL    HW2 6312   0.857   7.433   6.220
 1829SOL     OW 6313   0.492   8.860   5.877
 1829SOL    HW1 6314   0.552   8.786   5.887
 1829SOL    HW2 6315   0.507   8.914   5.954
 1830SOL     OW 6316   6.907   6.848   4.277
 1830SOL    HW1 6317   6.896   6.760   4.239
 1830SOL    HW2 6318   6.986   6.882   4.235
 1831SOL     OW 6319   2.666   5.960   0.301
 1831SOL    HW1 6320   2.670   5.930   0.392
 1831SOL    HW2 6321   2.700   6.049   0.304
 1832SOL     OW 6322   3.781   4.291   5.715
 1832SOL    HW1 6323   3.687   4.309   5.715
 1832SOL    HW2 6324   3.792   4.217   5.773
 1833SOL     OW 6325   5.155   2.352   0.174
 1833SOL    HW1 6326   5.175   2.446   0.165
 1833SOL    HW2 6327   5.119   2.344   0.262
 1834SOL     OW 6328   7.759   7.882   3.097
 1834SOL    HW1 6329   7.684   7.858   3.152
 1834SOL    HW2 6330   7.832   7.891   3.159
 1835SOL     OW 6331   4.838   2.570   0.315
 1835SOL    HW1 6332   4.837   2.482   0.354
 1835SOL    HW2 6333   4.795   2.559   0.231
 1836SOL     OW 6334   3.837   4.719   0.575
 1836SOL    HW1 6335   3.822   4.787   0.641
 1836SOL    HW2 6336   3.866   4.642   0.625
 1837SOL     OW 6337   3.157   3.030   1.142
 1837SOL    HW1 6338   3.252   3.026   1.148
 1837SOL    HW2 6339   3.127   3.015   1.232
 1838SOL     OW 6340  -0.879   7.069   6.508
 1838SOL    HW1 6341  -0.818   7.139   6.530
 1838SOL    HW2 6342  -0.924   7.100   6.429
 1839SOL     OW 6343  -1.283   4.929   5.198
 1839SOL    HW1 6344  -1.297   4.898   5.288
 1839SOL    HW2 6345  -1.329   5.012   5.193
 1840SOL     OW 6346   2.925   6.311   4.221
 1840SOL    HW1 6347   2.844   6.335   4.176
 1840SOL    HW2 6348   2.985   6.284   4.152
 1841SOL     OW 6349   1.561   2.922   1.846
 1841SOL    HW1 6350   1.614   2.903   1.769
 1841SOL    HW2 6351   1.580   3.013   1.868
 1842SOL     OW 6352   6.102   7.319   1.101
 1842SOL    HW1 6353   6.177   7.354   1.149
 1842SOL    HW2 6354   6.138   7.249   1.047
 1843SOL     OW 6355   9.625   8.542   1.690
 1843SOL    HW1 6356   9.709   8.517   1.652
 1843SOL    HW2 6357   9.580   8.589   1.619
 1844SOL     OW 6358   6.925   8.615   4.913
 1844SOL    HW1 6359   6.837   8.595   4.945
 1844SOL    HW2 6360   6.912   8.683   4.847
 1845SOL     OW 6361  -0.315   3.251   2.893
 1845SOL    HW1 6362  -0.364   3.184   2.941
 1845SOL    HW2 6363  -0.381   3.297   2.841
 1846SOL     OW 6364   2.751   8.087   1.330
 1846SOL    HW1 6365   2.696   8.009   1.340
 1846SOL    HW2 6366   2.807   8.088   1.408
 1847SOL     OW 6367   8.261   4.965   0.283
 1847SOL    HW1 6368   8.201   5.019   0.335
 1847SOL    HW2 6369   8.323   4.930   0.347
 1848SOL     OW 6370   6.615  10.075   4.492
 1848SOL    HW1 6371   6.581  10.160   4.519
 1848SOL    HW2 6372   6.701  10.093   4.455
 1849SOL     OW 6373   2.604   4.290   1.369
 1849SOL    HW1 6374   2.659   4.365   1.393
 1849SOL    HW2 6375   2.608   4.232   1.445
 1850SOL     OW 6376   3.426   4.491   6.335
 1850SOL    HW1 6377   3.388   4.404   6.352
 1850SOL    HW2 6378   3.352   4.544   6.306
 1851SOL     OW 6379  -0.661   4.113   3.681
 1851SOL    HW1 6380  -0.676   4.206   3.701
 1851SOL    HW2 6381  -0.584   4.113   3.624
 1852SOL     OW 6382   1.288   1.902   0.021
 1852SOL    HW1 6383   1.361   1.930   0.076
 1852SOL    HW2 6384   1.267   1.814   0.051
 1853SOL     OW 6385   5.143   6.364   0.338
 1853SOL    HW1 6386   5.210   6.382   0.404
 1853SOL    HW2 6387   5.177   6.404   0.258
 1854SOL     OW 6388   5.601   5.164   2.402
 1854SOL    HW1 6389   5.634   5.174   2.313
 1854SOL    HW2 6390   5.604   5.253   2.439
 1855SOL     OW 6391   5.004   6.189   4.759
 1855SOL    HW1 6392   4.974   6.120   4.701
 1855SOL    HW2 6393   4.924   6.223   4.800
 1856SOL     OW 6394   1.286   5.777   4.393
 1856SOL    HW1 6395   1.211   5.812   4.344
 1856SOL    HW2 6396   1.315   5.701   4.341
 1857SOL     OW 6397   4.894   3.576   5.517
 1857SOL    HW1 6398   4.832   3.556   5.587
 1857SOL    HW2 6399   4.841   3.580   5.438
 1858SOL     OW 6400   7.531   3.734   0.839
 1858SOL    HW1 6401   7.625   3.726   0.828
 1858SOL    HW2 6402   7.506   3.657   0.890
 1859SOL     OW 6403   1.018   6.133   2.218
 1859SOL    HW1 6404   0.972   6.208   2.180
 1859SOL    HW2 6405   1.058   6.089   2.144
 1860SOL     OW 6406   5.257   4.907   2.147
 1860SOL    HW1 6407   5.177   4.853   2.148
 1860SOL    HW2 6408   5.289   4.902   2.237
 1861SOL     OW 6409   2.189   6.268   6.211
 1861SOL    HW1 6410   2.228   6.197   6.159
 1861SOL    HW2 6411   2.253   6.339   6.204
 1862SOL     OW 6412   2.742   7.888   4.074
 1862SOL    HW1 6413   2.700   7.966   4.037
 1862SOL    HW2 6414   2.816   7.923   4.125
 1863SOL     OW 6415   1.911   6.824   4.725
 1863SOL    HW1 6416   1.936   6.876   4.801
 1863SOL    HW2 6417   1.988   6.824   4.669
 1864SOL     OW 6418   6.491   7.553   5.800
 1864SOL    HW1 6419   6.434   7.512   5.736
 1864SOL    HW2 6420   6.573   7.505   5.794
 1865SOL     OW 6421   8.218   9.750   4.509
 1865SOL    HW1 6422   8.210   9.667   4.463
 1865SOL    HW2 6423   8.156   9.808   4.464
 1866SOL     OW 6424   6.315   3.403   3.607
 1866SOL    HW1 6425   6.294   3.492   3.578
 1866SOL    HW2 6426   6.278   3.346   3.539
 1867SOL     OW 6427   6.689   9.037   5.102
 1867SOL    HW1 6428   6.765   9.019   5.158
 1867SOL    HW2 6429   6.719   9.017   5.013
 1868SOL     OW 6430   0.102   7.186   4.234
 1868SOL    HW1 6431   0.089   7.109   4.178
 1868SOL    HW2 6432   0.196   7.206   4.225
 1869SOL     OW 6433   3.258   7.864   6.000
 1869SOL    HW1 6434   3.204   7.830   5.929
 1869SOL    HW2 6435   3.288   7.950   5.969
 1870SOL     OW 6436   6.421   8.664   3.965
 1870SOL    HW1 6437   6.456   8.599   4.026
 1870SOL    HW2 6438   6.327   8.647   3.964
 1871SOL     OW 6439   6.271   3.598   2.575
 1871SOL    HW1 6440   6.194   3.558   2.616
 1871SOL    HW2 6441   6.260   3.580   2.481
 1872SOL     OW 6442   0.377   9.023   4.817
 1872SOL    HW1 6443   0.321   8.946   4.806
 1872SOL    HW2 6444   0.465   8.987   4.830
 1873SOL     OW 6445   6.763   2.519   1.393
 1873SOL    HW1 6446   6.800   2.437   1.424
 1873SOL    HW2 6447   6.683   2.494   1.347
 1874SOL     OW 6448   1.943   8.210   3.496
 1874SOL    HW1 6449   1.973   8.138   3.551
 1874SOL    HW2 6450   2.021   8.262   3.479
 1875SOL     OW 6451   4.201  10.285   4.822
 1875SOL    HW1 6452   4.117  10.330   4.836
 1875SOL    HW2 6453   4.267  10.349   4.849
 1876SOL     OW 6454   0.798   8.253   6.518
 1876SOL    HW1 6455   0.854   8.236   6.594
 1876SOL    HW2 6456   0.723   8.194   6.530
 1877SOL     OW 6457   5.018   7.730   5.191
 1877SOL    HW1 6458   4.992   7.673   5.264
 1877SOL    HW2 6459   5.082   7.678   5.142
 1878SOL     OW 6460   7.084   1.797   0.831
 1878SOL    HW1 6461   7.048   1.823   0.915
 1878SOL    HW2 6462   7.008   1.794   0.772
 1879SOL     OW 6463   7.507   9.332   5.860
 1879SOL    HW1 6464   7.589   9.377   5.882
 1879SOL    HW2 6465   7.439   9.391   5.891
 1880SOL     OW 6466   5.282   7.248   1.214
 1880SOL    HW1 6467   5.322   7.162   1.201
 1880SOL    HW2 6468   5.319   7.303   1.144
 1881SOL     OW 6469   1.754   2.008   2.944
 1881SOL    HW1 6470   1.753   1.948   2.869
 1881SOL    HW2 6471   1.766   2.095   2.905
 1882SOL     OW 6472   4.356   3.651   1.792
 1882SOL    HW1 6473   4.340   3.680   1.882
 1882SOL    HW2 6474   4.310   3.568   1.785
 1883SOL     OW 6475   6.239   5.646   0.087
 1883SOL    HW1 6476   6.256   5.738   0.071
 1883SOL    HW2 6477   6.223   5.609  -0.001
 1884SOL     OW 6478   7.233  10.124   4.300
 1884SOL    HW1 6479   7.282  10.165   4.371
 1884SOL    HW2 6480   7.248  10.181   4.225
 1885SOL     OW 6481   6.611  10.064   4.982
 1885SOL    HW1 6482   6.610  10.033   5.073
 1885SOL    HW2 6483   6.681  10.129   4.980
 1886SOL     OW 6484   4.751   7.062   4.476
 1886SOL    HW1 6485   4.702   6.986   4.444
 1886SOL    HW2 6486   4.742   7.127   4.406
 1887SOL     OW 6487  -0.268   7.612   6.511
 1887SOL    HW1 6488  -0.202   7.680   6.526
 1887SOL    HW2 6489  -0.352   7.656   6.524
 1888SOL     OW 6490   4.836   3.288   5.401
 1888SOL    HW1 6491   4.753   3.247   5.423
 1888SOL    HW2 6492   4.812   3.370   5.357
 1889SOL     OW 6493   2.027   5.559   2.134
 1889SOL    HW1 6494   2.030   5.654   2.126
 1889SOL    HW2 6495   1.978   5.543   2.215
 1890SOL     OW 6496   3.066   9.116   5.046
 1890SOL    HW1 6497   3.129   9.144   4.979
 1890SOL    HW2 6498   3.077   9.178   5.118
 1891SOL     OW 6499   3.253   1.986   0.828
 1891SOL    HW1 6500   3.246   1.892   0.815
 1891SOL    HW2 6501   3.176   2.009   0.881
 1892SOL     OW 6502   2.437   7.716   5.995
 1892SOL    HW1 6503   2.531   7.716   5.982
 1892SOL    HW2 6504   2.405   7.647   5.937
 1893SOL     OW 6505   6.995   6.323   2.392
 1893SOL    HW1 6506   7.006   6.290   2.302
 1893SOL    HW2 6507   6.912   6.372   2.390
 1894SOL     OW 6508   1.407   9.112   4.084
 1894SOL    HW1 6509   1.334   9.056   4.057
 1894SOL    HW2 6510   1.466   9.111   4.008
 1895SOL     OW 6511   1.652  10.223   4.736
 1895SOL    HW1 6512   1.723  10.174   4.694
 1895SOL    HW2 6513   1.677  10.315   4.724
 1896SOL     OW 6514   0.241   7.997   6.271
 1896SOL    HW1 6515   0.282   7.915   6.244
 1896SOL    HW2 6516   0.280   8.063   6.212
 1897SOL     OW 6517   1.594   5.173   1.579
 1897SOL    HW1 6518   1.614   5.241   1.643
 1897SOL    HW2 6519   1.504   5.147   1.600
 1898SOL     OW 6520   6.717   8.380   2.009
 1898SOL    HW1 6521   6.739   8.305   1.954
 1898SOL    HW2 6522   6.637   8.353   2.056
 1899SOL     OW 6523   7.728   2.645   1.671
 1899SOL    HW1 6524   7.821   2.625   1.662
 1899SOL    HW2 6525   7.718   2.734   1.637
 1900SOL     OW 6526   2.921   6.285   0.071
 1900SOL    HW1 6527   2.842   6.318   0.028
 1900SOL    HW2 6528   2.936   6.200   0.031
 1901SOL     OW 6529   5.971   8.724   5.528
 1901SOL    HW1 6530   5.963   8.702   5.435
 1901SOL    HW2 6531   6.058   8.762   5.536
 1902SOL     OW 6532   3.134   3.483   1.668
 1902SOL    HW1 6533   3.198   3.451   1.730
 1902SOL    HW2 6534   3.183   3.501   1.588
 1903SOL     OW 6535   6.009   9.435   3.327
 1903SOL    HW1 6536   6.047   9.383   3.397
 1903SOL    HW2 6537   6.054   9.519   3.332
 1904SOL     OW 6538   4.289   5.310   1.460
 1904SOL    HW1 6539   4.270   5.316   1.553
 1904SOL    HW2 6540   4.366   5.253   1.455
 1905SOL     OW 6541   0.184   2.950   2.707
 1905SOL    HW1 6542   0.108   2.920   2.757
 1905SOL    HW2 6543   0.191   3.043   2.727
 1906SOL     OW 6544   5.950   5.416   0.940
 1906SOL    HW1 6545   5.970   5.510   0.938
 1906SOL    HW2 6546   5.881   5.406   0.874
 1907SOL     OW 6547   2.605   4.962   5.388
 1907SOL    HW1 6548   2.669   4.912   5.440
 1907SOL    HW2 6549   2.655   4.993   5.313
 1908SOL     OW 6550   5.961   7.650   0.340
 1908SOL    HW1 6551   5.883   7.674   0.290
 1908SOL    HW2 6552   5.983   7.562   0.310
 1909SOL     OW 6553   0.492   2.454   3.688
 1909SOL    HW1 6554   0.476   2.362   3.707
 1909SOL    HW2 6555   0.587   2.463   3.688
 1910SOL     OW 6556   1.815   4.438   5.701
 1910SOL    HW1 6557   1.903   4.411   5.676
 1910SOL    HW2 6558   1.762   4.421   5.623
 1911SOL     OW 6559   6.717   7.336   4.179
 1911SOL    HW1 6560   6.741   7.318   4.088
 1911SOL    HW2 6561   6.714   7.249   4.221
 1912SOL     OW 6562   0.718   3.903   1.529
 1912SOL    HW1 6563   0.725   3.851   1.609
 1912SOL    HW2 6564   0.627   3.890   1.501
 1913SOL     OW 6565   5.367   6.201   5.467
 1913SOL    HW1 6566   5.457   6.174   5.485
 1913SOL    HW2 6567   5.366   6.224   5.374
 1914SOL     OW 6568   3.725   6.787   5.975
 1914SOL    HW1 6569   3.702   6.694   5.977
 1914SOL    HW2 6570   3.778   6.796   5.896
 1915SOL     OW 6571   4.946   4.101   6.407
 1915SOL    HW1 6572   4.922   4.148   6.328
 1915SOL    HW2 6573   4.949   4.168   6.475
 1916SOL     OW 6574  -1.259   5.418   5.965
 1916SOL    HW1 6575  -1.196   5.438   5.897
 1916SOL    HW2 6576  -1.244   5.485   6.032
 1917SOL     OW 6577   4.603   0.689   1.109
 1917SOL    HW1 6578   4.652   0.608   1.125
 1917SOL    HW2 6579   4.605   0.735   1.192
 1918SOL     OW 6580   6.589   3.430   1.742
 1918SOL    HW1 6581   6.643   3.378   1.801
 1918SOL    HW2 6582   6.565   3.507   1.793
 1919SOL     OW 6583   8.677   7.251   0.074
 1919SOL    HW1 6584   8.765   7.218   0.055
 1919SOL    HW2 6585   8.669   7.243   0.169
 1920SOL     OW 6586   5.983   6.825   5.247
 1920SOL    HW1 6587   6.016   6.914   5.229
 1920SOL    HW2 6588   5.913   6.812   5.183
 1921SOL     OW 6589   4.283   3.521   2.242
 1921SOL    HW1 6590   4.287   3.425   2.246
 1921SOL    HW2 6591   4.191   3.542   2.257
 1922SOL     OW 6592   0.317   2.677   2.906
 1922SOL    HW1 6593   0.254   2.737   2.945
 1922SOL    HW2 6594   0.361   2.728   2.839
 1923SOL     OW 6595  -0.716   5.563   6.166
 1923SOL    HW1 6596  -0.710   5.618   6.089
 1923SOL    HW2 6597  -0.777   5.493   6.142
 1924SOL     OW 6598   3.784   6.852   0.242
 1924SOL    HW1 6599   3.735   6.887   0.167
 1924SOL    HW2 6600   3.794   6.927   0.301
 1925SOL     OW 6601   0.114   7.546   5.236
 1925SOL    HW1 6602   0.188   7.489   5.217
 1925SOL    HW2 6603   0.153   7.634   5.240
 1926SOL     OW 6604   8.617   7.073   2.197
 1926SOL    HW1 6605   8.556   7.002   2.219
 1926SOL    HW2 6606   8.619   7.127   2.276
 1927SOL     OW 6607   5.158   2.410   2.067
 1927SOL    HW1 6608   5.201   2.350   2.127
 1927SOL    HW2 6609   5.138   2.357   1.989
 1928SOL     OW 6610   7.086   7.255   0.619
 1928SOL    HW1 6611   7.109   7.345   0.594
 1928SOL    HW2 6612   6.990   7.254   0.614
 1929SOL     OW 6613   0.026   7.034   6.451
 1929SOL    HW1 6614  -0.041   7.026   6.519
 1929SOL    HW2 6615   0.082   6.957   6.462
 1930SOL     OW 6616  -0.098   3.776   2.647
 1930SOL    HW1 6617  -0.023   3.722   2.623
 1930SOL    HW2 6618  -0.072   3.819   2.728
 1931SOL     OW 6619   7.339   6.172   2.044
 1931SOL    HW1 6620   7.397   6.228   1.993
 1931SOL    HW2 6621   7.363   6.190   2.135
 1932SOL     OW 6622   3.976   7.391   5.825
 1932SOL    HW1 6623   4.023   7.423   5.748
 1932SOL    HW2 6624   3.996   7.456   5.893
 1933SOL     OW 6625   8.111   7.149   0.261
 1933SOL    HW1 6626   8.112   7.238   0.295
 1933SOL    HW2 6627   8.071   7.157   0.174
 1934SOL     OW 6628   5.133   8.330   5.389
 1934SOL    HW1 6629   5.203   8.364   5.334
 1934SOL    HW2 6630   5.059   8.388   5.373
 1935SOL     OW 6631   6.634   6.911   4.915
 1935SOL    HW1 6632   6.654   6.820   4.892
 1935SOL    HW2 6633   6.541   6.922   4.895
 1936SOL     OW 6634   7.702   2.096   0.190
 1936SOL    HW1 6635   7.711   2.102   0.285
 1936SOL    HW2 6636   7.655   2.014   0.176
 1937SOL     OW 6637   4.619   3.101   4.914
 1937SOL    HW1 6638   4.591   3.016   4.948
 1937SOL    HW2 6639   4.600   3.097   4.820
 1938SOL     OW 6640   8.218   6.801   1.648
 1938SOL    HW1 6641   8.301   6.824   1.606
 1938SOL    HW2 6642   8.151   6.821   1.582
 1939SOL     OW 6643   8.937   8.139   1.051
 1939SOL    HW1 6644   8.998   8.192   1.000
 1939SOL    HW2 6645   8.955   8.163   1.142
 1940SOL     OW 6646   2.148   2.803   0.041
 1940SOL    HW1 6647   2.078   2.834  -0.017
 1940SOL    HW2 6648   2.158   2.873   0.106
 1941SOL     OW 6649   3.743   1.011   0.852
 1941SOL    HW1 6650   3.652   0.987   0.873
 1941SOL    HW2 6651   3.770   0.946   0.787
 1942SOL     OW 6652   3.249   3.001   2.510
 1942SOL    HW1 6653   3.160   2.998   2.476
 1942SOL    HW2 6654   3.304   3.018   2.434
 1943SOL     OW 6655  -1.655   5.094   5.989
 1943SOL    HW1 6656  -1.615   5.177   6.014
 1943SOL    HW2 6657  -1.746   5.117   5.969
 1944SOL     OW 6658   9.586   8.791   2.199
 1944SOL    HW1 6659   9.610   8.750   2.282
 1944SOL    HW2 6660   9.654   8.858   2.185
 1945SOL     OW 6661   7.870   0.537   0.129
 1945SOL    HW1 6662   7.887   0.628   0.102
 1945SOL    HW2 6663   7.891   0.485   0.051
 1946SOL     OW 6664   2.775   4.533   6.030
 1946SOL    HW1 6665   2.765   4.622   5.996
 1946SOL    HW2 6666   2.693   4.515   6.077
 1947SOL     OW 6667  -0.842   5.295   5.513
 1947SOL    HW1 6668  -0.814   5.214   5.556
 1947SOL    HW2 6669  -0.936   5.282   5.496
 1948SOL     OW 6670   2.324   9.501   6.452
 1948SOL    HW1 6671   2.398   9.524   6.396
 1948SOL    HW2 6672   2.339   9.551   6.532
 1949SOL     OW 6673   5.089   2.839   1.919
 1949SOL    HW1 6674   5.022   2.907   1.930
 1949SOL    HW2 6675   5.048   2.773   1.863
 1950SOL     OW 6676   1.735   3.895   0.193
 1950SOL    HW1 6677   1.672   3.926   0.258
 1950SOL    HW2 6678   1.703   3.809   0.166
 1951SOL     OW 6679   0.058   3.257   2.456
 1951SOL    HW1 6680   0.013   3.195   2.399
 1951SOL    HW2 6681   0.001   3.266   2.531
 1952SOL     OW 6682   6.582  10.501   6.563
 1952SOL    HW1 6683   6.609  10.419   6.524
 1952SOL    HW2 6684   6.552  10.555   6.490
 1953SOL     OW 6685   2.025   7.716   4.023
 1953SOL    HW1 6686   2.100   7.763   3.985
 1953SOL    HW2 6687   1.976   7.684   3.947
 1954SOL     OW 6688   7.707   3.351   1.138
 1954SOL    HW1 6689   7.739   3.414   1.203
 1954SOL    HW2 6690   7.769   3.358   1.066
 1955SOL     OW 6691   3.008   7.090   3.688
 1955SOL    HW1 6692   2.928   7.134   3.714
 1955SOL    HW2 6693   3.036   7.134   3.608
 1956SOL     OW 6694   7.218   3.614   1.075
 1956SOL    HW1 6695   7.175   3.537   1.110
 1956SOL    HW2 6696   7.189   3.686   1.132
 1957SOL     OW 6697   4.789   7.963   6.087
 1957SOL    HW1 6698   4.844   7.957   6.009
 1957SOL    HW2 6699   4.837   8.021   6.146
 1958SOL     OW 6700  -0.519   5.165   5.598
 1958SOL    HW1 6701  -0.517   5.114   5.517
 1958SOL    HW2 6702  -0.544   5.253   5.571
 1959SOL     OW 6703   3.428   6.458   0.741
 1959SOL    HW1 6704   3.339   6.481   0.714
 1959SOL    HW2 6705   3.469   6.543   0.762
 1960SOL     OW 6706   2.741   7.350   0.196
 1960SOL    HW1 6707   2.797   7.303   0.135
 1960SOL    HW2 6708   2.800   7.376   0.268
 1961SOL     OW 6709   6.425   8.164   5.617
 1961SOL    HW1 6710   6.503   8.150   5.670
 1961SOL    HW2 6711   6.436   8.106   5.541
 1962SOL     OW 6712   4.707   0.833   0.873
 1962SOL    HW1 6713   4.796   0.801   0.882
 1962SOL    HW2 6714   4.657   0.784   0.938
 1963SOL     OW 6715  -0.681   6.743   5.334
 1963SOL    HW1 6716  -0.689   6.814   5.271
 1963SOL    HW2 6717  -0.594   6.706   5.317
 1964SOL     OW 6718   5.145   5.100   1.285
 1964SOL    HW1 6719   5.080   5.156   1.242
 1964SOL    HW2 6720   5.155   5.025   1.226
 1965SOL     OW 6721   5.010   4.253   0.845
 1965SOL    HW1 6722   4.934   4.225   0.794
 1965SOL    HW2 6723   4.999   4.347   0.856
 1966SOL     OW 6724   2.938   9.108   5.647
 1966SOL    HW1 6725   2.889   9.113   5.729
 1966SOL    HW2 6726   2.937   9.016   5.623
 1967SOL     OW 6727   2.760   1.535   0.378
 1967SOL    HW1 6728   2.777   1.441   0.364
 1967SOL    HW2 6729   2.670   1.538   0.411
 1968SOL     OW 6730   2.559   8.803   2.926
 1968SOL    HW1 6731   2.490   8.865   2.903
 1968SOL    HW2 6732   2.516   8.739   2.983
 1969SOL     OW 6733   7.898   4.983   0.007
 1969SOL    HW1 6734   7.901   5.009   0.099
 1969SOL    HW2 6735   7.968   5.033  -0.035
 1970SOL     OW 6736   4.345   4.021   3.365
 1970SOL    HW1 6737   4.430   4.040   3.405
 1970SOL    HW2 6738   4.347   3.926   3.351
 1971SOL     OW 6739   7.589  11.328   6.566
 1971SOL    HW1 6740   7.571  11.393   6.498
 1971SOL    HW2 6741   7.680  11.302   6.551
 1972SOL     OW 6742   5.377   8.236   1.301
 1972SOL    HW1 6743   5.392   8.331   1.299
 1972SOL    HW2 6744   5.322   8.219   1.224
 1973SOL     OW 6745   5.257  11.333   6.538
 1973SOL    HW1 6746   5.167  11.326   6.570
 1973SOL    HW2 6747   5.248  11.372   6.451
 1974SOL     OW 6748   5.837   5.539   2.966
 1974SOL    HW1 6749   5.785   5.544   2.886
 1974SOL    HW2 6750   5.794   5.471   3.018
 1975SOL     OW 6751   6.740   2.086   0.586
 1975SOL    HW1 6752   6.800   2.057   0.653
 1975SOL    HW2 6753   6.793   2.140   0.527
 1976SOL     OW 6754   0.662   4.647   6.472
 1976SOL    HW1 6755   0.656   4.676   6.381
 1976SOL    HW2 6756   0.579   4.602   6.489
 1977SOL     OW 6757   1.775   2.326   0.080
 1977SOL    HW1 6758   1.825   2.254   0.042
 1977SOL    HW2 6759   1.792   2.401   0.022
 1978SOL     OW 6760   7.855   6.273   0.524
 1978SOL    HW1 6761   7.825   6.241   0.609
 1978SOL    HW2 6762   7.799   6.349   0.506
 1979SOL     OW 6763   7.296   1.620   0.822
 1979SOL    HW1 6764   7.231   1.687   0.841
 1979SOL    HW2 6765   7.378   1.657   0.855
 1980SOL     OW 6766   4.956   6.033   2.237
 1980SOL    HW1 6767   4.975   6.045   2.144
 1980SOL    HW2 6768   4.976   5.941   2.253
 1981SOL     OW 6769   7.330   2.125   1.972
 1981SOL    HW1 6770   7.292   2.116   1.884
 1981SOL    HW2 6771   7.345   2.219   1.982
 1982SOL     OW 6772   1.585   6.049   1.263
 1982SOL    HW1 6773   1.503   6.053   1.312
 1982SOL    HW2 6774   1.634   5.978   1.303
 1983SOL     OW 6775  -0.733   2.193   3.281
 1983SOL    HW1 6776  -0.697   2.135   3.348
 1983SOL    HW2 6777  -0.671   2.188   3.209
 1984SOL     OW 6778   6.585   1.931   2.668
 1984SOL    HW1 6779   6.490   1.926   2.661
 1984SOL    HW2 6780   6.611   1.846   2.703
 1985SOL     OW 6781  -0.652   8.387   6.292
 1985SOL    HW1 6782  -0.702   8.464   6.320
 1985SOL    HW2 6783  -0.719   8.324   6.267
 1986SOL     OW 6784   1.473   9.795   5.296
 1986SOL    HW1 6785   1.415   9.789   5.221
 1986SOL    HW2 6786   1.446   9.723   5.353
 1987SOL     OW 6787   4.188   2.625   0.363
 1987SOL    HW1 6788   4.175   2.697   0.302
 1987SOL    HW2 6789   4.125   2.558   0.335
 1988SOL     OW 6790   3.885   8.412   6.165
 1988SOL    HW1 6791   3.927   8.334   6.203
 1988SOL    HW2 6792   3.937   8.430   6.087
 1989SOL     OW 6793   0.987   6.720   4.613
 1989SOL    HW1 6794   0.996   6.747   4.522
 1989SOL    HW2 6795   0.900   6.682   4.619
 1990SOL     OW 6796   6.998   8.443   2.641
 1990SOL    HW1 6797   7.064   8.374   2.649
 1990SOL    HW2 6798   6.924   8.400   2.598
 1991SOL     OW 6799   2.375  10.843   6.143
 1991SOL    HW1 6800   2.438  10.855   6.214
 1991SOL    HW2 6801   2.357  10.749   6.143
 1992SOL     OW 6802   6.913   7.615   6.178
 1992SOL    HW1 6803   6.917   7.638   6.085
 1992SOL    HW2 6804   6.952   7.690   6.223
 1993SOL     OW 6805   9.160   7.096   0.784
 1993SOL    HW1 6806   9.239   7.042   0.789
 1993SOL    HW2 6807   9.151   7.116   0.690
 1994SOL     OW 6808   4.102   9.017   4.998
 1994SOL    HW1 6809   4.085   8.933   4.956
 1994SOL    HW2 6810   4.197   9.020   5.010
 1995SOL     OW 6811   4.789   7.775   4.603
 1995SOL    HW1 6812   4.759   7.750   4.516
 1995SOL    HW2 6813   4.716   7.751   4.661
 1996SOL     OW 6814   2.355   9.665   5.374
 1996SOL    HW1 6815   2.317   9.579   5.359
 1996SOL    HW2 6816   2.410   9.654   5.451
 1997SOL     OW 6817   2.095   6.625   5.170
 1997SOL    HW1 6818   2.113   6.541   5.128
 1997SOL    HW2 6819   2.000   6.632   5.172
 1998SOL     OW 6820   0.485   6.183   3.827
 1998SOL    HW1 6821   0.536   6.216   3.753
 1998SOL    HW2 6822   0.518   6.094   3.841
 1999SOL     OW 6823   3.609   2.768   1.776
 1999SOL    HW1 6824   3.534   2.823   1.758
 1999SOL    HW2 6825   3.581   2.710   1.847
 2000SOL     OW 6826   1.127   1.133   1.106
 2000SOL    HW1 6827   1.171   1.214   1.079
 2000SOL    HW2 6828   1.158   1.117   1.195
 2001SOL     OW 6829  -0.652   6.211   5.516
 2001SOL    HW1 6830  -0.570   6.174   5.550
 2001SOL    HW2 6831  -0.682   6.147   5.452
 2002SOL     OW 6832   2.387   3.644   5.417
 2002SOL    HW1 6833   2.359   3.703   5.487
 2002SOL    HW2 6834   2.335   3.671   5.341
 2003SOL     OW 6835   0.871   9.010   6.628
 2003SOL    HW1 6836   0.781   9.031   6.654
 2003SOL    HW2 6837   0.895   8.936   6.684
 2004SOL     OW 6838   5.443   4.526   4.158
 2004SOL    HW1 6839   5.478   4.439   4.175
 2004SOL    HW2 6840   5.451   4.538   4.063
 2005SOL     OW 6841   7.808  10.522   5.524
 2005SOL    HW1 6842   7.719  10.506   5.494
 2005SOL    HW2 6843   7.805  10.513   5.619
 2006SOL     OW 6844   5.886   8.146   6.587
 2006SOL    HW1 6845   5.967   8.180   6.623
 2006SOL    HW2 6846   5.821   8.159   6.656
 2007SOL     OW 6847  -0.820   5.758   5.029
 2007SOL    HW1 6848  -0.884   5.826   5.008
 2007SOL    HW2 6849  -0.860   5.708   5.100
 2008SOL     OW 6850   6.860   3.708   1.239
 2008SOL    HW1 6851   6.786   3.758   1.274
 2008SOL    HW2 6852   6.937   3.754   1.271
 2009SOL     OW 6853   1.457   3.719   3.813
 2009SOL    HW1 6854   1.438   3.626   3.827
 2009SOL    HW2 6855   1.547   3.721   3.780
 2010SOL     OW 6856   6.321   1.812   0.993
 2010SOL    HW1 6857   6.292   1.895   0.955
 2010SOL    HW2 6858   6.270   1.803   1.074
 2011SOL     OW 6859   6.843   8.786   6.285
 2011SOL    HW1 6860   6.935   8.769   6.263
 2011SOL    HW2 6861   6.845   8.870   6.332
 2012SOL     OW 6862   0.305   5.389   4.398
 2012SOL    HW1 6863   0.373   5.330   4.430
 2012SOL    HW2 6864   0.231   5.331   4.378
 2013SOL     OW 6865   1.627   2.324   3.719
 2013SOL    HW1 6866   1.669   2.355   3.639
 2013SOL    HW2 6867   1.612   2.231   3.705
 2014SOL     OW 6868   7.942   1.740  -0.004
 2014SOL    HW1 6869   7.863   1.736   0.050
 2014SOL    HW2 6870   7.974   1.830   0.007
 2015SOL     OW 6871   3.778   3.472   1.336
 2015SOL    HW1 6872   3.801   3.554   1.292
 2015SOL    HW2 6873   3.744   3.500   1.422
 2016SOL     OW 6874   6.384   9.512   5.368
 2016SOL    HW1 6875   6.461   9.503   5.312
 2016SOL    HW2 6876   6.313   9.471   5.319
 2017SOL     OW 6877   4.547   2.865   4.442
 2017SOL    HW1 6878   4.495   2.862   4.361
 2017SOL    HW2 6879   4.568   2.773   4.459
 2018SOL     OW 6880   0.888   7.932   3.534
 2018SOL    HW1 6881   0.909   8.023   3.514
 2018SOL    HW2 6882   0.931   7.915   3.617
 2019SOL     OW 6883   5.921   6.430   5.247
 2019SOL    HW1 6884   5.856   6.425   5.178
 2019SOL    HW2 6885   5.929   6.340   5.279
 2020SOL     OW 6886   7.026   4.012   2.907
 2020SOL    HW1 6887   7.092   4.063   2.862
 2020SOL    HW2 6888   6.958   3.996   2.842
 2021SOL     OW 6889   2.614   7.119   6.327
 2021SOL    HW1 6890   2.593   7.211   6.341
 2021SOL    HW2 6891   2.633   7.086   6.415
 2022SOL     OW 6892   2.053   3.696   5.427
 2022SOL    HW1 6893   2.068   3.610   5.387
 2022SOL    HW2 6894   2.022   3.750   5.354
 2023SOL     OW 6895   3.552   7.561   5.204
 2023SOL    HW1 6896   3.538   7.478   5.157
 2023SOL    HW2 6897   3.565   7.534   5.295
 2024SOL     OW 6898   9.471   6.284   1.393
 2024SOL    HW1 6899   9.455   6.234   1.473
 2024SOL    HW2 6900   9.509   6.367   1.423
 2025SOL     OW 6901   6.473   2.959   0.687
 2025SOL    HW1 6902   6.464   2.865   0.701
 2025SOL    HW2 6903   6.498   2.968   0.595
 2026SOL     OW 6904   8.280   6.802   2.866
 2026SOL    HW1 6905   8.237   6.737   2.921
 2026SOL    HW2 6906   8.209   6.861   2.839
 2027SOL     OW 6907   3.409   3.059   1.952
 2027SOL    HW1 6908   3.502   3.043   1.964
 2027SOL    HW2 6909   3.388   3.015   1.869
 2028SOL     OW 6910   1.643   3.179   1.935
 2028SOL    HW1 6911   1.639   3.256   1.878
 2028SOL    HW2 6912   1.564   3.184   1.989
 2029SOL     OW 6913   1.216   3.266   1.861
 2029SOL    HW1 6914   1.269   3.343   1.880
 2029SOL    HW2 6915   1.129   3.301   1.841
 2030SOL     OW 6916   3.338   7.893   5.523
 2030SOL    HW1 6917   3.262   7.886   5.465
 2030SOL    HW2 6918   3.390   7.964   5.486
 2031SOL     OW 6919   3.097   6.555   5.648
 2031SOL    HW1 6920   3.189   6.560   5.620
 2031SOL    HW2 6921   3.100   6.510   5.732
 2032SOL     OW 6922   0.199   2.918   2.415
 2032SOL    HW1 6923   0.184   2.994   2.358
 2032SOL    HW2 6924   0.189   2.953   2.504
 2033SOL     OW 6925   5.901   7.832   4.281
 2033SOL    HW1 6926   5.989   7.858   4.306
 2033SOL    HW2 6927   5.912   7.783   4.200
 2034SOL     OW 6928   2.587   8.266   1.203
 2034SOL    HW1 6929   2.649   8.204   1.240
 2034SOL    HW2 6930   2.633   8.305   1.128
 2035SOL     OW 6931   1.021   8.189   3.561
 2035SOL    HW1 6932   1.095   8.191   3.622
 2035SOL    HW2 6933   0.965   8.262   3.589
 2036SOL     OW 6934   7.145   9.698   3.571
 2036SOL    HW1 6935   7.127   9.606   3.591
 2036SOL    HW2 6936   7.134   9.744   3.654
 2037SOL     OW 6937   4.438   7.872   5.730
 2037SOL    HW1 6938   4.344   7.873   5.710
 2037SOL    HW2 6939   4.459   7.963   5.749
 2038SOL     OW 6940   6.508   5.501   2.306
 2038SOL    HW1 6941   6.548   5.585   2.329
 2038SOL    HW2 6942   6.505   5.453   2.388
 2039SOL     OW 6943   4.526   5.291   5.431
 2039SOL    HW1 6944   4.476   5.209   5.433
 2039SOL    HW2 6945   4.514   5.324   5.342
 2040SOL     OW 6946   8.637   5.476   1.343
 2040SOL    HW1 6947   8.634   5.486   1.248
 2040SOL    HW2 6948   8.551   5.506   1.373
 2041SOL     OW 6949   1.266  10.739   5.592
 2041SOL    HW1 6950   1.221  10.681   5.653
 2041SOL    HW2 6951   1.259  10.826   5.631
 2042SOL     OW 6952   4.117   2.243   2.571
 2042SOL    HW1 6953   4.030   2.217   2.539
 2042SOL    HW2 6954   4.174   2.234   2.495
 2043SOL     OW 6955   5.091   3.835   0.256
 2043SOL    HW1 6956   5.155   3.788   0.204
 2043SOL    HW2 6957   5.084   3.921   0.213
 2044SOL     OW 6958   0.569   4.906   4.915
 2044SOL    HW1 6959   0.661   4.904   4.890
 2044SOL    HW2 6960   0.570   4.937   5.006
 2045SOL     OW 6961   3.620   3.989   0.730
 2045SOL    HW1 6962   3.548   3.930   0.752
 2045SOL    HW2 6963   3.576   4.069   0.700
 2046SOL     OW 6964   7.067   2.640   1.270
 2046SOL    HW1 6965   7.096   2.550   1.284
 2046SOL    HW2 6966   6.979   2.632   1.233
 2047SOL     OW 6967   4.142   6.912   0.875
 2047SOL    HW1 6968   4.177   6.998   0.896
 2047SOL    HW2 6969   4.214   6.867   0.829
 2048SOL     OW 6970   3.076   7.876   1.640
 2048SOL    HW1 6971   3.069   7.851   1.547
 2048SOL    HW2 6972   3.042   7.800   1.687
 2049SOL     OW 6973   6.969   7.613   2.513
 2049SOL    HW1 6974   6.939   7.522   2.511
 2049SOL    HW2 6975   6.960   7.639   2.605
 2050SOL     OW 6976   4.021   8.589   4.501
 2050SOL    HW1 6977   3.943   8.556   4.544
 2050SOL    HW2 6978   3.994   8.604   4.410
 2051SOL     OW 6979   4.998   9.032   4.894
 2051SOL    HW1 6980   5.023   9.004   4.806
 2051SOL    HW2 6981   5.043   9.115   4.907
 2052SOL     OW 6982   4.036   3.930   2.090
 2052SOL    HW1 6983   4.064   3.965   2.175
 2052SOL    HW2 6984   3.966   3.989   2.062
 2053SOL     OW 6985   4.999   2.785   2.503
 2053SOL    HW1 6986   4.977   2.873   2.473
 2053SOL    HW2 6987   4.961   2.779   2.591
 2054SOL     OW 6988   6.614   7.758   5.205
 2054SOL    HW1 6989   6.665   7.797   5.275
 2054SOL    HW2 6990   6.678   7.708   5.153
 2055SOL     OW 6991   0.673   3.593   4.739
 2055SOL    HW1 6992   0.609   3.522   4.738
 2055SOL    HW2 6993   0.754   3.552   4.769
 2056SOL     OW 6994   3.333   2.826   4.667
 2056SOL    HW1 6995   3.239   2.809   4.671
 2056SOL    HW2 6996   3.369   2.780   4.743
 2057SOL     OW 6997   2.629   4.145   4.832
 2057SOL    HW1 6998   2.716   4.105   4.839
 2057SOL    HW2 6999   2.568   4.072   4.843
 2058SOL     OW 7000   3.888   8.167   5.027
 2058SOL    HW1 7001   3.906   8.077   5.052
 2058SOL    HW2 7002   3.944   8.183   4.951
 2059SOL     OW 7003   2.509   4.109   0.901
 2059SOL    HW1 7004   2.485   4.095   0.992
 2059SOL    HW2 7005   2.499   4.203   0.887
 2060SOL     OW 7006   7.196   1.661   1.943
 2060SOL    HW1 7007   7.119   1.717   1.954
 2060SOL    HW2 7008   7.246   1.673   2.023
 2061SOL     OW 7009   8.612   2.292   0.060
 2061SOL    HW1 7010   8.532   2.344   0.069
 2061SOL    HW2 7011   8.653   2.296   0.146
 2062SOL     OW 7012   4.064   7.825   0.288
 2062SOL    HW1 7013   4.117   7.892   0.245
 2062SOL    HW2 7014   4.034   7.768   0.217
 2063SOL     OW 7015   3.910   2.752   2.759
 2063SOL    HW1 7016   3.815   2.747   2.771
 2063SOL    HW2 7017   3.944   2.676   2.805
 2064SOL     OW 7018   5.287   3.063   4.446
 2064SOL    HW1 7019   5.222   3.131   4.427
 2064SOL    HW2 7020   5.236   2.984   4.462
 2065SOL     OW 7021   2.610   5.397   0.131
 2065SOL    HW1 7022   2.619   5.492   0.127
 2065SOL    HW2 7023   2.520   5.383   0.160
 2066SOL     OW 7024   9.711   8.085   1.237
 2066SOL    HW1 7025   9.631   8.133   1.215
 2066SOL    HW2 7026   9.734   8.038   1.157
 2067SOL     OW 7027  -0.222   1.838   2.959
 2067SOL    HW1 7028  -0.256   1.901   3.021
 2067SOL    HW2 7029  -0.179   1.771   3.013
 2068SOL     OW 7030   5.909   2.713   1.702
 2068SOL    HW1 7031   5.909   2.628   1.745
 2068SOL    HW2 7032   5.840   2.763   1.747
 2069SOL     OW 7033   8.986   8.990   3.153
 2069SOL    HW1 7034   8.923   8.919   3.162
 2069SOL    HW2 7035   9.037   8.968   3.075
 2070SOL     OW 7036   7.040   8.579   3.742
 2070SOL    HW1 7037   7.070   8.662   3.778
 2070SOL    HW2 7038   7.045   8.517   3.815
 2071SOL     OW 7039   1.367   8.646   5.178
 2071SOL    HW1 7040   1.403   8.601   5.102
 2071SOL    HW2 7041   1.382   8.739   5.161
 2072SOL     OW 7042   4.163   9.145   4.196
 2072SOL    HW1 7043   4.184   9.195   4.117
 2072SOL    HW2 7044   4.080   9.102   4.176
 2073SOL     OW 7045  10.582   7.945   0.486
 2073SOL    HW1 7046  10.585   8.041   0.490
 2073SOL    HW2 7047  10.550   7.918   0.572
 2074SOL     OW 7048   4.964  10.531   5.680
 2074SOL    HW1 7049   5.036  10.511   5.620
 2074SOL    HW2 7050   4.901  10.461   5.666
 2075SOL     OW 7051   7.837  10.697   6.503
 2075SOL    HW1 7052   7.772  10.764   6.482
 2075SOL    HW2 7053   7.840  10.694   6.598
 2076SOL     OW 7054   6.180  10.115   4.414
 2076SOL    HW1 7055   6.117  10.184   4.437
 2076SOL    HW2 7056   6.255  10.131   4.471
 2077SOL     OW 7057   5.682   1.856   1.879
 2077SOL    HW1 7058   5.651   1.886   1.793
 2077SOL    HW2 7059   5.703   1.936   1.927
 2078SOL     OW 7060   5.478   5.295   0.313
 2078SOL    HW1 7061   5.499   5.357   0.243
 2078SOL    HW2 7062   5.386   5.310   0.331
 2079SOL     OW 7063   5.550   0.684   0.977
 2079SOL    HW1 7064   5.615   0.753   0.989
 2079SOL    HW2 7065   5.506   0.707   0.895
 2080SOL     OW 7066   8.134  10.022   4.486
 2080SOL    HW1 7067   8.108  10.100   4.536
 2080SOL    HW2 7068   8.111  10.042   4.396
 2081SOL     OW 7069   4.172   5.567   6.281
 2081SOL    HW1 7070   4.180   5.554   6.376
 2081SOL    HW2 7071   4.189   5.480   6.244
 2082SOL     OW 7072   6.407   8.916   3.418
 2082SOL    HW1 7073   6.380   8.841   3.364
 2082SOL    HW2 7074   6.337   8.980   3.406
 2083SOL     OW 7075   7.819   9.121   4.238
 2083SOL    HW1 7076   7.829   9.070   4.157
 2083SOL    HW2 7077   7.899   9.104   4.287
 2084SOL     OW 7078   3.455   3.426   4.497
 2084SOL    HW1 7079   3.396   3.361   4.458
 2084SOL    HW2 7080   3.539   3.380   4.504
 2085SOL     OW 7081   4.351   8.777   1.957
 2085SOL    HW1 7082   4.416   8.750   1.892
 2085SOL    HW2 7083   4.297   8.842   1.912
 2086SOL     OW 7084   0.081   1.830   2.008
 2086SOL    HW1 7085   0.094   1.766   2.079
 2086SOL    HW2 7086   0.168   1.842   1.971
 2087SOL     OW 7087   0.973   1.618   1.966
 2087SOL    HW1 7088   0.932   1.542   2.006
 2087SOL    HW2 7089   0.902   1.662   1.918
 2088SOL     OW 7090   3.088   2.283   0.897
 2088SOL    HW1 7091   3.127   2.367   0.923
 2088SOL    HW2 7092   3.122   2.268   0.809
 2089SOL     OW 7093   7.576   1.595   0.642
 2089SOL    HW1 7094   7.482   1.577   0.652
 2089SOL    HW2 7095   7.601   1.635   0.725
 2090SOL     OW 7096   3.713   3.649   2.055
 2090SOL    HW1 7097   3.770   3.595   2.110
 2090SOL    HW2 7098   3.719   3.736   2.093
 2091SOL     OW 7099   0.490   3.167   5.430
 2091SOL    HW1 7100   0.544   3.120   5.494
 2091SOL    HW2 7101   0.400   3.143   5.451
 2092SOL     OW 7102   1.396   6.669   1.858
 2092SOL    HW1 7103   1.474   6.633   1.901
 2092SOL    HW2 7104   1.329   6.666   1.926
 2093SOL     OW 7105   5.174   3.334   1.321
 2093SOL    HW1 7106   5.152   3.427   1.310
 2093SOL    HW2 7107   5.179   3.300   1.232
 2094SOL     OW 7108   5.122   5.433   2.562
 2094SOL    HW1 7109   5.145   5.384   2.641
 2094SOL    HW2 7110   5.163   5.518   2.574
 2095SOL     OW 7111  -0.302   4.320   4.691
 2095SOL    HW1 7112  -0.264   4.244   4.647
 2095SOL    HW2 7113  -0.313   4.386   4.622
 2096SOL     OW 7114   2.294   7.733   2.931
 2096SOL    HW1 7115   2.268   7.726   3.023
 2096SOL    HW2 7116   2.212   7.729   2.882
 2097SOL     OW 7117  -0.137   9.228   6.024
 2097SOL    HW1 7118  -0.066   9.196   6.080
 2097SOL    HW2 7119  -0.216   9.218   6.077
 2098SOL     OW 7120   6.555   8.020   2.491
 2098SOL    HW1 7121   6.590   7.941   2.532
 2098SOL    HW2 7122   6.612   8.035   2.416
 2099SOL     OW 7123   0.999   1.307   0.724
 2099SOL    HW1 7124   0.977   1.304   0.631
 2099SOL    HW2 7125   0.916   1.329   0.767
 2100SOL     OW 7126  -0.007   2.703   2.103
 2100SOL    HW1 7127  -0.045   2.649   2.034
 2100SOL    HW2 7128   0.083   2.720   2.073
 2101SOL     OW 7129   1.159   3.483   1.002
 2101SOL    HW1 7130   1.187   3.566   0.963
 2101SOL    HW2 7131   1.130   3.508   1.090
 2102SOL     OW 7132   2.517   5.273   1.804
 2102SOL    HW1 7133   2.425   5.281   1.779
 2102SOL    HW2 7134   2.531   5.179   1.815
 2103SOL     OW 7135   8.451   5.512   1.077
 2103SOL    HW1 7136   8.396   5.452   1.026
 2103SOL    HW2 7137   8.488   5.572   1.012
 2104SOL     OW 7138   4.549   1.588   1.764
 2104SOL    HW1 7139   4.569   1.658   1.826
 2104SOL    HW2 7140   4.495   1.526   1.815
 2105SOL     OW 7141   5.012   9.419   3.950
 2105SOL    HW1 7142   5.048   9.507   3.934
 2105SOL    HW2 7143   5.035   9.400   4.041
 2106SOL     OW 7144   1.584   3.264   1.372
 2106SOL    HW1 7145   1.634   3.344   1.390
 2106SOL    HW2 7146   1.495   3.286   1.399
 2107SOL     OW 7147  -0.305   5.114   5.234
 2107SOL    HW1 7148  -0.241   5.055   5.196
 2107SOL    HW2 7149  -0.356   5.146   5.160
 2108SOL     OW 7150   1.089  10.565   6.232
 2108SOL    HW1 7151   1.139  10.535   6.307
 2108SOL    HW2 7152   1.069  10.486   6.183
 2109SOL     OW 7153   1.694   8.510   6.620
 2109SOL    HW1 7154   1.774   8.492   6.572
 2109SOL    HW2 7155   1.629   8.528   6.552
 2110SOL     OW 7156   7.158   0.613   0.090
 2110SOL    HW1 7157   7.190   0.672   0.021
 2110SOL    HW2 7158   7.237   0.571   0.124
 2111SOL     OW 7159   3.214   9.318   3.334
 2111SOL    HW1 7160   3.167   9.266   3.269
 2111SOL    HW2 7161   3.147   9.374   3.373
 2112SOL     OW 7162  -0.881   6.986   5.735
 2112SOL    HW1 7163  -0.956   6.928   5.720
 2112SOL    HW2 7164  -0.805   6.932   5.715
 2113SOL     OW 7165   0.628   1.880   0.219
 2113SOL    HW1 7166   0.702   1.835   0.179
 2113SOL    HW2 7167   0.628   1.852   0.310
 2114SOL     OW 7168   7.614   6.716   1.746
 2114SOL    HW1 7169   7.602   6.808   1.722
 2114SOL    HW2 7170   7.566   6.706   1.827
 2115SOL     OW 7171   4.644   4.052   5.257
 2115SOL    HW1 7172   4.606   4.093   5.180
 2115SOL    HW2 7173   4.719   4.002   5.224
 2116SOL     OW 7174   1.072   9.489   5.566
 2116SOL    HW1 7175   1.082   9.489   5.661
 2116SOL    HW2 7176   1.043   9.400   5.545
 2117SOL     OW 7177   6.671   7.992   4.387
 2117SOL    HW1 7178   6.712   8.068   4.428
 2117SOL    HW2 7179   6.685   7.921   4.450
 2118SOL     OW 7180   2.287   6.778   1.194
 2118SOL    HW1 7181   2.294   6.870   1.219
 2118SOL    HW2 7182   2.357   6.764   1.132
 2119SOL     OW 7183   7.865   5.531   0.212
 2119SOL    HW1 7184   7.895   5.516   0.123
 2119SOL    HW2 7185   7.770   5.540   0.204
 2120SOL     OW 7186   1.662   5.603   3.828
 2120SOL    HW1 7187   1.742   5.612   3.777
 2120SOL    HW2 7188   1.673   5.662   3.902
 2121SOL     OW 7189   0.930   1.525   1.549
 2121SOL    HW1 7190   0.902   1.613   1.525
 2121SOL    HW2 7191   0.883   1.506   1.630
 2122SOL     OW 7192   0.010   7.213   6.243
 2122SOL    HW1 7193   0.025   7.136   6.298
 2122SOL    HW2 7194  -0.043   7.272   6.297
 2123SOL     OW 7195  -0.145   4.502   4.500
 2123SOL    HW1 7196  -0.168   4.434   4.438
 2123SOL    HW2 7197  -0.051   4.515   4.486
 2124SOL     OW 7198   1.772   3.856   3.333
 2124SOL    HW1 7199   1.803   3.863   3.423
 2124SOL    HW2 7200   1.761   3.762   3.318
 2125SOL     OW 7201   0.969   4.338   1.678
 2125SOL    HW1 7202   0.909   4.281   1.629
 2125SOL    HW2 7203   1.046   4.284   1.694
 2126SOL     OW 7204   7.597   8.844   5.846
 2126SOL    HW1 7205   7.671   8.825   5.788
 2126SOL    HW2 7206   7.616   8.931   5.882
 2127SOL     OW 7207   7.601   8.283   3.088
 2127SOL    HW1 7208   7.670   8.240   3.137
 2127SOL    HW2 7209   7.613   8.253   2.998
 2128SOL     OW 7210   0.303   3.561   1.653
 2128SOL    HW1 7211   0.212   3.558   1.682
 2128SOL    HW2 7212   0.345   3.487   1.697
 2129SOL     OW 7213   7.254  10.512   4.920
 2129SOL    HW1 7214   7.171  10.478   4.887
 2129SOL    HW2 7215   7.319  10.479   4.859
 2130SOL     OW 7216   1.195  10.417   5.527
 2130SOL    HW1 7217   1.173  10.352   5.594
 2130SOL    HW2 7218   1.271  10.463   5.561
 2131SOL     OW 7219  -0.836   4.356   6.502
 2131SOL    HW1 7220  -0.821   4.448   6.481
 2131SOL    HW2 7221  -0.845   4.314   6.416
 2132SOL     OW 7222  -0.361   3.363   5.350
 2132SOL    HW1 7223  -0.363   3.277   5.393
 2132SOL    HW2 7224  -0.287   3.358   5.290
 2133SOL     OW 7225   1.186   8.733   5.493
 2133SOL    HW1 7226   1.251   8.673   5.531
 2133SOL    HW2 7227   1.102   8.691   5.510
 2134SOL     OW 7228   5.489   4.907   2.398
 2134SOL    HW1 7229   5.411   4.942   2.440
 2134SOL    HW2 7230   5.542   4.983   2.377
 2135SOL     OW 7231   1.491   4.781   4.592
 2135SOL    HW1 7232   1.477   4.687   4.586
 2135SOL    HW2 7233   1.557   4.800   4.526
 2136SOL     OW 7234   0.716   3.089   4.732
 2136SOL    HW1 7235   0.658   3.035   4.679
 2136SOL    HW2 7236   0.804   3.068   4.699
 2137SOL     OW 7237  -0.854   1.714   2.731
 2137SOL    HW1 7238  -0.786   1.711   2.664
 2137SOL    HW2 7239  -0.812   1.757   2.806
 2138SOL     OW 7240   5.196   6.315   3.342
 2138SOL    HW1 7241   5.190   6.391   3.400
 2138SOL    HW2 7242   5.107   6.300   3.313
 2139SOL     OW 7243   3.791   2.805   0.757
 2139SOL    HW1 7244   3.708   2.832   0.719
 2139SOL    HW2 7245   3.847   2.883   0.751
 2140SOL     OW 7246   0.376   3.056   1.584
 2140SOL    HW1 7247   0.409   3.144   1.603
 2140SOL    HW2 7248   0.421   3.030   1.503
 2141SOL     OW 7249   6.718   7.347   5.761
 2141SOL    HW1 7250   6.791   7.337   5.700
 2141SOL    HW2 7251   6.697   7.258   5.788
 2142SOL     OW 7252  -0.424   3.667   5.516
 2142SOL    HW1 7253  -0.363   3.665   5.589
 2142SOL    HW2 7254  -0.443   3.575   5.498
 2143SOL     OW 7255   6.064  11.000   6.406
 2143SOL    HW1 7256   6.034  11.087   6.431
 2143SOL    HW2 7257   6.157  10.999   6.428
 2144SOL     OW 7258   0.314   1.303   1.395
 2144SOL    HW1 7259   0.307   1.283   1.302
 2144SOL    HW2 7260   0.400   1.269   1.420
 2145SOL     OW 7261   3.790   8.458   4.639
 2145SOL    HW1 7262   3.724   8.402   4.599
 2145SOL    HW2 7263   3.741   8.523   4.689
 2146SOL     OW 7264   4.460   6.650   0.923
 2146SOL    HW1 7265   4.531   6.624   0.864
 2146SOL    HW2 7266   4.390   6.681   0.864
 2147SOL     OW 7267   6.495   7.997   5.412
 2147SOL    HW1 7268   6.493   7.913   5.365
 2147SOL    HW2 7269   6.562   8.048   5.366
 2148SOL     OW 7270   5.941   8.577   5.923
 2148SOL    HW1 7271   5.891   8.577   5.842
 2148SOL    HW2 7272   6.006   8.646   5.911
 2149SOL     OW 7273   2.363   6.842   0.133
 2149SOL    HW1 7274   2.301   6.914   0.125
 2149SOL    HW2 7275   2.390   6.845   0.225
 2150SOL     OW 7276   2.289   0.319   0.127
 2150SOL    HW1 7277   2.261   0.404   0.094
 2150SOL    HW2 7278   2.384   0.327   0.136
 2151SOL     OW 7279   1.607   3.068   0.832
 2151SOL    HW1 7280   1.699   3.048   0.811
 2151SOL    HW2 7281   1.611   3.148   0.883
 2152SOL     OW 7282   0.994   2.396   3.933
 2152SOL    HW1 7283   1.011   2.390   3.839
 2152SOL    HW2 7284   1.076   2.429   3.970
 2153SOL     OW 7285   3.596   3.441   0.295
 2153SOL    HW1 7286   3.662   3.408   0.234
 2153SOL    HW2 7287   3.516   3.446   0.243
 2154SOL     OW 7288   7.795   6.448   1.958
 2154SOL    HW1 7289   7.866   6.468   2.019
 2154SOL    HW2 7290   7.736   6.524   1.963
 2155SOL     OW 7291   7.782   3.605   2.519
 2155SOL    HW1 7292   7.797   3.526   2.467
 2155SOL    HW2 7293   7.729   3.661   2.463
 2156SOL     OW 7294   3.425   9.623   3.690
 2156SOL    HW1 7295   3.426   9.718   3.685
 2156SOL    HW2 7296   3.335   9.598   3.672
 2157SOL     OW 7297   7.446   1.606   1.103
 2157SOL    HW1 7298   7.479   1.517   1.096
 2157SOL    HW2 7299   7.385   1.604   1.177
 2158SOL     OW 7300  -0.818   7.930   6.264
 2158SOL    HW1 7301  -0.834   8.022   6.242
 2158SOL    HW2 7302  -0.804   7.929   6.358
 2159SOL     OW 7303   1.511  10.225   5.207
 2159SOL    HW1 7304   1.446  10.220   5.137
 2159SOL    HW2 7305   1.594  10.237   5.161
 2160SOL     OW 7306  -1.278   6.417   6.626
 2160SOL    HW1 7307  -1.309   6.429   6.536
 2160SOL    HW2 7308  -1.309   6.495   6.672
 2161SOL     OW 7309   0.757   1.134   1.578
 2161SOL    HW1 7310   0.751   1.184   1.659
 2161SOL    HW2 7311   0.848   1.104   1.575
 2162SOL     OW 7312   6.785   7.932   3.916
 2162SOL    HW1 7313   6.690   7.943   3.922
 2162SOL    HW2 7314   6.821   8.015   3.948
 2163SOL     OW 7315   7.472   6.473   3.282
 2163SOL    HW1 7316   7.563   6.444   3.291
 2163SOL    HW2 7317   7.445   6.443   3.195
 2164SOL     OW 7318   6.554   7.649   6.454
 2164SOL    HW1 7319   6.550   7.602   6.371
 2164SOL    HW2 7320   6.499   7.598   6.513
 2165SOL     OW 7321   3.328   4.992   5.395
 2165SOL    HW1 7322   3.295   4.902   5.404
 2165SOL    HW2 7323   3.420   4.985   5.418
 2166SOL     OW 7324   6.884   6.392   0.735
 2166SOL    HW1 7325   6.925   6.475   0.760
 2166SOL    HW2 7326   6.791   6.405   0.752
 2167SOL     OW 7327   1.444   9.299   3.056
 2167SOL    HW1 7328   1.392   9.377   3.040
 2167SOL    HW2 7329   1.453   9.258   2.970
 2168SOL     OW 7330   0.595   6.178   6.283
 2168SOL    HW1 7331   0.626   6.255   6.332
 2168SOL    HW2 7332   0.589   6.109   6.349
 2169SOL     OW 7333   1.242   3.290   2.844
 2169SOL    HW1 7334   1.301   3.218   2.864
 2169SOL    HW2 7335   1.230   3.285   2.749
 2170SOL     OW 7336   8.058  10.283   4.580
 2170SOL    HW1 7337   8.000  10.322   4.515
 2170SOL    HW2 7338   8.133  10.343   4.583
 2171SOL     OW 7339   1.834   9.176   2.944
 2171SOL    HW1 7340   1.887   9.136   2.876
 2171SOL    HW2 7341   1.865   9.266   2.949
 2172SOL     OW 7342   2.129   6.000   0.417
 2172SOL    HW1 7343   2.136   5.997   0.513
 2172SOL    HW2 7344   2.216   5.976   0.386
 2173SOL     OW 7345   3.627   7.328   6.146
 2173SOL    HW1 7346   3.663   7.240   6.147
 2173SOL    HW2 7347   3.566   7.329   6.072
 2174SOL     OW 7348   7.488   7.399   0.195
 2174SOL    HW1 7349   7.421   7.333   0.206
 2174SOL    HW2 7350   7.488   7.419   0.102
 2175SOL     OW 7351   6.643   6.751   3.810
 2175SOL    HW1 7352   6.678   6.838   3.829
 2175SOL    HW2 7353   6.692   6.721   3.733
 2176SOL     OW 7354   7.554   8.064   5.261
 2176SOL    HW1 7355   7.503   8.138   5.292
 2176SOL    HW2 7356   7.511   8.036   5.181
 2177SOL     OW 7357   0.886   8.133   4.782
 2177SOL    HW1 7358   0.846   8.095   4.861
 2177SOL    HW2 7359   0.969   8.169   4.813
 2178SOL     OW 7360   1.942   2.451   3.801
 2178SOL    HW1 7361   1.847   2.439   3.803
 2178SOL    HW2 7362   1.974   2.377   3.749
 2179SOL     OW 7363   7.631   8.382   2.441
 2179SOL    HW1 7364   7.672   8.305   2.481
 2179SOL    HW2 7365   7.701   8.422   2.389
 2180SOL     OW 7366   0.235   7.342   5.856
 2180SOL    HW1 7367   0.139   7.345   5.859
 2180SOL    HW2 7368   0.261   7.324   5.946
 2181SOL     OW 7369   6.465   5.669   3.141
 2181SOL    HW1 7370   6.388   5.614   3.157
 2181SOL    HW2 7371   6.462   5.735   3.211
 2182SOL     OW 7372   9.368   7.887   1.196
 2182SOL    HW1 7373   9.463   7.890   1.203
 2182SOL    HW2 7374   9.344   7.801   1.229
 2183SOL     OW 7375   4.074   3.666   1.233
 2183SOL    HW1 7376   4.122   3.633   1.157
 2183SOL    HW2 7377   4.088   3.761   1.231
 2184SOL     OW 7378   6.914   5.406   3.588
 2184SOL    HW1 7379   6.984   5.389   3.652
 2184SOL    HW2 7380   6.854   5.332   3.599
 2185SOL     OW 7381   4.350   6.815   5.326
 2185SOL    HW1 7382   4.322   6.815   5.417
 2185SOL    HW2 7383   4.364   6.723   5.304
 2186SOL     OW 7384   8.000   9.259   2.996
 2186SOL    HW1 7385   8.077   9.242   2.943
 2186SOL    HW2 7386   7.999   9.188   3.060
 2187SOL     OW 7387   0.510   5.820   5.605
 2187SOL    HW1 7388   0.427   5.845   5.646
 2187SOL    HW2 7389   0.540   5.744   5.654
 2188SOL     OW 7390   7.776   7.500   1.225
 2188SOL    HW1 7391   7.826   7.525   1.148
 2188SOL    HW2 7392   7.834   7.518   1.299
 2189SOL     OW 7393   5.474   4.685   5.251
 2189SOL    HW1 7394   5.406   4.620   5.232
 2189SOL    HW2 7395   5.546   4.663   5.192
 2190SOL     OW 7396  -0.883   4.676   5.308
 2190SOL    HW1 7397  -0.846   4.762   5.324
 2190SOL    HW2 7398  -0.967   4.693   5.266
 2191SOL     OW 7399   0.074   3.912   4.163
 2191SOL    HW1 7400   0.031   3.859   4.095
 2191SOL    HW2 7401   0.092   3.995   4.120
 2192SOL     OW 7402   5.581   2.173   3.090
 2192SOL    HW1 7403   5.491   2.141   3.099
 2192SOL    HW2 7404   5.635   2.108   3.134
 2193SOL     OW 7405   7.139   4.455   0.515
 2193SOL    HW1 7406   7.219   4.446   0.463
 2193SOL    HW2 7407   7.094   4.371   0.505
 2194SOL     OW 7408  -0.752   7.326   6.562
 2194SOL    HW1 7409  -0.689   7.385   6.520
 2194SOL    HW2 7410  -0.704   7.289   6.636
 2195SOL     OW 7411   3.306   9.405   5.861
 2195SOL    HW1 7412   3.400   9.400   5.844
 2195SOL    HW2 7413   3.299   9.450   5.945
 2196SOL     OW 7414   2.280   8.784   5.117
 2196SOL    HW1 7415   2.249   8.829   5.196
 2196SOL    HW2 7416   2.348   8.842   5.082
 2197SOL     OW 7417   3.920   2.002   3.284
 2197SOL    HW1 7418   3.864   2.021   3.209
 2197SOL    HW2 7419   4.000   1.967   3.246
 2198SOL     OW 7420   1.014   9.203   6.003
 2198SOL    HW1 7421   1.085   9.212   5.939
 2198SOL    HW2 7422   1.025   9.115   6.039
 2199SOL     OW 7423   3.741  10.166   4.702
 2199SOL    HW1 7424   3.672  10.127   4.649
 2199SOL    HW2 7425   3.821  10.151   4.651
 2200SOL     OW 7426   1.429   2.854   4.173
 2200SOL    HW1 7427   1.419   2.945   4.201
 2200SOL    HW2 7428   1.356   2.839   4.114
 2201SOL     OW 7429   2.891   9.399   6.621
 2201SOL    HW1 7430   2.905   9.326   6.681
 2201SOL    HW2 7431   2.891   9.476   6.679
 2202SOL     OW 7432   8.183   6.103   1.276
 2202SOL    HW1 7433   8.257   6.118   1.335
 2202SOL    HW2 7434   8.200   6.017   1.238
 2203SOL     OW 7435   7.582   2.439   1.558
 2203SOL    HW1 7436   7.609   2.456   1.468
 2203SOL    HW2 7437   7.592   2.524   1.602
 2204SOL     OW 7438   5.461   8.491   2.441
 2204SOL    HW1 7439   5.396   8.427   2.415
 2204SOL    HW2 7440   5.429   8.525   2.524
 2205SOL     OW 7441   4.459   8.870   2.236
 2205SOL    HW1 7442   4.444   8.776   2.224
 2205SOL    HW2 7443   4.373   8.910   2.225
 2206SOL     OW 7444   2.884   8.464   5.944
 2206SOL    HW1 7445   2.916   8.501   6.027
 2206SOL    HW2 7446   2.925   8.377   5.941
 2207SOL     OW 7447   4.133  10.175   6.364
 2207SOL    HW1 7448   4.168  10.111   6.426
 2207SOL    HW2 7449   4.183  10.255   6.381
 2208SOL     OW 7450   6.316   8.260   6.055
 2208SOL    HW1 7451   6.272   8.180   6.028
 2208SOL    HW2 7452   6.250   8.328   6.048
 2209SOL     OW 7453   2.060  10.681   5.383
 2209SOL    HW1 7454   2.000  10.606   5.384
 2209SOL    HW2 7455   2.022  10.741   5.318
 2210SOL     OW 7456   3.505   6.045   2.005
 2210SOL    HW1 7457   3.513   6.089   2.090
 2210SOL    HW2 7458   3.524   5.953   2.024
 2211SOL     OW 7459   3.554   5.399   5.392
 2211SOL    HW1 7460   3.649   5.407   5.382
 2211SOL    HW2 7461   3.530   5.326   5.335
 2212SOL     OW 7462   2.220   5.633   4.967
 2212SOL    HW1 7463   2.209   5.587   4.884
 2212SOL    HW2 7464   2.132   5.666   4.987
 2213SOL     OW 7465   5.807   2.082   1.980
 2213SOL    HW1 7466   5.815   2.113   1.889
 2213SOL    HW2 7467   5.892   2.102   2.019
 2214SOL     OW 7468  -0.186   4.508   6.046
 2214SOL    HW1 7469  -0.144   4.594   6.051
 2214SOL    HW2 7470  -0.165   4.476   5.958
 2215SOL     OW 7471   2.684   7.520   3.643
 2215SOL    HW1 7472   2.666   7.544   3.552
 2215SOL    HW2 7473   2.761   7.464   3.639
 2216SOL     OW 7474   8.170   3.364   1.118
 2216SOL    HW1 7475   8.106   3.420   1.163
 2216SOL    HW2 7476   8.157   3.277   1.156
 2217SOL     OW 7477   7.353   6.977   0.891
 2217SOL    HW1 7478   7.402   7.056   0.871
 2217SOL    HW2 7479   7.377   6.955   0.981
 2218SOL     OW 7480  -1.081   3.389   5.066
 2218SOL    HW1 7481  -0.998   3.429   5.040
 2218SOL    HW2 7482  -1.059   3.336   5.142
 2219SOL     OW 7483   3.667   0.589   0.466
 2219SOL    HW1 7484   3.737   0.557   0.409
 2219SOL    HW2 7485   3.693   0.678   0.488
 2220SOL     OW 7486   3.896  10.237   5.687
 2220SOL    HW1 7487   3.908  10.243   5.782
 2220SOL    HW2 7488   3.958  10.300   5.651
 2221SOL     OW 7489   3.154   6.074   5.366
 2221SOL    HW1 7490   3.177   6.147   5.308
 2221SOL    HW2 7491   3.095   6.112   5.431
 2222SOL     OW 7492   1.522   0.313   0.179
 2222SOL    HW1 7493   1.577   0.344   0.107
 2222SOL    HW2 7494   1.494   0.393   0.224
 2223SOL     OW 7495   2.177   4.145   2.002
 2223SOL    HW1 7496   2.130   4.186   1.930
 2223SOL    HW2 7497   2.260   4.192   2.006
 2224SOL     OW 7498   3.174   8.143   6.155
 2224SOL    HW1 7499   3.194   8.204   6.227
 2224SOL    HW2 7500   3.147   8.063   6.200
 2225SOL     OW 7501   2.843   3.871   6.512
 2225SOL    HW1 7502   2.855   3.959   6.477
 2225SOL    HW2 7503   2.919   3.822   6.481
 2226SOL     OW 7504   2.979   4.638   0.362
 2226SOL    HW1 7505   3.045   4.705   0.382
 2226SOL    HW2 7506   3.030   4.559   0.347
 2227SOL     OW 7507   3.901   5.828   0.932
 2227SOL    HW1 7508   3.897   5.762   1.001
 2227SOL    HW2 7509   3.812   5.829   0.895
 2228SOL     OW 7510   4.331   3.253   5.137
 2228SOL    HW1 7511   4.316   3.169   5.181
 2228SOL    HW2 7512   4.267   3.313   5.175
 2229SOL     OW 7513   1.887   6.666   3.167
 2229SOL    HW1 7514   1.870   6.760   3.169
 2229SOL    HW2 7515   1.973   6.658   3.127
 2230SOL     OW 7516   5.639   2.298   3.772
 2230SOL    HW1 7517   5.672   2.383   3.802
 2230SOL    HW2 7518   5.717   2.244   3.762
 2231SOL     OW 7519   1.207   5.003   3.224
 2231SOL    HW1 7520   1.275   4.950   3.183
 2231SOL    HW2 7521   1.179   4.951   3.299
 2232SOL     OW 7522  -0.149   3.643   5.272
 2232SOL    HW1 7523  -0.145   3.737   5.292
 2232SOL    HW2 7524  -0.242   3.626   5.260
 2233SOL     OW 7525   0.142   3.972   4.661
 2233SOL    HW1 7526   0.055   3.988   4.624
 2233SOL    HW2 7527   0.125   3.934   4.747
 2234SOL     OW 7528   5.492   4.585   0.051
 2234SOL    HW1 7529   5.520   4.501   0.014
 2234SOL    HW2 7530   5.401   4.595   0.022
 2235SOL     OW 7531   5.157   1.400   2.095
 2235SOL    HW1 7532   5.189   1.452   2.169
 2235SOL    HW2 7533   5.160   1.460   2.021
 2236SOL     OW 7534   1.159   8.889   3.679
 2236SOL    HW1 7535   1.202   8.895   3.764
 2236SOL    HW2 7536   1.207   8.952   3.624
 2237SOL     OW 7537   6.422   2.868   1.783
 2237SOL    HW1 7538   6.431   2.960   1.808
 2237SOL    HW2 7539   6.328   2.856   1.770
 2238SOL     OW 7540   9.070   7.520   2.500
 2238SOL    HW1 7541   9.131   7.514   2.426
 2238SOL    HW2 7542   9.084   7.607   2.536
 2239SOL     OW 7543   1.452   7.022   6.521
 2239SOL    HW1 7544   1.538   6.983   6.501
 2239SOL    HW2 7545   1.466   7.072   6.601
 2240SOL     OW 7546   6.507   4.340   2.581
 2240SOL    HW1 7547   6.547   4.259   2.551
 2240SOL    HW2 7548   6.481   4.322   2.672
 2241SOL     OW 7549   1.832   6.773   5.190
 2241SOL    HW1 7550   1.839   6.836   5.262
 2241SOL    HW2 7551   1.791   6.696   5.229
 2242SOL     OW 7552   4.537   8.676   5.331
 2242SOL    HW1 7553   4.570   8.594   5.294
 2242SOL    HW2 7554   4.479   8.711   5.263
 2243SOL     OW 7555   0.592   4.503   4.828
 2243SOL    HW1 7556   0.661   4.491   4.762
 2243SOL    HW2 7557   0.561   4.414   4.845
 2244SOL     OW 7558   1.632   4.094   0.026
 2244SOL    HW1 7559   1.631   4.066   0.118
 2244SOL    HW2 7560   1.647   4.013  -0.024
 2245SOL     OW 7561   5.858   6.509   6.404
 2245SOL    HW1 7562   5.775   6.487   6.448
 2245SOL    HW2 7563   5.832   6.527   6.314
 2246SOL     OW 7564   5.007   4.497   6.429
 2246SOL    HW1 7565   4.943   4.458   6.488
 2246SOL    HW2 7566   4.968   4.582   6.405
 2247SOL     OW 7567   3.260   4.138   2.369
 2247SOL    HW1 7568   3.268   4.073   2.438
 2247SOL    HW2 7569   3.251   4.087   2.289
 2248SOL     OW 7570   3.243   4.718   6.252
 2248SOL    HW1 7571   3.304   4.787   6.278
 2248SOL    HW2 7572   3.171   4.725   6.314
 2249SOL     OW 7573   7.702   6.664   3.663
 2249SOL    HW1 7574   7.671   6.574   3.669
 2249SOL    HW2 7575   7.749   6.678   3.746
 2250SOL     OW 7576   4.993   9.931   5.798
 2250SOL    HW1 7577   5.017  10.008   5.851
 2250SOL    HW2 7578   4.978   9.862   5.862
 2251SOL     OW 7579  -0.261   1.334   2.206
 2251SOL    HW1 7580  -0.171   1.320   2.178
 2251SOL    HW2 7581  -0.313   1.272   2.155
 2252SOL     OW 7582   8.110   6.588   2.912
 2252SOL    HW1 7583   8.056   6.587   2.991
 2252SOL    HW2 7584   8.065   6.528   2.852
 2253SOL     OW 7585   8.554   4.696   0.362
 2253SOL    HW1 7586   8.626   4.712   0.301
 2253SOL    HW2 7587   8.534   4.781   0.400
 2254SOL     OW 7588   3.525   6.907   1.048
 2254SOL    HW1 7589   3.621   6.903   1.053
 2254SOL    HW2 7590   3.507   6.993   1.009
 2255SOL     OW 7591   7.557   9.791   4.671
 2255SOL    HW1 7592   7.647   9.763   4.691
 2255SOL    HW2 7593   7.566   9.843   4.590
 2256SOL     OW 7594   7.545   2.542   2.452
 2256SOL    HW1 7595   7.630   2.583   2.434
 2256SOL    HW2 7596   7.508   2.595   2.523
 2257SOL     OW 7597   4.789   4.640   2.928
 2257SOL    HW1 7598   4.860   4.578   2.948
 2257SOL    HW2 7599   4.829   4.702   2.867
 2258SOL     OW 7600   1.081   7.969   5.758
 2258SOL    HW1 7601   1.056   7.881   5.787
 2258SOL    HW2 7602   1.018   7.990   5.689
 2259SOL     OW 7603   2.986   7.123   5.740
 2259SOL    HW1 7604   3.004   7.031   5.760
 2259SOL    HW2 7605   2.972   7.164   5.825
 2260SOL     OW 7606   0.952   1.520   0.930
 2260SOL    HW1 7607   0.891   1.563   0.870
 2260SOL    HW2 7608   0.913   1.532   1.017
 2261SOL     OW 7609   1.751   2.389   3.483
 2261SOL    HW1 7610   1.799   2.308   3.496
 2261SOL    HW2 7611   1.818   2.454   3.461
 2262SOL     OW 7612   5.648   6.084   6.260
 2262SOL    HW1 7613   5.721   6.109   6.204
 2262SOL    HW2 7614   5.651   5.988   6.263
 2263SOL     OW 7615  -0.888   5.397   6.439
 2263SOL    HW1 7616  -0.912   5.407   6.347
 2263SOL    HW2 7617  -0.969   5.372   6.483
 2264SOL     OW 7618   5.393   6.256   2.831
 2264SOL    HW1 7619   5.407   6.215   2.915
 2264SOL    HW2 7620   5.401   6.185   2.767
 2265SOL     OW 7621   5.187   5.112   6.114
 2265SOL    HW1 7622   5.243   5.139   6.187
 2265SOL    HW2 7623   5.248   5.102   6.040
 2266SOL     OW 7624   3.011   7.671   3.752
 2266SOL    HW1 7625   3.028   7.577   3.741
 2266SOL    HW2 7626   3.096   7.707   3.779
 2267SOL     OW 7627   8.117   2.972   0.522
 2267SOL    HW1 7628   8.118   3.048   0.580
 2267SOL    HW2 7629   8.053   2.995   0.454
 2268SOL     OW 7630   6.611   8.397   5.551
 2268SOL    HW1 7631   6.566   8.445   5.621
 2268SOL    HW2 7632   6.540   8.354   5.503
 2269SOL     OW 7633  -1.251   2.711   3.826
 2269SOL    HW1 7634  -1.304   2.659   3.766
 2269SOL    HW2 7635  -1.264   2.671   3.912
 2270SOL     OW 7636   8.157  10.157   5.033
 2270SOL    HW1 7637   8.177  10.137   5.125
 2270SOL    HW2 7638   8.069  10.122   5.019
 2271SOL     OW 7639   2.946   6.775   5.594
 2271SOL    HW1 7640   2.999   6.703   5.628
 2271SOL    HW2 7641   2.856   6.749   5.613
 2272SOL     OW 7642   1.508   3.780   6.044
 2272SOL    HW1 7643   1.432   3.839   6.046
 2272SOL    HW2 7644   1.491   3.717   6.113
 2273SOL     OW 7645   1.611   8.496   2.680
 2273SOL    HW1 7646   1.633   8.454   2.597
 2273SOL    HW2 7647   1.537   8.552   2.660
 2274SOL     OW 7648   6.708   6.989   3.965
 2274SOL    HW1 7649   6.649   7.055   3.927
 2274SOL    HW2 7650   6.796   7.022   3.947
 2275SOL     OW 7651   1.685   3.511   1.411
 2275SOL    HW1 7652   1.616   3.562   1.368
 2275SOL    HW2 7653   1.743   3.577   1.449
 2276SOL     OW 7654   2.287   6.295   2.515
 2276SOL    HW1 7655   2.262   6.214   2.560
 2276SOL    HW2 7656   2.256   6.282   2.425
 2277SOL     OW 7657   4.940   6.157   0.331
 2277SOL    HW1 7658   5.004   6.228   0.339
 2277SOL    HW2 7659   4.982   6.082   0.374
 2278SOL     OW 7660   4.934   4.837   2.028
 2278SOL    HW1 7661   4.961   4.863   2.116
 2278SOL    HW2 7662   4.948   4.915   1.974
 2279SOL     OW 7663   6.189   4.376   1.378
 2279SOL    HW1 7664   6.199   4.460   1.424
 2279SOL    HW2 7665   6.141   4.321   1.439
 2280SOL     OW 7666   3.327   4.862   1.065
 2280SOL    HW1 7667   3.271   4.909   1.002
 2280SOL    HW2 7668   3.414   4.897   1.050
 2281SOL     OW 7669   4.339   4.308   6.170
 2281SOL    HW1 7670   4.298   4.353   6.244
 2281SOL    HW2 7671   4.271   4.305   6.103
 2282SOL     OW 7672  -0.049   0.891   0.752
 2282SOL    HW1 7673  -0.024   0.840   0.675
 2282SOL    HW2 7674  -0.073   0.824   0.817
 2283SOL     OW 7675   8.093   4.131   2.340
 2283SOL    HW1 7676   8.164   4.088   2.291
 2283SOL    HW2 7677   8.041   4.059   2.374
 2284SOL     OW 7678   0.660   5.251   3.243
 2284SOL    HW1 7679   0.672   5.333   3.194
 2284SOL    HW2 7680   0.569   5.227   3.227
 2285SOL     OW 7681   4.963   3.791   1.366
 2285SOL    HW1 7682   4.877   3.801   1.407
 2285SOL    HW2 7683   4.954   3.832   1.281
 2286SOL     OW 7684   2.372   2.466   2.619
 2286SOL    HW1 7685   2.355   2.557   2.645
 2286SOL    HW2 7686   2.426   2.431   2.690
 2287SOL     OW 7687   3.117   2.752   3.764
 2287SOL    HW1 7688   3.061   2.674   3.770
 2287SOL    HW2 7689   3.144   2.755   3.672
 2288SOL     OW 7690   8.074   1.437   0.946
 2288SOL    HW1 7691   8.014   1.383   0.996
 2288SOL    HW2 7692   8.122   1.488   1.012
 2289SOL     OW 7693   1.765   5.787   1.678
 2289SOL    HW1 7694   1.790   5.870   1.638
 2289SOL    HW2 7695   1.783   5.800   1.772
 2290SOL     OW 7696   6.593   5.768   4.546
 2290SOL    HW1 7697   6.629   5.729   4.466
 2290SOL    HW2 7698   6.499   5.752   4.540
 2291SOL     OW 7699   3.508   5.132   5.701
 2291SOL    HW1 7700   3.580   5.194   5.691
 2291SOL    HW2 7701   3.520   5.069   5.630
 2292SOL     OW 7702   1.986   1.861   0.213
 2292SOL    HW1 7703   2.068   1.845   0.168
 2292SOL    HW2 7704   1.919   1.845   0.147
 2293SOL     OW 7705   6.303   8.392   6.596
 2293SOL    HW1 7706   6.277   8.399   6.504
 2293SOL    HW2 7707   6.259   8.312   6.627
 2294SOL     OW 7708   3.430   5.025   0.673
 2294SOL    HW1 7709   3.510   4.992   0.713
 2294SOL    HW2 7710   3.393   5.085   0.738
 2295SOL     OW 7711   2.391   7.281   5.877
 2295SOL    HW1 7712   2.402   7.203   5.933
 2295SOL    HW2 7713   2.347   7.248   5.799
 2296SOL     OW 7714   6.025   5.837   3.944
 2296SOL    HW1 7715   5.948   5.780   3.949
 2296SOL    HW2 7716   6.098   5.777   3.928
 2297SOL     OW 7717   7.540   7.058   2.879
 2297SOL    HW1 7718   7.518   7.001   2.953
 2297SOL    HW2 7719   7.552   6.999   2.806
 2298SOL     OW 7720   0.290   7.589   6.041
 2298SOL    HW1 7721   0.354   7.550   5.982
 2298SOL    HW2 7722   0.222   7.624   5.983
 2299SOL     OW 7723   3.631   4.257   2.231
 2299SOL    HW1 7724   3.711   4.256   2.283
 2299SOL    HW2 7725   3.654   4.307   2.153
 2300SOL     OW 7726   3.226   3.988   4.280
 2300SOL    HW1 7727   3.145   4.040   4.283
 2300SOL    HW2 7728   3.199   3.902   4.312
 2301SOL     OW 7729   9.416   7.761   0.858
 2301SOL    HW1 7730   9.324   7.755   0.833
 2301SOL    HW2 7731   9.418   7.735   0.950
 2302SOL     OW 7732   8.189   2.440   0.970
 2302SOL    HW1 7733   8.155   2.360   0.930
 2302SOL    HW2 7734   8.168   2.432   1.063
 2303SOL     OW 7735   7.426   8.031   5.011
 2303SOL    HW1 7736   7.347   8.085   5.018
 2303SOL    HW2 7737   7.411   7.976   4.934
 2304SOL     OW 7738   4.884   8.425   4.975
 2304SOL    HW1 7739   4.928   8.482   4.912
 2304SOL    HW2 7740   4.803   8.399   4.931
 2305SOL     OW 7741   6.450   7.435   5.000
 2305SOL    HW1 7742   6.542   7.411   5.010
 2305SOL    HW2 7743   6.402   7.358   5.032
 2306SOL     OW 7744   0.857   2.357   0.021
 2306SOL    HW1 7745   0.946   2.348  -0.015
 2306SOL    HW2 7746   0.802   2.308  -0.040
 2307SOL     OW 7747   6.336   6.358   2.427
 2307SOL    HW1 7748   6.294   6.295   2.486
 2307SOL    HW2 7749   6.426   6.327   2.421
 2308SOL     OW 7750  -1.218   6.110   6.187
 2308SOL    HW1 7751  -1.227   6.174   6.116
 2308SOL    HW2 7752  -1.147   6.145   6.241
 2309SOL     OW 7753   4.078   6.796   6.434
 2309SOL    HW1 7754   4.099   6.705   6.459
 2309SOL    HW2 7755   4.042   6.788   6.346
 2310SOL     OW 7756   7.645   8.609   1.750
 2310SOL    HW1 7757   7.732   8.644   1.771
 2310SOL    HW2 7758   7.657   8.563   1.667
 2311SOL     OW 7759   4.521   3.334   1.114
 2311SOL    HW1 7760   4.439   3.375   1.140
 2311SOL    HW2 7761   4.496   3.271   1.046
 2312SOL     OW 7762   6.097   3.481   2.034
 2312SOL    HW1 7763   6.071   3.564   2.073
 2312SOL    HW2 7764   6.093   3.496   1.939
 2313SOL     OW 7765   1.217   2.731   3.832
 2313SOL    HW1 7766   1.191   2.736   3.741
 2313SOL    HW2 7767   1.261   2.646   3.840
 2314SOL     OW 7768   0.074   6.210   4.643
 2314SOL    HW1 7769   0.092   6.129   4.692
 2314SOL    HW2 7770   0.000   6.249   4.689
 2315SOL     OW 7771   5.689  10.241   5.463
 2315SOL    HW1 7772   5.669  10.199   5.379
 2315SOL    HW2 7773   5.703  10.333   5.441
 2316SOL     OW 7774   6.853   3.948   2.579
 2316SOL    HW1 7775   6.808   3.871   2.615
 2316SOL    HW2 7776   6.813   4.022   2.624
 2317SOL     OW 7777   5.177   4.736   5.509
 2317SOL    HW1 7778   5.098   4.763   5.555
 2317SOL    HW2 7779   5.177   4.641   5.514
 2318SOL     OW 7780   7.892   4.171   0.515
 2318SOL    HW1 7781   7.807   4.127   0.513
 2318SOL    HW2 7782   7.955   4.101   0.501
 2319SOL     OW 7783   1.173   7.264   5.393
 2319SOL    HW1 7784   1.224   7.345   5.392
 2319SOL    HW2 7785   1.118   7.272   5.471
 2320SOL     OW 7786   7.754   3.878   1.496
 2320SOL    HW1 7787   7.845   3.877   1.468
 2320SOL    HW2 7788   7.729   3.971   1.492
 2321SOL     OW 7789   2.022   8.859   4.491
 2321SOL    HW1 7790   1.961   8.926   4.462
 2321SOL    HW2 7791   2.032   8.800   4.416
 2322SOL     OW 7792   0.698  11.387   6.651
 2322SOL    HW1 7793   0.608  11.372   6.683
 2322SOL    HW2 7794   0.709  11.482   6.656
 2323SOL     OW 7795   7.493   8.406   5.837
 2323SOL    HW1 7796   7.485   8.484   5.891
 2323SOL    HW2 7797   7.587   8.395   5.824
 2324SOL     OW 7798   7.243   9.862   5.988
 2324SOL    HW1 7799   7.205   9.938   6.032
 2324SOL    HW2 7800   7.228   9.878   5.895
 2325SOL     OW 7801   0.262   5.482   2.968
 2325SOL    HW1 7802   0.301   5.405   2.927
 2325SOL    HW2 7803   0.259   5.460   3.062
 2326SOL     OW 7804   0.387   7.599   5.084
 2326SOL    HW1 7805   0.457   7.566   5.141
 2326SOL    HW2 7806   0.403   7.557   5.000
 2327SOL     OW 7807   6.067   9.448   5.392
 2327SOL    HW1 7808   6.070   9.504   5.314
 2327SOL    HW2 7809   6.049   9.509   5.464
 2328SOL     OW 7810  -0.314   1.408   1.831
 2328SOL    HW1 7811  -0.288   1.471   1.898
 2328SOL    HW2 7812  -0.287   1.448   1.748
 2329SOL     OW 7813   9.633   7.674   0.187
 2329SOL    HW1 7814   9.554   7.722   0.161
 2329SOL    HW2 7815   9.626   7.668   0.283
 2330SOL     OW 7816   5.266   4.588   2.570
 2330SOL    HW1 7817   5.223   4.665   2.533
 2330SOL    HW2 7818   5.360   4.608   2.565
 2331SOL     OW 7819   1.807   9.316   3.574
 2331SOL    HW1 7820   1.827   9.328   3.481
 2331SOL    HW2 7821   1.867   9.247   3.603
 2332SOL     OW 7822   2.652   8.387   2.148
 2332SOL    HW1 7823   2.736   8.434   2.142
 2332SOL    HW2 7824   2.629   8.367   2.058
 2333SOL     OW 7825   4.096   1.683   1.141
 2333SOL    HW1 7826   4.038   1.694   1.065
 2333SOL    HW2 7827   4.183   1.671   1.102
 2334SOL     OW 7828   1.717   7.550   2.820
 2334SOL    HW1 7829   1.633   7.506   2.820
 2334SOL    HW2 7830   1.695   7.643   2.814
 2335SOL     OW 7831   5.400   2.998   1.135
 2335SOL    HW1 7832   5.438   3.011   1.222
 2335SOL    HW2 7833   5.361   3.082   1.113
 2336SOL     OW 7834   7.002   6.999   3.850
 2336SOL    HW1 7835   7.071   7.065   3.856
 2336SOL    HW2 7836   6.950   7.027   3.774
 2337SOL     OW 7837   8.163   7.757   2.662
 2337SOL    HW1 7838   8.070   7.767   2.680
 2337SOL    HW2 7839   8.184   7.830   2.603
 2338SOL     OW 7840   4.340   4.187   4.725
 2338SOL    HW1 7841   4.405   4.128   4.763
 2338SOL    HW2 7842   4.341   4.263   4.783
 2339SOL     OW 7843   0.559   8.229   4.839
 2339SOL    HW1 7844   0.582   8.163   4.773
 2339SOL    HW2 7845   0.495   8.185   4.896
 2340SOL     OW 7846   1.370   8.918   5.424
 2340SOL    HW1 7847   1.427   8.903   5.499
 2340SOL    HW2 7848   1.293   8.863   5.441
 2341SOL     OW 7849   1.340   3.901   2.031
 2341SOL    HW1 7850   1.279   3.970   2.060
 2341SOL    HW2 7851   1.330   3.899   1.936
 2342SOL     OW 7852   6.498   5.168   0.939
 2342SOL    HW1 7853   6.589   5.156   0.911
 2342SOL    HW2 7854   6.502   5.173   1.034
 2343SOL     OW 7855   1.120   3.055   2.339
 2343SOL    HW1 7856   1.052   2.997   2.306
 2343SOL    HW2 7857   1.201   3.004   2.331
 2344SOL     OW 7858   4.056   6.884   0.174
 2344SOL    HW1 7859   4.036   6.918   0.087
 2344SOL    HW2 7860   3.971   6.878   0.218
 2345SOL     OW 7861   6.499   8.317   6.257
 2345SOL    HW1 7862   6.550   8.398   6.249
 2345SOL    HW2 7863   6.444   8.316   6.179
 2346SOL     OW 7864   5.277   8.611   5.664
 2346SOL    HW1 7865   5.220   8.620   5.740
 2346SOL    HW2 7866   5.296   8.517   5.660
 2347SOL     OW 7867   2.873   7.142   3.399
 2347SOL    HW1 7868   2.963   7.109   3.392
 2347SOL    HW2 7869   2.830   7.113   3.319
 2348SOL     OW 7870   2.216   6.396   5.033
 2348SOL    HW1 7871   2.160   6.321   5.052
 2348SOL    HW2 7872   2.305   6.362   5.041
 2349SOL     OW 7873   2.471   3.027   3.374
 2349SOL    HW1 7874   2.467   2.949   3.320
 2349SOL    HW2 7875   2.541   3.080   3.335
 2350SOL     OW 7876   1.377   7.447   4.105
 2350SOL    HW1 7877   1.379   7.539   4.132
 2350SOL    HW2 7878   1.396   7.398   4.184
 2351SOL     OW 7879   6.700   9.430   3.553
 2351SOL    HW1 7880   6.750   9.429   3.635
 2351SOL    HW2 7881   6.763   9.454   3.486
 2352SOL     OW 7882   4.604   1.448   0.827
 2352SOL    HW1 7883   4.571   1.506   0.757
 2352SOL    HW2 7884   4.698   1.440   0.809
 2353SOL     OW 7885   5.193   2.312   2.774
 2353SOL    HW1 7886   5.121   2.367   2.805
 2353SOL    HW2 7887   5.241   2.368   2.713
 2354SOL     OW 7888  -0.293   3.758   2.914
 2354SOL    HW1 7889  -0.215   3.794   2.873
 2354SOL    HW2 7890  -0.310   3.815   2.989
 2355SOL     OW 7891   5.453   8.506   4.798
 2355SOL    HW1 7892   5.546   8.485   4.786
 2355SOL    HW2 7893   5.453   8.589   4.846
 2356SOL     OW 7894   0.977   6.270   5.174
 2356SOL    HW1 7895   1.002   6.248   5.084
 2356SOL    HW2 7896   0.919   6.199   5.200
 2357SOL     OW 7897   3.518   2.393   2.398
 2357SOL    HW1 7898   3.444   2.437   2.441
 2357SOL    HW2 7899   3.577   2.464   2.372
 2358SOL     OW 7900  -0.328   3.148   4.456
 2358SOL    HW1 7901  -0.325   3.060   4.493
 2358SOL    HW2 7902  -0.302   3.137   4.364
 2359SOL     OW 7903   3.086   7.549   6.155
 2359SOL    HW1 7904   3.072   7.524   6.064
 2359SOL    HW2 7905   3.031   7.626   6.167
 2360SOL     OW 7906   1.375   7.220   2.796
 2360SOL    HW1 7907   1.306   7.158   2.821
 2360SOL    HW2 7908   1.380   7.214   2.700
 2361SOL     OW 7909   6.894   8.371   3.623
 2361SOL    HW1 7910   6.940   8.438   3.673
 2361SOL    HW2 7911   6.805   8.405   3.615
 2362SOL     OW 7912   9.565   6.943   1.246
 2362SOL    HW1 7913   9.581   6.859   1.202
 2362SOL    HW2 7914   9.611   7.007   1.192
 2363SOL     OW 7915  -0.125   6.722   6.297
 2363SOL    HW1 7916  -0.073   6.789   6.253
 2363SOL    HW2 7917  -0.157   6.764   6.377
 2364SOL     OW 7918   0.902   4.832   6.055
 2364SOL    HW1 7919   0.972   4.768   6.042
 2364SOL    HW2 7920   0.858   4.837   5.970
 2365SOL     OW 7921   0.046   2.691   3.826
 2365SOL    HW1 7922  -0.029   2.735   3.787
 2365SOL    HW2 7923   0.088   2.758   3.880
 2366SOL     OW 7924   4.159  10.572   6.584
 2366SOL    HW1 7925   4.143  10.509   6.513
 2366SOL    HW2 7926   4.226  10.631   6.550
 2367SOL     OW 7927   6.227  10.010   6.379
 2367SOL    HW1 7928   6.255  10.063   6.453
 2367SOL    HW2 7929   6.295  10.021   6.313
 2368SOL     OW 7930  -0.339   6.213   6.035
 2368SOL    HW1 7931  -0.398   6.279   6.000
 2368SOL    HW2 7932  -0.256   6.259   6.049
 2369SOL     OW 7933   7.101   1.403   2.033
 2369SOL    HW1 7934   7.153   1.473   1.993
 2369SOL    HW2 7935   7.027   1.392   1.974
 2370SOL     OW 7936   2.571   5.530   3.483
 2370SOL    HW1 7937   2.522   5.459   3.442
 2370SOL    HW2 7938   2.515   5.559   3.555
 2371SOL     OW 7939   6.485   5.801   2.889
 2371SOL    HW1 7940   6.524   5.881   2.924
 2371SOL    HW2 7941   6.492   5.737   2.959
 2372SOL     OW 7942   5.642   4.735   4.702
 2372SOL    HW1 7943   5.602   4.688   4.629
 2372SOL    HW2 7944   5.661   4.822   4.668
 2373SOL     OW 7945  -0.452   7.326   6.355
 2373SOL    HW1 7946  -0.454   7.230   6.362
 2373SOL    HW2 7947  -0.405   7.343   6.274
 2374SOL     OW 7948   4.001   2.252   2.028
 2374SOL    HW1 7949   3.969   2.169   1.993
 2374SOL    HW2 7950   4.096   2.248   2.017
 2375SOL     OW 7951   0.792   3.819   5.037
 2375SOL    HW1 7952   0.837   3.893   5.077
 2375SOL    HW2 7953   0.802   3.833   4.943
 2376SOL     OW 7954   0.228   3.815   3.828
 2376SOL    HW1 7955   0.283   3.830   3.752
 2376SOL    HW2 7956   0.141   3.844   3.800
 2377SOL     OW 7957   7.369   8.076   4.110
 2377SOL    HW1 7958   7.377   7.983   4.131
 2377SOL    HW2 7959   7.422   8.087   4.031
 2378SOL     OW 7960   1.632   7.363   5.085
 2378SOL    HW1 7961   1.581   7.287   5.059
 2378SOL    HW2 7962   1.667   7.398   5.003
 2379SOL     OW 7963   5.630   8.068   5.990
 2379SOL    HW1 7964   5.720   8.082   6.017
 2379SOL    HW2 7965   5.579   8.081   6.070
 2380SOL     OW 7966   3.420   7.357   4.666
 2380SOL    HW1 7967   3.342   7.329   4.714
 2380SOL    HW2 7968   3.471   7.406   4.729
 2381SOL     OW 7969   7.314   1.836   0.519
 2381SOL    HW1 7970   7.286   1.747   0.500
 2381SOL    HW2 7971   7.244   1.891   0.484
 2382SOL     OW 7972   6.196   3.464   1.743
 2382SOL    HW1 7973   6.222   3.535   1.685
 2382SOL    HW2 7974   6.217   3.384   1.694
 2383SOL     OW 7975  -0.913   4.009   3.962
 2383SOL    HW1 7976  -0.830   3.961   3.957
 2383SOL    HW2 7977  -0.972   3.961   3.904
 2384SOL     OW 7978   7.310   3.996   3.482
 2384SOL    HW1 7979   7.380   3.934   3.461
 2384SOL    HW2 7980   7.346   4.048   3.553
 2385SOL     OW 7981   4.145   3.660   6.263
 2385SOL    HW1 7982   4.174   3.737   6.213
 2385SOL    HW2 7983   4.124   3.595   6.196
 2386SOL     OW 7984   2.819   6.379   4.897
 2386SOL    HW1 7985   2.836   6.386   4.991
 2386SOL    HW2 7986   2.818   6.285   4.879
 2387SOL     OW 7987   5.199   5.858   5.760
 2387SOL    HW1 7988   5.222   5.798   5.831
 2387SOL    HW2 7989   5.105   5.844   5.746
 2388SOL     OW 7990   3.041   3.716   6.417
 2388SOL    HW1 7991   2.989   3.638   6.436
 2388SOL    HW2 7992   3.130   3.684   6.404
 2389SOL     OW 7993   3.135   5.842   4.713
 2389SOL    HW1 7994   3.227   5.825   4.696
 2389SOL    HW2 7995   3.104   5.888   4.635
 2390SOL     OW 7996   8.207   6.784   1.190
 2390SOL    HW1 7997   8.152   6.725   1.242
 2390SOL    HW2 7998   8.196   6.870   1.232
 2391SOL     OW 7999   4.073   9.384   3.369
 2391SOL    HW1 8000   4.108   9.299   3.395
 2391SOL    HW2 8001   4.004   9.363   3.307
 2392SOL     OW 8002   2.381   5.996   2.258
 2392SOL    HW1 8003   2.379   5.946   2.339
 2392SOL    HW2 8004   2.343   5.936   2.192
 2393SOL     OW 8005   2.173   2.206   2.130
 2393SOL    HW1 8006   2.222   2.279   2.168
 2393SOL    HW2 8007   2.088   2.244   2.106
 2394SOL     OW 8008   3.458   4.952   5.938
 2394SOL    HW1 8009   3.388   4.986   5.993
 2394SOL    HW2 8010   3.477   5.023   5.877
 2395SOL     OW 8011   5.800   6.386   4.390
 2395SOL    HW1 8012   5.808   6.324   4.318
 2395SOL    HW2 8013   5.846   6.344   4.463
 2396SOL     OW 8014   1.373   7.050   5.598
 2396SOL    HW1 8015   1.284   7.014   5.592
 2396SOL    HW2 8016   1.381   7.104   5.519
 2397SOL     OW 8017  -0.438   3.659   5.241
 2397SOL    HW1 8018  -0.528   3.638   5.219
 2397SOL    HW2 8019  -0.436   3.661   5.336
 2398SOL     OW 8020   0.609   3.014   3.854
 2398SOL    HW1 8021   0.625   2.948   3.922
 2398SOL    HW2 8022   0.624   3.098   3.898
 2399SOL     OW 8023   2.596   1.046   0.816
 2399SOL    HW1 8024   2.623   1.034   0.907
 2399SOL    HW2 8025   2.576   0.958   0.785
 2400SOL     OW 8026   1.679   5.486   2.473
 2400SOL    HW1 8027   1.619   5.441   2.413
 2400SOL    HW2 8028   1.667   5.441   2.557
 2401SOL     OW 8029   5.441   3.873   1.709
 2401SOL    HW1 8030   5.530   3.871   1.676
 2401SOL    HW2 8031   5.449   3.910   1.797
 2402SOL     OW 8032   5.056   5.040   5.781
 2402SOL    HW1 8033   5.057   5.128   5.817
 2402SOL    HW2 8034   5.021   4.985   5.851
 2403SOL     OW 8035   6.519   9.662   5.569
 2403SOL    HW1 8036   6.452   9.665   5.501
 2403SOL    HW2 8037   6.599   9.635   5.524
 2404SOL     OW 8038   6.125   1.493   2.001
 2404SOL    HW1 8039   6.110   1.571   1.948
 2404SOL    HW2 8040   6.177   1.524   2.076
 2405SOL     OW 8041   2.915   4.170   1.351
 2405SOL    HW1 8042   2.905   4.248   1.406
 2405SOL    HW2 8043   2.829   4.128   1.353
 2406SOL     OW 8044   7.106   7.841   2.432
 2406SOL    HW1 8045   7.066   7.756   2.446
 2406SOL    HW2 8046   7.201   7.824   2.434
 2407SOL     OW 8047   1.982   4.454   2.494
 2407SOL    HW1 8048   1.916   4.458   2.425
 2407SOL    HW2 8049   2.014   4.544   2.502
 2408SOL     OW 8050  -0.948   3.104   4.663
 2408SOL    HW1 8051  -0.857   3.104   4.632
 2408SOL    HW2 8052  -1.000   3.093   4.583
 2409SOL     OW 8053   8.000   7.955   2.509
 2409SOL    HW1 8054   7.928   7.960   2.447
 2409SOL    HW2 8055   8.079   7.969   2.456
 2410SOL     OW 8056   0.795   2.791   4.498
 2410SOL    HW1 8057   0.729   2.839   4.448
 2410SOL    HW2 8058   0.833   2.856   4.558
 2411SOL     OW 8059   2.643   8.976   4.677
 2411SOL    HW1 8060   2.702   8.909   4.710
 2411SOL    HW2 8061   2.697   9.055   4.670
 2412SOL     OW 8062   7.182   4.796   2.593
 2412SOL    HW1 8063   7.158   4.877   2.547
 2412SOL    HW2 8064   7.130   4.728   2.550
 2413SOL     OW 8065   3.119   0.887   0.480
 2413SOL    HW1 8066   3.121   0.792   0.491
 2413SOL    HW2 8067   3.033   0.913   0.514
 2414SOL     OW 8068   8.388   8.276   2.906
 2414SOL    HW1 8069   8.338   8.195   2.915
 2414SOL    HW2 8070   8.323   8.345   2.907
 2415SOL     OW 8071   3.320   5.229   0.501
 2415SOL    HW1 8072   3.324   5.154   0.561
 2415SOL    HW2 8073   3.265   5.200   0.429
 2416SOL     OW 8074   4.760   6.593   2.292
 2416SOL    HW1 8075   4.710   6.674   2.306
 2416SOL    HW2 8076   4.841   6.623   2.249
 2417SOL     OW 8077   1.182   5.844   5.866
 2417SOL    HW1 8078   1.185   5.758   5.824
 2417SOL    HW2 8079   1.223   5.903   5.804
 2418SOL     OW 8080   7.532   4.215   2.332
 2418SOL    HW1 8081   7.554   4.180   2.246
 2418SOL    HW2 8082   7.614   4.253   2.365
 2419SOL     OW 8083   2.086   1.167   1.987
 2419SOL    HW1 8084   2.015   1.226   2.011
 2419SOL    HW2 8085   2.162   1.224   1.976
 2420SOL     OW 8086   1.559   7.563   3.094
 2420SOL    HW1 8087   1.600   7.647   3.073
 2420SOL    HW2 8088   1.465   7.581   3.092
 2421SOL     OW 8089   6.641   8.868   4.084
 2421SOL    HW1 8090   6.600   8.832   4.163
 2421SOL    HW2 8091   6.617   8.961   4.085
 2422SOL     OW 8092   4.201   7.592   0.580
 2422SOL    HW1 8093   4.169   7.679   0.559
 2422SOL    HW2 8094   4.290   7.606   0.613
 2423SOL     OW 8095   9.564   8.720   2.695
 2423SOL    HW1 8096   9.549   8.813   2.713
 2423SOL    HW2 8097   9.580   8.681   2.781
 2424SOL     OW 8098   1.413   7.821   5.170
 2424SOL    HW1 8099   1.333   7.835   5.120
 2424SOL    HW2 8100   1.382   7.801   5.259
 2425SOL     OW 8101   7.152   9.249   5.873
 2425SOL    HW1 8102   7.141   9.192   5.949
 2425SOL    HW2 8103   7.220   9.311   5.899
 2426SOL     OW 8104  -0.787   1.787   2.979
 2426SOL    HW1 8105  -0.700   1.824   2.993
 2426SOL    HW2 8106  -0.846   1.846   3.026
 2427SOL     OW 8107   0.757   8.905   4.032
 2427SOL    HW1 8108   0.761   8.931   4.124
 2427SOL    HW2 8109   0.786   8.983   3.984
 2428SOL     OW 8110   1.901   6.004   1.005
 2428SOL    HW1 8111   1.945   6.028   1.086
 2428SOL    HW2 8112   1.866   6.086   0.971
 2429SOL     OW 8113   4.911   6.011   4.541
 2429SOL    HW1 8114   4.923   5.960   4.460
 2429SOL    HW2 8115   4.916   6.102   4.512
 2430SOL     OW 8116   3.939   3.031   2.233
 2430SOL    HW1 8117   4.004   3.031   2.303
 2430SOL    HW2 8118   3.859   2.999   2.274
 2431SOL     OW 8119   0.734   6.831   5.943
 2431SOL    HW1 8120   0.742   6.914   5.991
 2431SOL    HW2 8121   0.680   6.776   5.999
 2432SOL     OW 8122   7.498   1.023   0.293
 2432SOL    HW1 8123   7.525   1.072   0.370
 2432SOL    HW2 8124   7.424   0.970   0.323
 2433SOL     OW 8125   5.877   7.987   0.546
 2433SOL    HW1 8126   5.920   8.000   0.461
 2433SOL    HW2 8127   5.913   7.905   0.579
 2434SOL     OW 8128   3.980   1.745   0.885
 2434SOL    HW1 8129   3.906   1.792   0.925
 2434SOL    HW2 8130   3.969   1.761   0.791
 2435SOL     OW 8131   6.726   2.076   0.186
 2435SOL    HW1 8132   6.735   1.985   0.160
 2435SOL    HW2 8133   6.633   2.095   0.175
 2436SOL     OW 8134   3.701   5.301   5.674
 2436SOL    HW1 8135   3.735   5.293   5.584
 2436SOL    HW2 8136   3.774   5.272   5.729
 2437SOL     OW 8137  -0.963   7.484   6.200
 2437SOL    HW1 8138  -1.051   7.511   6.174
 2437SOL    HW2 8139  -0.909   7.561   6.186
 2438SOL     OW 8140   2.866   2.732   3.222
 2438SOL    HW1 8141   2.777   2.738   3.256
 2438SOL    HW2 8142   2.914   2.681   3.288
 2439SOL     OW 8143   1.706   7.890   4.823
 2439SOL    HW1 8144   1.633   7.864   4.767
 2439SOL    HW2 8145   1.665   7.939   4.895
 2440SOL     OW 8146  -0.775   6.057   5.300
 2440SOL    HW1 8147  -0.735   6.015   5.224
 2440SOL    HW2 8148  -0.852   6.102   5.265
 2441SOL     OW 8149   2.900   8.966   3.553
 2441SOL    HW1 8150   2.989   9.002   3.552
 2441SOL    HW2 8151   2.912   8.873   3.568
 2442SOL     OW 8152   6.547  10.317   4.591
 2442SOL    HW1 8153   6.503  10.396   4.621
 2442SOL    HW2 8154   6.637  10.345   4.573
 2443SOL     OW 8155   3.793   1.587   2.311
 2443SOL    HW1 8156   3.881   1.549   2.315
 2443SOL    HW2 8157   3.736   1.518   2.346
 2444SOL     OW 8158   6.623   1.723   2.394
 2444SOL    HW1 8159   6.707   1.756   2.362
 2444SOL    HW2 8160   6.558   1.776   2.348
 2445SOL     OW 8161   6.024  10.430   6.604
 2445SOL    HW1 8162   6.107  10.469   6.577
 2445SOL    HW2 8163   6.040  10.401   6.694
 2446SOL     OW 8164   5.136   4.827   6.458
 2446SOL    HW1 8165   5.134   4.813   6.363
 2446SOL    HW2 8166   5.224   4.801   6.484
 2447SOL     OW 8167   1.103   5.287   5.860
 2447SOL    HW1 8168   1.190   5.260   5.892
 2447SOL    HW2 8169   1.082   5.365   5.912
 2448SOL     OW 8170   0.319   7.367   4.435
 2448SOL    HW1 8171   0.409   7.373   4.465
 2448SOL    HW2 8172   0.325   7.344   4.342
 2449SOL     OW 8173   5.353   8.550   2.720
 2449SOL    HW1 8174   5.303   8.627   2.692
 2449SOL    HW2 8175   5.291   8.478   2.717
 2450SOL     OW 8176   4.693   6.455   1.879
 2450SOL    HW1 8177   4.783   6.446   1.848
 2450SOL    HW2 8178   4.677   6.374   1.929
 2451SOL     OW 8179   0.903   3.577   5.059
 2451SOL    HW1 8180   0.856   3.660   5.062
 2451SOL    HW2 8181   0.995   3.602   5.061
 2452SOL     OW 8182   0.199   3.668   4.702
 2452SOL    HW1 8183   0.200   3.709   4.616
 2452SOL    HW2 8184   0.151   3.730   4.757
 2453SOL     OW 8185   7.439   1.549   1.897
 2453SOL    HW1 8186   7.498   1.594   1.835
 2453SOL    HW2 8187   7.353   1.586   1.878
 2454SOL     OW 8188   3.694   2.810   3.646
 2454SOL    HW1 8189   3.628   2.877   3.626
 2454SOL    HW2 8190   3.684   2.745   3.576
 2455SOL     OW 8191  -0.636   3.237   3.325
 2455SOL    HW1 8192  -0.678   3.251   3.410
 2455SOL    HW2 8193  -0.594   3.321   3.305
 2456SOL     OW 8194   5.232   1.944   0.147
 2456SOL    HW1 8195   5.235   2.014   0.082
 2456SOL    HW2 8196   5.280   1.872   0.106
 2457SOL     OW 8197   1.973   8.853   5.981
 2457SOL    HW1 8198   2.029   8.838   5.905
 2457SOL    HW2 8199   1.991   8.944   6.006
 2458SOL     OW 8200   4.663   1.664   1.330
 2458SOL    HW1 8201   4.592   1.601   1.321
 2458SOL    HW2 8202   4.738   1.622   1.288
 2459SOL     OW 8203   4.646   4.793   1.812
 2459SOL    HW1 8204   4.646   4.882   1.849
 2459SOL    HW2 8205   4.650   4.735   1.888
 2460SOL     OW 8206   3.307   4.156   1.569
 2460SOL    HW1 8207   3.335   4.078   1.522
 2460SOL    HW2 8208   3.385   4.186   1.615
 2461SOL     OW 8209   5.680   1.659   1.561
 2461SOL    HW1 8210   5.643   1.612   1.486
 2461SOL    HW2 8211   5.740   1.722   1.523
 2462SOL     OW 8212   2.338   3.158   5.035
 2462SOL    HW1 8213   2.372   3.222   5.098
 2462SOL    HW2 8214   2.314   3.083   5.089
 2463SOL     OW 8215  -0.031   3.877   3.708
 2463SOL    HW1 8216  -0.108   3.853   3.759
 2463SOL    HW2 8217  -0.041   3.971   3.691
 2464SOL     OW 8218   3.002   5.250   1.329
 2464SOL    HW1 8219   2.947   5.276   1.403
 2464SOL    HW2 8220   3.079   5.306   1.336
 2465SOL     OW 8221   3.611   9.393   6.489
 2465SOL    HW1 8222   3.651   9.363   6.408
 2465SOL    HW2 8223   3.586   9.313   6.535
 2466SOL     OW 8224   4.664   5.874   3.110
 2466SOL    HW1 8225   4.621   5.942   3.059
 2466SOL    HW2 8226   4.754   5.905   3.121
 2467SOL     OW 8227   6.060   5.212   0.738
 2467SOL    HW1 8228   6.003   5.208   0.814
 2467SOL    HW2 8229   6.142   5.247   0.772
 2468SOL     OW 8230   4.378   3.778   3.244
 2468SOL    HW1 8231   4.321   3.837   3.195
 2468SOL    HW2 8232   4.461   3.781   3.197
 2469SOL     OW 8233   9.248   6.134   0.094
 2469SOL    HW1 8234   9.325   6.090   0.058
 2469SOL    HW2 8235   9.282   6.216   0.130
 2470SOL     OW 8236   2.676   2.516   3.808
 2470SOL    HW1 8237   2.584   2.501   3.786
 2470SOL    HW2 8238   2.698   2.444   3.868
 2471SOL     OW 8239   6.244   8.799   4.319
 2471SOL    HW1 8240   6.234   8.874   4.261
 2471SOL    HW2 8241   6.154   8.772   4.340
 2472SOL     OW 8242   1.233   7.252   5.096
 2472SOL    HW1 8243   1.325   7.233   5.114
 2472SOL    HW2 8244   1.193   7.263   5.182
 2473SOL     OW 8245   8.847   6.021   1.849
 2473SOL    HW1 8246   8.772   6.057   1.802
 2473SOL    HW2 8247   8.913   6.006   1.781
 2474SOL     OW 8248   5.749  10.380   6.522
 2474SOL    HW1 8249   5.837  10.383   6.561
 2474SOL    HW2 8250   5.739  10.466   6.480
 2475SOL     OW 8251   2.709   8.453   5.487
 2475SOL    HW1 8252   2.685   8.502   5.408
 2475SOL    HW2 8253   2.745   8.370   5.454
 2476SOL     OW 8254   2.206   6.352   0.360
 2476SOL    HW1 8255   2.113   6.330   0.356
 2476SOL    HW2 8256   2.248   6.290   0.300
 2477SOL     OW 8257  -0.463   6.235   6.644
 2477SOL    HW1 8258  -0.495   6.266   6.729
 2477SOL    HW2 8259  -0.368   6.249   6.648
 2478SOL     OW 8260   2.046   2.093   0.374
 2478SOL    HW1 8261   2.004   2.066   0.455
 2478SOL    HW2 8262   2.052   2.013   0.321
 2479SOL     OW 8263   1.649   7.485   3.889
 2479SOL    HW1 8264   1.710   7.477   3.963
 2479SOL    HW2 8265   1.599   7.403   3.890
 2480SOL     OW 8266   3.923  10.472   5.331
 2480SOL    HW1 8267   3.879  10.550   5.298
 2480SOL    HW2 8268   3.888  10.400   5.278
 2481SOL     OW 8269   6.923   8.892   4.013
 2481SOL    HW1 8270   6.971   8.823   4.059
 2481SOL    HW2 8271   6.831   8.873   4.032
 2482SOL     OW 8272   7.888   1.519   0.481
 2482SOL    HW1 8273   7.824   1.589   0.492
 2482SOL    HW2 8274   7.968   1.563   0.454
 2483SOL     OW 8275   6.715   3.409   2.002
 2483SOL    HW1 8276   6.752   3.498   1.997
 2483SOL    HW2 8277   6.668   3.408   2.086
 2484SOL     OW 8278  -0.335   5.978   4.524
 2484SOL    HW1 8279  -0.412   5.926   4.501
 2484SOL    HW2 8280  -0.271   5.915   4.556
 2485SOL     OW 8281   2.706   8.201   4.025
 2485SOL    HW1 8282   2.801   8.207   4.038
 2485SOL    HW2 8283   2.669   8.247   4.100
 2486SOL     OW 8284   6.075   3.851   3.041
 2486SOL    HW1 8285   6.015   3.889   3.104
 2486SOL    HW2 8286   6.063   3.756   3.051
 2487SOL     OW 8287   2.036   0.703   0.272
 2487SOL    HW1 8288   2.061   0.626   0.221
 2487SOL    HW2 8289   1.958   0.676   0.320
 2488SOL     OW 8290   3.762   3.201   1.698
 2488SOL    HW1 8291   3.822   3.232   1.630
 2488SOL    HW2 8292   3.753   3.108   1.681
 2489SOL     OW 8293   1.090   2.103   0.969
 2489SOL    HW1 8294   1.046   2.019   0.978
 2489SOL    HW2 8295   1.089   2.121   0.875
 2490SOL     OW 8296   3.991   9.320   4.693
 2490SOL    HW1 8297   3.925   9.380   4.730
 2490SOL    HW2 8298   4.067   9.331   4.750
 2491SOL     OW 8299   5.990   4.107   0.988
 2491SOL    HW1 8300   5.933   4.128   0.914
 2491SOL    HW2 8301   6.058   4.051   0.950
 2492SOL     OW 8302   2.544   0.830   0.692
 2492SOL    HW1 8303   2.464   0.790   0.656
 2492SOL    HW2 8304   2.615   0.775   0.660
 2493SOL     OW 8305   6.448   8.370   5.330
 2493SOL    HW1 8306   6.415   8.313   5.260
 2493SOL    HW2 8307   6.378   8.432   5.346
 2494SOL     OW 8308   8.470   9.318   4.112
 2494SOL    HW1 8309   8.420   9.257   4.167
 2494SOL    HW2 8310   8.450   9.290   4.023
 2495SOL     OW 8311  -0.504   4.651   4.823
 2495SOL    HW1 8312  -0.561   4.588   4.868
 2495SOL    HW2 8313  -0.448   4.597   4.768
 2496SOL     OW 8314   1.967   2.160   0.640
 2496SOL    HW1 8315   1.922   2.101   0.701
 2496SOL    HW2 8316   1.907   2.233   0.629
 2497SOL     OW 8317   4.771   8.108   4.597
 2497SOL    HW1 8318   4.687   8.070   4.623
 2497SOL    HW2 8319   4.824   8.107   4.677
 2498SOL     OW 8320   4.418   5.545   6.452
 2498SOL    HW1 8321   4.345   5.520   6.507
 2498SOL    HW2 8322   4.488   5.483   6.474
 2499SOL     OW 8323   0.759   3.534   5.314
 2499SOL    HW1 8324   0.742   3.440   5.304
 2499SOL    HW2 8325   0.824   3.554   5.246
 2500SOL     OW 8326   2.953   4.878   5.061
 2500SOL    HW1 8327   3.046   4.890   5.081
 2500SOL    HW2 8328   2.922   4.817   5.128
 2501SOL     OW 8329   1.753   9.698   6.217
 2501SOL    HW1 8330   1.699   9.765   6.177
 2501SOL    HW2 8331   1.835   9.742   6.239
 2502SOL     OW 8332   0.937   4.486   4.164
 2502SOL    HW1 8333   1.008   4.511   4.222
 2502SOL    HW2 8334   0.970   4.506   4.076
 2503SOL     OW 8335   6.582   6.491   0.126
 2503SOL    HW1 8336   6.613   6.516   0.213
 2503SOL    HW2 8337   6.487   6.485   0.135
 2504SOL     OW 8338   5.828   5.691   4.779
 2504SOL    HW1 8339   5.766   5.699   4.852
 2504SOL    HW2 8340   5.793   5.750   4.712
 2505SOL     OW 8341   1.230   4.411   1.118
 2505SOL    HW1 8342   1.234   4.503   1.144
 2505SOL    HW2 8343   1.146   4.380   1.152
 2506SOL     OW 8344  -0.603   7.263   5.751
 2506SOL    HW1 8345  -0.622   7.271   5.657
 2506SOL    HW2 8346  -0.550   7.184   5.758
 2507SOL     OW 8347   1.379   8.296   2.611
 2507SOL    HW1 8348   1.460   8.315   2.563
 2507SOL    HW2 8349   1.320   8.368   2.587
 2508SOL     OW 8350   5.231   5.019   2.757
 2508SOL    HW1 8351   5.283   5.094   2.784
 2508SOL    HW2 8352   5.193   4.986   2.839
 2509SOL     OW 8353   1.538   4.047   0.350
 2509SOL    HW1 8354   1.456   4.093   0.334
 2509SOL    HW2 8355   1.578   4.094   0.423
 2510SOL     OW 8356   0.373   8.309   6.612
 2510SOL    HW1 8357   0.280   8.323   6.599
 2510SOL    HW2 8358   0.416   8.370   6.551
 2511SOL     OW 8359   3.898   4.971   6.386
 2511SOL    HW1 8360   3.975   4.974   6.443
 2511SOL    HW2 8361   3.932   4.936   6.303
 2512SOL     OW 8362   0.738   6.588   4.650
 2512SOL    HW1 8363   0.691   6.521   4.601
 2512SOL    HW2 8364   0.675   6.618   4.716
 2513SOL     OW 8365   5.218   9.859   4.099
 2513SOL    HW1 8366   5.147   9.923   4.104
 2513SOL    HW2 8367   5.288   9.897   4.152
 2514SOL     OW 8368   2.785   3.141   4.902
 2514SOL    HW1 8369   2.845   3.150   4.828
 2514SOL    HW2 8370   2.742   3.057   4.888
 2515SOL     OW 8371  -0.049   9.339   5.800
 2515SOL    HW1 8372  -0.062   9.304   5.888
 2515SOL    HW2 8373  -0.026   9.262   5.747
 2516SOL     OW 8374   3.820   9.491   5.896
 2516SOL    HW1 8375   3.867   9.562   5.853
 2516SOL    HW2 8376   3.879   9.415   5.889
 2517SOL     OW 8377   0.741   7.578   6.589
 2517SOL    HW1 8378   0.738   7.673   6.583
 2517SOL    HW2 8379   0.834   7.558   6.602
 2518SOL     OW 8380   6.129   3.694   3.840
 2518SOL    HW1 8381   6.206   3.711   3.895
 2518SOL    HW2 8382   6.123   3.599   3.837
 2519SOL     OW 8383   2.014   9.088   2.777
 2519SOL    HW1 8384   2.071   9.165   2.784
 2519SOL    HW2 8385   2.075   9.014   2.772
 2520SOL     OW 8386  -1.534   3.443   5.038
 2520SOL    HW1 8387  -1.600   3.509   5.018
 2520SOL    HW2 8388  -1.451   3.485   5.016
 2521SOL     OW 8389   1.525   8.064   6.100
 2521SOL    HW1 8390   1.590   8.134   6.105
 2521SOL    HW2 8391   1.482   8.077   6.016
 2522SOL     OW 8392   1.106   9.663   6.274
 2522SOL    HW1 8393   1.037   9.598   6.261
 2522SOL    HW2 8394   1.156   9.631   6.350
 2523SOL     OW 8395   2.181   4.044   3.208
 2523SOL    HW1 8396   2.098   4.082   3.181
 2523SOL    HW2 8397   2.176   4.041   3.304
 2524SOL     OW 8398   1.455   8.142   5.834
 2524SOL    HW1 8399   1.452   8.151   5.739
 2524SOL    HW2 8400   1.425   8.227   5.867
 2525SOL     OW 8401   7.726   6.501   1.053
 2525SOL    HW1 8402   7.658   6.480   0.990
 2525SOL    HW2 8403   7.749   6.592   1.034
 2526SOL     OW 8404   8.110   7.729   4.276
 2526SOL    HW1 8405   8.057   7.651   4.262
 2526SOL    HW2 8406   8.051   7.802   4.256
 2527SOL     OW 8407   2.000   7.085   1.810
 2527SOL    HW1 8408   2.006   7.036   1.728
 2527SOL    HW2 8409   1.986   7.018   1.877
 2528SOL     OW 8410   2.145   4.558   0.405
 2528SOL    HW1 8411   2.114   4.483   0.456
 2528SOL    HW2 8412   2.135   4.531   0.314
 2529SOL     OW 8413   1.477  10.348   5.998
 2529SOL    HW1 8414   1.536  10.416   6.028
 2529SOL    HW2 8415   1.432  10.318   6.077
 2530SOL     OW 8416   5.582   8.897   4.318
 2530SOL    HW1 8417   5.525   8.821   4.308
 2530SOL    HW2 8418   5.671   8.860   4.320
 2531SOL     OW 8419   5.609   3.618   3.859
 2531SOL    HW1 8420   5.704   3.623   3.870
 2531SOL    HW2 8421   5.585   3.702   3.820
 2532SOL     OW 8422   1.551   8.196   4.043
 2532SOL    HW1 8423   1.641   8.166   4.045
 2532SOL    HW2 8424   1.501   8.121   4.010
 2533SOL     OW 8425   0.716   2.209   1.295
 2533SOL    HW1 8426   0.706   2.172   1.207
 2533SOL    HW2 8427   0.810   2.200   1.313
 2534SOL     OW 8428   5.790   6.841   6.010
 2534SOL    HW1 8429   5.708   6.810   6.049
 2534SOL    HW2 8430   5.856   6.829   6.079
 2535SOL     OW 8431   3.844   5.642   0.106
 2535SOL    HW1 8432   3.843   5.556   0.148
 2535SOL    HW2 8433   3.882   5.700   0.172
 2536SOL     OW 8434   6.395   3.972   2.017
 2536SOL    HW1 8435   6.302   3.969   1.995
 2536SOL    HW2 8436   6.414   3.885   2.051
 2537SOL     OW 8437  -0.116   4.991   5.046
 2537SOL    HW1 8438  -0.094   4.909   5.000
 2537SOL    HW2 8439  -0.201   5.016   5.011
 2538SOL     OW 8440   2.022   7.601   6.429
 2538SOL    HW1 8441   1.999   7.673   6.370
 2538SOL    HW2 8442   2.111   7.576   6.402
 2539SOL     OW 8443   6.001   9.192   5.464
 2539SOL    HW1 8444   6.033   9.277   5.435
 2539SOL    HW2 8445   5.922   9.176   5.412
 2540SOL     OW 8446   7.370   8.357   2.504
 2540SOL    HW1 8447   7.323   8.417   2.446
 2540SOL    HW2 8448   7.460   8.359   2.473
 2541SOL     OW 8449   7.762   6.366   1.645
 2541SOL    HW1 8450   7.693   6.395   1.585
 2541SOL    HW2 8451   7.750   6.420   1.723
 2542SOL     OW 8452   1.146   2.824   3.573
 2542SOL    HW1 8453   1.097   2.890   3.621
 2542SOL    HW2 8454   1.201   2.874   3.513
 2543SOL     OW 8455   6.396   3.738   0.016
 2543SOL    HW1 8456   6.365   3.791   0.089
 2543SOL    HW2 8457   6.323   3.738  -0.046
 2544SOL     OW 8458   2.027   2.837   1.110
 2544SOL    HW1 8459   2.015   2.928   1.084
 2544SOL    HW2 8460   2.076   2.797   1.039
 2545SOL     OW 8461   3.993   9.695   5.822
 2545SOL    HW1 8462   4.025   9.783   5.844
 2545SOL    HW2 8463   4.070   9.639   5.826
 2546SOL     OW 8464   3.801   1.151   0.635
 2546SOL    HW1 8465   3.895   1.166   0.632
 2546SOL    HW2 8466   3.783   1.130   0.727
 2547SOL     OW 8467   4.918   4.236   1.771
 2547SOL    HW1 8468   4.907   4.218   1.677
 2547SOL    HW2 8469   4.835   4.208   1.810
 2548SOL     OW 8470   7.007   7.782   1.332
 2548SOL    HW1 8471   6.994   7.699   1.285
 2548SOL    HW2 8472   6.989   7.761   1.424
 2549SOL     OW 8473   8.983   4.201   0.907
 2549SOL    HW1 8474   9.004   4.291   0.931
 2549SOL    HW2 8475   8.946   4.208   0.819
 2550SOL     OW 8476   1.361   7.591   3.550
 2550SOL    HW1 8477   1.368   7.496   3.555
 2550SOL    HW2 8478   1.441   7.619   3.505
 2551SOL     OW 8479   3.993   3.049   0.128
 2551SOL    HW1 8480   4.034   3.125   0.171
 2551SOL    HW2 8481   3.944   3.086   0.055
 2552SOL     OW 8482   0.048   4.308   4.938
 2552SOL    HW1 8483   0.092   4.386   4.905
 2552SOL    HW2 8484   0.022   4.331   5.028
 2553SOL     OW 8485   7.465   7.392   4.746
 2553SOL    HW1 8486   7.510   7.463   4.702
 2553SOL    HW2 8487   7.523   7.366   4.817
 2554SOL     OW 8488   3.410   3.722   6.250
 2554SOL    HW1 8489   3.398   3.697   6.158
 2554SOL    HW2 8490   3.450   3.809   6.246
 2555SOL     OW 8491   0.104   8.105   4.588
 2555SOL    HW1 8492   0.055   8.140   4.663
 2555SOL    HW2 8493   0.040   8.052   4.541
 2556SOL     OW 8494   1.547   3.597   1.704
 2556SOL    HW1 8495   1.532   3.689   1.725
 2556SOL    HW2 8496   1.471   3.571   1.652
 2557SOL     OW 8497   5.282   8.584   3.030
 2557SOL    HW1 8498   5.281   8.538   3.114
 2557SOL    HW2 8499   5.372   8.575   2.999
 2558SOL     OW 8500   5.356   1.535   0.489
 2558SOL    HW1 8501   5.416   1.467   0.520
 2558SOL    HW2 8502   5.296   1.489   0.430
 2559SOL     OW 8503   1.514   7.673   2.145
 2559SOL    HW1 8504   1.488   7.705   2.231
 2559SOL    HW2 8505   1.577   7.603   2.163
 2560SOL     OW 8506   5.890   3.672   2.661
 2560SOL    HW1 8507   5.931   3.729   2.596
 2560SOL    HW2 8508   5.963   3.628   2.704
 2561SOL     OW 8509   5.202   1.297   1.798
 2561SOL    HW1 8510   5.231   1.388   1.811
 2561SOL    HW2 8511   5.110   1.298   1.825
 2562SOL     OW 8512   1.250  11.195   6.345
 2562SOL    HW1 8513   1.170  11.217   6.391
 2562SOL    HW2 8514   1.224  11.185   6.254
 2563SOL     OW 8515   0.991   2.171   1.274
 2563SOL    HW1 8516   0.970   2.249   1.222
 2563SOL    HW2 8517   1.033   2.112   1.212
 2564SOL     OW 8518   4.640   9.867   6.580
 2564SOL    HW1 8519   4.581   9.928   6.626
 2564SOL    HW2 8520   4.583   9.814   6.526
 2565SOL     OW 8521   5.433   9.049   4.488
 2565SOL    HW1 8522   5.482   8.982   4.441
 2565SOL    HW2 8523   5.403   9.006   4.568
 2566SOL     OW 8524   6.137   2.539   2.990
 2566SOL    HW1 8525   6.074   2.500   2.930
 2566SOL    HW2 8526   6.161   2.469   3.050
 2567SOL     OW 8527   3.224   2.676   2.527
 2567SOL    HW1 8528   3.279   2.605   2.561
 2567SOL    HW2 8529   3.284   2.748   2.512
 2568SOL     OW 8530   1.446   5.547   6.044
 2568SOL    HW1 8531   1.493   5.498   5.977
 2568SOL    HW2 8532   1.398   5.480   6.093
 2569SOL     OW 8533   6.118   5.831   5.793
 2569SOL    HW1 8534   6.137   5.744   5.758
 2569SOL    HW2 8535   6.122   5.820   5.888
 2570SOL     OW 8536   8.723   9.444   3.287
 2570SOL    HW1 8537   8.810   9.411   3.262
 2570SOL    HW2 8538   8.690   9.486   3.208
 2571SOL     OW 8539   7.713   7.654   2.939
 2571SOL    HW1 8540   7.752   7.735   2.972
 2571SOL    HW2 8541   7.655   7.682   2.868
 2572SOL     OW 8542   7.804   6.952   2.138
 2572SOL    HW1 8543   7.827   6.900   2.060
 2572SOL    HW2 8544   7.723   6.911   2.171
 2573SOL     OW 8545   1.459   2.835   0.987
 2573SOL    HW1 8546   1.382   2.867   0.940
 2573SOL    HW2 8547   1.476   2.902   1.053
 2574SOL     OW 8548   7.356   7.894   1.371
 2574SOL    HW1 8549   7.306   7.831   1.422
 2574SOL    HW2 8550   7.292   7.963   1.351
 2575SOL     OW 8551   5.279   4.662   4.980
 2575SOL    HW1 8552   5.232   4.658   5.064
 2575SOL    HW2 8553   5.335   4.585   4.981
 2576SOL     OW 8554   3.576   2.831   3.146
 2576SOL    HW1 8555   3.600   2.796   3.233
 2576SOL    HW2 8556   3.653   2.814   3.092
 2577SOL     OW 8557   3.741   9.582   4.511
 2577SOL    HW1 8558   3.716   9.499   4.552
 2577SOL    HW2 8559   3.657   9.626   4.496
 2578SOL     OW 8560   1.708   1.874   3.165
 2578SOL    HW1 8561   1.633   1.905   3.216
 2578SOL    HW2 8562   1.712   1.934   3.091
 2579SOL     OW 8563   9.573   6.163   1.088
 2579SOL    HW1 8564   9.636   6.108   1.134
 2579SOL    HW2 8565   9.625   6.212   1.024
 2580SOL     OW 8566  -0.153   5.326   6.618
 2580SOL    HW1 8567  -0.197   5.268   6.682
 2580SOL    HW2 8568  -0.195   5.305   6.534
 2581SOL     OW 8569   4.668   7.058   6.014
 2581SOL    HW1 8570   4.574   7.052   6.028
 2581SOL    HW2 8571   4.678   7.110   5.934
 2582SOL     OW 8572   2.161   3.673   1.983
 2582SOL    HW1 8573   2.132   3.623   2.059
 2582SOL    HW2 8574   2.111   3.754   1.986
 2583SOL     OW 8575   7.582   7.893   0.936
 2583SOL    HW1 8576   7.594   7.838   1.014
 2583SOL    HW2 8577   7.667   7.890   0.892
 2584SOL     OW 8578   5.852   5.353   5.724
 2584SOL    HW1 8579   5.859   5.381   5.815
 2584SOL    HW2 8580   5.943   5.348   5.694
 2585SOL     OW 8581   7.033   8.978   3.067
 2585SOL    HW1 8582   7.088   8.947   3.138
 2585SOL    HW2 8583   7.020   8.901   3.011
 2586SOL     OW 8584   5.171   5.819   5.297
 2586SOL    HW1 8585   5.082   5.784   5.291
 2586SOL    HW2 8586   5.192   5.812   5.390
 2587SOL     OW 8587   1.182  11.198   6.096
 2587SOL    HW1 8588   1.227  11.189   6.012
 2587SOL    HW2 8589   1.089  11.189   6.075
 2588SOL     OW 8590   4.440   5.019   1.207
 2588SOL    HW1 8591   4.366   5.073   1.182
 2588SOL    HW2 8592   4.510   5.045   1.147
 2589SOL     OW 8593   8.049   6.479   0.428
 2589SOL    HW1 8594   8.116   6.410   0.428
 2589SOL    HW2 8595   7.967   6.433   0.443
 2590SOL     OW 8596   6.793   5.980   1.561
 2590SOL    HW1 8597   6.863   5.936   1.513
 2590SOL    HW2 8598   6.838   6.026   1.632
 2591SOL     OW 8599   1.238   9.326   4.065
 2591SOL    HW1 8600   1.304   9.275   4.018
 2591SOL    HW2 8601   1.160   9.270   4.062
 2592SOL     OW 8602   2.963   3.895   5.899
 2592SOL    HW1 8603   2.912   3.960   5.947
 2592SOL    HW2 8604   2.909   3.815   5.903
 2593SOL     OW 8605   3.594   3.133   3.013
 2593SOL    HW1 8606   3.580   3.073   2.939
 2593SOL    HW2 8607   3.687   3.153   3.011
 2594SOL     OW 8608   3.256   8.585   6.107
 2594SOL    HW1 8609   3.195   8.516   6.130
 2594SOL    HW2 8610   3.250   8.592   6.012
 2595SOL     OW 8611   8.215   7.335   0.918
 2595SOL    HW1 8612   8.139   7.278   0.905
 2595SOL    HW2 8613   8.260   7.298   0.995
 2596SOL     OW 8614   7.537   6.524   4.580
 2596SOL    HW1 8615   7.582   6.535   4.663
 2596SOL    HW2 8616   7.446   6.505   4.604
 2597SOL     OW 8617   2.575   3.477   1.777
 2597SOL    HW1 8618   2.505   3.503   1.716
 2597SOL    HW2 8619   2.574   3.545   1.844
 2598SOL     OW 8620   4.701   2.887   3.035
 2598SOL    HW1 8621   4.653   2.965   3.063
 2598SOL    HW2 8622   4.749   2.859   3.113
 2599SOL     OW 8623   3.927   6.503   0.921
 2599SOL    HW1 8624   4.008   6.474   0.880
 2599SOL    HW2 8625   3.930   6.598   0.915
 2600SOL     OW 8626   2.095   9.238   4.452
 2600SOL    HW1 8627   2.125   9.238   4.543
 2600SOL    HW2 8628   2.048   9.155   4.442
 2601SOL     OW 8629  -0.212   3.254   3.649
 2601SOL    HW1 8630  -0.180   3.260   3.739
 2601SOL    HW2 8631  -0.204   3.343   3.615
 2602SOL     OW 8632   5.521   3.003   3.422
 2602SOL    HW1 8633   5.446   3.055   3.393
 2602SOL    HW2 8634   5.513   3.000   3.517
 2603SOL     OW 8635   0.537   5.350   6.566
 2603SOL    HW1 8636   0.607   5.412   6.543
 2603SOL    HW2 8637   0.509   5.377   6.653
 2604SOL     OW 8638   5.240   5.216   2.155
 2604SOL    HW1 8639   5.233   5.235   2.249
 2604SOL    HW2 8640   5.276   5.128   2.151
 2605SOL     OW 8641   2.378   7.536   5.394
 2605SOL    HW1 8642   2.286   7.509   5.393
 2605SOL    HW2 8643   2.412   7.510   5.309
 2606SOL     OW 8644   1.026  10.110   4.329
 2606SOL    HW1 8645   0.935  10.082   4.318
 2606SOL    HW2 8646   1.035  10.186   4.272
 2607SOL     OW 8647   5.065   9.802   5.166
 2607SOL    HW1 8648   5.138   9.747   5.195
 2607SOL    HW2 8649   5.033   9.760   5.086
 2608SOL     OW 8650   7.617   3.079   1.139
 2608SOL    HW1 8651   7.552   3.093   1.069
 2608SOL    HW2 8652   7.658   3.165   1.149
 2609SOL     OW 8653   7.029   5.215   0.230
 2609SOL    HW1 8654   6.965   5.244   0.165
 2609SOL    HW2 8655   7.107   5.268   0.211
 2610SOL     OW 8656   2.998   8.455   6.190
 2610SOL    HW1 8657   2.958   8.382   6.237
 2610SOL    HW2 8658   2.995   8.528   6.253
 2611SOL     OW 8659   0.111   3.656   4.408
 2611SOL    HW1 8660   0.120   3.560   4.408
 2611SOL    HW2 8661   0.171   3.685   4.339
 2612SOL     OW 8662   8.525   8.014   2.369
 2612SOL    HW1 8663   8.550   8.050   2.455
 2612SOL    HW2 8664   8.595   8.044   2.310
 2613SOL     OW 8665   7.505   6.781   4.429
 2613SOL    HW1 8666   7.504   6.707   4.489
 2613SOL    HW2 8667   7.565   6.844   4.469
 2614SOL     OW 8668   2.703   6.085   1.030
 2614SOL    HW1 8669   2.624   6.035   1.010
 2614SOL    HW2 8670   2.774   6.022   1.020
 2615SOL     OW 8671   5.001   8.110   5.498
 2615SOL    HW1 8672   4.953   8.057   5.434
 2615SOL    HW2 8673   5.061   8.163   5.445
 2616SOL     OW 8674   5.235   3.380   2.177
 2616SOL    HW1 8675   5.289   3.369   2.255
 2616SOL    HW2 8676   5.165   3.439   2.205
 2617SOL     OW 8677   4.276   9.757   3.596
 2617SOL    HW1 8678   4.185   9.738   3.619
 2617SOL    HW2 8679   4.279   9.750   3.501
 2618SOL     OW 8680   5.787   3.079   1.802
 2618SOL    HW1 8681   5.701   3.054   1.836
 2618SOL    HW2 8682   5.798   3.170   1.831
 2619SOL     OW 8683   5.730   9.081   3.841
 2619SOL    HW1 8684   5.735   9.145   3.912
 2619SOL    HW2 8685   5.646   9.038   3.853
 2620SOL     OW 8686   6.672   6.401   1.111
 2620SOL    HW1 8687   6.671   6.495   1.092
 2620SOL    HW2 8688   6.619   6.392   1.191
 2621SOL     OW 8689   2.467   8.287   4.669
 2621SOL    HW1 8690   2.542   8.340   4.641
 2621SOL    HW2 8691   2.505   8.220   4.725
 2622SOL     OW 8692   6.752   3.657   1.840
 2622SOL    HW1 8693   6.729   3.669   1.747
 2622SOL    HW2 8694   6.721   3.737   1.882
 2623SOL     OW 8695   5.375   5.114   5.693
 2623SOL    HW1 8696   5.466   5.128   5.667
 2623SOL    HW2 8697   5.348   5.036   5.644
 2624SOL     OW 8698   6.846   7.915   4.983
 2624SOL    HW1 8699   6.791   7.864   4.924
 2624SOL    HW2 8700   6.934   7.879   4.971
 2625SOL     OW 8701   6.614   5.177   0.487
 2625SOL    HW1 8702   6.588   5.087   0.470
 2625SOL    HW2 8703   6.705   5.171   0.516
 2626SOL     OW 8704   3.695   5.687   0.457
 2626SOL    HW1 8705   3.641   5.615   0.491
 2626SOL    HW2 8706   3.633   5.744   0.413
 2627SOL     OW 8707   8.918   6.771   1.620
 2627SOL    HW1 8708   8.979   6.814   1.560
 2627SOL    HW2 8709   8.926   6.820   1.702
 2628SOL     OW 8710   6.130  11.012   5.945
 2628SOL    HW1 8711   6.140  11.107   5.931
 2628SOL    HW2 8712   6.103  10.978   5.860
 2629SOL     OW 8713   7.098   5.947   2.741
 2629SOL    HW1 8714   7.032   5.893   2.785
 2629SOL    HW2 8715   7.151   5.983   2.812
 2630SOL     OW 8716   7.700   0.917   0.947
 2630SOL    HW1 8717   7.782   0.965   0.957
 2630SOL    HW2 8718   7.632   0.983   0.955
 2631SOL     OW 8719   6.281   8.080   6.577
 2631SOL    HW1 8720   6.366   8.095   6.536
 2631SOL    HW2 8721   6.280   7.986   6.597
 2632SOL     OW 8722   1.582   6.122   5.783
 2632SOL    HW1 8723   1.552   6.032   5.792
 2632SOL    HW2 8724   1.618   6.144   5.869
 2633SOL     OW 8725   7.075   5.623   0.202
 2633SOL    HW1 8726   6.983   5.607   0.227
 2633SOL    HW2 8727   7.115   5.536   0.202
 2634SOL     OW 8728  -0.615   8.749   6.334
 2634SOL    HW1 8729  -0.627   8.691   6.259
 2634SOL    HW2 8730  -0.703   8.780   6.355
 2635SOL     OW 8731   6.397   7.694   4.668
 2635SOL    HW1 8732   6.367   7.784   4.679
 2635SOL    HW2 8733   6.357   7.647   4.741
 2636SOL     OW 8734   4.010   6.929   5.236
 2636SOL    HW1 8735   4.062   6.991   5.185
 2636SOL    HW2 8736   4.061   6.848   5.236
 2637SOL     OW 8737   2.492   9.138   3.499
 2637SOL    HW1 8738   2.471   9.217   3.549
 2637SOL    HW2 8739   2.515   9.171   3.412
 2638SOL     OW 8740   1.826   3.345   2.100
 2638SOL    HW1 8741   1.745   3.395   2.099
 2638SOL    HW2 8742   1.820   3.289   2.023
 2639SOL     OW 8743   3.671   6.216   1.115
 2639SOL    HW1 8744   3.594   6.181   1.161
 2639SOL    HW2 8745   3.658   6.311   1.114
 2640SOL     OW 8746   5.538   5.925   2.472
 2640SOL    HW1 8747   5.499   5.885   2.395
 2640SOL    HW2 8748   5.629   5.895   2.471
 2641SOL     OW 8749   7.633   5.823   0.221
 2641SOL    HW1 8750   7.666   5.892   0.279
 2641SOL    HW2 8751   7.648   5.742   0.269
 2642SOL     OW 8752   2.406   0.981   1.595
 2642SOL    HW1 8753   2.485   1.032   1.579
 2642SOL    HW2 8754   2.411   0.957   1.687
 2643SOL     OW 8755   1.084   3.211   3.418
 2643SOL    HW1 8756   1.160   3.185   3.365
 2643SOL    HW2 8757   1.017   3.233   3.354
 2644SOL     OW 8758   0.764   5.512   6.485
 2644SOL    HW1 8759   0.758   5.525   6.390
 2644SOL    HW2 8760   0.852   5.476   6.499
 2645SOL     OW 8761   4.120   9.152   5.311
 2645SOL    HW1 8762   4.214   9.139   5.294
 2645SOL    HW2 8763   4.089   9.201   5.234
 2646SOL     OW 8764   2.610   5.882   0.556
 2646SOL    HW1 8765   2.628   5.789   0.568
 2646SOL    HW2 8766   2.545   5.903   0.622
 2647SOL     OW 8767   5.898   2.379   1.258
 2647SOL    HW1 8768   5.977   2.340   1.220
 2647SOL    HW2 8769   5.899   2.469   1.227
 2648SOL     OW 8770   5.982   8.664   4.689
 2648SOL    HW1 8771   6.000   8.639   4.780
 2648SOL    HW2 8772   5.922   8.597   4.658
 2649SOL     OW 8773   1.438   6.230   4.483
 2649SOL    HW1 8774   1.345   6.241   4.503
 2649SOL    HW2 8775   1.479   6.207   4.566
 2650SOL     OW 8776  -0.661   6.871   5.587
 2650SOL    HW1 8777  -0.574   6.905   5.566
 2650SOL    HW2 8778  -0.678   6.806   5.518
 2651SOL     OW 8779   3.856   4.939   0.068
 2651SOL    HW1 8780   3.823   5.000   0.133
 2651SOL    HW2 8781   3.951   4.951   0.068
 2652SOL     OW 8782   4.171   2.859   0.213
 2652SOL    HW1 8783   4.234   2.928   0.232
 2652SOL    HW2 8784   4.090   2.907   0.190
 2653SOL     OW 8785   6.628   4.509   0.440
 2653SOL    HW1 8786   6.586   4.593   0.422
 2653SOL    HW2 8787   6.555   4.449   0.454
 2654SOL     OW 8788   4.586   8.103   5.478
 2654SOL    HW1 8789   4.604   8.020   5.435
 2654SOL    HW2 8790   4.541   8.155   5.411
 2655SOL     OW 8791   7.092   7.468   4.470
 2655SOL    HW1 8792   7.007   7.509   4.454
 2655SOL    HW2 8793   7.074   7.400   4.534
 2656SOL     OW 8794   6.870   3.409   3.980
 2656SOL    HW1 8795   6.958   3.417   4.015
 2656SOL    HW2 8796   6.864   3.475   3.911
 2657SOL     OW 8797   7.503   9.366   5.541
 2657SOL    HW1 8798   7.543   9.433   5.486
 2657SOL    HW2 8799   7.517   9.396   5.631
 2658SOL     OW 8800   4.716   4.853   3.436
 2658SOL    HW1 8801   4.714   4.809   3.351
 2658SOL    HW2 8802   4.732   4.783   3.499
 2659SOL     OW 8803  -0.357   5.333   6.073
 2659SOL    HW1 8804  -0.367   5.390   5.997
 2659SOL    HW2 8805  -0.426   5.360   6.133
 2660SOL     OW 8806   1.373   5.283   5.873
 2660SOL    HW1 8807   1.402   5.284   5.964
 2660SOL    HW2 8808   1.445   5.242   5.825
 2661SOL     OW 8809  -0.036   9.073   5.650
 2661SOL    HW1 8810  -0.026   8.981   5.629
 2661SOL    HW2 8811  -0.111   9.077   5.709
 2662SOL     OW 8812   2.821   7.401   4.009
 2662SOL    HW1 8813   2.775   7.481   4.032
 2662SOL    HW2 8814   2.914   7.423   4.014
 2663SOL     OW 8815   5.336   3.060   2.407
 2663SOL    HW1 8816   5.351   2.970   2.376
 2663SOL    HW2 8817   5.417   3.083   2.452
 2664SOL     OW 8818   6.863   9.139   4.177
 2664SOL    HW1 8819   6.829   9.050   4.172
 2664SOL    HW2 8820   6.863   9.159   4.271
 2665SOL     OW 8821   2.482   2.929   2.631
 2665SOL    HW1 8822   2.502   2.980   2.553
 2665SOL    HW2 8823   2.551   2.952   2.693
 2666SOL     OW 8824   8.144   5.431   0.570
 2666SOL    HW1 8825   8.056   5.407   0.540
 2666SOL    HW2 8826   8.131   5.466   0.658
 2667SOL     OW 8827   2.257   8.286   3.082
 2667SOL    HW1 8828   2.343   8.328   3.075
 2667SOL    HW2 8829   2.195   8.359   3.077
 2668SOL     OW 8830   1.363   5.496   4.295
 2668SOL    HW1 8831   1.283   5.453   4.325
 2668SOL    HW2 8832   1.394   5.441   4.223
 2669SOL     OW 8833   0.356   8.153   6.073
 2669SOL    HW1 8834   0.348   8.247   6.092
 2669SOL    HW2 8835   0.450   8.139   6.062
 2670SOL     OW 8836   7.330   5.420   2.702
 2670SOL    HW1 8837   7.276   5.489   2.662
 2670SOL    HW2 8838   7.303   5.340   2.657
 2671SOL     OW 8839   4.905   5.928   2.998
 2671SOL    HW1 8840   4.929   5.842   2.965
 2671SOL    HW2 8841   4.928   5.989   2.928
 2672SOL     OW 8842  -1.351   3.333   5.330
 2672SOL    HW1 8843  -1.283   3.394   5.302
 2672SOL    HW2 8844  -1.356   3.343   5.425
 2673SOL     OW 8845   2.548   9.581   4.410
 2673SOL    HW1 8846   2.454   9.583   4.428
 2673SOL    HW2 8847   2.586   9.543   4.490
 2674SOL     OW 8848   4.577   3.083   3.188
 2674SOL    HW1 8849   4.484   3.105   3.185
 2674SOL    HW2 8850   4.602   3.095   3.280
 2675SOL     OW 8851   7.567   6.605   0.067
 2675SOL    HW1 8852   7.597   6.515   0.074
 2675SOL    HW2 8853   7.636   6.657   0.109
 2676SOL     OW 8854   4.424   0.351   0.591
 2676SOL    HW1 8855   4.501   0.300   0.618
 2676SOL    HW2 8856   4.384   0.299   0.522
 2677SOL     OW 8857   5.859   5.444   3.456
 2677SOL    HW1 8858   5.846   5.497   3.535
 2677SOL    HW2 8859   5.875   5.355   3.489
 2678SOL     OW 8860   1.550  10.675   6.347
 2678SOL    HW1 8861   1.543  10.770   6.355
 2678SOL    HW2 8862   1.619  10.661   6.282
 2679SOL     OW 8863  -0.010   2.202   1.391
 2679SOL    HW1 8864   0.052   2.129   1.400
 2679SOL    HW2 8865   0.010   2.260   1.465
 2680SOL     OW 8866   1.572  10.976   6.388
 2680SOL    HW1 8867   1.661  10.996   6.416
 2680SOL    HW2 8868   1.517  11.030   6.445
 2681SOL     OW 8869   7.511   4.033   1.021
 2681SOL    HW1 8870   7.581   4.034   0.957
 2681SOL    HW2 8871   7.432   4.012   0.970
 2682SOL     OW 8872   4.348   5.083   5.521
 2682SOL    HW1 8873   4.256   5.081   5.494
 2682SOL    HW2 8874   4.347   5.049   5.610
 2683SOL     OW 8875   7.276   8.562   5.633
 2683SOL    HW1 8876   7.281   8.640   5.578
 2683SOL    HW2 8877   7.212   8.583   5.700
 2684SOL     OW 8878   3.641   2.159   3.195
 2684SOL    HW1 8879   3.646   2.143   3.290
 2684SOL    HW2 8880   3.550   2.187   3.181
 2685SOL     OW 8881   6.113   7.048   0.510
 2685SOL    HW1 8882   6.186   7.009   0.462
 2685SOL    HW2 8883   6.155   7.106   0.573
 2686SOL     OW 8884   1.698   6.888   6.448
 2686SOL    HW1 8885   1.699   6.835   6.368
 2686SOL    HW2 8886   1.724   6.827   6.517
[truncated: 1,478,612 more chars]
