# Supplementary material for: Improvement in predicting drug sensitivity changes associated with protein mutations using a molecular dynamics based alchemical mutation method
Source: Sci Rep. 2020 Feb 7;10:2161. doi: 10.1038/s41598-020-58877-9 (PMC7005789; doi:10.1038/s41598-020-58877-9)
Supplement: Supplementary file 2 — Supplementary Information. [file 41598_2020_58877_MOESM2_ESM.zip › S1_input/MP-CAFEE/ALK/G1269A/topol_fin.top]

;
;	File 'topol.top' was generated
;	By user: isaka (1030)
;	On host: login.iib
;	At date: Sat Nov 10 16:09:59 2018

;
;	This is a standalone topology file
;
;	Created by:
;	                 :-) GROMACS - gmx pdb2gmx, VERSION 5.1.4 (-:
;	
;	Executable:   /home/apps/gromacs/5.1.4-avx2/bin/gmx
;	Data prefix:  /home/apps/gromacs/5.1.4-avx2
;	Command line:
;	  gmx pdb2gmx -f ../protein.pdb -ignh
;	Force field was read from the standard GROMACS share directory.
;

; Include forcefield parameters
#include "amber99sb-ildn.ff/forcefield.itp"
#include "../ligand_structure/ligand.itp"
#ifdef POSRES
#include "posre_ligand.itp"
#endif

[ moleculetype ]
; Name            nrexcl
Protein_chain_A     3

[ atoms ]
;   nr       type  resnr residue  atom   cgnr     charge       mass  typeB    chargeB      massB
; residue 1085 ACE rtp ACE  q  0.0
     1         CT   1085    ACE    CH3      1    -0.3662      12.01   ; qtot -0.3662
     2         HC   1085    ACE   HH31      2     0.1123      1.008   ; qtot -0.2539
     3         HC   1085    ACE   HH32      3     0.1123      1.008   ; qtot -0.1416
     4         HC   1085    ACE   HH33      4     0.1123      1.008   ; qtot -0.0293
     5          C   1085    ACE      C      5     0.5972      12.01   ; qtot 0.5679
     6          O   1085    ACE      O      6    -0.5679         16   ; qtot 0
; residue 1086 SER rtp SER  q  0.0
     7          N   1086    SER      N      7    -0.4157      14.01   ; qtot -0.4157
     8          H   1086    SER      H      8     0.2719      1.008   ; qtot -0.1438
     9         CT   1086    SER     CA      9    -0.0249      12.01   ; qtot -0.1687
    10         H1   1086    SER     HA     10     0.0843      1.008   ; qtot -0.0844
    11         CT   1086    SER     CB     11     0.2117      12.01   ; qtot 0.1273
    12         H1   1086    SER    HB1     12     0.0352      1.008   ; qtot 0.1625
    13         H1   1086    SER    HB2     13     0.0352      1.008   ; qtot 0.1977
    14         OH   1086    SER     OG     14    -0.6546         16   ; qtot -0.4569
    15         HO   1086    SER     HG     15     0.4275      1.008   ; qtot -0.0294
    16          C   1086    SER      C     16     0.5973      12.01   ; qtot 0.5679
    17          O   1086    SER      O     17    -0.5679         16   ; qtot 0
; residue 1087 THR rtp THR  q  0.0
    18          N   1087    THR      N     18    -0.4157      14.01   ; qtot -0.4157
    19          H   1087    THR      H     19     0.2719      1.008   ; qtot -0.1438
    20         CT   1087    THR     CA     20    -0.0389      12.01   ; qtot -0.1827
    21         H1   1087    THR     HA     21     0.1007      1.008   ; qtot -0.082
    22         CT   1087    THR     CB     22     0.3654      12.01   ; qtot 0.2834
    23         H1   1087    THR     HB     23     0.0043      1.008   ; qtot 0.2877
    24         CT   1087    THR    CG2     24    -0.2438      12.01   ; qtot 0.0439
    25         HC   1087    THR   HG21     25     0.0642      1.008   ; qtot 0.1081
    26         HC   1087    THR   HG22     26     0.0642      1.008   ; qtot 0.1723
    27         HC   1087    THR   HG23     27     0.0642      1.008   ; qtot 0.2365
    28         OH   1087    THR    OG1     28    -0.6761         16   ; qtot -0.4396
    29         HO   1087    THR    HG1     29     0.4102      1.008   ; qtot -0.0294
    30          C   1087    THR      C     30     0.5973      12.01   ; qtot 0.5679
    31          O   1087    THR      O     31    -0.5679         16   ; qtot 0
; residue 1088 ILE rtp ILE  q  0.0
    32          N   1088    ILE      N     32    -0.4157      14.01   ; qtot -0.4157
    33          H   1088    ILE      H     33     0.2719      1.008   ; qtot -0.1438
    34         CT   1088    ILE     CA     34    -0.0597      12.01   ; qtot -0.2035
    35         H1   1088    ILE     HA     35     0.0869      1.008   ; qtot -0.1166
    36         CT   1088    ILE     CB     36     0.1303      12.01   ; qtot 0.0137
    37         HC   1088    ILE     HB     37     0.0187      1.008   ; qtot 0.0324
    38         CT   1088    ILE    CG2     38    -0.3204      12.01   ; qtot -0.288
    39         HC   1088    ILE   HG21     39     0.0882      1.008   ; qtot -0.1998
    40         HC   1088    ILE   HG22     40     0.0882      1.008   ; qtot -0.1116
    41         HC   1088    ILE   HG23     41     0.0882      1.008   ; qtot -0.0234
    42         CT   1088    ILE    CG1     42     -0.043      12.01   ; qtot -0.0664
    43         HC   1088    ILE   HG11     43     0.0236      1.008   ; qtot -0.0428
    44         HC   1088    ILE   HG12     44     0.0236      1.008   ; qtot -0.0192
    45         CT   1088    ILE     CD     45     -0.066      12.01   ; qtot -0.0852
    46         HC   1088    ILE    HD1     46     0.0186      1.008   ; qtot -0.0666
    47         HC   1088    ILE    HD2     47     0.0186      1.008   ; qtot -0.048
    48         HC   1088    ILE    HD3     48     0.0186      1.008   ; qtot -0.0294
    49          C   1088    ILE      C     49     0.5973      12.01   ; qtot 0.5679
    50          O   1088    ILE      O     50    -0.5679         16   ; qtot 0
; residue 1089 MET rtp MET  q  0.0
    51          N   1089    MET      N     51    -0.4157      14.01   ; qtot -0.4157
    52          H   1089    MET      H     52     0.2719      1.008   ; qtot -0.1438
    53         CT   1089    MET     CA     53    -0.0237      12.01   ; qtot -0.1675
    54         H1   1089    MET     HA     54      0.088      1.008   ; qtot -0.0795
    55         CT   1089    MET     CB     55     0.0342      12.01   ; qtot -0.0453
    56         HC   1089    MET    HB1     56     0.0241      1.008   ; qtot -0.0212
    57         HC   1089    MET    HB2     57     0.0241      1.008   ; qtot 0.0029
    58         CT   1089    MET     CG     58     0.0018      12.01   ; qtot 0.0047
    59         H1   1089    MET    HG1     59      0.044      1.008   ; qtot 0.0487
    60         H1   1089    MET    HG2     60      0.044      1.008   ; qtot 0.0927
    61          S   1089    MET     SD     61    -0.2737      32.06   ; qtot -0.181
    62         CT   1089    MET     CE     62    -0.0536      12.01   ; qtot -0.2346
    63         H1   1089    MET    HE1     63     0.0684      1.008   ; qtot -0.1662
    64         H1   1089    MET    HE2     64     0.0684      1.008   ; qtot -0.0978
    65         H1   1089    MET    HE3     65     0.0684      1.008   ; qtot -0.0294
    66          C   1089    MET      C     66     0.5973      12.01   ; qtot 0.5679
    67          O   1089    MET      O     67    -0.5679         16   ; qtot 0
; residue 1090 THR rtp THR  q  0.0
    68          N   1090    THR      N     68    -0.4157      14.01   ; qtot -0.4157
    69          H   1090    THR      H     69     0.2719      1.008   ; qtot -0.1438
    70         CT   1090    THR     CA     70    -0.0389      12.01   ; qtot -0.1827
    71         H1   1090    THR     HA     71     0.1007      1.008   ; qtot -0.082
    72         CT   1090    THR     CB     72     0.3654      12.01   ; qtot 0.2834
    73         H1   1090    THR     HB     73     0.0043      1.008   ; qtot 0.2877
    74         CT   1090    THR    CG2     74    -0.2438      12.01   ; qtot 0.0439
    75         HC   1090    THR   HG21     75     0.0642      1.008   ; qtot 0.1081
    76         HC   1090    THR   HG22     76     0.0642      1.008   ; qtot 0.1723
    77         HC   1090    THR   HG23     77     0.0642      1.008   ; qtot 0.2365
    78         OH   1090    THR    OG1     78    -0.6761         16   ; qtot -0.4396
    79         HO   1090    THR    HG1     79     0.4102      1.008   ; qtot -0.0294
    80          C   1090    THR      C     80     0.5973      12.01   ; qtot 0.5679
    81          O   1090    THR      O     81    -0.5679         16   ; qtot 0
; residue 1091 ASP rtp ASP  q -1.0
    82          N   1091    ASP      N     82    -0.5163      14.01   ; qtot -0.5163
    83          H   1091    ASP      H     83     0.2936      1.008   ; qtot -0.2227
    84         CT   1091    ASP     CA     84     0.0381      12.01   ; qtot -0.1846
    85         H1   1091    ASP     HA     85      0.088      1.008   ; qtot -0.0966
    86         CT   1091    ASP     CB     86    -0.0303      12.01   ; qtot -0.1269
    87         HC   1091    ASP    HB1     87    -0.0122      1.008   ; qtot -0.1391
    88         HC   1091    ASP    HB2     88    -0.0122      1.008   ; qtot -0.1513
    89          C   1091    ASP     CG     89     0.7994      12.01   ; qtot 0.6481
    90         O2   1091    ASP    OD1     90    -0.8014         16   ; qtot -0.1533
    91         O2   1091    ASP    OD2     91    -0.8014         16   ; qtot -0.9547
    92          C   1091    ASP      C     92     0.5366      12.01   ; qtot -0.4181
    93          O   1091    ASP      O     93    -0.5819         16   ; qtot -1
; residue 1092 TYR rtp TYR  q  0.0
    94          N   1092    TYR      N     94    -0.4157      14.01   ; qtot -1.416
    95          H   1092    TYR      H     95     0.2719      1.008   ; qtot -1.144
    96         CT   1092    TYR     CA     96    -0.0014      12.01   ; qtot -1.145
    97         H1   1092    TYR     HA     97     0.0876      1.008   ; qtot -1.058
    98         CT   1092    TYR     CB     98    -0.0152      12.01   ; qtot -1.073
    99         HC   1092    TYR    HB1     99     0.0295      1.008   ; qtot -1.043
   100         HC   1092    TYR    HB2    100     0.0295      1.008   ; qtot -1.014
   101         CA   1092    TYR     CG    101    -0.0011      12.01   ; qtot -1.015
   102         CA   1092    TYR    CD1    102    -0.1906      12.01   ; qtot -1.206
   103         HA   1092    TYR    HD1    103     0.1699      1.008   ; qtot -1.036
   104         CA   1092    TYR    CE1    104    -0.2341      12.01   ; qtot -1.27
   105         HA   1092    TYR    HE1    105     0.1656      1.008   ; qtot -1.104
   106          C   1092    TYR     CZ    106     0.3226      12.01   ; qtot -0.7815
   107         OH   1092    TYR     OH    107    -0.5579         16   ; qtot -1.339
   108         HO   1092    TYR     HH    108     0.3992      1.008   ; qtot -0.9402
   109         CA   1092    TYR    CE2    109    -0.2341      12.01   ; qtot -1.174
   110         HA   1092    TYR    HE2    110     0.1656      1.008   ; qtot -1.009
   111         CA   1092    TYR    CD2    111    -0.1906      12.01   ; qtot -1.199
   112         HA   1092    TYR    HD2    112     0.1699      1.008   ; qtot -1.029
   113          C   1092    TYR      C    113     0.5973      12.01   ; qtot -0.4321
   114          O   1092    TYR      O    114    -0.5679         16   ; qtot -1
; residue 1093 ASN rtp ASN  q  0.0
   115          N   1093    ASN      N    115    -0.4157      14.01   ; qtot -1.416
   116          H   1093    ASN      H    116     0.2719      1.008   ; qtot -1.144
   117         CT   1093    ASN     CA    117     0.0143      12.01   ; qtot -1.13
   118         H1   1093    ASN     HA    118     0.1048      1.008   ; qtot -1.025
   119         CT   1093    ASN     CB    119    -0.2041      12.01   ; qtot -1.229
   120         HC   1093    ASN    HB1    120     0.0797      1.008   ; qtot -1.149
   121         HC   1093    ASN    HB2    121     0.0797      1.008   ; qtot -1.069
   122          C   1093    ASN     CG    122      0.713      12.01   ; qtot -0.3564
   123          O   1093    ASN    OD1    123    -0.5931         16   ; qtot -0.9495
   124          N   1093    ASN    ND2    124    -0.9191      14.01   ; qtot -1.869
   125          H   1093    ASN   HD21    125     0.4196      1.008   ; qtot -1.449
   126          H   1093    ASN   HD22    126     0.4196      1.008   ; qtot -1.029
   127          C   1093    ASN      C    127     0.5973      12.01   ; qtot -0.4321
   128          O   1093    ASN      O    128    -0.5679         16   ; qtot -1
; residue 1094 PRO rtp PRO  q  0.0
   129          N   1094    PRO      N    129    -0.2548      14.01   ; qtot -1.255
   130         CT   1094    PRO     CD    130     0.0192      12.01   ; qtot -1.236
   131         H1   1094    PRO    HD1    131     0.0391      1.008   ; qtot -1.197
   132         H1   1094    PRO    HD2    132     0.0391      1.008   ; qtot -1.157
   133         CT   1094    PRO     CG    133     0.0189      12.01   ; qtot -1.139
   134         HC   1094    PRO    HG1    134     0.0213      1.008   ; qtot -1.117
   135         HC   1094    PRO    HG2    135     0.0213      1.008   ; qtot -1.096
   136         CT   1094    PRO     CB    136     -0.007      12.01   ; qtot -1.103
   137         HC   1094    PRO    HB1    137     0.0253      1.008   ; qtot -1.078
   138         HC   1094    PRO    HB2    138     0.0253      1.008   ; qtot -1.052
   139         CT   1094    PRO     CA    139    -0.0266      12.01   ; qtot -1.079
   140         H1   1094    PRO     HA    140     0.0641      1.008   ; qtot -1.015
   141          C   1094    PRO      C    141     0.5896      12.01   ; qtot -0.4252
   142          O   1094    PRO      O    142    -0.5748         16   ; qtot -1
; residue 1095 ASN rtp ASN  q  0.0
   143          N   1095    ASN      N    143    -0.4157      14.01   ; qtot -1.416
   144          H   1095    ASN      H    144     0.2719      1.008   ; qtot -1.144
   145         CT   1095    ASN     CA    145     0.0143      12.01   ; qtot -1.13
   146         H1   1095    ASN     HA    146     0.1048      1.008   ; qtot -1.025
   147         CT   1095    ASN     CB    147    -0.2041      12.01   ; qtot -1.229
   148         HC   1095    ASN    HB1    148     0.0797      1.008   ; qtot -1.149
   149         HC   1095    ASN    HB2    149     0.0797      1.008   ; qtot -1.069
   150          C   1095    ASN     CG    150      0.713      12.01   ; qtot -0.3564
   151          O   1095    ASN    OD1    151    -0.5931         16   ; qtot -0.9495
   152          N   1095    ASN    ND2    152    -0.9191      14.01   ; qtot -1.869
   153          H   1095    ASN   HD21    153     0.4196      1.008   ; qtot -1.449
   154          H   1095    ASN   HD22    154     0.4196      1.008   ; qtot -1.029
   155          C   1095    ASN      C    155     0.5973      12.01   ; qtot -0.4321
   156          O   1095    ASN      O    156    -0.5679         16   ; qtot -1
; residue 1096 TYR rtp TYR  q  0.0
   157          N   1096    TYR      N    157    -0.4157      14.01   ; qtot -1.416
   158          H   1096    TYR      H    158     0.2719      1.008   ; qtot -1.144
   159         CT   1096    TYR     CA    159    -0.0014      12.01   ; qtot -1.145
   160         H1   1096    TYR     HA    160     0.0876      1.008   ; qtot -1.058
   161         CT   1096    TYR     CB    161    -0.0152      12.01   ; qtot -1.073
   162         HC   1096    TYR    HB1    162     0.0295      1.008   ; qtot -1.043
   163         HC   1096    TYR    HB2    163     0.0295      1.008   ; qtot -1.014
   164         CA   1096    TYR     CG    164    -0.0011      12.01   ; qtot -1.015
   165         CA   1096    TYR    CD1    165    -0.1906      12.01   ; qtot -1.205
   166         HA   1096    TYR    HD1    166     0.1699      1.008   ; qtot -1.036
   167         CA   1096    TYR    CE1    167    -0.2341      12.01   ; qtot -1.27
   168         HA   1096    TYR    HE1    168     0.1656      1.008   ; qtot -1.104
   169          C   1096    TYR     CZ    169     0.3226      12.01   ; qtot -0.7815
   170         OH   1096    TYR     OH    170    -0.5579         16   ; qtot -1.339
   171         HO   1096    TYR     HH    171     0.3992      1.008   ; qtot -0.9402
   172         CA   1096    TYR    CE2    172    -0.2341      12.01   ; qtot -1.174
   173         HA   1096    TYR    HE2    173     0.1656      1.008   ; qtot -1.009
   174         CA   1096    TYR    CD2    174    -0.1906      12.01   ; qtot -1.199
   175         HA   1096    TYR    HD2    175     0.1699      1.008   ; qtot -1.029
   176          C   1096    TYR      C    176     0.5973      12.01   ; qtot -0.4321
   177          O   1096    TYR      O    177    -0.5679         16   ; qtot -1
; residue 1097 CYS rtp CYS  q  0.0
   178          N   1097    CYS      N    178    -0.4157      14.01   ; qtot -1.416
   179          H   1097    CYS      H    179     0.2719      1.008   ; qtot -1.144
   180         CT   1097    CYS     CA    180     0.0213      12.01   ; qtot -1.122
   181         H1   1097    CYS     HA    181     0.1124      1.008   ; qtot -1.01
   182         CT   1097    CYS     CB    182    -0.1231      12.01   ; qtot -1.133
   183         H1   1097    CYS    HB1    183     0.1112      1.008   ; qtot -1.022
   184         H1   1097    CYS    HB2    184     0.1112      1.008   ; qtot -0.9108
   185         SH   1097    CYS     SG    185    -0.3119      32.06   ; qtot -1.223
   186         HS   1097    CYS     HG    186     0.1933      1.008   ; qtot -1.029
   187          C   1097    CYS      C    187     0.5973      12.01   ; qtot -0.4321
   188          O   1097    CYS      O    188    -0.5679         16   ; qtot -1
; residue 1098 PHE rtp PHE  q  0.0
   189          N   1098    PHE      N    189    -0.4157      14.01   ; qtot -1.416
   190          H   1098    PHE      H    190     0.2719      1.008   ; qtot -1.144
   191         CT   1098    PHE     CA    191    -0.0024      12.01   ; qtot -1.146
   192         H1   1098    PHE     HA    192     0.0978      1.008   ; qtot -1.048
   193         CT   1098    PHE     CB    193    -0.0343      12.01   ; qtot -1.083
   194         HC   1098    PHE    HB1    194     0.0295      1.008   ; qtot -1.053
   195         HC   1098    PHE    HB2    195     0.0295      1.008   ; qtot -1.024
   196         CA   1098    PHE     CG    196     0.0118      12.01   ; qtot -1.012
   197         CA   1098    PHE    CD1    197    -0.1256      12.01   ; qtot -1.137
   198         HA   1098    PHE    HD1    198      0.133      1.008   ; qtot -1.004
   199         CA   1098    PHE    CE1    199    -0.1704      12.01   ; qtot -1.175
   200         HA   1098    PHE    HE1    200      0.143      1.008   ; qtot -1.032
   201         CA   1098    PHE     CZ    201    -0.1072      12.01   ; qtot -1.139
   202         HA   1098    PHE     HZ    202     0.1297      1.008   ; qtot -1.009
   203         CA   1098    PHE    CE2    203    -0.1704      12.01   ; qtot -1.18
   204         HA   1098    PHE    HE2    204      0.143      1.008   ; qtot -1.037
   205         CA   1098    PHE    CD2    205    -0.1256      12.01   ; qtot -1.162
   206         HA   1098    PHE    HD2    206      0.133      1.008   ; qtot -1.029
   207          C   1098    PHE      C    207     0.5973      12.01   ; qtot -0.4321
   208          O   1098    PHE      O    208    -0.5679         16   ; qtot -1
; residue 1099 ALA rtp ALA  q  0.0
   209          N   1099    ALA      N    209    -0.4157      14.01   ; qtot -1.416
   210          H   1099    ALA      H    210     0.2719      1.008   ; qtot -1.144
   211         CT   1099    ALA     CA    211     0.0337      12.01   ; qtot -1.11
   212         H1   1099    ALA     HA    212     0.0823      1.008   ; qtot -1.028
   213         CT   1099    ALA     CB    213    -0.1825      12.01   ; qtot -1.21
   214         HC   1099    ALA    HB1    214     0.0603      1.008   ; qtot -1.15
   215         HC   1099    ALA    HB2    215     0.0603      1.008   ; qtot -1.09
   216         HC   1099    ALA    HB3    216     0.0603      1.008   ; qtot -1.029
   217          C   1099    ALA      C    217     0.5973      12.01   ; qtot -0.4321
   218          O   1099    ALA      O    218    -0.5679         16   ; qtot -1
; residue 1100 GLY rtp GLY  q  0.0
   219          N   1100    GLY      N    219    -0.4157      14.01   ; qtot -1.416
   220          H   1100    GLY      H    220     0.2719      1.008   ; qtot -1.144
   221         CT   1100    GLY     CA    221    -0.0252      12.01   ; qtot -1.169
   222         H1   1100    GLY    HA1    222     0.0698      1.008   ; qtot -1.099
   223         H1   1100    GLY    HA2    223     0.0698      1.008   ; qtot -1.029
   224          C   1100    GLY      C    224     0.5973      12.01   ; qtot -0.4321
   225          O   1100    GLY      O    225    -0.5679         16   ; qtot -1
; residue 1101 LYS rtp LYS  q +1.0
   226          N   1101    LYS      N    226    -0.3479      14.01   ; qtot -1.348
   227          H   1101    LYS      H    227     0.2747      1.008   ; qtot -1.073
   228         CT   1101    LYS     CA    228      -0.24      12.01   ; qtot -1.313
   229         H1   1101    LYS     HA    229     0.1426      1.008   ; qtot -1.171
   230         CT   1101    LYS     CB    230    -0.0094      12.01   ; qtot -1.18
   231         HC   1101    LYS    HB1    231     0.0362      1.008   ; qtot -1.144
   232         HC   1101    LYS    HB2    232     0.0362      1.008   ; qtot -1.108
   233         CT   1101    LYS     CG    233     0.0187      12.01   ; qtot -1.089
   234         HC   1101    LYS    HG1    234     0.0103      1.008   ; qtot -1.079
   235         HC   1101    LYS    HG2    235     0.0103      1.008   ; qtot -1.068
   236         CT   1101    LYS     CD    236    -0.0479      12.01   ; qtot -1.116
   237         HC   1101    LYS    HD1    237     0.0621      1.008   ; qtot -1.054
   238         HC   1101    LYS    HD2    238     0.0621      1.008   ; qtot -0.992
   239         CT   1101    LYS     CE    239    -0.0143      12.01   ; qtot -1.006
   240         HP   1101    LYS    HE1    240     0.1135      1.008   ; qtot -0.8928
   241         HP   1101    LYS    HE2    241     0.1135      1.008   ; qtot -0.7793
   242         N3   1101    LYS     NZ    242    -0.3854      14.01   ; qtot -1.165
   243          H   1101    LYS    HZ1    243       0.34      1.008   ; qtot -0.8247
   244          H   1101    LYS    HZ2    244       0.34      1.008   ; qtot -0.4847
   245          H   1101    LYS    HZ3    245       0.34      1.008   ; qtot -0.1447
   246          C   1101    LYS      C    246     0.7341      12.01   ; qtot 0.5894
   247          O   1101    LYS      O    247    -0.5894         16   ; qtot 0
; residue 1102 THR rtp THR  q  0.0
   248          N   1102    THR      N    248    -0.4157      14.01   ; qtot -0.4157
   249          H   1102    THR      H    249     0.2719      1.008   ; qtot -0.1438
   250         CT   1102    THR     CA    250    -0.0389      12.01   ; qtot -0.1827
   251         H1   1102    THR     HA    251     0.1007      1.008   ; qtot -0.082
   252         CT   1102    THR     CB    252     0.3654      12.01   ; qtot 0.2834
   253         H1   1102    THR     HB    253     0.0043      1.008   ; qtot 0.2877
   254         CT   1102    THR    CG2    254    -0.2438      12.01   ; qtot 0.0439
   255         HC   1102    THR   HG21    255     0.0642      1.008   ; qtot 0.1081
   256         HC   1102    THR   HG22    256     0.0642      1.008   ; qtot 0.1723
   257         HC   1102    THR   HG23    257     0.0642      1.008   ; qtot 0.2365
   258         OH   1102    THR    OG1    258    -0.6761         16   ; qtot -0.4396
   259         HO   1102    THR    HG1    259     0.4102      1.008   ; qtot -0.0294
   260          C   1102    THR      C    260     0.5973      12.01   ; qtot 0.5679
   261          O   1102    THR      O    261    -0.5679         16   ; qtot 0
; residue 1103 SER rtp SER  q  0.0
   262          N   1103    SER      N    262    -0.4157      14.01   ; qtot -0.4157
   263          H   1103    SER      H    263     0.2719      1.008   ; qtot -0.1438
   264         CT   1103    SER     CA    264    -0.0249      12.01   ; qtot -0.1687
   265         H1   1103    SER     HA    265     0.0843      1.008   ; qtot -0.0844
   266         CT   1103    SER     CB    266     0.2117      12.01   ; qtot 0.1273
   267         H1   1103    SER    HB1    267     0.0352      1.008   ; qtot 0.1625
   268         H1   1103    SER    HB2    268     0.0352      1.008   ; qtot 0.1977
   269         OH   1103    SER     OG    269    -0.6546         16   ; qtot -0.4569
   270         HO   1103    SER     HG    270     0.4275      1.008   ; qtot -0.0294
   271          C   1103    SER      C    271     0.5973      12.01   ; qtot 0.5679
   272          O   1103    SER      O    272    -0.5679         16   ; qtot 0
; residue 1104 SER rtp SER  q  0.0
   273          N   1104    SER      N    273    -0.4157      14.01   ; qtot -0.4157
   274          H   1104    SER      H    274     0.2719      1.008   ; qtot -0.1438
   275         CT   1104    SER     CA    275    -0.0249      12.01   ; qtot -0.1687
   276         H1   1104    SER     HA    276     0.0843      1.008   ; qtot -0.0844
   277         CT   1104    SER     CB    277     0.2117      12.01   ; qtot 0.1273
   278         H1   1104    SER    HB1    278     0.0352      1.008   ; qtot 0.1625
   279         H1   1104    SER    HB2    279     0.0352      1.008   ; qtot 0.1977
   280         OH   1104    SER     OG    280    -0.6546         16   ; qtot -0.4569
   281         HO   1104    SER     HG    281     0.4275      1.008   ; qtot -0.0294
   282          C   1104    SER      C    282     0.5973      12.01   ; qtot 0.5679
   283          O   1104    SER      O    283    -0.5679         16   ; qtot 0
; residue 1105 ILE rtp ILE  q  0.0
   284          N   1105    ILE      N    284    -0.4157      14.01   ; qtot -0.4157
   285          H   1105    ILE      H    285     0.2719      1.008   ; qtot -0.1438
   286         CT   1105    ILE     CA    286    -0.0597      12.01   ; qtot -0.2035
   287         H1   1105    ILE     HA    287     0.0869      1.008   ; qtot -0.1166
   288         CT   1105    ILE     CB    288     0.1303      12.01   ; qtot 0.0137
   289         HC   1105    ILE     HB    289     0.0187      1.008   ; qtot 0.0324
   290         CT   1105    ILE    CG2    290    -0.3204      12.01   ; qtot -0.288
   291         HC   1105    ILE   HG21    291     0.0882      1.008   ; qtot -0.1998
   292         HC   1105    ILE   HG22    292     0.0882      1.008   ; qtot -0.1116
   293         HC   1105    ILE   HG23    293     0.0882      1.008   ; qtot -0.0234
   294         CT   1105    ILE    CG1    294     -0.043      12.01   ; qtot -0.0664
   295         HC   1105    ILE   HG11    295     0.0236      1.008   ; qtot -0.0428
   296         HC   1105    ILE   HG12    296     0.0236      1.008   ; qtot -0.0192
   297         CT   1105    ILE     CD    297     -0.066      12.01   ; qtot -0.0852
   298         HC   1105    ILE    HD1    298     0.0186      1.008   ; qtot -0.0666
   299         HC   1105    ILE    HD2    299     0.0186      1.008   ; qtot -0.048
   300         HC   1105    ILE    HD3    300     0.0186      1.008   ; qtot -0.0294
   301          C   1105    ILE      C    301     0.5973      12.01   ; qtot 0.5679
   302          O   1105    ILE      O    302    -0.5679         16   ; qtot 0
; residue 1106 SER rtp SER  q  0.0
   303          N   1106    SER      N    303    -0.4157      14.01   ; qtot -0.4157
   304          H   1106    SER      H    304     0.2719      1.008   ; qtot -0.1438
   305         CT   1106    SER     CA    305    -0.0249      12.01   ; qtot -0.1687
   306         H1   1106    SER     HA    306     0.0843      1.008   ; qtot -0.0844
   307         CT   1106    SER     CB    307     0.2117      12.01   ; qtot 0.1273
   308         H1   1106    SER    HB1    308     0.0352      1.008   ; qtot 0.1625
   309         H1   1106    SER    HB2    309     0.0352      1.008   ; qtot 0.1977
   310         OH   1106    SER     OG    310    -0.6546         16   ; qtot -0.4569
   311         HO   1106    SER     HG    311     0.4275      1.008   ; qtot -0.0294
   312          C   1106    SER      C    312     0.5973      12.01   ; qtot 0.5679
   313          O   1106    SER      O    313    -0.5679         16   ; qtot 0
; residue 1107 ASP rtp ASP  q -1.0
   314          N   1107    ASP      N    314    -0.5163      14.01   ; qtot -0.5163
   315          H   1107    ASP      H    315     0.2936      1.008   ; qtot -0.2227
   316         CT   1107    ASP     CA    316     0.0381      12.01   ; qtot -0.1846
   317         H1   1107    ASP     HA    317      0.088      1.008   ; qtot -0.0966
   318         CT   1107    ASP     CB    318    -0.0303      12.01   ; qtot -0.1269
   319         HC   1107    ASP    HB1    319    -0.0122      1.008   ; qtot -0.1391
   320         HC   1107    ASP    HB2    320    -0.0122      1.008   ; qtot -0.1513
   321          C   1107    ASP     CG    321     0.7994      12.01   ; qtot 0.6481
   322         O2   1107    ASP    OD1    322    -0.8014         16   ; qtot -0.1533
   323         O2   1107    ASP    OD2    323    -0.8014         16   ; qtot -0.9547
   324          C   1107    ASP      C    324     0.5366      12.01   ; qtot -0.4181
   325          O   1107    ASP      O    325    -0.5819         16   ; qtot -1
; residue 1108 LEU rtp LEU  q  0.0
   326          N   1108    LEU      N    326    -0.4157      14.01   ; qtot -1.416
   327          H   1108    LEU      H    327     0.2719      1.008   ; qtot -1.144
   328         CT   1108    LEU     CA    328    -0.0518      12.01   ; qtot -1.196
   329         H1   1108    LEU     HA    329     0.0922      1.008   ; qtot -1.103
   330         CT   1108    LEU     CB    330    -0.1102      12.01   ; qtot -1.214
   331         HC   1108    LEU    HB1    331     0.0457      1.008   ; qtot -1.168
   332         HC   1108    LEU    HB2    332     0.0457      1.008   ; qtot -1.122
   333         CT   1108    LEU     CG    333     0.3531      12.01   ; qtot -0.7691
   334         HC   1108    LEU     HG    334    -0.0361      1.008   ; qtot -0.8052
   335         CT   1108    LEU    CD1    335    -0.4121      12.01   ; qtot -1.217
   336         HC   1108    LEU   HD11    336        0.1      1.008   ; qtot -1.117
   337         HC   1108    LEU   HD12    337        0.1      1.008   ; qtot -1.017
   338         HC   1108    LEU   HD13    338        0.1      1.008   ; qtot -0.9173
   339         CT   1108    LEU    CD2    339    -0.4121      12.01   ; qtot -1.329
   340         HC   1108    LEU   HD21    340        0.1      1.008   ; qtot -1.229
   341         HC   1108    LEU   HD22    341        0.1      1.008   ; qtot -1.129
   342         HC   1108    LEU   HD23    342        0.1      1.008   ; qtot -1.029
   343          C   1108    LEU      C    343     0.5973      12.01   ; qtot -0.4321
   344          O   1108    LEU      O    344    -0.5679         16   ; qtot -1
; residue 1109 LYS rtp LYS  q +1.0
   345          N   1109    LYS      N    345    -0.3479      14.01   ; qtot -1.348
   346          H   1109    LYS      H    346     0.2747      1.008   ; qtot -1.073
   347         CT   1109    LYS     CA    347      -0.24      12.01   ; qtot -1.313
   348         H1   1109    LYS     HA    348     0.1426      1.008   ; qtot -1.171
   349         CT   1109    LYS     CB    349    -0.0094      12.01   ; qtot -1.18
   350         HC   1109    LYS    HB1    350     0.0362      1.008   ; qtot -1.144
   351         HC   1109    LYS    HB2    351     0.0362      1.008   ; qtot -1.108
   352         CT   1109    LYS     CG    352     0.0187      12.01   ; qtot -1.089
   353         HC   1109    LYS    HG1    353     0.0103      1.008   ; qtot -1.079
   354         HC   1109    LYS    HG2    354     0.0103      1.008   ; qtot -1.068
   355         CT   1109    LYS     CD    355    -0.0479      12.01   ; qtot -1.116
   356         HC   1109    LYS    HD1    356     0.0621      1.008   ; qtot -1.054
   357         HC   1109    LYS    HD2    357     0.0621      1.008   ; qtot -0.992
   358         CT   1109    LYS     CE    358    -0.0143      12.01   ; qtot -1.006
   359         HP   1109    LYS    HE1    359     0.1135      1.008   ; qtot -0.8928
   360         HP   1109    LYS    HE2    360     0.1135      1.008   ; qtot -0.7793
   361         N3   1109    LYS     NZ    361    -0.3854      14.01   ; qtot -1.165
   362          H   1109    LYS    HZ1    362       0.34      1.008   ; qtot -0.8247
   363          H   1109    LYS    HZ2    363       0.34      1.008   ; qtot -0.4847
   364          H   1109    LYS    HZ3    364       0.34      1.008   ; qtot -0.1447
   365          C   1109    LYS      C    365     0.7341      12.01   ; qtot 0.5894
   366          O   1109    LYS      O    366    -0.5894         16   ; qtot 0
; residue 1110 GLU rtp GLU  q -1.0
   367          N   1110    GLU      N    367    -0.5163      14.01   ; qtot -0.5163
   368          H   1110    GLU      H    368     0.2936      1.008   ; qtot -0.2227
   369         CT   1110    GLU     CA    369     0.0397      12.01   ; qtot -0.183
   370         H1   1110    GLU     HA    370     0.1105      1.008   ; qtot -0.0725
   371         CT   1110    GLU     CB    371      0.056      12.01   ; qtot -0.0165
   372         HC   1110    GLU    HB1    372    -0.0173      1.008   ; qtot -0.0338
   373         HC   1110    GLU    HB2    373    -0.0173      1.008   ; qtot -0.0511
   374         CT   1110    GLU     CG    374     0.0136      12.01   ; qtot -0.0375
   375         HC   1110    GLU    HG1    375    -0.0425      1.008   ; qtot -0.08
   376         HC   1110    GLU    HG2    376    -0.0425      1.008   ; qtot -0.1225
   377          C   1110    GLU     CD    377     0.8054      12.01   ; qtot 0.6829
   378         O2   1110    GLU    OE1    378    -0.8188         16   ; qtot -0.1359
   379         O2   1110    GLU    OE2    379    -0.8188         16   ; qtot -0.9547
   380          C   1110    GLU      C    380     0.5366      12.01   ; qtot -0.4181
   381          O   1110    GLU      O    381    -0.5819         16   ; qtot -1
; residue 1111 VAL rtp VAL  q  0.0
   382          N   1111    VAL      N    382    -0.4157      14.01   ; qtot -1.416
   383          H   1111    VAL      H    383     0.2719      1.008   ; qtot -1.144
   384         CT   1111    VAL     CA    384    -0.0875      12.01   ; qtot -1.231
   385         H1   1111    VAL     HA    385     0.0969      1.008   ; qtot -1.134
   386         CT   1111    VAL     CB    386     0.2985      12.01   ; qtot -0.8359
   387         HC   1111    VAL     HB    387    -0.0297      1.008   ; qtot -0.8656
   388         CT   1111    VAL    CG1    388    -0.3192      12.01   ; qtot -1.185
   389         HC   1111    VAL   HG11    389     0.0791      1.008   ; qtot -1.106
   390         HC   1111    VAL   HG12    390     0.0791      1.008   ; qtot -1.027
   391         HC   1111    VAL   HG13    391     0.0791      1.008   ; qtot -0.9475
   392         CT   1111    VAL    CG2    392    -0.3192      12.01   ; qtot -1.267
   393         HC   1111    VAL   HG21    393     0.0791      1.008   ; qtot -1.188
   394         HC   1111    VAL   HG22    394     0.0791      1.008   ; qtot -1.108
   395         HC   1111    VAL   HG23    395     0.0791      1.008   ; qtot -1.029
   396          C   1111    VAL      C    396     0.5973      12.01   ; qtot -0.4321
   397          O   1111    VAL      O    397    -0.5679         16   ; qtot -1
; residue 1112 PRO rtp PRO  q  0.0
   398          N   1112    PRO      N    398    -0.2548      14.01   ; qtot -1.255
   399         CT   1112    PRO     CD    399     0.0192      12.01   ; qtot -1.236
   400         H1   1112    PRO    HD1    400     0.0391      1.008   ; qtot -1.196
   401         H1   1112    PRO    HD2    401     0.0391      1.008   ; qtot -1.157
   402         CT   1112    PRO     CG    402     0.0189      12.01   ; qtot -1.138
   403         HC   1112    PRO    HG1    403     0.0213      1.008   ; qtot -1.117
   404         HC   1112    PRO    HG2    404     0.0213      1.008   ; qtot -1.096
   405         CT   1112    PRO     CB    405     -0.007      12.01   ; qtot -1.103
   406         HC   1112    PRO    HB1    406     0.0253      1.008   ; qtot -1.078
   407         HC   1112    PRO    HB2    407     0.0253      1.008   ; qtot -1.052
   408         CT   1112    PRO     CA    408    -0.0266      12.01   ; qtot -1.079
   409         H1   1112    PRO     HA    409     0.0641      1.008   ; qtot -1.015
   410          C   1112    PRO      C    410     0.5896      12.01   ; qtot -0.4252
   411          O   1112    PRO      O    411    -0.5748         16   ; qtot -1
; residue 1113 ARG rtp ARG  q +1.0
   412          N   1113    ARG      N    412    -0.3479      14.01   ; qtot -1.348
   413          H   1113    ARG      H    413     0.2747      1.008   ; qtot -1.073
   414         CT   1113    ARG     CA    414    -0.2637      12.01   ; qtot -1.337
   415         H1   1113    ARG     HA    415      0.156      1.008   ; qtot -1.181
   416         CT   1113    ARG     CB    416    -0.0007      12.01   ; qtot -1.182
   417         HC   1113    ARG    HB1    417     0.0327      1.008   ; qtot -1.149
   418         HC   1113    ARG    HB2    418     0.0327      1.008   ; qtot -1.116
   419         CT   1113    ARG     CG    419      0.039      12.01   ; qtot -1.077
   420         HC   1113    ARG    HG1    420     0.0285      1.008   ; qtot -1.049
   421         HC   1113    ARG    HG2    421     0.0285      1.008   ; qtot -1.02
   422         CT   1113    ARG     CD    422     0.0486      12.01   ; qtot -0.9716
   423         H1   1113    ARG    HD1    423     0.0687      1.008   ; qtot -0.9029
   424         H1   1113    ARG    HD2    424     0.0687      1.008   ; qtot -0.8342
   425         N2   1113    ARG     NE    425    -0.5295      14.01   ; qtot -1.364
   426          H   1113    ARG     HE    426     0.3456      1.008   ; qtot -1.018
   427         CA   1113    ARG     CZ    427     0.8076      12.01   ; qtot -0.2105
   428         N2   1113    ARG    NH1    428    -0.8627      14.01   ; qtot -1.073
   429          H   1113    ARG   HH11    429     0.4478      1.008   ; qtot -0.6254
   430          H   1113    ARG   HH12    430     0.4478      1.008   ; qtot -0.1776
   431         N2   1113    ARG    NH2    431    -0.8627      14.01   ; qtot -1.04
   432          H   1113    ARG   HH21    432     0.4478      1.008   ; qtot -0.5925
   433          H   1113    ARG   HH22    433     0.4478      1.008   ; qtot -0.1447
   434          C   1113    ARG      C    434     0.7341      12.01   ; qtot 0.5894
   435          O   1113    ARG      O    435    -0.5894         16   ; qtot 0
; residue 1114 LYS rtp LYS  q +1.0
   436          N   1114    LYS      N    436    -0.3479      14.01   ; qtot -0.3479
   437          H   1114    LYS      H    437     0.2747      1.008   ; qtot -0.0732
   438         CT   1114    LYS     CA    438      -0.24      12.01   ; qtot -0.3132
   439         H1   1114    LYS     HA    439     0.1426      1.008   ; qtot -0.1706
   440         CT   1114    LYS     CB    440    -0.0094      12.01   ; qtot -0.18
   441         HC   1114    LYS    HB1    441     0.0362      1.008   ; qtot -0.1438
   442         HC   1114    LYS    HB2    442     0.0362      1.008   ; qtot -0.1076
   443         CT   1114    LYS     CG    443     0.0187      12.01   ; qtot -0.0889
   444         HC   1114    LYS    HG1    444     0.0103      1.008   ; qtot -0.0786
   445         HC   1114    LYS    HG2    445     0.0103      1.008   ; qtot -0.0683
   446         CT   1114    LYS     CD    446    -0.0479      12.01   ; qtot -0.1162
   447         HC   1114    LYS    HD1    447     0.0621      1.008   ; qtot -0.0541
   448         HC   1114    LYS    HD2    448     0.0621      1.008   ; qtot 0.008
   449         CT   1114    LYS     CE    449    -0.0143      12.01   ; qtot -0.0063
   450         HP   1114    LYS    HE1    450     0.1135      1.008   ; qtot 0.1072
   451         HP   1114    LYS    HE2    451     0.1135      1.008   ; qtot 0.2207
   452         N3   1114    LYS     NZ    452    -0.3854      14.01   ; qtot -0.1647
   453          H   1114    LYS    HZ1    453       0.34      1.008   ; qtot 0.1753
   454          H   1114    LYS    HZ2    454       0.34      1.008   ; qtot 0.5153
   455          H   1114    LYS    HZ3    455       0.34      1.008   ; qtot 0.8553
   456          C   1114    LYS      C    456     0.7341      12.01   ; qtot 1.589
   457          O   1114    LYS      O    457    -0.5894         16   ; qtot 1
; residue 1115 ASN rtp ASN  q  0.0
   458          N   1115    ASN      N    458    -0.4157      14.01   ; qtot 0.5843
   459          H   1115    ASN      H    459     0.2719      1.008   ; qtot 0.8562
   460         CT   1115    ASN     CA    460     0.0143      12.01   ; qtot 0.8705
   461         H1   1115    ASN     HA    461     0.1048      1.008   ; qtot 0.9753
   462         CT   1115    ASN     CB    462    -0.2041      12.01   ; qtot 0.7712
   463         HC   1115    ASN    HB1    463     0.0797      1.008   ; qtot 0.8509
   464         HC   1115    ASN    HB2    464     0.0797      1.008   ; qtot 0.9306
   465          C   1115    ASN     CG    465      0.713      12.01   ; qtot 1.644
   466          O   1115    ASN    OD1    466    -0.5931         16   ; qtot 1.05
   467          N   1115    ASN    ND2    467    -0.9191      14.01   ; qtot 0.1314
   468          H   1115    ASN   HD21    468     0.4196      1.008   ; qtot 0.551
   469          H   1115    ASN   HD22    469     0.4196      1.008   ; qtot 0.9706
   470          C   1115    ASN      C    470     0.5973      12.01   ; qtot 1.568
   471          O   1115    ASN      O    471    -0.5679         16   ; qtot 1
; residue 1116 ILE rtp ILE  q  0.0
   472          N   1116    ILE      N    472    -0.4157      14.01   ; qtot 0.5843
   473          H   1116    ILE      H    473     0.2719      1.008   ; qtot 0.8562
   474         CT   1116    ILE     CA    474    -0.0597      12.01   ; qtot 0.7965
   475         H1   1116    ILE     HA    475     0.0869      1.008   ; qtot 0.8834
   476         CT   1116    ILE     CB    476     0.1303      12.01   ; qtot 1.014
   477         HC   1116    ILE     HB    477     0.0187      1.008   ; qtot 1.032
   478         CT   1116    ILE    CG2    478    -0.3204      12.01   ; qtot 0.712
   479         HC   1116    ILE   HG21    479     0.0882      1.008   ; qtot 0.8002
   480         HC   1116    ILE   HG22    480     0.0882      1.008   ; qtot 0.8884
   481         HC   1116    ILE   HG23    481     0.0882      1.008   ; qtot 0.9766
   482         CT   1116    ILE    CG1    482     -0.043      12.01   ; qtot 0.9336
   483         HC   1116    ILE   HG11    483     0.0236      1.008   ; qtot 0.9572
   484         HC   1116    ILE   HG12    484     0.0236      1.008   ; qtot 0.9808
   485         CT   1116    ILE     CD    485     -0.066      12.01   ; qtot 0.9148
   486         HC   1116    ILE    HD1    486     0.0186      1.008   ; qtot 0.9334
   487         HC   1116    ILE    HD2    487     0.0186      1.008   ; qtot 0.952
   488         HC   1116    ILE    HD3    488     0.0186      1.008   ; qtot 0.9706
   489          C   1116    ILE      C    489     0.5973      12.01   ; qtot 1.568
   490          O   1116    ILE      O    490    -0.5679         16   ; qtot 1
; residue 1117 THR rtp THR  q  0.0
   491          N   1117    THR      N    491    -0.4157      14.01   ; qtot 0.5843
   492          H   1117    THR      H    492     0.2719      1.008   ; qtot 0.8562
   493         CT   1117    THR     CA    493    -0.0389      12.01   ; qtot 0.8173
   494         H1   1117    THR     HA    494     0.1007      1.008   ; qtot 0.918
   495         CT   1117    THR     CB    495     0.3654      12.01   ; qtot 1.283
   496         H1   1117    THR     HB    496     0.0043      1.008   ; qtot 1.288
   497         CT   1117    THR    CG2    497    -0.2438      12.01   ; qtot 1.044
   498         HC   1117    THR   HG21    498     0.0642      1.008   ; qtot 1.108
   499         HC   1117    THR   HG22    499     0.0642      1.008   ; qtot 1.172
   500         HC   1117    THR   HG23    500     0.0642      1.008   ; qtot 1.237
   501         OH   1117    THR    OG1    501    -0.6761         16   ; qtot 0.5604
   502         HO   1117    THR    HG1    502     0.4102      1.008   ; qtot 0.9706
   503          C   1117    THR      C    503     0.5973      12.01   ; qtot 1.568
   504          O   1117    THR      O    504    -0.5679         16   ; qtot 1
; residue 1118 LEU rtp LEU  q  0.0
   505          N   1118    LEU      N    505    -0.4157      14.01   ; qtot 0.5843
   506          H   1118    LEU      H    506     0.2719      1.008   ; qtot 0.8562
   507         CT   1118    LEU     CA    507    -0.0518      12.01   ; qtot 0.8044
   508         H1   1118    LEU     HA    508     0.0922      1.008   ; qtot 0.8966
   509         CT   1118    LEU     CB    509    -0.1102      12.01   ; qtot 0.7864
   510         HC   1118    LEU    HB1    510     0.0457      1.008   ; qtot 0.8321
   511         HC   1118    LEU    HB2    511     0.0457      1.008   ; qtot 0.8778
   512         CT   1118    LEU     CG    512     0.3531      12.01   ; qtot 1.231
   513         HC   1118    LEU     HG    513    -0.0361      1.008   ; qtot 1.195
   514         CT   1118    LEU    CD1    514    -0.4121      12.01   ; qtot 0.7827
   515         HC   1118    LEU   HD11    515        0.1      1.008   ; qtot 0.8827
   516         HC   1118    LEU   HD12    516        0.1      1.008   ; qtot 0.9827
   517         HC   1118    LEU   HD13    517        0.1      1.008   ; qtot 1.083
   518         CT   1118    LEU    CD2    518    -0.4121      12.01   ; qtot 0.6706
   519         HC   1118    LEU   HD21    519        0.1      1.008   ; qtot 0.7706
   520         HC   1118    LEU   HD22    520        0.1      1.008   ; qtot 0.8706
   521         HC   1118    LEU   HD23    521        0.1      1.008   ; qtot 0.9706
   522          C   1118    LEU      C    522     0.5973      12.01   ; qtot 1.568
   523          O   1118    LEU      O    523    -0.5679         16   ; qtot 1
; residue 1119 ILE rtp ILE  q  0.0
   524          N   1119    ILE      N    524    -0.4157      14.01   ; qtot 0.5843
   525          H   1119    ILE      H    525     0.2719      1.008   ; qtot 0.8562
   526         CT   1119    ILE     CA    526    -0.0597      12.01   ; qtot 0.7965
   527         H1   1119    ILE     HA    527     0.0869      1.008   ; qtot 0.8834
   528         CT   1119    ILE     CB    528     0.1303      12.01   ; qtot 1.014
   529         HC   1119    ILE     HB    529     0.0187      1.008   ; qtot 1.032
   530         CT   1119    ILE    CG2    530    -0.3204      12.01   ; qtot 0.712
   531         HC   1119    ILE   HG21    531     0.0882      1.008   ; qtot 0.8002
   532         HC   1119    ILE   HG22    532     0.0882      1.008   ; qtot 0.8884
   533         HC   1119    ILE   HG23    533     0.0882      1.008   ; qtot 0.9766
   534         CT   1119    ILE    CG1    534     -0.043      12.01   ; qtot 0.9336
   535         HC   1119    ILE   HG11    535     0.0236      1.008   ; qtot 0.9572
   536         HC   1119    ILE   HG12    536     0.0236      1.008   ; qtot 0.9808
   537         CT   1119    ILE     CD    537     -0.066      12.01   ; qtot 0.9148
   538         HC   1119    ILE    HD1    538     0.0186      1.008   ; qtot 0.9334
   539         HC   1119    ILE    HD2    539     0.0186      1.008   ; qtot 0.952
   540         HC   1119    ILE    HD3    540     0.0186      1.008   ; qtot 0.9706
   541          C   1119    ILE      C    541     0.5973      12.01   ; qtot 1.568
   542          O   1119    ILE      O    542    -0.5679         16   ; qtot 1
; residue 1120 ARG rtp ARG  q +1.0
   543          N   1120    ARG      N    543    -0.3479      14.01   ; qtot 0.6521
   544          H   1120    ARG      H    544     0.2747      1.008   ; qtot 0.9268
   545         CT   1120    ARG     CA    545    -0.2637      12.01   ; qtot 0.6631
   546         H1   1120    ARG     HA    546      0.156      1.008   ; qtot 0.8191
   547         CT   1120    ARG     CB    547    -0.0007      12.01   ; qtot 0.8184
   548         HC   1120    ARG    HB1    548     0.0327      1.008   ; qtot 0.8511
   549         HC   1120    ARG    HB2    549     0.0327      1.008   ; qtot 0.8838
   550         CT   1120    ARG     CG    550      0.039      12.01   ; qtot 0.9228
   551         HC   1120    ARG    HG1    551     0.0285      1.008   ; qtot 0.9513
   552         HC   1120    ARG    HG2    552     0.0285      1.008   ; qtot 0.9798
   553         CT   1120    ARG     CD    553     0.0486      12.01   ; qtot 1.028
   554         H1   1120    ARG    HD1    554     0.0687      1.008   ; qtot 1.097
   555         H1   1120    ARG    HD2    555     0.0687      1.008   ; qtot 1.166
   556         N2   1120    ARG     NE    556    -0.5295      14.01   ; qtot 0.6363
   557          H   1120    ARG     HE    557     0.3456      1.008   ; qtot 0.9819
   558         CA   1120    ARG     CZ    558     0.8076      12.01   ; qtot 1.79
   559         N2   1120    ARG    NH1    559    -0.8627      14.01   ; qtot 0.9268
   560          H   1120    ARG   HH11    560     0.4478      1.008   ; qtot 1.375
   561          H   1120    ARG   HH12    561     0.4478      1.008   ; qtot 1.822
   562         N2   1120    ARG    NH2    562    -0.8627      14.01   ; qtot 0.9597
   563          H   1120    ARG   HH21    563     0.4478      1.008   ; qtot 1.408
   564          H   1120    ARG   HH22    564     0.4478      1.008   ; qtot 1.855
   565          C   1120    ARG      C    565     0.7341      12.01   ; qtot 2.589
   566          O   1120    ARG      O    566    -0.5894         16   ; qtot 2
; residue 1121 GLY rtp GLY  q  0.0
   567          N   1121    GLY      N    567    -0.4157      14.01   ; qtot 1.584
   568          H   1121    GLY      H    568     0.2719      1.008   ; qtot 1.856
   569         CT   1121    GLY     CA    569    -0.0252      12.01   ; qtot 1.831
   570         H1   1121    GLY    HA1    570     0.0698      1.008   ; qtot 1.901
   571         H1   1121    GLY    HA2    571     0.0698      1.008   ; qtot 1.971
   572          C   1121    GLY      C    572     0.5973      12.01   ; qtot 2.568
   573          O   1121    GLY      O    573    -0.5679         16   ; qtot 2
; residue 1122 LEU rtp LEU  q  0.0
   574          N   1122    LEU      N    574    -0.4157      14.01   ; qtot 1.584
   575          H   1122    LEU      H    575     0.2719      1.008   ; qtot 1.856
   576         CT   1122    LEU     CA    576    -0.0518      12.01   ; qtot 1.804
   577         H1   1122    LEU     HA    577     0.0922      1.008   ; qtot 1.897
   578         CT   1122    LEU     CB    578    -0.1102      12.01   ; qtot 1.786
   579         HC   1122    LEU    HB1    579     0.0457      1.008   ; qtot 1.832
   580         HC   1122    LEU    HB2    580     0.0457      1.008   ; qtot 1.878
   581         CT   1122    LEU     CG    581     0.3531      12.01   ; qtot 2.231
   582         HC   1122    LEU     HG    582    -0.0361      1.008   ; qtot 2.195
   583         CT   1122    LEU    CD1    583    -0.4121      12.01   ; qtot 1.783
   584         HC   1122    LEU   HD11    584        0.1      1.008   ; qtot 1.883
   585         HC   1122    LEU   HD12    585        0.1      1.008   ; qtot 1.983
   586         HC   1122    LEU   HD13    586        0.1      1.008   ; qtot 2.083
   587         CT   1122    LEU    CD2    587    -0.4121      12.01   ; qtot 1.671
   588         HC   1122    LEU   HD21    588        0.1      1.008   ; qtot 1.771
   589         HC   1122    LEU   HD22    589        0.1      1.008   ; qtot 1.871
   590         HC   1122    LEU   HD23    590        0.1      1.008   ; qtot 1.971
   591          C   1122    LEU      C    591     0.5973      12.01   ; qtot 2.568
   592          O   1122    LEU      O    592    -0.5679         16   ; qtot 2
; residue 1123 GLY rtp GLY  q  0.0
   593          N   1123    GLY      N    593    -0.4157      14.01   ; qtot 1.584
   594          H   1123    GLY      H    594     0.2719      1.008   ; qtot 1.856
   595         CT   1123    GLY     CA    595    -0.0252      12.01   ; qtot 1.831
   596         H1   1123    GLY    HA1    596     0.0698      1.008   ; qtot 1.901
   597         H1   1123    GLY    HA2    597     0.0698      1.008   ; qtot 1.971
   598          C   1123    GLY      C    598     0.5973      12.01   ; qtot 2.568
   599          O   1123    GLY      O    599    -0.5679         16   ; qtot 2
; residue 1124 HIS rtp HIE  q  0.0
   600          N   1124    HIS      N    600    -0.4157      14.01   ; qtot 1.584
   601          H   1124    HIS      H    601     0.2719      1.008   ; qtot 1.856
   602         CT   1124    HIS     CA    602    -0.0581      12.01   ; qtot 1.798
   603         H1   1124    HIS     HA    603      0.136      1.008   ; qtot 1.934
   604         CT   1124    HIS     CB    604    -0.0074      12.01   ; qtot 1.927
   605         HC   1124    HIS    HB1    605     0.0367      1.008   ; qtot 1.963
   606         HC   1124    HIS    HB2    606     0.0367      1.008   ; qtot 2
   607         CC   1124    HIS     CG    607     0.1868      12.01   ; qtot 2.187
   608         NB   1124    HIS    ND1    608    -0.5432      14.01   ; qtot 1.644
   609         CR   1124    HIS    CE1    609     0.1635      12.01   ; qtot 1.807
   610         H5   1124    HIS    HE1    610     0.1435      1.008   ; qtot 1.951
   611         NA   1124    HIS    NE2    611    -0.2795      14.01   ; qtot 1.671
   612          H   1124    HIS    HE2    612     0.3339      1.008   ; qtot 2.005
   613         CW   1124    HIS    CD2    613    -0.2207      12.01   ; qtot 1.784
   614         H4   1124    HIS    HD2    614     0.1862      1.008   ; qtot 1.971
   615          C   1124    HIS      C    615     0.5973      12.01   ; qtot 2.568
   616          O   1124    HIS      O    616    -0.5679         16   ; qtot 2
; residue 1125 GLY rtp GLY  q  0.0
   617          N   1125    GLY      N    617    -0.4157      14.01   ; qtot 1.584
   618          H   1125    GLY      H    618     0.2719      1.008   ; qtot 1.856
   619         CT   1125    GLY     CA    619    -0.0252      12.01   ; qtot 1.831
   620         H1   1125    GLY    HA1    620     0.0698      1.008   ; qtot 1.901
   621         H1   1125    GLY    HA2    621     0.0698      1.008   ; qtot 1.971
   622          C   1125    GLY      C    622     0.5973      12.01   ; qtot 2.568
   623          O   1125    GLY      O    623    -0.5679         16   ; qtot 2
; residue 1126 ALA rtp ALA  q  0.0
   624          N   1126    ALA      N    624    -0.4157      14.01   ; qtot 1.584
   625          H   1126    ALA      H    625     0.2719      1.008   ; qtot 1.856
   626         CT   1126    ALA     CA    626     0.0337      12.01   ; qtot 1.89
   627         H1   1126    ALA     HA    627     0.0823      1.008   ; qtot 1.972
   628         CT   1126    ALA     CB    628    -0.1825      12.01   ; qtot 1.79
   629         HC   1126    ALA    HB1    629     0.0603      1.008   ; qtot 1.85
   630         HC   1126    ALA    HB2    630     0.0603      1.008   ; qtot 1.91
   631         HC   1126    ALA    HB3    631     0.0603      1.008   ; qtot 1.971
   632          C   1126    ALA      C    632     0.5973      12.01   ; qtot 2.568
   633          O   1126    ALA      O    633    -0.5679         16   ; qtot 2
; residue 1127 PHE rtp PHE  q  0.0
   634          N   1127    PHE      N    634    -0.4157      14.01   ; qtot 1.584
   635          H   1127    PHE      H    635     0.2719      1.008   ; qtot 1.856
   636         CT   1127    PHE     CA    636    -0.0024      12.01   ; qtot 1.854
   637         H1   1127    PHE     HA    637     0.0978      1.008   ; qtot 1.952
   638         CT   1127    PHE     CB    638    -0.0343      12.01   ; qtot 1.917
   639         HC   1127    PHE    HB1    639     0.0295      1.008   ; qtot 1.947
   640         HC   1127    PHE    HB2    640     0.0295      1.008   ; qtot 1.976
   641         CA   1127    PHE     CG    641     0.0118      12.01   ; qtot 1.988
   642         CA   1127    PHE    CD1    642    -0.1256      12.01   ; qtot 1.863
   643         HA   1127    PHE    HD1    643      0.133      1.008   ; qtot 1.996
   644         CA   1127    PHE    CE1    644    -0.1704      12.01   ; qtot 1.825
   645         HA   1127    PHE    HE1    645      0.143      1.008   ; qtot 1.968
   646         CA   1127    PHE     CZ    646    -0.1072      12.01   ; qtot 1.861
   647         HA   1127    PHE     HZ    647     0.1297      1.008   ; qtot 1.991
   648         CA   1127    PHE    CE2    648    -0.1704      12.01   ; qtot 1.82
   649         HA   1127    PHE    HE2    649      0.143      1.008   ; qtot 1.963
   650         CA   1127    PHE    CD2    650    -0.1256      12.01   ; qtot 1.838
   651         HA   1127    PHE    HD2    651      0.133      1.008   ; qtot 1.971
   652          C   1127    PHE      C    652     0.5973      12.01   ; qtot 2.568
   653          O   1127    PHE      O    653    -0.5679         16   ; qtot 2
; residue 1128 GLY rtp GLY  q  0.0
   654          N   1128    GLY      N    654    -0.4157      14.01   ; qtot 1.584
   655          H   1128    GLY      H    655     0.2719      1.008   ; qtot 1.856
   656         CT   1128    GLY     CA    656    -0.0252      12.01   ; qtot 1.831
   657         H1   1128    GLY    HA1    657     0.0698      1.008   ; qtot 1.901
   658         H1   1128    GLY    HA2    658     0.0698      1.008   ; qtot 1.971
   659          C   1128    GLY      C    659     0.5973      12.01   ; qtot 2.568
   660          O   1128    GLY      O    660    -0.5679         16   ; qtot 2
; residue 1129 GLU rtp GLU  q -1.0
   661          N   1129    GLU      N    661    -0.5163      14.01   ; qtot 1.484
   662          H   1129    GLU      H    662     0.2936      1.008   ; qtot 1.777
   663         CT   1129    GLU     CA    663     0.0397      12.01   ; qtot 1.817
   664         H1   1129    GLU     HA    664     0.1105      1.008   ; qtot 1.928
   665         CT   1129    GLU     CB    665      0.056      12.01   ; qtot 1.984
   666         HC   1129    GLU    HB1    666    -0.0173      1.008   ; qtot 1.966
   667         HC   1129    GLU    HB2    667    -0.0173      1.008   ; qtot 1.949
   668         CT   1129    GLU     CG    668     0.0136      12.01   ; qtot 1.963
   669         HC   1129    GLU    HG1    669    -0.0425      1.008   ; qtot 1.92
   670         HC   1129    GLU    HG2    670    -0.0425      1.008   ; qtot 1.878
   671          C   1129    GLU     CD    671     0.8054      12.01   ; qtot 2.683
   672         O2   1129    GLU    OE1    672    -0.8188         16   ; qtot 1.864
   673         O2   1129    GLU    OE2    673    -0.8188         16   ; qtot 1.045
   674          C   1129    GLU      C    674     0.5366      12.01   ; qtot 1.582
   675          O   1129    GLU      O    675    -0.5819         16   ; qtot 1
; residue 1130 VAL rtp VAL  q  0.0
   676          N   1130    VAL      N    676    -0.4157      14.01   ; qtot 0.5843
   677          H   1130    VAL      H    677     0.2719      1.008   ; qtot 0.8562
   678         CT   1130    VAL     CA    678    -0.0875      12.01   ; qtot 0.7687
   679         H1   1130    VAL     HA    679     0.0969      1.008   ; qtot 0.8656
   680         CT   1130    VAL     CB    680     0.2985      12.01   ; qtot 1.164
   681         HC   1130    VAL     HB    681    -0.0297      1.008   ; qtot 1.134
   682         CT   1130    VAL    CG1    682    -0.3192      12.01   ; qtot 0.8152
   683         HC   1130    VAL   HG11    683     0.0791      1.008   ; qtot 0.8943
   684         HC   1130    VAL   HG12    684     0.0791      1.008   ; qtot 0.9734
   685         HC   1130    VAL   HG13    685     0.0791      1.008   ; qtot 1.053
   686         CT   1130    VAL    CG2    686    -0.3192      12.01   ; qtot 0.7333
   687         HC   1130    VAL   HG21    687     0.0791      1.008   ; qtot 0.8124
   688         HC   1130    VAL   HG22    688     0.0791      1.008   ; qtot 0.8915
   689         HC   1130    VAL   HG23    689     0.0791      1.008   ; qtot 0.9706
   690          C   1130    VAL      C    690     0.5973      12.01   ; qtot 1.568
   691          O   1130    VAL      O    691    -0.5679         16   ; qtot 1
; residue 1131 TYR rtp TYR  q  0.0
   692          N   1131    TYR      N    692    -0.4157      14.01   ; qtot 0.5843
   693          H   1131    TYR      H    693     0.2719      1.008   ; qtot 0.8562
   694         CT   1131    TYR     CA    694    -0.0014      12.01   ; qtot 0.8548
   695         H1   1131    TYR     HA    695     0.0876      1.008   ; qtot 0.9424
   696         CT   1131    TYR     CB    696    -0.0152      12.01   ; qtot 0.9272
   697         HC   1131    TYR    HB1    697     0.0295      1.008   ; qtot 0.9567
   698         HC   1131    TYR    HB2    698     0.0295      1.008   ; qtot 0.9862
   699         CA   1131    TYR     CG    699    -0.0011      12.01   ; qtot 0.9851
   700         CA   1131    TYR    CD1    700    -0.1906      12.01   ; qtot 0.7945
   701         HA   1131    TYR    HD1    701     0.1699      1.008   ; qtot 0.9644
   702         CA   1131    TYR    CE1    702    -0.2341      12.01   ; qtot 0.7303
   703         HA   1131    TYR    HE1    703     0.1656      1.008   ; qtot 0.8959
   704          C   1131    TYR     CZ    704     0.3226      12.01   ; qtot 1.219
   705         OH   1131    TYR     OH    705    -0.5579         16   ; qtot 0.6606
   706         HO   1131    TYR     HH    706     0.3992      1.008   ; qtot 1.06
   707         CA   1131    TYR    CE2    707    -0.2341      12.01   ; qtot 0.8257
   708         HA   1131    TYR    HE2    708     0.1656      1.008   ; qtot 0.9913
   709         CA   1131    TYR    CD2    709    -0.1906      12.01   ; qtot 0.8007
   710         HA   1131    TYR    HD2    710     0.1699      1.008   ; qtot 0.9706
   711          C   1131    TYR      C    711     0.5973      12.01   ; qtot 1.568
   712          O   1131    TYR      O    712    -0.5679         16   ; qtot 1
; residue 1132 GLU rtp GLU  q -1.0
   713          N   1132    GLU      N    713    -0.5163      14.01   ; qtot 0.4837
   714          H   1132    GLU      H    714     0.2936      1.008   ; qtot 0.7773
   715         CT   1132    GLU     CA    715     0.0397      12.01   ; qtot 0.817
   716         H1   1132    GLU     HA    716     0.1105      1.008   ; qtot 0.9275
   717         CT   1132    GLU     CB    717      0.056      12.01   ; qtot 0.9835
   718         HC   1132    GLU    HB1    718    -0.0173      1.008   ; qtot 0.9662
   719         HC   1132    GLU    HB2    719    -0.0173      1.008   ; qtot 0.9489
   720         CT   1132    GLU     CG    720     0.0136      12.01   ; qtot 0.9625
   721         HC   1132    GLU    HG1    721    -0.0425      1.008   ; qtot 0.92
   722         HC   1132    GLU    HG2    722    -0.0425      1.008   ; qtot 0.8775
   723          C   1132    GLU     CD    723     0.8054      12.01   ; qtot 1.683
   724         O2   1132    GLU    OE1    724    -0.8188         16   ; qtot 0.8641
   725         O2   1132    GLU    OE2    725    -0.8188         16   ; qtot 0.0453
   726          C   1132    GLU      C    726     0.5366      12.01   ; qtot 0.5819
   727          O   1132    GLU      O    727    -0.5819         16   ; qtot 0
; residue 1133 GLY rtp GLY  q  0.0
   728          N   1133    GLY      N    728    -0.4157      14.01   ; qtot -0.4157
   729          H   1133    GLY      H    729     0.2719      1.008   ; qtot -0.1438
   730         CT   1133    GLY     CA    730    -0.0252      12.01   ; qtot -0.169
   731         H1   1133    GLY    HA1    731     0.0698      1.008   ; qtot -0.0992
   732         H1   1133    GLY    HA2    732     0.0698      1.008   ; qtot -0.0294
   733          C   1133    GLY      C    733     0.5973      12.01   ; qtot 0.5679
   734          O   1133    GLY      O    734    -0.5679         16   ; qtot 0
; residue 1134 GLN rtp GLN  q  0.0
   735          N   1134    GLN      N    735    -0.4157      14.01   ; qtot -0.4157
   736          H   1134    GLN      H    736     0.2719      1.008   ; qtot -0.1438
   737         CT   1134    GLN     CA    737    -0.0031      12.01   ; qtot -0.1469
   738         H1   1134    GLN     HA    738      0.085      1.008   ; qtot -0.0619
   739         CT   1134    GLN     CB    739    -0.0036      12.01   ; qtot -0.0655
   740         HC   1134    GLN    HB1    740     0.0171      1.008   ; qtot -0.0484
   741         HC   1134    GLN    HB2    741     0.0171      1.008   ; qtot -0.0313
   742         CT   1134    GLN     CG    742    -0.0645      12.01   ; qtot -0.0958
   743         HC   1134    GLN    HG1    743     0.0352      1.008   ; qtot -0.0606
   744         HC   1134    GLN    HG2    744     0.0352      1.008   ; qtot -0.0254
   745          C   1134    GLN     CD    745     0.6951      12.01   ; qtot 0.6697
   746          O   1134    GLN    OE1    746    -0.6086         16   ; qtot 0.0611
   747          N   1134    GLN    NE2    747    -0.9407      14.01   ; qtot -0.8796
   748          H   1134    GLN   HE21    748     0.4251      1.008   ; qtot -0.4545
   749          H   1134    GLN   HE22    749     0.4251      1.008   ; qtot -0.0294
   750          C   1134    GLN      C    750     0.5973      12.01   ; qtot 0.5679
   751          O   1134    GLN      O    751    -0.5679         16   ; qtot 0
; residue 1135 VAL rtp VAL  q  0.0
   752          N   1135    VAL      N    752    -0.4157      14.01   ; qtot -0.4157
   753          H   1135    VAL      H    753     0.2719      1.008   ; qtot -0.1438
   754         CT   1135    VAL     CA    754    -0.0875      12.01   ; qtot -0.2313
   755         H1   1135    VAL     HA    755     0.0969      1.008   ; qtot -0.1344
   756         CT   1135    VAL     CB    756     0.2985      12.01   ; qtot 0.1641
   757         HC   1135    VAL     HB    757    -0.0297      1.008   ; qtot 0.1344
   758         CT   1135    VAL    CG1    758    -0.3192      12.01   ; qtot -0.1848
   759         HC   1135    VAL   HG11    759     0.0791      1.008   ; qtot -0.1057
   760         HC   1135    VAL   HG12    760     0.0791      1.008   ; qtot -0.0266
   761         HC   1135    VAL   HG13    761     0.0791      1.008   ; qtot 0.0525
   762         CT   1135    VAL    CG2    762    -0.3192      12.01   ; qtot -0.2667
   763         HC   1135    VAL   HG21    763     0.0791      1.008   ; qtot -0.1876
   764         HC   1135    VAL   HG22    764     0.0791      1.008   ; qtot -0.1085
   765         HC   1135    VAL   HG23    765     0.0791      1.008   ; qtot -0.0294
   766          C   1135    VAL      C    766     0.5973      12.01   ; qtot 0.5679
   767          O   1135    VAL      O    767    -0.5679         16   ; qtot 0
; residue 1136 SER rtp SER  q  0.0
   768          N   1136    SER      N    768    -0.4157      14.01   ; qtot -0.4157
   769          H   1136    SER      H    769     0.2719      1.008   ; qtot -0.1438
   770         CT   1136    SER     CA    770    -0.0249      12.01   ; qtot -0.1687
   771         H1   1136    SER     HA    771     0.0843      1.008   ; qtot -0.0844
   772         CT   1136    SER     CB    772     0.2117      12.01   ; qtot 0.1273
   773         H1   1136    SER    HB1    773     0.0352      1.008   ; qtot 0.1625
   774         H1   1136    SER    HB2    774     0.0352      1.008   ; qtot 0.1977
   775         OH   1136    SER     OG    775    -0.6546         16   ; qtot -0.4569
   776         HO   1136    SER     HG    776     0.4275      1.008   ; qtot -0.0294
   777          C   1136    SER      C    777     0.5973      12.01   ; qtot 0.5679
   778          O   1136    SER      O    778    -0.5679         16   ; qtot 0
; residue 1137 GLY rtp GLY  q  0.0
   779          N   1137    GLY      N    779    -0.4157      14.01   ; qtot -0.4157
   780          H   1137    GLY      H    780     0.2719      1.008   ; qtot -0.1438
   781         CT   1137    GLY     CA    781    -0.0252      12.01   ; qtot -0.169
   782         H1   1137    GLY    HA1    782     0.0698      1.008   ; qtot -0.0992
   783         H1   1137    GLY    HA2    783     0.0698      1.008   ; qtot -0.0294
   784          C   1137    GLY      C    784     0.5973      12.01   ; qtot 0.5679
   785          O   1137    GLY      O    785    -0.5679         16   ; qtot 0
; residue 1138 MET rtp MET  q  0.0
   786          N   1138    MET      N    786    -0.4157      14.01   ; qtot -0.4157
   787          H   1138    MET      H    787     0.2719      1.008   ; qtot -0.1438
   788         CT   1138    MET     CA    788    -0.0237      12.01   ; qtot -0.1675
   789         H1   1138    MET     HA    789      0.088      1.008   ; qtot -0.0795
   790         CT   1138    MET     CB    790     0.0342      12.01   ; qtot -0.0453
   791         HC   1138    MET    HB1    791     0.0241      1.008   ; qtot -0.0212
   792         HC   1138    MET    HB2    792     0.0241      1.008   ; qtot 0.0029
   793         CT   1138    MET     CG    793     0.0018      12.01   ; qtot 0.0047
   794         H1   1138    MET    HG1    794      0.044      1.008   ; qtot 0.0487
   795         H1   1138    MET    HG2    795      0.044      1.008   ; qtot 0.0927
   796          S   1138    MET     SD    796    -0.2737      32.06   ; qtot -0.181
   797         CT   1138    MET     CE    797    -0.0536      12.01   ; qtot -0.2346
   798         H1   1138    MET    HE1    798     0.0684      1.008   ; qtot -0.1662
   799         H1   1138    MET    HE2    799     0.0684      1.008   ; qtot -0.0978
   800         H1   1138    MET    HE3    800     0.0684      1.008   ; qtot -0.0294
   801          C   1138    MET      C    801     0.5973      12.01   ; qtot 0.5679
   802          O   1138    MET      O    802    -0.5679         16   ; qtot 0
; residue 1139 PRO rtp PRO  q  0.0
   803          N   1139    PRO      N    803    -0.2548      14.01   ; qtot -0.2548
   804         CT   1139    PRO     CD    804     0.0192      12.01   ; qtot -0.2356
   805         H1   1139    PRO    HD1    805     0.0391      1.008   ; qtot -0.1965
   806         H1   1139    PRO    HD2    806     0.0391      1.008   ; qtot -0.1574
   807         CT   1139    PRO     CG    807     0.0189      12.01   ; qtot -0.1385
   808         HC   1139    PRO    HG1    808     0.0213      1.008   ; qtot -0.1172
   809         HC   1139    PRO    HG2    809     0.0213      1.008   ; qtot -0.0959
   810         CT   1139    PRO     CB    810     -0.007      12.01   ; qtot -0.1029
   811         HC   1139    PRO    HB1    811     0.0253      1.008   ; qtot -0.0776
   812         HC   1139    PRO    HB2    812     0.0253      1.008   ; qtot -0.0523
   813         CT   1139    PRO     CA    813    -0.0266      12.01   ; qtot -0.0789
   814         H1   1139    PRO     HA    814     0.0641      1.008   ; qtot -0.0148
   815          C   1139    PRO      C    815     0.5896      12.01   ; qtot 0.5748
   816          O   1139    PRO      O    816    -0.5748         16   ; qtot 0
; residue 1140 ASN rtp ASN  q  0.0
   817          N   1140    ASN      N    817    -0.4157      14.01   ; qtot -0.4157
   818          H   1140    ASN      H    818     0.2719      1.008   ; qtot -0.1438
   819         CT   1140    ASN     CA    819     0.0143      12.01   ; qtot -0.1295
   820         H1   1140    ASN     HA    820     0.1048      1.008   ; qtot -0.0247
   821         CT   1140    ASN     CB    821    -0.2041      12.01   ; qtot -0.2288
   822         HC   1140    ASN    HB1    822     0.0797      1.008   ; qtot -0.1491
   823         HC   1140    ASN    HB2    823     0.0797      1.008   ; qtot -0.0694
   824          C   1140    ASN     CG    824      0.713      12.01   ; qtot 0.6436
   825          O   1140    ASN    OD1    825    -0.5931         16   ; qtot 0.0505
   826          N   1140    ASN    ND2    826    -0.9191      14.01   ; qtot -0.8686
   827          H   1140    ASN   HD21    827     0.4196      1.008   ; qtot -0.449
   828          H   1140    ASN   HD22    828     0.4196      1.008   ; qtot -0.0294
   829          C   1140    ASN      C    829     0.5973      12.01   ; qtot 0.5679
   830          O   1140    ASN      O    830    -0.5679         16   ; qtot 0
; residue 1141 ASP rtp ASP  q -1.0
   831          N   1141    ASP      N    831    -0.5163      14.01   ; qtot -0.5163
   832          H   1141    ASP      H    832     0.2936      1.008   ; qtot -0.2227
   833         CT   1141    ASP     CA    833     0.0381      12.01   ; qtot -0.1846
   834         H1   1141    ASP     HA    834      0.088      1.008   ; qtot -0.0966
   835         CT   1141    ASP     CB    835    -0.0303      12.01   ; qtot -0.1269
   836         HC   1141    ASP    HB1    836    -0.0122      1.008   ; qtot -0.1391
   837         HC   1141    ASP    HB2    837    -0.0122      1.008   ; qtot -0.1513
   838          C   1141    ASP     CG    838     0.7994      12.01   ; qtot 0.6481
   839         O2   1141    ASP    OD1    839    -0.8014         16   ; qtot -0.1533
   840         O2   1141    ASP    OD2    840    -0.8014         16   ; qtot -0.9547
   841          C   1141    ASP      C    841     0.5366      12.01   ; qtot -0.4181
   842          O   1141    ASP      O    842    -0.5819         16   ; qtot -1
; residue 1142 PRO rtp PRO  q  0.0
   843          N   1142    PRO      N    843    -0.2548      14.01   ; qtot -1.255
   844         CT   1142    PRO     CD    844     0.0192      12.01   ; qtot -1.236
   845         H1   1142    PRO    HD1    845     0.0391      1.008   ; qtot -1.197
   846         H1   1142    PRO    HD2    846     0.0391      1.008   ; qtot -1.157
   847         CT   1142    PRO     CG    847     0.0189      12.01   ; qtot -1.139
   848         HC   1142    PRO    HG1    848     0.0213      1.008   ; qtot -1.117
   849         HC   1142    PRO    HG2    849     0.0213      1.008   ; qtot -1.096
   850         CT   1142    PRO     CB    850     -0.007      12.01   ; qtot -1.103
   851         HC   1142    PRO    HB1    851     0.0253      1.008   ; qtot -1.078
   852         HC   1142    PRO    HB2    852     0.0253      1.008   ; qtot -1.052
   853         CT   1142    PRO     CA    853    -0.0266      12.01   ; qtot -1.079
   854         H1   1142    PRO     HA    854     0.0641      1.008   ; qtot -1.015
   855          C   1142    PRO      C    855     0.5896      12.01   ; qtot -0.4252
   856          O   1142    PRO      O    856    -0.5748         16   ; qtot -1
; residue 1143 SER rtp SER  q  0.0
   857          N   1143    SER      N    857    -0.4157      14.01   ; qtot -1.416
   858          H   1143    SER      H    858     0.2719      1.008   ; qtot -1.144
   859         CT   1143    SER     CA    859    -0.0249      12.01   ; qtot -1.169
   860         H1   1143    SER     HA    860     0.0843      1.008   ; qtot -1.084
   861         CT   1143    SER     CB    861     0.2117      12.01   ; qtot -0.8727
   862         H1   1143    SER    HB1    862     0.0352      1.008   ; qtot -0.8375
   863         H1   1143    SER    HB2    863     0.0352      1.008   ; qtot -0.8023
   864         OH   1143    SER     OG    864    -0.6546         16   ; qtot -1.457
   865         HO   1143    SER     HG    865     0.4275      1.008   ; qtot -1.029
   866          C   1143    SER      C    866     0.5973      12.01   ; qtot -0.4321
   867          O   1143    SER      O    867    -0.5679         16   ; qtot -1
; residue 1144 PRO rtp PRO  q  0.0
   868          N   1144    PRO      N    868    -0.2548      14.01   ; qtot -1.255
   869         CT   1144    PRO     CD    869     0.0192      12.01   ; qtot -1.236
   870         H1   1144    PRO    HD1    870     0.0391      1.008   ; qtot -1.197
   871         H1   1144    PRO    HD2    871     0.0391      1.008   ; qtot -1.157
   872         CT   1144    PRO     CG    872     0.0189      12.01   ; qtot -1.139
   873         HC   1144    PRO    HG1    873     0.0213      1.008   ; qtot -1.117
   874         HC   1144    PRO    HG2    874     0.0213      1.008   ; qtot -1.096
   875         CT   1144    PRO     CB    875     -0.007      12.01   ; qtot -1.103
   876         HC   1144    PRO    HB1    876     0.0253      1.008   ; qtot -1.078
   877         HC   1144    PRO    HB2    877     0.0253      1.008   ; qtot -1.052
   878         CT   1144    PRO     CA    878    -0.0266      12.01   ; qtot -1.079
   879         H1   1144    PRO     HA    879     0.0641      1.008   ; qtot -1.015
   880          C   1144    PRO      C    880     0.5896      12.01   ; qtot -0.4252
   881          O   1144    PRO      O    881    -0.5748         16   ; qtot -1
; residue 1145 LEU rtp LEU  q  0.0
   882          N   1145    LEU      N    882    -0.4157      14.01   ; qtot -1.416
   883          H   1145    LEU      H    883     0.2719      1.008   ; qtot -1.144
   884         CT   1145    LEU     CA    884    -0.0518      12.01   ; qtot -1.196
   885         H1   1145    LEU     HA    885     0.0922      1.008   ; qtot -1.103
   886         CT   1145    LEU     CB    886    -0.1102      12.01   ; qtot -1.214
   887         HC   1145    LEU    HB1    887     0.0457      1.008   ; qtot -1.168
   888         HC   1145    LEU    HB2    888     0.0457      1.008   ; qtot -1.122
   889         CT   1145    LEU     CG    889     0.3531      12.01   ; qtot -0.7691
   890         HC   1145    LEU     HG    890    -0.0361      1.008   ; qtot -0.8052
   891         CT   1145    LEU    CD1    891    -0.4121      12.01   ; qtot -1.217
   892         HC   1145    LEU   HD11    892        0.1      1.008   ; qtot -1.117
   893         HC   1145    LEU   HD12    893        0.1      1.008   ; qtot -1.017
   894         HC   1145    LEU   HD13    894        0.1      1.008   ; qtot -0.9173
   895         CT   1145    LEU    CD2    895    -0.4121      12.01   ; qtot -1.329
   896         HC   1145    LEU   HD21    896        0.1      1.008   ; qtot -1.229
   897         HC   1145    LEU   HD22    897        0.1      1.008   ; qtot -1.129
   898         HC   1145    LEU   HD23    898        0.1      1.008   ; qtot -1.029
   899          C   1145    LEU      C    899     0.5973      12.01   ; qtot -0.4321
   900          O   1145    LEU      O    900    -0.5679         16   ; qtot -1
; residue 1146 GLN rtp GLN  q  0.0
   901          N   1146    GLN      N    901    -0.4157      14.01   ; qtot -1.416
   902          H   1146    GLN      H    902     0.2719      1.008   ; qtot -1.144
   903         CT   1146    GLN     CA    903    -0.0031      12.01   ; qtot -1.147
   904         H1   1146    GLN     HA    904      0.085      1.008   ; qtot -1.062
   905         CT   1146    GLN     CB    905    -0.0036      12.01   ; qtot -1.066
   906         HC   1146    GLN    HB1    906     0.0171      1.008   ; qtot -1.048
   907         HC   1146    GLN    HB2    907     0.0171      1.008   ; qtot -1.031
   908         CT   1146    GLN     CG    908    -0.0645      12.01   ; qtot -1.096
   909         HC   1146    GLN    HG1    909     0.0352      1.008   ; qtot -1.061
   910         HC   1146    GLN    HG2    910     0.0352      1.008   ; qtot -1.025
   911          C   1146    GLN     CD    911     0.6951      12.01   ; qtot -0.3303
   912          O   1146    GLN    OE1    912    -0.6086         16   ; qtot -0.9389
   913          N   1146    GLN    NE2    913    -0.9407      14.01   ; qtot -1.88
   914          H   1146    GLN   HE21    914     0.4251      1.008   ; qtot -1.455
   915          H   1146    GLN   HE22    915     0.4251      1.008   ; qtot -1.029
   916          C   1146    GLN      C    916     0.5973      12.01   ; qtot -0.4321
   917          O   1146    GLN      O    917    -0.5679         16   ; qtot -1
; residue 1147 VAL rtp VAL  q  0.0
   918          N   1147    VAL      N    918    -0.4157      14.01   ; qtot -1.416
   919          H   1147    VAL      H    919     0.2719      1.008   ; qtot -1.144
   920         CT   1147    VAL     CA    920    -0.0875      12.01   ; qtot -1.231
   921         H1   1147    VAL     HA    921     0.0969      1.008   ; qtot -1.134
   922         CT   1147    VAL     CB    922     0.2985      12.01   ; qtot -0.8359
   923         HC   1147    VAL     HB    923    -0.0297      1.008   ; qtot -0.8656
   924         CT   1147    VAL    CG1    924    -0.3192      12.01   ; qtot -1.185
   925         HC   1147    VAL   HG11    925     0.0791      1.008   ; qtot -1.106
   926         HC   1147    VAL   HG12    926     0.0791      1.008   ; qtot -1.027
   927         HC   1147    VAL   HG13    927     0.0791      1.008   ; qtot -0.9475
   928         CT   1147    VAL    CG2    928    -0.3192      12.01   ; qtot -1.267
   929         HC   1147    VAL   HG21    929     0.0791      1.008   ; qtot -1.188
   930         HC   1147    VAL   HG22    930     0.0791      1.008   ; qtot -1.109
   931         HC   1147    VAL   HG23    931     0.0791      1.008   ; qtot -1.029
   932          C   1147    VAL      C    932     0.5973      12.01   ; qtot -0.4321
   933          O   1147    VAL      O    933    -0.5679         16   ; qtot -1
; residue 1148 ALA rtp ALA  q  0.0
   934          N   1148    ALA      N    934    -0.4157      14.01   ; qtot -1.416
   935          H   1148    ALA      H    935     0.2719      1.008   ; qtot -1.144
   936         CT   1148    ALA     CA    936     0.0337      12.01   ; qtot -1.11
   937         H1   1148    ALA     HA    937     0.0823      1.008   ; qtot -1.028
   938         CT   1148    ALA     CB    938    -0.1825      12.01   ; qtot -1.21
   939         HC   1148    ALA    HB1    939     0.0603      1.008   ; qtot -1.15
   940         HC   1148    ALA    HB2    940     0.0603      1.008   ; qtot -1.09
   941         HC   1148    ALA    HB3    941     0.0603      1.008   ; qtot -1.029
   942          C   1148    ALA      C    942     0.5973      12.01   ; qtot -0.4321
   943          O   1148    ALA      O    943    -0.5679         16   ; qtot -1
; residue 1149 VAL rtp VAL  q  0.0
   944          N   1149    VAL      N    944    -0.4157      14.01   ; qtot -1.416
   945          H   1149    VAL      H    945     0.2719      1.008   ; qtot -1.144
   946         CT   1149    VAL     CA    946    -0.0875      12.01   ; qtot -1.231
   947         H1   1149    VAL     HA    947     0.0969      1.008   ; qtot -1.134
   948         CT   1149    VAL     CB    948     0.2985      12.01   ; qtot -0.8359
   949         HC   1149    VAL     HB    949    -0.0297      1.008   ; qtot -0.8656
   950         CT   1149    VAL    CG1    950    -0.3192      12.01   ; qtot -1.185
   951         HC   1149    VAL   HG11    951     0.0791      1.008   ; qtot -1.106
   952         HC   1149    VAL   HG12    952     0.0791      1.008   ; qtot -1.027
   953         HC   1149    VAL   HG13    953     0.0791      1.008   ; qtot -0.9475
   954         CT   1149    VAL    CG2    954    -0.3192      12.01   ; qtot -1.267
   955         HC   1149    VAL   HG21    955     0.0791      1.008   ; qtot -1.188
   956         HC   1149    VAL   HG22    956     0.0791      1.008   ; qtot -1.109
   957         HC   1149    VAL   HG23    957     0.0791      1.008   ; qtot -1.029
   958          C   1149    VAL      C    958     0.5973      12.01   ; qtot -0.4321
   959          O   1149    VAL      O    959    -0.5679         16   ; qtot -1
; residue 1150 LYS rtp LYS  q +1.0
   960          N   1150    LYS      N    960    -0.3479      14.01   ; qtot -1.348
   961          H   1150    LYS      H    961     0.2747      1.008   ; qtot -1.073
   962         CT   1150    LYS     CA    962      -0.24      12.01   ; qtot -1.313
   963         H1   1150    LYS     HA    963     0.1426      1.008   ; qtot -1.171
   964         CT   1150    LYS     CB    964    -0.0094      12.01   ; qtot -1.18
   965         HC   1150    LYS    HB1    965     0.0362      1.008   ; qtot -1.144
   966         HC   1150    LYS    HB2    966     0.0362      1.008   ; qtot -1.108
   967         CT   1150    LYS     CG    967     0.0187      12.01   ; qtot -1.089
   968         HC   1150    LYS    HG1    968     0.0103      1.008   ; qtot -1.079
   969         HC   1150    LYS    HG2    969     0.0103      1.008   ; qtot -1.068
   970         CT   1150    LYS     CD    970    -0.0479      12.01   ; qtot -1.116
   971         HC   1150    LYS    HD1    971     0.0621      1.008   ; qtot -1.054
   972         HC   1150    LYS    HD2    972     0.0621      1.008   ; qtot -0.992
   973         CT   1150    LYS     CE    973    -0.0143      12.01   ; qtot -1.006
   974         HP   1150    LYS    HE1    974     0.1135      1.008   ; qtot -0.8928
   975         HP   1150    LYS    HE2    975     0.1135      1.008   ; qtot -0.7793
   976         N3   1150    LYS     NZ    976    -0.3854      14.01   ; qtot -1.165
   977          H   1150    LYS    HZ1    977       0.34      1.008   ; qtot -0.8247
   978          H   1150    LYS    HZ2    978       0.34      1.008   ; qtot -0.4847
   979          H   1150    LYS    HZ3    979       0.34      1.008   ; qtot -0.1447
   980          C   1150    LYS      C    980     0.7341      12.01   ; qtot 0.5894
   981          O   1150    LYS      O    981    -0.5894         16   ; qtot 0
; residue 1151 THR rtp THR  q  0.0
   982          N   1151    THR      N    982    -0.4157      14.01   ; qtot -0.4157
   983          H   1151    THR      H    983     0.2719      1.008   ; qtot -0.1438
   984         CT   1151    THR     CA    984    -0.0389      12.01   ; qtot -0.1827
   985         H1   1151    THR     HA    985     0.1007      1.008   ; qtot -0.082
   986         CT   1151    THR     CB    986     0.3654      12.01   ; qtot 0.2834
   987         H1   1151    THR     HB    987     0.0043      1.008   ; qtot 0.2877
   988         CT   1151    THR    CG2    988    -0.2438      12.01   ; qtot 0.0439
   989         HC   1151    THR   HG21    989     0.0642      1.008   ; qtot 0.1081
   990         HC   1151    THR   HG22    990     0.0642      1.008   ; qtot 0.1723
   991         HC   1151    THR   HG23    991     0.0642      1.008   ; qtot 0.2365
   992         OH   1151    THR    OG1    992    -0.6761         16   ; qtot -0.4396
   993         HO   1151    THR    HG1    993     0.4102      1.008   ; qtot -0.0294
   994          C   1151    THR      C    994     0.5973      12.01   ; qtot 0.5679
   995          O   1151    THR      O    995    -0.5679         16   ; qtot 0
; residue 1152 LEU rtp LEU  q  0.0
   996          N   1152    LEU      N    996    -0.4157      14.01   ; qtot -0.4157
   997          H   1152    LEU      H    997     0.2719      1.008   ; qtot -0.1438
   998         CT   1152    LEU     CA    998    -0.0518      12.01   ; qtot -0.1956
   999         H1   1152    LEU     HA    999     0.0922      1.008   ; qtot -0.1034
  1000         CT   1152    LEU     CB   1000    -0.1102      12.01   ; qtot -0.2136
  1001         HC   1152    LEU    HB1   1001     0.0457      1.008   ; qtot -0.1679
  1002         HC   1152    LEU    HB2   1002     0.0457      1.008   ; qtot -0.1222
  1003         CT   1152    LEU     CG   1003     0.3531      12.01   ; qtot 0.2309
  1004         HC   1152    LEU     HG   1004    -0.0361      1.008   ; qtot 0.1948
  1005         CT   1152    LEU    CD1   1005    -0.4121      12.01   ; qtot -0.2173
  1006         HC   1152    LEU   HD11   1006        0.1      1.008   ; qtot -0.1173
  1007         HC   1152    LEU   HD12   1007        0.1      1.008   ; qtot -0.0173
  1008         HC   1152    LEU   HD13   1008        0.1      1.008   ; qtot 0.0827
  1009         CT   1152    LEU    CD2   1009    -0.4121      12.01   ; qtot -0.3294
  1010         HC   1152    LEU   HD21   1010        0.1      1.008   ; qtot -0.2294
  1011         HC   1152    LEU   HD22   1011        0.1      1.008   ; qtot -0.1294
  1012         HC   1152    LEU   HD23   1012        0.1      1.008   ; qtot -0.0294
  1013          C   1152    LEU      C   1013     0.5973      12.01   ; qtot 0.5679
  1014          O   1152    LEU      O   1014    -0.5679         16   ; qtot 0
; residue 1153 PRO rtp PRO  q  0.0
  1015          N   1153    PRO      N   1015    -0.2548      14.01   ; qtot -0.2548
  1016         CT   1153    PRO     CD   1016     0.0192      12.01   ; qtot -0.2356
  1017         H1   1153    PRO    HD1   1017     0.0391      1.008   ; qtot -0.1965
  1018         H1   1153    PRO    HD2   1018     0.0391      1.008   ; qtot -0.1574
  1019         CT   1153    PRO     CG   1019     0.0189      12.01   ; qtot -0.1385
  1020         HC   1153    PRO    HG1   1020     0.0213      1.008   ; qtot -0.1172
  1021         HC   1153    PRO    HG2   1021     0.0213      1.008   ; qtot -0.0959
  1022         CT   1153    PRO     CB   1022     -0.007      12.01   ; qtot -0.1029
  1023         HC   1153    PRO    HB1   1023     0.0253      1.008   ; qtot -0.0776
  1024         HC   1153    PRO    HB2   1024     0.0253      1.008   ; qtot -0.0523
  1025         CT   1153    PRO     CA   1025    -0.0266      12.01   ; qtot -0.0789
  1026         H1   1153    PRO     HA   1026     0.0641      1.008   ; qtot -0.0148
  1027          C   1153    PRO      C   1027     0.5896      12.01   ; qtot 0.5748
  1028          O   1153    PRO      O   1028    -0.5748         16   ; qtot 0
; residue 1154 GLU rtp GLU  q -1.0
  1029          N   1154    GLU      N   1029    -0.5163      14.01   ; qtot -0.5163
  1030          H   1154    GLU      H   1030     0.2936      1.008   ; qtot -0.2227
  1031         CT   1154    GLU     CA   1031     0.0397      12.01   ; qtot -0.183
  1032         H1   1154    GLU     HA   1032     0.1105      1.008   ; qtot -0.0725
  1033         CT   1154    GLU     CB   1033      0.056      12.01   ; qtot -0.0165
  1034         HC   1154    GLU    HB1   1034    -0.0173      1.008   ; qtot -0.0338
  1035         HC   1154    GLU    HB2   1035    -0.0173      1.008   ; qtot -0.0511
  1036         CT   1154    GLU     CG   1036     0.0136      12.01   ; qtot -0.0375
  1037         HC   1154    GLU    HG1   1037    -0.0425      1.008   ; qtot -0.08
  1038         HC   1154    GLU    HG2   1038    -0.0425      1.008   ; qtot -0.1225
  1039          C   1154    GLU     CD   1039     0.8054      12.01   ; qtot 0.6829
  1040         O2   1154    GLU    OE1   1040    -0.8188         16   ; qtot -0.1359
  1041         O2   1154    GLU    OE2   1041    -0.8188         16   ; qtot -0.9547
  1042          C   1154    GLU      C   1042     0.5366      12.01   ; qtot -0.4181
  1043          O   1154    GLU      O   1043    -0.5819         16   ; qtot -1
; residue 1155 VAL rtp VAL  q  0.0
  1044          N   1155    VAL      N   1044    -0.4157      14.01   ; qtot -1.416
  1045          H   1155    VAL      H   1045     0.2719      1.008   ; qtot -1.144
  1046         CT   1155    VAL     CA   1046    -0.0875      12.01   ; qtot -1.231
  1047         H1   1155    VAL     HA   1047     0.0969      1.008   ; qtot -1.134
  1048         CT   1155    VAL     CB   1048     0.2985      12.01   ; qtot -0.8359
  1049         HC   1155    VAL     HB   1049    -0.0297      1.008   ; qtot -0.8656
  1050         CT   1155    VAL    CG1   1050    -0.3192      12.01   ; qtot -1.185
  1051         HC   1155    VAL   HG11   1051     0.0791      1.008   ; qtot -1.106
  1052         HC   1155    VAL   HG12   1052     0.0791      1.008   ; qtot -1.027
  1053         HC   1155    VAL   HG13   1053     0.0791      1.008   ; qtot -0.9475
  1054         CT   1155    VAL    CG2   1054    -0.3192      12.01   ; qtot -1.267
  1055         HC   1155    VAL   HG21   1055     0.0791      1.008   ; qtot -1.188
  1056         HC   1155    VAL   HG22   1056     0.0791      1.008   ; qtot -1.108
  1057         HC   1155    VAL   HG23   1057     0.0791      1.008   ; qtot -1.029
  1058          C   1155    VAL      C   1058     0.5973      12.01   ; qtot -0.4321
  1059          O   1155    VAL      O   1059    -0.5679         16   ; qtot -1
; residue 1156 CYS rtp CYS  q  0.0
  1060          N   1156    CYS      N   1060    -0.4157      14.01   ; qtot -1.416
  1061          H   1156    CYS      H   1061     0.2719      1.008   ; qtot -1.144
  1062         CT   1156    CYS     CA   1062     0.0213      12.01   ; qtot -1.122
  1063         H1   1156    CYS     HA   1063     0.1124      1.008   ; qtot -1.01
  1064         CT   1156    CYS     CB   1064    -0.1231      12.01   ; qtot -1.133
  1065         H1   1156    CYS    HB1   1065     0.1112      1.008   ; qtot -1.022
  1066         H1   1156    CYS    HB2   1066     0.1112      1.008   ; qtot -0.9108
  1067         SH   1156    CYS     SG   1067    -0.3119      32.06   ; qtot -1.223
  1068         HS   1156    CYS     HG   1068     0.1933      1.008   ; qtot -1.029
  1069          C   1156    CYS      C   1069     0.5973      12.01   ; qtot -0.4321
  1070          O   1156    CYS      O   1070    -0.5679         16   ; qtot -1
; residue 1157 SER rtp SER  q  0.0
  1071          N   1157    SER      N   1071    -0.4157      14.01   ; qtot -1.416
  1072          H   1157    SER      H   1072     0.2719      1.008   ; qtot -1.144
  1073         CT   1157    SER     CA   1073    -0.0249      12.01   ; qtot -1.169
  1074         H1   1157    SER     HA   1074     0.0843      1.008   ; qtot -1.084
  1075         CT   1157    SER     CB   1075     0.2117      12.01   ; qtot -0.8727
  1076         H1   1157    SER    HB1   1076     0.0352      1.008   ; qtot -0.8375
  1077         H1   1157    SER    HB2   1077     0.0352      1.008   ; qtot -0.8023
  1078         OH   1157    SER     OG   1078    -0.6546         16   ; qtot -1.457
  1079         HO   1157    SER     HG   1079     0.4275      1.008   ; qtot -1.029
  1080          C   1157    SER      C   1080     0.5973      12.01   ; qtot -0.4321
  1081          O   1157    SER      O   1081    -0.5679         16   ; qtot -1
; residue 1158 GLU rtp GLU  q -1.0
  1082          N   1158    GLU      N   1082    -0.5163      14.01   ; qtot -1.516
  1083          H   1158    GLU      H   1083     0.2936      1.008   ; qtot -1.223
  1084         CT   1158    GLU     CA   1084     0.0397      12.01   ; qtot -1.183
  1085         H1   1158    GLU     HA   1085     0.1105      1.008   ; qtot -1.073
  1086         CT   1158    GLU     CB   1086      0.056      12.01   ; qtot -1.017
  1087         HC   1158    GLU    HB1   1087    -0.0173      1.008   ; qtot -1.034
  1088         HC   1158    GLU    HB2   1088    -0.0173      1.008   ; qtot -1.051
  1089         CT   1158    GLU     CG   1089     0.0136      12.01   ; qtot -1.038
  1090         HC   1158    GLU    HG1   1090    -0.0425      1.008   ; qtot -1.08
  1091         HC   1158    GLU    HG2   1091    -0.0425      1.008   ; qtot -1.123
  1092          C   1158    GLU     CD   1092     0.8054      12.01   ; qtot -0.3171
  1093         O2   1158    GLU    OE1   1093    -0.8188         16   ; qtot -1.136
  1094         O2   1158    GLU    OE2   1094    -0.8188         16   ; qtot -1.955
  1095          C   1158    GLU      C   1095     0.5366      12.01   ; qtot -1.418
  1096          O   1158    GLU      O   1096    -0.5819         16   ; qtot -2
; residue 1159 GLN rtp GLN  q  0.0
  1097          N   1159    GLN      N   1097    -0.4157      14.01   ; qtot -2.416
  1098          H   1159    GLN      H   1098     0.2719      1.008   ; qtot -2.144
  1099         CT   1159    GLN     CA   1099    -0.0031      12.01   ; qtot -2.147
  1100         H1   1159    GLN     HA   1100      0.085      1.008   ; qtot -2.062
  1101         CT   1159    GLN     CB   1101    -0.0036      12.01   ; qtot -2.065
  1102         HC   1159    GLN    HB1   1102     0.0171      1.008   ; qtot -2.048
  1103         HC   1159    GLN    HB2   1103     0.0171      1.008   ; qtot -2.031
  1104         CT   1159    GLN     CG   1104    -0.0645      12.01   ; qtot -2.096
  1105         HC   1159    GLN    HG1   1105     0.0352      1.008   ; qtot -2.061
  1106         HC   1159    GLN    HG2   1106     0.0352      1.008   ; qtot -2.025
  1107          C   1159    GLN     CD   1107     0.6951      12.01   ; qtot -1.33
  1108          O   1159    GLN    OE1   1108    -0.6086         16   ; qtot -1.939
  1109          N   1159    GLN    NE2   1109    -0.9407      14.01   ; qtot -2.88
  1110          H   1159    GLN   HE21   1110     0.4251      1.008   ; qtot -2.454
  1111          H   1159    GLN   HE22   1111     0.4251      1.008   ; qtot -2.029
  1112          C   1159    GLN      C   1112     0.5973      12.01   ; qtot -1.432
  1113          O   1159    GLN      O   1113    -0.5679         16   ; qtot -2
; residue 1160 ASP rtp ASP  q -1.0
  1114          N   1160    ASP      N   1114    -0.5163      14.01   ; qtot -2.516
  1115          H   1160    ASP      H   1115     0.2936      1.008   ; qtot -2.223
  1116         CT   1160    ASP     CA   1116     0.0381      12.01   ; qtot -2.185
  1117         H1   1160    ASP     HA   1117      0.088      1.008   ; qtot -2.097
  1118         CT   1160    ASP     CB   1118    -0.0303      12.01   ; qtot -2.127
  1119         HC   1160    ASP    HB1   1119    -0.0122      1.008   ; qtot -2.139
  1120         HC   1160    ASP    HB2   1120    -0.0122      1.008   ; qtot -2.151
  1121          C   1160    ASP     CG   1121     0.7994      12.01   ; qtot -1.352
  1122         O2   1160    ASP    OD1   1122    -0.8014         16   ; qtot -2.153
  1123         O2   1160    ASP    OD2   1123    -0.8014         16   ; qtot -2.955
  1124          C   1160    ASP      C   1124     0.5366      12.01   ; qtot -2.418
  1125          O   1160    ASP      O   1125    -0.5819         16   ; qtot -3
; residue 1161 GLU rtp GLU  q -1.0
  1126          N   1161    GLU      N   1126    -0.5163      14.01   ; qtot -3.516
  1127          H   1161    GLU      H   1127     0.2936      1.008   ; qtot -3.223
  1128         CT   1161    GLU     CA   1128     0.0397      12.01   ; qtot -3.183
  1129         H1   1161    GLU     HA   1129     0.1105      1.008   ; qtot -3.073
  1130         CT   1161    GLU     CB   1130      0.056      12.01   ; qtot -3.017
  1131         HC   1161    GLU    HB1   1131    -0.0173      1.008   ; qtot -3.034
  1132         HC   1161    GLU    HB2   1132    -0.0173      1.008   ; qtot -3.051
  1133         CT   1161    GLU     CG   1133     0.0136      12.01   ; qtot -3.038
  1134         HC   1161    GLU    HG1   1134    -0.0425      1.008   ; qtot -3.08
  1135         HC   1161    GLU    HG2   1135    -0.0425      1.008   ; qtot -3.123
  1136          C   1161    GLU     CD   1136     0.8054      12.01   ; qtot -2.317
  1137         O2   1161    GLU    OE1   1137    -0.8188         16   ; qtot -3.136
  1138         O2   1161    GLU    OE2   1138    -0.8188         16   ; qtot -3.955
  1139          C   1161    GLU      C   1139     0.5366      12.01   ; qtot -3.418
  1140          O   1161    GLU      O   1140    -0.5819         16   ; qtot -4
; residue 1162 LEU rtp LEU  q  0.0
  1141          N   1162    LEU      N   1141    -0.4157      14.01   ; qtot -4.416
  1142          H   1162    LEU      H   1142     0.2719      1.008   ; qtot -4.144
  1143         CT   1162    LEU     CA   1143    -0.0518      12.01   ; qtot -4.196
  1144         H1   1162    LEU     HA   1144     0.0922      1.008   ; qtot -4.103
  1145         CT   1162    LEU     CB   1145    -0.1102      12.01   ; qtot -4.214
  1146         HC   1162    LEU    HB1   1146     0.0457      1.008   ; qtot -4.168
  1147         HC   1162    LEU    HB2   1147     0.0457      1.008   ; qtot -4.122
  1148         CT   1162    LEU     CG   1148     0.3531      12.01   ; qtot -3.769
  1149         HC   1162    LEU     HG   1149    -0.0361      1.008   ; qtot -3.805
  1150         CT   1162    LEU    CD1   1150    -0.4121      12.01   ; qtot -4.217
  1151         HC   1162    LEU   HD11   1151        0.1      1.008   ; qtot -4.117
  1152         HC   1162    LEU   HD12   1152        0.1      1.008   ; qtot -4.017
  1153         HC   1162    LEU   HD13   1153        0.1      1.008   ; qtot -3.917
  1154         CT   1162    LEU    CD2   1154    -0.4121      12.01   ; qtot -4.329
  1155         HC   1162    LEU   HD21   1155        0.1      1.008   ; qtot -4.229
  1156         HC   1162    LEU   HD22   1156        0.1      1.008   ; qtot -4.129
  1157         HC   1162    LEU   HD23   1157        0.1      1.008   ; qtot -4.029
  1158          C   1162    LEU      C   1158     0.5973      12.01   ; qtot -3.432
  1159          O   1162    LEU      O   1159    -0.5679         16   ; qtot -4
; residue 1163 ASP rtp ASP  q -1.0
  1160          N   1163    ASP      N   1160    -0.5163      14.01   ; qtot -4.516
  1161          H   1163    ASP      H   1161     0.2936      1.008   ; qtot -4.223
  1162         CT   1163    ASP     CA   1162     0.0381      12.01   ; qtot -4.185
  1163         H1   1163    ASP     HA   1163      0.088      1.008   ; qtot -4.097
  1164         CT   1163    ASP     CB   1164    -0.0303      12.01   ; qtot -4.127
  1165         HC   1163    ASP    HB1   1165    -0.0122      1.008   ; qtot -4.139
  1166         HC   1163    ASP    HB2   1166    -0.0122      1.008   ; qtot -4.151
  1167          C   1163    ASP     CG   1167     0.7994      12.01   ; qtot -3.352
  1168         O2   1163    ASP    OD1   1168    -0.8014         16   ; qtot -4.153
  1169         O2   1163    ASP    OD2   1169    -0.8014         16   ; qtot -4.955
  1170          C   1163    ASP      C   1170     0.5366      12.01   ; qtot -4.418
  1171          O   1163    ASP      O   1171    -0.5819         16   ; qtot -5
; residue 1164 PHE rtp PHE  q  0.0
  1172          N   1164    PHE      N   1172    -0.4157      14.01   ; qtot -5.416
  1173          H   1164    PHE      H   1173     0.2719      1.008   ; qtot -5.144
  1174         CT   1164    PHE     CA   1174    -0.0024      12.01   ; qtot -5.146
  1175         H1   1164    PHE     HA   1175     0.0978      1.008   ; qtot -5.048
  1176         CT   1164    PHE     CB   1176    -0.0343      12.01   ; qtot -5.083
  1177         HC   1164    PHE    HB1   1177     0.0295      1.008   ; qtot -5.053
  1178         HC   1164    PHE    HB2   1178     0.0295      1.008   ; qtot -5.024
  1179         CA   1164    PHE     CG   1179     0.0118      12.01   ; qtot -5.012
  1180         CA   1164    PHE    CD1   1180    -0.1256      12.01   ; qtot -5.138
  1181         HA   1164    PHE    HD1   1181      0.133      1.008   ; qtot -5.005
  1182         CA   1164    PHE    CE1   1182    -0.1704      12.01   ; qtot -5.175
  1183         HA   1164    PHE    HE1   1183      0.143      1.008   ; qtot -5.032
  1184         CA   1164    PHE     CZ   1184    -0.1072      12.01   ; qtot -5.139
  1185         HA   1164    PHE     HZ   1185     0.1297      1.008   ; qtot -5.009
  1186         CA   1164    PHE    CE2   1186    -0.1704      12.01   ; qtot -5.18
  1187         HA   1164    PHE    HE2   1187      0.143      1.008   ; qtot -5.037
  1188         CA   1164    PHE    CD2   1188    -0.1256      12.01   ; qtot -5.162
  1189         HA   1164    PHE    HD2   1189      0.133      1.008   ; qtot -5.029
  1190          C   1164    PHE      C   1190     0.5973      12.01   ; qtot -4.432
  1191          O   1164    PHE      O   1191    -0.5679         16   ; qtot -5
; residue 1165 LEU rtp LEU  q  0.0
  1192          N   1165    LEU      N   1192    -0.4157      14.01   ; qtot -5.416
  1193          H   1165    LEU      H   1193     0.2719      1.008   ; qtot -5.144
  1194         CT   1165    LEU     CA   1194    -0.0518      12.01   ; qtot -5.196
  1195         H1   1165    LEU     HA   1195     0.0922      1.008   ; qtot -5.103
  1196         CT   1165    LEU     CB   1196    -0.1102      12.01   ; qtot -5.214
  1197         HC   1165    LEU    HB1   1197     0.0457      1.008   ; qtot -5.168
  1198         HC   1165    LEU    HB2   1198     0.0457      1.008   ; qtot -5.122
  1199         CT   1165    LEU     CG   1199     0.3531      12.01   ; qtot -4.769
  1200         HC   1165    LEU     HG   1200    -0.0361      1.008   ; qtot -4.805
  1201         CT   1165    LEU    CD1   1201    -0.4121      12.01   ; qtot -5.217
  1202         HC   1165    LEU   HD11   1202        0.1      1.008   ; qtot -5.117
  1203         HC   1165    LEU   HD12   1203        0.1      1.008   ; qtot -5.017
  1204         HC   1165    LEU   HD13   1204        0.1      1.008   ; qtot -4.917
  1205         CT   1165    LEU    CD2   1205    -0.4121      12.01   ; qtot -5.329
  1206         HC   1165    LEU   HD21   1206        0.1      1.008   ; qtot -5.229
  1207         HC   1165    LEU   HD22   1207        0.1      1.008   ; qtot -5.129
  1208         HC   1165    LEU   HD23   1208        0.1      1.008   ; qtot -5.029
  1209          C   1165    LEU      C   1209     0.5973      12.01   ; qtot -4.432
  1210          O   1165    LEU      O   1210    -0.5679         16   ; qtot -5
; residue 1166 MET rtp MET  q  0.0
  1211          N   1166    MET      N   1211    -0.4157      14.01   ; qtot -5.416
  1212          H   1166    MET      H   1212     0.2719      1.008   ; qtot -5.144
  1213         CT   1166    MET     CA   1213    -0.0237      12.01   ; qtot -5.167
  1214         H1   1166    MET     HA   1214      0.088      1.008   ; qtot -5.079
  1215         CT   1166    MET     CB   1215     0.0342      12.01   ; qtot -5.045
  1216         HC   1166    MET    HB1   1216     0.0241      1.008   ; qtot -5.021
  1217         HC   1166    MET    HB2   1217     0.0241      1.008   ; qtot -4.997
  1218         CT   1166    MET     CG   1218     0.0018      12.01   ; qtot -4.995
  1219         H1   1166    MET    HG1   1219      0.044      1.008   ; qtot -4.951
  1220         H1   1166    MET    HG2   1220      0.044      1.008   ; qtot -4.907
  1221          S   1166    MET     SD   1221    -0.2737      32.06   ; qtot -5.181
  1222         CT   1166    MET     CE   1222    -0.0536      12.01   ; qtot -5.235
  1223         H1   1166    MET    HE1   1223     0.0684      1.008   ; qtot -5.166
  1224         H1   1166    MET    HE2   1224     0.0684      1.008   ; qtot -5.098
  1225         H1   1166    MET    HE3   1225     0.0684      1.008   ; qtot -5.029
  1226          C   1166    MET      C   1226     0.5973      12.01   ; qtot -4.432
  1227          O   1166    MET      O   1227    -0.5679         16   ; qtot -5
; residue 1167 GLU rtp GLU  q -1.0
  1228          N   1167    GLU      N   1228    -0.5163      14.01   ; qtot -5.516
  1229          H   1167    GLU      H   1229     0.2936      1.008   ; qtot -5.223
  1230         CT   1167    GLU     CA   1230     0.0397      12.01   ; qtot -5.183
  1231         H1   1167    GLU     HA   1231     0.1105      1.008   ; qtot -5.072
  1232         CT   1167    GLU     CB   1232      0.056      12.01   ; qtot -5.016
  1233         HC   1167    GLU    HB1   1233    -0.0173      1.008   ; qtot -5.034
  1234         HC   1167    GLU    HB2   1234    -0.0173      1.008   ; qtot -5.051
  1235         CT   1167    GLU     CG   1235     0.0136      12.01   ; qtot -5.037
  1236         HC   1167    GLU    HG1   1236    -0.0425      1.008   ; qtot -5.08
  1237         HC   1167    GLU    HG2   1237    -0.0425      1.008   ; qtot -5.122
  1238          C   1167    GLU     CD   1238     0.8054      12.01   ; qtot -4.317
  1239         O2   1167    GLU    OE1   1239    -0.8188         16   ; qtot -5.136
  1240         O2   1167    GLU    OE2   1240    -0.8188         16   ; qtot -5.955
  1241          C   1167    GLU      C   1241     0.5366      12.01   ; qtot -5.418
  1242          O   1167    GLU      O   1242    -0.5819         16   ; qtot -6
; residue 1168 ALA rtp ALA  q  0.0
  1243          N   1168    ALA      N   1243    -0.4157      14.01   ; qtot -6.416
  1244          H   1168    ALA      H   1244     0.2719      1.008   ; qtot -6.144
  1245         CT   1168    ALA     CA   1245     0.0337      12.01   ; qtot -6.11
  1246         H1   1168    ALA     HA   1246     0.0823      1.008   ; qtot -6.028
  1247         CT   1168    ALA     CB   1247    -0.1825      12.01   ; qtot -6.21
  1248         HC   1168    ALA    HB1   1248     0.0603      1.008   ; qtot -6.15
  1249         HC   1168    ALA    HB2   1249     0.0603      1.008   ; qtot -6.09
  1250         HC   1168    ALA    HB3   1250     0.0603      1.008   ; qtot -6.029
  1251          C   1168    ALA      C   1251     0.5973      12.01   ; qtot -5.432
  1252          O   1168    ALA      O   1252    -0.5679         16   ; qtot -6
; residue 1169 LEU rtp LEU  q  0.0
  1253          N   1169    LEU      N   1253    -0.4157      14.01   ; qtot -6.416
  1254          H   1169    LEU      H   1254     0.2719      1.008   ; qtot -6.144
  1255         CT   1169    LEU     CA   1255    -0.0518      12.01   ; qtot -6.196
  1256         H1   1169    LEU     HA   1256     0.0922      1.008   ; qtot -6.103
  1257         CT   1169    LEU     CB   1257    -0.1102      12.01   ; qtot -6.214
  1258         HC   1169    LEU    HB1   1258     0.0457      1.008   ; qtot -6.168
  1259         HC   1169    LEU    HB2   1259     0.0457      1.008   ; qtot -6.122
  1260         CT   1169    LEU     CG   1260     0.3531      12.01   ; qtot -5.769
  1261         HC   1169    LEU     HG   1261    -0.0361      1.008   ; qtot -5.805
  1262         CT   1169    LEU    CD1   1262    -0.4121      12.01   ; qtot -6.217
  1263         HC   1169    LEU   HD11   1263        0.1      1.008   ; qtot -6.117
  1264         HC   1169    LEU   HD12   1264        0.1      1.008   ; qtot -6.017
  1265         HC   1169    LEU   HD13   1265        0.1      1.008   ; qtot -5.917
  1266         CT   1169    LEU    CD2   1266    -0.4121      12.01   ; qtot -6.329
  1267         HC   1169    LEU   HD21   1267        0.1      1.008   ; qtot -6.229
  1268         HC   1169    LEU   HD22   1268        0.1      1.008   ; qtot -6.129
  1269         HC   1169    LEU   HD23   1269        0.1      1.008   ; qtot -6.029
  1270          C   1169    LEU      C   1270     0.5973      12.01   ; qtot -5.432
  1271          O   1169    LEU      O   1271    -0.5679         16   ; qtot -6
; residue 1170 ILE rtp ILE  q  0.0
  1272          N   1170    ILE      N   1272    -0.4157      14.01   ; qtot -6.416
  1273          H   1170    ILE      H   1273     0.2719      1.008   ; qtot -6.144
  1274         CT   1170    ILE     CA   1274    -0.0597      12.01   ; qtot -6.203
  1275         H1   1170    ILE     HA   1275     0.0869      1.008   ; qtot -6.117
  1276         CT   1170    ILE     CB   1276     0.1303      12.01   ; qtot -5.986
  1277         HC   1170    ILE     HB   1277     0.0187      1.008   ; qtot -5.968
  1278         CT   1170    ILE    CG2   1278    -0.3204      12.01   ; qtot -6.288
  1279         HC   1170    ILE   HG21   1279     0.0882      1.008   ; qtot -6.2
  1280         HC   1170    ILE   HG22   1280     0.0882      1.008   ; qtot -6.112
  1281         HC   1170    ILE   HG23   1281     0.0882      1.008   ; qtot -6.023
  1282         CT   1170    ILE    CG1   1282     -0.043      12.01   ; qtot -6.066
  1283         HC   1170    ILE   HG11   1283     0.0236      1.008   ; qtot -6.043
  1284         HC   1170    ILE   HG12   1284     0.0236      1.008   ; qtot -6.019
  1285         CT   1170    ILE     CD   1285     -0.066      12.01   ; qtot -6.085
  1286         HC   1170    ILE    HD1   1286     0.0186      1.008   ; qtot -6.067
  1287         HC   1170    ILE    HD2   1287     0.0186      1.008   ; qtot -6.048
  1288         HC   1170    ILE    HD3   1288     0.0186      1.008   ; qtot -6.029
  1289          C   1170    ILE      C   1289     0.5973      12.01   ; qtot -5.432
  1290          O   1170    ILE      O   1290    -0.5679         16   ; qtot -6
; residue 1171 ILE rtp ILE  q  0.0
  1291          N   1171    ILE      N   1291    -0.4157      14.01   ; qtot -6.416
  1292          H   1171    ILE      H   1292     0.2719      1.008   ; qtot -6.144
  1293         CT   1171    ILE     CA   1293    -0.0597      12.01   ; qtot -6.203
  1294         H1   1171    ILE     HA   1294     0.0869      1.008   ; qtot -6.117
  1295         CT   1171    ILE     CB   1295     0.1303      12.01   ; qtot -5.986
  1296         HC   1171    ILE     HB   1296     0.0187      1.008   ; qtot -5.968
  1297         CT   1171    ILE    CG2   1297    -0.3204      12.01   ; qtot -6.288
  1298         HC   1171    ILE   HG21   1298     0.0882      1.008   ; qtot -6.2
  1299         HC   1171    ILE   HG22   1299     0.0882      1.008   ; qtot -6.112
  1300         HC   1171    ILE   HG23   1300     0.0882      1.008   ; qtot -6.023
  1301         CT   1171    ILE    CG1   1301     -0.043      12.01   ; qtot -6.066
  1302         HC   1171    ILE   HG11   1302     0.0236      1.008   ; qtot -6.043
  1303         HC   1171    ILE   HG12   1303     0.0236      1.008   ; qtot -6.019
  1304         CT   1171    ILE     CD   1304     -0.066      12.01   ; qtot -6.085
  1305         HC   1171    ILE    HD1   1305     0.0186      1.008   ; qtot -6.067
  1306         HC   1171    ILE    HD2   1306     0.0186      1.008   ; qtot -6.048
  1307         HC   1171    ILE    HD3   1307     0.0186      1.008   ; qtot -6.029
  1308          C   1171    ILE      C   1308     0.5973      12.01   ; qtot -5.432
  1309          O   1171    ILE      O   1309    -0.5679         16   ; qtot -6
; residue 1172 SER rtp SER  q  0.0
  1310          N   1172    SER      N   1310    -0.4157      14.01   ; qtot -6.416
  1311          H   1172    SER      H   1311     0.2719      1.008   ; qtot -6.144
  1312         CT   1172    SER     CA   1312    -0.0249      12.01   ; qtot -6.169
  1313         H1   1172    SER     HA   1313     0.0843      1.008   ; qtot -6.084
  1314         CT   1172    SER     CB   1314     0.2117      12.01   ; qtot -5.873
  1315         H1   1172    SER    HB1   1315     0.0352      1.008   ; qtot -5.837
  1316         H1   1172    SER    HB2   1316     0.0352      1.008   ; qtot -5.802
  1317         OH   1172    SER     OG   1317    -0.6546         16   ; qtot -6.457
  1318         HO   1172    SER     HG   1318     0.4275      1.008   ; qtot -6.029
  1319          C   1172    SER      C   1319     0.5973      12.01   ; qtot -5.432
  1320          O   1172    SER      O   1320    -0.5679         16   ; qtot -6
; residue 1173 LYS rtp LYS  q +1.0
  1321          N   1173    LYS      N   1321    -0.3479      14.01   ; qtot -6.348
  1322          H   1173    LYS      H   1322     0.2747      1.008   ; qtot -6.073
  1323         CT   1173    LYS     CA   1323      -0.24      12.01   ; qtot -6.313
  1324         H1   1173    LYS     HA   1324     0.1426      1.008   ; qtot -6.171
  1325         CT   1173    LYS     CB   1325    -0.0094      12.01   ; qtot -6.18
  1326         HC   1173    LYS    HB1   1326     0.0362      1.008   ; qtot -6.144
  1327         HC   1173    LYS    HB2   1327     0.0362      1.008   ; qtot -6.108
  1328         CT   1173    LYS     CG   1328     0.0187      12.01   ; qtot -6.089
  1329         HC   1173    LYS    HG1   1329     0.0103      1.008   ; qtot -6.079
  1330         HC   1173    LYS    HG2   1330     0.0103      1.008   ; qtot -6.068
  1331         CT   1173    LYS     CD   1331    -0.0479      12.01   ; qtot -6.116
  1332         HC   1173    LYS    HD1   1332     0.0621      1.008   ; qtot -6.054
  1333         HC   1173    LYS    HD2   1333     0.0621      1.008   ; qtot -5.992
  1334         CT   1173    LYS     CE   1334    -0.0143      12.01   ; qtot -6.006
  1335         HP   1173    LYS    HE1   1335     0.1135      1.008   ; qtot -5.893
  1336         HP   1173    LYS    HE2   1336     0.1135      1.008   ; qtot -5.779
  1337         N3   1173    LYS     NZ   1337    -0.3854      14.01   ; qtot -6.165
  1338          H   1173    LYS    HZ1   1338       0.34      1.008   ; qtot -5.825
  1339          H   1173    LYS    HZ2   1339       0.34      1.008   ; qtot -5.485
  1340          H   1173    LYS    HZ3   1340       0.34      1.008   ; qtot -5.145
  1341          C   1173    LYS      C   1341     0.7341      12.01   ; qtot -4.411
  1342          O   1173    LYS      O   1342    -0.5894         16   ; qtot -5
; residue 1174 PHE rtp PHE  q  0.0
  1343          N   1174    PHE      N   1343    -0.4157      14.01   ; qtot -5.416
  1344          H   1174    PHE      H   1344     0.2719      1.008   ; qtot -5.144
  1345         CT   1174    PHE     CA   1345    -0.0024      12.01   ; qtot -5.146
  1346         H1   1174    PHE     HA   1346     0.0978      1.008   ; qtot -5.048
  1347         CT   1174    PHE     CB   1347    -0.0343      12.01   ; qtot -5.083
  1348         HC   1174    PHE    HB1   1348     0.0295      1.008   ; qtot -5.053
  1349         HC   1174    PHE    HB2   1349     0.0295      1.008   ; qtot -5.024
  1350         CA   1174    PHE     CG   1350     0.0118      12.01   ; qtot -5.012
  1351         CA   1174    PHE    CD1   1351    -0.1256      12.01   ; qtot -5.137
  1352         HA   1174    PHE    HD1   1352      0.133      1.008   ; qtot -5.004
  1353         CA   1174    PHE    CE1   1353    -0.1704      12.01   ; qtot -5.175
  1354         HA   1174    PHE    HE1   1354      0.143      1.008   ; qtot -5.032
  1355         CA   1174    PHE     CZ   1355    -0.1072      12.01   ; qtot -5.139
  1356         HA   1174    PHE     HZ   1356     0.1297      1.008   ; qtot -5.009
  1357         CA   1174    PHE    CE2   1357    -0.1704      12.01   ; qtot -5.18
  1358         HA   1174    PHE    HE2   1358      0.143      1.008   ; qtot -5.037
  1359         CA   1174    PHE    CD2   1359    -0.1256      12.01   ; qtot -5.162
  1360         HA   1174    PHE    HD2   1360      0.133      1.008   ; qtot -5.029
  1361          C   1174    PHE      C   1361     0.5973      12.01   ; qtot -4.432
  1362          O   1174    PHE      O   1362    -0.5679         16   ; qtot -5
; residue 1175 ASN rtp ASN  q  0.0
  1363          N   1175    ASN      N   1363    -0.4157      14.01   ; qtot -5.416
  1364          H   1175    ASN      H   1364     0.2719      1.008   ; qtot -5.144
  1365         CT   1175    ASN     CA   1365     0.0143      12.01   ; qtot -5.129
  1366         H1   1175    ASN     HA   1366     0.1048      1.008   ; qtot -5.025
  1367         CT   1175    ASN     CB   1367    -0.2041      12.01   ; qtot -5.229
  1368         HC   1175    ASN    HB1   1368     0.0797      1.008   ; qtot -5.149
  1369         HC   1175    ASN    HB2   1369     0.0797      1.008   ; qtot -5.069
  1370          C   1175    ASN     CG   1370      0.713      12.01   ; qtot -4.356
  1371          O   1175    ASN    OD1   1371    -0.5931         16   ; qtot -4.949
  1372          N   1175    ASN    ND2   1372    -0.9191      14.01   ; qtot -5.869
  1373          H   1175    ASN   HD21   1373     0.4196      1.008   ; qtot -5.449
  1374          H   1175    ASN   HD22   1374     0.4196      1.008   ; qtot -5.029
  1375          C   1175    ASN      C   1375     0.5973      12.01   ; qtot -4.432
  1376          O   1175    ASN      O   1376    -0.5679         16   ; qtot -5
; residue 1176 HIS rtp HIE  q  0.0
  1377          N   1176    HIS      N   1377    -0.4157      14.01   ; qtot -5.416
  1378          H   1176    HIS      H   1378     0.2719      1.008   ; qtot -5.144
  1379         CT   1176    HIS     CA   1379    -0.0581      12.01   ; qtot -5.202
  1380         H1   1176    HIS     HA   1380      0.136      1.008   ; qtot -5.066
  1381         CT   1176    HIS     CB   1381    -0.0074      12.01   ; qtot -5.073
  1382         HC   1176    HIS    HB1   1382     0.0367      1.008   ; qtot -5.037
  1383         HC   1176    HIS    HB2   1383     0.0367      1.008   ; qtot -5
  1384         CC   1176    HIS     CG   1384     0.1868      12.01   ; qtot -4.813
  1385         NB   1176    HIS    ND1   1385    -0.5432      14.01   ; qtot -5.356
  1386         CR   1176    HIS    CE1   1386     0.1635      12.01   ; qtot -5.193
  1387         H5   1176    HIS    HE1   1387     0.1435      1.008   ; qtot -5.049
  1388         NA   1176    HIS    NE2   1388    -0.2795      14.01   ; qtot -5.329
  1389          H   1176    HIS    HE2   1389     0.3339      1.008   ; qtot -4.995
  1390         CW   1176    HIS    CD2   1390    -0.2207      12.01   ; qtot -5.216
  1391         H4   1176    HIS    HD2   1391     0.1862      1.008   ; qtot -5.029
  1392          C   1176    HIS      C   1392     0.5973      12.01   ; qtot -4.432
  1393          O   1176    HIS      O   1393    -0.5679         16   ; qtot -5
; residue 1177 GLN rtp GLN  q  0.0
  1394          N   1177    GLN      N   1394    -0.4157      14.01   ; qtot -5.416
  1395          H   1177    GLN      H   1395     0.2719      1.008   ; qtot -5.144
  1396         CT   1177    GLN     CA   1396    -0.0031      12.01   ; qtot -5.147
  1397         H1   1177    GLN     HA   1397      0.085      1.008   ; qtot -5.062
  1398         CT   1177    GLN     CB   1398    -0.0036      12.01   ; qtot -5.065
  1399         HC   1177    GLN    HB1   1399     0.0171      1.008   ; qtot -5.048
  1400         HC   1177    GLN    HB2   1400     0.0171      1.008   ; qtot -5.031
  1401         CT   1177    GLN     CG   1401    -0.0645      12.01   ; qtot -5.096
  1402         HC   1177    GLN    HG1   1402     0.0352      1.008   ; qtot -5.061
  1403         HC   1177    GLN    HG2   1403     0.0352      1.008   ; qtot -5.025
  1404          C   1177    GLN     CD   1404     0.6951      12.01   ; qtot -4.33
  1405          O   1177    GLN    OE1   1405    -0.6086         16   ; qtot -4.939
  1406          N   1177    GLN    NE2   1406    -0.9407      14.01   ; qtot -5.88
  1407          H   1177    GLN   HE21   1407     0.4251      1.008   ; qtot -5.454
  1408          H   1177    GLN   HE22   1408     0.4251      1.008   ; qtot -5.029
  1409          C   1177    GLN      C   1409     0.5973      12.01   ; qtot -4.432
  1410          O   1177    GLN      O   1410    -0.5679         16   ; qtot -5
; residue 1178 ASN rtp ASN  q  0.0
  1411          N   1178    ASN      N   1411    -0.4157      14.01   ; qtot -5.416
  1412          H   1178    ASN      H   1412     0.2719      1.008   ; qtot -5.144
  1413         CT   1178    ASN     CA   1413     0.0143      12.01   ; qtot -5.129
  1414         H1   1178    ASN     HA   1414     0.1048      1.008   ; qtot -5.025
  1415         CT   1178    ASN     CB   1415    -0.2041      12.01   ; qtot -5.229
  1416         HC   1178    ASN    HB1   1416     0.0797      1.008   ; qtot -5.149
  1417         HC   1178    ASN    HB2   1417     0.0797      1.008   ; qtot -5.069
  1418          C   1178    ASN     CG   1418      0.713      12.01   ; qtot -4.356
  1419          O   1178    ASN    OD1   1419    -0.5931         16   ; qtot -4.949
  1420          N   1178    ASN    ND2   1420    -0.9191      14.01   ; qtot -5.869
  1421          H   1178    ASN   HD21   1421     0.4196      1.008   ; qtot -5.449
  1422          H   1178    ASN   HD22   1422     0.4196      1.008   ; qtot -5.029
  1423          C   1178    ASN      C   1423     0.5973      12.01   ; qtot -4.432
  1424          O   1178    ASN      O   1424    -0.5679         16   ; qtot -5
; residue 1179 ILE rtp ILE  q  0.0
  1425          N   1179    ILE      N   1425    -0.4157      14.01   ; qtot -5.416
  1426          H   1179    ILE      H   1426     0.2719      1.008   ; qtot -5.144
  1427         CT   1179    ILE     CA   1427    -0.0597      12.01   ; qtot -5.203
  1428         H1   1179    ILE     HA   1428     0.0869      1.008   ; qtot -5.117
  1429         CT   1179    ILE     CB   1429     0.1303      12.01   ; qtot -4.986
  1430         HC   1179    ILE     HB   1430     0.0187      1.008   ; qtot -4.968
  1431         CT   1179    ILE    CG2   1431    -0.3204      12.01   ; qtot -5.288
  1432         HC   1179    ILE   HG21   1432     0.0882      1.008   ; qtot -5.2
  1433         HC   1179    ILE   HG22   1433     0.0882      1.008   ; qtot -5.112
  1434         HC   1179    ILE   HG23   1434     0.0882      1.008   ; qtot -5.023
  1435         CT   1179    ILE    CG1   1435     -0.043      12.01   ; qtot -5.066
  1436         HC   1179    ILE   HG11   1436     0.0236      1.008   ; qtot -5.043
  1437         HC   1179    ILE   HG12   1437     0.0236      1.008   ; qtot -5.019
  1438         CT   1179    ILE     CD   1438     -0.066      12.01   ; qtot -5.085
  1439         HC   1179    ILE    HD1   1439     0.0186      1.008   ; qtot -5.067
  1440         HC   1179    ILE    HD2   1440     0.0186      1.008   ; qtot -5.048
  1441         HC   1179    ILE    HD3   1441     0.0186      1.008   ; qtot -5.029
  1442          C   1179    ILE      C   1442     0.5973      12.01   ; qtot -4.432
  1443          O   1179    ILE      O   1443    -0.5679         16   ; qtot -5
; residue 1180 VAL rtp VAL  q  0.0
  1444          N   1180    VAL      N   1444    -0.4157      14.01   ; qtot -5.416
  1445          H   1180    VAL      H   1445     0.2719      1.008   ; qtot -5.144
  1446         CT   1180    VAL     CA   1446    -0.0875      12.01   ; qtot -5.231
  1447         H1   1180    VAL     HA   1447     0.0969      1.008   ; qtot -5.134
  1448         CT   1180    VAL     CB   1448     0.2985      12.01   ; qtot -4.836
  1449         HC   1180    VAL     HB   1449    -0.0297      1.008   ; qtot -4.866
  1450         CT   1180    VAL    CG1   1450    -0.3192      12.01   ; qtot -5.185
  1451         HC   1180    VAL   HG11   1451     0.0791      1.008   ; qtot -5.106
  1452         HC   1180    VAL   HG12   1452     0.0791      1.008   ; qtot -5.027
  1453         HC   1180    VAL   HG13   1453     0.0791      1.008   ; qtot -4.947
  1454         CT   1180    VAL    CG2   1454    -0.3192      12.01   ; qtot -5.267
  1455         HC   1180    VAL   HG21   1455     0.0791      1.008   ; qtot -5.188
  1456         HC   1180    VAL   HG22   1456     0.0791      1.008   ; qtot -5.108
  1457         HC   1180    VAL   HG23   1457     0.0791      1.008   ; qtot -5.029
  1458          C   1180    VAL      C   1458     0.5973      12.01   ; qtot -4.432
  1459          O   1180    VAL      O   1459    -0.5679         16   ; qtot -5
; residue 1181 ARG rtp ARG  q +1.0
  1460          N   1181    ARG      N   1460    -0.3479      14.01   ; qtot -5.348
  1461          H   1181    ARG      H   1461     0.2747      1.008   ; qtot -5.073
  1462         CT   1181    ARG     CA   1462    -0.2637      12.01   ; qtot -5.337
  1463         H1   1181    ARG     HA   1463      0.156      1.008   ; qtot -5.181
  1464         CT   1181    ARG     CB   1464    -0.0007      12.01   ; qtot -5.182
  1465         HC   1181    ARG    HB1   1465     0.0327      1.008   ; qtot -5.149
  1466         HC   1181    ARG    HB2   1466     0.0327      1.008   ; qtot -5.116
  1467         CT   1181    ARG     CG   1467      0.039      12.01   ; qtot -5.077
  1468         HC   1181    ARG    HG1   1468     0.0285      1.008   ; qtot -5.049
  1469         HC   1181    ARG    HG2   1469     0.0285      1.008   ; qtot -5.02
  1470         CT   1181    ARG     CD   1470     0.0486      12.01   ; qtot -4.972
  1471         H1   1181    ARG    HD1   1471     0.0687      1.008   ; qtot -4.903
  1472         H1   1181    ARG    HD2   1472     0.0687      1.008   ; qtot -4.834
  1473         N2   1181    ARG     NE   1473    -0.5295      14.01   ; qtot -5.364
  1474          H   1181    ARG     HE   1474     0.3456      1.008   ; qtot -5.018
  1475         CA   1181    ARG     CZ   1475     0.8076      12.01   ; qtot -4.21
  1476         N2   1181    ARG    NH1   1476    -0.8627      14.01   ; qtot -5.073
  1477          H   1181    ARG   HH11   1477     0.4478      1.008   ; qtot -4.625
  1478          H   1181    ARG   HH12   1478     0.4478      1.008   ; qtot -4.178
  1479         N2   1181    ARG    NH2   1479    -0.8627      14.01   ; qtot -5.04
  1480          H   1181    ARG   HH21   1480     0.4478      1.008   ; qtot -4.592
  1481          H   1181    ARG   HH22   1481     0.4478      1.008   ; qtot -4.145
  1482          C   1181    ARG      C   1482     0.7341      12.01   ; qtot -3.411
  1483          O   1181    ARG      O   1483    -0.5894         16   ; qtot -4
; residue 1182 CYS rtp CYS  q  0.0
  1484          N   1182    CYS      N   1484    -0.4157      14.01   ; qtot -4.416
  1485          H   1182    CYS      H   1485     0.2719      1.008   ; qtot -4.144
  1486         CT   1182    CYS     CA   1486     0.0213      12.01   ; qtot -4.122
  1487         H1   1182    CYS     HA   1487     0.1124      1.008   ; qtot -4.01
  1488         CT   1182    CYS     CB   1488    -0.1231      12.01   ; qtot -4.133
  1489         H1   1182    CYS    HB1   1489     0.1112      1.008   ; qtot -4.022
  1490         H1   1182    CYS    HB2   1490     0.1112      1.008   ; qtot -3.911
  1491         SH   1182    CYS     SG   1491    -0.3119      32.06   ; qtot -4.223
  1492         HS   1182    CYS     HG   1492     0.1933      1.008   ; qtot -4.029
  1493          C   1182    CYS      C   1493     0.5973      12.01   ; qtot -3.432
  1494          O   1182    CYS      O   1494    -0.5679         16   ; qtot -4
; residue 1183 ILE rtp ILE  q  0.0
  1495          N   1183    ILE      N   1495    -0.4157      14.01   ; qtot -4.416
  1496          H   1183    ILE      H   1496     0.2719      1.008   ; qtot -4.144
  1497         CT   1183    ILE     CA   1497    -0.0597      12.01   ; qtot -4.203
  1498         H1   1183    ILE     HA   1498     0.0869      1.008   ; qtot -4.117
  1499         CT   1183    ILE     CB   1499     0.1303      12.01   ; qtot -3.986
  1500         HC   1183    ILE     HB   1500     0.0187      1.008   ; qtot -3.968
  1501         CT   1183    ILE    CG2   1501    -0.3204      12.01   ; qtot -4.288
  1502         HC   1183    ILE   HG21   1502     0.0882      1.008   ; qtot -4.2
  1503         HC   1183    ILE   HG22   1503     0.0882      1.008   ; qtot -4.112
  1504         HC   1183    ILE   HG23   1504     0.0882      1.008   ; qtot -4.023
  1505         CT   1183    ILE    CG1   1505     -0.043      12.01   ; qtot -4.066
  1506         HC   1183    ILE   HG11   1506     0.0236      1.008   ; qtot -4.043
  1507         HC   1183    ILE   HG12   1507     0.0236      1.008   ; qtot -4.019
  1508         CT   1183    ILE     CD   1508     -0.066      12.01   ; qtot -4.085
  1509         HC   1183    ILE    HD1   1509     0.0186      1.008   ; qtot -4.067
  1510         HC   1183    ILE    HD2   1510     0.0186      1.008   ; qtot -4.048
  1511         HC   1183    ILE    HD3   1511     0.0186      1.008   ; qtot -4.029
  1512          C   1183    ILE      C   1512     0.5973      12.01   ; qtot -3.432
  1513          O   1183    ILE      O   1513    -0.5679         16   ; qtot -4
; residue 1184 GLY rtp GLY  q  0.0
  1514          N   1184    GLY      N   1514    -0.4157      14.01   ; qtot -4.416
  1515          H   1184    GLY      H   1515     0.2719      1.008   ; qtot -4.144
  1516         CT   1184    GLY     CA   1516    -0.0252      12.01   ; qtot -4.169
  1517         H1   1184    GLY    HA1   1517     0.0698      1.008   ; qtot -4.099
  1518         H1   1184    GLY    HA2   1518     0.0698      1.008   ; qtot -4.029
  1519          C   1184    GLY      C   1519     0.5973      12.01   ; qtot -3.432
  1520          O   1184    GLY      O   1520    -0.5679         16   ; qtot -4
; residue 1185 VAL rtp VAL  q  0.0
  1521          N   1185    VAL      N   1521    -0.4157      14.01   ; qtot -4.416
  1522          H   1185    VAL      H   1522     0.2719      1.008   ; qtot -4.144
  1523         CT   1185    VAL     CA   1523    -0.0875      12.01   ; qtot -4.231
  1524         H1   1185    VAL     HA   1524     0.0969      1.008   ; qtot -4.134
  1525         CT   1185    VAL     CB   1525     0.2985      12.01   ; qtot -3.836
  1526         HC   1185    VAL     HB   1526    -0.0297      1.008   ; qtot -3.866
  1527         CT   1185    VAL    CG1   1527    -0.3192      12.01   ; qtot -4.185
  1528         HC   1185    VAL   HG11   1528     0.0791      1.008   ; qtot -4.106
  1529         HC   1185    VAL   HG12   1529     0.0791      1.008   ; qtot -4.027
  1530         HC   1185    VAL   HG13   1530     0.0791      1.008   ; qtot -3.947
  1531         CT   1185    VAL    CG2   1531    -0.3192      12.01   ; qtot -4.267
  1532         HC   1185    VAL   HG21   1532     0.0791      1.008   ; qtot -4.188
  1533         HC   1185    VAL   HG22   1533     0.0791      1.008   ; qtot -4.108
  1534         HC   1185    VAL   HG23   1534     0.0791      1.008   ; qtot -4.029
  1535          C   1185    VAL      C   1535     0.5973      12.01   ; qtot -3.432
  1536          O   1185    VAL      O   1536    -0.5679         16   ; qtot -4
; residue 1186 SER rtp SER  q  0.0
  1537          N   1186    SER      N   1537    -0.4157      14.01   ; qtot -4.416
  1538          H   1186    SER      H   1538     0.2719      1.008   ; qtot -4.144
  1539         CT   1186    SER     CA   1539    -0.0249      12.01   ; qtot -4.169
  1540         H1   1186    SER     HA   1540     0.0843      1.008   ; qtot -4.084
  1541         CT   1186    SER     CB   1541     0.2117      12.01   ; qtot -3.873
  1542         H1   1186    SER    HB1   1542     0.0352      1.008   ; qtot -3.837
  1543         H1   1186    SER    HB2   1543     0.0352      1.008   ; qtot -3.802
  1544         OH   1186    SER     OG   1544    -0.6546         16   ; qtot -4.457
  1545         HO   1186    SER     HG   1545     0.4275      1.008   ; qtot -4.029
  1546          C   1186    SER      C   1546     0.5973      12.01   ; qtot -3.432
  1547          O   1186    SER      O   1547    -0.5679         16   ; qtot -4
; residue 1187 LEU rtp LEU  q  0.0
  1548          N   1187    LEU      N   1548    -0.4157      14.01   ; qtot -4.416
  1549          H   1187    LEU      H   1549     0.2719      1.008   ; qtot -4.144
  1550         CT   1187    LEU     CA   1550    -0.0518      12.01   ; qtot -4.196
  1551         H1   1187    LEU     HA   1551     0.0922      1.008   ; qtot -4.103
  1552         CT   1187    LEU     CB   1552    -0.1102      12.01   ; qtot -4.214
  1553         HC   1187    LEU    HB1   1553     0.0457      1.008   ; qtot -4.168
  1554         HC   1187    LEU    HB2   1554     0.0457      1.008   ; qtot -4.122
  1555         CT   1187    LEU     CG   1555     0.3531      12.01   ; qtot -3.769
  1556         HC   1187    LEU     HG   1556    -0.0361      1.008   ; qtot -3.805
  1557         CT   1187    LEU    CD1   1557    -0.4121      12.01   ; qtot -4.217
  1558         HC   1187    LEU   HD11   1558        0.1      1.008   ; qtot -4.117
  1559         HC   1187    LEU   HD12   1559        0.1      1.008   ; qtot -4.017
  1560         HC   1187    LEU   HD13   1560        0.1      1.008   ; qtot -3.917
  1561         CT   1187    LEU    CD2   1561    -0.4121      12.01   ; qtot -4.329
  1562         HC   1187    LEU   HD21   1562        0.1      1.008   ; qtot -4.229
  1563         HC   1187    LEU   HD22   1563        0.1      1.008   ; qtot -4.129
  1564         HC   1187    LEU   HD23   1564        0.1      1.008   ; qtot -4.029
  1565          C   1187    LEU      C   1565     0.5973      12.01   ; qtot -3.432
  1566          O   1187    LEU      O   1566    -0.5679         16   ; qtot -4
; residue 1188 GLN rtp GLN  q  0.0
  1567          N   1188    GLN      N   1567    -0.4157      14.01   ; qtot -4.416
  1568          H   1188    GLN      H   1568     0.2719      1.008   ; qtot -4.144
  1569         CT   1188    GLN     CA   1569    -0.0031      12.01   ; qtot -4.147
  1570         H1   1188    GLN     HA   1570      0.085      1.008   ; qtot -4.062
  1571         CT   1188    GLN     CB   1571    -0.0036      12.01   ; qtot -4.065
  1572         HC   1188    GLN    HB1   1572     0.0171      1.008   ; qtot -4.048
  1573         HC   1188    GLN    HB2   1573     0.0171      1.008   ; qtot -4.031
  1574         CT   1188    GLN     CG   1574    -0.0645      12.01   ; qtot -4.096
  1575         HC   1188    GLN    HG1   1575     0.0352      1.008   ; qtot -4.061
  1576         HC   1188    GLN    HG2   1576     0.0352      1.008   ; qtot -4.025
  1577          C   1188    GLN     CD   1577     0.6951      12.01   ; qtot -3.33
  1578          O   1188    GLN    OE1   1578    -0.6086         16   ; qtot -3.939
  1579          N   1188    GLN    NE2   1579    -0.9407      14.01   ; qtot -4.88
  1580          H   1188    GLN   HE21   1580     0.4251      1.008   ; qtot -4.454
  1581          H   1188    GLN   HE22   1581     0.4251      1.008   ; qtot -4.029
  1582          C   1188    GLN      C   1582     0.5973      12.01   ; qtot -3.432
  1583          O   1188    GLN      O   1583    -0.5679         16   ; qtot -4
; residue 1189 SER rtp SER  q  0.0
  1584          N   1189    SER      N   1584    -0.4157      14.01   ; qtot -4.416
  1585          H   1189    SER      H   1585     0.2719      1.008   ; qtot -4.144
  1586         CT   1189    SER     CA   1586    -0.0249      12.01   ; qtot -4.169
  1587         H1   1189    SER     HA   1587     0.0843      1.008   ; qtot -4.084
  1588         CT   1189    SER     CB   1588     0.2117      12.01   ; qtot -3.873
  1589         H1   1189    SER    HB1   1589     0.0352      1.008   ; qtot -3.837
  1590         H1   1189    SER    HB2   1590     0.0352      1.008   ; qtot -3.802
  1591         OH   1189    SER     OG   1591    -0.6546         16   ; qtot -4.457
  1592         HO   1189    SER     HG   1592     0.4275      1.008   ; qtot -4.029
  1593          C   1189    SER      C   1593     0.5973      12.01   ; qtot -3.432
  1594          O   1189    SER      O   1594    -0.5679         16   ; qtot -4
; residue 1190 LEU rtp LEU  q  0.0
  1595          N   1190    LEU      N   1595    -0.4157      14.01   ; qtot -4.416
  1596          H   1190    LEU      H   1596     0.2719      1.008   ; qtot -4.144
  1597         CT   1190    LEU     CA   1597    -0.0518      12.01   ; qtot -4.196
  1598         H1   1190    LEU     HA   1598     0.0922      1.008   ; qtot -4.103
  1599         CT   1190    LEU     CB   1599    -0.1102      12.01   ; qtot -4.214
  1600         HC   1190    LEU    HB1   1600     0.0457      1.008   ; qtot -4.168
  1601         HC   1190    LEU    HB2   1601     0.0457      1.008   ; qtot -4.122
  1602         CT   1190    LEU     CG   1602     0.3531      12.01   ; qtot -3.769
  1603         HC   1190    LEU     HG   1603    -0.0361      1.008   ; qtot -3.805
  1604         CT   1190    LEU    CD1   1604    -0.4121      12.01   ; qtot -4.217
  1605         HC   1190    LEU   HD11   1605        0.1      1.008   ; qtot -4.117
  1606         HC   1190    LEU   HD12   1606        0.1      1.008   ; qtot -4.017
  1607         HC   1190    LEU   HD13   1607        0.1      1.008   ; qtot -3.917
  1608         CT   1190    LEU    CD2   1608    -0.4121      12.01   ; qtot -4.329
  1609         HC   1190    LEU   HD21   1609        0.1      1.008   ; qtot -4.229
  1610         HC   1190    LEU   HD22   1610        0.1      1.008   ; qtot -4.129
  1611         HC   1190    LEU   HD23   1611        0.1      1.008   ; qtot -4.029
  1612          C   1190    LEU      C   1612     0.5973      12.01   ; qtot -3.432
  1613          O   1190    LEU      O   1613    -0.5679         16   ; qtot -4
; residue 1191 PRO rtp PRO  q  0.0
  1614          N   1191    PRO      N   1614    -0.2548      14.01   ; qtot -4.255
  1615         CT   1191    PRO     CD   1615     0.0192      12.01   ; qtot -4.236
  1616         H1   1191    PRO    HD1   1616     0.0391      1.008   ; qtot -4.196
  1617         H1   1191    PRO    HD2   1617     0.0391      1.008   ; qtot -4.157
  1618         CT   1191    PRO     CG   1618     0.0189      12.01   ; qtot -4.138
  1619         HC   1191    PRO    HG1   1619     0.0213      1.008   ; qtot -4.117
  1620         HC   1191    PRO    HG2   1620     0.0213      1.008   ; qtot -4.096
  1621         CT   1191    PRO     CB   1621     -0.007      12.01   ; qtot -4.103
  1622         HC   1191    PRO    HB1   1622     0.0253      1.008   ; qtot -4.078
  1623         HC   1191    PRO    HB2   1623     0.0253      1.008   ; qtot -4.052
  1624         CT   1191    PRO     CA   1624    -0.0266      12.01   ; qtot -4.079
  1625         H1   1191    PRO     HA   1625     0.0641      1.008   ; qtot -4.015
  1626          C   1191    PRO      C   1626     0.5896      12.01   ; qtot -3.425
  1627          O   1191    PRO      O   1627    -0.5748         16   ; qtot -4
; residue 1192 ARG rtp ARG  q +1.0
  1628          N   1192    ARG      N   1628    -0.3479      14.01   ; qtot -4.348
  1629          H   1192    ARG      H   1629     0.2747      1.008   ; qtot -4.073
  1630         CT   1192    ARG     CA   1630    -0.2637      12.01   ; qtot -4.337
  1631         H1   1192    ARG     HA   1631      0.156      1.008   ; qtot -4.181
  1632         CT   1192    ARG     CB   1632    -0.0007      12.01   ; qtot -4.182
  1633         HC   1192    ARG    HB1   1633     0.0327      1.008   ; qtot -4.149
  1634         HC   1192    ARG    HB2   1634     0.0327      1.008   ; qtot -4.116
  1635         CT   1192    ARG     CG   1635      0.039      12.01   ; qtot -4.077
  1636         HC   1192    ARG    HG1   1636     0.0285      1.008   ; qtot -4.049
  1637         HC   1192    ARG    HG2   1637     0.0285      1.008   ; qtot -4.02
  1638         CT   1192    ARG     CD   1638     0.0486      12.01   ; qtot -3.972
  1639         H1   1192    ARG    HD1   1639     0.0687      1.008   ; qtot -3.903
  1640         H1   1192    ARG    HD2   1640     0.0687      1.008   ; qtot -3.834
  1641         N2   1192    ARG     NE   1641    -0.5295      14.01   ; qtot -4.364
  1642          H   1192    ARG     HE   1642     0.3456      1.008   ; qtot -4.018
  1643         CA   1192    ARG     CZ   1643     0.8076      12.01   ; qtot -3.21
  1644         N2   1192    ARG    NH1   1644    -0.8627      14.01   ; qtot -4.073
  1645          H   1192    ARG   HH11   1645     0.4478      1.008   ; qtot -3.625
  1646          H   1192    ARG   HH12   1646     0.4478      1.008   ; qtot -3.178
  1647         N2   1192    ARG    NH2   1647    -0.8627      14.01   ; qtot -4.04
  1648          H   1192    ARG   HH21   1648     0.4478      1.008   ; qtot -3.592
  1649          H   1192    ARG   HH22   1649     0.4478      1.008   ; qtot -3.145
  1650          C   1192    ARG      C   1650     0.7341      12.01   ; qtot -2.411
  1651          O   1192    ARG      O   1651    -0.5894         16   ; qtot -3
; residue 1193 PHE rtp PHE  q  0.0
  1652          N   1193    PHE      N   1652    -0.4157      14.01   ; qtot -3.416
  1653          H   1193    PHE      H   1653     0.2719      1.008   ; qtot -3.144
  1654         CT   1193    PHE     CA   1654    -0.0024      12.01   ; qtot -3.146
  1655         H1   1193    PHE     HA   1655     0.0978      1.008   ; qtot -3.048
  1656         CT   1193    PHE     CB   1656    -0.0343      12.01   ; qtot -3.083
  1657         HC   1193    PHE    HB1   1657     0.0295      1.008   ; qtot -3.053
  1658         HC   1193    PHE    HB2   1658     0.0295      1.008   ; qtot -3.024
  1659         CA   1193    PHE     CG   1659     0.0118      12.01   ; qtot -3.012
  1660         CA   1193    PHE    CD1   1660    -0.1256      12.01   ; qtot -3.137
  1661         HA   1193    PHE    HD1   1661      0.133      1.008   ; qtot -3.004
  1662         CA   1193    PHE    CE1   1662    -0.1704      12.01   ; qtot -3.175
  1663         HA   1193    PHE    HE1   1663      0.143      1.008   ; qtot -3.032
  1664         CA   1193    PHE     CZ   1664    -0.1072      12.01   ; qtot -3.139
  1665         HA   1193    PHE     HZ   1665     0.1297      1.008   ; qtot -3.009
  1666         CA   1193    PHE    CE2   1666    -0.1704      12.01   ; qtot -3.18
  1667         HA   1193    PHE    HE2   1667      0.143      1.008   ; qtot -3.037
  1668         CA   1193    PHE    CD2   1668    -0.1256      12.01   ; qtot -3.162
  1669         HA   1193    PHE    HD2   1669      0.133      1.008   ; qtot -3.029
  1670          C   1193    PHE      C   1670     0.5973      12.01   ; qtot -2.432
  1671          O   1193    PHE      O   1671    -0.5679         16   ; qtot -3
; residue 1194 ILE rtp ILE  q  0.0
  1672          N   1194    ILE      N   1672    -0.4157      14.01   ; qtot -3.416
  1673          H   1194    ILE      H   1673     0.2719      1.008   ; qtot -3.144
  1674         CT   1194    ILE     CA   1674    -0.0597      12.01   ; qtot -3.203
  1675         H1   1194    ILE     HA   1675     0.0869      1.008   ; qtot -3.117
  1676         CT   1194    ILE     CB   1676     0.1303      12.01   ; qtot -2.986
  1677         HC   1194    ILE     HB   1677     0.0187      1.008   ; qtot -2.968
  1678         CT   1194    ILE    CG2   1678    -0.3204      12.01   ; qtot -3.288
  1679         HC   1194    ILE   HG21   1679     0.0882      1.008   ; qtot -3.2
  1680         HC   1194    ILE   HG22   1680     0.0882      1.008   ; qtot -3.112
  1681         HC   1194    ILE   HG23   1681     0.0882      1.008   ; qtot -3.023
  1682         CT   1194    ILE    CG1   1682     -0.043      12.01   ; qtot -3.066
  1683         HC   1194    ILE   HG11   1683     0.0236      1.008   ; qtot -3.043
  1684         HC   1194    ILE   HG12   1684     0.0236      1.008   ; qtot -3.019
  1685         CT   1194    ILE     CD   1685     -0.066      12.01   ; qtot -3.085
  1686         HC   1194    ILE    HD1   1686     0.0186      1.008   ; qtot -3.067
  1687         HC   1194    ILE    HD2   1687     0.0186      1.008   ; qtot -3.048
  1688         HC   1194    ILE    HD3   1688     0.0186      1.008   ; qtot -3.029
  1689          C   1194    ILE      C   1689     0.5973      12.01   ; qtot -2.432
  1690          O   1194    ILE      O   1690    -0.5679         16   ; qtot -3
; residue 1195 LEU rtp LEU  q  0.0
  1691          N   1195    LEU      N   1691    -0.4157      14.01   ; qtot -3.416
  1692          H   1195    LEU      H   1692     0.2719      1.008   ; qtot -3.144
  1693         CT   1195    LEU     CA   1693    -0.0518      12.01   ; qtot -3.196
  1694         H1   1195    LEU     HA   1694     0.0922      1.008   ; qtot -3.103
  1695         CT   1195    LEU     CB   1695    -0.1102      12.01   ; qtot -3.214
  1696         HC   1195    LEU    HB1   1696     0.0457      1.008   ; qtot -3.168
  1697         HC   1195    LEU    HB2   1697     0.0457      1.008   ; qtot -3.122
  1698         CT   1195    LEU     CG   1698     0.3531      12.01   ; qtot -2.769
  1699         HC   1195    LEU     HG   1699    -0.0361      1.008   ; qtot -2.805
  1700         CT   1195    LEU    CD1   1700    -0.4121      12.01   ; qtot -3.217
  1701         HC   1195    LEU   HD11   1701        0.1      1.008   ; qtot -3.117
  1702         HC   1195    LEU   HD12   1702        0.1      1.008   ; qtot -3.017
  1703         HC   1195    LEU   HD13   1703        0.1      1.008   ; qtot -2.917
  1704         CT   1195    LEU    CD2   1704    -0.4121      12.01   ; qtot -3.329
  1705         HC   1195    LEU   HD21   1705        0.1      1.008   ; qtot -3.229
  1706         HC   1195    LEU   HD22   1706        0.1      1.008   ; qtot -3.129
  1707         HC   1195    LEU   HD23   1707        0.1      1.008   ; qtot -3.029
  1708          C   1195    LEU      C   1708     0.5973      12.01   ; qtot -2.432
  1709          O   1195    LEU      O   1709    -0.5679         16   ; qtot -3
; residue 1196 LEU rtp LEU  q  0.0
  1710          N   1196    LEU      N   1710    -0.4157      14.01   ; qtot -3.416
  1711          H   1196    LEU      H   1711     0.2719      1.008   ; qtot -3.144
  1712         CT   1196    LEU     CA   1712    -0.0518      12.01   ; qtot -3.196
  1713         H1   1196    LEU     HA   1713     0.0922      1.008   ; qtot -3.103
  1714         CT   1196    LEU     CB   1714    -0.1102      12.01   ; qtot -3.214
  1715         HC   1196    LEU    HB1   1715     0.0457      1.008   ; qtot -3.168
  1716         HC   1196    LEU    HB2   1716     0.0457      1.008   ; qtot -3.122
  1717         CT   1196    LEU     CG   1717     0.3531      12.01   ; qtot -2.769
  1718         HC   1196    LEU     HG   1718    -0.0361      1.008   ; qtot -2.805
  1719         CT   1196    LEU    CD1   1719    -0.4121      12.01   ; qtot -3.217
  1720         HC   1196    LEU   HD11   1720        0.1      1.008   ; qtot -3.117
  1721         HC   1196    LEU   HD12   1721        0.1      1.008   ; qtot -3.017
  1722         HC   1196    LEU   HD13   1722        0.1      1.008   ; qtot -2.917
  1723         CT   1196    LEU    CD2   1723    -0.4121      12.01   ; qtot -3.329
  1724         HC   1196    LEU   HD21   1724        0.1      1.008   ; qtot -3.229
  1725         HC   1196    LEU   HD22   1725        0.1      1.008   ; qtot -3.129
  1726         HC   1196    LEU   HD23   1726        0.1      1.008   ; qtot -3.029
  1727          C   1196    LEU      C   1727     0.5973      12.01   ; qtot -2.432
  1728          O   1196    LEU      O   1728    -0.5679         16   ; qtot -3
; residue 1197 GLU rtp GLU  q -1.0
  1729          N   1197    GLU      N   1729    -0.5163      14.01   ; qtot -3.516
  1730          H   1197    GLU      H   1730     0.2936      1.008   ; qtot -3.223
  1731         CT   1197    GLU     CA   1731     0.0397      12.01   ; qtot -3.183
  1732         H1   1197    GLU     HA   1732     0.1105      1.008   ; qtot -3.072
  1733         CT   1197    GLU     CB   1733      0.056      12.01   ; qtot -3.016
  1734         HC   1197    GLU    HB1   1734    -0.0173      1.008   ; qtot -3.034
  1735         HC   1197    GLU    HB2   1735    -0.0173      1.008   ; qtot -3.051
  1736         CT   1197    GLU     CG   1736     0.0136      12.01   ; qtot -3.037
  1737         HC   1197    GLU    HG1   1737    -0.0425      1.008   ; qtot -3.08
  1738         HC   1197    GLU    HG2   1738    -0.0425      1.008   ; qtot -3.122
  1739          C   1197    GLU     CD   1739     0.8054      12.01   ; qtot -2.317
  1740         O2   1197    GLU    OE1   1740    -0.8188         16   ; qtot -3.136
  1741         O2   1197    GLU    OE2   1741    -0.8188         16   ; qtot -3.955
  1742          C   1197    GLU      C   1742     0.5366      12.01   ; qtot -3.418
  1743          O   1197    GLU      O   1743    -0.5819         16   ; qtot -4
; residue 1198 LEU rtp LEU  q  0.0
  1744          N   1198    LEU      N   1744    -0.4157      14.01   ; qtot -4.416
  1745          H   1198    LEU      H   1745     0.2719      1.008   ; qtot -4.144
  1746         CT   1198    LEU     CA   1746    -0.0518      12.01   ; qtot -4.196
  1747         H1   1198    LEU     HA   1747     0.0922      1.008   ; qtot -4.103
  1748         CT   1198    LEU     CB   1748    -0.1102      12.01   ; qtot -4.214
  1749         HC   1198    LEU    HB1   1749     0.0457      1.008   ; qtot -4.168
  1750         HC   1198    LEU    HB2   1750     0.0457      1.008   ; qtot -4.122
  1751         CT   1198    LEU     CG   1751     0.3531      12.01   ; qtot -3.769
  1752         HC   1198    LEU     HG   1752    -0.0361      1.008   ; qtot -3.805
  1753         CT   1198    LEU    CD1   1753    -0.4121      12.01   ; qtot -4.217
  1754         HC   1198    LEU   HD11   1754        0.1      1.008   ; qtot -4.117
  1755         HC   1198    LEU   HD12   1755        0.1      1.008   ; qtot -4.017
  1756         HC   1198    LEU   HD13   1756        0.1      1.008   ; qtot -3.917
  1757         CT   1198    LEU    CD2   1757    -0.4121      12.01   ; qtot -4.329
  1758         HC   1198    LEU   HD21   1758        0.1      1.008   ; qtot -4.229
  1759         HC   1198    LEU   HD22   1759        0.1      1.008   ; qtot -4.129
  1760         HC   1198    LEU   HD23   1760        0.1      1.008   ; qtot -4.029
  1761          C   1198    LEU      C   1761     0.5973      12.01   ; qtot -3.432
  1762          O   1198    LEU      O   1762    -0.5679         16   ; qtot -4
; residue 1199 MET rtp MET  q  0.0
  1763          N   1199    MET      N   1763    -0.4157      14.01   ; qtot -4.416
  1764          H   1199    MET      H   1764     0.2719      1.008   ; qtot -4.144
  1765         CT   1199    MET     CA   1765    -0.0237      12.01   ; qtot -4.167
  1766         H1   1199    MET     HA   1766      0.088      1.008   ; qtot -4.079
  1767         CT   1199    MET     CB   1767     0.0342      12.01   ; qtot -4.045
  1768         HC   1199    MET    HB1   1768     0.0241      1.008   ; qtot -4.021
  1769         HC   1199    MET    HB2   1769     0.0241      1.008   ; qtot -3.997
  1770         CT   1199    MET     CG   1770     0.0018      12.01   ; qtot -3.995
  1771         H1   1199    MET    HG1   1771      0.044      1.008   ; qtot -3.951
  1772         H1   1199    MET    HG2   1772      0.044      1.008   ; qtot -3.907
  1773          S   1199    MET     SD   1773    -0.2737      32.06   ; qtot -4.181
  1774         CT   1199    MET     CE   1774    -0.0536      12.01   ; qtot -4.235
  1775         H1   1199    MET    HE1   1775     0.0684      1.008   ; qtot -4.166
  1776         H1   1199    MET    HE2   1776     0.0684      1.008   ; qtot -4.098
  1777         H1   1199    MET    HE3   1777     0.0684      1.008   ; qtot -4.029
  1778          C   1199    MET      C   1778     0.5973      12.01   ; qtot -3.432
  1779          O   1199    MET      O   1779    -0.5679         16   ; qtot -4
; residue 1200 ALA rtp ALA  q  0.0
  1780          N   1200    ALA      N   1780    -0.4157      14.01   ; qtot -4.416
  1781          H   1200    ALA      H   1781     0.2719      1.008   ; qtot -4.144
  1782         CT   1200    ALA     CA   1782     0.0337      12.01   ; qtot -4.11
  1783         H1   1200    ALA     HA   1783     0.0823      1.008   ; qtot -4.028
  1784         CT   1200    ALA     CB   1784    -0.1825      12.01   ; qtot -4.21
  1785         HC   1200    ALA    HB1   1785     0.0603      1.008   ; qtot -4.15
  1786         HC   1200    ALA    HB2   1786     0.0603      1.008   ; qtot -4.09
  1787         HC   1200    ALA    HB3   1787     0.0603      1.008   ; qtot -4.029
  1788          C   1200    ALA      C   1788     0.5973      12.01   ; qtot -3.432
  1789          O   1200    ALA      O   1789    -0.5679         16   ; qtot -4
; residue 1201 GLY rtp GLY  q  0.0
  1790          N   1201    GLY      N   1790    -0.4157      14.01   ; qtot -4.416
  1791          H   1201    GLY      H   1791     0.2719      1.008   ; qtot -4.144
  1792         CT   1201    GLY     CA   1792    -0.0252      12.01   ; qtot -4.169
  1793         H1   1201    GLY    HA1   1793     0.0698      1.008   ; qtot -4.099
  1794         H1   1201    GLY    HA2   1794     0.0698      1.008   ; qtot -4.029
  1795          C   1201    GLY      C   1795     0.5973      12.01   ; qtot -3.432
  1796          O   1201    GLY      O   1796    -0.5679         16   ; qtot -4
; residue 1202 GLY rtp GLY  q  0.0
  1797          N   1202    GLY      N   1797    -0.4157      14.01   ; qtot -4.416
  1798          H   1202    GLY      H   1798     0.2719      1.008   ; qtot -4.144
  1799         CT   1202    GLY     CA   1799    -0.0252      12.01   ; qtot -4.169
  1800         H1   1202    GLY    HA1   1800     0.0698      1.008   ; qtot -4.099
  1801         H1   1202    GLY    HA2   1801     0.0698      1.008   ; qtot -4.029
  1802          C   1202    GLY      C   1802     0.5973      12.01   ; qtot -3.432
  1803          O   1202    GLY      O   1803    -0.5679         16   ; qtot -4
; residue 1203 ASP rtp ASP  q -1.0
  1804          N   1203    ASP      N   1804    -0.5163      14.01   ; qtot -4.516
  1805          H   1203    ASP      H   1805     0.2936      1.008   ; qtot -4.223
  1806         CT   1203    ASP     CA   1806     0.0381      12.01   ; qtot -4.185
  1807         H1   1203    ASP     HA   1807      0.088      1.008   ; qtot -4.097
  1808         CT   1203    ASP     CB   1808    -0.0303      12.01   ; qtot -4.127
  1809         HC   1203    ASP    HB1   1809    -0.0122      1.008   ; qtot -4.139
  1810         HC   1203    ASP    HB2   1810    -0.0122      1.008   ; qtot -4.151
  1811          C   1203    ASP     CG   1811     0.7994      12.01   ; qtot -3.352
  1812         O2   1203    ASP    OD1   1812    -0.8014         16   ; qtot -4.153
  1813         O2   1203    ASP    OD2   1813    -0.8014         16   ; qtot -4.955
  1814          C   1203    ASP      C   1814     0.5366      12.01   ; qtot -4.418
  1815          O   1203    ASP      O   1815    -0.5819         16   ; qtot -5
; residue 1204 LEU rtp LEU  q  0.0
  1816          N   1204    LEU      N   1816    -0.4157      14.01   ; qtot -5.416
  1817          H   1204    LEU      H   1817     0.2719      1.008   ; qtot -5.144
  1818         CT   1204    LEU     CA   1818    -0.0518      12.01   ; qtot -5.196
  1819         H1   1204    LEU     HA   1819     0.0922      1.008   ; qtot -5.103
  1820         CT   1204    LEU     CB   1820    -0.1102      12.01   ; qtot -5.214
  1821         HC   1204    LEU    HB1   1821     0.0457      1.008   ; qtot -5.168
  1822         HC   1204    LEU    HB2   1822     0.0457      1.008   ; qtot -5.122
  1823         CT   1204    LEU     CG   1823     0.3531      12.01   ; qtot -4.769
  1824         HC   1204    LEU     HG   1824    -0.0361      1.008   ; qtot -4.805
  1825         CT   1204    LEU    CD1   1825    -0.4121      12.01   ; qtot -5.217
  1826         HC   1204    LEU   HD11   1826        0.1      1.008   ; qtot -5.117
  1827         HC   1204    LEU   HD12   1827        0.1      1.008   ; qtot -5.017
  1828         HC   1204    LEU   HD13   1828        0.1      1.008   ; qtot -4.917
  1829         CT   1204    LEU    CD2   1829    -0.4121      12.01   ; qtot -5.329
  1830         HC   1204    LEU   HD21   1830        0.1      1.008   ; qtot -5.229
  1831         HC   1204    LEU   HD22   1831        0.1      1.008   ; qtot -5.129
  1832         HC   1204    LEU   HD23   1832        0.1      1.008   ; qtot -5.029
  1833          C   1204    LEU      C   1833     0.5973      12.01   ; qtot -4.432
  1834          O   1204    LEU      O   1834    -0.5679         16   ; qtot -5
; residue 1205 LYS rtp LYS  q +1.0
  1835          N   1205    LYS      N   1835    -0.3479      14.01   ; qtot -5.348
  1836          H   1205    LYS      H   1836     0.2747      1.008   ; qtot -5.073
  1837         CT   1205    LYS     CA   1837      -0.24      12.01   ; qtot -5.313
  1838         H1   1205    LYS     HA   1838     0.1426      1.008   ; qtot -5.171
  1839         CT   1205    LYS     CB   1839    -0.0094      12.01   ; qtot -5.18
  1840         HC   1205    LYS    HB1   1840     0.0362      1.008   ; qtot -5.144
  1841         HC   1205    LYS    HB2   1841     0.0362      1.008   ; qtot -5.108
  1842         CT   1205    LYS     CG   1842     0.0187      12.01   ; qtot -5.089
  1843         HC   1205    LYS    HG1   1843     0.0103      1.008   ; qtot -5.079
  1844         HC   1205    LYS    HG2   1844     0.0103      1.008   ; qtot -5.068
  1845         CT   1205    LYS     CD   1845    -0.0479      12.01   ; qtot -5.116
  1846         HC   1205    LYS    HD1   1846     0.0621      1.008   ; qtot -5.054
  1847         HC   1205    LYS    HD2   1847     0.0621      1.008   ; qtot -4.992
  1848         CT   1205    LYS     CE   1848    -0.0143      12.01   ; qtot -5.006
  1849         HP   1205    LYS    HE1   1849     0.1135      1.008   ; qtot -4.893
  1850         HP   1205    LYS    HE2   1850     0.1135      1.008   ; qtot -4.779
  1851         N3   1205    LYS     NZ   1851    -0.3854      14.01   ; qtot -5.165
  1852          H   1205    LYS    HZ1   1852       0.34      1.008   ; qtot -4.825
  1853          H   1205    LYS    HZ2   1853       0.34      1.008   ; qtot -4.485
  1854          H   1205    LYS    HZ3   1854       0.34      1.008   ; qtot -4.145
  1855          C   1205    LYS      C   1855     0.7341      12.01   ; qtot -3.411
  1856          O   1205    LYS      O   1856    -0.5894         16   ; qtot -4
; residue 1206 SER rtp SER  q  0.0
  1857          N   1206    SER      N   1857    -0.4157      14.01   ; qtot -4.416
  1858          H   1206    SER      H   1858     0.2719      1.008   ; qtot -4.144
  1859         CT   1206    SER     CA   1859    -0.0249      12.01   ; qtot -4.169
  1860         H1   1206    SER     HA   1860     0.0843      1.008   ; qtot -4.084
  1861         CT   1206    SER     CB   1861     0.2117      12.01   ; qtot -3.873
  1862         H1   1206    SER    HB1   1862     0.0352      1.008   ; qtot -3.837
  1863         H1   1206    SER    HB2   1863     0.0352      1.008   ; qtot -3.802
  1864         OH   1206    SER     OG   1864    -0.6546         16   ; qtot -4.457
  1865         HO   1206    SER     HG   1865     0.4275      1.008   ; qtot -4.029
  1866          C   1206    SER      C   1866     0.5973      12.01   ; qtot -3.432
  1867          O   1206    SER      O   1867    -0.5679         16   ; qtot -4
; residue 1207 PHE rtp PHE  q  0.0
  1868          N   1207    PHE      N   1868    -0.4157      14.01   ; qtot -4.416
  1869          H   1207    PHE      H   1869     0.2719      1.008   ; qtot -4.144
  1870         CT   1207    PHE     CA   1870    -0.0024      12.01   ; qtot -4.146
  1871         H1   1207    PHE     HA   1871     0.0978      1.008   ; qtot -4.048
  1872         CT   1207    PHE     CB   1872    -0.0343      12.01   ; qtot -4.083
  1873         HC   1207    PHE    HB1   1873     0.0295      1.008   ; qtot -4.053
  1874         HC   1207    PHE    HB2   1874     0.0295      1.008   ; qtot -4.024
  1875         CA   1207    PHE     CG   1875     0.0118      12.01   ; qtot -4.012
  1876         CA   1207    PHE    CD1   1876    -0.1256      12.01   ; qtot -4.137
  1877         HA   1207    PHE    HD1   1877      0.133      1.008   ; qtot -4.004
  1878         CA   1207    PHE    CE1   1878    -0.1704      12.01   ; qtot -4.175
  1879         HA   1207    PHE    HE1   1879      0.143      1.008   ; qtot -4.032
  1880         CA   1207    PHE     CZ   1880    -0.1072      12.01   ; qtot -4.139
  1881         HA   1207    PHE     HZ   1881     0.1297      1.008   ; qtot -4.009
  1882         CA   1207    PHE    CE2   1882    -0.1704      12.01   ; qtot -4.18
  1883         HA   1207    PHE    HE2   1883      0.143      1.008   ; qtot -4.037
  1884         CA   1207    PHE    CD2   1884    -0.1256      12.01   ; qtot -4.162
  1885         HA   1207    PHE    HD2   1885      0.133      1.008   ; qtot -4.029
  1886          C   1207    PHE      C   1886     0.5973      12.01   ; qtot -3.432
  1887          O   1207    PHE      O   1887    -0.5679         16   ; qtot -4
; residue 1208 LEU rtp LEU  q  0.0
  1888          N   1208    LEU      N   1888    -0.4157      14.01   ; qtot -4.416
  1889          H   1208    LEU      H   1889     0.2719      1.008   ; qtot -4.144
  1890         CT   1208    LEU     CA   1890    -0.0518      12.01   ; qtot -4.196
  1891         H1   1208    LEU     HA   1891     0.0922      1.008   ; qtot -4.103
  1892         CT   1208    LEU     CB   1892    -0.1102      12.01   ; qtot -4.214
  1893         HC   1208    LEU    HB1   1893     0.0457      1.008   ; qtot -4.168
  1894         HC   1208    LEU    HB2   1894     0.0457      1.008   ; qtot -4.122
  1895         CT   1208    LEU     CG   1895     0.3531      12.01   ; qtot -3.769
  1896         HC   1208    LEU     HG   1896    -0.0361      1.008   ; qtot -3.805
  1897         CT   1208    LEU    CD1   1897    -0.4121      12.01   ; qtot -4.217
  1898         HC   1208    LEU   HD11   1898        0.1      1.008   ; qtot -4.117
  1899         HC   1208    LEU   HD12   1899        0.1      1.008   ; qtot -4.017
  1900         HC   1208    LEU   HD13   1900        0.1      1.008   ; qtot -3.917
  1901         CT   1208    LEU    CD2   1901    -0.4121      12.01   ; qtot -4.329
  1902         HC   1208    LEU   HD21   1902        0.1      1.008   ; qtot -4.229
  1903         HC   1208    LEU   HD22   1903        0.1      1.008   ; qtot -4.129
  1904         HC   1208    LEU   HD23   1904        0.1      1.008   ; qtot -4.029
  1905          C   1208    LEU      C   1905     0.5973      12.01   ; qtot -3.432
  1906          O   1208    LEU      O   1906    -0.5679         16   ; qtot -4
; residue 1209 ARG rtp ARG  q +1.0
  1907          N   1209    ARG      N   1907    -0.3479      14.01   ; qtot -4.348
  1908          H   1209    ARG      H   1908     0.2747      1.008   ; qtot -4.073
  1909         CT   1209    ARG     CA   1909    -0.2637      12.01   ; qtot -4.337
  1910         H1   1209    ARG     HA   1910      0.156      1.008   ; qtot -4.181
  1911         CT   1209    ARG     CB   1911    -0.0007      12.01   ; qtot -4.182
  1912         HC   1209    ARG    HB1   1912     0.0327      1.008   ; qtot -4.149
  1913         HC   1209    ARG    HB2   1913     0.0327      1.008   ; qtot -4.116
  1914         CT   1209    ARG     CG   1914      0.039      12.01   ; qtot -4.077
  1915         HC   1209    ARG    HG1   1915     0.0285      1.008   ; qtot -4.049
  1916         HC   1209    ARG    HG2   1916     0.0285      1.008   ; qtot -4.02
  1917         CT   1209    ARG     CD   1917     0.0486      12.01   ; qtot -3.972
  1918         H1   1209    ARG    HD1   1918     0.0687      1.008   ; qtot -3.903
  1919         H1   1209    ARG    HD2   1919     0.0687      1.008   ; qtot -3.834
  1920         N2   1209    ARG     NE   1920    -0.5295      14.01   ; qtot -4.364
  1921          H   1209    ARG     HE   1921     0.3456      1.008   ; qtot -4.018
  1922         CA   1209    ARG     CZ   1922     0.8076      12.01   ; qtot -3.21
  1923         N2   1209    ARG    NH1   1923    -0.8627      14.01   ; qtot -4.073
  1924          H   1209    ARG   HH11   1924     0.4478      1.008   ; qtot -3.625
  1925          H   1209    ARG   HH12   1925     0.4478      1.008   ; qtot -3.178
  1926         N2   1209    ARG    NH2   1926    -0.8627      14.01   ; qtot -4.04
  1927          H   1209    ARG   HH21   1927     0.4478      1.008   ; qtot -3.592
  1928          H   1209    ARG   HH22   1928     0.4478      1.008   ; qtot -3.145
  1929          C   1209    ARG      C   1929     0.7341      12.01   ; qtot -2.411
  1930          O   1209    ARG      O   1930    -0.5894         16   ; qtot -3
; residue 1210 GLU rtp GLU  q -1.0
  1931          N   1210    GLU      N   1931    -0.5163      14.01   ; qtot -3.516
  1932          H   1210    GLU      H   1932     0.2936      1.008   ; qtot -3.223
  1933         CT   1210    GLU     CA   1933     0.0397      12.01   ; qtot -3.183
  1934         H1   1210    GLU     HA   1934     0.1105      1.008   ; qtot -3.072
  1935         CT   1210    GLU     CB   1935      0.056      12.01   ; qtot -3.016
  1936         HC   1210    GLU    HB1   1936    -0.0173      1.008   ; qtot -3.034
  1937         HC   1210    GLU    HB2   1937    -0.0173      1.008   ; qtot -3.051
  1938         CT   1210    GLU     CG   1938     0.0136      12.01   ; qtot -3.037
  1939         HC   1210    GLU    HG1   1939    -0.0425      1.008   ; qtot -3.08
  1940         HC   1210    GLU    HG2   1940    -0.0425      1.008   ; qtot -3.122
  1941          C   1210    GLU     CD   1941     0.8054      12.01   ; qtot -2.317
  1942         O2   1210    GLU    OE1   1942    -0.8188         16   ; qtot -3.136
  1943         O2   1210    GLU    OE2   1943    -0.8188         16   ; qtot -3.955
  1944          C   1210    GLU      C   1944     0.5366      12.01   ; qtot -3.418
  1945          O   1210    GLU      O   1945    -0.5819         16   ; qtot -4
; residue 1211 THR rtp THR  q  0.0
  1946          N   1211    THR      N   1946    -0.4157      14.01   ; qtot -4.416
  1947          H   1211    THR      H   1947     0.2719      1.008   ; qtot -4.144
  1948         CT   1211    THR     CA   1948    -0.0389      12.01   ; qtot -4.183
  1949         H1   1211    THR     HA   1949     0.1007      1.008   ; qtot -4.082
  1950         CT   1211    THR     CB   1950     0.3654      12.01   ; qtot -3.717
  1951         H1   1211    THR     HB   1951     0.0043      1.008   ; qtot -3.712
  1952         CT   1211    THR    CG2   1952    -0.2438      12.01   ; qtot -3.956
  1953         HC   1211    THR   HG21   1953     0.0642      1.008   ; qtot -3.892
  1954         HC   1211    THR   HG22   1954     0.0642      1.008   ; qtot -3.828
  1955         HC   1211    THR   HG23   1955     0.0642      1.008   ; qtot -3.763
  1956         OH   1211    THR    OG1   1956    -0.6761         16   ; qtot -4.44
  1957         HO   1211    THR    HG1   1957     0.4102      1.008   ; qtot -4.029
  1958          C   1211    THR      C   1958     0.5973      12.01   ; qtot -3.432
  1959          O   1211    THR      O   1959    -0.5679         16   ; qtot -4
; residue 1212 ARG rtp ARG  q +1.0
  1960          N   1212    ARG      N   1960    -0.3479      14.01   ; qtot -4.348
  1961          H   1212    ARG      H   1961     0.2747      1.008   ; qtot -4.073
  1962         CT   1212    ARG     CA   1962    -0.2637      12.01   ; qtot -4.337
  1963         H1   1212    ARG     HA   1963      0.156      1.008   ; qtot -4.181
  1964         CT   1212    ARG     CB   1964    -0.0007      12.01   ; qtot -4.182
  1965         HC   1212    ARG    HB1   1965     0.0327      1.008   ; qtot -4.149
  1966         HC   1212    ARG    HB2   1966     0.0327      1.008   ; qtot -4.116
  1967         CT   1212    ARG     CG   1967      0.039      12.01   ; qtot -4.077
  1968         HC   1212    ARG    HG1   1968     0.0285      1.008   ; qtot -4.049
  1969         HC   1212    ARG    HG2   1969     0.0285      1.008   ; qtot -4.02
  1970         CT   1212    ARG     CD   1970     0.0486      12.01   ; qtot -3.972
  1971         H1   1212    ARG    HD1   1971     0.0687      1.008   ; qtot -3.903
  1972         H1   1212    ARG    HD2   1972     0.0687      1.008   ; qtot -3.834
  1973         N2   1212    ARG     NE   1973    -0.5295      14.01   ; qtot -4.364
  1974          H   1212    ARG     HE   1974     0.3456      1.008   ; qtot -4.018
  1975         CA   1212    ARG     CZ   1975     0.8076      12.01   ; qtot -3.21
  1976         N2   1212    ARG    NH1   1976    -0.8627      14.01   ; qtot -4.073
  1977          H   1212    ARG   HH11   1977     0.4478      1.008   ; qtot -3.625
  1978          H   1212    ARG   HH12   1978     0.4478      1.008   ; qtot -3.178
  1979         N2   1212    ARG    NH2   1979    -0.8627      14.01   ; qtot -4.04
  1980          H   1212    ARG   HH21   1980     0.4478      1.008   ; qtot -3.592
  1981          H   1212    ARG   HH22   1981     0.4478      1.008   ; qtot -3.145
  1982          C   1212    ARG      C   1982     0.7341      12.01   ; qtot -2.411
  1983          O   1212    ARG      O   1983    -0.5894         16   ; qtot -3
; residue 1213 PRO rtp PRO  q  0.0
  1984          N   1213    PRO      N   1984    -0.2548      14.01   ; qtot -3.255
  1985         CT   1213    PRO     CD   1985     0.0192      12.01   ; qtot -3.236
  1986         H1   1213    PRO    HD1   1986     0.0391      1.008   ; qtot -3.196
  1987         H1   1213    PRO    HD2   1987     0.0391      1.008   ; qtot -3.157
  1988         CT   1213    PRO     CG   1988     0.0189      12.01   ; qtot -3.138
  1989         HC   1213    PRO    HG1   1989     0.0213      1.008   ; qtot -3.117
  1990         HC   1213    PRO    HG2   1990     0.0213      1.008   ; qtot -3.096
  1991         CT   1213    PRO     CB   1991     -0.007      12.01   ; qtot -3.103
  1992         HC   1213    PRO    HB1   1992     0.0253      1.008   ; qtot -3.078
  1993         HC   1213    PRO    HB2   1993     0.0253      1.008   ; qtot -3.052
  1994         CT   1213    PRO     CA   1994    -0.0266      12.01   ; qtot -3.079
  1995         H1   1213    PRO     HA   1995     0.0641      1.008   ; qtot -3.015
  1996          C   1213    PRO      C   1996     0.5896      12.01   ; qtot -2.425
  1997          O   1213    PRO      O   1997    -0.5748         16   ; qtot -3
; residue 1214 ARG rtp ARG  q +1.0
  1998          N   1214    ARG      N   1998    -0.3479      14.01   ; qtot -3.348
  1999          H   1214    ARG      H   1999     0.2747      1.008   ; qtot -3.073
  2000         CT   1214    ARG     CA   2000    -0.2637      12.01   ; qtot -3.337
  2001         H1   1214    ARG     HA   2001      0.156      1.008   ; qtot -3.181
  2002         CT   1214    ARG     CB   2002    -0.0007      12.01   ; qtot -3.182
  2003         HC   1214    ARG    HB1   2003     0.0327      1.008   ; qtot -3.149
  2004         HC   1214    ARG    HB2   2004     0.0327      1.008   ; qtot -3.116
  2005         CT   1214    ARG     CG   2005      0.039      12.01   ; qtot -3.077
  2006         HC   1214    ARG    HG1   2006     0.0285      1.008   ; qtot -3.049
  2007         HC   1214    ARG    HG2   2007     0.0285      1.008   ; qtot -3.02
  2008         CT   1214    ARG     CD   2008     0.0486      12.01   ; qtot -2.972
  2009         H1   1214    ARG    HD1   2009     0.0687      1.008   ; qtot -2.903
  2010         H1   1214    ARG    HD2   2010     0.0687      1.008   ; qtot -2.834
  2011         N2   1214    ARG     NE   2011    -0.5295      14.01   ; qtot -3.364
  2012          H   1214    ARG     HE   2012     0.3456      1.008   ; qtot -3.018
  2013         CA   1214    ARG     CZ   2013     0.8076      12.01   ; qtot -2.21
  2014         N2   1214    ARG    NH1   2014    -0.8627      14.01   ; qtot -3.073
  2015          H   1214    ARG   HH11   2015     0.4478      1.008   ; qtot -2.625
  2016          H   1214    ARG   HH12   2016     0.4478      1.008   ; qtot -2.178
  2017         N2   1214    ARG    NH2   2017    -0.8627      14.01   ; qtot -3.04
  2018          H   1214    ARG   HH21   2018     0.4478      1.008   ; qtot -2.592
  2019          H   1214    ARG   HH22   2019     0.4478      1.008   ; qtot -2.145
  2020          C   1214    ARG      C   2020     0.7341      12.01   ; qtot -1.411
  2021          O   1214    ARG      O   2021    -0.5894         16   ; qtot -2
; residue 1215 PRO rtp PRO  q  0.0
  2022          N   1215    PRO      N   2022    -0.2548      14.01   ; qtot -2.255
  2023         CT   1215    PRO     CD   2023     0.0192      12.01   ; qtot -2.236
  2024         H1   1215    PRO    HD1   2024     0.0391      1.008   ; qtot -2.196
  2025         H1   1215    PRO    HD2   2025     0.0391      1.008   ; qtot -2.157
  2026         CT   1215    PRO     CG   2026     0.0189      12.01   ; qtot -2.138
  2027         HC   1215    PRO    HG1   2027     0.0213      1.008   ; qtot -2.117
  2028         HC   1215    PRO    HG2   2028     0.0213      1.008   ; qtot -2.096
  2029         CT   1215    PRO     CB   2029     -0.007      12.01   ; qtot -2.103
  2030         HC   1215    PRO    HB1   2030     0.0253      1.008   ; qtot -2.078
  2031         HC   1215    PRO    HB2   2031     0.0253      1.008   ; qtot -2.052
  2032         CT   1215    PRO     CA   2032    -0.0266      12.01   ; qtot -2.079
  2033         H1   1215    PRO     HA   2033     0.0641      1.008   ; qtot -2.015
  2034          C   1215    PRO      C   2034     0.5896      12.01   ; qtot -1.425
  2035          O   1215    PRO      O   2035    -0.5748         16   ; qtot -2
; residue 1216 SER rtp SER  q  0.0
  2036          N   1216    SER      N   2036    -0.4157      14.01   ; qtot -2.416
  2037          H   1216    SER      H   2037     0.2719      1.008   ; qtot -2.144
  2038         CT   1216    SER     CA   2038    -0.0249      12.01   ; qtot -2.169
  2039         H1   1216    SER     HA   2039     0.0843      1.008   ; qtot -2.084
  2040         CT   1216    SER     CB   2040     0.2117      12.01   ; qtot -1.873
  2041         H1   1216    SER    HB1   2041     0.0352      1.008   ; qtot -1.837
  2042         H1   1216    SER    HB2   2042     0.0352      1.008   ; qtot -1.802
  2043         OH   1216    SER     OG   2043    -0.6546         16   ; qtot -2.457
  2044         HO   1216    SER     HG   2044     0.4275      1.008   ; qtot -2.029
  2045          C   1216    SER      C   2045     0.5973      12.01   ; qtot -1.432
  2046          O   1216    SER      O   2046    -0.5679         16   ; qtot -2
; residue 1217 GLN rtp GLN  q  0.0
  2047          N   1217    GLN      N   2047    -0.4157      14.01   ; qtot -2.416
  2048          H   1217    GLN      H   2048     0.2719      1.008   ; qtot -2.144
  2049         CT   1217    GLN     CA   2049    -0.0031      12.01   ; qtot -2.147
  2050         H1   1217    GLN     HA   2050      0.085      1.008   ; qtot -2.062
  2051         CT   1217    GLN     CB   2051    -0.0036      12.01   ; qtot -2.065
  2052         HC   1217    GLN    HB1   2052     0.0171      1.008   ; qtot -2.048
  2053         HC   1217    GLN    HB2   2053     0.0171      1.008   ; qtot -2.031
  2054         CT   1217    GLN     CG   2054    -0.0645      12.01   ; qtot -2.096
  2055         HC   1217    GLN    HG1   2055     0.0352      1.008   ; qtot -2.061
  2056         HC   1217    GLN    HG2   2056     0.0352      1.008   ; qtot -2.025
  2057          C   1217    GLN     CD   2057     0.6951      12.01   ; qtot -1.33
  2058          O   1217    GLN    OE1   2058    -0.6086         16   ; qtot -1.939
  2059          N   1217    GLN    NE2   2059    -0.9407      14.01   ; qtot -2.88
  2060          H   1217    GLN   HE21   2060     0.4251      1.008   ; qtot -2.454
  2061          H   1217    GLN   HE22   2061     0.4251      1.008   ; qtot -2.029
  2062          C   1217    GLN      C   2062     0.5973      12.01   ; qtot -1.432
  2063          O   1217    GLN      O   2063    -0.5679         16   ; qtot -2
; residue 1218 PRO rtp PRO  q  0.0
  2064          N   1218    PRO      N   2064    -0.2548      14.01   ; qtot -2.255
  2065         CT   1218    PRO     CD   2065     0.0192      12.01   ; qtot -2.236
  2066         H1   1218    PRO    HD1   2066     0.0391      1.008   ; qtot -2.196
  2067         H1   1218    PRO    HD2   2067     0.0391      1.008   ; qtot -2.157
  2068         CT   1218    PRO     CG   2068     0.0189      12.01   ; qtot -2.138
  2069         HC   1218    PRO    HG1   2069     0.0213      1.008   ; qtot -2.117
  2070         HC   1218    PRO    HG2   2070     0.0213      1.008   ; qtot -2.096
  2071         CT   1218    PRO     CB   2071     -0.007      12.01   ; qtot -2.103
  2072         HC   1218    PRO    HB1   2072     0.0253      1.008   ; qtot -2.078
  2073         HC   1218    PRO    HB2   2073     0.0253      1.008   ; qtot -2.052
  2074         CT   1218    PRO     CA   2074    -0.0266      12.01   ; qtot -2.079
  2075         H1   1218    PRO     HA   2075     0.0641      1.008   ; qtot -2.015
  2076          C   1218    PRO      C   2076     0.5896      12.01   ; qtot -1.425
  2077          O   1218    PRO      O   2077    -0.5748         16   ; qtot -2
; residue 1219 SER rtp SER  q  0.0
  2078          N   1219    SER      N   2078    -0.4157      14.01   ; qtot -2.416
  2079          H   1219    SER      H   2079     0.2719      1.008   ; qtot -2.144
  2080         CT   1219    SER     CA   2080    -0.0249      12.01   ; qtot -2.169
  2081         H1   1219    SER     HA   2081     0.0843      1.008   ; qtot -2.084
  2082         CT   1219    SER     CB   2082     0.2117      12.01   ; qtot -1.873
  2083         H1   1219    SER    HB1   2083     0.0352      1.008   ; qtot -1.837
  2084         H1   1219    SER    HB2   2084     0.0352      1.008   ; qtot -1.802
  2085         OH   1219    SER     OG   2085    -0.6546         16   ; qtot -2.457
  2086         HO   1219    SER     HG   2086     0.4275      1.008   ; qtot -2.029
  2087          C   1219    SER      C   2087     0.5973      12.01   ; qtot -1.432
  2088          O   1219    SER      O   2088    -0.5679         16   ; qtot -2
; residue 1220 SER rtp SER  q  0.0
  2089          N   1220    SER      N   2089    -0.4157      14.01   ; qtot -2.416
  2090          H   1220    SER      H   2090     0.2719      1.008   ; qtot -2.144
  2091         CT   1220    SER     CA   2091    -0.0249      12.01   ; qtot -2.169
  2092         H1   1220    SER     HA   2092     0.0843      1.008   ; qtot -2.084
  2093         CT   1220    SER     CB   2093     0.2117      12.01   ; qtot -1.873
  2094         H1   1220    SER    HB1   2094     0.0352      1.008   ; qtot -1.837
  2095         H1   1220    SER    HB2   2095     0.0352      1.008   ; qtot -1.802
  2096         OH   1220    SER     OG   2096    -0.6546         16   ; qtot -2.457
  2097         HO   1220    SER     HG   2097     0.4275      1.008   ; qtot -2.029
  2098          C   1220    SER      C   2098     0.5973      12.01   ; qtot -1.432
  2099          O   1220    SER      O   2099    -0.5679         16   ; qtot -2
; residue 1221 LEU rtp LEU  q  0.0
  2100          N   1221    LEU      N   2100    -0.4157      14.01   ; qtot -2.416
  2101          H   1221    LEU      H   2101     0.2719      1.008   ; qtot -2.144
  2102         CT   1221    LEU     CA   2102    -0.0518      12.01   ; qtot -2.196
  2103         H1   1221    LEU     HA   2103     0.0922      1.008   ; qtot -2.103
  2104         CT   1221    LEU     CB   2104    -0.1102      12.01   ; qtot -2.214
  2105         HC   1221    LEU    HB1   2105     0.0457      1.008   ; qtot -2.168
  2106         HC   1221    LEU    HB2   2106     0.0457      1.008   ; qtot -2.122
  2107         CT   1221    LEU     CG   2107     0.3531      12.01   ; qtot -1.769
  2108         HC   1221    LEU     HG   2108    -0.0361      1.008   ; qtot -1.805
  2109         CT   1221    LEU    CD1   2109    -0.4121      12.01   ; qtot -2.217
  2110         HC   1221    LEU   HD11   2110        0.1      1.008   ; qtot -2.117
  2111         HC   1221    LEU   HD12   2111        0.1      1.008   ; qtot -2.017
  2112         HC   1221    LEU   HD13   2112        0.1      1.008   ; qtot -1.917
  2113         CT   1221    LEU    CD2   2113    -0.4121      12.01   ; qtot -2.329
  2114         HC   1221    LEU   HD21   2114        0.1      1.008   ; qtot -2.229
  2115         HC   1221    LEU   HD22   2115        0.1      1.008   ; qtot -2.129
  2116         HC   1221    LEU   HD23   2116        0.1      1.008   ; qtot -2.029
  2117          C   1221    LEU      C   2117     0.5973      12.01   ; qtot -1.432
  2118          O   1221    LEU      O   2118    -0.5679         16   ; qtot -2
; residue 1222 ALA rtp ALA  q  0.0
  2119          N   1222    ALA      N   2119    -0.4157      14.01   ; qtot -2.416
  2120          H   1222    ALA      H   2120     0.2719      1.008   ; qtot -2.144
  2121         CT   1222    ALA     CA   2121     0.0337      12.01   ; qtot -2.11
  2122         H1   1222    ALA     HA   2122     0.0823      1.008   ; qtot -2.028
  2123         CT   1222    ALA     CB   2123    -0.1825      12.01   ; qtot -2.21
  2124         HC   1222    ALA    HB1   2124     0.0603      1.008   ; qtot -2.15
  2125         HC   1222    ALA    HB2   2125     0.0603      1.008   ; qtot -2.09
  2126         HC   1222    ALA    HB3   2126     0.0603      1.008   ; qtot -2.029
  2127          C   1222    ALA      C   2127     0.5973      12.01   ; qtot -1.432
  2128          O   1222    ALA      O   2128    -0.5679         16   ; qtot -2
; residue 1223 MET rtp MET  q  0.0
  2129          N   1223    MET      N   2129    -0.4157      14.01   ; qtot -2.416
  2130          H   1223    MET      H   2130     0.2719      1.008   ; qtot -2.144
  2131         CT   1223    MET     CA   2131    -0.0237      12.01   ; qtot -2.167
  2132         H1   1223    MET     HA   2132      0.088      1.008   ; qtot -2.079
  2133         CT   1223    MET     CB   2133     0.0342      12.01   ; qtot -2.045
  2134         HC   1223    MET    HB1   2134     0.0241      1.008   ; qtot -2.021
  2135         HC   1223    MET    HB2   2135     0.0241      1.008   ; qtot -1.997
  2136         CT   1223    MET     CG   2136     0.0018      12.01   ; qtot -1.995
  2137         H1   1223    MET    HG1   2137      0.044      1.008   ; qtot -1.951
  2138         H1   1223    MET    HG2   2138      0.044      1.008   ; qtot -1.907
  2139          S   1223    MET     SD   2139    -0.2737      32.06   ; qtot -2.181
  2140         CT   1223    MET     CE   2140    -0.0536      12.01   ; qtot -2.235
  2141         H1   1223    MET    HE1   2141     0.0684      1.008   ; qtot -2.166
  2142         H1   1223    MET    HE2   2142     0.0684      1.008   ; qtot -2.098
  2143         H1   1223    MET    HE3   2143     0.0684      1.008   ; qtot -2.029
  2144          C   1223    MET      C   2144     0.5973      12.01   ; qtot -1.432
  2145          O   1223    MET      O   2145    -0.5679         16   ; qtot -2
; residue 1224 LEU rtp LEU  q  0.0
  2146          N   1224    LEU      N   2146    -0.4157      14.01   ; qtot -2.416
  2147          H   1224    LEU      H   2147     0.2719      1.008   ; qtot -2.144
  2148         CT   1224    LEU     CA   2148    -0.0518      12.01   ; qtot -2.196
  2149         H1   1224    LEU     HA   2149     0.0922      1.008   ; qtot -2.103
  2150         CT   1224    LEU     CB   2150    -0.1102      12.01   ; qtot -2.214
  2151         HC   1224    LEU    HB1   2151     0.0457      1.008   ; qtot -2.168
  2152         HC   1224    LEU    HB2   2152     0.0457      1.008   ; qtot -2.122
  2153         CT   1224    LEU     CG   2153     0.3531      12.01   ; qtot -1.769
  2154         HC   1224    LEU     HG   2154    -0.0361      1.008   ; qtot -1.805
  2155         CT   1224    LEU    CD1   2155    -0.4121      12.01   ; qtot -2.217
  2156         HC   1224    LEU   HD11   2156        0.1      1.008   ; qtot -2.117
  2157         HC   1224    LEU   HD12   2157        0.1      1.008   ; qtot -2.017
  2158         HC   1224    LEU   HD13   2158        0.1      1.008   ; qtot -1.917
  2159         CT   1224    LEU    CD2   2159    -0.4121      12.01   ; qtot -2.329
  2160         HC   1224    LEU   HD21   2160        0.1      1.008   ; qtot -2.229
  2161         HC   1224    LEU   HD22   2161        0.1      1.008   ; qtot -2.129
  2162         HC   1224    LEU   HD23   2162        0.1      1.008   ; qtot -2.029
  2163          C   1224    LEU      C   2163     0.5973      12.01   ; qtot -1.432
  2164          O   1224    LEU      O   2164    -0.5679         16   ; qtot -2
; residue 1225 ASP rtp ASP  q -1.0
  2165          N   1225    ASP      N   2165    -0.5163      14.01   ; qtot -2.516
  2166          H   1225    ASP      H   2166     0.2936      1.008   ; qtot -2.223
  2167         CT   1225    ASP     CA   2167     0.0381      12.01   ; qtot -2.185
  2168         H1   1225    ASP     HA   2168      0.088      1.008   ; qtot -2.097
  2169         CT   1225    ASP     CB   2169    -0.0303      12.01   ; qtot -2.127
  2170         HC   1225    ASP    HB1   2170    -0.0122      1.008   ; qtot -2.139
  2171         HC   1225    ASP    HB2   2171    -0.0122      1.008   ; qtot -2.151
  2172          C   1225    ASP     CG   2172     0.7994      12.01   ; qtot -1.352
  2173         O2   1225    ASP    OD1   2173    -0.8014         16   ; qtot -2.153
  2174         O2   1225    ASP    OD2   2174    -0.8014         16   ; qtot -2.955
  2175          C   1225    ASP      C   2175     0.5366      12.01   ; qtot -2.418
  2176          O   1225    ASP      O   2176    -0.5819         16   ; qtot -3
; residue 1226 LEU rtp LEU  q  0.0
  2177          N   1226    LEU      N   2177    -0.4157      14.01   ; qtot -3.416
  2178          H   1226    LEU      H   2178     0.2719      1.008   ; qtot -3.144
  2179         CT   1226    LEU     CA   2179    -0.0518      12.01   ; qtot -3.196
  2180         H1   1226    LEU     HA   2180     0.0922      1.008   ; qtot -3.103
  2181         CT   1226    LEU     CB   2181    -0.1102      12.01   ; qtot -3.214
  2182         HC   1226    LEU    HB1   2182     0.0457      1.008   ; qtot -3.168
  2183         HC   1226    LEU    HB2   2183     0.0457      1.008   ; qtot -3.122
  2184         CT   1226    LEU     CG   2184     0.3531      12.01   ; qtot -2.769
  2185         HC   1226    LEU     HG   2185    -0.0361      1.008   ; qtot -2.805
  2186         CT   1226    LEU    CD1   2186    -0.4121      12.01   ; qtot -3.217
  2187         HC   1226    LEU   HD11   2187        0.1      1.008   ; qtot -3.117
  2188         HC   1226    LEU   HD12   2188        0.1      1.008   ; qtot -3.017
  2189         HC   1226    LEU   HD13   2189        0.1      1.008   ; qtot -2.917
  2190         CT   1226    LEU    CD2   2190    -0.4121      12.01   ; qtot -3.329
  2191         HC   1226    LEU   HD21   2191        0.1      1.008   ; qtot -3.229
  2192         HC   1226    LEU   HD22   2192        0.1      1.008   ; qtot -3.129
  2193         HC   1226    LEU   HD23   2193        0.1      1.008   ; qtot -3.029
  2194          C   1226    LEU      C   2194     0.5973      12.01   ; qtot -2.432
  2195          O   1226    LEU      O   2195    -0.5679         16   ; qtot -3
; residue 1227 LEU rtp LEU  q  0.0
  2196          N   1227    LEU      N   2196    -0.4157      14.01   ; qtot -3.416
  2197          H   1227    LEU      H   2197     0.2719      1.008   ; qtot -3.144
  2198         CT   1227    LEU     CA   2198    -0.0518      12.01   ; qtot -3.196
  2199         H1   1227    LEU     HA   2199     0.0922      1.008   ; qtot -3.103
  2200         CT   1227    LEU     CB   2200    -0.1102      12.01   ; qtot -3.214
  2201         HC   1227    LEU    HB1   2201     0.0457      1.008   ; qtot -3.168
  2202         HC   1227    LEU    HB2   2202     0.0457      1.008   ; qtot -3.122
  2203         CT   1227    LEU     CG   2203     0.3531      12.01   ; qtot -2.769
  2204         HC   1227    LEU     HG   2204    -0.0361      1.008   ; qtot -2.805
  2205         CT   1227    LEU    CD1   2205    -0.4121      12.01   ; qtot -3.217
  2206         HC   1227    LEU   HD11   2206        0.1      1.008   ; qtot -3.117
  2207         HC   1227    LEU   HD12   2207        0.1      1.008   ; qtot -3.017
  2208         HC   1227    LEU   HD13   2208        0.1      1.008   ; qtot -2.917
  2209         CT   1227    LEU    CD2   2209    -0.4121      12.01   ; qtot -3.329
  2210         HC   1227    LEU   HD21   2210        0.1      1.008   ; qtot -3.229
  2211         HC   1227    LEU   HD22   2211        0.1      1.008   ; qtot -3.129
  2212         HC   1227    LEU   HD23   2212        0.1      1.008   ; qtot -3.029
  2213          C   1227    LEU      C   2213     0.5973      12.01   ; qtot -2.432
  2214          O   1227    LEU      O   2214    -0.5679         16   ; qtot -3
; residue 1228 HIS rtp HIE  q  0.0
  2215          N   1228    HIS      N   2215    -0.4157      14.01   ; qtot -3.416
  2216          H   1228    HIS      H   2216     0.2719      1.008   ; qtot -3.144
  2217         CT   1228    HIS     CA   2217    -0.0581      12.01   ; qtot -3.202
  2218         H1   1228    HIS     HA   2218      0.136      1.008   ; qtot -3.066
  2219         CT   1228    HIS     CB   2219    -0.0074      12.01   ; qtot -3.073
  2220         HC   1228    HIS    HB1   2220     0.0367      1.008   ; qtot -3.037
  2221         HC   1228    HIS    HB2   2221     0.0367      1.008   ; qtot -3
  2222         CC   1228    HIS     CG   2222     0.1868      12.01   ; qtot -2.813
  2223         NB   1228    HIS    ND1   2223    -0.5432      14.01   ; qtot -3.356
  2224         CR   1228    HIS    CE1   2224     0.1635      12.01   ; qtot -3.193
  2225         H5   1228    HIS    HE1   2225     0.1435      1.008   ; qtot -3.049
  2226         NA   1228    HIS    NE2   2226    -0.2795      14.01   ; qtot -3.329
  2227          H   1228    HIS    HE2   2227     0.3339      1.008   ; qtot -2.995
  2228         CW   1228    HIS    CD2   2228    -0.2207      12.01   ; qtot -3.216
  2229         H4   1228    HIS    HD2   2229     0.1862      1.008   ; qtot -3.029
  2230          C   1228    HIS      C   2230     0.5973      12.01   ; qtot -2.432
  2231          O   1228    HIS      O   2231    -0.5679         16   ; qtot -3
; residue 1229 VAL rtp VAL  q  0.0
  2232          N   1229    VAL      N   2232    -0.4157      14.01   ; qtot -3.416
  2233          H   1229    VAL      H   2233     0.2719      1.008   ; qtot -3.144
  2234         CT   1229    VAL     CA   2234    -0.0875      12.01   ; qtot -3.231
  2235         H1   1229    VAL     HA   2235     0.0969      1.008   ; qtot -3.134
  2236         CT   1229    VAL     CB   2236     0.2985      12.01   ; qtot -2.836
  2237         HC   1229    VAL     HB   2237    -0.0297      1.008   ; qtot -2.866
  2238         CT   1229    VAL    CG1   2238    -0.3192      12.01   ; qtot -3.185
  2239         HC   1229    VAL   HG11   2239     0.0791      1.008   ; qtot -3.106
  2240         HC   1229    VAL   HG12   2240     0.0791      1.008   ; qtot -3.027
  2241         HC   1229    VAL   HG13   2241     0.0791      1.008   ; qtot -2.947
  2242         CT   1229    VAL    CG2   2242    -0.3192      12.01   ; qtot -3.267
  2243         HC   1229    VAL   HG21   2243     0.0791      1.008   ; qtot -3.188
  2244         HC   1229    VAL   HG22   2244     0.0791      1.008   ; qtot -3.108
  2245         HC   1229    VAL   HG23   2245     0.0791      1.008   ; qtot -3.029
  2246          C   1229    VAL      C   2246     0.5973      12.01   ; qtot -2.432
  2247          O   1229    VAL      O   2247    -0.5679         16   ; qtot -3
; residue 1230 ALA rtp ALA  q  0.0
  2248          N   1230    ALA      N   2248    -0.4157      14.01   ; qtot -3.416
  2249          H   1230    ALA      H   2249     0.2719      1.008   ; qtot -3.144
  2250         CT   1230    ALA     CA   2250     0.0337      12.01   ; qtot -3.11
  2251         H1   1230    ALA     HA   2251     0.0823      1.008   ; qtot -3.028
  2252         CT   1230    ALA     CB   2252    -0.1825      12.01   ; qtot -3.21
  2253         HC   1230    ALA    HB1   2253     0.0603      1.008   ; qtot -3.15
  2254         HC   1230    ALA    HB2   2254     0.0603      1.008   ; qtot -3.09
  2255         HC   1230    ALA    HB3   2255     0.0603      1.008   ; qtot -3.029
  2256          C   1230    ALA      C   2256     0.5973      12.01   ; qtot -2.432
  2257          O   1230    ALA      O   2257    -0.5679         16   ; qtot -3
; residue 1231 ARG rtp ARG  q +1.0
  2258          N   1231    ARG      N   2258    -0.3479      14.01   ; qtot -3.348
  2259          H   1231    ARG      H   2259     0.2747      1.008   ; qtot -3.073
  2260         CT   1231    ARG     CA   2260    -0.2637      12.01   ; qtot -3.337
  2261         H1   1231    ARG     HA   2261      0.156      1.008   ; qtot -3.181
  2262         CT   1231    ARG     CB   2262    -0.0007      12.01   ; qtot -3.182
  2263         HC   1231    ARG    HB1   2263     0.0327      1.008   ; qtot -3.149
  2264         HC   1231    ARG    HB2   2264     0.0327      1.008   ; qtot -3.116
  2265         CT   1231    ARG     CG   2265      0.039      12.01   ; qtot -3.077
  2266         HC   1231    ARG    HG1   2266     0.0285      1.008   ; qtot -3.049
  2267         HC   1231    ARG    HG2   2267     0.0285      1.008   ; qtot -3.02
  2268         CT   1231    ARG     CD   2268     0.0486      12.01   ; qtot -2.972
  2269         H1   1231    ARG    HD1   2269     0.0687      1.008   ; qtot -2.903
  2270         H1   1231    ARG    HD2   2270     0.0687      1.008   ; qtot -2.834
  2271         N2   1231    ARG     NE   2271    -0.5295      14.01   ; qtot -3.364
  2272          H   1231    ARG     HE   2272     0.3456      1.008   ; qtot -3.018
  2273         CA   1231    ARG     CZ   2273     0.8076      12.01   ; qtot -2.21
  2274         N2   1231    ARG    NH1   2274    -0.8627      14.01   ; qtot -3.073
  2275          H   1231    ARG   HH11   2275     0.4478      1.008   ; qtot -2.625
  2276          H   1231    ARG   HH12   2276     0.4478      1.008   ; qtot -2.178
  2277         N2   1231    ARG    NH2   2277    -0.8627      14.01   ; qtot -3.04
  2278          H   1231    ARG   HH21   2278     0.4478      1.008   ; qtot -2.592
  2279          H   1231    ARG   HH22   2279     0.4478      1.008   ; qtot -2.145
  2280          C   1231    ARG      C   2280     0.7341      12.01   ; qtot -1.411
  2281          O   1231    ARG      O   2281    -0.5894         16   ; qtot -2
; residue 1232 ASP rtp ASP  q -1.0
  2282          N   1232    ASP      N   2282    -0.5163      14.01   ; qtot -2.516
  2283          H   1232    ASP      H   2283     0.2936      1.008   ; qtot -2.223
  2284         CT   1232    ASP     CA   2284     0.0381      12.01   ; qtot -2.185
  2285         H1   1232    ASP     HA   2285      0.088      1.008   ; qtot -2.097
  2286         CT   1232    ASP     CB   2286    -0.0303      12.01   ; qtot -2.127
  2287         HC   1232    ASP    HB1   2287    -0.0122      1.008   ; qtot -2.139
  2288         HC   1232    ASP    HB2   2288    -0.0122      1.008   ; qtot -2.151
  2289          C   1232    ASP     CG   2289     0.7994      12.01   ; qtot -1.352
  2290         O2   1232    ASP    OD1   2290    -0.8014         16   ; qtot -2.153
  2291         O2   1232    ASP    OD2   2291    -0.8014         16   ; qtot -2.955
  2292          C   1232    ASP      C   2292     0.5366      12.01   ; qtot -2.418
  2293          O   1232    ASP      O   2293    -0.5819         16   ; qtot -3
; residue 1233 ILE rtp ILE  q  0.0
  2294          N   1233    ILE      N   2294    -0.4157      14.01   ; qtot -3.416
  2295          H   1233    ILE      H   2295     0.2719      1.008   ; qtot -3.144
  2296         CT   1233    ILE     CA   2296    -0.0597      12.01   ; qtot -3.203
  2297         H1   1233    ILE     HA   2297     0.0869      1.008   ; qtot -3.117
  2298         CT   1233    ILE     CB   2298     0.1303      12.01   ; qtot -2.986
  2299         HC   1233    ILE     HB   2299     0.0187      1.008   ; qtot -2.968
  2300         CT   1233    ILE    CG2   2300    -0.3204      12.01   ; qtot -3.288
  2301         HC   1233    ILE   HG21   2301     0.0882      1.008   ; qtot -3.2
  2302         HC   1233    ILE   HG22   2302     0.0882      1.008   ; qtot -3.112
  2303         HC   1233    ILE   HG23   2303     0.0882      1.008   ; qtot -3.023
  2304         CT   1233    ILE    CG1   2304     -0.043      12.01   ; qtot -3.066
  2305         HC   1233    ILE   HG11   2305     0.0236      1.008   ; qtot -3.043
  2306         HC   1233    ILE   HG12   2306     0.0236      1.008   ; qtot -3.019
  2307         CT   1233    ILE     CD   2307     -0.066      12.01   ; qtot -3.085
  2308         HC   1233    ILE    HD1   2308     0.0186      1.008   ; qtot -3.067
  2309         HC   1233    ILE    HD2   2309     0.0186      1.008   ; qtot -3.048
  2310         HC   1233    ILE    HD3   2310     0.0186      1.008   ; qtot -3.029
  2311          C   1233    ILE      C   2311     0.5973      12.01   ; qtot -2.432
  2312          O   1233    ILE      O   2312    -0.5679         16   ; qtot -3
; residue 1234 ALA rtp ALA  q  0.0
  2313          N   1234    ALA      N   2313    -0.4157      14.01   ; qtot -3.416
  2314          H   1234    ALA      H   2314     0.2719      1.008   ; qtot -3.144
  2315         CT   1234    ALA     CA   2315     0.0337      12.01   ; qtot -3.11
  2316         H1   1234    ALA     HA   2316     0.0823      1.008   ; qtot -3.028
  2317         CT   1234    ALA     CB   2317    -0.1825      12.01   ; qtot -3.21
  2318         HC   1234    ALA    HB1   2318     0.0603      1.008   ; qtot -3.15
  2319         HC   1234    ALA    HB2   2319     0.0603      1.008   ; qtot -3.09
  2320         HC   1234    ALA    HB3   2320     0.0603      1.008   ; qtot -3.029
  2321          C   1234    ALA      C   2321     0.5973      12.01   ; qtot -2.432
  2322          O   1234    ALA      O   2322    -0.5679         16   ; qtot -3
; residue 1235 CYS rtp CYS  q  0.0
  2323          N   1235    CYS      N   2323    -0.4157      14.01   ; qtot -3.416
  2324          H   1235    CYS      H   2324     0.2719      1.008   ; qtot -3.144
  2325         CT   1235    CYS     CA   2325     0.0213      12.01   ; qtot -3.122
  2326         H1   1235    CYS     HA   2326     0.1124      1.008   ; qtot -3.01
  2327         CT   1235    CYS     CB   2327    -0.1231      12.01   ; qtot -3.133
  2328         H1   1235    CYS    HB1   2328     0.1112      1.008   ; qtot -3.022
  2329         H1   1235    CYS    HB2   2329     0.1112      1.008   ; qtot -2.911
  2330         SH   1235    CYS     SG   2330    -0.3119      32.06   ; qtot -3.223
  2331         HS   1235    CYS     HG   2331     0.1933      1.008   ; qtot -3.029
  2332          C   1235    CYS      C   2332     0.5973      12.01   ; qtot -2.432
  2333          O   1235    CYS      O   2333    -0.5679         16   ; qtot -3
; residue 1236 GLY rtp GLY  q  0.0
  2334          N   1236    GLY      N   2334    -0.4157      14.01   ; qtot -3.416
  2335          H   1236    GLY      H   2335     0.2719      1.008   ; qtot -3.144
  2336         CT   1236    GLY     CA   2336    -0.0252      12.01   ; qtot -3.169
  2337         H1   1236    GLY    HA1   2337     0.0698      1.008   ; qtot -3.099
  2338         H1   1236    GLY    HA2   2338     0.0698      1.008   ; qtot -3.029
  2339          C   1236    GLY      C   2339     0.5973      12.01   ; qtot -2.432
  2340          O   1236    GLY      O   2340    -0.5679         16   ; qtot -3
; residue 1237 CYS rtp CYS  q  0.0
  2341          N   1237    CYS      N   2341    -0.4157      14.01   ; qtot -3.416
  2342          H   1237    CYS      H   2342     0.2719      1.008   ; qtot -3.144
  2343         CT   1237    CYS     CA   2343     0.0213      12.01   ; qtot -3.122
  2344         H1   1237    CYS     HA   2344     0.1124      1.008   ; qtot -3.01
  2345         CT   1237    CYS     CB   2345    -0.1231      12.01   ; qtot -3.133
  2346         H1   1237    CYS    HB1   2346     0.1112      1.008   ; qtot -3.022
  2347         H1   1237    CYS    HB2   2347     0.1112      1.008   ; qtot -2.911
  2348         SH   1237    CYS     SG   2348    -0.3119      32.06   ; qtot -3.223
  2349         HS   1237    CYS     HG   2349     0.1933      1.008   ; qtot -3.029
  2350          C   1237    CYS      C   2350     0.5973      12.01   ; qtot -2.432
  2351          O   1237    CYS      O   2351    -0.5679         16   ; qtot -3
; residue 1238 GLN rtp GLN  q  0.0
  2352          N   1238    GLN      N   2352    -0.4157      14.01   ; qtot -3.416
  2353          H   1238    GLN      H   2353     0.2719      1.008   ; qtot -3.144
  2354         CT   1238    GLN     CA   2354    -0.0031      12.01   ; qtot -3.147
  2355         H1   1238    GLN     HA   2355      0.085      1.008   ; qtot -3.062
  2356         CT   1238    GLN     CB   2356    -0.0036      12.01   ; qtot -3.065
  2357         HC   1238    GLN    HB1   2357     0.0171      1.008   ; qtot -3.048
  2358         HC   1238    GLN    HB2   2358     0.0171      1.008   ; qtot -3.031
  2359         CT   1238    GLN     CG   2359    -0.0645      12.01   ; qtot -3.096
  2360         HC   1238    GLN    HG1   2360     0.0352      1.008   ; qtot -3.061
  2361         HC   1238    GLN    HG2   2361     0.0352      1.008   ; qtot -3.025
  2362          C   1238    GLN     CD   2362     0.6951      12.01   ; qtot -2.33
  2363          O   1238    GLN    OE1   2363    -0.6086         16   ; qtot -2.939
  2364          N   1238    GLN    NE2   2364    -0.9407      14.01   ; qtot -3.88
  2365          H   1238    GLN   HE21   2365     0.4251      1.008   ; qtot -3.454
  2366          H   1238    GLN   HE22   2366     0.4251      1.008   ; qtot -3.029
  2367          C   1238    GLN      C   2367     0.5973      12.01   ; qtot -2.432
  2368          O   1238    GLN      O   2368    -0.5679         16   ; qtot -3
; residue 1239 TYR rtp TYR  q  0.0
  2369          N   1239    TYR      N   2369    -0.4157      14.01   ; qtot -3.416
  2370          H   1239    TYR      H   2370     0.2719      1.008   ; qtot -3.144
  2371         CT   1239    TYR     CA   2371    -0.0014      12.01   ; qtot -3.145
  2372         H1   1239    TYR     HA   2372     0.0876      1.008   ; qtot -3.058
  2373         CT   1239    TYR     CB   2373    -0.0152      12.01   ; qtot -3.073
  2374         HC   1239    TYR    HB1   2374     0.0295      1.008   ; qtot -3.043
  2375         HC   1239    TYR    HB2   2375     0.0295      1.008   ; qtot -3.014
  2376         CA   1239    TYR     CG   2376    -0.0011      12.01   ; qtot -3.015
  2377         CA   1239    TYR    CD1   2377    -0.1906      12.01   ; qtot -3.205
  2378         HA   1239    TYR    HD1   2378     0.1699      1.008   ; qtot -3.036
  2379         CA   1239    TYR    CE1   2379    -0.2341      12.01   ; qtot -3.27
  2380         HA   1239    TYR    HE1   2380     0.1656      1.008   ; qtot -3.104
  2381          C   1239    TYR     CZ   2381     0.3226      12.01   ; qtot -2.781
  2382         OH   1239    TYR     OH   2382    -0.5579         16   ; qtot -3.339
  2383         HO   1239    TYR     HH   2383     0.3992      1.008   ; qtot -2.94
  2384         CA   1239    TYR    CE2   2384    -0.2341      12.01   ; qtot -3.174
  2385         HA   1239    TYR    HE2   2385     0.1656      1.008   ; qtot -3.009
  2386         CA   1239    TYR    CD2   2386    -0.1906      12.01   ; qtot -3.199
  2387         HA   1239    TYR    HD2   2387     0.1699      1.008   ; qtot -3.029
  2388          C   1239    TYR      C   2388     0.5973      12.01   ; qtot -2.432
  2389          O   1239    TYR      O   2389    -0.5679         16   ; qtot -3
; residue 1240 LEU rtp LEU  q  0.0
  2390          N   1240    LEU      N   2390    -0.4157      14.01   ; qtot -3.416
  2391          H   1240    LEU      H   2391     0.2719      1.008   ; qtot -3.144
  2392         CT   1240    LEU     CA   2392    -0.0518      12.01   ; qtot -3.196
  2393         H1   1240    LEU     HA   2393     0.0922      1.008   ; qtot -3.103
  2394         CT   1240    LEU     CB   2394    -0.1102      12.01   ; qtot -3.214
  2395         HC   1240    LEU    HB1   2395     0.0457      1.008   ; qtot -3.168
  2396         HC   1240    LEU    HB2   2396     0.0457      1.008   ; qtot -3.122
  2397         CT   1240    LEU     CG   2397     0.3531      12.01   ; qtot -2.769
  2398         HC   1240    LEU     HG   2398    -0.0361      1.008   ; qtot -2.805
  2399         CT   1240    LEU    CD1   2399    -0.4121      12.01   ; qtot -3.217
  2400         HC   1240    LEU   HD11   2400        0.1      1.008   ; qtot -3.117
  2401         HC   1240    LEU   HD12   2401        0.1      1.008   ; qtot -3.017
  2402         HC   1240    LEU   HD13   2402        0.1      1.008   ; qtot -2.917
  2403         CT   1240    LEU    CD2   2403    -0.4121      12.01   ; qtot -3.329
  2404         HC   1240    LEU   HD21   2404        0.1      1.008   ; qtot -3.229
  2405         HC   1240    LEU   HD22   2405        0.1      1.008   ; qtot -3.129
  2406         HC   1240    LEU   HD23   2406        0.1      1.008   ; qtot -3.029
  2407          C   1240    LEU      C   2407     0.5973      12.01   ; qtot -2.432
  2408          O   1240    LEU      O   2408    -0.5679         16   ; qtot -3
; residue 1241 GLU rtp GLU  q -1.0
  2409          N   1241    GLU      N   2409    -0.5163      14.01   ; qtot -3.516
  2410          H   1241    GLU      H   2410     0.2936      1.008   ; qtot -3.223
  2411         CT   1241    GLU     CA   2411     0.0397      12.01   ; qtot -3.183
  2412         H1   1241    GLU     HA   2412     0.1105      1.008   ; qtot -3.072
  2413         CT   1241    GLU     CB   2413      0.056      12.01   ; qtot -3.016
  2414         HC   1241    GLU    HB1   2414    -0.0173      1.008   ; qtot -3.034
  2415         HC   1241    GLU    HB2   2415    -0.0173      1.008   ; qtot -3.051
  2416         CT   1241    GLU     CG   2416     0.0136      12.01   ; qtot -3.037
  2417         HC   1241    GLU    HG1   2417    -0.0425      1.008   ; qtot -3.08
  2418         HC   1241    GLU    HG2   2418    -0.0425      1.008   ; qtot -3.122
  2419          C   1241    GLU     CD   2419     0.8054      12.01   ; qtot -2.317
  2420         O2   1241    GLU    OE1   2420    -0.8188         16   ; qtot -3.136
  2421         O2   1241    GLU    OE2   2421    -0.8188         16   ; qtot -3.955
  2422          C   1241    GLU      C   2422     0.5366      12.01   ; qtot -3.418
  2423          O   1241    GLU      O   2423    -0.5819         16   ; qtot -4
; residue 1242 GLU rtp GLU  q -1.0
  2424          N   1242    GLU      N   2424    -0.5163      14.01   ; qtot -4.516
  2425          H   1242    GLU      H   2425     0.2936      1.008   ; qtot -4.223
  2426         CT   1242    GLU     CA   2426     0.0397      12.01   ; qtot -4.183
  2427         H1   1242    GLU     HA   2427     0.1105      1.008   ; qtot -4.072
  2428         CT   1242    GLU     CB   2428      0.056      12.01   ; qtot -4.016
  2429         HC   1242    GLU    HB1   2429    -0.0173      1.008   ; qtot -4.034
  2430         HC   1242    GLU    HB2   2430    -0.0173      1.008   ; qtot -4.051
  2431         CT   1242    GLU     CG   2431     0.0136      12.01   ; qtot -4.037
  2432         HC   1242    GLU    HG1   2432    -0.0425      1.008   ; qtot -4.08
  2433         HC   1242    GLU    HG2   2433    -0.0425      1.008   ; qtot -4.122
  2434          C   1242    GLU     CD   2434     0.8054      12.01   ; qtot -3.317
  2435         O2   1242    GLU    OE1   2435    -0.8188         16   ; qtot -4.136
  2436         O2   1242    GLU    OE2   2436    -0.8188         16   ; qtot -4.955
  2437          C   1242    GLU      C   2437     0.5366      12.01   ; qtot -4.418
  2438          O   1242    GLU      O   2438    -0.5819         16   ; qtot -5
; residue 1243 ASN rtp ASN  q  0.0
  2439          N   1243    ASN      N   2439    -0.4157      14.01   ; qtot -5.416
  2440          H   1243    ASN      H   2440     0.2719      1.008   ; qtot -5.144
  2441         CT   1243    ASN     CA   2441     0.0143      12.01   ; qtot -5.129
  2442         H1   1243    ASN     HA   2442     0.1048      1.008   ; qtot -5.025
  2443         CT   1243    ASN     CB   2443    -0.2041      12.01   ; qtot -5.229
  2444         HC   1243    ASN    HB1   2444     0.0797      1.008   ; qtot -5.149
  2445         HC   1243    ASN    HB2   2445     0.0797      1.008   ; qtot -5.069
  2446          C   1243    ASN     CG   2446      0.713      12.01   ; qtot -4.356
  2447          O   1243    ASN    OD1   2447    -0.5931         16   ; qtot -4.949
  2448          N   1243    ASN    ND2   2448    -0.9191      14.01   ; qtot -5.869
  2449          H   1243    ASN   HD21   2449     0.4196      1.008   ; qtot -5.449
  2450          H   1243    ASN   HD22   2450     0.4196      1.008   ; qtot -5.029
  2451          C   1243    ASN      C   2451     0.5973      12.01   ; qtot -4.432
  2452          O   1243    ASN      O   2452    -0.5679         16   ; qtot -5
; residue 1244 HIS rtp HIE  q  0.0
  2453          N   1244    HIS      N   2453    -0.4157      14.01   ; qtot -5.416
  2454          H   1244    HIS      H   2454     0.2719      1.008   ; qtot -5.144
  2455         CT   1244    HIS     CA   2455    -0.0581      12.01   ; qtot -5.202
  2456         H1   1244    HIS     HA   2456      0.136      1.008   ; qtot -5.066
  2457         CT   1244    HIS     CB   2457    -0.0074      12.01   ; qtot -5.073
  2458         HC   1244    HIS    HB1   2458     0.0367      1.008   ; qtot -5.037
  2459         HC   1244    HIS    HB2   2459     0.0367      1.008   ; qtot -5
  2460         CC   1244    HIS     CG   2460     0.1868      12.01   ; qtot -4.813
  2461         NB   1244    HIS    ND1   2461    -0.5432      14.01   ; qtot -5.356
  2462         CR   1244    HIS    CE1   2462     0.1635      12.01   ; qtot -5.193
  2463         H5   1244    HIS    HE1   2463     0.1435      1.008   ; qtot -5.049
  2464         NA   1244    HIS    NE2   2464    -0.2795      14.01   ; qtot -5.329
  2465          H   1244    HIS    HE2   2465     0.3339      1.008   ; qtot -4.995
  2466         CW   1244    HIS    CD2   2466    -0.2207      12.01   ; qtot -5.216
  2467         H4   1244    HIS    HD2   2467     0.1862      1.008   ; qtot -5.029
  2468          C   1244    HIS      C   2468     0.5973      12.01   ; qtot -4.432
  2469          O   1244    HIS      O   2469    -0.5679         16   ; qtot -5
; residue 1245 PHE rtp PHE  q  0.0
  2470          N   1245    PHE      N   2470    -0.4157      14.01   ; qtot -5.416
  2471          H   1245    PHE      H   2471     0.2719      1.008   ; qtot -5.144
  2472         CT   1245    PHE     CA   2472    -0.0024      12.01   ; qtot -5.146
  2473         H1   1245    PHE     HA   2473     0.0978      1.008   ; qtot -5.048
  2474         CT   1245    PHE     CB   2474    -0.0343      12.01   ; qtot -5.083
  2475         HC   1245    PHE    HB1   2475     0.0295      1.008   ; qtot -5.053
  2476         HC   1245    PHE    HB2   2476     0.0295      1.008   ; qtot -5.024
  2477         CA   1245    PHE     CG   2477     0.0118      12.01   ; qtot -5.012
  2478         CA   1245    PHE    CD1   2478    -0.1256      12.01   ; qtot -5.137
  2479         HA   1245    PHE    HD1   2479      0.133      1.008   ; qtot -5.004
  2480         CA   1245    PHE    CE1   2480    -0.1704      12.01   ; qtot -5.175
  2481         HA   1245    PHE    HE1   2481      0.143      1.008   ; qtot -5.032
  2482         CA   1245    PHE     CZ   2482    -0.1072      12.01   ; qtot -5.139
  2483         HA   1245    PHE     HZ   2483     0.1297      1.008   ; qtot -5.009
  2484         CA   1245    PHE    CE2   2484    -0.1704      12.01   ; qtot -5.18
  2485         HA   1245    PHE    HE2   2485      0.143      1.008   ; qtot -5.037
  2486         CA   1245    PHE    CD2   2486    -0.1256      12.01   ; qtot -5.162
  2487         HA   1245    PHE    HD2   2487      0.133      1.008   ; qtot -5.029
  2488          C   1245    PHE      C   2488     0.5973      12.01   ; qtot -4.432
  2489          O   1245    PHE      O   2489    -0.5679         16   ; qtot -5
; residue 1246 ILE rtp ILE  q  0.0
  2490          N   1246    ILE      N   2490    -0.4157      14.01   ; qtot -5.416
  2491          H   1246    ILE      H   2491     0.2719      1.008   ; qtot -5.144
  2492         CT   1246    ILE     CA   2492    -0.0597      12.01   ; qtot -5.203
  2493         H1   1246    ILE     HA   2493     0.0869      1.008   ; qtot -5.117
  2494         CT   1246    ILE     CB   2494     0.1303      12.01   ; qtot -4.986
  2495         HC   1246    ILE     HB   2495     0.0187      1.008   ; qtot -4.968
  2496         CT   1246    ILE    CG2   2496    -0.3204      12.01   ; qtot -5.288
  2497         HC   1246    ILE   HG21   2497     0.0882      1.008   ; qtot -5.2
  2498         HC   1246    ILE   HG22   2498     0.0882      1.008   ; qtot -5.112
  2499         HC   1246    ILE   HG23   2499     0.0882      1.008   ; qtot -5.023
  2500         CT   1246    ILE    CG1   2500     -0.043      12.01   ; qtot -5.066
  2501         HC   1246    ILE   HG11   2501     0.0236      1.008   ; qtot -5.043
  2502         HC   1246    ILE   HG12   2502     0.0236      1.008   ; qtot -5.019
  2503         CT   1246    ILE     CD   2503     -0.066      12.01   ; qtot -5.085
  2504         HC   1246    ILE    HD1   2504     0.0186      1.008   ; qtot -5.067
  2505         HC   1246    ILE    HD2   2505     0.0186      1.008   ; qtot -5.048
  2506         HC   1246    ILE    HD3   2506     0.0186      1.008   ; qtot -5.029
  2507          C   1246    ILE      C   2507     0.5973      12.01   ; qtot -4.432
  2508          O   1246    ILE      O   2508    -0.5679         16   ; qtot -5
; residue 1247 HIS rtp HIE  q  0.0
  2509          N   1247    HIS      N   2509    -0.4157      14.01   ; qtot -5.416
  2510          H   1247    HIS      H   2510     0.2719      1.008   ; qtot -5.144
  2511         CT   1247    HIS     CA   2511    -0.0581      12.01   ; qtot -5.202
  2512         H1   1247    HIS     HA   2512      0.136      1.008   ; qtot -5.066
  2513         CT   1247    HIS     CB   2513    -0.0074      12.01   ; qtot -5.073
  2514         HC   1247    HIS    HB1   2514     0.0367      1.008   ; qtot -5.037
  2515         HC   1247    HIS    HB2   2515     0.0367      1.008   ; qtot -5
  2516         CC   1247    HIS     CG   2516     0.1868      12.01   ; qtot -4.813
  2517         NB   1247    HIS    ND1   2517    -0.5432      14.01   ; qtot -5.356
  2518         CR   1247    HIS    CE1   2518     0.1635      12.01   ; qtot -5.193
  2519         H5   1247    HIS    HE1   2519     0.1435      1.008   ; qtot -5.049
  2520         NA   1247    HIS    NE2   2520    -0.2795      14.01   ; qtot -5.329
  2521          H   1247    HIS    HE2   2521     0.3339      1.008   ; qtot -4.995
  2522         CW   1247    HIS    CD2   2522    -0.2207      12.01   ; qtot -5.216
  2523         H4   1247    HIS    HD2   2523     0.1862      1.008   ; qtot -5.029
  2524          C   1247    HIS      C   2524     0.5973      12.01   ; qtot -4.432
  2525          O   1247    HIS      O   2525    -0.5679         16   ; qtot -5
; residue 1248 ARG rtp ARG  q +1.0
  2526          N   1248    ARG      N   2526    -0.3479      14.01   ; qtot -5.348
  2527          H   1248    ARG      H   2527     0.2747      1.008   ; qtot -5.073
  2528         CT   1248    ARG     CA   2528    -0.2637      12.01   ; qtot -5.337
  2529         H1   1248    ARG     HA   2529      0.156      1.008   ; qtot -5.181
  2530         CT   1248    ARG     CB   2530    -0.0007      12.01   ; qtot -5.182
  2531         HC   1248    ARG    HB1   2531     0.0327      1.008   ; qtot -5.149
  2532         HC   1248    ARG    HB2   2532     0.0327      1.008   ; qtot -5.116
  2533         CT   1248    ARG     CG   2533      0.039      12.01   ; qtot -5.077
  2534         HC   1248    ARG    HG1   2534     0.0285      1.008   ; qtot -5.049
  2535         HC   1248    ARG    HG2   2535     0.0285      1.008   ; qtot -5.02
  2536         CT   1248    ARG     CD   2536     0.0486      12.01   ; qtot -4.972
  2537         H1   1248    ARG    HD1   2537     0.0687      1.008   ; qtot -4.903
  2538         H1   1248    ARG    HD2   2538     0.0687      1.008   ; qtot -4.834
  2539         N2   1248    ARG     NE   2539    -0.5295      14.01   ; qtot -5.364
  2540          H   1248    ARG     HE   2540     0.3456      1.008   ; qtot -5.018
  2541         CA   1248    ARG     CZ   2541     0.8076      12.01   ; qtot -4.21
  2542         N2   1248    ARG    NH1   2542    -0.8627      14.01   ; qtot -5.073
  2543          H   1248    ARG   HH11   2543     0.4478      1.008   ; qtot -4.625
  2544          H   1248    ARG   HH12   2544     0.4478      1.008   ; qtot -4.178
  2545         N2   1248    ARG    NH2   2545    -0.8627      14.01   ; qtot -5.04
  2546          H   1248    ARG   HH21   2546     0.4478      1.008   ; qtot -4.592
  2547          H   1248    ARG   HH22   2547     0.4478      1.008   ; qtot -4.145
  2548          C   1248    ARG      C   2548     0.7341      12.01   ; qtot -3.411
  2549          O   1248    ARG      O   2549    -0.5894         16   ; qtot -4
; residue 1249 ASP rtp ASP  q -1.0
  2550          N   1249    ASP      N   2550    -0.5163      14.01   ; qtot -4.516
  2551          H   1249    ASP      H   2551     0.2936      1.008   ; qtot -4.223
  2552         CT   1249    ASP     CA   2552     0.0381      12.01   ; qtot -4.185
  2553         H1   1249    ASP     HA   2553      0.088      1.008   ; qtot -4.097
  2554         CT   1249    ASP     CB   2554    -0.0303      12.01   ; qtot -4.127
  2555         HC   1249    ASP    HB1   2555    -0.0122      1.008   ; qtot -4.139
  2556         HC   1249    ASP    HB2   2556    -0.0122      1.008   ; qtot -4.151
  2557          C   1249    ASP     CG   2557     0.7994      12.01   ; qtot -3.352
  2558         O2   1249    ASP    OD1   2558    -0.8014         16   ; qtot -4.153
  2559         O2   1249    ASP    OD2   2559    -0.8014         16   ; qtot -4.955
  2560          C   1249    ASP      C   2560     0.5366      12.01   ; qtot -4.418
  2561          O   1249    ASP      O   2561    -0.5819         16   ; qtot -5
; residue 1250 ILE rtp ILE  q  0.0
  2562          N   1250    ILE      N   2562    -0.4157      14.01   ; qtot -5.416
  2563          H   1250    ILE      H   2563     0.2719      1.008   ; qtot -5.144
  2564         CT   1250    ILE     CA   2564    -0.0597      12.01   ; qtot -5.203
  2565         H1   1250    ILE     HA   2565     0.0869      1.008   ; qtot -5.117
  2566         CT   1250    ILE     CB   2566     0.1303      12.01   ; qtot -4.986
  2567         HC   1250    ILE     HB   2567     0.0187      1.008   ; qtot -4.968
  2568         CT   1250    ILE    CG2   2568    -0.3204      12.01   ; qtot -5.288
  2569         HC   1250    ILE   HG21   2569     0.0882      1.008   ; qtot -5.2
  2570         HC   1250    ILE   HG22   2570     0.0882      1.008   ; qtot -5.112
  2571         HC   1250    ILE   HG23   2571     0.0882      1.008   ; qtot -5.023
  2572         CT   1250    ILE    CG1   2572     -0.043      12.01   ; qtot -5.066
  2573         HC   1250    ILE   HG11   2573     0.0236      1.008   ; qtot -5.043
  2574         HC   1250    ILE   HG12   2574     0.0236      1.008   ; qtot -5.019
  2575         CT   1250    ILE     CD   2575     -0.066      12.01   ; qtot -5.085
  2576         HC   1250    ILE    HD1   2576     0.0186      1.008   ; qtot -5.067
  2577         HC   1250    ILE    HD2   2577     0.0186      1.008   ; qtot -5.048
  2578         HC   1250    ILE    HD3   2578     0.0186      1.008   ; qtot -5.029
  2579          C   1250    ILE      C   2579     0.5973      12.01   ; qtot -4.432
  2580          O   1250    ILE      O   2580    -0.5679         16   ; qtot -5
; residue 1251 ALA rtp ALA  q  0.0
  2581          N   1251    ALA      N   2581    -0.4157      14.01   ; qtot -5.416
  2582          H   1251    ALA      H   2582     0.2719      1.008   ; qtot -5.144
  2583         CT   1251    ALA     CA   2583     0.0337      12.01   ; qtot -5.11
  2584         H1   1251    ALA     HA   2584     0.0823      1.008   ; qtot -5.028
  2585         CT   1251    ALA     CB   2585    -0.1825      12.01   ; qtot -5.21
  2586         HC   1251    ALA    HB1   2586     0.0603      1.008   ; qtot -5.15
  2587         HC   1251    ALA    HB2   2587     0.0603      1.008   ; qtot -5.09
  2588         HC   1251    ALA    HB3   2588     0.0603      1.008   ; qtot -5.029
  2589          C   1251    ALA      C   2589     0.5973      12.01   ; qtot -4.432
  2590          O   1251    ALA      O   2590    -0.5679         16   ; qtot -5
; residue 1252 ALA rtp ALA  q  0.0
  2591          N   1252    ALA      N   2591    -0.4157      14.01   ; qtot -5.416
  2592          H   1252    ALA      H   2592     0.2719      1.008   ; qtot -5.144
  2593         CT   1252    ALA     CA   2593     0.0337      12.01   ; qtot -5.11
  2594         H1   1252    ALA     HA   2594     0.0823      1.008   ; qtot -5.028
  2595         CT   1252    ALA     CB   2595    -0.1825      12.01   ; qtot -5.21
  2596         HC   1252    ALA    HB1   2596     0.0603      1.008   ; qtot -5.15
  2597         HC   1252    ALA    HB2   2597     0.0603      1.008   ; qtot -5.09
  2598         HC   1252    ALA    HB3   2598     0.0603      1.008   ; qtot -5.029
  2599          C   1252    ALA      C   2599     0.5973      12.01   ; qtot -4.432
  2600          O   1252    ALA      O   2600    -0.5679         16   ; qtot -5
; residue 1253 ARG rtp ARG  q +1.0
  2601          N   1253    ARG      N   2601    -0.3479      14.01   ; qtot -5.348
  2602          H   1253    ARG      H   2602     0.2747      1.008   ; qtot -5.073
  2603         CT   1253    ARG     CA   2603    -0.2637      12.01   ; qtot -5.337
  2604         H1   1253    ARG     HA   2604      0.156      1.008   ; qtot -5.181
  2605         CT   1253    ARG     CB   2605    -0.0007      12.01   ; qtot -5.182
  2606         HC   1253    ARG    HB1   2606     0.0327      1.008   ; qtot -5.149
  2607         HC   1253    ARG    HB2   2607     0.0327      1.008   ; qtot -5.116
  2608         CT   1253    ARG     CG   2608      0.039      12.01   ; qtot -5.077
  2609         HC   1253    ARG    HG1   2609     0.0285      1.008   ; qtot -5.049
  2610         HC   1253    ARG    HG2   2610     0.0285      1.008   ; qtot -5.02
  2611         CT   1253    ARG     CD   2611     0.0486      12.01   ; qtot -4.972
  2612         H1   1253    ARG    HD1   2612     0.0687      1.008   ; qtot -4.903
  2613         H1   1253    ARG    HD2   2613     0.0687      1.008   ; qtot -4.834
  2614         N2   1253    ARG     NE   2614    -0.5295      14.01   ; qtot -5.364
  2615          H   1253    ARG     HE   2615     0.3456      1.008   ; qtot -5.018
  2616         CA   1253    ARG     CZ   2616     0.8076      12.01   ; qtot -4.21
  2617         N2   1253    ARG    NH1   2617    -0.8627      14.01   ; qtot -5.073
  2618          H   1253    ARG   HH11   2618     0.4478      1.008   ; qtot -4.625
  2619          H   1253    ARG   HH12   2619     0.4478      1.008   ; qtot -4.178
  2620         N2   1253    ARG    NH2   2620    -0.8627      14.01   ; qtot -5.04
  2621          H   1253    ARG   HH21   2621     0.4478      1.008   ; qtot -4.592
  2622          H   1253    ARG   HH22   2622     0.4478      1.008   ; qtot -4.145
  2623          C   1253    ARG      C   2623     0.7341      12.01   ; qtot -3.411
  2624          O   1253    ARG      O   2624    -0.5894         16   ; qtot -4
; residue 1254 ASN rtp ASN  q  0.0
  2625          N   1254    ASN      N   2625    -0.4157      14.01   ; qtot -4.416
  2626          H   1254    ASN      H   2626     0.2719      1.008   ; qtot -4.144
  2627         CT   1254    ASN     CA   2627     0.0143      12.01   ; qtot -4.129
  2628         H1   1254    ASN     HA   2628     0.1048      1.008   ; qtot -4.025
  2629         CT   1254    ASN     CB   2629    -0.2041      12.01   ; qtot -4.229
  2630         HC   1254    ASN    HB1   2630     0.0797      1.008   ; qtot -4.149
  2631         HC   1254    ASN    HB2   2631     0.0797      1.008   ; qtot -4.069
  2632          C   1254    ASN     CG   2632      0.713      12.01   ; qtot -3.356
  2633          O   1254    ASN    OD1   2633    -0.5931         16   ; qtot -3.949
  2634          N   1254    ASN    ND2   2634    -0.9191      14.01   ; qtot -4.869
  2635          H   1254    ASN   HD21   2635     0.4196      1.008   ; qtot -4.449
  2636          H   1254    ASN   HD22   2636     0.4196      1.008   ; qtot -4.029
  2637          C   1254    ASN      C   2637     0.5973      12.01   ; qtot -3.432
  2638          O   1254    ASN      O   2638    -0.5679         16   ; qtot -4
; residue 1255 CYS rtp CYS  q  0.0
  2639          N   1255    CYS      N   2639    -0.4157      14.01   ; qtot -4.416
  2640          H   1255    CYS      H   2640     0.2719      1.008   ; qtot -4.144
  2641         CT   1255    CYS     CA   2641     0.0213      12.01   ; qtot -4.122
  2642         H1   1255    CYS     HA   2642     0.1124      1.008   ; qtot -4.01
  2643         CT   1255    CYS     CB   2643    -0.1231      12.01   ; qtot -4.133
  2644         H1   1255    CYS    HB1   2644     0.1112      1.008   ; qtot -4.022
  2645         H1   1255    CYS    HB2   2645     0.1112      1.008   ; qtot -3.911
  2646         SH   1255    CYS     SG   2646    -0.3119      32.06   ; qtot -4.223
  2647         HS   1255    CYS     HG   2647     0.1933      1.008   ; qtot -4.029
  2648          C   1255    CYS      C   2648     0.5973      12.01   ; qtot -3.432
  2649          O   1255    CYS      O   2649    -0.5679         16   ; qtot -4
; residue 1256 LEU rtp LEU  q  0.0
  2650          N   1256    LEU      N   2650    -0.4157      14.01   ; qtot -4.416
  2651          H   1256    LEU      H   2651     0.2719      1.008   ; qtot -4.144
  2652         CT   1256    LEU     CA   2652    -0.0518      12.01   ; qtot -4.196
  2653         H1   1256    LEU     HA   2653     0.0922      1.008   ; qtot -4.103
  2654         CT   1256    LEU     CB   2654    -0.1102      12.01   ; qtot -4.214
  2655         HC   1256    LEU    HB1   2655     0.0457      1.008   ; qtot -4.168
  2656         HC   1256    LEU    HB2   2656     0.0457      1.008   ; qtot -4.122
  2657         CT   1256    LEU     CG   2657     0.3531      12.01   ; qtot -3.769
  2658         HC   1256    LEU     HG   2658    -0.0361      1.008   ; qtot -3.805
  2659         CT   1256    LEU    CD1   2659    -0.4121      12.01   ; qtot -4.217
  2660         HC   1256    LEU   HD11   2660        0.1      1.008   ; qtot -4.117
  2661         HC   1256    LEU   HD12   2661        0.1      1.008   ; qtot -4.017
  2662         HC   1256    LEU   HD13   2662        0.1      1.008   ; qtot -3.917
  2663         CT   1256    LEU    CD2   2663    -0.4121      12.01   ; qtot -4.329
  2664         HC   1256    LEU   HD21   2664        0.1      1.008   ; qtot -4.229
  2665         HC   1256    LEU   HD22   2665        0.1      1.008   ; qtot -4.129
  2666         HC   1256    LEU   HD23   2666        0.1      1.008   ; qtot -4.029
  2667          C   1256    LEU      C   2667     0.5973      12.01   ; qtot -3.432
  2668          O   1256    LEU      O   2668    -0.5679         16   ; qtot -4
; residue 1257 LEU rtp LEU  q  0.0
  2669          N   1257    LEU      N   2669    -0.4157      14.01   ; qtot -4.416
  2670          H   1257    LEU      H   2670     0.2719      1.008   ; qtot -4.144
  2671         CT   1257    LEU     CA   2671    -0.0518      12.01   ; qtot -4.196
  2672         H1   1257    LEU     HA   2672     0.0922      1.008   ; qtot -4.103
  2673         CT   1257    LEU     CB   2673    -0.1102      12.01   ; qtot -4.214
  2674         HC   1257    LEU    HB1   2674     0.0457      1.008   ; qtot -4.168
  2675         HC   1257    LEU    HB2   2675     0.0457      1.008   ; qtot -4.122
  2676         CT   1257    LEU     CG   2676     0.3531      12.01   ; qtot -3.769
  2677         HC   1257    LEU     HG   2677    -0.0361      1.008   ; qtot -3.805
  2678         CT   1257    LEU    CD1   2678    -0.4121      12.01   ; qtot -4.217
  2679         HC   1257    LEU   HD11   2679        0.1      1.008   ; qtot -4.117
  2680         HC   1257    LEU   HD12   2680        0.1      1.008   ; qtot -4.017
  2681         HC   1257    LEU   HD13   2681        0.1      1.008   ; qtot -3.917
  2682         CT   1257    LEU    CD2   2682    -0.4121      12.01   ; qtot -4.329
  2683         HC   1257    LEU   HD21   2683        0.1      1.008   ; qtot -4.229
  2684         HC   1257    LEU   HD22   2684        0.1      1.008   ; qtot -4.129
  2685         HC   1257    LEU   HD23   2685        0.1      1.008   ; qtot -4.029
  2686          C   1257    LEU      C   2686     0.5973      12.01   ; qtot -3.432
  2687          O   1257    LEU      O   2687    -0.5679         16   ; qtot -4
; residue 1258 THR rtp THR  q  0.0
  2688          N   1258    THR      N   2688    -0.4157      14.01   ; qtot -4.416
  2689          H   1258    THR      H   2689     0.2719      1.008   ; qtot -4.144
  2690         CT   1258    THR     CA   2690    -0.0389      12.01   ; qtot -4.183
  2691         H1   1258    THR     HA   2691     0.1007      1.008   ; qtot -4.082
  2692         CT   1258    THR     CB   2692     0.3654      12.01   ; qtot -3.717
  2693         H1   1258    THR     HB   2693     0.0043      1.008   ; qtot -3.712
  2694         CT   1258    THR    CG2   2694    -0.2438      12.01   ; qtot -3.956
  2695         HC   1258    THR   HG21   2695     0.0642      1.008   ; qtot -3.892
  2696         HC   1258    THR   HG22   2696     0.0642      1.008   ; qtot -3.828
  2697         HC   1258    THR   HG23   2697     0.0642      1.008   ; qtot -3.763
  2698         OH   1258    THR    OG1   2698    -0.6761         16   ; qtot -4.44
  2699         HO   1258    THR    HG1   2699     0.4102      1.008   ; qtot -4.029
  2700          C   1258    THR      C   2700     0.5973      12.01   ; qtot -3.432
  2701          O   1258    THR      O   2701    -0.5679         16   ; qtot -4
; residue 1259 CYS rtp CYS  q  0.0
  2702          N   1259    CYS      N   2702    -0.4157      14.01   ; qtot -4.416
  2703          H   1259    CYS      H   2703     0.2719      1.008   ; qtot -4.144
  2704         CT   1259    CYS     CA   2704     0.0213      12.01   ; qtot -4.122
  2705         H1   1259    CYS     HA   2705     0.1124      1.008   ; qtot -4.01
  2706         CT   1259    CYS     CB   2706    -0.1231      12.01   ; qtot -4.133
  2707         H1   1259    CYS    HB1   2707     0.1112      1.008   ; qtot -4.022
  2708         H1   1259    CYS    HB2   2708     0.1112      1.008   ; qtot -3.911
  2709         SH   1259    CYS     SG   2709    -0.3119      32.06   ; qtot -4.223
  2710         HS   1259    CYS     HG   2710     0.1933      1.008   ; qtot -4.029
  2711          C   1259    CYS      C   2711     0.5973      12.01   ; qtot -3.432
  2712          O   1259    CYS      O   2712    -0.5679         16   ; qtot -4
; residue 1260 PRO rtp PRO  q  0.0
  2713          N   1260    PRO      N   2713    -0.2548      14.01   ; qtot -4.255
  2714         CT   1260    PRO     CD   2714     0.0192      12.01   ; qtot -4.236
  2715         H1   1260    PRO    HD1   2715     0.0391      1.008   ; qtot -4.196
  2716         H1   1260    PRO    HD2   2716     0.0391      1.008   ; qtot -4.157
  2717         CT   1260    PRO     CG   2717     0.0189      12.01   ; qtot -4.138
  2718         HC   1260    PRO    HG1   2718     0.0213      1.008   ; qtot -4.117
  2719         HC   1260    PRO    HG2   2719     0.0213      1.008   ; qtot -4.096
  2720         CT   1260    PRO     CB   2720     -0.007      12.01   ; qtot -4.103
  2721         HC   1260    PRO    HB1   2721     0.0253      1.008   ; qtot -4.078
  2722         HC   1260    PRO    HB2   2722     0.0253      1.008   ; qtot -4.052
  2723         CT   1260    PRO     CA   2723    -0.0266      12.01   ; qtot -4.079
  2724         H1   1260    PRO     HA   2724     0.0641      1.008   ; qtot -4.015
  2725          C   1260    PRO      C   2725     0.5896      12.01   ; qtot -3.425
  2726          O   1260    PRO      O   2726    -0.5748         16   ; qtot -4
; residue 1261 GLY rtp GLY  q  0.0
  2727          N   1261    GLY      N   2727    -0.4157      14.01   ; qtot -4.416
  2728          H   1261    GLY      H   2728     0.2719      1.008   ; qtot -4.144
  2729         CT   1261    GLY     CA   2729    -0.0252      12.01   ; qtot -4.169
  2730         H1   1261    GLY    HA1   2730     0.0698      1.008   ; qtot -4.099
  2731         H1   1261    GLY    HA2   2731     0.0698      1.008   ; qtot -4.029
  2732          C   1261    GLY      C   2732     0.5973      12.01   ; qtot -3.432
  2733          O   1261    GLY      O   2733    -0.5679         16   ; qtot -4
; residue 1262 PRO rtp PRO  q  0.0
  2734          N   1262    PRO      N   2734    -0.2548      14.01   ; qtot -4.255
  2735         CT   1262    PRO     CD   2735     0.0192      12.01   ; qtot -4.236
  2736         H1   1262    PRO    HD1   2736     0.0391      1.008   ; qtot -4.196
  2737         H1   1262    PRO    HD2   2737     0.0391      1.008   ; qtot -4.157
  2738         CT   1262    PRO     CG   2738     0.0189      12.01   ; qtot -4.138
  2739         HC   1262    PRO    HG1   2739     0.0213      1.008   ; qtot -4.117
  2740         HC   1262    PRO    HG2   2740     0.0213      1.008   ; qtot -4.096
  2741         CT   1262    PRO     CB   2741     -0.007      12.01   ; qtot -4.103
  2742         HC   1262    PRO    HB1   2742     0.0253      1.008   ; qtot -4.078
  2743         HC   1262    PRO    HB2   2743     0.0253      1.008   ; qtot -4.052
  2744         CT   1262    PRO     CA   2744    -0.0266      12.01   ; qtot -4.079
  2745         H1   1262    PRO     HA   2745     0.0641      1.008   ; qtot -4.015
  2746          C   1262    PRO      C   2746     0.5896      12.01   ; qtot -3.425
  2747          O   1262    PRO      O   2747    -0.5748         16   ; qtot -4
; residue 1263 GLY rtp GLY  q  0.0
  2748          N   1263    GLY      N   2748    -0.4157      14.01   ; qtot -4.416
  2749          H   1263    GLY      H   2749     0.2719      1.008   ; qtot -4.144
  2750         CT   1263    GLY     CA   2750    -0.0252      12.01   ; qtot -4.169
  2751         H1   1263    GLY    HA1   2751     0.0698      1.008   ; qtot -4.099
  2752         H1   1263    GLY    HA2   2752     0.0698      1.008   ; qtot -4.029
  2753          C   1263    GLY      C   2753     0.5973      12.01   ; qtot -3.432
  2754          O   1263    GLY      O   2754    -0.5679         16   ; qtot -4
; residue 1264 ARG rtp ARG  q +1.0
  2755          N   1264    ARG      N   2755    -0.3479      14.01   ; qtot -4.348
  2756          H   1264    ARG      H   2756     0.2747      1.008   ; qtot -4.073
  2757         CT   1264    ARG     CA   2757    -0.2637      12.01   ; qtot -4.337
  2758         H1   1264    ARG     HA   2758      0.156      1.008   ; qtot -4.181
  2759         CT   1264    ARG     CB   2759    -0.0007      12.01   ; qtot -4.182
  2760         HC   1264    ARG    HB1   2760     0.0327      1.008   ; qtot -4.149
  2761         HC   1264    ARG    HB2   2761     0.0327      1.008   ; qtot -4.116
  2762         CT   1264    ARG     CG   2762      0.039      12.01   ; qtot -4.077
  2763         HC   1264    ARG    HG1   2763     0.0285      1.008   ; qtot -4.049
  2764         HC   1264    ARG    HG2   2764     0.0285      1.008   ; qtot -4.02
  2765         CT   1264    ARG     CD   2765     0.0486      12.01   ; qtot -3.972
  2766         H1   1264    ARG    HD1   2766     0.0687      1.008   ; qtot -3.903
  2767         H1   1264    ARG    HD2   2767     0.0687      1.008   ; qtot -3.834
  2768         N2   1264    ARG     NE   2768    -0.5295      14.01   ; qtot -4.364
  2769          H   1264    ARG     HE   2769     0.3456      1.008   ; qtot -4.018
  2770         CA   1264    ARG     CZ   2770     0.8076      12.01   ; qtot -3.21
  2771         N2   1264    ARG    NH1   2771    -0.8627      14.01   ; qtot -4.073
  2772          H   1264    ARG   HH11   2772     0.4478      1.008   ; qtot -3.625
  2773          H   1264    ARG   HH12   2773     0.4478      1.008   ; qtot -3.178
  2774         N2   1264    ARG    NH2   2774    -0.8627      14.01   ; qtot -4.04
  2775          H   1264    ARG   HH21   2775     0.4478      1.008   ; qtot -3.592
  2776          H   1264    ARG   HH22   2776     0.4478      1.008   ; qtot -3.145
  2777          C   1264    ARG      C   2777     0.7341      12.01   ; qtot -2.411
  2778          O   1264    ARG      O   2778    -0.5894         16   ; qtot -3
; residue 1265 VAL rtp VAL  q  0.0
  2779          N   1265    VAL      N   2779    -0.4157      14.01   ; qtot -3.416
  2780          H   1265    VAL      H   2780     0.2719      1.008   ; qtot -3.144
  2781         CT   1265    VAL     CA   2781    -0.0875      12.01   ; qtot -3.231
  2782         H1   1265    VAL     HA   2782     0.0969      1.008   ; qtot -3.134
  2783         CT   1265    VAL     CB   2783     0.2985      12.01   ; qtot -2.836
  2784         HC   1265    VAL     HB   2784    -0.0297      1.008   ; qtot -2.866
  2785         CT   1265    VAL    CG1   2785    -0.3192      12.01   ; qtot -3.185
  2786         HC   1265    VAL   HG11   2786     0.0791      1.008   ; qtot -3.106
  2787         HC   1265    VAL   HG12   2787     0.0791      1.008   ; qtot -3.027
  2788         HC   1265    VAL   HG13   2788     0.0791      1.008   ; qtot -2.947
  2789         CT   1265    VAL    CG2   2789    -0.3192      12.01   ; qtot -3.267
  2790         HC   1265    VAL   HG21   2790     0.0791      1.008   ; qtot -3.188
  2791         HC   1265    VAL   HG22   2791     0.0791      1.008   ; qtot -3.108
  2792         HC   1265    VAL   HG23   2792     0.0791      1.008   ; qtot -3.029
  2793          C   1265    VAL      C   2793     0.5973      12.01   ; qtot -2.432
  2794          O   1265    VAL      O   2794    -0.5679         16   ; qtot -3
; residue 1266 ALA rtp ALA  q  0.0
  2795          N   1266    ALA      N   2795    -0.4157      14.01   ; qtot -3.416
  2796          H   1266    ALA      H   2796     0.2719      1.008   ; qtot -3.144
  2797         CT   1266    ALA     CA   2797     0.0337      12.01   ; qtot -3.11
  2798         H1   1266    ALA     HA   2798     0.0823      1.008   ; qtot -3.028
  2799         CT   1266    ALA     CB   2799    -0.1825      12.01   ; qtot -3.21
  2800         HC   1266    ALA    HB1   2800     0.0603      1.008   ; qtot -3.15
  2801         HC   1266    ALA    HB2   2801     0.0603      1.008   ; qtot -3.09
  2802         HC   1266    ALA    HB3   2802     0.0603      1.008   ; qtot -3.029
  2803          C   1266    ALA      C   2803     0.5973      12.01   ; qtot -2.432
  2804          O   1266    ALA      O   2804    -0.5679         16   ; qtot -3
; residue 1267 LYS rtp LYS  q +1.0
  2805          N   1267    LYS      N   2805    -0.3479      14.01   ; qtot -3.348
  2806          H   1267    LYS      H   2806     0.2747      1.008   ; qtot -3.073
  2807         CT   1267    LYS     CA   2807      -0.24      12.01   ; qtot -3.313
  2808         H1   1267    LYS     HA   2808     0.1426      1.008   ; qtot -3.171
  2809         CT   1267    LYS     CB   2809    -0.0094      12.01   ; qtot -3.18
  2810         HC   1267    LYS    HB1   2810     0.0362      1.008   ; qtot -3.144
  2811         HC   1267    LYS    HB2   2811     0.0362      1.008   ; qtot -3.108
  2812         CT   1267    LYS     CG   2812     0.0187      12.01   ; qtot -3.089
  2813         HC   1267    LYS    HG1   2813     0.0103      1.008   ; qtot -3.079
  2814         HC   1267    LYS    HG2   2814     0.0103      1.008   ; qtot -3.068
  2815         CT   1267    LYS     CD   2815    -0.0479      12.01   ; qtot -3.116
  2816         HC   1267    LYS    HD1   2816     0.0621      1.008   ; qtot -3.054
  2817         HC   1267    LYS    HD2   2817     0.0621      1.008   ; qtot -2.992
  2818         CT   1267    LYS     CE   2818    -0.0143      12.01   ; qtot -3.006
  2819         HP   1267    LYS    HE1   2819     0.1135      1.008   ; qtot -2.893
  2820         HP   1267    LYS    HE2   2820     0.1135      1.008   ; qtot -2.779
  2821         N3   1267    LYS     NZ   2821    -0.3854      14.01   ; qtot -3.165
  2822          H   1267    LYS    HZ1   2822       0.34      1.008   ; qtot -2.825
  2823          H   1267    LYS    HZ2   2823       0.34      1.008   ; qtot -2.485
  2824          H   1267    LYS    HZ3   2824       0.34      1.008   ; qtot -2.145
  2825          C   1267    LYS      C   2825     0.7341      12.01   ; qtot -1.411
  2826          O   1267    LYS      O   2826    -0.5894         16   ; qtot -2
; residue 1268 ILE rtp ILE  q  0.0
  2827          N   1268    ILE      N   2827    -0.4157      14.01   ; qtot -2.416
  2828          H   1268    ILE      H   2828     0.2719      1.008   ; qtot -2.144
  2829         CT   1268    ILE     CA   2829    -0.0597      12.01   ; qtot -2.203
  2830         H1   1268    ILE     HA   2830     0.0869      1.008   ; qtot -2.117
  2831         CT   1268    ILE     CB   2831     0.1303      12.01   ; qtot -1.986
  2832         HC   1268    ILE     HB   2832     0.0187      1.008   ; qtot -1.968
  2833         CT   1268    ILE    CG2   2833    -0.3204      12.01   ; qtot -2.288
  2834         HC   1268    ILE   HG21   2834     0.0882      1.008   ; qtot -2.2
  2835         HC   1268    ILE   HG22   2835     0.0882      1.008   ; qtot -2.112
  2836         HC   1268    ILE   HG23   2836     0.0882      1.008   ; qtot -2.023
  2837         CT   1268    ILE    CG1   2837     -0.043      12.01   ; qtot -2.066
  2838         HC   1268    ILE   HG11   2838     0.0236      1.008   ; qtot -2.043
  2839         HC   1268    ILE   HG12   2839     0.0236      1.008   ; qtot -2.019
  2840         CT   1268    ILE     CD   2840     -0.066      12.01   ; qtot -2.085
  2841         HC   1268    ILE    HD1   2841     0.0186      1.008   ; qtot -2.067
  2842         HC   1268    ILE    HD2   2842     0.0186      1.008   ; qtot -2.048
  2843         HC   1268    ILE    HD3   2843     0.0186      1.008   ; qtot -2.029
  2844          C   1268    ILE      C   2844     0.5973      12.01   ; qtot -1.432
  2845          O   1268    ILE      O   2845    -0.5679         16   ; qtot -2
; residue 1269 ALA rtp ALA  q  0.0
  2846          N   1269    ALA      N   2846    -0.4157      14.01   ; qtot -2.416
  2847          H   1269    ALA      H   2847     0.2719      1.008   ; qtot -2.144
  2848         CT   1269    ALA     CA   2848     0.0337      12.01   ; qtot -2.11
  2849         H1   1269    ALA     HA   2849     0.0823      1.008   ; qtot -2.028
  2850         CT   1269    ALA     CB   2850    -0.1825      12.01   ; qtot -2.21
  2851         HC   1269    ALA    HB1   2851     0.0603      1.008   ; qtot -2.15
  2852         HC   1269    ALA    HB2   2852     0.0603      1.008   ; qtot -2.09
  2853         HC   1269    ALA    HB3   2853     0.0603      1.008   ; qtot -2.029
  2854          C   1269    ALA      C   2854     0.5973      12.01   ; qtot -1.432
  2855          O   1269    ALA      O   2855    -0.5679         16   ; qtot -2
; residue 1270 ASP rtp ASP  q -1.0
  2856          N   1270    ASP      N   2856    -0.5163      14.01   ; qtot -2.516
  2857          H   1270    ASP      H   2857     0.2936      1.008   ; qtot -2.223
  2858         CT   1270    ASP     CA   2858     0.0381      12.01   ; qtot -2.185
  2859         H1   1270    ASP     HA   2859      0.088      1.008   ; qtot -2.097
  2860         CT   1270    ASP     CB   2860    -0.0303      12.01   ; qtot -2.127
  2861         HC   1270    ASP    HB1   2861    -0.0122      1.008   ; qtot -2.139
  2862         HC   1270    ASP    HB2   2862    -0.0122      1.008   ; qtot -2.151
  2863          C   1270    ASP     CG   2863     0.7994      12.01   ; qtot -1.352
  2864         O2   1270    ASP    OD1   2864    -0.8014         16   ; qtot -2.153
  2865         O2   1270    ASP    OD2   2865    -0.8014         16   ; qtot -2.955
  2866          C   1270    ASP      C   2866     0.5366      12.01   ; qtot -2.418
  2867          O   1270    ASP      O   2867    -0.5819         16   ; qtot -3
; residue 1271 PHE rtp PHE  q  0.0
  2868          N   1271    PHE      N   2868    -0.4157      14.01   ; qtot -3.416
  2869          H   1271    PHE      H   2869     0.2719      1.008   ; qtot -3.144
  2870         CT   1271    PHE     CA   2870    -0.0024      12.01   ; qtot -3.146
  2871         H1   1271    PHE     HA   2871     0.0978      1.008   ; qtot -3.048
  2872         CT   1271    PHE     CB   2872    -0.0343      12.01   ; qtot -3.083
  2873         HC   1271    PHE    HB1   2873     0.0295      1.008   ; qtot -3.053
  2874         HC   1271    PHE    HB2   2874     0.0295      1.008   ; qtot -3.024
  2875         CA   1271    PHE     CG   2875     0.0118      12.01   ; qtot -3.012
  2876         CA   1271    PHE    CD1   2876    -0.1256      12.01   ; qtot -3.137
  2877         HA   1271    PHE    HD1   2877      0.133      1.008   ; qtot -3.004
  2878         CA   1271    PHE    CE1   2878    -0.1704      12.01   ; qtot -3.175
  2879         HA   1271    PHE    HE1   2879      0.143      1.008   ; qtot -3.032
  2880         CA   1271    PHE     CZ   2880    -0.1072      12.01   ; qtot -3.139
  2881         HA   1271    PHE     HZ   2881     0.1297      1.008   ; qtot -3.009
  2882         CA   1271    PHE    CE2   2882    -0.1704      12.01   ; qtot -3.18
  2883         HA   1271    PHE    HE2   2883      0.143      1.008   ; qtot -3.037
  2884         CA   1271    PHE    CD2   2884    -0.1256      12.01   ; qtot -3.162
  2885         HA   1271    PHE    HD2   2885      0.133      1.008   ; qtot -3.029
  2886          C   1271    PHE      C   2886     0.5973      12.01   ; qtot -2.432
  2887          O   1271    PHE      O   2887    -0.5679         16   ; qtot -3
; residue 1272 GLY rtp GLY  q  0.0
  2888          N   1272    GLY      N   2888    -0.4157      14.01   ; qtot -3.416
  2889          H   1272    GLY      H   2889     0.2719      1.008   ; qtot -3.144
  2890         CT   1272    GLY     CA   2890    -0.0252      12.01   ; qtot -3.169
  2891         H1   1272    GLY    HA1   2891     0.0698      1.008   ; qtot -3.099
  2892         H1   1272    GLY    HA2   2892     0.0698      1.008   ; qtot -3.029
  2893          C   1272    GLY      C   2893     0.5973      12.01   ; qtot -2.432
  2894          O   1272    GLY      O   2894    -0.5679         16   ; qtot -3
; residue 1273 MET rtp MET  q  0.0
  2895          N   1273    MET      N   2895    -0.4157      14.01   ; qtot -3.416
  2896          H   1273    MET      H   2896     0.2719      1.008   ; qtot -3.144
  2897         CT   1273    MET     CA   2897    -0.0237      12.01   ; qtot -3.167
  2898         H1   1273    MET     HA   2898      0.088      1.008   ; qtot -3.079
  2899         CT   1273    MET     CB   2899     0.0342      12.01   ; qtot -3.045
  2900         HC   1273    MET    HB1   2900     0.0241      1.008   ; qtot -3.021
  2901         HC   1273    MET    HB2   2901     0.0241      1.008   ; qtot -2.997
  2902         CT   1273    MET     CG   2902     0.0018      12.01   ; qtot -2.995
  2903         H1   1273    MET    HG1   2903      0.044      1.008   ; qtot -2.951
  2904         H1   1273    MET    HG2   2904      0.044      1.008   ; qtot -2.907
  2905          S   1273    MET     SD   2905    -0.2737      32.06   ; qtot -3.181
  2906         CT   1273    MET     CE   2906    -0.0536      12.01   ; qtot -3.235
  2907         H1   1273    MET    HE1   2907     0.0684      1.008   ; qtot -3.166
  2908         H1   1273    MET    HE2   2908     0.0684      1.008   ; qtot -3.098
  2909         H1   1273    MET    HE3   2909     0.0684      1.008   ; qtot -3.029
  2910          C   1273    MET      C   2910     0.5973      12.01   ; qtot -2.432
  2911          O   1273    MET      O   2911    -0.5679         16   ; qtot -3
; residue 1274 ALA rtp ALA  q  0.0
  2912          N   1274    ALA      N   2912    -0.4157      14.01   ; qtot -3.416
  2913          H   1274    ALA      H   2913     0.2719      1.008   ; qtot -3.144
  2914         CT   1274    ALA     CA   2914     0.0337      12.01   ; qtot -3.11
  2915         H1   1274    ALA     HA   2915     0.0823      1.008   ; qtot -3.028
  2916         CT   1274    ALA     CB   2916    -0.1825      12.01   ; qtot -3.21
  2917         HC   1274    ALA    HB1   2917     0.0603      1.008   ; qtot -3.15
  2918         HC   1274    ALA    HB2   2918     0.0603      1.008   ; qtot -3.09
  2919         HC   1274    ALA    HB3   2919     0.0603      1.008   ; qtot -3.029
  2920          C   1274    ALA      C   2920     0.5973      12.01   ; qtot -2.432
  2921          O   1274    ALA      O   2921    -0.5679         16   ; qtot -3
; residue 1275 ARG rtp ARG  q +1.0
  2922          N   1275    ARG      N   2922    -0.3479      14.01   ; qtot -3.348
  2923          H   1275    ARG      H   2923     0.2747      1.008   ; qtot -3.073
  2924         CT   1275    ARG     CA   2924    -0.2637      12.01   ; qtot -3.337
  2925         H1   1275    ARG     HA   2925      0.156      1.008   ; qtot -3.181
  2926         CT   1275    ARG     CB   2926    -0.0007      12.01   ; qtot -3.182
  2927         HC   1275    ARG    HB1   2927     0.0327      1.008   ; qtot -3.149
  2928         HC   1275    ARG    HB2   2928     0.0327      1.008   ; qtot -3.116
  2929         CT   1275    ARG     CG   2929      0.039      12.01   ; qtot -3.077
  2930         HC   1275    ARG    HG1   2930     0.0285      1.008   ; qtot -3.049
  2931         HC   1275    ARG    HG2   2931     0.0285      1.008   ; qtot -3.02
  2932         CT   1275    ARG     CD   2932     0.0486      12.01   ; qtot -2.972
  2933         H1   1275    ARG    HD1   2933     0.0687      1.008   ; qtot -2.903
  2934         H1   1275    ARG    HD2   2934     0.0687      1.008   ; qtot -2.834
  2935         N2   1275    ARG     NE   2935    -0.5295      14.01   ; qtot -3.364
  2936          H   1275    ARG     HE   2936     0.3456      1.008   ; qtot -3.018
  2937         CA   1275    ARG     CZ   2937     0.8076      12.01   ; qtot -2.21
  2938         N2   1275    ARG    NH1   2938    -0.8627      14.01   ; qtot -3.073
  2939          H   1275    ARG   HH11   2939     0.4478      1.008   ; qtot -2.625
  2940          H   1275    ARG   HH12   2940     0.4478      1.008   ; qtot -2.178
  2941         N2   1275    ARG    NH2   2941    -0.8627      14.01   ; qtot -3.04
  2942          H   1275    ARG   HH21   2942     0.4478      1.008   ; qtot -2.592
  2943          H   1275    ARG   HH22   2943     0.4478      1.008   ; qtot -2.145
  2944          C   1275    ARG      C   2944     0.7341      12.01   ; qtot -1.411
  2945          O   1275    ARG      O   2945    -0.5894         16   ; qtot -2
; residue 1276 ASP rtp ASP  q -1.0
  2946          N   1276    ASP      N   2946    -0.5163      14.01   ; qtot -2.516
  2947          H   1276    ASP      H   2947     0.2936      1.008   ; qtot -2.223
  2948         CT   1276    ASP     CA   2948     0.0381      12.01   ; qtot -2.185
  2949         H1   1276    ASP     HA   2949      0.088      1.008   ; qtot -2.097
  2950         CT   1276    ASP     CB   2950    -0.0303      12.01   ; qtot -2.127
  2951         HC   1276    ASP    HB1   2951    -0.0122      1.008   ; qtot -2.139
  2952         HC   1276    ASP    HB2   2952    -0.0122      1.008   ; qtot -2.151
  2953          C   1276    ASP     CG   2953     0.7994      12.01   ; qtot -1.352
  2954         O2   1276    ASP    OD1   2954    -0.8014         16   ; qtot -2.153
  2955         O2   1276    ASP    OD2   2955    -0.8014         16   ; qtot -2.955
  2956          C   1276    ASP      C   2956     0.5366      12.01   ; qtot -2.418
  2957          O   1276    ASP      O   2957    -0.5819         16   ; qtot -3
; residue 1277 ILE rtp ILE  q  0.0
  2958          N   1277    ILE      N   2958    -0.4157      14.01   ; qtot -3.416
  2959          H   1277    ILE      H   2959     0.2719      1.008   ; qtot -3.144
  2960         CT   1277    ILE     CA   2960    -0.0597      12.01   ; qtot -3.203
  2961         H1   1277    ILE     HA   2961     0.0869      1.008   ; qtot -3.117
  2962         CT   1277    ILE     CB   2962     0.1303      12.01   ; qtot -2.986
  2963         HC   1277    ILE     HB   2963     0.0187      1.008   ; qtot -2.968
  2964         CT   1277    ILE    CG2   2964    -0.3204      12.01   ; qtot -3.288
  2965         HC   1277    ILE   HG21   2965     0.0882      1.008   ; qtot -3.2
  2966         HC   1277    ILE   HG22   2966     0.0882      1.008   ; qtot -3.112
  2967         HC   1277    ILE   HG23   2967     0.0882      1.008   ; qtot -3.023
  2968         CT   1277    ILE    CG1   2968     -0.043      12.01   ; qtot -3.066
  2969         HC   1277    ILE   HG11   2969     0.0236      1.008   ; qtot -3.043
  2970         HC   1277    ILE   HG12   2970     0.0236      1.008   ; qtot -3.019
  2971         CT   1277    ILE     CD   2971     -0.066      12.01   ; qtot -3.085
  2972         HC   1277    ILE    HD1   2972     0.0186      1.008   ; qtot -3.067
  2973         HC   1277    ILE    HD2   2973     0.0186      1.008   ; qtot -3.048
  2974         HC   1277    ILE    HD3   2974     0.0186      1.008   ; qtot -3.029
  2975          C   1277    ILE      C   2975     0.5973      12.01   ; qtot -2.432
  2976          O   1277    ILE      O   2976    -0.5679         16   ; qtot -3
; residue 1278 TYR rtp TYR  q  0.0
  2977          N   1278    TYR      N   2977    -0.4157      14.01   ; qtot -3.416
  2978          H   1278    TYR      H   2978     0.2719      1.008   ; qtot -3.144
  2979         CT   1278    TYR     CA   2979    -0.0014      12.01   ; qtot -3.145
  2980         H1   1278    TYR     HA   2980     0.0876      1.008   ; qtot -3.058
  2981         CT   1278    TYR     CB   2981    -0.0152      12.01   ; qtot -3.073
  2982         HC   1278    TYR    HB1   2982     0.0295      1.008   ; qtot -3.043
  2983         HC   1278    TYR    HB2   2983     0.0295      1.008   ; qtot -3.014
  2984         CA   1278    TYR     CG   2984    -0.0011      12.01   ; qtot -3.015
  2985         CA   1278    TYR    CD1   2985    -0.1906      12.01   ; qtot -3.205
  2986         HA   1278    TYR    HD1   2986     0.1699      1.008   ; qtot -3.036
  2987         CA   1278    TYR    CE1   2987    -0.2341      12.01   ; qtot -3.27
  2988         HA   1278    TYR    HE1   2988     0.1656      1.008   ; qtot -3.104
  2989          C   1278    TYR     CZ   2989     0.3226      12.01   ; qtot -2.781
  2990         OH   1278    TYR     OH   2990    -0.5579         16   ; qtot -3.339
  2991         HO   1278    TYR     HH   2991     0.3992      1.008   ; qtot -2.94
  2992         CA   1278    TYR    CE2   2992    -0.2341      12.01   ; qtot -3.174
  2993         HA   1278    TYR    HE2   2993     0.1656      1.008   ; qtot -3.009
  2994         CA   1278    TYR    CD2   2994    -0.1906      12.01   ; qtot -3.199
  2995         HA   1278    TYR    HD2   2995     0.1699      1.008   ; qtot -3.029
  2996          C   1278    TYR      C   2996     0.5973      12.01   ; qtot -2.432
  2997          O   1278    TYR      O   2997    -0.5679         16   ; qtot -3
; residue 1279 ARG rtp ARG  q +1.0
  2998          N   1279    ARG      N   2998    -0.3479      14.01   ; qtot -3.348
  2999          H   1279    ARG      H   2999     0.2747      1.008   ; qtot -3.073
  3000         CT   1279    ARG     CA   3000    -0.2637      12.01   ; qtot -3.337
  3001         H1   1279    ARG     HA   3001      0.156      1.008   ; qtot -3.181
  3002         CT   1279    ARG     CB   3002    -0.0007      12.01   ; qtot -3.182
  3003         HC   1279    ARG    HB1   3003     0.0327      1.008   ; qtot -3.149
  3004         HC   1279    ARG    HB2   3004     0.0327      1.008   ; qtot -3.116
  3005         CT   1279    ARG     CG   3005      0.039      12.01   ; qtot -3.077
  3006         HC   1279    ARG    HG1   3006     0.0285      1.008   ; qtot -3.049
  3007         HC   1279    ARG    HG2   3007     0.0285      1.008   ; qtot -3.02
  3008         CT   1279    ARG     CD   3008     0.0486      12.01   ; qtot -2.972
  3009         H1   1279    ARG    HD1   3009     0.0687      1.008   ; qtot -2.903
  3010         H1   1279    ARG    HD2   3010     0.0687      1.008   ; qtot -2.834
  3011         N2   1279    ARG     NE   3011    -0.5295      14.01   ; qtot -3.364
  3012          H   1279    ARG     HE   3012     0.3456      1.008   ; qtot -3.018
  3013         CA   1279    ARG     CZ   3013     0.8076      12.01   ; qtot -2.21
  3014         N2   1279    ARG    NH1   3014    -0.8627      14.01   ; qtot -3.073
  3015          H   1279    ARG   HH11   3015     0.4478      1.008   ; qtot -2.625
  3016          H   1279    ARG   HH12   3016     0.4478      1.008   ; qtot -2.178
  3017         N2   1279    ARG    NH2   3017    -0.8627      14.01   ; qtot -3.04
  3018          H   1279    ARG   HH21   3018     0.4478      1.008   ; qtot -2.592
  3019          H   1279    ARG   HH22   3019     0.4478      1.008   ; qtot -2.145
  3020          C   1279    ARG      C   3020     0.7341      12.01   ; qtot -1.411
  3021          O   1279    ARG      O   3021    -0.5894         16   ; qtot -2
; residue 1280 ALA rtp ALA  q  0.0
  3022          N   1280    ALA      N   3022    -0.4157      14.01   ; qtot -2.416
  3023          H   1280    ALA      H   3023     0.2719      1.008   ; qtot -2.144
  3024         CT   1280    ALA     CA   3024     0.0337      12.01   ; qtot -2.11
  3025         H1   1280    ALA     HA   3025     0.0823      1.008   ; qtot -2.028
  3026         CT   1280    ALA     CB   3026    -0.1825      12.01   ; qtot -2.21
  3027         HC   1280    ALA    HB1   3027     0.0603      1.008   ; qtot -2.15
  3028         HC   1280    ALA    HB2   3028     0.0603      1.008   ; qtot -2.09
  3029         HC   1280    ALA    HB3   3029     0.0603      1.008   ; qtot -2.029
  3030          C   1280    ALA      C   3030     0.5973      12.01   ; qtot -1.432
  3031          O   1280    ALA      O   3031    -0.5679         16   ; qtot -2
; residue 1281 SER rtp SER  q  0.0
  3032          N   1281    SER      N   3032    -0.4157      14.01   ; qtot -2.416
  3033          H   1281    SER      H   3033     0.2719      1.008   ; qtot -2.144
  3034         CT   1281    SER     CA   3034    -0.0249      12.01   ; qtot -2.169
  3035         H1   1281    SER     HA   3035     0.0843      1.008   ; qtot -2.084
  3036         CT   1281    SER     CB   3036     0.2117      12.01   ; qtot -1.873
  3037         H1   1281    SER    HB1   3037     0.0352      1.008   ; qtot -1.837
  3038         H1   1281    SER    HB2   3038     0.0352      1.008   ; qtot -1.802
  3039         OH   1281    SER     OG   3039    -0.6546         16   ; qtot -2.457
  3040         HO   1281    SER     HG   3040     0.4275      1.008   ; qtot -2.029
  3041          C   1281    SER      C   3041     0.5973      12.01   ; qtot -1.432
  3042          O   1281    SER      O   3042    -0.5679         16   ; qtot -2
; residue 1282 TYR rtp TYR  q  0.0
  3043          N   1282    TYR      N   3043    -0.4157      14.01   ; qtot -2.416
  3044          H   1282    TYR      H   3044     0.2719      1.008   ; qtot -2.144
  3045         CT   1282    TYR     CA   3045    -0.0014      12.01   ; qtot -2.145
  3046         H1   1282    TYR     HA   3046     0.0876      1.008   ; qtot -2.058
  3047         CT   1282    TYR     CB   3047    -0.0152      12.01   ; qtot -2.073
  3048         HC   1282    TYR    HB1   3048     0.0295      1.008   ; qtot -2.043
  3049         HC   1282    TYR    HB2   3049     0.0295      1.008   ; qtot -2.014
  3050         CA   1282    TYR     CG   3050    -0.0011      12.01   ; qtot -2.015
  3051         CA   1282    TYR    CD1   3051    -0.1906      12.01   ; qtot -2.205
  3052         HA   1282    TYR    HD1   3052     0.1699      1.008   ; qtot -2.036
  3053         CA   1282    TYR    CE1   3053    -0.2341      12.01   ; qtot -2.27
  3054         HA   1282    TYR    HE1   3054     0.1656      1.008   ; qtot -2.104
  3055          C   1282    TYR     CZ   3055     0.3226      12.01   ; qtot -1.781
  3056         OH   1282    TYR     OH   3056    -0.5579         16   ; qtot -2.339
  3057         HO   1282    TYR     HH   3057     0.3992      1.008   ; qtot -1.94
  3058         CA   1282    TYR    CE2   3058    -0.2341      12.01   ; qtot -2.174
  3059         HA   1282    TYR    HE2   3059     0.1656      1.008   ; qtot -2.009
  3060         CA   1282    TYR    CD2   3060    -0.1906      12.01   ; qtot -2.199
  3061         HA   1282    TYR    HD2   3061     0.1699      1.008   ; qtot -2.029
  3062          C   1282    TYR      C   3062     0.5973      12.01   ; qtot -1.432
  3063          O   1282    TYR      O   3063    -0.5679         16   ; qtot -2
; residue 1283 TYR rtp TYR  q  0.0
  3064          N   1283    TYR      N   3064    -0.4157      14.01   ; qtot -2.416
  3065          H   1283    TYR      H   3065     0.2719      1.008   ; qtot -2.144
  3066         CT   1283    TYR     CA   3066    -0.0014      12.01   ; qtot -2.145
  3067         H1   1283    TYR     HA   3067     0.0876      1.008   ; qtot -2.058
  3068         CT   1283    TYR     CB   3068    -0.0152      12.01   ; qtot -2.073
  3069         HC   1283    TYR    HB1   3069     0.0295      1.008   ; qtot -2.043
  3070         HC   1283    TYR    HB2   3070     0.0295      1.008   ; qtot -2.014
  3071         CA   1283    TYR     CG   3071    -0.0011      12.01   ; qtot -2.015
  3072         CA   1283    TYR    CD1   3072    -0.1906      12.01   ; qtot -2.205
  3073         HA   1283    TYR    HD1   3073     0.1699      1.008   ; qtot -2.036
  3074         CA   1283    TYR    CE1   3074    -0.2341      12.01   ; qtot -2.27
  3075         HA   1283    TYR    HE1   3075     0.1656      1.008   ; qtot -2.104
  3076          C   1283    TYR     CZ   3076     0.3226      12.01   ; qtot -1.781
  3077         OH   1283    TYR     OH   3077    -0.5579         16   ; qtot -2.339
  3078         HO   1283    TYR     HH   3078     0.3992      1.008   ; qtot -1.94
  3079         CA   1283    TYR    CE2   3079    -0.2341      12.01   ; qtot -2.174
  3080         HA   1283    TYR    HE2   3080     0.1656      1.008   ; qtot -2.009
  3081         CA   1283    TYR    CD2   3081    -0.1906      12.01   ; qtot -2.199
  3082         HA   1283    TYR    HD2   3082     0.1699      1.008   ; qtot -2.029
  3083          C   1283    TYR      C   3083     0.5973      12.01   ; qtot -1.432
  3084          O   1283    TYR      O   3084    -0.5679         16   ; qtot -2
; residue 1284 ARG rtp ARG  q +1.0
  3085          N   1284    ARG      N   3085    -0.3479      14.01   ; qtot -2.348
  3086          H   1284    ARG      H   3086     0.2747      1.008   ; qtot -2.073
  3087         CT   1284    ARG     CA   3087    -0.2637      12.01   ; qtot -2.337
  3088         H1   1284    ARG     HA   3088      0.156      1.008   ; qtot -2.181
  3089         CT   1284    ARG     CB   3089    -0.0007      12.01   ; qtot -2.182
  3090         HC   1284    ARG    HB1   3090     0.0327      1.008   ; qtot -2.149
  3091         HC   1284    ARG    HB2   3091     0.0327      1.008   ; qtot -2.116
  3092         CT   1284    ARG     CG   3092      0.039      12.01   ; qtot -2.077
  3093         HC   1284    ARG    HG1   3093     0.0285      1.008   ; qtot -2.049
  3094         HC   1284    ARG    HG2   3094     0.0285      1.008   ; qtot -2.02
  3095         CT   1284    ARG     CD   3095     0.0486      12.01   ; qtot -1.972
  3096         H1   1284    ARG    HD1   3096     0.0687      1.008   ; qtot -1.903
  3097         H1   1284    ARG    HD2   3097     0.0687      1.008   ; qtot -1.834
  3098         N2   1284    ARG     NE   3098    -0.5295      14.01   ; qtot -2.364
  3099          H   1284    ARG     HE   3099     0.3456      1.008   ; qtot -2.018
  3100         CA   1284    ARG     CZ   3100     0.8076      12.01   ; qtot -1.21
  3101         N2   1284    ARG    NH1   3101    -0.8627      14.01   ; qtot -2.073
  3102          H   1284    ARG   HH11   3102     0.4478      1.008   ; qtot -1.625
  3103          H   1284    ARG   HH12   3103     0.4478      1.008   ; qtot -1.178
  3104         N2   1284    ARG    NH2   3104    -0.8627      14.01   ; qtot -2.04
  3105          H   1284    ARG   HH21   3105     0.4478      1.008   ; qtot -1.592
  3106          H   1284    ARG   HH22   3106     0.4478      1.008   ; qtot -1.145
  3107          C   1284    ARG      C   3107     0.7341      12.01   ; qtot -0.4106
  3108          O   1284    ARG      O   3108    -0.5894         16   ; qtot -1
; residue 1285 LYS rtp LYS  q +1.0
  3109          N   1285    LYS      N   3109    -0.3479      14.01   ; qtot -1.348
  3110          H   1285    LYS      H   3110     0.2747      1.008   ; qtot -1.073
  3111         CT   1285    LYS     CA   3111      -0.24      12.01   ; qtot -1.313
  3112         H1   1285    LYS     HA   3112     0.1426      1.008   ; qtot -1.171
  3113         CT   1285    LYS     CB   3113    -0.0094      12.01   ; qtot -1.18
  3114         HC   1285    LYS    HB1   3114     0.0362      1.008   ; qtot -1.144
  3115         HC   1285    LYS    HB2   3115     0.0362      1.008   ; qtot -1.108
  3116         CT   1285    LYS     CG   3116     0.0187      12.01   ; qtot -1.089
  3117         HC   1285    LYS    HG1   3117     0.0103      1.008   ; qtot -1.079
  3118         HC   1285    LYS    HG2   3118     0.0103      1.008   ; qtot -1.068
  3119         CT   1285    LYS     CD   3119    -0.0479      12.01   ; qtot -1.116
  3120         HC   1285    LYS    HD1   3120     0.0621      1.008   ; qtot -1.054
  3121         HC   1285    LYS    HD2   3121     0.0621      1.008   ; qtot -0.992
  3122         CT   1285    LYS     CE   3122    -0.0143      12.01   ; qtot -1.006
  3123         HP   1285    LYS    HE1   3123     0.1135      1.008   ; qtot -0.8928
  3124         HP   1285    LYS    HE2   3124     0.1135      1.008   ; qtot -0.7793
  3125         N3   1285    LYS     NZ   3125    -0.3854      14.01   ; qtot -1.165
  3126          H   1285    LYS    HZ1   3126       0.34      1.008   ; qtot -0.8247
  3127          H   1285    LYS    HZ2   3127       0.34      1.008   ; qtot -0.4847
  3128          H   1285    LYS    HZ3   3128       0.34      1.008   ; qtot -0.1447
  3129          C   1285    LYS      C   3129     0.7341      12.01   ; qtot 0.5894
  3130          O   1285    LYS      O   3130    -0.5894         16   ; qtot 1.222e-06
; residue 1286 GLY rtp GLY  q  0.0
  3131          N   1286    GLY      N   3131    -0.4157      14.01   ; qtot -0.4157
  3132          H   1286    GLY      H   3132     0.2719      1.008   ; qtot -0.1438
  3133         CT   1286    GLY     CA   3133    -0.0252      12.01   ; qtot -0.169
  3134         H1   1286    GLY    HA1   3134     0.0698      1.008   ; qtot -0.0992
  3135         H1   1286    GLY    HA2   3135     0.0698      1.008   ; qtot -0.0294
  3136          C   1286    GLY      C   3136     0.5973      12.01   ; qtot 0.5679
  3137          O   1286    GLY      O   3137    -0.5679         16   ; qtot 1.216e-06
; residue 1287 GLY rtp GLY  q  0.0
  3138          N   1287    GLY      N   3138    -0.4157      14.01   ; qtot -0.4157
  3139          H   1287    GLY      H   3139     0.2719      1.008   ; qtot -0.1438
  3140         CT   1287    GLY     CA   3140    -0.0252      12.01   ; qtot -0.169
  3141         H1   1287    GLY    HA1   3141     0.0698      1.008   ; qtot -0.0992
  3142         H1   1287    GLY    HA2   3142     0.0698      1.008   ; qtot -0.0294
  3143          C   1287    GLY      C   3143     0.5973      12.01   ; qtot 0.5679
  3144          O   1287    GLY      O   3144    -0.5679         16   ; qtot 1.21e-06
; residue 1288 CYS rtp CYS  q  0.0
  3145          N   1288    CYS      N   3145    -0.4157      14.01   ; qtot -0.4157
  3146          H   1288    CYS      H   3146     0.2719      1.008   ; qtot -0.1438
  3147         CT   1288    CYS     CA   3147     0.0213      12.01   ; qtot -0.1225
  3148         H1   1288    CYS     HA   3148     0.1124      1.008   ; qtot -0.0101
  3149         CT   1288    CYS     CB   3149    -0.1231      12.01   ; qtot -0.1332
  3150         H1   1288    CYS    HB1   3150     0.1112      1.008   ; qtot -0.022
  3151         H1   1288    CYS    HB2   3151     0.1112      1.008   ; qtot 0.0892
  3152         SH   1288    CYS     SG   3152    -0.3119      32.06   ; qtot -0.2227
  3153         HS   1288    CYS     HG   3153     0.1933      1.008   ; qtot -0.0294
  3154          C   1288    CYS      C   3154     0.5973      12.01   ; qtot 0.5679
  3155          O   1288    CYS      O   3155    -0.5679         16   ; qtot 1.214e-06
; residue 1289 ALA rtp ALA  q  0.0
  3156          N   1289    ALA      N   3156    -0.4157      14.01   ; qtot -0.4157
  3157          H   1289    ALA      H   3157     0.2719      1.008   ; qtot -0.1438
  3158         CT   1289    ALA     CA   3158     0.0337      12.01   ; qtot -0.1101
  3159         H1   1289    ALA     HA   3159     0.0823      1.008   ; qtot -0.0278
  3160         CT   1289    ALA     CB   3160    -0.1825      12.01   ; qtot -0.2103
  3161         HC   1289    ALA    HB1   3161     0.0603      1.008   ; qtot -0.15
  3162         HC   1289    ALA    HB2   3162     0.0603      1.008   ; qtot -0.0897
  3163         HC   1289    ALA    HB3   3163     0.0603      1.008   ; qtot -0.0294
  3164          C   1289    ALA      C   3164     0.5973      12.01   ; qtot 0.5679
  3165          O   1289    ALA      O   3165    -0.5679         16   ; qtot 1.21e-06
; residue 1290 MET rtp MET  q  0.0
  3166          N   1290    MET      N   3166    -0.4157      14.01   ; qtot -0.4157
  3167          H   1290    MET      H   3167     0.2719      1.008   ; qtot -0.1438
  3168         CT   1290    MET     CA   3168    -0.0237      12.01   ; qtot -0.1675
  3169         H1   1290    MET     HA   3169      0.088      1.008   ; qtot -0.0795
  3170         CT   1290    MET     CB   3170     0.0342      12.01   ; qtot -0.0453
  3171         HC   1290    MET    HB1   3171     0.0241      1.008   ; qtot -0.0212
  3172         HC   1290    MET    HB2   3172     0.0241      1.008   ; qtot 0.002901
  3173         CT   1290    MET     CG   3173     0.0018      12.01   ; qtot 0.004701
  3174         H1   1290    MET    HG1   3174      0.044      1.008   ; qtot 0.0487
  3175         H1   1290    MET    HG2   3175      0.044      1.008   ; qtot 0.0927
  3176          S   1290    MET     SD   3176    -0.2737      32.06   ; qtot -0.181
  3177         CT   1290    MET     CE   3177    -0.0536      12.01   ; qtot -0.2346
  3178         H1   1290    MET    HE1   3178     0.0684      1.008   ; qtot -0.1662
  3179         H1   1290    MET    HE2   3179     0.0684      1.008   ; qtot -0.0978
  3180         H1   1290    MET    HE3   3180     0.0684      1.008   ; qtot -0.0294
  3181          C   1290    MET      C   3181     0.5973      12.01   ; qtot 0.5679
  3182          O   1290    MET      O   3182    -0.5679         16   ; qtot 1.223e-06
; residue 1291 LEU rtp LEU  q  0.0
  3183          N   1291    LEU      N   3183    -0.4157      14.01   ; qtot -0.4157
  3184          H   1291    LEU      H   3184     0.2719      1.008   ; qtot -0.1438
  3185         CT   1291    LEU     CA   3185    -0.0518      12.01   ; qtot -0.1956
  3186         H1   1291    LEU     HA   3186     0.0922      1.008   ; qtot -0.1034
  3187         CT   1291    LEU     CB   3187    -0.1102      12.01   ; qtot -0.2136
  3188         HC   1291    LEU    HB1   3188     0.0457      1.008   ; qtot -0.1679
  3189         HC   1291    LEU    HB2   3189     0.0457      1.008   ; qtot -0.1222
  3190         CT   1291    LEU     CG   3190     0.3531      12.01   ; qtot 0.2309
  3191         HC   1291    LEU     HG   3191    -0.0361      1.008   ; qtot 0.1948
  3192         CT   1291    LEU    CD1   3192    -0.4121      12.01   ; qtot -0.2173
  3193         HC   1291    LEU   HD11   3193        0.1      1.008   ; qtot -0.1173
  3194         HC   1291    LEU   HD12   3194        0.1      1.008   ; qtot -0.0173
  3195         HC   1291    LEU   HD13   3195        0.1      1.008   ; qtot 0.0827
  3196         CT   1291    LEU    CD2   3196    -0.4121      12.01   ; qtot -0.3294
  3197         HC   1291    LEU   HD21   3197        0.1      1.008   ; qtot -0.2294
  3198         HC   1291    LEU   HD22   3198        0.1      1.008   ; qtot -0.1294
  3199         HC   1291    LEU   HD23   3199        0.1      1.008   ; qtot -0.0294
  3200          C   1291    LEU      C   3200     0.5973      12.01   ; qtot 0.5679
  3201          O   1291    LEU      O   3201    -0.5679         16   ; qtot 1.256e-06
; residue 1292 PRO rtp PRO  q  0.0
  3202          N   1292    PRO      N   3202    -0.2548      14.01   ; qtot -0.2548
  3203         CT   1292    PRO     CD   3203     0.0192      12.01   ; qtot -0.2356
  3204         H1   1292    PRO    HD1   3204     0.0391      1.008   ; qtot -0.1965
  3205         H1   1292    PRO    HD2   3205     0.0391      1.008   ; qtot -0.1574
  3206         CT   1292    PRO     CG   3206     0.0189      12.01   ; qtot -0.1385
  3207         HC   1292    PRO    HG1   3207     0.0213      1.008   ; qtot -0.1172
  3208         HC   1292    PRO    HG2   3208     0.0213      1.008   ; qtot -0.0959
  3209         CT   1292    PRO     CB   3209     -0.007      12.01   ; qtot -0.1029
  3210         HC   1292    PRO    HB1   3210     0.0253      1.008   ; qtot -0.0776
  3211         HC   1292    PRO    HB2   3211     0.0253      1.008   ; qtot -0.0523
  3212         CT   1292    PRO     CA   3212    -0.0266      12.01   ; qtot -0.0789
  3213         H1   1292    PRO     HA   3213     0.0641      1.008   ; qtot -0.0148
  3214          C   1292    PRO      C   3214     0.5896      12.01   ; qtot 0.5748
  3215          O   1292    PRO      O   3215    -0.5748         16   ; qtot 1.27e-06
; residue 1293 VAL rtp VAL  q  0.0
  3216          N   1293    VAL      N   3216    -0.4157      14.01   ; qtot -0.4157
  3217          H   1293    VAL      H   3217     0.2719      1.008   ; qtot -0.1438
  3218         CT   1293    VAL     CA   3218    -0.0875      12.01   ; qtot -0.2313
  3219         H1   1293    VAL     HA   3219     0.0969      1.008   ; qtot -0.1344
  3220         CT   1293    VAL     CB   3220     0.2985      12.01   ; qtot 0.1641
  3221         HC   1293    VAL     HB   3221    -0.0297      1.008   ; qtot 0.1344
  3222         CT   1293    VAL    CG1   3222    -0.3192      12.01   ; qtot -0.1848
  3223         HC   1293    VAL   HG11   3223     0.0791      1.008   ; qtot -0.1057
  3224         HC   1293    VAL   HG12   3224     0.0791      1.008   ; qtot -0.0266
  3225         HC   1293    VAL   HG13   3225     0.0791      1.008   ; qtot 0.0525
  3226         CT   1293    VAL    CG2   3226    -0.3192      12.01   ; qtot -0.2667
  3227         HC   1293    VAL   HG21   3227     0.0791      1.008   ; qtot -0.1876
  3228         HC   1293    VAL   HG22   3228     0.0791      1.008   ; qtot -0.1085
  3229         HC   1293    VAL   HG23   3229     0.0791      1.008   ; qtot -0.0294
  3230          C   1293    VAL      C   3230     0.5973      12.01   ; qtot 0.5679
  3231          O   1293    VAL      O   3231    -0.5679         16   ; qtot 1.244e-06
; residue 1294 LYS rtp LYS  q +1.0
  3232          N   1294    LYS      N   3232    -0.3479      14.01   ; qtot -0.3479
  3233          H   1294    LYS      H   3233     0.2747      1.008   ; qtot -0.0732
  3234         CT   1294    LYS     CA   3234      -0.24      12.01   ; qtot -0.3132
  3235         H1   1294    LYS     HA   3235     0.1426      1.008   ; qtot -0.1706
  3236         CT   1294    LYS     CB   3236    -0.0094      12.01   ; qtot -0.18
  3237         HC   1294    LYS    HB1   3237     0.0362      1.008   ; qtot -0.1438
  3238         HC   1294    LYS    HB2   3238     0.0362      1.008   ; qtot -0.1076
  3239         CT   1294    LYS     CG   3239     0.0187      12.01   ; qtot -0.0889
  3240         HC   1294    LYS    HG1   3240     0.0103      1.008   ; qtot -0.0786
  3241         HC   1294    LYS    HG2   3241     0.0103      1.008   ; qtot -0.0683
  3242         CT   1294    LYS     CD   3242    -0.0479      12.01   ; qtot -0.1162
  3243         HC   1294    LYS    HD1   3243     0.0621      1.008   ; qtot -0.0541
  3244         HC   1294    LYS    HD2   3244     0.0621      1.008   ; qtot 0.008001
  3245         CT   1294    LYS     CE   3245    -0.0143      12.01   ; qtot -0.006299
  3246         HP   1294    LYS    HE1   3246     0.1135      1.008   ; qtot 0.1072
  3247         HP   1294    LYS    HE2   3247     0.1135      1.008   ; qtot 0.2207
  3248         N3   1294    LYS     NZ   3248    -0.3854      14.01   ; qtot -0.1647
  3249          H   1294    LYS    HZ1   3249       0.34      1.008   ; qtot 0.1753
  3250          H   1294    LYS    HZ2   3250       0.34      1.008   ; qtot 0.5153
  3251          H   1294    LYS    HZ3   3251       0.34      1.008   ; qtot 0.8553
  3252          C   1294    LYS      C   3252     0.7341      12.01   ; qtot 1.589
  3253          O   1294    LYS      O   3253    -0.5894         16   ; qtot 1
; residue 1295 TRP rtp TRP  q  0.0
  3254          N   1295    TRP      N   3254    -0.4157      14.01   ; qtot 0.5843
  3255          H   1295    TRP      H   3255     0.2719      1.008   ; qtot 0.8562
  3256         CT   1295    TRP     CA   3256    -0.0275      12.01   ; qtot 0.8287
  3257         H1   1295    TRP     HA   3257     0.1123      1.008   ; qtot 0.941
  3258         CT   1295    TRP     CB   3258     -0.005      12.01   ; qtot 0.936
  3259         HC   1295    TRP    HB1   3259     0.0339      1.008   ; qtot 0.9699
  3260         HC   1295    TRP    HB2   3260     0.0339      1.008   ; qtot 1.004
  3261         C*   1295    TRP     CG   3261    -0.1415      12.01   ; qtot 0.8623
  3262         CW   1295    TRP    CD1   3262    -0.1638      12.01   ; qtot 0.6985
  3263         H4   1295    TRP    HD1   3263     0.2062      1.008   ; qtot 0.9047
  3264         NA   1295    TRP    NE1   3264    -0.3418      14.01   ; qtot 0.5629
  3265          H   1295    TRP    HE1   3265     0.3412      1.008   ; qtot 0.9041
  3266         CN   1295    TRP    CE2   3266      0.138      12.01   ; qtot 1.042
  3267         CA   1295    TRP    CZ2   3267    -0.2601      12.01   ; qtot 0.782
  3268         HA   1295    TRP    HZ2   3268     0.1572      1.008   ; qtot 0.9392
  3269         CA   1295    TRP    CH2   3269    -0.1134      12.01   ; qtot 0.8258
  3270         HA   1295    TRP    HH2   3270     0.1417      1.008   ; qtot 0.9675
  3271         CA   1295    TRP    CZ3   3271    -0.1972      12.01   ; qtot 0.7703
  3272         HA   1295    TRP    HZ3   3272     0.1447      1.008   ; qtot 0.915
  3273         CA   1295    TRP    CE3   3273    -0.2387      12.01   ; qtot 0.6763
  3274         HA   1295    TRP    HE3   3274       0.17      1.008   ; qtot 0.8463
  3275         CB   1295    TRP    CD2   3275     0.1243      12.01   ; qtot 0.9706
  3276          C   1295    TRP      C   3276     0.5973      12.01   ; qtot 1.568
  3277          O   1295    TRP      O   3277    -0.5679         16   ; qtot 1
; residue 1296 MET rtp MET  q  0.0
  3278          N   1296    MET      N   3278    -0.4157      14.01   ; qtot 0.5843
  3279          H   1296    MET      H   3279     0.2719      1.008   ; qtot 0.8562
  3280         CT   1296    MET     CA   3280    -0.0237      12.01   ; qtot 0.8325
  3281         H1   1296    MET     HA   3281      0.088      1.008   ; qtot 0.9205
  3282         CT   1296    MET     CB   3282     0.0342      12.01   ; qtot 0.9547
  3283         HC   1296    MET    HB1   3283     0.0241      1.008   ; qtot 0.9788
  3284         HC   1296    MET    HB2   3284     0.0241      1.008   ; qtot 1.003
  3285         CT   1296    MET     CG   3285     0.0018      12.01   ; qtot 1.005
  3286         H1   1296    MET    HG1   3286      0.044      1.008   ; qtot 1.049
  3287         H1   1296    MET    HG2   3287      0.044      1.008   ; qtot 1.093
  3288          S   1296    MET     SD   3288    -0.2737      32.06   ; qtot 0.819
  3289         CT   1296    MET     CE   3289    -0.0536      12.01   ; qtot 0.7654
  3290         H1   1296    MET    HE1   3290     0.0684      1.008   ; qtot 0.8338
  3291         H1   1296    MET    HE2   3291     0.0684      1.008   ; qtot 0.9022
  3292         H1   1296    MET    HE3   3292     0.0684      1.008   ; qtot 0.9706
  3293          C   1296    MET      C   3293     0.5973      12.01   ; qtot 1.568
  3294          O   1296    MET      O   3294    -0.5679         16   ; qtot 1
; residue 1297 PRO rtp PRO  q  0.0
  3295          N   1297    PRO      N   3295    -0.2548      14.01   ; qtot 0.7452
  3296         CT   1297    PRO     CD   3296     0.0192      12.01   ; qtot 0.7644
  3297         H1   1297    PRO    HD1   3297     0.0391      1.008   ; qtot 0.8035
  3298         H1   1297    PRO    HD2   3298     0.0391      1.008   ; qtot 0.8426
  3299         CT   1297    PRO     CG   3299     0.0189      12.01   ; qtot 0.8615
  3300         HC   1297    PRO    HG1   3300     0.0213      1.008   ; qtot 0.8828
  3301         HC   1297    PRO    HG2   3301     0.0213      1.008   ; qtot 0.9041
  3302         CT   1297    PRO     CB   3302     -0.007      12.01   ; qtot 0.8971
  3303         HC   1297    PRO    HB1   3303     0.0253      1.008   ; qtot 0.9224
  3304         HC   1297    PRO    HB2   3304     0.0253      1.008   ; qtot 0.9477
  3305         CT   1297    PRO     CA   3305    -0.0266      12.01   ; qtot 0.9211
  3306         H1   1297    PRO     HA   3306     0.0641      1.008   ; qtot 0.9852
  3307          C   1297    PRO      C   3307     0.5896      12.01   ; qtot 1.575
  3308          O   1297    PRO      O   3308    -0.5748         16   ; qtot 1
; residue 1298 PRO rtp PRO  q  0.0
  3309          N   1298    PRO      N   3309    -0.2548      14.01   ; qtot 0.7452
  3310         CT   1298    PRO     CD   3310     0.0192      12.01   ; qtot 0.7644
  3311         H1   1298    PRO    HD1   3311     0.0391      1.008   ; qtot 0.8035
  3312         H1   1298    PRO    HD2   3312     0.0391      1.008   ; qtot 0.8426
  3313         CT   1298    PRO     CG   3313     0.0189      12.01   ; qtot 0.8615
  3314         HC   1298    PRO    HG1   3314     0.0213      1.008   ; qtot 0.8828
  3315         HC   1298    PRO    HG2   3315     0.0213      1.008   ; qtot 0.9041
  3316         CT   1298    PRO     CB   3316     -0.007      12.01   ; qtot 0.8971
  3317         HC   1298    PRO    HB1   3317     0.0253      1.008   ; qtot 0.9224
  3318         HC   1298    PRO    HB2   3318     0.0253      1.008   ; qtot 0.9477
  3319         CT   1298    PRO     CA   3319    -0.0266      12.01   ; qtot 0.9211
  3320         H1   1298    PRO     HA   3320     0.0641      1.008   ; qtot 0.9852
  3321          C   1298    PRO      C   3321     0.5896      12.01   ; qtot 1.575
  3322          O   1298    PRO      O   3322    -0.5748         16   ; qtot 1
; residue 1299 GLU rtp GLU  q -1.0
  3323          N   1299    GLU      N   3323    -0.5163      14.01   ; qtot 0.4837
  3324          H   1299    GLU      H   3324     0.2936      1.008   ; qtot 0.7773
  3325         CT   1299    GLU     CA   3325     0.0397      12.01   ; qtot 0.817
  3326         H1   1299    GLU     HA   3326     0.1105      1.008   ; qtot 0.9275
  3327         CT   1299    GLU     CB   3327      0.056      12.01   ; qtot 0.9835
  3328         HC   1299    GLU    HB1   3328    -0.0173      1.008   ; qtot 0.9662
  3329         HC   1299    GLU    HB2   3329    -0.0173      1.008   ; qtot 0.9489
  3330         CT   1299    GLU     CG   3330     0.0136      12.01   ; qtot 0.9625
  3331         HC   1299    GLU    HG1   3331    -0.0425      1.008   ; qtot 0.92
  3332         HC   1299    GLU    HG2   3332    -0.0425      1.008   ; qtot 0.8775
  3333          C   1299    GLU     CD   3333     0.8054      12.01   ; qtot 1.683
  3334         O2   1299    GLU    OE1   3334    -0.8188         16   ; qtot 0.8641
  3335         O2   1299    GLU    OE2   3335    -0.8188         16   ; qtot 0.0453
  3336          C   1299    GLU      C   3336     0.5366      12.01   ; qtot 0.5819
  3337          O   1299    GLU      O   3337    -0.5819         16   ; qtot 1.308e-06
; residue 1300 ALA rtp ALA  q  0.0
  3338          N   1300    ALA      N   3338    -0.4157      14.01   ; qtot -0.4157
  3339          H   1300    ALA      H   3339     0.2719      1.008   ; qtot -0.1438
  3340         CT   1300    ALA     CA   3340     0.0337      12.01   ; qtot -0.1101
  3341         H1   1300    ALA     HA   3341     0.0823      1.008   ; qtot -0.0278
  3342         CT   1300    ALA     CB   3342    -0.1825      12.01   ; qtot -0.2103
  3343         HC   1300    ALA    HB1   3343     0.0603      1.008   ; qtot -0.15
  3344         HC   1300    ALA    HB2   3344     0.0603      1.008   ; qtot -0.0897
  3345         HC   1300    ALA    HB3   3345     0.0603      1.008   ; qtot -0.0294
  3346          C   1300    ALA      C   3346     0.5973      12.01   ; qtot 0.5679
  3347          O   1300    ALA      O   3347    -0.5679         16   ; qtot 1.304e-06
; residue 1301 PHE rtp PHE  q  0.0
  3348          N   1301    PHE      N   3348    -0.4157      14.01   ; qtot -0.4157
  3349          H   1301    PHE      H   3349     0.2719      1.008   ; qtot -0.1438
  3350         CT   1301    PHE     CA   3350    -0.0024      12.01   ; qtot -0.1462
  3351         H1   1301    PHE     HA   3351     0.0978      1.008   ; qtot -0.0484
  3352         CT   1301    PHE     CB   3352    -0.0343      12.01   ; qtot -0.0827
  3353         HC   1301    PHE    HB1   3353     0.0295      1.008   ; qtot -0.0532
  3354         HC   1301    PHE    HB2   3354     0.0295      1.008   ; qtot -0.0237
  3355         CA   1301    PHE     CG   3355     0.0118      12.01   ; qtot -0.0119
  3356         CA   1301    PHE    CD1   3356    -0.1256      12.01   ; qtot -0.1375
  3357         HA   1301    PHE    HD1   3357      0.133      1.008   ; qtot -0.004499
  3358         CA   1301    PHE    CE1   3358    -0.1704      12.01   ; qtot -0.1749
  3359         HA   1301    PHE    HE1   3359      0.143      1.008   ; qtot -0.0319
  3360         CA   1301    PHE     CZ   3360    -0.1072      12.01   ; qtot -0.1391
  3361         HA   1301    PHE     HZ   3361     0.1297      1.008   ; qtot -0.009399
  3362         CA   1301    PHE    CE2   3362    -0.1704      12.01   ; qtot -0.1798
  3363         HA   1301    PHE    HE2   3363      0.143      1.008   ; qtot -0.0368
  3364         CA   1301    PHE    CD2   3364    -0.1256      12.01   ; qtot -0.1624
  3365         HA   1301    PHE    HD2   3365      0.133      1.008   ; qtot -0.0294
  3366          C   1301    PHE      C   3366     0.5973      12.01   ; qtot 0.5679
  3367          O   1301    PHE      O   3367    -0.5679         16   ; qtot 1.354e-06
; residue 1302 MET rtp MET  q  0.0
  3368          N   1302    MET      N   3368    -0.4157      14.01   ; qtot -0.4157
  3369          H   1302    MET      H   3369     0.2719      1.008   ; qtot -0.1438
  3370         CT   1302    MET     CA   3370    -0.0237      12.01   ; qtot -0.1675
  3371         H1   1302    MET     HA   3371      0.088      1.008   ; qtot -0.0795
  3372         CT   1302    MET     CB   3372     0.0342      12.01   ; qtot -0.0453
  3373         HC   1302    MET    HB1   3373     0.0241      1.008   ; qtot -0.0212
  3374         HC   1302    MET    HB2   3374     0.0241      1.008   ; qtot 0.002901
  3375         CT   1302    MET     CG   3375     0.0018      12.01   ; qtot 0.004701
  3376         H1   1302    MET    HG1   3376      0.044      1.008   ; qtot 0.0487
  3377         H1   1302    MET    HG2   3377      0.044      1.008   ; qtot 0.0927
  3378          S   1302    MET     SD   3378    -0.2737      32.06   ; qtot -0.181
  3379         CT   1302    MET     CE   3379    -0.0536      12.01   ; qtot -0.2346
  3380         H1   1302    MET    HE1   3380     0.0684      1.008   ; qtot -0.1662
  3381         H1   1302    MET    HE2   3381     0.0684      1.008   ; qtot -0.0978
  3382         H1   1302    MET    HE3   3382     0.0684      1.008   ; qtot -0.0294
  3383          C   1302    MET      C   3383     0.5973      12.01   ; qtot 0.5679
  3384          O   1302    MET      O   3384    -0.5679         16   ; qtot 1.366e-06
; residue 1303 GLU rtp GLU  q -1.0
  3385          N   1303    GLU      N   3385    -0.5163      14.01   ; qtot -0.5163
  3386          H   1303    GLU      H   3386     0.2936      1.008   ; qtot -0.2227
  3387         CT   1303    GLU     CA   3387     0.0397      12.01   ; qtot -0.183
  3388         H1   1303    GLU     HA   3388     0.1105      1.008   ; qtot -0.0725
  3389         CT   1303    GLU     CB   3389      0.056      12.01   ; qtot -0.0165
  3390         HC   1303    GLU    HB1   3390    -0.0173      1.008   ; qtot -0.0338
  3391         HC   1303    GLU    HB2   3391    -0.0173      1.008   ; qtot -0.0511
  3392         CT   1303    GLU     CG   3392     0.0136      12.01   ; qtot -0.0375
  3393         HC   1303    GLU    HG1   3393    -0.0425      1.008   ; qtot -0.08
  3394         HC   1303    GLU    HG2   3394    -0.0425      1.008   ; qtot -0.1225
  3395          C   1303    GLU     CD   3395     0.8054      12.01   ; qtot 0.6829
  3396         O2   1303    GLU    OE1   3396    -0.8188         16   ; qtot -0.1359
  3397         O2   1303    GLU    OE2   3397    -0.8188         16   ; qtot -0.9547
  3398          C   1303    GLU      C   3398     0.5366      12.01   ; qtot -0.4181
  3399          O   1303    GLU      O   3399    -0.5819         16   ; qtot -1
; residue 1304 GLY rtp GLY  q  0.0
  3400          N   1304    GLY      N   3400    -0.4157      14.01   ; qtot -1.416
  3401          H   1304    GLY      H   3401     0.2719      1.008   ; qtot -1.144
  3402         CT   1304    GLY     CA   3402    -0.0252      12.01   ; qtot -1.169
  3403         H1   1304    GLY    HA1   3403     0.0698      1.008   ; qtot -1.099
  3404         H1   1304    GLY    HA2   3404     0.0698      1.008   ; qtot -1.029
  3405          C   1304    GLY      C   3405     0.5973      12.01   ; qtot -0.4321
  3406          O   1304    GLY      O   3406    -0.5679         16   ; qtot -1
; residue 1305 ILE rtp ILE  q  0.0
  3407          N   1305    ILE      N   3407    -0.4157      14.01   ; qtot -1.416
  3408          H   1305    ILE      H   3408     0.2719      1.008   ; qtot -1.144
  3409         CT   1305    ILE     CA   3409    -0.0597      12.01   ; qtot -1.203
  3410         H1   1305    ILE     HA   3410     0.0869      1.008   ; qtot -1.117
  3411         CT   1305    ILE     CB   3411     0.1303      12.01   ; qtot -0.9863
  3412         HC   1305    ILE     HB   3412     0.0187      1.008   ; qtot -0.9676
  3413         CT   1305    ILE    CG2   3413    -0.3204      12.01   ; qtot -1.288
  3414         HC   1305    ILE   HG21   3414     0.0882      1.008   ; qtot -1.2
  3415         HC   1305    ILE   HG22   3415     0.0882      1.008   ; qtot -1.112
  3416         HC   1305    ILE   HG23   3416     0.0882      1.008   ; qtot -1.023
  3417         CT   1305    ILE    CG1   3417     -0.043      12.01   ; qtot -1.066
  3418         HC   1305    ILE   HG11   3418     0.0236      1.008   ; qtot -1.043
  3419         HC   1305    ILE   HG12   3419     0.0236      1.008   ; qtot -1.019
  3420         CT   1305    ILE     CD   3420     -0.066      12.01   ; qtot -1.085
  3421         HC   1305    ILE    HD1   3421     0.0186      1.008   ; qtot -1.067
  3422         HC   1305    ILE    HD2   3422     0.0186      1.008   ; qtot -1.048
  3423         HC   1305    ILE    HD3   3423     0.0186      1.008   ; qtot -1.029
  3424          C   1305    ILE      C   3424     0.5973      12.01   ; qtot -0.4321
  3425          O   1305    ILE      O   3425    -0.5679         16   ; qtot -1
; residue 1306 PHE rtp PHE  q  0.0
  3426          N   1306    PHE      N   3426    -0.4157      14.01   ; qtot -1.416
  3427          H   1306    PHE      H   3427     0.2719      1.008   ; qtot -1.144
  3428         CT   1306    PHE     CA   3428    -0.0024      12.01   ; qtot -1.146
  3429         H1   1306    PHE     HA   3429     0.0978      1.008   ; qtot -1.048
  3430         CT   1306    PHE     CB   3430    -0.0343      12.01   ; qtot -1.083
  3431         HC   1306    PHE    HB1   3431     0.0295      1.008   ; qtot -1.053
  3432         HC   1306    PHE    HB2   3432     0.0295      1.008   ; qtot -1.024
  3433         CA   1306    PHE     CG   3433     0.0118      12.01   ; qtot -1.012
  3434         CA   1306    PHE    CD1   3434    -0.1256      12.01   ; qtot -1.137
  3435         HA   1306    PHE    HD1   3435      0.133      1.008   ; qtot -1.004
  3436         CA   1306    PHE    CE1   3436    -0.1704      12.01   ; qtot -1.175
  3437         HA   1306    PHE    HE1   3437      0.143      1.008   ; qtot -1.032
  3438         CA   1306    PHE     CZ   3438    -0.1072      12.01   ; qtot -1.139
  3439         HA   1306    PHE     HZ   3439     0.1297      1.008   ; qtot -1.009
  3440         CA   1306    PHE    CE2   3440    -0.1704      12.01   ; qtot -1.18
  3441         HA   1306    PHE    HE2   3441      0.143      1.008   ; qtot -1.037
  3442         CA   1306    PHE    CD2   3442    -0.1256      12.01   ; qtot -1.162
  3443         HA   1306    PHE    HD2   3443      0.133      1.008   ; qtot -1.029
  3444          C   1306    PHE      C   3444     0.5973      12.01   ; qtot -0.4321
  3445          O   1306    PHE      O   3445    -0.5679         16   ; qtot -1
; residue 1307 THR rtp THR  q  0.0
  3446          N   1307    THR      N   3446    -0.4157      14.01   ; qtot -1.416
  3447          H   1307    THR      H   3447     0.2719      1.008   ; qtot -1.144
  3448         CT   1307    THR     CA   3448    -0.0389      12.01   ; qtot -1.183
  3449         H1   1307    THR     HA   3449     0.1007      1.008   ; qtot -1.082
  3450         CT   1307    THR     CB   3450     0.3654      12.01   ; qtot -0.7166
  3451         H1   1307    THR     HB   3451     0.0043      1.008   ; qtot -0.7123
  3452         CT   1307    THR    CG2   3452    -0.2438      12.01   ; qtot -0.9561
  3453         HC   1307    THR   HG21   3453     0.0642      1.008   ; qtot -0.8919
  3454         HC   1307    THR   HG22   3454     0.0642      1.008   ; qtot -0.8277
  3455         HC   1307    THR   HG23   3455     0.0642      1.008   ; qtot -0.7635
  3456         OH   1307    THR    OG1   3456    -0.6761         16   ; qtot -1.44
  3457         HO   1307    THR    HG1   3457     0.4102      1.008   ; qtot -1.029
  3458          C   1307    THR      C   3458     0.5973      12.01   ; qtot -0.4321
  3459          O   1307    THR      O   3459    -0.5679         16   ; qtot -1
; residue 1308 SER rtp SER  q  0.0
  3460          N   1308    SER      N   3460    -0.4157      14.01   ; qtot -1.416
  3461          H   1308    SER      H   3461     0.2719      1.008   ; qtot -1.144
  3462         CT   1308    SER     CA   3462    -0.0249      12.01   ; qtot -1.169
  3463         H1   1308    SER     HA   3463     0.0843      1.008   ; qtot -1.084
  3464         CT   1308    SER     CB   3464     0.2117      12.01   ; qtot -0.8727
  3465         H1   1308    SER    HB1   3465     0.0352      1.008   ; qtot -0.8375
  3466         H1   1308    SER    HB2   3466     0.0352      1.008   ; qtot -0.8023
  3467         OH   1308    SER     OG   3467    -0.6546         16   ; qtot -1.457
  3468         HO   1308    SER     HG   3468     0.4275      1.008   ; qtot -1.029
  3469          C   1308    SER      C   3469     0.5973      12.01   ; qtot -0.4321
  3470          O   1308    SER      O   3470    -0.5679         16   ; qtot -1
; residue 1309 LYS rtp LYS  q +1.0
  3471          N   1309    LYS      N   3471    -0.3479      14.01   ; qtot -1.348
  3472          H   1309    LYS      H   3472     0.2747      1.008   ; qtot -1.073
  3473         CT   1309    LYS     CA   3473      -0.24      12.01   ; qtot -1.313
  3474         H1   1309    LYS     HA   3474     0.1426      1.008   ; qtot -1.171
  3475         CT   1309    LYS     CB   3475    -0.0094      12.01   ; qtot -1.18
  3476         HC   1309    LYS    HB1   3476     0.0362      1.008   ; qtot -1.144
  3477         HC   1309    LYS    HB2   3477     0.0362      1.008   ; qtot -1.108
  3478         CT   1309    LYS     CG   3478     0.0187      12.01   ; qtot -1.089
  3479         HC   1309    LYS    HG1   3479     0.0103      1.008   ; qtot -1.079
  3480         HC   1309    LYS    HG2   3480     0.0103      1.008   ; qtot -1.068
  3481         CT   1309    LYS     CD   3481    -0.0479      12.01   ; qtot -1.116
  3482         HC   1309    LYS    HD1   3482     0.0621      1.008   ; qtot -1.054
  3483         HC   1309    LYS    HD2   3483     0.0621      1.008   ; qtot -0.992
  3484         CT   1309    LYS     CE   3484    -0.0143      12.01   ; qtot -1.006
  3485         HP   1309    LYS    HE1   3485     0.1135      1.008   ; qtot -0.8928
  3486         HP   1309    LYS    HE2   3486     0.1135      1.008   ; qtot -0.7793
  3487         N3   1309    LYS     NZ   3487    -0.3854      14.01   ; qtot -1.165
  3488          H   1309    LYS    HZ1   3488       0.34      1.008   ; qtot -0.8247
  3489          H   1309    LYS    HZ2   3489       0.34      1.008   ; qtot -0.4847
  3490          H   1309    LYS    HZ3   3490       0.34      1.008   ; qtot -0.1447
  3491          C   1309    LYS      C   3491     0.7341      12.01   ; qtot 0.5894
  3492          O   1309    LYS      O   3492    -0.5894         16   ; qtot 1.412e-06
; residue 1310 THR rtp THR  q  0.0
  3493          N   1310    THR      N   3493    -0.4157      14.01   ; qtot -0.4157
  3494          H   1310    THR      H   3494     0.2719      1.008   ; qtot -0.1438
  3495         CT   1310    THR     CA   3495    -0.0389      12.01   ; qtot -0.1827
  3496         H1   1310    THR     HA   3496     0.1007      1.008   ; qtot -0.082
  3497         CT   1310    THR     CB   3497     0.3654      12.01   ; qtot 0.2834
  3498         H1   1310    THR     HB   3498     0.0043      1.008   ; qtot 0.2877
  3499         CT   1310    THR    CG2   3499    -0.2438      12.01   ; qtot 0.0439
  3500         HC   1310    THR   HG21   3500     0.0642      1.008   ; qtot 0.1081
  3501         HC   1310    THR   HG22   3501     0.0642      1.008   ; qtot 0.1723
  3502         HC   1310    THR   HG23   3502     0.0642      1.008   ; qtot 0.2365
  3503         OH   1310    THR    OG1   3503    -0.6761         16   ; qtot -0.4396
  3504         HO   1310    THR    HG1   3504     0.4102      1.008   ; qtot -0.0294
  3505          C   1310    THR      C   3505     0.5973      12.01   ; qtot 0.5679
  3506          O   1310    THR      O   3506    -0.5679         16   ; qtot 1.381e-06
; residue 1311 ASP rtp ASP  q -1.0
  3507          N   1311    ASP      N   3507    -0.5163      14.01   ; qtot -0.5163
  3508          H   1311    ASP      H   3508     0.2936      1.008   ; qtot -0.2227
  3509         CT   1311    ASP     CA   3509     0.0381      12.01   ; qtot -0.1846
  3510         H1   1311    ASP     HA   3510      0.088      1.008   ; qtot -0.0966
  3511         CT   1311    ASP     CB   3511    -0.0303      12.01   ; qtot -0.1269
  3512         HC   1311    ASP    HB1   3512    -0.0122      1.008   ; qtot -0.1391
  3513         HC   1311    ASP    HB2   3513    -0.0122      1.008   ; qtot -0.1513
  3514          C   1311    ASP     CG   3514     0.7994      12.01   ; qtot 0.6481
  3515         O2   1311    ASP    OD1   3515    -0.8014         16   ; qtot -0.1533
  3516         O2   1311    ASP    OD2   3516    -0.8014         16   ; qtot -0.9547
  3517          C   1311    ASP      C   3517     0.5366      12.01   ; qtot -0.4181
  3518          O   1311    ASP      O   3518    -0.5819         16   ; qtot -1
; residue 1312 THR rtp THR  q  0.0
  3519          N   1312    THR      N   3519    -0.4157      14.01   ; qtot -1.416
  3520          H   1312    THR      H   3520     0.2719      1.008   ; qtot -1.144
  3521         CT   1312    THR     CA   3521    -0.0389      12.01   ; qtot -1.183
  3522         H1   1312    THR     HA   3522     0.1007      1.008   ; qtot -1.082
  3523         CT   1312    THR     CB   3523     0.3654      12.01   ; qtot -0.7166
  3524         H1   1312    THR     HB   3524     0.0043      1.008   ; qtot -0.7123
  3525         CT   1312    THR    CG2   3525    -0.2438      12.01   ; qtot -0.9561
  3526         HC   1312    THR   HG21   3526     0.0642      1.008   ; qtot -0.8919
  3527         HC   1312    THR   HG22   3527     0.0642      1.008   ; qtot -0.8277
  3528         HC   1312    THR   HG23   3528     0.0642      1.008   ; qtot -0.7635
  3529         OH   1312    THR    OG1   3529    -0.6761         16   ; qtot -1.44
  3530         HO   1312    THR    HG1   3530     0.4102      1.008   ; qtot -1.029
  3531          C   1312    THR      C   3531     0.5973      12.01   ; qtot -0.4321
  3532          O   1312    THR      O   3532    -0.5679         16   ; qtot -1
; residue 1313 TRP rtp TRP  q  0.0
  3533          N   1313    TRP      N   3533    -0.4157      14.01   ; qtot -1.416
  3534          H   1313    TRP      H   3534     0.2719      1.008   ; qtot -1.144
  3535         CT   1313    TRP     CA   3535    -0.0275      12.01   ; qtot -1.171
  3536         H1   1313    TRP     HA   3536     0.1123      1.008   ; qtot -1.059
  3537         CT   1313    TRP     CB   3537     -0.005      12.01   ; qtot -1.064
  3538         HC   1313    TRP    HB1   3538     0.0339      1.008   ; qtot -1.03
  3539         HC   1313    TRP    HB2   3539     0.0339      1.008   ; qtot -0.9962
  3540         C*   1313    TRP     CG   3540    -0.1415      12.01   ; qtot -1.138
  3541         CW   1313    TRP    CD1   3541    -0.1638      12.01   ; qtot -1.301
  3542         H4   1313    TRP    HD1   3542     0.2062      1.008   ; qtot -1.095
  3543         NA   1313    TRP    NE1   3543    -0.3418      14.01   ; qtot -1.437
  3544          H   1313    TRP    HE1   3544     0.3412      1.008   ; qtot -1.096
  3545         CN   1313    TRP    CE2   3545      0.138      12.01   ; qtot -0.9579
  3546         CA   1313    TRP    CZ2   3546    -0.2601      12.01   ; qtot -1.218
  3547         HA   1313    TRP    HZ2   3547     0.1572      1.008   ; qtot -1.061
  3548         CA   1313    TRP    CH2   3548    -0.1134      12.01   ; qtot -1.174
  3549         HA   1313    TRP    HH2   3549     0.1417      1.008   ; qtot -1.032
  3550         CA   1313    TRP    CZ3   3550    -0.1972      12.01   ; qtot -1.23
  3551         HA   1313    TRP    HZ3   3551     0.1447      1.008   ; qtot -1.085
  3552         CA   1313    TRP    CE3   3552    -0.2387      12.01   ; qtot -1.324
  3553         HA   1313    TRP    HE3   3553       0.17      1.008   ; qtot -1.154
  3554         CB   1313    TRP    CD2   3554     0.1243      12.01   ; qtot -1.029
  3555          C   1313    TRP      C   3555     0.5973      12.01   ; qtot -0.4321
  3556          O   1313    TRP      O   3556    -0.5679         16   ; qtot -1
; residue 1314 SER rtp SER  q  0.0
  3557          N   1314    SER      N   3557    -0.4157      14.01   ; qtot -1.416
  3558          H   1314    SER      H   3558     0.2719      1.008   ; qtot -1.144
  3559         CT   1314    SER     CA   3559    -0.0249      12.01   ; qtot -1.169
  3560         H1   1314    SER     HA   3560     0.0843      1.008   ; qtot -1.084
  3561         CT   1314    SER     CB   3561     0.2117      12.01   ; qtot -0.8727
  3562         H1   1314    SER    HB1   3562     0.0352      1.008   ; qtot -0.8375
  3563         H1   1314    SER    HB2   3563     0.0352      1.008   ; qtot -0.8023
  3564         OH   1314    SER     OG   3564    -0.6546         16   ; qtot -1.457
  3565         HO   1314    SER     HG   3565     0.4275      1.008   ; qtot -1.029
  3566          C   1314    SER      C   3566     0.5973      12.01   ; qtot -0.4321
  3567          O   1314    SER      O   3567    -0.5679         16   ; qtot -1
; residue 1315 PHE rtp PHE  q  0.0
  3568          N   1315    PHE      N   3568    -0.4157      14.01   ; qtot -1.416
  3569          H   1315    PHE      H   3569     0.2719      1.008   ; qtot -1.144
  3570         CT   1315    PHE     CA   3570    -0.0024      12.01   ; qtot -1.146
  3571         H1   1315    PHE     HA   3571     0.0978      1.008   ; qtot -1.048
  3572         CT   1315    PHE     CB   3572    -0.0343      12.01   ; qtot -1.083
  3573         HC   1315    PHE    HB1   3573     0.0295      1.008   ; qtot -1.053
  3574         HC   1315    PHE    HB2   3574     0.0295      1.008   ; qtot -1.024
  3575         CA   1315    PHE     CG   3575     0.0118      12.01   ; qtot -1.012
  3576         CA   1315    PHE    CD1   3576    -0.1256      12.01   ; qtot -1.137
  3577         HA   1315    PHE    HD1   3577      0.133      1.008   ; qtot -1.004
  3578         CA   1315    PHE    CE1   3578    -0.1704      12.01   ; qtot -1.175
  3579         HA   1315    PHE    HE1   3579      0.143      1.008   ; qtot -1.032
  3580         CA   1315    PHE     CZ   3580    -0.1072      12.01   ; qtot -1.139
  3581         HA   1315    PHE     HZ   3581     0.1297      1.008   ; qtot -1.009
  3582         CA   1315    PHE    CE2   3582    -0.1704      12.01   ; qtot -1.18
  3583         HA   1315    PHE    HE2   3583      0.143      1.008   ; qtot -1.037
  3584         CA   1315    PHE    CD2   3584    -0.1256      12.01   ; qtot -1.162
  3585         HA   1315    PHE    HD2   3585      0.133      1.008   ; qtot -1.029
  3586          C   1315    PHE      C   3586     0.5973      12.01   ; qtot -0.4321
  3587          O   1315    PHE      O   3587    -0.5679         16   ; qtot -1
; residue 1316 GLY rtp GLY  q  0.0
  3588          N   1316    GLY      N   3588    -0.4157      14.01   ; qtot -1.416
  3589          H   1316    GLY      H   3589     0.2719      1.008   ; qtot -1.144
  3590         CT   1316    GLY     CA   3590    -0.0252      12.01   ; qtot -1.169
  3591         H1   1316    GLY    HA1   3591     0.0698      1.008   ; qtot -1.099
  3592         H1   1316    GLY    HA2   3592     0.0698      1.008   ; qtot -1.029
  3593          C   1316    GLY      C   3593     0.5973      12.01   ; qtot -0.4321
  3594          O   1316    GLY      O   3594    -0.5679         16   ; qtot -1
; residue 1317 VAL rtp VAL  q  0.0
  3595          N   1317    VAL      N   3595    -0.4157      14.01   ; qtot -1.416
  3596          H   1317    VAL      H   3596     0.2719      1.008   ; qtot -1.144
  3597         CT   1317    VAL     CA   3597    -0.0875      12.01   ; qtot -1.231
  3598         H1   1317    VAL     HA   3598     0.0969      1.008   ; qtot -1.134
  3599         CT   1317    VAL     CB   3599     0.2985      12.01   ; qtot -0.8359
  3600         HC   1317    VAL     HB   3600    -0.0297      1.008   ; qtot -0.8656
  3601         CT   1317    VAL    CG1   3601    -0.3192      12.01   ; qtot -1.185
  3602         HC   1317    VAL   HG11   3602     0.0791      1.008   ; qtot -1.106
  3603         HC   1317    VAL   HG12   3603     0.0791      1.008   ; qtot -1.027
  3604         HC   1317    VAL   HG13   3604     0.0791      1.008   ; qtot -0.9475
  3605         CT   1317    VAL    CG2   3605    -0.3192      12.01   ; qtot -1.267
  3606         HC   1317    VAL   HG21   3606     0.0791      1.008   ; qtot -1.188
  3607         HC   1317    VAL   HG22   3607     0.0791      1.008   ; qtot -1.108
  3608         HC   1317    VAL   HG23   3608     0.0791      1.008   ; qtot -1.029
  3609          C   1317    VAL      C   3609     0.5973      12.01   ; qtot -0.4321
  3610          O   1317    VAL      O   3610    -0.5679         16   ; qtot -1
; residue 1318 LEU rtp LEU  q  0.0
  3611          N   1318    LEU      N   3611    -0.4157      14.01   ; qtot -1.416
  3612          H   1318    LEU      H   3612     0.2719      1.008   ; qtot -1.144
  3613         CT   1318    LEU     CA   3613    -0.0518      12.01   ; qtot -1.196
  3614         H1   1318    LEU     HA   3614     0.0922      1.008   ; qtot -1.103
  3615         CT   1318    LEU     CB   3615    -0.1102      12.01   ; qtot -1.214
  3616         HC   1318    LEU    HB1   3616     0.0457      1.008   ; qtot -1.168
  3617         HC   1318    LEU    HB2   3617     0.0457      1.008   ; qtot -1.122
  3618         CT   1318    LEU     CG   3618     0.3531      12.01   ; qtot -0.7691
  3619         HC   1318    LEU     HG   3619    -0.0361      1.008   ; qtot -0.8052
  3620         CT   1318    LEU    CD1   3620    -0.4121      12.01   ; qtot -1.217
  3621         HC   1318    LEU   HD11   3621        0.1      1.008   ; qtot -1.117
  3622         HC   1318    LEU   HD12   3622        0.1      1.008   ; qtot -1.017
  3623         HC   1318    LEU   HD13   3623        0.1      1.008   ; qtot -0.9173
  3624         CT   1318    LEU    CD2   3624    -0.4121      12.01   ; qtot -1.329
  3625         HC   1318    LEU   HD21   3625        0.1      1.008   ; qtot -1.229
  3626         HC   1318    LEU   HD22   3626        0.1      1.008   ; qtot -1.129
  3627         HC   1318    LEU   HD23   3627        0.1      1.008   ; qtot -1.029
  3628          C   1318    LEU      C   3628     0.5973      12.01   ; qtot -0.4321
  3629          O   1318    LEU      O   3629    -0.5679         16   ; qtot -1
; residue 1319 LEU rtp LEU  q  0.0
  3630          N   1319    LEU      N   3630    -0.4157      14.01   ; qtot -1.416
  3631          H   1319    LEU      H   3631     0.2719      1.008   ; qtot -1.144
  3632         CT   1319    LEU     CA   3632    -0.0518      12.01   ; qtot -1.196
  3633         H1   1319    LEU     HA   3633     0.0922      1.008   ; qtot -1.103
  3634         CT   1319    LEU     CB   3634    -0.1102      12.01   ; qtot -1.214
  3635         HC   1319    LEU    HB1   3635     0.0457      1.008   ; qtot -1.168
  3636         HC   1319    LEU    HB2   3636     0.0457      1.008   ; qtot -1.122
  3637         CT   1319    LEU     CG   3637     0.3531      12.01   ; qtot -0.7691
  3638         HC   1319    LEU     HG   3638    -0.0361      1.008   ; qtot -0.8052
  3639         CT   1319    LEU    CD1   3639    -0.4121      12.01   ; qtot -1.217
  3640         HC   1319    LEU   HD11   3640        0.1      1.008   ; qtot -1.117
  3641         HC   1319    LEU   HD12   3641        0.1      1.008   ; qtot -1.017
  3642         HC   1319    LEU   HD13   3642        0.1      1.008   ; qtot -0.9173
  3643         CT   1319    LEU    CD2   3643    -0.4121      12.01   ; qtot -1.329
  3644         HC   1319    LEU   HD21   3644        0.1      1.008   ; qtot -1.229
  3645         HC   1319    LEU   HD22   3645        0.1      1.008   ; qtot -1.129
  3646         HC   1319    LEU   HD23   3646        0.1      1.008   ; qtot -1.029
  3647          C   1319    LEU      C   3647     0.5973      12.01   ; qtot -0.4321
  3648          O   1319    LEU      O   3648    -0.5679         16   ; qtot -1
; residue 1320 TRP rtp TRP  q  0.0
  3649          N   1320    TRP      N   3649    -0.4157      14.01   ; qtot -1.416
  3650          H   1320    TRP      H   3650     0.2719      1.008   ; qtot -1.144
  3651         CT   1320    TRP     CA   3651    -0.0275      12.01   ; qtot -1.171
  3652         H1   1320    TRP     HA   3652     0.1123      1.008   ; qtot -1.059
  3653         CT   1320    TRP     CB   3653     -0.005      12.01   ; qtot -1.064
  3654         HC   1320    TRP    HB1   3654     0.0339      1.008   ; qtot -1.03
  3655         HC   1320    TRP    HB2   3655     0.0339      1.008   ; qtot -0.9962
  3656         C*   1320    TRP     CG   3656    -0.1415      12.01   ; qtot -1.138
  3657         CW   1320    TRP    CD1   3657    -0.1638      12.01   ; qtot -1.301
  3658         H4   1320    TRP    HD1   3658     0.2062      1.008   ; qtot -1.095
  3659         NA   1320    TRP    NE1   3659    -0.3418      14.01   ; qtot -1.437
  3660          H   1320    TRP    HE1   3660     0.3412      1.008   ; qtot -1.096
  3661         CN   1320    TRP    CE2   3661      0.138      12.01   ; qtot -0.9579
  3662         CA   1320    TRP    CZ2   3662    -0.2601      12.01   ; qtot -1.218
  3663         HA   1320    TRP    HZ2   3663     0.1572      1.008   ; qtot -1.061
  3664         CA   1320    TRP    CH2   3664    -0.1134      12.01   ; qtot -1.174
  3665         HA   1320    TRP    HH2   3665     0.1417      1.008   ; qtot -1.032
  3666         CA   1320    TRP    CZ3   3666    -0.1972      12.01   ; qtot -1.23
  3667         HA   1320    TRP    HZ3   3667     0.1447      1.008   ; qtot -1.085
  3668         CA   1320    TRP    CE3   3668    -0.2387      12.01   ; qtot -1.324
  3669         HA   1320    TRP    HE3   3669       0.17      1.008   ; qtot -1.154
  3670         CB   1320    TRP    CD2   3670     0.1243      12.01   ; qtot -1.029
  3671          C   1320    TRP      C   3671     0.5973      12.01   ; qtot -0.4321
  3672          O   1320    TRP      O   3672    -0.5679         16   ; qtot -1
; residue 1321 GLU rtp GLU  q -1.0
  3673          N   1321    GLU      N   3673    -0.5163      14.01   ; qtot -1.516
  3674          H   1321    GLU      H   3674     0.2936      1.008   ; qtot -1.223
  3675         CT   1321    GLU     CA   3675     0.0397      12.01   ; qtot -1.183
  3676         H1   1321    GLU     HA   3676     0.1105      1.008   ; qtot -1.072
  3677         CT   1321    GLU     CB   3677      0.056      12.01   ; qtot -1.016
  3678         HC   1321    GLU    HB1   3678    -0.0173      1.008   ; qtot -1.034
  3679         HC   1321    GLU    HB2   3679    -0.0173      1.008   ; qtot -1.051
  3680         CT   1321    GLU     CG   3680     0.0136      12.01   ; qtot -1.037
  3681         HC   1321    GLU    HG1   3681    -0.0425      1.008   ; qtot -1.08
  3682         HC   1321    GLU    HG2   3682    -0.0425      1.008   ; qtot -1.122
  3683          C   1321    GLU     CD   3683     0.8054      12.01   ; qtot -0.3171
  3684         O2   1321    GLU    OE1   3684    -0.8188         16   ; qtot -1.136
  3685         O2   1321    GLU    OE2   3685    -0.8188         16   ; qtot -1.955
  3686          C   1321    GLU      C   3686     0.5366      12.01   ; qtot -1.418
  3687          O   1321    GLU      O   3687    -0.5819         16   ; qtot -2
; residue 1322 ILE rtp ILE  q  0.0
  3688          N   1322    ILE      N   3688    -0.4157      14.01   ; qtot -2.416
  3689          H   1322    ILE      H   3689     0.2719      1.008   ; qtot -2.144
  3690         CT   1322    ILE     CA   3690    -0.0597      12.01   ; qtot -2.203
  3691         H1   1322    ILE     HA   3691     0.0869      1.008   ; qtot -2.117
  3692         CT   1322    ILE     CB   3692     0.1303      12.01   ; qtot -1.986
  3693         HC   1322    ILE     HB   3693     0.0187      1.008   ; qtot -1.968
  3694         CT   1322    ILE    CG2   3694    -0.3204      12.01   ; qtot -2.288
  3695         HC   1322    ILE   HG21   3695     0.0882      1.008   ; qtot -2.2
  3696         HC   1322    ILE   HG22   3696     0.0882      1.008   ; qtot -2.112
  3697         HC   1322    ILE   HG23   3697     0.0882      1.008   ; qtot -2.023
  3698         CT   1322    ILE    CG1   3698     -0.043      12.01   ; qtot -2.066
  3699         HC   1322    ILE   HG11   3699     0.0236      1.008   ; qtot -2.043
  3700         HC   1322    ILE   HG12   3700     0.0236      1.008   ; qtot -2.019
  3701         CT   1322    ILE     CD   3701     -0.066      12.01   ; qtot -2.085
  3702         HC   1322    ILE    HD1   3702     0.0186      1.008   ; qtot -2.067
  3703         HC   1322    ILE    HD2   3703     0.0186      1.008   ; qtot -2.048
  3704         HC   1322    ILE    HD3   3704     0.0186      1.008   ; qtot -2.029
  3705          C   1322    ILE      C   3705     0.5973      12.01   ; qtot -1.432
  3706          O   1322    ILE      O   3706    -0.5679         16   ; qtot -2
; residue 1323 PHE rtp PHE  q  0.0
  3707          N   1323    PHE      N   3707    -0.4157      14.01   ; qtot -2.416
  3708          H   1323    PHE      H   3708     0.2719      1.008   ; qtot -2.144
  3709         CT   1323    PHE     CA   3709    -0.0024      12.01   ; qtot -2.146
  3710         H1   1323    PHE     HA   3710     0.0978      1.008   ; qtot -2.048
  3711         CT   1323    PHE     CB   3711    -0.0343      12.01   ; qtot -2.083
  3712         HC   1323    PHE    HB1   3712     0.0295      1.008   ; qtot -2.053
  3713         HC   1323    PHE    HB2   3713     0.0295      1.008   ; qtot -2.024
  3714         CA   1323    PHE     CG   3714     0.0118      12.01   ; qtot -2.012
  3715         CA   1323    PHE    CD1   3715    -0.1256      12.01   ; qtot -2.137
  3716         HA   1323    PHE    HD1   3716      0.133      1.008   ; qtot -2.004
  3717         CA   1323    PHE    CE1   3717    -0.1704      12.01   ; qtot -2.175
  3718         HA   1323    PHE    HE1   3718      0.143      1.008   ; qtot -2.032
  3719         CA   1323    PHE     CZ   3719    -0.1072      12.01   ; qtot -2.139
  3720         HA   1323    PHE     HZ   3720     0.1297      1.008   ; qtot -2.009
  3721         CA   1323    PHE    CE2   3721    -0.1704      12.01   ; qtot -2.18
  3722         HA   1323    PHE    HE2   3722      0.143      1.008   ; qtot -2.037
  3723         CA   1323    PHE    CD2   3723    -0.1256      12.01   ; qtot -2.162
  3724         HA   1323    PHE    HD2   3724      0.133      1.008   ; qtot -2.029
  3725          C   1323    PHE      C   3725     0.5973      12.01   ; qtot -1.432
  3726          O   1323    PHE      O   3726    -0.5679         16   ; qtot -2
; residue 1324 SER rtp SER  q  0.0
  3727          N   1324    SER      N   3727    -0.4157      14.01   ; qtot -2.416
  3728          H   1324    SER      H   3728     0.2719      1.008   ; qtot -2.144
  3729         CT   1324    SER     CA   3729    -0.0249      12.01   ; qtot -2.169
  3730         H1   1324    SER     HA   3730     0.0843      1.008   ; qtot -2.084
  3731         CT   1324    SER     CB   3731     0.2117      12.01   ; qtot -1.873
  3732         H1   1324    SER    HB1   3732     0.0352      1.008   ; qtot -1.837
  3733         H1   1324    SER    HB2   3733     0.0352      1.008   ; qtot -1.802
  3734         OH   1324    SER     OG   3734    -0.6546         16   ; qtot -2.457
  3735         HO   1324    SER     HG   3735     0.4275      1.008   ; qtot -2.029
  3736          C   1324    SER      C   3736     0.5973      12.01   ; qtot -1.432
  3737          O   1324    SER      O   3737    -0.5679         16   ; qtot -2
; residue 1325 LEU rtp LEU  q  0.0
  3738          N   1325    LEU      N   3738    -0.4157      14.01   ; qtot -2.416
  3739          H   1325    LEU      H   3739     0.2719      1.008   ; qtot -2.144
  3740         CT   1325    LEU     CA   3740    -0.0518      12.01   ; qtot -2.196
  3741         H1   1325    LEU     HA   3741     0.0922      1.008   ; qtot -2.103
  3742         CT   1325    LEU     CB   3742    -0.1102      12.01   ; qtot -2.214
  3743         HC   1325    LEU    HB1   3743     0.0457      1.008   ; qtot -2.168
  3744         HC   1325    LEU    HB2   3744     0.0457      1.008   ; qtot -2.122
  3745         CT   1325    LEU     CG   3745     0.3531      12.01   ; qtot -1.769
  3746         HC   1325    LEU     HG   3746    -0.0361      1.008   ; qtot -1.805
  3747         CT   1325    LEU    CD1   3747    -0.4121      12.01   ; qtot -2.217
  3748         HC   1325    LEU   HD11   3748        0.1      1.008   ; qtot -2.117
  3749         HC   1325    LEU   HD12   3749        0.1      1.008   ; qtot -2.017
  3750         HC   1325    LEU   HD13   3750        0.1      1.008   ; qtot -1.917
  3751         CT   1325    LEU    CD2   3751    -0.4121      12.01   ; qtot -2.329
  3752         HC   1325    LEU   HD21   3752        0.1      1.008   ; qtot -2.229
  3753         HC   1325    LEU   HD22   3753        0.1      1.008   ; qtot -2.129
  3754         HC   1325    LEU   HD23   3754        0.1      1.008   ; qtot -2.029
  3755          C   1325    LEU      C   3755     0.5973      12.01   ; qtot -1.432
  3756          O   1325    LEU      O   3756    -0.5679         16   ; qtot -2
; residue 1326 GLY rtp GLY  q  0.0
  3757          N   1326    GLY      N   3757    -0.4157      14.01   ; qtot -2.416
  3758          H   1326    GLY      H   3758     0.2719      1.008   ; qtot -2.144
  3759         CT   1326    GLY     CA   3759    -0.0252      12.01   ; qtot -2.169
  3760         H1   1326    GLY    HA1   3760     0.0698      1.008   ; qtot -2.099
  3761         H1   1326    GLY    HA2   3761     0.0698      1.008   ; qtot -2.029
  3762          C   1326    GLY      C   3762     0.5973      12.01   ; qtot -1.432
  3763          O   1326    GLY      O   3763    -0.5679         16   ; qtot -2
; residue 1327 TYR rtp TYR  q  0.0
  3764          N   1327    TYR      N   3764    -0.4157      14.01   ; qtot -2.416
  3765          H   1327    TYR      H   3765     0.2719      1.008   ; qtot -2.144
  3766         CT   1327    TYR     CA   3766    -0.0014      12.01   ; qtot -2.145
  3767         H1   1327    TYR     HA   3767     0.0876      1.008   ; qtot -2.058
  3768         CT   1327    TYR     CB   3768    -0.0152      12.01   ; qtot -2.073
  3769         HC   1327    TYR    HB1   3769     0.0295      1.008   ; qtot -2.043
  3770         HC   1327    TYR    HB2   3770     0.0295      1.008   ; qtot -2.014
  3771         CA   1327    TYR     CG   3771    -0.0011      12.01   ; qtot -2.015
  3772         CA   1327    TYR    CD1   3772    -0.1906      12.01   ; qtot -2.205
  3773         HA   1327    TYR    HD1   3773     0.1699      1.008   ; qtot -2.036
  3774         CA   1327    TYR    CE1   3774    -0.2341      12.01   ; qtot -2.27
  3775         HA   1327    TYR    HE1   3775     0.1656      1.008   ; qtot -2.104
  3776          C   1327    TYR     CZ   3776     0.3226      12.01   ; qtot -1.781
  3777         OH   1327    TYR     OH   3777    -0.5579         16   ; qtot -2.339
  3778         HO   1327    TYR     HH   3778     0.3992      1.008   ; qtot -1.94
  3779         CA   1327    TYR    CE2   3779    -0.2341      12.01   ; qtot -2.174
  3780         HA   1327    TYR    HE2   3780     0.1656      1.008   ; qtot -2.009
  3781         CA   1327    TYR    CD2   3781    -0.1906      12.01   ; qtot -2.199
  3782         HA   1327    TYR    HD2   3782     0.1699      1.008   ; qtot -2.029
  3783          C   1327    TYR      C   3783     0.5973      12.01   ; qtot -1.432
  3784          O   1327    TYR      O   3784    -0.5679         16   ; qtot -2
; residue 1328 MET rtp MET  q  0.0
  3785          N   1328    MET      N   3785    -0.4157      14.01   ; qtot -2.416
  3786          H   1328    MET      H   3786     0.2719      1.008   ; qtot -2.144
  3787         CT   1328    MET     CA   3787    -0.0237      12.01   ; qtot -2.167
  3788         H1   1328    MET     HA   3788      0.088      1.008   ; qtot -2.079
  3789         CT   1328    MET     CB   3789     0.0342      12.01   ; qtot -2.045
  3790         HC   1328    MET    HB1   3790     0.0241      1.008   ; qtot -2.021
  3791         HC   1328    MET    HB2   3791     0.0241      1.008   ; qtot -1.997
  3792         CT   1328    MET     CG   3792     0.0018      12.01   ; qtot -1.995
  3793         H1   1328    MET    HG1   3793      0.044      1.008   ; qtot -1.951
  3794         H1   1328    MET    HG2   3794      0.044      1.008   ; qtot -1.907
  3795          S   1328    MET     SD   3795    -0.2737      32.06   ; qtot -2.181
  3796         CT   1328    MET     CE   3796    -0.0536      12.01   ; qtot -2.235
  3797         H1   1328    MET    HE1   3797     0.0684      1.008   ; qtot -2.166
  3798         H1   1328    MET    HE2   3798     0.0684      1.008   ; qtot -2.098
  3799         H1   1328    MET    HE3   3799     0.0684      1.008   ; qtot -2.029
  3800          C   1328    MET      C   3800     0.5973      12.01   ; qtot -1.432
  3801          O   1328    MET      O   3801    -0.5679         16   ; qtot -2
; residue 1329 PRO rtp PRO  q  0.0
  3802          N   1329    PRO      N   3802    -0.2548      14.01   ; qtot -2.255
  3803         CT   1329    PRO     CD   3803     0.0192      12.01   ; qtot -2.236
  3804         H1   1329    PRO    HD1   3804     0.0391      1.008   ; qtot -2.196
  3805         H1   1329    PRO    HD2   3805     0.0391      1.008   ; qtot -2.157
  3806         CT   1329    PRO     CG   3806     0.0189      12.01   ; qtot -2.138
  3807         HC   1329    PRO    HG1   3807     0.0213      1.008   ; qtot -2.117
  3808         HC   1329    PRO    HG2   3808     0.0213      1.008   ; qtot -2.096
  3809         CT   1329    PRO     CB   3809     -0.007      12.01   ; qtot -2.103
  3810         HC   1329    PRO    HB1   3810     0.0253      1.008   ; qtot -2.078
  3811         HC   1329    PRO    HB2   3811     0.0253      1.008   ; qtot -2.052
  3812         CT   1329    PRO     CA   3812    -0.0266      12.01   ; qtot -2.079
  3813         H1   1329    PRO     HA   3813     0.0641      1.008   ; qtot -2.015
  3814          C   1329    PRO      C   3814     0.5896      12.01   ; qtot -1.425
  3815          O   1329    PRO      O   3815    -0.5748         16   ; qtot -2
; residue 1330 TYR rtp TYR  q  0.0
  3816          N   1330    TYR      N   3816    -0.4157      14.01   ; qtot -2.416
  3817          H   1330    TYR      H   3817     0.2719      1.008   ; qtot -2.144
  3818         CT   1330    TYR     CA   3818    -0.0014      12.01   ; qtot -2.145
  3819         H1   1330    TYR     HA   3819     0.0876      1.008   ; qtot -2.058
  3820         CT   1330    TYR     CB   3820    -0.0152      12.01   ; qtot -2.073
  3821         HC   1330    TYR    HB1   3821     0.0295      1.008   ; qtot -2.043
  3822         HC   1330    TYR    HB2   3822     0.0295      1.008   ; qtot -2.014
  3823         CA   1330    TYR     CG   3823    -0.0011      12.01   ; qtot -2.015
  3824         CA   1330    TYR    CD1   3824    -0.1906      12.01   ; qtot -2.205
  3825         HA   1330    TYR    HD1   3825     0.1699      1.008   ; qtot -2.036
  3826         CA   1330    TYR    CE1   3826    -0.2341      12.01   ; qtot -2.27
  3827         HA   1330    TYR    HE1   3827     0.1656      1.008   ; qtot -2.104
  3828          C   1330    TYR     CZ   3828     0.3226      12.01   ; qtot -1.781
  3829         OH   1330    TYR     OH   3829    -0.5579         16   ; qtot -2.339
  3830         HO   1330    TYR     HH   3830     0.3992      1.008   ; qtot -1.94
  3831         CA   1330    TYR    CE2   3831    -0.2341      12.01   ; qtot -2.174
  3832         HA   1330    TYR    HE2   3832     0.1656      1.008   ; qtot -2.009
  3833         CA   1330    TYR    CD2   3833    -0.1906      12.01   ; qtot -2.199
  3834         HA   1330    TYR    HD2   3834     0.1699      1.008   ; qtot -2.029
  3835          C   1330    TYR      C   3835     0.5973      12.01   ; qtot -1.432
  3836          O   1330    TYR      O   3836    -0.5679         16   ; qtot -2
; residue 1331 PRO rtp PRO  q  0.0
  3837          N   1331    PRO      N   3837    -0.2548      14.01   ; qtot -2.255
  3838         CT   1331    PRO     CD   3838     0.0192      12.01   ; qtot -2.236
  3839         H1   1331    PRO    HD1   3839     0.0391      1.008   ; qtot -2.196
  3840         H1   1331    PRO    HD2   3840     0.0391      1.008   ; qtot -2.157
  3841         CT   1331    PRO     CG   3841     0.0189      12.01   ; qtot -2.138
  3842         HC   1331    PRO    HG1   3842     0.0213      1.008   ; qtot -2.117
  3843         HC   1331    PRO    HG2   3843     0.0213      1.008   ; qtot -2.096
  3844         CT   1331    PRO     CB   3844     -0.007      12.01   ; qtot -2.103
  3845         HC   1331    PRO    HB1   3845     0.0253      1.008   ; qtot -2.078
  3846         HC   1331    PRO    HB2   3846     0.0253      1.008   ; qtot -2.052
  3847         CT   1331    PRO     CA   3847    -0.0266      12.01   ; qtot -2.079
  3848         H1   1331    PRO     HA   3848     0.0641      1.008   ; qtot -2.015
  3849          C   1331    PRO      C   3849     0.5896      12.01   ; qtot -1.425
  3850          O   1331    PRO      O   3850    -0.5748         16   ; qtot -2
; residue 1332 SER rtp SER  q  0.0
  3851          N   1332    SER      N   3851    -0.4157      14.01   ; qtot -2.416
  3852          H   1332    SER      H   3852     0.2719      1.008   ; qtot -2.144
  3853         CT   1332    SER     CA   3853    -0.0249      12.01   ; qtot -2.169
  3854         H1   1332    SER     HA   3854     0.0843      1.008   ; qtot -2.084
  3855         CT   1332    SER     CB   3855     0.2117      12.01   ; qtot -1.873
  3856         H1   1332    SER    HB1   3856     0.0352      1.008   ; qtot -1.837
  3857         H1   1332    SER    HB2   3857     0.0352      1.008   ; qtot -1.802
  3858         OH   1332    SER     OG   3858    -0.6546         16   ; qtot -2.457
  3859         HO   1332    SER     HG   3859     0.4275      1.008   ; qtot -2.029
  3860          C   1332    SER      C   3860     0.5973      12.01   ; qtot -1.432
  3861          O   1332    SER      O   3861    -0.5679         16   ; qtot -2
; residue 1333 LYS rtp LYS  q +1.0
  3862          N   1333    LYS      N   3862    -0.3479      14.01   ; qtot -2.348
  3863          H   1333    LYS      H   3863     0.2747      1.008   ; qtot -2.073
  3864         CT   1333    LYS     CA   3864      -0.24      12.01   ; qtot -2.313
  3865         H1   1333    LYS     HA   3865     0.1426      1.008   ; qtot -2.171
  3866         CT   1333    LYS     CB   3866    -0.0094      12.01   ; qtot -2.18
  3867         HC   1333    LYS    HB1   3867     0.0362      1.008   ; qtot -2.144
  3868         HC   1333    LYS    HB2   3868     0.0362      1.008   ; qtot -2.108
  3869         CT   1333    LYS     CG   3869     0.0187      12.01   ; qtot -2.089
  3870         HC   1333    LYS    HG1   3870     0.0103      1.008   ; qtot -2.079
  3871         HC   1333    LYS    HG2   3871     0.0103      1.008   ; qtot -2.068
  3872         CT   1333    LYS     CD   3872    -0.0479      12.01   ; qtot -2.116
  3873         HC   1333    LYS    HD1   3873     0.0621      1.008   ; qtot -2.054
  3874         HC   1333    LYS    HD2   3874     0.0621      1.008   ; qtot -1.992
  3875         CT   1333    LYS     CE   3875    -0.0143      12.01   ; qtot -2.006
  3876         HP   1333    LYS    HE1   3876     0.1135      1.008   ; qtot -1.893
  3877         HP   1333    LYS    HE2   3877     0.1135      1.008   ; qtot -1.779
  3878         N3   1333    LYS     NZ   3878    -0.3854      14.01   ; qtot -2.165
  3879          H   1333    LYS    HZ1   3879       0.34      1.008   ; qtot -1.825
  3880          H   1333    LYS    HZ2   3880       0.34      1.008   ; qtot -1.485
  3881          H   1333    LYS    HZ3   3881       0.34      1.008   ; qtot -1.145
  3882          C   1333    LYS      C   3882     0.7341      12.01   ; qtot -0.4106
  3883          O   1333    LYS      O   3883    -0.5894         16   ; qtot -1
; residue 1334 SER rtp SER  q  0.0
  3884          N   1334    SER      N   3884    -0.4157      14.01   ; qtot -1.416
  3885          H   1334    SER      H   3885     0.2719      1.008   ; qtot -1.144
  3886         CT   1334    SER     CA   3886    -0.0249      12.01   ; qtot -1.169
  3887         H1   1334    SER     HA   3887     0.0843      1.008   ; qtot -1.084
  3888         CT   1334    SER     CB   3888     0.2117      12.01   ; qtot -0.8727
  3889         H1   1334    SER    HB1   3889     0.0352      1.008   ; qtot -0.8375
  3890         H1   1334    SER    HB2   3890     0.0352      1.008   ; qtot -0.8023
  3891         OH   1334    SER     OG   3891    -0.6546         16   ; qtot -1.457
  3892         HO   1334    SER     HG   3892     0.4275      1.008   ; qtot -1.029
  3893          C   1334    SER      C   3893     0.5973      12.01   ; qtot -0.4321
  3894          O   1334    SER      O   3894    -0.5679         16   ; qtot -1
; residue 1335 ASN rtp ASN  q  0.0
  3895          N   1335    ASN      N   3895    -0.4157      14.01   ; qtot -1.416
  3896          H   1335    ASN      H   3896     0.2719      1.008   ; qtot -1.144
  3897         CT   1335    ASN     CA   3897     0.0143      12.01   ; qtot -1.129
  3898         H1   1335    ASN     HA   3898     0.1048      1.008   ; qtot -1.025
  3899         CT   1335    ASN     CB   3899    -0.2041      12.01   ; qtot -1.229
  3900         HC   1335    ASN    HB1   3900     0.0797      1.008   ; qtot -1.149
  3901         HC   1335    ASN    HB2   3901     0.0797      1.008   ; qtot -1.069
  3902          C   1335    ASN     CG   3902      0.713      12.01   ; qtot -0.3564
  3903          O   1335    ASN    OD1   3903    -0.5931         16   ; qtot -0.9495
  3904          N   1335    ASN    ND2   3904    -0.9191      14.01   ; qtot -1.869
  3905          H   1335    ASN   HD21   3905     0.4196      1.008   ; qtot -1.449
  3906          H   1335    ASN   HD22   3906     0.4196      1.008   ; qtot -1.029
  3907          C   1335    ASN      C   3907     0.5973      12.01   ; qtot -0.4321
  3908          O   1335    ASN      O   3908    -0.5679         16   ; qtot -1
; residue 1336 GLN rtp GLN  q  0.0
  3909          N   1336    GLN      N   3909    -0.4157      14.01   ; qtot -1.416
  3910          H   1336    GLN      H   3910     0.2719      1.008   ; qtot -1.144
  3911         CT   1336    GLN     CA   3911    -0.0031      12.01   ; qtot -1.147
  3912         H1   1336    GLN     HA   3912      0.085      1.008   ; qtot -1.062
  3913         CT   1336    GLN     CB   3913    -0.0036      12.01   ; qtot -1.065
  3914         HC   1336    GLN    HB1   3914     0.0171      1.008   ; qtot -1.048
  3915         HC   1336    GLN    HB2   3915     0.0171      1.008   ; qtot -1.031
  3916         CT   1336    GLN     CG   3916    -0.0645      12.01   ; qtot -1.096
  3917         HC   1336    GLN    HG1   3917     0.0352      1.008   ; qtot -1.061
  3918         HC   1336    GLN    HG2   3918     0.0352      1.008   ; qtot -1.025
  3919          C   1336    GLN     CD   3919     0.6951      12.01   ; qtot -0.3303
  3920          O   1336    GLN    OE1   3920    -0.6086         16   ; qtot -0.9389
  3921          N   1336    GLN    NE2   3921    -0.9407      14.01   ; qtot -1.88
  3922          H   1336    GLN   HE21   3922     0.4251      1.008   ; qtot -1.454
  3923          H   1336    GLN   HE22   3923     0.4251      1.008   ; qtot -1.029
  3924          C   1336    GLN      C   3924     0.5973      12.01   ; qtot -0.4321
  3925          O   1336    GLN      O   3925    -0.5679         16   ; qtot -1
; residue 1337 GLU rtp GLU  q -1.0
  3926          N   1337    GLU      N   3926    -0.5163      14.01   ; qtot -1.516
  3927          H   1337    GLU      H   3927     0.2936      1.008   ; qtot -1.223
  3928         CT   1337    GLU     CA   3928     0.0397      12.01   ; qtot -1.183
  3929         H1   1337    GLU     HA   3929     0.1105      1.008   ; qtot -1.072
  3930         CT   1337    GLU     CB   3930      0.056      12.01   ; qtot -1.016
  3931         HC   1337    GLU    HB1   3931    -0.0173      1.008   ; qtot -1.034
  3932         HC   1337    GLU    HB2   3932    -0.0173      1.008   ; qtot -1.051
  3933         CT   1337    GLU     CG   3933     0.0136      12.01   ; qtot -1.037
  3934         HC   1337    GLU    HG1   3934    -0.0425      1.008   ; qtot -1.08
  3935         HC   1337    GLU    HG2   3935    -0.0425      1.008   ; qtot -1.122
  3936          C   1337    GLU     CD   3936     0.8054      12.01   ; qtot -0.3171
  3937         O2   1337    GLU    OE1   3937    -0.8188         16   ; qtot -1.136
  3938         O2   1337    GLU    OE2   3938    -0.8188         16   ; qtot -1.955
  3939          C   1337    GLU      C   3939     0.5366      12.01   ; qtot -1.418
  3940          O   1337    GLU      O   3940    -0.5819         16   ; qtot -2
; residue 1338 VAL rtp VAL  q  0.0
  3941          N   1338    VAL      N   3941    -0.4157      14.01   ; qtot -2.416
  3942          H   1338    VAL      H   3942     0.2719      1.008   ; qtot -2.144
  3943         CT   1338    VAL     CA   3943    -0.0875      12.01   ; qtot -2.231
  3944         H1   1338    VAL     HA   3944     0.0969      1.008   ; qtot -2.134
  3945         CT   1338    VAL     CB   3945     0.2985      12.01   ; qtot -1.836
  3946         HC   1338    VAL     HB   3946    -0.0297      1.008   ; qtot -1.866
  3947         CT   1338    VAL    CG1   3947    -0.3192      12.01   ; qtot -2.185
  3948         HC   1338    VAL   HG11   3948     0.0791      1.008   ; qtot -2.106
  3949         HC   1338    VAL   HG12   3949     0.0791      1.008   ; qtot -2.027
  3950         HC   1338    VAL   HG13   3950     0.0791      1.008   ; qtot -1.947
  3951         CT   1338    VAL    CG2   3951    -0.3192      12.01   ; qtot -2.267
  3952         HC   1338    VAL   HG21   3952     0.0791      1.008   ; qtot -2.188
  3953         HC   1338    VAL   HG22   3953     0.0791      1.008   ; qtot -2.108
  3954         HC   1338    VAL   HG23   3954     0.0791      1.008   ; qtot -2.029
  3955          C   1338    VAL      C   3955     0.5973      12.01   ; qtot -1.432
  3956          O   1338    VAL      O   3956    -0.5679         16   ; qtot -2
; residue 1339 LEU rtp LEU  q  0.0
  3957          N   1339    LEU      N   3957    -0.4157      14.01   ; qtot -2.416
  3958          H   1339    LEU      H   3958     0.2719      1.008   ; qtot -2.144
  3959         CT   1339    LEU     CA   3959    -0.0518      12.01   ; qtot -2.196
  3960         H1   1339    LEU     HA   3960     0.0922      1.008   ; qtot -2.103
  3961         CT   1339    LEU     CB   3961    -0.1102      12.01   ; qtot -2.214
  3962         HC   1339    LEU    HB1   3962     0.0457      1.008   ; qtot -2.168
  3963         HC   1339    LEU    HB2   3963     0.0457      1.008   ; qtot -2.122
  3964         CT   1339    LEU     CG   3964     0.3531      12.01   ; qtot -1.769
  3965         HC   1339    LEU     HG   3965    -0.0361      1.008   ; qtot -1.805
  3966         CT   1339    LEU    CD1   3966    -0.4121      12.01   ; qtot -2.217
  3967         HC   1339    LEU   HD11   3967        0.1      1.008   ; qtot -2.117
  3968         HC   1339    LEU   HD12   3968        0.1      1.008   ; qtot -2.017
  3969         HC   1339    LEU   HD13   3969        0.1      1.008   ; qtot -1.917
  3970         CT   1339    LEU    CD2   3970    -0.4121      12.01   ; qtot -2.329
  3971         HC   1339    LEU   HD21   3971        0.1      1.008   ; qtot -2.229
  3972         HC   1339    LEU   HD22   3972        0.1      1.008   ; qtot -2.129
  3973         HC   1339    LEU   HD23   3973        0.1      1.008   ; qtot -2.029
  3974          C   1339    LEU      C   3974     0.5973      12.01   ; qtot -1.432
  3975          O   1339    LEU      O   3975    -0.5679         16   ; qtot -2
; residue 1340 GLU rtp GLU  q -1.0
  3976          N   1340    GLU      N   3976    -0.5163      14.01   ; qtot -2.516
  3977          H   1340    GLU      H   3977     0.2936      1.008   ; qtot -2.223
  3978         CT   1340    GLU     CA   3978     0.0397      12.01   ; qtot -2.183
  3979         H1   1340    GLU     HA   3979     0.1105      1.008   ; qtot -2.072
  3980         CT   1340    GLU     CB   3980      0.056      12.01   ; qtot -2.016
  3981         HC   1340    GLU    HB1   3981    -0.0173      1.008   ; qtot -2.034
  3982         HC   1340    GLU    HB2   3982    -0.0173      1.008   ; qtot -2.051
  3983         CT   1340    GLU     CG   3983     0.0136      12.01   ; qtot -2.037
  3984         HC   1340    GLU    HG1   3984    -0.0425      1.008   ; qtot -2.08
  3985         HC   1340    GLU    HG2   3985    -0.0425      1.008   ; qtot -2.122
  3986          C   1340    GLU     CD   3986     0.8054      12.01   ; qtot -1.317
  3987         O2   1340    GLU    OE1   3987    -0.8188         16   ; qtot -2.136
  3988         O2   1340    GLU    OE2   3988    -0.8188         16   ; qtot -2.955
  3989          C   1340    GLU      C   3989     0.5366      12.01   ; qtot -2.418
  3990          O   1340    GLU      O   3990    -0.5819         16   ; qtot -3
; residue 1341 PHE rtp PHE  q  0.0
  3991          N   1341    PHE      N   3991    -0.4157      14.01   ; qtot -3.416
  3992          H   1341    PHE      H   3992     0.2719      1.008   ; qtot -3.144
  3993         CT   1341    PHE     CA   3993    -0.0024      12.01   ; qtot -3.146
  3994         H1   1341    PHE     HA   3994     0.0978      1.008   ; qtot -3.048
  3995         CT   1341    PHE     CB   3995    -0.0343      12.01   ; qtot -3.083
  3996         HC   1341    PHE    HB1   3996     0.0295      1.008   ; qtot -3.053
  3997         HC   1341    PHE    HB2   3997     0.0295      1.008   ; qtot -3.024
  3998         CA   1341    PHE     CG   3998     0.0118      12.01   ; qtot -3.012
  3999         CA   1341    PHE    CD1   3999    -0.1256      12.01   ; qtot -3.137
  4000         HA   1341    PHE    HD1   4000      0.133      1.008   ; qtot -3.004
  4001         CA   1341    PHE    CE1   4001    -0.1704      12.01   ; qtot -3.175
  4002         HA   1341    PHE    HE1   4002      0.143      1.008   ; qtot -3.032
  4003         CA   1341    PHE     CZ   4003    -0.1072      12.01   ; qtot -3.139
  4004         HA   1341    PHE     HZ   4004     0.1297      1.008   ; qtot -3.009
  4005         CA   1341    PHE    CE2   4005    -0.1704      12.01   ; qtot -3.18
  4006         HA   1341    PHE    HE2   4006      0.143      1.008   ; qtot -3.037
  4007         CA   1341    PHE    CD2   4007    -0.1256      12.01   ; qtot -3.162
  4008         HA   1341    PHE    HD2   4008      0.133      1.008   ; qtot -3.029
  4009          C   1341    PHE      C   4009     0.5973      12.01   ; qtot -2.432
  4010          O   1341    PHE      O   4010    -0.5679         16   ; qtot -3
; residue 1342 VAL rtp VAL  q  0.0
  4011          N   1342    VAL      N   4011    -0.4157      14.01   ; qtot -3.416
  4012          H   1342    VAL      H   4012     0.2719      1.008   ; qtot -3.144
  4013         CT   1342    VAL     CA   4013    -0.0875      12.01   ; qtot -3.231
  4014         H1   1342    VAL     HA   4014     0.0969      1.008   ; qtot -3.134
  4015         CT   1342    VAL     CB   4015     0.2985      12.01   ; qtot -2.836
  4016         HC   1342    VAL     HB   4016    -0.0297      1.008   ; qtot -2.866
  4017         CT   1342    VAL    CG1   4017    -0.3192      12.01   ; qtot -3.185
  4018         HC   1342    VAL   HG11   4018     0.0791      1.008   ; qtot -3.106
  4019         HC   1342    VAL   HG12   4019     0.0791      1.008   ; qtot -3.027
  4020         HC   1342    VAL   HG13   4020     0.0791      1.008   ; qtot -2.947
  4021         CT   1342    VAL    CG2   4021    -0.3192      12.01   ; qtot -3.267
  4022         HC   1342    VAL   HG21   4022     0.0791      1.008   ; qtot -3.188
  4023         HC   1342    VAL   HG22   4023     0.0791      1.008   ; qtot -3.108
  4024         HC   1342    VAL   HG23   4024     0.0791      1.008   ; qtot -3.029
  4025          C   1342    VAL      C   4025     0.5973      12.01   ; qtot -2.432
  4026          O   1342    VAL      O   4026    -0.5679         16   ; qtot -3
; residue 1343 THR rtp THR  q  0.0
  4027          N   1343    THR      N   4027    -0.4157      14.01   ; qtot -3.416
  4028          H   1343    THR      H   4028     0.2719      1.008   ; qtot -3.144
  4029         CT   1343    THR     CA   4029    -0.0389      12.01   ; qtot -3.183
  4030         H1   1343    THR     HA   4030     0.1007      1.008   ; qtot -3.082
  4031         CT   1343    THR     CB   4031     0.3654      12.01   ; qtot -2.717
  4032         H1   1343    THR     HB   4032     0.0043      1.008   ; qtot -2.712
  4033         CT   1343    THR    CG2   4033    -0.2438      12.01   ; qtot -2.956
  4034         HC   1343    THR   HG21   4034     0.0642      1.008   ; qtot -2.892
  4035         HC   1343    THR   HG22   4035     0.0642      1.008   ; qtot -2.828
  4036         HC   1343    THR   HG23   4036     0.0642      1.008   ; qtot -2.763
  4037         OH   1343    THR    OG1   4037    -0.6761         16   ; qtot -3.44
  4038         HO   1343    THR    HG1   4038     0.4102      1.008   ; qtot -3.029
  4039          C   1343    THR      C   4039     0.5973      12.01   ; qtot -2.432
  4040          O   1343    THR      O   4040    -0.5679         16   ; qtot -3
; residue 1344 SER rtp SER  q  0.0
  4041          N   1344    SER      N   4041    -0.4157      14.01   ; qtot -3.416
  4042          H   1344    SER      H   4042     0.2719      1.008   ; qtot -3.144
  4043         CT   1344    SER     CA   4043    -0.0249      12.01   ; qtot -3.169
  4044         H1   1344    SER     HA   4044     0.0843      1.008   ; qtot -3.084
  4045         CT   1344    SER     CB   4045     0.2117      12.01   ; qtot -2.873
  4046         H1   1344    SER    HB1   4046     0.0352      1.008   ; qtot -2.837
  4047         H1   1344    SER    HB2   4047     0.0352      1.008   ; qtot -2.802
  4048         OH   1344    SER     OG   4048    -0.6546         16   ; qtot -3.457
  4049         HO   1344    SER     HG   4049     0.4275      1.008   ; qtot -3.029
  4050          C   1344    SER      C   4050     0.5973      12.01   ; qtot -2.432
  4051          O   1344    SER      O   4051    -0.5679         16   ; qtot -3
; residue 1345 GLY rtp GLY  q  0.0
  4052          N   1345    GLY      N   4052    -0.4157      14.01   ; qtot -3.416
  4053          H   1345    GLY      H   4053     0.2719      1.008   ; qtot -3.144
  4054         CT   1345    GLY     CA   4054    -0.0252      12.01   ; qtot -3.169
  4055         H1   1345    GLY    HA1   4055     0.0698      1.008   ; qtot -3.099
  4056         H1   1345    GLY    HA2   4056     0.0698      1.008   ; qtot -3.029
  4057          C   1345    GLY      C   4057     0.5973      12.01   ; qtot -2.432
  4058          O   1345    GLY      O   4058    -0.5679         16   ; qtot -3
; residue 1346 GLY rtp GLY  q  0.0
  4059          N   1346    GLY      N   4059    -0.4157      14.01   ; qtot -3.416
  4060          H   1346    GLY      H   4060     0.2719      1.008   ; qtot -3.144
  4061         CT   1346    GLY     CA   4061    -0.0252      12.01   ; qtot -3.169
  4062         H1   1346    GLY    HA1   4062     0.0698      1.008   ; qtot -3.099
  4063         H1   1346    GLY    HA2   4063     0.0698      1.008   ; qtot -3.029
  4064          C   1346    GLY      C   4064     0.5973      12.01   ; qtot -2.432
  4065          O   1346    GLY      O   4065    -0.5679         16   ; qtot -3
; residue 1347 ARG rtp ARG  q +1.0
  4066          N   1347    ARG      N   4066    -0.3479      14.01   ; qtot -3.348
  4067          H   1347    ARG      H   4067     0.2747      1.008   ; qtot -3.073
  4068         CT   1347    ARG     CA   4068    -0.2637      12.01   ; qtot -3.337
  4069         H1   1347    ARG     HA   4069      0.156      1.008   ; qtot -3.181
  4070         CT   1347    ARG     CB   4070    -0.0007      12.01   ; qtot -3.182
  4071         HC   1347    ARG    HB1   4071     0.0327      1.008   ; qtot -3.149
  4072         HC   1347    ARG    HB2   4072     0.0327      1.008   ; qtot -3.116
  4073         CT   1347    ARG     CG   4073      0.039      12.01   ; qtot -3.077
  4074         HC   1347    ARG    HG1   4074     0.0285      1.008   ; qtot -3.049
  4075         HC   1347    ARG    HG2   4075     0.0285      1.008   ; qtot -3.02
  4076         CT   1347    ARG     CD   4076     0.0486      12.01   ; qtot -2.972
  4077         H1   1347    ARG    HD1   4077     0.0687      1.008   ; qtot -2.903
  4078         H1   1347    ARG    HD2   4078     0.0687      1.008   ; qtot -2.834
  4079         N2   1347    ARG     NE   4079    -0.5295      14.01   ; qtot -3.364
  4080          H   1347    ARG     HE   4080     0.3456      1.008   ; qtot -3.018
  4081         CA   1347    ARG     CZ   4081     0.8076      12.01   ; qtot -2.21
  4082         N2   1347    ARG    NH1   4082    -0.8627      14.01   ; qtot -3.073
  4083          H   1347    ARG   HH11   4083     0.4478      1.008   ; qtot -2.625
  4084          H   1347    ARG   HH12   4084     0.4478      1.008   ; qtot -2.178
  4085         N2   1347    ARG    NH2   4085    -0.8627      14.01   ; qtot -3.04
  4086          H   1347    ARG   HH21   4086     0.4478      1.008   ; qtot -2.592
  4087          H   1347    ARG   HH22   4087     0.4478      1.008   ; qtot -2.145
  4088          C   1347    ARG      C   4088     0.7341      12.01   ; qtot -1.411
  4089          O   1347    ARG      O   4089    -0.5894         16   ; qtot -2
; residue 1348 MET rtp MET  q  0.0
  4090          N   1348    MET      N   4090    -0.4157      14.01   ; qtot -2.416
  4091          H   1348    MET      H   4091     0.2719      1.008   ; qtot -2.144
  4092         CT   1348    MET     CA   4092    -0.0237      12.01   ; qtot -2.167
  4093         H1   1348    MET     HA   4093      0.088      1.008   ; qtot -2.079
  4094         CT   1348    MET     CB   4094     0.0342      12.01   ; qtot -2.045
  4095         HC   1348    MET    HB1   4095     0.0241      1.008   ; qtot -2.021
  4096         HC   1348    MET    HB2   4096     0.0241      1.008   ; qtot -1.997
  4097         CT   1348    MET     CG   4097     0.0018      12.01   ; qtot -1.995
  4098         H1   1348    MET    HG1   4098      0.044      1.008   ; qtot -1.951
  4099         H1   1348    MET    HG2   4099      0.044      1.008   ; qtot -1.907
  4100          S   1348    MET     SD   4100    -0.2737      32.06   ; qtot -2.181
  4101         CT   1348    MET     CE   4101    -0.0536      12.01   ; qtot -2.235
  4102         H1   1348    MET    HE1   4102     0.0684      1.008   ; qtot -2.166
  4103         H1   1348    MET    HE2   4103     0.0684      1.008   ; qtot -2.098
  4104         H1   1348    MET    HE3   4104     0.0684      1.008   ; qtot -2.029
  4105          C   1348    MET      C   4105     0.5973      12.01   ; qtot -1.432
  4106          O   1348    MET      O   4106    -0.5679         16   ; qtot -2
; residue 1349 ASP rtp ASP  q -1.0
  4107          N   1349    ASP      N   4107    -0.5163      14.01   ; qtot -2.516
  4108          H   1349    ASP      H   4108     0.2936      1.008   ; qtot -2.223
  4109         CT   1349    ASP     CA   4109     0.0381      12.01   ; qtot -2.185
  4110         H1   1349    ASP     HA   4110      0.088      1.008   ; qtot -2.097
  4111         CT   1349    ASP     CB   4111    -0.0303      12.01   ; qtot -2.127
  4112         HC   1349    ASP    HB1   4112    -0.0122      1.008   ; qtot -2.139
  4113         HC   1349    ASP    HB2   4113    -0.0122      1.008   ; qtot -2.151
  4114          C   1349    ASP     CG   4114     0.7994      12.01   ; qtot -1.352
  4115         O2   1349    ASP    OD1   4115    -0.8014         16   ; qtot -2.153
  4116         O2   1349    ASP    OD2   4116    -0.8014         16   ; qtot -2.955
  4117          C   1349    ASP      C   4117     0.5366      12.01   ; qtot -2.418
  4118          O   1349    ASP      O   4118    -0.5819         16   ; qtot -3
; residue 1350 PRO rtp PRO  q  0.0
  4119          N   1350    PRO      N   4119    -0.2548      14.01   ; qtot -3.255
  4120         CT   1350    PRO     CD   4120     0.0192      12.01   ; qtot -3.236
  4121         H1   1350    PRO    HD1   4121     0.0391      1.008   ; qtot -3.196
  4122         H1   1350    PRO    HD2   4122     0.0391      1.008   ; qtot -3.157
  4123         CT   1350    PRO     CG   4123     0.0189      12.01   ; qtot -3.138
  4124         HC   1350    PRO    HG1   4124     0.0213      1.008   ; qtot -3.117
  4125         HC   1350    PRO    HG2   4125     0.0213      1.008   ; qtot -3.096
  4126         CT   1350    PRO     CB   4126     -0.007      12.01   ; qtot -3.103
  4127         HC   1350    PRO    HB1   4127     0.0253      1.008   ; qtot -3.078
  4128         HC   1350    PRO    HB2   4128     0.0253      1.008   ; qtot -3.052
  4129         CT   1350    PRO     CA   4129    -0.0266      12.01   ; qtot -3.079
  4130         H1   1350    PRO     HA   4130     0.0641      1.008   ; qtot -3.015
  4131          C   1350    PRO      C   4131     0.5896      12.01   ; qtot -2.425
  4132          O   1350    PRO      O   4132    -0.5748         16   ; qtot -3
; residue 1351 PRO rtp PRO  q  0.0
  4133          N   1351    PRO      N   4133    -0.2548      14.01   ; qtot -3.255
  4134         CT   1351    PRO     CD   4134     0.0192      12.01   ; qtot -3.236
  4135         H1   1351    PRO    HD1   4135     0.0391      1.008   ; qtot -3.196
  4136         H1   1351    PRO    HD2   4136     0.0391      1.008   ; qtot -3.157
  4137         CT   1351    PRO     CG   4137     0.0189      12.01   ; qtot -3.138
  4138         HC   1351    PRO    HG1   4138     0.0213      1.008   ; qtot -3.117
  4139         HC   1351    PRO    HG2   4139     0.0213      1.008   ; qtot -3.096
  4140         CT   1351    PRO     CB   4140     -0.007      12.01   ; qtot -3.103
  4141         HC   1351    PRO    HB1   4141     0.0253      1.008   ; qtot -3.078
  4142         HC   1351    PRO    HB2   4142     0.0253      1.008   ; qtot -3.052
  4143         CT   1351    PRO     CA   4143    -0.0266      12.01   ; qtot -3.079
  4144         H1   1351    PRO     HA   4144     0.0641      1.008   ; qtot -3.015
  4145          C   1351    PRO      C   4145     0.5896      12.01   ; qtot -2.425
  4146          O   1351    PRO      O   4146    -0.5748         16   ; qtot -3
; residue 1352 LYS rtp LYS  q +1.0
  4147          N   1352    LYS      N   4147    -0.3479      14.01   ; qtot -3.348
  4148          H   1352    LYS      H   4148     0.2747      1.008   ; qtot -3.073
  4149         CT   1352    LYS     CA   4149      -0.24      12.01   ; qtot -3.313
  4150         H1   1352    LYS     HA   4150     0.1426      1.008   ; qtot -3.171
  4151         CT   1352    LYS     CB   4151    -0.0094      12.01   ; qtot -3.18
  4152         HC   1352    LYS    HB1   4152     0.0362      1.008   ; qtot -3.144
  4153         HC   1352    LYS    HB2   4153     0.0362      1.008   ; qtot -3.108
  4154         CT   1352    LYS     CG   4154     0.0187      12.01   ; qtot -3.089
  4155         HC   1352    LYS    HG1   4155     0.0103      1.008   ; qtot -3.079
  4156         HC   1352    LYS    HG2   4156     0.0103      1.008   ; qtot -3.068
  4157         CT   1352    LYS     CD   4157    -0.0479      12.01   ; qtot -3.116
  4158         HC   1352    LYS    HD1   4158     0.0621      1.008   ; qtot -3.054
  4159         HC   1352    LYS    HD2   4159     0.0621      1.008   ; qtot -2.992
  4160         CT   1352    LYS     CE   4160    -0.0143      12.01   ; qtot -3.006
  4161         HP   1352    LYS    HE1   4161     0.1135      1.008   ; qtot -2.893
  4162         HP   1352    LYS    HE2   4162     0.1135      1.008   ; qtot -2.779
  4163         N3   1352    LYS     NZ   4163    -0.3854      14.01   ; qtot -3.165
  4164          H   1352    LYS    HZ1   4164       0.34      1.008   ; qtot -2.825
  4165          H   1352    LYS    HZ2   4165       0.34      1.008   ; qtot -2.485
  4166          H   1352    LYS    HZ3   4166       0.34      1.008   ; qtot -2.145
  4167          C   1352    LYS      C   4167     0.7341      12.01   ; qtot -1.411
  4168          O   1352    LYS      O   4168    -0.5894         16   ; qtot -2
; residue 1353 ASN rtp ASN  q  0.0
  4169          N   1353    ASN      N   4169    -0.4157      14.01   ; qtot -2.416
  4170          H   1353    ASN      H   4170     0.2719      1.008   ; qtot -2.144
  4171         CT   1353    ASN     CA   4171     0.0143      12.01   ; qtot -2.129
  4172         H1   1353    ASN     HA   4172     0.1048      1.008   ; qtot -2.025
  4173         CT   1353    ASN     CB   4173    -0.2041      12.01   ; qtot -2.229
  4174         HC   1353    ASN    HB1   4174     0.0797      1.008   ; qtot -2.149
  4175         HC   1353    ASN    HB2   4175     0.0797      1.008   ; qtot -2.069
  4176          C   1353    ASN     CG   4176      0.713      12.01   ; qtot -1.356
  4177          O   1353    ASN    OD1   4177    -0.5931         16   ; qtot -1.949
  4178          N   1353    ASN    ND2   4178    -0.9191      14.01   ; qtot -2.869
  4179          H   1353    ASN   HD21   4179     0.4196      1.008   ; qtot -2.449
  4180          H   1353    ASN   HD22   4180     0.4196      1.008   ; qtot -2.029
  4181          C   1353    ASN      C   4181     0.5973      12.01   ; qtot -1.432
  4182          O   1353    ASN      O   4182    -0.5679         16   ; qtot -2
; residue 1354 CYS rtp CYS  q  0.0
  4183          N   1354    CYS      N   4183    -0.4157      14.01   ; qtot -2.416
  4184          H   1354    CYS      H   4184     0.2719      1.008   ; qtot -2.144
  4185         CT   1354    CYS     CA   4185     0.0213      12.01   ; qtot -2.122
  4186         H1   1354    CYS     HA   4186     0.1124      1.008   ; qtot -2.01
  4187         CT   1354    CYS     CB   4187    -0.1231      12.01   ; qtot -2.133
  4188         H1   1354    CYS    HB1   4188     0.1112      1.008   ; qtot -2.022
  4189         H1   1354    CYS    HB2   4189     0.1112      1.008   ; qtot -1.911
  4190         SH   1354    CYS     SG   4190    -0.3119      32.06   ; qtot -2.223
  4191         HS   1354    CYS     HG   4191     0.1933      1.008   ; qtot -2.029
  4192          C   1354    CYS      C   4192     0.5973      12.01   ; qtot -1.432
  4193          O   1354    CYS      O   4193    -0.5679         16   ; qtot -2
; residue 1355 PRO rtp PRO  q  0.0
  4194          N   1355    PRO      N   4194    -0.2548      14.01   ; qtot -2.255
  4195         CT   1355    PRO     CD   4195     0.0192      12.01   ; qtot -2.236
  4196         H1   1355    PRO    HD1   4196     0.0391      1.008   ; qtot -2.196
  4197         H1   1355    PRO    HD2   4197     0.0391      1.008   ; qtot -2.157
  4198         CT   1355    PRO     CG   4198     0.0189      12.01   ; qtot -2.138
  4199         HC   1355    PRO    HG1   4199     0.0213      1.008   ; qtot -2.117
  4200         HC   1355    PRO    HG2   4200     0.0213      1.008   ; qtot -2.096
  4201         CT   1355    PRO     CB   4201     -0.007      12.01   ; qtot -2.103
  4202         HC   1355    PRO    HB1   4202     0.0253      1.008   ; qtot -2.078
  4203         HC   1355    PRO    HB2   4203     0.0253      1.008   ; qtot -2.052
  4204         CT   1355    PRO     CA   4204    -0.0266      12.01   ; qtot -2.079
  4205         H1   1355    PRO     HA   4205     0.0641      1.008   ; qtot -2.015
  4206          C   1355    PRO      C   4206     0.5896      12.01   ; qtot -1.425
  4207          O   1355    PRO      O   4207    -0.5748         16   ; qtot -2
; residue 1356 GLY rtp GLY  q  0.0
  4208          N   1356    GLY      N   4208    -0.4157      14.01   ; qtot -2.416
  4209          H   1356    GLY      H   4209     0.2719      1.008   ; qtot -2.144
  4210         CT   1356    GLY     CA   4210    -0.0252      12.01   ; qtot -2.169
  4211         H1   1356    GLY    HA1   4211     0.0698      1.008   ; qtot -2.099
  4212         H1   1356    GLY    HA2   4212     0.0698      1.008   ; qtot -2.029
  4213          C   1356    GLY      C   4213     0.5973      12.01   ; qtot -1.432
  4214          O   1356    GLY      O   4214    -0.5679         16   ; qtot -2
; residue 1357 PRO rtp PRO  q  0.0
  4215          N   1357    PRO      N   4215    -0.2548      14.01   ; qtot -2.255
  4216         CT   1357    PRO     CD   4216     0.0192      12.01   ; qtot -2.236
  4217         H1   1357    PRO    HD1   4217     0.0391      1.008   ; qtot -2.196
  4218         H1   1357    PRO    HD2   4218     0.0391      1.008   ; qtot -2.157
  4219         CT   1357    PRO     CG   4219     0.0189      12.01   ; qtot -2.138
  4220         HC   1357    PRO    HG1   4220     0.0213      1.008   ; qtot -2.117
  4221         HC   1357    PRO    HG2   4221     0.0213      1.008   ; qtot -2.096
  4222         CT   1357    PRO     CB   4222     -0.007      12.01   ; qtot -2.103
  4223         HC   1357    PRO    HB1   4223     0.0253      1.008   ; qtot -2.078
  4224         HC   1357    PRO    HB2   4224     0.0253      1.008   ; qtot -2.052
  4225         CT   1357    PRO     CA   4225    -0.0266      12.01   ; qtot -2.079
  4226         H1   1357    PRO     HA   4226     0.0641      1.008   ; qtot -2.015
  4227          C   1357    PRO      C   4227     0.5896      12.01   ; qtot -1.425
  4228          O   1357    PRO      O   4228    -0.5748         16   ; qtot -2
; residue 1358 VAL rtp VAL  q  0.0
  4229          N   1358    VAL      N   4229    -0.4157      14.01   ; qtot -2.416
  4230          H   1358    VAL      H   4230     0.2719      1.008   ; qtot -2.144
  4231         CT   1358    VAL     CA   4231    -0.0875      12.01   ; qtot -2.231
  4232         H1   1358    VAL     HA   4232     0.0969      1.008   ; qtot -2.134
  4233         CT   1358    VAL     CB   4233     0.2985      12.01   ; qtot -1.836
  4234         HC   1358    VAL     HB   4234    -0.0297      1.008   ; qtot -1.866
  4235         CT   1358    VAL    CG1   4235    -0.3192      12.01   ; qtot -2.185
  4236         HC   1358    VAL   HG11   4236     0.0791      1.008   ; qtot -2.106
  4237         HC   1358    VAL   HG12   4237     0.0791      1.008   ; qtot -2.027
  4238         HC   1358    VAL   HG13   4238     0.0791      1.008   ; qtot -1.947
  4239         CT   1358    VAL    CG2   4239    -0.3192      12.01   ; qtot -2.267
  4240         HC   1358    VAL   HG21   4240     0.0791      1.008   ; qtot -2.188
  4241         HC   1358    VAL   HG22   4241     0.0791      1.008   ; qtot -2.108
  4242         HC   1358    VAL   HG23   4242     0.0791      1.008   ; qtot -2.029
  4243          C   1358    VAL      C   4243     0.5973      12.01   ; qtot -1.432
  4244          O   1358    VAL      O   4244    -0.5679         16   ; qtot -2
; residue 1359 TYR rtp TYR  q  0.0
  4245          N   1359    TYR      N   4245    -0.4157      14.01   ; qtot -2.416
  4246          H   1359    TYR      H   4246     0.2719      1.008   ; qtot -2.144
  4247         CT   1359    TYR     CA   4247    -0.0014      12.01   ; qtot -2.145
  4248         H1   1359    TYR     HA   4248     0.0876      1.008   ; qtot -2.058
  4249         CT   1359    TYR     CB   4249    -0.0152      12.01   ; qtot -2.073
  4250         HC   1359    TYR    HB1   4250     0.0295      1.008   ; qtot -2.043
  4251         HC   1359    TYR    HB2   4251     0.0295      1.008   ; qtot -2.014
  4252         CA   1359    TYR     CG   4252    -0.0011      12.01   ; qtot -2.015
  4253         CA   1359    TYR    CD1   4253    -0.1906      12.01   ; qtot -2.205
  4254         HA   1359    TYR    HD1   4254     0.1699      1.008   ; qtot -2.036
  4255         CA   1359    TYR    CE1   4255    -0.2341      12.01   ; qtot -2.27
  4256         HA   1359    TYR    HE1   4256     0.1656      1.008   ; qtot -2.104
  4257          C   1359    TYR     CZ   4257     0.3226      12.01   ; qtot -1.781
  4258         OH   1359    TYR     OH   4258    -0.5579         16   ; qtot -2.339
  4259         HO   1359    TYR     HH   4259     0.3992      1.008   ; qtot -1.94
  4260         CA   1359    TYR    CE2   4260    -0.2341      12.01   ; qtot -2.174
  4261         HA   1359    TYR    HE2   4261     0.1656      1.008   ; qtot -2.009
  4262         CA   1359    TYR    CD2   4262    -0.1906      12.01   ; qtot -2.199
  4263         HA   1359    TYR    HD2   4263     0.1699      1.008   ; qtot -2.029
  4264          C   1359    TYR      C   4264     0.5973      12.01   ; qtot -1.432
  4265          O   1359    TYR      O   4265    -0.5679         16   ; qtot -2
; residue 1360 ARG rtp ARG  q +1.0
  4266          N   1360    ARG      N   4266    -0.3479      14.01   ; qtot -2.348
  4267          H   1360    ARG      H   4267     0.2747      1.008   ; qtot -2.073
  4268         CT   1360    ARG     CA   4268    -0.2637      12.01   ; qtot -2.337
  4269         H1   1360    ARG     HA   4269      0.156      1.008   ; qtot -2.181
  4270         CT   1360    ARG     CB   4270    -0.0007      12.01   ; qtot -2.182
  4271         HC   1360    ARG    HB1   4271     0.0327      1.008   ; qtot -2.149
  4272         HC   1360    ARG    HB2   4272     0.0327      1.008   ; qtot -2.116
  4273         CT   1360    ARG     CG   4273      0.039      12.01   ; qtot -2.077
  4274         HC   1360    ARG    HG1   4274     0.0285      1.008   ; qtot -2.049
  4275         HC   1360    ARG    HG2   4275     0.0285      1.008   ; qtot -2.02
  4276         CT   1360    ARG     CD   4276     0.0486      12.01   ; qtot -1.972
  4277         H1   1360    ARG    HD1   4277     0.0687      1.008   ; qtot -1.903
  4278         H1   1360    ARG    HD2   4278     0.0687      1.008   ; qtot -1.834
  4279         N2   1360    ARG     NE   4279    -0.5295      14.01   ; qtot -2.364
  4280          H   1360    ARG     HE   4280     0.3456      1.008   ; qtot -2.018
  4281         CA   1360    ARG     CZ   4281     0.8076      12.01   ; qtot -1.21
  4282         N2   1360    ARG    NH1   4282    -0.8627      14.01   ; qtot -2.073
  4283          H   1360    ARG   HH11   4283     0.4478      1.008   ; qtot -1.625
  4284          H   1360    ARG   HH12   4284     0.4478      1.008   ; qtot -1.178
  4285         N2   1360    ARG    NH2   4285    -0.8627      14.01   ; qtot -2.04
  4286          H   1360    ARG   HH21   4286     0.4478      1.008   ; qtot -1.592
  4287          H   1360    ARG   HH22   4287     0.4478      1.008   ; qtot -1.145
  4288          C   1360    ARG      C   4288     0.7341      12.01   ; qtot -0.4106
  4289          O   1360    ARG      O   4289    -0.5894         16   ; qtot -1
; residue 1361 ILE rtp ILE  q  0.0
  4290          N   1361    ILE      N   4290    -0.4157      14.01   ; qtot -1.416
  4291          H   1361    ILE      H   4291     0.2719      1.008   ; qtot -1.144
  4292         CT   1361    ILE     CA   4292    -0.0597      12.01   ; qtot -1.203
  4293         H1   1361    ILE     HA   4293     0.0869      1.008   ; qtot -1.117
  4294         CT   1361    ILE     CB   4294     0.1303      12.01   ; qtot -0.9863
  4295         HC   1361    ILE     HB   4295     0.0187      1.008   ; qtot -0.9676
  4296         CT   1361    ILE    CG2   4296    -0.3204      12.01   ; qtot -1.288
  4297         HC   1361    ILE   HG21   4297     0.0882      1.008   ; qtot -1.2
  4298         HC   1361    ILE   HG22   4298     0.0882      1.008   ; qtot -1.112
  4299         HC   1361    ILE   HG23   4299     0.0882      1.008   ; qtot -1.023
  4300         CT   1361    ILE    CG1   4300     -0.043      12.01   ; qtot -1.066
  4301         HC   1361    ILE   HG11   4301     0.0236      1.008   ; qtot -1.043
  4302         HC   1361    ILE   HG12   4302     0.0236      1.008   ; qtot -1.019
  4303         CT   1361    ILE     CD   4303     -0.066      12.01   ; qtot -1.085
  4304         HC   1361    ILE    HD1   4304     0.0186      1.008   ; qtot -1.067
  4305         HC   1361    ILE    HD2   4305     0.0186      1.008   ; qtot -1.048
  4306         HC   1361    ILE    HD3   4306     0.0186      1.008   ; qtot -1.029
  4307          C   1361    ILE      C   4307     0.5973      12.01   ; qtot -0.4321
  4308          O   1361    ILE      O   4308    -0.5679         16   ; qtot -1
; residue 1362 MET rtp MET  q  0.0
  4309          N   1362    MET      N   4309    -0.4157      14.01   ; qtot -1.416
  4310          H   1362    MET      H   4310     0.2719      1.008   ; qtot -1.144
  4311         CT   1362    MET     CA   4311    -0.0237      12.01   ; qtot -1.167
  4312         H1   1362    MET     HA   4312      0.088      1.008   ; qtot -1.079
  4313         CT   1362    MET     CB   4313     0.0342      12.01   ; qtot -1.045
  4314         HC   1362    MET    HB1   4314     0.0241      1.008   ; qtot -1.021
  4315         HC   1362    MET    HB2   4315     0.0241      1.008   ; qtot -0.9971
  4316         CT   1362    MET     CG   4316     0.0018      12.01   ; qtot -0.9953
  4317         H1   1362    MET    HG1   4317      0.044      1.008   ; qtot -0.9513
  4318         H1   1362    MET    HG2   4318      0.044      1.008   ; qtot -0.9073
  4319          S   1362    MET     SD   4319    -0.2737      32.06   ; qtot -1.181
  4320         CT   1362    MET     CE   4320    -0.0536      12.01   ; qtot -1.235
  4321         H1   1362    MET    HE1   4321     0.0684      1.008   ; qtot -1.166
  4322         H1   1362    MET    HE2   4322     0.0684      1.008   ; qtot -1.098
  4323         H1   1362    MET    HE3   4323     0.0684      1.008   ; qtot -1.029
  4324          C   1362    MET      C   4324     0.5973      12.01   ; qtot -0.4321
  4325          O   1362    MET      O   4325    -0.5679         16   ; qtot -1
; residue 1363 THR rtp THR  q  0.0
  4326          N   1363    THR      N   4326    -0.4157      14.01   ; qtot -1.416
  4327          H   1363    THR      H   4327     0.2719      1.008   ; qtot -1.144
  4328         CT   1363    THR     CA   4328    -0.0389      12.01   ; qtot -1.183
  4329         H1   1363    THR     HA   4329     0.1007      1.008   ; qtot -1.082
  4330         CT   1363    THR     CB   4330     0.3654      12.01   ; qtot -0.7166
  4331         H1   1363    THR     HB   4331     0.0043      1.008   ; qtot -0.7123
  4332         CT   1363    THR    CG2   4332    -0.2438      12.01   ; qtot -0.9561
  4333         HC   1363    THR   HG21   4333     0.0642      1.008   ; qtot -0.8919
  4334         HC   1363    THR   HG22   4334     0.0642      1.008   ; qtot -0.8277
  4335         HC   1363    THR   HG23   4335     0.0642      1.008   ; qtot -0.7635
  4336         OH   1363    THR    OG1   4336    -0.6761         16   ; qtot -1.44
  4337         HO   1363    THR    HG1   4337     0.4102      1.008   ; qtot -1.029
  4338          C   1363    THR      C   4338     0.5973      12.01   ; qtot -0.4321
  4339          O   1363    THR      O   4339    -0.5679         16   ; qtot -1
; residue 1364 GLN rtp GLN  q  0.0
  4340          N   1364    GLN      N   4340    -0.4157      14.01   ; qtot -1.416
  4341          H   1364    GLN      H   4341     0.2719      1.008   ; qtot -1.144
  4342         CT   1364    GLN     CA   4342    -0.0031      12.01   ; qtot -1.147
  4343         H1   1364    GLN     HA   4343      0.085      1.008   ; qtot -1.062
  4344         CT   1364    GLN     CB   4344    -0.0036      12.01   ; qtot -1.065
  4345         HC   1364    GLN    HB1   4345     0.0171      1.008   ; qtot -1.048
  4346         HC   1364    GLN    HB2   4346     0.0171      1.008   ; qtot -1.031
  4347         CT   1364    GLN     CG   4347    -0.0645      12.01   ; qtot -1.096
  4348         HC   1364    GLN    HG1   4348     0.0352      1.008   ; qtot -1.061
  4349         HC   1364    GLN    HG2   4349     0.0352      1.008   ; qtot -1.025
  4350          C   1364    GLN     CD   4350     0.6951      12.01   ; qtot -0.3303
  4351          O   1364    GLN    OE1   4351    -0.6086         16   ; qtot -0.9389
  4352          N   1364    GLN    NE2   4352    -0.9407      14.01   ; qtot -1.88
  4353          H   1364    GLN   HE21   4353     0.4251      1.008   ; qtot -1.454
  4354          H   1364    GLN   HE22   4354     0.4251      1.008   ; qtot -1.029
  4355          C   1364    GLN      C   4355     0.5973      12.01   ; qtot -0.4321
  4356          O   1364    GLN      O   4356    -0.5679         16   ; qtot -1
; residue 1365 CYS rtp CYS  q  0.0
  4357          N   1365    CYS      N   4357    -0.4157      14.01   ; qtot -1.416
  4358          H   1365    CYS      H   4358     0.2719      1.008   ; qtot -1.144
  4359         CT   1365    CYS     CA   4359     0.0213      12.01   ; qtot -1.122
  4360         H1   1365    CYS     HA   4360     0.1124      1.008   ; qtot -1.01
  4361         CT   1365    CYS     CB   4361    -0.1231      12.01   ; qtot -1.133
  4362         H1   1365    CYS    HB1   4362     0.1112      1.008   ; qtot -1.022
  4363         H1   1365    CYS    HB2   4363     0.1112      1.008   ; qtot -0.9108
  4364         SH   1365    CYS     SG   4364    -0.3119      32.06   ; qtot -1.223
  4365         HS   1365    CYS     HG   4365     0.1933      1.008   ; qtot -1.029
  4366          C   1365    CYS      C   4366     0.5973      12.01   ; qtot -0.4321
  4367          O   1365    CYS      O   4367    -0.5679         16   ; qtot -1
; residue 1366 TRP rtp TRP  q  0.0
  4368          N   1366    TRP      N   4368    -0.4157      14.01   ; qtot -1.416
  4369          H   1366    TRP      H   4369     0.2719      1.008   ; qtot -1.144
  4370         CT   1366    TRP     CA   4370    -0.0275      12.01   ; qtot -1.171
  4371         H1   1366    TRP     HA   4371     0.1123      1.008   ; qtot -1.059
  4372         CT   1366    TRP     CB   4372     -0.005      12.01   ; qtot -1.064
  4373         HC   1366    TRP    HB1   4373     0.0339      1.008   ; qtot -1.03
  4374         HC   1366    TRP    HB2   4374     0.0339      1.008   ; qtot -0.9962
  4375         C*   1366    TRP     CG   4375    -0.1415      12.01   ; qtot -1.138
  4376         CW   1366    TRP    CD1   4376    -0.1638      12.01   ; qtot -1.301
  4377         H4   1366    TRP    HD1   4377     0.2062      1.008   ; qtot -1.095
  4378         NA   1366    TRP    NE1   4378    -0.3418      14.01   ; qtot -1.437
  4379          H   1366    TRP    HE1   4379     0.3412      1.008   ; qtot -1.096
  4380         CN   1366    TRP    CE2   4380      0.138      12.01   ; qtot -0.9579
  4381         CA   1366    TRP    CZ2   4381    -0.2601      12.01   ; qtot -1.218
  4382         HA   1366    TRP    HZ2   4382     0.1572      1.008   ; qtot -1.061
  4383         CA   1366    TRP    CH2   4383    -0.1134      12.01   ; qtot -1.174
  4384         HA   1366    TRP    HH2   4384     0.1417      1.008   ; qtot -1.032
  4385         CA   1366    TRP    CZ3   4385    -0.1972      12.01   ; qtot -1.23
  4386         HA   1366    TRP    HZ3   4386     0.1447      1.008   ; qtot -1.085
  4387         CA   1366    TRP    CE3   4387    -0.2387      12.01   ; qtot -1.324
  4388         HA   1366    TRP    HE3   4388       0.17      1.008   ; qtot -1.154
  4389         CB   1366    TRP    CD2   4389     0.1243      12.01   ; qtot -1.029
  4390          C   1366    TRP      C   4390     0.5973      12.01   ; qtot -0.4321
  4391          O   1366    TRP      O   4391    -0.5679         16   ; qtot -1
; residue 1367 GLN rtp GLN  q  0.0
  4392          N   1367    GLN      N   4392    -0.4157      14.01   ; qtot -1.416
  4393          H   1367    GLN      H   4393     0.2719      1.008   ; qtot -1.144
  4394         CT   1367    GLN     CA   4394    -0.0031      12.01   ; qtot -1.147
  4395         H1   1367    GLN     HA   4395      0.085      1.008   ; qtot -1.062
  4396         CT   1367    GLN     CB   4396    -0.0036      12.01   ; qtot -1.065
  4397         HC   1367    GLN    HB1   4397     0.0171      1.008   ; qtot -1.048
  4398         HC   1367    GLN    HB2   4398     0.0171      1.008   ; qtot -1.031
  4399         CT   1367    GLN     CG   4399    -0.0645      12.01   ; qtot -1.096
  4400         HC   1367    GLN    HG1   4400     0.0352      1.008   ; qtot -1.061
  4401         HC   1367    GLN    HG2   4401     0.0352      1.008   ; qtot -1.025
  4402          C   1367    GLN     CD   4402     0.6951      12.01   ; qtot -0.3303
  4403          O   1367    GLN    OE1   4403    -0.6086         16   ; qtot -0.9389
  4404          N   1367    GLN    NE2   4404    -0.9407      14.01   ; qtot -1.88
  4405          H   1367    GLN   HE21   4405     0.4251      1.008   ; qtot -1.454
  4406          H   1367    GLN   HE22   4406     0.4251      1.008   ; qtot -1.029
  4407          C   1367    GLN      C   4407     0.5973      12.01   ; qtot -0.4321
  4408          O   1367    GLN      O   4408    -0.5679         16   ; qtot -1
; residue 1368 HIS rtp HIE  q  0.0
  4409          N   1368    HIS      N   4409    -0.4157      14.01   ; qtot -1.416
  4410          H   1368    HIS      H   4410     0.2719      1.008   ; qtot -1.144
  4411         CT   1368    HIS     CA   4411    -0.0581      12.01   ; qtot -1.202
  4412         H1   1368    HIS     HA   4412      0.136      1.008   ; qtot -1.066
  4413         CT   1368    HIS     CB   4413    -0.0074      12.01   ; qtot -1.073
  4414         HC   1368    HIS    HB1   4414     0.0367      1.008   ; qtot -1.037
  4415         HC   1368    HIS    HB2   4415     0.0367      1.008   ; qtot -0.9999
  4416         CC   1368    HIS     CG   4416     0.1868      12.01   ; qtot -0.8131
  4417         NB   1368    HIS    ND1   4417    -0.5432      14.01   ; qtot -1.356
  4418         CR   1368    HIS    CE1   4418     0.1635      12.01   ; qtot -1.193
  4419         H5   1368    HIS    HE1   4419     0.1435      1.008   ; qtot -1.049
  4420         NA   1368    HIS    NE2   4420    -0.2795      14.01   ; qtot -1.329
  4421          H   1368    HIS    HE2   4421     0.3339      1.008   ; qtot -0.9949
  4422         CW   1368    HIS    CD2   4422    -0.2207      12.01   ; qtot -1.216
  4423         H4   1368    HIS    HD2   4423     0.1862      1.008   ; qtot -1.029
  4424          C   1368    HIS      C   4424     0.5973      12.01   ; qtot -0.4321
  4425          O   1368    HIS      O   4425    -0.5679         16   ; qtot -1
; residue 1369 GLN rtp GLN  q  0.0
  4426          N   1369    GLN      N   4426    -0.4157      14.01   ; qtot -1.416
  4427          H   1369    GLN      H   4427     0.2719      1.008   ; qtot -1.144
  4428         CT   1369    GLN     CA   4428    -0.0031      12.01   ; qtot -1.147
  4429         H1   1369    GLN     HA   4429      0.085      1.008   ; qtot -1.062
  4430         CT   1369    GLN     CB   4430    -0.0036      12.01   ; qtot -1.065
  4431         HC   1369    GLN    HB1   4431     0.0171      1.008   ; qtot -1.048
  4432         HC   1369    GLN    HB2   4432     0.0171      1.008   ; qtot -1.031
  4433         CT   1369    GLN     CG   4433    -0.0645      12.01   ; qtot -1.096
  4434         HC   1369    GLN    HG1   4434     0.0352      1.008   ; qtot -1.061
  4435         HC   1369    GLN    HG2   4435     0.0352      1.008   ; qtot -1.025
  4436          C   1369    GLN     CD   4436     0.6951      12.01   ; qtot -0.3303
  4437          O   1369    GLN    OE1   4437    -0.6086         16   ; qtot -0.9389
  4438          N   1369    GLN    NE2   4438    -0.9407      14.01   ; qtot -1.88
  4439          H   1369    GLN   HE21   4439     0.4251      1.008   ; qtot -1.454
  4440          H   1369    GLN   HE22   4440     0.4251      1.008   ; qtot -1.029
  4441          C   1369    GLN      C   4441     0.5973      12.01   ; qtot -0.4321
  4442          O   1369    GLN      O   4442    -0.5679         16   ; qtot -1
; residue 1370 PRO rtp PRO  q  0.0
  4443          N   1370    PRO      N   4443    -0.2548      14.01   ; qtot -1.255
  4444         CT   1370    PRO     CD   4444     0.0192      12.01   ; qtot -1.236
  4445         H1   1370    PRO    HD1   4445     0.0391      1.008   ; qtot -1.196
  4446         H1   1370    PRO    HD2   4446     0.0391      1.008   ; qtot -1.157
  4447         CT   1370    PRO     CG   4447     0.0189      12.01   ; qtot -1.138
  4448         HC   1370    PRO    HG1   4448     0.0213      1.008   ; qtot -1.117
  4449         HC   1370    PRO    HG2   4449     0.0213      1.008   ; qtot -1.096
  4450         CT   1370    PRO     CB   4450     -0.007      12.01   ; qtot -1.103
  4451         HC   1370    PRO    HB1   4451     0.0253      1.008   ; qtot -1.078
  4452         HC   1370    PRO    HB2   4452     0.0253      1.008   ; qtot -1.052
  4453         CT   1370    PRO     CA   4453    -0.0266      12.01   ; qtot -1.079
  4454         H1   1370    PRO     HA   4454     0.0641      1.008   ; qtot -1.015
  4455          C   1370    PRO      C   4455     0.5896      12.01   ; qtot -0.4252
  4456          O   1370    PRO      O   4456    -0.5748         16   ; qtot -1
; residue 1371 GLU rtp GLU  q -1.0
  4457          N   1371    GLU      N   4457    -0.5163      14.01   ; qtot -1.516
  4458          H   1371    GLU      H   4458     0.2936      1.008   ; qtot -1.223
  4459         CT   1371    GLU     CA   4459     0.0397      12.01   ; qtot -1.183
  4460         H1   1371    GLU     HA   4460     0.1105      1.008   ; qtot -1.072
  4461         CT   1371    GLU     CB   4461      0.056      12.01   ; qtot -1.016
  4462         HC   1371    GLU    HB1   4462    -0.0173      1.008   ; qtot -1.034
  4463         HC   1371    GLU    HB2   4463    -0.0173      1.008   ; qtot -1.051
  4464         CT   1371    GLU     CG   4464     0.0136      12.01   ; qtot -1.037
  4465         HC   1371    GLU    HG1   4465    -0.0425      1.008   ; qtot -1.08
  4466         HC   1371    GLU    HG2   4466    -0.0425      1.008   ; qtot -1.122
  4467          C   1371    GLU     CD   4467     0.8054      12.01   ; qtot -0.3171
  4468         O2   1371    GLU    OE1   4468    -0.8188         16   ; qtot -1.136
  4469         O2   1371    GLU    OE2   4469    -0.8188         16   ; qtot -1.955
  4470          C   1371    GLU      C   4470     0.5366      12.01   ; qtot -1.418
  4471          O   1371    GLU      O   4471    -0.5819         16   ; qtot -2
; residue 1372 ASP rtp ASP  q -1.0
  4472          N   1372    ASP      N   4472    -0.5163      14.01   ; qtot -2.516
  4473          H   1372    ASP      H   4473     0.2936      1.008   ; qtot -2.223
  4474         CT   1372    ASP     CA   4474     0.0381      12.01   ; qtot -2.185
  4475         H1   1372    ASP     HA   4475      0.088      1.008   ; qtot -2.097
  4476         CT   1372    ASP     CB   4476    -0.0303      12.01   ; qtot -2.127
  4477         HC   1372    ASP    HB1   4477    -0.0122      1.008   ; qtot -2.139
  4478         HC   1372    ASP    HB2   4478    -0.0122      1.008   ; qtot -2.151
  4479          C   1372    ASP     CG   4479     0.7994      12.01   ; qtot -1.352
  4480         O2   1372    ASP    OD1   4480    -0.8014         16   ; qtot -2.153
  4481         O2   1372    ASP    OD2   4481    -0.8014         16   ; qtot -2.955
  4482          C   1372    ASP      C   4482     0.5366      12.01   ; qtot -2.418
  4483          O   1372    ASP      O   4483    -0.5819         16   ; qtot -3
; residue 1373 ARG rtp ARG  q +1.0
  4484          N   1373    ARG      N   4484    -0.3479      14.01   ; qtot -3.348
  4485          H   1373    ARG      H   4485     0.2747      1.008   ; qtot -3.073
  4486         CT   1373    ARG     CA   4486    -0.2637      12.01   ; qtot -3.337
  4487         H1   1373    ARG     HA   4487      0.156      1.008   ; qtot -3.181
  4488         CT   1373    ARG     CB   4488    -0.0007      12.01   ; qtot -3.182
  4489         HC   1373    ARG    HB1   4489     0.0327      1.008   ; qtot -3.149
  4490         HC   1373    ARG    HB2   4490     0.0327      1.008   ; qtot -3.116
  4491         CT   1373    ARG     CG   4491      0.039      12.01   ; qtot -3.077
  4492         HC   1373    ARG    HG1   4492     0.0285      1.008   ; qtot -3.049
  4493         HC   1373    ARG    HG2   4493     0.0285      1.008   ; qtot -3.02
  4494         CT   1373    ARG     CD   4494     0.0486      12.01   ; qtot -2.972
  4495         H1   1373    ARG    HD1   4495     0.0687      1.008   ; qtot -2.903
  4496         H1   1373    ARG    HD2   4496     0.0687      1.008   ; qtot -2.834
  4497         N2   1373    ARG     NE   4497    -0.5295      14.01   ; qtot -3.364
  4498          H   1373    ARG     HE   4498     0.3456      1.008   ; qtot -3.018
  4499         CA   1373    ARG     CZ   4499     0.8076      12.01   ; qtot -2.21
  4500         N2   1373    ARG    NH1   4500    -0.8627      14.01   ; qtot -3.073
  4501          H   1373    ARG   HH11   4501     0.4478      1.008   ; qtot -2.625
  4502          H   1373    ARG   HH12   4502     0.4478      1.008   ; qtot -2.178
  4503         N2   1373    ARG    NH2   4503    -0.8627      14.01   ; qtot -3.04
  4504          H   1373    ARG   HH21   4504     0.4478      1.008   ; qtot -2.592
  4505          H   1373    ARG   HH22   4505     0.4478      1.008   ; qtot -2.145
  4506          C   1373    ARG      C   4506     0.7341      12.01   ; qtot -1.411
  4507          O   1373    ARG      O   4507    -0.5894         16   ; qtot -2
; residue 1374 PRO rtp PRO  q  0.0
  4508          N   1374    PRO      N   4508    -0.2548      14.01   ; qtot -2.255
  4509         CT   1374    PRO     CD   4509     0.0192      12.01   ; qtot -2.236
  4510         H1   1374    PRO    HD1   4510     0.0391      1.008   ; qtot -2.196
  4511         H1   1374    PRO    HD2   4511     0.0391      1.008   ; qtot -2.157
  4512         CT   1374    PRO     CG   4512     0.0189      12.01   ; qtot -2.138
  4513         HC   1374    PRO    HG1   4513     0.0213      1.008   ; qtot -2.117
  4514         HC   1374    PRO    HG2   4514     0.0213      1.008   ; qtot -2.096
  4515         CT   1374    PRO     CB   4515     -0.007      12.01   ; qtot -2.103
  4516         HC   1374    PRO    HB1   4516     0.0253      1.008   ; qtot -2.078
  4517         HC   1374    PRO    HB2   4517     0.0253      1.008   ; qtot -2.052
  4518         CT   1374    PRO     CA   4518    -0.0266      12.01   ; qtot -2.079
  4519         H1   1374    PRO     HA   4519     0.0641      1.008   ; qtot -2.015
  4520          C   1374    PRO      C   4520     0.5896      12.01   ; qtot -1.425
  4521          O   1374    PRO      O   4521    -0.5748         16   ; qtot -2
; residue 1375 ASN rtp ASN  q  0.0
  4522          N   1375    ASN      N   4522    -0.4157      14.01   ; qtot -2.416
  4523          H   1375    ASN      H   4523     0.2719      1.008   ; qtot -2.144
  4524         CT   1375    ASN     CA   4524     0.0143      12.01   ; qtot -2.129
  4525         H1   1375    ASN     HA   4525     0.1048      1.008   ; qtot -2.025
  4526         CT   1375    ASN     CB   4526    -0.2041      12.01   ; qtot -2.229
  4527         HC   1375    ASN    HB1   4527     0.0797      1.008   ; qtot -2.149
  4528         HC   1375    ASN    HB2   4528     0.0797      1.008   ; qtot -2.069
  4529          C   1375    ASN     CG   4529      0.713      12.01   ; qtot -1.356
  4530          O   1375    ASN    OD1   4530    -0.5931         16   ; qtot -1.949
  4531          N   1375    ASN    ND2   4531    -0.9191      14.01   ; qtot -2.869
  4532          H   1375    ASN   HD21   4532     0.4196      1.008   ; qtot -2.449
  4533          H   1375    ASN   HD22   4533     0.4196      1.008   ; qtot -2.029
  4534          C   1375    ASN      C   4534     0.5973      12.01   ; qtot -1.432
  4535          O   1375    ASN      O   4535    -0.5679         16   ; qtot -2
; residue 1376 PHE rtp PHE  q  0.0
  4536          N   1376    PHE      N   4536    -0.4157      14.01   ; qtot -2.416
  4537          H   1376    PHE      H   4537     0.2719      1.008   ; qtot -2.144
  4538         CT   1376    PHE     CA   4538    -0.0024      12.01   ; qtot -2.146
  4539         H1   1376    PHE     HA   4539     0.0978      1.008   ; qtot -2.048
  4540         CT   1376    PHE     CB   4540    -0.0343      12.01   ; qtot -2.083
  4541         HC   1376    PHE    HB1   4541     0.0295      1.008   ; qtot -2.053
  4542         HC   1376    PHE    HB2   4542     0.0295      1.008   ; qtot -2.024
  4543         CA   1376    PHE     CG   4543     0.0118      12.01   ; qtot -2.012
  4544         CA   1376    PHE    CD1   4544    -0.1256      12.01   ; qtot -2.137
  4545         HA   1376    PHE    HD1   4545      0.133      1.008   ; qtot -2.004
  4546         CA   1376    PHE    CE1   4546    -0.1704      12.01   ; qtot -2.175
  4547         HA   1376    PHE    HE1   4547      0.143      1.008   ; qtot -2.032
  4548         CA   1376    PHE     CZ   4548    -0.1072      12.01   ; qtot -2.139
  4549         HA   1376    PHE     HZ   4549     0.1297      1.008   ; qtot -2.009
  4550         CA   1376    PHE    CE2   4550    -0.1704      12.01   ; qtot -2.18
  4551         HA   1376    PHE    HE2   4551      0.143      1.008   ; qtot -2.037
  4552         CA   1376    PHE    CD2   4552    -0.1256      12.01   ; qtot -2.162
  4553         HA   1376    PHE    HD2   4553      0.133      1.008   ; qtot -2.029
  4554          C   1376    PHE      C   4554     0.5973      12.01   ; qtot -1.432
  4555          O   1376    PHE      O   4555    -0.5679         16   ; qtot -2
; residue 1377 ALA rtp ALA  q  0.0
  4556          N   1377    ALA      N   4556    -0.4157      14.01   ; qtot -2.416
  4557          H   1377    ALA      H   4557     0.2719      1.008   ; qtot -2.144
  4558         CT   1377    ALA     CA   4558     0.0337      12.01   ; qtot -2.11
  4559         H1   1377    ALA     HA   4559     0.0823      1.008   ; qtot -2.028
  4560         CT   1377    ALA     CB   4560    -0.1825      12.01   ; qtot -2.21
  4561         HC   1377    ALA    HB1   4561     0.0603      1.008   ; qtot -2.15
  4562         HC   1377    ALA    HB2   4562     0.0603      1.008   ; qtot -2.09
  4563         HC   1377    ALA    HB3   4563     0.0603      1.008   ; qtot -2.029
  4564          C   1377    ALA      C   4564     0.5973      12.01   ; qtot -1.432
  4565          O   1377    ALA      O   4565    -0.5679         16   ; qtot -2
; residue 1378 ILE rtp ILE  q  0.0
  4566          N   1378    ILE      N   4566    -0.4157      14.01   ; qtot -2.416
  4567          H   1378    ILE      H   4567     0.2719      1.008   ; qtot -2.144
  4568         CT   1378    ILE     CA   4568    -0.0597      12.01   ; qtot -2.203
  4569         H1   1378    ILE     HA   4569     0.0869      1.008   ; qtot -2.117
  4570         CT   1378    ILE     CB   4570     0.1303      12.01   ; qtot -1.986
  4571         HC   1378    ILE     HB   4571     0.0187      1.008   ; qtot -1.968
  4572         CT   1378    ILE    CG2   4572    -0.3204      12.01   ; qtot -2.288
  4573         HC   1378    ILE   HG21   4573     0.0882      1.008   ; qtot -2.2
  4574         HC   1378    ILE   HG22   4574     0.0882      1.008   ; qtot -2.112
  4575         HC   1378    ILE   HG23   4575     0.0882      1.008   ; qtot -2.023
  4576         CT   1378    ILE    CG1   4576     -0.043      12.01   ; qtot -2.066
  4577         HC   1378    ILE   HG11   4577     0.0236      1.008   ; qtot -2.043
  4578         HC   1378    ILE   HG12   4578     0.0236      1.008   ; qtot -2.019
  4579         CT   1378    ILE     CD   4579     -0.066      12.01   ; qtot -2.085
  4580         HC   1378    ILE    HD1   4580     0.0186      1.008   ; qtot -2.067
  4581         HC   1378    ILE    HD2   4581     0.0186      1.008   ; qtot -2.048
  4582         HC   1378    ILE    HD3   4582     0.0186      1.008   ; qtot -2.029
  4583          C   1378    ILE      C   4583     0.5973      12.01   ; qtot -1.432
  4584          O   1378    ILE      O   4584    -0.5679         16   ; qtot -2
; residue 1379 ILE rtp ILE  q  0.0
  4585          N   1379    ILE      N   4585    -0.4157      14.01   ; qtot -2.416
  4586          H   1379    ILE      H   4586     0.2719      1.008   ; qtot -2.144
  4587         CT   1379    ILE     CA   4587    -0.0597      12.01   ; qtot -2.203
  4588         H1   1379    ILE     HA   4588     0.0869      1.008   ; qtot -2.117
  4589         CT   1379    ILE     CB   4589     0.1303      12.01   ; qtot -1.986
  4590         HC   1379    ILE     HB   4590     0.0187      1.008   ; qtot -1.968
  4591         CT   1379    ILE    CG2   4591    -0.3204      12.01   ; qtot -2.288
  4592         HC   1379    ILE   HG21   4592     0.0882      1.008   ; qtot -2.2
  4593         HC   1379    ILE   HG22   4593     0.0882      1.008   ; qtot -2.112
  4594         HC   1379    ILE   HG23   4594     0.0882      1.008   ; qtot -2.023
  4595         CT   1379    ILE    CG1   4595     -0.043      12.01   ; qtot -2.066
  4596         HC   1379    ILE   HG11   4596     0.0236      1.008   ; qtot -2.043
  4597         HC   1379    ILE   HG12   4597     0.0236      1.008   ; qtot -2.019
  4598         CT   1379    ILE     CD   4598     -0.066      12.01   ; qtot -2.085
  4599         HC   1379    ILE    HD1   4599     0.0186      1.008   ; qtot -2.067
  4600         HC   1379    ILE    HD2   4600     0.0186      1.008   ; qtot -2.048
  4601         HC   1379    ILE    HD3   4601     0.0186      1.008   ; qtot -2.029
  4602          C   1379    ILE      C   4602     0.5973      12.01   ; qtot -1.432
  4603          O   1379    ILE      O   4603    -0.5679         16   ; qtot -2
; residue 1380 LEU rtp LEU  q  0.0
  4604          N   1380    LEU      N   4604    -0.4157      14.01   ; qtot -2.416
  4605          H   1380    LEU      H   4605     0.2719      1.008   ; qtot -2.144
  4606         CT   1380    LEU     CA   4606    -0.0518      12.01   ; qtot -2.196
  4607         H1   1380    LEU     HA   4607     0.0922      1.008   ; qtot -2.103
  4608         CT   1380    LEU     CB   4608    -0.1102      12.01   ; qtot -2.214
  4609         HC   1380    LEU    HB1   4609     0.0457      1.008   ; qtot -2.168
  4610         HC   1380    LEU    HB2   4610     0.0457      1.008   ; qtot -2.122
  4611         CT   1380    LEU     CG   4611     0.3531      12.01   ; qtot -1.769
  4612         HC   1380    LEU     HG   4612    -0.0361      1.008   ; qtot -1.805
  4613         CT   1380    LEU    CD1   4613    -0.4121      12.01   ; qtot -2.217
  4614         HC   1380    LEU   HD11   4614        0.1      1.008   ; qtot -2.117
  4615         HC   1380    LEU   HD12   4615        0.1      1.008   ; qtot -2.017
  4616         HC   1380    LEU   HD13   4616        0.1      1.008   ; qtot -1.917
  4617         CT   1380    LEU    CD2   4617    -0.4121      12.01   ; qtot -2.329
  4618         HC   1380    LEU   HD21   4618        0.1      1.008   ; qtot -2.229
  4619         HC   1380    LEU   HD22   4619        0.1      1.008   ; qtot -2.129
  4620         HC   1380    LEU   HD23   4620        0.1      1.008   ; qtot -2.029
  4621          C   1380    LEU      C   4621     0.5973      12.01   ; qtot -1.432
  4622          O   1380    LEU      O   4622    -0.5679         16   ; qtot -2
; residue 1381 GLU rtp GLU  q -1.0
  4623          N   1381    GLU      N   4623    -0.5163      14.01   ; qtot -2.516
  4624          H   1381    GLU      H   4624     0.2936      1.008   ; qtot -2.223
  4625         CT   1381    GLU     CA   4625     0.0397      12.01   ; qtot -2.183
  4626         H1   1381    GLU     HA   4626     0.1105      1.008   ; qtot -2.072
  4627         CT   1381    GLU     CB   4627      0.056      12.01   ; qtot -2.016
  4628         HC   1381    GLU    HB1   4628    -0.0173      1.008   ; qtot -2.034
  4629         HC   1381    GLU    HB2   4629    -0.0173      1.008   ; qtot -2.051
  4630         CT   1381    GLU     CG   4630     0.0136      12.01   ; qtot -2.037
  4631         HC   1381    GLU    HG1   4631    -0.0425      1.008   ; qtot -2.08
  4632         HC   1381    GLU    HG2   4632    -0.0425      1.008   ; qtot -2.122
  4633          C   1381    GLU     CD   4633     0.8054      12.01   ; qtot -1.317
  4634         O2   1381    GLU    OE1   4634    -0.8188         16   ; qtot -2.136
  4635         O2   1381    GLU    OE2   4635    -0.8188         16   ; qtot -2.955
  4636          C   1381    GLU      C   4636     0.5366      12.01   ; qtot -2.418
  4637          O   1381    GLU      O   4637    -0.5819         16   ; qtot -3
; residue 1382 ARG rtp ARG  q +1.0
  4638          N   1382    ARG      N   4638    -0.3479      14.01   ; qtot -3.348
  4639          H   1382    ARG      H   4639     0.2747      1.008   ; qtot -3.073
[truncated: 1,077,832 more chars]
