# Supplementary material for: Improvement in predicting drug sensitivity changes associated with protein mutations using a molecular dynamics based alchemical mutation method
Source: Sci Rep. 2020 Feb 7;10:2161. doi: 10.1038/s41598-020-58877-9 (PMC7005789; doi:10.1038/s41598-020-58877-9)
Supplement: Supplementary file 2 — Supplementary Information. [file 41598_2020_58877_MOESM2_ESM.zip › S1_input/MP-CAFEE/ALK/I1171N/md_fin.gro]

Generated by trjconv : TRANSFERASE/TRANSFERASE INHIBITOR in water t= 36000.00000
41737
 1085ACE    CH3    1   8.405   5.598   1.540
 1085ACE   HH31    2   8.299   5.615   1.558
 1085ACE   HH32    3   8.450   5.583   1.638
 1085ACE   HH33    4   8.450   5.683   1.489
 1085ACE      C    5   8.410   5.471   1.456
 1085ACE      O    6   8.493   5.383   1.482
 1086SER      N    7   8.320   5.464   1.358
 1086SER      H    8   8.259   5.544   1.351
 1086SER     CA    9   8.322   5.367   1.251
 1086SER     HA   10   8.364   5.278   1.296
 1086SER     CB   11   8.179   5.334   1.209
 1086SER    HB1   12   8.120   5.301   1.294
 1086SER    HB2   13   8.179   5.246   1.144
 1086SER     OG   14   8.111   5.442   1.150
 1086SER     HG   15   8.020   5.446   1.181
 1086SER      C   16   8.404   5.410   1.130
 1086SER      O   17   8.453   5.522   1.123
 1087THR      N   18   8.423   5.316   1.037
 1087THR      H   19   8.397   5.221   1.059
 1087THR     CA   20   8.473   5.343   0.903
 1087THR     HA   21   8.577   5.375   0.910
 1087THR     CB   22   8.490   5.217   0.818
 1087THR     HB   23   8.500   5.249   0.714
 1087THR    CG2   24   8.621   5.147   0.854
 1087THR   HG21   25   8.702   5.218   0.840
 1087THR   HG22   26   8.617   5.125   0.961
 1087THR   HG23   27   8.645   5.062   0.791
 1087THR    OG1   28   8.391   5.118   0.833
 1087THR    HG1   29   8.393   5.067   0.752
 1087THR      C   30   8.398   5.450   0.827
 1087THR      O   31   8.465   5.534   0.767
 1088ILE      N   32   8.265   5.458   0.838
 1088ILE      H   33   8.211   5.398   0.899
 1088ILE     CA   34   8.174   5.559   0.787
 1088ILE     HA   35   8.180   5.569   0.679
 1088ILE     CB   36   8.028   5.525   0.818
 1088ILE     HB   37   8.018   5.518   0.926
 1088ILE    CG2   38   7.934   5.636   0.774
 1088ILE   HG21   39   7.931   5.646   0.665
 1088ILE   HG22   40   7.842   5.590   0.810
 1088ILE   HG23   41   7.952   5.731   0.824
 1088ILE    CG1   42   7.995   5.388   0.759
 1088ILE   HG11   43   7.888   5.372   0.770
 1088ILE   HG12   44   8.056   5.312   0.808
 1088ILE     CD   45   8.018   5.369   0.609
 1088ILE    HD1   46   7.961   5.442   0.552
 1088ILE    HD2   47   8.123   5.379   0.581
 1088ILE    HD3   48   7.987   5.269   0.579
 1088ILE      C   49   8.212   5.696   0.840
 1088ILE      O   50   8.248   5.781   0.759
 1089MET      N   51   8.206   5.712   0.973
 1089MET      H   52   8.184   5.633   1.032
 1089MET     CA   53   8.245   5.831   1.047
 1089MET     HA   54   8.182   5.915   1.018
 1089MET     CB   55   8.225   5.812   1.197
 1089MET    HB1   56   8.242   5.906   1.248
 1089MET    HB2   57   8.299   5.740   1.231
 1089MET     CG   58   8.091   5.756   1.243
 1089MET    HG1   59   8.066   5.674   1.175
 1089MET    HG2   60   8.021   5.836   1.224
 1089MET     SD   61   8.096   5.700   1.416
 1089MET     CE   62   7.921   5.728   1.452
 1089MET    HE1   63   7.909   5.835   1.463
 1089MET    HE2   64   7.861   5.692   1.369
 1089MET    HE3   65   7.896   5.682   1.548
 1089MET      C   66   8.385   5.881   1.016
 1089MET      O   67   8.413   5.999   0.996
 1090THR      N   68   8.483   5.790   1.015
 1090THR      H   69   8.463   5.695   1.040
 1090THR     CA   70   8.621   5.825   0.985
 1090THR     HA   71   8.644   5.911   1.048
 1090THR     CB   72   8.713   5.713   1.033
 1090THR     HB   73   8.691   5.621   0.979
 1090THR    CG2   74   8.861   5.747   1.019
 1090THR   HG21   75   8.916   5.671   1.074
 1090THR   HG22   76   8.899   5.742   0.917
 1090THR   HG23   77   8.867   5.852   1.049
 1090THR    OG1   78   8.690   5.691   1.171
 1090THR    HG1   79   8.622   5.624   1.181
 1090THR      C   80   8.644   5.861   0.839
 1090THR      O   81   8.709   5.962   0.815
 1091ASP      N   82   8.576   5.801   0.741
 1091ASP      H   83   8.519   5.721   0.764
 1091ASP     CA   84   8.589   5.827   0.599
 1091ASP     HA   85   8.696   5.828   0.579
 1091ASP     CB   86   8.513   5.728   0.511
 1091ASP    HB1   87   8.406   5.742   0.528
 1091ASP    HB2   88   8.538   5.623   0.531
 1091ASP     CG   89   8.534   5.746   0.362
 1091ASP    OD1   90   8.442   5.784   0.286
 1091ASP    OD2   91   8.647   5.714   0.321
 1091ASP      C   92   8.540   5.967   0.564
 1091ASP      O   93   8.602   6.036   0.484
 1092TYR      N   94   8.447   6.011   0.649
 1092TYR      H   95   8.403   5.939   0.705
 1092TYR     CA   96   8.396   6.146   0.640
 1092TYR     HA   97   8.402   6.163   0.532
 1092TYR     CB   98   8.254   6.143   0.695
 1092TYR    HB1   99   8.261   6.140   0.803
 1092TYR    HB2  100   8.202   6.052   0.664
 1092TYR     CG  101   8.161   6.258   0.662
 1092TYR    CD1  102   8.164   6.376   0.736
 1092TYR    HD1  103   8.238   6.381   0.814
 1092TYR    CE1  104   8.064   6.472   0.716
 1092TYR    HE1  105   8.060   6.563   0.774
 1092TYR     CZ  106   7.961   6.442   0.625
 1092TYR     OH  107   7.856   6.529   0.612
 1092TYR     HH  108   7.804   6.503   0.535
 1092TYR    CE2  109   7.964   6.332   0.537
 1092TYR    HE2  110   7.893   6.307   0.460
 1092TYR    CD2  111   8.070   6.243   0.556
 1092TYR    HD2  112   8.071   6.156   0.493
 1092TYR      C  113   8.485   6.252   0.704
 1092TYR      O  114   8.490   6.367   0.661
 1093ASN      N  115   8.548   6.214   0.815
 1093ASN      H  116   8.539   6.116   0.837
 1093ASN     CA  117   8.632   6.285   0.909
 1093ASN     HA  118   8.643   6.220   0.996
 1093ASN     CB  119   8.766   6.297   0.838
 1093ASN    HB1  120   8.760   6.353   0.745
 1093ASN    HB2  121   8.801   6.203   0.795
 1093ASN     CG  122   8.871   6.346   0.937
 1093ASN    OD1  123   8.862   6.325   1.058
 1093ASN    ND2  124   8.975   6.403   0.877
 1093ASN   HD21  125   8.969   6.410   0.776
 1093ASN   HD22  126   9.054   6.438   0.929
 1093ASN      C  127   8.568   6.419   0.945
 1093ASN      O  128   8.605   6.524   0.892
 1094PRO      N  129   8.467   6.416   1.031
 1094PRO     CD  130   8.388   6.301   1.070
 1094PRO    HD1  131   8.443   6.234   1.136
 1094PRO    HD2  132   8.349   6.248   0.983
 1094PRO     CG  133   8.275   6.351   1.159
 1094PRO    HG1  134   8.309   6.364   1.262
 1094PRO    HG2  135   8.186   6.289   1.153
 1094PRO     CB  136   8.247   6.492   1.108
 1094PRO    HB1  137   8.206   6.553   1.188
 1094PRO    HB2  138   8.178   6.494   1.023
 1094PRO     CA  139   8.387   6.533   1.063
 1094PRO     HA  140   8.373   6.588   0.970
 1094PRO      C  141   8.458   6.627   1.160
 1094PRO      O  142   8.548   6.596   1.237
 1095ASN      N  143   8.416   6.754   1.148
 1095ASN      H  144   8.348   6.775   1.077
 1095ASN     CA  145   8.464   6.864   1.228
 1095ASN     HA  146   8.482   6.818   1.325
 1095ASN     CB  147   8.598   6.903   1.166
 1095ASN    HB1  148   8.618   6.857   1.068
 1095ASN    HB2  149   8.684   6.871   1.225
 1095ASN     CG  150   8.620   7.051   1.138
 1095ASN    OD1  151   8.606   7.106   1.029
 1095ASN    ND2  152   8.638   7.130   1.244
 1095ASN   HD21  153   8.674   7.091   1.330
 1095ASN   HD22  154   8.623   7.230   1.237
 1095ASN      C  155   8.363   6.978   1.242
 1095ASN      O  156   8.296   7.021   1.149
 1096TYR      N  157   8.362   7.036   1.362
 1096TYR      H  158   8.432   6.994   1.422
 1096TYR     CA  159   8.274   7.136   1.418
 1096TYR     HA  160   8.198   7.173   1.349
 1096TYR     CB  161   8.208   7.070   1.539
 1096TYR    HB1  162   8.291   7.036   1.601
 1096TYR    HB2  163   8.152   6.983   1.504
 1096TYR     CG  164   8.113   7.156   1.618
 1096TYR    CD1  165   7.994   7.206   1.563
 1096TYR    HD1  166   7.984   7.175   1.460
 1096TYR    CE1  167   7.895   7.276   1.633
 1096TYR    HE1  168   7.800   7.299   1.588
 1096TYR     CZ  169   7.926   7.302   1.768
 1096TYR     OH  170   7.841   7.377   1.844
 1096TYR     HH  171   7.869   7.375   1.936
 1096TYR    CE2  172   8.049   7.260   1.823
 1096TYR    HE2  173   8.077   7.275   1.926
 1096TYR    CD2  174   8.141   7.181   1.753
 1096TYR    HD2  175   8.218   7.130   1.808
 1096TYR      C  176   8.356   7.257   1.461
 1096TYR      O  177   8.474   7.241   1.492
 1097CYS      N  178   8.288   7.372   1.468
 1097CYS      H  179   8.188   7.369   1.453
 1097CYS     CA  180   8.333   7.504   1.506
 1097CYS     HA  181   8.430   7.485   1.554
 1097CYS     CB  182   8.376   7.581   1.382
 1097CYS    HB1  183   8.292   7.621   1.326
 1097CYS    HB2  184   8.436   7.525   1.310
 1097CYS     SG  185   8.466   7.730   1.434
 1097CYS     HG  186   8.469   7.779   1.310
 1097CYS      C  187   8.236   7.567   1.605
 1097CYS      O  188   8.116   7.579   1.581
 1098PHE      N  189   8.286   7.611   1.720
 1098PHE      H  190   8.381   7.602   1.752
 1098PHE     CA  191   8.210   7.696   1.811
 1098PHE     HA  192   8.147   7.757   1.747
 1098PHE     CB  193   8.130   7.600   1.899
 1098PHE    HB1  194   8.192   7.512   1.913
 1098PHE    HB2  195   8.048   7.549   1.850
 1098PHE     CG  196   8.082   7.654   2.032
 1098PHE    CD1  197   7.961   7.725   2.038
 1098PHE    HD1  198   7.907   7.745   1.947
 1098PHE    CE1  199   7.909   7.759   2.163
 1098PHE    HE1  200   7.811   7.804   2.173
 1098PHE     CZ  201   7.981   7.727   2.279
 1098PHE     HZ  202   7.937   7.749   2.376
 1098PHE    CE2  203   8.107   7.668   2.275
 1098PHE    HE2  204   8.164   7.637   2.362
 1098PHE    CD2  205   8.158   7.638   2.148
 1098PHE    HD2  206   8.260   7.607   2.131
 1098PHE      C  207   8.303   7.787   1.890
 1098PHE      O  208   8.415   7.748   1.922
 1099ALA      N  209   8.259   7.909   1.921
 1099ALA      H  210   8.174   7.951   1.886
 1099ALA     CA  211   8.340   8.007   1.991
 1099ALA     HA  212   8.272   8.092   1.992
 1099ALA     CB  213   8.357   7.974   2.139
 1099ALA    HB1  214   8.429   7.894   2.153
 1099ALA    HB2  215   8.391   8.066   2.186
 1099ALA    HB3  216   8.263   7.960   2.192
 1099ALA      C  217   8.468   8.046   1.919
 1099ALA      O  218   8.570   8.083   1.978
 1100GLY      N  219   8.459   8.030   1.787
 1100GLY      H  220   8.368   8.010   1.748
 1100GLY     CA  221   8.563   8.045   1.687
 1100GLY    HA1  222   8.616   8.133   1.726
 1100GLY    HA2  223   8.526   8.072   1.589
 1100GLY      C  224   8.665   7.933   1.672
 1100GLY      O  225   8.748   7.937   1.581
 1101LYS      N  226   8.662   7.831   1.758
 1101LYS      H  227   8.582   7.815   1.816
 1101LYS     CA  228   8.758   7.723   1.751
 1101LYS     HA  229   8.826   7.731   1.666
 1101LYS     CB  230   8.836   7.714   1.881
 1101LYS    HB1  231   8.915   7.640   1.865
 1101LYS    HB2  232   8.766   7.691   1.961
 1101LYS     CG  233   8.902   7.845   1.926
 1101LYS    HG1  234   8.832   7.922   1.958
 1101LYS    HG2  235   8.949   7.884   1.836
 1101LYS     CD  236   9.002   7.830   2.041
 1101LYS    HD1  237   9.063   7.741   2.025
 1101LYS    HD2  238   8.959   7.810   2.139
 1101LYS     CE  239   9.104   7.941   2.063
 1101LYS    HE1  240   9.162   7.974   1.977
 1101LYS    HE2  241   9.170   7.913   2.145
 1101LYS     NZ  242   9.039   8.066   2.108
 1101LYS    HZ1  243   8.949   8.080   2.065
 1101LYS    HZ2  244   9.013   8.050   2.204
 1101LYS    HZ3  245   9.103   8.142   2.122
 1101LYS      C  246   8.698   7.584   1.728
 1101LYS      O  247   8.582   7.557   1.759
 1102THR      N  248   8.779   7.491   1.677
 1102THR      H  249   8.877   7.511   1.666
 1102THR     CA  250   8.746   7.363   1.617
 1102THR     HA  251   8.639   7.374   1.598
 1102THR     CB  252   8.822   7.337   1.487
 1102THR     HB  253   8.804   7.232   1.463
 1102THR    CG2  254   8.761   7.436   1.388
 1102THR   HG21  255   8.654   7.414   1.384
 1102THR   HG22  256   8.780   7.540   1.416
 1102THR   HG23  257   8.799   7.421   1.288
 1102THR    OG1  258   8.960   7.355   1.506
 1102THR    HG1  259   8.994   7.361   1.416
 1102THR      C  260   8.764   7.240   1.705
 1102THR      O  261   8.835   7.241   1.805
 1103SER      N  262   8.706   7.131   1.655
 1103SER      H  263   8.637   7.147   1.583
 1103SER     CA  264   8.744   6.996   1.691
 1103SER     HA  265   8.852   6.987   1.692
 1103SER     CB  266   8.672   6.961   1.821
 1103SER    HB1  267   8.714   7.027   1.897
 1103SER    HB2  268   8.696   6.858   1.850
 1103SER     OG  269   8.533   6.982   1.822
 1103SER     HG  270   8.498   6.947   1.904
 1103SER      C  271   8.706   6.893   1.586
 1103SER      O  272   8.635   6.924   1.490
 1104SER      N  273   8.751   6.767   1.597
 1104SER      H  274   8.804   6.750   1.681
 1104SER     CA  275   8.737   6.653   1.509
 1104SER     HA  276   8.657   6.677   1.439
 1104SER     CB  277   8.862   6.634   1.425
 1104SER    HB1  278   8.895   6.729   1.382
 1104SER    HB2  279   8.836   6.564   1.345
 1104SER     OG  280   8.961   6.568   1.500
 1104SER     HG  281   8.981   6.617   1.581
 1104SER      C  282   8.690   6.525   1.577
 1104SER      O  283   8.703   6.506   1.697
 1105ILE      N  284   8.639   6.431   1.496
 1105ILE      H  285   8.631   6.446   1.397
 1105ILE     CA  286   8.623   6.292   1.534
 1105ILE     HA  287   8.543   6.288   1.609
 1105ILE     CB  288   8.574   6.210   1.416
 1105ILE     HB  289   8.476   6.248   1.386
 1105ILE    CG2  290   8.670   6.233   1.300
 1105ILE   HG21  291   8.635   6.170   1.218
 1105ILE   HG22  292   8.665   6.336   1.267
 1105ILE   HG23  293   8.775   6.213   1.324
 1105ILE    CG1  294   8.564   6.062   1.455
 1105ILE   HG11  295   8.500   6.052   1.542
 1105ILE   HG12  296   8.662   6.036   1.494
 1105ILE     CD  297   8.519   5.967   1.344
 1105ILE    HD1  298   8.425   5.997   1.297
 1105ILE    HD2  299   8.594   5.972   1.265
 1105ILE    HD3  300   8.512   5.866   1.383
 1105ILE      C  301   8.751   6.243   1.600
 1105ILE      O  302   8.740   6.162   1.692
 1106SER      N  303   8.873   6.281   1.560
 1106SER      H  304   8.883   6.352   1.489
 1106SER     CA  305   8.989   6.230   1.629
 1106SER     HA  306   8.996   6.121   1.626
 1106SER     CB  307   9.118   6.281   1.563
 1106SER    HB1  308   9.205   6.279   1.628
 1106SER    HB2  309   9.112   6.384   1.530
 1106SER     OG  310   9.165   6.196   1.461
 1106SER     HG  311   9.227   6.249   1.411
 1106SER      C  312   9.003   6.273   1.774
 1106SER      O  313   9.078   6.215   1.852
 1107ASP      N  314   8.922   6.374   1.808
 1107ASP      H  315   8.859   6.414   1.740
 1107ASP     CA  316   8.936   6.447   1.933
 1107ASP     HA  317   9.028   6.417   1.983
 1107ASP     CB  318   8.944   6.597   1.909
 1107ASP    HB1  319   8.949   6.651   2.003
 1107ASP    HB2  320   8.846   6.626   1.869
 1107ASP     CG  321   9.044   6.640   1.803
 1107ASP    OD1  322   9.165   6.607   1.808
 1107ASP    OD2  323   8.999   6.712   1.711
 1107ASP      C  324   8.823   6.415   2.030
 1107ASP      O  325   8.803   6.482   2.131
 1108LEU      N  326   8.756   6.304   1.999
 1108LEU      H  327   8.792   6.261   1.915
 1108LEU     CA  328   8.654   6.242   2.081
 1108LEU     HA  329   8.601   6.315   2.143
 1108LEU     CB  330   8.548   6.179   1.991
 1108LEU    HB1  331   8.489   6.113   2.053
 1108LEU    HB2  332   8.599   6.112   1.922
 1108LEU     CG  333   8.445   6.272   1.926
 1108LEU     HG  334   8.501   6.348   1.872
 1108LEU    CD1  335   8.365   6.185   1.830
 1108LEU   HD11  336   8.285   6.128   1.877
 1108LEU   HD12  337   8.332   6.249   1.748
 1108LEU   HD13  338   8.429   6.114   1.778
 1108LEU    CD2  339   8.348   6.350   2.014
 1108LEU   HD21  340   8.298   6.281   2.081
 1108LEU   HD22  341   8.406   6.424   2.069
 1108LEU   HD23  342   8.280   6.393   1.941
 1108LEU      C  343   8.723   6.149   2.179
 1108LEU      O  344   8.800   6.063   2.136
 1109LYS      N  345   8.724   6.167   2.312
 1109LYS      H  346   8.666   6.245   2.335
 1109LYS     CA  347   8.781   6.080   2.413
 1109LYS     HA  348   8.886   6.058   2.393
 1109LYS     CB  349   8.778   6.143   2.552
 1109LYS    HB1  350   8.674   6.156   2.584
 1109LYS    HB2  351   8.818   6.244   2.551
 1109LYS     CG  352   8.862   6.059   2.648
 1109LYS    HG1  353   8.963   6.076   2.610
 1109LYS    HG2  354   8.838   5.953   2.640
 1109LYS     CD  355   8.854   6.117   2.789
 1109LYS    HD1  356   8.756   6.098   2.833
 1109LYS    HD2  357   8.876   6.222   2.769
 1109LYS     CE  358   8.966   6.048   2.866
 1109LYS    HE1  359   9.062   6.064   2.818
 1109LYS    HE2  360   8.944   5.941   2.862
 1109LYS     NZ  361   8.979   6.093   3.005
 1109LYS    HZ1  362   9.040   6.029   3.054
 1109LYS    HZ2  363   9.019   6.186   3.012
 1109LYS    HZ3  364   8.901   6.084   3.068
 1109LYS      C  365   8.711   5.945   2.417
 1109LYS      O  366   8.590   5.943   2.439
 1110GLU      N  367   8.782   5.836   2.385
 1110GLU      H  368   8.880   5.847   2.363
 1110GLU     CA  369   8.725   5.703   2.388
 1110GLU     HA  370   8.624   5.713   2.348
 1110GLU     CB  371   8.795   5.623   2.278
 1110GLU    HB1  372   8.900   5.606   2.299
 1110GLU    HB2  373   8.780   5.682   2.188
 1110GLU     CG  374   8.729   5.488   2.247
 1110GLU    HG1  375   8.621   5.504   2.242
 1110GLU    HG2  376   8.749   5.419   2.328
 1110GLU     CD  377   8.774   5.430   2.113
 1110GLU    OE1  378   8.688   5.376   2.041
 1110GLU    OE2  379   8.895   5.412   2.087
 1110GLU      C  380   8.724   5.631   2.522
 1110GLU      O  381   8.812   5.654   2.604
 1111VAL      N  382   8.631   5.539   2.549
 1111VAL      H  383   8.558   5.526   2.481
 1111VAL     CA  384   8.621   5.453   2.665
 1111VAL     HA  385   8.703   5.468   2.736
 1111VAL     CB  386   8.485   5.480   2.730
 1111VAL     HB  387   8.404   5.462   2.660
 1111VAL    CG1  388   8.482   5.385   2.849
 1111VAL   HG11  389   8.576   5.396   2.903
 1111VAL   HG12  390   8.396   5.411   2.911
 1111VAL   HG13  391   8.475   5.279   2.824
 1111VAL    CG2  392   8.467   5.624   2.777
 1111VAL   HG21  393   8.478   5.698   2.698
 1111VAL   HG22  394   8.370   5.637   2.825
 1111VAL   HG23  395   8.553   5.647   2.840
 1111VAL      C  396   8.621   5.307   2.624
 1111VAL      O  397   8.537   5.265   2.544
 1112PRO      N  398   8.713   5.221   2.667
 1112PRO     CD  399   8.819   5.244   2.763
 1112PRO    HD1  400   8.777   5.223   2.861
 1112PRO    HD2  401   8.860   5.345   2.748
 1112PRO     CG  402   8.918   5.133   2.731
 1112PRO    HG1  403   8.984   5.108   2.815
 1112PRO    HG2  404   8.978   5.173   2.649
 1112PRO     CB  405   8.831   5.012   2.697
 1112PRO    HB1  406   8.797   4.963   2.788
 1112PRO    HB2  407   8.884   4.935   2.641
 1112PRO     CA  408   8.716   5.082   2.625
 1112PRO     HA  409   8.751   5.094   2.522
 1112PRO      C  410   8.581   5.014   2.642
 1112PRO      O  411   8.530   5.017   2.753
 1113ARG      N  412   8.525   4.954   2.537
 1113ARG      H  413   8.586   4.958   2.456
 1113ARG     CA  414   8.397   4.889   2.545
 1113ARG     HA  415   8.317   4.957   2.575
 1113ARG     CB  416   8.357   4.820   2.414
 1113ARG    HB1  417   8.425   4.739   2.391
 1113ARG    HB2  418   8.359   4.888   2.329
 1113ARG     CG  419   8.220   4.752   2.416
 1113ARG    HG1  420   8.207   4.678   2.494
 1113ARG    HG2  421   8.217   4.697   2.322
 1113ARG     CD  422   8.101   4.847   2.422
 1113ARG    HD1  423   8.105   4.901   2.517
 1113ARG    HD2  424   8.011   4.785   2.418
 1113ARG     NE  425   8.097   4.947   2.316
 1113ARG     HE  426   8.180   4.996   2.284
 1113ARG     CZ  427   7.986   4.984   2.251
 1113ARG    NH1  428   7.862   4.946   2.286
 1113ARG   HH11  429   7.830   4.886   2.361
 1113ARG   HH12  430   7.790   4.981   2.225
 1113ARG    NH2  431   7.993   5.063   2.143
 1113ARG   HH21  432   8.082   5.088   2.104
 1113ARG   HH22  433   7.912   5.061   2.083
 1113ARG      C  434   8.388   4.785   2.656
 1113ARG      O  435   8.289   4.763   2.724
 1114LYS      N  436   8.500   4.716   2.682
 1114LYS      H  437   8.583   4.724   2.625
 1114LYS     CA  438   8.516   4.616   2.785
 1114LYS     HA  439   8.441   4.541   2.758
 1114LYS     CB  440   8.646   4.540   2.765
 1114LYS    HB1  441   8.734   4.603   2.780
 1114LYS    HB2  442   8.649   4.512   2.659
 1114LYS     CG  443   8.651   4.407   2.839
 1114LYS    HG1  444   8.715   4.330   2.796
 1114LYS    HG2  445   8.557   4.352   2.846
 1114LYS     CD  446   8.697   4.418   2.984
 1114LYS    HD1  447   8.612   4.442   3.048
 1114LYS    HD2  448   8.762   4.505   2.993
 1114LYS     CE  449   8.773   4.297   3.038
 1114LYS    HE1  450   8.707   4.210   3.027
 1114LYS    HE2  451   8.793   4.317   3.143
 1114LYS     NZ  452   8.901   4.284   2.965
 1114LYS    HZ1  453   8.965   4.229   3.020
 1114LYS    HZ2  454   8.883   4.242   2.875
 1114LYS    HZ3  455   8.938   4.378   2.962
 1114LYS      C  456   8.477   4.652   2.928
 1114LYS      O  457   8.413   4.575   3.000
 1115ASN      N  458   8.506   4.778   2.960
 1115ASN      H  459   8.536   4.838   2.884
 1115ASN     CA  460   8.471   4.845   3.083
 1115ASN     HA  461   8.462   4.762   3.154
 1115ASN     CB  462   8.588   4.937   3.115
 1115ASN    HB1  463   8.572   5.000   3.203
 1115ASN    HB2  464   8.610   5.004   3.032
 1115ASN     CG  465   8.714   4.854   3.133
 1115ASN    OD1  466   8.817   4.878   3.070
 1115ASN    ND2  467   8.719   4.775   3.240
 1115ASN   HD21  468   8.638   4.770   3.300
 1115ASN   HD22  469   8.800   4.714   3.244
 1115ASN      C  470   8.337   4.917   3.091
 1115ASN      O  471   8.331   4.996   3.185
 1116ILE      N  472   8.241   4.900   3.000
 1116ILE      H  473   8.257   4.834   2.925
 1116ILE     CA  474   8.111   4.963   3.008
 1116ILE     HA  475   8.104   5.040   3.085
 1116ILE     CB  476   8.073   5.015   2.870
 1116ILE     HB  477   8.060   4.933   2.800
 1116ILE    CG2  478   7.947   5.099   2.887
 1116ILE   HG21  479   7.863   5.046   2.932
 1116ILE   HG22  480   7.964   5.194   2.936
 1116ILE   HG23  481   7.920   5.123   2.784
 1116ILE    CG1  482   8.189   5.100   2.817
 1116ILE   HG11  483   8.263   5.033   2.773
 1116ILE   HG12  484   8.238   5.157   2.895
 1116ILE     CD  485   8.164   5.201   2.705
 1116ILE    HD1  486   8.118   5.292   2.744
 1116ILE    HD2  487   8.257   5.224   2.652
 1116ILE    HD3  488   8.101   5.162   2.626
 1116ILE      C  489   8.011   4.853   3.039
 1116ILE      O  490   8.004   4.748   2.975
 1117THR      N  491   7.924   4.881   3.137
 1117THR      H  492   7.933   4.965   3.192
 1117THR     CA  493   7.806   4.805   3.173
 1117THR     HA  494   7.776   4.740   3.091
 1117THR     CB  495   7.822   4.719   3.297
 1117THR     HB  496   7.726   4.684   3.336
 1117THR    CG2  497   7.906   4.597   3.260
 1117THR   HG21  498   7.936   4.545   3.351
 1117THR   HG22  499   7.846   4.532   3.195
 1117THR   HG23  500   8.001   4.628   3.216
 1117THR    OG1  501   7.892   4.778   3.404
 1117THR    HG1  502   7.849   4.756   3.487
 1117THR      C  503   7.680   4.890   3.190
 1117THR      O  504   7.687   4.991   3.260
 1118LEU      N  505   7.574   4.856   3.117
 1118LEU      H  506   7.591   4.771   3.064
 1118LEU     CA  507   7.440   4.910   3.124
 1118LEU     HA  508   7.451   5.016   3.147
 1118LEU     CB  509   7.360   4.895   2.995
 1118LEU    HB1  510   7.255   4.891   3.023
 1118LEU    HB2  511   7.392   4.797   2.960
 1118LEU     CG  512   7.389   5.000   2.888
 1118LEU     HG  513   7.385   5.101   2.929
 1118LEU    CD1  514   7.534   4.993   2.843
 1118LEU   HD11  515   7.562   4.889   2.827
 1118LEU   HD12  516   7.557   5.051   2.753
 1118LEU   HD13  517   7.608   5.023   2.917
 1118LEU    CD2  518   7.298   4.984   2.766
 1118LEU   HD21  519   7.304   5.065   2.694
 1118LEU   HD22  520   7.319   4.892   2.711
 1118LEU   HD23  521   7.197   4.987   2.806
 1118LEU      C  522   7.368   4.843   3.241
 1118LEU      O  523   7.383   4.723   3.262
 1119ILE      N  524   7.290   4.923   3.315
 1119ILE      H  525   7.298   5.016   3.278
 1119ILE     CA  526   7.225   4.886   3.439
 1119ILE     HA  527   7.235   4.778   3.448
 1119ILE     CB  528   7.288   4.945   3.564
 1119ILE     HB  529   7.276   5.054   3.562
 1119ILE    CG2  530   7.215   4.905   3.692
 1119ILE   HG21  531   7.208   4.799   3.713
 1119ILE   HG22  532   7.261   4.959   3.775
 1119ILE   HG23  533   7.112   4.938   3.679
 1119ILE    CG1  534   7.438   4.915   3.567
 1119ILE   HG11  535   7.490   4.925   3.472
 1119ILE   HG12  536   7.450   4.810   3.594
 1119ILE     CD  537   7.530   4.994   3.659
 1119ILE    HD1  538   7.502   4.968   3.761
 1119ILE    HD2  539   7.636   4.968   3.655
 1119ILE    HD3  540   7.516   5.101   3.641
 1119ILE      C  541   7.073   4.901   3.436
 1119ILE      O  542   7.008   4.813   3.491
 1120ARG      N  543   7.020   5.014   3.388
 1120ARG      H  544   7.076   5.090   3.352
 1120ARG     CA  545   6.877   5.017   3.361
 1120ARG     HA  546   6.838   4.919   3.335
 1120ARG     CB  547   6.804   5.068   3.485
 1120ARG    HB1  548   6.829   5.000   3.566
 1120ARG    HB2  549   6.696   5.071   3.468
 1120ARG     CG  550   6.831   5.204   3.548
 1120ARG    HG1  551   6.843   5.273   3.464
 1120ARG    HG2  552   6.929   5.198   3.597
 1120ARG     CD  553   6.718   5.255   3.637
 1120ARG    HD1  554   6.683   5.175   3.703
 1120ARG    HD2  555   6.630   5.279   3.578
 1120ARG     NE  556   6.758   5.375   3.709
 1120ARG     HE  557   6.852   5.411   3.694
 1120ARG     CZ  558   6.684   5.459   3.782
 1120ARG    NH1  559   6.734   5.571   3.838
 1120ARG   HH11  560   6.828   5.600   3.818
 1120ARG   HH12  561   6.668   5.616   3.900
 1120ARG    NH2  562   6.554   5.440   3.810
 1120ARG   HH21  563   6.506   5.358   3.775
 1120ARG   HH22  564   6.506   5.509   3.866
 1120ARG      C  565   6.850   5.111   3.244
 1120ARG      O  566   6.932   5.197   3.213
 1121GLY      N  567   6.729   5.099   3.189
 1121GLY      H  568   6.675   5.019   3.216
 1121GLY     CA  569   6.673   5.200   3.100
 1121GLY    HA1  570   6.585   5.161   3.050
 1121GLY    HA2  571   6.750   5.219   3.026
 1121GLY      C  572   6.633   5.321   3.183
 1121GLY      O  573   6.598   5.310   3.300
 1122LEU      N  574   6.620   5.436   3.117
 1122LEU      H  575   6.659   5.440   3.024
 1122LEU     CA  576   6.569   5.560   3.173
 1122LEU     HA  577   6.519   5.539   3.268
 1122LEU     CB  578   6.685   5.653   3.205
 1122LEU    HB1  579   6.650   5.745   3.252
 1122LEU    HB2  580   6.731   5.674   3.109
 1122LEU     CG  581   6.796   5.597   3.295
 1122LEU     HG  582   6.816   5.493   3.267
 1122LEU    CD1  583   6.923   5.681   3.288
 1122LEU   HD11  584   6.951   5.712   3.187
 1122LEU   HD12  585   6.892   5.770   3.342
 1122LEU   HD13  586   7.008   5.640   3.342
 1122LEU    CD2  587   6.744   5.600   3.439
 1122LEU   HD21  588   6.828   5.581   3.506
 1122LEU   HD22  589   6.690   5.692   3.459
 1122LEU   HD23  590   6.669   5.522   3.453
 1122LEU      C  591   6.467   5.631   3.086
 1122LEU      O  592   6.370   5.689   3.133
 1123GLY      N  593   6.492   5.620   2.955
 1123GLY      H  594   6.579   5.574   2.930
 1123GLY     CA  595   6.422   5.701   2.857
 1123GLY    HA1  596   6.463   5.800   2.844
 1123GLY    HA2  597   6.319   5.712   2.892
 1123GLY      C  598   6.435   5.652   2.713
 1123GLY      O  599   6.503   5.555   2.679
 1124HIS      N  600   6.358   5.714   2.624
 1124HIS      H  601   6.300   5.785   2.666
 1124HIS     CA  602   6.331   5.661   2.492
 1124HIS     HA  603   6.425   5.625   2.450
 1124HIS     CB  604   6.217   5.561   2.500
 1124HIS    HB1  605   6.135   5.612   2.551
 1124HIS    HB2  606   6.266   5.483   2.558
 1124HIS     CG  607   6.175   5.506   2.366
 1124HIS    ND1  608   6.237   5.394   2.310
 1124HIS    CE1  609   6.168   5.366   2.199
 1124HIS    HE1  610   6.207   5.290   2.133
 1124HIS    NE2  611   6.066   5.451   2.182
 1124HIS    HE2  612   6.009   5.459   2.099
 1124HIS    CD2  613   6.066   5.538   2.289
 1124HIS    HD2  614   5.993   5.614   2.311
 1124HIS      C  615   6.284   5.776   2.404
 1124HIS      O  616   6.203   5.860   2.444
 1125GLY      N  617   6.329   5.774   2.279
 1125GLY      H  618   6.374   5.691   2.243
 1125GLY     CA  619   6.312   5.880   2.181
 1125GLY    HA1  620   6.406   5.933   2.164
 1125GLY    HA2  621   6.237   5.945   2.226
 1125GLY      C  622   6.259   5.836   2.046
 1125GLY      O  623   6.211   5.724   2.028
 1126ALA      N  624   6.266   5.925   1.946
 1126ALA      H  625   6.320   6.009   1.958
 1126ALA     CA  626   6.216   5.895   1.813
 1126ALA     HA  627   6.128   5.833   1.825
 1126ALA     CB  628   6.181   6.026   1.743
 1126ALA    HB1  629   6.079   6.053   1.769
 1126ALA    HB2  630   6.234   6.118   1.771
 1126ALA    HB3  631   6.193   6.006   1.636
 1126ALA      C  632   6.317   5.809   1.739
 1126ALA      O  633   6.280   5.715   1.668
 1127PHE      N  634   6.446   5.829   1.766
 1127PHE      H  635   6.470   5.919   1.806
 1127PHE     CA  636   6.552   5.747   1.710
 1127PHE     HA  637   6.513   5.646   1.700
 1127PHE     CB  638   6.588   5.790   1.569
 1127PHE    HB1  639   6.653   5.878   1.562
 1127PHE    HB2  640   6.500   5.824   1.513
 1127PHE     CG  641   6.653   5.675   1.496
 1127PHE    CD1  642   6.573   5.569   1.453
 1127PHE    HD1  643   6.466   5.580   1.468
 1127PHE    CE1  644   6.630   5.468   1.374
 1127PHE    HE1  645   6.571   5.384   1.341
 1127PHE     CZ  646   6.768   5.469   1.353
 1127PHE     HZ  647   6.811   5.387   1.298
 1127PHE    CE2  648   6.843   5.583   1.383
 1127PHE    HE2  649   6.946   5.592   1.355
 1127PHE    CD2  650   6.788   5.686   1.462
 1127PHE    HD2  651   6.858   5.763   1.491
 1127PHE      C  652   6.674   5.728   1.799
 1127PHE      O  653   6.790   5.745   1.762
 1128GLY      N  654   6.642   5.682   1.921
 1128GLY      H  655   6.546   5.666   1.948
 1128GLY     CA  656   6.736   5.629   2.017
 1128GLY    HA1  657   6.821   5.693   2.039
 1128GLY    HA2  658   6.775   5.536   1.976
 1128GLY      C  659   6.671   5.603   2.152
 1128GLY      O  660   6.549   5.593   2.167
 1129GLU      N  661   6.762   5.589   2.249
 1129GLU      H  662   6.857   5.605   2.218
 1129GLU     CA  663   6.734   5.543   2.383
 1129GLU     HA  664   6.644   5.588   2.424
 1129GLU     CB  665   6.711   5.393   2.389
 1129GLU    HB1  666   6.716   5.367   2.495
 1129GLU    HB2  667   6.792   5.344   2.335
 1129GLU     CG  668   6.578   5.338   2.339
 1129GLU    HG1  669   6.571   5.349   2.230
 1129GLU    HG2  670   6.504   5.404   2.385
 1129GLU     CD  671   6.564   5.191   2.374
 1129GLU    OE1  672   6.484   5.161   2.465
 1129GLU    OE2  673   6.635   5.109   2.311
 1129GLU      C  674   6.853   5.590   2.467
 1129GLU      O  675   6.967   5.611   2.426
 1130VAL      N  676   6.820   5.609   2.595
 1130VAL      H  677   6.728   5.586   2.630
 1130VAL     CA  678   6.918   5.636   2.698
 1130VAL     HA  679   7.017   5.636   2.653
 1130VAL     CB  680   6.912   5.784   2.737
 1130VAL     HB  681   6.928   5.842   2.646
 1130VAL    CG1  682   6.768   5.817   2.774
 1130VAL   HG11  683   6.694   5.799   2.696
 1130VAL   HG12  684   6.727   5.756   2.855
 1130VAL   HG13  685   6.760   5.923   2.801
 1130VAL    CG2  686   7.010   5.820   2.848
 1130VAL   HG21  687   7.005   5.927   2.864
 1130VAL   HG22  688   6.989   5.778   2.947
 1130VAL   HG23  689   7.112   5.792   2.821
 1130VAL      C  690   6.898   5.538   2.813
 1130VAL      O  691   6.792   5.501   2.862
 1131TYR      N  692   7.016   5.496   2.861
 1131TYR      H  693   7.098   5.528   2.811
 1131TYR     CA  694   7.035   5.397   2.964
 1131TYR     HA  695   6.935   5.380   3.005
 1131TYR     CB  696   7.097   5.269   2.910
 1131TYR    HB1  697   7.105   5.195   2.990
 1131TYR    HB2  698   7.196   5.279   2.868
 1131TYR     CG  699   7.008   5.203   2.807
 1131TYR    CD1  700   6.936   5.088   2.841
 1131TYR    HD1  701   6.926   5.057   2.944
 1131TYR    CE1  702   6.863   5.023   2.741
 1131TYR    HE1  703   6.799   4.940   2.768
 1131TYR     CZ  704   6.860   5.067   2.608
 1131TYR     OH  705   6.773   5.013   2.518
 1131TYR     HH  706   6.749   5.050   2.433
 1131TYR    CE2  707   6.944   5.176   2.579
 1131TYR    HE2  708   6.941   5.214   2.478
 1131TYR    CD2  709   7.020   5.246   2.674
 1131TYR    HD2  710   7.074   5.333   2.642
 1131TYR      C  711   7.123   5.453   3.075
 1131TYR      O  712   7.197   5.549   3.056
 1132GLU      N  713   7.118   5.395   3.195
 1132GLU      H  714   7.063   5.310   3.190
 1132GLU     CA  715   7.211   5.412   3.305
 1132GLU     HA  716   7.242   5.516   3.302
 1132GLU     CB  717   7.127   5.394   3.431
 1132GLU    HB1  718   7.104   5.289   3.447
 1132GLU    HB2  719   7.036   5.455   3.427
 1132GLU     CG  720   7.200   5.451   3.553
 1132GLU    HG1  721   7.225   5.555   3.535
 1132GLU    HG2  722   7.295   5.397   3.554
 1132GLU     CD  723   7.116   5.439   3.680
 1132GLU    OE1  724   7.176   5.395   3.781
 1132GLU    OE2  725   7.008   5.499   3.691
 1132GLU      C  726   7.325   5.312   3.296
 1132GLU      O  727   7.294   5.203   3.247
 1133GLY      N  728   7.446   5.343   3.342
 1133GLY      H  729   7.461   5.434   3.384
 1133GLY     CA  730   7.556   5.249   3.336
 1133GLY    HA1  731   7.600   5.254   3.236
 1133GLY    HA2  732   7.521   5.147   3.353
 1133GLY      C  733   7.674   5.270   3.430
 1133GLY      O  734   7.663   5.351   3.521
 1134GLN      N  735   7.786   5.198   3.416
 1134GLN      H  736   7.789   5.128   3.344
 1134GLN     CA  737   7.904   5.206   3.501
 1134GLN     HA  738   7.908   5.302   3.551
 1134GLN     CB  739   7.896   5.099   3.610
 1134GLN    HB1  740   7.863   5.002   3.574
 1134GLN    HB2  741   7.812   5.121   3.675
 1134GLN     CG  742   8.023   5.085   3.694
 1134GLN    HG1  743   8.065   5.182   3.719
 1134GLN    HG2  744   8.095   5.032   3.633
 1134GLN     CD  745   8.006   5.000   3.819
 1134GLN    OE1  746   8.011   4.877   3.817
 1134GLN    NE2  747   7.970   5.068   3.928
 1134GLN   HE21  748   7.922   5.154   3.905
 1134GLN   HE22  749   7.942   5.019   4.012
 1134GLN      C  750   8.029   5.189   3.416
 1134GLN      O  751   8.023   5.129   3.309
 1135VAL      N  752   8.139   5.253   3.459
 1135VAL      H  753   8.129   5.311   3.541
 1135VAL     CA  754   8.270   5.242   3.399
 1135VAL     HA  755   8.269   5.155   3.333
 1135VAL     CB  756   8.309   5.363   3.314
 1135VAL     HB  757   8.325   5.448   3.380
 1135VAL    CG1  758   8.438   5.345   3.234
 1135VAL   HG11  759   8.460   5.444   3.193
 1135VAL   HG12  760   8.518   5.299   3.290
 1135VAL   HG13  761   8.426   5.279   3.148
 1135VAL    CG2  762   8.205   5.409   3.213
 1135VAL   HG21  763   8.243   5.497   3.161
 1135VAL   HG22  764   8.196   5.325   3.145
 1135VAL   HG23  765   8.118   5.436   3.274
 1135VAL      C  766   8.380   5.212   3.500
 1135VAL      O  767   8.393   5.279   3.603
 1136SER      N  768   8.460   5.108   3.478
 1136SER      H  769   8.475   5.070   3.385
 1136SER     CA  770   8.548   5.034   3.566
 1136SER     HA  771   8.549   5.070   3.669
 1136SER     CB  772   8.501   4.890   3.585
 1136SER    HB1  773   8.398   4.892   3.620
 1136SER    HB2  774   8.564   4.831   3.652
 1136SER     OG  775   8.494   4.812   3.468
 1136SER     HG  776   8.452   4.731   3.499
 1136SER      C  777   8.690   5.036   3.513
 1136SER      O  778   8.716   5.105   3.415
 1137GLY      N  779   8.788   4.971   3.576
 1137GLY      H  780   8.759   4.924   3.660
 1137GLY     CA  781   8.921   4.957   3.519
 1137GLY    HA1  782   8.907   4.959   3.411
 1137GLY    HA2  783   8.962   4.858   3.539
 1137GLY      C  784   9.021   5.059   3.570
 1137GLY      O  785   8.989   5.136   3.660
 1138MET      N  786   9.147   5.066   3.525
 1138MET      H  787   9.171   5.007   3.447
 1138MET     CA  788   9.257   5.130   3.594
 1138MET     HA  789   9.278   5.066   3.680
 1138MET     CB  790   9.377   5.130   3.500
 1138MET    HB1  791   9.444   5.202   3.545
 1138MET    HB2  792   9.343   5.167   3.403
 1138MET     CG  793   9.442   4.995   3.470
 1138MET    HG1  794   9.472   4.950   3.565
 1138MET    HG2  795   9.533   5.017   3.413
 1138MET     SD  796   9.340   4.868   3.392
 1138MET     CE  797   9.466   4.739   3.379
 1138MET    HE1  798   9.513   4.746   3.477
 1138MET    HE2  799   9.412   4.647   3.358
 1138MET    HE3  800   9.535   4.761   3.298
 1138MET      C  801   9.229   5.269   3.650
 1138MET      O  802   9.230   5.276   3.773
 1139PRO      N  803   9.201   5.373   3.571
 1139PRO     CD  804   9.206   5.390   3.427
 1139PRO    HD1  805   9.146   5.315   3.376
 1139PRO    HD2  806   9.311   5.394   3.395
 1139PRO     CG  807   9.139   5.523   3.394
 1139PRO    HG1  808   9.032   5.501   3.392
 1139PRO    HG2  809   9.182   5.577   3.310
 1139PRO     CB  810   9.174   5.603   3.519
 1139PRO    HB1  811   9.105   5.687   3.533
 1139PRO    HB2  812   9.276   5.637   3.500
 1139PRO     CA  813   9.172   5.501   3.633
 1139PRO     HA  814   9.259   5.522   3.694
 1139PRO      C  815   9.040   5.514   3.708
 1139PRO      O  816   9.014   5.620   3.763
 1140ASN      N  817   8.961   5.407   3.721
 1140ASN      H  818   8.998   5.329   3.668
 1140ASN     CA  819   8.831   5.399   3.786
 1140ASN     HA  820   8.813   5.496   3.831
 1140ASN     CB  821   8.719   5.377   3.685
 1140ASN    HB1  822   8.621   5.406   3.721
 1140ASN    HB2  823   8.715   5.272   3.655
 1140ASN     CG  824   8.725   5.454   3.554
 1140ASN    OD1  825   8.710   5.576   3.550
 1140ASN    ND2  826   8.750   5.390   3.439
 1140ASN   HD21  827   8.736   5.290   3.433
 1140ASN   HD22  828   8.774   5.449   3.360
 1140ASN      C  829   8.832   5.292   3.894
 1140ASN      O  830   8.727   5.272   3.955
 1141ASP      N  831   8.948   5.232   3.923
 1141ASP      H  832   9.028   5.257   3.866
 1141ASP     CA  833   8.941   5.100   3.982
 1141ASP     HA  834   8.871   5.050   3.914
 1141ASP     CB  835   9.077   5.032   3.979
 1141ASP    HB1  836   9.133   5.070   4.064
 1141ASP    HB2  837   9.136   5.058   3.892
 1141ASP     CG  838   9.076   4.880   3.991
 1141ASP    OD1  839   9.024   4.811   3.901
 1141ASP    OD2  840   9.132   4.826   4.089
 1141ASP      C  841   8.887   5.097   4.125
 1141ASP      O  842   8.798   5.017   4.150
 1142PRO      N  843   8.928   5.185   4.217
 1142PRO     CD  844   9.035   5.281   4.207
 1142PRO    HD1  845   9.024   5.351   4.124
 1142PRO    HD2  846   9.130   5.228   4.203
 1142PRO     CG  847   9.042   5.357   4.339
 1142PRO    HG1  848   9.009   5.457   4.313
 1142PRO    HG2  849   9.148   5.362   4.364
 1142PRO     CB  850   8.957   5.275   4.436
 1142PRO    HB1  851   8.911   5.338   4.511
 1142PRO    HB2  852   9.033   5.214   4.486
 1142PRO     CA  853   8.865   5.191   4.348
 1142PRO     HA  854   8.865   5.093   4.396
 1142PRO      C  855   8.720   5.237   4.348
 1142PRO      O  856   8.642   5.195   4.433
 1143SER      N  857   8.690   5.322   4.250
 1143SER      H  858   8.753   5.336   4.173
 1143SER     CA  859   8.560   5.387   4.246
 1143SER     HA  860   8.492   5.345   4.320
 1143SER     CB  861   8.591   5.525   4.306
 1143SER    HB1  862   8.508   5.595   4.307
 1143SER    HB2  863   8.671   5.570   4.249
 1143SER     OG  864   8.618   5.523   4.444
 1143SER     HG  865   8.536   5.536   4.492
 1143SER      C  866   8.494   5.392   4.110
 1143SER      O  867   8.520   5.488   4.038
 1144PRO      N  868   8.416   5.291   4.068
 1144PRO     CD  869   8.406   5.159   4.126
 1144PRO    HD1  870   8.309   5.149   4.174
 1144PRO    HD2  871   8.490   5.137   4.192
 1144PRO     CG  872   8.390   5.065   4.006
 1144PRO    HG1  873   8.358   4.973   4.055
 1144PRO    HG2  874   8.482   5.031   3.960
 1144PRO     CB  875   8.299   5.154   3.922
 1144PRO    HB1  876   8.204   5.164   3.974
 1144PRO    HB2  877   8.290   5.123   3.817
 1144PRO     CA  878   8.366   5.290   3.932
 1144PRO     HA  879   8.443   5.286   3.856
 1144PRO      C  880   8.273   5.407   3.900
 1144PRO      O  881   8.191   5.441   3.985
 1145LEU      N  882   8.273   5.465   3.780
 1145LEU      H  883   8.337   5.424   3.713
 1145LEU     CA  884   8.199   5.584   3.742
 1145LEU     HA  885   8.200   5.646   3.832
 1145LEU     CB  886   8.278   5.655   3.633
 1145LEU    HB1  887   8.280   5.602   3.538
 1145LEU    HB2  888   8.381   5.669   3.666
 1145LEU     CG  889   8.217   5.792   3.605
 1145LEU     HG  890   8.114   5.776   3.572
 1145LEU    CD1  891   8.233   5.890   3.721
 1145LEU   HD11  892   8.181   5.850   3.808
 1145LEU   HD12  893   8.335   5.922   3.741
 1145LEU   HD13  894   8.178   5.982   3.702
 1145LEU    CD2  895   8.286   5.857   3.486
 1145LEU   HD21  896   8.235   5.945   3.449
 1145LEU   HD22  897   8.383   5.894   3.521
 1145LEU   HD23  898   8.301   5.786   3.405
 1145LEU      C  899   8.059   5.549   3.692
 1145LEU      O  900   8.041   5.493   3.585
 1146GLN      N  901   7.961   5.604   3.763
 1146GLN      H  902   7.977   5.657   3.848
 1146GLN     CA  903   7.824   5.592   3.717
 1146GLN     HA  904   7.823   5.495   3.667
 1146GLN     CB  905   7.719   5.591   3.828
 1146GLN    HB1  906   7.667   5.686   3.832
 1146GLN    HB2  907   7.759   5.584   3.929
 1146GLN     CG  908   7.616   5.479   3.819
 1146GLN    HG1  909   7.583   5.482   3.716
 1146GLN    HG2  910   7.533   5.501   3.887
 1146GLN     CD  911   7.675   5.344   3.856
 1146GLN    OE1  912   7.794   5.332   3.888
 1146GLN    NE2  913   7.596   5.238   3.874
 1146GLN   HE21  914   7.496   5.246   3.883
 1146GLN   HE22  915   7.643   5.162   3.919
 1146GLN      C  916   7.792   5.695   3.610
 1146GLN      O  917   7.838   5.809   3.614
 1147VAL      N  918   7.718   5.657   3.506
 1147VAL      H  919   7.680   5.563   3.509
 1147VAL     CA  920   7.704   5.724   3.378
 1147VAL     HA  921   7.720   5.830   3.398
 1147VAL     CB  922   7.807   5.682   3.273
 1147VAL     HB  923   7.776   5.737   3.184
 1147VAL    CG1  924   7.940   5.742   3.315
 1147VAL   HG11  925   8.019   5.750   3.240
 1147VAL   HG12  926   7.928   5.848   3.336
 1147VAL   HG13  927   7.981   5.685   3.399
 1147VAL    CG2  928   7.817   5.529   3.268
 1147VAL   HG21  929   7.892   5.519   3.189
 1147VAL   HG22  930   7.862   5.492   3.359
 1147VAL   HG23  931   7.723   5.479   3.242
 1147VAL      C  932   7.563   5.712   3.322
 1147VAL      O  933   7.494   5.613   3.344
 1148ALA      N  934   7.523   5.804   3.233
 1148ALA      H  935   7.576   5.890   3.225
 1148ALA     CA  936   7.415   5.795   3.137
 1148ALA     HA  937   7.352   5.709   3.161
 1148ALA     CB  938   7.329   5.921   3.143
 1148ALA    HB1  939   7.282   5.947   3.237
 1148ALA    HB2  940   7.397   6.006   3.132
 1148ALA    HB3  941   7.254   5.916   3.063
 1148ALA      C  942   7.474   5.772   2.998
 1148ALA      O  943   7.557   5.850   2.952
 1149VAL      N  944   7.414   5.672   2.933
 1149VAL      H  945   7.346   5.617   2.984
 1149VAL     CA  946   7.455   5.612   2.808
 1149VAL     HA  947   7.548   5.659   2.776
 1149VAL     CB  948   7.475   5.462   2.827
 1149VAL     HB  949   7.379   5.415   2.851
 1149VAL    CG1  950   7.518   5.399   2.695
 1149VAL   HG11  951   7.555   5.298   2.713
 1149VAL   HG12  952   7.429   5.391   2.632
 1149VAL   HG13  953   7.597   5.453   2.643
 1149VAL    CG2  954   7.573   5.441   2.942
 1149VAL   HG21  955   7.552   5.490   3.037
 1149VAL   HG22  956   7.582   5.335   2.966
 1149VAL   HG23  957   7.669   5.474   2.901
 1149VAL      C  958   7.357   5.642   2.695
 1149VAL      O  959   7.242   5.599   2.705
 1150LYS      N  960   7.388   5.716   2.589
 1150LYS      H  961   7.481   5.754   2.580
 1150LYS     CA  962   7.299   5.753   2.481
 1150LYS     HA  963   7.199   5.722   2.510
 1150LYS     CB  964   7.300   5.903   2.452
 1150LYS    HB1  965   7.380   5.927   2.383
 1150LYS    HB2  966   7.312   5.950   2.550
 1150LYS     CG  967   7.172   5.960   2.391
 1150LYS    HG1  968   7.096   5.963   2.469
 1150LYS    HG2  969   7.124   5.902   2.312
 1150LYS     CD  970   7.190   6.107   2.354
 1150LYS    HD1  971   7.239   6.115   2.257
 1150LYS    HD2  972   7.254   6.161   2.423
 1150LYS     CE  973   7.055   6.178   2.348
 1150LYS    HE1  974   7.019   6.173   2.451
 1150LYS    HE2  975   6.978   6.137   2.282
 1150LYS     NZ  976   7.088   6.315   2.306
 1150LYS    HZ1  977   7.143   6.369   2.372
 1150LYS    HZ2  978   7.149   6.304   2.225
 1150LYS    HZ3  979   7.011   6.377   2.286
 1150LYS      C  980   7.320   5.662   2.362
 1150LYS      O  981   7.435   5.644   2.322
 1151THR      N  982   7.210   5.616   2.302
 1151THR      H  983   7.119   5.623   2.345
 1151THR     CA  984   7.220   5.521   2.193
 1151THR     HA  985   7.324   5.504   2.166
 1151THR     CB  986   7.173   5.379   2.227
 1151THR     HB  987   7.179   5.324   2.133
 1151THR    CG2  988   7.252   5.302   2.333
 1151THR   HG21  989   7.253   5.374   2.414
 1151THR   HG22  990   7.217   5.202   2.359
 1151THR   HG23  991   7.352   5.292   2.291
 1151THR    OG1  992   7.038   5.375   2.268
 1151THR    HG1  993   7.029   5.459   2.315
 1151THR      C  994   7.162   5.571   2.061
 1151THR      O  995   7.050   5.621   2.067
 1152LEU      N  996   7.243   5.557   1.956
 1152LEU      H  997   7.342   5.539   1.966
 1152LEU     CA  998   7.194   5.533   1.822
 1152LEU     HA  999   7.106   5.596   1.808
 1152LEU     CB 1000   7.313   5.573   1.735
 1152LEU    HB1 1001   7.400   5.515   1.767
 1152LEU    HB2 1002   7.330   5.680   1.744
 1152LEU     CG 1003   7.308   5.557   1.583
 1152LEU     HG 1004   7.264   5.459   1.568
 1152LEU    CD1 1005   7.216   5.664   1.526
 1152LEU   HD11 1006   7.233   5.652   1.419
 1152LEU   HD12 1007   7.116   5.634   1.558
 1152LEU   HD13 1008   7.239   5.764   1.563
 1152LEU    CD2 1009   7.445   5.585   1.523
 1152LEU   HD21 1010   7.473   5.690   1.532
 1152LEU   HD22 1011   7.518   5.508   1.551
 1152LEU   HD23 1012   7.426   5.569   1.417
 1152LEU      C 1013   7.161   5.384   1.823
 1152LEU      O 1014   7.232   5.305   1.884
 1153PRO      N 1015   7.066   5.336   1.742
 1153PRO     CD 1016   6.963   5.414   1.676
 1153PRO    HD1 1017   6.992   5.432   1.573
 1153PRO    HD2 1018   6.948   5.514   1.717
 1153PRO     CG 1019   6.834   5.333   1.685
 1153PRO    HG1 1020   6.758   5.365   1.614
 1153PRO    HG2 1021   6.801   5.343   1.789
 1153PRO     CB 1022   6.887   5.193   1.659
 1153PRO    HB1 1023   6.884   5.170   1.552
 1153PRO    HB2 1024   6.827   5.118   1.709
 1153PRO     CA 1025   7.026   5.198   1.721
 1153PRO     HA 1026   7.018   5.154   1.821
 1153PRO      C 1027   7.127   5.121   1.638
 1153PRO      O 1028   7.194   5.171   1.547
 1154GLU      N 1029   7.128   4.989   1.658
 1154GLU      H 1030   7.082   4.950   1.739
 1154GLU     CA 1031   7.209   4.898   1.579
 1154GLU     HA 1032   7.311   4.937   1.570
 1154GLU     CB 1033   7.219   4.762   1.647
 1154GLU    HB1 1034   7.287   4.702   1.587
 1154GLU    HB2 1035   7.120   4.718   1.633
 1154GLU     CG 1036   7.263   4.760   1.793
 1154GLU    HG1 1037   7.333   4.843   1.809
 1154GLU    HG2 1038   7.321   4.669   1.802
 1154GLU     CD 1039   7.146   4.752   1.890
 1154GLU    OE1 1040   7.079   4.854   1.920
 1154GLU    OE2 1041   7.104   4.639   1.920
 1154GLU      C 1042   7.149   4.885   1.440
 1154GLU      O 1043   7.221   4.845   1.348
 1155VAL      N 1044   7.022   4.921   1.423
 1155VAL      H 1045   6.960   4.937   1.501
 1155VAL     CA 1046   6.953   4.921   1.296
 1155VAL     HA 1047   7.000   4.849   1.229
 1155VAL     CB 1048   6.810   4.867   1.304
 1155VAL     HB 1049   6.757   4.888   1.211
 1155VAL    CG1 1050   6.801   4.719   1.340
 1155VAL   HG11 1051   6.831   4.709   1.445
 1155VAL   HG12 1052   6.700   4.679   1.335
 1155VAL   HG13 1053   6.862   4.659   1.274
 1155VAL    CG2 1054   6.729   4.948   1.405
 1155VAL   HG21 1055   6.751   4.929   1.510
 1155VAL   HG22 1056   6.753   5.054   1.403
 1155VAL   HG23 1057   6.623   4.933   1.388
 1155VAL      C 1058   6.960   5.055   1.223
 1155VAL      O 1059   6.887   5.085   1.128
 1156CYS      N 1060   7.050   5.146   1.258
 1156CYS      H 1061   7.102   5.117   1.340
 1156CYS     CA 1062   7.066   5.276   1.196
 1156CYS     HA 1063   6.969   5.320   1.173
 1156CYS     CB 1064   7.133   5.372   1.295
 1156CYS    HB1 1065   7.098   5.342   1.393
 1156CYS    HB2 1066   7.098   5.472   1.272
 1156CYS     SG 1067   7.313   5.349   1.285
 1156CYS     HG 1068   7.309   5.216   1.298
 1156CYS      C 1069   7.125   5.273   1.056
 1156CYS      O 1070   7.172   5.165   1.020
 1157SER      N 1071   7.109   5.378   0.975
 1157SER      H 1072   7.077   5.462   1.022
 1157SER     CA 1073   7.187   5.399   0.855
 1157SER     HA 1074   7.217   5.304   0.811
 1157SER     CB 1075   7.102   5.470   0.751
 1157SER    HB1 1076   7.001   5.429   0.745
 1157SER    HB2 1077   7.148   5.447   0.655
 1157SER     OG 1078   7.094   5.607   0.782
 1157SER     HG 1079   7.027   5.626   0.848
 1157SER      C 1080   7.317   5.477   0.868
 1157SER      O 1081   7.347   5.538   0.971
 1158GLU      N 1082   7.390   5.497   0.759
 1158GLU      H 1083   7.364   5.446   0.676
 1158GLU     CA 1084   7.515   5.571   0.760
 1158GLU     HA 1085   7.573   5.535   0.845
 1158GLU     CB 1086   7.595   5.542   0.634
 1158GLU    HB1 1087   7.693   5.588   0.628
 1158GLU    HB2 1088   7.553   5.587   0.544
 1158GLU     CG 1089   7.604   5.392   0.605
 1158GLU    HG1 1090   7.613   5.334   0.696
 1158GLU    HG2 1091   7.698   5.370   0.554
 1158GLU     CD 1092   7.501   5.345   0.503
 1158GLU    OE1 1093   7.383   5.384   0.519
 1158GLU    OE2 1094   7.537   5.259   0.419
 1158GLU      C 1095   7.503   5.722   0.778
 1158GLU      O 1096   7.605   5.783   0.809
 1159GLN      N 1097   7.390   5.784   0.746
 1159GLN      H 1098   7.309   5.732   0.714
 1159GLN     CA 1099   7.363   5.924   0.773
 1159GLN     HA 1100   7.449   5.987   0.749
 1159GLN     CB 1101   7.249   5.977   0.687
 1159GLN    HB1 1102   7.209   6.069   0.728
 1159GLN    HB2 1103   7.156   5.921   0.696
 1159GLN     CG 1104   7.298   5.990   0.543
 1159GLN    HG1 1105   7.206   6.011   0.487
 1159GLN    HG2 1106   7.339   5.898   0.503
 1159GLN     CD 1107   7.396   6.105   0.523
 1159GLN    OE1 1108   7.430   6.179   0.615
 1159GLN    NE2 1109   7.454   6.126   0.405
 1159GLN   HE21 1110   7.419   6.083   0.321
 1159GLN   HE22 1111   7.507   6.212   0.398
 1159GLN      C 1112   7.327   5.936   0.921
 1159GLN      O 1113   7.369   6.030   0.987
 1160ASP      N 1114   7.259   5.836   0.978
 1160ASP      H 1115   7.251   5.750   0.926
 1160ASP     CA 1116   7.231   5.833   1.121
 1160ASP     HA 1117   7.177   5.926   1.143
 1160ASP     CB 1118   7.133   5.721   1.154
 1160ASP    HB1 1119   7.113   5.727   1.261
 1160ASP    HB2 1120   7.183   5.629   1.125
 1160ASP     CG 1121   7.003   5.742   1.077
 1160ASP    OD1 1122   6.934   5.844   1.100
 1160ASP    OD2 1123   6.963   5.651   1.001
 1160ASP      C 1124   7.356   5.827   1.207
 1160ASP      O 1125   7.372   5.902   1.303
 1161GLU      N 1126   7.459   5.756   1.161
 1161GLU      H 1127   7.440   5.684   1.092
 1161GLU     CA 1128   7.592   5.762   1.218
 1161GLU     HA 1129   7.580   5.746   1.325
 1161GLU     CB 1130   7.690   5.667   1.149
 1161GLU    HB1 1131   7.795   5.684   1.172
 1161GLU    HB2 1132   7.690   5.678   1.041
 1161GLU     CG 1133   7.647   5.527   1.193
 1161GLU    HG1 1134   7.557   5.501   1.137
 1161GLU    HG2 1135   7.622   5.532   1.298
 1161GLU     CD 1136   7.753   5.420   1.173
 1161GLU    OE1 1137   7.865   5.441   1.224
 1161GLU    OE2 1138   7.725   5.309   1.122
 1161GLU      C 1139   7.653   5.901   1.224
 1161GLU      O 1140   7.725   5.941   1.315
 1162LEU      N 1141   7.624   5.984   1.124
 1162LEU      H 1142   7.549   5.960   1.061
 1162LEU     CA 1143   7.687   6.114   1.105
 1162LEU     HA 1144   7.783   6.117   1.156
 1162LEU     CB 1145   7.716   6.136   0.957
 1162LEU    HB1 1146   7.738   6.243   0.949
 1162LEU    HB2 1147   7.616   6.133   0.915
 1162LEU     CG 1148   7.820   6.045   0.893
 1162LEU     HG 1149   7.797   5.945   0.930
 1162LEU    CD1 1150   7.808   6.051   0.741
 1162LEU   HD11 1151   7.843   6.150   0.713
 1162LEU   HD12 1152   7.873   5.983   0.686
 1162LEU   HD13 1153   7.707   6.043   0.703
 1162LEU    CD2 1154   7.962   6.077   0.940
 1162LEU   HD21 1155   7.955   6.077   1.048
 1162LEU   HD22 1156   8.025   5.995   0.905
 1162LEU   HD23 1157   7.986   6.181   0.920
 1162LEU      C 1158   7.606   6.220   1.178
 1162LEU      O 1159   7.665   6.325   1.204
 1163ASP      N 1160   7.478   6.201   1.210
 1163ASP      H 1161   7.439   6.114   1.177
 1163ASP     CA 1162   7.404   6.277   1.309
 1163ASP     HA 1163   7.430   6.381   1.292
 1163ASP     CB 1164   7.254   6.250   1.304
 1163ASP    HB1 1165   7.199   6.291   1.389
 1163ASP    HB2 1166   7.235   6.142   1.308
 1163ASP     CG 1167   7.192   6.292   1.172
 1163ASP    OD1 1168   7.080   6.251   1.133
 1163ASP    OD2 1169   7.242   6.388   1.110
 1163ASP      C 1170   7.452   6.248   1.450
 1163ASP      O 1171   7.475   6.339   1.529
 1164PHE      N 1172   7.470   6.121   1.487
 1164PHE      H 1173   7.459   6.044   1.422
 1164PHE     CA 1174   7.513   6.084   1.621
 1164PHE     HA 1175   7.445   6.135   1.688
 1164PHE     CB 1176   7.511   5.932   1.626
 1164PHE    HB1 1177   7.584   5.887   1.559
 1164PHE    HB2 1178   7.416   5.906   1.579
 1164PHE     CG 1179   7.532   5.873   1.764
 1164PHE    CD1 1180   7.425   5.883   1.854
 1164PHE    HD1 1181   7.333   5.926   1.818
 1164PHE    CE1 1182   7.435   5.835   1.985
 1164PHE    HE1 1183   7.358   5.844   2.060
 1164PHE     CZ 1184   7.557   5.779   2.024
 1164PHE     HZ 1185   7.573   5.759   2.129
 1164PHE    CE2 1186   7.663   5.763   1.934
 1164PHE    HE2 1187   7.754   5.714   1.964
 1164PHE    CD2 1188   7.654   5.817   1.805
 1164PHE    HD2 1189   7.731   5.792   1.734
 1164PHE      C 1190   7.656   6.132   1.643
 1164PHE      O 1191   7.690   6.178   1.752
 1165LEU      N 1192   7.739   6.134   1.538
 1165LEU      H 1193   7.702   6.098   1.452
 1165LEU     CA 1194   7.871   6.193   1.542
 1165LEU     HA 1195   7.908   6.152   1.636
 1165LEU     CB 1196   7.960   6.139   1.431
 1165LEU    HB1 1197   7.940   6.210   1.350
 1165LEU    HB2 1198   7.929   6.040   1.398
 1165LEU     CG 1199   8.107   6.127   1.469
 1165LEU     HG 1200   8.151   6.082   1.379
 1165LEU    CD1 1201   8.189   6.253   1.494
 1165LEU   HD11 1202   8.169   6.337   1.427
 1165LEU   HD12 1203   8.165   6.278   1.598
 1165LEU   HD13 1204   8.297   6.234   1.493
 1165LEU    CD2 1205   8.136   6.033   1.585
 1165LEU   HD21 1206   8.241   6.004   1.582
 1165LEU   HD22 1207   8.125   6.073   1.686
 1165LEU   HD23 1208   8.066   5.950   1.573
 1165LEU      C 1209   7.875   6.345   1.558
 1165LEU      O 1210   7.938   6.389   1.654
 1166MET      N 1211   7.796   6.412   1.474
 1166MET      H 1212   7.754   6.355   1.401
 1166MET     CA 1213   7.791   6.555   1.492
 1166MET     HA 1214   7.893   6.593   1.484
 1166MET     CB 1215   7.708   6.621   1.381
 1166MET    HB1 1216   7.604   6.595   1.401
 1166MET    HB2 1217   7.730   6.578   1.284
 1166MET     CG 1218   7.722   6.772   1.369
 1166MET    HG1 1219   7.677   6.818   1.456
 1166MET    HG2 1220   7.662   6.801   1.283
 1166MET     SD 1221   7.889   6.843   1.367
 1166MET     CE 1222   7.957   6.767   1.218
 1166MET    HE1 1223   7.967   6.659   1.231
 1166MET    HE2 1224   7.900   6.797   1.130
 1166MET    HE3 1225   8.052   6.814   1.196
 1166MET      C 1226   7.728   6.596   1.624
 1166MET      O 1227   7.772   6.696   1.681
 1167GLU      N 1228   7.649   6.507   1.684
 1167GLU      H 1229   7.616   6.424   1.636
 1167GLU     CA 1230   7.589   6.528   1.814
 1167GLU     HA 1231   7.559   6.633   1.816
 1167GLU     CB 1232   7.472   6.433   1.841
 1167GLU    HB1 1233   7.508   6.342   1.887
 1167GLU    HB2 1234   7.414   6.423   1.749
 1167GLU     CG 1235   7.381   6.490   1.950
 1167GLU    HG1 1236   7.342   6.587   1.919
 1167GLU    HG2 1237   7.427   6.503   2.048
 1167GLU     CD 1238   7.259   6.401   1.968
 1167GLU    OE1 1239   7.219   6.383   2.085
 1167GLU    OE2 1240   7.197   6.353   1.870
 1167GLU      C 1241   7.694   6.518   1.923
 1167GLU      O 1242   7.689   6.603   2.012
 1168ALA      N 1243   7.782   6.418   1.915
 1168ALA      H 1244   7.769   6.347   1.844
 1168ALA     CA 1245   7.892   6.393   2.005
 1168ALA     HA 1246   7.855   6.377   2.106
 1168ALA     CB 1247   7.962   6.264   1.962
 1168ALA    HB1 1248   7.901   6.174   1.962
 1168ALA    HB2 1249   7.998   6.289   1.862
 1168ALA    HB3 1250   8.051   6.243   2.022
 1168ALA      C 1251   7.989   6.510   2.010
 1168ALA      O 1252   8.032   6.547   2.119
 1169LEU      N 1253   8.016   6.573   1.895
 1169LEU      H 1254   7.977   6.533   1.811
 1169LEU     CA 1255   8.109   6.684   1.894
 1169LEU     HA 1256   8.202   6.666   1.947
 1169LEU     CB 1257   8.155   6.712   1.752
 1169LEU    HB1 1258   8.205   6.808   1.744
 1169LEU    HB2 1259   8.064   6.738   1.699
 1169LEU     CG 1260   8.237   6.601   1.687
 1169LEU     HG 1261   8.191   6.503   1.697
 1169LEU    CD1 1262   8.243   6.636   1.538
 1169LEU   HD11 1263   8.286   6.547   1.493
 1169LEU   HD12 1264   8.142   6.651   1.499
 1169LEU   HD13 1265   8.308   6.723   1.533
 1169LEU    CD2 1266   8.380   6.596   1.741
 1169LEU   HD21 1267   8.383   6.575   1.848
 1169LEU   HD22 1268   8.444   6.523   1.692
 1169LEU   HD23 1269   8.421   6.696   1.728
 1169LEU      C 1270   8.047   6.812   1.950
 1169LEU      O 1271   8.115   6.891   2.016
 1170ILE      N 1272   7.916   6.835   1.938
 1170ILE      H 1273   7.867   6.777   1.871
 1170ILE     CA 1274   7.841   6.949   1.986
 1170ILE     HA 1275   7.890   7.044   1.966
 1170ILE     CB 1276   7.709   6.950   1.910
 1170ILE     HB 1277   7.656   6.855   1.906
 1170ILE    CG2 1278   7.615   7.049   1.978
 1170ILE   HG21 1279   7.531   7.070   1.913
 1170ILE   HG22 1280   7.573   7.007   2.070
 1170ILE   HG23 1281   7.658   7.148   1.994
 1170ILE    CG1 1282   7.728   6.996   1.766
 1170ILE   HG11 1283   7.807   6.940   1.717
 1170ILE   HG12 1284   7.757   7.101   1.761
 1170ILE     CD 1285   7.604   6.987   1.677
 1170ILE    HD1 1286   7.527   7.050   1.721
 1170ILE    HD2 1287   7.626   7.018   1.575
 1170ILE    HD3 1288   7.560   6.888   1.676
 1170ILE      C 1289   7.830   6.935   2.138
 1170ILE      O 1290   7.869   7.029   2.207
 1171ASN      N 1291   7.788   6.817   2.182
 1171ASN      H 1292   7.760   6.750   2.111
 1171ASN     CA 1293   7.793   6.783   2.323
 1171ASN     HA 1294   7.730   6.853   2.377
 1171ASN     CB 1295   7.749   6.639   2.348
 1171ASN    HB1 1296   7.778   6.609   2.449
 1171ASN    HB2 1297   7.786   6.572   2.270
 1171ASN     CG 1298   7.597   6.639   2.353
 1171ASN    OD1 1299   7.525   6.648   2.452
 1171ASN    ND2 1300   7.541   6.642   2.232
 1171ASN   HD21 1301   7.592   6.625   2.147
 1171ASN   HD22 1302   7.440   6.643   2.226
 1171ASN      C 1303   7.931   6.802   2.384
 1171ASN      O 1304   7.945   6.827   2.503
 1172SER      N 1305   8.041   6.775   2.313
 1172SER      H 1306   8.030   6.728   2.225
 1172SER     CA 1307   8.178   6.779   2.361
 1172SER     HA 1308   8.165   6.762   2.468
 1172SER     CB 1309   8.271   6.678   2.295
 1172SER    HB1 1310   8.370   6.687   2.339
 1172SER    HB2 1311   8.288   6.703   2.190
 1172SER     OG 1312   8.224   6.546   2.309
 1172SER     HG 1313   8.145   6.543   2.254
 1172SER      C 1314   8.247   6.915   2.363
 1172SER      O 1315   8.359   6.923   2.412
 1173LYS      N 1316   8.191   7.019   2.301
 1173LYS      H 1317   8.110   6.995   2.245
 1173LYS     CA 1318   8.258   7.145   2.279
 1173LYS     HA 1319   8.357   7.148   2.325
 1173LYS     CB 1320   8.261   7.167   2.128
 1173LYS    HB1 1321   8.157   7.167   2.095
 1173LYS    HB2 1322   8.309   7.082   2.080
 1173LYS     CG 1323   8.330   7.287   2.063
 1173LYS    HG1 1324   8.273   7.379   2.076
 1173LYS    HG2 1325   8.332   7.273   1.955
 1173LYS     CD 1326   8.471   7.312   2.116
 1173LYS    HD1 1327   8.468   7.324   2.224
 1173LYS    HD2 1328   8.512   7.398   2.062
 1173LYS     CE 1329   8.555   7.190   2.083
 1173LYS    HE1 1330   8.549   7.165   1.977
 1173LYS    HE2 1331   8.532   7.107   2.150
 1173LYS     NZ 1332   8.696   7.210   2.119
 1173LYS    HZ1 1333   8.763   7.155   2.067
 1173LYS    HZ2 1334   8.722   7.308   2.112
 1173LYS    HZ3 1335   8.709   7.187   2.216
 1173LYS      C 1336   8.195   7.262   2.353
 1173LYS      O 1337   8.244   7.374   2.340
 1174PHE      N 1338   8.093   7.234   2.435
 1174PHE      H 1339   8.056   7.140   2.440
 1174PHE     CA 1340   8.044   7.324   2.536
 1174PHE     HA 1341   8.048   7.426   2.497
 1174PHE     CB 1342   7.894   7.305   2.561
 1174PHE    HB1 1343   7.868   7.380   2.636
 1174PHE    HB2 1344   7.881   7.202   2.595
 1174PHE     CG 1345   7.810   7.333   2.439
 1174PHE    CD1 1346   7.791   7.462   2.387
 1174PHE    HD1 1347   7.859   7.540   2.418
 1174PHE    CE1 1348   7.712   7.479   2.273
 1174PHE    HE1 1349   7.711   7.577   2.227
 1174PHE     CZ 1350   7.642   7.371   2.218
 1174PHE     HZ 1351   7.567   7.389   2.142
 1174PHE    CE2 1352   7.649   7.247   2.282
 1174PHE    HE2 1353   7.591   7.167   2.238
 1174PHE    CD2 1354   7.731   7.227   2.394
 1174PHE    HD2 1355   7.745   7.126   2.431
 1174PHE      C 1356   8.124   7.328   2.666
 1174PHE      O 1357   8.164   7.221   2.711
 1175ASN      N 1358   8.128   7.440   2.739
 1175ASN      H 1359   8.076   7.518   2.701
 1175ASN     CA 1360   8.182   7.454   2.872
 1175ASN     HA 1361   8.175   7.361   2.929
 1175ASN     CB 1362   8.326   7.494   2.844
 1175ASN    HB1 1363   8.329   7.590   2.793
 1175ASN    HB2 1364   8.381   7.421   2.786
 1175ASN     CG 1365   8.410   7.492   2.971
 1175ASN    OD1 1366   8.386   7.436   3.078
 1175ASN    ND2 1367   8.524   7.563   2.969
 1175ASN   HD21 1368   8.562   7.600   2.883
 1175ASN   HD22 1369   8.586   7.571   3.048
 1175ASN      C 1370   8.109   7.556   2.959
 1175ASN      O 1371   8.149   7.670   2.979
 1176HIS      N 1372   8.004   7.498   3.018
 1176HIS      H 1373   7.971   7.409   2.985
 1176HIS     CA 1374   7.928   7.567   3.121
 1176HIS     HA 1375   7.999   7.621   3.183
 1176HIS     CB 1376   7.834   7.665   3.051
 1176HIS    HB1 1377   7.758   7.608   2.997
 1176HIS    HB2 1378   7.887   7.727   2.978
 1176HIS     CG 1379   7.764   7.762   3.143
 1176HIS    ND1 1380   7.643   7.736   3.206
 1176HIS    CE1 1381   7.619   7.851   3.269
 1176HIS    HE1 1382   7.530   7.871   3.327
 1176HIS    NE2 1383   7.716   7.943   3.254
 1176HIS    HE2 1384   7.719   8.035   3.294
 1176HIS    CD2 1385   7.816   7.884   3.178
 1176HIS    HD2 1386   7.910   7.927   3.150
 1176HIS      C 1387   7.845   7.475   3.210
 1176HIS      O 1388   7.799   7.376   3.153
 1177GLN      N 1389   7.822   7.510   3.336
 1177GLN      H 1390   7.853   7.599   3.374
 1177GLN     CA 1391   7.758   7.426   3.435
 1177GLN     HA 1392   7.810   7.332   3.419
 1177GLN     CB 1393   7.782   7.462   3.581
 1177GLN    HB1 1394   7.888   7.469   3.603
 1177GLN    HB2 1395   7.755   7.381   3.649
 1177GLN     CG 1396   7.728   7.601   3.614
 1177GLN    HG1 1397   7.619   7.604   3.623
 1177GLN    HG2 1398   7.757   7.683   3.548
 1177GLN     CD 1399   7.780   7.644   3.751
 1177GLN    OE1 1400   7.811   7.564   3.838
 1177GLN    NE2 1401   7.795   7.770   3.792
 1177GLN   HE21 1402   7.806   7.843   3.723
 1177GLN   HE22 1403   7.815   7.783   3.891
 1177GLN      C 1404   7.614   7.383   3.409
 1177GLN      O 1405   7.572   7.282   3.465
 1178ASN      N 1406   7.541   7.465   3.332
 1178ASN      H 1407   7.579   7.551   3.294
 1178ASN     CA 1408   7.401   7.439   3.305
 1178ASN     HA 1409   7.362   7.367   3.377
 1178ASN     CB 1410   7.305   7.556   3.325
 1178ASN    HB1 1411   7.203   7.519   3.323
 1178ASN    HB2 1412   7.312   7.615   3.234
 1178ASN     CG 1413   7.323   7.626   3.459
 1178ASN    OD1 1414   7.380   7.734   3.466
 1178ASN    ND2 1415   7.267   7.570   3.567
 1178ASN   HD21 1416   7.219   7.481   3.564
 1178ASN   HD22 1417   7.291   7.605   3.658
 1178ASN      C 1418   7.389   7.373   3.168
 1178ASN      O 1419   7.275   7.367   3.121
 1179ILE      N 1420   7.497   7.313   3.118
 1179ILE      H 1421   7.583   7.304   3.169
 1179ILE     CA 1422   7.498   7.240   2.993
 1179ILE     HA 1423   7.393   7.234   2.963
 1179ILE     CB 1424   7.574   7.318   2.886
 1179ILE     HB 1425   7.679   7.331   2.914
 1179ILE    CG2 1426   7.585   7.239   2.756
 1179ILE   HG21 1427   7.649   7.151   2.768
 1179ILE   HG22 1428   7.483   7.215   2.726
 1179ILE   HG23 1429   7.637   7.291   2.675
 1179ILE    CG1 1430   7.523   7.457   2.852
 1179ILE   HG11 1431   7.585   7.497   2.771
 1179ILE   HG12 1432   7.536   7.520   2.940
 1179ILE     CD 1433   7.377   7.477   2.810
 1179ILE    HD1 1434   7.375   7.565   2.746
 1179ILE    HD2 1435   7.344   7.397   2.743
 1179ILE    HD3 1436   7.304   7.479   2.890
 1179ILE      C 1437   7.549   7.097   3.011
 1179ILE      O 1438   7.657   7.084   3.067
 1180VAL      N 1439   7.471   6.993   2.980
 1180VAL      H 1440   7.384   7.014   2.934
 1180VAL     CA 1441   7.508   6.855   3.002
 1180VAL     HA 1442   7.510   6.839   3.109
 1180VAL     CB 1443   7.400   6.760   2.951
 1180VAL     HB 1444   7.308   6.804   2.989
 1180VAL    CG1 1445   7.381   6.753   2.800
 1180VAL   HG11 1446   7.379   6.854   2.758
 1180VAL   HG12 1447   7.463   6.694   2.757
 1180VAL   HG13 1448   7.292   6.701   2.767
 1180VAL    CG2 1449   7.427   6.623   3.015
 1180VAL   HG21 1450   7.336   6.564   3.004
 1180VAL   HG22 1451   7.509   6.573   2.964
 1180VAL   HG23 1452   7.445   6.644   3.120
 1180VAL      C 1453   7.643   6.819   2.942
 1180VAL      O 1454   7.688   6.864   2.836
 1181ARG      N 1455   7.726   6.759   3.028
 1181ARG      H 1456   7.690   6.753   3.122
 1181ARG     CA 1457   7.870   6.745   3.023
 1181ARG     HA 1458   7.913   6.820   2.956
 1181ARG     CB 1459   7.939   6.768   3.157
 1181ARG    HB1 1460   7.897   6.690   3.220
 1181ARG    HB2 1461   7.906   6.867   3.189
 1181ARG     CG 1462   8.091   6.765   3.139
 1181ARG    HG1 1463   8.119   6.842   3.068
 1181ARG    HG2 1464   8.134   6.676   3.093
 1181ARG     CD 1465   8.174   6.802   3.261
 1181ARG    HD1 1466   8.165   6.909   3.279
 1181ARG    HD2 1467   8.279   6.773   3.253
 1181ARG     NE 1468   8.119   6.721   3.370
 1181ARG     HE 1469   8.043   6.764   3.421
 1181ARG     CZ 1470   8.173   6.612   3.427
 1181ARG    NH1 1471   8.277   6.551   3.369
 1181ARG   HH11 1472   8.316   6.588   3.284
 1181ARG   HH12 1473   8.323   6.479   3.422
 1181ARG    NH2 1474   8.121   6.559   3.538
 1181ARG   HH21 1475   8.025   6.580   3.563
 1181ARG   HH22 1476   8.163   6.478   3.581
 1181ARG      C 1477   7.907   6.608   2.969
 1181ARG      O 1478   7.858   6.506   3.018
 1182CYS      N 1479   7.997   6.598   2.871
 1182CYS      H 1480   8.043   6.684   2.845
 1182CYS     CA 1481   8.039   6.478   2.801
 1182CYS     HA 1482   7.959   6.404   2.810
 1182CYS     CB 1483   8.050   6.501   2.651
 1182CYS    HB1 1484   8.147   6.547   2.631
 1182CYS    HB2 1485   7.968   6.557   2.607
 1182CYS     SG 1486   8.049   6.330   2.591
 1182CYS     HG 1487   7.949   6.293   2.672
 1182CYS      C 1488   8.166   6.420   2.861
 1182CYS      O 1489   8.274   6.478   2.855
 1183ILE      N 1490   8.155   6.296   2.910
 1183ILE      H 1491   8.077   6.240   2.880
 1183ILE     CA 1492   8.253   6.207   2.970
 1183ILE     HA 1493   8.323   6.266   3.029
 1183ILE     CB 1494   8.184   6.099   3.052
 1183ILE     HB 1495   8.120   6.040   2.986
 1183ILE    CG2 1496   8.283   6.003   3.116
 1183ILE   HG21 1497   8.347   6.068   3.177
 1183ILE   HG22 1498   8.235   5.925   3.176
 1183ILE   HG23 1499   8.350   5.960   3.041
 1183ILE    CG1 1500   8.083   6.136   3.161
 1183ILE   HG11 1501   8.043   6.049   3.213
 1183ILE   HG12 1502   7.998   6.191   3.120
 1183ILE     CD 1503   8.136   6.239   3.261
 1183ILE    HD1 1504   8.220   6.189   3.307
 1183ILE    HD2 1505   8.156   6.334   3.212
 1183ILE    HD3 1506   8.059   6.245   3.338
 1183ILE      C 1507   8.342   6.147   2.863
 1183ILE      O 1508   8.464   6.163   2.873
 1184GLY      N 1509   8.297   6.087   2.753
 1184GLY      H 1510   8.197   6.088   2.745
 1184GLY     CA 1511   8.360   6.023   2.638
 1184GLY    HA1 1512   8.438   5.952   2.666
 1184GLY    HA2 1513   8.411   6.096   2.575
 1184GLY      C 1514   8.249   5.958   2.557
 1184GLY      O 1515   8.129   5.980   2.570
 1185VAL      N 1516   8.293   5.867   2.470
 1185VAL      H 1517   8.393   5.867   2.459
 1185VAL     CA 1518   8.217   5.796   2.369
 1185VAL     HA 1519   8.114   5.799   2.405
 1185VAL     CB 1520   8.218   5.859   2.230
 1185VAL     HB 1521   8.167   5.789   2.165
 1185VAL    CG1 1522   8.134   5.986   2.218
 1185VAL   HG11 1523   8.092   5.991   2.118
 1185VAL   HG12 1524   8.057   5.998   2.294
 1185VAL   HG13 1525   8.197   6.076   2.222
 1185VAL    CG2 1526   8.360   5.883   2.180
 1185VAL   HG21 1527   8.416   5.789   2.190
 1185VAL   HG22 1528   8.356   5.910   2.074
 1185VAL   HG23 1529   8.413   5.959   2.237
 1185VAL      C 1530   8.261   5.650   2.364
 1185VAL      O 1531   8.367   5.627   2.422
 1186SER      N 1532   8.183   5.565   2.298
 1186SER      H 1533   8.084   5.585   2.289
 1186SER     CA 1534   8.232   5.437   2.251
 1186SER     HA 1535   8.339   5.448   2.232
 1186SER     CB 1536   8.223   5.336   2.365
 1186SER    HB1 1537   8.119   5.329   2.395
 1186SER    HB2 1538   8.284   5.368   2.449
 1186SER     OG 1539   8.269   5.213   2.313
 1186SER     HG 1540   8.357   5.185   2.340
 1186SER      C 1541   8.154   5.389   2.130
 1186SER      O 1542   8.033   5.369   2.141
 1187LEU      N 1543   8.219   5.375   2.014
 1187LEU      H 1544   8.319   5.388   2.007
 1187LEU     CA 1545   8.159   5.385   1.883
 1187LEU     HA 1546   8.051   5.375   1.892
 1187LEU     CB 1547   8.202   5.515   1.817
 1187LEU    HB1 1548   8.169   5.517   1.713
 1187LEU    HB2 1549   8.311   5.521   1.816
 1187LEU     CG 1550   8.157   5.648   1.879
 1187LEU     HG 1551   8.210   5.653   1.974
 1187LEU    CD1 1552   8.213   5.764   1.798
 1187LEU   HD11 1553   8.183   5.857   1.845
 1187LEU   HD12 1554   8.322   5.758   1.802
 1187LEU   HD13 1555   8.180   5.759   1.694
 1187LEU    CD2 1556   8.006   5.658   1.895
 1187LEU   HD21 1557   7.956   5.651   1.798
 1187LEU   HD22 1558   7.969   5.582   1.964
 1187LEU   HD23 1559   7.980   5.757   1.932
 1187LEU      C 1560   8.201   5.273   1.789
 1187LEU      O 1561   8.131   5.253   1.690
 1188GLN      N 1562   8.306   5.193   1.811
 1188GLN      H 1563   8.359   5.219   1.893
 1188GLN     CA 1564   8.362   5.091   1.725
 1188GLN     HA 1565   8.368   5.125   1.622
 1188GLN     CB 1566   8.504   5.055   1.769
 1188GLN    HB1 1567   8.532   4.962   1.719
 1188GLN    HB2 1568   8.511   5.038   1.876
 1188GLN     CG 1569   8.599   5.163   1.719
 1188GLN    HG1 1570   8.574   5.259   1.763
 1188GLN    HG2 1571   8.598   5.162   1.610
 1188GLN     CD 1572   8.740   5.130   1.768
 1188GLN    OE1 1573   8.825   5.061   1.711
 1188GLN    NE2 1574   8.783   5.176   1.885
 1188GLN   HE21 1575   8.732   5.237   1.948
 1188GLN   HE22 1576   8.873   5.146   1.918
 1188GLN      C 1577   8.286   4.960   1.725
 1188GLN      O 1578   8.308   4.877   1.637
 1189SER      N 1579   8.181   4.948   1.806
 1189SER      H 1580   8.156   5.019   1.874
 1189SER     CA 1581   8.082   4.842   1.804
 1189SER     HA 1582   8.091   4.782   1.713
 1189SER     CB 1583   8.128   4.745   1.913
 1189SER    HB1 1584   8.231   4.713   1.894
 1189SER    HB2 1585   8.072   4.652   1.909
 1189SER     OG 1586   8.113   4.801   2.041
 1189SER     HG 1587   8.164   4.882   2.038
 1189SER      C 1588   7.939   4.892   1.815
 1189SER      O 1589   7.919   5.005   1.859
 1190LEU      N 1590   7.841   4.813   1.771
 1190LEU      H 1591   7.865   4.721   1.736
 1190LEU     CA 1592   7.699   4.838   1.783
 1190LEU     HA 1593   7.686   4.945   1.773
 1190LEU     CB 1594   7.628   4.767   1.668
 1190LEU    HB1 1595   7.530   4.814   1.667
 1190LEU    HB2 1596   7.609   4.663   1.693
 1190LEU     CG 1597   7.680   4.777   1.524
 1190LEU     HG 1598   7.788   4.791   1.516
 1190LEU    CD1 1599   7.641   4.657   1.438
 1190LEU   HD11 1600   7.535   4.636   1.445
 1190LEU   HD12 1601   7.670   4.670   1.334
 1190LEU   HD13 1602   7.699   4.571   1.473
 1190LEU    CD2 1603   7.621   4.901   1.459
 1190LEU   HD21 1604   7.650   4.988   1.518
 1190LEU   HD22 1605   7.670   4.920   1.363
 1190LEU   HD23 1606   7.513   4.891   1.444
 1190LEU      C 1607   7.640   4.781   1.912
 1190LEU      O 1608   7.678   4.675   1.961
 1191PRO      N 1609   7.552   4.856   1.978
 1191PRO     CD 1610   7.489   4.806   2.098
 1191PRO    HD1 1611   7.551   4.757   2.173
 1191PRO    HD2 1612   7.399   4.752   2.068
 1191PRO     CG 1613   7.435   4.931   2.167
 1191PRO    HG1 1614   7.502   4.972   2.242
 1191PRO    HG2 1615   7.342   4.902   2.217
 1191PRO     CB 1616   7.407   5.027   2.051
 1191PRO    HB1 1617   7.411   5.133   2.075
 1191PRO    HB2 1618   7.309   4.994   2.015
 1191PRO     CA 1619   7.520   4.995   1.953
 1191PRO     HA 1620   7.490   5.020   1.851
 1191PRO      C 1621   7.628   5.094   1.995
 1191PRO      O 1622   7.719   5.063   2.072
 1192ARG      N 1623   7.625   5.215   1.939
 1192ARG      H 1624   7.544   5.233   1.881
 1192ARG     CA 1625   7.723   5.321   1.949
 1192ARG     HA 1626   7.811   5.270   1.988
 1192ARG     CB 1627   7.753   5.393   1.818
 1192ARG    HB1 1628   7.841   5.457   1.824
 1192ARG    HB2 1629   7.668   5.454   1.788
 1192ARG     CG 1630   7.778   5.293   1.706
 1192ARG    HG1 1631   7.681   5.265   1.666
 1192ARG    HG2 1632   7.835   5.215   1.756
 1192ARG     CD 1633   7.858   5.358   1.594
 1192ARG    HD1 1634   7.960   5.375   1.630
 1192ARG    HD2 1635   7.824   5.461   1.585
 1192ARG     NE 1636   7.858   5.288   1.465
 1192ARG     HE 1637   7.844   5.350   1.387
 1192ARG     CZ 1638   7.893   5.162   1.437
 1192ARG    NH1 1639   7.929   5.069   1.526
 1192ARG   HH11 1640   7.972   5.107   1.609
 1192ARG   HH12 1641   7.977   4.984   1.501
 1192ARG    NH2 1642   7.873   5.127   1.309
 1192ARG   HH21 1643   7.849   5.198   1.242
 1192ARG   HH22 1644   7.888   5.031   1.284
 1192ARG      C 1645   7.671   5.419   2.054
 1192ARG      O 1646   7.556   5.460   2.062
 1193PHE      N 1647   7.762   5.454   2.145
 1193PHE      H 1648   7.858   5.429   2.124
 1193PHE     CA 1649   7.741   5.521   2.272
 1193PHE     HA 1650   7.634   5.540   2.282
 1193PHE     CB 1651   7.806   5.432   2.378
 1193PHE    HB1 1652   7.812   5.492   2.469
 1193PHE    HB2 1653   7.913   5.426   2.356
 1193PHE     CG 1654   7.745   5.298   2.413
 1193PHE    CD1 1655   7.612   5.264   2.389
 1193PHE    HD1 1656   7.556   5.338   2.332
 1193PHE    CE1 1657   7.555   5.149   2.443
 1193PHE    HE1 1658   7.451   5.125   2.424
 1193PHE     CZ 1659   7.639   5.057   2.509
 1193PHE     HZ 1660   7.596   4.964   2.544
 1193PHE    CE2 1661   7.774   5.089   2.527
 1193PHE    HE2 1662   7.835   5.014   2.576
 1193PHE    CD2 1663   7.828   5.210   2.484
 1193PHE    HD2 1664   7.936   5.215   2.484
 1193PHE      C 1665   7.806   5.658   2.269
 1193PHE      O 1666   7.918   5.673   2.221
 1194ILE      N 1667   7.741   5.751   2.341
 1194ILE      H 1668   7.644   5.730   2.358
 1194ILE     CA 1669   7.803   5.866   2.404
 1194ILE     HA 1670   7.909   5.848   2.391
 1194ILE     CB 1671   7.764   5.998   2.339
 1194ILE     HB 1672   7.656   5.989   2.348
 1194ILE    CG2 1673   7.802   6.118   2.426
 1194ILE   HG21 1674   7.741   6.206   2.406
 1194ILE   HG22 1675   7.783   6.100   2.532
 1194ILE   HG23 1676   7.909   6.134   2.418
 1194ILE    CG1 1677   7.788   6.017   2.189
 1194ILE   HG11 1678   7.793   5.924   2.133
 1194ILE   HG12 1679   7.872   6.087   2.179
 1194ILE     CD 1680   7.679   6.107   2.132
 1194ILE    HD1 1681   7.660   6.193   2.196
 1194ILE    HD2 1682   7.701   6.148   2.033
 1194ILE    HD3 1683   7.586   6.052   2.122
 1194ILE      C 1684   7.774   5.856   2.553
 1194ILE      O 1685   7.658   5.838   2.587
 1195LEU      N 1686   7.874   5.862   2.642
 1195LEU      H 1687   7.962   5.899   2.610
 1195LEU     CA 1688   7.868   5.860   2.787
 1195LEU     HA 1689   7.782   5.802   2.818
 1195LEU     CB 1690   7.987   5.786   2.847
 1195LEU    HB1 1691   8.026   5.833   2.937
 1195LEU    HB2 1692   8.065   5.795   2.771
 1195LEU     CG 1693   7.960   5.640   2.883
 1195LEU     HG 1694   7.873   5.644   2.948
 1195LEU    CD1 1695   7.945   5.542   2.767
 1195LEU   HD11 1696   7.869   5.580   2.700
 1195LEU   HD12 1697   8.042   5.526   2.720
 1195LEU   HD13 1698   7.911   5.443   2.797
 1195LEU    CD2 1699   8.071   5.579   2.968
 1195LEU   HD21 1700   8.155   5.578   2.900
 1195LEU   HD22 1701   8.092   5.640   3.057
 1195LEU   HD23 1702   8.036   5.481   3.001
 1195LEU      C 1703   7.863   6.002   2.842
 1195LEU      O 1704   7.952   6.083   2.818
 1196LEU      N 1705   7.762   6.034   2.924
 1196LEU      H 1706   7.685   5.968   2.923
 1196LEU     CA 1707   7.743   6.164   2.985
 1196LEU     HA 1708   7.827   6.231   2.968
 1196LEU     CB 1709   7.621   6.227   2.919
 1196LEU    HB1 1710   7.613   6.323   2.971
 1196LEU    HB2 1711   7.529   6.174   2.943
 1196LEU     CG 1712   7.627   6.247   2.768
 1196LEU     HG 1713   7.712   6.198   2.721
 1196LEU    CD1 1714   7.512   6.184   2.691
 1196LEU   HD11 1715   7.532   6.078   2.707
 1196LEU   HD12 1716   7.415   6.205   2.736
 1196LEU   HD13 1717   7.509   6.201   2.584
 1196LEU    CD2 1718   7.640   6.393   2.725
 1196LEU   HD21 1719   7.723   6.437   2.780
 1196LEU   HD22 1720   7.664   6.404   2.619
 1196LEU   HD23 1721   7.548   6.448   2.740
 1196LEU      C 1722   7.721   6.157   3.136
 1196LEU      O 1723   7.681   6.058   3.197
 1197GLU      N 1724   7.735   6.277   3.194
 1197GLU      H 1725   7.778   6.351   3.140
 1197GLU     CA 1726   7.701   6.297   3.333
 1197GLU     HA 1727   7.781   6.254   3.393
 1197GLU     CB 1728   7.709   6.443   3.379
 1197GLU    HB1 1729   7.811   6.481   3.373
 1197GLU    HB2 1730   7.681   6.433   3.484
 1197GLU     CG 1731   7.607   6.542   3.324
 1197GLU    HG1 1732   7.505   6.504   3.339
 1197GLU    HG2 1733   7.621   6.548   3.216
 1197GLU     CD 1734   7.616   6.681   3.385
 1197GLU    OE1 1735   7.645   6.776   3.309
 1197GLU    OE2 1736   7.608   6.688   3.510
 1197GLU      C 1737   7.562   6.245   3.368
 1197GLU      O 1738   7.469   6.264   3.291
 1198LEU      N 1739   7.543   6.183   3.485
 1198LEU      H 1740   7.626   6.176   3.543
 1198LEU     CA 1741   7.420   6.122   3.531
 1198LEU     HA 1742   7.379   6.083   3.438
 1198LEU     CB 1743   7.442   6.007   3.630
 1198LEU    HB1 1744   7.493   6.040   3.721
 1198LEU    HB2 1745   7.505   5.934   3.578
 1198LEU     CG 1746   7.316   5.931   3.671
 1198LEU     HG 1747   7.233   5.994   3.703
 1198LEU    CD1 1748   7.249   5.855   3.557
 1198LEU   HD11 1749   7.231   5.935   3.485
 1198LEU   HD12 1750   7.308   5.768   3.528
 1198LEU   HD13 1751   7.155   5.817   3.597
 1198LEU    CD2 1752   7.355   5.836   3.783
 1198LEU   HD21 1753   7.410   5.894   3.857
 1198LEU   HD22 1754   7.274   5.793   3.843
 1198LEU   HD23 1755   7.410   5.754   3.736
 1198LEU      C 1756   7.323   6.223   3.590
 1198LEU      O 1757   7.357   6.302   3.678
 1199MET      N 1758   7.197   6.220   3.547
 1199MET      H 1759   7.179   6.157   3.470
 1199MET     CA 1760   7.095   6.316   3.585
 1199MET     HA 1761   7.141   6.387   3.654
 1199MET     CB 1762   7.052   6.404   3.468
 1199MET    HB1 1763   6.989   6.485   3.505
 1199MET    HB2 1764   6.990   6.351   3.396
 1199MET     CG 1765   7.165   6.470   3.388
 1199MET    HG1 1766   7.123   6.523   3.303
 1199MET    HG2 1767   7.234   6.394   3.352
 1199MET     SD 1768   7.253   6.592   3.488
 1199MET     CE 1769   7.135   6.729   3.484
 1199MET    HE1 1770   7.039   6.690   3.518
 1199MET    HE2 1771   7.177   6.814   3.537
 1199MET    HE3 1772   7.120   6.762   3.381
 1199MET      C 1773   6.980   6.251   3.660
 1199MET      O 1774   6.872   6.247   3.601
 1200ALA      N 1775   7.005   6.188   3.775
 1200ALA      H 1776   7.103   6.178   3.798
 1200ALA     CA 1777   6.912   6.125   3.866
 1200ALA     HA 1778   6.863   6.046   3.810
 1200ALA     CB 1779   6.991   6.066   3.982
 1200ALA    HB1 1780   7.084   6.031   3.936
 1200ALA    HB2 1781   7.023   6.149   4.045
 1200ALA    HB3 1782   6.923   5.999   4.035
 1200ALA      C 1783   6.795   6.205   3.922
 1200ALA      O 1784   6.728   6.151   4.010
 1201GLY      N 1785   6.771   6.327   3.873
 1201GLY      H 1786   6.839   6.374   3.814
 1201GLY     CA 1787   6.645   6.397   3.895
 1201GLY    HA1 1788   6.670   6.501   3.914
 1201GLY    HA2 1789   6.593   6.352   3.979
 1201GLY      C 1790   6.544   6.379   3.783
 1201GLY      O 1791   6.429   6.420   3.800
 1202GLY      N 1792   6.580   6.309   3.675
 1202GLY      H 1793   6.678   6.286   3.665
 1202GLY     CA 1794   6.501   6.288   3.556
 1202GLY    HA1 1795   6.397   6.271   3.584
 1202GLY    HA2 1796   6.530   6.197   3.503
 1202GLY      C 1797   6.499   6.408   3.463
 1202GLY      O 1798   6.582   6.498   3.467
 1203ASP      N 1799   6.402   6.401   3.371
 1203ASP      H 1800   6.340   6.322   3.382
 1203ASP     CA 1801   6.372   6.517   3.290
 1203ASP     HA 1802   6.464   6.568   3.264
 1203ASP     CB 1803   6.306   6.478   3.158
 1203ASP    HB1 1804   6.373   6.417   3.097
 1203ASP    HB2 1805   6.284   6.572   3.109
 1203ASP     CG 1806   6.181   6.393   3.176
 1203ASP    OD1 1807   6.077   6.441   3.125
 1203ASP    OD2 1808   6.179   6.287   3.242
 1203ASP      C 1809   6.283   6.619   3.359
 1203ASP      O 1810   6.203   6.588   3.447
 1204LEU      N 1811   6.295   6.746   3.317
 1204LEU      H 1812   6.373   6.753   3.253
 1204LEU     CA 1813   6.229   6.857   3.382
 1204LEU     HA 1814   6.263   6.865   3.485
 1204LEU     CB 1815   6.271   6.983   3.307
 1204LEU    HB1 1816   6.265   6.968   3.200
 1204LEU    HB2 1817   6.379   6.997   3.317
 1204LEU     CG 1818   6.196   7.111   3.346
 1204LEU     HG 1819   6.092   7.101   3.314
 1204LEU    CD1 1820   6.207   7.144   3.495
 1204LEU   HD11 1821   6.165   7.242   3.518
 1204LEU   HD12 1822   6.151   7.071   3.553
 1204LEU   HD13 1823   6.312   7.141   3.524
 1204LEU    CD2 1824   6.260   7.226   3.270
 1204LEU   HD21 1825   6.364   7.234   3.302
 1204LEU   HD22 1826   6.260   7.207   3.163
 1204LEU   HD23 1827   6.202   7.317   3.288
 1204LEU      C 1828   6.080   6.829   3.375
 1204LEU      O 1829   6.014   6.859   3.474
 1205LYS      N 1830   6.023   6.790   3.260
 1205LYS      H 1831   6.087   6.779   3.183
 1205LYS     CA 1832   5.884   6.759   3.236
 1205LYS     HA 1833   5.826   6.852   3.242
 1205LYS     CB 1834   5.864   6.726   3.089
 1205LYS    HB1 1835   5.889   6.621   3.075
 1205LYS    HB2 1836   5.937   6.782   3.030
 1205LYS     CG 1837   5.726   6.767   3.037
 1205LYS    HG1 1838   5.709   6.874   3.035
 1205LYS    HG2 1839   5.651   6.736   3.109
 1205LYS     CD 1840   5.683   6.698   2.908
 1205LYS    HD1 1841   5.667   6.591   2.923
 1205LYS    HD2 1842   5.759   6.705   2.830
 1205LYS     CE 1843   5.557   6.757   2.844
 1205LYS    HE1 1844   5.545   6.711   2.746
 1205LYS    HE2 1845   5.572   6.862   2.823
 1205LYS     NZ 1846   5.441   6.740   2.933
 1205LYS    HZ1 1847   5.437   6.645   2.967
 1205LYS    HZ2 1848   5.431   6.814   3.001
 1205LYS    HZ3 1849   5.362   6.751   2.870
 1205LYS      C 1850   5.825   6.645   3.319
 1205LYS      O 1851   5.716   6.667   3.371
 1206SER      N 1852   5.903   6.542   3.351
 1206SER      H 1853   5.997   6.526   3.318
 1206SER     CA 1854   5.858   6.449   3.453
 1206SER     HA 1855   5.750   6.442   3.438
 1206SER     CB 1856   5.922   6.312   3.439
 1206SER    HB1 1857   5.919   6.293   3.332
 1206SER    HB2 1858   5.870   6.230   3.490
 1206SER     OG 1859   6.058   6.311   3.476
 1206SER     HG 1860   6.106   6.284   3.398
 1206SER      C 1861   5.885   6.495   3.596
 1206SER      O 1862   5.814   6.449   3.685
 1207PHE      N 1863   5.984   6.576   3.631
 1207PHE      H 1864   6.054   6.600   3.562
 1207PHE     CA 1865   5.991   6.633   3.765
 1207PHE     HA 1866   5.983   6.551   3.837
 1207PHE     CB 1867   6.119   6.715   3.779
 1207PHE    HB1 1868   6.140   6.785   3.698
 1207PHE    HB2 1869   6.205   6.651   3.764
 1207PHE     CG 1870   6.132   6.808   3.898
 1207PHE    CD1 1871   6.206   6.762   4.007
 1207PHE    HD1 1872   6.243   6.661   4.011
 1207PHE    CE1 1873   6.217   6.851   4.115
 1207PHE    HE1 1874   6.257   6.821   4.210
 1207PHE     CZ 1875   6.164   6.980   4.104
 1207PHE     HZ 1876   6.163   7.045   4.191
 1207PHE    CE2 1877   6.103   7.024   3.986
 1207PHE    HE2 1878   6.057   7.122   3.984
 1207PHE    CD2 1879   6.070   6.933   3.885
 1207PHE    HD2 1880   6.032   6.967   3.790
 1207PHE      C 1881   5.879   6.732   3.790
 1207PHE      O 1882   5.831   6.743   3.902
 1208LEU      N 1883   5.830   6.799   3.685
 1208LEU      H 1884   5.883   6.795   3.598
 1208LEU     CA 1885   5.711   6.880   3.689
 1208LEU     HA 1886   5.713   6.942   3.778
 1208LEU     CB 1887   5.716   6.974   3.568
 1208LEU    HB1 1888   5.618   7.018   3.553
 1208LEU    HB2 1889   5.735   6.913   3.480
 1208LEU     CG 1890   5.814   7.092   3.566
 1208LEU     HG 1891   5.912   7.059   3.600
 1208LEU    CD1 1892   5.835   7.152   3.427
 1208LEU   HD11 1893   5.895   7.081   3.370
 1208LEU   HD12 1894   5.744   7.169   3.370
 1208LEU   HD13 1895   5.901   7.239   3.423
 1208LEU    CD2 1896   5.771   7.200   3.665
 1208LEU   HD21 1897   5.848   7.275   3.678
 1208LEU   HD22 1898   5.680   7.248   3.631
 1208LEU   HD23 1899   5.772   7.153   3.764
 1208LEU      C 1900   5.582   6.802   3.709
 1208LEU      O 1901   5.487   6.855   3.765
 1209ARG      N 1902   5.578   6.679   3.656
 1209ARG      H 1903   5.645   6.653   3.585
 1209ARG     CA 1904   5.468   6.587   3.678
 1209ARG     HA 1905   5.376   6.645   3.680
 1209ARG     CB 1906   5.463   6.506   3.548
 1209ARG    HB1 1907   5.560   6.459   3.537
 1209ARG    HB2 1908   5.462   6.566   3.457
 1209ARG     CG 1909   5.345   6.411   3.536
 1209ARG    HG1 1910   5.250   6.462   3.550
 1209ARG    HG2 1911   5.355   6.334   3.612
 1209ARG     CD 1912   5.350   6.342   3.399
 1209ARG    HD1 1913   5.347   6.411   3.314
 1209ARG    HD2 1914   5.260   6.281   3.393
 1209ARG     NE 1915   5.466   6.255   3.387
 1209ARG     HE 1916   5.480   6.172   3.444
 1209ARG     CZ 1917   5.563   6.248   3.294
 1209ARG    NH1 1918   5.573   6.339   3.195
 1209ARG   HH11 1919   5.506   6.415   3.193
 1209ARG   HH12 1920   5.650   6.331   3.131
 1209ARG    NH2 1921   5.651   6.148   3.298
 1209ARG   HH21 1922   5.630   6.075   3.365
 1209ARG   HH22 1923   5.724   6.139   3.229
 1209ARG      C 1924   5.476   6.510   3.808
 1209ARG      O 1925   5.375   6.494   3.876
 1210GLU      N 1926   5.581   6.436   3.846
 1210GLU      H 1927   5.656   6.441   3.778
 1210GLU     CA 1928   5.596   6.361   3.970
 1210GLU     HA 1929   5.506   6.301   3.983
 1210GLU     CB 1930   5.705   6.257   3.948
 1210GLU    HB1 1931   5.721   6.210   4.045
 1210GLU    HB2 1932   5.797   6.308   3.919
 1210GLU     CG 1933   5.666   6.147   3.850
 1210GLU    HG1 1934   5.640   6.195   3.756
 1210GLU    HG2 1935   5.575   6.092   3.873
 1210GLU     CD 1936   5.775   6.050   3.806
 1210GLU    OE1 1937   5.865   6.027   3.890
 1210GLU    OE2 1938   5.776   5.993   3.695
 1210GLU      C 1939   5.616   6.427   4.106
 1210GLU      O 1940   5.607   6.368   4.213
 1211THR      N 1941   5.645   6.557   4.099
 1211THR      H 1942   5.676   6.598   4.012
 1211THR     CA 1943   5.668   6.646   4.211
 1211THR     HA 1944   5.668   6.585   4.301
 1211THR     CB 1945   5.804   6.716   4.211
 1211THR     HB 1946   5.789   6.819   4.182
 1211THR    CG2 1947   5.868   6.716   4.350
 1211THR   HG21 1948   5.863   6.612   4.383
 1211THR   HG22 1949   5.968   6.759   4.345
 1211THR   HG23 1950   5.817   6.778   4.424
 1211THR    OG1 1951   5.903   6.649   4.137
 1211THR    HG1 1952   5.870   6.687   4.056
 1211THR      C 1953   5.555   6.744   4.236
 1211THR      O 1954   5.572   6.833   4.318
 1212ARG      N 1955   5.440   6.736   4.167
 1212ARG      H 1956   5.438   6.671   4.089
 1212ARG     CA 1957   5.323   6.813   4.203
 1212ARG     HA 1958   5.355   6.915   4.183
 1212ARG     CB 1959   5.211   6.783   4.104
 1212ARG    HB1 1960   5.146   6.870   4.118
 1212ARG    HB2 1961   5.156   6.690   4.118
 1212ARG     CG 1962   5.249   6.802   3.957
 1212ARG    HG1 1963   5.318   6.722   3.931
 1212ARG    HG2 1964   5.294   6.900   3.939
 1212ARG     CD 1965   5.123   6.790   3.873
 1212ARG    HD1 1966   5.062   6.876   3.898
 1212ARG    HD2 1967   5.074   6.698   3.907
 1212ARG     NE 1968   5.159   6.786   3.731
 1212ARG     HE 1969   5.234   6.848   3.705
 1212ARG     CZ 1970   5.110   6.708   3.634
 1212ARG    NH1 1971   5.025   6.607   3.658
 1212ARG   HH11 1972   4.994   6.584   3.751
 1212ARG   HH12 1973   4.973   6.569   3.580
 1212ARG    NH2 1974   5.148   6.734   3.507
 1212ARG   HH21 1975   5.227   6.794   3.491
 1212ARG   HH22 1976   5.111   6.681   3.429
 1212ARG      C 1977   5.274   6.785   4.344
 1212ARG      O 1978   5.292   6.673   4.391
 1213PRO      N 1979   5.225   6.876   4.429
 1213PRO     CD 1980   5.209   7.017   4.397
 1213PRO    HD1 1981   5.147   7.021   4.307
 1213PRO    HD2 1982   5.307   7.058   4.375
 1213PRO     CG 1983   5.129   7.084   4.508
 1213PRO    HG1 1984   5.023   7.094   4.481
 1213PRO    HG2 1985   5.172   7.183   4.521
 1213PRO     CB 1986   5.146   6.985   4.622
 1213PRO    HB1 1987   5.060   6.988   4.689
 1213PRO    HB2 1988   5.231   7.012   4.685
 1213PRO     CA 1989   5.169   6.848   4.559
 1213PRO     HA 1990   5.237   6.789   4.620
 1213PRO      C 1991   5.036   6.774   4.547
 1213PRO      O 1992   4.949   6.826   4.476
 1214ARG      N 1993   5.022   6.668   4.625
 1214ARG      H 1994   5.106   6.654   4.679
 1214ARG     CA 1995   4.907   6.579   4.627
 1214ARG     HA 1996   4.825   6.624   4.570
 1214ARG     CB 1997   4.944   6.445   4.564
 1214ARG    HB1 1998   4.975   6.470   4.462
 1214ARG    HB2 1999   4.852   6.386   4.571
 1214ARG     CG 2000   5.044   6.364   4.644
 1214ARG    HG1 2001   5.009   6.349   4.746
 1214ARG    HG2 2002   5.135   6.422   4.658
 1214ARG     CD 2003   5.081   6.239   4.564
 1214ARG    HD1 2004   5.139   6.262   4.474
 1214ARG    HD2 2005   4.987   6.191   4.539
 1214ARG     NE 2006   5.161   6.155   4.652
 1214ARG     HE 2007   5.116   6.106   4.728
 1214ARG     CZ 2008   5.293   6.132   4.663
 1214ARG    NH1 2009   5.344   6.035   4.740
 1214ARG   HH11 2010   5.283   5.980   4.800
 1214ARG   HH12 2011   5.442   6.012   4.741
 1214ARG    NH2 2012   5.386   6.207   4.603
 1214ARG   HH21 2013   5.363   6.271   4.529
 1214ARG   HH22 2014   5.484   6.187   4.619
 1214ARG      C 2015   4.851   6.572   4.768
 1214ARG      O 2016   4.933   6.587   4.859
 1215PRO      N 2017   4.728   6.532   4.799
 1215PRO     CD 2018   4.626   6.514   4.697
 1215PRO    HD1 2019   4.645   6.412   4.665
 1215PRO    HD2 2020   4.621   6.592   4.620
 1215PRO     CG 2021   4.489   6.514   4.765
 1215PRO    HG1 2022   4.416   6.445   4.722
 1215PRO    HG2 2023   4.448   6.614   4.778
 1215PRO     CB 2024   4.530   6.468   4.904
 1215PRO    HB1 2025   4.560   6.364   4.895
 1215PRO    HB2 2026   4.468   6.484   4.992
 1215PRO     CA 2027   4.670   6.523   4.932
 1215PRO     HA 2028   4.645   6.621   4.972
 1215PRO      C 2029   4.753   6.449   5.035
 1215PRO      O 2030   4.761   6.487   5.152
 1216SER      N 2031   4.820   6.343   4.990
 1216SER      H 2032   4.793   6.291   4.908
 1216SER     CA 2033   4.918   6.278   5.075
 1216SER     HA 2034   4.866   6.256   5.169
 1216SER     CB 2035   4.944   6.139   5.016
 1216SER    HB1 2036   4.855   6.105   4.962
 1216SER    HB2 2037   4.957   6.062   5.092
 1216SER     OG 2038   5.055   6.142   4.930
 1216SER     HG 2039   5.063   6.052   4.898
 1216SER      C 2040   5.047   6.348   5.113
 1216SER      O 2041   5.102   6.333   5.222
 1217GLN      N 2042   5.096   6.436   5.026
 1217GLN      H 2043   5.046   6.449   4.940
 1217GLN     CA 2044   5.219   6.514   5.032
 1217GLN     HA 2045   5.253   6.524   5.135
 1217GLN     CB 2046   5.333   6.436   4.967
 1217GLN    HB1 2047   5.412   6.509   4.946
 1217GLN    HB2 2048   5.292   6.393   4.876
 1217GLN     CG 2049   5.380   6.326   5.062
 1217GLN    HG1 2050   5.293   6.262   5.077
 1217GLN    HG2 2051   5.396   6.369   5.160
 1217GLN     CD 2052   5.504   6.248   5.022
 1217GLN    OE1 2053   5.589   6.288   4.942
 1217GLN    NE2 2054   5.525   6.125   5.072
 1217GLN   HE21 2055   5.468   6.078   5.141
 1217GLN   HE22 2056   5.611   6.079   5.045
 1217GLN      C 2057   5.188   6.648   4.967
 1217GLN      O 2058   5.238   6.686   4.862
 1218PRO      N 2059   5.106   6.733   5.031
 1218PRO     CD 2060   5.038   6.700   5.154
 1218PRO    HD1 2061   5.098   6.673   5.241
 1218PRO    HD2 2062   4.977   6.610   5.142
 1218PRO     CG 2063   4.939   6.811   5.185
 1218PRO    HG1 2064   4.991   6.881   5.250
 1218PRO    HG2 2065   4.849   6.776   5.235
 1218PRO     CB 2066   4.917   6.876   5.048
 1218PRO    HB1 2067   4.898   6.982   5.063
 1218PRO    HB2 2068   4.830   6.826   5.005
 1218PRO     CA 2069   5.046   6.850   4.971
 1218PRO     HA 2070   5.012   6.812   4.874
 1218PRO      C 2071   5.130   6.975   4.950
 1218PRO      O 2072   5.083   7.087   4.936
 1219SER      N 2073   5.262   6.963   4.960
 1219SER      H 2074   5.296   6.868   4.955
 1219SER     CA 2075   5.351   7.077   4.958
 1219SER     HA 2076   5.315   7.150   4.885
 1219SER     CB 2077   5.349   7.136   5.099
 1219SER    HB1 2078   5.245   7.142   5.130
 1219SER    HB2 2079   5.398   7.234   5.103
 1219SER     OG 2080   5.420   7.048   5.182
 1219SER     HG 2081   5.385   7.060   5.271
 1219SER      C 2082   5.491   7.051   4.904
 1219SER      O 2083   5.580   7.131   4.933
 1220SER      N 2084   5.505   6.957   4.811
 1220SER      H 2085   5.421   6.909   4.782
 1220SER     CA 2086   5.626   6.913   4.745
 1220SER     HA 2087   5.696   6.884   4.824
 1220SER     CB 2088   5.595   6.788   4.663
 1220SER    HB1 2089   5.687   6.748   4.622
 1220SER    HB2 2090   5.517   6.798   4.587
 1220SER     OG 2091   5.541   6.683   4.741
 1220SER     HG 2092   5.525   6.620   4.670
 1220SER      C 2093   5.690   7.015   4.653
 1220SER      O 2094   5.811   7.005   4.632
 1221LEU      N 2095   5.614   7.111   4.600
 1221LEU      H 2096   5.518   7.114   4.632
 1221LEU     CA 2097   5.674   7.224   4.532
 1221LEU     HA 2098   5.783   7.226   4.543
 1221LEU     CB 2099   5.648   7.211   4.382
 1221LEU    HB1 2100   5.657   7.308   4.333
 1221LEU    HB2 2101   5.550   7.169   4.362
 1221LEU     CG 2102   5.746   7.115   4.315
 1221LEU     HG 2103   5.760   7.023   4.370
 1221LEU    CD1 2104   5.699   7.087   4.173
 1221LEU   HD11 2105   5.780   7.036   4.120
 1221LEU   HD12 2106   5.605   7.031   4.173
 1221LEU   HD13 2107   5.679   7.181   4.121
 1221LEU    CD2 2108   5.884   7.179   4.302
 1221LEU   HD21 2109   5.920   7.202   4.402
 1221LEU   HD22 2110   5.950   7.108   4.252
 1221LEU   HD23 2111   5.874   7.266   4.237
 1221LEU      C 2112   5.608   7.351   4.584
 1221LEU      O 2113   5.494   7.365   4.625
 1222ALA      N 2114   5.691   7.456   4.579
 1222ALA      H 2115   5.786   7.441   4.550
 1222ALA     CA 2116   5.651   7.595   4.587
 1222ALA     HA 2117   5.544   7.611   4.606
 1222ALA     CB 2118   5.709   7.642   4.720
 1222ALA    HB1 2119   5.686   7.748   4.725
 1222ALA    HB2 2120   5.666   7.575   4.795
 1222ALA    HB3 2121   5.818   7.638   4.719
 1222ALA      C 2122   5.687   7.685   4.470
 1222ALA      O 2123   5.777   7.651   4.395
 1223MET      N 2124   5.630   7.805   4.454
 1223MET      H 2125   5.548   7.832   4.506
 1223MET     CA 2126   5.666   7.896   4.347
 1223MET     HA 2127   5.641   7.852   4.250
 1223MET     CB 2128   5.572   8.015   4.367
 1223MET    HB1 2129   5.581   8.093   4.292
 1223MET    HB2 2130   5.605   8.065   4.458
 1223MET     CG 2131   5.424   7.989   4.389
 1223MET    HG1 2132   5.384   8.080   4.435
 1223MET    HG2 2133   5.400   7.902   4.450
 1223MET     SD 2134   5.334   7.991   4.231
 1223MET     CE 2135   5.174   7.931   4.291
 1223MET    HE1 2136   5.126   8.004   4.356
 1223MET    HE2 2137   5.109   7.908   4.207
 1223MET    HE3 2138   5.193   7.834   4.338
 1223MET      C 2139   5.814   7.932   4.344
 1223MET      O 2140   5.870   7.937   4.235
 1224LEU      N 2141   5.885   7.957   4.454
 1224LEU      H 2142   5.834   7.959   4.541
 1224LEU     CA 2143   6.025   7.994   4.460
 1224LEU     HA 2144   6.042   8.077   4.391
 1224LEU     CB 2145   6.051   8.042   4.602
 1224LEU    HB1 2146   6.091   7.950   4.645
 1224LEU    HB2 2147   5.958   8.078   4.646
 1224LEU     CG 2148   6.145   8.162   4.612
 1224LEU     HG 2149   6.106   8.250   4.560
 1224LEU    CD1 2150   6.156   8.203   4.759
 1224LEU   HD11 2151   6.202   8.299   4.779
 1224LEU   HD12 2152   6.054   8.210   4.797
 1224LEU   HD13 2153   6.196   8.122   4.820
 1224LEU    CD2 2154   6.278   8.137   4.542
 1224LEU   HD21 2155   6.327   8.053   4.592
 1224LEU   HD22 2156   6.268   8.117   4.435
 1224LEU   HD23 2157   6.348   8.220   4.545
 1224LEU      C 2158   6.117   7.883   4.413
 1224LEU      O 2159   6.204   7.912   4.331
 1225ASP      N 2160   6.086   7.756   4.438
 1225ASP      H 2161   6.006   7.737   4.497
 1225ASP     CA 2162   6.142   7.638   4.374
 1225ASP     HA 2163   6.242   7.631   4.416
 1225ASP     CB 2164   6.069   7.512   4.420
 1225ASP    HB1 2165   6.124   7.429   4.375
 1225ASP    HB2 2166   5.968   7.497   4.383
 1225ASP     CG 2167   6.048   7.496   4.569
 1225ASP    OD1 2168   5.977   7.401   4.612
 1225ASP    OD2 2169   6.117   7.565   4.646
 1225ASP      C 2170   6.139   7.653   4.222
 1225ASP      O 2171   6.241   7.626   4.159
 1226LEU      N 2172   6.026   7.690   4.160
 1226LEU      H 2173   5.945   7.684   4.219
 1226LEU     CA 2174   6.009   7.703   4.017
 1226LEU     HA 2175   6.058   7.614   3.977
 1226LEU     CB 2176   5.859   7.697   3.988
 1226LEU    HB1 2177   5.853   7.690   3.879
 1226LEU    HB2 2178   5.823   7.796   4.014
 1226LEU     CG 2179   5.775   7.586   4.050
 1226LEU     HG 2180   5.793   7.579   4.158
 1226LEU    CD1 2181   5.629   7.610   4.016
 1226LEU   HD11 2182   5.561   7.531   4.049
 1226LEU   HD12 2183   5.601   7.701   4.069
 1226LEU   HD13 2184   5.617   7.627   3.909
 1226LEU    CD2 2185   5.805   7.457   3.974
 1226LEU   HD21 2186   5.787   7.452   3.866
 1226LEU   HD22 2187   5.909   7.429   3.989
 1226LEU   HD23 2188   5.754   7.376   4.024
 1226LEU      C 2189   6.089   7.816   3.953
 1226LEU      O 2190   6.135   7.813   3.839
 1227LEU      N 2191   6.110   7.924   4.027
 1227LEU      H 2192   6.052   7.939   4.109
 1227LEU     CA 2193   6.201   8.032   3.993
 1227LEU     HA 2194   6.175   8.057   3.890
 1227LEU     CB 2195   6.174   8.152   4.084
 1227LEU    HB1 2196   6.246   8.227   4.052
 1227LEU    HB2 2197   6.197   8.121   4.186
 1227LEU     CG 2198   6.032   8.206   4.069
 1227LEU     HG 2199   5.963   8.122   4.063
 1227LEU    CD1 2200   5.988   8.292   4.187
 1227LEU   HD11 2201   6.012   8.246   4.283
 1227LEU   HD12 2202   6.037   8.389   4.194
 1227LEU   HD13 2203   5.879   8.297   4.193
 1227LEU    CD2 2204   5.997   8.286   3.944
 1227LEU   HD21 2205   5.902   8.340   3.950
 1227LEU   HD22 2206   6.062   8.373   3.936
 1227LEU   HD23 2207   5.999   8.223   3.855
 1227LEU      C 2208   6.347   7.988   3.998
 1227LEU      O 2209   6.423   8.027   3.910
 1228HIS      N 2210   6.394   7.907   4.093
 1228HIS      H 2211   6.325   7.869   4.156
 1228HIS     CA 2212   6.532   7.863   4.081
 1228HIS     HA 2213   6.594   7.947   4.052
 1228HIS     CB 2214   6.579   7.819   4.219
 1228HIS    HB1 2215   6.668   7.759   4.200
 1228HIS    HB2 2216   6.499   7.760   4.266
 1228HIS     CG 2217   6.604   7.930   4.317
 1228HIS    ND1 2218   6.633   7.903   4.451
 1228HIS    CE1 2219   6.646   8.027   4.500
 1228HIS    HE1 2220   6.671   8.046   4.603
 1228HIS    NE2 2221   6.638   8.125   4.409
 1228HIS    HE2 2222   6.637   8.225   4.424
 1228HIS    CD2 2223   6.611   8.063   4.288
 1228HIS    HD2 2224   6.591   8.109   4.192
 1228HIS      C 2225   6.569   7.763   3.972
 1228HIS      O 2226   6.683   7.763   3.925
 1229VAL      N 2227   6.467   7.689   3.929
 1229VAL      H 2228   6.383   7.698   3.983
 1229VAL     CA 2229   6.457   7.594   3.820
 1229VAL     HA 2230   6.544   7.532   3.842
 1229VAL     CB 2231   6.331   7.510   3.839
 1229VAL     HB 2232   6.245   7.570   3.868
 1229VAL    CG1 2233   6.286   7.439   3.712
 1229VAL   HG11 2234   6.259   7.516   3.639
 1229VAL   HG12 2235   6.364   7.381   3.663
 1229VAL   HG13 2236   6.197   7.379   3.733
 1229VAL    CG2 2237   6.335   7.391   3.935
 1229VAL   HG21 2238   6.373   7.443   4.024
 1229VAL   HG22 2239   6.234   7.354   3.948
 1229VAL   HG23 2240   6.399   7.309   3.903
 1229VAL      C 2241   6.464   7.677   3.692
 1229VAL      O 2242   6.543   7.637   3.606
 1230ALA      N 2243   6.386   7.784   3.683
 1230ALA      H 2244   6.318   7.815   3.751
 1230ALA     CA 2245   6.391   7.868   3.565
 1230ALA     HA 2246   6.396   7.794   3.485
 1230ALA     CB 2247   6.259   7.943   3.553
 1230ALA    HB1 2248   6.175   7.876   3.536
 1230ALA    HB2 2249   6.245   8.012   3.636
 1230ALA    HB3 2250   6.265   8.006   3.464
 1230ALA      C 2251   6.517   7.952   3.551
 1230ALA      O 2252   6.552   7.997   3.442
 1231ARG      N 2253   6.589   7.967   3.662
 1231ARG      H 2254   6.546   7.926   3.744
 1231ARG     CA 2255   6.708   8.048   3.668
 1231ARG     HA 2256   6.695   8.141   3.613
 1231ARG     CB 2257   6.733   8.100   3.810
 1231ARG    HB1 2258   6.765   8.012   3.865
 1231ARG    HB2 2259   6.643   8.151   3.844
 1231ARG     CG 2260   6.856   8.186   3.831
 1231ARG    HG1 2261   6.860   8.274   3.767
 1231ARG    HG2 2262   6.946   8.127   3.811
 1231ARG     CD 2263   6.863   8.230   3.977
 1231ARG    HD1 2264   6.764   8.264   4.005
 1231ARG    HD2 2265   6.932   8.314   3.989
 1231ARG     NE 2266   6.905   8.121   4.066
 1231ARG     HE 2267   6.898   8.026   4.034
 1231ARG     CZ 2268   6.948   8.126   4.193
 1231ARG    NH1 2269   6.946   8.241   4.262
 1231ARG   HH11 2270   6.902   8.323   4.222
 1231ARG   HH12 2271   6.951   8.226   4.362
 1231ARG    NH2 2272   6.986   8.020   4.265
 1231ARG   HH21 2273   6.997   7.927   4.226
 1231ARG   HH22 2274   7.004   8.024   4.365
 1231ARG      C 2275   6.831   7.984   3.605
 1231ARG      O 2276   6.896   8.044   3.519
 1232ASP      N 2277   6.860   7.859   3.640
 1232ASP      H 2278   6.790   7.818   3.701
 1232ASP     CA 2279   6.965   7.775   3.588
 1232ASP     HA 2280   7.066   7.812   3.607
 1232ASP     CB 2281   6.966   7.633   3.644
 1232ASP    HB1 2282   7.012   7.564   3.574
 1232ASP    HB2 2283   6.863   7.597   3.638
 1232ASP     CG 2284   7.008   7.615   3.790
 1232ASP    OD1 2285   6.985   7.504   3.844
 1232ASP    OD2 2286   7.063   7.707   3.853
 1232ASP      C 2287   6.946   7.757   3.438
 1232ASP      O 2288   7.042   7.769   3.362
 1233ILE      N 2289   6.828   7.733   3.381
 1233ILE      H 2290   6.752   7.734   3.447
 1233ILE     CA 2291   6.798   7.719   3.240
 1233ILE     HA 2292   6.876   7.660   3.192
 1233ILE     CB 2293   6.669   7.646   3.204
 1233ILE     HB 2294   6.589   7.694   3.260
 1233ILE    CG2 2295   6.634   7.644   3.055
 1233ILE   HG21 2296   6.608   7.742   3.015
 1233ILE   HG22 2297   6.725   7.625   2.998
 1233ILE   HG23 2298   6.573   7.558   3.030
 1233ILE    CG1 2299   6.662   7.502   3.255
 1233ILE   HG11 2300   6.575   7.449   3.217
 1233ILE   HG12 2301   6.659   7.516   3.363
 1233ILE     CD 2302   6.784   7.411   3.242
 1233ILE    HD1 2303   6.864   7.441   3.311
 1233ILE    HD2 2304   6.758   7.309   3.270
 1233ILE    HD3 2305   6.832   7.417   3.144
 1233ILE      C 2306   6.809   7.858   3.178
 1233ILE      O 2307   6.868   7.861   3.070
 1234ALA      N 2308   6.759   7.969   3.233
 1234ALA      H 2309   6.699   7.957   3.313
 1234ALA     CA 2310   6.790   8.102   3.185
 1234ALA     HA 2311   6.744   8.116   3.087
 1234ALA     CB 2312   6.726   8.221   3.257
 1234ALA    HB1 2313   6.748   8.312   3.201
 1234ALA    HB2 2314   6.621   8.191   3.264
 1234ALA    HB3 2315   6.755   8.223   3.362
 1234ALA      C 2316   6.939   8.123   3.166
 1234ALA      O 2317   6.975   8.165   3.056
 1235CYS      N 2318   7.016   8.079   3.266
 1235CYS      H 2319   6.966   8.038   3.343
 1235CYS     CA 2320   7.161   8.086   3.262
 1235CYS     HA 2321   7.176   8.194   3.251
 1235CYS     CB 2322   7.228   8.042   3.392
 1235CYS    HB1 2323   7.333   8.017   3.384
 1235CYS    HB2 2324   7.167   7.959   3.429
 1235CYS     SG 2325   7.220   8.173   3.517
 1235CYS     HG 2326   7.087   8.178   3.522
 1235CYS      C 2327   7.228   8.002   3.155
 1235CYS      O 2328   7.326   8.044   3.094
 1236GLY      N 2329   7.175   7.882   3.131
 1236GLY      H 2330   7.116   7.844   3.203
 1236GLY     CA 2331   7.219   7.795   3.024
 1236GLY    HA1 2332   7.172   7.700   3.046
 1236GLY    HA2 2333   7.326   7.775   3.029
 1236GLY      C 2334   7.192   7.850   2.885
 1236GLY      O 2335   7.275   7.862   2.795
 1237CYS      N 2336   7.067   7.895   2.874
 1237CYS      H 2337   6.994   7.871   2.940
 1237CYS     CA 2338   7.043   7.988   2.766
 1237CYS     HA 2339   7.055   7.938   2.669
 1237CYS     CB 2340   6.897   8.033   2.774
 1237CYS    HB1 2341   6.868   8.112   2.704
 1237CYS    HB2 2342   6.873   8.069   2.874
 1237CYS     SG 2343   6.791   7.893   2.735
 1237CYS     HG 2344   6.775   7.854   2.861
 1237CYS      C 2345   7.133   8.109   2.753
 1237CYS      O 2346   7.175   8.147   2.644
 1238GLN      N 2347   7.178   8.165   2.865
 1238GLN      H 2348   7.136   8.143   2.955
 1238GLN     CA 2349   7.256   8.287   2.862
 1238GLN     HA 2350   7.221   8.346   2.778
 1238GLN     CB 2351   7.248   8.380   2.983
 1238GLN    HB1 2352   7.267   8.332   3.079
 1238GLN    HB2 2353   7.144   8.407   3.000
 1238GLN     CG 2354   7.340   8.502   2.989
 1238GLN    HG1 2355   7.442   8.470   2.968
 1238GLN    HG2 2356   7.339   8.543   3.090
 1238GLN     CD 2357   7.306   8.612   2.890
 1238GLN    OE1 2358   7.233   8.706   2.919
 1238GLN    NE2 2359   7.358   8.608   2.767
 1238GLN   HE21 2360   7.413   8.525   2.747
 1238GLN   HE22 2361   7.320   8.672   2.698
 1238GLN      C 2362   7.399   8.256   2.818
 1238GLN      O 2363   7.451   8.324   2.730
 1239TYR      N 2364   7.456   8.145   2.865
 1239TYR      H 2365   7.390   8.085   2.913
 1239TYR     CA 2366   7.580   8.099   2.808
 1239TYR     HA 2367   7.656   8.176   2.821
 1239TYR     CB 2368   7.630   7.978   2.887
 1239TYR    HB1 2369   7.537   7.926   2.905
 1239TYR    HB2 2370   7.672   8.010   2.983
 1239TYR     CG 2371   7.736   7.892   2.823
 1239TYR    CD1 2372   7.869   7.933   2.810
 1239TYR    HD1 2373   7.902   8.028   2.849
 1239TYR    CE1 2374   7.957   7.854   2.734
 1239TYR    HE1 2375   8.060   7.884   2.723
 1239TYR     CZ 2376   7.915   7.733   2.677
 1239TYR     OH 2377   7.999   7.654   2.603
 1239TYR     HH 2378   8.090   7.684   2.616
 1239TYR    CE2 2379   7.780   7.696   2.688
 1239TYR    HE2 2380   7.743   7.609   2.635
 1239TYR    CD2 2381   7.690   7.774   2.762
 1239TYR    HD2 2382   7.586   7.753   2.779
 1239TYR      C 2383   7.575   8.068   2.659
 1239TYR      O 2384   7.670   8.102   2.589
 1240LEU      N 2385   7.468   8.005   2.609
 1240LEU      H 2386   7.391   7.973   2.666
 1240LEU     CA 2387   7.459   7.978   2.467
 1240LEU     HA 2388   7.551   7.928   2.438
 1240LEU     CB 2389   7.336   7.891   2.448
 1240LEU    HB1 2390   7.290   7.887   2.349
 1240LEU    HB2 2391   7.257   7.923   2.516
 1240LEU     CG 2392   7.367   7.747   2.488
 1240LEU     HG 2393   7.395   7.757   2.593
 1240LEU    CD1 2394   7.249   7.650   2.485
 1240LEU   HD11 2395   7.282   7.554   2.527
 1240LEU   HD12 2396   7.164   7.691   2.540
 1240LEU   HD13 2397   7.221   7.627   2.383
 1240LEU    CD2 2398   7.488   7.674   2.430
 1240LEU   HD21 2399   7.576   7.738   2.436
 1240LEU   HD22 2400   7.500   7.592   2.500
 1240LEU   HD23 2401   7.465   7.624   2.336
 1240LEU      C 2402   7.438   8.103   2.383
 1240LEU      O 2403   7.465   8.096   2.263
 1241GLU      N 2404   7.378   8.213   2.430
 1241GLU      H 2405   7.356   8.202   2.528
 1241GLU     CA 2406   7.359   8.342   2.368
 1241GLU     HA 2407   7.329   8.348   2.263
 1241GLU     CB 2408   7.250   8.421   2.439
 1241GLU    HB1 2409   7.293   8.440   2.538
 1241GLU    HB2 2410   7.162   8.362   2.465
 1241GLU     CG 2411   7.198   8.552   2.381
 1241GLU    HG1 2412   7.102   8.532   2.332
 1241GLU    HG2 2413   7.261   8.571   2.294
 1241GLU     CD 2414   7.201   8.667   2.480
 1241GLU    OE1 2415   7.119   8.670   2.575
 1241GLU    OE2 2416   7.293   8.751   2.475
 1241GLU      C 2417   7.487   8.425   2.368
 1241GLU      O 2418   7.519   8.498   2.274
 1242GLU      N 2419   7.572   8.415   2.470
 1242GLU      H 2420   7.541   8.354   2.544
 1242GLU     CA 2421   7.702   8.478   2.479
 1242GLU     HA 2422   7.701   8.582   2.447
 1242GLU     CB 2423   7.755   8.477   2.623
 1242GLU    HB1 2424   7.805   8.383   2.649
 1242GLU    HB2 2425   7.676   8.481   2.698
 1242GLU     CG 2426   7.845   8.597   2.649
 1242GLU    HG1 2427   7.789   8.688   2.628
 1242GLU    HG2 2428   7.935   8.593   2.587
 1242GLU     CD 2429   7.895   8.607   2.793
 1242GLU    OE1 2430   7.976   8.518   2.828
 1242GLU    OE2 2431   7.901   8.716   2.853
 1242GLU      C 2432   7.795   8.406   2.383
 1242GLU      O 2433   7.890   8.470   2.337
 1243ASN      N 2434   7.763   8.284   2.341
 1243ASN      H 2435   7.684   8.239   2.383
 1243ASN     CA 2436   7.835   8.197   2.249
 1243ASN     HA 2437   7.920   8.257   2.216
 1243ASN     CB 2438   7.881   8.069   2.319
 1243ASN    HB1 2439   7.928   8.002   2.247
 1243ASN    HB2 2440   7.797   8.018   2.367
 1243ASN     CG 2441   7.987   8.106   2.421
 1243ASN    OD1 2442   8.106   8.117   2.389
 1243ASN    ND2 2443   7.942   8.147   2.540
 1243ASN   HD21 2444   7.843   8.155   2.556
 1243ASN   HD22 2445   8.010   8.133   2.613
 1243ASN      C 2446   7.751   8.168   2.125
 1243ASN      O 2447   7.782   8.076   2.050
 1244HIS      N 2448   7.649   8.249   2.097
 1244HIS      H 2449   7.627   8.324   2.162
 1244HIS     CA 2450   7.572   8.258   1.974
 1244HIS     HA 2451   7.486   8.321   1.992
 1244HIS     CB 2452   7.654   8.338   1.873
 1244HIS    HB1 2453   7.723   8.268   1.825
 1244HIS    HB2 2454   7.701   8.418   1.930
 1244HIS     CG 2455   7.566   8.404   1.771
 1244HIS    ND1 2456   7.453   8.483   1.795
 1244HIS    CE1 2457   7.420   8.530   1.675
 1244HIS    HE1 2458   7.335   8.594   1.657
 1244HIS    NE2 2459   7.476   8.455   1.578
 1244HIS    HE2 2460   7.465   8.462   1.478
 1244HIS    CD2 2461   7.576   8.380   1.637
 1244HIS    HD2 2462   7.661   8.335   1.587
 1244HIS      C 2463   7.504   8.136   1.914
 1244HIS      O 2464   7.466   8.130   1.798
 1245PHE      N 2465   7.475   8.042   2.005
 1245PHE      H 2466   7.489   8.069   2.101
 1245PHE     CA 2467   7.408   7.918   1.973
 1245PHE     HA 2468   7.424   7.881   1.872
 1245PHE     CB 2469   7.470   7.809   2.060
 1245PHE    HB1 2470   7.437   7.812   2.164
 1245PHE    HB2 2471   7.576   7.825   2.077
 1245PHE     CG 2472   7.453   7.666   2.014
 1245PHE    CD1 2473   7.329   7.603   2.029
 1245PHE    HD1 2474   7.246   7.661   2.067
 1245PHE    CE1 2475   7.309   7.470   1.990
 1245PHE    HE1 2476   7.216   7.423   2.017
 1245PHE     CZ 2477   7.403   7.405   1.909
 1245PHE     HZ 2478   7.393   7.304   1.873
 1245PHE    CE2 2479   7.527   7.468   1.890
 1245PHE    HE2 2480   7.606   7.426   1.830
 1245PHE    CD2 2481   7.548   7.598   1.937
 1245PHE    HD2 2482   7.638   7.653   1.912
 1245PHE      C 2483   7.258   7.936   1.996
 1245PHE      O 2484   7.209   7.917   2.107
 1246ILE      N 2485   7.181   7.960   1.889
 1246ILE      H 2486   7.232   7.986   1.806
 1246ILE     CA 2487   7.037   7.949   1.886
 1246ILE     HA 2488   6.990   7.992   1.975
 1246ILE     CB 2489   6.981   8.041   1.778
 1246ILE     HB 2490   7.018   7.992   1.688
 1246ILE    CG2 2491   6.829   8.032   1.771
 1246ILE   HG21 2492   6.799   7.927   1.767
 1246ILE   HG22 2493   6.784   8.079   1.859
 1246ILE   HG23 2494   6.791   8.086   1.684
 1246ILE    CG1 2495   7.033   8.184   1.794
 1246ILE   HG11 2496   7.142   8.185   1.789
 1246ILE   HG12 2497   7.003   8.218   1.893
 1246ILE     CD 2498   6.997   8.299   1.701
 1246ILE    HD1 2499   7.041   8.285   1.602
 1246ILE    HD2 2500   6.888   8.304   1.701
 1246ILE    HD3 2501   7.038   8.394   1.737
 1246ILE      C 2502   6.990   7.805   1.864
 1246ILE      O 2503   7.016   7.734   1.767
 1247HIS      N 2504   6.918   7.758   1.966
 1247HIS      H 2505   6.890   7.832   2.029
 1247HIS     CA 2506   6.899   7.617   1.993
 1247HIS     HA 2507   6.986   7.559   1.965
 1247HIS     CB 2508   6.891   7.615   2.145
 1247HIS    HB1 2509   6.802   7.665   2.184
 1247HIS    HB2 2510   6.978   7.669   2.181
 1247HIS     CG 2511   6.874   7.476   2.200
 1247HIS    ND1 2512   6.755   7.436   2.262
 1247HIS    CE1 2513   6.775   7.310   2.301
 1247HIS    HE1 2514   6.705   7.258   2.365
 1247HIS    NE2 2515   6.894   7.263   2.261
 1247HIS    HE2 2516   6.932   7.171   2.279
 1247HIS    CD2 2517   6.962   7.371   2.208
 1247HIS    HD2 2518   7.061   7.360   2.168
 1247HIS      C 2519   6.774   7.560   1.926
 1247HIS      O 2520   6.776   7.439   1.907
 1248ARG      N 2521   6.667   7.636   1.902
 1248ARG      H 2522   6.670   7.733   1.931
 1248ARG     CA 2523   6.546   7.590   1.837
 1248ARG     HA 2524   6.478   7.674   1.847
 1248ARG     CB 2525   6.556   7.563   1.687
 1248ARG    HB1 2526   6.451   7.558   1.659
 1248ARG    HB2 2527   6.598   7.465   1.666
 1248ARG     CG 2528   6.621   7.667   1.596
 1248ARG    HG1 2529   6.624   7.769   1.637
 1248ARG    HG2 2530   6.565   7.670   1.502
 1248ARG     CD 2531   6.767   7.631   1.575
 1248ARG    HD1 2532   6.784   7.523   1.585
 1248ARG    HD2 2533   6.824   7.679   1.654
 1248ARG     NE 2534   6.815   7.679   1.445
 1248ARG     HE 2535   6.763   7.645   1.366
 1248ARG     CZ 2536   6.916   7.762   1.416
 1248ARG    NH1 2537   7.015   7.802   1.496
 1248ARG   HH11 2538   7.016   7.760   1.588
 1248ARG   HH12 2539   7.074   7.876   1.460
 1248ARG    NH2 2540   6.913   7.823   1.296
 1248ARG   HH21 2541   6.829   7.811   1.242
 1248ARG   HH22 2542   6.969   7.905   1.280
 1248ARG      C 2543   6.465   7.480   1.904
 1248ARG      O 2544   6.370   7.431   1.843
 1249ASP      N 2545   6.497   7.440   2.027
 1249ASP      H 2546   6.582   7.481   2.064
 1249ASP     CA 2547   6.447   7.329   2.105
 1249ASP     HA 2548   6.346   7.319   2.065
 1249ASP     CB 2549   6.523   7.205   2.058
 1249ASP    HB1 2550   6.623   7.197   2.100
 1249ASP    HB2 2551   6.534   7.209   1.950
 1249ASP     CG 2552   6.440   7.079   2.082
 1249ASP    OD1 2553   6.332   7.078   2.019
 1249ASP    OD2 2554   6.485   6.981   2.144
 1249ASP      C 2555   6.421   7.350   2.253
 1249ASP      O 2556   6.438   7.258   2.333
 1250ILE      N 2557   6.379   7.471   2.289
 1250ILE      H 2558   6.362   7.538   2.215
 1250ILE     CA 2559   6.353   7.514   2.425
 1250ILE     HA 2560   6.435   7.471   2.483
 1250ILE     CB 2561   6.370   7.665   2.439
 1250ILE     HB 2562   6.308   7.720   2.368
 1250ILE    CG2 2563   6.324   7.731   2.569
 1250ILE   HG21 2564   6.368   7.675   2.652
 1250ILE   HG22 2565   6.359   7.834   2.564
 1250ILE   HG23 2566   6.216   7.717   2.575
 1250ILE    CG1 2567   6.515   7.702   2.411
 1250ILE   HG11 2568   6.518   7.810   2.401
 1250ILE   HG12 2569   6.536   7.665   2.310
 1250ILE     CD 2570   6.625   7.657   2.507
 1250ILE    HD1 2571   6.719   7.703   2.478
 1250ILE    HD2 2572   6.596   7.678   2.610
 1250ILE    HD3 2573   6.641   7.549   2.498
 1250ILE      C 2574   6.217   7.464   2.471
 1250ILE      O 2575   6.125   7.546   2.468
 1251ALA      N 2576   6.210   7.338   2.512
 1251ALA      H 2577   6.293   7.280   2.508
 1251ALA     CA 2578   6.094   7.280   2.577
 1251ALA     HA 2579   6.021   7.358   2.600
 1251ALA     CB 2580   6.015   7.196   2.476
 1251ALA    HB1 2581   5.914   7.180   2.514
 1251ALA    HB2 2582   6.005   7.247   2.380
 1251ALA    HB3 2583   6.069   7.103   2.459
 1251ALA      C 2584   6.125   7.203   2.704
 1251ALA      O 2585   6.239   7.161   2.724
 1252ALA      N 2586   6.030   7.186   2.796
 1252ALA      H 2587   5.937   7.222   2.779
 1252ALA     CA 2588   6.046   7.104   2.915
 1252ALA     HA 2589   6.114   7.159   2.980
 1252ALA     CB 2590   5.912   7.111   2.989
 1252ALA    HB1 2591   5.921   7.064   3.087
 1252ALA    HB2 2592   5.893   7.218   3.002
 1252ALA    HB3 2593   5.842   7.052   2.931
 1252ALA      C 2594   6.110   6.969   2.888
 1252ALA      O 2595   6.202   6.933   2.962
 1253ARG      N 2596   6.066   6.899   2.783
 1253ARG      H 2597   6.000   6.950   2.726
 1253ARG     CA 2598   6.115   6.771   2.736
 1253ARG     HA 2599   6.099   6.701   2.818
 1253ARG     CB 2600   6.029   6.729   2.617
 1253ARG    HB1 2601   5.927   6.752   2.649
 1253ARG    HB2 2602   6.042   6.622   2.597
 1253ARG     CG 2603   6.041   6.814   2.491
 1253ARG    HG1 2604   6.136   6.868   2.491
 1253ARG    HG2 2605   5.971   6.895   2.510
 1253ARG     CD 2606   6.016   6.742   2.359
 1253ARG    HD1 2607   5.920   6.692   2.369
 1253ARG    HD2 2608   6.094   6.668   2.339
 1253ARG     NE 2609   6.009   6.850   2.260
 1253ARG     HE 2610   5.919   6.887   2.234
 1253ARG     CZ 2611   6.112   6.903   2.193
 1253ARG    NH1 2612   6.087   7.008   2.114
 1253ARG   HH11 2613   5.994   7.043   2.097
 1253ARG   HH12 2614   6.161   7.059   2.067
 1253ARG    NH2 2615   6.239   6.860   2.207
 1253ARG   HH21 2616   6.255   6.768   2.245
 1253ARG   HH22 2617   6.313   6.913   2.163
 1253ARG      C 2618   6.262   6.766   2.697
 1253ARG      O 2619   6.303   6.661   2.650
 1254ASN      N 2620   6.337   6.876   2.696
 1254ASN      H 2621   6.297   6.963   2.729
 1254ASN     CA 2622   6.481   6.879   2.675
 1254ASN     HA 2623   6.504   6.787   2.620
 1254ASN     CB 2624   6.506   7.003   2.590
 1254ASN    HB1 2625   6.496   7.094   2.648
 1254ASN    HB2 2626   6.427   7.012   2.515
 1254ASN     CG 2627   6.640   6.999   2.517
 1254ASN    OD1 2628   6.743   6.975   2.580
 1254ASN    ND2 2629   6.650   7.028   2.387
 1254ASN   HD21 2630   6.580   7.073   2.330
 1254ASN   HD22 2631   6.739   7.014   2.342
 1254ASN      C 2632   6.557   6.880   2.806
 1254ASN      O 2633   6.643   6.792   2.817
 1255CYS      N 2634   6.537   6.970   2.903
 1255CYS      H 2635   6.451   7.023   2.895
 1255CYS     CA 2636   6.620   6.993   3.019
 1255CYS     HA 2637   6.724   6.992   2.985
 1255CYS     CB 2638   6.582   7.131   3.071
 1255CYS    HB1 2639   6.623   7.153   3.170
 1255CYS    HB2 2640   6.477   7.151   3.092
 1255CYS     SG 2641   6.641   7.260   2.958
 1255CYS     HG 2642   6.635   7.186   2.847
 1255CYS      C 2643   6.613   6.878   3.119
 1255CYS      O 2644   6.529   6.788   3.117
 1256LEU      N 2645   6.715   6.875   3.205
 1256LEU      H 2646   6.780   6.951   3.200
 1256LEU     CA 2647   6.746   6.765   3.294
 1256LEU     HA 2648   6.658   6.707   3.323
 1256LEU     CB 2649   6.863   6.680   3.243
 1256LEU    HB1 2650   6.912   6.622   3.321
 1256LEU    HB2 2651   6.948   6.745   3.223
 1256LEU     CG 2652   6.834   6.596   3.119
 1256LEU     HG 2653   6.780   6.655   3.045
 1256LEU    CD1 2654   6.965   6.551   3.053
 1256LEU   HD11 2655   7.028   6.633   3.021
 1256LEU   HD12 2656   7.022   6.485   3.119
 1256LEU   HD13 2657   6.945   6.492   2.964
 1256LEU    CD2 2658   6.754   6.472   3.159
 1256LEU   HD21 2659   6.736   6.416   3.067
 1256LEU   HD22 2660   6.815   6.410   3.224
 1256LEU   HD23 2661   6.667   6.514   3.211
 1256LEU      C 2662   6.797   6.811   3.430
 1256LEU      O 2663   6.865   6.913   3.434
 1257LEU      N 2664   6.774   6.742   3.542
 1257LEU      H 2665   6.735   6.651   3.523
 1257LEU     CA 2666   6.805   6.778   3.679
 1257LEU     HA 2667   6.857   6.874   3.679
 1257LEU     CB 2668   6.677   6.786   3.761
 1257LEU    HB1 2669   6.698   6.786   3.868
 1257LEU    HB2 2670   6.623   6.695   3.735
 1257LEU     CG 2671   6.603   6.913   3.721
 1257LEU     HG 2672   6.620   6.946   3.619
 1257LEU    CD1 2673   6.458   6.867   3.708
 1257LEU   HD11 2674   6.417   6.846   3.807
 1257LEU   HD12 2675   6.389   6.945   3.675
 1257LEU   HD13 2676   6.450   6.784   3.638
 1257LEU    CD2 2677   6.633   7.023   3.823
 1257LEU   HD21 2678   6.737   7.051   3.810
 1257LEU   HD22 2679   6.577   7.111   3.790
 1257LEU   HD23 2680   6.609   7.002   3.927
 1257LEU      C 2681   6.903   6.674   3.732
 1257LEU      O 2682   6.875   6.555   3.729
 1258THR      N 2683   7.012   6.722   3.794
 1258THR      H 2684   7.022   6.822   3.799
 1258THR     CA 2685   7.110   6.645   3.867
 1258THR     HA 2686   7.148   6.575   3.792
 1258THR     CB 2687   7.223   6.724   3.931
 1258THR     HB 2688   7.294   6.656   3.979
 1258THR    CG2 2689   7.297   6.798   3.820
 1258THR   HG21 2690   7.342   6.733   3.745
 1258THR   HG22 2691   7.237   6.880   3.779
 1258THR   HG23 2692   7.384   6.839   3.872
 1258THR    OG1 2693   7.167   6.823   4.015
 1258THR    HG1 2694   7.235   6.868   4.066
 1258THR      C 2695   7.046   6.554   3.971
 1258THR      O 2696   7.067   6.434   3.981
 1259CYS      N 2697   6.958   6.610   4.055
 1259CYS      H 2698   6.951   6.711   4.055
 1259CYS     CA 2699   6.872   6.542   4.149
 1259CYS     HA 2700   6.862   6.436   4.123
 1259CYS     CB 2701   6.949   6.542   4.280
 1259CYS    HB1 2702   7.045   6.491   4.271
 1259CYS    HB2 2703   6.908   6.488   4.366
 1259CYS     SG 2704   6.989   6.708   4.338
 1259CYS     HG 2705   7.084   6.653   4.414
 1259CYS      C 2706   6.735   6.604   4.173
 1259CYS      O 2707   6.723   6.724   4.152
 1260PRO      N 2708   6.643   6.526   4.230
 1260PRO     CD 2709   6.654   6.386   4.266
 1260PRO    HD1 2710   6.740   6.362   4.329
 1260PRO    HD2 2711   6.659   6.326   4.176
 1260PRO     CG 2712   6.529   6.357   4.348
 1260PRO    HG1 2713   6.541   6.382   4.453
 1260PRO    HG2 2714   6.486   6.258   4.328
 1260PRO     CB 2715   6.426   6.456   4.293
 1260PRO    HB1 2716   6.339   6.475   4.356
 1260PRO    HB2 2717   6.395   6.420   4.195
 1260PRO     CA 2718   6.513   6.579   4.269
 1260PRO     HA 2719   6.466   6.629   4.185
 1260PRO      C 2720   6.520   6.673   4.389
 1260PRO      O 2721   6.434   6.760   4.397
 1261GLY      N 2722   6.614   6.673   4.483
 1261GLY      H 2723   6.690   6.607   4.472
 1261GLY     CA 2724   6.607   6.737   4.613
 1261GLY    HA1 2725   6.658   6.677   4.689
 1261GLY    HA2 2726   6.502   6.746   4.639
 1261GLY      C 2727   6.670   6.875   4.624
 1261GLY      O 2728   6.709   6.930   4.522
 1262PRO      N 2729   6.691   6.924   4.746
 1262PRO     CD 2730   6.670   6.854   4.871
 1262PRO    HD1 2731   6.763   6.805   4.897
 1262PRO    HD2 2732   6.584   6.787   4.869
 1262PRO     CG 2733   6.646   6.963   4.976
 1262PRO    HG1 2734   6.664   6.920   5.075
 1262PRO    HG2 2735   6.541   6.989   4.974
 1262PRO     CB 2736   6.740   7.071   4.924
 1262PRO    HB1 2737   6.837   7.045   4.966
 1262PRO    HB2 2738   6.715   7.173   4.955
 1262PRO     CA 2739   6.742   7.058   4.772
 1262PRO     HA 2740   6.660   7.123   4.739
 1262PRO      C 2741   6.872   7.099   4.704
 1262PRO      O 2742   6.903   7.218   4.704
 1263GLY      N 2743   6.950   7.001   4.658
 1263GLY      H 2744   6.927   6.903   4.667
 1263GLY     CA 2745   7.074   7.034   4.591
 1263GLY    HA1 2746   7.138   6.948   4.613
 1263GLY    HA2 2747   7.116   7.128   4.628
 1263GLY      C 2748   7.072   7.060   4.441
 1263GLY      O 2749   7.170   7.097   4.379
 1264ARG      N 2750   6.954   7.032   4.384
 1264ARG      H 2751   6.880   7.002   4.446
 1264ARG     CA 2752   6.923   7.027   4.243
 1264ARG     HA 2753   6.966   6.934   4.204
 1264ARG     CB 2754   6.775   7.015   4.210
 1264ARG    HB1 2755   6.729   6.929   4.259
 1264ARG    HB2 2756   6.758   7.004   4.102
 1264ARG     CG 2757   6.697   7.136   4.261
 1264ARG    HG1 2758   6.738   7.223   4.210
 1264ARG    HG2 2759   6.710   7.151   4.368
 1264ARG     CD 2760   6.549   7.143   4.225
 1264ARG    HD1 2761   6.544   7.103   4.123
 1264ARG    HD2 2762   6.508   7.244   4.221
 1264ARG     NE 2763   6.466   7.067   4.319
 1264ARG     HE 2764   6.502   6.975   4.343
 1264ARG     CZ 2765   6.365   7.101   4.400
 1264ARG    NH1 2766   6.302   7.219   4.395
 1264ARG   HH11 2767   6.344   7.294   4.342
 1264ARG   HH12 2768   6.241   7.247   4.470
 1264ARG    NH2 2769   6.327   7.010   4.490
 1264ARG   HH21 2770   6.351   6.914   4.470
 1264ARG   HH22 2771   6.246   7.024   4.548
 1264ARG      C 2772   6.981   7.139   4.157
 1264ARG      O 2773   6.977   7.256   4.194
 1265VAL      N 2774   7.046   7.106   4.045
 1265VAL      H 2775   7.054   7.007   4.027
 1265VAL     CA 2776   7.092   7.196   3.941
 1265VAL     HA 2777   7.053   7.297   3.949
 1265VAL     CB 2778   7.245   7.196   3.950
 1265VAL     HB 2779   7.267   7.090   3.943
 1265VAL    CG1 2780   7.309   7.262   3.828
 1265VAL   HG11 2781   7.280   7.209   3.737
 1265VAL   HG12 2782   7.263   7.361   3.826
 1265VAL   HG13 2783   7.416   7.275   3.844
 1265VAL    CG2 2784   7.305   7.249   4.080
 1265VAL   HG21 2785   7.278   7.355   4.081
 1265VAL   HG22 2786   7.276   7.190   4.167
 1265VAL   HG23 2787   7.413   7.241   4.075
 1265VAL      C 2788   7.031   7.138   3.814
 1265VAL      O 2789   7.022   7.017   3.798
 1266ALA      N 2790   6.981   7.226   3.726
 1266ALA      H 2791   6.983   7.322   3.754
 1266ALA     CA 2792   6.920   7.197   3.598
 1266ALA     HA 2793   6.898   7.090   3.601
 1266ALA     CB 2794   6.784   7.267   3.594
 1266ALA    HB1 2795   6.794   7.375   3.588
 1266ALA    HB2 2796   6.734   7.225   3.507
 1266ALA    HB3 2797   6.732   7.247   3.688
 1266ALA      C 2798   7.012   7.234   3.482
 1266ALA      O 2799   7.096   7.323   3.499
 1267LYS      N 2800   7.003   7.153   3.377
 1267LYS      H 2801   6.928   7.086   3.380
 1267LYS     CA 2802   7.087   7.167   3.259
 1267LYS     HA 2803   7.134   7.266   3.255
 1267LYS     CB 2804   7.194   7.060   3.277
 1267LYS    HB1 2805   7.276   7.063   3.205
 1267LYS    HB2 2806   7.150   6.961   3.261
 1267LYS     CG 2807   7.267   7.062   3.411
 1267LYS    HG1 2808   7.200   7.023   3.488
 1267LYS    HG2 2809   7.297   7.164   3.436
 1267LYS     CD 2810   7.394   6.978   3.427
 1267LYS    HD1 2811   7.457   7.001   3.341
 1267LYS    HD2 2812   7.369   6.873   3.414
 1267LYS     CE 2813   7.465   7.012   3.558
 1267LYS    HE1 2814   7.408   6.973   3.642
 1267LYS    HE2 2815   7.472   7.120   3.568
 1267LYS     NZ 2816   7.601   6.956   3.556
 1267LYS    HZ1 2817   7.609   6.859   3.529
 1267LYS    HZ2 2818   7.655   7.003   3.484
 1267LYS    HZ3 2819   7.650   6.974   3.643
 1267LYS      C 2820   7.019   7.145   3.125
 1267LYS      O 2821   6.921   7.071   3.116
 1268ILE      N 2822   7.068   7.211   3.020
 1268ILE      H 2823   7.151   7.268   3.023
 1268ILE     CA 2824   7.019   7.184   2.887
 1268ILE     HA 2825   6.910   7.182   2.891
 1268ILE     CB 2826   7.057   7.291   2.785
 1268ILE     HB 2827   7.161   7.312   2.810
 1268ILE    CG2 2828   7.035   7.246   2.641
 1268ILE   HG21 2829   7.079   7.148   2.622
 1268ILE   HG22 2830   6.928   7.241   2.618
 1268ILE   HG23 2831   7.096   7.308   2.576
 1268ILE    CG1 2832   6.979   7.416   2.823
 1268ILE   HG11 2833   7.012   7.452   2.921
 1268ILE   HG12 2834   6.872   7.400   2.823
 1268ILE     CD 2835   7.003   7.536   2.732
 1268ILE    HD1 2836   6.947   7.530   2.638
 1268ILE    HD2 2837   6.960   7.624   2.781
 1268ILE    HD3 2838   7.110   7.548   2.716
 1268ILE      C 2839   7.064   7.043   2.850
 1268ILE      O 2840   7.183   7.019   2.865
 1269GLY      N 2841   6.977   6.962   2.789
 1269GLY      H 2842   6.883   6.989   2.766
 1269GLY     CA 2843   7.002   6.819   2.777
 1269GLY    HA1 2844   6.918   6.767   2.823
 1269GLY    HA2 2845   7.089   6.786   2.834
 1269GLY      C 2846   7.015   6.767   2.635
 1269GLY      O 2847   7.051   6.651   2.614
 1270ASP      N 2848   6.975   6.839   2.531
 1270ASP      H 2849   6.938   6.931   2.550
 1270ASP     CA 2850   6.978   6.788   2.395
 1270ASP     HA 2851   7.071   6.732   2.386
 1270ASP     CB 2852   6.851   6.707   2.372
 1270ASP    HB1 2853   6.764   6.772   2.381
 1270ASP    HB2 2854   6.852   6.637   2.455
 1270ASP     CG 2855   6.844   6.635   2.238
 1270ASP    OD1 2856   6.770   6.680   2.148
 1270ASP    OD2 2857   6.913   6.531   2.224
 1270ASP      C 2858   6.995   6.891   2.284
 1270ASP      O 2859   6.923   6.991   2.278
 1271PHE      N 2860   7.070   6.857   2.179
 1271PHE      H 2861   7.128   6.776   2.193
 1271PHE     CA 2862   7.091   6.938   2.060
 1271PHE     HA 2863   7.039   7.033   2.069
 1271PHE     CB 2864   7.240   6.970   2.059
 1271PHE    HB1 2865   7.262   7.024   1.967
 1271PHE    HB2 2866   7.293   6.876   2.042
 1271PHE     CG 2867   7.290   7.047   2.179
 1271PHE    CD1 2868   7.281   7.187   2.186
 1271PHE    HD1 2869   7.242   7.243   2.102
 1271PHE    CE1 2870   7.315   7.251   2.305
 1271PHE    HE1 2871   7.308   7.359   2.307
 1271PHE     CZ 2872   7.355   7.175   2.415
 1271PHE     HZ 2873   7.374   7.224   2.510
 1271PHE    CE2 2874   7.377   7.037   2.407
 1271PHE    HE2 2875   7.431   7.001   2.494
 1271PHE    CD2 2876   7.341   6.974   2.287
 1271PHE    HD2 2877   7.362   6.868   2.280
 1271PHE      C 2878   7.043   6.875   1.931
 1271PHE      O 2879   7.079   6.931   1.827
 1272GLY      N 2880   6.976   6.759   1.920
 1272GLY      H 2881   6.945   6.728   2.011
 1272GLY     CA 2882   6.940   6.700   1.793
 1272GLY    HA1 2883   6.863   6.625   1.809
 1272GLY    HA2 2884   7.026   6.642   1.760
 1272GLY      C 2885   6.890   6.791   1.682
 1272GLY      O 2886   6.932   6.770   1.568
 1273MET      N 2887   6.800   6.886   1.708
 1273MET      H 2888   6.764   6.890   1.803
 1273MET     CA 2889   6.757   6.980   1.607
 1273MET     HA 2890   6.732   6.916   1.522
 1273MET     CB 2891   6.641   7.059   1.667
 1273MET    HB1 2892   6.676   7.129   1.742
 1273MET    HB2 2893   6.577   6.991   1.724
 1273MET     CG 2894   6.552   7.136   1.569
 1273MET    HG1 2895   6.611   7.222   1.541
 1273MET    HG2 2896   6.460   7.168   1.618
 1273MET     SD 2897   6.507   7.052   1.415
 1273MET     CE 2898   6.442   6.891   1.468
 1273MET    HE1 2899   6.336   6.884   1.442
 1273MET    HE2 2900   6.500   6.811   1.422
 1273MET    HE3 2901   6.450   6.894   1.576
 1273MET      C 2902   6.870   7.069   1.560
 1273MET      O 2903   6.897   7.088   1.441
 1274ALA      N 2904   6.934   7.138   1.655
 1274ALA      H 2905   6.895   7.130   1.747
 1274ALA     CA 2906   7.035   7.233   1.613
 1274ALA     HA 2907   7.007   7.312   1.544
 1274ALA     CB 2908   7.071   7.313   1.738
 1274ALA    HB1 2909   7.127   7.255   1.811
 1274ALA    HB2 2910   7.137   7.397   1.713
 1274ALA    HB3 2911   6.981   7.348   1.787
 1274ALA      C 2912   7.156   7.159   1.557
 1274ALA      O 2913   7.232   7.215   1.478
 1275ARG      N 2914   7.166   7.029   1.582
 1275ARG      H 2915   7.105   6.998   1.657
 1275ARG     CA 2916   7.262   6.947   1.511
 1275ARG     HA 2917   7.357   7.000   1.507
 1275ARG     CB 2918   7.269   6.813   1.584
 1275ARG    HB1 2919   7.174   6.759   1.584
 1275ARG    HB2 2920   7.292   6.833   1.689
 1275ARG     CG 2921   7.370   6.708   1.541
 1275ARG    HG1 2922   7.381   6.639   1.625
 1275ARG    HG2 2923   7.471   6.748   1.528
 1275ARG     CD 2924   7.324   6.628   1.419
 1275ARG    HD1 2925   7.386   6.538   1.419
 1275ARG    HD2 2926   7.344   6.679   1.325
 1275ARG     NE 2927   7.185   6.583   1.421
 1275ARG     HE 2928   7.118   6.609   1.349
 1275ARG     CZ 2929   7.129   6.506   1.514
 1275ARG    NH1 2930   7.213   6.449   1.601
 1275ARG   HH11 2931   7.313   6.448   1.584
 1275ARG   HH12 2932   7.170   6.392   1.673
 1275ARG    NH2 2933   7.000   6.468   1.515
 1275ARG   HH21 2934   6.948   6.507   1.437
 1275ARG   HH22 2935   6.953   6.408   1.582
 1275ARG      C 2936   7.226   6.920   1.365
 1275ARG      O 2937   7.314   6.944   1.283
 1276ASP      N 2938   7.105   6.877   1.327
 1276ASP      H 2939   7.051   6.839   1.402
 1276ASP     CA 2940   7.047   6.878   1.194
 1276ASP     HA 2941   7.099   6.803   1.135
 1276ASP     CB 2942   6.900   6.836   1.199
 1276ASP    HB1 2943   6.869   6.828   1.095
 1276ASP    HB2 2944   6.842   6.923   1.231
 1276ASP     CG 2945   6.870   6.706   1.271
 1276ASP    OD1 2946   6.757   6.684   1.319
 1276ASP    OD2 2947   6.957   6.617   1.262
 1276ASP      C 2948   7.065   7.012   1.125
 1276ASP      O 2949   7.118   7.018   1.015
 1277ILE      N 2950   7.036   7.124   1.193
 1277ILE      H 2951   6.997   7.119   1.286
 1277ILE     CA 2952   7.048   7.253   1.128
 1277ILE     HA 2953   7.005   7.244   1.028
 1277ILE     CB 2954   6.963   7.359   1.197
 1277ILE     HB 2955   6.984   7.358   1.304
 1277ILE    CG2 2956   6.982   7.501   1.143
 1277ILE   HG21 2957   6.961   7.489   1.037
 1277ILE   HG22 2958   6.921   7.581   1.185
 1277ILE   HG23 2959   7.086   7.531   1.143
 1277ILE    CG1 2960   6.816   7.323   1.179
 1277ILE   HG11 2961   6.809   7.214   1.180
 1277ILE   HG12 2962   6.775   7.370   1.089
 1277ILE     CD 2963   6.730   7.373   1.295
 1277ILE    HD1 2964   6.632   7.332   1.269
 1277ILE    HD2 2965   6.761   7.337   1.393
 1277ILE    HD3 2966   6.730   7.482   1.299
 1277ILE      C 2967   7.193   7.293   1.104
 1277ILE      O 2968   7.224   7.364   1.009
 1278TYR      N 2969   7.291   7.252   1.185
 1278TYR      H 2970   7.255   7.206   1.268
 1278TYR     CA 2971   7.432   7.267   1.158
 1278TYR     HA 2972   7.439   7.367   1.113
 1278TYR     CB 2973   7.516   7.258   1.285
 1278TYR    HB1 2974   7.523   7.156   1.322
 1278TYR    HB2 2975   7.470   7.318   1.364
 1278TYR     CG 2976   7.657   7.313   1.285
 1278TYR    CD1 2977   7.764   7.233   1.243
 1278TYR    HD1 2978   7.743   7.130   1.220
 1278TYR    CE1 2979   7.896   7.281   1.237
 1278TYR    HE1 2980   7.981   7.216   1.224
 1278TYR     CZ 2981   7.919   7.408   1.293
 1278TYR     OH 2982   8.046   7.454   1.311
 1278TYR     HH 2983   8.042   7.547   1.332
 1278TYR    CE2 2984   7.811   7.494   1.324
 1278TYR    HE2 2985   7.829   7.592   1.364
 1278TYR    CD2 2986   7.679   7.448   1.316
 1278TYR    HD2 2987   7.595   7.511   1.341
 1278TYR      C 2988   7.480   7.170   1.052
 1278TYR      O 2989   7.565   7.204   0.969
 1279ARG      N 2990   7.424   7.049   1.035
 1279ARG      H 2991   7.349   7.032   1.101
 1279ARG     CA 2992   7.445   6.957   0.926
 1279ARG     HA 2993   7.551   6.959   0.899
 1279ARG     CB 2994   7.405   6.813   0.960
 1279ARG    HB1 2995   7.393   6.764   0.864
 1279ARG    HB2 2996   7.308   6.828   1.007
 1279ARG     CG 2997   7.498   6.741   1.057
 1279ARG    HG1 2998   7.489   6.772   1.161
 1279ARG    HG2 2999   7.602   6.760   1.032
 1279ARG     CD 3000   7.483   6.589   1.049
 1279ARG    HD1 3001   7.378   6.565   1.035
 1279ARG    HD2 3002   7.514   6.548   1.145
 1279ARG     NE 3003   7.550   6.531   0.932
 1279ARG     HE 3004   7.605   6.595   0.877
 1279ARG     CZ 3005   7.520   6.416   0.870
 1279ARG    NH1 3006   7.581   6.391   0.753
 1279ARG   HH11 3007   7.654   6.456   0.728
 1279ARG   HH12 3008   7.544   6.324   0.687
 1279ARG    NH2 3009   7.441   6.318   0.916
 1279ARG   HH21 3010   7.388   6.330   1.001
 1279ARG   HH22 3011   7.407   6.233   0.873
 1279ARG      C 3012   7.387   7.004   0.794
 1279ARG      O 3013   7.445   6.969   0.692
 1280ALA      N 3014   7.289   7.094   0.786
 1280ALA      H 3015   7.237   7.118   0.869
 1280ALA     CA 3016   7.238   7.163   0.668
 1280ALA     HA 3017   7.239   7.095   0.584
 1280ALA     CB 3018   7.086   7.174   0.679
 1280ALA    HB1 3019   7.029   7.188   0.587
 1280ALA    HB2 3020   7.054   7.086   0.734
 1280ALA    HB3 3021   7.054   7.256   0.743
 1280ALA      C 3022   7.306   7.294   0.630
 1280ALA      O 3023   7.264   7.368   0.542
 1281SER      N 3024   7.418   7.327   0.695
 1281SER      H 3025   7.439   7.265   0.772
 1281SER     CA 3026   7.490   7.453   0.695
 1281SER     HA 3027   7.444   7.533   0.638
 1281SER     CB 3028   7.516   7.508   0.835
 1281SER    HB1 3029   7.572   7.601   0.824
 1281SER    HB2 3030   7.579   7.440   0.892
 1281SER     OG 3031   7.392   7.541   0.895
 1281SER     HG 3032   7.351   7.459   0.923
 1281SER      C 3033   7.620   7.430   0.620
 1281SER      O 3034   7.676   7.324   0.594
 1282TYR      N 3035   7.685   7.545   0.596
 1282TYR      H 3036   7.645   7.635   0.617
 1282TYR     CA 3037   7.812   7.550   0.528
 1282TYR     HA 3038   7.832   7.654   0.502
 1282TYR     CB 3039   7.924   7.518   0.627
 1282TYR    HB1 3040   8.015   7.541   0.571
 1282TYR    HB2 3041   7.914   7.415   0.661
 1282TYR     CG 3042   7.922   7.604   0.751
 1282TYR    CD1 3043   7.955   7.740   0.744
 1282TYR    HD1 3044   7.981   7.781   0.647
 1282TYR    CE1 3045   7.948   7.819   0.859
 1282TYR    HE1 3046   7.979   7.922   0.853
 1282TYR     CZ 3047   7.917   7.765   0.985
 1282TYR     OH 3048   7.904   7.839   1.099
 1282TYR     HH 3049   7.916   7.930   1.071
 1282TYR    CE2 3050   7.905   7.625   0.996
 1282TYR    HE2 3051   7.875   7.584   1.091
 1282TYR    CD2 3052   7.906   7.548   0.878
 1282TYR    HD2 3053   7.887   7.443   0.891
 1282TYR      C 3054   7.817   7.484   0.391
 1282TYR      O 3055   7.733   7.509   0.305
 1283TYR      N 3056   7.908   7.391   0.361
 1283TYR      H 3057   7.968   7.361   0.436
 1283TYR     CA 3058   7.930   7.323   0.235
 1283TYR     HA 3059   7.869   7.376   0.161
 1283TYR     CB 3060   8.074   7.338   0.189
 1283TYR    HB1 3061   8.108   7.440   0.210
 1283TYR    HB2 3062   8.074   7.329   0.080
 1283TYR     CG 3063   8.172   7.243   0.254
 1283TYR    CD1 3064   8.186   7.111   0.208
 1283TYR    HD1 3065   8.113   7.083   0.135
 1283TYR    CE1 3066   8.282   7.026   0.265
 1283TYR    HE1 3067   8.282   6.923   0.234
 1283TYR     CZ 3068   8.363   7.068   0.372
 1283TYR     OH 3069   8.456   6.992   0.437
 1283TYR     HH 3070   8.474   6.906   0.399
 1283TYR    CE2 3071   8.339   7.197   0.424
 1283TYR    HE2 3072   8.397   7.229   0.510
 1283TYR    CD2 3073   8.243   7.282   0.368
 1283TYR    HD2 3074   8.245   7.381   0.409
 1283TYR      C 3075   7.878   7.180   0.222
 1283TYR      O 3076   7.854   7.134   0.110
 1284ARG      N 3077   7.850   7.121   0.338
 1284ARG      H 3078   7.869   7.176   0.420
 1284ARG     CA 3079   7.788   6.991   0.352
 1284ARG     HA 3080   7.818   6.927   0.268
 1284ARG     CB 3081   7.820   6.925   0.486
 1284ARG    HB1 3082   7.751   6.841   0.495
 1284ARG    HB2 3083   7.812   6.994   0.570
 1284ARG     CG 3084   7.962   6.874   0.508
 1284ARG    HG1 3085   7.954   6.814   0.598
 1284ARG    HG2 3086   8.028   6.959   0.527
 1284ARG     CD 3087   8.023   6.787   0.398
 1284ARG    HD1 3088   8.041   6.841   0.305
 1284ARG    HD2 3089   7.947   6.716   0.365
 1284ARG     NE 3090   8.144   6.715   0.438
 1284ARG     HE 3091   8.205   6.768   0.499
 1284ARG     CZ 3092   8.185   6.591   0.409
 1284ARG    NH1 3093   8.309   6.548   0.434
 1284ARG   HH11 3094   8.369   6.599   0.497
 1284ARG   HH12 3095   8.329   6.451   0.412
 1284ARG    NH2 3096   8.114   6.509   0.330
 1284ARG   HH21 3097   8.027   6.539   0.287
 1284ARG   HH22 3098   8.156   6.420   0.310
 1284ARG      C 3099   7.636   7.002   0.339
 1284ARG      O 3100   7.581   7.111   0.349
 1285LYS      N 3101   7.572   6.888   0.313
 1285LYS      H 3102   7.632   6.807   0.309
 1285LYS     CA 3103   7.431   6.870   0.284
 1285LYS     HA 3104   7.398   6.973   0.273
 1285LYS     CB 3105   7.421   6.796   0.151
 1285LYS    HB1 3106   7.459   6.696   0.169
 1285LYS    HB2 3107   7.497   6.818   0.077
 1285LYS     CG 3108   7.285   6.796   0.081
 1285LYS    HG1 3109   7.258   6.895   0.046
 1285LYS    HG2 3110   7.223   6.767   0.166
 1285LYS     CD 3111   7.269   6.699  -0.036
 1285LYS    HD1 3112   7.361   6.693  -0.094
 1285LYS    HD2 3113   7.183   6.727  -0.097
 1285LYS     CE 3114   7.236   6.562   0.022
 1285LYS    HE1 3115   7.136   6.565   0.063
 1285LYS    HE2 3116   7.309   6.528   0.097
 1285LYS     NZ 3117   7.249   6.460  -0.083
 1285LYS    HZ1 3118   7.229   6.367  -0.049
 1285LYS    HZ2 3119   7.179   6.459  -0.155
 1285LYS    HZ3 3120   7.341   6.466  -0.125
 1285LYS      C 3121   7.351   6.809   0.398
 1285LYS      O 3122   7.415   6.738   0.476
 1286GLY      N 3123   7.225   6.850   0.419
 1286GLY      H 3124   7.179   6.909   0.352
 1286GLY     CA 3125   7.141   6.811   0.530
 1286GLY    HA1 3126   7.173   6.858   0.623
 1286GLY    HA2 3127   7.148   6.706   0.560
 1286GLY      C 3128   6.996   6.853   0.512
 1286GLY      O 3129   6.957   6.935   0.430
 1287GLY      N 3130   6.912   6.805   0.605
 1287GLY      H 3131   6.941   6.722   0.655
 1287GLY     CA 3132   6.780   6.862   0.622
 1287GLY    HA1 3133   6.705   6.800   0.573
 1287GLY    HA2 3134   6.774   6.958   0.571
 1287GLY      C 3135   6.732   6.880   0.765
 1287GLY      O 3136   6.801   6.845   0.860
 1288CYS      N 3137   6.612   6.934   0.790
 1288CYS      H 3138   6.561   6.968   0.710
 1288CYS     CA 3139   6.562   6.958   0.924
 1288CYS     HA 3140   6.589   6.872   0.985
 1288CYS     CB 3141   6.629   7.082   0.983
 1288CYS    HB1 3142   6.738   7.086   0.978
 1288CYS    HB2 3143   6.622   7.078   1.091
 1288CYS     SG 3144   6.567   7.241   0.923
 1288CYS     HG 3145   6.603   7.324   1.022
 1288CYS      C 3146   6.410   6.964   0.930
 1288CYS      O 3147   6.342   6.991   0.831
 1289ALA      N 3148   6.352   6.932   1.046
 1289ALA      H 3149   6.410   6.907   1.124
 1289ALA     CA 3150   6.207   6.939   1.057
 1289ALA     HA 3151   6.155   6.881   0.981
 1289ALA     CB 3152   6.175   6.881   1.194
 1289ALA    HB1 3153   6.201   6.946   1.278
 1289ALA    HB2 3154   6.071   6.850   1.203
 1289ALA    HB3 3155   6.231   6.788   1.205
 1289ALA      C 3156   6.155   7.082   1.053
 1289ALA      O 3157   6.223   7.166   1.111
 1290MET      N 3158   6.038   7.109   0.994
 1290MET      H 3159   5.981   7.033   0.959
 1290MET     CA 3160   5.962   7.231   1.011
 1290MET     HA 3161   6.012   7.312   0.959
 1290MET     CB 3162   5.824   7.227   0.946
 1290MET    HB1 3163   5.773   7.322   0.964
 1290MET    HB2 3164   5.764   7.141   0.977
 1290MET     CG 3165   5.833   7.213   0.794
 1290MET    HG1 3166   5.938   7.198   0.772
 1290MET    HG2 3167   5.790   7.307   0.759
 1290MET     SD 3168   5.733   7.082   0.719
 1290MET     CE 3169   5.570   7.135   0.776
 1290MET    HE1 3170   5.493   7.062   0.751
 1290MET    HE2 3171   5.584   7.151   0.883
 1290MET    HE3 3172   5.542   7.227   0.725
 1290MET      C 3173   5.947   7.254   1.161
 1290MET      O 3174   5.923   7.156   1.231
 1291LEU      N 3175   5.950   7.378   1.210
 1291LEU      H 3176   5.940   7.459   1.151
 1291LEU     CA 3177   5.952   7.405   1.353
 1291LEU     HA 3178   6.002   7.320   1.399
 1291LEU     CB 3179   6.043   7.524   1.383
 1291LEU    HB1 3180   6.046   7.548   1.489
 1291LEU    HB2 3181   5.995   7.604   1.328
 1291LEU     CG 3182   6.187   7.499   1.337
 1291LEU     HG 3183   6.186   7.467   1.232
 1291LEU    CD1 3184   6.264   7.628   1.360
 1291LEU   HD11 3185   6.225   7.705   1.293
 1291LEU   HD12 3186   6.264   7.659   1.465
 1291LEU   HD13 3187   6.369   7.615   1.335
 1291LEU    CD2 3188   6.256   7.392   1.421
 1291LEU   HD21 3189   6.210   7.297   1.396
 1291LEU   HD22 3190   6.361   7.380   1.393
 1291LEU   HD23 3191   6.246   7.429   1.523
 1291LEU      C 3192   5.815   7.422   1.418
 1291LEU      O 3193   5.718   7.464   1.356
 1292PRO      N 3194   5.797   7.400   1.548
 1292PRO     CD 3195   5.897   7.366   1.648
 1292PRO    HD1 3196   5.957   7.456   1.665
 1292PRO    HD2 3197   5.941   7.272   1.616
 1292PRO     CG 3198   5.826   7.323   1.776
 1292PRO    HG1 3199   5.819   7.402   1.850
 1292PRO    HG2 3200   5.869   7.232   1.819
 1292PRO     CB 3201   5.685   7.290   1.728
 1292PRO    HB1 3202   5.602   7.302   1.797
 1292PRO    HB2 3203   5.679   7.187   1.691
 1292PRO     CA 3204   5.667   7.386   1.611
 1292PRO     HA 3205   5.597   7.332   1.547
 1292PRO      C 3206   5.610   7.518   1.662
 1292PRO      O 3207   5.675   7.594   1.733
 1293VAL      N 3208   5.484   7.545   1.625
 1293VAL      H 3209   5.437   7.473   1.572
 1293VAL     CA 3210   5.427   7.677   1.643
 1293VAL     HA 3211   5.482   7.762   1.603
 1293VAL     CB 3212   5.307   7.680   1.550
 1293VAL     HB 3213   5.269   7.780   1.573
 1293VAL    CG1 3214   5.337   7.650   1.403
 1293VAL   HG11 3215   5.254   7.686   1.342
 1293VAL   HG12 3216   5.413   7.722   1.372
 1293VAL   HG13 3217   5.362   7.546   1.385
 1293VAL    CG2 3218   5.195   7.582   1.584
 1293VAL   HG21 3219   5.150   7.618   1.677
 1293VAL   HG22 3220   5.118   7.586   1.507
 1293VAL   HG23 3221   5.231   7.482   1.603
 1293VAL      C 3222   5.389   7.706   1.788
 1293VAL      O 3223   5.381   7.823   1.824
 1294LYS      N 3224   5.359   7.608   1.873
 1294LYS      H 3225   5.354   7.514   1.836
 1294LYS     CA 3226   5.342   7.623   2.017
 1294LYS     HA 3227   5.274   7.708   2.023
 1294LYS     CB 3228   5.276   7.500   2.079
 1294LYS    HB1 3229   5.275   7.514   2.187
 1294LYS    HB2 3230   5.342   7.417   2.054
 1294LYS     CG 3231   5.137   7.461   2.031
 1294LYS    HG1 3232   5.125   7.454   1.923
 1294LYS    HG2 3233   5.062   7.531   2.067
 1294LYS     CD 3234   5.082   7.335   2.100
 1294LYS    HD1 3235   5.068   7.370   2.202
 1294LYS    HD2 3236   5.158   7.258   2.090
 1294LYS     CE 3237   4.950   7.297   2.033
 1294LYS    HE1 3238   4.966   7.287   1.926
 1294LYS    HE2 3239   4.864   7.361   2.051
 1294LYS     NZ 3240   4.914   7.163   2.083
 1294LYS    HZ1 3241   4.886   7.178   2.179
 1294LYS    HZ2 3242   4.838   7.119   2.034
 1294LYS    HZ3 3243   4.993   7.101   2.077
 1294LYS      C 3244   5.473   7.657   2.087
 1294LYS      O 3245   5.459   7.678   2.207
 1295TRP      N 3246   5.589   7.672   2.022
 1295TRP      H 3247   5.595   7.660   1.922
 1295TRP     CA 3248   5.706   7.722   2.092
 1295TRP     HA 3249   5.683   7.757   2.193
 1295TRP     CB 3250   5.800   7.602   2.108
 1295TRP    HB1 3251   5.893   7.654   2.131
 1295TRP    HB2 3252   5.808   7.555   2.010
 1295TRP     CG 3253   5.774   7.511   2.224
 1295TRP    CD1 3254   5.819   7.521   2.351
 1295TRP    HD1 3255   5.894   7.587   2.393
 1295TRP    NE1 3256   5.760   7.425   2.431
 1295TRP    HE1 3257   5.768   7.413   2.531
 1295TRP    CE2 3258   5.693   7.331   2.355
 1295TRP    CZ2 3259   5.632   7.211   2.392
 1295TRP    HZ2 3260   5.641   7.173   2.492
 1295TRP    CH2 3261   5.567   7.143   2.288
 1295TRP    HH2 3262   5.517   7.050   2.311
 1295TRP    CZ3 3263   5.551   7.205   2.164
 1295TRP    HZ3 3264   5.494   7.150   2.091
 1295TRP    CE3 3265   5.625   7.319   2.126
 1295TRP    HE3 3266   5.626   7.356   2.025
 1295TRP    CD2 3267   5.692   7.390   2.226
 1295TRP      C 3268   5.776   7.835   2.018
 1295TRP      O 3269   5.844   7.918   2.077
 1296MET      N 3270   5.764   7.838   1.885
 1296MET      H 3271   5.720   7.759   1.840
 1296MET     CA 3272   5.841   7.934   1.807
 1296MET     HA 3273   5.937   7.943   1.858
 1296MET     CB 3274   5.853   7.875   1.667
 1296MET    HB1 3275   5.886   7.953   1.599
 1296MET    HB2 3276   5.760   7.829   1.632
 1296MET     CG 3277   5.958   7.766   1.652
 1296MET    HG1 3278   5.923   7.708   1.566
 1296MET    HG2 3279   5.957   7.709   1.744
 1296MET     SD 3280   6.125   7.830   1.623
 1296MET     CE 3281   6.212   7.701   1.715
 1296MET    HE1 3282   6.200   7.606   1.662
 1296MET    HE2 3283   6.320   7.715   1.710
 1296MET    HE3 3284   6.171   7.691   1.815
 1296MET      C 3285   5.782   8.075   1.810
 1296MET      O 3286   5.660   8.088   1.807
 1297PRO      N 3287   5.860   8.183   1.800
 1297PRO     CD 3288   6.004   8.194   1.789
 1297PRO    HD1 3289   6.051   8.111   1.737
 1297PRO    HD2 3290   6.047   8.194   1.889
 1297PRO     CG 3291   6.038   8.332   1.733
 1297PRO    HG1 3292   6.056   8.321   1.626
 1297PRO    HG2 3293   6.124   8.379   1.779
 1297PRO     CB 3294   5.915   8.413   1.774
 1297PRO    HB1 3295   5.899   8.504   1.716
 1297PRO    HB2 3296   5.921   8.445   1.878
 1297PRO     CA 3297   5.804   8.310   1.758
 1297PRO     HA 3298   5.721   8.333   1.824
 1297PRO      C 3299   5.761   8.302   1.612
 1297PRO      O 3300   5.819   8.230   1.530
 1298PRO      N 3301   5.670   8.387   1.564
 1298PRO     CD 3302   5.595   8.481   1.645
 1298PRO    HD1 3303   5.666   8.546   1.696
 1298PRO    HD2 3304   5.525   8.422   1.703
 1298PRO     CG 3305   5.520   8.572   1.548
 1298PRO    HG1 3306   5.550   8.677   1.551
 1298PRO    HG2 3307   5.413   8.570   1.573
 1298PRO     CB 3308   5.535   8.511   1.409
 1298PRO    HB1 3309   5.572   8.589   1.343
 1298PRO    HB2 3310   5.437   8.482   1.372
 1298PRO     CA 3311   5.621   8.387   1.428
 1298PRO     HA 3312   5.553   8.304   1.409
 1298PRO      C 3313   5.724   8.382   1.317
 1298PRO      O 3314   5.711   8.315   1.214
 1299GLU      N 3315   5.830   8.461   1.337
 1299GLU      H 3316   5.844   8.511   1.424
 1299GLU     CA 3317   5.928   8.478   1.232
 1299GLU     HA 3318   5.857   8.488   1.150
 1299GLU     CB 3319   6.007   8.608   1.242
 1299GLU    HB1 3320   5.940   8.694   1.242
 1299GLU    HB2 3321   6.067   8.609   1.151
 1299GLU     CG 3322   6.112   8.614   1.352
 1299GLU    HG1 3323   6.173   8.703   1.340
 1299GLU    HG2 3324   6.173   8.524   1.343
 1299GLU     CD 3325   6.067   8.621   1.498
 1299GLU    OE1 3326   5.946   8.640   1.526
 1299GLU    OE2 3327   6.153   8.596   1.584
 1299GLU      C 3328   6.015   8.356   1.202
 1299GLU      O 3329   6.056   8.337   1.088
 1300ALA      N 3330   6.039   8.273   1.304
 1300ALA      H 3331   5.982   8.286   1.387
 1300ALA     CA 3332   6.108   8.147   1.284
 1300ALA     HA 3333   6.201   8.168   1.233
 1300ALA     CB 3334   6.142   8.087   1.420
 1300ALA    HB1 3335   6.050   8.060   1.471
 1300ALA    HB2 3336   6.205   8.001   1.399
 1300ALA    HB3 3337   6.199   8.156   1.483
 1300ALA      C 3338   6.027   8.050   1.200
 1300ALA      O 3339   6.086   7.996   1.107
 1301PHE      N 3340   5.897   8.033   1.225
 1301PHE      H 3341   5.847   8.102   1.279
 1301PHE     CA 3342   5.820   7.934   1.153
 1301PHE     HA 3343   5.884   7.848   1.130
 1301PHE     CB 3344   5.720   7.869   1.248
 1301PHE    HB1 3345   5.782   7.850   1.335
 1301PHE    HB2 3346   5.679   7.781   1.198
 1301PHE     CG 3347   5.603   7.950   1.298
 1301PHE    CD1 3348   5.600   7.994   1.430
 1301PHE    HD1 3349   5.684   8.004   1.498
 1301PHE    CE1 3350   5.480   8.042   1.484
 1301PHE    HE1 3351   5.484   8.079   1.585
 1301PHE     CZ 3352   5.366   8.069   1.407
 1301PHE     HZ 3353   5.278   8.115   1.449
 1301PHE    CE2 3354   5.368   8.023   1.274
 1301PHE    HE2 3355   5.281   8.037   1.211
 1301PHE    CD2 3356   5.485   7.966   1.223
 1301PHE    HD2 3357   5.470   7.930   1.123
 1301PHE      C 3358   5.765   7.985   1.020
 1301PHE      O 3359   5.772   7.902   0.930
 1302MET      N 3360   5.737   8.115   1.013
 1302MET      H 3361   5.729   8.173   1.095
 1302MET     CA 3362   5.687   8.172   0.889
 1302MET     HA 3363   5.636   8.086   0.848
 1302MET     CB 3364   5.589   8.285   0.919
 1302MET    HB1 3365   5.564   8.330   0.823
 1302MET    HB2 3366   5.652   8.355   0.975
 1302MET     CG 3367   5.468   8.245   1.003
 1302MET    HG1 3368   5.410   8.333   1.032
 1302MET    HG2 3369   5.496   8.189   1.092
 1302MET     SD 3370   5.362   8.127   0.916
 1302MET     CE 3371   5.249   8.246   0.840
 1302MET    HE1 3372   5.198   8.305   0.916
 1302MET    HE2 3373   5.304   8.314   0.775
 1302MET    HE3 3374   5.177   8.188   0.782
 1302MET      C 3375   5.796   8.219   0.794
 1302MET      O 3376   5.760   8.221   0.677
 1303GLU      N 3377   5.917   8.259   0.836
 1303GLU      H 3378   5.930   8.243   0.935
 1303GLU     CA 3379   6.015   8.321   0.749
 1303GLU     HA 3380   5.987   8.299   0.645
 1303GLU     CB 3381   6.009   8.471   0.773
 1303GLU    HB1 3382   6.083   8.529   0.719
 1303GLU    HB2 3383   6.020   8.486   0.881
 1303GLU     CG 3384   5.877   8.536   0.731
 1303GLU    HG1 3385   5.793   8.473   0.759
 1303GLU    HG2 3386   5.869   8.542   0.622
 1303GLU     CD 3387   5.844   8.672   0.790
 1303GLU    OE1 3388   5.929   8.764   0.788
 1303GLU    OE2 3389   5.730   8.684   0.839
 1303GLU      C 3390   6.151   8.254   0.758
 1303GLU      O 3391   6.240   8.257   0.673
 1304GLY      N 3392   6.176   8.189   0.872
 1304GLY      H 3393   6.117   8.194   0.953
 1304GLY     CA 3394   6.306   8.133   0.901
 1304GLY    HA1 3395   6.341   8.074   0.817
 1304GLY    HA2 3396   6.291   8.057   0.978
 1304GLY      C 3397   6.411   8.228   0.959
 1304GLY      O 3398   6.528   8.230   0.922
 1305ILE      N 3399   6.370   8.315   1.051
 1305ILE      H 3400   6.279   8.313   1.095
 1305ILE     CA 3401   6.438   8.435   1.098
 1305ILE     HA 3402   6.536   8.443   1.051
 1305ILE     CB 3403   6.374   8.570   1.069
 1305ILE     HB 3404   6.270   8.576   1.101
 1305ILE    CG2 3405   6.454   8.673   1.149
 1305ILE   HG21 3406   6.426   8.772   1.113
 1305ILE   HG22 3407   6.422   8.670   1.253
 1305ILE   HG23 3408   6.561   8.653   1.139
 1305ILE    CG1 3409   6.368   8.604   0.920
 1305ILE   HG11 3410   6.313   8.698   0.917
 1305ILE   HG12 3411   6.310   8.535   0.860
 1305ILE     CD 3412   6.500   8.629   0.848
 1305ILE    HD1 3413   6.565   8.542   0.859
 1305ILE    HD2 3414   6.496   8.657   0.743
 1305ILE    HD3 3415   6.547   8.709   0.905
 1305ILE      C 3416   6.475   8.403   1.242
 1305ILE      O 3417   6.388   8.384   1.327
 1306PHE      N 3418   6.603   8.377   1.270
 1306PHE      H 3419   6.661   8.388   1.188
 1306PHE     CA 3420   6.663   8.336   1.395
 1306PHE     HA 3421   6.586   8.322   1.471
 1306PHE     CB 3422   6.741   8.206   1.377
 1306PHE    HB1 3423   6.787   8.182   1.473
 1306PHE    HB2 3424   6.816   8.216   1.299
 1306PHE     CG 3425   6.655   8.087   1.341
 1306PHE    CD1 3426   6.635   8.063   1.205
 1306PHE    HD1 3427   6.694   8.122   1.136
 1306PHE    CE1 3428   6.542   7.965   1.169
 1306PHE    HE1 3429   6.525   7.938   1.066
 1306PHE     CZ 3430   6.459   7.907   1.266
 1306PHE     HZ 3431   6.372   7.854   1.231
 1306PHE    CE2 3432   6.484   7.927   1.402
 1306PHE    HE2 3433   6.413   7.878   1.468
 1306PHE    CD2 3434   6.579   8.023   1.439
 1306PHE    HD2 3435   6.593   8.051   1.542
 1306PHE      C 3436   6.752   8.446   1.452
 1306PHE      O 3437   6.874   8.438   1.435
 1307THR      N 3438   6.699   8.562   1.490
 1307THR      H 3439   6.599   8.572   1.491
 1307THR     CA 3440   6.772   8.663   1.565
 1307THR     HA 3441   6.864   8.691   1.514
 1307THR     CB 3442   6.699   8.797   1.574
 1307THR     HB 3443   6.776   8.865   1.613
 1307THR    CG2 3444   6.642   8.845   1.441
 1307THR   HG21 3445   6.718   8.871   1.368
 1307THR   HG22 3446   6.579   8.768   1.395
 1307THR   HG23 3447   6.576   8.930   1.459
 1307THR    OG1 3448   6.594   8.800   1.668
 1307THR    HG1 3449   6.524   8.747   1.630
 1307THR      C 3450   6.813   8.626   1.706
 1307THR      O 3451   6.784   8.518   1.757
 1308SER      N 3452   6.902   8.702   1.771
 1308SER      H 3453   6.936   8.793   1.742
 1308SER     CA 3454   6.941   8.673   1.907
 1308SER     HA 3455   6.984   8.573   1.916
 1308SER     CB 3456   7.059   8.762   1.947
 1308SER    HB1 3457   7.134   8.749   1.869
 1308SER    HB2 3458   7.099   8.717   2.038
 1308SER     OG 3459   7.029   8.900   1.956
 1308SER     HG 3460   7.110   8.945   1.980
 1308SER      C 3461   6.830   8.674   2.011
 1308SER      O 3462   6.854   8.650   2.129
 1309LYS      N 3463   6.706   8.700   1.970
 1309LYS      H 3464   6.708   8.732   1.874
 1309LYS     CA 3465   6.589   8.705   2.055
 1309LYS     HA 3466   6.625   8.680   2.155
 1309LYS     CB 3467   6.544   8.849   2.076
 1309LYS    HB1 3468   6.444   8.859   2.119
 1309LYS    HB2 3469   6.531   8.897   1.979
 1309LYS     CG 3470   6.628   8.936   2.169
 1309LYS    HG1 3471   6.729   8.936   2.129
 1309LYS    HG2 3472   6.614   8.898   2.270
 1309LYS     CD 3473   6.586   9.083   2.165
 1309LYS    HD1 3474   6.477   9.092   2.164
 1309LYS    HD2 3475   6.621   9.126   2.071
 1309LYS     CE 3476   6.658   9.160   2.275
 1309LYS    HE1 3477   6.763   9.151   2.248
 1309LYS    HE2 3478   6.632   9.109   2.368
 1309LYS     NZ 3479   6.607   9.298   2.267
 1309LYS    HZ1 3480   6.604   9.330   2.171
 1309LYS    HZ2 3481   6.517   9.307   2.311
 1309LYS    HZ3 3482   6.666   9.368   2.310
 1309LYS      C 3483   6.482   8.608   2.006
 1309LYS      O 3484   6.363   8.639   2.010
 1310THR      N 3485   6.520   8.493   1.950
 1310THR      H 3486   6.618   8.470   1.951
 1310THR     CA 3487   6.423   8.399   1.897
 1310THR     HA 3488   6.328   8.449   1.876
 1310THR     CB 3489   6.477   8.326   1.775
 1310THR     HB 3490   6.561   8.265   1.808
 1310THR    CG2 3491   6.372   8.249   1.695
 1310THR   HG21 3492   6.300   8.315   1.646
 1310THR   HG22 3493   6.420   8.177   1.628
 1310THR   HG23 3494   6.312   8.192   1.765
 1310THR    OG1 3495   6.536   8.411   1.679
 1310THR    HG1 3496   6.614   8.448   1.722
 1310THR      C 3497   6.390   8.294   2.002
 1310THR      O 3498   6.274   8.262   2.027
 1311ASP      N 3499   6.491   8.246   2.075
 1311ASP      H 3500   6.579   8.261   2.029
 1311ASP     CA 3501   6.483   8.162   2.193
 1311ASP     HA 3502   6.408   8.087   2.170
 1311ASP     CB 3503   6.607   8.082   2.232
 1311ASP    HB1 3504   6.586   8.020   2.319
 1311ASP    HB2 3505   6.686   8.157   2.241
 1311ASP     CG 3506   6.654   7.983   2.127
 1311ASP    OD1 3507   6.571   7.920   2.057
 1311ASP    OD2 3508   6.776   7.963   2.116
 1311ASP      C 3509   6.418   8.229   2.313
 1311ASP      O 3510   6.370   8.160   2.403
 1312THR      N 3511   6.414   8.362   2.320
 1312THR      H 3512   6.459   8.420   2.250
 1312THR     CA 3513   6.347   8.433   2.427
 1312THR     HA 3514   6.376   8.384   2.520
 1312THR     CB 3515   6.379   8.582   2.429
 1312THR     HB 3516   6.330   8.628   2.515
 1312THR    CG2 3517   6.528   8.616   2.439
 1312THR   HG21 3518   6.561   8.585   2.537
 1312THR   HG22 3519   6.602   8.568   2.376
 1312THR   HG23 3520   6.543   8.724   2.430
 1312THR    OG1 3521   6.334   8.634   2.306
 1312THR    HG1 3522   6.358   8.727   2.306
 1312THR      C 3523   6.199   8.402   2.421
 1312THR      O 3524   6.138   8.374   2.524
 1313TRP      N 3525   6.139   8.401   2.301
 1313TRP      H 3526   6.191   8.415   2.216
 1313TRP     CA 3527   5.999   8.366   2.291
 1313TRP     HA 3528   5.933   8.428   2.351
 1313TRP     CB 3529   5.958   8.375   2.144
 1313TRP    HB1 3530   6.027   8.313   2.087
 1313TRP    HB2 3531   5.970   8.476   2.104
 1313TRP     CG 3532   5.816   8.340   2.114
 1313TRP    CD1 3533   5.747   8.227   2.142
 1313TRP    HD1 3534   5.800   8.138   2.173
 1313TRP    NE1 3535   5.612   8.241   2.116
 1313TRP    HE1 3536   5.544   8.167   2.108
 1313TRP    CE2 3537   5.590   8.361   2.052
 1313TRP    CZ2 3538   5.473   8.419   2.002
 1313TRP    HZ2 3539   5.378   8.368   2.010
 1313TRP    CH2 3540   5.479   8.551   1.955
 1313TRP    HH2 3541   5.397   8.609   1.916
 1313TRP    CZ3 3542   5.601   8.621   1.963
 1313TRP    HZ3 3543   5.605   8.721   1.923
 1313TRP    CE3 3544   5.714   8.563   2.023
 1313TRP    HE3 3545   5.804   8.622   2.022
 1313TRP    CD2 3546   5.711   8.432   2.073
 1313TRP      C 3547   5.978   8.222   2.337
 1313TRP      O 3548   5.885   8.197   2.414
 1314SER      N 3549   6.064   8.128   2.299
 1314SER      H 3550   6.133   8.165   2.236
 1314SER     CA 3551   6.044   7.989   2.337
 1314SER     HA 3552   5.942   7.960   2.310
 1314SER     CB 3553   6.138   7.901   2.257
 1314SER    HB1 3554   6.106   7.798   2.274
 1314SER    HB2 3555   6.242   7.925   2.277
 1314SER     OG 3556   6.138   7.915   2.116
 1314SER     HG 3557   6.047   7.902   2.089
 1314SER      C 3558   6.074   7.968   2.485
 1314SER      O 3559   6.011   7.880   2.543
 1315PHE      N 3560   6.164   8.044   2.548
 1315PHE      H 3561   6.205   8.115   2.490
 1315PHE     CA 3562   6.179   8.047   2.692
 1315PHE     HA 3563   6.186   7.940   2.716
 1315PHE     CB 3564   6.315   8.108   2.727
 1315PHE    HB1 3565   6.321   8.211   2.693
 1315PHE    HB2 3566   6.393   8.052   2.674
 1315PHE     CG 3567   6.355   8.111   2.872
 1315PHE    CD1 3568   6.439   8.022   2.940
 1315PHE    HD1 3569   6.488   7.941   2.889
 1315PHE    CE1 3570   6.445   8.023   3.080
 1315PHE    HE1 3571   6.508   7.954   3.135
 1315PHE     CZ 3572   6.378   8.121   3.153
 1315PHE     HZ 3573   6.384   8.123   3.261
 1315PHE    CE2 3574   6.299   8.215   3.086
 1315PHE    HE2 3575   6.238   8.284   3.142
 1315PHE    CD2 3576   6.290   8.210   2.947
 1315PHE    HD2 3577   6.217   8.273   2.899
 1315PHE      C 3578   6.056   8.100   2.763
 1315PHE      O 3579   6.024   8.050   2.871
 1316GLY      N 3580   5.984   8.193   2.700
 1316GLY      H 3581   6.012   8.241   2.616
 1316GLY     CA 3582   5.852   8.235   2.745
 1316GLY    HA1 3583   5.816   8.311   2.676
 1316GLY    HA2 3584   5.865   8.266   2.848
 1316GLY      C 3585   5.757   8.116   2.752
 1316GLY      O 3586   5.681   8.106   2.848
 1317VAL      N 3587   5.747   8.029   2.652
 1317VAL      H 3588   5.807   8.047   2.572
 1317VAL     CA 3589   5.677   7.902   2.651
 1317VAL     HA 3590   5.577   7.933   2.683
 1317VAL     CB 3591   5.651   7.845   2.512
 1317VAL     HB 3592   5.750   7.828   2.468
 1317VAL    CG1 3593   5.564   7.720   2.499
 1317VAL   HG11 3594   5.600   7.645   2.570
 1317VAL   HG12 3595   5.463   7.742   2.536
 1317VAL   HG13 3596   5.574   7.679   2.399
 1317VAL    CG2 3597   5.587   7.939   2.410
 1317VAL   HG21 3598   5.573   7.893   2.312
 1317VAL   HG22 3599   5.497   7.979   2.456
 1317VAL   HG23 3600   5.645   8.031   2.403
 1317VAL      C 3601   5.725   7.801   2.755
 1317VAL      O 3602   5.638   7.763   2.832
 1318LEU      N 3603   5.854   7.765   2.762
 1318LEU      H 3604   5.920   7.809   2.701
 1318LEU     CA 3605   5.902   7.690   2.876
 1318LEU     HA 3606   5.859   7.590   2.875
 1318LEU     CB 3607   6.053   7.672   2.855
 1318LEU    HB1 3608   6.094   7.770   2.828
 1318LEU    HB2 3609   6.066   7.616   2.762
 1318LEU     CG 3610   6.125   7.596   2.965
 1318LEU     HG 3611   6.116   7.650   3.060
 1318LEU    CD1 3612   6.083   7.452   2.995
 1318LEU   HD11 3613   6.171   7.392   3.021
 1318LEU   HD12 3614   6.002   7.457   3.068
 1318LEU   HD13 3615   6.042   7.414   2.902
 1318LEU    CD2 3616   6.275   7.594   2.936
 1318LEU   HD21 3617   6.287   7.554   2.835
 1318LEU   HD22 3618   6.312   7.696   2.945
 1318LEU   HD23 3619   6.331   7.531   3.006
 1318LEU      C 3620   5.868   7.751   3.011
 1318LEU      O 3621   5.828   7.681   3.104
 1319LEU      N 3622   5.859   7.883   3.030
 1319LEU      H 3623   5.883   7.944   2.953
 1319LEU     CA 3624   5.823   7.939   3.158
 1319LEU     HA 3625   5.871   7.885   3.240
 1319LEU     CB 3626   5.865   8.085   3.155
 1319LEU    HB1 3627   5.798   8.132   3.082
 1319LEU    HB2 3628   5.968   8.098   3.122
 1319LEU     CG 3629   5.840   8.157   3.287
 1319LEU     HG 3630   5.738   8.152   3.323
 1319LEU    CD1 3631   5.945   8.115   3.390
 1319LEU   HD11 3632   5.923   8.164   3.485
 1319LEU   HD12 3633   5.944   8.007   3.402
 1319LEU   HD13 3634   6.048   8.143   3.363
 1319LEU    CD2 3635   5.869   8.306   3.270
 1319LEU   HD21 3636   5.811   8.363   3.197
 1319LEU   HD22 3637   5.856   8.355   3.366
 1319LEU   HD23 3638   5.971   8.322   3.235
 1319LEU      C 3639   5.678   7.912   3.197
 1319LEU      O 3640   5.643   7.895   3.314
 1320TRP      N 3641   5.594   7.891   3.095
 1320TRP      H 3642   5.626   7.892   3.000
 1320TRP     CA 3643   5.455   7.851   3.106
 1320TRP     HA 3644   5.417   7.898   3.196
 1320TRP     CB 3645   5.371   7.900   2.988
 1320TRP    HB1 3646   5.414   7.859   2.897
 1320TRP    HB2 3647   5.395   8.006   2.979
 1320TRP     CG 3648   5.222   7.892   2.995
 1320TRP    CD1 3649   5.137   7.997   3.004
 1320TRP    HD1 3650   5.165   8.101   3.003
 1320TRP    NE1 3651   5.009   7.945   3.006
 1320TRP    HE1 3652   4.934   8.009   3.025
 1320TRP    CE2 3653   5.003   7.808   2.989
 1320TRP    CZ2 3654   4.900   7.713   2.985
 1320TRP    HZ2 3655   4.799   7.744   3.006
 1320TRP    CH2 3656   4.928   7.576   2.970
 1320TRP    HH2 3657   4.850   7.505   2.947
 1320TRP    CZ3 3658   5.062   7.542   2.950
 1320TRP    HZ3 3659   5.082   7.436   2.941
 1320TRP    CE3 3660   5.166   7.636   2.958
 1320TRP    HE3 3661   5.269   7.605   2.957
 1320TRP    CD2 3662   5.140   7.771   2.986
 1320TRP      C 3663   5.445   7.703   3.141
 1320TRP      O 3664   5.361   7.667   3.223
 1321GLU      N 3665   5.524   7.617   3.076
 1321GLU      H 3666   5.589   7.652   3.007
 1321GLU     CA 3667   5.530   7.474   3.096
 1321GLU     HA 3668   5.427   7.440   3.082
 1321GLU     CB 3669   5.628   7.401   3.004
 1321GLU    HB1 3670   5.618   7.298   3.039
 1321GLU    HB2 3671   5.732   7.434   3.007
 1321GLU     CG 3672   5.587   7.393   2.858
 1321GLU    HG1 3673   5.589   7.493   2.814
 1321GLU    HG2 3674   5.480   7.371   2.861
 1321GLU     CD 3675   5.646   7.285   2.769
 1321GLU    OE1 3676   5.766   7.296   2.734
 1321GLU    OE2 3677   5.587   7.176   2.752
 1321GLU      C 3678   5.572   7.436   3.238
 1321GLU      O 3679   5.523   7.339   3.295
 1322ILE      N 3680   5.656   7.519   3.301
 1322ILE      H 3681   5.694   7.591   3.242
 1322ILE     CA 3682   5.701   7.512   3.439
 1322ILE     HA 3683   5.730   7.408   3.454
 1322ILE     CB 3684   5.818   7.608   3.458
 1322ILE     HB 3685   5.792   7.695   3.397
 1322ILE    CG2 3686   5.860   7.643   3.601
 1322ILE   HG21 3687   5.933   7.724   3.598
 1322ILE   HG22 3688   5.771   7.675   3.655
 1322ILE   HG23 3689   5.894   7.554   3.653
 1322ILE    CG1 3690   5.940   7.548   3.390
 1322ILE   HG11 3691   5.917   7.517   3.289
 1322ILE   HG12 3692   5.969   7.457   3.444
 1322ILE     CD 3693   6.062   7.639   3.381
 1322ILE    HD1 3694   6.117   7.644   3.475
 1322ILE    HD2 3695   6.130   7.602   3.304
 1322ILE    HD3 3696   6.037   7.736   3.338
 1322ILE      C 3697   5.582   7.534   3.532
 1322ILE      O 3698   5.554   7.451   3.617
 1323PHE      N 3699   5.528   7.656   3.522
 1323PHE      H 3700   5.551   7.706   3.437
 1323PHE     CA 3701   5.429   7.713   3.611
 1323PHE     HA 3702   5.474   7.687   3.706
 1323PHE     CB 3703   5.432   7.866   3.613
 1323PHE    HB1 3704   5.339   7.911   3.646
 1323PHE    HB2 3705   5.455   7.906   3.515
 1323PHE     CG 3706   5.541   7.916   3.705
 1323PHE    CD1 3707   5.672   7.940   3.661
 1323PHE    HD1 3708   5.690   7.925   3.555
 1323PHE    CE1 3709   5.767   7.986   3.752
 1323PHE    HE1 3710   5.870   7.988   3.718
 1323PHE     CZ 3711   5.729   8.023   3.881
 1323PHE     HZ 3712   5.796   8.073   3.950
 1323PHE    CE2 3713   5.600   7.992   3.927
 1323PHE    HE2 3714   5.569   8.007   4.030
 1323PHE    CD2 3715   5.509   7.931   3.840
 1323PHE    HD2 3716   5.414   7.896   3.879
 1323PHE      C 3717   5.294   7.642   3.604
 1323PHE      O 3718   5.225   7.646   3.705
 1324SER      N 3719   5.260   7.576   3.493
 1324SER      H 3720   5.324   7.576   3.415
 1324SER     CA 3721   5.153   7.478   3.487
 1324SER     HA 3722   5.072   7.512   3.552
 1324SER     CB 3723   5.113   7.473   3.340
 1324SER    HB1 3724   5.103   7.571   3.293
 1324SER    HB2 3725   5.023   7.413   3.338
 1324SER     OG 3726   5.207   7.400   3.264
 1324SER     HG 3727   5.250   7.464   3.207
 1324SER      C 3728   5.186   7.342   3.547
 1324SER      O 3729   5.098   7.257   3.541
 1325LEU      N 3730   5.309   7.317   3.594
 1325LEU      H 3731   5.377   7.391   3.580
 1325LEU     CA 3732   5.353   7.186   3.638
 1325LEU     HA 3733   5.461   7.193   3.649
 1325LEU     CB 3734   5.303   7.143   3.775
 1325LEU    HB1 3735   5.355   7.052   3.803
 1325LEU    HB2 3736   5.199   7.112   3.767
 1325LEU     CG 3737   5.310   7.247   3.887
 1325LEU     HG 3738   5.260   7.337   3.851
 1325LEU    CD1 3739   5.231   7.197   4.008
 1325LEU   HD11 3740   5.219   7.273   4.084
 1325LEU   HD12 3741   5.128   7.176   3.980
 1325LEU   HD13 3742   5.278   7.109   4.052
 1325LEU    CD2 3743   5.453   7.278   3.930
 1325LEU   HD21 3744   5.497   7.329   3.845
 1325LEU   HD22 3745   5.463   7.330   4.025
 1325LEU   HD23 3746   5.502   7.182   3.948
 1325LEU      C 3747   5.361   7.081   3.528
 1325LEU      O 3748   5.313   6.969   3.538
 1326GLY      N 3749   5.414   7.117   3.411
 1326GLY      H 3750   5.447   7.213   3.408
 1326GLY     CA 3751   5.444   7.025   3.302
 1326GLY    HA1 3752   5.483   6.932   3.341
 1326GLY    HA2 3753   5.525   7.053   3.235
 1326GLY      C 3754   5.334   6.993   3.203
 1326GLY      O 3755   5.346   6.882   3.150
 1327TYR      N 3756   5.233   7.076   3.175
 1327TYR      H 3757   5.236   7.168   3.215
 1327TYR     CA 3758   5.126   7.050   3.081
 1327TYR     HA 3759   5.104   6.945   3.065
 1327TYR     CB 3760   4.997   7.111   3.135
 1327TYR    HB1 3761   4.925   7.114   3.053
 1327TYR    HB2 3762   5.025   7.210   3.172
 1327TYR     CG 3763   4.922   7.036   3.243
 1327TYR    CD1 3764   4.800   6.976   3.211
 1327TYR    HD1 3765   4.763   6.977   3.109
 1327TYR    CE1 3766   4.733   6.903   3.310
 1327TYR    HE1 3767   4.634   6.866   3.290
 1327TYR     CZ 3768   4.784   6.893   3.441
 1327TYR     OH 3769   4.710   6.839   3.542
 1327TYR     HH 3770   4.757   6.861   3.623
 1327TYR    CE2 3771   4.909   6.951   3.472
 1327TYR    HE2 3772   4.957   6.948   3.569
 1327TYR    CD2 3773   4.980   7.014   3.369
 1327TYR    HD2 3774   5.079   7.050   3.392
 1327TYR      C 3775   5.162   7.104   2.943
 1327TYR      O 3776   5.259   7.179   2.933
 1328MET      N 3777   5.082   7.071   2.841
 1328MET      H 3778   5.000   7.016   2.863
 1328MET     CA 3779   5.107   7.119   2.707
 1328MET     HA 3780   5.214   7.102   2.694
 1328MET     CB 3781   5.026   7.039   2.605
 1328MET    HB1 3782   4.921   7.033   2.635
 1328MET    HB2 3783   5.074   6.941   2.604
 1328MET     CG 3784   5.037   7.097   2.465
 1328MET    HG1 3785   5.133   7.143   2.443
 1328MET    HG2 3786   4.959   7.172   2.459
 1328MET     SD 3787   5.010   6.968   2.340
 1328MET     CE 3788   4.846   6.915   2.397
 1328MET    HE1 3789   4.858   6.844   2.479
 1328MET    HE2 3790   4.811   7.012   2.434
 1328MET    HE3 3791   4.793   6.870   2.313
 1328MET      C 3792   5.080   7.268   2.697
 1328MET      O 3793   4.980   7.315   2.750
 1329PRO      N 3794   5.161   7.347   2.626
 1329PRO     CD 3795   5.299   7.319   2.595
 1329PRO    HD1 3796   5.297   7.256   2.506
 1329PRO    HD2 3797   5.349   7.263   2.674
 1329PRO     CG 3798   5.359   7.459   2.582
 1329PRO    HG1 3799   5.457   7.469   2.534
 1329PRO    HG2 3800   5.367   7.510   2.678
 1329PRO     CB 3801   5.251   7.536   2.508
 1329PRO    HB1 3802   5.244   7.495   2.407
 1329PRO    HB2 3803   5.277   7.641   2.511
 1329PRO     CA 3804   5.132   7.484   2.588
 1329PRO     HA 3805   5.127   7.534   2.685
 1329PRO      C 3806   4.996   7.499   2.521
 1329PRO      O 3807   4.943   7.407   2.457
 1330TYR      N 3808   4.934   7.617   2.530
 1330TYR      H 3809   4.984   7.694   2.573
 1330TYR     CA 3810   4.812   7.652   2.460
 1330TYR     HA 3811   4.780   7.750   2.497
 1330TYR     CB 3812   4.843   7.667   2.311
 1330TYR    HB1 3813   4.749   7.696   2.263
 1330TYR    HB2 3814   4.883   7.577   2.264
 1330TYR     CG 3815   4.934   7.781   2.271
 1330TYR    CD1 3816   4.883   7.912   2.266
 1330TYR    HD1 3817   4.781   7.940   2.285
 1330TYR    CE1 3818   4.978   8.015   2.252
 1330TYR    HE1 3819   4.937   8.114   2.245
 1330TYR     CZ 3820   5.115   7.991   2.233
 1330TYR     OH 3821   5.209   8.087   2.206
 1330TYR     HH 3822   5.288   8.044   2.172
 1330TYR    CE2 3823   5.160   7.859   2.251
 1330TYR    HE2 3824   5.264   7.838   2.228
 1330TYR    CD2 3825   5.071   7.753   2.270
 1330TYR    HD2 3826   5.109   7.653   2.288
 1330TYR      C 3827   4.698   7.555   2.484
 1330TYR      O 3828   4.657   7.485   2.391
 1331PRO      N 3829   4.639   7.549   2.603
 1331PRO     CD 3830   4.678   7.629   2.718
 1331PRO    HD1 3831   4.674   7.737   2.701
 1331PRO    HD2 3832   4.781   7.610   2.748
 1331PRO     CG 3833   4.585   7.588   2.832
 1331PRO    HG1 3834   4.518   7.671   2.851
 1331PRO    HG2 3835   4.639   7.562   2.923
 1331PRO     CB 3836   4.504   7.471   2.777
 1331PRO    HB1 3837   4.398   7.498   2.781
 1331PRO    HB2 3838   4.522   7.384   2.839
 1331PRO     CA 3839   4.534   7.453   2.628
 1331PRO     HA 3840   4.573   7.353   2.609
 1331PRO      C 3841   4.411   7.469   2.540
 1331PRO      O 3842   4.370   7.585   2.532
 1332SER      N 3843   4.347   7.361   2.495
 1332SER      H 3844   4.388   7.270   2.508
 1332SER     CA 3845   4.233   7.374   2.406
 1332SER     HA 3846   4.209   7.271   2.382
 1332SER     CB 3847   4.112   7.421   2.488
 1332SER    HB1 3848   4.025   7.402   2.424
 1332SER    HB2 3849   4.121   7.529   2.480
 1332SER     OG 3850   4.078   7.384   2.620
 1332SER     HG 3851   4.089   7.461   2.676
 1332SER      C 3852   4.255   7.442   2.272
 1332SER      O 3853   4.165   7.511   2.225
 1333LYS      N 3854   4.378   7.428   2.223
 1333LYS      H 3855   4.442   7.368   2.274
 1333LYS     CA 3856   4.429   7.482   2.099
 1333LYS     HA 3857   4.338   7.481   2.038
 1333LYS     CB 3858   4.471   7.626   2.127
 1333LYS    HB1 3859   4.565   7.620   2.182
 1333LYS    HB2 3860   4.393   7.663   2.194
 1333LYS     CG 3861   4.464   7.717   2.004
 1333LYS    HG1 3862   4.368   7.706   1.955
 1333LYS    HG2 3863   4.529   7.674   1.928
 1333LYS     CD 3864   4.499   7.864   2.022
 1333LYS    HD1 3865   4.486   7.914   1.926
 1333LYS    HD2 3866   4.605   7.877   2.042
 1333LYS     CE 3867   4.422   7.953   2.120
 1333LYS    HE1 3868   4.459   8.055   2.113
 1333LYS    HE2 3869   4.438   7.911   2.219
 1333LYS     NZ 3870   4.276   7.952   2.103
 1333LYS    HZ1 3871   4.234   8.010   2.174
 1333LYS    HZ2 3872   4.255   7.982   2.008
 1333LYS    HZ3 3873   4.248   7.856   2.113
 1333LYS      C 3874   4.531   7.400   2.021
 1333LYS      O 3875   4.644   7.388   2.068
 1334SER      N 3876   4.495   7.350   1.903
 1334SER      H 3877   4.406   7.374   1.863
 1334SER     CA 3878   4.578   7.264   1.820
 1334SER     HA 3879   4.641   7.208   1.890
 1334SER     CB 3880   4.487   7.166   1.748
 1334SER    HB1 3881   4.433   7.116   1.829
 1334SER    HB2 3882   4.539   7.078   1.710
 1334SER     OG 3883   4.400   7.232   1.659
 1334SER     HG 3884   4.348   7.286   1.718
 1334SER      C 3885   4.668   7.339   1.723
 1334SER      O 3886   4.648   7.459   1.705
 1335ASN      N 3887   4.760   7.276   1.649
 1335ASN      H 3888   4.777   7.178   1.663
 1335ASN     CA 3889   4.845   7.351   1.559
 1335ASN     HA 3890   4.891   7.423   1.627
 1335ASN     CB 3891   4.962   7.265   1.512
 1335ASN    HB1 3892   5.023   7.325   1.445
 1335ASN    HB2 3893   4.911   7.194   1.447
 1335ASN     CG 3894   5.040   7.204   1.628
 1335ASN    OD1 3895   5.060   7.256   1.737
 1335ASN    ND2 3896   5.064   7.073   1.616
 1335ASN   HD21 3897   5.051   7.030   1.525
 1335ASN   HD22 3898   5.101   7.020   1.693
 1335ASN      C 3899   4.792   7.424   1.436
 1335ASN      O 3900   4.842   7.533   1.405
 1336GLN      N 3901   4.688   7.377   1.367
 1336GLN      H 3902   4.641   7.289   1.384
 1336GLN     CA 3903   4.619   7.467   1.277
 1336GLN     HA 3904   4.697   7.502   1.208
 1336GLN     CB 3905   4.509   7.398   1.197
 1336GLN    HB1 3906   4.442   7.477   1.161
 1336GLN    HB2 3907   4.447   7.339   1.264
 1336GLN     CG 3908   4.562   7.311   1.083
 1336GLN    HG1 3909   4.624   7.375   1.019
 1336GLN    HG2 3910   4.492   7.272   1.010
 1336GLN     CD 3911   4.639   7.186   1.122
 1336GLN    OE1 3912   4.761   7.178   1.130
 1336GLN    NE2 3913   4.570   7.074   1.148
 1336GLN   HE21 3914   4.471   7.068   1.131
 1336GLN   HE22 3915   4.612   6.994   1.193
 1336GLN      C 3916   4.565   7.595   1.339
 1336GLN      O 3917   4.562   7.699   1.274
 1337GLU      N 3918   4.526   7.598   1.466
 1337GLU      H 3919   4.554   7.519   1.523
 1337GLU     CA 3920   4.460   7.706   1.538
 1337GLU     HA 3921   4.410   7.762   1.459
 1337GLU     CB 3922   4.372   7.650   1.650
 1337GLU    HB1 3923   4.308   7.725   1.696
 1337GLU    HB2 3924   4.442   7.616   1.726
 1337GLU     CG 3925   4.269   7.543   1.615
 1337GLU    HG1 3926   4.325   7.457   1.577
 1337GLU    HG2 3927   4.204   7.585   1.539
 1337GLU     CD 3928   4.200   7.496   1.743
 1337GLU    OE1 3929   4.103   7.561   1.787
 1337GLU    OE2 3930   4.235   7.389   1.797
 1337GLU      C 3931   4.567   7.798   1.593
 1337GLU      O 3932   4.549   7.919   1.585
 1338VAL      N 3933   4.676   7.752   1.655
 1338VAL      H 3934   4.683   7.651   1.659
 1338VAL     CA 3935   4.792   7.825   1.701
 1338VAL     HA 3936   4.752   7.899   1.771
 1338VAL     CB 3937   4.894   7.745   1.782
 1338VAL     HB 3938   4.939   7.661   1.730
 1338VAL    CG1 3939   5.008   7.824   1.845
 1338VAL   HG11 3940   4.968   7.893   1.920
 1338VAL   HG12 3941   5.075   7.756   1.897
 1338VAL   HG13 3942   5.060   7.877   1.765
 1338VAL    CG2 3943   4.820   7.692   1.905
 1338VAL   HG21 3944   4.744   7.618   1.879
 1338VAL   HG22 3945   4.891   7.623   1.952
 1338VAL   HG23 3946   4.784   7.766   1.976
 1338VAL      C 3947   4.854   7.906   1.588
 1338VAL      O 3948   4.878   8.027   1.598
 1339LEU      N 3949   4.873   7.836   1.476
 1339LEU      H 3950   4.861   7.736   1.483
 1339LEU     CA 3951   4.925   7.889   1.352
 1339LEU     HA 3952   5.032   7.911   1.356
 1339LEU     CB 3953   4.909   7.785   1.242
 1339LEU    HB1 3954   4.812   7.737   1.259
 1339LEU    HB2 3955   4.988   7.710   1.253
 1339LEU     CG 3956   4.905   7.815   1.092
 1339LEU     HG 3957   4.849   7.908   1.085
 1339LEU    CD1 3958   5.040   7.833   1.024
 1339LEU   HD11 3959   5.027   7.845   0.916
 1339LEU   HD12 3960   5.092   7.918   1.067
 1339LEU   HD13 3961   5.114   7.758   1.050
 1339LEU    CD2 3962   4.827   7.702   1.025
 1339LEU   HD21 3963   4.879   7.608   1.041
 1339LEU   HD22 3964   4.729   7.699   1.075
 1339LEU   HD23 3965   4.829   7.727   0.919
 1339LEU      C 3966   4.857   8.018   1.308
 1339LEU      O 3967   4.922   8.112   1.263
 1340GLU      N 3968   4.725   8.032   1.323
 1340GLU      H 3969   4.671   7.951   1.350
 1340GLU     CA 3970   4.645   8.149   1.292
 1340GLU     HA 3971   4.688   8.202   1.207
 1340GLU     CB 3972   4.505   8.105   1.250
 1340GLU    HB1 3973   4.443   8.193   1.238
 1340GLU    HB2 3974   4.455   8.051   1.331
 1340GLU     CG 3975   4.500   8.030   1.117
 1340GLU    HG1 3976   4.547   7.932   1.122
 1340GLU    HG2 3977   4.548   8.093   1.042
 1340GLU     CD 3978   4.360   8.002   1.065
 1340GLU    OE1 3979   4.269   7.976   1.146
 1340GLU    OE2 3980   4.327   8.011   0.945
 1340GLU      C 3981   4.627   8.238   1.415
 1340GLU      O 3982   4.615   8.359   1.400
 1341PHE      N 3983   4.636   8.193   1.540
 1341PHE      H 3984   4.656   8.094   1.552
 1341PHE     CA 3985   4.618   8.270   1.662
 1341PHE     HA 3986   4.530   8.332   1.650
 1341PHE     CB 3987   4.583   8.168   1.770
 1341PHE    HB1 3988   4.658   8.088   1.774
 1341PHE    HB2 3989   4.487   8.121   1.748
 1341PHE     CG 3990   4.558   8.225   1.907
 1341PHE    CD1 3991   4.455   8.318   1.926
 1341PHE    HD1 3992   4.389   8.347   1.846
 1341PHE    CE1 3993   4.446   8.382   2.050
 1341PHE    HE1 3994   4.367   8.453   2.069
 1341PHE     CZ 3995   4.537   8.360   2.154
 1341PHE     HZ 3996   4.515   8.406   2.250
 1341PHE    CE2 3997   4.640   8.268   2.132
 1341PHE    HE2 3998   4.718   8.242   2.201
 1341PHE    CD2 3999   4.653   8.204   2.008
 1341PHE    HD2 4000   4.734   8.135   1.987
 1341PHE      C 4001   4.731   8.363   1.703
 1341PHE      O 4002   4.711   8.484   1.716
 1342VAL      N 4003   4.854   8.310   1.706
 1342VAL      H 4004   4.867   8.223   1.657
 1342VAL     CA 4005   4.965   8.396   1.743
 1342VAL     HA 4006   4.935   8.465   1.823
 1342VAL     CB 4007   5.077   8.310   1.801
 1342VAL     HB 4008   5.150   8.380   1.841
 1342VAL    CG1 4009   5.042   8.224   1.923
 1342VAL   HG11 4010   4.973   8.143   1.898
 1342VAL   HG12 4011   5.137   8.182   1.953
 1342VAL   HG13 4012   4.995   8.282   2.002
 1342VAL    CG2 4013   5.157   8.222   1.706
 1342VAL   HG21 4014   5.255   8.196   1.747
 1342VAL   HG22 4015   5.110   8.129   1.674
 1342VAL   HG23 4016   5.175   8.277   1.614
 1342VAL      C 4017   5.009   8.494   1.635
 1342VAL      O 4018   5.056   8.604   1.662
 1343THR      N 4019   5.004   8.443   1.512
 1343THR      H 4020   4.975   8.347   1.502
 1343THR     CA 4021   5.031   8.522   1.393
 1343THR     HA 4022   5.129   8.566   1.415
 1343THR     CB 4023   5.031   8.437   1.266
 1343THR     HB 4024   5.050   8.501   1.180
 1343THR    CG2 4025   5.143   8.333   1.265
 1343THR   HG21 4026   5.154   8.292   1.365
 1343THR   HG22 4027   5.129   8.255   1.191
 1343THR   HG23 4028   5.233   8.390   1.240
 1343THR    OG1 4029   4.903   8.378   1.258
 1343THR    HG1 4030   4.914   8.282   1.251
 1343THR      C 4031   4.940   8.643   1.378
 1343THR      O 4032   4.980   8.748   1.329
 1344SER      N 4033   4.813   8.629   1.416
 1344SER      H 4034   4.789   8.532   1.432
 1344SER     CA 4035   4.723   8.743   1.420
 1344SER     HA 4036   4.761   8.802   1.337
 1344SER     CB 4037   4.579   8.709   1.383
 1344SER    HB1 4038   4.589   8.676   1.280
 1344SER    HB2 4039   4.512   8.794   1.393
 1344SER     OG 4040   4.525   8.604   1.460
 1344SER     HG 4041   4.569   8.520   1.443
 1344SER      C 4042   4.726   8.834   1.542
 1344SER      O 4043   4.687   8.950   1.537
 1345GLY      N 4044   4.795   8.785   1.646
 1345GLY      H 4045   4.836   8.694   1.633
 1345GLY     CA 4046   4.837   8.863   1.760
 1345GLY    HA1 4047   4.807   8.968   1.754
 1345GLY    HA2 4048   4.946   8.861   1.759
 1345GLY      C 4049   4.794   8.823   1.900
 1345GLY      O 4050   4.816   8.888   2.001
 1346GLY      N 4051   4.720   8.712   1.910
 1346GLY      H 4052   4.711   8.649   1.831
 1346GLY     CA 4053   4.676   8.656   2.036
 1346GLY    HA1 4054   4.586   8.599   2.013
 1346GLY    HA2 4055   4.645   8.740   2.099
 1346GLY      C 4056   4.781   8.585   2.119
 1346GLY      O 4057   4.884   8.541   2.069
 1347ARG      N 4058   4.766   8.568   2.251
 1347ARG      H 4059   4.680   8.601   2.293
 1347ARG     CA 4060   4.863   8.508   2.340
 1347ARG     HA 4061   4.926   8.440   2.283
 1347ARG     CB 4062   4.953   8.610   2.410
 1347ARG    HB1 4063   5.021   8.555   2.475
 1347ARG    HB2 4064   4.896   8.670   2.481
 1347ARG     CG 4065   5.028   8.701   2.313
 1347ARG    HG1 4066   5.092   8.764   2.375
 1347ARG    HG2 4067   4.959   8.764   2.258
 1347ARG     CD 4068   5.128   8.632   2.221
 1347ARG    HD1 4069   5.084   8.549   2.165
 1347ARG    HD2 4070   5.211   8.585   2.274
 1347ARG     NE 4071   5.187   8.734   2.134
 1347ARG     HE 4072   5.271   8.783   2.160
 1347ARG     CZ 4073   5.176   8.733   2.001
 1347ARG    NH1 4074   5.093   8.648   1.940
 1347ARG   HH11 4075   5.043   8.581   1.996
 1347ARG   HH12 4076   5.102   8.641   1.839
 1347ARG    NH2 4077   5.236   8.827   1.926
 1347ARG   HH21 4078   5.278   8.909   1.968
 1347ARG   HH22 4079   5.213   8.826   1.828
 1347ARG      C 4080   4.779   8.433   2.443
 1347ARG      O 4081   4.665   8.471   2.467
 1348MET      N 4082   4.836   8.326   2.500
 1348MET      H 4083   4.935   8.317   2.483
 1348MET     CA 4084   4.765   8.234   2.587
 1348MET     HA 4085   4.665   8.222   2.545
 1348MET     CB 4086   4.820   8.092   2.590
 1348MET    HB1 4087   4.802   8.044   2.494
 1348MET    HB2 4088   4.775   8.033   2.669
 1348MET     CG 4089   4.968   8.092   2.627
 1348MET    HG1 4090   4.991   8.147   2.718
 1348MET    HG2 4091   5.022   8.142   2.547
 1348MET     SD 4092   5.027   7.921   2.639
 1348MET     CE 4093   5.206   7.943   2.626
 1348MET    HE1 4094   5.237   7.951   2.730
 1348MET    HE2 4095   5.250   7.851   2.588
 1348MET    HE3 4096   5.242   8.024   2.562
 1348MET      C 4097   4.750   8.292   2.727
 1348MET      O 4098   4.845   8.354   2.774
 1349ASP      N 4099   4.633   8.276   2.788
 1349ASP      H 4100   4.563   8.227   2.734
 1349ASP     CA 4101   4.599   8.299   2.927
 1349ASP     HA 4102   4.614   8.405   2.947
 1349ASP     CB 4103   4.448   8.282   2.944
 1349ASP    HB1 4104   4.406   8.359   2.880
 1349ASP    HB2 4105   4.428   8.311   3.047
 1349ASP     CG 4106   4.390   8.143   2.919
 1349ASP    OD1 4107   4.349   8.113   2.805
 1349ASP    OD2 4108   4.402   8.056   3.008
 1349ASP      C 4109   4.690   8.238   3.032
 1349ASP      O 4110   4.763   8.144   3.001
 1350PRO      N 4111   4.694   8.296   3.153
 1350PRO     CD 4112   4.627   8.412   3.207
 1350PRO    HD1 4113   4.518   8.411   3.199
 1350PRO    HD2 4114   4.658   8.505   3.160
 1350PRO     CG 4115   4.664   8.414   3.355
 1350PRO    HG1 4116   4.581   8.368   3.410
 1350PRO    HG2 4117   4.678   8.516   3.389
 1350PRO     CB 4118   4.794   8.336   3.377
 1350PRO    HB1 4119   4.769   8.280   3.467
 1350PRO    HB2 4120   4.881   8.401   3.381
 1350PRO     CA 4121   4.788   8.248   3.252
 1350PRO     HA 4122   4.885   8.263   3.206
 1350PRO      C 4123   4.762   8.102   3.286
 1350PRO      O 4124   4.650   8.052   3.287
 1351PRO      N 4125   4.857   8.021   3.334
 1351PRO     CD 4126   5.000   8.045   3.343
 1351PRO    HD1 4127   5.020   8.079   3.445
 1351PRO    HD2 4128   5.042   8.112   3.268
 1351PRO     CG 4129   5.073   7.911   3.342
 1351PRO    HG1 4130   5.173   7.899   3.384
 1351PRO    HG2 4131   5.084   7.890   3.235
 1351PRO     CB 4132   4.968   7.817   3.399
 1351PRO    HB1 4133   4.988   7.807   3.505
 1351PRO    HB2 4134   4.970   7.721   3.346
 1351PRO     CA 4135   4.833   7.888   3.385
 1351PRO     HA 4136   4.782   7.832   3.306
 1351PRO      C 4137   4.767   7.892   3.521
 1351PRO      O 4138   4.774   7.990   3.595
 1352LYS      N 4139   4.697   7.790   3.571
 1352LYS      H 4140   4.700   7.702   3.521
 1352LYS     CA 4141   4.621   7.772   3.693
 1352LYS     HA 4142   4.540   7.843   3.680
 1352LYS     CB 4143   4.578   7.625   3.698
 1352LYS    HB1 4144   4.559   7.606   3.804
 1352LYS    HB2 4145   4.655   7.556   3.666
 1352LYS     CG 4146   4.454   7.601   3.612
 1352LYS    HG1 4147   4.451   7.668   3.527
 1352LYS    HG2 4148   4.367   7.614   3.677
 1352LYS     CD 4149   4.437   7.457   3.564
 1352LYS    HD1 4150   4.441   7.388   3.649
 1352LYS    HD2 4151   4.520   7.429   3.500
 1352LYS     CE 4152   4.301   7.450   3.495
 1352LYS    HE1 4153   4.293   7.521   3.413
 1352LYS    HE2 4154   4.222   7.481   3.563
 1352LYS     NZ 4155   4.262   7.315   3.451
 1352LYS    HZ1 4156   4.168   7.324   3.415
 1352LYS    HZ2 4157   4.325   7.268   3.387
 1352LYS    HZ3 4158   4.247   7.257   3.532
 1352LYS      C 4159   4.707   7.813   3.812
 1352LYS      O 4160   4.815   7.759   3.834
 1353ASN      N 4161   4.660   7.912   3.889
 1353ASN      H 4162   4.563   7.934   3.871
 1353ASN     CA 4163   4.734   7.965   4.001
 1353ASN     HA 4164   4.680   8.059   4.015
 1353ASN     CB 4165   4.710   7.869   4.117
 1353ASN    HB1 4166   4.760   7.905   4.207
 1353ASN    HB2 4167   4.749   7.772   4.085
 1353ASN     CG 4168   4.560   7.867   4.145
 1353ASN    OD1 4169   4.485   7.794   4.081
 1353ASN    ND2 4170   4.515   7.950   4.240
 1353ASN   HD21 4171   4.584   7.993   4.300
 1353ASN   HD22 4172   4.418   7.947   4.265
 1353ASN      C 4173   4.878   8.011   3.980
 1353ASN      O 4174   4.952   8.023   4.077
 1354CYS      N 4175   4.909   8.067   3.862
 1354CYS      H 4176   4.842   8.060   3.787
 1354CYS     CA 4177   5.024   8.149   3.833
 1354CYS     HA 4178   5.113   8.100   3.872
 1354CYS     CB 4179   5.036   8.157   3.681
 1354CYS    HB1 4180   4.961   8.225   3.641
 1354CYS    HB2 4181   5.033   8.052   3.650
 1354CYS     SG 4182   5.194   8.236   3.640
 1354CYS     HG 4183   5.164   8.353   3.697
 1354CYS      C 4184   5.014   8.288   3.894
 1354CYS      O 4185   4.925   8.365   3.859
 1355PRO      N 4186   5.117   8.332   3.966
 1355PRO     CD 4187   5.232   8.259   4.016
 1355PRO    HD1 4188   5.319   8.263   3.951
 1355PRO    HD2 4189   5.212   8.157   4.049
 1355PRO     CG 4190   5.287   8.336   4.136
 1355PRO    HG1 4191   5.393   8.315   4.153
 1355PRO    HG2 4192   5.229   8.313   4.225
 1355PRO     CB 4193   5.249   8.480   4.102
 1355PRO    HB1 4194   5.335   8.526   4.052
 1355PRO    HB2 4195   5.238   8.548   4.186
 1355PRO     CA 4196   5.131   8.471   4.005
 1355PRO     HA 4197   5.041   8.493   4.061
 1355PRO      C 4198   5.149   8.564   3.886
 1355PRO      O 4199   5.223   8.533   3.793
 1356GLY      N 4200   5.075   8.675   3.881
 1356GLY      H 4201   5.020   8.684   3.966
 1356GLY     CA 4202   5.066   8.762   3.766
 1356GLY    HA1 4203   4.992   8.839   3.787
 1356GLY    HA2 4204   5.026   8.710   3.678
 1356GLY      C 4205   5.198   8.810   3.709
 1356GLY      O 4206   5.222   8.808   3.588
 1357PRO      N 4207   5.290   8.864   3.790
 1357PRO     CD 4208   5.271   8.903   3.928
 1357PRO    HD1 4209   5.290   8.810   3.982
 1357PRO    HD2 4210   5.177   8.947   3.961
 1357PRO     CG 4211   5.386   8.994   3.971
 1357PRO    HG1 4212   5.411   8.983   4.077
 1357PRO    HG2 4213   5.368   9.100   3.950
 1357PRO     CB 4214   5.490   8.944   3.872
 1357PRO    HB1 4215   5.544   8.857   3.912
 1357PRO    HB2 4216   5.568   9.018   3.855
 1357PRO     CA 4217   5.420   8.905   3.742
 1357PRO     HA 4218   5.421   8.993   3.678
 1357PRO      C 4219   5.504   8.794   3.678
 1357PRO      O 4220   5.580   8.835   3.591
 1358VAL      N 4221   5.485   8.666   3.712
 1358VAL      H 4222   5.400   8.641   3.760
 1358VAL     CA 4223   5.547   8.558   3.638
 1358VAL     HA 4224   5.652   8.585   3.630
 1358VAL     CB 4225   5.544   8.424   3.711
 1358VAL     HB 4226   5.441   8.391   3.715
 1358VAL    CG1 4227   5.642   8.332   3.639
 1358VAL   HG11 4228   5.628   8.314   3.533
 1358VAL   HG12 4229   5.741   8.378   3.646
 1358VAL   HG13 4230   5.642   8.240   3.699
 1358VAL    CG2 4231   5.604   8.448   3.849
 1358VAL   HG21 4232   5.709   8.477   3.839
 1358VAL   HG22 4233   5.544   8.517   3.908
 1358VAL   HG23 4234   5.595   8.354   3.904
 1358VAL      C 4235   5.484   8.545   3.500
 1358VAL      O 4236   5.554   8.522   3.401
 1359TYR      N 4237   5.352   8.563   3.489
 1359TYR      H 4238   5.298   8.580   3.573
 1359TYR     CA 4239   5.285   8.567   3.361
 1359TYR     HA 4240   5.317   8.485   3.296
 1359TYR     CB 4241   5.135   8.552   3.384
 1359TYR    HB1 4242   5.106   8.630   3.454
 1359TYR    HB2 4243   5.125   8.450   3.422
 1359TYR     CG 4244   5.050   8.557   3.259
 1359TYR    CD1 4245   5.079   8.465   3.157
 1359TYR    HD1 4246   5.162   8.395   3.159
 1359TYR    CE1 4247   5.002   8.477   3.041
 1359TYR    HE1 4248   5.021   8.403   2.965
 1359TYR     CZ 4249   4.898   8.571   3.026
 1359TYR     OH 4250   4.822   8.571   2.912
 1359TYR     HH 4251   4.849   8.498   2.856
 1359TYR    CE2 4252   4.871   8.658   3.133
 1359TYR    HE2 4253   4.797   8.736   3.125
 1359TYR    CD2 4254   4.939   8.642   3.254
 1359TYR    HD2 4255   4.920   8.703   3.341
 1359TYR      C 4256   5.319   8.693   3.282
 1359TYR      O 4257   5.332   8.680   3.160
 1360ARG      N 4258   5.349   8.811   3.336
 1360ARG      H 4259   5.340   8.824   3.435
 1360ARG     CA 4260   5.422   8.919   3.271
 1360ARG     HA 4261   5.353   8.956   3.194
 1360ARG     CB 4262   5.441   9.028   3.375
 1360ARG    HB1 4263   5.524   9.013   3.444
 1360ARG    HB2 4264   5.348   9.038   3.432
 1360ARG     CG 4265   5.467   9.161   3.307
 1360ARG    HG1 4266   5.378   9.198   3.256
 1360ARG    HG2 4267   5.548   9.146   3.235
 1360ARG     CD 4268   5.511   9.265   3.410
 1360ARG    HD1 4269   5.539   9.359   3.362
 1360ARG    HD2 4270   5.604   9.227   3.454
 1360ARG     NE 4271   5.415   9.279   3.519
 1360ARG     HE 4272   5.317   9.261   3.499
 1360ARG     CZ 4273   5.446   9.309   3.646
 1360ARG    NH1 4274   5.345   9.311   3.734
 1360ARG   HH11 4275   5.261   9.266   3.701
 1360ARG   HH12 4276   5.351   9.330   3.833
 1360ARG    NH2 4277   5.572   9.327   3.688
 1360ARG   HH21 4278   5.647   9.348   3.624
 1360ARG   HH22 4279   5.594   9.342   3.785
 1360ARG      C 4280   5.541   8.873   3.188
 1360ARG      O 4281   5.548   8.905   3.070
 1361ILE      N 4282   5.637   8.807   3.253
 1361ILE      H 4283   5.623   8.792   3.352
 1361ILE     CA 4284   5.756   8.751   3.193
 1361ILE     HA 4285   5.823   8.830   3.160
 1361ILE     CB 4286   5.848   8.665   3.280
 1361ILE     HB 4287   5.794   8.573   3.305
 1361ILE    CG2 4288   5.973   8.629   3.201
 1361ILE   HG21 4289   5.958   8.549   3.129
 1361ILE   HG22 4290   6.019   8.713   3.149
 1361ILE   HG23 4291   6.041   8.590   3.277
 1361ILE    CG1 4292   5.883   8.747   3.404
 1361ILE   HG11 4293   5.799   8.807   3.439
 1361ILE   HG12 4294   5.955   8.823   3.376
 1361ILE     CD 4295   5.936   8.656   3.515
 1361ILE    HD1 4296   5.946   8.714   3.607
 1361ILE    HD2 4297   5.864   8.574   3.520
 1361ILE    HD3 4298   6.035   8.614   3.497
 1361ILE      C 4299   5.712   8.670   3.072
 1361ILE      O 4300   5.774   8.679   2.966
 1362MET      N 4301   5.606   8.589   3.080
 1362MET      H 4302   5.558   8.589   3.169
 1362MET     CA 4303   5.551   8.512   2.971
 1362MET     HA 4304   5.632   8.446   2.940
 1362MET     CB 4305   5.438   8.421   3.017
 1362MET    HB1 4306   5.387   8.367   2.937
 1362MET    HB2 4307   5.357   8.473   3.069
 1362MET     CG 4308   5.481   8.305   3.107
 1362MET    HG1 4309   5.548   8.344   3.184
 1362MET    HG2 4310   5.547   8.241   3.048
 1362MET     SD 4311   5.344   8.214   3.182
 1362MET     CE 4312   5.420   8.196   3.345
 1362MET    HE1 4313   5.521   8.161   3.326
 1362MET    HE2 4314   5.423   8.293   3.394
 1362MET    HE3 4315   5.360   8.129   3.408
 1362MET      C 4316   5.516   8.594   2.848
 1362MET      O 4317   5.566   8.578   2.736
 1363THR      N 4318   5.430   8.693   2.873
 1363THR      H 4319   5.403   8.696   2.970
 1363THR     CA 4320   5.363   8.772   2.772
 1363THR     HA 4321   5.324   8.701   2.699
 1363THR     CB 4322   5.245   8.857   2.819
 1363THR     HB 4323   5.205   8.913   2.734
 1363THR    CG2 4324   5.128   8.780   2.879
 1363THR   HG21 4325   5.038   8.838   2.900
 1363THR   HG22 4326   5.099   8.718   2.794
 1363THR   HG23 4327   5.168   8.722   2.962
 1363THR    OG1 4328   5.292   8.946   2.917
 1363THR    HG1 4329   5.303   9.030   2.871
 1363THR      C 4330   5.459   8.866   2.700
 1363THR      O 4331   5.448   8.883   2.578
 1364GLN      N 4332   5.552   8.922   2.778
 1364GLN      H 4333   5.540   8.898   2.875
 1364GLN     CA 4334   5.648   9.018   2.727
 1364GLN     HA 4335   5.594   9.092   2.668
 1364GLN     CB 4336   5.716   9.092   2.842
 1364GLN    HB1 4337   5.820   9.109   2.814
 1364GLN    HB2 4338   5.718   9.030   2.932
 1364GLN     CG 4339   5.643   9.217   2.890
 1364GLN    HG1 4340   5.549   9.178   2.928
 1364GLN    HG2 4341   5.613   9.275   2.802
 1364GLN     CD 4342   5.707   9.309   2.993
 1364GLN    OE1 4343   5.797   9.272   3.068
 1364GLN    NE2 4344   5.637   9.422   3.006
 1364GLN   HE21 4345   5.566   9.461   2.945
 1364GLN   HE22 4346   5.664   9.472   3.089
 1364GLN      C 4347   5.755   8.950   2.642
 1364GLN      O 4348   5.800   9.007   2.543
 1365CYS      N 4349   5.788   8.824   2.672
 1365CYS      H 4350   5.733   8.785   2.747
 1365CYS     CA 4351   5.869   8.731   2.595
 1365CYS     HA 4352   5.966   8.777   2.578
 1365CYS     CB 4353   5.901   8.607   2.678
 1365CYS    HB1 4354   5.940   8.536   2.605
 1365CYS    HB2 4355   5.815   8.568   2.732
 1365CYS     SG 4356   6.031   8.642   2.799
 1365CYS     HG 4357   5.946   8.696   2.887
 1365CYS      C 4358   5.797   8.700   2.465
 1365CYS      O 4359   5.856   8.701   2.358
 1366TRP      N 4360   5.663   8.695   2.458
 1366TRP      H 4361   5.605   8.708   2.539
 1366TRP     CA 4362   5.590   8.677   2.334
 1366TRP     HA 4363   5.656   8.626   2.264
 1366TRP     CB 4364   5.471   8.582   2.346
 1366TRP    HB1 4365   5.427   8.563   2.248
 1366TRP    HB2 4366   5.393   8.636   2.401
 1366TRP     CG 4367   5.495   8.455   2.421
 1366TRP    CD1 4368   5.606   8.377   2.424
 1366TRP    HD1 4369   5.700   8.386   2.371
 1366TRP    NE1 4370   5.587   8.271   2.510
 1366TRP    HE1 4371   5.646   8.189   2.515
 1366TRP    CE2 4372   5.468   8.283   2.578
 1366TRP    CZ2 4373   5.419   8.204   2.682
 1366TRP    HZ2 4374   5.468   8.116   2.721
 1366TRP    CH2 4375   5.294   8.243   2.733
 1366TRP    HH2 4376   5.246   8.191   2.815
 1366TRP    CZ3 4377   5.235   8.364   2.695
 1366TRP    HZ3 4378   5.144   8.396   2.743
 1366TRP    CE3 4379   5.285   8.433   2.584
 1366TRP    HE3 4380   5.242   8.526   2.551
 1366TRP    CD2 4381   5.409   8.401   2.526
 1366TRP      C 4382   5.560   8.809   2.264
 1366TRP      O 4383   5.450   8.825   2.213
 1367GLN      N 4384   5.650   8.908   2.261
 1367GLN      H 4385   5.733   8.892   2.316
 1367GLN     CA 4386   5.630   9.029   2.183
 1367GLN     HA 4387   5.527   9.064   2.191
 1367GLN     CB 4388   5.710   9.137   2.254
 1367GLN    HB1 4389   5.734   9.211   2.178
 1367GLN    HB2 4390   5.801   9.095   2.298
 1367GLN     CG 4391   5.632   9.205   2.367
 1367GLN    HG1 4392   5.594   9.133   2.439
 1367GLN    HG2 4393   5.539   9.240   2.323
 1367GLN     CD 4394   5.704   9.320   2.436
 1367GLN    OE1 4395   5.649   9.430   2.430
 1367GLN    NE2 4396   5.807   9.314   2.521
 1367GLN   HE21 4397   5.832   9.220   2.548
 1367GLN   HE22 4398   5.848   9.397   2.559
 1367GLN      C 4399   5.666   9.018   2.036
 1367GLN      O 4400   5.754   8.940   1.999
 1368HIS      N 4401   5.595   9.090   1.949
 1368HIS      H 4402   5.529   9.155   1.987
 1368HIS     CA 4403   5.573   9.031   1.818
 1368HIS     HA 4404   5.551   8.924   1.822
 1368HIS     CB 4405   5.449   9.094   1.757
 1368HIS    HB1 4406   5.477   9.192   1.718
 1368HIS    HB2 4407   5.365   9.095   1.827
 1368HIS     CG 4408   5.393   9.008   1.646
 1368HIS    ND1 4409   5.329   8.885   1.660
 1368HIS    CE1 4410   5.306   8.840   1.537
 1368HIS    HE1 4411   5.265   8.742   1.517
 1368HIS    NE2 4412   5.343   8.929   1.443
 1368HIS    HE2 4413   5.340   8.918   1.343
 1368HIS    CD2 4414   5.404   9.032   1.512
 1368HIS    HD2 4415   5.463   9.113   1.471
 1368HIS      C 4416   5.699   9.039   1.733
 1368HIS      O 4417   5.748   8.939   1.681
 1369GLN      N 4418   5.754   9.161   1.727
 1369GLN      H 4419   5.701   9.235   1.771
 1369GLN     CA 4420   5.875   9.202   1.658
 1369GLN     HA 4421   5.886   9.139   1.569
 1369GLN     CB 4422   5.860   9.347   1.615
 1369GLN    HB1 4423   5.957   9.373   1.572
 1369GLN    HB2 4424   5.857   9.414   1.701
 1369GLN     CG 4425   5.748   9.374   1.516
 1369GLN    HG1 4426   5.735   9.482   1.508
 1369GLN    HG2 4427   5.651   9.335   1.547
 1369GLN     CD 4428   5.772   9.308   1.381
 1369GLN    OE1 4429   5.729   9.196   1.357
 1369GLN    NE2 4430   5.851   9.368   1.291
 1369GLN   HE21 4431   5.880   9.465   1.300
 1369GLN   HE22 4432   5.863   9.315   1.206
 1369GLN      C 4433   5.996   9.171   1.745
 1369GLN      O 4434   5.990   9.209   1.862
 1370PRO      N 4435   6.110   9.121   1.697
 1370PRO     CD 4436   6.148   9.122   1.558
 1370PRO    HD1 4437   6.153   9.218   1.507
 1370PRO    HD2 4438   6.074   9.057   1.510
 1370PRO     CG 4439   6.285   9.056   1.549
 1370PRO    HG1 4440   6.363   9.132   1.560
 1370PRO    HG2 4441   6.292   9.002   1.455
 1370PRO     CB 4442   6.279   8.958   1.666
 1370PRO    HB1 4443   6.380   8.933   1.699
 1370PRO    HB2 4444   6.219   8.870   1.642
 1370PRO     CA 4445   6.204   9.039   1.771
 1370PRO     HA 4446   6.146   8.973   1.835
 1370PRO      C 4447   6.290   9.120   1.868
 1370PRO      O 4448   6.313   9.072   1.979
 1371GLU      N 4449   6.328   9.243   1.833
 1371GLU      H 4450   6.298   9.278   1.743
 1371GLU     CA 4451   6.403   9.333   1.917
 1371GLU     HA 4452   6.489   9.283   1.961
 1371GLU     CB 4453   6.455   9.442   1.823
 1371GLU    HB1 4454   6.372   9.499   1.781
 1371GLU    HB2 4455   6.490   9.385   1.737
 1371GLU     CG 4456   6.554   9.540   1.886
 1371GLU    HG1 4457   6.505   9.580   1.976
 1371GLU    HG2 4458   6.571   9.626   1.822
 1371GLU     CD 4459   6.683   9.468   1.924
 1371GLU    OE1 4460   6.781   9.495   1.852
 1371GLU    OE2 4461   6.694   9.393   2.023
 1371GLU      C 4462   6.320   9.389   2.031
 1371GLU      O 4463   6.374   9.427   2.135
 1372ASP      N 4464   6.187   9.390   2.021
 1372ASP      H 4465   6.142   9.372   1.932
 1372ASP     CA 4466   6.101   9.437   2.127
 1372ASP     HA 4467   6.133   9.536   2.158
 1372ASP     CB 4468   5.954   9.447   2.088
 1372ASP    HB1 4469   5.897   9.495   2.167
 1372ASP    HB2 4470   5.917   9.350   2.055
 1372ASP     CG 4471   5.924   9.533   1.965
 1372ASP    OD1 4472   5.803   9.561   1.948
 1372ASP    OD2 4473   6.014   9.591   1.901
 1372ASP      C 4474   6.108   9.345   2.249
 1372ASP      O 4475   6.075   9.388   2.359
 1373ARG      N 4476   6.149   9.219   2.231
 1373ARG      H 4477   6.162   9.196   2.133
 1373ARG     CA 4478   6.142   9.116   2.333
 1373ARG     HA 4479   6.040   9.127   2.370
 1373ARG     CB 4480   6.158   8.972   2.285
 1373ARG    HB1 4481   6.159   8.901   2.367
 1373ARG    HB2 4482   6.254   8.964   2.233
 1373ARG     CG 4483   6.053   8.932   2.183
 1373ARG    HG1 4484   6.030   9.021   2.124
 1373ARG    HG2 4485   5.967   8.903   2.244
 1373ARG     CD 4486   6.090   8.815   2.092
 1373ARG    HD1 4487   6.105   8.718   2.140
 1373ARG    HD2 4488   6.187   8.828   2.045
 1373ARG     NE 4489   5.995   8.800   1.981
 1373ARG     HE 4490   5.918   8.865   1.972
 1373ARG     CZ 4491   6.018   8.736   1.866
 1373ARG    NH1 4492   6.130   8.667   1.841
 1373ARG   HH11 4493   6.204   8.666   1.910
 1373ARG   HH12 4494   6.144   8.618   1.753
 1373ARG    NH2 4495   5.925   8.748   1.770
 1373ARG   HH21 4496   5.839   8.800   1.779
 1373ARG   HH22 4497   5.947   8.701   1.683
 1373ARG      C 4498   6.247   9.148   2.439
 1373ARG      O 4499   6.360   9.187   2.409
 1374PRO      N 4500   6.227   9.113   2.566
 1374PRO     CD 4501   6.099   9.084   2.628
 1374PRO    HD1 4502   6.044   9.015   2.565
 1374PRO    HD2 4503   6.041   9.176   2.633
 1374PRO     CG 4504   6.125   9.037   2.771
 1374PRO    HG1 4505   6.132   8.928   2.770
 1374PRO    HG2 4506   6.050   9.069   2.843
 1374PRO     CB 4507   6.262   9.099   2.798
 1374PRO    HB1 4508   6.317   9.022   2.852
 1374PRO    HB2 4509   6.253   9.196   2.847
 1374PRO     CA 4510   6.334   9.110   2.664
 1374PRO     HA 4511   6.390   9.203   2.661
 1374PRO      C 4512   6.430   8.997   2.629
 1374PRO      O 4513   6.399   8.895   2.569
 1375ASN      N 4514   6.555   9.020   2.672
 1375ASN      H 4515   6.576   9.115   2.697
 1375ASN     CA 4516   6.668   8.930   2.659
 1375ASN     HA 4517   6.647   8.852   2.586
 1375ASN     CB 4518   6.794   8.997   2.606
 1375ASN    HB1 4519   6.766   9.039   2.509
 1375ASN    HB2 4520   6.870   8.921   2.586
 1375ASN     CG 4521   6.842   9.110   2.695
 1375ASN    OD1 4522   6.769   9.202   2.734
 1375ASN    ND2 4523   6.973   9.111   2.717
 1375ASN   HD21 4524   7.024   9.026   2.697
 1375ASN   HD22 4525   7.020   9.190   2.760
 1375ASN      C 4526   6.694   8.850   2.786
 1375ASN      O 4527   6.637   8.875   2.892
 1376PHE      N 4528   6.787   8.754   2.783
 1376PHE      H 4529   6.842   8.745   2.699
 1376PHE     CA 4530   6.817   8.662   2.891
 1376PHE     HA 4531   6.723   8.615   2.920
 1376PHE     CB 4532   6.911   8.548   2.854
 1376PHE    HB1 4533   6.949   8.495   2.940
 1376PHE    HB2 4534   7.006   8.581   2.812
 1376PHE     CG 4535   6.845   8.449   2.760
 1376PHE    CD1 4536   6.722   8.390   2.794
 1376PHE    HD1 4537   6.673   8.408   2.888
 1376PHE    CE1 4538   6.653   8.301   2.710
 1376PHE    HE1 4539   6.560   8.254   2.736
 1376PHE     CZ 4540   6.716   8.273   2.588
 1376PHE     HZ 4541   6.667   8.207   2.517
 1376PHE    CE2 4542   6.837   8.332   2.552
 1376PHE    HE2 4543   6.886   8.310   2.458
 1376PHE    CD2 4544   6.903   8.422   2.636
 1376PHE    HD2 4545   7.003   8.454   2.612
 1376PHE      C 4546   6.869   8.730   3.017
 1376PHE      O 4547   6.831   8.694   3.129
 1377ALA      N 4548   6.945   8.839   3.005
 1377ALA      H 4549   6.985   8.857   2.914
 1377ALA     CA 4550   6.992   8.916   3.118
 1377ALA     HA 4551   7.033   8.843   3.189
 1377ALA     CB 4552   7.098   9.013   3.067
 1377ALA    HB1 4553   7.179   8.958   3.019
 1377ALA    HB2 4554   7.053   9.081   2.995
 1377ALA    HB3 4555   7.137   9.070   3.152
 1377ALA      C 4556   6.888   8.999   3.192
 1377ALA      O 4557   6.898   9.028   3.311
 1378ILE      N 4558   6.783   9.028   3.115
 1378ILE      H 4559   6.778   8.976   3.029
 1378ILE     CA 4560   6.670   9.093   3.179
 1378ILE     HA 4561   6.699   9.168   3.252
 1378ILE     CB 4562   6.585   9.178   3.085
 1378ILE     HB 4563   6.560   9.118   2.997
 1378ILE    CG2 4564   6.449   9.222   3.139
 1378ILE   HG21 4565   6.402   9.143   3.197
 1378ILE   HG22 4566   6.476   9.296   3.214
 1378ILE   HG23 4567   6.382   9.258   3.061
 1378ILE    CG1 4568   6.664   9.298   3.034
 1378ILE   HG11 4569   6.737   9.261   2.963
 1378ILE   HG12 4570   6.727   9.349   3.107
 1378ILE     CD 4571   6.585   9.404   2.957
 1378ILE    HD1 4572   6.657   9.482   2.931
 1378ILE    HD2 4573   6.548   9.357   2.866
 1378ILE    HD3 4574   6.499   9.439   3.014
 1378ILE      C 4575   6.583   8.983   3.237
 1378ILE      O 4576   6.544   9.005   3.351
 1379ILE      N 4577   6.550   8.870   3.174
 1379ILE      H 4578   6.601   8.852   3.088
 1379ILE     CA 4579   6.486   8.753   3.231
 1379ILE     HA 4580   6.386   8.787   3.258
 1379ILE     CB 4581   6.468   8.650   3.121
 1379ILE     HB 4582   6.566   8.628   3.077
 1379ILE    CG2 4583   6.412   8.519   3.176
 1379ILE   HG21 4584   6.406   8.447   3.094
 1379ILE   HG22 4585   6.485   8.478   3.246
 1379ILE   HG23 4586   6.318   8.531   3.229
 1379ILE    CG1 4587   6.384   8.690   3.000
 1379ILE   HG11 4588   6.419   8.788   2.968
 1379ILE   HG12 4589   6.282   8.691   3.038
 1379ILE     CD 4590   6.386   8.605   2.873
 1379ILE    HD1 4591   6.327   8.516   2.897
 1379ILE    HD2 4592   6.341   8.662   2.791
 1379ILE    HD3 4593   6.490   8.591   2.842
 1379ILE      C 4594   6.548   8.714   3.365
 1379ILE      O 4595   6.478   8.705   3.465
 1380LEU      N 4596   6.680   8.689   3.361
 1380LEU      H 4597   6.734   8.691   3.276
 1380LEU     CA 4598   6.749   8.651   3.482
 1380LEU     HA 4599   6.710   8.557   3.521
 1380LEU     CB 4600   6.897   8.634   3.446
 1380LEU    HB1 4601   6.956   8.640   3.537
 1380LEU    HB2 4602   6.915   8.721   3.382
 1380LEU     CG 4603   6.933   8.506   3.372
 1380LEU     HG 4604   6.866   8.487   3.288
 1380LEU    CD1 4605   7.071   8.517   3.308
 1380LEU   HD11 4606   7.147   8.490   3.381
 1380LEU   HD12 4607   7.090   8.445   3.228
 1380LEU   HD13 4608   7.092   8.616   3.267
 1380LEU    CD2 4609   6.938   8.386   3.466
 1380LEU   HD21 4610   6.963   8.296   3.411
 1380LEU   HD22 4611   6.999   8.406   3.554
 1380LEU   HD23 4612   6.837   8.375   3.505
 1380LEU      C 4613   6.720   8.747   3.596
 1380LEU      O 4614   6.706   8.692   3.705
 1381GLU      N 4615   6.695   8.876   3.576
 1381GLU      H 4616   6.713   8.913   3.484
 1381GLU     CA 4617   6.675   8.974   3.681
 1381GLU     HA 4618   6.703   8.933   3.778
 1381GLU     CB 4619   6.749   9.104   3.650
 1381GLU    HB1 4620   6.707   9.184   3.711
 1381GLU    HB2 4621   6.724   9.126   3.546
 1381GLU     CG 4622   6.899   9.089   3.675
 1381GLU    HG1 4623   6.945   9.021   3.603
 1381GLU    HG2 4624   6.910   9.058   3.779
 1381GLU     CD 4625   6.966   9.226   3.671
 1381GLU    OE1 4626   6.955   9.300   3.771
 1381GLU    OE2 4627   7.032   9.255   3.570
 1381GLU      C 4628   6.527   8.994   3.712
 1381GLU      O 4629   6.484   9.020   3.824
 1382ARG      N 4630   6.436   8.975   3.616
 1382ARG      H 4631   6.467   8.967   3.521
 1382ARG     CA 4632   6.294   8.951   3.635
 1382ARG     HA 4633   6.255   9.039   3.686
 1382ARG     CB 4634   6.213   8.938   3.507
 1382ARG    HB1 4635   6.108   8.912   3.519
 1382ARG    HB2 4636   6.263   8.868   3.440
 1382ARG     CG 4637   6.211   9.067   3.426
 1382ARG    HG1 4638   6.153   9.049   3.335
 1382ARG    HG2 4639   6.313   9.093   3.396
 1382ARG     CD 4640   6.164   9.197   3.492
 1382ARG    HD1 4641   6.137   9.260   3.407
 1382ARG    HD2 4642   6.253   9.236   3.541
 1382ARG     NE 4643   6.049   9.188   3.582
 1382ARG     HE 4644   5.968   9.131   3.562
 1382ARG     CZ 4645   6.026   9.262   3.691
 1382ARG    NH1 4646   5.905   9.260   3.749
 1382ARG   HH11 4647   5.838   9.198   3.706
 1382ARG   HH12 4648   5.884   9.316   3.830
 1382ARG    NH2 4649   6.107   9.354   3.744
 1382ARG   HH21 4650   6.204   9.352   3.717
 1382ARG   HH22 4651   6.076   9.424   3.810
 1382ARG      C 4652   6.260   8.833   3.725
 1382ARG      O 4653   6.176   8.843   3.813
 1383ILE      N 4654   6.333   8.722   3.710
 1383ILE      H 4655   6.411   8.715   3.645
 1383ILE     CA 4656   6.329   8.604   3.794
 1383ILE     HA 4657   6.224   8.573   3.801
 1383ILE     CB 4658   6.399   8.484   3.731
 1383ILE     HB 4659   6.499   8.517   3.703
 1383ILE    CG2 4660   6.413   8.368   3.830
 1383ILE   HG21 4661   6.322   8.350   3.888
 1383ILE   HG22 4662   6.448   8.278   3.779
 1383ILE   HG23 4663   6.493   8.397   3.898
 1383ILE    CG1 4664   6.322   8.444   3.606
 1383ILE   HG11 4665   6.300   8.535   3.550
 1383ILE   HG12 4666   6.229   8.395   3.637
 1383ILE     CD 4667   6.415   8.361   3.518
 1383ILE    HD1 4668   6.472   8.289   3.576
 1383ILE    HD2 4669   6.368   8.298   3.443
 1383ILE    HD3 4670   6.483   8.432   3.470
 1383ILE      C 4671   6.371   8.634   3.937
 1383ILE      O 4672   6.296   8.598   4.026
 1384GLU      N 4673   6.477   8.714   3.952
 1384GLU      H 4674   6.530   8.736   3.868
 1384GLU     CA 4675   6.534   8.755   4.079
 1384GLU     HA 4676   6.552   8.665   4.137
 1384GLU     CB 4677   6.666   8.825   4.050
 1384GLU    HB1 4678   6.654   8.925   4.008
 1384GLU    HB2 4679   6.731   8.766   3.985
 1384GLU     CG 4680   6.757   8.856   4.169
 1384GLU    HG1 4681   6.759   8.780   4.247
 1384GLU    HG2 4682   6.717   8.941   4.224
 1384GLU     CD 4683   6.899   8.881   4.120
 1384GLU    OE1 4684   6.984   8.790   4.135
 1384GLU    OE2 4685   6.928   8.982   4.054
 1384GLU      C 4686   6.443   8.851   4.155
 1384GLU      O 4687   6.436   8.858   4.277
 1385TYR      N 4688   6.374   8.938   4.081
 1385TYR      H 4689   6.390   8.952   3.982
 1385TYR     CA 4690   6.270   9.021   4.137
 1385TYR     HA 4691   6.302   9.076   4.226
 1385TYR     CB 4692   6.214   9.116   4.031
 1385TYR    HB1 4693   6.157   9.068   3.952
 1385TYR    HB2 4694   6.304   9.158   3.987
 1385TYR     CG 4695   6.129   9.227   4.088
 1385TYR    CD1 4696   5.994   9.203   4.116
 1385TYR    HD1 4697   5.957   9.102   4.102
 1385TYR    CE1 4698   5.921   9.301   4.184
 1385TYR    HE1 4699   5.814   9.294   4.201
 1385TYR     CZ 4700   5.976   9.428   4.214
 1385TYR     OH 4701   5.897   9.529   4.260
 1385TYR     HH 4702   5.952   9.608   4.266
 1385TYR    CE2 4703   6.112   9.451   4.187
 1385TYR    HE2 4704   6.166   9.541   4.215
 1385TYR    CD2 4705   6.186   9.348   4.128
 1385TYR    HD2 4706   6.290   9.369   4.109
 1385TYR      C 4707   6.168   8.923   4.193
 1385TYR      O 4708   6.126   8.928   4.309
 1386CYS      N 4709   6.106   8.842   4.108
 1386CYS      H 4710   6.133   8.839   4.011
 1386CYS     CA 4711   6.010   8.742   4.152
 1386CYS     HA 4712   5.922   8.791   4.193
 1386CYS     CB 4713   5.969   8.648   4.039
 1386CYS    HB1 4714   5.900   8.576   4.081
 1386CYS    HB2 4715   6.062   8.604   4.003
 1386CYS     SG 4716   5.870   8.749   3.926
 1386CYS     HG 4717   5.976   8.804   3.866
 1386CYS      C 4718   6.059   8.657   4.269
 1386CYS      O 4719   5.972   8.614   4.344
 1387THR      N 4720   6.187   8.634   4.301
 1387THR      H 4721   6.255   8.663   4.232
 1387THR     CA 4722   6.235   8.568   4.420
 1387THR     HA 4723   6.163   8.489   4.439
 1387THR     CB 4724   6.365   8.492   4.394
 1387THR     HB 4725   6.395   8.440   4.485
 1387THR    CG2 4726   6.353   8.388   4.283
 1387THR   HG21 4727   6.445   8.330   4.272
 1387THR   HG22 4728   6.271   8.322   4.310
 1387THR   HG23 4729   6.342   8.431   4.184
 1387THR    OG1 4730   6.477   8.567   4.354
 1387THR    HG1 4731   6.500   8.642   4.410
 1387THR      C 4732   6.246   8.649   4.549
 1387THR      O 4733   6.284   8.596   4.653
 1388GLN      N 4734   6.210   8.778   4.546
 1388GLN      H 4735   6.210   8.813   4.452
 1388GLN     CA 4736   6.213   8.874   4.654
 1388GLN     HA 4737   6.235   8.831   4.752
 1388GLN     CB 4738   6.320   8.977   4.617
 1388GLN    HB1 4739   6.319   9.062   4.685
 1388GLN    HB2 4740   6.293   9.029   4.525
 1388GLN     CG 4741   6.460   8.916   4.611
 1388GLN    HG1 4742   6.459   8.845   4.528
 1388GLN    HG2 4743   6.485   8.872   4.708
 1388GLN     CD 4744   6.571   9.012   4.572
 1388GLN    OE1 4745   6.647   9.062   4.655
 1388GLN    NE2 4746   6.583   9.033   4.441
 1388GLN   HE21 4747   6.529   8.974   4.379
 1388GLN   HE22 4748   6.666   9.085   4.419
 1388GLN      C 4749   6.080   8.940   4.687
 1388GLN      O 4750   6.054   8.971   4.803
 1389ASP      N 4751   5.989   8.948   4.589
 1389ASP      H 4752   6.013   8.899   4.504
 1389ASP     CA 4753   5.855   9.002   4.596
 1389ASP     HA 4754   5.859   9.099   4.646
 1389ASP     CB 4755   5.813   9.031   4.452
 1389ASP    HB1 4756   5.804   8.933   4.406
 1389ASP    HB2 4757   5.889   9.090   4.402
 1389ASP     CG 4758   5.679   9.102   4.438
 1389ASP    OD1 4759   5.619   9.145   4.539
 1389ASP    OD2 4760   5.629   9.111   4.324
 1389ASP      C 4761   5.756   8.913   4.668
 1389ASP      O 4762   5.728   8.799   4.631
 1390PRO      N 4763   5.700   8.957   4.781
 1390PRO     CD 4764   5.736   9.074   4.859
 1390PRO    HD1 4765   5.700   9.171   4.823
 1390PRO    HD2 4766   5.844   9.083   4.863
 1390PRO     CG 4767   5.686   9.057   5.002
 1390PRO    HG1 4768   5.651   9.143   5.059
 1390PRO    HG2 4769   5.763   9.005   5.061
 1390PRO     CB 4770   5.564   8.969   4.979
 1390PRO    HB1 4771   5.479   9.029   4.949
 1390PRO    HB2 4772   5.547   8.909   5.068
 1390PRO     CA 4773   5.601   8.884   4.857
 1390PRO     HA 4774   5.643   8.786   4.880
 1390PRO      C 4775   5.472   8.852   4.783
 1390PRO      O 4776   5.413   8.745   4.795
 1391ASP      N 4777   5.428   8.926   4.681
 1391ASP      H 4778   5.493   9.001   4.665
 1391ASP     CA 4779   5.317   8.896   4.593
 1391ASP     HA 4780   5.232   8.872   4.656
 1391ASP     CB 4781   5.267   9.016   4.513
 1391ASP    HB1 4782   5.168   8.990   4.475
 1391ASP    HB2 4783   5.344   9.032   4.438
 1391ASP     CG 4784   5.251   9.150   4.583
 1391ASP    OD1 4785   5.180   9.150   4.686
 1391ASP    OD2 4786   5.304   9.255   4.540
 1391ASP      C 4787   5.344   8.781   4.497
 1391ASP      O 4788   5.253   8.746   4.422
 1392VAL      N 4789   5.464   8.722   4.495
 1392VAL      H 4790   5.526   8.762   4.564
 1392VAL     CA 4791   5.501   8.594   4.439
 1392VAL     HA 4792   5.415   8.555   4.385
 1392VAL     CB 4793   5.630   8.602   4.357
 1392VAL     HB 4794   5.715   8.624   4.421
 1392VAL    CG1 4795   5.659   8.474   4.280
 1392VAL   HG11 4796   5.734   8.493   4.203
 1392VAL   HG12 4797   5.702   8.402   4.350
 1392VAL   HG13 4798   5.570   8.429   4.235
 1392VAL    CG2 4799   5.621   8.710   4.249
 1392VAL   HG21 4800   5.696   8.708   4.170
 1392VAL   HG22 4801   5.525   8.699   4.199
 1392VAL   HG23 4802   5.635   8.805   4.301
 1392VAL      C 4803   5.517   8.503   4.560
 1392VAL      O 4804   5.430   8.417   4.571
 1393ILE      N 4805   5.622   8.518   4.642
 1393ILE      H 4806   5.687   8.591   4.619
 1393ILE     CA 4807   5.674   8.398   4.705
 1393ILE     HA 4808   5.680   8.321   4.628
 1393ILE     CB 4809   5.820   8.420   4.741
 1393ILE     HB 4810   5.861   8.331   4.788
 1393ILE    CG2 4811   5.903   8.468   4.622
 1393ILE   HG21 4812   6.010   8.474   4.639
 1393ILE   HG22 4813   5.880   8.405   4.536
 1393ILE   HG23 4814   5.869   8.566   4.591
 1393ILE    CG1 4815   5.827   8.534   4.843
 1393ILE   HG11 4816   5.763   8.510   4.927
 1393ILE   HG12 4817   5.788   8.626   4.799
 1393ILE     CD 4818   5.964   8.554   4.908
 1393ILE    HD1 4819   5.941   8.622   4.990
 1393ILE    HD2 4820   6.001   8.457   4.939
 1393ILE    HD3 4821   6.036   8.601   4.840
 1393ILE      C 4822   5.588   8.340   4.817
 1393ILE      O 4823   5.609   8.223   4.849
 1394ASN      N 4824   5.485   8.414   4.858
 1394ASN      H 4825   5.481   8.507   4.818
 1394ASN     CA 4826   5.387   8.376   4.958
 1394ASN     HA 4827   5.425   8.286   5.005
 1394ASN     CB 4828   5.379   8.477   5.072
 1394ASN    HB1 4829   5.300   8.454   5.144
 1394ASN    HB2 4830   5.357   8.575   5.031
 1394ASN     CG 4831   5.515   8.496   5.138
 1394ASN    OD1 4832   5.582   8.598   5.123
 1394ASN    ND2 4833   5.554   8.404   5.227
 1394ASN   HD21 4834   5.500   8.320   5.241
 1394ASN   HD22 4835   5.647   8.415   5.266
 1394ASN      C 4836   5.257   8.333   4.891
 1394ASN      O 4837   5.154   8.368   4.948
 1395THR      N 4838   5.259   8.263   4.777
 1395THR      H 4839   5.347   8.240   4.735
 1395THR     CA 4840   5.145   8.205   4.709
 1395THR     HA 4841   5.051   8.213   4.763
 1395THR     CB 4842   5.110   8.281   4.581
 1395THR     HB 4843   5.033   8.220   4.533
 1395THR    CG2 4844   5.050   8.420   4.599
 1395THR   HG21 4845   5.109   8.479   4.669
 1395THR   HG22 4846   5.046   8.463   4.499
 1395THR   HG23 4847   4.949   8.416   4.640
 1395THR    OG1 4848   5.217   8.280   4.489
 1395THR    HG1 4849   5.291   8.325   4.528
 1395THR      C 4850   5.169   8.057   4.681
 1395THR      O 4851   5.282   8.015   4.660
 1396ALA      N 4852   5.066   7.973   4.672
 1396ALA      H 4853   4.976   8.009   4.702
 1396ALA     CA 4854   5.086   7.830   4.662
 1396ALA     HA 4855   5.190   7.800   4.650
 1396ALA     CB 4856   5.026   7.771   4.790
 1396ALA    HB1 4857   4.929   7.815   4.812
 1396ALA    HB2 4858   5.019   7.662   4.781
 1396ALA    HB3 4859   5.093   7.799   4.871
 1396ALA      C 4860   5.017   7.774   4.538
 1396ALA      O 4861   4.928   7.835   4.479
 1397LEU      N 4862   5.059   7.656   4.490
 1397LEU      H 4863   5.131   7.619   4.550
 1397LEU     CA 4864   5.019   7.579   4.374
 1397LEU     HA 4865   4.994   7.657   4.301
 1397LEU     CB 4866   5.137   7.492   4.333
 1397LEU    HB1 4867   5.101   7.419   4.260
 1397LEU    HB2 4868   5.151   7.432   4.423
 1397LEU     CG 4869   5.270   7.552   4.287
 1397LEU     HG 4870   5.292   7.631   4.359
 1397LEU    CD1 4871   5.380   7.448   4.304
 1397LEU   HD11 4872   5.341   7.356   4.260
 1397LEU   HD12 4873   5.473   7.474   4.254
 1397LEU   HD13 4874   5.411   7.439   4.408
 1397LEU    CD2 4875   5.270   7.591   4.140
 1397LEU   HD21 4876   5.370   7.635   4.143
 1397LEU   HD22 4877   5.260   7.500   4.080
 1397LEU   HD23 4878   5.182   7.653   4.124
 1397LEU      C 4879   4.893   7.494   4.386
 1397LEU      O 4880   4.855   7.447   4.492
 1398PRO      N 4881   4.826   7.460   4.275
 1398PRO     CD 4882   4.852   7.508   4.141
 1398PRO    HD1 4883   4.920   7.438   4.093
 1398PRO    HD2 4884   4.891   7.609   4.144
 1398PRO     CG 4885   4.718   7.489   4.069
 1398PRO    HG1 4886   4.732   7.488   3.961
 1398PRO    HG2 4887   4.660   7.577   4.095
 1398PRO     CB 4888   4.655   7.365   4.131
 1398PRO    HB1 4889   4.688   7.279   4.073
 1398PRO    HB2 4890   4.546   7.379   4.131
 1398PRO     CA 4891   4.718   7.363   4.269
 1398PRO     HA 4892   4.638   7.392   4.337
 1398PRO      C 4893   4.759   7.223   4.314
 1398PRO      O 4894   4.863   7.170   4.277
 1399ILE      N 4895   4.663   7.161   4.384
 1399ILE      H 4896   4.573   7.206   4.391
 1399ILE     CA 4897   4.672   7.027   4.436
 1399ILE     HA 4898   4.779   7.013   4.454
 1399ILE     CB 4899   4.591   7.015   4.564
 1399ILE     HB 4900   4.485   7.029   4.544
 1399ILE    CG2 4901   4.621   6.876   4.620
 1399ILE   HG21 4902   4.728   6.874   4.640
 1399ILE   HG22 4903   4.555   6.862   4.706
 1399ILE   HG23 4904   4.603   6.797   4.547
 1399ILE    CG1 4905   4.629   7.117   4.672
 1399ILE   HG11 4906   4.561   7.105   4.756
 1399ILE   HG12 4907   4.595   7.212   4.631
 1399ILE     CD 4908   4.768   7.124   4.733
 1399ILE    HD1 4909   4.782   7.029   4.785
 1399ILE    HD2 4910   4.847   7.132   4.659
 1399ILE    HD3 4911   4.764   7.198   4.814
 1399ILE      C 4912   4.627   6.932   4.326
 1399ILE      O 4913   4.509   6.932   4.293
 1400GLU      N 4914   4.717   6.839   4.293
 1400GLU      H 4915   4.805   6.848   4.342
 1400GLU     CA 4916   4.686   6.713   4.228
 1400GLU     HA 4917   4.622   6.734   4.142
 1400GLU     CB 4918   4.811   6.645   4.173
 1400GLU    HB1 4919   4.872   6.588   4.243
 1400GLU    HB2 4920   4.872   6.725   4.132
 1400GLU     CG 4921   4.774   6.550   4.059
 1400GLU    HG1 4922   4.728   6.608   3.979
 1400GLU    HG2 4923   4.701   6.475   4.087
 1400GLU     CD 4924   4.900   6.489   3.999
 1400GLU    OE1 4925   4.976   6.420   4.071
 1400GLU    OE2 4926   4.907   6.493   3.875
 1400GLU      C 4927   4.599   6.627   4.318
 1400GLU      O 4928   4.655   6.545   4.390
 1401TYR      N 4929   4.467   6.633   4.298
 1401TYR      H 4930   4.423   6.702   4.239
 1401TYR     CA 4931   4.376   6.549   4.375
 1401TYR     HA 4932   4.420   6.539   4.474
 1401TYR     CB 4933   4.237   6.610   4.386
 1401TYR    HB1 4934   4.166   6.529   4.403
 1401TYR    HB2 4935   4.215   6.649   4.286
 1401TYR     CG 4936   4.221   6.719   4.490
 1401TYR    CD1 4937   4.197   6.680   4.622
 1401TYR    HD1 4938   4.187   6.576   4.649
 1401TYR    CE1 4939   4.169   6.772   4.724
 1401TYR    HE1 4940   4.150   6.740   4.825
 1401TYR     CZ 4941   4.177   6.908   4.690
 1401TYR     OH 4942   4.146   6.998   4.788
 1401TYR     HH 4943   4.123   7.084   4.752
 1401TYR    CE2 4944   4.203   6.951   4.558
 1401TYR    HE2 4945   4.226   7.053   4.530
 1401TYR    CD2 4946   4.236   6.855   4.462
 1401TYR    HD2 4947   4.253   6.888   4.361
 1401TYR      C 4948   4.378   6.404   4.329
 1401TYR      O 4949   4.320   6.319   4.396
    0NME      N 4950   4.445   6.374   4.218
    0NME      H 4951   4.480   6.447   4.157
    0NME    CH3 4952   4.448   6.238   4.168
    0NME   HH31 4953   4.542   6.193   4.201
    0NME   HH32 4954   4.364   6.175   4.198
    0NME   HH33 4955   4.452   6.244   4.059
 1402LIG     C4 4956   7.122   6.192   3.135
 1402LIG     H4 4957   7.171   6.177   3.231
 1402LIG     C5 4958   7.135   6.283   2.911
 1402LIG     C6 4959   7.195   6.247   3.030
 1402LIG     H6 4960   7.301   6.268   3.042
 1402LIG     C7 4961   6.877   6.120   3.194
 1402LIG     C8 4962   6.774   6.105   3.105
 1402LIG    C10 4963   6.500   5.929   3.465
 1402LIG    C13 4964   6.727   5.981   3.507
 1402LIG    H13 4965   6.815   5.992   3.569
 1402LIG    C15 4966   6.741   6.019   3.374
 1402LIG    C17 4967   6.635   6.065   3.144
 1402LIG    C21 4968   6.598   5.955   3.043
 1402LIG   H211 4969   6.593   5.977   2.936
 1402LIG   H212 4970   6.494   5.925   3.062
 1402LIG   H213 4971   6.652   5.862   3.062
 1402LIG    C22 4972   6.540   6.184   3.123
 1402LIG   H221 4973   6.550   6.211   3.017
 1402LIG   H222 4974   6.570   6.268   3.185
 1402LIG   H223 4975   6.435   6.164   3.145
 1402LIG    C24 4976   6.528   5.968   3.795
 1402LIG   H241 4977   6.437   6.002   3.746
 1402LIG   H242 4978   6.593   6.055   3.812
 1402LIG   H243 4979   6.504   5.925   3.892
 1402LIG    C26 4980   6.111   5.800   3.601
 1402LIG    H26 4981   6.066   5.807   3.502
 1402LIG    C28 4982   6.170   5.939   3.626
 1402LIG   H281 4983   6.086   6.009   3.622
 1402LIG   H282 4984   6.215   5.938   3.726
 1402LIG    N19 4985   7.267   6.420   2.736
 1402LIG    C18 4986   7.207   6.360   2.813
 1402LIG     C3 4987   7.004   6.247   2.884
 1402LIG     H3 4988   6.948   6.286   2.800
 1402LIG     C1 4989   6.935   6.183   2.987
 1402LIG     C2 4990   6.987   6.169   3.115
 1402LIG     N9 4991   6.805   6.147   2.979
 1402LIG     H9 4992   6.748   6.140   2.896
 1402LIG    C14 4993   6.631   6.023   3.289
 1402LIG    C16 4994   6.872   6.075   3.333
 1402LIG    O20 4995   6.972   6.079   3.402
 1402LIG    C12 4996   6.506   5.990   3.341
 1402LIG    H12 4997   6.420   5.975   3.276
 1402LIG    C11 4998   6.609   5.925   3.551
 1402LIG    C23 4999   6.595   5.875   3.693
 1402LIG   H231 5000   6.532   5.787   3.707
 1402LIG   H232 5001   6.693   5.854   3.736
 1402LIG    N25 5002   6.381   5.885   3.515
 1402LIG    C29 5003   6.338   5.748   3.493
 1402LIG   H291 5004   6.318   5.737   3.386
 1402LIG   H292 5005   6.425   5.683   3.508
 1402LIG    C27 5006   6.223   5.697   3.581
 1402LIG   H271 5007   6.274   5.667   3.673
 1402LIG   H272 5008   6.174   5.609   3.538
 1402LIG    C30 5009   6.277   5.987   3.526
 1402LIG   H301 5010   6.306   6.085   3.563
 1402LIG   H302 5011   6.226   6.007   3.432
 1402LIG    N31 5012   6.001   5.764   3.697
 1402LIG    H31 5013   5.941   5.848   3.696
 1402LIG    C32 5014   5.922   5.648   3.644
 1402LIG   H321 5015   5.878   5.681   3.550
 1402LIG   H322 5016   5.992   5.567   3.624
 1402LIG    C34 5017   5.806   5.610   3.737
 1402LIG   H341 5018   5.755   5.521   3.697
 1402LIG   H342 5019   5.730   5.688   3.748
 1402LIG    O36 5020   5.853   5.583   3.870
 1402LIG    C35 5021   5.924   5.694   3.928
 1402LIG   H351 5022   5.853   5.776   3.927
 1402LIG   H352 5023   5.969   5.682   4.027
 1402LIG    C33 5024   6.042   5.730   3.837
 1402LIG   H331 5025   6.107   5.643   3.831
 1402LIG   H332 5026   6.098   5.818   3.871
 1403SOL     OW 5027   1.450   5.643   5.078
 1403SOL    HW1 5028   1.404   5.682   5.153
 1403SOL    HW2 5029   1.394   5.663   5.003
 1404SOL     OW 5030   5.214  10.330   5.784
 1404SOL    HW1 5031   5.129  10.328   5.828
 1404SOL    HW2 5032   5.206  10.399   5.719
 1405SOL     OW 5033   5.971   3.835   4.371
 1405SOL    HW1 5034   6.044   3.781   4.400
 1405SOL    HW2 5035   5.934   3.788   4.296
 1406SOL     OW 5036   6.121   1.304   1.801
 1406SOL    HW1 5037   6.167   1.273   1.879
 1406SOL    HW2 5038   6.028   1.296   1.823
 1407SOL     OW 5039   4.321   4.839   4.600
 1407SOL    HW1 5040   4.277   4.766   4.558
 1407SOL    HW2 5041   4.409   4.840   4.563
 1408SOL     OW 5042   3.849   6.690   3.997
 1408SOL    HW1 5043   3.844   6.727   3.909
 1408SOL    HW2 5044   3.886   6.602   3.984
 1409SOL     OW 5045   7.328   9.006   4.791
 1409SOL    HW1 5046   7.326   9.093   4.749
 1409SOL    HW2 5047   7.365   8.949   4.724
 1410SOL     OW 5048  -0.440   4.881   4.421
 1410SOL    HW1 5049  -0.412   4.827   4.347
 1410SOL    HW2 5050  -0.533   4.895   4.407
 1411SOL     OW 5051  -0.997   5.865   5.610
 1411SOL    HW1 5052  -0.902   5.865   5.594
 1411SOL    HW2 5053  -1.019   5.957   5.621
 1412SOL     OW 5054   5.173   2.692   2.009
 1412SOL    HW1 5055   5.192   2.684   1.916
 1412SOL    HW2 5056   5.078   2.703   2.013
 1413SOL     OW 5057   3.787   8.544   5.674
 1413SOL    HW1 5058   3.803   8.618   5.614
 1413SOL    HW2 5059   3.716   8.495   5.632
 1414SOL     OW 5060   3.211   6.963   2.698
 1414SOL    HW1 5061   3.208   6.932   2.789
 1414SOL    HW2 5062   3.251   6.891   2.650
 1415SOL     OW 5063   2.970   7.959   4.443
 1415SOL    HW1 5064   3.037   8.013   4.484
 1415SOL    HW2 5065   2.999   7.869   4.456
 1416SOL     OW 5066   8.802   8.211   3.017
 1416SOL    HW1 5067   8.870   8.146   3.035
 1416SOL    HW2 5068   8.818   8.281   3.080
 1417SOL     OW 5069   1.569   2.735   1.935
 1417SOL    HW1 5070   1.598   2.653   1.976
 1417SOL    HW2 5071   1.588   2.803   2.001
 1418SOL     OW 5072   3.958   2.914   1.423
 1418SOL    HW1 5073   4.013   2.950   1.492
 1418SOL    HW2 5074   3.870   2.944   1.445
 1419SOL     OW 5075   0.698   7.446   6.306
 1419SOL    HW1 5076   0.616   7.413   6.342
 1419SOL    HW2 5077   0.741   7.490   6.379
 1420SOL     OW 5078   2.607   3.069   0.323
 1420SOL    HW1 5079   2.689   3.040   0.283
 1420SOL    HW2 5080   2.545   3.074   0.250
 1421SOL     OW 5081   3.624   3.808   5.676
 1421SOL    HW1 5082   3.609   3.854   5.593
 1421SOL    HW2 5083   3.696   3.747   5.657
 1422SOL     OW 5084   6.296   2.018   0.971
 1422SOL    HW1 5085   6.240   1.944   0.993
 1422SOL    HW2 5086   6.385   1.983   0.976
 1423SOL     OW 5087   1.200   8.182   5.232
 1423SOL    HW1 5088   1.163   8.249   5.289
 1423SOL    HW2 5089   1.295   8.198   5.236
 1424SOL     OW 5090   1.918   8.502   6.513
 1424SOL    HW1 5091   1.859   8.463   6.577
 1424SOL    HW2 5092   1.985   8.435   6.498
 1425SOL     OW 5093   5.133   0.275   0.172
 1425SOL    HW1 5094   5.163   0.312   0.089
 1425SOL    HW2 5095   5.113   0.351   0.226
 1426SOL     OW 5096   3.949   6.593   3.067
 1426SOL    HW1 5097   3.923   6.532   2.997
 1426SOL    HW2 5098   4.007   6.655   3.023
 1427SOL     OW 5099  -1.893   4.926   6.030
 1427SOL    HW1 5100  -1.944   4.932   5.949
 1427SOL    HW2 5101  -1.803   4.942   6.003
 1428SOL     OW 5102   6.391   3.599   2.993
 1428SOL    HW1 5103   6.421   3.529   2.934
 1428SOL    HW2 5104   6.351   3.664   2.935
 1429SOL     OW 5105   1.044   2.756   4.433
 1429SOL    HW1 5106   1.044   2.679   4.376
 1429SOL    HW2 5107   0.965   2.747   4.486
 1430SOL     OW 5108   4.670   5.683   5.331
 1430SOL    HW1 5109   4.661   5.588   5.339
 1430SOL    HW2 5110   4.581   5.714   5.314
 1431SOL     OW 5111   5.222   4.683   5.984
 1431SOL    HW1 5112   5.315   4.694   6.004
 1431SOL    HW2 5113   5.199   4.597   6.018
 1432SOL     OW 5114   5.320   4.124   0.759
 1432SOL    HW1 5115   5.409   4.097   0.736
 1432SOL    HW2 5116   5.270   4.112   0.678
 1433SOL     OW 5117   4.952   2.037   0.010
 1433SOL    HW1 5118   4.942   1.942   0.011
 1433SOL    HW2 5119   4.863   2.071  -0.003
 1434SOL     OW 5120   8.369   6.684   2.691
 1434SOL    HW1 5121   8.327   6.756   2.739
 1434SOL    HW2 5122   8.345   6.605   2.740
 1435SOL     OW 5123   8.881   4.636   1.369
 1435SOL    HW1 5124   8.902   4.674   1.284
 1435SOL    HW2 5125   8.806   4.685   1.400
 1436SOL     OW 5126   6.789   4.976   0.411
 1436SOL    HW1 5127   6.847   5.046   0.379
 1436SOL    HW2 5128   6.777   4.918   0.336
 1437SOL     OW 5129   2.336   3.725   6.006
 1437SOL    HW1 5130   2.378   3.788   5.948
 1437SOL    HW2 5131   2.247   3.758   6.017
 1438SOL     OW 5132   5.748   1.806   1.098
 1438SOL    HW1 5133   5.763   1.875   1.033
 1438SOL    HW2 5134   5.653   1.809   1.114
 1439SOL     OW 5135   2.773   3.629   0.868
 1439SOL    HW1 5136   2.684   3.624   0.834
 1439SOL    HW2 5137   2.768   3.694   0.939
 1440SOL     OW 5138  -0.024   6.771   4.231
 1440SOL    HW1 5139   0.048   6.834   4.225
 1440SOL    HW2 5140  -0.029   6.749   4.324
 1441SOL     OW 5141   3.726   9.092   6.425
 1441SOL    HW1 5142   3.678   9.103   6.343
 1441SOL    HW2 5143   3.762   9.179   6.443
 1442SOL     OW 5144   6.081   9.698   5.921
 1442SOL    HW1 5145   6.046   9.698   6.010
 1442SOL    HW2 5146   6.164   9.650   5.929
 1443SOL     OW 5147   0.908   7.604   6.476
 1443SOL    HW1 5148   0.897   7.693   6.510
 1443SOL    HW2 5149   0.851   7.550   6.531
 1444SOL     OW 5150   9.485   7.165   1.174
 1444SOL    HW1 5151   9.521   7.233   1.117
 1444SOL    HW2 5152   9.473   7.208   1.259
 1445SOL     OW 5153   4.207   3.932   0.459
 1445SOL    HW1 5154   4.234   3.975   0.540
 1445SOL    HW2 5155   4.256   3.850   0.458
 1446SOL     OW 5156   2.003   3.491   2.352
 1446SOL    HW1 5157   1.929   3.477   2.410
 1446SOL    HW2 5158   1.976   3.563   2.294
 1447SOL     OW 5159   2.251   7.362   6.121
 1447SOL    HW1 5160   2.277   7.277   6.085
 1447SOL    HW2 5161   2.312   7.378   6.192
 1448SOL     OW 5162   7.201   2.479   1.350
 1448SOL    HW1 5163   7.293   2.463   1.327
 1448SOL    HW2 5164   7.205   2.530   1.431
 1449SOL     OW 5165  -0.045   4.323   5.935
 1449SOL    HW1 5166   0.000   4.307   5.853
 1449SOL    HW2 5167  -0.027   4.414   5.956
 1450SOL     OW 5168   5.655   4.132   2.931
 1450SOL    HW1 5169   5.736   4.104   2.888
 1450SOL    HW2 5170   5.665   4.227   2.941
 1451SOL     OW 5171   4.624   5.354   3.380
 1451SOL    HW1 5172   4.543   5.401   3.359
 1451SOL    HW2 5173   4.688   5.389   3.318
 1452SOL     OW 5174   2.561   5.978   6.136
 1452SOL    HW1 5175   2.540   5.952   6.047
 1452SOL    HW2 5176   2.485   5.952   6.188
 1453SOL     OW 5177   0.181   1.680   1.020
 1453SOL    HW1 5178   0.268   1.659   0.985
 1453SOL    HW2 5179   0.197   1.702   1.112
 1454SOL     OW 5180   3.594   2.921   3.181
 1454SOL    HW1 5181   3.536   2.994   3.199
 1454SOL    HW2 5182   3.628   2.937   3.093
 1455SOL     OW 5183   1.354   0.791   0.843
 1455SOL    HW1 5184   1.378   0.709   0.888
 1455SOL    HW2 5185   1.433   0.816   0.795
 1456SOL     OW 5186   6.536   0.299   0.166
 1456SOL    HW1 5187   6.626   0.332   0.161
 1456SOL    HW2 5188   6.546   0.204   0.165
 1457SOL     OW 5189   8.407   9.721   3.830
 1457SOL    HW1 5190   8.403   9.734   3.735
 1457SOL    HW2 5191   8.370   9.634   3.843
 1458SOL     OW 5192   6.809   6.955   5.699
 1458SOL    HW1 5193   6.801   6.940   5.793
 1458SOL    HW2 5194   6.727   6.923   5.662
 1459SOL     OW 5195   1.379   0.955   0.500
 1459SOL    HW1 5196   1.307   1.014   0.519
 1459SOL    HW2 5197   1.351   0.908   0.421
 1460SOL     OW 5198   5.501   1.149   0.303
 1460SOL    HW1 5199   5.424   1.104   0.337
 1460SOL    HW2 5200   5.491   1.145   0.208
 1461SOL     OW 5201   1.762   8.619   2.145
 1461SOL    HW1 5202   1.815   8.653   2.217
 1461SOL    HW2 5203   1.672   8.622   2.179
 1462SOL     OW 5204  -1.104   3.597   4.587
 1462SOL    HW1 5205  -1.021   3.550   4.577
 1462SOL    HW2 5206  -1.088   3.683   4.546
 1463SOL     OW 5207   4.227   4.669   2.683
 1463SOL    HW1 5208   4.206   4.674   2.590
 1463SOL    HW2 5209   4.151   4.709   2.727
 1464SOL     OW 5210   6.860  10.336   6.197
 1464SOL    HW1 5211   6.893  10.259   6.150
 1464SOL    HW2 5212   6.826  10.393   6.129
 1465SOL     OW 5213   3.915   9.583   4.803
 1465SOL    HW1 5214   3.886   9.602   4.892
 1465SOL    HW2 5215   4.010   9.582   4.809
 1466SOL     OW 5216   2.977  10.097   6.183
 1466SOL    HW1 5217   3.036  10.056   6.246
 1466SOL    HW2 5218   3.020  10.083   6.098
 1467SOL     OW 5219  -1.058   3.861   4.582
 1467SOL    HW1 5220  -1.025   3.895   4.499
 1467SOL    HW2 5221  -1.120   3.928   4.612
 1468SOL     OW 5222   3.344   9.746   5.519
 1468SOL    HW1 5223   3.329   9.804   5.444
 1468SOL    HW2 5224   3.389   9.670   5.482
 1469SOL     OW 5225   2.879   7.961   4.807
 1469SOL    HW1 5226   2.818   7.923   4.744
 1469SOL    HW2 5227   2.948   7.896   4.816
 1470SOL     OW 5228   4.221   7.329   6.495
 1470SOL    HW1 5229   4.197   7.236   6.499
 1470SOL    HW2 5230   4.185   7.359   6.412
 1471SOL     OW 5231   1.977   5.669   3.982
 1471SOL    HW1 5232   2.019   5.687   4.066
 1471SOL    HW2 5233   2.049   5.671   3.918
 1472SOL     OW 5234   0.390   3.817   4.256
 1472SOL    HW1 5235   0.337   3.881   4.208
 1472SOL    HW2 5236   0.480   3.838   4.232
 1473SOL     OW 5237   2.719   2.501   1.843
 1473SOL    HW1 5238   2.802   2.535   1.809
 1473SOL    HW2 5239   2.744   2.426   1.897
 1474SOL     OW 5240   0.841   1.659   1.280
 1474SOL    HW1 5241   0.903   1.723   1.245
 1474SOL    HW2 5242   0.892   1.604   1.339
 1475SOL     OW 5243   5.918  10.173   6.059
 1475SOL    HW1 5244   5.947  10.236   6.125
 1475SOL    HW2 5245   5.998  10.125   6.035
 1476SOL     OW 5246   4.012   7.188   5.361
 1476SOL    HW1 5247   4.062   7.138   5.297
 1476SOL    HW2 5248   3.956   7.246   5.308
 1477SOL     OW 5249   2.955   1.166   0.144
 1477SOL    HW1 5250   3.009   1.087   0.137
 1477SOL    HW2 5251   2.917   1.162   0.232
 1478SOL     OW 5252   2.493   3.493   4.664
 1478SOL    HW1 5253   2.440   3.413   4.661
 1478SOL    HW2 5254   2.538   3.488   4.749
 1479SOL     OW 5255  -0.065   0.846   0.735
 1479SOL    HW1 5256  -0.068   0.837   0.831
 1479SOL    HW2 5257   0.023   0.880   0.717
 1480SOL     OW 5258  -0.000   2.877   3.830
 1480SOL    HW1 5259   0.091   2.857   3.813
 1480SOL    HW2 5260  -0.029   2.810   3.892
 1481SOL     OW 5261   5.965  10.226   5.012
 1481SOL    HW1 5262   6.037  10.167   4.991
 1481SOL    HW2 5263   5.938  10.202   5.100
 1482SOL     OW 5264   0.646   7.753   4.102
 1482SOL    HW1 5265   0.710   7.688   4.074
 1482SOL    HW2 5266   0.573   7.743   4.041
 1483SOL     OW 5267   3.705   3.578   3.158
 1483SOL    HW1 5268   3.701   3.486   3.185
 1483SOL    HW2 5269   3.645   3.623   3.218
 1484SOL     OW 5270   6.752   8.105   0.850
 1484SOL    HW1 5271   6.688   8.164   0.890
 1484SOL    HW2 5272   6.702   8.055   0.786
 1485SOL     OW 5273   6.239   3.495   0.892
 1485SOL    HW1 5274   6.278   3.414   0.860
 1485SOL    HW2 5275   6.147   3.473   0.906
 1486SOL     OW 5276   5.781   6.786   1.812
 1486SOL    HW1 5277   5.816   6.759   1.897
 1486SOL    HW2 5278   5.718   6.855   1.833
 1487SOL     OW 5279   0.649  10.341   5.725
 1487SOL    HW1 5280   0.581  10.357   5.790
 1487SOL    HW2 5281   0.608  10.287   5.658
 1488SOL     OW 5282   4.707   6.149   2.403
 1488SOL    HW1 5283   4.666   6.063   2.400
 1488SOL    HW2 5284   4.782   6.142   2.344
 1489SOL     OW 5285   7.232   4.292   2.911
 1489SOL    HW1 5286   7.245   4.359   2.978
 1489SOL    HW2 5287   7.315   4.245   2.907
 1490SOL     OW 5288   2.708   6.545   5.913
 1490SOL    HW1 5289   2.671   6.465   5.951
 1490SOL    HW2 5290   2.801   6.525   5.900
 1491SOL     OW 5291   3.284   3.759   2.620
 1491SOL    HW1 5292   3.268   3.846   2.656
 1491SOL    HW2 5293   3.379   3.755   2.609
 1492SOL     OW 5294   3.006   4.681   4.773
 1492SOL    HW1 5295   2.947   4.608   4.793
 1492SOL    HW2 5296   3.080   4.641   4.728
 1493SOL     OW 5297  10.140   7.591   0.121
 1493SOL    HW1 5298  10.232   7.592   0.150
 1493SOL    HW2 5299  10.133   7.514   0.066
 1494SOL     OW 5300  -1.750   5.513   6.339
 1494SOL    HW1 5301  -1.757   5.449   6.410
 1494SOL    HW2 5302  -1.841   5.531   6.314
 1495SOL     OW 5303   3.459  10.816   5.984
 1495SOL    HW1 5304   3.479  10.805   5.890
 1495SOL    HW2 5305   3.524  10.761   6.028
 1496SOL     OW 5306   8.300   4.829   0.015
 1496SOL    HW1 5307   8.385   4.847   0.056
 1496SOL    HW2 5308   8.286   4.904  -0.044
 1497SOL     OW 5309   3.763   7.360   0.013
 1497SOL    HW1 5310   3.847   7.319  -0.007
 1497SOL    HW2 5311   3.698   7.292  -0.004
 1498SOL     OW 5312  -0.018   3.191   4.618
 1498SOL    HW1 5313  -0.057   3.121   4.565
 1498SOL    HW2 5314   0.068   3.204   4.578
 1499SOL     OW 5315   3.910   3.206   3.491
 1499SOL    HW1 5316   3.856   3.285   3.486
 1499SOL    HW2 5317   3.936   3.200   3.583
 1500SOL     OW 5318   4.008   6.957   3.281
 1500SOL    HW1 5319   3.985   6.939   3.190
 1500SOL    HW2 5320   4.094   6.916   3.293
 1501SOL     OW 5321   3.431   7.717   1.040
 1501SOL    HW1 5322   3.518   7.709   0.999
 1501SOL    HW2 5323   3.371   7.728   0.966
 1502SOL     OW 5324   3.946   2.373   0.827
 1502SOL    HW1 5325   3.925   2.330   0.909
 1502SOL    HW2 5326   3.862   2.399   0.790
 1503SOL     OW 5327   0.656   3.818   3.819
 1503SOL    HW1 5328   0.593   3.815   3.747
 1503SOL    HW2 5329   0.639   3.738   3.869
 1504SOL     OW 5330   0.293   7.222   3.975
 1504SOL    HW1 5331   0.308   7.276   3.897
 1504SOL    HW2 5332   0.364   7.245   4.034
 1505SOL     OW 5333   3.451   3.735   0.859
 1505SOL    HW1 5334   3.514   3.732   0.787
 1505SOL    HW2 5335   3.505   3.750   0.937
 1506SOL     OW 5336   5.290   6.762   0.118
 1506SOL    HW1 5337   5.359   6.711   0.161
 1506SOL    HW2 5338   5.335   6.839   0.084
 1507SOL     OW 5339   1.333   4.011   1.702
 1507SOL    HW1 5340   1.423   4.021   1.670
 1507SOL    HW2 5341   1.279   4.034   1.626
 1508SOL     OW 5342   6.899   8.923   5.018
 1508SOL    HW1 5343   6.850   9.002   5.041
 1508SOL    HW2 5344   6.941   8.896   5.100
 1509SOL     OW 5345   6.142   7.694   5.075
 1509SOL    HW1 5346   6.221   7.648   5.101
 1509SOL    HW2 5347   6.122   7.751   5.150
 1510SOL     OW 5348   5.670   8.100   5.899
 1510SOL    HW1 5349   5.643   8.169   5.959
 1510SOL    HW2 5350   5.619   8.116   5.820
 1511SOL     OW 5351   9.190   8.125   0.885
 1511SOL    HW1 5352   9.277   8.112   0.849
 1511SOL    HW2 5353   9.202   8.188   0.956
 1512SOL     OW 5354   2.447   4.745   4.636
 1512SOL    HW1 5355   2.493   4.692   4.570
 1512SOL    HW2 5356   2.490   4.830   4.632
 1513SOL     OW 5357   2.802   8.597   2.050
 1513SOL    HW1 5358   2.729   8.603   2.111
 1513SOL    HW2 5359   2.850   8.679   2.062
 1514SOL     OW 5360  -0.043   6.066   4.802
 1514SOL    HW1 5361  -0.121   6.120   4.798
 1514SOL    HW2 5362  -0.055   6.012   4.880
 1515SOL     OW 5363   2.291   4.054   2.943
 1515SOL    HW1 5364   2.259   3.996   2.874
 1515SOL    HW2 5365   2.378   4.080   2.915
 1516SOL     OW 5366   9.083   5.833   1.669
 1516SOL    HW1 5367   9.172   5.861   1.647
 1516SOL    HW2 5368   9.088   5.738   1.670
 1517SOL     OW 5369   7.859   2.398   0.572
 1517SOL    HW1 5370   7.839   2.351   0.491
 1517SOL    HW2 5371   7.953   2.412   0.569
 1518SOL     OW 5372   0.749   5.125   6.031
 1518SOL    HW1 5373   0.803   5.176   5.970
 1518SOL    HW2 5374   0.801   5.046   6.047
 1519SOL     OW 5375   7.626   8.153   3.932
 1519SOL    HW1 5376   7.563   8.157   3.860
 1519SOL    HW2 5377   7.616   8.065   3.968
 1520SOL     OW 5378   0.405   6.257   4.868
 1520SOL    HW1 5379   0.444   6.345   4.864
 1520SOL    HW2 5380   0.478   6.199   4.891
 1521SOL     OW 5381   5.706   6.636   2.561
 1521SOL    HW1 5382   5.749   6.576   2.623
 1521SOL    HW2 5383   5.698   6.585   2.480
 1522SOL     OW 5384   4.080   8.514   4.811
 1522SOL    HW1 5385   4.078   8.439   4.871
 1522SOL    HW2 5386   4.081   8.475   4.724
 1523SOL     OW 5387  -0.388   4.814   5.600
 1523SOL    HW1 5388  -0.439   4.740   5.565
 1523SOL    HW2 5389  -0.454   4.875   5.631
 1524SOL     OW 5390   7.160   1.385   1.159
 1524SOL    HW1 5391   7.217   1.367   1.234
 1524SOL    HW2 5392   7.189   1.323   1.092
 1525SOL     OW 5393   6.584   7.690   0.809
 1525SOL    HW1 5394   6.524   7.670   0.881
 1525SOL    HW2 5395   6.671   7.679   0.847
 1526SOL     OW 5396   8.398   3.269   0.180
 1526SOL    HW1 5397   8.483   3.235   0.152
 1526SOL    HW2 5398   8.390   3.240   0.271
 1527SOL     OW 5399   5.560   4.977   6.291
 1527SOL    HW1 5400   5.542   4.997   6.383
 1527SOL    HW2 5401   5.510   4.898   6.273
 1528SOL     OW 5402   9.437   6.675   0.257
 1528SOL    HW1 5403   9.361   6.730   0.239
 1528SOL    HW2 5404   9.414   6.590   0.220
 1529SOL     OW 5405   2.135   3.086   0.232
 1529SOL    HW1 5406   2.133   2.990   0.225
 1529SOL    HW2 5407   2.043   3.112   0.223
 1530SOL     OW 5408   8.193   8.233   1.753
 1530SOL    HW1 5409   8.113   8.232   1.806
 1530SOL    HW2 5410   8.187   8.155   1.699
 1531SOL     OW 5411   6.536   4.903   3.243
 1531SOL    HW1 5412   6.451   4.918   3.202
 1531SOL    HW2 5413   6.522   4.829   3.302
 1532SOL     OW 5414   6.030   6.748   0.072
 1532SOL    HW1 5415   5.948   6.751   0.121
 1532SOL    HW2 5416   6.098   6.766   0.137
 1533SOL     OW 5417   8.161   8.564   1.805
 1533SOL    HW1 5418   8.167   8.655   1.834
 1533SOL    HW2 5419   8.210   8.514   1.871
 1534SOL     OW 5420   8.625   8.106   2.258
 1534SOL    HW1 5421   8.666   8.173   2.312
 1534SOL    HW2 5422   8.531   8.116   2.276
 1535SOL     OW 5423   3.372   6.799   0.471
 1535SOL    HW1 5424   3.405   6.877   0.516
 1535SOL    HW2 5425   3.278   6.800   0.487
 1536SOL     OW 5426   0.062   1.873   2.341
 1536SOL    HW1 5427   0.040   1.814   2.413
 1536SOL    HW2 5428   0.088   1.955   2.385
 1537SOL     OW 5429   4.881   5.858   3.098
 1537SOL    HW1 5430   4.819   5.807   3.046
 1537SOL    HW2 5431   4.852   5.949   3.088
 1538SOL     OW 5432   3.177   5.536   2.223
 1538SOL    HW1 5433   3.113   5.489   2.277
 1538SOL    HW2 5434   3.214   5.469   2.165
 1539SOL     OW 5435   5.341   3.663   4.466
 1539SOL    HW1 5436   5.292   3.730   4.420
 1539SOL    HW2 5437   5.428   3.701   4.479
 1540SOL     OW 5438   1.104   3.319   3.216
 1540SOL    HW1 5439   1.020   3.279   3.192
 1540SOL    HW2 5440   1.137   3.355   3.134
 1541SOL     OW 5441   7.391   2.373   2.449
 1541SOL    HW1 5442   7.364   2.331   2.531
 1541SOL    HW2 5443   7.482   2.347   2.438
 1542SOL     OW 5444   3.451   0.991   0.436
 1542SOL    HW1 5445   3.412   1.065   0.390
 1542SOL    HW2 5446   3.396   0.917   0.413
 1543SOL     OW 5447   5.011   7.529   3.838
 1543SOL    HW1 5448   4.949   7.601   3.825
 1543SOL    HW2 5449   5.090   7.558   3.793
 1544SOL     OW 5450   6.379   9.344   3.691
 1544SOL    HW1 5451   6.405   9.297   3.771
 1544SOL    HW2 5452   6.453   9.330   3.631
 1545SOL     OW 5453   6.355   4.107   4.084
 1545SOL    HW1 5454   6.336   4.200   4.077
 1545SOL    HW2 5455   6.382   4.082   3.996
 1546SOL     OW 5456   3.172   4.861   4.473
 1546SOL    HW1 5457   3.183   4.821   4.386
 1546SOL    HW2 5458   3.108   4.804   4.517
 1547SOL     OW 5459   5.469   6.739   5.813
 1547SOL    HW1 5460   5.477   6.647   5.839
 1547SOL    HW2 5461   5.430   6.735   5.726
 1548SOL     OW 5462   6.759   6.114   5.205
 1548SOL    HW1 5463   6.708   6.166   5.143
 1548SOL    HW2 5464   6.753   6.162   5.288
 1549SOL     OW 5465   1.485   3.890   4.299
 1549SOL    HW1 5466   1.420   3.871   4.232
 1549SOL    HW2 5467   1.549   3.945   4.255
 1550SOL     OW 5468   6.708   9.423   4.858
 1550SOL    HW1 5469   6.720   9.389   4.947
 1550SOL    HW2 5470   6.614   9.433   4.849
 1551SOL     OW 5471  -1.649   3.941   5.929
 1551SOL    HW1 5472  -1.667   4.034   5.946
 1551SOL    HW2 5473  -1.732   3.897   5.947
 1552SOL     OW 5474   2.140   6.339   4.091
 1552SOL    HW1 5475   2.047   6.359   4.089
 1552SOL    HW2 5476   2.146   6.255   4.137
 1553SOL     OW 5477   3.211   7.587   6.137
 1553SOL    HW1 5478   3.221   7.517   6.202
 1553SOL    HW2 5479   3.238   7.547   6.054
 1554SOL     OW 5480   2.488   8.178   1.654
 1554SOL    HW1 5481   2.451   8.090   1.662
 1554SOL    HW2 5482   2.575   8.164   1.616
 1555SOL     OW 5483   0.314   3.608   4.028
 1555SOL    HW1 5484   0.295   3.682   4.085
 1555SOL    HW2 5485   0.396   3.571   4.062
 1556SOL     OW 5486   8.269   7.633   0.306
 1556SOL    HW1 5487   8.234   7.563   0.250
 1556SOL    HW2 5488   8.322   7.686   0.246
 1557SOL     OW 5489  -0.585   3.398   2.953
 1557SOL    HW1 5490  -0.568   3.373   2.862
 1557SOL    HW2 5491  -0.640   3.477   2.947
 1558SOL     OW 5492   7.137   3.729   2.513
 1558SOL    HW1 5493   7.222   3.729   2.468
 1558SOL    HW2 5494   7.154   3.777   2.595
 1559SOL     OW 5495   3.001   2.621   0.986
 1559SOL    HW1 5496   3.083   2.580   0.958
 1559SOL    HW2 5497   3.011   2.632   1.080
 1560SOL     OW 5498   6.554   2.002   1.728
 1560SOL    HW1 5499   6.644   2.034   1.731
 1560SOL    HW2 5500   6.503   2.075   1.693
 1561SOL     OW 5501   5.528   3.464   2.971
 1561SOL    HW1 5502   5.587   3.495   3.041
 1561SOL    HW2 5503   5.443   3.454   3.014
 1562SOL     OW 5504   1.711   4.507   1.149
 1562SOL    HW1 5505   1.805   4.492   1.136
 1562SOL    HW2 5506   1.669   4.437   1.099
 1563SOL     OW 5507   2.452   3.875   3.950
 1563SOL    HW1 5508   2.459   3.785   3.917
 1563SOL    HW2 5509   2.374   3.910   3.908
 1564SOL     OW 5510   3.951   4.666   1.026
 1564SOL    HW1 5511   3.951   4.587   1.080
 1564SOL    HW2 5512   4.032   4.711   1.049
 1565SOL     OW 5513   4.593   9.849   4.293
 1565SOL    HW1 5514   4.635   9.765   4.314
 1565SOL    HW2 5515   4.500   9.834   4.308
 1566SOL     OW 5516   1.391   3.994   6.035
 1566SOL    HW1 5517   1.314   3.954   5.994
 1566SOL    HW2 5518   1.448   3.920   6.056
 1567SOL     OW 5519   8.411   3.525   0.443
 1567SOL    HW1 5520   8.505   3.542   0.454
 1567SOL    HW2 5521   8.407   3.446   0.390
 1568SOL     OW 5522   3.379   5.094   3.874
 1568SOL    HW1 5523   3.419   5.138   3.798
 1568SOL    HW2 5524   3.365   5.004   3.844
 1569SOL     OW 5525   3.583   6.159   0.371
 1569SOL    HW1 5526   3.659   6.215   0.352
 1569SOL    HW2 5527   3.531   6.210   0.433
 1570SOL     OW 5528  -1.597   5.320   5.741
 1570SOL    HW1 5529  -1.512   5.332   5.781
 1570SOL    HW2 5530  -1.607   5.395   5.682
 1571SOL     OW 5531   0.561   1.379   1.478
 1571SOL    HW1 5532   0.573   1.421   1.393
 1571SOL    HW2 5533   0.564   1.450   1.541
 1572SOL     OW 5534   8.507   7.033   0.794
 1572SOL    HW1 5535   8.548   7.101   0.741
 1572SOL    HW2 5536   8.517   7.064   0.884
 1573SOL     OW 5537   4.232   7.237   2.020
 1573SOL    HW1 5538   4.151   7.212   2.065
 1573SOL    HW2 5539   4.203   7.291   1.946
 1574SOL     OW 5540   3.673   4.746   0.273
 1574SOL    HW1 5541   3.689   4.838   0.256
 1574SOL    HW2 5542   3.759   4.704   0.267
 1575SOL     OW 5543   4.491   4.236   2.656
 1575SOL    HW1 5544   4.450   4.259   2.573
 1575SOL    HW2 5545   4.522   4.146   2.643
 1576SOL     OW 5546   5.634   1.917   3.305
 1576SOL    HW1 5547   5.664   1.925   3.395
 1576SOL    HW2 5548   5.541   1.896   3.312
 1577SOL     OW 5549   5.403   4.910   3.680
 1577SOL    HW1 5550   5.373   4.820   3.668
 1577SOL    HW2 5551   5.491   4.911   3.643
 1578SOL     OW 5552   1.423   3.594   5.999
 1578SOL    HW1 5553   1.428   3.520   6.060
 1578SOL    HW2 5554   1.482   3.659   6.037
 1579SOL     OW 5555   4.528   7.030   2.992
 1579SOL    HW1 5556   4.446   7.078   2.997
 1579SOL    HW2 5557   4.580   7.077   2.926
 1580SOL     OW 5558   1.800   7.564   3.480
 1580SOL    HW1 5559   1.891   7.591   3.493
 1580SOL    HW2 5560   1.767   7.624   3.413
 1581SOL     OW 5561   5.423   6.651   2.169
 1581SOL    HW1 5562   5.486   6.642   2.098
 1581SOL    HW2 5563   5.339   6.626   2.131
 1582SOL     OW 5564   4.276   2.658   1.232
 1582SOL    HW1 5565   4.238   2.598   1.296
 1582SOL    HW2 5566   4.343   2.706   1.280
 1583SOL     OW 5567   4.903  10.582   6.256
 1583SOL    HW1 5568   4.909  10.487   6.257
 1583SOL    HW2 5569   4.994  10.611   6.249
 1584SOL     OW 5570   0.319   8.404   6.436
 1584SOL    HW1 5571   0.370   8.483   6.455
 1584SOL    HW2 5572   0.385   8.335   6.428
 1585SOL     OW 5573   4.143   2.058   3.390
 1585SOL    HW1 5574   4.132   1.969   3.357
 1585SOL    HW2 5575   4.061   2.102   3.369
 1586SOL     OW 5576   4.235   7.867   5.028
 1586SOL    HW1 5577   4.158   7.814   5.008
 1586SOL    HW2 5578   4.237   7.870   5.124
 1587SOL     OW 5579   1.831   3.929   4.083
 1587SOL    HW1 5580   1.809   3.930   4.176
 1587SOL    HW2 5581   1.891   3.854   4.074
 1588SOL     OW 5582   2.404   6.941   1.834
 1588SOL    HW1 5583   2.348   6.914   1.761
 1588SOL    HW2 5584   2.483   6.888   1.826
 1589SOL     OW 5585   1.173   9.407   4.821
 1589SOL    HW1 5586   1.241   9.463   4.784
 1589SOL    HW2 5587   1.108   9.467   4.857
 1590SOL     OW 5588  -1.111   2.512   3.449
 1590SOL    HW1 5589  -1.018   2.520   3.428
 1590SOL    HW2 5590  -1.156   2.524   3.366
 1591SOL     OW 5591   4.350   6.187   1.477
 1591SOL    HW1 5592   4.309   6.220   1.557
 1591SOL    HW2 5593   4.278   6.181   1.414
 1592SOL     OW 5594   8.671   3.365   0.799
 1592SOL    HW1 5595   8.654   3.459   0.809
 1592SOL    HW2 5596   8.764   3.360   0.776
 1593SOL     OW 5597   1.385   2.481   3.053
 1593SOL    HW1 5598   1.433   2.469   2.971
 1593SOL    HW2 5599   1.448   2.524   3.111
 1594SOL     OW 5600   1.100   2.744   3.425
 1594SOL    HW1 5601   1.194   2.730   3.419
 1594SOL    HW2 5602   1.070   2.748   3.334
 1595SOL     OW 5603   5.014   4.894   5.316
 1595SOL    HW1 5604   5.092   4.913   5.368
 1595SOL    HW2 5605   5.048   4.868   5.231
 1596SOL     OW 5606   0.060   6.213   3.985
 1596SOL    HW1 5607   0.048   6.121   4.009
 1596SOL    HW2 5608  -0.012   6.232   3.925
 1597SOL     OW 5609   6.991  10.534   5.318
 1597SOL    HW1 5610   7.062  10.471   5.318
 1597SOL    HW2 5611   7.030  10.615   5.285
 1598SOL     OW 5612   4.444   1.223   0.766
 1598SOL    HW1 5613   4.361   1.249   0.726
 1598SOL    HW2 5614   4.424   1.213   0.859
 1599SOL     OW 5615   5.899   9.766   6.157
 1599SOL    HW1 5616   5.833   9.802   6.097
 1599SOL    HW2 5617   5.907   9.832   6.226
 1600SOL     OW 5618   5.526   3.550   3.468
 1600SOL    HW1 5619   5.521   3.617   3.536
 1600SOL    HW2 5620   5.598   3.580   3.411
 1601SOL     OW 5621   6.278   3.561   4.743
 1601SOL    HW1 5622   6.184   3.543   4.733
 1601SOL    HW2 5623   6.282   3.633   4.806
 1602SOL     OW 5624   7.317   8.770   5.732
 1602SOL    HW1 5625   7.278   8.718   5.662
 1602SOL    HW2 5626   7.351   8.848   5.689
 1603SOL     OW 5627   5.555   3.563   2.212
 1603SOL    HW1 5628   5.594   3.535   2.295
 1603SOL    HW2 5629   5.511   3.485   2.179
 1604SOL     OW 5630   1.466   1.790   2.615
 1604SOL    HW1 5631   1.557   1.789   2.644
 1604SOL    HW2 5632   1.458   1.873   2.567
 1605SOL     OW 5633   6.680   6.429   1.705
 1605SOL    HW1 5634   6.657   6.476   1.785
 1605SOL    HW2 5635   6.752   6.371   1.730
 1606SOL     OW 5636  -0.908   4.922   6.245
 1606SOL    HW1 5637  -0.877   4.871   6.320
 1606SOL    HW2 5638  -0.910   5.012   6.276
 1607SOL     OW 5639   2.371   8.346   3.992
 1607SOL    HW1 5640   2.346   8.362   4.083
 1607SOL    HW2 5641   2.398   8.431   3.959
 1608SOL     OW 5642   3.713   7.239   4.354
 1608SOL    HW1 5643   3.714   7.204   4.265
 1608SOL    HW2 5644   3.760   7.174   4.406
 1609SOL     OW 5645   9.284   7.085   0.103
 1609SOL    HW1 5646   9.235   7.156   0.144
 1609SOL    HW2 5647   9.315   7.122   0.020
 1610SOL     OW 5648   4.038   1.938   1.595
 1610SOL    HW1 5649   4.034   1.886   1.675
 1610SOL    HW2 5650   4.090   1.884   1.534
 1611SOL     OW 5651   4.876   8.515   5.025
 1611SOL    HW1 5652   4.959   8.467   5.016
 1611SOL    HW2 5653   4.829   8.468   5.094
 1612SOL     OW 5654   4.865   6.455   6.259
 1612SOL    HW1 5655   4.823   6.520   6.316
 1612SOL    HW2 5656   4.946   6.433   6.304
 1613SOL     OW 5657   3.140   8.202   4.417
 1613SOL    HW1 5658   3.158   8.272   4.355
 1613SOL    HW2 5659   3.061   8.230   4.463
 1614SOL     OW 5660   4.223   9.687   5.645
 1614SOL    HW1 5661   4.300   9.726   5.603
 1614SOL    HW2 5662   4.236   9.593   5.635
 1615SOL     OW 5663   7.361   5.018   1.190
 1615SOL    HW1 5664   7.449   4.990   1.162
 1615SOL    HW2 5665   7.332   4.949   1.250
 1616SOL     OW 5666   9.753   6.564   0.276
 1616SOL    HW1 5667   9.825   6.599   0.225
 1616SOL    HW2 5668   9.718   6.640   0.324
 1617SOL     OW 5669   2.161  10.445   6.555
 1617SOL    HW1 5670   2.147  10.538   6.536
 1617SOL    HW2 5671   2.215  10.445   6.634
 1618SOL     OW 5672   0.917   1.575   2.036
 1618SOL    HW1 5673   0.925   1.491   1.991
 1618SOL    HW2 5674   0.975   1.567   2.112
 1619SOL     OW 5675   5.082   5.367   4.442
 1619SOL    HW1 5676   5.077   5.294   4.381
 1619SOL    HW2 5677   5.000   5.414   4.431
 1620SOL     OW 5678   3.259   3.267   2.077
 1620SOL    HW1 5679   3.227   3.185   2.117
 1620SOL    HW2 5680   3.184   3.327   2.083
 1621SOL     OW 5681   1.851   3.167   3.658
 1621SOL    HW1 5682   1.847   3.173   3.562
 1621SOL    HW2 5683   1.834   3.074   3.676
 1622SOL     OW 5684   2.418   5.211   6.066
 1622SOL    HW1 5685   2.410   5.282   6.129
 1622SOL    HW2 5686   2.509   5.215   6.036
 1623SOL     OW 5687   3.424   6.850   4.128
 1623SOL    HW1 5688   3.455   6.902   4.203
 1623SOL    HW2 5689   3.478   6.771   4.129
 1624SOL     OW 5690   2.917   2.690   0.186
 1624SOL    HW1 5691   2.909   2.772   0.234
 1624SOL    HW2 5692   2.993   2.647   0.227
 1625SOL     OW 5693   4.075   4.028   0.238
 1625SOL    HW1 5694   4.113   3.996   0.320
 1625SOL    HW2 5695   4.147   4.075   0.196
 1626SOL     OW 5696   2.197   3.784   1.917
 1626SOL    HW1 5697   2.282   3.779   1.875
 1626SOL    HW2 5698   2.190   3.704   1.969
 1627SOL     OW 5699   3.354   7.640   4.341
 1627SOL    HW1 5700   3.447   7.660   4.340
 1627SOL    HW2 5701   3.327   7.655   4.431
 1628SOL     OW 5702   2.909   6.212   1.320
 1628SOL    HW1 5703   2.873   6.241   1.403
 1628SOL    HW2 5704   2.972   6.279   1.296
 1629SOL     OW 5705  -1.127   1.998   3.148
 1629SOL    HW1 5706  -1.097   1.957   3.229
 1629SOL    HW2 5707  -1.204   2.049   3.174
 1630SOL     OW 5708   3.632   8.642   4.436
 1630SOL    HW1 5709   3.672   8.647   4.523
 1630SOL    HW2 5710   3.703   8.616   4.378
 1631SOL     OW 5711   5.074   5.272   6.416
 1631SOL    HW1 5712   5.126   5.295   6.339
 1631SOL    HW2 5713   4.985   5.300   6.393
 1632SOL     OW 5714   4.372   0.794   1.087
 1632SOL    HW1 5715   4.363   0.742   1.007
 1632SOL    HW2 5716   4.418   0.736   1.148
 1633SOL     OW 5717   5.298   7.220   0.138
 1633SOL    HW1 5718   5.241   7.213   0.061
 1633SOL    HW2 5719   5.344   7.303   0.126
 1634SOL     OW 5720   4.263   6.737   0.078
 1634SOL    HW1 5721   4.250   6.700   0.165
 1634SOL    HW2 5722   4.351   6.775   0.081
 1635SOL     OW 5723   2.356   7.858   2.702
 1635SOL    HW1 5724   2.430   7.799   2.687
 1635SOL    HW2 5725   2.386   7.944   2.673
 1636SOL     OW 5726   1.959   5.926   5.173
 1636SOL    HW1 5727   2.028   5.860   5.169
 1636SOL    HW2 5728   1.924   5.918   5.262
 1637SOL     OW 5729   5.209   7.504   0.005
 1637SOL    HW1 5730   5.187   7.439  -0.062
 1637SOL    HW2 5731   5.146   7.489   0.075
 1638SOL     OW 5732   1.126   4.860   4.705
 1638SOL    HW1 5733   1.194   4.830   4.645
 1638SOL    HW2 5734   1.091   4.779   4.743
 1639SOL     OW 5735   1.029   6.873   2.383
 1639SOL    HW1 5736   1.035   6.965   2.357
 1639SOL    HW2 5737   1.120   6.847   2.395
 1640SOL     OW 5738   4.513   3.472   2.113
 1640SOL    HW1 5739   4.555   3.387   2.110
 1640SOL    HW2 5740   4.428   3.456   2.154
 1641SOL     OW 5741   5.408   1.564   1.022
 1641SOL    HW1 5742   5.316   1.537   1.020
 1641SOL    HW2 5743   5.453   1.494   1.070
 1642SOL     OW 5744   7.442   0.728   0.386
 1642SOL    HW1 5745   7.503   0.672   0.339
 1642SOL    HW2 5746   7.366   0.736   0.328
 1643SOL     OW 5747  -0.639   3.569   4.711
 1643SOL    HW1 5748  -0.608   3.642   4.658
 1643SOL    HW2 5749  -0.563   3.542   4.762
 1644SOL     OW 5750   6.261   2.015   0.705
 1644SOL    HW1 5751   6.167   2.022   0.689
 1644SOL    HW2 5752   6.271   2.028   0.799
 1645SOL     OW 5753   5.037   0.467   0.606
 1645SOL    HW1 5754   4.954   0.430   0.577
 1645SOL    HW2 5755   5.016   0.515   0.686
 1646SOL     OW 5756   3.905   5.319   5.335
 1646SOL    HW1 5757   3.998   5.313   5.313
 1646SOL    HW2 5758   3.896   5.403   5.378
 1647SOL     OW 5759   2.880   3.535   0.211
 1647SOL    HW1 5760   2.976   3.537   0.204
 1647SOL    HW2 5761   2.850   3.518   0.122
 1648SOL     OW 5762   7.281  10.435   6.434
 1648SOL    HW1 5763   7.251  10.432   6.343
 1648SOL    HW2 5764   7.202  10.457   6.484
 1649SOL     OW 5765   6.865   5.197   4.684
 1649SOL    HW1 5766   6.852   5.280   4.730
 1649SOL    HW2 5767   6.776   5.163   4.670
 1650SOL     OW 5768   1.926   4.982   6.487
 1650SOL    HW1 5769   1.965   4.898   6.508
 1650SOL    HW2 5770   2.000   5.042   6.479
 1651SOL     OW 5771   3.630   6.046   1.980
 1651SOL    HW1 5772   3.582   6.005   2.052
 1651SOL    HW2 5773   3.717   6.061   2.014
 1652SOL     OW 5774   4.998   4.819   0.421
 1652SOL    HW1 5775   4.972   4.909   0.402
 1652SOL    HW2 5776   5.006   4.778   0.335
 1653SOL     OW 5777   0.700   3.796   3.043
 1653SOL    HW1 5778   0.624   3.741   3.060
 1653SOL    HW2 5779   0.755   3.744   2.984
 1654SOL     OW 5780   2.974   7.368   1.430
 1654SOL    HW1 5781   3.022   7.332   1.355
 1654SOL    HW2 5782   3.036   7.429   1.471
 1655SOL     OW 5783  -0.699   5.060   4.721
 1655SOL    HW1 5784  -0.715   4.967   4.708
 1655SOL    HW2 5785  -0.760   5.104   4.662
 1656SOL     OW 5786   5.345   2.655   3.785
 1656SOL    HW1 5787   5.413   2.635   3.849
 1656SOL    HW2 5788   5.325   2.570   3.745
 1657SOL     OW 5789   6.594   1.178   2.022
 1657SOL    HW1 5790   6.616   1.237   1.950
 1657SOL    HW2 5791   6.666   1.187   2.084
 1658SOL     OW 5792   5.215  10.923   6.484
 1658SOL    HW1 5793   5.188  10.947   6.573
 1658SOL    HW2 5794   5.212  11.005   6.435
 1659SOL     OW 5795  -1.826   3.005   4.809
 1659SOL    HW1 5796  -1.858   3.060   4.738
 1659SOL    HW2 5797  -1.808   3.067   4.881
 1660SOL     OW 5798   3.338   6.049   1.682
 1660SOL    HW1 5799   3.359   6.132   1.638
 1660SOL    HW2 5800   3.247   6.059   1.709
 1661SOL     OW 5801   3.521   7.118   3.474
 1661SOL    HW1 5802   3.517   7.027   3.444
 1661SOL    HW2 5803   3.482   7.117   3.561
 1662SOL     OW 5804   3.747   2.205   2.555
 1662SOL    HW1 5805   3.743   2.126   2.610
 1662SOL    HW2 5806   3.677   2.261   2.590
 1663SOL     OW 5807   1.596   2.616   3.204
 1663SOL    HW1 5808   1.640   2.679   3.261
 1663SOL    HW2 5809   1.596   2.534   3.253
 1664SOL     OW 5810   5.846   5.566   6.023
 1664SOL    HW1 5811   5.818   5.498   6.084
 1664SOL    HW2 5812   5.858   5.521   5.939
 1665SOL     OW 5813   4.490   8.672   4.052
 1665SOL    HW1 5814   4.512   8.676   4.145
 1665SOL    HW2 5815   4.469   8.579   4.037
 1666SOL     OW 5816   2.377   7.893   3.692
 1666SOL    HW1 5817   2.410   7.888   3.782
 1666SOL    HW2 5818   2.360   7.802   3.667
 1667SOL     OW 5819   2.881   3.550   3.591
 1667SOL    HW1 5820   2.865   3.484   3.524
 1667SOL    HW2 5821   2.819   3.621   3.571
 1668SOL     OW 5822   3.098   7.698   3.833
 1668SOL    HW1 5823   3.049   7.644   3.771
 1668SOL    HW2 5824   3.187   7.664   3.829
 1669SOL     OW 5825   7.685   1.182   0.782
 1669SOL    HW1 5826   7.741   1.250   0.819
 1669SOL    HW2 5827   7.662   1.215   0.695
 1670SOL     OW 5828   0.975   6.558   5.991
 1670SOL    HW1 5829   0.901   6.598   6.036
 1670SOL    HW2 5830   0.991   6.615   5.916
 1671SOL     OW 5831   3.329   0.897   0.037
 1671SOL    HW1 5832   3.314   0.990   0.054
 1671SOL    HW2 5833   3.336   0.890  -0.059
 1672SOL     OW 5834   6.212   4.702   0.162
 1672SOL    HW1 5835   6.302   4.697   0.130
 1672SOL    HW2 5836   6.197   4.795   0.178
 1673SOL     OW 5837   4.201  10.554   5.901
 1673SOL    HW1 5838   4.195  10.622   5.834
 1673SOL    HW2 5839   4.266  10.587   5.963
 1674SOL     OW 5840  -1.115   2.849   4.676
 1674SOL    HW1 5841  -1.082   2.923   4.625
 1674SOL    HW2 5842  -1.210   2.857   4.671
 1675SOL     OW 5843  -0.571   4.360   4.764
 1675SOL    HW1 5844  -0.482   4.328   4.747
 1675SOL    HW2 5845  -0.589   4.419   4.691
 1676SOL     OW 5846   3.426   3.990   3.637
 1676SOL    HW1 5847   3.497   3.979   3.574
 1676SOL    HW2 5848   3.377   4.066   3.606
 1677SOL     OW 5849   8.151  10.615   5.997
 1677SOL    HW1 5850   8.228  10.668   5.978
 1677SOL    HW2 5851   8.107  10.660   6.068
 1678SOL     OW 5852   0.508   0.676   0.154
 1678SOL    HW1 5853   0.419   0.686   0.188
 1678SOL    HW2 5854   0.561   0.734   0.209
 1679SOL     OW 5855  -0.938   5.802   4.912
 1679SOL    HW1 5856  -1.012   5.760   4.956
 1679SOL    HW2 5857  -0.903   5.863   4.978
 1680SOL     OW 5858   4.567   1.362   1.976
 1680SOL    HW1 5859   4.651   1.348   2.019
 1680SOL    HW2 5860   4.547   1.454   1.992
 1681SOL     OW 5861  -0.301   8.570   5.547
 1681SOL    HW1 5862  -0.361   8.644   5.557
 1681SOL    HW2 5863  -0.264   8.557   5.634
 1682SOL     OW 5864   3.948   5.727   0.512
 1682SOL    HW1 5865   3.862   5.691   0.533
 1682SOL    HW2 5866   3.966   5.697   0.423
 1683SOL     OW 5867   2.700   8.195   6.427
 1683SOL    HW1 5868   2.717   8.171   6.336
 1683SOL    HW2 5869   2.752   8.133   6.479
 1684SOL     OW 5870   7.716  10.318   4.771
 1684SOL    HW1 5871   7.665  10.390   4.809
 1684SOL    HW2 5872   7.666  10.239   4.791
 1685SOL     OW 5873   0.580   3.803   4.467
 1685SOL    HW1 5874   0.593   3.874   4.404
 1685SOL    HW2 5875   0.582   3.723   4.414
 1686SOL     OW 5876   5.459   5.646   1.946
 1686SOL    HW1 5877   5.478   5.553   1.935
 1686SOL    HW2 5878   5.364   5.650   1.959
 1687SOL     OW 5879   9.018   7.510   0.259
 1687SOL    HW1 5880   9.013   7.425   0.304
 1687SOL    HW2 5881   8.950   7.504   0.191
 1688SOL     OW 5882   2.209   5.016   4.250
 1688SOL    HW1 5883   2.115   5.016   4.234
 1688SOL    HW2 5884   2.223   4.944   4.311
 1689SOL     OW 5885   1.146   5.497   2.915
 1689SOL    HW1 5886   1.230   5.537   2.940
 1689SOL    HW2 5887   1.150   5.490   2.820
 1690SOL     OW 5888   5.574   3.454   0.032
 1690SOL    HW1 5889   5.560   3.400   0.110
 1690SOL    HW2 5890   5.537   3.402  -0.040
 1691SOL     OW 5891   6.265   9.684   6.115
 1691SOL    HW1 5892   6.331   9.720   6.174
 1691SOL    HW2 5893   6.296   9.706   6.028
 1692SOL     OW 5894  -0.031   4.593   5.991
 1692SOL    HW1 5895  -0.117   4.636   5.997
 1692SOL    HW2 5896   0.025   4.644   6.050
 1693SOL     OW 5897   6.026   4.336   5.565
 1693SOL    HW1 5898   6.037   4.429   5.543
 1693SOL    HW2 5899   5.932   4.320   5.555
 1694SOL     OW 5900   2.147  10.436   6.282
 1694SOL    HW1 5901   2.173  10.524   6.253
 1694SOL    HW2 5902   2.160  10.438   6.377
 1695SOL     OW 5903   4.833   1.834   2.028
 1695SOL    HW1 5904   4.909   1.858   1.976
 1695SOL    HW2 5905   4.841   1.739   2.041
 1696SOL     OW 5906   1.380   6.641   5.249
 1696SOL    HW1 5907   1.304   6.662   5.303
 1696SOL    HW2 5908   1.343   6.625   5.162
 1697SOL     OW 5909   2.366   3.865   3.239
 1697SOL    HW1 5910   2.378   3.895   3.149
 1697SOL    HW2 5911   2.430   3.914   3.290
 1698SOL     OW 5912   2.341   5.397   3.189
 1698SOL    HW1 5913   2.419   5.384   3.136
 1698SOL    HW2 5914   2.330   5.492   3.192
 1699SOL     OW 5915   1.742   6.760   2.791
 1699SOL    HW1 5916   1.809   6.814   2.750
 1699SOL    HW2 5917   1.683   6.736   2.719
 1700SOL     OW 5918   3.836   6.258   5.744
 1700SOL    HW1 5919   3.763   6.289   5.798
 1700SOL    HW2 5920   3.910   6.253   5.805
 1701SOL     OW 5921   5.101   5.544   5.130
 1701SOL    HW1 5922   5.151   5.464   5.151
 1701SOL    HW2 5923   5.036   5.515   5.066
 1702SOL     OW 5924   7.219   1.591   0.460
 1702SOL    HW1 5925   7.312   1.610   0.472
 1702SOL    HW2 5926   7.213   1.495   0.461
 1703SOL     OW 5927   7.283   6.262   4.570
 1703SOL    HW1 5928   7.280   6.244   4.476
 1703SOL    HW2 5929   7.326   6.347   4.576
 1704SOL     OW 5930   4.512   3.876   5.895
 1704SOL    HW1 5931   4.520   3.970   5.880
 1704SOL    HW2 5932   4.418   3.860   5.893
 1705SOL     OW 5933   6.362   7.757   2.101
 1705SOL    HW1 5934   6.436   7.815   2.080
 1705SOL    HW2 5935   6.285   7.812   2.086
 1706SOL     OW 5936  -0.421   6.499   4.933
 1706SOL    HW1 5937  -0.328   6.493   4.955
 1706SOL    HW2 5938  -0.445   6.590   4.951
 1707SOL     OW 5939   5.116   7.454   5.059
 1707SOL    HW1 5940   5.141   7.475   5.149
 1707SOL    HW2 5941   5.190   7.484   5.006
 1708SOL     OW 5942   6.586   6.526   1.460
 1708SOL    HW1 5943   6.632   6.499   1.539
 1708SOL    HW2 5944   6.647   6.584   1.414
 1709SOL     OW 5945   4.007   4.099   6.549
 1709SOL    HW1 5946   3.923   4.135   6.521
 1709SOL    HW2 5947   4.068   4.121   6.477
 1710SOL     OW 5948   2.398   4.760   2.116
 1710SOL    HW1 5949   2.389   4.828   2.049
 1710SOL    HW2 5950   2.491   4.761   2.139
 1711SOL     OW 5951   0.655   6.198   3.310
 1711SOL    HW1 5952   0.624   6.247   3.234
 1711SOL    HW2 5953   0.667   6.265   3.378
 1712SOL     OW 5954   5.100   2.399   1.851
 1712SOL    HW1 5955   5.112   2.425   1.942
 1712SOL    HW2 5956   5.051   2.316   1.856
 1713SOL     OW 5957   7.634  10.730   5.689
 1713SOL    HW1 5958   7.683  10.669   5.745
 1713SOL    HW2 5959   7.625  10.809   5.742
 1714SOL     OW 5960   5.242   3.824   2.223
 1714SOL    HW1 5961   5.332   3.856   2.227
 1714SOL    HW2 5962   5.250   3.729   2.225
 1715SOL     OW 5963   5.518   6.217   6.265
 1715SOL    HW1 5964   5.444   6.205   6.324
 1715SOL    HW2 5965   5.479   6.250   6.184
 1716SOL     OW 5966   3.102   5.552   3.002
 1716SOL    HW1 5967   3.194   5.559   2.976
 1716SOL    HW2 5968   3.092   5.461   3.028
 1717SOL     OW 5969   3.876   3.738   2.454
 1717SOL    HW1 5970   3.792   3.711   2.491
 1717SOL    HW2 5971   3.942   3.698   2.511
 1718SOL     OW 5972   2.657   5.707   3.671
 1718SOL    HW1 5973   2.668   5.661   3.755
 1718SOL    HW2 5974   2.609   5.645   3.616
 1719SOL     OW 5975   7.400   7.624   1.164
 1719SOL    HW1 5976   7.470   7.686   1.142
 1719SOL    HW2 5977   7.372   7.588   1.081
 1720SOL     OW 5978   7.567   6.657   3.978
 1720SOL    HW1 5979   7.656   6.686   3.959
 1720SOL    HW2 5980   7.542   6.605   3.901
 1721SOL     OW 5981   8.053   4.161   2.287
 1721SOL    HW1 5982   8.071   4.248   2.320
 1721SOL    HW2 5983   8.124   4.143   2.225
 1722SOL     OW 5984   2.332   3.510   0.057
 1722SOL    HW1 5985   2.389   3.586   0.046
 1722SOL    HW2 5986   2.290   3.499  -0.029
 1723SOL     OW 5987  -0.328   2.073   2.133
 1723SOL    HW1 5988  -0.395   2.067   2.202
 1723SOL    HW2 5989  -0.260   2.128   2.171
 1724SOL     OW 5990  -1.193   6.699   6.118
 1724SOL    HW1 5991  -1.127   6.767   6.135
 1724SOL    HW2 5992  -1.223   6.673   6.205
 1725SOL     OW 5993   4.181   9.386   5.604
 1725SOL    HW1 5994   4.188   9.357   5.513
 1725SOL    HW2 5995   4.088   9.404   5.616
 1726SOL     OW 5996   3.483   1.839   1.265
 1726SOL    HW1 5997   3.466   1.746   1.251
 1726SOL    HW2 5998   3.412   1.868   1.323
 1727SOL     OW 5999   3.967   5.750   5.232
 1727SOL    HW1 6000   3.899   5.780   5.293
 1727SOL    HW2 6001   3.936   5.664   5.202
 1728SOL     OW 6002  -0.066   5.656   4.047
 1728SOL    HW1 6003  -0.069   5.642   4.141
 1728SOL    HW2 6004  -0.025   5.577   4.012
 1729SOL     OW 6005   4.417   7.077   2.153
 1729SOL    HW1 6006   4.364   7.040   2.223
 1729SOL    HW2 6007   4.354   7.110   2.089
 1730SOL     OW 6008   0.509   6.713   5.392
 1730SOL    HW1 6009   0.562   6.664   5.454
 1730SOL    HW2 6010   0.547   6.801   5.391
 1731SOL     OW 6011   4.399   6.088   4.984
 1731SOL    HW1 6012   4.478   6.038   4.967
 1731SOL    HW2 6013   4.360   6.102   4.898
 1732SOL     OW 6014   7.842   9.882   4.326
 1732SOL    HW1 6015   7.847   9.978   4.329
 1732SOL    HW2 6016   7.932   9.854   4.310
 1733SOL     OW 6017   8.723   7.900   3.041
 1733SOL    HW1 6018   8.760   7.815   3.018
 1733SOL    HW2 6019   8.643   7.879   3.089
 1734SOL     OW 6020   9.760   8.094   0.815
 1734SOL    HW1 6021   9.704   8.149   0.868
 1734SOL    HW2 6022   9.810   8.155   0.761
 1735SOL     OW 6023   6.715   1.054   1.185
 1735SOL    HW1 6024   6.690   1.079   1.274
 1735SOL    HW2 6025   6.794   1.002   1.196
 1736SOL     OW 6026   7.612   4.795   0.512
 1736SOL    HW1 6027   7.614   4.875   0.460
 1736SOL    HW2 6028   7.541   4.743   0.473
 1737SOL     OW 6029   8.931   3.914   0.647
 1737SOL    HW1 6030   8.988   3.925   0.724
 1737SOL    HW2 6031   8.906   3.822   0.650
 1738SOL     OW 6032   2.926   6.310   2.318
 1738SOL    HW1 6033   2.892   6.352   2.398
 1738SOL    HW2 6034   2.969   6.231   2.350
 1739SOL     OW 6035   1.420   4.347   0.850
 1739SOL    HW1 6036   1.352   4.280   0.851
 1739SOL    HW2 6037   1.440   4.360   0.758
 1740SOL     OW 6038   0.661   3.950   5.855
 1740SOL    HW1 6039   0.661   3.887   5.784
 1740SOL    HW2 6040   0.705   3.906   5.928
 1741SOL     OW 6041   1.112   8.703   4.810
 1741SOL    HW1 6042   1.059   8.706   4.731
 1741SOL    HW2 6043   1.102   8.613   4.842
 1742SOL     OW 6044   1.677   4.199   5.782
 1742SOL    HW1 6045   1.606   4.144   5.817
 1742SOL    HW2 6046   1.660   4.203   5.688
 1743SOL     OW 6047   3.159   4.017   4.892
 1743SOL    HW1 6048   3.142   4.011   4.986
 1743SOL    HW2 6049   3.102   3.952   4.853
 1744SOL     OW 6050   4.364   3.562   5.899
 1744SOL    HW1 6051   4.317   3.507   5.836
 1744SOL    HW2 6052   4.445   3.586   5.854
 1745SOL     OW 6053   2.035   2.256   3.059
 1745SOL    HW1 6054   2.014   2.336   3.010
 1745SOL    HW2 6055   2.077   2.199   2.995
 1746SOL     OW 6056   6.325   5.285   0.055
 1746SOL    HW1 6057   6.293   5.294  -0.035
 1746SOL    HW2 6058   6.418   5.307   0.049
 1747SOL     OW 6059   8.156   3.112   1.227
 1747SOL    HW1 6060   8.094   3.116   1.300
 1747SOL    HW2 6061   8.124   3.040   1.173
 1748SOL     OW 6062   1.635   4.969   4.206
 1748SOL    HW1 6063   1.557   4.997   4.158
 1748SOL    HW2 6064   1.608   4.971   4.298
 1749SOL     OW 6065   0.885   1.833   2.779
 1749SOL    HW1 6066   0.920   1.880   2.703
 1749SOL    HW2 6067   0.792   1.856   2.781
 1750SOL     OW 6068   6.063   4.293   1.911
 1750SOL    HW1 6069   5.988   4.276   1.855
 1750SOL    HW2 6070   6.115   4.358   1.864
 1751SOL     OW 6071   7.672   5.827   4.122
 1751SOL    HW1 6072   7.747   5.857   4.173
 1751SOL    HW2 6073   7.626   5.907   4.096
 1752SOL     OW 6074   5.157   9.729   4.142
 1752SOL    HW1 6075   5.185   9.741   4.052
 1752SOL    HW2 6076   5.193   9.805   4.189
 1753SOL     OW 6077   1.584   7.623   5.062
 1753SOL    HW1 6078   1.606   7.633   5.154
 1753SOL    HW2 6079   1.608   7.707   5.022
 1754SOL     OW 6080   2.408   8.336   1.973
 1754SOL    HW1 6081   2.467   8.290   2.034
 1754SOL    HW2 6082   2.334   8.277   1.962
 1755SOL     OW 6083   4.145   8.549   6.414
 1755SOL    HW1 6084   4.098   8.483   6.364
 1755SOL    HW2 6085   4.143   8.628   6.360
 1756SOL     OW 6086   4.617   3.452   5.675
 1756SOL    HW1 6087   4.522   3.441   5.671
 1756SOL    HW2 6088   4.635   3.488   5.762
 1757SOL     OW 6089  -0.249   9.633   6.276
 1757SOL    HW1 6090  -0.294   9.635   6.191
 1757SOL    HW2 6091  -0.295   9.699   6.329
 1758SOL     OW 6092   4.908   5.745   5.530
 1758SOL    HW1 6093   4.823   5.769   5.493
 1758SOL    HW2 6094   4.896   5.756   5.625
 1759SOL     OW 6095   1.732   6.459   6.319
 1759SOL    HW1 6096   1.727   6.364   6.306
 1759SOL    HW2 6097   1.792   6.469   6.393
 1760SOL     OW 6098   7.159   6.188   0.023
 1760SOL    HW1 6099   7.203   6.195   0.108
 1760SOL    HW2 6100   7.150   6.093   0.010
 1761SOL     OW 6101  -1.424   3.507   5.406
 1761SOL    HW1 6102  -1.411   3.442   5.476
 1761SOL    HW2 6103  -1.503   3.553   5.431
 1762SOL     OW 6104   9.321   7.527   1.239
 1762SOL    HW1 6105   9.374   7.583   1.296
 1762SOL    HW2 6106   9.254   7.585   1.203
 1763SOL     OW 6107   2.982   3.873   4.771
 1763SOL    HW1 6108   2.945   3.802   4.824
 1763SOL    HW2 6109   2.907   3.928   4.749
 1764SOL     OW 6110   3.621   1.721   1.532
 1764SOL    HW1 6111   3.672   1.783   1.480
 1764SOL    HW2 6112   3.550   1.774   1.569
 1765SOL     OW 6113   5.129   3.806   3.873
 1765SOL    HW1 6114   5.157   3.861   3.800
 1765SOL    HW2 6115   5.114   3.868   3.945
 1766SOL     OW 6116   0.193   9.289   5.722
 1766SOL    HW1 6117   0.202   9.364   5.664
 1766SOL    HW2 6118   0.100   9.265   5.715
 1767SOL     OW 6119   3.742   9.367   2.963
 1767SOL    HW1 6120   3.696   9.411   2.892
 1767SOL    HW2 6121   3.826   9.411   2.969
 1768SOL     OW 6122   9.016   6.356   1.288
 1768SOL    HW1 6123   9.049   6.267   1.288
 1768SOL    HW2 6124   8.966   6.363   1.207
 1769SOL     OW 6125   7.117   8.833   4.361
 1769SOL    HW1 6126   7.076   8.813   4.277
 1769SOL    HW2 6127   7.045   8.832   4.424
 1770SOL     OW 6128   1.885   3.637   1.500
 1770SOL    HW1 6129   1.889   3.728   1.471
 1770SOL    HW2 6130   1.833   3.592   1.433
 1771SOL     OW 6131   7.191   3.730   0.470
 1771SOL    HW1 6132   7.111   3.750   0.518
 1771SOL    HW2 6133   7.193   3.794   0.399
 1772SOL     OW 6134   0.707   6.236   6.607
 1772SOL    HW1 6135   0.682   6.295   6.535
 1772SOL    HW2 6136   0.747   6.294   6.672
 1773SOL     OW 6137   0.544   7.965   6.127
 1773SOL    HW1 6138   0.607   7.900   6.095
 1773SOL    HW2 6139   0.459   7.930   6.100
 1774SOL     OW 6140   7.788   4.255   2.216
 1774SOL    HW1 6141   7.873   4.214   2.235
 1774SOL    HW2 6142   7.724   4.186   2.233
 1775SOL     OW 6143   7.383   3.177   2.604
 1775SOL    HW1 6144   7.362   3.270   2.612
 1775SOL    HW2 6145   7.406   3.150   2.693
 1776SOL     OW 6146   6.879  10.215   5.446
 1776SOL    HW1 6147   6.850  10.174   5.365
 1776SOL    HW2 6148   6.852  10.154   5.515
 1777SOL     OW 6149   5.018   4.002   4.037
 1777SOL    HW1 6150   4.933   4.038   4.062
 1777SOL    HW2 6151   5.081   4.046   4.094
 1778SOL     OW 6152   7.445   1.463   0.746
 1778SOL    HW1 6153   7.390   1.454   0.824
 1778SOL    HW2 6154   7.453   1.374   0.713
 1779SOL     OW 6155   4.683   2.430   2.700
 1779SOL    HW1 6156   4.704   2.518   2.668
 1779SOL    HW2 6157   4.687   2.375   2.622
 1780SOL     OW 6158   8.151   3.585   0.235
 1780SOL    HW1 6159   8.103   3.568   0.154
 1780SOL    HW2 6160   8.104   3.658   0.275
 1781SOL     OW 6161   3.746   2.820   2.667
 1781SOL    HW1 6162   3.801   2.895   2.688
 1781SOL    HW2 6163   3.808   2.747   2.660
 1782SOL     OW 6164   2.427   5.997   5.229
 1782SOL    HW1 6165   2.506   5.985   5.176
 1782SOL    HW2 6166   2.404   6.088   5.215
 1783SOL     OW 6167   4.027   2.140   2.515
 1783SOL    HW1 6168   4.080   2.194   2.574
 1783SOL    HW2 6169   3.938   2.148   2.549
 1784SOL     OW 6170   1.879   4.233   1.967
 1784SOL    HW1 6171   1.942   4.302   1.987
 1784SOL    HW2 6172   1.925   4.176   1.905
 1785SOL     OW 6173   4.922   4.780   4.604
 1785SOL    HW1 6174   4.903   4.721   4.676
 1785SOL    HW2 6175   5.017   4.792   4.605
 1786SOL     OW 6176   8.628   9.371   3.257
 1786SOL    HW1 6177   8.622   9.329   3.343
 1786SOL    HW2 6178   8.553   9.338   3.208
 1787SOL     OW 6179  10.384   7.298   0.107
 1787SOL    HW1 6180  10.361   7.260   0.192
 1787SOL    HW2 6181  10.318   7.263   0.047
 1788SOL     OW 6182   1.998   6.218   5.109
 1788SOL    HW1 6183   1.998   6.234   5.203
 1788SOL    HW2 6184   1.972   6.127   5.099
 1789SOL     OW 6185   5.700   3.257   1.550
 1789SOL    HW1 6186   5.737   3.169   1.539
 1789SOL    HW2 6187   5.631   3.246   1.615
 1790SOL     OW 6188   2.276   3.028   2.168
 1790SOL    HW1 6189   2.291   3.105   2.223
 1790SOL    HW2 6190   2.273   2.955   2.229
 1791SOL     OW 6191   4.678  10.092   5.192
 1791SOL    HW1 6192   4.622  10.018   5.217
 1791SOL    HW2 6193   4.722  10.063   5.112
 1792SOL     OW 6194   0.338   3.960   4.772
 1792SOL    HW1 6195   0.363   3.879   4.815
 1792SOL    HW2 6196   0.407   4.022   4.795
 1793SOL     OW 6197   4.609   4.394   1.840
 1793SOL    HW1 6198   4.694   4.392   1.796
 1793SOL    HW2 6199   4.552   4.340   1.785
 1794SOL     OW 6200   8.759   6.761   0.794
 1794SOL    HW1 6201   8.729   6.703   0.864
 1794SOL    HW2 6202   8.817   6.707   0.741
 1795SOL     OW 6203   8.279   7.513   3.316
 1795SOL    HW1 6204   8.226   7.442   3.353
 1795SOL    HW2 6205   8.295   7.487   3.226
 1796SOL     OW 6206   3.358   6.238   5.315
 1796SOL    HW1 6207   3.430   6.266   5.371
 1796SOL    HW2 6208   3.342   6.312   5.257
 1797SOL     OW 6209   0.951   7.710   3.846
 1797SOL    HW1 6210   0.891   7.681   3.776
 1797SOL    HW2 6211   1.006   7.633   3.863
 1798SOL     OW 6212   1.214   5.393   5.428
 1798SOL    HW1 6213   1.206   5.349   5.512
 1798SOL    HW2 6214   1.300   5.434   5.430
 1799SOL     OW 6215   1.187   5.080   1.014
 1799SOL    HW1 6216   1.277   5.051   1.020
 1799SOL    HW2 6217   1.175   5.104   0.922
 1800SOL     OW 6218   7.522   4.234   1.226
 1800SOL    HW1 6219   7.498   4.151   1.268
 1800SOL    HW2 6220   7.594   4.267   1.279
 1801SOL     OW 6221   5.971   9.889   5.768
 1801SOL    HW1 6222   5.969   9.952   5.841
 1801SOL    HW2 6223   6.017   9.813   5.804
 1802SOL     OW 6224   8.993   5.227   0.687
 1802SOL    HW1 6225   9.038   5.237   0.771
 1802SOL    HW2 6226   8.916   5.283   0.693
 1803SOL     OW 6227   5.589   6.644   0.838
 1803SOL    HW1 6228   5.609   6.550   0.844
 1803SOL    HW2 6229   5.512   6.649   0.782
 1804SOL     OW 6230   7.062   8.146   2.374
 1804SOL    HW1 6231   7.091   8.167   2.462
 1804SOL    HW2 6232   7.056   8.050   2.373
 1805SOL     OW 6233   4.654   7.019   2.063
 1805SOL    HW1 6234   4.566   7.042   2.094
 1805SOL    HW2 6235   4.645   6.929   2.030
 1806SOL     OW 6236   4.446   2.425   2.862
 1806SOL    HW1 6237   4.515   2.371   2.823
 1806SOL    HW2 6238   4.377   2.425   2.797
 1807SOL     OW 6239   2.056   3.097   4.474
 1807SOL    HW1 6240   2.025   3.009   4.495
 1807SOL    HW2 6241   2.075   3.136   4.559
 1808SOL     OW 6242   2.167   7.082   4.552
 1808SOL    HW1 6243   2.183   7.026   4.476
 1808SOL    HW2 6244   2.253   7.092   4.593
 1809SOL     OW 6245   2.417   4.089   2.294
 1809SOL    HW1 6246   2.433   4.181   2.273
 1809SOL    HW2 6247   2.328   4.073   2.265
 1810SOL     OW 6248   1.541   2.468   2.814
 1810SOL    HW1 6249   1.590   2.399   2.770
 1810SOL    HW2 6250   1.518   2.529   2.744
 1811SOL     OW 6251   4.114   6.975   1.594
 1811SOL    HW1 6252   4.052   6.953   1.524
 1811SOL    HW2 6253   4.078   7.055   1.633
 1812SOL     OW 6254   4.344   3.502   1.672
 1812SOL    HW1 6255   4.351   3.508   1.577
 1812SOL    HW2 6256   4.367   3.412   1.693
 1813SOL     OW 6257   3.375   6.492   4.031
 1813SOL    HW1 6258   3.318   6.557   4.071
 1813SOL    HW2 6259   3.449   6.543   3.997
 1814SOL     OW 6260   9.651   7.823   2.008
 1814SOL    HW1 6261   9.639   7.821   1.913
 1814SOL    HW2 6262   9.727   7.767   2.024
 1815SOL     OW 6263   8.162   5.686   0.075
 1815SOL    HW1 6264   8.080   5.729   0.097
 1815SOL    HW2 6265   8.184   5.720  -0.012
 1816SOL     OW 6266   1.272   7.574   4.450
 1816SOL    HW1 6267   1.209   7.538   4.512
 1816SOL    HW2 6268   1.228   7.649   4.411
 1817SOL     OW 6269   5.216   0.760   0.980
 1817SOL    HW1 6270   5.270   0.693   0.938
 1817SOL    HW2 6271   5.126   0.730   0.967
 1818SOL     OW 6272   1.072   4.015   2.654
 1818SOL    HW1 6273   1.072   4.097   2.704
 1818SOL    HW2 6274   1.163   3.988   2.653
 1819SOL     OW 6275   2.882   4.227   1.476
 1819SOL    HW1 6276   2.964   4.227   1.524
 1819SOL    HW2 6277   2.884   4.146   1.424
 1820SOL     OW 6278   6.018   4.891   3.145
 1820SOL    HW1 6279   6.011   4.893   3.049
 1820SOL    HW2 6280   6.038   4.800   3.165
 1821SOL     OW 6281   8.438   2.733   0.208
 1821SOL    HW1 6282   8.479   2.788   0.275
 1821SOL    HW2 6283   8.460   2.775   0.125
 1822SOL     OW 6284   0.601   2.189   3.605
 1822SOL    HW1 6285   0.525   2.179   3.547
 1822SOL    HW2 6286   0.621   2.282   3.601
 1823SOL     OW 6287   9.244   8.196   1.580
 1823SOL    HW1 6288   9.324   8.231   1.618
 1823SOL    HW2 6289   9.232   8.111   1.624
 1824SOL     OW 6290   4.496   5.048   0.058
 1824SOL    HW1 6291   4.456   5.134   0.069
 1824SOL    HW2 6292   4.564   5.062  -0.009
 1825SOL     OW 6293   1.608   3.298   3.475
 1825SOL    HW1 6294   1.532   3.293   3.533
 1825SOL    HW2 6295   1.663   3.365   3.514
 1826SOL     OW 6296   4.088   5.507   3.161
 1826SOL    HW1 6297   4.141   5.584   3.181
 1826SOL    HW2 6298   4.006   5.543   3.125
 1827SOL     OW 6299   2.178   9.066   6.258
 1827SOL    HW1 6300   2.106   9.094   6.201
 1827SOL    HW2 6301   2.172   8.970   6.258
 1828SOL     OW 6302   5.975   5.200   1.065
 1828SOL    HW1 6303   6.010   5.192   1.154
 1828SOL    HW2 6304   6.031   5.144   1.012
 1829SOL     OW 6305   2.646   7.698   3.163
 1829SOL    HW1 6306   2.656   7.644   3.084
 1829SOL    HW2 6307   2.607   7.638   3.227
 1830SOL     OW 6308   6.413   1.264   1.114
 1830SOL    HW1 6309   6.398   1.170   1.124
 1830SOL    HW2 6310   6.408   1.299   1.203
 1831SOL     OW 6311   3.707   5.216   0.999
 1831SOL    HW1 6312   3.782   5.157   0.995
 1831SOL    HW2 6313   3.735   5.294   0.951
 1832SOL     OW 6314   7.458   6.544   4.202
 1832SOL    HW1 6315   7.511   6.466   4.185
 1832SOL    HW2 6316   7.466   6.596   4.122
 1833SOL     OW 6317   2.449   4.973   4.854
 1833SOL    HW1 6318   2.540   4.980   4.883
 1833SOL    HW2 6319   2.438   4.880   4.832
 1834SOL     OW 6320   6.868   9.495   3.254
 1834SOL    HW1 6321   6.897   9.528   3.168
 1834SOL    HW2 6322   6.914   9.411   3.264
 1835SOL     OW 6323   1.462   7.408   3.053
 1835SOL    HW1 6324   1.378   7.452   3.041
 1835SOL    HW2 6325   1.527   7.472   3.025
 1836SOL     OW 6326   5.097   4.881   2.108
 1836SOL    HW1 6327   5.111   4.962   2.059
 1836SOL    HW2 6328   5.094   4.813   2.041
 1837SOL     OW 6329   5.305   2.770   1.703
 1837SOL    HW1 6330   5.333   2.861   1.718
 1837SOL    HW2 6331   5.380   2.717   1.730
 1838SOL     OW 6332   2.896   2.615   1.345
 1838SOL    HW1 6333   2.806   2.614   1.314
 1838SOL    HW2 6334   2.893   2.572   1.430
 1839SOL     OW 6335   2.768   7.684   1.390
 1839SOL    HW1 6336   2.771   7.657   1.299
 1839SOL    HW2 6337   2.684   7.650   1.422
 1840SOL     OW 6338   4.070   8.196   5.697
 1840SOL    HW1 6339   4.133   8.130   5.728
 1840SOL    HW2 6340   3.993   8.183   5.752
 1841SOL     OW 6341   3.478   8.312   1.267
 1841SOL    HW1 6342   3.389   8.276   1.275
 1841SOL    HW2 6343   3.468   8.405   1.287
 1842SOL     OW 6344   8.146   8.752   4.644
 1842SOL    HW1 6345   8.209   8.680   4.643
 1842SOL    HW2 6346   8.201   8.830   4.660
 1843SOL     OW 6347   1.319   4.302   6.608
 1843SOL    HW1 6348   1.232   4.281   6.643
 1843SOL    HW2 6349   1.352   4.218   6.575
 1844SOL     OW 6350   0.459   7.966   5.232
 1844SOL    HW1 6351   0.408   8.033   5.187
 1844SOL    HW2 6352   0.408   7.886   5.221
 1845SOL     OW 6353   3.269   5.947   2.916
 1845SOL    HW1 6354   3.214   5.947   2.995
 1845SOL    HW2 6355   3.256   6.033   2.877
 1846SOL     OW 6356   3.073   5.982   4.970
 1846SOL    HW1 6357   2.980   5.995   4.950
 1846SOL    HW2 6358   3.113   6.067   4.951
 1847SOL     OW 6359   3.211   6.893   0.160
 1847SOL    HW1 6360   3.218   6.981   0.122
 1847SOL    HW2 6361   3.271   6.895   0.235
 1848SOL     OW 6362   6.919   2.289   0.288
 1848SOL    HW1 6363   6.841   2.338   0.263
 1848SOL    HW2 6364   6.927   2.302   0.382
 1849SOL     OW 6365   4.704   2.624   0.116
 1849SOL    HW1 6366   4.781   2.680   0.108
 1849SOL    HW2 6367   4.739   2.538   0.140
 1850SOL     OW 6368   4.519   3.997   4.306
 1850SOL    HW1 6369   4.536   4.055   4.232
 1850SOL    HW2 6370   4.452   3.936   4.274
 1851SOL     OW 6371   8.680   8.647   2.595
 1851SOL    HW1 6372   8.751   8.710   2.598
 1851SOL    HW2 6373   8.723   8.561   2.602
 1852SOL     OW 6374   1.156   5.798   2.215
 1852SOL    HW1 6375   1.210   5.720   2.228
 1852SOL    HW2 6376   1.204   5.849   2.149
 1853SOL     OW 6377   4.072   7.215   3.160
 1853SOL    HW1 6378   3.983   7.251   3.154
 1853SOL    HW2 6379   4.064   7.142   3.221
 1854SOL     OW 6380   5.075   2.849   1.190
 1854SOL    HW1 6381   5.062   2.922   1.252
 1854SOL    HW2 6382   5.164   2.818   1.208
 1855SOL     OW 6383   5.690   3.126   3.107
 1855SOL    HW1 6384   5.606   3.154   3.142
 1855SOL    HW2 6385   5.668   3.056   3.045
 1856SOL     OW 6386   7.475   7.890   0.858
 1856SOL    HW1 6387   7.381   7.884   0.873
 1856SOL    HW2 6388   7.503   7.965   0.910
 1857SOL     OW 6389   4.591   5.724   1.008
 1857SOL    HW1 6390   4.634   5.695   0.927
 1857SOL    HW2 6391   4.542   5.802   0.981
 1858SOL     OW 6392  -0.034   1.936   1.677
 1858SOL    HW1 6393  -0.032   1.939   1.582
 1858SOL    HW2 6394  -0.124   1.958   1.700
 1859SOL     OW 6395   2.997   3.415   2.041
 1859SOL    HW1 6396   2.947   3.487   2.079
 1859SOL    HW2 6397   2.938   3.340   2.045
 1860SOL     OW 6398   0.963   5.376   5.995
 1860SOL    HW1 6399   1.043   5.398   5.947
 1860SOL    HW2 6400   0.892   5.408   5.939
 1861SOL     OW 6401   0.570   4.420   5.751
 1861SOL    HW1 6402   0.597   4.428   5.659
 1861SOL    HW2 6403   0.638   4.466   5.800
 1862SOL     OW 6404   1.540   1.838   2.142
 1862SOL    HW1 6405   1.577   1.827   2.230
 1862SOL    HW2 6406   1.565   1.758   2.095
 1863SOL     OW 6407   2.004   1.370   0.197
 1863SOL    HW1 6408   1.956   1.374   0.114
 1863SOL    HW2 6409   1.993   1.280   0.227
 1864SOL     OW 6410   4.371   0.634   0.341
 1864SOL    HW1 6411   4.321   0.711   0.314
 1864SOL    HW2 6412   4.455   0.669   0.372
 1865SOL     OW 6413   8.008   3.330   1.733
 1865SOL    HW1 6414   7.965   3.255   1.774
 1865SOL    HW2 6415   8.024   3.303   1.643
 1866SOL     OW 6416   4.531   6.124   4.567
 1866SOL    HW1 6417   4.581   6.190   4.519
 1866SOL    HW2 6418   4.470   6.089   4.502
 1867SOL     OW 6419   7.938   6.963   0.842
 1867SOL    HW1 6420   7.878   7.036   0.855
 1867SOL    HW2 6421   8.024   7.003   0.835
 1868SOL     OW 6422   0.766   4.189   2.696
 1868SOL    HW1 6423   0.760   4.096   2.676
 1868SOL    HW2 6424   0.720   4.232   2.624
 1869SOL     OW 6425   1.593   5.416   4.998
 1869SOL    HW1 6426   1.538   5.489   5.026
 1869SOL    HW2 6427   1.532   5.353   4.959
 1870SOL     OW 6428   3.346   2.843   1.497
 1870SOL    HW1 6429   3.291   2.918   1.476
 1870SOL    HW2 6430   3.362   2.849   1.591
 1871SOL     OW 6431   3.605   2.060   1.123
 1871SOL    HW1 6432   3.560   1.981   1.154
 1871SOL    HW2 6433   3.535   2.124   1.111
 1872SOL     OW 6434   5.269   5.976   1.461
 1872SOL    HW1 6435   5.212   5.993   1.385
 1872SOL    HW2 6436   5.349   6.023   1.442
 1873SOL     OW 6437   5.327   7.152   6.072
 1873SOL    HW1 6438   5.385   7.216   6.114
 1873SOL    HW2 6439   5.253   7.204   6.041
 1874SOL     OW 6440   3.255   6.830   1.054
 1874SOL    HW1 6441   3.321   6.822   1.124
 1874SOL    HW2 6442   3.264   6.749   1.004
 1875SOL     OW 6443   7.671   7.828   0.686
 1875SOL    HW1 6444   7.757   7.843   0.725
 1875SOL    HW2 6445   7.609   7.849   0.755
 1876SOL     OW 6446   4.199   5.561   4.296
 1876SOL    HW1 6447   4.174   5.489   4.353
 1876SOL    HW2 6448   4.163   5.639   4.338
 1877SOL     OW 6449   2.703   7.252   4.069
 1877SOL    HW1 6450   2.663   7.251   4.156
 1877SOL    HW2 6451   2.764   7.327   4.072
 1878SOL     OW 6452   4.174   5.249   0.892
 1878SOL    HW1 6453   4.092   5.201   0.880
 1878SOL    HW2 6454   4.161   5.332   0.846
 1879SOL     OW 6455   6.102   1.075   0.058
 1879SOL    HW1 6456   6.107   1.060  -0.036
 1879SOL    HW2 6457   6.176   1.027   0.094
 1880SOL     OW 6458   7.258   6.338   4.127
 1880SOL    HW1 6459   7.171   6.365   4.097
 1880SOL    HW2 6460   7.303   6.420   4.147
 1881SOL     OW 6461   5.499   4.626   3.560
 1881SOL    HW1 6462   5.541   4.648   3.477
 1881SOL    HW2 6463   5.551   4.672   3.626
 1882SOL     OW 6464   3.392   7.494   4.090
 1882SOL    HW1 6465   3.366   7.542   4.168
 1882SOL    HW2 6466   3.379   7.402   4.113
 1883SOL     OW 6467   4.553   0.931   0.391
 1883SOL    HW1 6468   4.537   0.989   0.317
 1883SOL    HW2 6469   4.597   0.855   0.352
 1884SOL     OW 6470   5.431   5.508   6.406
 1884SOL    HW1 6471   5.467   5.441   6.347
 1884SOL    HW2 6472   5.485   5.503   6.484
 1885SOL     OW 6473  -0.143   7.452   6.481
 1885SOL    HW1 6474  -0.065   7.506   6.485
 1885SOL    HW2 6475  -0.202   7.489   6.547
 1886SOL     OW 6476   2.978   4.666   0.570
 1886SOL    HW1 6477   2.960   4.711   0.487
 1886SOL    HW2 6478   3.054   4.713   0.606
 1887SOL     OW 6479   5.623   2.444   2.885
 1887SOL    HW1 6480   5.609   2.398   2.968
 1887SOL    HW2 6481   5.717   2.438   2.869
 1888SOL     OW 6482   7.663   9.502   4.536
 1888SOL    HW1 6483   7.626   9.590   4.531
 1888SOL    HW2 6484   7.613   9.451   4.472
 1889SOL     OW 6485   1.512   5.325   1.237
 1889SOL    HW1 6486   1.465   5.401   1.203
 1889SOL    HW2 6487   1.601   5.336   1.204
 1890SOL     OW 6488   8.173   3.729   1.740
 1890SOL    HW1 6489   8.225   3.787   1.683
 1890SOL    HW2 6490   8.083   3.745   1.713
 1891SOL     OW 6491   9.744   6.227   0.445
 1891SOL    HW1 6492   9.732   6.320   0.461
 1891SOL    HW2 6493   9.709   6.185   0.524
 1892SOL     OW 6494   5.425   1.195   1.757
 1892SOL    HW1 6495   5.406   1.168   1.847
 1892SOL    HW2 6496   5.341   1.191   1.712
 1893SOL     OW 6497   4.536   8.741   4.295
 1893SOL    HW1 6498   4.535   8.836   4.295
 1893SOL    HW2 6499   4.461   8.716   4.350
 1894SOL     OW 6500   1.505   5.908   3.590
 1894SOL    HW1 6501   1.511   5.982   3.650
 1894SOL    HW2 6502   1.417   5.914   3.552
 1895SOL     OW 6503   4.402   2.373   2.154
 1895SOL    HW1 6504   4.428   2.298   2.101
 1895SOL    HW2 6505   4.306   2.366   2.160
 1896SOL     OW 6506  -1.097   2.472   4.117
 1896SOL    HW1 6507  -1.115   2.554   4.070
 1896SOL    HW2 6508  -1.034   2.427   4.061
 1897SOL     OW 6509   8.075   4.772   0.767
 1897SOL    HW1 6510   8.000   4.734   0.721
 1897SOL    HW2 6511   8.149   4.752   0.710
 1898SOL     OW 6512   0.903   9.111   5.762
 1898SOL    HW1 6513   0.850   9.101   5.841
 1898SOL    HW2 6514   0.872   9.192   5.723
 1899SOL     OW 6515   7.057   4.466   1.492
 1899SOL    HW1 6516   7.019   4.378   1.496
 1899SOL    HW2 6517   7.138   4.455   1.441
 1900SOL     OW 6518   4.573   5.307   2.343
 1900SOL    HW1 6519   4.496   5.284   2.291
 1900SOL    HW2 6520   4.541   5.314   2.432
 1901SOL     OW 6521   7.675   1.674   0.360
 1901SOL    HW1 6522   7.667   1.658   0.454
 1901SOL    HW2 6523   7.588   1.704   0.334
 1902SOL     OW 6524   8.670   9.060   3.678
 1902SOL    HW1 6525   8.721   9.017   3.747
 1902SOL    HW2 6526   8.604   8.995   3.653
 1903SOL     OW 6527  -1.286   4.024   4.812
 1903SOL    HW1 6528  -1.277   4.093   4.878
 1903SOL    HW2 6529  -1.299   3.944   4.863
 1904SOL     OW 6530   6.215  10.483   5.336
 1904SOL    HW1 6531   6.237  10.390   5.333
 1904SOL    HW2 6532   6.124  10.487   5.305
 1905SOL     OW 6533   3.754   7.157   1.961
 1905SOL    HW1 6534   3.727   7.080   2.010
 1905SOL    HW2 6535   3.680   7.217   1.967
 1906SOL     OW 6536   4.099   3.237   1.233
 1906SOL    HW1 6537   4.070   3.148   1.213
 1906SOL    HW2 6538   4.194   3.229   1.243
 1907SOL     OW 6539   0.025   3.660   4.224
 1907SOL    HW1 6540   0.068   3.586   4.182
 1907SOL    HW2 6541  -0.042   3.620   4.280
 1908SOL     OW 6542   6.332   4.323   0.396
 1908SOL    HW1 6543   6.269   4.394   0.402
 1908SOL    HW2 6544   6.319   4.272   0.476
 1909SOL     OW 6545  -2.099   3.504   5.954
 1909SOL    HW1 6546  -2.030   3.525   6.017
 1909SOL    HW2 6547  -2.113   3.410   5.965
 1910SOL     OW 6548  -0.856   7.042   5.739
 1910SOL    HW1 6549  -0.821   7.011   5.823
 1910SOL    HW2 6550  -0.801   7.000   5.673
 1911SOL     OW 6551   0.711   6.003   3.622
 1911SOL    HW1 6552   0.686   6.094   3.632
 1911SOL    HW2 6553   0.704   5.966   3.711
 1912SOL     OW 6554  -0.483   2.566   2.914
 1912SOL    HW1 6555  -0.543   2.638   2.892
 1912SOL    HW2 6556  -0.417   2.567   2.845
 1913SOL     OW 6557   1.375   8.237   3.914
 1913SOL    HW1 6558   1.442   8.170   3.903
 1913SOL    HW2 6559   1.416   8.304   3.970
 1914SOL     OW 6560   6.633   6.183   2.740
 1914SOL    HW1 6561   6.571   6.242   2.783
 1914SOL    HW2 6562   6.647   6.221   2.654
 1915SOL     OW 6563   5.610   7.760   5.057
 1915SOL    HW1 6564   5.687   7.788   5.008
 1915SOL    HW2 6565   5.604   7.666   5.040
 1916SOL     OW 6566   2.569   2.543   3.760
 1916SOL    HW1 6567   2.599   2.529   3.850
 1916SOL    HW2 6568   2.553   2.455   3.726
 1917SOL     OW 6569   0.076   8.620   6.388
 1917SOL    HW1 6570   0.016   8.693   6.399
 1917SOL    HW2 6571   0.039   8.569   6.315
 1918SOL     OW 6572   4.092   2.617   0.868
 1918SOL    HW1 6573   4.033   2.615   0.792
 1918SOL    HW2 6574   4.065   2.542   0.921
 1919SOL     OW 6575   4.117   9.903   4.094
 1919SOL    HW1 6576   4.140   9.982   4.044
 1919SOL    HW2 6577   4.070   9.848   4.031
 1920SOL     OW 6578   3.110   6.924   1.484
 1920SOL    HW1 6579   3.139   6.929   1.575
 1920SOL    HW2 6580   3.188   6.945   1.433
 1921SOL     OW 6581   4.489   6.782   3.063
 1921SOL    HW1 6582   4.401   6.780   3.101
 1921SOL    HW2 6583   4.504   6.875   3.044
 1922SOL     OW 6584   4.819   8.818   2.808
 1922SOL    HW1 6585   4.876   8.742   2.822
 1922SOL    HW2 6586   4.734   8.779   2.786
 1923SOL     OW 6587   7.227   8.283   1.255
 1923SOL    HW1 6588   7.297   8.348   1.245
 1923SOL    HW2 6589   7.255   8.209   1.201
 1924SOL     OW 6590   4.641   7.588   5.524
 1924SOL    HW1 6591   4.563   7.631   5.559
 1924SOL    HW2 6592   4.714   7.642   5.552
 1925SOL     OW 6593  -0.099   3.018   4.430
 1925SOL    HW1 6594  -0.054   3.041   4.349
 1925SOL    HW2 6595  -0.189   3.045   4.416
 1926SOL     OW 6596   2.596   5.597   2.459
 1926SOL    HW1 6597   2.631   5.564   2.376
 1926SOL    HW2 6598   2.617   5.529   2.522
 1927SOL     OW 6599   0.547   6.522   3.190
 1927SOL    HW1 6600   0.588   6.489   3.110
 1927SOL    HW2 6601   0.467   6.470   3.200
 1928SOL     OW 6602  -0.854   5.201   4.486
 1928SOL    HW1 6603  -0.905   5.158   4.417
 1928SOL    HW2 6604  -0.764   5.195   4.455
 1929SOL     OW 6605   6.263   0.874   0.204
 1929SOL    HW1 6606   6.230   0.866   0.293
 1929SOL    HW2 6607   6.355   0.849   0.210
 1930SOL     OW 6608   6.122   3.414   0.111
 1930SOL    HW1 6609   6.215   3.418   0.134
 1930SOL    HW2 6610   6.093   3.328   0.141
 1931SOL     OW 6611   3.306   4.901   4.969
 1931SOL    HW1 6612   3.305   4.993   4.998
 1931SOL    HW2 6613   3.347   4.904   4.882
 1932SOL     OW 6614   5.000   5.207   4.954
 1932SOL    HW1 6615   4.977   5.213   4.861
 1932SOL    HW2 6616   4.994   5.113   4.974
 1933SOL     OW 6617   2.052   9.732   4.809
 1933SOL    HW1 6618   2.063   9.653   4.863
 1933SOL    HW2 6619   2.043   9.699   4.720
 1934SOL     OW 6620   7.810   2.845   0.827
 1934SOL    HW1 6621   7.879   2.893   0.780
 1934SOL    HW2 6622   7.732   2.900   0.819
 1935SOL     OW 6623   5.360   5.036   1.013
 1935SOL    HW1 6624   5.305   5.114   1.023
 1935SOL    HW2 6625   5.441   5.069   0.974
 1936SOL     OW 6626   2.044   7.471   4.664
 1936SOL    HW1 6627   2.054   7.535   4.593
 1936SOL    HW2 6628   1.984   7.405   4.629
 1937SOL     OW 6629   0.935   0.937   1.134
 1937SOL    HW1 6630   0.863   0.935   1.196
 1937SOL    HW2 6631   0.940   1.029   1.107
 1938SOL     OW 6632   3.106   6.394   1.256
 1938SOL    HW1 6633   3.106   6.470   1.313
 1938SOL    HW2 6634   3.196   6.387   1.224
 1939SOL     OW 6635   1.896   7.118   1.204
 1939SOL    HW1 6636   1.980   7.081   1.231
 1939SOL    HW2 6637   1.910   7.149   1.115
 1940SOL     OW 6638   1.429   9.291   3.043
 1940SOL    HW1 6639   1.450   9.379   3.012
 1940SOL    HW2 6640   1.508   9.240   3.025
 1941SOL     OW 6641   1.518   6.317   2.044
 1941SOL    HW1 6642   1.431   6.333   2.081
 1941SOL    HW2 6643   1.559   6.256   2.105
 1942SOL     OW 6644   6.836  10.220   4.715
 1942SOL    HW1 6645   6.783  10.144   4.695
 1942SOL    HW2 6646   6.867  10.250   4.629
 1943SOL     OW 6647   5.252   1.995   2.546
 1943SOL    HW1 6648   5.234   1.901   2.554
 1943SOL    HW2 6649   5.336   2.006   2.590
 1944SOL     OW 6650   4.578   2.006   2.536
 1944SOL    HW1 6651   4.594   1.935   2.473
 1944SOL    HW2 6652   4.483   2.012   2.541
 1945SOL     OW 6653   4.325   3.682   5.356
 1945SOL    HW1 6654   4.360   3.736   5.286
 1945SOL    HW2 6655   4.344   3.730   5.436
 1946SOL     OW 6656   5.453   3.274   3.550
 1946SOL    HW1 6657   5.481   3.363   3.527
 1946SOL    HW2 6658   5.492   3.259   3.636
 1947SOL     OW 6659   3.619   7.226   0.657
 1947SOL    HW1 6660   3.640   7.268   0.740
 1947SOL    HW2 6661   3.703   7.216   0.612
 1948SOL     OW 6662   7.785   6.695   0.856
 1948SOL    HW1 6663   7.851   6.763   0.870
 1948SOL    HW2 6664   7.769   6.697   0.762
 1949SOL     OW 6665   0.002   1.873   1.302
 1949SOL    HW1 6666  -0.059   1.905   1.236
 1949SOL    HW2 6667  -0.053   1.823   1.363
 1950SOL     OW 6668   3.021   6.238   5.173
 1950SOL    HW1 6669   2.955   6.263   5.108
 1950SOL    HW2 6670   2.969   6.212   5.250
 1951SOL     OW 6671   7.542   7.742   4.379
 1951SOL    HW1 6672   7.484   7.819   4.379
 1951SOL    HW2 6673   7.584   7.744   4.293
 1952SOL     OW 6674   5.194   9.504   4.268
 1952SOL    HW1 6675   5.175   9.592   4.235
 1952SOL    HW2 6676   5.236   9.519   4.353
 1953SOL     OW 6677   3.783   8.861   4.632
 1953SOL    HW1 6678   3.819   8.936   4.585
 1953SOL    HW2 6679   3.689   8.876   4.633
 1954SOL     OW 6680   3.018   6.743   2.937
 1954SOL    HW1 6681   3.009   6.730   2.842
 1954SOL    HW2 6682   3.088   6.682   2.963
 1955SOL     OW 6683   6.738  10.529   6.046
 1955SOL    HW1 6684   6.714  10.501   5.958
 1955SOL    HW2 6685   6.673  10.595   6.070
 1956SOL     OW 6686   4.635   1.863   2.773
 1956SOL    HW1 6687   4.664   1.920   2.702
 1956SOL    HW2 6688   4.561   1.815   2.736
 1957SOL     OW 6689   5.317   1.831   1.886
 1957SOL    HW1 6690   5.350   1.801   1.801
 1957SOL    HW2 6691   5.384   1.892   1.917
 1958SOL     OW 6692   5.288   5.733   4.230
 1958SOL    HW1 6693   5.300   5.638   4.232
 1958SOL    HW2 6694   5.194   5.746   4.239
 1959SOL     OW 6695   1.590   2.127   0.357
 1959SOL    HW1 6696   1.543   2.211   0.359
 1959SOL    HW2 6697   1.566   2.089   0.273
 1960SOL     OW 6698   6.351   4.900   1.083
 1960SOL    HW1 6699   6.439   4.863   1.068
 1960SOL    HW2 6700   6.302   4.876   1.005
 1961SOL     OW 6701   5.040   2.920   3.253
 1961SOL    HW1 6702   5.113   2.948   3.197
 1961SOL    HW2 6703   5.016   2.999   3.303
 1962SOL     OW 6704   3.441   3.614   6.208
 1962SOL    HW1 6705   3.469   3.600   6.117
 1962SOL    HW2 6706   3.502   3.678   6.243
 1963SOL     OW 6707   7.458   9.005   2.617
 1963SOL    HW1 6708   7.454   8.929   2.559
 1963SOL    HW2 6709   7.461   8.968   2.705
 1964SOL     OW 6710   5.553   5.609   4.451
 1964SOL    HW1 6711   5.610   5.677   4.487
 1964SOL    HW2 6712   5.539   5.635   4.360
 1965SOL     OW 6713   6.277   4.994   1.761
 1965SOL    HW1 6714   6.259   5.058   1.693
 1965SOL    HW2 6715   6.283   4.910   1.715
 1966SOL     OW 6716   4.439   5.470   6.363
 1966SOL    HW1 6717   4.514   5.499   6.413
 1966SOL    HW2 6718   4.365   5.479   6.422
 1967SOL     OW 6719   7.682   9.136   5.077
 1967SOL    HW1 6720   7.724   9.189   5.010
 1967SOL    HW2 6721   7.727   9.159   5.158
 1968SOL     OW 6722   4.420   8.217   3.518
 1968SOL    HW1 6723   4.336   8.187   3.482
 1968SOL    HW2 6724   4.478   8.141   3.511
 1969SOL     OW 6725   6.256   0.606   0.787
 1969SOL    HW1 6726   6.300   0.527   0.817
 1969SOL    HW2 6727   6.324   0.659   0.746
 1970SOL     OW 6728   5.855   8.389   5.153
 1970SOL    HW1 6729   5.896   8.427   5.075
 1970SOL    HW2 6730   5.927   8.380   5.215
 1971SOL     OW 6731   2.577   6.754   4.653
 1971SOL    HW1 6732   2.649   6.741   4.715
 1971SOL    HW2 6733   2.604   6.831   4.602
 1972SOL     OW 6734   4.763   7.571   3.418
 1972SOL    HW1 6735   4.698   7.549   3.351
 1972SOL    HW2 6736   4.804   7.487   3.440
 1973SOL     OW 6737   5.970   6.566   6.343
 1973SOL    HW1 6738   5.876   6.567   6.363
 1973SOL    HW2 6739   5.991   6.657   6.324
 1974SOL     OW 6740   1.993   9.580   4.523
 1974SOL    HW1 6741   2.004   9.540   4.437
 1974SOL    HW2 6742   1.906   9.620   4.520
 1975SOL     OW 6743   1.751   4.222   0.706
 1975SOL    HW1 6744   1.792   4.136   0.708
 1975SOL    HW2 6745   1.823   4.283   0.720
 1976SOL     OW 6746   5.793   4.302   3.444
 1976SOL    HW1 6747   5.824   4.383   3.402
 1976SOL    HW2 6748   5.873   4.254   3.465
 1977SOL     OW 6749   6.735   6.924   2.023
 1977SOL    HW1 6750   6.651   6.944   2.065
 1977SOL    HW2 6751   6.774   6.857   2.079
 1978SOL     OW 6752   1.474   1.440   0.155
 1978SOL    HW1 6753   1.467   1.460   0.248
 1978SOL    HW2 6754   1.448   1.521   0.111
 1979SOL     OW 6755   4.577   5.743   1.495
 1979SOL    HW1 6756   4.631   5.746   1.415
 1979SOL    HW2 6757   4.505   5.804   1.478
 1980SOL     OW 6758  -0.018   7.829   5.948
 1980SOL    HW1 6759   0.011   7.880   5.872
 1980SOL    HW2 6760  -0.112   7.843   5.951
 1981SOL     OW 6761   2.267   8.627   2.191
 1981SOL    HW1 6762   2.226   8.642   2.107
 1981SOL    HW2 6763   2.359   8.653   2.178
 1982SOL     OW 6764   5.870   5.701   5.521
 1982SOL    HW1 6765   5.928   5.731   5.451
 1982SOL    HW2 6766   5.852   5.609   5.500
 1983SOL     OW 6767   6.971   5.186   0.239
 1983SOL    HW1 6768   6.940   5.244   0.169
 1983SOL    HW2 6769   7.031   5.241   0.290
 1984SOL     OW 6770   1.298   3.788   0.583
 1984SOL    HW1 6771   1.341   3.781   0.668
 1984SOL    HW2 6772   1.351   3.734   0.524
 1985SOL     OW 6773   0.049   7.310   6.214
 1985SOL    HW1 6774  -0.021   7.343   6.157
 1985SOL    HW2 6775   0.006   7.294   6.297
 1986SOL     OW 6776   3.240   6.457   5.935
 1986SOL    HW1 6777   3.312   6.401   5.962
 1986SOL    HW2 6778   3.236   6.525   6.002
 1987SOL     OW 6779   6.375   1.344   1.389
 1987SOL    HW1 6780   6.305   1.405   1.363
 1987SOL    HW2 6781   6.357   1.325   1.481
 1988SOL     OW 6782   3.900   2.585   1.436
 1988SOL    HW1 6783   3.897   2.630   1.521
 1988SOL    HW2 6784   3.932   2.651   1.375
 1989SOL     OW 6785   4.660   3.213   2.047
 1989SOL    HW1 6786   4.615   3.133   2.074
 1989SOL    HW2 6787   4.724   3.185   1.983
 1990SOL     OW 6788   1.028   8.731   6.032
 1990SOL    HW1 6789   1.067   8.668   6.092
 1990SOL    HW2 6790   0.951   8.764   6.077
 1991SOL     OW 6791   7.441   3.392   1.648
 1991SOL    HW1 6792   7.512   3.335   1.617
 1991SOL    HW2 6793   7.395   3.418   1.569
 1992SOL     OW 6794   5.777   1.532   1.475
 1992SOL    HW1 6795   5.840   1.476   1.522
 1992SOL    HW2 6796   5.827   1.611   1.455
 1993SOL     OW 6797   6.191   6.027   3.150
 1993SOL    HW1 6798   6.204   6.117   3.180
 1993SOL    HW2 6799   6.249   6.019   3.074
 1994SOL     OW 6800   2.113   5.675   1.630
 1994SOL    HW1 6801   2.028   5.648   1.598
 1994SOL    HW2 6802   2.174   5.608   1.598
 1995SOL     OW 6803   0.352   3.133   3.777
 1995SOL    HW1 6804   0.444   3.107   3.787
 1995SOL    HW2 6805   0.310   3.103   3.857
 1996SOL     OW 6806   5.620   6.531   0.008
 1996SOL    HW1 6807   5.606   6.466  -0.061
 1996SOL    HW2 6808   5.586   6.612  -0.030
 1997SOL     OW 6809   3.105   1.366   0.032
 1997SOL    HW1 6810   3.033   1.312   0.066
 1997SOL    HW2 6811   3.101   1.446   0.085
 1998SOL     OW 6812   1.109   3.157   1.729
 1998SOL    HW1 6813   1.193   3.160   1.775
 1998SOL    HW2 6814   1.105   3.070   1.690
 1999SOL     OW 6815   8.851   5.469   1.810
 1999SOL    HW1 6816   8.821   5.419   1.885
 1999SOL    HW2 6817   8.945   5.448   1.803
 2000SOL     OW 6818   2.469   6.785   3.064
 2000SOL    HW1 6819   2.537   6.817   3.005
 2000SOL    HW2 6820   2.481   6.690   3.065
 2001SOL     OW 6821   4.507   9.359   5.547
 2001SOL    HW1 6822   4.574   9.411   5.503
 2001SOL    HW2 6823   4.428   9.371   5.494
 2002SOL     OW 6824   3.217   9.981   6.353
 2002SOL    HW1 6825   3.239  10.069   6.323
 2002SOL    HW2 6826   3.296   9.950   6.396
 2003SOL     OW 6827   2.286   9.449   4.511
 2003SOL    HW1 6828   2.214   9.509   4.527
 2003SOL    HW2 6829   2.347   9.498   4.455
 2004SOL     OW 6830   2.458   1.897   1.547
 2004SOL    HW1 6831   2.487   1.837   1.479
 2004SOL    HW2 6832   2.406   1.963   1.500
 2005SOL     OW 6833   1.708   4.462   2.838
 2005SOL    HW1 6834   1.707   4.380   2.889
 2005SOL    HW2 6835   1.754   4.439   2.758
 2006SOL     OW 6836   6.591   4.790   4.927
 2006SOL    HW1 6837   6.546   4.727   4.984
 2006SOL    HW2 6838   6.638   4.735   4.864
 2007SOL     OW 6839   2.788   5.220   5.117
 2007SOL    HW1 6840   2.844   5.142   5.126
 2007SOL    HW2 6841   2.699   5.185   5.118
 2008SOL     OW 6842   4.801   3.031   2.649
 2008SOL    HW1 6843   4.836   3.094   2.713
 2008SOL    HW2 6844   4.871   2.966   2.640
 2009SOL     OW 6845   8.142   5.584   0.337
 2009SOL    HW1 6846   8.184   5.498   0.328
 2009SOL    HW2 6847   8.151   5.624   0.251
 2010SOL     OW 6848   0.023  10.918   6.482
 2010SOL    HW1 6849  -0.056  10.973   6.487
 2010SOL    HW2 6850   0.078  10.949   6.553
 2011SOL     OW 6851   0.236   5.497   4.579
 2011SOL    HW1 6852   0.188   5.570   4.618
 2011SOL    HW2 6853   0.168   5.438   4.546
 2012SOL     OW 6854   5.253   3.753   3.184
 2012SOL    HW1 6855   5.321   3.820   3.183
 2012SOL    HW2 6856   5.205   3.765   3.102
 2013SOL     OW 6857   3.627   3.661   1.626
 2013SOL    HW1 6858   3.533   3.644   1.621
 2013SOL    HW2 6859   3.665   3.606   1.558
 2014SOL     OW 6860   4.357   4.953   0.352
 2014SOL    HW1 6861   4.450   4.946   0.375
 2014SOL    HW2 6862   4.356   5.007   0.272
 2015SOL     OW 6863   1.827   7.988   3.385
 2015SOL    HW1 6864   1.815   7.975   3.479
 2015SOL    HW2 6865   1.775   7.919   3.344
 2016SOL     OW 6866   0.563   9.863   5.422
 2016SOL    HW1 6867   0.619   9.797   5.463
 2016SOL    HW2 6868   0.624   9.929   5.389
 2017SOL     OW 6869  -0.691   4.284   5.691
 2017SOL    HW1 6870  -0.630   4.237   5.634
 2017SOL    HW2 6871  -0.660   4.267   5.779
 2018SOL     OW 6872   0.384   3.905   6.240
 2018SOL    HW1 6873   0.366   3.834   6.302
 2018SOL    HW2 6874   0.476   3.927   6.255
 2019SOL     OW 6875   2.208   2.455   0.377
 2019SOL    HW1 6876   2.146   2.459   0.305
 2019SOL    HW2 6877   2.154   2.446   0.455
 2020SOL     OW 6878   5.882   6.309   0.644
 2020SOL    HW1 6879   5.891   6.367   0.569
 2020SOL    HW2 6880   5.892   6.367   0.720
 2021SOL     OW 6881   3.745   3.370   1.825
 2021SOL    HW1 6882   3.780   3.440   1.879
 2021SOL    HW2 6883   3.802   3.367   1.749
 2022SOL     OW 6884   4.264   1.757   2.317
 2022SOL    HW1 6885   4.267   1.682   2.256
 2022SOL    HW2 6886   4.301   1.830   2.267
 2023SOL     OW 6887   3.474   6.116   6.238
 2023SOL    HW1 6888   3.554   6.063   6.230
 2023SOL    HW2 6889   3.496   6.183   6.302
 2024SOL     OW 6890   1.890   3.795   5.086
 2024SOL    HW1 6891   1.892   3.717   5.030
 2024SOL    HW2 6892   1.889   3.760   5.175
 2025SOL     OW 6893   0.804  10.413   5.173
 2025SOL    HW1 6894   0.795  10.493   5.224
 2025SOL    HW2 6895   0.833  10.347   5.237
 2026SOL     OW 6896   1.215   5.561   6.209
 2026SOL    HW1 6897   1.135   5.509   6.200
 2026SOL    HW2 6898   1.262   5.521   6.283
 2027SOL     OW 6899   4.243   7.779   3.829
 2027SOL    HW1 6900   4.176   7.711   3.822
 2027SOL    HW2 6901   4.239   7.825   3.745
 2028SOL     OW 6902   4.915   7.673   5.101
 2028SOL    HW1 6903   4.941   7.654   5.191
 2028SOL    HW2 6904   4.967   7.614   5.047
 2029SOL     OW 6905   4.882   9.512   5.144
 2029SOL    HW1 6906   4.956   9.557   5.103
 2029SOL    HW2 6907   4.808   9.530   5.087
 2030SOL     OW 6908  -0.533   7.535   6.079
 2030SOL    HW1 6909  -0.470   7.524   6.150
 2030SOL    HW2 6910  -0.484   7.515   6.000
 2031SOL     OW 6911   3.553   7.826   3.278
 2031SOL    HW1 6912   3.565   7.756   3.214
 2031SOL    HW2 6913   3.524   7.782   3.357
 2032SOL     OW 6914   4.945   3.111   0.760
 2032SOL    HW1 6915   4.874   3.173   0.774
 2032SOL    HW2 6916   4.920   3.035   0.813
 2033SOL     OW 6917   3.651   8.753   2.248
 2033SOL    HW1 6918   3.649   8.777   2.341
 2033SOL    HW2 6919   3.688   8.829   2.204
 2034SOL     OW 6920   2.907   5.375   4.075
 2034SOL    HW1 6921   3.002   5.378   4.064
 2034SOL    HW2 6922   2.892   5.406   4.164
 2035SOL     OW 6923   2.238   3.954   3.800
 2035SOL    HW1 6924   2.170   3.927   3.739
 2035SOL    HW2 6925   2.296   4.009   3.748
 2036SOL     OW 6926   1.231   6.438   1.855
 2036SOL    HW1 6927   1.144   6.465   1.827
 2036SOL    HW2 6928   1.291   6.479   1.792
 2037SOL     OW 6929   1.890   5.468   3.617
 2037SOL    HW1 6930   1.817   5.516   3.656
 2037SOL    HW2 6931   1.898   5.388   3.669
 2038SOL     OW 6932   5.912   3.721   5.717
 2038SOL    HW1 6933   5.900   3.664   5.793
 2038SOL    HW2 6934   5.823   3.745   5.691
 2039SOL     OW 6935   3.655   5.729   0.035
 2039SOL    HW1 6936   3.584   5.793   0.032
 2039SOL    HW2 6937   3.727   5.775   0.078
 2040SOL     OW 6938   3.080   7.023   3.252
 2040SOL    HW1 6939   3.102   7.052   3.164
 2040SOL    HW2 6940   3.042   6.936   3.240
 2041SOL     OW 6941   7.156   7.943   3.866
 2041SOL    HW1 6942   7.105   7.862   3.864
 2041SOL    HW2 6943   7.227   7.928   3.804
 2042SOL     OW 6944   3.558   5.960   4.367
 2042SOL    HW1 6945   3.601   5.983   4.285
 2042SOL    HW2 6946   3.466   5.981   4.352
 2043SOL     OW 6947   3.779   9.831   4.431
 2043SOL    HW1 6948   3.765   9.757   4.372
 2043SOL    HW2 6949   3.848   9.883   4.389
 2044SOL     OW 6950   4.326   4.182   2.226
 2044SOL    HW1 6951   4.409   4.168   2.180
 2044SOL    HW2 6952   4.323   4.112   2.291
 2045SOL     OW 6953   3.266   6.849   4.634
 2045SOL    HW1 6954   3.201   6.784   4.660
 2045SOL    HW2 6955   3.257   6.855   4.539
 2046SOL     OW 6956   1.626   3.614   4.068
 2046SOL    HW1 6957   1.574   3.563   4.006
 2046SOL    HW2 6958   1.685   3.665   4.013
 2047SOL     OW 6959   5.423   5.757   2.354
 2047SOL    HW1 6960   5.441   5.722   2.441
 2047SOL    HW2 6961   5.328   5.755   2.346
 2048SOL     OW 6962   6.416   5.372   1.702
 2048SOL    HW1 6963   6.409   5.443   1.766
 2048SOL    HW2 6964   6.485   5.315   1.736
 2049SOL     OW 6965   0.876   8.172   5.360
 2049SOL    HW1 6966   0.863   8.267   5.365
 2049SOL    HW2 6967   0.828   8.145   5.282
 2050SOL     OW 6968   3.449   1.546   1.246
 2050SOL    HW1 6969   3.515   1.498   1.196
 2050SOL    HW2 6970   3.370   1.492   1.240
 2051SOL     OW 6971   1.750   4.739   0.984
 2051SOL    HW1 6972   1.708   4.801   1.044
 2051SOL    HW2 6973   1.797   4.678   1.041
 2052SOL     OW 6974   4.535   5.647   2.671
 2052SOL    HW1 6975   4.525   5.574   2.732
 2052SOL    HW2 6976   4.629   5.657   2.661
 2053SOL     OW 6977   4.669   9.129   4.962
 2053SOL    HW1 6978   4.751   9.084   4.942
 2053SOL    HW2 6979   4.695   9.218   4.985
 2054SOL     OW 6980   6.278   9.098   5.765
 2054SOL    HW1 6981   6.292   9.140   5.680
 2054SOL    HW2 6982   6.183   9.099   5.777
 2055SOL     OW 6983   8.737   8.371   2.702
 2055SOL    HW1 6984   8.684   8.421   2.763
 2055SOL    HW2 6985   8.816   8.349   2.751
 2056SOL     OW 6986   6.101   3.844   3.747
 2056SOL    HW1 6987   6.065   3.854   3.835
 2056SOL    HW2 6988   6.059   3.914   3.696
 2057SOL     OW 6989   2.401   8.771   4.880
 2057SOL    HW1 6990   2.398   8.703   4.812
 2057SOL    HW2 6991   2.428   8.850   4.833
 2058SOL     OW 6992   5.669   2.812   4.299
 2058SOL    HW1 6993   5.583   2.773   4.286
 2058SOL    HW2 6994   5.718   2.747   4.351
 2059SOL     OW 6995   6.141   6.633   1.975
 2059SOL    HW1 6996   6.205   6.600   2.038
 2059SOL    HW2 6997   6.193   6.686   1.914
 2060SOL     OW 6998   2.403   6.439   4.524
 2060SOL    HW1 6999   2.494   6.418   4.503
 2060SOL    HW2 7000   2.406   6.467   4.615
 2061SOL     OW 7001  -0.480   4.402   3.870
 2061SOL    HW1 7002  -0.490   4.390   3.965
 2061SOL    HW2 7003  -0.485   4.314   3.834
 2062SOL     OW 7004   6.819   6.491   5.278
 2062SOL    HW1 7005   6.851   6.545   5.350
 2062SOL    HW2 7006   6.884   6.422   5.268
 2063SOL     OW 7007   8.449   8.276   1.085
 2063SOL    HW1 7008   8.376   8.214   1.085
 2063SOL    HW2 7009   8.503   8.250   1.160
 2064SOL     OW 7010   4.314   6.513   2.826
 2064SOL    HW1 7011   4.349   6.424   2.826
 2064SOL    HW2 7012   4.257   6.516   2.748
 2065SOL     OW 7013   2.475   6.157   2.342
 2065SOL    HW1 7014   2.487   6.220   2.271
 2065SOL    HW2 7015   2.418   6.090   2.304
 2066SOL     OW 7016   3.254   6.886   1.722
 2066SOL    HW1 7017   3.334   6.889   1.670
 2066SOL    HW2 7018   3.267   6.953   1.789
 2067SOL     OW 7019   4.911   6.072   5.334
 2067SOL    HW1 7020   4.998   6.111   5.350
 2067SOL    HW2 7021   4.850   6.135   5.373
 2068SOL     OW 7022   6.231   5.398   5.812
 2068SOL    HW1 7023   6.289   5.384   5.736
 2068SOL    HW2 7024   6.154   5.345   5.793
 2069SOL     OW 7025   2.717   9.680   3.866
 2069SOL    HW1 7026   2.656   9.743   3.828
 2069SOL    HW2 7027   2.662   9.608   3.895
 2070SOL     OW 7028   2.478   8.843   5.629
 2070SOL    HW1 7029   2.399   8.806   5.590
 2070SOL    HW2 7030   2.456   8.935   5.643
 2071SOL     OW 7031   1.965   4.908   5.174
 2071SOL    HW1 7032   1.927   4.956   5.247
 2071SOL    HW2 7033   2.053   4.945   5.164
 2072SOL     OW 7034   3.970   4.590   5.365
 2072SOL    HW1 7035   4.060   4.596   5.399
 2072SOL    HW2 7036   3.980   4.556   5.276
 2073SOL     OW 7037   7.769   3.808   0.970
 2073SOL    HW1 7038   7.822   3.783   0.894
 2073SOL    HW2 7039   7.691   3.754   0.963
 2074SOL     OW 7040   2.336   3.603   4.469
 2074SOL    HW1 7041   2.378   3.543   4.407
 2074SOL    HW2 7042   2.358   3.566   4.555
 2075SOL     OW 7043   5.177   3.214   2.691
 2075SOL    HW1 7044   5.250   3.244   2.745
 2075SOL    HW2 7045   5.217   3.157   2.625
 2076SOL     OW 7046   1.411   4.057   5.090
 2076SOL    HW1 7047   1.484   3.995   5.082
 2076SOL    HW2 7048   1.390   4.058   5.183
 2077SOL     OW 7049   2.031   4.736   6.599
 2077SOL    HW1 7050   2.074   4.728   6.684
 2077SOL    HW2 7051   1.980   4.655   6.589
 2078SOL     OW 7052  -1.112   6.315   5.588
 2078SOL    HW1 7053  -1.127   6.244   5.525
 2078SOL    HW2 7054  -1.199   6.347   5.609
 2079SOL     OW 7055   1.298   6.111   2.531
 2079SOL    HW1 7056   1.348   6.120   2.450
 2079SOL    HW2 7057   1.299   6.017   2.549
 2080SOL     OW 7058   1.505   7.385   2.547
 2080SOL    HW1 7059   1.591   7.349   2.568
 2080SOL    HW2 7060   1.455   7.309   2.516
 2081SOL     OW 7061  10.089   7.923   0.908
 2081SOL    HW1 7062  10.080   7.876   0.825
 2081SOL    HW2 7063  10.183   7.923   0.925
 2082SOL     OW 7064   5.072   9.132   6.289
 2082SOL    HW1 7065   5.131   9.119   6.214
 2082SOL    HW2 7066   5.094   9.062   6.349
 2083SOL     OW 7067   0.466   6.576   5.140
 2083SOL    HW1 7068   0.482   6.644   5.205
 2083SOL    HW2 7069   0.371   6.574   5.129
 2084SOL     OW 7070   5.975   9.851   5.239
 2084SOL    HW1 7071   5.938   9.789   5.302
 2084SOL    HW2 7072   6.067   9.826   5.233
 2085SOL     OW 7073   6.464   1.037   0.653
 2085SOL    HW1 7074   6.380   1.053   0.610
 2085SOL    HW2 7075   6.447   1.057   0.745
 2086SOL     OW 7076   4.348  10.186   6.377
 2086SOL    HW1 7077   4.309  10.116   6.323
 2086SOL    HW2 7078   4.393  10.241   6.314
 2087SOL     OW 7079   7.086   2.081   1.559
 2087SOL    HW1 7080   7.174   2.084   1.597
 2087SOL    HW2 7081   7.027   2.091   1.635
 2088SOL     OW 7082   3.375   7.226   4.153
 2088SOL    HW1 7083   3.283   7.214   4.175
 2088SOL    HW2 7084   3.421   7.154   4.197
 2089SOL     OW 7085   6.387   9.976   5.186
 2089SOL    HW1 7086   6.412  10.069   5.189
 2089SOL    HW2 7087   6.470   9.929   5.179
 2090SOL     OW 7088  -0.997   5.215   4.703
 2090SOL    HW1 7089  -1.088   5.192   4.683
 2090SOL    HW2 7090  -0.952   5.213   4.619
 2091SOL     OW 7091   4.050   5.079   4.937
 2091SOL    HW1 7092   3.959   5.052   4.924
 2091SOL    HW2 7093   4.094   5.000   4.969
 2092SOL     OW 7094   7.845   8.010   3.614
 2092SOL    HW1 7095   7.889   8.044   3.537
 2092SOL    HW2 7096   7.752   8.021   3.596
 2093SOL     OW 7097   2.585   4.565   2.762
 2093SOL    HW1 7098   2.510   4.531   2.809
 2093SOL    HW2 7099   2.660   4.542   2.818
 2094SOL     OW 7100   6.046   4.165   4.384
 2094SOL    HW1 7101   6.036   4.088   4.440
 2094SOL    HW2 7102   6.051   4.239   4.444
 2095SOL     OW 7103   1.551  11.119   6.545
 2095SOL    HW1 7104   1.465  11.076   6.542
 2095SOL    HW2 7105   1.564  11.141   6.638
 2096SOL     OW 7106   5.824   3.356   2.604
 2096SOL    HW1 7107   5.893   3.310   2.557
 2096SOL    HW2 7108   5.831   3.447   2.575
 2097SOL     OW 7109   3.604   5.200   2.971
 2097SOL    HW1 7110   3.664   5.201   3.046
 2097SOL    HW2 7111   3.519   5.176   3.008
 2098SOL     OW 7112   0.399   5.723   6.503
 2098SOL    HW1 7113   0.456   5.797   6.480
 2098SOL    HW2 7114   0.446   5.646   6.472
 2099SOL     OW 7115   4.414   6.551   0.510
 2099SOL    HW1 7116   4.497   6.544   0.463
 2099SOL    HW2 7117   4.411   6.472   0.564
 2100SOL     OW 7118   0.934   6.854   5.275
 2100SOL    HW1 7119   0.955   6.908   5.351
 2100SOL    HW2 7120   0.901   6.917   5.210
 2101SOL     OW 7121  -0.765   4.649   6.262
 2101SOL    HW1 7122  -0.780   4.706   6.338
 2101SOL    HW2 7123  -0.816   4.689   6.192
 2102SOL     OW 7124   8.888   5.656   0.456
 2102SOL    HW1 7125   8.807   5.668   0.405
 2102SOL    HW2 7126   8.955   5.639   0.390
 2103SOL     OW 7127   0.528   3.200   2.118
 2103SOL    HW1 7128   0.464   3.214   2.188
 2103SOL    HW2 7129   0.515   3.272   2.057
 2104SOL     OW 7130   2.677   6.012   1.871
 2104SOL    HW1 7131   2.663   6.066   1.948
 2104SOL    HW2 7132   2.674   5.922   1.904
 2105SOL     OW 7133   5.381   5.105   4.636
 2105SOL    HW1 7134   5.412   5.044   4.569
 2105SOL    HW2 7135   5.361   5.186   4.589
 2106SOL     OW 7136   1.855   9.179   5.184
 2106SOL    HW1 7137   1.775   9.213   5.145
 2106SOL    HW2 7138   1.920   9.184   5.114
 2107SOL     OW 7139   1.363   4.379   5.637
 2107SOL    HW1 7140   1.376   4.383   5.731
 2107SOL    HW2 7141   1.337   4.468   5.612
 2108SOL     OW 7142   5.108   2.607   3.639
 2108SOL    HW1 7143   5.131   2.633   3.550
 2108SOL    HW2 7144   5.173   2.651   3.694
 2109SOL     OW 7145   3.856   8.985   3.548
 2109SOL    HW1 7146   3.842   8.991   3.643
 2109SOL    HW2 7147   3.917   8.913   3.537
 2110SOL     OW 7148   2.347   8.847   2.867
 2110SOL    HW1 7149   2.320   8.797   2.790
 2110SOL    HW2 7150   2.325   8.937   2.847
 2111SOL     OW 7151   4.419   8.364   4.339
 2111SOL    HW1 7152   4.364   8.296   4.378
 2111SOL    HW2 7153   4.382   8.446   4.371
 2112SOL     OW 7154   3.229   6.267   4.188
 2112SOL    HW1 7155   3.141   6.259   4.149
 2112SOL    HW2 7156   3.283   6.304   4.118
 2113SOL     OW 7157   0.633   9.599   5.276
 2113SOL    HW1 7158   0.542   9.571   5.265
 2113SOL    HW2 7159   0.645   9.666   5.209
 2114SOL     OW 7160   7.346   0.808   0.633
 2114SOL    HW1 7161   7.386   0.807   0.546
 2114SOL    HW2 7162   7.303   0.892   0.639
 2115SOL     OW 7163   4.173   5.382   0.119
 2115SOL    HW1 7164   4.186   5.390   0.025
 2115SOL    HW2 7165   4.078   5.393   0.132
 2116SOL     OW 7166   1.021   3.934   0.825
 2116SOL    HW1 7167   1.107   3.953   0.787
 2116SOL    HW2 7168   1.041   3.911   0.916
 2117SOL     OW 7169   0.927   8.038   3.248
 2117SOL    HW1 7170   0.940   8.021   3.342
 2117SOL    HW2 7171   0.939   8.133   3.239
 2118SOL     OW 7172   0.546   4.708   2.457
 2118SOL    HW1 7173   0.517   4.677   2.372
 2118SOL    HW2 7174   0.618   4.651   2.481
 2119SOL     OW 7175   3.795   6.489   5.598
 2119SOL    HW1 7176   3.815   6.418   5.659
 2119SOL    HW2 7177   3.712   6.464   5.558
 2120SOL     OW 7178   0.443   8.475   4.244
 2120SOL    HW1 7179   0.355   8.489   4.211
 2120SOL    HW2 7180   0.453   8.537   4.316
 2121SOL     OW 7181   5.753   5.206   5.068
 2121SOL    HW1 7182   5.720   5.127   5.111
 2121SOL    HW2 7183   5.676   5.244   5.025
 2122SOL     OW 7184   5.006   6.821   0.724
 2122SOL    HW1 7185   5.079   6.829   0.786
 2122SOL    HW2 7186   5.010   6.901   0.672
 2123SOL     OW 7187  -0.321   4.019   2.987
 2123SOL    HW1 7188  -0.362   3.939   3.020
 2123SOL    HW2 7189  -0.344   4.021   2.894
 2124SOL     OW 7190   6.523   2.116   2.769
 2124SOL    HW1 7191   6.477   2.109   2.685
 2124SOL    HW2 7192   6.463   2.166   2.824
 2125SOL     OW 7193   2.072   9.860   5.457
 2125SOL    HW1 7194   2.099   9.813   5.536
 2125SOL    HW2 7195   1.987   9.821   5.434
 2126SOL     OW 7196  -0.054   7.264   5.078
 2126SOL    HW1 7197  -0.095   7.350   5.067
 2126SOL    HW2 7198   0.022   7.266   5.020
 2127SOL     OW 7199   4.462   9.102   2.486
 2127SOL    HW1 7200   4.509   9.111   2.569
 2127SOL    HW2 7201   4.421   9.015   2.490
 2128SOL     OW 7202   8.512   7.641   2.178
 2128SOL    HW1 7203   8.473   7.656   2.092
 2128SOL    HW2 7204   8.570   7.716   2.191
 2129SOL     OW 7205   5.025   6.132   5.838
 2129SOL    HW1 7206   5.063   6.151   5.924
 2129SOL    HW2 7207   5.039   6.038   5.826
 2130SOL     OW 7208   7.508   8.534   4.480
 2130SOL    HW1 7209   7.571   8.532   4.408
 2130SOL    HW2 7210   7.422   8.535   4.436
 2131SOL     OW 7211   1.969   7.912   2.035
 2131SOL    HW1 7212   1.935   7.838   2.086
 2131SOL    HW2 7213   1.963   7.986   2.095
 2132SOL     OW 7214   5.098   6.074   4.288
 2132SOL    HW1 7215   5.173   6.046   4.339
 2132SOL    HW2 7216   5.135   6.106   4.206
 2133SOL     OW 7217   3.217   2.410   2.574
 2133SOL    HW1 7218   3.308   2.438   2.565
 2133SOL    HW2 7219   3.203   2.348   2.503
 2134SOL     OW 7220   7.827   2.558   0.026
 2134SOL    HW1 7221   7.827   2.574   0.120
 2134SOL    HW2 7222   7.822   2.462   0.018
 2135SOL     OW 7223   3.366   4.943   1.343
 2135SOL    HW1 7224   3.325   4.884   1.407
 2135SOL    HW2 7225   3.378   4.889   1.265
 2136SOL     OW 7226   2.568   9.011   6.093
 2136SOL    HW1 7227   2.616   9.060   6.160
 2136SOL    HW2 7228   2.543   9.077   6.029
 2137SOL     OW 7229   2.047   1.800   1.489
 2137SOL    HW1 7230   2.132   1.817   1.450
 2137SOL    HW2 7231   2.024   1.712   1.460
 2138SOL     OW 7232   4.198   5.383   5.678
 2138SOL    HW1 7233   4.279   5.413   5.636
 2138SOL    HW2 7234   4.228   5.322   5.746
 2139SOL     OW 7235   1.066   4.399   1.073
 2139SOL    HW1 7236   1.145   4.378   1.024
 2139SOL    HW2 7237   1.062   4.494   1.072
 2140SOL     OW 7238   3.834   7.194   3.775
 2140SOL    HW1 7239   3.740   7.208   3.787
 2140SOL    HW2 7240   3.854   7.238   3.692
 2141SOL     OW 7241   2.601   6.594   3.939
 2141SOL    HW1 7242   2.631   6.662   4.000
 2141SOL    HW2 7243   2.515   6.625   3.910
 2142SOL     OW 7244   1.130   1.456   0.699
 2142SOL    HW1 7245   1.114   1.546   0.669
 2142SOL    HW2 7246   1.111   1.402   0.622
 2143SOL     OW 7247   2.373   2.235   1.717
 2143SOL    HW1 7248   2.347   2.319   1.754
 2143SOL    HW2 7249   2.303   2.175   1.746
 2144SOL     OW 7250   7.814   1.430   0.874
 2144SOL    HW1 7251   7.754   1.503   0.892
 2144SOL    HW2 7252   7.834   1.394   0.961
 2145SOL     OW 7253   9.802   7.588   0.483
 2145SOL    HW1 7254   9.768   7.606   0.571
 2145SOL    HW2 7255   9.884   7.540   0.498
 2146SOL     OW 7256   2.712   6.597   2.423
 2146SOL    HW1 7257   2.802   6.623   2.407
 2146SOL    HW2 7258   2.711   6.567   2.514
 2147SOL     OW 7259   6.098   2.789   1.814
 2147SOL    HW1 7260   6.051   2.834   1.885
 2147SOL    HW2 7261   6.122   2.704   1.851
 2148SOL     OW 7262   8.834   9.099   3.160
 2148SOL    HW1 7263   8.924   9.125   3.181
 2148SOL    HW2 7264   8.795   9.080   3.245
 2149SOL     OW 7265   7.096   4.064   3.565
 2149SOL    HW1 7266   7.034   4.136   3.555
 2149SOL    HW2 7267   7.132   4.074   3.653
 2150SOL     OW 7268   0.617   8.067   6.505
 2150SOL    HW1 7269   0.584   8.086   6.417
 2150SOL    HW2 7270   0.632   8.153   6.544
 2151SOL     OW 7271   2.684   2.368   1.141
 2151SOL    HW1 7272   2.721   2.443   1.187
 2151SOL    HW2 7273   2.590   2.381   1.144
 2152SOL     OW 7274   5.662   6.549   2.301
 2152SOL    HW1 7275   5.568   6.539   2.287
 2152SOL    HW2 7276   5.700   6.467   2.267
 2153SOL     OW 7277   1.450   6.122   5.378
 2153SOL    HW1 7278   1.517   6.084   5.435
 2153SOL    HW2 7279   1.484   6.209   5.356
 2154SOL     OW 7280   8.795   6.639   2.741
 2154SOL    HW1 7281   8.745   6.584   2.680
 2154SOL    HW2 7282   8.877   6.657   2.695
 2155SOL     OW 7283   7.019   9.861   6.386
 2155SOL    HW1 7284   7.081   9.789   6.374
 2155SOL    HW2 7285   7.074   9.939   6.389
 2156SOL     OW 7286   5.487   3.775   5.061
 2156SOL    HW1 7287   5.437   3.824   5.126
 2156SOL    HW2 7288   5.500   3.688   5.101
 2157SOL     OW 7289   8.807   9.644   3.786
 2157SOL    HW1 7290   8.812   9.726   3.835
 2157SOL    HW2 7291   8.767   9.668   3.702
 2158SOL     OW 7292   3.517   5.089   0.857
 2158SOL    HW1 7293   3.570   5.133   0.924
 2158SOL    HW2 7294   3.466   5.160   0.817
 2159SOL     OW 7295   6.118   9.300   4.451
 2159SOL    HW1 7296   6.079   9.328   4.368
 2159SOL    HW2 7297   6.200   9.257   4.425
 2160SOL     OW 7298   3.922   6.615   2.319
 2160SOL    HW1 7299   3.889   6.678   2.255
 2160SOL    HW2 7300   3.925   6.532   2.272
 2161SOL     OW 7301   6.962   5.763   3.747
 2161SOL    HW1 7302   6.948   5.773   3.653
 2161SOL    HW2 7303   7.002   5.676   3.756
 2162SOL     OW 7304   5.814   2.333   2.027
 2162SOL    HW1 7305   5.839   2.301   1.940
 2162SOL    HW2 7306   5.873   2.289   2.087
 2163SOL     OW 7307   8.094   8.620   2.263
 2163SOL    HW1 7308   8.029   8.553   2.285
 2163SOL    HW2 7309   8.053   8.703   2.290
 2164SOL     OW 7310   4.401   9.244   4.739
 2164SOL    HW1 7311   4.332   9.185   4.767
 2164SOL    HW2 7312   4.482   9.199   4.761
 2165SOL     OW 7313  -0.153   3.966   6.215
 2165SOL    HW1 7314  -0.068   3.931   6.190
 2165SOL    HW2 7315  -0.172   3.926   6.300
 2166SOL     OW 7316  -0.321   8.241   5.455
 2166SOL    HW1 7317  -0.294   8.263   5.544
 2166SOL    HW2 7318  -0.361   8.154   5.463
 2167SOL     OW 7319   2.324   5.660   3.175
 2167SOL    HW1 7320   2.260   5.693   3.112
 2167SOL    HW2 7321   2.407   5.699   3.148
 2168SOL     OW 7322   2.950   7.904   2.183
 2168SOL    HW1 7323   3.016   7.871   2.244
 2168SOL    HW2 7324   3.002   7.937   2.109
 2169SOL     OW 7325   1.643   4.407   1.435
 2169SOL    HW1 7326   1.698   4.433   1.361
 2169SOL    HW2 7327   1.690   4.439   1.512
 2170SOL     OW 7328   6.149   7.395   5.882
 2170SOL    HW1 7329   6.078   7.390   5.946
 2170SOL    HW2 7330   6.130   7.474   5.832
 2171SOL     OW 7331   5.212   4.285   0.484
 2171SOL    HW1 7332   5.256   4.215   0.436
 2171SOL    HW2 7333   5.121   4.256   0.489
 2172SOL     OW 7334   5.963  10.473   6.475
 2172SOL    HW1 7335   5.868  10.470   6.476
 2172SOL    HW2 7336   5.989  10.465   6.566
 2173SOL     OW 7337   5.148   9.979   4.617
 2173SOL    HW1 7338   5.201  10.012   4.689
 2173SOL    HW2 7339   5.141  10.054   4.557
 2174SOL     OW 7340   9.703   8.617   2.351
 2174SOL    HW1 7341   9.627   8.673   2.362
 2174SOL    HW2 7342   9.750   8.623   2.434
 2175SOL     OW 7343   3.289   4.525   6.309
 2175SOL    HW1 7344   3.314   4.561   6.224
 2175SOL    HW2 7345   3.236   4.448   6.289
 2176SOL     OW 7346   3.567   6.301   2.218
 2176SOL    HW1 7347   3.571   6.283   2.124
 2176SOL    HW2 7348   3.474   6.312   2.236
 2177SOL     OW 7349   3.545   9.163   3.294
 2177SOL    HW1 7350   3.497   9.145   3.375
 2177SOL    HW2 7351   3.637   9.154   3.318
 2178SOL     OW 7352   7.689   2.487   1.790
 2178SOL    HW1 7353   7.777   2.459   1.815
 2178SOL    HW2 7354   7.675   2.568   1.839
 2179SOL     OW 7355   9.554   6.493   0.839
 2179SOL    HW1 7356   9.611   6.466   0.767
 2179SOL    HW2 7357   9.516   6.576   0.809
 2180SOL     OW 7358   4.383   5.537   1.715
 2180SOL    HW1 7359   4.381   5.631   1.697
 2180SOL    HW2 7360   4.301   5.520   1.762
 2181SOL     OW 7361   5.070   7.547   6.631
 2181SOL    HW1 7362   5.099   7.573   6.543
 2181SOL    HW2 7363   5.141   7.491   6.664
 2182SOL     OW 7364   9.605   8.207   1.390
 2182SOL    HW1 7365   9.648   8.279   1.436
 2182SOL    HW2 7366   9.577   8.245   1.307
 2183SOL     OW 7367   4.097   3.689   1.408
 2183SOL    HW1 7368   4.006   3.660   1.409
 2183SOL    HW2 7369   4.105   3.744   1.486
 2184SOL     OW 7370   5.519   2.348   0.680
 2184SOL    HW1 7371   5.497   2.318   0.768
 2184SOL    HW2 7372   5.614   2.338   0.675
 2185SOL     OW 7373  -0.115   5.212   5.973
 2185SOL    HW1 7374  -0.079   5.237   5.888
 2185SOL    HW2 7375  -0.049   5.241   6.036
 2186SOL     OW 7376   1.988   7.773   4.611
 2186SOL    HW1 7377   1.971   7.813   4.525
 2186SOL    HW2 7378   1.933   7.695   4.612
 2187SOL     OW 7379   6.706   6.126   0.400
 2187SOL    HW1 7380   6.705   6.059   0.469
 2187SOL    HW2 7381   6.616   6.130   0.369
 2188SOL     OW 7382   3.342   5.524   5.467
 2188SOL    HW1 7383   3.328   5.614   5.437
 2188SOL    HW2 7384   3.434   5.507   5.448
 2189SOL     OW 7385   6.301   6.358   0.380
 2189SOL    HW1 7386   6.358   6.431   0.403
 2189SOL    HW2 7387   6.222   6.399   0.346
 2190SOL     OW 7388   2.729   3.827   3.818
 2190SOL    HW1 7389   2.748   3.818   3.911
 2190SOL    HW2 7390   2.660   3.763   3.801
 2191SOL     OW 7391   8.091   3.849   0.301
 2191SOL    HW1 7392   8.075   3.896   0.383
 2191SOL    HW2 7393   8.033   3.890   0.238
 2192SOL     OW 7394  -0.480   5.366   6.508
 2192SOL    HW1 7395  -0.441   5.354   6.595
 2192SOL    HW2 7396  -0.504   5.277   6.481
 2193SOL     OW 7397   2.701  10.440   5.791
 2193SOL    HW1 7398   2.763  10.490   5.843
 2193SOL    HW2 7399   2.672  10.370   5.849
 2194SOL     OW 7400   4.920   7.277   5.029
 2194SOL    HW1 7401   4.973   7.356   5.044
 2194SOL    HW2 7402   4.985   7.209   5.008
 2195SOL     OW 7403   1.198   6.643   5.049
 2195SOL    HW1 7404   1.179   6.726   5.006
 2195SOL    HW2 7405   1.171   6.577   4.986
 2196SOL     OW 7406   1.340   3.377   0.005
 2196SOL    HW1 7407   1.273   3.375   0.074
 2196SOL    HW2 7408   1.391   3.297   0.019
 2197SOL     OW 7409   3.396   4.360   1.773
 2197SOL    HW1 7410   3.446   4.279   1.766
 2197SOL    HW2 7411   3.411   4.405   1.689
 2198SOL     OW 7412   5.721   4.595   5.712
 2198SOL    HW1 7413   5.629   4.587   5.688
 2198SOL    HW2 7414   5.766   4.532   5.656
 2199SOL     OW 7415  -0.193   8.356   5.234
 2199SOL    HW1 7416  -0.210   8.450   5.244
 2199SOL    HW2 7417  -0.241   8.315   5.305
 2200SOL     OW 7418   0.010   0.454   0.315
 2200SOL    HW1 7419   0.046   0.380   0.366
 2200SOL    HW2 7420   0.003   0.525   0.379
 2201SOL     OW 7421   6.732   7.707   6.003
 2201SOL    HW1 7422   6.729   7.617   6.034
 2201SOL    HW2 7423   6.713   7.702   5.910
 2202SOL     OW 7424   3.042   6.674   2.010
 2202SOL    HW1 7425   3.127   6.642   2.040
 2202SOL    HW2 7426   3.057   6.699   1.918
 2203SOL     OW 7427   0.310   5.338   5.784
 2203SOL    HW1 7428   0.255   5.262   5.761
 2203SOL    HW2 7429   0.387   5.299   5.825
 2204SOL     OW 7430   8.000   6.305   0.133
 2204SOL    HW1 7431   7.940   6.379   0.145
 2204SOL    HW2 7432   7.955   6.232   0.175
 2205SOL     OW 7433   1.676   5.701   4.884
 2205SOL    HW1 7434   1.606   5.677   4.824
 2205SOL    HW2 7435   1.701   5.618   4.926
 2206SOL     OW 7436   3.855   7.836   0.888
 2206SOL    HW1 7437   3.812   7.790   0.960
 2206SOL    HW2 7438   3.836   7.929   0.903
 2207SOL     OW 7439  -1.293   4.528   5.917
 2207SOL    HW1 7440  -1.246   4.561   5.994
 2207SOL    HW2 7441  -1.227   4.523   5.848
 2208SOL     OW 7442   2.745   5.698   6.144
 2208SOL    HW1 7443   2.806   5.695   6.070
 2208SOL    HW2 7444   2.765   5.781   6.188
 2209SOL     OW 7445   4.464   4.187   6.502
 2209SOL    HW1 7446   4.446   4.197   6.596
 2209SOL    HW2 7447   4.494   4.274   6.474
 2210SOL     OW 7448   7.561   4.566   3.024
 2210SOL    HW1 7449   7.588   4.492   2.970
 2210SOL    HW2 7450   7.520   4.526   3.101
 2211SOL     OW 7451   7.673   7.188   4.801
 2211SOL    HW1 7452   7.764   7.215   4.788
 2211SOL    HW2 7453   7.663   7.182   4.896
 2212SOL     OW 7454   2.923   6.881   4.603
 2212SOL    HW1 7455   2.832   6.906   4.588
 2212SOL    HW2 7456   2.937   6.895   4.696
 2213SOL     OW 7457   3.247   7.227   6.090
 2213SOL    HW1 7458   3.333   7.237   6.131
 2213SOL    HW2 7459   3.195   7.180   6.156
 2214SOL     OW 7460   1.310   6.942   5.936
 2214SOL    HW1 7461   1.255   6.993   5.995
 2214SOL    HW2 7462   1.318   6.996   5.858
 2215SOL     OW 7463   8.502   4.809   1.096
 2215SOL    HW1 7464   8.538   4.761   1.021
 2215SOL    HW2 7465   8.517   4.752   1.171
 2216SOL     OW 7466   3.207   3.619   2.391
 2216SOL    HW1 7467   3.147   3.664   2.332
 2216SOL    HW2 7468   3.248   3.689   2.442
 2217SOL     OW 7469   3.484   3.062   2.429
 2217SOL    HW1 7470   3.477   3.063   2.334
 2217SOL    HW2 7471   3.574   3.091   2.447
 2218SOL     OW 7472   5.044   1.718   1.432
 2218SOL    HW1 7473   4.988   1.742   1.506
 2218SOL    HW2 7474   5.115   1.667   1.472
 2219SOL     OW 7475   5.567   6.040   3.543
 2219SOL    HW1 7476   5.638   6.008   3.599
 2219SOL    HW2 7477   5.494   5.981   3.560
 2220SOL     OW 7478   0.560  10.189   5.207
 2220SOL    HW1 7479   0.582  10.269   5.160
 2220SOL    HW2 7480   0.520  10.219   5.289
 2221SOL     OW 7481  -0.101   3.596   3.492
 2221SOL    HW1 7482  -0.140   3.550   3.566
 2221SOL    HW2 7483  -0.042   3.532   3.452
 2222SOL     OW 7484   4.161   9.392   3.742
 2222SOL    HW1 7485   4.220   9.370   3.814
 2222SOL    HW2 7486   4.121   9.308   3.718
 2223SOL     OW 7487   6.100   5.355   4.521
 2223SOL    HW1 7488   6.170   5.402   4.477
 2223SOL    HW2 7489   6.127   5.351   4.613
 2224SOL     OW 7490   2.435   2.442   2.962
 2224SOL    HW1 7491   2.411   2.360   2.919
 2224SOL    HW2 7492   2.520   2.464   2.925
 2225SOL     OW 7493  -0.505   8.420   6.136
 2225SOL    HW1 7494  -0.470   8.349   6.189
 2225SOL    HW2 7495  -0.587   8.387   6.101
 2226SOL     OW 7496   1.233   2.603   1.485
 2226SOL    HW1 7497   1.180   2.637   1.556
 2226SOL    HW2 7498   1.273   2.524   1.521
 2227SOL     OW 7499  -1.767   3.580   5.262
 2227SOL    HW1 7500  -1.860   3.596   5.243
 2227SOL    HW2 7501  -1.767   3.552   5.354
 2228SOL     OW 7502   3.169   4.619   5.807
 2228SOL    HW1 7503   3.166   4.563   5.729
 2228SOL    HW2 7504   3.225   4.692   5.783
 2229SOL     OW 7505  -1.343   3.763   4.390
 2229SOL    HW1 7506  -1.342   3.842   4.445
 2229SOL    HW2 7507  -1.420   3.715   4.418
 2230SOL     OW 7508  -0.235   3.905   6.485
 2230SOL    HW1 7509  -0.212   3.839   6.550
 2230SOL    HW2 7510  -0.247   3.985   6.535
 2231SOL     OW 7511   5.434   5.148   1.904
 2231SOL    HW1 7512   5.448   5.137   1.810
 2231SOL    HW2 7513   5.445   5.060   1.940
 2232SOL     OW 7514   3.601   7.395   3.971
 2232SOL    HW1 7515   3.632   7.311   4.005
 2232SOL    HW2 7516   3.530   7.420   4.030
 2233SOL     OW 7517   0.138   8.334   5.644
 2233SOL    HW1 7518   0.068   8.317   5.707
 2233SOL    HW2 7519   0.118   8.276   5.570
 2234SOL     OW 7520   6.778   9.558   3.780
 2234SOL    HW1 7521   6.787   9.463   3.767
 2234SOL    HW2 7522   6.866   9.593   3.762
 2235SOL     OW 7523   4.881   7.382   5.655
 2235SOL    HW1 7524   4.947   7.401   5.588
 2235SOL    HW2 7525   4.904   7.295   5.687
 2236SOL     OW 7526   1.919   8.986   2.389
 2236SOL    HW1 7527   1.829   8.962   2.366
 2236SOL    HW2 7528   1.968   8.977   2.307
 2237SOL     OW 7529   0.042   9.605   6.139
 2237SOL    HW1 7530  -0.008   9.570   6.212
 2237SOL    HW2 7531  -0.011   9.677   6.106
 2238SOL     OW 7532   2.798   7.822   1.883
 2238SOL    HW1 7533   2.880   7.773   1.893
 2238SOL    HW2 7534   2.815   7.885   1.814
 2239SOL     OW 7535   0.785   3.377   4.528
 2239SOL    HW1 7536   0.837   3.398   4.606
 2239SOL    HW2 7537   0.849   3.371   4.457
 2240SOL     OW 7538   5.727   8.028   4.701
 2240SOL    HW1 7539   5.779   7.994   4.773
 2240SOL    HW2 7540   5.669   8.093   4.741
 2241SOL     OW 7541   6.405   0.275   0.410
 2241SOL    HW1 7542   6.352   0.354   0.413
 2241SOL    HW2 7543   6.472   0.292   0.344
 2242SOL     OW 7544   3.628   8.426   2.236
 2242SOL    HW1 7545   3.628   8.521   2.224
 2242SOL    HW2 7546   3.539   8.399   2.215
 2243SOL     OW 7547   1.873   7.911   3.006
 2243SOL    HW1 7548   1.891   7.886   3.097
 2243SOL    HW2 7549   1.958   7.906   2.962
 2244SOL     OW 7550   7.116   6.725   0.810
 2244SOL    HW1 7551   7.113   6.733   0.905
 2244SOL    HW2 7552   7.116   6.630   0.794
 2245SOL     OW 7553   1.504   3.509   2.337
 2245SOL    HW1 7554   1.447   3.458   2.280
 2245SOL    HW2 7555   1.513   3.455   2.416
 2246SOL     OW 7556   7.699   3.091   0.009
 2246SOL    HW1 7557   7.723   3.184   0.012
 2246SOL    HW2 7558   7.735   3.060  -0.074
 2247SOL     OW 7559   6.523   3.554   3.265
 2247SOL    HW1 7560   6.614   3.531   3.245
 2247SOL    HW2 7561   6.487   3.583   3.182
 2248SOL     OW 7562   7.091   2.828   2.502
 2248SOL    HW1 7563   7.135   2.892   2.557
 2248SOL    HW2 7564   7.149   2.752   2.502
 2249SOL     OW 7565  -0.368   4.651   3.621
 2249SOL    HW1 7566  -0.394   4.569   3.577
 2249SOL    HW2 7567  -0.305   4.624   3.687
 2250SOL     OW 7568   4.974   4.006   0.960
 2250SOL    HW1 7569   5.070   4.008   0.955
 2250SOL    HW2 7570   4.952   3.914   0.947
 2251SOL     OW 7571   7.148   3.049   0.356
 2251SOL    HW1 7572   7.054   3.067   0.367
 2251SOL    HW2 7573   7.188   3.087   0.434
 2252SOL     OW 7574   5.898   2.689   4.402
 2252SOL    HW1 7575   5.908   2.771   4.450
 2252SOL    HW2 7576   5.986   2.669   4.370
 2253SOL     OW 7577   2.147   5.705   0.751
 2253SOL    HW1 7578   2.069   5.674   0.798
 2253SOL    HW2 7579   2.164   5.638   0.686
 2254SOL     OW 7580   0.343   2.656   2.710
 2254SOL    HW1 7581   0.323   2.585   2.649
 2254SOL    HW2 7582   0.307   2.735   2.668
 2255SOL     OW 7583   4.168   8.838   3.122
 2255SOL    HW1 7584   4.209   8.859   3.038
 2255SOL    HW2 7585   4.077   8.817   3.100
 2256SOL     OW 7586   2.830   8.294   5.774
 2256SOL    HW1 7587   2.763   8.235   5.806
 2256SOL    HW2 7588   2.896   8.237   5.733
 2257SOL     OW 7589   6.342   5.378   4.364
 2257SOL    HW1 7590   6.337   5.283   4.370
 2257SOL    HW2 7591   6.312   5.399   4.275
 2258SOL     OW 7592   4.322   2.626   2.545
 2258SOL    HW1 7593   4.382   2.569   2.497
 2258SOL    HW2 7594   4.256   2.567   2.581
 2259SOL     OW 7595   3.515  10.647   5.507
 2259SOL    HW1 7596   3.575  10.713   5.473
 2259SOL    HW2 7597   3.529  10.570   5.451
 2260SOL     OW 7598   6.530   8.249   5.547
 2260SOL    HW1 7599   6.555   8.199   5.470
 2260SOL    HW2 7600   6.604   8.308   5.562
 2261SOL     OW 7601   0.432   0.775   1.040
 2261SOL    HW1 7602   0.438   0.745   1.130
 2261SOL    HW2 7603   0.401   0.865   1.046
 2262SOL     OW 7604   4.282   9.599   3.404
 2262SOL    HW1 7605   4.269   9.593   3.309
 2262SOL    HW2 7606   4.248   9.686   3.427
 2263SOL     OW 7607   4.557   3.312   3.184
 2263SOL    HW1 7608   4.486   3.375   3.194
 2263SOL    HW2 7609   4.554   3.287   3.091
 2264SOL     OW 7610   4.610   5.415   0.017
 2264SOL    HW1 7611   4.666   5.366  -0.043
 2264SOL    HW2 7612   4.546   5.351   0.048
 2265SOL     OW 7613   6.525   6.733   2.220
 2265SOL    HW1 7614   6.513   6.825   2.196
 2265SOL    HW2 7615   6.612   6.711   2.187
 2266SOL     OW 7616   0.948   6.606   5.168
 2266SOL    HW1 7617   0.936   6.683   5.223
 2266SOL    HW2 7618   1.039   6.612   5.139
 2267SOL     OW 7619   4.019   7.378   4.549
 2267SOL    HW1 7620   4.063   7.458   4.520
 2267SOL    HW2 7621   4.082   7.333   4.605
 2268SOL     OW 7622   5.782   6.337   0.096
 2268SOL    HW1 7623   5.768   6.275   0.024
 2268SOL    HW2 7624   5.751   6.421   0.060
 2269SOL     OW 7625   9.525   5.979   0.451
 2269SOL    HW1 7626   9.522   6.049   0.386
 2269SOL    HW2 7627   9.470   6.010   0.523
 2270SOL     OW 7628   5.252   3.853   4.284
 2270SOL    HW1 7629   5.245   3.926   4.346
 2270SOL    HW2 7630   5.289   3.893   4.205
 2271SOL     OW 7631   2.020   6.767   2.361
 2271SOL    HW1 7632   2.114   6.758   2.378
 2271SOL    HW2 7633   1.982   6.686   2.395
 2272SOL     OW 7634   7.261   2.149   0.037
 2272SOL    HW1 7635   7.261   2.241   0.063
 2272SOL    HW2 7636   7.330   2.109   0.091
 2273SOL     OW 7637   6.087   8.864   5.072
 2273SOL    HW1 7638   6.178   8.894   5.079
 2273SOL    HW2 7639   6.057   8.900   4.989
 2274SOL     OW 7640   3.628   4.501   5.506
 2274SOL    HW1 7641   3.698   4.438   5.486
 2274SOL    HW2 7642   3.674   4.582   5.527
 2275SOL     OW 7643   4.364   4.899   2.627
 2275SOL    HW1 7644   4.418   4.867   2.555
 2275SOL    HW2 7645   4.319   4.821   2.660
 2276SOL     OW 7646   5.270   2.755   1.412
 2276SOL    HW1 7647   5.334   2.755   1.483
 2276SOL    HW2 7648   5.236   2.665   1.411
 2277SOL     OW 7649   8.566   9.202   4.085
 2277SOL    HW1 7650   8.659   9.195   4.061
 2277SOL    HW2 7651   8.526   9.124   4.048
 2278SOL     OW 7652   1.565  10.148   4.439
 2278SOL    HW1 7653   1.529  10.145   4.350
 2278SOL    HW2 7654   1.542  10.063   4.477
 2279SOL     OW 7655   1.809   3.784   4.345
 2279SOL    HW1 7656   1.756   3.776   4.425
 2279SOL    HW2 7657   1.889   3.829   4.373
 2280SOL     OW 7658   6.068   4.590   5.421
 2280SOL    HW1 7659   6.022   4.607   5.339
 2280SOL    HW2 7660   6.148   4.643   5.415
 2281SOL     OW 7661   7.865   4.779   0.598
 2281SOL    HW1 7662   7.897   4.869   0.588
 2281SOL    HW2 7663   7.770   4.787   0.589
 2282SOL     OW 7664   0.962   6.094   6.624
 2282SOL    HW1 7665   1.055   6.116   6.626
 2282SOL    HW2 7666   0.918   6.171   6.661
 2283SOL     OW 7667   0.908  10.568   6.475
 2283SOL    HW1 7668   0.980  10.515   6.510
 2283SOL    HW2 7669   0.947  10.614   6.401
 2284SOL     OW 7670   3.772   4.456   6.147
 2284SOL    HW1 7671   3.772   4.368   6.186
 2284SOL    HW2 7672   3.687   4.492   6.168
 2285SOL     OW 7673   3.937   7.493   3.039
 2285SOL    HW1 7674   3.887   7.500   3.120
 2285SOL    HW2 7675   3.931   7.580   2.999
 2286SOL     OW 7676   1.089   8.137   5.543
 2286SOL    HW1 7677   1.112   8.229   5.529
 2286SOL    HW2 7678   1.002   8.127   5.504
 2287SOL     OW 7679   0.570   5.284   6.454
 2287SOL    HW1 7680   0.622   5.319   6.527
 2287SOL    HW2 7681   0.515   5.216   6.494
 2288SOL     OW 7682   6.640   2.368   3.258
 2288SOL    HW1 7683   6.658   2.431   3.329
 2288SOL    HW2 7684   6.550   2.340   3.274
 2289SOL     OW 7685   0.084   4.216   6.177
 2289SOL    HW1 7686   0.027   4.234   6.102
 2289SOL    HW2 7687   0.100   4.121   6.172
 2290SOL     OW 7688   8.022   2.683   0.564
 2290SOL    HW1 7689   8.070   2.706   0.484
 2290SOL    HW2 7690   7.932   2.713   0.547
 2291SOL     OW 7691   5.790   5.602   2.057
 2291SOL    HW1 7692   5.738   5.566   1.985
 2291SOL    HW2 7693   5.746   5.569   2.136
 2292SOL     OW 7694   3.742   3.445   4.950
 2292SOL    HW1 7695   3.758   3.413   5.039
 2292SOL    HW2 7696   3.655   3.412   4.928
 2293SOL     OW 7697   3.483   6.252   2.775
 2293SOL    HW1 7698   3.426   6.328   2.764
 2293SOL    HW2 7699   3.562   6.275   2.725
 2294SOL     OW 7700   0.207   1.098   0.783
 2294SOL    HW1 7701   0.256   1.173   0.751
 2294SOL    HW2 7702   0.127   1.135   0.821
 2295SOL     OW 7703   3.519   4.528   2.491
 2295SOL    HW1 7704   3.608   4.529   2.527
 2295SOL    HW2 7705   3.479   4.449   2.525
 2296SOL     OW 7706   5.003   8.772   5.066
 2296SOL    HW1 7707   4.934   8.705   5.063
 2296SOL    HW2 7708   5.024   8.780   5.159
 2297SOL     OW 7709   0.861  10.248   4.712
 2297SOL    HW1 7710   0.767  10.245   4.694
 2297SOL    HW2 7711   0.884  10.158   4.735
 2298SOL     OW 7712   3.654   4.922   4.475
 2298SOL    HW1 7713   3.738   4.900   4.435
 2298SOL    HW2 7714   3.659   5.016   4.494
 2299SOL     OW 7715   5.909   4.059   2.830
 2299SOL    HW1 7716   5.953   4.132   2.787
 2299SOL    HW2 7717   5.959   4.045   2.911
 2300SOL     OW 7718   6.308   3.084   0.607
 2300SOL    HW1 7719   6.326   3.103   0.515
 2300SOL    HW2 7720   6.323   2.990   0.615
 2301SOL     OW 7721   4.775   4.367   1.625
 2301SOL    HW1 7722   4.689   4.350   1.585
 2301SOL    HW2 7723   4.836   4.313   1.575
 2302SOL     OW 7724   4.968   5.845   0.422
 2302SOL    HW1 7725   4.922   5.887   0.349
 2302SOL    HW2 7726   5.055   5.884   0.421
 2303SOL     OW 7727   6.995   3.624   2.798
 2303SOL    HW1 7728   7.011   3.542   2.751
 2303SOL    HW2 7729   6.994   3.599   2.890
 2304SOL     OW 7730   6.217   8.052   5.208
 2304SOL    HW1 7731   6.269   8.068   5.129
 2304SOL    HW2 7732   6.240   8.124   5.267
 2305SOL     OW 7733   1.238   3.773   3.192
 2305SOL    HW1 7734   1.323   3.742   3.162
 2305SOL    HW2 7735   1.194   3.695   3.225
 2306SOL     OW 7736   7.345   3.499   2.384
 2306SOL    HW1 7737   7.364   3.573   2.326
 2306SOL    HW2 7738   7.280   3.447   2.336
 2307SOL     OW 7739   9.682   7.868   0.662
 2307SOL    HW1 7740   9.710   7.940   0.718
 2307SOL    HW2 7741   9.740   7.874   0.586
 2308SOL     OW 7742   5.577   7.867   0.605
 2308SOL    HW1 7743   5.606   7.851   0.695
 2308SOL    HW2 7744   5.635   7.813   0.552
 2309SOL     OW 7745   7.127   2.690   1.565
 2309SOL    HW1 7746   7.171   2.761   1.519
 2309SOL    HW2 7747   7.035   2.715   1.567
 2310SOL     OW 7748   7.646   1.616   0.613
 2310SOL    HW1 7749   7.568   1.569   0.644
 2310SOL    HW2 7750   7.707   1.610   0.686
 2311SOL     OW 7751   2.371   6.245   3.822
 2311SOL    HW1 7752   2.400   6.182   3.888
 2311SOL    HW2 7753   2.318   6.193   3.761
 2312SOL     OW 7754   0.242   8.527   4.645
 2312SOL    HW1 7755   0.306   8.571   4.589
 2312SOL    HW2 7756   0.230   8.441   4.604
 2313SOL     OW 7757  -0.955   5.117   5.628
 2313SOL    HW1 7758  -1.022   5.109   5.560
 2313SOL    HW2 7759  -0.877   5.146   5.582
 2314SOL     OW 7760   4.238   6.035   2.987
 2314SOL    HW1 7761   4.226   6.003   2.897
 2314SOL    HW2 7762   4.182   5.979   3.040
 2315SOL     OW 7763  -1.762   4.500   6.001
 2315SOL    HW1 7764  -1.827   4.491   5.932
 2315SOL    HW2 7765  -1.797   4.570   6.057
 2316SOL     OW 7766   5.693   2.133   3.565
 2316SOL    HW1 7767   5.726   2.212   3.522
 2316SOL    HW2 7768   5.598   2.137   3.551
 2317SOL     OW 7769  -0.233   7.294   4.661
 2317SOL    HW1 7770  -0.167   7.359   4.685
 2317SOL    HW2 7771  -0.183   7.216   4.639
 2318SOL     OW 7772   1.678   4.975   1.096
 2318SOL    HW1 7773   1.718   4.976   1.183
 2318SOL    HW2 7774   1.728   5.040   1.046
 2319SOL     OW 7775   2.700   2.204   2.045
 2319SOL    HW1 7776   2.774   2.147   2.067
 2319SOL    HW2 7777   2.732   2.293   2.062
 2320SOL     OW 7778  -0.745   5.432   6.169
 2320SOL    HW1 7779  -0.775   5.514   6.129
 2320SOL    HW2 7780  -0.730   5.373   6.095
 2321SOL     OW 7781   3.650   7.284   5.149
 2321SOL    HW1 7782   3.652   7.323   5.237
 2321SOL    HW2 7783   3.571   7.230   5.148
 2322SOL     OW 7784   6.774  11.182   6.200
 2322SOL    HW1 7785   6.695  11.145   6.239
 2322SOL    HW2 7786   6.824  11.216   6.273
 2323SOL     OW 7787   1.831   6.490   0.886
 2323SOL    HW1 7788   1.822   6.445   0.802
 2323SOL    HW2 7789   1.765   6.559   0.883
 2324SOL     OW 7790   1.708   6.523   3.127
 2324SOL    HW1 7791   1.768   6.589   3.162
 2324SOL    HW2 7792   1.694   6.462   3.199
 2325SOL     OW 7793   7.695   9.730   5.258
 2325SOL    HW1 7794   7.655   9.671   5.194
 2325SOL    HW2 7795   7.737   9.798   5.206
 2326SOL     OW 7796   4.667   5.469   1.842
 2326SOL    HW1 7797   4.641   5.464   1.934
 2326SOL    HW2 7798   4.609   5.408   1.797
 2327SOL     OW 7799   2.170   8.118   4.998
 2327SOL    HW1 7800   2.179   8.054   4.927
 2327SOL    HW2 7801   2.154   8.065   5.076
 2328SOL     OW 7802   7.321   4.003   2.076
 2328SOL    HW1 7803   7.240   3.973   2.035
 2328SOL    HW2 7804   7.383   3.931   2.062
 2329SOL     OW 7805   3.722   2.537   0.784
 2329SOL    HW1 7806   3.680   2.601   0.841
 2329SOL    HW2 7807   3.655   2.470   0.770
 2330SOL     OW 7808   3.611   4.199   4.225
 2330SOL    HW1 7809   3.596   4.292   4.238
 2330SOL    HW2 7810   3.579   4.158   4.306
 2331SOL     OW 7811   6.016  10.032   4.635
 2331SOL    HW1 7812   5.934  10.017   4.682
 2331SOL    HW2 7813   6.080  10.048   4.704
 2332SOL     OW 7814   4.438   6.316   0.694
 2332SOL    HW1 7815   4.389   6.237   0.671
 2332SOL    HW2 7816   4.529   6.288   0.699
 2333SOL     OW 7817   2.546   4.985   2.841
 2333SOL    HW1 7818   2.485   4.975   2.914
 2333SOL    HW2 7819   2.500   5.043   2.779
 2334SOL     OW 7820   1.486   3.176   4.076
 2334SOL    HW1 7821   1.576   3.196   4.051
 2334SOL    HW2 7822   1.446   3.145   3.994
 2335SOL     OW 7823   4.352   3.488   3.234
 2335SOL    HW1 7824   4.285   3.556   3.238
 2335SOL    HW2 7825   4.379   3.474   3.325
 2336SOL     OW 7826   9.634   6.474   0.548
 2336SOL    HW1 7827   9.724   6.486   0.578
 2336SOL    HW2 7828   9.614   6.553   0.498
 2337SOL     OW 7829   5.476   1.742   1.655
 2337SOL    HW1 7830   5.476   1.659   1.607
 2337SOL    HW2 7831   5.547   1.733   1.718
 2338SOL     OW 7832   2.427   9.219   3.186
 2338SOL    HW1 7833   2.469   9.268   3.116
 2338SOL    HW2 7834   2.465   9.131   3.180
 2339SOL     OW 7835   4.321   3.789   1.670
 2339SOL    HW1 7836   4.410   3.820   1.655
 2339SOL    HW2 7837   4.331   3.696   1.692
 2340SOL     OW 7838   2.607   3.366   0.388
 2340SOL    HW1 7839   2.564   3.322   0.314
 2340SOL    HW2 7840   2.625   3.454   0.355
 2341SOL     OW 7841   0.607   3.627   5.316
 2341SOL    HW1 7842   0.610   3.661   5.405
 2341SOL    HW2 7843   0.675   3.559   5.314
 2342SOL     OW 7844   0.709   7.541   4.916
 2342SOL    HW1 7845   0.673   7.623   4.949
 2342SOL    HW2 7846   0.649   7.514   4.847
 2343SOL     OW 7847   5.249   3.496   5.990
 2343SOL    HW1 7848   5.334   3.471   5.953
 2343SOL    HW2 7849   5.269   3.522   6.080
 2344SOL     OW 7850   7.444   1.814   0.280
 2344SOL    HW1 7851   7.350   1.800   0.268
 2344SOL    HW2 7852   7.479   1.818   0.190
 2345SOL     OW 7853   3.551   9.260   4.551
 2345SOL    HW1 7854   3.566   9.333   4.612
 2345SOL    HW2 7855   3.476   9.288   4.499
 2346SOL     OW 7856   2.440   7.947   0.980
 2346SOL    HW1 7857   2.510   7.892   1.015
 2346SOL    HW2 7858   2.439   7.929   0.886
 2347SOL     OW 7859   2.982   8.105   3.285
 2347SOL    HW1 7860   2.908   8.160   3.262
 2347SOL    HW2 7861   3.029   8.092   3.202
 2348SOL     OW 7862   4.262   4.016   4.887
 2348SOL    HW1 7863   4.308   3.949   4.837
 2348SOL    HW2 7864   4.210   4.063   4.822
 2349SOL     OW 7865   6.059   0.774   0.910
 2349SOL    HW1 7866   6.124   0.748   0.845
 2349SOL    HW2 7867   6.055   0.700   0.971
 2350SOL     OW 7868   0.119   4.920   5.002
 2350SOL    HW1 7869   0.189   4.967   4.956
 2350SOL    HW2 7870   0.101   4.972   5.080
 2351SOL     OW 7871   0.802   1.132   1.718
 2351SOL    HW1 7872   0.801   1.193   1.644
 2351SOL    HW2 7873   0.725   1.076   1.705
 2352SOL     OW 7874   4.110   9.208   4.887
 2352SOL    HW1 7875   4.025   9.251   4.896
 2352SOL    HW2 7876   4.108   9.137   4.951
 2353SOL     OW 7877   5.744   8.594   6.419
 2353SOL    HW1 7878   5.715   8.570   6.507
 2353SOL    HW2 7879   5.728   8.688   6.413
 2354SOL     OW 7880   7.472   9.348   3.555
 2354SOL    HW1 7881   7.515   9.343   3.641
 2354SOL    HW2 7882   7.391   9.395   3.571
 2355SOL     OW 7883   5.223   3.619   1.135
 2355SOL    HW1 7884   5.226   3.712   1.156
 2355SOL    HW2 7885   5.307   3.584   1.163
 2356SOL     OW 7886   7.960   2.691   1.255
 2356SOL    HW1 7887   7.961   2.654   1.166
 2356SOL    HW2 7888   8.047   2.729   1.266
 2357SOL     OW 7889  -1.081   4.480   5.729
 2357SOL    HW1 7890  -1.057   4.564   5.689
 2357SOL    HW2 7891  -1.125   4.432   5.659
 2358SOL     OW 7892   2.834   4.066   4.063
 2358SOL    HW1 7893   2.877   4.003   4.121
 2358SOL    HW2 7894   2.740   4.050   4.075
 2359SOL     OW 7895   0.395   2.769   4.298
 2359SOL    HW1 7896   0.301   2.788   4.301
 2359SOL    HW2 7897   0.400   2.676   4.277
 2360SOL     OW 7898   4.146   8.708   4.112
 2360SOL    HW1 7899   4.070   8.704   4.170
 2360SOL    HW2 7900   4.132   8.788   4.061
 2361SOL     OW 7901   3.489   8.337   5.674
 2361SOL    HW1 7902   3.448   8.260   5.636
 2361SOL    HW2 7903   3.439   8.411   5.639
 2362SOL     OW 7904   1.849   8.875   3.506
 2362SOL    HW1 7905   1.859   8.925   3.587
 2362SOL    HW2 7906   1.875   8.936   3.437
 2363SOL     OW 7907   5.715   3.311   5.467
 2363SOL    HW1 7908   5.674   3.370   5.530
 2363SOL    HW2 7909   5.642   3.272   5.420
 2364SOL     OW 7910   5.849   4.198   1.703
 2364SOL    HW1 7911   5.809   4.280   1.729
 2364SOL    HW2 7912   5.834   4.139   1.776
 2365SOL     OW 7913  -0.730   3.724   3.701
 2365SOL    HW1 7914  -0.641   3.690   3.688
 2365SOL    HW2 7915  -0.773   3.710   3.617
 2366SOL     OW 7916   5.499   9.042   6.243
 2366SOL    HW1 7917   5.415   8.998   6.225
 2366SOL    HW2 7918   5.474   9.129   6.273
 2367SOL     OW 7919   2.556   6.800   1.261
 2367SOL    HW1 7920   2.641   6.819   1.302
 2367SOL    HW2 7921   2.567   6.712   1.225
 2368SOL     OW 7922   5.386   4.683   6.497
 2368SOL    HW1 7923   5.340   4.637   6.567
 2368SOL    HW2 7924   5.444   4.744   6.543
 2369SOL     OW 7925   4.255   8.463   3.240
 2369SOL    HW1 7926   4.242   8.369   3.225
 2369SOL    HW2 7927   4.261   8.500   3.152
 2370SOL     OW 7928   0.439   3.097   5.335
 2370SOL    HW1 7929   0.427   3.179   5.383
 2370SOL    HW2 7930   0.366   3.095   5.273
 2371SOL     OW 7931   0.591   7.758   5.606
 2371SOL    HW1 7932   0.601   7.732   5.514
 2371SOL    HW2 7933   0.664   7.818   5.622
 2372SOL     OW 7934   1.542   3.916   4.000
 2372SOL    HW1 7935   1.626   3.884   4.036
 2372SOL    HW2 7936   1.558   4.008   3.980
 2373SOL     OW 7937   2.990   2.576   2.625
 2373SOL    HW1 7938   2.966   2.557   2.715
 2373SOL    HW2 7939   3.084   2.558   2.621
 2374SOL     OW 7940   5.974   1.702   0.743
 2374SOL    HW1 7941   6.056   1.673   0.703
 2374SOL    HW2 7942   5.928   1.746   0.671
 2375SOL     OW 7943   7.140   1.158   1.632
 2375SOL    HW1 7944   7.154   1.253   1.625
 2375SOL    HW2 7945   7.048   1.146   1.611
 2376SOL     OW 7946   7.774   4.284   1.326
 2376SOL    HW1 7947   7.867   4.287   1.300
 2376SOL    HW2 7948   7.776   4.271   1.421
 2377SOL     OW 7949   2.116   9.191   3.202
 2377SOL    HW1 7950   2.116   9.267   3.259
 2377SOL    HW2 7951   2.208   9.178   3.178
 2378SOL     OW 7952   3.343   7.585   5.866
 2378SOL    HW1 7953   3.425   7.554   5.903
 2378SOL    HW2 7954   3.312   7.514   5.811
 2379SOL     OW 7955   3.660   4.203   3.441
 2379SOL    HW1 7956   3.714   4.240   3.372
 2379SOL    HW2 7957   3.631   4.279   3.492
 2380SOL     OW 7958   7.496   0.704   0.849
 2380SOL    HW1 7959   7.583   0.692   0.812
 2380SOL    HW2 7960   7.450   0.759   0.785
 2381SOL     OW 7961   6.439   5.114   5.167
 2381SOL    HW1 7962   6.404   5.026   5.179
 2381SOL    HW2 7963   6.524   5.101   5.125
 2382SOL     OW 7964   5.283   6.022   4.032
 2382SOL    HW1 7965   5.348   6.074   4.080
 2382SOL    HW2 7966   5.279   5.939   4.079
 2383SOL     OW 7967   7.504   7.874   4.064
 2383SOL    HW1 7968   7.498   7.953   4.118
 2383SOL    HW2 7969   7.415   7.840   4.062
 2384SOL     OW 7970   2.596   3.881   5.566
 2384SOL    HW1 7971   2.659   3.825   5.611
 2384SOL    HW2 7972   2.613   3.969   5.602
 2385SOL     OW 7973   5.114   4.730   1.889
 2385SOL    HW1 7974   5.054   4.658   1.910
 2385SOL    HW2 7975   5.066   4.784   1.826
 2386SOL     OW 7976   8.200   4.366   1.753
 2386SOL    HW1 7977   8.154   4.399   1.830
 2386SOL    HW2 7978   8.241   4.443   1.714
 2387SOL     OW 7979   5.067   6.981   1.167
 2387SOL    HW1 7980   5.147   6.933   1.145
 2387SOL    HW2 7981   5.018   6.921   1.224
 2388SOL     OW 7982   1.353   9.574   4.714
 2388SOL    HW1 7983   1.344   9.637   4.643
 2388SOL    HW2 7984   1.447   9.560   4.722
 2389SOL     OW 7985  -0.465   3.248   4.203
 2389SOL    HW1 7986  -0.398   3.316   4.208
 2389SOL    HW2 7987  -0.437   3.191   4.132
 2390SOL     OW 7988   0.971   8.510   5.126
 2390SOL    HW1 7989   0.973   8.498   5.031
 2390SOL    HW2 7990   1.063   8.508   5.153
 2391SOL     OW 7991   3.206   7.299   2.387
 2391SOL    HW1 7992   3.187   7.373   2.329
 2391SOL    HW2 7993   3.285   7.325   2.434
 2392SOL     OW 7994   4.194   8.139   3.426
 2392SOL    HW1 7995   4.191   8.051   3.463
 2392SOL    HW2 7996   4.172   8.126   3.333
 2393SOL     OW 7997   7.182   9.970   5.564
 2393SOL    HW1 7998   7.119  10.005   5.501
 2393SOL    HW2 7999   7.128   9.944   5.639
 2394SOL     OW 8000   3.931   4.259   3.116
 2394SOL    HW1 8001   3.964   4.230   3.031
 2394SOL    HW2 8002   3.847   4.300   3.095
 2395SOL     OW 8003   7.599   4.652   1.039
 2395SOL    HW1 8004   7.668   4.603   1.084
 2395SOL    HW2 8005   7.611   4.630   0.947
 2396SOL     OW 8006   5.785   2.995   4.540
 2396SOL    HW1 8007   5.848   3.022   4.473
 2396SOL    HW2 8008   5.840   2.961   4.611
 2397SOL     OW 8009   2.341   7.596   3.206
 2397SOL    HW1 8010   2.339   7.512   3.253
 2397SOL    HW2 8011   2.330   7.571   3.114
 2398SOL     OW 8012   1.449   6.392   2.611
 2398SOL    HW1 8013   1.360   6.357   2.605
 2398SOL    HW2 8014   1.491   6.367   2.529
 2399SOL     OW 8015  -0.656   4.975   6.603
 2399SOL    HW1 8016  -0.662   4.993   6.697
 2399SOL    HW2 8017  -0.596   5.042   6.569
 2400SOL     OW 8018   1.083   6.465   4.717
 2400SOL    HW1 8019   1.167   6.474   4.763
 2400SOL    HW2 8020   1.040   6.392   4.762
 2401SOL     OW 8021   8.960   3.863   0.328
 2401SOL    HW1 8022   8.877   3.818   0.315
 2401SOL    HW2 8023   9.026   3.803   0.292
 2402SOL     OW 8024   3.882   3.714   5.359
 2402SOL    HW1 8025   3.804   3.684   5.312
 2402SOL    HW2 8026   3.955   3.687   5.304
 2403SOL     OW 8027   0.519   6.456   4.377
 2403SOL    HW1 8028   0.470   6.409   4.445
 2403SOL    HW2 8029   0.521   6.395   4.303
 2404SOL     OW 8030   3.840   9.463   5.452
 2404SOL    HW1 8031   3.836   9.465   5.547
 2404SOL    HW2 8032   3.897   9.536   5.428
 2405SOL     OW 8033   4.199  10.753   5.708
 2405SOL    HW1 8034   4.202  10.848   5.698
 2405SOL    HW2 8035   4.284  10.723   5.677
 2406SOL     OW 8036  -0.350   2.052   2.683
 2406SOL    HW1 8037  -0.378   2.035   2.773
 2406SOL    HW2 8038  -0.383   1.977   2.633
 2407SOL     OW 8039   5.190   9.105   4.193
 2407SOL    HW1 8040   5.276   9.135   4.222
 2407SOL    HW2 8041   5.190   9.011   4.209
 2408SOL     OW 8042   6.183   4.163   2.221
 2408SOL    HW1 8043   6.126   4.223   2.172
 2408SOL    HW2 8044   6.156   4.176   2.313
 2409SOL     OW 8045   0.107   2.756   1.603
 2409SOL    HW1 8046   0.087   2.808   1.680
 2409SOL    HW2 8047   0.043   2.685   1.603
 2410SOL     OW 8048   3.840   3.913   0.005
 2410SOL    HW1 8049   3.884   3.828   0.006
 2410SOL    HW2 8050   3.885   3.963  -0.063
 2411SOL     OW 8051   7.313   2.894   1.765
 2411SOL    HW1 8052   7.255   2.818   1.768
 2411SOL    HW2 8053   7.285   2.942   1.687
 2412SOL     OW 8054   4.528   5.826   4.002
 2412SOL    HW1 8055   4.493   5.817   4.091
 2412SOL    HW2 8056   4.591   5.898   4.008
 2413SOL     OW 8057   6.638   3.283   2.654
 2413SOL    HW1 8058   6.640   3.310   2.562
 2413SOL    HW2 8059   6.676   3.195   2.653
 2414SOL     OW 8060   6.047   9.599   4.782
 2414SOL    HW1 8061   5.957   9.632   4.793
 2414SOL    HW2 8062   6.068   9.560   4.867
 2415SOL     OW 8063   0.425   2.904   1.194
 2415SOL    HW1 8064   0.368   2.965   1.242
 2415SOL    HW2 8065   0.364   2.852   1.141
 2416SOL     OW 8066   6.333   7.597   0.727
 2416SOL    HW1 8067   6.281   7.678   0.724
 2416SOL    HW2 8068   6.420   7.625   0.755
 2417SOL     OW 8069   4.595   9.542   5.942
 2417SOL    HW1 8070   4.597   9.635   5.917
 2417SOL    HW2 8071   4.546   9.500   5.871
 2418SOL     OW 8072   2.684   3.705   3.505
 2418SOL    HW1 8073   2.643   3.623   3.477
 2418SOL    HW2 8074   2.611   3.765   3.518
 2419SOL     OW 8075   9.593   5.147   0.515
 2419SOL    HW1 8076   9.520   5.174   0.459
 2419SOL    HW2 8077   9.551   5.095   0.584
 2420SOL     OW 8078   5.274   4.442   1.802
 2420SOL    HW1 8079   5.337   4.513   1.812
 2420SOL    HW2 8080   5.200   4.481   1.756
 2421SOL     OW 8081   4.391   3.842   5.144
 2421SOL    HW1 8082   4.471   3.824   5.095
 2421SOL    HW2 8083   4.368   3.932   5.119
 2422SOL     OW 8084   5.169   6.294   1.694
 2422SOL    HW1 8085   5.260   6.319   1.677
 2422SOL    HW2 8086   5.144   6.346   1.770
 2423SOL     OW 8087  -0.295   3.603   3.080
 2423SOL    HW1 8088  -0.217   3.659   3.082
 2423SOL    HW2 8089  -0.288   3.555   2.997
 2424SOL     OW 8090   0.234   7.380   6.032
 2424SOL    HW1 8091   0.260   7.461   6.076
 2424SOL    HW2 8092   0.153   7.354   6.076
 2425SOL     OW 8093   4.741   5.663   2.929
 2425SOL    HW1 8094   4.670   5.600   2.939
 2425SOL    HW2 8095   4.818   5.610   2.909
 2426SOL     OW 8096   5.554  10.870   5.936
 2426SOL    HW1 8097   5.527  10.841   5.849
 2426SOL    HW2 8098   5.636  10.823   5.953
 2427SOL     OW 8099  -0.030  10.424   6.546
 2427SOL    HW1 8100  -0.032  10.508   6.501
 2427SOL    HW2 8101   0.002  10.362   6.480
 2428SOL     OW 8102   6.123   9.162   6.466
 2428SOL    HW1 8103   6.156   9.107   6.537
 2428SOL    HW2 8104   6.181   9.238   6.465
 2429SOL     OW 8105   7.261   9.731   4.797
 2429SOL    HW1 8106   7.336   9.778   4.761
 2429SOL    HW2 8107   7.196   9.799   4.814
 2430SOL     OW 8108   7.261   6.981   4.833
 2430SOL    HW1 8109   7.272   6.902   4.885
 2430SOL    HW2 8110   7.322   6.972   4.760
 2431SOL     OW 8111   0.951   3.978   3.544
 2431SOL    HW1 8112   0.958   3.891   3.584
 2431SOL    HW2 8113   0.874   3.972   3.487
 2432SOL     OW 8114   4.366   9.451   3.949
 2432SOL    HW1 8115   4.339   9.541   3.935
 2432SOL    HW2 8116   4.423   9.454   4.026
 2433SOL     OW 8117   0.772   5.489   4.897
 2433SOL    HW1 8118   0.845   5.432   4.922
 2433SOL    HW2 8119   0.756   5.468   4.805
 2434SOL     OW 8120   1.650   3.173   4.351
 2434SOL    HW1 8121   1.690   3.102   4.300
 2434SOL    HW2 8122   1.656   3.250   4.294
 2435SOL     OW 8123   8.219   7.550   0.975
 2435SOL    HW1 8124   8.236   7.458   0.999
 2435SOL    HW2 8125   8.159   7.545   0.901
 2436SOL     OW 8126   1.687   9.560   3.388
 2436SOL    HW1 8127   1.618   9.543   3.452
 2436SOL    HW2 8128   1.746   9.621   3.433
 2437SOL     OW 8129   6.754   2.557   2.500
 2437SOL    HW1 8130   6.837   2.574   2.543
 2437SOL    HW2 8131   6.713   2.488   2.552
 2438SOL     OW 8132   5.361   9.703   6.522
 2438SOL    HW1 8133   5.288   9.763   6.536
 2438SOL    HW2 8134   5.433   9.758   6.491
 2439SOL     OW 8135   0.347  10.780   6.133
 2439SOL    HW1 8136   0.282  10.849   6.149
 2439SOL    HW2 8137   0.309  10.702   6.175
 2440SOL     OW 8138   0.998   3.242   0.465
 2440SOL    HW1 8139   1.054   3.293   0.525
 2440SOL    HW2 8140   1.027   3.268   0.378
 2441SOL     OW 8141   1.122  10.270   5.763
 2441SOL    HW1 8142   1.151  10.351   5.721
 2441SOL    HW2 8143   1.046  10.296   5.814
 2442SOL     OW 8144   1.482   8.536   4.797
 2442SOL    HW1 8145   1.578   8.536   4.805
 2442SOL    HW2 8146   1.466   8.527   4.704
 2443SOL     OW 8147   5.863   8.983   6.478
 2443SOL    HW1 8148   5.854   8.980   6.574
 2443SOL    HW2 8149   5.910   9.065   6.461
 2444SOL     OW 8150   2.337   8.080   2.144
 2444SOL    HW1 8151   2.330   7.984   2.143
 2444SOL    HW2 8152   2.283   8.109   2.071
 2445SOL     OW 8153   5.244   2.864   2.240
 2445SOL    HW1 8154   5.228   2.804   2.167
 2445SOL    HW2 8155   5.325   2.831   2.281
 2446SOL     OW 8156   4.111   7.742   1.997
 2446SOL    HW1 8157   4.125   7.674   1.931
 2446SOL    HW2 8158   4.035   7.791   1.965
 2447SOL     OW 8159  -0.523   7.170   5.105
 2447SOL    HW1 8160  -0.448   7.127   5.145
 2447SOL    HW2 8161  -0.544   7.242   5.165
 2448SOL     OW 8162   4.492   7.092   3.874
 2448SOL    HW1 8163   4.521   7.005   3.901
 2448SOL    HW2 8164   4.562   7.124   3.818
 2449SOL     OW 8165   8.528   8.349   2.422
 2449SOL    HW1 8166   8.444   8.391   2.440
 2449SOL    HW2 8167   8.551   8.304   2.504
 2450SOL     OW 8168  -0.353   7.479   5.333
 2450SOL    HW1 8169  -0.432   7.425   5.334
 2450SOL    HW2 8170  -0.284   7.420   5.363
 2451SOL     OW 8171   7.377   6.743   4.365
 2451SOL    HW1 8172   7.413   6.675   4.308
 2451SOL    HW2 8173   7.374   6.822   4.310
 2452SOL     OW 8174   5.369   2.559   2.125
 2452SOL    HW1 8175   5.287   2.582   2.083
 2452SOL    HW2 8176   5.345   2.541   2.216
 2453SOL     OW 8177   7.303   3.858   3.077
 2453SOL    HW1 8178   7.354   3.938   3.088
 2453SOL    HW2 8179   7.364   3.787   3.097
 2454SOL     OW 8180   7.301   4.762   0.593
 2454SOL    HW1 8181   7.218   4.788   0.632
 2454SOL    HW2 8182   7.351   4.843   0.586
 2455SOL     OW 8183  -1.197   3.419   4.340
 2455SOL    HW1 8184  -1.144   3.440   4.263
 2455SOL    HW2 8185  -1.151   3.460   4.413
 2456SOL     OW 8186   5.555   4.686   2.948
 2456SOL    HW1 8187   5.481   4.630   2.925
 2456SOL    HW2 8188   5.524   4.739   3.021
 2457SOL     OW 8189   8.232   7.539   3.678
 2457SOL    HW1 8190   8.169   7.603   3.646
 2457SOL    HW2 8191   8.179   7.461   3.698
 2458SOL     OW 8192   0.276   4.011   4.051
 2458SOL    HW1 8193   0.338   4.063   4.102
 2458SOL    HW2 8194   0.190   4.033   4.089
 2459SOL     OW 8195  -0.139   7.843   4.834
 2459SOL    HW1 8196  -0.207   7.776   4.841
 2459SOL    HW2 8197  -0.184   7.925   4.852
 2460SOL     OW 8198   3.849   4.018   3.245
 2460SOL    HW1 8199   3.897   4.079   3.189
 2460SOL    HW2 8200   3.764   4.008   3.203
 2461SOL     OW 8201   8.096  10.095   4.409
 2461SOL    HW1 8202   8.093  10.093   4.504
 2461SOL    HW2 8203   8.087  10.004   4.382
 2462SOL     OW 8204   4.785   3.183   3.965
 2462SOL    HW1 8205   4.723   3.160   3.896
 2462SOL    HW2 8206   4.871   3.165   3.927
 2463SOL     OW 8207   8.469   2.961   0.037
 2463SOL    HW1 8208   8.441   3.045   0.001
 2463SOL    HW2 8209   8.564   2.961   0.027
 2464SOL     OW 8210   9.539   7.926   1.496
 2464SOL    HW1 8211   9.580   7.914   1.582
 2464SOL    HW2 8212   9.591   7.993   1.453
 2465SOL     OW 8213   7.812   9.024   3.123
 2465SOL    HW1 8214   7.828   8.933   3.102
 2465SOL    HW2 8215   7.834   9.072   3.043
 2466SOL     OW 8216   0.411   7.518   5.582
 2466SOL    HW1 8217   0.469   7.442   5.579
 2466SOL    HW2 8218   0.413   7.545   5.674
 2467SOL     OW 8219   5.590   5.895   4.815
 2467SOL    HW1 8220   5.648   5.925   4.885
 2467SOL    HW2 8221   5.540   5.824   4.855
 2468SOL     OW 8222  -0.137   9.600   5.836
 2468SOL    HW1 8223  -0.138   9.629   5.744
 2468SOL    HW2 8224  -0.053   9.556   5.846
 2469SOL     OW 8225   5.175   2.912   4.778
 2469SOL    HW1 8226   5.152   2.820   4.764
 2469SOL    HW2 8227   5.096   2.951   4.816
 2470SOL     OW 8228   1.065   9.158   4.866
 2470SOL    HW1 8229   1.073   9.242   4.822
 2470SOL    HW2 8230   1.155   9.131   4.883
 2471SOL     OW 8231   3.975   5.468   2.769
 2471SOL    HW1 8232   3.894   5.455   2.818
 2471SOL    HW2 8233   3.967   5.410   2.693
 2472SOL     OW 8234   0.882   8.930   3.942
 2472SOL    HW1 8235   0.804   8.910   3.891
 2472SOL    HW2 8236   0.938   8.853   3.932
 2473SOL     OW 8237  -1.464   5.787   6.371
 2473SOL    HW1 8238  -1.555   5.789   6.400
 2473SOL    HW2 8239  -1.461   5.849   6.298
 2474SOL     OW 8240   6.452   2.705   1.820
 2474SOL    HW1 8241   6.404   2.728   1.900
 2474SOL    HW2 8242   6.393   2.732   1.749
 2475SOL     OW 8243   2.087   5.781   6.350
 2475SOL    HW1 8244   1.997   5.751   6.339
 2475SOL    HW2 8245   2.135   5.704   6.382
 2476SOL     OW 8246   4.189   7.014   0.210
 2476SOL    HW1 8247   4.255   6.980   0.149
 2476SOL    HW2 8248   4.221   6.991   0.297
 2477SOL     OW 8249   4.506   2.963   2.282
 2477SOL    HW1 8250   4.577   2.926   2.230
 2477SOL    HW2 8251   4.427   2.942   2.233
 2478SOL     OW 8252   8.577   7.910   2.660
 2478SOL    HW1 8253   8.520   7.952   2.596
 2478SOL    HW2 8254   8.587   7.975   2.729
 2479SOL     OW 8255   4.999  11.058   5.892
 2479SOL    HW1 8256   5.033  11.147   5.880
 2479SOL    HW2 8257   5.077  11.005   5.909
 2480SOL     OW 8258   4.443  10.047   5.961
 2480SOL    HW1 8259   4.379  10.111   5.995
 2480SOL    HW2 8260   4.446  10.064   5.867
 2481SOL     OW 8261   1.309   6.836   6.313
 2481SOL    HW1 8262   1.252   6.818   6.238
 2481SOL    HW2 8263   1.348   6.751   6.334
 2482SOL     OW 8264  -1.676   3.467   4.923
 2482SOL    HW1 8265  -1.655   3.550   4.966
 2482SOL    HW2 8266  -1.730   3.492   4.847
 2483SOL     OW 8267   2.406   8.492   5.377
 2483SOL    HW1 8268   2.457   8.552   5.323
 2483SOL    HW2 8269   2.333   8.546   5.410
 2484SOL     OW 8270   0.440  10.234   6.302
 2484SOL    HW1 8271   0.491  10.306   6.339
 2484SOL    HW2 8272   0.495  10.199   6.232
 2485SOL     OW 8273   4.739   9.823   6.352
 2485SOL    HW1 8274   4.679   9.811   6.278
 2485SOL    HW2 8275   4.690   9.792   6.428
 2486SOL     OW 8276   0.011   7.644   6.122
 2486SOL    HW1 8277   0.002   7.692   6.039
 2486SOL    HW2 8278   0.100   7.609   6.119
 2487SOL     OW 8279   3.258   6.437   6.333
 2487SOL    HW1 8280   3.259   6.360   6.391
 2487SOL    HW2 8281   3.190   6.493   6.370
 2488SOL     OW 8282   8.043   2.443   1.409
 2488SOL    HW1 8283   7.978   2.480   1.350
 2488SOL    HW2 8284   8.037   2.496   1.488
 2489SOL     OW 8285   3.277   7.328   2.821
 2489SOL    HW1 8286   3.296   7.319   2.915
 2489SOL    HW2 8287   3.347   7.279   2.778
 2490SOL     OW 8288   2.182   5.650   4.265
 2490SOL    HW1 8289   2.115   5.593   4.302
 2490SOL    HW2 8290   2.256   5.641   4.325
 2491SOL     OW 8291   5.898   6.202   1.466
 2491SOL    HW1 8292   5.991   6.224   1.464
 2491SOL    HW2 8293   5.873   6.197   1.374
 2492SOL     OW 8294  10.402   7.553   0.200
 2492SOL    HW1 8295  10.423   7.464   0.174
 2492SOL    HW2 8296  10.484   7.587   0.238
 2493SOL     OW 8297   3.648   5.757   2.936
 2493SOL    HW1 8298   3.663   5.746   2.842
 2493SOL    HW2 8299   3.605   5.842   2.944
 2494SOL     OW 8300   3.017   3.741   2.245
 2494SOL    HW1 8301   2.955   3.669   2.255
 2494SOL    HW2 8302   2.963   3.819   2.234
 2495SOL     OW 8303   4.423   5.544   4.095
 2495SOL    HW1 8304   4.341   5.522   4.139
 2495SOL    HW2 8305   4.410   5.516   4.004
 2496SOL     OW 8306   4.316   2.049   2.558
 2496SOL    HW1 8307   4.312   2.142   2.538
 2496SOL    HW2 8308   4.293   2.043   2.651
 2497SOL     OW 8309   0.889  10.345   5.893
 2497SOL    HW1 8310   0.823  10.304   5.838
 2497SOL    HW2 8311   0.897  10.287   5.969
 2498SOL     OW 8312   3.890   6.780   6.275
 2498SOL    HW1 8313   3.861   6.689   6.270
 2498SOL    HW2 8314   3.822   6.825   6.326
 2499SOL     OW 8315   0.240   0.999   1.337
 2499SOL    HW1 8316   0.276   1.067   1.394
 2499SOL    HW2 8317   0.225   0.924   1.395
 2500SOL     OW 8318   3.434   6.993   1.275
 2500SOL    HW1 8319   3.511   7.046   1.257
 2500SOL    HW2 8320   3.461   6.903   1.257
 2501SOL     OW 8321   6.341   7.005   0.354
 2501SOL    HW1 8322   6.334   7.069   0.425
 2501SOL    HW2 8323   6.369   7.056   0.278
 2502SOL     OW 8324   4.836   4.776   6.088
 2502SOL    HW1 8325   4.867   4.747   6.002
 2502SOL    HW2 8326   4.914   4.811   6.131
 2503SOL     OW 8327   6.605   6.310   2.491
 2503SOL    HW1 8328   6.555   6.391   2.476
 2503SOL    HW2 8329   6.642   6.288   2.405
 2504SOL     OW 8330   3.264   6.032   3.997
 2504SOL    HW1 8331   3.303   6.003   4.079
 2504SOL    HW2 8332   3.192   6.090   4.025
 2505SOL     OW 8333   3.395   7.672   0.342
 2505SOL    HW1 8334   3.390   7.592   0.394
 2505SOL    HW2 8335   3.458   7.651   0.272
 2506SOL     OW 8336   6.531   5.559   4.435
 2506SOL    HW1 8337   6.596   5.518   4.492
 2506SOL    HW2 8338   6.499   5.487   4.380
 2507SOL     OW 8339   1.392   8.842   4.086
 2507SOL    HW1 8340   1.475   8.884   4.064
 2507SOL    HW2 8341   1.338   8.913   4.122
 2508SOL     OW 8342   4.194   4.928   1.544
 2508SOL    HW1 8343   4.226   4.838   1.539
 2508SOL    HW2 8344   4.100   4.921   1.524
 2509SOL     OW 8345   1.238   6.961   2.065
 2509SOL    HW1 8346   1.227   6.910   1.985
 2509SOL    HW2 8347   1.264   6.896   2.131
 2510SOL     OW 8348   7.428   3.578   0.475
 2510SOL    HW1 8349   7.475   3.595   0.557
 2510SOL    HW2 8350   7.349   3.632   0.481
 2511SOL     OW 8351   5.894   6.053   3.161
 2511SOL    HW1 8352   5.959   6.123   3.150
 2511SOL    HW2 8353   5.943   5.980   3.200
 2512SOL     OW 8354   7.839   1.380   0.039
 2512SOL    HW1 8355   7.745   1.362   0.034
 2512SOL    HW2 8356   7.868   1.382  -0.052
 2513SOL     OW 8357   2.843   4.626   4.506
 2513SOL    HW1 8358   2.750   4.615   4.487
 2513SOL    HW2 8359   2.854   4.594   4.596
 2514SOL     OW 8360  -0.109   4.495   4.700
 2514SOL    HW1 8361  -0.027   4.540   4.720
 2514SOL    HW2 8362  -0.083   4.423   4.643
 2515SOL     OW 8363   9.045   6.206   0.081
 2515SOL    HW1 8364   8.980   6.136   0.077
 2515SOL    HW2 8365   9.061   6.218   0.175
 2516SOL     OW 8366   3.942   7.789   3.625
 2516SOL    HW1 8367   3.865   7.767   3.572
 2516SOL    HW2 8368   3.957   7.712   3.680
 2517SOL     OW 8369   2.908   3.960   1.025
 2517SOL    HW1 8370   2.842   3.909   1.070
 2517SOL    HW2 8371   2.893   3.943   0.932
 2518SOL     OW 8372   3.389   2.663   3.082
 2518SOL    HW1 8373   3.475   2.649   3.122
 2518SOL    HW2 8374   3.406   2.712   3.002
 2519SOL     OW 8375   9.844   6.874   0.537
 2519SOL    HW1 8376   9.780   6.803   0.547
 2519SOL    HW2 8377   9.801   6.950   0.577
 2520SOL     OW 8378   3.903   6.471   0.593
 2520SOL    HW1 8379   3.964   6.538   0.564
 2520SOL    HW2 8380   3.949   6.388   0.577
 2521SOL     OW 8381   1.020   5.834   4.434
 2521SOL    HW1 8382   1.001   5.918   4.474
 2521SOL    HW2 8383   1.041   5.855   4.343
 2522SOL     OW 8384   7.972   8.122   4.127
 2522SOL    HW1 8385   8.047   8.179   4.147
 2522SOL    HW2 8386   7.970   8.119   4.031
 2523SOL     OW 8387   6.777   8.328   5.647
 2523SOL    HW1 8388   6.828   8.316   5.567
 2523SOL    HW2 8389   6.811   8.408   5.686
 2524SOL     OW 8390  -0.213   2.789   4.559
 2524SOL    HW1 8391  -0.172   2.870   4.530
 2524SOL    HW2 8392  -0.142   2.725   4.560
 2525SOL     OW 8393   5.196   6.341   4.173
 2525SOL    HW1 8394   5.206   6.297   4.089
 2525SOL    HW2 8395   5.116   6.393   4.163
 2526SOL     OW 8396   1.654   7.653   2.216
 2526SOL    HW1 8397   1.651   7.618   2.305
 2526SOL    HW2 8398   1.729   7.713   2.217
 2527SOL     OW 8399   4.537   2.055   2.947
 2527SOL    HW1 8400   4.618   2.101   2.970
 2527SOL    HW2 8401   4.567   1.976   2.901
 2528SOL     OW 8402   3.509   9.536   4.763
 2528SOL    HW1 8403   3.443   9.517   4.830
 2528SOL    HW2 8404   3.491   9.627   4.738
 2529SOL     OW 8405   6.449   7.906   5.753
 2529SOL    HW1 8406   6.381   7.896   5.819
 2529SOL    HW2 8407   6.402   7.913   5.670
 2530SOL     OW 8408   0.343   7.856   4.822
 2530SOL    HW1 8409   0.340   7.947   4.793
 2530SOL    HW2 8410   0.255   7.822   4.804
 2531SOL     OW 8411   3.969   9.991   4.310
 2531SOL    HW1 8412   3.978  10.084   4.292
 2531SOL    HW2 8413   4.021   9.948   4.242
 2532SOL     OW 8414   8.664   9.684   3.552
 2532SOL    HW1 8415   8.576   9.721   3.555
 2532SOL    HW2 8416   8.716   9.752   3.509
 2533SOL     OW 8417   8.994   9.472   3.669
 2533SOL    HW1 8418   8.931   9.532   3.709
 2533SOL    HW2 8419   9.076   9.488   3.716
 2534SOL     OW 8420   1.126   7.116   2.293
 2534SOL    HW1 8421   1.168   7.065   2.224
 2534SOL    HW2 8422   1.150   7.207   2.273
 2535SOL     OW 8423  -0.275   7.210   5.716
 2535SOL    HW1 8424  -0.192   7.164   5.706
 2535SOL    HW2 8425  -0.271   7.282   5.654
 2536SOL     OW 8426   0.449   1.706   2.595
 2536SOL    HW1 8427   0.419   1.644   2.528
 2536SOL    HW2 8428   0.512   1.656   2.647
 2537SOL     OW 8429   5.804  10.937   6.432
 2537SOL    HW1 8430   5.726  10.990   6.412
 2537SOL    HW2 8431   5.878  10.994   6.410
 2538SOL     OW 8432   0.547   8.405   6.257
 2538SOL    HW1 8433   0.554   8.484   6.310
 2538SOL    HW2 8434   0.566   8.434   6.168
 2539SOL     OW 8435   6.719   8.611   6.309
 2539SOL    HW1 8436   6.714   8.646   6.220
 2539SOL    HW2 8437   6.679   8.524   6.302
 2540SOL     OW 8438   5.615   4.692   3.783
 2540SOL    HW1 8439   5.654   4.605   3.779
 2540SOL    HW2 8440   5.606   4.710   3.876
 2541SOL     OW 8441   1.255  11.057   6.499
 2541SOL    HW1 8442   1.268  10.970   6.536
 2541SOL    HW2 8443   1.177  11.048   6.444
 2542SOL     OW 8444   2.312   3.327   2.250
 2542SOL    HW1 8445   2.402   3.328   2.281
 2542SOL    HW2 8446   2.259   3.314   2.329
 2543SOL     OW 8447   8.588   4.485   0.584
 2543SOL    HW1 8448   8.627   4.571   0.566
 2543SOL    HW2 8449   8.569   4.449   0.497
 2544SOL     OW 8450   7.590   7.913   1.651
 2544SOL    HW1 8451   7.539   7.979   1.697
 2544SOL    HW2 8452   7.677   7.952   1.641
 2545SOL     OW 8453   3.689   6.364   3.332
 2545SOL    HW1 8454   3.763   6.351   3.273
 2545SOL    HW2 8455   3.633   6.288   3.317
 2546SOL     OW 8456   7.540   2.376   0.042
 2546SOL    HW1 8457   7.479   2.445   0.017
 2546SOL    HW2 8458   7.537   2.375   0.137
 2547SOL     OW 8459   1.380   5.802   1.819
 2547SOL    HW1 8460   1.456   5.796   1.877
 2547SOL    HW2 8461   1.312   5.751   1.864
 2548SOL     OW 8462   3.961   3.622   2.001
 2548SOL    HW1 8463   3.875   3.604   2.038
 2548SOL    HW2 8464   4.019   3.625   2.077
 2549SOL     OW 8465   1.806   8.245   3.776
 2549SOL    HW1 8466   1.882   8.297   3.802
 2549SOL    HW2 8467   1.748   8.307   3.731
 2550SOL     OW 8468   1.309   7.472   5.589
 2550SOL    HW1 8469   1.274   7.517   5.667
 2550SOL    HW2 8470   1.341   7.388   5.622
 2551SOL     OW 8471   8.511   9.949   3.934
 2551SOL    HW1 8472   8.499   9.869   3.882
 2551SOL    HW2 8473   8.429   9.958   3.983
 2552SOL     OW 8474   1.575   8.263   5.725
 2552SOL    HW1 8475   1.486   8.263   5.761
 2552SOL    HW2 8476   1.620   8.334   5.771
 2553SOL     OW 8477   0.392   4.939   6.412
 2553SOL    HW1 8478   0.332   5.010   6.433
 2553SOL    HW2 8479   0.417   4.955   6.321
 2554SOL     OW 8480   2.188   5.794   2.961
 2554SOL    HW1 8481   2.181   5.875   2.910
 2554SOL    HW2 8482   2.132   5.732   2.915
 2555SOL     OW 8483   2.779   8.698   6.220
 2555SOL    HW1 8484   2.860   8.742   6.191
 2555SOL    HW2 8485   2.710   8.744   6.173
 2556SOL     OW 8486   2.454   9.806   5.800
 2556SOL    HW1 8487   2.392   9.875   5.823
 2556SOL    HW2 8488   2.457   9.749   5.877
 2557SOL     OW 8489   4.974   0.580   0.888
 2557SOL    HW1 8490   4.950   0.506   0.945
 2557SOL    HW2 8491   4.912   0.649   0.912
 2558SOL     OW 8492   1.307   3.703   4.885
 2558SOL    HW1 8493   1.330   3.764   4.815
 2558SOL    HW2 8494   1.213   3.690   4.876
 2559SOL     OW 8495   1.974   8.738   4.746
 2559SOL    HW1 8496   1.999   8.645   4.744
 2559SOL    HW2 8497   2.011   8.770   4.828
 2560SOL     OW 8498   3.010   3.653   4.029
 2560SOL    HW1 8499   3.047   3.571   4.063
 2560SOL    HW2 8500   3.060   3.670   3.949
 2561SOL     OW 8501   1.947   4.024   0.593
 2561SOL    HW1 8502   2.032   4.046   0.554
 2561SOL    HW2 8503   1.884   4.044   0.524
 2562SOL     OW 8504   3.824   4.470   4.890
 2562SOL    HW1 8505   3.844   4.385   4.851
 2562SOL    HW2 8506   3.730   4.465   4.909
 2563SOL     OW 8507   4.716   3.481   1.740
 2563SOL    HW1 8508   4.700   3.573   1.760
 2563SOL    HW2 8509   4.655   3.462   1.669
 2564SOL     OW 8510   5.233   5.465   0.793
 2564SOL    HW1 8511   5.162   5.507   0.744
 2564SOL    HW2 8512   5.281   5.538   0.832
 2565SOL     OW 8513   2.968   7.448   3.844
 2565SOL    HW1 8514   2.900   7.386   3.818
 2565SOL    HW2 8515   3.048   7.416   3.802
 2566SOL     OW 8516   2.029  10.074   5.809
 2566SOL    HW1 8517   1.996  10.148   5.759
 2566SOL    HW2 8518   1.953  10.018   5.822
 2567SOL     OW 8519   2.589   4.957   4.554
 2567SOL    HW1 8520   2.577   5.047   4.585
 2567SOL    HW2 8521   2.662   4.963   4.492
 2568SOL     OW 8522   3.024   9.824   4.213
 2568SOL    HW1 8523   2.951   9.885   4.220
 2568SOL    HW2 8524   3.019   9.791   4.123
 2569SOL     OW 8525   3.370   3.555   1.937
 2569SOL    HW1 8526   3.405   3.619   1.999
 2569SOL    HW2 8527   3.278   3.577   1.929
 2570SOL     OW 8528   1.190   2.825   0.274
 2570SOL    HW1 8529   1.203   2.806   0.367
 2570SOL    HW2 8530   1.269   2.791   0.231
 2571SOL     OW 8531   0.672   5.949   5.220
 2571SOL    HW1 8532   0.757   5.992   5.224
 2571SOL    HW2 8533   0.687   5.869   5.170
 2572SOL     OW 8534   1.514   4.241   3.224
 2572SOL    HW1 8535   1.453   4.305   3.187
 2572SOL    HW2 8536   1.477   4.156   3.201
 2573SOL     OW 8537   2.436   5.744   4.712
 2573SOL    HW1 8538   2.473   5.753   4.800
 2573SOL    HW2 8539   2.400   5.656   4.710
 2574SOL     OW 8540   1.425   5.849   3.114
 2574SOL    HW1 8541   1.499   5.889   3.159
 2574SOL    HW2 8542   1.354   5.913   3.122
 2575SOL     OW 8543   4.722  11.054   5.937
 2575SOL    HW1 8544   4.705  10.961   5.944
 2575SOL    HW2 8545   4.817  11.061   5.937
 2576SOL     OW 8546  -0.129   2.258   2.292
 2576SOL    HW1 8547  -0.129   2.313   2.371
 2576SOL    HW2 8548  -0.044   2.214   2.293
 2577SOL     OW 8549   3.089   8.408   5.584
 2577SOL    HW1 8550   3.031   8.470   5.539
 2577SOL    HW2 8551   3.058   8.322   5.557
 2578SOL     OW 8552   4.589   2.311   1.093
 2578SOL    HW1 8553   4.625   2.399   1.088
 2578SOL    HW2 8554   4.542   2.299   1.010
 2579SOL     OW 8555   1.906   4.012   2.484
 2579SOL    HW1 8556   1.837   3.971   2.431
 2579SOL    HW2 8557   1.922   4.096   2.441
 2580SOL     OW 8558   3.304   2.123   1.596
 2580SOL    HW1 8559   3.253   2.128   1.676
 2580SOL    HW2 8560   3.324   2.215   1.574
 2581SOL     OW 8561   0.386   3.028   3.483
 2581SOL    HW1 8562   0.458   2.966   3.493
 2581SOL    HW2 8563   0.321   2.981   3.431
 2582SOL     OW 8564   4.579   2.565   3.146
 2582SOL    HW1 8565   4.532   2.648   3.160
 2582SOL    HW2 8566   4.510   2.498   3.148
 2583SOL     OW 8567   2.011   1.544   1.400
 2583SOL    HW1 8568   2.096   1.512   1.430
 2583SOL    HW2 8569   1.982   1.479   1.336
 2584SOL     OW 8570  -1.993   4.038   6.156
 2584SOL    HW1 8571  -1.951   3.973   6.212
 2584SOL    HW2 8572  -2.052   3.986   6.100
 2585SOL     OW 8573   0.944   9.414   4.045
 2585SOL    HW1 8574   0.978   9.329   4.015
 2585SOL    HW2 8575   0.849   9.406   4.036
 2586SOL     OW 8576   5.613   2.220   0.359
 2586SOL    HW1 8577   5.655   2.165   0.292
 2586SOL    HW2 8578   5.581   2.157   0.424
 2587SOL     OW 8579   3.020   5.183   0.123
 2587SOL    HW1 8580   2.942   5.190   0.067
 2587SOL    HW2 8581   3.006   5.248   0.192
 2588SOL     OW 8582   5.461   0.809   0.396
 2588SOL    HW1 8583   5.405   0.883   0.373
 2588SOL    HW2 8584   5.413   0.732   0.364
 2589SOL     OW 8585   3.929   2.743   0.645
 2589SOL    HW1 8586   3.870   2.816   0.657
 2589SOL    HW2 8587   3.877   2.665   0.666
 2590SOL     OW 8588   0.516   4.218   3.775
 2590SOL    HW1 8589   0.479   4.225   3.687
 2590SOL    HW2 8590   0.545   4.307   3.796
 2591SOL     OW 8591   5.336   7.721   5.114
 2591SOL    HW1 8592   5.427   7.742   5.135
 2591SOL    HW2 8593   5.342   7.659   5.041
 2592SOL     OW 8594   5.142   4.547   1.544
 2592SOL    HW1 8595   5.046   4.553   1.549
 2592SOL    HW2 8596   5.167   4.623   1.492
 2593SOL     OW 8597   4.806   4.391   4.309
 2593SOL    HW1 8598   4.771   4.461   4.254
 2593SOL    HW2 8599   4.808   4.427   4.397
 2594SOL     OW 8600   0.396   7.625   4.635
 2594SOL    HW1 8601   0.351   7.577   4.705
 2594SOL    HW2 8602   0.417   7.711   4.674
 2595SOL     OW 8603   4.431   5.421   5.059
 2595SOL    HW1 8604   4.510   5.397   5.012
 2595SOL    HW2 8605   4.361   5.374   5.015
 2596SOL     OW 8606   6.666   9.164   6.084
 2596SOL    HW1 8607   6.704   9.243   6.046
 2596SOL    HW2 8608   6.736   9.099   6.079
 2597SOL     OW 8609   7.812   2.287   0.307
 2597SOL    HW1 8610   7.737   2.287   0.247
 2597SOL    HW2 8611   7.873   2.223   0.271
 2598SOL     OW 8612   5.584   6.958   1.856
 2598SOL    HW1 8613   5.542   6.998   1.780
 2598SOL    HW2 8614   5.524   6.889   1.884
 2599SOL     OW 8615   3.851   3.771   4.356
 2599SOL    HW1 8616   3.826   3.692   4.404
 2599SOL    HW2 8617   3.780   3.786   4.294
 2600SOL     OW 8618   8.343   6.634   0.119
 2600SOL    HW1 8619   8.341   6.541   0.144
 2600SOL    HW2 8620   8.411   6.672   0.174
 2601SOL     OW 8621   5.502   6.032   6.611
 2601SOL    HW1 8622   5.449   5.979   6.670
 2601SOL    HW2 8623   5.592   6.023   6.645
 2602SOL     OW 8624   5.404   7.776   4.786
 2602SOL    HW1 8625   5.357   7.854   4.760
 2602SOL    HW2 8626   5.479   7.808   4.837
 2603SOL     OW 8627   4.663   1.675   0.941
 2603SOL    HW1 8628   4.694   1.759   0.974
 2603SOL    HW2 8629   4.616   1.697   0.860
 2604SOL     OW 8630   5.543   2.781   1.473
 2604SOL    HW1 8631   5.635   2.802   1.488
 2604SOL    HW2 8632   5.544   2.703   1.418
 2605SOL     OW 8633   2.830   0.097   0.106
 2605SOL    HW1 8634   2.854   0.188   0.087
 2605SOL    HW2 8635   2.766   0.104   0.177
 2606SOL     OW 8636   2.948   4.228   5.144
 2606SOL    HW1 8637   2.950   4.262   5.055
 2606SOL    HW2 8638   2.890   4.289   5.191
 2607SOL     OW 8639   3.445  10.313   6.587
 2607SOL    HW1 8640   3.394  10.373   6.533
 2607SOL    HW2 8641   3.400  10.228   6.578
 2608SOL     OW 8642   1.477   4.788   3.990
 2608SOL    HW1 8643   1.497   4.706   4.035
 2608SOL    HW2 8644   1.390   4.774   3.954
 2609SOL     OW 8645   2.030   4.137   4.019
 2609SOL    HW1 8646   2.094   4.108   4.085
 2609SOL    HW2 8647   1.965   4.066   4.017
 2610SOL     OW 8648   8.796   8.270   1.122
 2610SOL    HW1 8649   8.747   8.271   1.204
 2610SOL    HW2 8650   8.878   8.314   1.143
 2611SOL     OW 8651   2.327   8.487   4.956
 2611SOL    HW1 8652   2.282   8.571   4.956
 2611SOL    HW2 8653   2.344   8.469   4.864
 2612SOL     OW 8654   2.747   8.588   6.483
 2612SOL    HW1 8655   2.769   8.633   6.400
 2612SOL    HW2 8656   2.713   8.658   6.539
 2613SOL     OW 8657   4.364   5.901   1.432
 2613SOL    HW1 8658   4.355   5.885   1.338
 2613SOL    HW2 8659   4.378   5.995   1.439
 2614SOL     OW 8660   1.203   6.903   3.340
 2614SOL    HW1 8661   1.142   6.943   3.278
 2614SOL    HW2 8662   1.148   6.842   3.390
 2615SOL     OW 8663   3.642   6.301   3.710
 2615SOL    HW1 8664   3.586   6.340   3.777
 2615SOL    HW2 8665   3.687   6.374   3.669
 2616SOL     OW 8666   0.443   6.578   6.029
 2616SOL    HW1 8667   0.393   6.502   5.999
 2616SOL    HW2 8668   0.446   6.637   5.953
 2617SOL     OW 8669   0.054   6.835   5.454
 2617SOL    HW1 8670   0.144   6.867   5.444
 2617SOL    HW2 8671   0.036   6.842   5.547
 2618SOL     OW 8672   2.707   7.198   3.489
 2618SOL    HW1 8673   2.615   7.195   3.461
 2618SOL    HW2 8674   2.756   7.207   3.407
 2619SOL     OW 8675   2.771   3.002   4.850
 2619SOL    HW1 8676   2.692   2.954   4.824
 2619SOL    HW2 8677   2.757   3.090   4.817
 2620SOL     OW 8678   2.454   4.183   0.011
 2620SOL    HW1 8679   2.450   4.110   0.073
 2620SOL    HW2 8680   2.418   4.257   0.060
 2621SOL     OW 8681   7.903   4.186   0.660
 2621SOL    HW1 8682   7.870   4.200   0.749
 2621SOL    HW2 8683   7.860   4.255   0.609
 2622SOL     OW 8684   3.825   3.639   5.621
 2622SOL    HW1 8685   3.861   3.664   5.536
 2622SOL    HW2 8686   3.845   3.546   5.629
 2623SOL     OW 8687   4.546   4.251   0.075
 2623SOL    HW1 8688   4.615   4.248   0.009
 2623SOL    HW2 8689   4.536   4.343   0.096
 2624SOL     OW 8690   4.415   5.201   5.827
 2624SOL    HW1 8691   4.457   5.287   5.824
 2624SOL    HW2 8692   4.472   5.145   5.774
 2625SOL     OW 8693   3.169   9.160   3.743
 2625SOL    HW1 8694   3.234   9.231   3.743
 2625SOL    HW2 8695   3.220   9.081   3.725
 2626SOL     OW 8696   5.108   2.633   3.340
 2626SOL    HW1 8697   5.063   2.704   3.294
 2626SOL    HW2 8698   5.194   2.669   3.362
 2627SOL     OW 8699   0.951   4.659   5.426
 2627SOL    HW1 8700   0.932   4.569   5.454
 2627SOL    HW2 8701   0.881   4.711   5.466
 2628SOL     OW 8702   1.748   8.097   4.915
 2628SOL    HW1 8703   1.686   8.046   4.862
 2628SOL    HW2 8704   1.834   8.074   4.879
 2629SOL     OW 8705   8.209   4.685   1.265
 2629SOL    HW1 8706   8.289   4.641   1.294
 2629SOL    HW2 8707   8.221   4.695   1.170
 2630SOL     OW 8708   0.628   3.963   3.246
 2630SOL    HW1 8709   0.638   3.916   3.164
 2630SOL    HW2 8710   0.543   4.008   3.237
 2631SOL     OW 8711   5.296   2.472   3.053
 2631SOL    HW1 8712   5.211   2.503   3.023
 2631SOL    HW2 8713   5.310   2.390   3.006
 2632SOL     OW 8714   3.259   7.946   4.339
 2632SOL    HW1 8715   3.226   8.034   4.356
 2632SOL    HW2 8716   3.348   7.946   4.375
 2633SOL     OW 8717   0.767   5.159   4.791
 2633SOL    HW1 8718   0.838   5.147   4.728
 2633SOL    HW2 8719   0.799   5.116   4.870
 2634SOL     OW 8720   7.796   3.574   2.427
 2634SOL    HW1 8721   7.737   3.499   2.432
 2634SOL    HW2 8722   7.873   3.547   2.477
 2635SOL     OW 8723   6.437   0.772   0.667
 2635SOL    HW1 8724   6.516   0.724   0.693
 2635SOL    HW2 8725   6.464   0.863   0.662
 2636SOL     OW 8726   5.193   5.015   1.254
 2636SOL    HW1 8727   5.262   5.057   1.305
 2636SOL    HW2 8728   5.239   4.957   1.193
 2637SOL     OW 8729   0.749   7.252   3.273
 2637SOL    HW1 8730   0.672   7.282   3.320
 2637SOL    HW2 8731   0.726   7.262   3.180
 2638SOL     OW 8732   4.026   3.540   3.634
 2638SOL    HW1 8733   3.951   3.515   3.579
 2638SOL    HW2 8734   3.998   3.621   3.676
 2639SOL     OW 8735   7.342  11.363   6.419
 2639SOL    HW1 8736   7.333  11.364   6.324
 2639SOL    HW2 8737   7.359  11.271   6.440
 2640SOL     OW 8738   2.027  10.915   6.534
 2640SOL    HW1 8739   2.051  10.872   6.452
 2640SOL    HW2 8740   1.983  10.996   6.507
 2641SOL     OW 8741   5.490   6.111   1.778
 2641SOL    HW1 8742   5.527   6.164   1.707
 2641SOL    HW2 8743   5.529   6.024   1.766
 2642SOL     OW 8744   2.934   4.069   1.263
 2642SOL    HW1 8745   2.999   4.098   1.199
 2642SOL    HW2 8746   2.850   4.096   1.226
 2643SOL     OW 8747  -0.495   4.663   4.221
 2643SOL    HW1 8748  -0.503   4.567   4.217
 2643SOL    HW2 8749  -0.480   4.689   4.130
 2644SOL     OW 8750   5.031   3.406   3.073
 2644SOL    HW1 8751   4.966   3.337   3.088
 2644SOL    HW2 8752   5.014   3.470   3.142
 2645SOL     OW 8753   1.902   9.331   3.733
 2645SOL    HW1 8754   1.976   9.288   3.691
 2645SOL    HW2 8755   1.896   9.416   3.689
 2646SOL     OW 8756   2.654   5.992   5.074
 2646SOL    HW1 8757   2.716   6.030   5.136
 2646SOL    HW2 8758   2.675   6.034   4.990
 2647SOL     OW 8759   4.935   3.717   0.364
 2647SOL    HW1 8760   4.916   3.721   0.270
 2647SOL    HW2 8761   4.869   3.774   0.404
 2648SOL     OW 8762   0.238   2.369   3.425
 2648SOL    HW1 8763   0.240   2.461   3.398
 2648SOL    HW2 8764   0.157   2.361   3.476
 2649SOL     OW 8765   3.559   6.963   5.642
 2649SOL    HW1 8766   3.594   7.050   5.656
 2649SOL    HW2 8767   3.470   6.977   5.609
 2650SOL     OW 8768   7.670  10.100   5.041
 2650SOL    HW1 8769   7.719  10.175   5.074
 2650SOL    HW2 8770   7.709  10.024   5.084
 2651SOL     OW 8771   0.935   7.273   2.754
 2651SOL    HW1 8772   1.030   7.277   2.757
 2651SOL    HW2 8773   0.916   7.183   2.725
 2652SOL     OW 8774   6.800   3.166   3.503
 2652SOL    HW1 8775   6.839   3.079   3.500
 2652SOL    HW2 8776   6.705   3.150   3.505
 2653SOL     OW 8777  -0.024   9.176   5.437
 2653SOL    HW1 8778   0.050   9.228   5.405
 2653SOL    HW2 8779  -0.023   9.189   5.531
 2654SOL     OW 8780   1.530   6.578   3.756
 2654SOL    HW1 8781   1.573   6.510   3.704
 2654SOL    HW2 8782   1.479   6.628   3.693
 2655SOL     OW 8783   4.128   8.357   3.025
 2655SOL    HW1 8784   4.053   8.395   3.071
 2655SOL    HW2 8785   4.171   8.432   2.983
 2656SOL     OW 8786   0.984   2.828   0.622
 2656SOL    HW1 8787   1.001   2.903   0.680
 2656SOL    HW2 8788   0.944   2.762   0.679
 2657SOL     OW 8789   1.513   6.128   3.769
 2657SOL    HW1 8790   1.451   6.175   3.825
 2657SOL    HW2 8791   1.595   6.177   3.777
 2658SOL     OW 8792   2.359   5.078   2.486
 2658SOL    HW1 8793   2.287   5.105   2.428
 2658SOL    HW2 8794   2.433   5.063   2.427
 2659SOL     OW 8795   2.867   7.957   1.382
 2659SOL    HW1 8796   2.875   7.861   1.388
 2659SOL    HW2 8797   2.856   7.973   1.288
 2660SOL     OW 8798   1.857   8.741   3.827
 2660SOL    HW1 8799   1.836   8.652   3.801
 2660SOL    HW2 8800   1.788   8.795   3.790
 2661SOL     OW 8801   2.808   4.233   2.985
 2661SOL    HW1 8802   2.846   4.313   2.948
 2661SOL    HW2 8803   2.791   4.255   3.077
 2662SOL     OW 8804   1.012   8.328   4.124
 2662SOL    HW1 8805   0.951   8.390   4.164
 2662SOL    HW2 8806   1.098   8.355   4.157
 2663SOL     OW 8807   0.660   6.100   4.927
 2663SOL    HW1 8808   0.693   6.145   5.005
 2663SOL    HW2 8809   0.597   6.036   4.961
 2664SOL     OW 8810   5.595   2.934   2.551
 2664SOL    HW1 8811   5.672   2.977   2.587
 2664SOL    HW2 8812   5.587   2.853   2.602
 2665SOL     OW 8813   4.924   3.688   5.461
 2665SOL    HW1 8814   4.910   3.637   5.541
 2665SOL    HW2 8815   4.850   3.665   5.405
 2666SOL     OW 8816   4.661   7.479   4.680
 2666SOL    HW1 8817   4.609   7.399   4.679
 2666SOL    HW2 8818   4.721   7.470   4.605
 2667SOL     OW 8819   6.974   1.869   0.971
 2667SOL    HW1 8820   6.928   1.949   0.997
 2667SOL    HW2 8821   6.928   1.840   0.892
 2668SOL     OW 8822   1.390   6.101   2.276
 2668SOL    HW1 8823   1.321   6.151   2.231
 2668SOL    HW2 8824   1.405   6.026   2.220
 2669SOL     OW 8825   4.820   7.084   4.008
 2669SOL    HW1 8826   4.849   7.153   3.949
 2669SOL    HW2 8827   4.841   7.117   4.096
 2670SOL     OW 8828   3.970   3.351   5.421
 2670SOL    HW1 8829   4.040   3.306   5.373
 2670SOL    HW2 8830   3.945   3.423   5.363
 2671SOL     OW 8831   1.515   7.970   3.930
 2671SOL    HW1 8832   1.538   7.883   3.962
 2671SOL    HW2 8833   1.459   7.954   3.854
 2672SOL     OW 8834   6.828   1.673   2.416
 2672SOL    HW1 8835   6.883   1.596   2.403
 2672SOL    HW2 8836   6.826   1.686   2.511
 2673SOL     OW 8837   1.187   5.715   5.966
 2673SOL    HW1 8838   1.162   5.716   6.058
 2673SOL    HW2 8839   1.164   5.802   5.933
 2674SOL     OW 8840   2.910   3.812   3.017
 2674SOL    HW1 8841   2.856   3.759   2.959
 2674SOL    HW2 8842   2.862   3.817   3.099
 2675SOL     OW 8843   5.962   9.484   6.136
 2675SOL    HW1 8844   5.934   9.576   6.137
 2675SOL    HW2 8845   5.928   9.450   6.053
 2676SOL     OW 8846   5.119   1.401   1.110
 2676SOL    HW1 8847   5.097   1.308   1.106
 2676SOL    HW2 8848   5.037   1.446   1.091
 2677SOL     OW 8849   6.786   2.127   1.659
 2677SOL    HW1 8850   6.852   2.176   1.709
 2677SOL    HW2 8851   6.807   2.145   1.567
 2678SOL     OW 8852   7.824   6.541   4.142
 2678SOL    HW1 8853   7.901   6.500   4.181
 2678SOL    HW2 8854   7.761   6.469   4.133
 2679SOL     OW 8855   2.184   8.846   2.349
 2679SOL    HW1 8856   2.214   8.775   2.292
 2679SOL    HW2 8857   2.226   8.924   2.314
 2680SOL     OW 8858   5.216   6.912   0.869
 2680SOL    HW1 8859   5.306   6.880   0.867
 2680SOL    HW2 8860   5.223   7.006   0.855
 2681SOL     OW 8861  -1.074   3.080   4.862
 2681SOL    HW1 8862  -1.019   3.026   4.806
 2681SOL    HW2 8863  -1.122   3.018   4.916
 2682SOL     OW 8864   1.450   7.525   3.832
 2682SOL    HW1 8865   1.540   7.511   3.805
 2682SOL    HW2 8866   1.456   7.557   3.922
 2683SOL     OW 8867  -0.814   2.132   2.914
 2683SOL    HW1 8868  -0.853   2.177   2.989
 2683SOL    HW2 8869  -0.889   2.102   2.863
 2684SOL     OW 8870   2.643   6.229   0.043
 2684SOL    HW1 8871   2.560   6.251   0.084
 2684SOL    HW2 8872   2.632   6.253  -0.049
 2685SOL     OW 8873   6.139   2.443   0.432
 2685SOL    HW1 8874   6.206   2.511   0.424
 2685SOL    HW2 8875   6.134   2.404   0.345
 2686SOL     OW 8876   4.597   4.595   1.526
 2686SOL    HW1 8877   4.624   4.620   1.437
 2686SOL    HW2 8878   4.678   4.566   1.568
 2687SOL     OW 8879   5.983   5.146   2.568
 2687SOL    HW1 8880   5.941   5.130   2.483
 2687SOL    HW2 8881   6.076   5.158   2.548
 2688SOL     OW 8882   5.975   7.664   6.555
 2688SOL    HW1 8883   5.977   7.730   6.624
 2688SOL    HW2 8884   5.891   7.619   6.568
 2689SOL     OW 8885   2.238   3.846   0.015
 2689SOL    HW1 8886   2.183   3.832   0.092
[truncated: 1,478,387 more chars]
