# Supplementary material for: Improvement in predicting drug sensitivity changes associated with protein mutations using a molecular dynamics based alchemical mutation method
Source: Sci Rep. 2020 Feb 7;10:2161. doi: 10.1038/s41598-020-58877-9 (PMC7005789; doi:10.1038/s41598-020-58877-9)
Supplement: Supplementary file 2 — Supplementary Information. [file 41598_2020_58877_MOESM2_ESM.zip › S1_input/MP-CAFEE/ALK/I1171N/posre.itp]

; In this topology include file, you will find position restraint
; entries for all the heavy atoms in your original pdb file.
; This means that all the protons which were added by pdb2gmx are
; not restrained.

[ position_restraints ]
; atom  type      fx      fy      fz
     1     1  1000  1000  1000
     5     1  1000  1000  1000
     6     1  1000  1000  1000
     7     1  1000  1000  1000
     9     1  1000  1000  1000
    11     1  1000  1000  1000
    14     1  1000  1000  1000
    16     1  1000  1000  1000
    17     1  1000  1000  1000
    18     1  1000  1000  1000
    20     1  1000  1000  1000
    22     1  1000  1000  1000
    24     1  1000  1000  1000
    28     1  1000  1000  1000
    30     1  1000  1000  1000
    31     1  1000  1000  1000
    32     1  1000  1000  1000
    34     1  1000  1000  1000
    36     1  1000  1000  1000
    38     1  1000  1000  1000
    42     1  1000  1000  1000
    45     1  1000  1000  1000
    49     1  1000  1000  1000
    50     1  1000  1000  1000
    51     1  1000  1000  1000
    53     1  1000  1000  1000
    55     1  1000  1000  1000
    58     1  1000  1000  1000
    61     1  1000  1000  1000
    62     1  1000  1000  1000
    66     1  1000  1000  1000
    67     1  1000  1000  1000
    68     1  1000  1000  1000
    70     1  1000  1000  1000
    72     1  1000  1000  1000
    74     1  1000  1000  1000
    78     1  1000  1000  1000
    80     1  1000  1000  1000
    81     1  1000  1000  1000
    82     1  1000  1000  1000
    84     1  1000  1000  1000
    86     1  1000  1000  1000
    89     1  1000  1000  1000
    90     1  1000  1000  1000
    91     1  1000  1000  1000
    92     1  1000  1000  1000
    93     1  1000  1000  1000
    94     1  1000  1000  1000
    96     1  1000  1000  1000
    98     1  1000  1000  1000
   101     1  1000  1000  1000
   102     1  1000  1000  1000
   104     1  1000  1000  1000
   106     1  1000  1000  1000
   107     1  1000  1000  1000
   109     1  1000  1000  1000
   111     1  1000  1000  1000
   113     1  1000  1000  1000
   114     1  1000  1000  1000
   115     1  1000  1000  1000
   117     1  1000  1000  1000
   119     1  1000  1000  1000
   122     1  1000  1000  1000
   123     1  1000  1000  1000
   124     1  1000  1000  1000
   127     1  1000  1000  1000
   128     1  1000  1000  1000
   129     1  1000  1000  1000
   130     1  1000  1000  1000
   133     1  1000  1000  1000
   136     1  1000  1000  1000
   139     1  1000  1000  1000
   141     1  1000  1000  1000
   142     1  1000  1000  1000
   143     1  1000  1000  1000
   145     1  1000  1000  1000
   147     1  1000  1000  1000
   150     1  1000  1000  1000
   151     1  1000  1000  1000
   152     1  1000  1000  1000
   155     1  1000  1000  1000
   156     1  1000  1000  1000
   157     1  1000  1000  1000
   159     1  1000  1000  1000
   161     1  1000  1000  1000
   164     1  1000  1000  1000
   165     1  1000  1000  1000
   167     1  1000  1000  1000
   169     1  1000  1000  1000
   170     1  1000  1000  1000
   172     1  1000  1000  1000
   174     1  1000  1000  1000
   176     1  1000  1000  1000
   177     1  1000  1000  1000
   178     1  1000  1000  1000
   180     1  1000  1000  1000
   182     1  1000  1000  1000
   185     1  1000  1000  1000
   187     1  1000  1000  1000
   188     1  1000  1000  1000
   189     1  1000  1000  1000
   191     1  1000  1000  1000
   193     1  1000  1000  1000
   196     1  1000  1000  1000
   197     1  1000  1000  1000
   199     1  1000  1000  1000
   201     1  1000  1000  1000
   203     1  1000  1000  1000
   205     1  1000  1000  1000
   207     1  1000  1000  1000
   208     1  1000  1000  1000
   209     1  1000  1000  1000
   211     1  1000  1000  1000
   213     1  1000  1000  1000
   217     1  1000  1000  1000
   218     1  1000  1000  1000
   219     1  1000  1000  1000
   221     1  1000  1000  1000
   224     1  1000  1000  1000
   225     1  1000  1000  1000
   226     1  1000  1000  1000
   228     1  1000  1000  1000
   230     1  1000  1000  1000
   233     1  1000  1000  1000
   236     1  1000  1000  1000
   239     1  1000  1000  1000
   242     1  1000  1000  1000
   246     1  1000  1000  1000
   247     1  1000  1000  1000
   248     1  1000  1000  1000
   250     1  1000  1000  1000
   252     1  1000  1000  1000
   254     1  1000  1000  1000
   258     1  1000  1000  1000
   260     1  1000  1000  1000
   261     1  1000  1000  1000
   262     1  1000  1000  1000
   264     1  1000  1000  1000
   266     1  1000  1000  1000
   269     1  1000  1000  1000
   271     1  1000  1000  1000
   272     1  1000  1000  1000
   273     1  1000  1000  1000
   275     1  1000  1000  1000
   277     1  1000  1000  1000
   280     1  1000  1000  1000
   282     1  1000  1000  1000
   283     1  1000  1000  1000
   284     1  1000  1000  1000
   286     1  1000  1000  1000
   288     1  1000  1000  1000
   290     1  1000  1000  1000
   294     1  1000  1000  1000
   297     1  1000  1000  1000
   301     1  1000  1000  1000
   302     1  1000  1000  1000
   303     1  1000  1000  1000
   305     1  1000  1000  1000
   307     1  1000  1000  1000
   310     1  1000  1000  1000
   312     1  1000  1000  1000
   313     1  1000  1000  1000
   314     1  1000  1000  1000
   316     1  1000  1000  1000
   318     1  1000  1000  1000
   321     1  1000  1000  1000
   322     1  1000  1000  1000
   323     1  1000  1000  1000
   324     1  1000  1000  1000
   325     1  1000  1000  1000
   326     1  1000  1000  1000
   328     1  1000  1000  1000
   330     1  1000  1000  1000
   333     1  1000  1000  1000
   335     1  1000  1000  1000
   339     1  1000  1000  1000
   343     1  1000  1000  1000
   344     1  1000  1000  1000
   345     1  1000  1000  1000
   347     1  1000  1000  1000
   349     1  1000  1000  1000
   352     1  1000  1000  1000
   355     1  1000  1000  1000
   358     1  1000  1000  1000
   361     1  1000  1000  1000
   365     1  1000  1000  1000
   366     1  1000  1000  1000
   367     1  1000  1000  1000
   369     1  1000  1000  1000
   371     1  1000  1000  1000
   374     1  1000  1000  1000
   377     1  1000  1000  1000
   378     1  1000  1000  1000
   379     1  1000  1000  1000
   380     1  1000  1000  1000
   381     1  1000  1000  1000
   382     1  1000  1000  1000
   384     1  1000  1000  1000
   386     1  1000  1000  1000
   388     1  1000  1000  1000
   392     1  1000  1000  1000
   396     1  1000  1000  1000
   397     1  1000  1000  1000
   398     1  1000  1000  1000
   399     1  1000  1000  1000
   402     1  1000  1000  1000
   405     1  1000  1000  1000
   408     1  1000  1000  1000
   410     1  1000  1000  1000
   411     1  1000  1000  1000
   412     1  1000  1000  1000
   414     1  1000  1000  1000
   416     1  1000  1000  1000
   419     1  1000  1000  1000
   422     1  1000  1000  1000
   425     1  1000  1000  1000
   427     1  1000  1000  1000
   428     1  1000  1000  1000
   431     1  1000  1000  1000
   434     1  1000  1000  1000
   435     1  1000  1000  1000
   436     1  1000  1000  1000
   438     1  1000  1000  1000
   440     1  1000  1000  1000
   443     1  1000  1000  1000
   446     1  1000  1000  1000
   449     1  1000  1000  1000
   452     1  1000  1000  1000
   456     1  1000  1000  1000
   457     1  1000  1000  1000
   458     1  1000  1000  1000
   460     1  1000  1000  1000
   462     1  1000  1000  1000
   465     1  1000  1000  1000
   466     1  1000  1000  1000
   467     1  1000  1000  1000
   470     1  1000  1000  1000
   471     1  1000  1000  1000
   472     1  1000  1000  1000
   474     1  1000  1000  1000
   476     1  1000  1000  1000
   478     1  1000  1000  1000
   482     1  1000  1000  1000
   485     1  1000  1000  1000
   489     1  1000  1000  1000
   490     1  1000  1000  1000
   491     1  1000  1000  1000
   493     1  1000  1000  1000
   495     1  1000  1000  1000
   497     1  1000  1000  1000
   501     1  1000  1000  1000
   503     1  1000  1000  1000
   504     1  1000  1000  1000
   505     1  1000  1000  1000
   507     1  1000  1000  1000
   509     1  1000  1000  1000
   512     1  1000  1000  1000
   514     1  1000  1000  1000
   518     1  1000  1000  1000
   522     1  1000  1000  1000
   523     1  1000  1000  1000
   524     1  1000  1000  1000
   526     1  1000  1000  1000
   528     1  1000  1000  1000
   530     1  1000  1000  1000
   534     1  1000  1000  1000
   537     1  1000  1000  1000
   541     1  1000  1000  1000
   542     1  1000  1000  1000
   543     1  1000  1000  1000
   545     1  1000  1000  1000
   547     1  1000  1000  1000
   550     1  1000  1000  1000
   553     1  1000  1000  1000
   556     1  1000  1000  1000
   558     1  1000  1000  1000
   559     1  1000  1000  1000
   562     1  1000  1000  1000
   565     1  1000  1000  1000
   566     1  1000  1000  1000
   567     1  1000  1000  1000
   569     1  1000  1000  1000
   572     1  1000  1000  1000
   573     1  1000  1000  1000
   574     1  1000  1000  1000
   576     1  1000  1000  1000
   578     1  1000  1000  1000
   581     1  1000  1000  1000
   583     1  1000  1000  1000
   587     1  1000  1000  1000
   591     1  1000  1000  1000
   592     1  1000  1000  1000
   593     1  1000  1000  1000
   595     1  1000  1000  1000
   598     1  1000  1000  1000
   599     1  1000  1000  1000
   600     1  1000  1000  1000
   602     1  1000  1000  1000
   604     1  1000  1000  1000
   607     1  1000  1000  1000
   608     1  1000  1000  1000
   609     1  1000  1000  1000
   611     1  1000  1000  1000
   613     1  1000  1000  1000
   615     1  1000  1000  1000
   616     1  1000  1000  1000
   617     1  1000  1000  1000
   619     1  1000  1000  1000
   622     1  1000  1000  1000
   623     1  1000  1000  1000
   624     1  1000  1000  1000
   626     1  1000  1000  1000
   628     1  1000  1000  1000
   632     1  1000  1000  1000
   633     1  1000  1000  1000
   634     1  1000  1000  1000
   636     1  1000  1000  1000
   638     1  1000  1000  1000
   641     1  1000  1000  1000
   642     1  1000  1000  1000
   644     1  1000  1000  1000
   646     1  1000  1000  1000
   648     1  1000  1000  1000
   650     1  1000  1000  1000
   652     1  1000  1000  1000
   653     1  1000  1000  1000
   654     1  1000  1000  1000
   656     1  1000  1000  1000
   659     1  1000  1000  1000
   660     1  1000  1000  1000
   661     1  1000  1000  1000
   663     1  1000  1000  1000
   665     1  1000  1000  1000
   668     1  1000  1000  1000
   671     1  1000  1000  1000
   672     1  1000  1000  1000
   673     1  1000  1000  1000
   674     1  1000  1000  1000
   675     1  1000  1000  1000
   676     1  1000  1000  1000
   678     1  1000  1000  1000
   680     1  1000  1000  1000
   682     1  1000  1000  1000
   686     1  1000  1000  1000
   690     1  1000  1000  1000
   691     1  1000  1000  1000
   692     1  1000  1000  1000
   694     1  1000  1000  1000
   696     1  1000  1000  1000
   699     1  1000  1000  1000
   700     1  1000  1000  1000
   702     1  1000  1000  1000
   704     1  1000  1000  1000
   705     1  1000  1000  1000
   707     1  1000  1000  1000
   709     1  1000  1000  1000
   711     1  1000  1000  1000
   712     1  1000  1000  1000
   713     1  1000  1000  1000
   715     1  1000  1000  1000
   717     1  1000  1000  1000
   720     1  1000  1000  1000
   723     1  1000  1000  1000
   724     1  1000  1000  1000
   725     1  1000  1000  1000
   726     1  1000  1000  1000
   727     1  1000  1000  1000
   728     1  1000  1000  1000
   730     1  1000  1000  1000
   733     1  1000  1000  1000
   734     1  1000  1000  1000
   735     1  1000  1000  1000
   737     1  1000  1000  1000
   739     1  1000  1000  1000
   742     1  1000  1000  1000
   745     1  1000  1000  1000
   746     1  1000  1000  1000
   747     1  1000  1000  1000
   750     1  1000  1000  1000
   751     1  1000  1000  1000
   752     1  1000  1000  1000
   754     1  1000  1000  1000
   756     1  1000  1000  1000
   758     1  1000  1000  1000
   762     1  1000  1000  1000
   766     1  1000  1000  1000
   767     1  1000  1000  1000
   768     1  1000  1000  1000
   770     1  1000  1000  1000
   772     1  1000  1000  1000
   775     1  1000  1000  1000
   777     1  1000  1000  1000
   778     1  1000  1000  1000
   779     1  1000  1000  1000
   781     1  1000  1000  1000
   784     1  1000  1000  1000
   785     1  1000  1000  1000
   786     1  1000  1000  1000
   788     1  1000  1000  1000
   790     1  1000  1000  1000
   793     1  1000  1000  1000
   796     1  1000  1000  1000
   797     1  1000  1000  1000
   801     1  1000  1000  1000
   802     1  1000  1000  1000
   803     1  1000  1000  1000
   804     1  1000  1000  1000
   807     1  1000  1000  1000
   810     1  1000  1000  1000
   813     1  1000  1000  1000
   815     1  1000  1000  1000
   816     1  1000  1000  1000
   817     1  1000  1000  1000
   819     1  1000  1000  1000
   821     1  1000  1000  1000
   824     1  1000  1000  1000
   825     1  1000  1000  1000
   826     1  1000  1000  1000
   829     1  1000  1000  1000
   830     1  1000  1000  1000
   831     1  1000  1000  1000
   833     1  1000  1000  1000
   835     1  1000  1000  1000
   838     1  1000  1000  1000
   839     1  1000  1000  1000
   840     1  1000  1000  1000
   841     1  1000  1000  1000
   842     1  1000  1000  1000
   843     1  1000  1000  1000
   844     1  1000  1000  1000
   847     1  1000  1000  1000
   850     1  1000  1000  1000
   853     1  1000  1000  1000
   855     1  1000  1000  1000
   856     1  1000  1000  1000
   857     1  1000  1000  1000
   859     1  1000  1000  1000
   861     1  1000  1000  1000
   864     1  1000  1000  1000
   866     1  1000  1000  1000
   867     1  1000  1000  1000
   868     1  1000  1000  1000
   869     1  1000  1000  1000
   872     1  1000  1000  1000
   875     1  1000  1000  1000
   878     1  1000  1000  1000
   880     1  1000  1000  1000
   881     1  1000  1000  1000
   882     1  1000  1000  1000
   884     1  1000  1000  1000
   886     1  1000  1000  1000
   889     1  1000  1000  1000
   891     1  1000  1000  1000
   895     1  1000  1000  1000
   899     1  1000  1000  1000
   900     1  1000  1000  1000
   901     1  1000  1000  1000
   903     1  1000  1000  1000
   905     1  1000  1000  1000
   908     1  1000  1000  1000
   911     1  1000  1000  1000
   912     1  1000  1000  1000
   913     1  1000  1000  1000
   916     1  1000  1000  1000
   917     1  1000  1000  1000
   918     1  1000  1000  1000
   920     1  1000  1000  1000
   922     1  1000  1000  1000
   924     1  1000  1000  1000
   928     1  1000  1000  1000
   932     1  1000  1000  1000
   933     1  1000  1000  1000
   934     1  1000  1000  1000
   936     1  1000  1000  1000
   938     1  1000  1000  1000
   942     1  1000  1000  1000
   943     1  1000  1000  1000
   944     1  1000  1000  1000
   946     1  1000  1000  1000
   948     1  1000  1000  1000
   950     1  1000  1000  1000
   954     1  1000  1000  1000
   958     1  1000  1000  1000
   959     1  1000  1000  1000
   960     1  1000  1000  1000
   962     1  1000  1000  1000
   964     1  1000  1000  1000
   967     1  1000  1000  1000
   970     1  1000  1000  1000
   973     1  1000  1000  1000
   976     1  1000  1000  1000
   980     1  1000  1000  1000
   981     1  1000  1000  1000
   982     1  1000  1000  1000
   984     1  1000  1000  1000
   986     1  1000  1000  1000
   988     1  1000  1000  1000
   992     1  1000  1000  1000
   994     1  1000  1000  1000
   995     1  1000  1000  1000
   996     1  1000  1000  1000
   998     1  1000  1000  1000
  1000     1  1000  1000  1000
  1003     1  1000  1000  1000
  1005     1  1000  1000  1000
  1009     1  1000  1000  1000
  1013     1  1000  1000  1000
  1014     1  1000  1000  1000
  1015     1  1000  1000  1000
  1016     1  1000  1000  1000
  1019     1  1000  1000  1000
  1022     1  1000  1000  1000
  1025     1  1000  1000  1000
  1027     1  1000  1000  1000
  1028     1  1000  1000  1000
  1029     1  1000  1000  1000
  1031     1  1000  1000  1000
  1033     1  1000  1000  1000
  1036     1  1000  1000  1000
  1039     1  1000  1000  1000
  1040     1  1000  1000  1000
  1041     1  1000  1000  1000
  1042     1  1000  1000  1000
  1043     1  1000  1000  1000
  1044     1  1000  1000  1000
  1046     1  1000  1000  1000
  1048     1  1000  1000  1000
  1050     1  1000  1000  1000
  1054     1  1000  1000  1000
  1058     1  1000  1000  1000
  1059     1  1000  1000  1000
  1060     1  1000  1000  1000
  1062     1  1000  1000  1000
  1064     1  1000  1000  1000
  1067     1  1000  1000  1000
  1069     1  1000  1000  1000
  1070     1  1000  1000  1000
  1071     1  1000  1000  1000
  1073     1  1000  1000  1000
  1075     1  1000  1000  1000
  1078     1  1000  1000  1000
  1080     1  1000  1000  1000
  1081     1  1000  1000  1000
  1082     1  1000  1000  1000
  1084     1  1000  1000  1000
  1086     1  1000  1000  1000
  1089     1  1000  1000  1000
  1092     1  1000  1000  1000
  1093     1  1000  1000  1000
  1094     1  1000  1000  1000
  1095     1  1000  1000  1000
  1096     1  1000  1000  1000
  1097     1  1000  1000  1000
  1099     1  1000  1000  1000
  1101     1  1000  1000  1000
  1104     1  1000  1000  1000
  1107     1  1000  1000  1000
  1108     1  1000  1000  1000
  1109     1  1000  1000  1000
  1112     1  1000  1000  1000
  1113     1  1000  1000  1000
  1114     1  1000  1000  1000
  1116     1  1000  1000  1000
  1118     1  1000  1000  1000
  1121     1  1000  1000  1000
  1122     1  1000  1000  1000
  1123     1  1000  1000  1000
  1124     1  1000  1000  1000
  1125     1  1000  1000  1000
  1126     1  1000  1000  1000
  1128     1  1000  1000  1000
  1130     1  1000  1000  1000
  1133     1  1000  1000  1000
  1136     1  1000  1000  1000
  1137     1  1000  1000  1000
  1138     1  1000  1000  1000
  1139     1  1000  1000  1000
  1140     1  1000  1000  1000
  1141     1  1000  1000  1000
  1143     1  1000  1000  1000
  1145     1  1000  1000  1000
  1148     1  1000  1000  1000
  1150     1  1000  1000  1000
  1154     1  1000  1000  1000
  1158     1  1000  1000  1000
  1159     1  1000  1000  1000
  1160     1  1000  1000  1000
  1162     1  1000  1000  1000
  1164     1  1000  1000  1000
  1167     1  1000  1000  1000
  1168     1  1000  1000  1000
  1169     1  1000  1000  1000
  1170     1  1000  1000  1000
  1171     1  1000  1000  1000
  1172     1  1000  1000  1000
  1174     1  1000  1000  1000
  1176     1  1000  1000  1000
  1179     1  1000  1000  1000
  1180     1  1000  1000  1000
  1182     1  1000  1000  1000
  1184     1  1000  1000  1000
  1186     1  1000  1000  1000
  1188     1  1000  1000  1000
  1190     1  1000  1000  1000
  1191     1  1000  1000  1000
  1192     1  1000  1000  1000
  1194     1  1000  1000  1000
  1196     1  1000  1000  1000
  1199     1  1000  1000  1000
  1201     1  1000  1000  1000
  1205     1  1000  1000  1000
  1209     1  1000  1000  1000
  1210     1  1000  1000  1000
  1211     1  1000  1000  1000
  1213     1  1000  1000  1000
  1215     1  1000  1000  1000
  1218     1  1000  1000  1000
  1221     1  1000  1000  1000
  1222     1  1000  1000  1000
  1226     1  1000  1000  1000
  1227     1  1000  1000  1000
  1228     1  1000  1000  1000
  1230     1  1000  1000  1000
  1232     1  1000  1000  1000
  1235     1  1000  1000  1000
  1238     1  1000  1000  1000
  1239     1  1000  1000  1000
  1240     1  1000  1000  1000
  1241     1  1000  1000  1000
  1242     1  1000  1000  1000
  1243     1  1000  1000  1000
  1245     1  1000  1000  1000
  1247     1  1000  1000  1000
  1251     1  1000  1000  1000
  1252     1  1000  1000  1000
  1253     1  1000  1000  1000
  1255     1  1000  1000  1000
  1257     1  1000  1000  1000
  1260     1  1000  1000  1000
  1262     1  1000  1000  1000
  1266     1  1000  1000  1000
  1270     1  1000  1000  1000
  1271     1  1000  1000  1000
  1272     1  1000  1000  1000
  1274     1  1000  1000  1000
  1276     1  1000  1000  1000
  1278     1  1000  1000  1000
  1282     1  1000  1000  1000
  1285     1  1000  1000  1000
  1289     1  1000  1000  1000
  1290     1  1000  1000  1000
  1291     1  1000  1000  1000
  1293     1  1000  1000  1000
  1295     1  1000  1000  1000
  1298     1  1000  1000  1000
  1299     1  1000  1000  1000
  1300     1  1000  1000  1000
  1303     1  1000  1000  1000
  1304     1  1000  1000  1000
  1305     1  1000  1000  1000
  1307     1  1000  1000  1000
  1309     1  1000  1000  1000
  1312     1  1000  1000  1000
  1314     1  1000  1000  1000
  1315     1  1000  1000  1000
  1316     1  1000  1000  1000
  1318     1  1000  1000  1000
  1320     1  1000  1000  1000
  1323     1  1000  1000  1000
  1326     1  1000  1000  1000
  1329     1  1000  1000  1000
  1332     1  1000  1000  1000
  1336     1  1000  1000  1000
  1337     1  1000  1000  1000
  1338     1  1000  1000  1000
  1340     1  1000  1000  1000
  1342     1  1000  1000  1000
  1345     1  1000  1000  1000
  1346     1  1000  1000  1000
  1348     1  1000  1000  1000
  1350     1  1000  1000  1000
  1352     1  1000  1000  1000
  1354     1  1000  1000  1000
  1356     1  1000  1000  1000
  1357     1  1000  1000  1000
  1358     1  1000  1000  1000
  1360     1  1000  1000  1000
  1362     1  1000  1000  1000
  1365     1  1000  1000  1000
  1366     1  1000  1000  1000
  1367     1  1000  1000  1000
  1370     1  1000  1000  1000
  1371     1  1000  1000  1000
  1372     1  1000  1000  1000
  1374     1  1000  1000  1000
  1376     1  1000  1000  1000
  1379     1  1000  1000  1000
  1380     1  1000  1000  1000
  1381     1  1000  1000  1000
  1383     1  1000  1000  1000
  1385     1  1000  1000  1000
  1387     1  1000  1000  1000
  1388     1  1000  1000  1000
  1389     1  1000  1000  1000
  1391     1  1000  1000  1000
  1393     1  1000  1000  1000
  1396     1  1000  1000  1000
  1399     1  1000  1000  1000
  1400     1  1000  1000  1000
  1401     1  1000  1000  1000
  1404     1  1000  1000  1000
  1405     1  1000  1000  1000
  1406     1  1000  1000  1000
  1408     1  1000  1000  1000
  1410     1  1000  1000  1000
  1413     1  1000  1000  1000
  1414     1  1000  1000  1000
  1415     1  1000  1000  1000
  1418     1  1000  1000  1000
  1419     1  1000  1000  1000
  1420     1  1000  1000  1000
  1422     1  1000  1000  1000
  1424     1  1000  1000  1000
  1426     1  1000  1000  1000
  1430     1  1000  1000  1000
  1433     1  1000  1000  1000
  1437     1  1000  1000  1000
  1438     1  1000  1000  1000
  1439     1  1000  1000  1000
  1441     1  1000  1000  1000
  1443     1  1000  1000  1000
  1445     1  1000  1000  1000
  1449     1  1000  1000  1000
  1453     1  1000  1000  1000
  1454     1  1000  1000  1000
  1455     1  1000  1000  1000
  1457     1  1000  1000  1000
  1459     1  1000  1000  1000
  1462     1  1000  1000  1000
  1465     1  1000  1000  1000
  1468     1  1000  1000  1000
  1470     1  1000  1000  1000
  1471     1  1000  1000  1000
  1474     1  1000  1000  1000
  1477     1  1000  1000  1000
  1478     1  1000  1000  1000
  1479     1  1000  1000  1000
  1481     1  1000  1000  1000
  1483     1  1000  1000  1000
  1486     1  1000  1000  1000
  1488     1  1000  1000  1000
  1489     1  1000  1000  1000
  1490     1  1000  1000  1000
  1492     1  1000  1000  1000
  1494     1  1000  1000  1000
  1496     1  1000  1000  1000
  1500     1  1000  1000  1000
  1503     1  1000  1000  1000
  1507     1  1000  1000  1000
  1508     1  1000  1000  1000
  1509     1  1000  1000  1000
  1511     1  1000  1000  1000
  1514     1  1000  1000  1000
  1515     1  1000  1000  1000
  1516     1  1000  1000  1000
  1518     1  1000  1000  1000
  1520     1  1000  1000  1000
  1522     1  1000  1000  1000
  1526     1  1000  1000  1000
  1530     1  1000  1000  1000
  1531     1  1000  1000  1000
  1532     1  1000  1000  1000
  1534     1  1000  1000  1000
  1536     1  1000  1000  1000
  1539     1  1000  1000  1000
  1541     1  1000  1000  1000
  1542     1  1000  1000  1000
  1543     1  1000  1000  1000
  1545     1  1000  1000  1000
  1547     1  1000  1000  1000
  1550     1  1000  1000  1000
  1552     1  1000  1000  1000
  1556     1  1000  1000  1000
  1560     1  1000  1000  1000
  1561     1  1000  1000  1000
  1562     1  1000  1000  1000
  1564     1  1000  1000  1000
  1566     1  1000  1000  1000
  1569     1  1000  1000  1000
  1572     1  1000  1000  1000
  1573     1  1000  1000  1000
  1574     1  1000  1000  1000
  1577     1  1000  1000  1000
  1578     1  1000  1000  1000
  1579     1  1000  1000  1000
  1581     1  1000  1000  1000
  1583     1  1000  1000  1000
  1586     1  1000  1000  1000
  1588     1  1000  1000  1000
  1589     1  1000  1000  1000
  1590     1  1000  1000  1000
  1592     1  1000  1000  1000
  1594     1  1000  1000  1000
  1597     1  1000  1000  1000
  1599     1  1000  1000  1000
  1603     1  1000  1000  1000
  1607     1  1000  1000  1000
  1608     1  1000  1000  1000
  1609     1  1000  1000  1000
  1610     1  1000  1000  1000
  1613     1  1000  1000  1000
  1616     1  1000  1000  1000
  1619     1  1000  1000  1000
  1621     1  1000  1000  1000
  1622     1  1000  1000  1000
  1623     1  1000  1000  1000
  1625     1  1000  1000  1000
  1627     1  1000  1000  1000
  1630     1  1000  1000  1000
  1633     1  1000  1000  1000
  1636     1  1000  1000  1000
  1638     1  1000  1000  1000
  1639     1  1000  1000  1000
  1642     1  1000  1000  1000
  1645     1  1000  1000  1000
  1646     1  1000  1000  1000
  1647     1  1000  1000  1000
  1649     1  1000  1000  1000
  1651     1  1000  1000  1000
  1654     1  1000  1000  1000
  1655     1  1000  1000  1000
  1657     1  1000  1000  1000
  1659     1  1000  1000  1000
  1661     1  1000  1000  1000
  1663     1  1000  1000  1000
  1665     1  1000  1000  1000
  1666     1  1000  1000  1000
  1667     1  1000  1000  1000
  1669     1  1000  1000  1000
  1671     1  1000  1000  1000
  1673     1  1000  1000  1000
  1677     1  1000  1000  1000
  1680     1  1000  1000  1000
  1684     1  1000  1000  1000
  1685     1  1000  1000  1000
  1686     1  1000  1000  1000
  1688     1  1000  1000  1000
  1690     1  1000  1000  1000
  1693     1  1000  1000  1000
  1695     1  1000  1000  1000
  1699     1  1000  1000  1000
  1703     1  1000  1000  1000
  1704     1  1000  1000  1000
  1705     1  1000  1000  1000
  1707     1  1000  1000  1000
  1709     1  1000  1000  1000
  1712     1  1000  1000  1000
  1714     1  1000  1000  1000
  1718     1  1000  1000  1000
  1722     1  1000  1000  1000
  1723     1  1000  1000  1000
  1724     1  1000  1000  1000
  1726     1  1000  1000  1000
  1728     1  1000  1000  1000
  1731     1  1000  1000  1000
  1734     1  1000  1000  1000
  1735     1  1000  1000  1000
  1736     1  1000  1000  1000
  1737     1  1000  1000  1000
  1738     1  1000  1000  1000
  1739     1  1000  1000  1000
  1741     1  1000  1000  1000
  1743     1  1000  1000  1000
  1746     1  1000  1000  1000
  1748     1  1000  1000  1000
  1752     1  1000  1000  1000
  1756     1  1000  1000  1000
  1757     1  1000  1000  1000
  1758     1  1000  1000  1000
  1760     1  1000  1000  1000
  1762     1  1000  1000  1000
  1765     1  1000  1000  1000
  1768     1  1000  1000  1000
  1769     1  1000  1000  1000
  1773     1  1000  1000  1000
  1774     1  1000  1000  1000
  1775     1  1000  1000  1000
  1777     1  1000  1000  1000
  1779     1  1000  1000  1000
  1783     1  1000  1000  1000
  1784     1  1000  1000  1000
  1785     1  1000  1000  1000
  1787     1  1000  1000  1000
  1790     1  1000  1000  1000
  1791     1  1000  1000  1000
  1792     1  1000  1000  1000
  1794     1  1000  1000  1000
  1797     1  1000  1000  1000
  1798     1  1000  1000  1000
  1799     1  1000  1000  1000
  1801     1  1000  1000  1000
  1803     1  1000  1000  1000
  1806     1  1000  1000  1000
  1807     1  1000  1000  1000
  1808     1  1000  1000  1000
  1809     1  1000  1000  1000
  1810     1  1000  1000  1000
  1811     1  1000  1000  1000
  1813     1  1000  1000  1000
  1815     1  1000  1000  1000
  1818     1  1000  1000  1000
  1820     1  1000  1000  1000
  1824     1  1000  1000  1000
  1828     1  1000  1000  1000
  1829     1  1000  1000  1000
  1830     1  1000  1000  1000
  1832     1  1000  1000  1000
  1834     1  1000  1000  1000
  1837     1  1000  1000  1000
  1840     1  1000  1000  1000
  1843     1  1000  1000  1000
  1846     1  1000  1000  1000
  1850     1  1000  1000  1000
  1851     1  1000  1000  1000
  1852     1  1000  1000  1000
  1854     1  1000  1000  1000
  1856     1  1000  1000  1000
  1859     1  1000  1000  1000
  1861     1  1000  1000  1000
  1862     1  1000  1000  1000
  1863     1  1000  1000  1000
  1865     1  1000  1000  1000
  1867     1  1000  1000  1000
  1870     1  1000  1000  1000
  1871     1  1000  1000  1000
  1873     1  1000  1000  1000
  1875     1  1000  1000  1000
  1877     1  1000  1000  1000
  1879     1  1000  1000  1000
  1881     1  1000  1000  1000
  1882     1  1000  1000  1000
  1883     1  1000  1000  1000
  1885     1  1000  1000  1000
  1887     1  1000  1000  1000
  1890     1  1000  1000  1000
  1892     1  1000  1000  1000
  1896     1  1000  1000  1000
  1900     1  1000  1000  1000
  1901     1  1000  1000  1000
  1902     1  1000  1000  1000
  1904     1  1000  1000  1000
  1906     1  1000  1000  1000
  1909     1  1000  1000  1000
  1912     1  1000  1000  1000
  1915     1  1000  1000  1000
  1917     1  1000  1000  1000
  1918     1  1000  1000  1000
  1921     1  1000  1000  1000
  1924     1  1000  1000  1000
  1925     1  1000  1000  1000
  1926     1  1000  1000  1000
  1928     1  1000  1000  1000
  1930     1  1000  1000  1000
  1933     1  1000  1000  1000
  1936     1  1000  1000  1000
  1937     1  1000  1000  1000
  1938     1  1000  1000  1000
  1939     1  1000  1000  1000
  1940     1  1000  1000  1000
  1941     1  1000  1000  1000
  1943     1  1000  1000  1000
  1945     1  1000  1000  1000
  1947     1  1000  1000  1000
  1951     1  1000  1000  1000
  1953     1  1000  1000  1000
  1954     1  1000  1000  1000
  1955     1  1000  1000  1000
  1957     1  1000  1000  1000
  1959     1  1000  1000  1000
  1962     1  1000  1000  1000
  1965     1  1000  1000  1000
  1968     1  1000  1000  1000
  1970     1  1000  1000  1000
  1971     1  1000  1000  1000
  1974     1  1000  1000  1000
  1977     1  1000  1000  1000
  1978     1  1000  1000  1000
  1979     1  1000  1000  1000
  1980     1  1000  1000  1000
  1983     1  1000  1000  1000
  1986     1  1000  1000  1000
  1989     1  1000  1000  1000
  1991     1  1000  1000  1000
  1992     1  1000  1000  1000
  1993     1  1000  1000  1000
  1995     1  1000  1000  1000
  1997     1  1000  1000  1000
  2000     1  1000  1000  1000
  2003     1  1000  1000  1000
  2006     1  1000  1000  1000
  2008     1  1000  1000  1000
  2009     1  1000  1000  1000
  2012     1  1000  1000  1000
  2015     1  1000  1000  1000
  2016     1  1000  1000  1000
  2017     1  1000  1000  1000
  2018     1  1000  1000  1000
  2021     1  1000  1000  1000
  2024     1  1000  1000  1000
  2027     1  1000  1000  1000
  2029     1  1000  1000  1000
  2030     1  1000  1000  1000
  2031     1  1000  1000  1000
  2033     1  1000  1000  1000
  2035     1  1000  1000  1000
  2038     1  1000  1000  1000
  2040     1  1000  1000  1000
  2041     1  1000  1000  1000
  2042     1  1000  1000  1000
  2044     1  1000  1000  1000
  2046     1  1000  1000  1000
  2049     1  1000  1000  1000
  2052     1  1000  1000  1000
  2053     1  1000  1000  1000
  2054     1  1000  1000  1000
  2057     1  1000  1000  1000
  2058     1  1000  1000  1000
  2059     1  1000  1000  1000
  2060     1  1000  1000  1000
  2063     1  1000  1000  1000
  2066     1  1000  1000  1000
  2069     1  1000  1000  1000
  2071     1  1000  1000  1000
  2072     1  1000  1000  1000
  2073     1  1000  1000  1000
  2075     1  1000  1000  1000
  2077     1  1000  1000  1000
  2080     1  1000  1000  1000
  2082     1  1000  1000  1000
  2083     1  1000  1000  1000
  2084     1  1000  1000  1000
  2086     1  1000  1000  1000
  2088     1  1000  1000  1000
  2091     1  1000  1000  1000
  2093     1  1000  1000  1000
  2094     1  1000  1000  1000
  2095     1  1000  1000  1000
  2097     1  1000  1000  1000
  2099     1  1000  1000  1000
  2102     1  1000  1000  1000
  2104     1  1000  1000  1000
  2108     1  1000  1000  1000
  2112     1  1000  1000  1000
  2113     1  1000  1000  1000
  2114     1  1000  1000  1000
  2116     1  1000  1000  1000
  2118     1  1000  1000  1000
  2122     1  1000  1000  1000
  2123     1  1000  1000  1000
  2124     1  1000  1000  1000
  2126     1  1000  1000  1000
  2128     1  1000  1000  1000
  2131     1  1000  1000  1000
  2134     1  1000  1000  1000
  2135     1  1000  1000  1000
  2139     1  1000  1000  1000
  2140     1  1000  1000  1000
  2141     1  1000  1000  1000
  2143     1  1000  1000  1000
  2145     1  1000  1000  1000
  2148     1  1000  1000  1000
  2150     1  1000  1000  1000
  2154     1  1000  1000  1000
  2158     1  1000  1000  1000
  2159     1  1000  1000  1000
  2160     1  1000  1000  1000
  2162     1  1000  1000  1000
  2164     1  1000  1000  1000
  2167     1  1000  1000  1000
  2168     1  1000  1000  1000
  2169     1  1000  1000  1000
  2170     1  1000  1000  1000
  2171     1  1000  1000  1000
  2172     1  1000  1000  1000
  2174     1  1000  1000  1000
  2176     1  1000  1000  1000
  2179     1  1000  1000  1000
  2181     1  1000  1000  1000
  2185     1  1000  1000  1000
  2189     1  1000  1000  1000
  2190     1  1000  1000  1000
  2191     1  1000  1000  1000
  2193     1  1000  1000  1000
  2195     1  1000  1000  1000
  2198     1  1000  1000  1000
  2200     1  1000  1000  1000
  2204     1  1000  1000  1000
  2208     1  1000  1000  1000
  2209     1  1000  1000  1000
  2210     1  1000  1000  1000
  2212     1  1000  1000  1000
  2214     1  1000  1000  1000
  2217     1  1000  1000  1000
  2218     1  1000  1000  1000
  2219     1  1000  1000  1000
  2221     1  1000  1000  1000
  2223     1  1000  1000  1000
  2225     1  1000  1000  1000
  2226     1  1000  1000  1000
  2227     1  1000  1000  1000
  2229     1  1000  1000  1000
  2231     1  1000  1000  1000
  2233     1  1000  1000  1000
  2237     1  1000  1000  1000
  2241     1  1000  1000  1000
  2242     1  1000  1000  1000
  2243     1  1000  1000  1000
  2245     1  1000  1000  1000
  2247     1  1000  1000  1000
  2251     1  1000  1000  1000
  2252     1  1000  1000  1000
  2253     1  1000  1000  1000
  2255     1  1000  1000  1000
  2257     1  1000  1000  1000
  2260     1  1000  1000  1000
  2263     1  1000  1000  1000
  2266     1  1000  1000  1000
  2268     1  1000  1000  1000
  2269     1  1000  1000  1000
  2272     1  1000  1000  1000
  2275     1  1000  1000  1000
  2276     1  1000  1000  1000
  2277     1  1000  1000  1000
  2279     1  1000  1000  1000
  2281     1  1000  1000  1000
  2284     1  1000  1000  1000
  2285     1  1000  1000  1000
  2286     1  1000  1000  1000
  2287     1  1000  1000  1000
  2288     1  1000  1000  1000
  2289     1  1000  1000  1000
  2291     1  1000  1000  1000
  2293     1  1000  1000  1000
  2295     1  1000  1000  1000
  2299     1  1000  1000  1000
  2302     1  1000  1000  1000
  2306     1  1000  1000  1000
  2307     1  1000  1000  1000
  2308     1  1000  1000  1000
  2310     1  1000  1000  1000
  2312     1  1000  1000  1000
  2316     1  1000  1000  1000
  2317     1  1000  1000  1000
  2318     1  1000  1000  1000
  2320     1  1000  1000  1000
  2322     1  1000  1000  1000
  2325     1  1000  1000  1000
  2327     1  1000  1000  1000
  2328     1  1000  1000  1000
  2329     1  1000  1000  1000
  2331     1  1000  1000  1000
  2334     1  1000  1000  1000
  2335     1  1000  1000  1000
  2336     1  1000  1000  1000
  2338     1  1000  1000  1000
  2340     1  1000  1000  1000
  2343     1  1000  1000  1000
  2345     1  1000  1000  1000
  2346     1  1000  1000  1000
  2347     1  1000  1000  1000
  2349     1  1000  1000  1000
  2351     1  1000  1000  1000
  2354     1  1000  1000  1000
  2357     1  1000  1000  1000
  2358     1  1000  1000  1000
  2359     1  1000  1000  1000
  2362     1  1000  1000  1000
  2363     1  1000  1000  1000
  2364     1  1000  1000  1000
  2366     1  1000  1000  1000
  2368     1  1000  1000  1000
  2371     1  1000  1000  1000
  2372     1  1000  1000  1000
  2374     1  1000  1000  1000
  2376     1  1000  1000  1000
  2377     1  1000  1000  1000
  2379     1  1000  1000  1000
  2381     1  1000  1000  1000
  2383     1  1000  1000  1000
  2384     1  1000  1000  1000
  2385     1  1000  1000  1000
  2387     1  1000  1000  1000
  2389     1  1000  1000  1000
  2392     1  1000  1000  1000
  2394     1  1000  1000  1000
  2398     1  1000  1000  1000
  2402     1  1000  1000  1000
  2403     1  1000  1000  1000
  2404     1  1000  1000  1000
  2406     1  1000  1000  1000
  2408     1  1000  1000  1000
  2411     1  1000  1000  1000
  2414     1  1000  1000  1000
  2415     1  1000  1000  1000
  2416     1  1000  1000  1000
  2417     1  1000  1000  1000
  2418     1  1000  1000  1000
  2419     1  1000  1000  1000
  2421     1  1000  1000  1000
  2423     1  1000  1000  1000
  2426     1  1000  1000  1000
  2429     1  1000  1000  1000
  2430     1  1000  1000  1000
  2431     1  1000  1000  1000
  2432     1  1000  1000  1000
  2433     1  1000  1000  1000
  2434     1  1000  1000  1000
  2436     1  1000  1000  1000
  2438     1  1000  1000  1000
  2441     1  1000  1000  1000
  2442     1  1000  1000  1000
  2443     1  1000  1000  1000
  2446     1  1000  1000  1000
  2447     1  1000  1000  1000
  2448     1  1000  1000  1000
  2450     1  1000  1000  1000
  2452     1  1000  1000  1000
  2455     1  1000  1000  1000
  2456     1  1000  1000  1000
  2457     1  1000  1000  1000
  2459     1  1000  1000  1000
  2461     1  1000  1000  1000
  2463     1  1000  1000  1000
  2464     1  1000  1000  1000
  2465     1  1000  1000  1000
  2467     1  1000  1000  1000
  2469     1  1000  1000  1000
  2472     1  1000  1000  1000
  2473     1  1000  1000  1000
  2475     1  1000  1000  1000
  2477     1  1000  1000  1000
  2479     1  1000  1000  1000
  2481     1  1000  1000  1000
  2483     1  1000  1000  1000
  2484     1  1000  1000  1000
  2485     1  1000  1000  1000
  2487     1  1000  1000  1000
  2489     1  1000  1000  1000
  2491     1  1000  1000  1000
  2495     1  1000  1000  1000
  2498     1  1000  1000  1000
  2502     1  1000  1000  1000
  2503     1  1000  1000  1000
  2504     1  1000  1000  1000
  2506     1  1000  1000  1000
  2508     1  1000  1000  1000
  2511     1  1000  1000  1000
  2512     1  1000  1000  1000
  2513     1  1000  1000  1000
  2515     1  1000  1000  1000
  2517     1  1000  1000  1000
  2519     1  1000  1000  1000
  2520     1  1000  1000  1000
  2521     1  1000  1000  1000
  2523     1  1000  1000  1000
  2525     1  1000  1000  1000
  2528     1  1000  1000  1000
  2531     1  1000  1000  1000
  2534     1  1000  1000  1000
  2536     1  1000  1000  1000
  2537     1  1000  1000  1000
  2540     1  1000  1000  1000
  2543     1  1000  1000  1000
  2544     1  1000  1000  1000
  2545     1  1000  1000  1000
  2547     1  1000  1000  1000
  2549     1  1000  1000  1000
  2552     1  1000  1000  1000
  2553     1  1000  1000  1000
  2554     1  1000  1000  1000
  2555     1  1000  1000  1000
  2556     1  1000  1000  1000
  2557     1  1000  1000  1000
  2559     1  1000  1000  1000
  2561     1  1000  1000  1000
  2563     1  1000  1000  1000
  2567     1  1000  1000  1000
  2570     1  1000  1000  1000
  2574     1  1000  1000  1000
  2575     1  1000  1000  1000
  2576     1  1000  1000  1000
  2578     1  1000  1000  1000
  2580     1  1000  1000  1000
  2584     1  1000  1000  1000
  2585     1  1000  1000  1000
  2586     1  1000  1000  1000
  2588     1  1000  1000  1000
  2590     1  1000  1000  1000
  2594     1  1000  1000  1000
  2595     1  1000  1000  1000
  2596     1  1000  1000  1000
  2598     1  1000  1000  1000
  2600     1  1000  1000  1000
  2603     1  1000  1000  1000
  2606     1  1000  1000  1000
  2609     1  1000  1000  1000
  2611     1  1000  1000  1000
  2612     1  1000  1000  1000
  2615     1  1000  1000  1000
  2618     1  1000  1000  1000
  2619     1  1000  1000  1000
  2620     1  1000  1000  1000
  2622     1  1000  1000  1000
  2624     1  1000  1000  1000
  2627     1  1000  1000  1000
  2628     1  1000  1000  1000
  2629     1  1000  1000  1000
  2632     1  1000  1000  1000
  2633     1  1000  1000  1000
  2634     1  1000  1000  1000
  2636     1  1000  1000  1000
  2638     1  1000  1000  1000
  2641     1  1000  1000  1000
  2643     1  1000  1000  1000
  2644     1  1000  1000  1000
  2645     1  1000  1000  1000
  2647     1  1000  1000  1000
  2649     1  1000  1000  1000
  2652     1  1000  1000  1000
  2654     1  1000  1000  1000
  2658     1  1000  1000  1000
  2662     1  1000  1000  1000
  2663     1  1000  1000  1000
  2664     1  1000  1000  1000
  2666     1  1000  1000  1000
  2668     1  1000  1000  1000
  2671     1  1000  1000  1000
  2673     1  1000  1000  1000
  2677     1  1000  1000  1000
  2681     1  1000  1000  1000
  2682     1  1000  1000  1000
  2683     1  1000  1000  1000
  2685     1  1000  1000  1000
  2687     1  1000  1000  1000
  2689     1  1000  1000  1000
  2693     1  1000  1000  1000
  2695     1  1000  1000  1000
  2696     1  1000  1000  1000
  2697     1  1000  1000  1000
  2699     1  1000  1000  1000
  2701     1  1000  1000  1000
  2704     1  1000  1000  1000
  2706     1  1000  1000  1000
  2707     1  1000  1000  1000
  2708     1  1000  1000  1000
  2709     1  1000  1000  1000
  2712     1  1000  1000  1000
  2715     1  1000  1000  1000
  2718     1  1000  1000  1000
  2720     1  1000  1000  1000
  2721     1  1000  1000  1000
  2722     1  1000  1000  1000
  2724     1  1000  1000  1000
  2727     1  1000  1000  1000
  2728     1  1000  1000  1000
  2729     1  1000  1000  1000
  2730     1  1000  1000  1000
  2733     1  1000  1000  1000
  2736     1  1000  1000  1000
  2739     1  1000  1000  1000
  2741     1  1000  1000  1000
  2742     1  1000  1000  1000
  2743     1  1000  1000  1000
  2745     1  1000  1000  1000
  2748     1  1000  1000  1000
  2749     1  1000  1000  1000
  2750     1  1000  1000  1000
  2752     1  1000  1000  1000
  2754     1  1000  1000  1000
  2757     1  1000  1000  1000
  2760     1  1000  1000  1000
  2763     1  1000  1000  1000
  2765     1  1000  1000  1000
  2766     1  1000  1000  1000
  2769     1  1000  1000  1000
  2772     1  1000  1000  1000
  2773     1  1000  1000  1000
  2774     1  1000  1000  1000
  2776     1  1000  1000  1000
  2778     1  1000  1000  1000
  2780     1  1000  1000  1000
  2784     1  1000  1000  1000
  2788     1  1000  1000  1000
  2789     1  1000  1000  1000
  2790     1  1000  1000  1000
  2792     1  1000  1000  1000
  2794     1  1000  1000  1000
  2798     1  1000  1000  1000
  2799     1  1000  1000  1000
  2800     1  1000  1000  1000
  2802     1  1000  1000  1000
  2804     1  1000  1000  1000
  2807     1  1000  1000  1000
  2810     1  1000  1000  1000
  2813     1  1000  1000  1000
  2816     1  1000  1000  1000
  2820     1  1000  1000  1000
  2821     1  1000  1000  1000
  2822     1  1000  1000  1000
  2824     1  1000  1000  1000
  2826     1  1000  1000  1000
  2828     1  1000  1000  1000
  2832     1  1000  1000  1000
  2835     1  1000  1000  1000
  2839     1  1000  1000  1000
  2840     1  1000  1000  1000
  2841     1  1000  1000  1000
  2843     1  1000  1000  1000
  2846     1  1000  1000  1000
  2847     1  1000  1000  1000
  2848     1  1000  1000  1000
  2850     1  1000  1000  1000
  2852     1  1000  1000  1000
  2855     1  1000  1000  1000
  2856     1  1000  1000  1000
  2857     1  1000  1000  1000
  2858     1  1000  1000  1000
  2859     1  1000  1000  1000
  2860     1  1000  1000  1000
  2862     1  1000  1000  1000
  2864     1  1000  1000  1000
  2867     1  1000  1000  1000
  2868     1  1000  1000  1000
  2870     1  1000  1000  1000
  2872     1  1000  1000  1000
  2874     1  1000  1000  1000
  2876     1  1000  1000  1000
  2878     1  1000  1000  1000
  2879     1  1000  1000  1000
  2880     1  1000  1000  1000
  2882     1  1000  1000  1000
  2885     1  1000  1000  1000
  2886     1  1000  1000  1000
  2887     1  1000  1000  1000
  2889     1  1000  1000  1000
  2891     1  1000  1000  1000
  2894     1  1000  1000  1000
  2897     1  1000  1000  1000
  2898     1  1000  1000  1000
  2902     1  1000  1000  1000
  2903     1  1000  1000  1000
  2904     1  1000  1000  1000
  2906     1  1000  1000  1000
  2908     1  1000  1000  1000
  2912     1  1000  1000  1000
  2913     1  1000  1000  1000
  2914     1  1000  1000  1000
  2916     1  1000  1000  1000
  2918     1  1000  1000  1000
  2921     1  1000  1000  1000
  2924     1  1000  1000  1000
  2927     1  1000  1000  1000
  2929     1  1000  1000  1000
  2930     1  1000  1000  1000
  2933     1  1000  1000  1000
  2936     1  1000  1000  1000
  2937     1  1000  1000  1000
  2938     1  1000  1000  1000
  2940     1  1000  1000  1000
  2942     1  1000  1000  1000
  2945     1  1000  1000  1000
  2946     1  1000  1000  1000
  2947     1  1000  1000  1000
  2948     1  1000  1000  1000
  2949     1  1000  1000  1000
  2950     1  1000  1000  1000
  2952     1  1000  1000  1000
  2954     1  1000  1000  1000
  2956     1  1000  1000  1000
  2960     1  1000  1000  1000
  2963     1  1000  1000  1000
  2967     1  1000  1000  1000
  2968     1  1000  1000  1000
  2969     1  1000  1000  1000
  2971     1  1000  1000  1000
  2973     1  1000  1000  1000
  2976     1  1000  1000  1000
  2977     1  1000  1000  1000
  2979     1  1000  1000  1000
  2981     1  1000  1000  1000
  2982     1  1000  1000  1000
  2984     1  1000  1000  1000
  2986     1  1000  1000  1000
  2988     1  1000  1000  1000
  2989     1  1000  1000  1000
  2990     1  1000  1000  1000
  2992     1  1000  1000  1000
  2994     1  1000  1000  1000
  2997     1  1000  1000  1000
  3000     1  1000  1000  1000
  3003     1  1000  1000  1000
  3005     1  1000  1000  1000
  3006     1  1000  1000  1000
  3009     1  1000  1000  1000
  3012     1  1000  1000  1000
  3013     1  1000  1000  1000
  3014     1  1000  1000  1000
  3016     1  1000  1000  1000
  3018     1  1000  1000  1000
  3022     1  1000  1000  1000
  3023     1  1000  1000  1000
  3024     1  1000  1000  1000
  3026     1  1000  1000  1000
  3028     1  1000  1000  1000
  3031     1  1000  1000  1000
  3033     1  1000  1000  1000
  3034     1  1000  1000  1000
  3035     1  1000  1000  1000
  3037     1  1000  1000  1000
  3039     1  1000  1000  1000
  3042     1  1000  1000  1000
  3043     1  1000  1000  1000
  3045     1  1000  1000  1000
  3047     1  1000  1000  1000
  3048     1  1000  1000  1000
  3050     1  1000  1000  1000
  3052     1  1000  1000  1000
  3054     1  1000  1000  1000
  3055     1  1000  1000  1000
  3056     1  1000  1000  1000
  3058     1  1000  1000  1000
  3060     1  1000  1000  1000
  3063     1  1000  1000  1000
  3064     1  1000  1000  1000
  3066     1  1000  1000  1000
  3068     1  1000  1000  1000
  3069     1  1000  1000  1000
  3071     1  1000  1000  1000
  3073     1  1000  1000  1000
  3075     1  1000  1000  1000
  3076     1  1000  1000  1000
  3077     1  1000  1000  1000
  3079     1  1000  1000  1000
  3081     1  1000  1000  1000
  3084     1  1000  1000  1000
  3087     1  1000  1000  1000
  3090     1  1000  1000  1000
  3092     1  1000  1000  1000
  3093     1  1000  1000  1000
  3096     1  1000  1000  1000
  3099     1  1000  1000  1000
  3100     1  1000  1000  1000
  3101     1  1000  1000  1000
  3103     1  1000  1000  1000
  3105     1  1000  1000  1000
  3108     1  1000  1000  1000
  3111     1  1000  1000  1000
  3114     1  1000  1000  1000
  3117     1  1000  1000  1000
  3121     1  1000  1000  1000
  3122     1  1000  1000  1000
  3123     1  1000  1000  1000
  3125     1  1000  1000  1000
  3128     1  1000  1000  1000
  3129     1  1000  1000  1000
  3130     1  1000  1000  1000
  3132     1  1000  1000  1000
  3135     1  1000  1000  1000
  3136     1  1000  1000  1000
  3137     1  1000  1000  1000
  3139     1  1000  1000  1000
  3141     1  1000  1000  1000
  3144     1  1000  1000  1000
  3146     1  1000  1000  1000
  3147     1  1000  1000  1000
  3148     1  1000  1000  1000
  3150     1  1000  1000  1000
  3152     1  1000  1000  1000
  3156     1  1000  1000  1000
  3157     1  1000  1000  1000
  3158     1  1000  1000  1000
  3160     1  1000  1000  1000
  3162     1  1000  1000  1000
  3165     1  1000  1000  1000
  3168     1  1000  1000  1000
  3169     1  1000  1000  1000
  3173     1  1000  1000  1000
  3174     1  1000  1000  1000
  3175     1  1000  1000  1000
  3177     1  1000  1000  1000
  3179     1  1000  1000  1000
  3182     1  1000  1000  1000
  3184     1  1000  1000  1000
  3188     1  1000  1000  1000
  3192     1  1000  1000  1000
  3193     1  1000  1000  1000
  3194     1  1000  1000  1000
  3195     1  1000  1000  1000
  3198     1  1000  1000  1000
  3201     1  1000  1000  1000
  3204     1  1000  1000  1000
  3206     1  1000  1000  1000
  3207     1  1000  1000  1000
  3208     1  1000  1000  1000
  3210     1  1000  1000  1000
  3212     1  1000  1000  1000
  3214     1  1000  1000  1000
  3218     1  1000  1000  1000
  3222     1  1000  1000  1000
  3223     1  1000  1000  1000
  3224     1  1000  1000  1000
  3226     1  1000  1000  1000
  3228     1  1000  1000  1000
  3231     1  1000  1000  1000
  3234     1  1000  1000  1000
  3237     1  1000  1000  1000
  3240     1  1000  1000  1000
  3244     1  1000  1000  1000
  3245     1  1000  1000  1000
  3246     1  1000  1000  1000
  3248     1  1000  1000  1000
  3250     1  1000  1000  1000
  3253     1  1000  1000  1000
  3254     1  1000  1000  1000
  3256     1  1000  1000  1000
  3258     1  1000  1000  1000
  3259     1  1000  1000  1000
  3261     1  1000  1000  1000
  3263     1  1000  1000  1000
  3265     1  1000  1000  1000
  3267     1  1000  1000  1000
  3268     1  1000  1000  1000
  3269     1  1000  1000  1000
  3270     1  1000  1000  1000
  3272     1  1000  1000  1000
  3274     1  1000  1000  1000
  3277     1  1000  1000  1000
  3280     1  1000  1000  1000
  3281     1  1000  1000  1000
  3285     1  1000  1000  1000
  3286     1  1000  1000  1000
  3287     1  1000  1000  1000
  3288     1  1000  1000  1000
  3291     1  1000  1000  1000
  3294     1  1000  1000  1000
  3297     1  1000  1000  1000
  3299     1  1000  1000  1000
  3300     1  1000  1000  1000
  3301     1  1000  1000  1000
  3302     1  1000  1000  1000
  3305     1  1000  1000  1000
  3308     1  1000  1000  1000
  3311     1  1000  1000  1000
  3313     1  1000  1000  1000
  3314     1  1000  1000  1000
  3315     1  1000  1000  1000
  3317     1  1000  1000  1000
  3319     1  1000  1000  1000
  3322     1  1000  1000  1000
  3325     1  1000  1000  1000
  3326     1  1000  1000  1000
  3327     1  1000  1000  1000
  3328     1  1000  1000  1000
  3329     1  1000  1000  1000
  3330     1  1000  1000  1000
  3332     1  1000  1000  1000
  3334     1  1000  1000  1000
  3338     1  1000  1000  1000
  3339     1  1000  1000  1000
  3340     1  1000  1000  1000
  3342     1  1000  1000  1000
  3344     1  1000  1000  1000
  3347     1  1000  1000  1000
  3348     1  1000  1000  1000
  3350     1  1000  1000  1000
  3352     1  1000  1000  1000
  3354     1  1000  1000  1000
  3356     1  1000  1000  1000
  3358     1  1000  1000  1000
  3359     1  1000  1000  1000
  3360     1  1000  1000  1000
  3362     1  1000  1000  1000
  3364     1  1000  1000  1000
  3367     1  1000  1000  1000
  3370     1  1000  1000  1000
  3371     1  1000  1000  1000
  3375     1  1000  1000  1000
  3376     1  1000  1000  1000
  3377     1  1000  1000  1000
  3379     1  1000  1000  1000
  3381     1  1000  1000  1000
  3384     1  1000  1000  1000
  3387     1  1000  1000  1000
  3388     1  1000  1000  1000
  3389     1  1000  1000  1000
  3390     1  1000  1000  1000
  3391     1  1000  1000  1000
  3392     1  1000  1000  1000
  3394     1  1000  1000  1000
  3397     1  1000  1000  1000
  3398     1  1000  1000  1000
  3399     1  1000  1000  1000
  3401     1  1000  1000  1000
  3403     1  1000  1000  1000
  3405     1  1000  1000  1000
  3409     1  1000  1000  1000
  3412     1  1000  1000  1000
  3416     1  1000  1000  1000
  3417     1  1000  1000  1000
  3418     1  1000  1000  1000
  3420     1  1000  1000  1000
  3422     1  1000  1000  1000
  3425     1  1000  1000  1000
  3426     1  1000  1000  1000
  3428     1  1000  1000  1000
  3430     1  1000  1000  1000
  3432     1  1000  1000  1000
  3434     1  1000  1000  1000
  3436     1  1000  1000  1000
  3437     1  1000  1000  1000
  3438     1  1000  1000  1000
  3440     1  1000  1000  1000
  3442     1  1000  1000  1000
  3444     1  1000  1000  1000
  3448     1  1000  1000  1000
  3450     1  1000  1000  1000
  3451     1  1000  1000  1000
  3452     1  1000  1000  1000
  3454     1  1000  1000  1000
  3456     1  1000  1000  1000
  3459     1  1000  1000  1000
  3461     1  1000  1000  1000
  3462     1  1000  1000  1000
  3463     1  1000  1000  1000
  3465     1  1000  1000  1000
  3467     1  1000  1000  1000
  3470     1  1000  1000  1000
  3473     1  1000  1000  1000
  3476     1  1000  1000  1000
  3479     1  1000  1000  1000
  3483     1  1000  1000  1000
  3484     1  1000  1000  1000
  3485     1  1000  1000  1000
  3487     1  1000  1000  1000
  3489     1  1000  1000  1000
  3491     1  1000  1000  1000
  3495     1  1000  1000  1000
  3497     1  1000  1000  1000
  3498     1  1000  1000  1000
  3499     1  1000  1000  1000
  3501     1  1000  1000  1000
  3503     1  1000  1000  1000
  3506     1  1000  1000  1000
  3507     1  1000  1000  1000
  3508     1  1000  1000  1000
  3509     1  1000  1000  1000
  3510     1  1000  1000  1000
  3511     1  1000  1000  1000
  3513     1  1000  1000  1000
  3515     1  1000  1000  1000
  3517     1  1000  1000  1000
  3521     1  1000  1000  1000
  3523     1  1000  1000  1000
  3524     1  1000  1000  1000
  3525     1  1000  1000  1000
  3527     1  1000  1000  1000
  3529     1  1000  1000  1000
  3532     1  1000  1000  1000
  3533     1  1000  1000  1000
  3535     1  1000  1000  1000
  3537     1  1000  1000  1000
  3538     1  1000  1000  1000
  3540     1  1000  1000  1000
  3542     1  1000  1000  1000
  3544     1  1000  1000  1000
  3546     1  1000  1000  1000
  3547     1  1000  1000  1000
  3548     1  1000  1000  1000
  3549     1  1000  1000  1000
  3551     1  1000  1000  1000
  3553     1  1000  1000  1000
  3556     1  1000  1000  1000
  3558     1  1000  1000  1000
  3559     1  1000  1000  1000
  3560     1  1000  1000  1000
  3562     1  1000  1000  1000
  3564     1  1000  1000  1000
  3567     1  1000  1000  1000
  3568     1  1000  1000  1000
  3570     1  1000  1000  1000
  3572     1  1000  1000  1000
  3574     1  1000  1000  1000
  3576     1  1000  1000  1000
  3578     1  1000  1000  1000
  3579     1  1000  1000  1000
  3580     1  1000  1000  1000
  3582     1  1000  1000  1000
  3585     1  1000  1000  1000
  3586     1  1000  1000  1000
  3587     1  1000  1000  1000
  3589     1  1000  1000  1000
  3591     1  1000  1000  1000
  3593     1  1000  1000  1000
  3597     1  1000  1000  1000
  3601     1  1000  1000  1000
  3602     1  1000  1000  1000
  3603     1  1000  1000  1000
  3605     1  1000  1000  1000
  3607     1  1000  1000  1000
  3610     1  1000  1000  1000
  3612     1  1000  1000  1000
  3616     1  1000  1000  1000
  3620     1  1000  1000  1000
  3621     1  1000  1000  1000
  3622     1  1000  1000  1000
  3624     1  1000  1000  1000
  3626     1  1000  1000  1000
  3629     1  1000  1000  1000
  3631     1  1000  1000  1000
  3635     1  1000  1000  1000
  3639     1  1000  1000  1000
  3640     1  1000  1000  1000
  3641     1  1000  1000  1000
  3643     1  1000  1000  1000
  3645     1  1000  1000  1000
  3648     1  1000  1000  1000
  3649     1  1000  1000  1000
  3651     1  1000  1000  1000
  3653     1  1000  1000  1000
  3654     1  1000  1000  1000
  3656     1  1000  1000  1000
  3658     1  1000  1000  1000
  3660     1  1000  1000  1000
  3662     1  1000  1000  1000
  3663     1  1000  1000  1000
  3664     1  1000  1000  1000
  3665     1  1000  1000  1000
  3667     1  1000  1000  1000
  3669     1  1000  1000  1000
  3672     1  1000  1000  1000
  3675     1  1000  1000  1000
  3676     1  1000  1000  1000
  3677     1  1000  1000  1000
  3678     1  1000  1000  1000
  3679     1  1000  1000  1000
  3680     1  1000  1000  1000
  3682     1  1000  1000  1000
  3684     1  1000  1000  1000
  3686     1  1000  1000  1000
  3690     1  1000  1000  1000
  3693     1  1000  1000  1000
  3697     1  1000  1000  1000
  3698     1  1000  1000  1000
  3699     1  1000  1000  1000
  3701     1  1000  1000  1000
  3703     1  1000  1000  1000
  3706     1  1000  1000  1000
  3707     1  1000  1000  1000
  3709     1  1000  1000  1000
  3711     1  1000  1000  1000
  3713     1  1000  1000  1000
  3715     1  1000  1000  1000
  3717     1  1000  1000  1000
  3718     1  1000  1000  1000
  3719     1  1000  1000  1000
  3721     1  1000  1000  1000
  3723     1  1000  1000  1000
  3726     1  1000  1000  1000
  3728     1  1000  1000  1000
  3729     1  1000  1000  1000
  3730     1  1000  1000  1000
  3732     1  1000  1000  1000
  3734     1  1000  1000  1000
  3737     1  1000  1000  1000
  3739     1  1000  1000  1000
  3743     1  1000  1000  1000
  3747     1  1000  1000  1000
  3748     1  1000  1000  1000
  3749     1  1000  1000  1000
  3751     1  1000  1000  1000
  3754     1  1000  1000  1000
  3755     1  1000  1000  1000
  3756     1  1000  1000  1000
  3758     1  1000  1000  1000
  3760     1  1000  1000  1000
  3763     1  1000  1000  1000
  3764     1  1000  1000  1000
  3766     1  1000  1000  1000
  3768     1  1000  1000  1000
  3769     1  1000  1000  1000
  3771     1  1000  1000  1000
  3773     1  1000  1000  1000
  3775     1  1000  1000  1000
  3776     1  1000  1000  1000
  3777     1  1000  1000  1000
  3779     1  1000  1000  1000
  3781     1  1000  1000  1000
  3784     1  1000  1000  1000
  3787     1  1000  1000  1000
  3788     1  1000  1000  1000
  3792     1  1000  1000  1000
  3793     1  1000  1000  1000
  3794     1  1000  1000  1000
  3795     1  1000  1000  1000
  3798     1  1000  1000  1000
  3801     1  1000  1000  1000
  3804     1  1000  1000  1000
  3806     1  1000  1000  1000
  3807     1  1000  1000  1000
  3808     1  1000  1000  1000
  3810     1  1000  1000  1000
  3812     1  1000  1000  1000
  3815     1  1000  1000  1000
  3816     1  1000  1000  1000
  3818     1  1000  1000  1000
  3820     1  1000  1000  1000
  3821     1  1000  1000  1000
  3823     1  1000  1000  1000
  3825     1  1000  1000  1000
  3827     1  1000  1000  1000
  3828     1  1000  1000  1000
  3829     1  1000  1000  1000
  3830     1  1000  1000  1000
  3833     1  1000  1000  1000
  3836     1  1000  1000  1000
  3839     1  1000  1000  1000
  3841     1  1000  1000  1000
  3842     1  1000  1000  1000
  3843     1  1000  1000  1000
  3845     1  1000  1000  1000
  3847     1  1000  1000  1000
  3850     1  1000  1000  1000
  3852     1  1000  1000  1000
  3853     1  1000  1000  1000
  3854     1  1000  1000  1000
  3856     1  1000  1000  1000
  3858     1  1000  1000  1000
  3861     1  1000  1000  1000
  3864     1  1000  1000  1000
  3867     1  1000  1000  1000
  3870     1  1000  1000  1000
  3874     1  1000  1000  1000
  3875     1  1000  1000  1000
  3876     1  1000  1000  1000
  3878     1  1000  1000  1000
  3880     1  1000  1000  1000
  3883     1  1000  1000  1000
  3885     1  1000  1000  1000
  3886     1  1000  1000  1000
  3887     1  1000  1000  1000
  3889     1  1000  1000  1000
  3891     1  1000  1000  1000
  3894     1  1000  1000  1000
  3895     1  1000  1000  1000
  3896     1  1000  1000  1000
  3899     1  1000  1000  1000
  3900     1  1000  1000  1000
  3901     1  1000  1000  1000
  3903     1  1000  1000  1000
  3905     1  1000  1000  1000
  3908     1  1000  1000  1000
  3911     1  1000  1000  1000
  3912     1  1000  1000  1000
  3913     1  1000  1000  1000
  3916     1  1000  1000  1000
  3917     1  1000  1000  1000
  3918     1  1000  1000  1000
  3920     1  1000  1000  1000
  3922     1  1000  1000  1000
  3925     1  1000  1000  1000
  3928     1  1000  1000  1000
  3929     1  1000  1000  1000
  3930     1  1000  1000  1000
  3931     1  1000  1000  1000
  3932     1  1000  1000  1000
  3933     1  1000  1000  1000
  3935     1  1000  1000  1000
  3937     1  1000  1000  1000
  3939     1  1000  1000  1000
  3943     1  1000  1000  1000
  3947     1  1000  1000  1000
  3948     1  1000  1000  1000
  3949     1  1000  1000  1000
  3951     1  1000  1000  1000
  3953     1  1000  1000  1000
  3956     1  1000  1000  1000
  3958     1  1000  1000  1000
  3962     1  1000  1000  1000
  3966     1  1000  1000  1000
  3967     1  1000  1000  1000
  3968     1  1000  1000  1000
  3970     1  1000  1000  1000
  3972     1  1000  1000  1000
  3975     1  1000  1000  1000
  3978     1  1000  1000  1000
  3979     1  1000  1000  1000
  3980     1  1000  1000  1000
  3981     1  1000  1000  1000
  3982     1  1000  1000  1000
  3983     1  1000  1000  1000
  3985     1  1000  1000  1000
  3987     1  1000  1000  1000
  3990     1  1000  1000  1000
  3991     1  1000  1000  1000
  3993     1  1000  1000  1000
  3995     1  1000  1000  1000
  3997     1  1000  1000  1000
  3999     1  1000  1000  1000
  4001     1  1000  1000  1000
  4002     1  1000  1000  1000
  4003     1  1000  1000  1000
  4005     1  1000  1000  1000
  4007     1  1000  1000  1000
  4009     1  1000  1000  1000
  4013     1  1000  1000  1000
  4017     1  1000  1000  1000
  4018     1  1000  1000  1000
  4019     1  1000  1000  1000
  4021     1  1000  1000  1000
  4023     1  1000  1000  1000
  4025     1  1000  1000  1000
  4029     1  1000  1000  1000
  4031     1  1000  1000  1000
  4032     1  1000  1000  1000
  4033     1  1000  1000  1000
  4035     1  1000  1000  1000
  4037     1  1000  1000  1000
  4040     1  1000  1000  1000
  4042     1  1000  1000  1000
  4043     1  1000  1000  1000
  4044     1  1000  1000  1000
  4046     1  1000  1000  1000
  4049     1  1000  1000  1000
  4050     1  1000  1000  1000
  4051     1  1000  1000  1000
  4053     1  1000  1000  1000
  4056     1  1000  1000  1000
  4057     1  1000  1000  1000
  4058     1  1000  1000  1000
  4060     1  1000  1000  1000
  4062     1  1000  1000  1000
  4065     1  1000  1000  1000
  4068     1  1000  1000  1000
  4071     1  1000  1000  1000
  4073     1  1000  1000  1000
  4074     1  1000  1000  1000
  4077     1  1000  1000  1000
  4080     1  1000  1000  1000
  4081     1  1000  1000  1000
  4082     1  1000  1000  1000
  4084     1  1000  1000  1000
  4086     1  1000  1000  1000
  4089     1  1000  1000  1000
  4092     1  1000  1000  1000
  4093     1  1000  1000  1000
  4097     1  1000  1000  1000
  4098     1  1000  1000  1000
  4099     1  1000  1000  1000
  4101     1  1000  1000  1000
  4103     1  1000  1000  1000
  4106     1  1000  1000  1000
  4107     1  1000  1000  1000
  4108     1  1000  1000  1000
  4109     1  1000  1000  1000
  4110     1  1000  1000  1000
  4111     1  1000  1000  1000
  4112     1  1000  1000  1000
  4115     1  1000  1000  1000
  4118     1  1000  1000  1000
  4121     1  1000  1000  1000
  4123     1  1000  1000  1000
  4124     1  1000  1000  1000
  4125     1  1000  1000  1000
  4126     1  1000  1000  1000
  4129     1  1000  1000  1000
  4132     1  1000  1000  1000
  4135     1  1000  1000  1000
  4137     1  1000  1000  1000
  4138     1  1000  1000  1000
  4139     1  1000  1000  1000
  4141     1  1000  1000  1000
  4143     1  1000  1000  1000
  4146     1  1000  1000  1000
  4149     1  1000  1000  1000
  4152     1  1000  1000  1000
  4155     1  1000  1000  1000
  4159     1  1000  1000  1000
  4160     1  1000  1000  1000
  4161     1  1000  1000  1000
  4163     1  1000  1000  1000
  4165     1  1000  1000  1000
  4168     1  1000  1000  1000
  4169     1  1000  1000  1000
  4170     1  1000  1000  1000
  4173     1  1000  1000  1000
  4174     1  1000  1000  1000
  4175     1  1000  1000  1000
  4177     1  1000  1000  1000
  4179     1  1000  1000  1000
  4182     1  1000  1000  1000
  4184     1  1000  1000  1000
  4185     1  1000  1000  1000
  4186     1  1000  1000  1000
  4187     1  1000  1000  1000
  4190     1  1000  1000  1000
  4193     1  1000  1000  1000
  4196     1  1000  1000  1000
  4198     1  1000  1000  1000
  4199     1  1000  1000  1000
  4200     1  1000  1000  1000
  4202     1  1000  1000  1000
  4205     1  1000  1000  1000
  4206     1  1000  1000  1000
  4207     1  1000  1000  1000
  4208     1  1000  1000  1000
  4211     1  1000  1000  1000
  4214     1  1000  1000  1000
  4217     1  1000  1000  1000
  4219     1  1000  1000  1000
  4220     1  1000  1000  1000
  4221     1  1000  1000  1000
  4223     1  1000  1000  1000
  4225     1  1000  1000  1000
  4227     1  1000  1000  1000
  4231     1  1000  1000  1000
  4235     1  1000  1000  1000
  4236     1  1000  1000  1000
  4237     1  1000  1000  1000
  4239     1  1000  1000  1000
  4241     1  1000  1000  1000
  4244     1  1000  1000  1000
  4245     1  1000  1000  1000
  4247     1  1000  1000  1000
  4249     1  1000  1000  1000
  4250     1  1000  1000  1000
  4252     1  1000  1000  1000
  4254     1  1000  1000  1000
  4256     1  1000  1000  1000
  4257     1  1000  1000  1000
  4258     1  1000  1000  1000
  4260     1  1000  1000  1000
  4262     1  1000  1000  1000
  4265     1  1000  1000  1000
  4268     1  1000  1000  1000
  4271     1  1000  1000  1000
  4273     1  1000  1000  1000
  4274     1  1000  1000  1000
  4277     1  1000  1000  1000
  4280     1  1000  1000  1000
  4281     1  1000  1000  1000
  4282     1  1000  1000  1000
  4284     1  1000  1000  1000
  4286     1  1000  1000  1000
  4288     1  1000  1000  1000
  4292     1  1000  1000  1000
  4295     1  1000  1000  1000
  4299     1  1000  1000  1000
  4300     1  1000  1000  1000
  4301     1  1000  1000  1000
  4303     1  1000  1000  1000
  4305     1  1000  1000  1000
  4308     1  1000  1000  1000
  4311     1  1000  1000  1000
  4312     1  1000  1000  1000
  4316     1  1000  1000  1000
  4317     1  1000  1000  1000
  4318     1  1000  1000  1000
  4320     1  1000  1000  1000
  4322     1  1000  1000  1000
  4324     1  1000  1000  1000
  4328     1  1000  1000  1000
  4330     1  1000  1000  1000
  4331     1  1000  1000  1000
  4332     1  1000  1000  1000
  4334     1  1000  1000  1000
  4336     1  1000  1000  1000
  4339     1  1000  1000  1000
  4342     1  1000  1000  1000
  4343     1  1000  1000  1000
  4344     1  1000  1000  1000
  4347     1  1000  1000  1000
  4348     1  1000  1000  1000
  4349     1  1000  1000  1000
  4351     1  1000  1000  1000
  4353     1  1000  1000  1000
  4356     1  1000  1000  1000
  4358     1  1000  1000  1000
  4359     1  1000  1000  1000
  4360     1  1000  1000  1000
  4362     1  1000  1000  1000
  4364     1  1000  1000  1000
  4367     1  1000  1000  1000
  4368     1  1000  1000  1000
  4370     1  1000  1000  1000
  4372     1  1000  1000  1000
  4373     1  1000  1000  1000
  4375     1  1000  1000  1000
  4377     1  1000  1000  1000
  4379     1  1000  1000  1000
  4381     1  1000  1000  1000
  4382     1  1000  1000  1000
  4383     1  1000  1000  1000
  4384     1  1000  1000  1000
  4386     1  1000  1000  1000
  4388     1  1000  1000  1000
  4391     1  1000  1000  1000
  4394     1  1000  1000  1000
  4395     1  1000  1000  1000
  4396     1  1000  1000  1000
  4399     1  1000  1000  1000
  4400     1  1000  1000  1000
  4401     1  1000  1000  1000
  4403     1  1000  1000  1000
  4405     1  1000  1000  1000
  4408     1  1000  1000  1000
  4409     1  1000  1000  1000
  4410     1  1000  1000  1000
  4412     1  1000  1000  1000
  4414     1  1000  1000  1000
  4416     1  1000  1000  1000
  4417     1  1000  1000  1000
  4418     1  1000  1000  1000
  4420     1  1000  1000  1000
  4422     1  1000  1000  1000
  4425     1  1000  1000  1000
  4428     1  1000  1000  1000
  4429     1  1000  1000  1000
  4430     1  1000  1000  1000
  4433     1  1000  1000  1000
  4434     1  1000  1000  1000
  4435     1  1000  1000  1000
  4436     1  1000  1000  1000
  4439     1  1000  1000  1000
  4442     1  1000  1000  1000
  4445     1  1000  1000  1000
  4447     1  1000  1000  1000
  4448     1  1000  1000  1000
  4449     1  1000  1000  1000
  4451     1  1000  1000  1000
  4453     1  1000  1000  1000
  4456     1  1000  1000  1000
  4459     1  1000  1000  1000
  4460     1  1000  1000  1000
  4461     1  1000  1000  1000
  4462     1  1000  1000  1000
  4463     1  1000  1000  1000
  4464     1  1000  1000  1000
  4466     1  1000  1000  1000
  4468     1  1000  1000  1000
  4471     1  1000  1000  1000
  4472     1  1000  1000  1000
  4473     1  1000  1000  1000
  4474     1  1000  1000  1000
  4475     1  1000  1000  1000
  4476     1  1000  1000  1000
  4478     1  1000  1000  1000
  4480     1  1000  1000  1000
  4483     1  1000  1000  1000
  4486     1  1000  1000  1000
  4489     1  1000  1000  1000
  4491     1  1000  1000  1000
  4492     1  1000  1000  1000
  4495     1  1000  1000  1000
  4498     1  1000  1000  1000
  4499     1  1000  1000  1000
  4500     1  1000  1000  1000
  4501     1  1000  1000  1000
  4504     1  1000  1000  1000
  4507     1  1000  1000  1000
  4510     1  1000  1000  1000
  4512     1  1000  1000  1000
  4513     1  1000  1000  1000
  4514     1  1000  1000  1000
  4516     1  1000  1000  1000
  4518     1  1000  1000  1000
  4521     1  1000  1000  1000
  4522     1  1000  1000  1000
  4523     1  1000  1000  1000
  4526     1  1000  1000  1000
  4527     1  1000  1000  1000
  4528     1  1000  1000  1000
  4530     1  1000  1000  1000
  4532     1  1000  1000  1000
  4535     1  1000  1000  1000
  4536     1  1000  1000  1000
  4538     1  1000  1000  1000
  4540     1  1000  1000  1000
  4542     1  1000  1000  1000
  4544     1  1000  1000  1000
  4546     1  1000  1000  1000
  4547     1  1000  1000  1000
  4548     1  1000  1000  1000
  4550     1  1000  1000  1000
  4552     1  1000  1000  1000
  4556     1  1000  1000  1000
  4557     1  1000  1000  1000
  4558     1  1000  1000  1000
  4560     1  1000  1000  1000
  4562     1  1000  1000  1000
  4564     1  1000  1000  1000
  4568     1  1000  1000  1000
  4571     1  1000  1000  1000
  4575     1  1000  1000  1000
  4576     1  1000  1000  1000
  4577     1  1000  1000  1000
  4579     1  1000  1000  1000
  4581     1  1000  1000  1000
  4583     1  1000  1000  1000
  4587     1  1000  1000  1000
  4590     1  1000  1000  1000
  4594     1  1000  1000  1000
  4595     1  1000  1000  1000
  4596     1  1000  1000  1000
  4598     1  1000  1000  1000
  4600     1  1000  1000  1000
  4603     1  1000  1000  1000
  4605     1  1000  1000  1000
  4609     1  1000  1000  1000
  4613     1  1000  1000  1000
  4614     1  1000  1000  1000
  4615     1  1000  1000  1000
  4617     1  1000  1000  1000
  4619     1  1000  1000  1000
  4622     1  1000  1000  1000
  4625     1  1000  1000  1000
  4626     1  1000  1000  1000
  4627     1  1000  1000  1000
  4628     1  1000  1000  1000
  4629     1  1000  1000  1000
  4630     1  1000  1000  1000
  4632     1  1000  1000  1000
  4634     1  1000  1000  1000
  4637     1  1000  1000  1000
  4640     1  1000  1000  1000
  4643     1  1000  1000  1000
  4645     1  1000  1000  1000
  4646     1  1000  1000  1000
  4649     1  1000  1000  1000
  4652     1  1000  1000  1000
  4653     1  1000  1000  1000
  4654     1  1000  1000  1000
  4656     1  1000  1000  1000
  4658     1  1000  1000  1000
  4660     1  1000  1000  1000
  4664     1  1000  1000  1000
  4667     1  1000  1000  1000
  4671     1  1000  1000  1000
  4672     1  1000  1000  1000
  4673     1  1000  1000  1000
  4675     1  1000  1000  1000
  4677     1  1000  1000  1000
  4680     1  1000  1000  1000
  4683     1  1000  1000  1000
  4684     1  1000  1000  1000
  4685     1  1000  1000  1000
  4686     1  1000  1000  1000
  4687     1  1000  1000  1000
  4688     1  1000  1000  1000
  4690     1  1000  1000  1000
  4692     1  1000  1000  1000
  4695     1  1000  1000  1000
  4696     1  1000  1000  1000
  4698     1  1000  1000  1000
  4700     1  1000  1000  1000
  4701     1  1000  1000  1000
  4703     1  1000  1000  1000
  4705     1  1000  1000  1000
  4707     1  1000  1000  1000
  4708     1  1000  1000  1000
  4709     1  1000  1000  1000
  4711     1  1000  1000  1000
  4713     1  1000  1000  1000
  4716     1  1000  1000  1000
  4718     1  1000  1000  1000
  4719     1  1000  1000  1000
  4720     1  1000  1000  1000
  4722     1  1000  1000  1000
  4724     1  1000  1000  1000
  4726     1  1000  1000  1000
  4730     1  1000  1000  1000
  4732     1  1000  1000  1000
  4733     1  1000  1000  1000
  4734     1  1000  1000  1000
  4736     1  1000  1000  1000
  4738     1  1000  1000  1000
  4741     1  1000  1000  1000
  4744     1  1000  1000  1000
  4745     1  1000  1000  1000
  4746     1  1000  1000  1000
  4749     1  1000  1000  1000
  4750     1  1000  1000  1000
  4751     1  1000  1000  1000
  4753     1  1000  1000  1000
  4755     1  1000  1000  1000
  4758     1  1000  1000  1000
  4759     1  1000  1000  1000
  4760     1  1000  1000  1000
  4761     1  1000  1000  1000
  4762     1  1000  1000  1000
  4763     1  1000  1000  1000
  4764     1  1000  1000  1000
  4767     1  1000  1000  1000
  4770     1  1000  1000  1000
  4773     1  1000  1000  1000
  4775     1  1000  1000  1000
  4776     1  1000  1000  1000
  4777     1  1000  1000  1000
  4779     1  1000  1000  1000
  4781     1  1000  1000  1000
  4784     1  1000  1000  1000
  4785     1  1000  1000  1000
  4786     1  1000  1000  1000
  4787     1  1000  1000  1000
  4788     1  1000  1000  1000
  4789     1  1000  1000  1000
  4791     1  1000  1000  1000
  4793     1  1000  1000  1000
  4795     1  1000  1000  1000
  4799     1  1000  1000  1000
  4803     1  1000  1000  1000
  4804     1  1000  1000  1000
  4805     1  1000  1000  1000
  4807     1  1000  1000  1000
  4809     1  1000  1000  1000
  4811     1  1000  1000  1000
  4815     1  1000  1000  1000
  4818     1  1000  1000  1000
  4822     1  1000  1000  1000
  4823     1  1000  1000  1000
  4824     1  1000  1000  1000
  4826     1  1000  1000  1000
  4828     1  1000  1000  1000
  4831     1  1000  1000  1000
  4832     1  1000  1000  1000
  4833     1  1000  1000  1000
  4836     1  1000  1000  1000
  4837     1  1000  1000  1000
  4838     1  1000  1000  1000
  4840     1  1000  1000  1000
  4842     1  1000  1000  1000
  4844     1  1000  1000  1000
  4848     1  1000  1000  1000
  4850     1  1000  1000  1000
  4851     1  1000  1000  1000
  4852     1  1000  1000  1000
  4854     1  1000  1000  1000
  4856     1  1000  1000  1000
  4860     1  1000  1000  1000
  4861     1  1000  1000  1000
  4862     1  1000  1000  1000
  4864     1  1000  1000  1000
  4866     1  1000  1000  1000
  4869     1  1000  1000  1000
  4871     1  1000  1000  1000
  4875     1  1000  1000  1000
  4879     1  1000  1000  1000
  4880     1  1000  1000  1000
  4881     1  1000  1000  1000
  4882     1  1000  1000  1000
  4885     1  1000  1000  1000
  4888     1  1000  1000  1000
  4891     1  1000  1000  1000
  4893     1  1000  1000  1000
  4894     1  1000  1000  1000
  4895     1  1000  1000  1000
  4897     1  1000  1000  1000
  4899     1  1000  1000  1000
  4901     1  1000  1000  1000
  4905     1  1000  1000  1000
  4908     1  1000  1000  1000
  4912     1  1000  1000  1000
  4913     1  1000  1000  1000
  4914     1  1000  1000  1000
  4916     1  1000  1000  1000
  4918     1  1000  1000  1000
  4921     1  1000  1000  1000
  4924     1  1000  1000  1000
  4925     1  1000  1000  1000
  4926     1  1000  1000  1000
  4927     1  1000  1000  1000
  4928     1  1000  1000  1000
  4929     1  1000  1000  1000
  4931     1  1000  1000  1000
  4933     1  1000  1000  1000
  4936     1  1000  1000  1000
  4937     1  1000  1000  1000
  4939     1  1000  1000  1000
  4941     1  1000  1000  1000
  4942     1  1000  1000  1000
  4944     1  1000  1000  1000
  4946     1  1000  1000  1000
  4948     1  1000  1000  1000
  4949     1  1000  1000  1000
  4950     1  1000  1000  1000
  4952     1  1000  1000  1000
