# Supplementary material for: Improvement in predicting drug sensitivity changes associated with protein mutations using a molecular dynamics based alchemical mutation method
Source: Sci Rep. 2020 Feb 7;10:2161. doi: 10.1038/s41598-020-58877-9 (PMC7005789; doi:10.1038/s41598-020-58877-9)
Supplement: Supplementary file 2 — Supplementary Information. [file 41598_2020_58877_MOESM2_ESM.zip › S1_input/MP-CAFEE/ALK/I1171T/md_fin.gro]

Generated by trjconv : TRANSFERASE/TRANSFERASE INHIBITOR in water t= 24000.00000
41734
 1085ACE    CH3    1   4.645   4.974   6.902
 1085ACE   HH31    2   4.585   5.014   6.985
 1085ACE   HH32    3   4.741   5.025   6.902
 1085ACE   HH33    4   4.582   4.989   6.814
 1085ACE      C    5   4.681   4.829   6.929
 1085ACE      O    6   4.683   4.776   7.039
 1086SER      N    7   4.741   4.781   6.820
 1086SER      H    8   4.710   4.833   6.739
 1086SER     CA    9   4.807   4.652   6.806
 1086SER     HA   10   4.767   4.587   6.883
 1086SER     CB   11   4.792   4.583   6.671
 1086SER    HB1   12   4.691   4.606   6.637
 1086SER    HB2   13   4.797   4.474   6.674
 1086SER     OG   14   4.886   4.625   6.574
 1086SER     HG   15   4.851   4.603   6.488
 1086SER      C   16   4.957   4.668   6.828
 1086SER      O   17   5.009   4.777   6.808
 1087THR      N   18   5.026   4.565   6.877
 1087THR      H   19   4.974   4.479   6.887
 1087THR     CA   20   5.170   4.554   6.887
 1087THR     HA   21   5.206   4.624   6.963
 1087THR     CB   22   5.216   4.414   6.928
 1087THR     HB   23   5.325   4.405   6.930
 1087THR    CG2   24   5.166   4.379   7.068
 1087THR   HG21   25   5.232   4.416   7.147
 1087THR   HG22   26   5.069   4.426   7.085
 1087THR   HG23   27   5.152   4.271   7.076
 1087THR    OG1   28   5.165   4.316   6.841
 1087THR    HG1   29   5.222   4.240   6.855
 1087THR      C   30   5.244   4.593   6.760
 1087THR      O   31   5.364   4.617   6.769
 1088ILE      N   32   5.179   4.589   6.643
 1088ILE      H   33   5.079   4.587   6.654
 1088ILE     CA   34   5.240   4.604   6.513
 1088ILE     HA   35   5.345   4.597   6.540
 1088ILE     CB   36   5.222   4.485   6.419
 1088ILE     HB   37   5.118   4.482   6.387
 1088ILE    CG2   38   5.327   4.505   6.310
 1088ILE   HG21   39   5.298   4.588   6.245
 1088ILE   HG22   40   5.426   4.527   6.349
 1088ILE   HG23   41   5.335   4.423   6.237
 1088ILE    CG1   42   5.247   4.352   6.488
 1088ILE   HG11   43   5.183   4.336   6.576
 1088ILE   HG12   44   5.350   4.348   6.521
 1088ILE     CD   45   5.228   4.229   6.400
 1088ILE    HD1   46   5.296   4.222   6.314
 1088ILE    HD2   47   5.239   4.127   6.438
 1088ILE    HD3   48   5.135   4.236   6.344
 1088ILE      C   49   5.207   4.745   6.465
 1088ILE      O   50   5.298   4.814   6.419
 1089MET      N   51   5.085   4.797   6.478
 1089MET      H   52   5.019   4.738   6.526
 1089MET     CA   53   5.054   4.935   6.446
 1089MET     HA   54   5.085   4.952   6.344
 1089MET     CB   55   4.902   4.949   6.431
 1089MET    HB1   56   4.856   4.860   6.388
 1089MET    HB2   57   4.894   5.029   6.358
 1089MET     CG   58   4.817   4.978   6.554
 1089MET    HG1   59   4.836   5.083   6.574
 1089MET    HG2   60   4.854   4.939   6.649
 1089MET     SD   61   4.641   4.936   6.536
 1089MET     CE   62   4.596   5.069   6.422
 1089MET    HE1   63   4.656   5.074   6.331
 1089MET    HE2   64   4.491   5.057   6.394
 1089MET    HE3   65   4.606   5.159   6.482
 1089MET      C   66   5.117   5.040   6.536
 1089MET      O   67   5.148   5.144   6.479
 1090THR      N   68   5.142   4.997   6.661
 1090THR      H   69   5.091   4.915   6.689
 1090THR     CA   70   5.213   5.074   6.761
 1090THR     HA   71   5.186   5.179   6.754
 1090THR     CB   72   5.182   5.031   6.904
 1090THR     HB   73   5.219   4.931   6.930
 1090THR    CG2   74   5.232   5.138   7.000
 1090THR   HG21   75   5.341   5.138   7.002
 1090THR   HG22   76   5.201   5.238   6.969
 1090THR   HG23   77   5.203   5.118   7.103
 1090THR    OG1   78   5.043   5.019   6.923
 1090THR    HG1   79   5.010   4.933   6.895
 1090THR      C   80   5.363   5.062   6.735
 1090THR      O   81   5.428   5.162   6.764
 1091ASP      N   82   5.425   4.951   6.695
 1091ASP      H   83   5.384   4.859   6.689
 1091ASP     CA   84   5.567   4.948   6.665
 1091ASP     HA   85   5.617   5.009   6.740
 1091ASP     CB   86   5.619   4.807   6.688
 1091ASP    HB1   87   5.573   4.737   6.618
 1091ASP    HB2   88   5.592   4.783   6.791
 1091ASP     CG   89   5.771   4.808   6.671
 1091ASP    OD1   90   5.819   4.756   6.567
 1091ASP    OD2   91   5.841   4.848   6.765
 1091ASP      C   92   5.608   5.010   6.531
 1091ASP      O   93   5.711   5.075   6.524
 1092TYR      N   94   5.528   4.990   6.426
 1092TYR      H   95   5.437   4.950   6.444
 1092TYR     CA   96   5.561   5.034   6.292
 1092TYR     HA   97   5.665   5.009   6.273
 1092TYR     CB   98   5.476   4.952   6.195
 1092TYR    HB1   99   5.372   4.973   6.221
 1092TYR    HB2  100   5.498   4.847   6.215
 1092TYR     CG  101   5.484   4.973   6.046
 1092TYR    CD1  102   5.528   4.870   5.961
 1092TYR    HD1  103   5.566   4.776   5.999
 1092TYR    CE1  104   5.522   4.879   5.822
 1092TYR    HE1  105   5.541   4.792   5.760
 1092TYR     CZ  106   5.473   5.000   5.769
 1092TYR     OH  107   5.448   5.015   5.636
 1092TYR     HH  108   5.467   4.931   5.592
 1092TYR    CE2  109   5.429   5.106   5.851
 1092TYR    HE2  110   5.388   5.191   5.800
 1092TYR    CD2  111   5.434   5.091   5.990
 1092TYR    HD2  112   5.402   5.176   6.048
 1092TYR      C  113   5.540   5.184   6.274
 1092TYR      O  114   5.627   5.254   6.221
 1093ASN      N  115   5.429   5.235   6.327
 1093ASN      H  116   5.367   5.171   6.373
 1093ASN     CA  117   5.394   5.375   6.345
 1093ASN     HA  118   5.292   5.369   6.381
 1093ASN     CB  119   5.470   5.435   6.463
 1093ASN    HB1  120   5.577   5.447   6.444
 1093ASN    HB2  121   5.439   5.368   6.543
 1093ASN     CG  122   5.425   5.575   6.503
 1093ASN    OD1  123   5.333   5.633   6.446
 1093ASN    ND2  124   5.493   5.644   6.595
 1093ASN   HD21  125   5.579   5.609   6.635
 1093ASN   HD22  126   5.472   5.742   6.603
 1093ASN      C  127   5.384   5.464   6.222
 1093ASN      O  128   5.478   5.537   6.192
 1094PRO      N  129   5.283   5.443   6.137
 1094PRO     CD  130   5.168   5.356   6.155
 1094PRO    HD1  131   5.109   5.390   6.240
 1094PRO    HD2  132   5.199   5.254   6.176
 1094PRO     CG  133   5.079   5.367   6.032
 1094PRO    HG1  134   5.004   5.445   6.047
 1094PRO    HG2  135   5.023   5.277   6.007
 1094PRO     CB  136   5.176   5.413   5.924
 1094PRO    HB1  137   5.126   5.474   5.849
 1094PRO    HB2  138   5.225   5.325   5.881
 1094PRO     CA  139   5.279   5.495   6.002
 1094PRO     HA  140   5.375   5.478   5.952
 1094PRO      C  141   5.247   5.643   5.998
 1094PRO      O  142   5.174   5.684   6.088
 1095ASN      N  143   5.303   5.725   5.909
 1095ASN      H  144   5.361   5.680   5.840
 1095ASN     CA  145   5.314   5.869   5.918
 1095ASN     HA  146   5.269   5.899   6.013
 1095ASN     CB  147   5.459   5.914   5.926
 1095ASN    HB1  148   5.507   5.923   5.828
 1095ASN    HB2  149   5.524   5.856   5.991
 1095ASN     CG  150   5.459   6.051   5.992
 1095ASN    OD1  151   5.460   6.162   5.938
 1095ASN    ND2  152   5.454   6.038   6.125
 1095ASN   HD21  153   5.471   5.946   6.164
 1095ASN   HD22  154   5.445   6.123   6.179
 1095ASN      C  155   5.238   5.935   5.803
 1095ASN      O  156   5.274   5.918   5.687
 1096TYR      N  157   5.146   6.029   5.828
 1096TYR      H  158   5.146   6.066   5.922
 1096TYR     CA  159   5.066   6.094   5.727
 1096TYR     HA  160   5.088   6.041   5.633
 1096TYR     CB  161   4.918   6.083   5.760
 1096TYR    HB1  162   4.907   6.142   5.851
 1096TYR    HB2  163   4.887   5.981   5.782
 1096TYR     CG  164   4.829   6.137   5.650
 1096TYR    CD1  165   4.814   6.084   5.521
 1096TYR    HD1  166   4.856   5.987   5.497
 1096TYR    CE1  167   4.743   6.149   5.420
 1096TYR    HE1  168   4.735   6.113   5.318
 1096TYR     CZ  169   4.664   6.259   5.457
 1096TYR     OH  170   4.586   6.318   5.361
 1096TYR     HH  171   4.542   6.394   5.399
 1096TYR    CE2  172   4.677   6.323   5.582
 1096TYR    HE2  173   4.608   6.404   5.602
 1096TYR    CD2  174   4.756   6.254   5.674
 1096TYR    HD2  175   4.766   6.291   5.775
 1096TYR      C  176   5.116   6.236   5.710
 1096TYR      O  177   5.168   6.290   5.809
 1097CYS      N  178   5.103   6.307   5.598
 1097CYS      H  179   5.058   6.264   5.518
 1097CYS     CA  180   5.135   6.448   5.583
 1097CYS     HA  181   5.156   6.496   5.678
 1097CYS     CB  182   5.268   6.452   5.509
 1097CYS    HB1  183   5.273   6.429   5.403
 1097CYS    HB2  184   5.334   6.380   5.558
 1097CYS     SG  185   5.331   6.620   5.529
 1097CYS     HG  186   5.435   6.623   5.445
 1097CYS      C  187   5.028   6.516   5.499
 1097CYS      O  188   4.982   6.453   5.403
 1098PHE      N  189   4.987   6.636   5.540
 1098PHE      H  190   5.043   6.682   5.611
 1098PHE     CA  191   4.886   6.717   5.475
 1098PHE     HA  192   4.902   6.708   5.368
 1098PHE     CB  193   4.746   6.670   5.512
 1098PHE    HB1  194   4.733   6.690   5.618
 1098PHE    HB2  195   4.737   6.564   5.487
 1098PHE     CG  196   4.632   6.754   5.460
 1098PHE    CD1  197   4.554   6.704   5.354
 1098PHE    HD1  198   4.582   6.611   5.307
 1098PHE    CE1  199   4.443   6.774   5.306
 1098PHE    HE1  200   4.387   6.736   5.222
 1098PHE     CZ  201   4.402   6.886   5.379
 1098PHE     HZ  202   4.306   6.929   5.353
 1098PHE    CE2  203   4.475   6.937   5.487
 1098PHE    HE2  204   4.445   7.027   5.537
 1098PHE    CD2  205   4.592   6.870   5.527
 1098PHE    HD2  206   4.641   6.916   5.611
 1098PHE      C  207   4.907   6.866   5.499
 1098PHE      O  208   4.949   6.902   5.608
 1099ALA      N  209   4.886   6.953   5.400
 1099ALA      H  210   4.864   6.921   5.307
 1099ALA     CA  211   4.926   7.091   5.420
 1099ALA     HA  212   4.915   7.129   5.318
 1099ALA     CB  213   4.809   7.165   5.485
 1099ALA    HB1  214   4.718   7.137   5.432
 1099ALA    HB2  215   4.781   7.136   5.586
 1099ALA    HB3  216   4.808   7.274   5.490
 1099ALA      C  217   5.068   7.122   5.464
 1099ALA      O  218   5.095   7.224   5.527
 1100GLY      N  219   5.159   7.034   5.420
 1100GLY      H  220   5.126   6.950   5.374
 1100GLY     CA  221   5.300   7.033   5.454
 1100GLY    HA1  222   5.339   7.135   5.448
 1100GLY    HA2  223   5.349   6.966   5.384
 1100GLY      C  224   5.334   6.977   5.591
 1100GLY      O  225   5.449   6.973   5.633
 1101LYS      N  226   5.232   6.929   5.664
 1101LYS      H  227   5.143   6.931   5.616
 1101LYS     CA  228   5.246   6.894   5.804
 1101LYS     HA  229   5.351   6.903   5.829
 1101LYS     CB  230   5.163   6.993   5.886
 1101LYS    HB1  231   5.184   6.974   5.991
 1101LYS    HB2  232   5.057   6.980   5.865
 1101LYS     CG  233   5.208   7.137   5.865
 1101LYS    HG1  234   5.203   7.165   5.760
 1101LYS    HG2  235   5.315   7.141   5.886
 1101LYS     CD  236   5.120   7.229   5.949
 1101LYS    HD1  237   5.177   7.322   5.962
 1101LYS    HD2  238   5.104   7.188   6.049
 1101LYS     CE  239   4.981   7.246   5.888
 1101LYS    HE1  240   4.933   7.149   5.877
 1101LYS    HE2  241   4.988   7.283   5.786
 1101LYS     NZ  242   4.893   7.332   5.968
 1101LYS    HZ1  243   4.799   7.301   5.948
 1101LYS    HZ2  244   4.902   7.310   6.067
 1101LYS    HZ3  245   4.895   7.429   5.943
 1101LYS      C  246   5.231   6.751   5.853
 1101LYS      O  247   5.128   6.690   5.826
 1102THR      N  248   5.330   6.691   5.919
 1102THR      H  249   5.420   6.737   5.931
 1102THR     CA  250   5.325   6.549   5.947
 1102THR     HA  251   5.270   6.503   5.866
 1102THR     CB  252   5.465   6.489   5.954
 1102THR     HB  253   5.457   6.392   6.002
 1102THR    CG2  254   5.528   6.490   5.815
 1102THR   HG21  255   5.521   6.588   5.768
 1102THR   HG22  256   5.635   6.467   5.824
 1102THR   HG23  257   5.476   6.414   5.756
 1102THR    OG1  258   5.545   6.571   6.036
 1102THR    HG1  259   5.593   6.637   5.986
 1102THR      C  260   5.248   6.515   6.074
 1102THR      O  261   5.251   6.582   6.177
 1103SER      N  262   5.186   6.397   6.069
 1103SER      H  263   5.197   6.347   5.982
 1103SER     CA  264   5.085   6.355   6.164
 1103SER     HA  265   5.110   6.411   6.254
 1103SER     CB  266   4.943   6.387   6.118
 1103SER    HB1  267   4.872   6.336   6.183
 1103SER    HB2  268   4.937   6.353   6.014
 1103SER     OG  269   4.931   6.525   6.144
 1103SER     HG  270   4.886   6.529   6.228
 1103SER      C  271   5.096   6.208   6.201
 1103SER      O  272   5.113   6.131   6.107
 1104SER      N  273   5.089   6.169   6.329
 1104SER      H  274   5.062   6.231   6.404
 1104SER     CA  275   5.102   6.033   6.376
 1104SER     HA  276   5.099   5.969   6.287
 1104SER     CB  277   5.234   6.012   6.449
 1104SER    HB1  278   5.310   6.043   6.377
 1104SER    HB2  279   5.254   5.907   6.469
 1104SER     OG  280   5.241   6.084   6.569
 1104SER     HG  281   5.308   6.045   6.626
 1104SER      C  282   4.986   5.992   6.466
 1104SER      O  283   4.897   6.070   6.496
 1105ILE      N  284   4.982   5.868   6.517
 1105ILE      H  285   5.038   5.798   6.470
 1105ILE     CA  286   4.913   5.816   6.633
 1105ILE     HA  287   4.813   5.789   6.599
 1105ILE     CB  288   4.966   5.676   6.665
 1105ILE     HB  289   4.974   5.630   6.566
 1105ILE    CG2  290   5.106   5.679   6.727
 1105ILE   HG21  291   5.101   5.719   6.828
 1105ILE   HG22  292   5.154   5.581   6.722
 1105ILE   HG23  293   5.169   5.744   6.666
 1105ILE    CG1  294   4.881   5.594   6.762
 1105ILE   HG11  295   4.854   5.664   6.841
 1105ILE   HG12  296   4.943   5.515   6.807
 1105ILE     CD  297   4.747   5.544   6.709
 1105ILE    HD1  298   4.675   5.623   6.692
 1105ILE    HD2  299   4.763   5.483   6.620
 1105ILE    HD3  300   4.694   5.488   6.786
 1105ILE      C  301   4.893   5.910   6.751
 1105ILE      O  302   4.781   5.926   6.799
 1106SER      N  303   4.996   5.974   6.806
 1106SER      H  304   5.088   5.975   6.764
 1106SER     CA  305   4.981   6.069   6.914
 1106SER     HA  306   4.911   6.032   6.989
 1106SER     CB  307   5.124   6.078   6.968
 1106SER    HB1  308   5.150   5.995   7.032
 1106SER    HB2  309   5.109   6.163   7.035
 1106SER     OG  310   5.218   6.100   6.865
 1106SER     HG  311   5.300   6.145   6.887
 1106SER      C  312   4.921   6.203   6.875
 1106SER      O  313   4.913   6.292   6.959
 1107ASP      N  314   4.890   6.223   6.746
 1107ASP      H  315   4.896   6.152   6.675
 1107ASP     CA  316   4.822   6.342   6.700
 1107ASP     HA  317   4.836   6.424   6.771
 1107ASP     CB  318   4.878   6.383   6.563
 1107ASP    HB1  319   4.864   6.301   6.492
 1107ASP    HB2  320   4.986   6.383   6.567
 1107ASP     CG  321   4.817   6.507   6.499
 1107ASP    OD1  322   4.787   6.609   6.565
 1107ASP    OD2  323   4.805   6.501   6.374
 1107ASP      C  324   4.673   6.315   6.690
 1107ASP      O  325   4.594   6.409   6.688
 1108LEU      N  326   4.626   6.190   6.681
 1108LEU      H  327   4.690   6.112   6.685
 1108LEU     CA  328   4.487   6.153   6.694
 1108LEU     HA  329   4.437   6.222   6.625
 1108LEU     CB  330   4.475   6.008   6.650
 1108LEU    HB1  331   4.374   5.968   6.663
 1108LEU    HB2  332   4.540   5.936   6.701
 1108LEU     CG  333   4.518   5.982   6.506
 1108LEU     HG  334   4.627   5.986   6.495
 1108LEU    CD1  335   4.465   5.847   6.460
 1108LEU   HD11  336   4.493   5.763   6.524
 1108LEU   HD12  337   4.356   5.847   6.455
 1108LEU   HD13  338   4.511   5.818   6.365
 1108LEU    CD2  339   4.469   6.084   6.404
 1108LEU   HD21  340   4.365   6.114   6.416
 1108LEU   HD22  341   4.536   6.170   6.399
 1108LEU   HD23  342   4.486   6.046   6.303
 1108LEU      C  343   4.427   6.181   6.831
 1108LEU      O  344   4.487   6.153   6.934
 1109LYS      N  345   4.295   6.200   6.846
 1109LYS      H  346   4.243   6.213   6.761
 1109LYS     CA  347   4.218   6.208   6.968
 1109LYS     HA  348   4.289   6.236   7.046
 1109LYS     CB  349   4.117   6.322   6.962
 1109LYS    HB1  350   4.032   6.283   6.905
 1109LYS    HB2  351   4.166   6.408   6.917
 1109LYS     CG  352   4.063   6.358   7.100
 1109LYS    HG1  353   4.149   6.371   7.166
 1109LYS    HG2  354   3.993   6.284   7.138
 1109LYS     CD  355   3.981   6.487   7.102
 1109LYS    HD1  356   4.045   6.570   7.074
 1109LYS    HD2  357   3.942   6.509   7.202
 1109LYS     CE  358   3.867   6.489   7.000
 1109LYS    HE1  359   3.786   6.419   7.018
 1109LYS    HE2  360   3.923   6.457   6.912
 1109LYS     NZ  361   3.812   6.624   6.981
 1109LYS    HZ1  362   3.770   6.664   7.064
 1109LYS    HZ2  363   3.888   6.686   6.957
 1109LYS    HZ3  364   3.740   6.635   6.911
 1109LYS      C  365   4.163   6.078   7.025
 1109LYS      O  366   4.091   6.010   6.953
 1110GLU      N  367   4.202   6.044   7.148
 1110GLU      H  368   4.264   6.101   7.204
 1110GLU     CA  369   4.179   5.916   7.211
 1110GLU     HA  370   4.179   5.844   7.129
 1110GLU     CB  371   4.300   5.889   7.300
 1110GLU    HB1  372   4.285   5.960   7.382
 1110GLU    HB2  373   4.394   5.902   7.248
 1110GLU     CG  374   4.295   5.749   7.361
 1110GLU    HG1  375   4.257   5.674   7.292
 1110GLU    HG2  376   4.215   5.753   7.435
 1110GLU     CD  377   4.430   5.713   7.421
 1110GLU    OE1  378   4.452   5.728   7.543
 1110GLU    OE2  379   4.531   5.693   7.350
 1110GLU      C  380   4.044   5.909   7.282
 1110GLU      O  381   4.021   5.986   7.375
 1111VAL      N  382   3.964   5.809   7.247
 1111VAL      H  383   3.982   5.755   7.163
 1111VAL     CA  384   3.834   5.780   7.305
 1111VAL     HA  385   3.795   5.866   7.359
 1111VAL     CB  386   3.729   5.758   7.197
 1111VAL     HB  387   3.749   5.668   7.137
 1111VAL    CG1  388   3.596   5.749   7.271
 1111VAL   HG11  389   3.594   5.668   7.344
 1111VAL   HG12  390   3.580   5.851   7.307
 1111VAL   HG13  391   3.524   5.724   7.193
 1111VAL    CG2  392   3.730   5.876   7.100
 1111VAL   HG21  393   3.818   5.887   7.037
 1111VAL   HG22  394   3.654   5.860   7.024
 1111VAL   HG23  395   3.729   5.964   7.165
 1111VAL      C  396   3.845   5.660   7.398
 1111VAL      O  397   3.868   5.554   7.341
 1112PRO      N  398   3.822   5.659   7.529
 1112PRO     CD  399   3.781   5.771   7.612
 1112PRO    HD1  400   3.673   5.776   7.626
 1112PRO    HD2  401   3.821   5.866   7.578
 1112PRO     CG  402   3.847   5.744   7.747
 1112PRO    HG1  403   3.790   5.784   7.830
 1112PRO    HG2  404   3.945   5.791   7.755
 1112PRO     CB  405   3.846   5.592   7.758
 1112PRO    HB1  406   3.763   5.550   7.816
 1112PRO    HB2  407   3.944   5.558   7.791
 1112PRO     CA  408   3.829   5.542   7.615
 1112PRO     HA  409   3.921   5.486   7.595
 1112PRO      C  410   3.715   5.443   7.598
 1112PRO      O  411   3.595   5.470   7.605
 1113ARG      N  412   3.750   5.316   7.580
 1113ARG      H  413   3.847   5.289   7.593
 1113ARG     CA  414   3.666   5.202   7.547
 1113ARG     HA  415   3.620   5.218   7.449
 1113ARG     CB  416   3.740   5.069   7.541
 1113ARG    HB1  417   3.797   5.045   7.632
 1113ARG    HB2  418   3.815   5.078   7.462
 1113ARG     CG  419   3.658   4.943   7.517
 1113ARG    HG1  420   3.587   4.919   7.596
 1113ARG    HG2  421   3.731   4.863   7.513
 1113ARG     CD  422   3.602   4.927   7.376
 1113ARG    HD1  423   3.506   4.978   7.367
 1113ARG    HD2  424   3.579   4.820   7.368
 1113ARG     NE  425   3.683   4.974   7.264
 1113ARG     HE  426   3.731   5.063   7.265
 1113ARG     CZ  427   3.711   4.895   7.160
 1113ARG    NH1  428   3.648   4.783   7.124
 1113ARG   HH11  429   3.576   4.737   7.178
 1113ARG   HH12  430   3.651   4.760   7.025
 1113ARG    NH2  431   3.813   4.929   7.079
 1113ARG   HH21  432   3.876   5.001   7.110
 1113ARG   HH22  433   3.838   4.869   7.001
 1113ARG      C  434   3.547   5.195   7.642
 1113ARG      O  435   3.439   5.170   7.589
 1114LYS      N  436   3.559   5.221   7.772
 1114LYS      H  437   3.654   5.216   7.805
 1114LYS     CA  438   3.445   5.213   7.861
 1114LYS     HA  439   3.401   5.113   7.851
 1114LYS     CB  440   3.497   5.207   8.005
 1114LYS    HB1  441   3.574   5.130   8.002
 1114LYS    HB2  442   3.417   5.168   8.067
 1114LYS     CG  443   3.551   5.342   8.052
 1114LYS    HG1  444   3.485   5.428   8.047
 1114LYS    HG2  445   3.628   5.370   7.980
 1114LYS     CD  446   3.594   5.335   8.198
 1114LYS    HD1  447   3.523   5.278   8.258
 1114LYS    HD2  448   3.601   5.438   8.231
 1114LYS     CE  449   3.736   5.277   8.206
 1114LYS    HE1  450   3.807   5.358   8.188
 1114LYS    HE2  451   3.755   5.206   8.125
 1114LYS     NZ  452   3.770   5.219   8.336
 1114LYS    HZ1  453   3.857   5.167   8.336
 1114LYS    HZ2  454   3.794   5.292   8.401
 1114LYS    HZ3  455   3.696   5.160   8.371
 1114LYS      C  456   3.333   5.315   7.850
 1114LYS      O  457   3.221   5.284   7.889
 1115ASN      N  458   3.355   5.426   7.779
 1115ASN      H  459   3.448   5.439   7.742
 1115ASN     CA  460   3.254   5.520   7.735
 1115ASN     HA  461   3.173   5.537   7.806
 1115ASN     CB  462   3.330   5.651   7.717
 1115ASN    HB1  463   3.259   5.727   7.683
 1115ASN    HB2  464   3.400   5.632   7.636
 1115ASN     CG  465   3.402   5.707   7.838
 1115ASN    OD1  466   3.465   5.631   7.912
 1115ASN    ND2  467   3.407   5.840   7.847
 1115ASN   HD21  468   3.356   5.896   7.780
 1115ASN   HD22  469   3.453   5.892   7.920
 1115ASN      C  470   3.196   5.486   7.598
 1115ASN      O  471   3.104   5.559   7.561
 1116ILE      N  472   3.238   5.389   7.517
 1116ILE      H  473   3.314   5.332   7.552
 1116ILE     CA  474   3.185   5.350   7.388
 1116ILE     HA  475   3.149   5.440   7.339
 1116ILE     CB  476   3.297   5.302   7.295
 1116ILE     HB  477   3.346   5.212   7.332
 1116ILE    CG2  478   3.252   5.273   7.152
 1116ILE   HG21  479   3.313   5.204   7.095
 1116ILE   HG22  480   3.152   5.230   7.146
 1116ILE   HG23  481   3.244   5.362   7.090
 1116ILE    CG1  482   3.403   5.410   7.282
 1116ILE   HG11  483   3.439   5.440   7.380
 1116ILE   HG12  484   3.356   5.499   7.241
 1116ILE     CD  485   3.535   5.377   7.212
 1116ILE    HD1  486   3.570   5.275   7.226
 1116ILE    HD2  487   3.517   5.382   7.104
 1116ILE    HD3  488   3.608   5.454   7.236
 1116ILE      C  489   3.072   5.249   7.399
 1116ILE      O  490   3.082   5.154   7.476
 1117THR      N  491   2.968   5.266   7.317
 1117THR      H  492   2.969   5.345   7.254
 1117THR     CA  493   2.863   5.171   7.289
 1117THR     HA  494   2.900   5.073   7.320
 1117THR     CB  495   2.729   5.205   7.353
 1117THR     HB  496   2.695   5.302   7.317
 1117THR    CG2  497   2.632   5.088   7.336
 1117THR   HG21  498   2.668   4.988   7.362
 1117THR   HG22  499   2.541   5.110   7.392
 1117THR   HG23  500   2.600   5.081   7.232
 1117THR    OG1  501   2.747   5.224   7.492
 1117THR    HG1  502   2.796   5.306   7.492
 1117THR      C  503   2.838   5.171   7.139
 1117THR      O  504   2.818   5.276   7.078
 1118LEU      N  505   2.842   5.055   7.073
 1118LEU      H  506   2.872   4.969   7.116
 1118LEU     CA  507   2.781   5.035   6.943
 1118LEU     HA  508   2.775   5.127   6.885
 1118LEU     CB  509   2.858   4.931   6.862
 1118LEU    HB1  510   2.796   4.873   6.793
 1118LEU    HB2  511   2.904   4.858   6.929
 1118LEU     CG  512   2.970   5.006   6.791
 1118LEU     HG  513   2.932   5.063   6.706
 1118LEU    CD1  514   3.071   5.083   6.876
 1118LEU   HD11  515   3.029   5.178   6.911
 1118LEU   HD12  516   3.114   5.022   6.955
 1118LEU   HD13  517   3.159   5.106   6.816
 1118LEU    CD2  518   3.056   4.895   6.731
 1118LEU   HD21  519   3.132   4.948   6.673
 1118LEU   HD22  520   3.111   4.834   6.802
 1118LEU   HD23  521   2.988   4.837   6.669
 1118LEU      C  522   2.634   4.995   6.954
 1118LEU      O  523   2.586   4.943   7.054
 1119ILE      N  524   2.552   5.027   6.854
 1119ILE      H  525   2.598   5.081   6.782
 1119ILE     CA  526   2.408   5.015   6.850
 1119ILE     HA  527   2.370   4.982   6.946
 1119ILE     CB  528   2.334   5.147   6.829
 1119ILE     HB  529   2.371   5.192   6.737
 1119ILE    CG2  530   2.182   5.133   6.832
 1119ILE   HG21  531   2.148   5.071   6.748
 1119ILE   HG22  532   2.145   5.090   6.925
 1119ILE   HG23  533   2.135   5.229   6.814
 1119ILE    CG1  534   2.359   5.245   6.944
 1119ILE   HG11  535   2.467   5.257   6.956
 1119ILE   HG12  536   2.314   5.212   7.037
 1119ILE     CD  537   2.324   5.388   6.906
 1119ILE    HD1  538   2.379   5.442   6.984
 1119ILE    HD2  539   2.361   5.422   6.809
 1119ILE    HD3  540   2.218   5.410   6.919
 1119ILE      C  541   2.360   4.917   6.744
 1119ILE      O  542   2.274   4.835   6.774
 1120ARG      N  543   2.411   4.919   6.620
 1120ARG      H  544   2.464   5.004   6.602
 1120ARG     CA  545   2.379   4.838   6.504
 1120ARG     HA  546   2.383   4.730   6.520
 1120ARG     CB  547   2.234   4.871   6.470
 1120ARG    HB1  548   2.174   4.841   6.556
 1120ARG    HB2  549   2.215   4.816   6.379
 1120ARG     CG  550   2.203   5.011   6.416
 1120ARG    HG1  551   2.259   5.033   6.326
 1120ARG    HG2  552   2.219   5.085   6.495
 1120ARG     CD  553   2.055   5.004   6.381
 1120ARG    HD1  554   1.997   4.949   6.456
 1120ARG    HD2  555   2.038   4.940   6.294
 1120ARG     NE  556   1.992   5.133   6.355
 1120ARG     HE  557   2.049   5.210   6.322
 1120ARG     CZ  558   1.865   5.166   6.380
 1120ARG    NH1  559   1.823   5.291   6.353
 1120ARG   HH11  560   1.883   5.369   6.333
 1120ARG   HH12  561   1.728   5.321   6.371
 1120ARG    NH2  562   1.770   5.082   6.424
 1120ARG   HH21  563   1.770   4.983   6.407
 1120ARG   HH22  564   1.680   5.121   6.445
 1120ARG      C  565   2.468   4.873   6.386
 1120ARG      O  566   2.537   4.974   6.389
 1121GLY      N  567   2.467   4.789   6.281
 1121GLY      H  568   2.403   4.711   6.279
 1121GLY     CA  569   2.548   4.811   6.163
 1121GLY    HA1  570   2.548   4.725   6.097
 1121GLY    HA2  571   2.648   4.836   6.198
 1121GLY      C  572   2.479   4.922   6.085
 1121GLY      O  573   2.362   4.955   6.106
 1122LEU      N  574   2.547   4.978   5.985
 1122LEU      H  575   2.647   4.960   5.986
 1122LEU     CA  576   2.510   5.082   5.892
 1122LEU     HA  577   2.401   5.080   5.890
 1122LEU     CB  578   2.559   5.223   5.925
 1122LEU    HB1  579   2.528   5.294   5.848
 1122LEU    HB2  580   2.666   5.226   5.945
 1122LEU     CG  581   2.503   5.282   6.054
 1122LEU     HG  582   2.516   5.205   6.130
 1122LEU    CD1  583   2.576   5.411   6.089
 1122LEU   HD11  584   2.684   5.399   6.081
 1122LEU   HD12  585   2.544   5.494   6.026
 1122LEU   HD13  586   2.561   5.440   6.193
 1122LEU    CD2  587   2.353   5.314   6.050
 1122LEU   HD21  588   2.294   5.224   6.033
 1122LEU   HD22  589   2.323   5.351   6.148
 1122LEU   HD23  590   2.324   5.385   5.973
 1122LEU      C  591   2.541   5.044   5.748
 1122LEU      O  592   2.470   5.089   5.658
 1123GLY      N  593   2.667   5.005   5.727
 1123GLY      H  594   2.728   4.983   5.804
 1123GLY     CA  595   2.722   4.988   5.595
 1123GLY    HA1  596   2.751   5.084   5.553
 1123GLY    HA2  597   2.645   4.959   5.524
 1123GLY      C  598   2.848   4.902   5.586
 1123GLY      O  599   2.921   4.886   5.683
 1124HIS      N  600   2.869   4.832   5.474
 1124HIS      H  601   2.805   4.850   5.398
 1124HIS     CA  602   2.964   4.724   5.456
 1124HIS     HA  603   3.042   4.731   5.531
 1124HIS     CB  604   2.889   4.591   5.469
 1124HIS    HB1  605   2.847   4.569   5.567
 1124HIS    HB2  606   2.972   4.522   5.454
 1124HIS     CG  607   2.797   4.550   5.358
 1124HIS    ND1  608   2.712   4.621   5.273
 1124HIS    CE1  609   2.646   4.532   5.199
 1124HIS    HE1  610   2.569   4.559   5.128
 1124HIS    NE2  611   2.683   4.406   5.227
 1124HIS    HE2  612   2.663   4.323   5.173
 1124HIS    CD2  613   2.780   4.418   5.325
 1124HIS    HD2  614   2.822   4.329   5.369
 1124HIS      C  615   3.032   4.744   5.321
 1124HIS      O  616   3.084   4.649   5.263
 1125GLY      N  617   3.040   4.870   5.277
 1125GLY      H  618   3.007   4.943   5.339
 1125GLY     CA  619   3.101   4.904   5.150
 1125GLY    HA1  620   3.071   5.007   5.130
 1125GLY    HA2  621   3.065   4.846   5.066
 1125GLY      C  622   3.252   4.911   5.139
 1125GLY      O  623   3.296   4.967   5.039
 1126ALA      N  624   3.328   4.857   5.235
 1126ALA      H  625   3.289   4.804   5.311
 1126ALA     CA  626   3.471   4.830   5.229
 1126ALA     HA  627   3.499   4.792   5.131
 1126ALA     CB  628   3.533   4.967   5.257
 1126ALA    HB1  629   3.502   5.043   5.185
 1126ALA    HB2  630   3.505   5.000   5.357
 1126ALA    HB3  631   3.641   4.958   5.250
 1126ALA      C  632   3.505   4.718   5.326
 1126ALA      O  633   3.420   4.651   5.384
 1127PHE      N  634   3.636   4.698   5.343
 1127PHE      H  635   3.697   4.755   5.286
 1127PHE     CA  636   3.695   4.614   5.445
 1127PHE     HA  637   3.653   4.514   5.450
 1127PHE     CB  638   3.846   4.603   5.424
 1127PHE    HB1  639   3.887   4.699   5.454
 1127PHE    HB2  640   3.868   4.597   5.317
 1127PHE     CG  641   3.920   4.498   5.505
 1127PHE    CD1  642   3.972   4.526   5.631
 1127PHE    HD1  643   3.956   4.623   5.677
 1127PHE    CE1  644   4.041   4.428   5.703
 1127PHE    HE1  645   4.084   4.446   5.800
 1127PHE     CZ  646   4.062   4.299   5.652
 1127PHE     HZ  647   4.126   4.234   5.710
 1127PHE    CE2  648   4.001   4.263   5.531
 1127PHE    HE2  649   4.011   4.162   5.494
 1127PHE    CD2  650   3.932   4.365   5.463
 1127PHE    HD2  651   3.887   4.347   5.367
 1127PHE      C  652   3.654   4.663   5.583
 1127PHE      O  653   3.691   4.773   5.624
 1128GLY      N  654   3.581   4.579   5.657
 1128GLY      H  655   3.546   4.501   5.604
 1128GLY     CA  656   3.514   4.620   5.779
 1128GLY    HA1  657   3.573   4.685   5.843
 1128GLY    HA2  658   3.490   4.528   5.834
 1128GLY      C  659   3.375   4.680   5.762
 1128GLY      O  660   3.324   4.703   5.652
 1129GLU      N  661   3.310   4.712   5.874
 1129GLU      H  662   3.355   4.680   5.958
 1129GLU     CA  663   3.178   4.772   5.880
 1129GLU     HA  664   3.140   4.781   5.778
 1129GLU     CB  665   3.089   4.680   5.963
 1129GLU    HB1  666   2.996   4.728   5.993
 1129GLU    HB2  667   3.157   4.645   6.042
 1129GLU     CG  668   3.048   4.559   5.880
 1129GLU    HG1  669   3.129   4.511   5.825
 1129GLU    HG2  670   2.965   4.589   5.815
 1129GLU     CD  671   2.977   4.457   5.968
 1129GLU    OE1  672   2.862   4.476   6.013
 1129GLU    OE2  673   3.038   4.356   6.010
 1129GLU      C  674   3.161   4.910   5.941
 1129GLU      O  675   3.229   4.937   6.040
 1130VAL      N  676   3.074   4.994   5.884
 1130VAL      H  677   3.039   4.964   5.795
 1130VAL     CA  678   3.028   5.121   5.937
 1130VAL     HA  679   3.107   5.167   5.997
 1130VAL     CB  680   2.976   5.212   5.826
 1130VAL     HB  681   2.884   5.169   5.788
 1130VAL    CG1  682   2.939   5.345   5.891
 1130VAL   HG11  683   2.911   5.410   5.808
 1130VAL   HG12  684   2.866   5.313   5.964
 1130VAL   HG13  685   3.021   5.391   5.948
 1130VAL    CG2  686   3.071   5.231   5.708
 1130VAL   HG21  687   3.082   5.149   5.638
 1130VAL   HG22  688   3.032   5.310   5.643
 1130VAL   HG23  689   3.173   5.249   5.741
 1130VAL      C  690   2.918   5.076   6.032
 1130VAL      O  691   2.825   5.004   5.995
 1131TYR      N  692   2.918   5.116   6.159
 1131TYR      H  693   2.990   5.183   6.181
 1131TYR     CA  694   2.820   5.091   6.262
 1131TYR     HA  695   2.737   5.033   6.222
 1131TYR     CB  696   2.888   5.028   6.383
 1131TYR    HB1  697   2.840   5.058   6.476
 1131TYR    HB2  698   2.992   5.058   6.373
 1131TYR     CG  699   2.893   4.877   6.380
 1131TYR    CD1  700   2.970   4.804   6.289
 1131TYR    HD1  701   3.017   4.857   6.208
 1131TYR    CE1  702   2.981   4.664   6.291
 1131TYR    HE1  703   3.046   4.605   6.229
 1131TYR     CZ  704   2.905   4.597   6.390
 1131TYR     OH  705   2.897   4.461   6.398
 1131TYR     HH  706   2.964   4.408   6.355
 1131TYR    CE2  707   2.816   4.666   6.474
 1131TYR    HE2  708   2.741   4.616   6.533
 1131TYR    CD2  709   2.805   4.805   6.462
 1131TYR    HD2  710   2.731   4.856   6.522
 1131TYR      C  711   2.759   5.221   6.313
 1131TYR      O  712   2.827   5.323   6.301
 1132GLU      N  713   2.641   5.220   6.376
 1132GLU      H  714   2.590   5.133   6.374
 1132GLU     CA  715   2.586   5.332   6.450
 1132GLU     HA  716   2.623   5.426   6.406
 1132GLU     CB  717   2.436   5.329   6.424
 1132GLU    HB1  718   2.401   5.244   6.483
 1132GLU    HB2  719   2.402   5.312   6.322
 1132GLU     CG  720   2.351   5.448   6.467
 1132GLU    HG1  721   2.384   5.537   6.412
 1132GLU    HG2  722   2.364   5.469   6.573
 1132GLU     CD  723   2.202   5.439   6.434
 1132GLU    OE1  724   2.123   5.503   6.507
 1132GLU    OE2  725   2.162   5.368   6.340
 1132GLU      C  726   2.621   5.318   6.597
 1132GLU      O  727   2.610   5.211   6.657
 1133GLY      N  728   2.676   5.425   6.656
 1133GLY      H  729   2.676   5.516   6.612
 1133GLY     CA  730   2.715   5.420   6.795
 1133GLY    HA1  731   2.821   5.400   6.781
 1133GLY    HA2  732   2.660   5.341   6.846
 1133GLY      C  733   2.699   5.548   6.877
 1133GLY      O  734   2.624   5.638   6.839
 1134GLN      N  735   2.748   5.540   7.001
 1134GLN      H  736   2.802   5.463   7.036
 1134GLN     CA  737   2.735   5.645   7.100
 1134GLN     HA  738   2.750   5.740   7.049
 1134GLN     CB  739   2.599   5.633   7.166
 1134GLN    HB1  740   2.601   5.549   7.236
 1134GLN    HB2  741   2.520   5.604   7.097
 1134GLN     CG  742   2.556   5.752   7.252
 1134GLN    HG1  743   2.564   5.849   7.203
 1134GLN    HG2  744   2.635   5.761   7.328
 1134GLN     CD  745   2.429   5.734   7.334
 1134GLN    OE1  746   2.319   5.743   7.280
 1134GLN    NE2  747   2.443   5.717   7.466
 1134GLN   HE21  748   2.536   5.712   7.505
 1134GLN   HE22  749   2.361   5.719   7.524
 1134GLN      C  750   2.848   5.644   7.203
 1134GLN      O  751   2.876   5.538   7.258
 1135VAL      N  752   2.898   5.759   7.247
 1135VAL      H  753   2.867   5.844   7.202
 1135VAL     CA  754   3.008   5.784   7.338
 1135VAL     HA  755   3.035   5.691   7.389
 1135VAL     CB  756   3.118   5.836   7.246
 1135VAL     HB  757   3.089   5.929   7.198
 1135VAL    CG1  758   3.237   5.862   7.337
 1135VAL   HG11  759   3.253   5.772   7.396
 1135VAL   HG12  760   3.326   5.868   7.275
 1135VAL   HG13  761   3.220   5.948   7.403
 1135VAL    CG2  762   3.158   5.739   7.135
 1135VAL   HG21  763   3.070   5.718   7.073
 1135VAL   HG22  764   3.226   5.789   7.066
 1135VAL   HG23  765   3.189   5.644   7.176
 1135VAL      C  766   2.976   5.880   7.452
 1135VAL      O  767   2.918   5.988   7.438
 1136SER      N  768   3.012   5.842   7.575
 1136SER      H  769   3.047   5.748   7.588
 1136SER     CA  770   2.991   5.921   7.694
 1136SER     HA  771   2.922   6.000   7.668
 1136SER     CB  772   2.930   5.833   7.803
 1136SER    HB1  773   2.843   5.790   7.754
 1136SER    HB2  774   2.893   5.887   7.890
 1136SER     OG  775   3.013   5.727   7.845
 1136SER     HG  776   3.047   5.751   7.932
 1136SER      C  777   3.120   5.988   7.740
 1136SER      O  778   3.228   5.967   7.685
 1137GLY      N  779   3.114   6.083   7.834
 1137GLY      H  780   3.026   6.097   7.881
 1137GLY     CA  781   3.217   6.176   7.877
 1137GLY    HA1  782   3.280   6.217   7.798
 1137GLY    HA2  783   3.290   6.125   7.940
 1137GLY      C  784   3.158   6.285   7.965
 1137GLY      O  785   3.051   6.340   7.939
 1138MET      N  786   3.234   6.329   8.066
 1138MET      H  787   3.316   6.277   8.093
 1138MET     CA  788   3.194   6.433   8.159
 1138MET     HA  789   3.098   6.394   8.194
 1138MET     CB  790   3.282   6.427   8.283
 1138MET    HB1  791   3.364   6.498   8.273
 1138MET    HB2  792   3.309   6.326   8.313
 1138MET     CG  793   3.210   6.494   8.400
 1138MET    HG1  794   3.115   6.453   8.435
 1138MET    HG2  795   3.180   6.595   8.374
 1138MET     SD  796   3.328   6.514   8.536
 1138MET     CE  797   3.277   6.370   8.633
 1138MET    HE1  798   3.331   6.361   8.727
 1138MET    HE2  799   3.169   6.362   8.645
 1138MET    HE3  800   3.308   6.290   8.565
 1138MET      C  801   3.177   6.572   8.101
 1138MET      O  802   3.089   6.646   8.145
 1139PRO      N  803   3.258   6.618   8.005
 1139PRO     CD  804   3.395   6.579   7.980
 1139PRO    HD1  805   3.380   6.502   7.904
 1139PRO    HD2  806   3.446   6.540   8.068
 1139PRO     CG  807   3.460   6.706   7.925
 1139PRO    HG1  808   3.550   6.679   7.870
 1139PRO    HG2  809   3.478   6.769   8.012
 1139PRO     CB  810   3.347   6.766   7.841
 1139PRO    HB1  811   3.332   6.708   7.750
 1139PRO    HB2  812   3.355   6.873   7.821
 1139PRO     CA  813   3.234   6.747   7.942
 1139PRO     HA  814   3.252   6.826   8.014
 1139PRO      C  815   3.100   6.763   7.873
 1139PRO      O  816   3.078   6.871   7.818
 1140ASN      N  817   3.012   6.662   7.871
 1140ASN      H  818   3.051   6.572   7.896
 1140ASN     CA  819   2.878   6.681   7.821
 1140ASN     HA  820   2.834   6.777   7.851
 1140ASN     CB  821   2.882   6.653   7.671
 1140ASN    HB1  822   2.909   6.743   7.616
 1140ASN    HB2  823   2.778   6.643   7.640
 1140ASN     CG  824   2.971   6.534   7.637
 1140ASN    OD1  825   3.092   6.540   7.615
 1140ASN    ND2  826   2.908   6.417   7.633
 1140ASN   HD21  827   2.807   6.422   7.636
 1140ASN   HD22  828   2.954   6.328   7.624
 1140ASN      C  829   2.777   6.599   7.900
 1140ASN      O  830   2.697   6.528   7.839
 1141ASP      N  831   2.783   6.591   8.033
 1141ASP      H  832   2.839   6.664   8.075
 1141ASP     CA  833   2.766   6.470   8.110
 1141ASP     HA  834   2.841   6.395   8.086
 1141ASP     CB  835   2.783   6.501   8.259
 1141ASP    HB1  836   2.718   6.585   8.283
 1141ASP    HB2  837   2.889   6.527   8.269
 1141ASP     CG  838   2.747   6.378   8.340
 1141ASP    OD1  839   2.816   6.274   8.339
 1141ASP    OD2  840   2.659   6.384   8.429
 1141ASP      C  841   2.629   6.408   8.086
 1141ASP      O  842   2.622   6.292   8.047
 1142PRO      N  843   2.517   6.481   8.096
 1142PRO     CD  844   2.499   6.618   8.140
 1142PRO    HD1  845   2.564   6.690   8.090
 1142PRO    HD2  846   2.520   6.628   8.246
 1142PRO     CG  847   2.355   6.658   8.108
 1142PRO    HG1  848   2.338   6.673   8.001
 1142PRO    HG2  849   2.318   6.743   8.165
 1142PRO     CB  850   2.287   6.525   8.140
 1142PRO    HB1  851   2.192   6.520   8.086
 1142PRO    HB2  852   2.249   6.516   8.242
 1142PRO     CA  853   2.385   6.423   8.084
 1142PRO     HA  854   2.376   6.333   8.145
 1142PRO      C  855   2.354   6.389   7.939
 1142PRO      O  856   2.253   6.327   7.908
 1143SER      N  857   2.434   6.436   7.842
 1143SER      H  858   2.512   6.490   7.878
 1143SER     CA  859   2.420   6.421   7.699
 1143SER     HA  860   2.332   6.366   7.666
 1143SER     CB  861   2.418   6.563   7.643
 1143SER    HB1  862   2.406   6.558   7.535
 1143SER    HB2  863   2.513   6.612   7.667
 1143SER     OG  864   2.320   6.645   7.703
 1143SER     HG  865   2.237   6.621   7.661
 1143SER      C  866   2.536   6.349   7.633
 1143SER      O  867   2.626   6.414   7.581
 1144PRO      N  868   2.535   6.215   7.635
 1144PRO     CD  869   2.453   6.129   7.718
 1144PRO    HD1  870   2.354   6.144   7.674
 1144PRO    HD2  871   2.455   6.169   7.819
 1144PRO     CG  872   2.510   5.989   7.693
 1144PRO    HG1  873   2.434   5.912   7.680
 1144PRO    HG2  874   2.577   5.960   7.773
 1144PRO     CB  875   2.591   5.990   7.564
 1144PRO    HB1  876   2.524   5.967   7.482
 1144PRO    HB2  877   2.679   5.926   7.573
 1144PRO     CA  878   2.622   6.139   7.548
 1144PRO     HA  879   2.721   6.165   7.584
 1144PRO      C  880   2.615   6.184   7.403
 1144PRO      O  881   2.503   6.222   7.370
 1145LEU      N  882   2.724   6.164   7.328
 1145LEU      H  883   2.808   6.129   7.370
 1145LEU     CA  884   2.730   6.193   7.186
 1145LEU     HA  885   2.652   6.266   7.164
 1145LEU     CB  886   2.858   6.269   7.155
 1145LEU    HB1  887   2.957   6.228   7.175
 1145LEU    HB2  888   2.852   6.361   7.213
 1145LEU     CG  889   2.862   6.316   7.010
 1145LEU     HG  890   2.834   6.232   6.947
 1145LEU    CD1  891   2.759   6.421   6.967
 1145LEU   HD11  892   2.783   6.512   7.022
 1145LEU   HD12  893   2.768   6.433   6.859
 1145LEU   HD13  894   2.657   6.387   6.988
 1145LEU    CD2  895   3.000   6.359   6.962
 1145LEU   HD21  896   2.993   6.353   6.853
 1145LEU   HD22  897   3.021   6.458   7.003
 1145LEU   HD23  898   3.077   6.291   6.999
 1145LEU      C  899   2.703   6.077   7.092
 1145LEU      O  900   2.783   5.983   7.094
 1146GLN      N  901   2.595   6.069   7.014
 1146GLN      H  902   2.534   6.149   7.026
 1146GLN     CA  903   2.562   5.972   6.912
 1146GLN     HA  904   2.584   5.870   6.946
 1146GLN     CB  905   2.413   5.969   6.878
 1146GLN    HB1  906   2.387   5.892   6.806
 1146GLN    HB2  907   2.382   6.066   6.840
 1146GLN     CG  908   2.335   5.929   7.003
 1146GLN    HG1  909   2.366   5.995   7.084
 1146GLN    HG2  910   2.358   5.827   7.036
 1146GLN     CD  911   2.184   5.933   6.992
 1146GLN    OE1  912   2.137   6.006   6.905
 1146GLN    NE2  913   2.103   5.874   7.080
 1146GLN   HE21  914   2.153   5.808   7.138
 1146GLN   HE22  915   2.004   5.860   7.065
 1146GLN      C  916   2.645   6.001   6.788
 1146GLN      O  917   2.642   6.109   6.729
 1147VAL      N  918   2.715   5.901   6.734
 1147VAL      H  919   2.684   5.813   6.773
 1147VAL     CA  920   2.813   5.911   6.627
 1147VAL     HA  921   2.793   6.003   6.572
 1147VAL     CB  922   2.957   5.913   6.680
 1147VAL     HB  923   3.025   5.884   6.600
 1147VAL    CG1  924   3.003   6.051   6.722
 1147VAL   HG11  925   3.107   6.040   6.755
 1147VAL   HG12  926   2.996   6.114   6.633
 1147VAL   HG13  927   2.937   6.095   6.797
 1147VAL    CG2  928   2.990   5.813   6.790
 1147VAL   HG21  929   2.945   5.830   6.887
 1147VAL   HG22  930   2.973   5.707   6.769
 1147VAL   HG23  931   3.098   5.823   6.801
 1147VAL      C  932   2.804   5.805   6.518
 1147VAL      O  933   2.745   5.700   6.541
 1148ALA      N  934   2.872   5.828   6.406
 1148ALA      H  935   2.916   5.918   6.392
 1148ALA     CA  936   2.900   5.710   6.327
 1148ALA     HA  937   2.820   5.637   6.324
 1148ALA     CB  938   2.917   5.756   6.183
 1148ALA    HB1  939   2.828   5.796   6.134
 1148ALA    HB2  940   2.991   5.835   6.188
 1148ALA    HB3  941   2.960   5.675   6.123
 1148ALA      C  942   3.028   5.645   6.378
 1148ALA      O  943   3.119   5.719   6.415
 1149VAL      N  944   3.041   5.514   6.361
 1149VAL      H  945   2.961   5.462   6.326
 1149VAL     CA  946   3.159   5.434   6.384
 1149VAL     HA  947   3.240   5.492   6.427
 1149VAL     CB  948   3.129   5.338   6.499
 1149VAL     HB  949   3.054   5.264   6.471
 1149VAL    CG1  950   3.251   5.263   6.553
 1149VAL   HG11  951   3.291   5.190   6.482
 1149VAL   HG12  952   3.334   5.324   6.586
 1149VAL   HG13  953   3.213   5.206   6.638
 1149VAL    CG2  954   3.063   5.409   6.618
 1149VAL   HG21  955   3.099   5.508   6.644
 1149VAL   HG22  956   2.959   5.421   6.586
 1149VAL   HG23  957   3.075   5.346   6.707
 1149VAL      C  958   3.206   5.357   6.261
 1149VAL      O  959   3.125   5.298   6.190
 1150LYS      N  960   3.338   5.350   6.246
 1150LYS      H  961   3.402   5.413   6.293
 1150LYS     CA  962   3.394   5.255   6.152
 1150LYS     HA  963   3.310   5.211   6.098
 1150LYS     CB  964   3.487   5.315   6.047
 1150LYS    HB1  965   3.575   5.251   6.042
 1150LYS    HB2  966   3.510   5.414   6.086
 1150LYS     CG  967   3.418   5.330   5.911
 1150LYS    HG1  968   3.330   5.393   5.922
 1150LYS    HG2  969   3.399   5.233   5.865
 1150LYS     CD  970   3.516   5.401   5.819
 1150LYS    HD1  971   3.617   5.361   5.823
 1150LYS    HD2  972   3.519   5.505   5.852
 1150LYS     CE  973   3.460   5.419   5.678
 1150LYS    HE1  974   3.369   5.479   5.670
 1150LYS    HE2  975   3.429   5.324   5.634
 1150LYS     NZ  976   3.560   5.485   5.594
 1150LYS    HZ1  977   3.527   5.488   5.498
 1150LYS    HZ2  978   3.597   5.574   5.627
 1150LYS    HZ3  979   3.649   5.437   5.588
 1150LYS      C  980   3.458   5.149   6.240
 1150LYS      O  981   3.517   5.177   6.344
 1151THR      N  982   3.449   5.024   6.192
 1151THR      H  983   3.393   5.004   6.109
 1151THR     CA  984   3.498   4.910   6.266
 1151THR     HA  985   3.557   4.940   6.353
 1151THR     CB  986   3.382   4.837   6.332
 1151THR     HB  987   3.428   4.768   6.402
 1151THR    CG2  988   3.267   4.909   6.402
 1151THR   HG21  989   3.203   4.978   6.346
 1151THR   HG22  990   3.192   4.836   6.431
 1151THR   HG23  991   3.298   4.956   6.495
 1151THR    OG1  992   3.316   4.751   6.242
 1151THR    HG1  993   3.276   4.815   6.184
 1151THR      C  994   3.592   4.822   6.185
 1151THR      O  995   3.573   4.816   6.064
 1152LEU      N  996   3.705   4.781   6.244
 1152LEU      H  997   3.713   4.805   6.342
 1152LEU     CA  998   3.794   4.684   6.183
 1152LEU     HA  999   3.781   4.687   6.075
 1152LEU     CB 1000   3.937   4.720   6.222
 1152LEU    HB1 1001   3.944   4.707   6.330
 1152LEU    HB2 1002   3.947   4.828   6.215
 1152LEU     CG 1003   4.051   4.653   6.146
 1152LEU     HG 1004   4.044   4.547   6.168
 1152LEU    CD1 1005   4.063   4.686   5.998
 1152LEU   HD11 1006   3.972   4.677   5.938
 1152LEU   HD12 1007   4.086   4.792   5.993
 1152LEU   HD13 1008   4.140   4.632   5.942
 1152LEU    CD2 1009   4.183   4.696   6.210
 1152LEU   HD21 1010   4.171   4.800   6.241
 1152LEU   HD22 1011   4.194   4.639   6.302
 1152LEU   HD23 1012   4.272   4.673   6.152
 1152LEU      C 1013   3.760   4.541   6.225
 1152LEU      O 1014   3.745   4.523   6.345
 1153PRO      N 1015   3.761   4.446   6.132
 1153PRO     CD 1016   3.786   4.455   5.989
 1153PRO    HD1 1017   3.893   4.467   5.972
 1153PRO    HD2 1018   3.733   4.536   5.938
 1153PRO     CG 1019   3.734   4.328   5.922
 1153PRO    HG1 1020   3.790   4.297   5.834
 1153PRO    HG2 1021   3.629   4.333   5.894
 1153PRO     CB 1022   3.759   4.229   6.035
 1153PRO    HB1 1023   3.865   4.202   6.034
 1153PRO    HB2 1024   3.701   4.136   6.033
 1153PRO     CA 1025   3.733   4.307   6.164
 1153PRO     HA 1026   3.627   4.295   6.186
 1153PRO      C 1027   3.817   4.253   6.279
 1153PRO      O 1028   3.939   4.269   6.281
 1154GLU      N 1029   3.760   4.176   6.372
 1154GLU      H 1030   3.660   4.165   6.380
 1154GLU     CA 1031   3.831   4.109   6.478
 1154GLU     HA 1032   3.907   4.180   6.511
 1154GLU     CB 1033   3.753   4.067   6.603
 1154GLU    HB1 1034   3.824   4.037   6.681
 1154GLU    HB2 1035   3.700   3.973   6.586
 1154GLU     CG 1036   3.666   4.174   6.666
 1154GLU    HG1 1037   3.703   4.274   6.641
 1154GLU    HG2 1038   3.651   4.164   6.774
 1154GLU     CD 1039   3.527   4.163   6.604
 1154GLU    OE1 1040   3.426   4.148   6.677
 1154GLU    OE2 1041   3.513   4.158   6.480
 1154GLU      C 1042   3.923   3.995   6.435
 1154GLU      O 1043   3.984   3.928   6.518
 1155VAL      N 1044   3.950   3.980   6.306
 1155VAL      H 1045   3.894   4.031   6.238
 1155VAL     CA 1046   4.033   3.874   6.252
 1155VAL     HA 1047   4.102   3.824   6.319
 1155VAL     CB 1048   3.944   3.771   6.183
 1155VAL     HB 1049   4.005   3.691   6.142
 1155VAL    CG1 1050   3.841   3.703   6.274
 1155VAL   HG11 1051   3.773   3.773   6.321
 1155VAL   HG12 1052   3.773   3.642   6.214
 1155VAL   HG13 1053   3.894   3.648   6.352
 1155VAL    CG2 1054   3.866   3.829   6.066
 1155VAL   HG21 1055   3.795   3.762   6.018
 1155VAL   HG22 1056   3.800   3.908   6.103
 1155VAL   HG23 1057   3.931   3.879   5.994
 1155VAL      C 1058   4.138   3.920   6.152
 1155VAL      O 1059   4.192   3.838   6.078
 1156CYS      N 1060   4.162   4.050   6.133
 1156CYS      H 1061   4.122   4.107   6.205
 1156CYS     CA 1062   4.252   4.112   6.038
 1156CYS     HA 1063   4.234   4.064   5.941
 1156CYS     CB 1064   4.214   4.257   6.011
 1156CYS    HB1 1065   4.105   4.261   6.018
 1156CYS    HB2 1066   4.237   4.296   5.912
 1156CYS     SG 1067   4.270   4.358   6.150
 1156CYS     HG 1068   4.398   4.317   6.148
 1156CYS      C 1069   4.402   4.098   6.063
 1156CYS      O 1070   4.449   4.083   6.176
 1157SER      N 1071   4.476   4.125   5.955
 1157SER      H 1072   4.423   4.165   5.879
 1157SER     CA 1073   4.620   4.134   5.946
 1157SER     HA 1074   4.669   4.070   6.019
 1157SER     CB 1075   4.677   4.082   5.814
 1157SER    HB1 1076   4.626   3.999   5.765
 1157SER    HB2 1077   4.781   4.055   5.833
 1157SER     OG 1078   4.671   4.185   5.718
 1157SER     HG 1079   4.579   4.210   5.725
 1157SER      C 1080   4.670   4.276   5.965
 1157SER      O 1081   4.605   4.379   5.951
 1158GLU      N 1082   4.795   4.283   6.013
 1158GLU      H 1083   4.848   4.198   6.026
 1158GLU     CA 1084   4.850   4.412   6.049
 1158GLU     HA 1085   4.794   4.456   6.131
 1158GLU     CB 1086   4.990   4.395   6.107
 1158GLU    HB1 1087   4.969   4.340   6.199
 1158GLU    HB2 1088   5.029   4.494   6.130
 1158GLU     CG 1089   5.090   4.327   6.014
 1158GLU    HG1 1090   5.180   4.325   6.076
 1158GLU    HG2 1091   5.104   4.395   5.929
 1158GLU     CD 1092   5.063   4.186   5.965
 1158GLU    OE1 1093   5.010   4.109   6.048
 1158GLU    OE2 1094   5.075   4.147   5.847
 1158GLU      C 1095   4.848   4.513   5.936
 1158GLU      O 1096   4.822   4.630   5.962
 1159GLN      N 1097   4.860   4.470   5.810
 1159GLN      H 1098   4.868   4.370   5.800
 1159GLN     CA 1099   4.854   4.560   5.697
 1159GLN     HA 1100   4.914   4.646   5.726
 1159GLN     CB 1101   4.911   4.496   5.570
 1159GLN    HB1 1102   4.870   4.534   5.476
 1159GLN    HB2 1103   4.867   4.396   5.576
 1159GLN     CG 1104   5.063   4.488   5.568
 1159GLN    HG1 1105   5.096   4.417   5.491
 1159GLN    HG2 1106   5.090   4.449   5.666
 1159GLN     CD 1107   5.148   4.614   5.565
 1159GLN    OE1 1108   5.098   4.725   5.583
 1159GLN    NE2 1109   5.277   4.602   5.533
 1159GLN   HE21 1110   5.308   4.507   5.516
 1159GLN   HE22 1111   5.327   4.688   5.512
 1159GLN      C 1112   4.718   4.627   5.683
 1159GLN      O 1113   4.709   4.741   5.639
 1160ASP      N 1114   4.612   4.558   5.727
 1160ASP      H 1115   4.628   4.466   5.767
 1160ASP     CA 1116   4.477   4.608   5.742
 1160ASP     HA 1117   4.446   4.671   5.659
 1160ASP     CB 1118   4.385   4.487   5.747
 1160ASP    HB1 1119   4.284   4.526   5.733
 1160ASP    HB2 1120   4.386   4.448   5.849
 1160ASP     CG 1121   4.411   4.371   5.652
 1160ASP    OD1 1122   4.413   4.255   5.699
 1160ASP    OD2 1123   4.429   4.396   5.531
 1160ASP      C 1124   4.459   4.696   5.865
 1160ASP      O 1125   4.374   4.785   5.856
 1161GLU      N 1126   4.533   4.674   5.974
 1161GLU      H 1127   4.605   4.606   5.952
 1161GLU     CA 1128   4.535   4.769   6.083
 1161GLU     HA 1129   4.434   4.802   6.107
 1161GLU     CB 1130   4.607   4.707   6.202
 1161GLU    HB1 1131   4.598   4.784   6.278
 1161GLU    HB2 1132   4.704   4.671   6.169
 1161GLU     CG 1133   4.543   4.578   6.255
 1161GLU    HG1 1134   4.527   4.508   6.173
 1161GLU    HG2 1135   4.443   4.586   6.297
 1161GLU     CD 1136   4.630   4.516   6.364
 1161GLU    OE1 1137   4.754   4.532   6.370
 1161GLU    OE2 1138   4.579   4.432   6.441
 1161GLU      C 1139   4.612   4.897   6.054
 1161GLU      O 1140   4.576   5.010   6.087
 1162LEU      N 1141   4.725   4.892   5.984
 1162LEU      H 1142   4.768   4.801   5.971
 1162LEU     CA 1143   4.796   5.007   5.931
 1162LEU     HA 1144   4.811   5.069   6.019
 1162LEU     CB 1145   4.932   4.962   5.878
 1162LEU    HB1 1146   4.981   5.049   5.834
 1162LEU    HB2 1147   4.905   4.889   5.802
 1162LEU     CG 1148   5.023   4.905   5.987
 1162LEU     HG 1149   4.973   4.834   6.053
 1162LEU    CD1 1150   5.131   4.817   5.924
 1162LEU   HD11 1151   5.081   4.739   5.867
 1162LEU   HD12 1152   5.201   4.873   5.863
 1162LEU   HD13 1153   5.183   4.772   6.009
 1162LEU    CD2 1154   5.092   5.018   6.061
 1162LEU   HD21 1155   5.150   5.084   5.996
 1162LEU   HD22 1156   5.023   5.080   6.118
 1162LEU   HD23 1157   5.161   4.975   6.135
 1162LEU      C 1158   4.715   5.082   5.826
 1162LEU      O 1159   4.707   5.204   5.830
 1163ASP      N 1160   4.647   5.012   5.735
 1163ASP      H 1161   4.661   4.912   5.733
 1163ASP     CA 1162   4.539   5.068   5.657
 1163ASP     HA 1163   4.586   5.148   5.600
 1163ASP     CB 1164   4.479   4.961   5.565
 1163ASP    HB1 1165   4.388   4.998   5.519
 1163ASP    HB2 1166   4.447   4.873   5.621
 1163ASP     CG 1167   4.571   4.909   5.455
 1163ASP    OD1 1168   4.659   4.986   5.412
 1163ASP    OD2 1169   4.536   4.799   5.408
 1163ASP      C 1170   4.423   5.127   5.736
 1163ASP      O 1171   4.377   5.231   5.690
 1164PHE      N 1172   4.388   5.074   5.853
 1164PHE      H 1173   4.443   4.997   5.889
 1164PHE     CA 1174   4.288   5.136   5.938
 1164PHE     HA 1175   4.198   5.148   5.878
 1164PHE     CB 1176   4.254   5.040   6.051
 1164PHE    HB1 1177   4.336   5.033   6.122
 1164PHE    HB2 1178   4.236   4.944   6.003
 1164PHE     CG 1179   4.127   5.076   6.124
 1164PHE    CD1 1180   4.008   5.065   6.051
 1164PHE    HD1 1181   4.016   5.046   5.945
 1164PHE    CE1 1182   3.886   5.088   6.115
 1164PHE    HE1 1183   3.797   5.082   6.054
 1164PHE     CZ 1184   3.883   5.130   6.249
 1164PHE     HZ 1185   3.788   5.154   6.295
 1164PHE    CE2 1186   4.002   5.131   6.322
 1164PHE    HE2 1187   3.998   5.152   6.428
 1164PHE    CD2 1188   4.125   5.104   6.262
 1164PHE    HD2 1189   4.212   5.117   6.324
 1164PHE      C 1190   4.337   5.271   5.989
 1164PHE      O 1191   4.267   5.370   5.969
 1165LEU      N 1192   4.463   5.273   6.034
 1165LEU      H 1193   4.506   5.182   6.041
 1165LEU     CA 1194   4.529   5.384   6.100
 1165LEU     HA 1195   4.458   5.422   6.173
 1165LEU     CB 1196   4.644   5.333   6.186
 1165LEU    HB1 1197   4.707   5.270   6.123
 1165LEU    HB2 1198   4.601   5.273   6.267
 1165LEU     CG 1199   4.723   5.444   6.255
 1165LEU     HG 1200   4.775   5.503   6.180
 1165LEU    CD1 1201   4.643   5.536   6.347
 1165LEU   HD11 1202   4.579   5.594   6.280
 1165LEU   HD12 1203   4.578   5.474   6.408
 1165LEU   HD13 1204   4.713   5.600   6.401
 1165LEU    CD2 1205   4.831   5.369   6.333
 1165LEU   HD21 1206   4.800   5.338   6.433
 1165LEU   HD22 1207   4.884   5.294   6.275
 1165LEU   HD23 1208   4.911   5.439   6.354
 1165LEU      C 1209   4.566   5.489   5.996
 1165LEU      O 1210   4.550   5.606   6.033
 1166MET      N 1211   4.605   5.452   5.874
 1166MET      H 1212   4.621   5.356   5.848
 1166MET     CA 1213   4.624   5.553   5.772
 1166MET     HA 1214   4.671   5.641   5.815
 1166MET     CB 1215   4.719   5.511   5.660
 1166MET    HB1 1216   4.726   5.591   5.586
 1166MET    HB2 1217   4.679   5.425   5.606
 1166MET     CG 1218   4.864   5.484   5.699
 1166MET    HG1 1219   4.925   5.436   5.622
 1166MET    HG2 1220   4.859   5.426   5.791
 1166MET     SD 1221   4.956   5.634   5.739
 1166MET     CE 1222   5.067   5.649   5.596
 1166MET    HE1 1223   5.010   5.654   5.503
 1166MET    HE2 1224   5.135   5.735   5.602
 1166MET    HE3 1225   5.134   5.564   5.590
 1166MET      C 1226   4.494   5.611   5.718
 1166MET      O 1227   4.481   5.732   5.699
 1167GLU      N 1228   4.389   5.529   5.709
 1167GLU      H 1229   4.388   5.430   5.730
 1167GLU     CA 1230   4.255   5.580   5.689
 1167GLU     HA 1231   4.250   5.641   5.598
 1167GLU     CB 1232   4.151   5.473   5.660
 1167GLU    HB1 1233   4.095   5.450   5.751
 1167GLU    HB2 1234   4.209   5.395   5.610
 1167GLU     CG 1235   4.047   5.528   5.563
 1167GLU    HG1 1236   4.102   5.557   5.473
 1167GLU    HG2 1237   3.989   5.611   5.602
 1167GLU     CD 1238   3.950   5.418   5.523
 1167GLU    OE1 1239   3.869   5.372   5.606
 1167GLU    OE2 1240   3.954   5.379   5.404
 1167GLU      C 1241   4.212   5.680   5.795
 1167GLU      O 1242   4.175   5.794   5.764
 1168ALA      N 1243   4.229   5.642   5.921
 1168ALA      H 1244   4.265   5.550   5.942
 1168ALA     CA 1245   4.194   5.722   6.037
 1168ALA     HA 1246   4.085   5.728   6.039
 1168ALA     CB 1247   4.225   5.648   6.167
 1168ALA    HB1 1248   4.327   5.664   6.203
 1168ALA    HB2 1249   4.150   5.688   6.236
 1168ALA    HB3 1250   4.222   5.540   6.154
 1168ALA      C 1251   4.266   5.856   6.032
 1168ALA      O 1252   4.209   5.957   6.073
 1169LEU      N 1253   4.390   5.858   5.983
 1169LEU      H 1254   4.430   5.772   5.951
 1169LEU     CA 1255   4.468   5.980   5.971
 1169LEU     HA 1256   4.464   6.030   6.068
 1169LEU     CB 1257   4.617   5.952   5.951
 1169LEU    HB1 1258   4.659   6.033   5.892
 1169LEU    HB2 1259   4.625   5.864   5.887
 1169LEU     CG 1260   4.696   5.940   6.081
 1169LEU     HG 1261   4.625   5.900   6.152
 1169LEU    CD1 1262   4.819   5.850   6.070
 1169LEU   HD11 1263   4.831   5.821   6.174
 1169LEU   HD12 1264   4.796   5.759   6.015
 1169LEU   HD13 1265   4.902   5.905   6.024
 1169LEU    CD2 1266   4.743   6.075   6.133
 1169LEU   HD21 1267   4.669   6.151   6.108
 1169LEU   HD22 1268   4.754   6.075   6.242
 1169LEU   HD23 1269   4.833   6.118   6.088
 1169LEU      C 1270   4.417   6.074   5.863
 1169LEU      O 1271   4.380   6.187   5.894
 1170ILE      N 1272   4.403   6.019   5.742
 1170ILE      H 1273   4.434   5.923   5.736
 1170ILE     CA 1274   4.349   6.083   5.624
 1170ILE     HA 1275   4.415   6.162   5.589
 1170ILE     CB 1276   4.336   5.979   5.513
 1170ILE     HB 1277   4.299   5.891   5.565
 1170ILE    CG2 1278   4.241   6.021   5.402
 1170ILE   HG21 1279   4.242   5.963   5.310
 1170ILE   HG22 1280   4.137   6.025   5.433
 1170ILE   HG23 1281   4.284   6.116   5.369
 1170ILE    CG1 1282   4.473   5.946   5.453
 1170ILE   HG11 1283   4.553   5.928   5.525
 1170ILE   HG12 1284   4.504   6.032   5.394
 1170ILE     CD 1285   4.473   5.830   5.354
 1170ILE    HD1 1286   4.573   5.788   5.343
 1170ILE    HD2 1287   4.412   5.749   5.396
 1170ILE    HD3 1288   4.425   5.868   5.265
 1170ILE      C 1289   4.220   6.153   5.665
 1170ILE      O 1290   4.196   6.264   5.617
 1171THR      N 1291   4.130   6.078   5.729
 1171THR      H 1292   4.157   5.981   5.741
 1171THR     CA 1293   3.997   6.128   5.753
 1171THR     HA 1294   3.951   6.151   5.657
 1171THR     CB 1295   3.908   6.012   5.799
 1171THR     HB 1296   3.945   5.991   5.899
 1171THR    CG2 1297   3.758   6.040   5.798
 1171THR   HG21 1298   3.703   5.946   5.792
 1171THR   HG22 1299   3.729   6.085   5.893
 1171THR   HG23 1300   3.734   6.089   5.703
 1171THR    OG1 1301   3.926   5.901   5.713
 1171THR    HG1 1302   4.003   5.859   5.751
 1171THR      C 1303   3.998   6.243   5.852
 1171THR      O 1304   3.920   6.337   5.840
 1172SER      N 1305   4.092   6.236   5.947
 1172SER      H 1306   4.155   6.157   5.948
 1172SER     CA 1307   4.111   6.331   6.055
 1172SER     HA 1308   4.009   6.345   6.091
 1172SER     CB 1309   4.191   6.269   6.170
 1172SER    HB1 1310   4.195   6.349   6.244
 1172SER    HB2 1311   4.286   6.242   6.126
 1172SER     OG 1312   4.133   6.156   6.232
 1172SER     HG 1313   4.165   6.077   6.187
 1172SER      C 1314   4.169   6.468   6.027
 1172SER      O 1315   4.146   6.560   6.106
 1173LYS      N 1316   4.254   6.476   5.924
 1173LYS      H 1317   4.274   6.393   5.869
 1173LYS     CA 1318   4.331   6.593   5.888
 1173LYS     HA 1319   4.341   6.646   5.983
 1173LYS     CB 1320   4.474   6.561   5.845
 1173LYS    HB1 1321   4.512   6.661   5.824
 1173LYS    HB2 1322   4.474   6.509   5.750
 1173LYS     CG 1323   4.570   6.492   5.941
 1173LYS    HG1 1324   4.669   6.488   5.896
 1173LYS    HG2 1325   4.546   6.386   5.947
 1173LYS     CD 1326   4.577   6.526   6.090
 1173LYS    HD1 1327   4.628   6.446   6.144
 1173LYS    HD2 1328   4.476   6.527   6.130
 1173LYS     CE 1329   4.642   6.661   6.117
 1173LYS    HE1 1330   4.590   6.732   6.054
 1173LYS    HE2 1331   4.748   6.657   6.090
 1173LYS     NZ 1332   4.627   6.691   6.260
 1173LYS    HZ1 1333   4.660   6.781   6.292
 1173LYS    HZ2 1334   4.531   6.696   6.291
 1173LYS    HZ3 1335   4.668   6.624   6.323
 1173LYS      C 1336   4.264   6.690   5.791
 1173LYS      O 1337   4.311   6.802   5.773
 1174PHE      N 1338   4.150   6.654   5.734
 1174PHE      H 1339   4.107   6.569   5.767
 1174PHE     CA 1340   4.065   6.745   5.658
 1174PHE     HA 1341   4.126   6.806   5.592
 1174PHE     CB 1342   3.960   6.668   5.578
 1174PHE    HB1 1343   3.895   6.742   5.531
 1174PHE    HB2 1344   3.906   6.606   5.649
 1174PHE     CG 1345   4.005   6.580   5.464
 1174PHE    CD1 1346   4.080   6.628   5.356
 1174PHE    HD1 1347   4.095   6.735   5.349
 1174PHE    CE1 1348   4.136   6.545   5.258
 1174PHE    HE1 1349   4.202   6.589   5.184
 1174PHE     CZ 1350   4.118   6.407   5.267
 1174PHE     HZ 1351   4.151   6.348   5.183
 1174PHE    CE2 1352   4.050   6.353   5.377
 1174PHE    HE2 1353   4.051   6.246   5.392
 1174PHE    CD2 1354   3.996   6.440   5.473
 1174PHE    HD2 1355   3.942   6.394   5.554
 1174PHE      C 1356   4.002   6.831   5.767
 1174PHE      O 1357   3.978   6.793   5.882
 1175ASN      N 1358   3.967   6.957   5.741
 1175ASN      H 1359   3.963   6.982   5.643
 1175ASN     CA 1360   3.893   7.044   5.830
 1175ASN     HA 1361   3.828   6.983   5.892
 1175ASN     CB 1362   3.995   7.116   5.919
 1175ASN    HB1 1363   4.077   7.146   5.854
 1175ASN    HB2 1364   4.052   7.046   5.979
 1175ASN     CG 1365   3.930   7.210   6.020
 1175ASN    OD1 1366   3.823   7.185   6.074
 1175ASN    ND2 1367   3.991   7.328   6.029
 1175ASN   HD21 1368   4.076   7.340   5.976
 1175ASN   HD22 1369   3.953   7.396   6.094
 1175ASN      C 1370   3.804   7.141   5.754
 1175ASN      O 1371   3.838   7.259   5.744
 1176HIS      N 1372   3.707   7.082   5.684
 1176HIS      H 1373   3.682   6.987   5.704
 1176HIS     CA 1374   3.618   7.153   5.594
 1176HIS     HA 1375   3.610   7.256   5.627
 1176HIS     CB 1376   3.679   7.153   5.453
 1176HIS    HB1 1377   3.695   7.050   5.423
 1176HIS    HB2 1378   3.780   7.193   5.459
 1176HIS     CG 1379   3.598   7.234   5.355
 1176HIS    ND1 1380   3.490   7.185   5.281
 1176HIS    CE1 1381   3.460   7.276   5.189
 1176HIS    HE1 1382   3.376   7.271   5.121
 1176HIS    NE2 1383   3.545   7.379   5.202
 1176HIS    HE2 1384   3.533   7.470   5.161
 1176HIS    CD2 1385   3.638   7.354   5.301
 1176HIS    HD2 1386   3.721   7.418   5.328
 1176HIS      C 1387   3.475   7.102   5.602
 1176HIS      O 1388   3.446   6.984   5.614
 1177GLN      N 1389   3.385   7.201   5.593
 1177GLN      H 1390   3.427   7.292   5.575
 1177GLN     CA 1391   3.241   7.192   5.594
 1177GLN     HA 1392   3.205   7.169   5.694
 1177GLN     CB 1393   3.179   7.320   5.539
 1177GLN    HB1 1394   3.214   7.354   5.441
 1177GLN    HB2 1395   3.229   7.401   5.591
 1177GLN     CG 1396   3.029   7.345   5.553
 1177GLN    HG1 1397   2.975   7.285   5.480
 1177GLN    HG2 1398   3.016   7.449   5.523
 1177GLN     CD 1399   2.974   7.336   5.695
 1177GLN    OE1 1400   3.048   7.348   5.793
 1177GLN    NE2 1401   2.843   7.322   5.712
 1177GLN   HE21 1402   2.779   7.331   5.634
 1177GLN   HE22 1403   2.809   7.312   5.807
 1177GLN      C 1404   3.185   7.079   5.508
 1177GLN      O 1405   3.084   7.024   5.550
 1178ASN      N 1406   3.249   7.042   5.397
 1178ASN      H 1407   3.336   7.086   5.370
 1178ASN     CA 1408   3.194   6.944   5.306
 1178ASN     HA 1409   3.098   6.917   5.350
 1178ASN     CB 1410   3.176   7.011   5.170
 1178ASN    HB1 1411   3.141   6.940   5.095
 1178ASN    HB2 1412   3.271   7.040   5.125
 1178ASN     CG 1413   3.081   7.130   5.172
 1178ASN    OD1 1414   3.129   7.243   5.167
 1178ASN    ND2 1415   2.952   7.112   5.201
 1178ASN   HD21 1416   2.910   7.021   5.196
 1178ASN   HD22 1417   2.894   7.189   5.233
 1178ASN      C 1418   3.273   6.813   5.297
 1178ASN      O 1419   3.263   6.742   5.198
 1179ILE      N 1420   3.350   6.784   5.401
 1179ILE      H 1421   3.353   6.848   5.479
 1179ILE     CA 1422   3.405   6.650   5.417
 1179ILE     HA 1423   3.355   6.583   5.348
 1179ILE     CB 1424   3.555   6.644   5.388
 1179ILE     HB 1425   3.605   6.701   5.466
 1179ILE    CG2 1426   3.610   6.502   5.390
 1179ILE   HG21 1427   3.580   6.461   5.486
 1179ILE   HG22 1428   3.581   6.440   5.305
 1179ILE   HG23 1429   3.719   6.507   5.383
 1179ILE    CG1 1430   3.596   6.726   5.266
 1179ILE   HG11 1431   3.565   6.829   5.285
 1179ILE   HG12 1432   3.539   6.684   5.183
 1179ILE     CD 1433   3.745   6.733   5.235
 1179ILE    HD1 1434   3.762   6.784   5.141
 1179ILE    HD2 1435   3.792   6.799   5.308
 1179ILE    HD3 1436   3.793   6.636   5.229
 1179ILE      C 1437   3.377   6.600   5.558
 1179ILE      O 1438   3.385   6.673   5.656
 1180VAL      N 1439   3.331   6.476   5.574
 1180VAL      H 1440   3.341   6.415   5.494
 1180VAL     CA 1441   3.309   6.420   5.706
 1180VAL     HA 1442   3.218   6.472   5.737
 1180VAL     CB 1443   3.258   6.276   5.698
 1180VAL     HB 1444   3.235   6.238   5.797
 1180VAL    CG1 1445   3.129   6.261   5.617
 1180VAL   HG11 1446   3.059   6.335   5.654
 1180VAL   HG12 1447   3.148   6.260   5.509
 1180VAL   HG13 1448   3.073   6.170   5.640
 1180VAL    CG2 1449   3.361   6.186   5.630
 1180VAL   HG21 1450   3.443   6.168   5.699
 1180VAL   HG22 1451   3.319   6.086   5.618
 1180VAL   HG23 1452   3.385   6.228   5.533
 1180VAL      C 1453   3.410   6.442   5.817
 1180VAL      O 1454   3.531   6.442   5.793
 1181ARG      N 1455   3.360   6.472   5.937
 1181ARG      H 1456   3.261   6.488   5.947
 1181ARG     CA 1457   3.439   6.506   6.054
 1181ARG     HA 1458   3.531   6.552   6.021
 1181ARG     CB 1459   3.352   6.609   6.126
 1181ARG    HB1 1460   3.392   6.626   6.226
 1181ARG    HB2 1461   3.249   6.578   6.140
 1181ARG     CG 1462   3.351   6.742   6.051
 1181ARG    HG1 1463   3.293   6.738   5.958
 1181ARG    HG2 1464   3.454   6.772   6.032
 1181ARG     CD 1465   3.292   6.855   6.135
 1181ARG    HD1 1466   3.307   6.943   6.072
 1181ARG    HD2 1467   3.342   6.853   6.232
 1181ARG     NE 1468   3.147   6.845   6.150
 1181ARG     HE 1469   3.108   6.753   6.131
 1181ARG     CZ 1470   3.077   6.930   6.226
 1181ARG    NH1 1471   3.133   7.043   6.272
 1181ARG   HH11 1472   3.228   7.052   6.240
 1181ARG   HH12 1473   3.076   7.102   6.331
 1181ARG    NH2 1474   2.948   6.913   6.256
 1181ARG   HH21 1475   2.914   6.838   6.199
 1181ARG   HH22 1476   2.907   6.977   6.323
 1181ARG      C 1477   3.472   6.382   6.136
 1181ARG      O 1478   3.408   6.277   6.141
 1182CYS      N 1479   3.591   6.386   6.197
 1182CYS      H 1480   3.652   6.465   6.183
 1182CYS     CA 1481   3.650   6.278   6.274
 1182CYS     HA 1482   3.591   6.186   6.270
 1182CYS     CB 1483   3.785   6.243   6.211
 1182CYS    HB1 1484   3.855   6.323   6.234
 1182CYS    HB2 1485   3.777   6.235   6.103
 1182CYS     SG 1486   3.839   6.083   6.277
 1182CYS     HG 1487   3.967   6.104   6.243
 1182CYS      C 1488   3.644   6.307   6.423
 1182CYS      O 1489   3.687   6.414   6.465
 1183ILE      N 1490   3.582   6.218   6.501
 1183ILE      H 1491   3.561   6.128   6.461
 1183ILE     CA 1492   3.561   6.228   6.644
 1183ILE     HA 1493   3.562   6.330   6.682
 1183ILE     CB 1494   3.417   6.188   6.674
 1183ILE     HB 1495   3.396   6.082   6.659
 1183ILE    CG2 1496   3.372   6.208   6.819
 1183ILE   HG21 1497   3.379   6.313   6.849
 1183ILE   HG22 1498   3.267   6.180   6.826
 1183ILE   HG23 1499   3.435   6.154   6.889
 1183ILE    CG1 1500   3.318   6.258   6.581
 1183ILE   HG11 1501   3.215   6.231   6.606
 1183ILE   HG12 1502   3.325   6.222   6.478
 1183ILE     CD 1503   3.321   6.410   6.580
 1183ILE    HD1 1504   3.411   6.446   6.529
 1183ILE    HD2 1505   3.237   6.456   6.528
 1183ILE    HD3 1506   3.336   6.448   6.682
 1183ILE      C 1507   3.665   6.162   6.734
 1183ILE      O 1508   3.693   6.209   6.844
 1184GLY      N 1509   3.738   6.064   6.680
 1184GLY      H 1510   3.717   6.034   6.585
 1184GLY     CA 1511   3.854   6.006   6.745
 1184GLY    HA1 1512   3.844   6.018   6.852
 1184GLY    HA2 1513   3.946   6.064   6.732
 1184GLY      C 1514   3.876   5.860   6.709
 1184GLY      O 1515   3.824   5.814   6.607
 1185VAL      N 1516   3.953   5.787   6.790
 1185VAL      H 1517   3.984   5.830   6.876
 1185VAL     CA 1518   3.988   5.647   6.771
 1185VAL     HA 1519   3.925   5.607   6.692
 1185VAL     CB 1520   4.130   5.630   6.715
 1185VAL     HB 1521   4.176   5.533   6.734
 1185VAL    CG1 1522   4.116   5.646   6.564
 1185VAL   HG11 1523   4.035   5.588   6.522
 1185VAL   HG12 1524   4.104   5.752   6.539
 1185VAL   HG13 1525   4.212   5.609   6.526
 1185VAL    CG2 1526   4.243   5.718   6.768
 1185VAL   HG21 1527   4.235   5.822   6.736
 1185VAL   HG22 1528   4.241   5.707   6.876
 1185VAL   HG23 1529   4.341   5.689   6.731
 1185VAL      C 1530   3.973   5.567   6.899
 1185VAL      O 1531   3.982   5.621   7.009
 1186SER      N 1532   3.952   5.436   6.890
 1186SER      H 1533   3.933   5.397   6.799
 1186SER     CA 1534   3.964   5.334   6.993
 1186SER     HA 1535   4.035   5.362   7.070
 1186SER     CB 1536   3.833   5.318   7.070
 1186SER    HB1 1537   3.757   5.291   6.997
 1186SER    HB2 1538   3.802   5.412   7.117
 1186SER     OG 1539   3.825   5.213   7.164
 1186SER     HG 1540   3.889   5.237   7.231
 1186SER      C 1541   4.020   5.202   6.942
 1186SER      O 1542   3.942   5.126   6.885
 1187LEU      N 1543   4.151   5.183   6.959
 1187LEU      H 1544   4.211   5.245   7.011
 1187LEU     CA 1545   4.230   5.080   6.894
 1187LEU     HA 1546   4.162   5.031   6.825
 1187LEU     CB 1547   4.345   5.156   6.828
 1187LEU    HB1 1548   4.414   5.091   6.775
 1187LEU    HB2 1549   4.398   5.209   6.908
 1187LEU     CG 1550   4.292   5.255   6.724
 1187LEU     HG 1551   4.213   5.314   6.770
 1187LEU    CD1 1552   4.412   5.341   6.685
 1187LEU   HD11 1553   4.464   5.370   6.776
 1187LEU   HD12 1554   4.479   5.284   6.621
 1187LEU   HD13 1555   4.367   5.427   6.633
 1187LEU    CD2 1556   4.235   5.182   6.602
 1187LEU   HD21 1557   4.142   5.139   6.639
 1187LEU   HD22 1558   4.234   5.248   6.516
 1187LEU   HD23 1559   4.316   5.115   6.572
 1187LEU      C 1560   4.292   4.969   6.978
 1187LEU      O 1561   4.342   4.877   6.913
 1188GLN      N 1562   4.306   4.977   7.111
 1188GLN      H 1563   4.257   5.050   7.160
 1188GLN     CA 1564   4.374   4.879   7.193
 1188GLN     HA 1565   4.463   4.845   7.140
 1188GLN     CB 1566   4.424   4.941   7.323
 1188GLN    HB1 1567   4.335   4.951   7.385
 1188GLN    HB2 1568   4.461   5.041   7.303
 1188GLN     CG 1569   4.526   4.850   7.392
 1188GLN    HG1 1570   4.588   4.813   7.310
 1188GLN    HG2 1571   4.471   4.770   7.441
 1188GLN     CD 1572   4.622   4.925   7.483
 1188GLN    OE1 1573   4.623   5.047   7.498
 1188GLN    NE2 1574   4.699   4.846   7.559
 1188GLN   HE21 1575   4.700   4.749   7.532
 1188GLN   HE22 1576   4.763   4.888   7.625
 1188GLN      C 1577   4.283   4.757   7.201
 1188GLN      O 1578   4.332   4.650   7.165
 1189SER      N 1579   4.154   4.768   7.232
 1189SER      H 1580   4.119   4.861   7.252
 1189SER     CA 1581   4.058   4.660   7.227
 1189SER     HA 1582   4.108   4.570   7.263
 1189SER     CB 1583   3.947   4.692   7.327
 1189SER    HB1 1584   3.887   4.601   7.332
 1189SER    HB2 1585   3.884   4.775   7.297
 1189SER     OG 1586   3.986   4.723   7.459
 1189SER     HG 1587   4.028   4.809   7.456
 1189SER      C 1588   4.000   4.620   7.091
 1189SER      O 1589   3.975   4.709   7.010
 1190LEU      N 1590   3.952   4.497   7.077
 1190LEU      H 1591   3.965   4.433   7.154
 1190LEU     CA 1592   3.886   4.441   6.961
 1190LEU     HA 1593   3.917   4.496   6.873
 1190LEU     CB 1594   3.922   4.293   6.957
 1190LEU    HB1 1595   3.871   4.240   6.877
 1190LEU    HB2 1596   3.894   4.248   7.052
 1190LEU     CG 1597   4.072   4.275   6.934
 1190LEU     HG 1598   4.127   4.308   7.022
 1190LEU    CD1 1599   4.117   4.131   6.912
 1190LEU   HD11 1600   4.213   4.122   6.861
 1190LEU   HD12 1601   4.112   4.079   7.008
 1190LEU   HD13 1602   4.043   4.080   6.850
 1190LEU    CD2 1603   4.136   4.346   6.815
 1190LEU   HD21 1604   4.244   4.344   6.825
 1190LEU   HD22 1605   4.111   4.301   6.719
 1190LEU   HD23 1606   4.116   4.453   6.815
 1190LEU      C 1607   3.736   4.455   6.986
 1190LEU      O 1608   3.685   4.416   7.091
 1191PRO      N 1609   3.661   4.496   6.885
 1191PRO     CD 1610   3.520   4.461   6.877
 1191PRO    HD1 1611   3.463   4.504   6.959
 1191PRO    HD2 1612   3.527   4.353   6.881
 1191PRO     CG 1613   3.462   4.514   6.746
 1191PRO    HG1 1614   3.389   4.594   6.759
 1191PRO    HG2 1615   3.414   4.432   6.693
 1191PRO     CB 1616   3.583   4.558   6.664
 1191PRO    HB1 1617   3.570   4.657   6.618
 1191PRO    HB2 1618   3.591   4.481   6.588
 1191PRO     CA 1619   3.704   4.549   6.756
 1191PRO     HA 1620   3.783   4.481   6.725
 1191PRO      C 1621   3.779   4.680   6.772
 1191PRO      O 1622   3.753   4.766   6.856
 1192ARG      N 1623   3.863   4.715   6.674
 1192ARG      H 1624   3.888   4.639   6.612
 1192ARG     CA 1625   3.923   4.846   6.664
 1192ARG     HA 1626   3.942   4.886   6.763
 1192ARG     CB 1627   4.058   4.834   6.593
 1192ARG    HB1 1628   4.101   4.934   6.597
 1192ARG    HB2 1629   4.043   4.807   6.489
 1192ARG     CG 1630   4.156   4.730   6.648
 1192ARG    HG1 1631   4.131   4.627   6.624
 1192ARG    HG2 1632   4.149   4.733   6.757
 1192ARG     CD 1633   4.301   4.756   6.606
 1192ARG    HD1 1634   4.351   4.824   6.676
 1192ARG    HD2 1635   4.300   4.801   6.507
 1192ARG     NE 1636   4.373   4.629   6.610
 1192ARG     HE 1637   4.396   4.577   6.527
 1192ARG     CZ 1638   4.418   4.574   6.725
 1192ARG    NH1 1639   4.411   4.630   6.846
 1192ARG   HH11 1640   4.356   4.712   6.865
 1192ARG   HH12 1641   4.450   4.585   6.928
 1192ARG    NH2 1642   4.479   4.456   6.703
 1192ARG   HH21 1643   4.497   4.427   6.608
 1192ARG   HH22 1644   4.520   4.396   6.773
 1192ARG      C 1645   3.824   4.940   6.595
 1192ARG      O 1646   3.762   4.905   6.495
 1193PHE      N 1647   3.820   5.068   6.634
 1193PHE      H 1648   3.861   5.081   6.726
 1193PHE     CA 1649   3.729   5.173   6.593
 1193PHE     HA 1650   3.683   5.135   6.502
 1193PHE     CB 1651   3.622   5.201   6.698
 1193PHE    HB1 1652   3.542   5.266   6.661
 1193PHE    HB2 1653   3.656   5.267   6.778
 1193PHE     CG 1654   3.553   5.086   6.766
 1193PHE    CD1 1655   3.503   4.980   6.690
 1193PHE    HD1 1656   3.502   4.980   6.581
 1193PHE    CE1 1657   3.427   4.879   6.750
 1193PHE    HE1 1658   3.374   4.808   6.688
 1193PHE     CZ 1659   3.402   4.875   6.888
 1193PHE     HZ 1660   3.350   4.792   6.933
 1193PHE    CE2 1661   3.450   4.982   6.965
 1193PHE    HE2 1662   3.442   4.981   7.073
 1193PHE    CD2 1663   3.526   5.082   6.904
 1193PHE    HD2 1664   3.579   5.150   6.970
 1193PHE      C 1665   3.787   5.307   6.551
 1193PHE      O 1666   3.886   5.352   6.610
 1194ILE      N 1667   3.717   5.375   6.460
 1194ILE      H 1668   3.637   5.339   6.409
 1194ILE     CA 1669   3.731   5.516   6.432
 1194ILE     HA 1670   3.796   5.563   6.506
 1194ILE     CB 1671   3.771   5.555   6.290
 1194ILE     HB 1672   3.696   5.531   6.214
 1194ILE    CG2 1673   3.797   5.705   6.282
 1194ILE   HG21 1674   3.875   5.731   6.354
 1194ILE   HG22 1675   3.837   5.724   6.182
 1194ILE   HG23 1676   3.708   5.768   6.287
 1194ILE    CG1 1677   3.890   5.475   6.238
 1194ILE   HG11 1678   3.873   5.371   6.268
 1194ILE   HG12 1679   3.982   5.515   6.280
 1194ILE     CD 1680   3.897   5.464   6.086
 1194ILE    HD1 1681   3.793   5.442   6.060
 1194ILE    HD2 1682   3.924   5.554   6.029
 1194ILE    HD3 1683   3.958   5.382   6.050
 1194ILE      C 1684   3.597   5.585   6.456
 1194ILE      O 1685   3.495   5.529   6.417
 1195LEU      N 1686   3.587   5.686   6.543
 1195LEU      H 1687   3.674   5.730   6.570
 1195LEU     CA 1688   3.468   5.765   6.567
 1195LEU     HA 1689   3.380   5.701   6.558
 1195LEU     CB 1690   3.470   5.805   6.715
 1195LEU    HB1 1691   3.380   5.863   6.735
 1195LEU    HB2 1692   3.563   5.861   6.728
 1195LEU     CG 1693   3.477   5.697   6.822
 1195LEU     HG 1694   3.449   5.743   6.917
 1195LEU    CD1 1695   3.392   5.572   6.802
 1195LEU   HD11 1696   3.395   5.512   6.893
 1195LEU   HD12 1697   3.290   5.607   6.783
 1195LEU   HD13 1698   3.423   5.518   6.712
 1195LEU    CD2 1699   3.614   5.639   6.853
 1195LEU   HD21 1700   3.622   5.577   6.943
 1195LEU   HD22 1701   3.649   5.577   6.770
 1195LEU   HD23 1702   3.684   5.721   6.865
 1195LEU      C 1703   3.450   5.882   6.471
 1195LEU      O 1704   3.543   5.952   6.432
 1196LEU      N 1705   3.330   5.904   6.416
 1196LEU      H 1706   3.247   5.862   6.455
 1196LEU     CA 1707   3.305   5.984   6.298
 1196LEU     HA 1708   3.386   6.055   6.280
 1196LEU     CB 1709   3.298   5.892   6.176
 1196LEU    HB1 1710   3.273   5.938   6.081
 1196LEU    HB2 1711   3.225   5.814   6.198
 1196LEU     CG 1712   3.413   5.800   6.137
 1196LEU     HG 1713   3.454   5.746   6.222
 1196LEU    CD1 1714   3.360   5.696   6.037
 1196LEU   HD11 1715   3.289   5.638   6.096
 1196LEU   HD12 1716   3.314   5.752   5.956
 1196LEU   HD13 1717   3.444   5.633   6.011
 1196LEU    CD2 1718   3.520   5.884   6.069
 1196LEU   HD21 1719   3.578   5.936   6.146
 1196LEU   HD22 1720   3.591   5.827   6.010
 1196LEU   HD23 1721   3.476   5.953   5.997
 1196LEU      C 1722   3.179   6.067   6.319
 1196LEU      O 1723   3.101   6.045   6.411
 1197GLU      N 1724   3.156   6.160   6.225
 1197GLU      H 1725   3.230   6.189   6.164
 1197GLU     CA 1726   3.032   6.236   6.228
 1197GLU     HA 1727   2.997   6.246   6.331
 1197GLU     CB 1728   3.061   6.367   6.155
 1197GLU    HB1 1729   3.123   6.351   6.068
 1197GLU    HB2 1730   3.106   6.429   6.233
 1197GLU     CG 1731   2.934   6.445   6.120
 1197GLU    HG1 1732   2.878   6.451   6.213
 1197GLU    HG2 1733   2.873   6.386   6.052
 1197GLU     CD 1734   2.982   6.575   6.056
 1197GLU    OE1 1735   3.076   6.576   5.974
 1197GLU    OE2 1736   2.936   6.688   6.086
 1197GLU      C 1737   2.919   6.162   6.158
 1197GLU      O 1738   2.932   6.111   6.047
 1198LEU      N 1739   2.816   6.146   6.240
 1198LEU      H 1740   2.824   6.194   6.329
 1198LEU     CA 1741   2.692   6.087   6.193
 1198LEU     HA 1742   2.726   5.986   6.170
 1198LEU     CB 1743   2.597   6.072   6.311
 1198LEU    HB1 1744   2.541   6.165   6.323
 1198LEU    HB2 1745   2.641   6.048   6.408
 1198LEU     CG 1746   2.478   5.978   6.291
 1198LEU     HG 1747   2.419   6.021   6.210
 1198LEU    CD1 1748   2.520   5.839   6.245
 1198LEU   HD11 1749   2.570   5.838   6.148
 1198LEU   HD12 1750   2.598   5.810   6.316
 1198LEU   HD13 1751   2.433   5.774   6.238
 1198LEU    CD2 1752   2.389   5.975   6.414
 1198LEU   HD21 1753   2.304   5.907   6.402
 1198LEU   HD22 1754   2.451   5.950   6.500
 1198LEU   HD23 1755   2.350   6.077   6.414
 1198LEU      C 1756   2.623   6.157   6.077
 1198LEU      O 1757   2.578   6.270   6.091
 1199MET      N 1758   2.613   6.079   5.968
 1199MET      H 1759   2.624   5.981   5.991
 1199MET     CA 1760   2.553   6.124   5.844
 1199MET     HA 1761   2.539   6.232   5.850
 1199MET     CB 1762   2.646   6.106   5.724
 1199MET    HB1 1763   2.603   6.145   5.632
 1199MET    HB2 1764   2.664   6.000   5.708
 1199MET     CG 1765   2.784   6.171   5.730
 1199MET    HG1 1766   2.842   6.146   5.641
 1199MET    HG2 1767   2.840   6.130   5.814
 1199MET     SD 1768   2.777   6.350   5.755
 1199MET     CE 1769   2.743   6.397   5.584
 1199MET    HE1 1770   2.657   6.340   5.548
 1199MET    HE2 1771   2.726   6.504   5.572
 1199MET    HE3 1772   2.830   6.368   5.525
 1199MET      C 1773   2.419   6.053   5.831
 1199MET      O 1774   2.418   5.949   5.765
 1200ALA      N 1775   2.314   6.093   5.903
 1200ALA      H 1776   2.323   6.169   5.969
 1200ALA     CA 1777   2.192   6.017   5.920
 1200ALA     HA 1778   2.232   5.919   5.946
 1200ALA     CB 1779   2.115   6.062   6.044
 1200ALA    HB1 1780   2.029   5.999   6.066
 1200ALA    HB2 1781   2.189   6.049   6.124
 1200ALA    HB3 1782   2.089   6.167   6.029
 1200ALA      C 1783   2.097   6.019   5.801
 1200ALA      O 1784   1.997   5.948   5.795
 1201GLY      N 1785   2.143   6.088   5.696
 1201GLY      H 1786   2.232   6.135   5.701
 1201GLY     CA 1787   2.084   6.082   5.564
 1201GLY    HA1 1788   2.103   6.176   5.512
 1201GLY    HA2 1789   1.976   6.069   5.573
 1201GLY      C 1790   2.130   5.974   5.467
 1201GLY      O 1791   2.080   5.954   5.357
 1202GLY      N 1792   2.226   5.895   5.516
 1202GLY      H 1793   2.274   5.923   5.601
 1202GLY     CA 1794   2.301   5.808   5.428
 1202GLY    HA1 1795   2.230   5.740   5.381
 1202GLY    HA2 1796   2.376   5.761   5.493
 1202GLY      C 1797   2.378   5.868   5.311
 1202GLY      O 1798   2.409   5.987   5.307
 1203ASP      N 1799   2.402   5.792   5.205
 1203ASP      H 1800   2.363   5.699   5.193
 1203ASP     CA 1801   2.457   5.836   5.078
 1203ASP     HA 1802   2.532   5.914   5.086
 1203ASP     CB 1803   2.522   5.717   5.009
 1203ASP    HB1 1804   2.608   5.695   5.072
 1203ASP    HB2 1805   2.568   5.756   4.918
 1203ASP     CG 1806   2.439   5.592   4.983
 1203ASP    OD1 1807   2.379   5.581   4.874
 1203ASP    OD2 1808   2.423   5.509   5.075
 1203ASP      C 1809   2.361   5.902   4.979
 1203ASP      O 1810   2.245   5.868   4.959
 1204LEU      N 1811   2.412   5.995   4.899
 1204LEU      H 1812   2.506   6.028   4.915
 1204LEU     CA 1813   2.334   6.079   4.809
 1204LEU     HA 1814   2.246   6.107   4.868
 1204LEU     CB 1815   2.418   6.199   4.769
 1204LEU    HB1 1816   2.515   6.165   4.733
 1204LEU    HB2 1817   2.451   6.257   4.856
 1204LEU     CG 1818   2.348   6.289   4.667
 1204LEU     HG 1819   2.326   6.231   4.577
 1204LEU    CD1 1820   2.218   6.343   4.725
 1204LEU   HD11 1821   2.151   6.259   4.744
 1204LEU   HD12 1822   2.243   6.401   4.814
 1204LEU   HD13 1823   2.174   6.413   4.653
 1204LEU    CD2 1824   2.440   6.400   4.618
 1204LEU   HD21 1825   2.475   6.454   4.706
 1204LEU   HD22 1826   2.528   6.356   4.571
 1204LEU   HD23 1827   2.393   6.477   4.557
 1204LEU      C 1828   2.281   5.994   4.694
 1204LEU      O 1829   2.172   6.026   4.649
 1205LYS      N 1830   2.348   5.886   4.651
 1205LYS      H 1831   2.435   5.864   4.698
 1205LYS     CA 1832   2.298   5.797   4.549
 1205LYS     HA 1833   2.281   5.853   4.458
 1205LYS     CB 1834   2.409   5.697   4.514
 1205LYS    HB1 1835   2.447   5.646   4.602
 1205LYS    HB2 1836   2.495   5.754   4.479
 1205LYS     CG 1837   2.379   5.587   4.412
 1205LYS    HG1 1838   2.306   5.520   4.458
 1205LYS    HG2 1839   2.473   5.536   4.394
 1205LYS     CD 1840   2.321   5.642   4.282
 1205LYS    HD1 1841   2.396   5.701   4.230
 1205LYS    HD2 1842   2.227   5.697   4.297
 1205LYS     CE 1843   2.300   5.519   4.195
 1205LYS    HE1 1844   2.248   5.437   4.244
 1205LYS    HE2 1845   2.395   5.466   4.185
 1205LYS     NZ 1846   2.239   5.544   4.063
 1205LYS    HZ1 1847   2.295   5.612   4.013
 1205LYS    HZ2 1848   2.236   5.460   4.008
 1205LYS    HZ3 1849   2.145   5.579   4.072
 1205LYS      C 1850   2.167   5.732   4.591
 1205LYS      O 1851   2.064   5.741   4.525
 1206SER      N 1852   2.165   5.676   4.712
 1206SER      H 1853   2.248   5.678   4.769
 1206SER     CA 1854   2.051   5.614   4.778
 1206SER     HA 1855   2.008   5.548   4.702
 1206SER     CB 1856   2.089   5.537   4.903
 1206SER    HB1 1857   1.997   5.512   4.956
 1206SER    HB2 1858   2.146   5.595   4.976
 1206SER     OG 1859   2.167   5.425   4.866
 1206SER     HG 1860   2.254   5.461   4.846
 1206SER      C 1861   1.944   5.712   4.825
 1206SER      O 1862   1.825   5.681   4.824
 1207PHE      N 1863   1.976   5.840   4.844
 1207PHE      H 1864   2.073   5.869   4.836
 1207PHE     CA 1865   1.882   5.945   4.877
 1207PHE     HA 1866   1.806   5.904   4.943
 1207PHE     CB 1867   1.950   6.068   4.936
 1207PHE    HB1 1868   2.021   6.102   4.860
 1207PHE    HB2 1869   2.012   6.036   5.019
 1207PHE     CG 1870   1.855   6.178   4.977
 1207PHE    CD1 1871   1.787   6.176   5.100
 1207PHE    HD1 1872   1.794   6.094   5.170
 1207PHE    CE1 1873   1.719   6.294   5.133
 1207PHE    HE1 1874   1.656   6.305   5.220
 1207PHE     CZ 1875   1.712   6.410   5.054
 1207PHE     HZ 1876   1.661   6.498   5.091
 1207PHE    CE2 1877   1.762   6.393   4.925
 1207PHE    HE2 1878   1.760   6.474   4.854
 1207PHE    CD2 1879   1.839   6.283   4.886
 1207PHE    HD2 1880   1.886   6.278   4.789
 1207PHE      C 1881   1.799   5.984   4.756
 1207PHE      O 1882   1.676   5.984   4.761
 1208LEU      N 1883   1.855   5.997   4.635
 1208LEU      H 1884   1.955   5.987   4.626
 1208LEU     CA 1885   1.780   6.029   4.516
 1208LEU     HA 1886   1.711   6.111   4.535
 1208LEU     CB 1887   1.872   6.084   4.407
 1208LEU    HB1 1888   1.819   6.119   4.318
 1208LEU    HB2 1889   1.936   6.003   4.373
 1208LEU     CG 1890   1.947   6.209   4.449
 1208LEU     HG 1891   1.970   6.211   4.556
 1208LEU    CD1 1892   2.077   6.207   4.370
 1208LEU   HD11 1893   2.044   6.176   4.271
 1208LEU   HD12 1894   2.136   6.299   4.374
 1208LEU   HD13 1895   2.139   6.127   4.408
 1208LEU    CD2 1896   1.859   6.332   4.424
 1208LEU   HD21 1897   1.837   6.343   4.318
 1208LEU   HD22 1898   1.769   6.343   4.483
 1208LEU   HD23 1899   1.917   6.421   4.448
 1208LEU      C 1900   1.696   5.914   4.460
 1208LEU      O 1901   1.622   5.918   4.362
 1209ARG      N 1902   1.712   5.798   4.524
 1209ARG      H 1903   1.795   5.801   4.582
 1209ARG     CA 1904   1.644   5.673   4.497
 1209ARG     HA 1905   1.589   5.695   4.406
 1209ARG     CB 1906   1.745   5.559   4.493
 1209ARG    HB1 1907   1.797   5.551   4.588
 1209ARG    HB2 1908   1.811   5.578   4.409
 1209ARG     CG 1909   1.671   5.429   4.460
 1209ARG    HG1 1910   1.606   5.444   4.373
 1209ARG    HG2 1911   1.607   5.408   4.545
 1209ARG     CD 1912   1.767   5.316   4.425
 1209ARG    HD1 1913   1.820   5.330   4.330
 1209ARG    HD2 1914   1.699   5.231   4.413
 1209ARG     NE 1915   1.865   5.295   4.531
 1209ARG     HE 1916   1.843   5.272   4.627
 1209ARG     CZ 1917   1.999   5.299   4.521
 1209ARG    NH1 1918   2.067   5.311   4.406
 1209ARG   HH11 1919   2.026   5.347   4.321
 1209ARG   HH12 1920   2.163   5.280   4.400
 1209ARG    NH2 1921   2.076   5.280   4.629
 1209ARG   HH21 1922   2.035   5.248   4.716
 1209ARG   HH22 1923   2.175   5.268   4.615
 1209ARG      C 1924   1.531   5.654   4.598
 1209ARG      O 1925   1.425   5.614   4.551
 1210GLU      N 1926   1.551   5.684   4.727
 1210GLU      H 1927   1.642   5.719   4.752
 1210GLU     CA 1928   1.456   5.657   4.833
 1210GLU     HA 1929   1.404   5.564   4.810
 1210GLU     CB 1930   1.531   5.632   4.964
 1210GLU    HB1 1931   1.597   5.719   4.973
 1210GLU    HB2 1932   1.596   5.545   4.957
 1210GLU     CG 1933   1.453   5.635   5.095
 1210GLU    HG1 1934   1.378   5.715   5.094
 1210GLU    HG2 1935   1.524   5.644   5.176
 1210GLU     CD 1936   1.387   5.503   5.131
 1210GLU    OE1 1937   1.263   5.499   5.119
 1210GLU    OE2 1938   1.462   5.407   5.159
 1210GLU      C 1939   1.357   5.771   4.848
 1210GLU      O 1940   1.241   5.745   4.881
 1211THR      N 1941   1.399   5.896   4.830
 1211THR      H 1942   1.499   5.902   4.815
 1211THR     CA 1943   1.332   6.024   4.845
 1211THR     HA 1944   1.240   6.009   4.901
 1211THR     CB 1945   1.415   6.124   4.924
 1211THR     HB 1946   1.489   6.165   4.854
 1211THR    CG2 1947   1.340   6.243   4.982
 1211THR   HG21 1948   1.292   6.305   4.905
 1211THR   HG22 1949   1.258   6.214   5.048
 1211THR   HG23 1950   1.406   6.314   5.032
 1211THR    OG1 1951   1.489   6.070   5.031
 1211THR    HG1 1952   1.574   6.036   5.001
 1211THR      C 1953   1.285   6.079   4.711
 1211THR      O 1954   1.228   6.187   4.696
 1212ARG      N 1955   1.291   6.006   4.599
 1212ARG      H 1956   1.321   5.910   4.608
 1212ARG     CA 1957   1.258   6.051   4.465
 1212ARG     HA 1958   1.313   6.140   4.435
 1212ARG     CB 1959   1.290   5.933   4.374
 1212ARG    HB1 1960   1.200   5.871   4.369
 1212ARG    HB2 1961   1.381   5.883   4.405
 1212ARG     CG 1962   1.317   5.988   4.234
 1212ARG    HG1 1963   1.396   6.063   4.235
 1212ARG    HG2 1964   1.231   6.048   4.207
 1212ARG     CD 1965   1.334   5.880   4.128
 1212ARG    HD1 1966   1.325   5.926   4.030
 1212ARG    HD2 1967   1.262   5.799   4.138
 1212ARG     NE 1968   1.469   5.824   4.133
 1212ARG     HE 1969   1.544   5.884   4.163
 1212ARG     CZ 1970   1.512   5.703   4.095
 1212ARG    NH1 1971   1.432   5.598   4.072
 1212ARG   HH11 1972   1.335   5.616   4.050
 1212ARG   HH12 1973   1.485   5.513   4.059
 1212ARG    NH2 1974   1.644   5.679   4.104
 1212ARG   HH21 1975   1.700   5.762   4.098
 1212ARG   HH22 1976   1.676   5.585   4.085
 1212ARG      C 1977   1.111   6.090   4.458
 1212ARG      O 1978   1.026   6.018   4.508
 1213PRO      N 1979   1.081   6.211   4.410
 1213PRO     CD 1980   1.168   6.313   4.354
 1213PRO    HD1 1981   1.229   6.260   4.280
 1213PRO    HD2 1982   1.222   6.356   4.439
 1213PRO     CG 1983   1.074   6.402   4.273
 1213PRO    HG1 1984   1.054   6.367   4.172
 1213PRO    HG2 1985   1.108   6.505   4.275
 1213PRO     CB 1986   0.946   6.396   4.356
 1213PRO    HB1 1987   0.855   6.421   4.302
 1213PRO    HB2 1988   0.953   6.462   4.443
 1213PRO     CA 1989   0.942   6.250   4.402
 1213PRO     HA 1990   0.903   6.242   4.503
 1213PRO      C 1991   0.865   6.154   4.313
 1213PRO      O 1992   0.904   6.121   4.201
 1214ARG      N 1993   0.756   6.102   4.371
 1214ARG      H 1994   0.735   6.151   4.456
 1214ARG     CA 1995   0.663   6.003   4.320
 1214ARG     HA 1996   0.664   5.999   4.211
 1214ARG     CB 1997   0.691   5.870   4.391
 1214ARG    HB1 1998   0.622   5.792   4.360
 1214ARG    HB2 1999   0.678   5.884   4.498
 1214ARG     CG 2000   0.818   5.798   4.349
 1214ARG    HG1 2001   0.900   5.869   4.345
 1214ARG    HG2 2002   0.799   5.763   4.247
 1214ARG     CD 2003   0.867   5.679   4.432
 1214ARG    HD1 2004   0.789   5.602   4.423
 1214ARG    HD2 2005   0.858   5.699   4.539
 1214ARG     NE 2006   0.993   5.629   4.378
 1214ARG     HE 2007   0.995   5.597   4.282
 1214ARG     CZ 2008   1.105   5.595   4.443
 1214ARG    NH1 2009   1.194   5.527   4.369
 1214ARG   HH11 2010   1.174   5.532   4.270
 1214ARG   HH12 2011   1.287   5.502   4.399
 1214ARG    NH2 2012   1.143   5.614   4.570
 1214ARG   HH21 2013   1.091   5.683   4.623
 1214ARG   HH22 2014   1.233   5.582   4.601
 1214ARG      C 2015   0.522   6.042   4.360
 1214ARG      O 2016   0.505   6.133   4.442
 1215PRO      N 2017   0.415   5.984   4.306
 1215PRO     CD 2018   0.405   5.863   4.226
 1215PRO    HD1 2019   0.371   5.782   4.290
 1215PRO    HD2 2020   0.497   5.830   4.179
 1215PRO     CG 2021   0.293   5.894   4.128
 1215PRO    HG1 2022   0.242   5.803   4.094
 1215PRO    HG2 2023   0.319   5.952   4.039
 1215PRO     CB 2024   0.198   5.979   4.212
 1215PRO    HB1 2025   0.128   5.912   4.262
 1215PRO    HB2 2026   0.142   6.051   4.153
 1215PRO     CA 2027   0.288   6.054   4.310
 1215PRO     HA 2028   0.301   6.150   4.260
 1215PRO      C 2029   0.223   6.077   4.446
 1215PRO      O 2030   0.153   6.178   4.455
 1216SER      N 2031   0.248   5.999   4.551
 1216SER      H 2032   0.313   5.923   4.536
 1216SER     CA 2033   0.192   6.025   4.682
 1216SER     HA 2034   0.110   6.096   4.678
 1216SER     CB 2035   0.132   5.905   4.753
 1216SER    HB1 2036   0.088   5.921   4.852
 1216SER    HB2 2037   0.202   5.822   4.760
 1216SER     OG 2038   0.028   5.860   4.669
 1216SER     HG 2039  -0.009   5.931   4.617
 1216SER      C 2040   0.292   6.103   4.767
 1216SER      O 2041   0.262   6.126   4.884
 1217GLN      N 2042   0.409   6.138   4.712
 1217GLN      H 2043   0.429   6.113   4.616
 1217GLN     CA 2044   0.501   6.239   4.759
 1217GLN     HA 2045   0.456   6.310   4.829
 1217GLN     CB 2046   0.617   6.167   4.828
 1217GLN    HB1 2047   0.702   6.235   4.828
 1217GLN    HB2 2048   0.644   6.078   4.772
 1217GLN     CG 2049   0.594   6.117   4.970
 1217GLN    HG1 2050   0.688   6.065   4.989
 1217GLN    HG2 2051   0.514   6.043   4.966
 1217GLN     CD 2052   0.566   6.216   5.082
 1217GLN    OE1 2053   0.608   6.331   5.081
 1217GLN    NE2 2054   0.483   6.167   5.175
 1217GLN   HE21 2055   0.439   6.077   5.165
 1217GLN   HE22 2056   0.450   6.243   5.233
 1217GLN      C 2057   0.560   6.320   4.645
 1217GLN      O 2058   0.675   6.303   4.604
 1218PRO      N 2059   0.478   6.410   4.592
 1218PRO     CD 2060   0.349   6.457   4.638
 1218PRO    HD1 2061   0.359   6.516   4.729
 1218PRO    HD2 2062   0.276   6.377   4.655
 1218PRO     CG 2063   0.290   6.551   4.533
 1218PRO    HG1 2064   0.305   6.652   4.570
 1218PRO    HG2 2065   0.187   6.518   4.518
 1218PRO     CB 2066   0.380   6.531   4.411
 1218PRO    HB1 2067   0.394   6.626   4.359
 1218PRO    HB2 2068   0.333   6.453   4.352
 1218PRO     CA 2069   0.512   6.485   4.473
 1218PRO     HA 2070   0.558   6.416   4.402
 1218PRO      C 2071   0.612   6.598   4.494
 1218PRO      O 2072   0.681   6.632   4.398
 1219SER      N 2073   0.633   6.647   4.617
 1219SER      H 2074   0.590   6.594   4.692
 1219SER     CA 2075   0.703   6.768   4.655
 1219SER     HA 2076   0.753   6.808   4.566
 1219SER     CB 2077   0.615   6.878   4.712
 1219SER    HB1 2078   0.673   6.970   4.718
 1219SER    HB2 2079   0.581   6.835   4.806
 1219SER     OG 2080   0.500   6.897   4.632
 1219SER     HG 2081   0.465   6.979   4.666
 1219SER      C 2082   0.818   6.739   4.750
 1219SER      O 2083   0.841   6.819   4.840
 1220SER      N 2084   0.883   6.624   4.732
 1220SER      H 2085   0.854   6.564   4.656
 1220SER     CA 2086   0.998   6.593   4.815
 1220SER     HA 2087   0.976   6.635   4.914
 1220SER     CB 2088   1.024   6.443   4.817
 1220SER    HB1 2089   0.934   6.399   4.860
 1220SER    HB2 2090   1.112   6.438   4.881
 1220SER     OG 2091   1.040   6.399   4.684
 1220SER     HG 2092   1.078   6.310   4.682
 1220SER      C 2093   1.125   6.664   4.771
 1220SER      O 2094   1.203   6.705   4.856
 1221LEU      N 2095   1.147   6.680   4.640
 1221LEU      H 2096   1.073   6.644   4.582
 1221LEU     CA 2097   1.263   6.751   4.588
 1221LEU     HA 2098   1.316   6.791   4.674
 1221LEU     CB 2099   1.351   6.648   4.518
 1221LEU    HB1 2100   1.403   6.703   4.439
 1221LEU    HB2 2101   1.289   6.565   4.484
 1221LEU     CG 2102   1.453   6.575   4.604
 1221LEU     HG 2103   1.411   6.539   4.699
 1221LEU    CD1 2104   1.498   6.457   4.518
 1221LEU   HD11 2105   1.421   6.395   4.474
 1221LEU   HD12 2106   1.562   6.501   4.442
 1221LEU   HD13 2107   1.560   6.394   4.582
 1221LEU    CD2 2108   1.575   6.655   4.646
 1221LEU   HD21 2109   1.627   6.695   4.559
 1221LEU   HD22 2110   1.548   6.737   4.712
 1221LEU   HD23 2111   1.646   6.596   4.704
 1221LEU      C 2112   1.218   6.865   4.498
 1221LEU      O 2113   1.127   6.849   4.417
 1222ALA      N 2114   1.286   6.980   4.505
 1222ALA      H 2115   1.343   7.002   4.586
 1222ALA     CA 2116   1.282   7.093   4.415
 1222ALA     HA 2117   1.222   7.065   4.329
 1222ALA     CB 2118   1.209   7.213   4.475
 1222ALA    HB1 2119   1.262   7.258   4.559
 1222ALA    HB2 2120   1.200   7.290   4.399
 1222ALA    HB3 2121   1.111   7.184   4.514
 1222ALA      C 2122   1.423   7.120   4.364
 1222ALA      O 2123   1.521   7.073   4.421
 1223MET      N 2124   1.435   7.207   4.263
 1223MET      H 2125   1.352   7.242   4.218
 1223MET     CA 2126   1.562   7.246   4.204
 1223MET     HA 2127   1.621   7.156   4.183
 1223MET     CB 2128   1.540   7.322   4.074
 1223MET    HB1 2129   1.633   7.365   4.037
 1223MET    HB2 2130   1.468   7.400   4.099
 1223MET     CG 2131   1.474   7.242   3.961
 1223MET    HG1 2132   1.431   7.308   3.886
 1223MET    HG2 2133   1.392   7.181   3.999
 1223MET     SD 2134   1.589   7.128   3.880
 1223MET     CE 2135   1.487   7.075   3.741
 1223MET    HE1 2136   1.448   7.159   3.684
 1223MET    HE2 2137   1.533   6.988   3.695
 1223MET    HE3 2138   1.400   7.032   3.791
 1223MET      C 2139   1.653   7.320   4.300
 1223MET      O 2140   1.773   7.296   4.297
 1224LEU      N 2141   1.600   7.399   4.394
 1224LEU      H 2142   1.505   7.433   4.384
 1224LEU     CA 2143   1.684   7.463   4.493
 1224LEU     HA 2144   1.768   7.517   4.450
 1224LEU     CB 2145   1.593   7.562   4.566
 1224LEU    HB1 2146   1.634   7.582   4.665
 1224LEU    HB2 2147   1.495   7.517   4.582
 1224LEU     CG 2148   1.567   7.695   4.495
 1224LEU     HG 2149   1.524   7.677   4.396
 1224LEU    CD1 2150   1.467   7.790   4.560
 1224LEU   HD11 2151   1.370   7.740   4.562
 1224LEU   HD12 2152   1.488   7.797   4.666
 1224LEU   HD13 2153   1.466   7.885   4.507
 1224LEU    CD2 2154   1.696   7.775   4.484
 1224LEU   HD21 2155   1.764   7.713   4.425
 1224LEU   HD22 2156   1.665   7.869   4.438
 1224LEU   HD23 2157   1.731   7.806   4.583
 1224LEU      C 2158   1.746   7.369   4.596
 1224LEU      O 2159   1.854   7.400   4.643
 1225ASP      N 2160   1.689   7.252   4.628
 1225ASP      H 2161   1.601   7.227   4.585
 1225ASP     CA 2162   1.760   7.148   4.700
 1225ASP     HA 2163   1.796   7.181   4.797
 1225ASP     CB 2164   1.659   7.036   4.723
 1225ASP    HB1 2165   1.720   6.954   4.762
 1225ASP    HB2 2166   1.610   7.010   4.629
 1225ASP     CG 2167   1.541   7.071   4.812
 1225ASP    OD1 2168   1.559   7.053   4.934
 1225ASP    OD2 2169   1.436   7.111   4.757
 1225ASP      C 2170   1.878   7.090   4.623
 1225ASP      O 2171   1.981   7.059   4.682
 1226LEU      N 2172   1.862   7.065   4.492
 1226LEU      H 2173   1.772   7.079   4.447
 1226LEU     CA 2174   1.964   7.013   4.404
 1226LEU     HA 2175   2.009   6.923   4.447
 1226LEU     CB 2176   1.912   6.972   4.267
 1226LEU    HB1 2177   1.999   6.934   4.215
 1226LEU    HB2 2178   1.886   7.066   4.219
 1226LEU     CG 2179   1.792   6.878   4.251
 1226LEU     HG 2180   1.704   6.939   4.271
 1226LEU    CD1 2181   1.773   6.833   4.107
 1226LEU   HD11 2182   1.688   6.768   4.090
 1226LEU   HD12 2183   1.757   6.926   4.051
 1226LEU   HD13 2184   1.854   6.770   4.071
 1226LEU    CD2 2185   1.792   6.752   4.336
 1226LEU   HD21 2186   1.804   6.778   4.441
 1226LEU   HD22 2187   1.685   6.728   4.334
 1226LEU   HD23 2188   1.847   6.666   4.297
 1226LEU      C 2189   2.072   7.117   4.380
 1226LEU      O 2190   2.190   7.089   4.360
 1227LEU      N 2191   2.048   7.248   4.387
 1227LEU      H 2192   1.953   7.281   4.393
 1227LEU     CA 2193   2.144   7.357   4.383
 1227LEU     HA 2194   2.229   7.319   4.328
 1227LEU     CB 2195   2.089   7.485   4.319
 1227LEU    HB1 2196   2.170   7.558   4.311
 1227LEU    HB2 2197   2.013   7.530   4.383
 1227LEU     CG 2198   2.046   7.463   4.174
 1227LEU     HG 2199   1.998   7.366   4.165
 1227LEU    CD1 2200   1.949   7.567   4.120
 1227LEU   HD11 2201   1.905   7.527   4.028
 1227LEU   HD12 2202   1.879   7.601   4.197
 1227LEU   HD13 2203   1.994   7.662   4.092
 1227LEU    CD2 2204   2.159   7.457   4.072
 1227LEU   HD21 2205   2.243   7.393   4.099
 1227LEU   HD22 2206   2.124   7.406   3.982
 1227LEU   HD23 2207   2.191   7.557   4.043
 1227LEU      C 2208   2.206   7.393   4.517
 1227LEU      O 2209   2.317   7.443   4.506
 1228HIS      N 2210   2.153   7.374   4.638
 1228HIS      H 2211   2.059   7.336   4.635
 1228HIS     CA 2212   2.231   7.357   4.759
 1228HIS     HA 2213   2.298   7.443   4.766
 1228HIS     CB 2214   2.138   7.361   4.880
 1228HIS    HB1 2215   2.183   7.328   4.973
 1228HIS    HB2 2216   2.065   7.282   4.867
 1228HIS     CG 2217   2.078   7.498   4.902
 1228HIS    ND1 2218   2.150   7.614   4.929
 1228HIS    CE1 2219   2.055   7.708   4.939
 1228HIS    HE1 2220   2.079   7.810   4.965
 1228HIS    NE2 2221   1.932   7.657   4.931
 1228HIS    HE2 2222   1.842   7.703   4.942
 1228HIS    CD2 2223   1.943   7.520   4.912
 1228HIS    HD2 2224   1.863   7.449   4.920
 1228HIS      C 2225   2.328   7.240   4.755
 1228HIS      O 2226   2.446   7.263   4.782
 1229VAL      N 2227   2.284   7.123   4.708
 1229VAL      H 2228   2.189   7.116   4.675
 1229VAL     CA 2229   2.376   7.011   4.716
 1229VAL     HA 2230   2.420   7.022   4.815
 1229VAL     CB 2231   2.294   6.883   4.722
 1229VAL     HB 2232   2.191   6.897   4.757
 1229VAL    CG1 2233   2.278   6.811   4.588
 1229VAL   HG11 2234   2.260   6.889   4.514
 1229VAL   HG12 2235   2.366   6.754   4.562
 1229VAL   HG13 2236   2.200   6.735   4.597
 1229VAL    CG2 2237   2.357   6.775   4.810
 1229VAL   HG21 2238   2.358   6.805   4.914
 1229VAL   HG22 2239   2.290   6.689   4.806
 1229VAL   HG23 2240   2.459   6.757   4.776
 1229VAL      C 2241   2.492   7.015   4.617
 1229VAL      O 2242   2.603   6.978   4.653
 1230ALA      N 2243   2.471   7.067   4.496
 1230ALA      H 2244   2.385   7.115   4.471
 1230ALA     CA 2245   2.576   7.083   4.398
 1230ALA     HA 2246   2.623   6.985   4.391
 1230ALA     CB 2247   2.527   7.120   4.258
 1230ALA    HB1 2248   2.612   7.136   4.192
 1230ALA    HB2 2249   2.457   7.050   4.213
 1230ALA    HB3 2250   2.479   7.218   4.255
 1230ALA      C 2251   2.680   7.180   4.452
 1230ALA      O 2252   2.800   7.158   4.449
 1231ARG      N 2253   2.630   7.283   4.521
 1231ARG      H 2254   2.529   7.294   4.521
 1231ARG     CA 2255   2.719   7.373   4.591
 1231ARG     HA 2256   2.793   7.407   4.518
 1231ARG     CB 2257   2.637   7.496   4.629
 1231ARG    HB1 2258   2.559   7.473   4.702
 1231ARG    HB2 2259   2.582   7.543   4.548
 1231ARG     CG 2260   2.717   7.604   4.701
 1231ARG    HG1 2261   2.815   7.609   4.654
 1231ARG    HG2 2262   2.724   7.577   4.807
 1231ARG     CD 2263   2.662   7.745   4.717
 1231ARG    HD1 2264   2.584   7.741   4.794
 1231ARG    HD2 2265   2.624   7.775   4.619
 1231ARG     NE 2266   2.771   7.835   4.756
 1231ARG     HE 2267   2.832   7.799   4.829
 1231ARG     CZ 2268   2.789   7.964   4.726
 1231ARG    NH1 2269   2.715   8.022   4.630
 1231ARG   HH11 2270   2.659   7.966   4.567
 1231ARG   HH12 2271   2.730   8.118   4.602
 1231ARG    NH2 2272   2.881   8.039   4.787
 1231ARG   HH21 2273   2.938   7.998   4.860
 1231ARG   HH22 2274   2.889   8.137   4.765
 1231ARG      C 2275   2.802   7.306   4.699
 1231ARG      O 2276   2.921   7.336   4.702
 1232ASP      N 2277   2.747   7.220   4.785
 1232ASP      H 2278   2.649   7.196   4.788
 1232ASP     CA 2279   2.821   7.157   4.892
 1232ASP     HA 2280   2.868   7.219   4.969
 1232ASP     CB 2281   2.722   7.062   4.959
 1232ASP    HB1 2282   2.784   7.009   5.032
 1232ASP    HB2 2283   2.696   6.985   4.887
 1232ASP     CG 2284   2.601   7.125   5.027
 1232ASP    OD1 2285   2.618   7.237   5.082
 1232ASP    OD2 2286   2.507   7.055   5.069
 1232ASP      C 2287   2.939   7.079   4.836
 1232ASP      O 2288   3.055   7.090   4.873
 1233ILE      N 2289   2.906   7.004   4.730
 1233ILE      H 2290   2.808   7.008   4.705
 1233ILE     CA 2291   2.991   6.912   4.657
 1233ILE     HA 2292   3.038   6.860   4.741
 1233ILE     CB 2293   2.908   6.824   4.564
 1233ILE     HB 2294   2.845   6.888   4.504
 1233ILE    CG2 2295   2.984   6.728   4.472
 1233ILE   HG21 2296   3.043   6.658   4.532
 1233ILE   HG22 2297   2.919   6.667   4.409
 1233ILE   HG23 2298   3.050   6.782   4.404
 1233ILE    CG1 2299   2.819   6.732   4.647
 1233ILE   HG11 2300   2.784   6.787   4.734
 1233ILE   HG12 2301   2.879   6.645   4.674
 1233ILE     CD 2302   2.699   6.675   4.572
 1233ILE    HD1 2303   2.647   6.609   4.641
 1233ILE    HD2 2304   2.631   6.758   4.549
 1233ILE    HD3 2305   2.736   6.623   4.484
 1233ILE      C 2306   3.104   6.985   4.586
 1233ILE      O 2307   3.220   6.946   4.591
 1234ALA      N 2308   3.075   7.098   4.520
 1234ALA      H 2309   2.983   7.136   4.532
 1234ALA     CA 2310   3.172   7.180   4.451
 1234ALA     HA 2311   3.233   7.112   4.391
 1234ALA     CB 2312   3.092   7.276   4.363
 1234ALA    HB1 2313   3.165   7.330   4.302
 1234ALA    HB2 2314   3.030   7.212   4.301
 1234ALA    HB3 2315   3.025   7.344   4.416
 1234ALA      C 2316   3.265   7.248   4.550
 1234ALA      O 2317   3.385   7.264   4.527
 1235CYS      N 2318   3.222   7.288   4.670
 1235CYS      H 2319   3.124   7.282   4.694
 1235CYS     CA 2320   3.306   7.347   4.772
 1235CYS     HA 2321   3.354   7.435   4.728
 1235CYS     CB 2322   3.223   7.402   4.888
 1235CYS    HB1 2323   3.290   7.433   4.969
 1235CYS    HB2 2324   3.149   7.340   4.939
 1235CYS     SG 2325   3.137   7.556   4.848
 1235CYS     HG 2326   3.027   7.497   4.800
 1235CYS      C 2327   3.408   7.245   4.821
 1235CYS      O 2328   3.526   7.276   4.835
 1236GLY      N 2329   3.362   7.121   4.839
 1236GLY      H 2330   3.262   7.107   4.835
 1236GLY     CA 2331   3.438   7.002   4.873
 1236GLY    HA1 2332   3.368   6.918   4.874
 1236GLY    HA2 2333   3.473   7.022   4.975
 1236GLY      C 2334   3.551   6.976   4.775
 1236GLY      O 2335   3.662   6.940   4.814
 1237CYS      N 2336   3.516   6.992   4.648
 1237CYS      H 2337   3.418   7.005   4.625
 1237CYS     CA 2338   3.619   6.978   4.547
 1237CYS     HA 2339   3.665   6.880   4.563
 1237CYS     CB 2340   3.562   6.977   4.406
 1237CYS    HB1 2341   3.646   6.964   4.338
 1237CYS    HB2 2342   3.523   7.075   4.378
 1237CYS     SG 2343   3.437   6.848   4.379
 1237CYS     HG 2344   3.347   6.878   4.474
 1237CYS      C 2345   3.721   7.090   4.560
 1237CYS      O 2346   3.839   7.061   4.539
 1238GLN      N 2347   3.674   7.213   4.574
 1238GLN      H 2348   3.578   7.218   4.606
 1238GLN     CA 2349   3.759   7.330   4.587
 1238GLN     HA 2350   3.820   7.329   4.497
 1238GLN     CB 2351   3.665   7.449   4.572
 1238GLN    HB1 2352   3.588   7.450   4.649
 1238GLN    HB2 2353   3.620   7.436   4.473
 1238GLN     CG 2354   3.720   7.591   4.573
 1238GLN    HG1 2355   3.636   7.660   4.566
 1238GLN    HG2 2356   3.769   7.613   4.477
 1238GLN     CD 2357   3.797   7.615   4.702
 1238GLN    OE1 2358   3.747   7.598   4.812
 1238GLN    NE2 2359   3.924   7.657   4.694
 1238GLN   HE21 2360   3.962   7.649   4.601
 1238GLN   HE22 2361   3.972   7.683   4.778
 1238GLN      C 2362   3.859   7.319   4.701
 1238GLN      O 2363   3.971   7.359   4.674
 1239TYR      N 2364   3.823   7.260   4.816
 1239TYR      H 2365   3.729   7.229   4.832
 1239TYR     CA 2366   3.910   7.250   4.932
 1239TYR     HA 2367   3.964   7.345   4.935
 1239TYR     CB 2368   3.825   7.220   5.054
 1239TYR    HB1 2369   3.755   7.141   5.025
 1239TYR    HB2 2370   3.758   7.304   5.072
 1239TYR     CG 2371   3.910   7.195   5.176
 1239TYR    CD1 2372   3.967   7.304   5.243
 1239TYR    HD1 2373   3.935   7.402   5.209
 1239TYR    CE1 2374   4.050   7.289   5.355
 1239TYR    HE1 2375   4.081   7.371   5.418
 1239TYR     CZ 2376   4.073   7.160   5.404
 1239TYR     OH 2377   4.122   7.139   5.530
 1239TYR     HH 2378   4.159   7.222   5.560
 1239TYR    CE2 2379   4.011   7.049   5.343
 1239TYR    HE2 2380   4.022   6.950   5.384
 1239TYR    CD2 2381   3.933   7.067   5.228
 1239TYR    HD2 2382   3.890   6.983   5.175
 1239TYR      C 2383   4.012   7.141   4.901
 1239TYR      O 2384   4.126   7.163   4.940
 1240LEU      N 2385   3.970   7.028   4.844
 1240LEU      H 2386   3.878   7.025   4.803
 1240LEU     CA 2387   4.067   6.930   4.800
 1240LEU     HA 2388   4.127   6.903   4.887
 1240LEU     CB 2389   4.009   6.798   4.751
 1240LEU    HB1 2390   4.090   6.735   4.715
 1240LEU    HB2 2391   3.942   6.815   4.666
 1240LEU     CG 2392   3.928   6.719   4.853
 1240LEU     HG 2393   3.846   6.776   4.897
 1240LEU    CD1 2394   3.861   6.601   4.782
 1240LEU   HD11 2395   3.794   6.641   4.705
 1240LEU   HD12 2396   3.937   6.538   4.736
 1240LEU   HD13 2397   3.805   6.543   4.855
 1240LEU    CD2 2398   4.017   6.675   4.968
 1240LEU   HD21 2399   4.048   6.762   5.027
 1240LEU   HD22 2400   3.961   6.605   5.029
 1240LEU   HD23 2401   4.102   6.625   4.921
 1240LEU      C 2402   4.171   6.978   4.699
 1240LEU      O 2403   4.286   6.935   4.706
 1241GLU      N 2404   4.139   7.070   4.608
 1241GLU      H 2405   4.048   7.114   4.602
 1241GLU     CA 2406   4.241   7.124   4.520
 1241GLU     HA 2407   4.308   7.045   4.488
 1241GLU     CB 2408   4.171   7.199   4.407
 1241GLU    HB1 2409   4.108   7.281   4.438
 1241GLU    HB2 2410   4.109   7.137   4.342
 1241GLU     CG 2411   4.277   7.258   4.314
 1241GLU    HG1 2412   4.332   7.170   4.279
 1241GLU    HG2 2413   4.347   7.327   4.361
 1241GLU     CD 2414   4.221   7.329   4.192
 1241GLU    OE1 2415   4.240   7.277   4.080
 1241GLU    OE2 2416   4.164   7.440   4.197
 1241GLU      C 2417   4.323   7.221   4.603
 1241GLU      O 2418   4.444   7.202   4.598
 1242GLU      N 2419   4.270   7.310   4.687
 1242GLU      H 2420   4.170   7.307   4.698
 1242GLU     CA 2421   4.337   7.407   4.772
 1242GLU     HA 2422   4.385   7.477   4.705
 1242GLU     CB 2423   4.236   7.484   4.856
 1242GLU    HB1 2424   4.223   7.435   4.952
 1242GLU    HB2 2425   4.138   7.497   4.810
 1242GLU     CG 2426   4.282   7.628   4.879
 1242GLU    HG1 2427   4.271   7.677   4.783
 1242GLU    HG2 2428   4.384   7.625   4.917
 1242GLU     CD 2429   4.187   7.696   4.977
 1242GLU    OE1 2430   4.086   7.745   4.921
 1242GLU    OE2 2431   4.212   7.717   5.098
 1242GLU      C 2432   4.438   7.339   4.863
 1242GLU      O 2433   4.538   7.399   4.903
 1243ASN      N 2434   4.428   7.212   4.902
 1243ASN      H 2435   4.336   7.177   4.881
 1243ASN     CA 2436   4.527   7.140   4.980
 1243ASN     HA 2437   4.597   7.211   5.024
 1243ASN     CB 2438   4.464   7.081   5.106
 1243ASN    HB1 2439   4.533   7.021   5.166
 1243ASN    HB2 2440   4.382   7.014   5.079
 1243ASN     CG 2441   4.408   7.188   5.198
 1243ASN    OD1 2442   4.477   7.244   5.283
 1243ASN    ND2 2443   4.290   7.242   5.164
 1243ASN   HD21 2444   4.234   7.196   5.094
 1243ASN   HD22 2445   4.250   7.309   5.228
 1243ASN      C 2446   4.606   7.034   4.904
 1243ASN      O 2447   4.686   6.960   4.962
 1244HIS      N 2448   4.587   7.030   4.772
 1244HIS      H 2449   4.521   7.094   4.731
 1244HIS     CA 2450   4.651   6.942   4.676
 1244HIS     HA 2451   4.595   6.959   4.584
 1244HIS     CB 2452   4.792   6.977   4.629
 1244HIS    HB1 2453   4.855   6.980   4.718
 1244HIS    HB2 2454   4.801   7.077   4.585
 1244HIS     CG 2455   4.843   6.883   4.525
 1244HIS    ND1 2456   4.767   6.787   4.457
 1244HIS    CE1 2457   4.843   6.737   4.359
 1244HIS    HE1 2458   4.806   6.668   4.285
 1244HIS    NE2 2459   4.960   6.803   4.357
 1244HIS    HE2 2460   5.014   6.803   4.272
 1244HIS    CD2 2461   4.961   6.900   4.456
 1244HIS    HD2 2462   5.024   6.987   4.462
 1244HIS      C 2463   4.632   6.796   4.714
 1244HIS      O 2464   4.724   6.724   4.751
 1245PHE      N 2465   4.507   6.751   4.725
 1245PHE      H 2466   4.432   6.818   4.717
 1245PHE     CA 2467   4.468   6.613   4.747
 1245PHE     HA 2468   4.559   6.556   4.767
 1245PHE     CB 2469   4.390   6.592   4.876
 1245PHE    HB1 2470   4.300   6.653   4.873
 1245PHE    HB2 2471   4.447   6.634   4.959
 1245PHE     CG 2472   4.356   6.450   4.915
 1245PHE    CD1 2473   4.235   6.394   4.869
 1245PHE    HD1 2474   4.171   6.432   4.791
 1245PHE    CE1 2475   4.199   6.270   4.922
 1245PHE    HE1 2476   4.120   6.207   4.883
 1245PHE     CZ 2477   4.277   6.202   5.016
 1245PHE     HZ 2478   4.242   6.104   5.047
 1245PHE    CE2 2479   4.392   6.262   5.068
 1245PHE    HE2 2480   4.455   6.199   5.129
 1245PHE    CD2 2481   4.429   6.387   5.016
 1245PHE    HD2 2482   4.521   6.426   5.056
 1245PHE      C 2483   4.405   6.535   4.632
 1245PHE      O 2484   4.291   6.565   4.595
 1246ILE      N 2485   4.474   6.430   4.587
 1246ILE      H 2486   4.565   6.406   4.624
 1246ILE     CA 2487   4.415   6.340   4.490
 1246ILE     HA 2488   4.355   6.404   4.425
 1246ILE     CB 2489   4.515   6.270   4.398
 1246ILE     HB 2490   4.575   6.201   4.457
 1246ILE    CG2 2491   4.448   6.181   4.293
 1246ILE   HG21 2492   4.369   6.118   4.335
 1246ILE   HG22 2493   4.394   6.241   4.219
 1246ILE   HG23 2494   4.525   6.121   4.247
 1246ILE    CG1 2495   4.599   6.373   4.323
 1246ILE   HG11 2496   4.632   6.463   4.375
 1246ILE   HG12 2497   4.534   6.418   4.247
 1246ILE     CD 2498   4.715   6.318   4.241
 1246ILE    HD1 2499   4.772   6.405   4.211
 1246ILE    HD2 2500   4.779   6.251   4.299
 1246ILE    HD3 2501   4.674   6.266   4.154
 1246ILE      C 2502   4.309   6.251   4.552
 1246ILE      O 2503   4.337   6.170   4.640
 1247HIS      N 2504   4.183   6.261   4.507
 1247HIS      H 2505   4.165   6.332   4.437
 1247HIS     CA 2506   4.073   6.177   4.550
 1247HIS     HA 2507   4.104   6.141   4.648
 1247HIS     CB 2508   3.953   6.265   4.582
 1247HIS    HB1 2509   3.907   6.320   4.500
 1247HIS    HB2 2510   3.995   6.338   4.652
 1247HIS     CG 2511   3.839   6.186   4.639
 1247HIS    ND1 2512   3.745   6.112   4.568
 1247HIS    CE1 2513   3.663   6.045   4.649
 1247HIS    HE1 2514   3.593   5.966   4.626
 1247HIS    NE2 2515   3.708   6.067   4.774
 1247HIS    HE2 2516   3.666   6.020   4.853
 1247HIS    CD2 2517   3.807   6.163   4.770
 1247HIS    HD2 2518   3.853   6.208   4.857
 1247HIS      C 2519   4.037   6.057   4.464
 1247HIS      O 2520   4.027   5.946   4.516
 1248ARG      N 2521   4.008   6.080   4.336
 1248ARG      H 2522   3.981   6.174   4.310
 1248ARG     CA 2523   3.996   5.981   4.231
 1248ARG     HA 2524   3.957   6.037   4.146
 1248ARG     CB 2525   4.126   5.920   4.178
 1248ARG    HB1 2526   4.196   6.001   4.157
 1248ARG    HB2 2527   4.113   5.864   4.085
 1248ARG     CG 2528   4.195   5.831   4.281
 1248ARG    HG1 2529   4.123   5.761   4.324
 1248ARG    HG2 2530   4.234   5.892   4.363
 1248ARG     CD 2531   4.314   5.754   4.226
 1248ARG    HD1 2532   4.388   5.737   4.304
 1248ARG    HD2 2533   4.360   5.815   4.147
 1248ARG     NE 2534   4.273   5.628   4.164
 1248ARG     HE 2535   4.182   5.592   4.187
 1248ARG     CZ 2536   4.355   5.558   4.084
 1248ARG    NH1 2537   4.481   5.592   4.055
 1248ARG   HH11 2538   4.519   5.677   4.095
 1248ARG   HH12 2539   4.527   5.536   3.985
 1248ARG    NH2 2540   4.325   5.434   4.044
 1248ARG   HH21 2541   4.247   5.377   4.075
 1248ARG   HH22 2542   4.392   5.394   3.980
 1248ARG      C 2543   3.888   5.875   4.243
 1248ARG      O 2544   3.898   5.769   4.181
 1249ASP      N 2545   3.783   5.901   4.321
 1249ASP      H 2546   3.789   5.991   4.367
 1249ASP     CA 2547   3.666   5.818   4.340
 1249ASP     HA 2548   3.648   5.775   4.242
 1249ASP     CB 2549   3.685   5.701   4.436
 1249ASP    HB1 2550   3.652   5.734   4.535
 1249ASP    HB2 2551   3.791   5.676   4.445
 1249ASP     CG 2552   3.599   5.578   4.408
 1249ASP    OD1 2553   3.562   5.561   4.290
 1249ASP    OD2 2554   3.547   5.509   4.498
 1249ASP      C 2555   3.544   5.905   4.365
 1249ASP      O 2556   3.459   5.873   4.447
 1250ILE      N 2557   3.542   6.024   4.306
 1250ILE      H 2558   3.611   6.053   4.238
 1250ILE     CA 2559   3.427   6.113   4.314
 1250ILE     HA 2560   3.395   6.108   4.418
 1250ILE     CB 2561   3.460   6.256   4.273
 1250ILE     HB 2562   3.507   6.259   4.175
 1250ILE    CG2 2563   3.339   6.349   4.263
 1250ILE   HG21 2564   3.262   6.316   4.193
 1250ILE   HG22 2565   3.285   6.342   4.358
 1250ILE   HG23 2566   3.369   6.451   4.239
 1250ILE    CG1 2567   3.566   6.329   4.355
 1250ILE   HG11 2568   3.597   6.422   4.307
 1250ILE   HG12 2569   3.660   6.273   4.360
 1250ILE     CD 2570   3.517   6.360   4.496
 1250ILE    HD1 2571   3.429   6.424   4.498
 1250ILE    HD2 2572   3.492   6.266   4.545
 1250ILE    HD3 2573   3.599   6.407   4.550
 1250ILE      C 2574   3.308   6.062   4.233
 1250ILE      O 2575   3.315   6.034   4.114
 1251ALA      N 2576   3.193   6.041   4.297
 1251ALA      H 2577   3.187   6.063   4.396
 1251ALA     CA 2578   3.070   5.973   4.260
 1251ALA     HA 2579   3.041   6.011   4.162
 1251ALA     CB 2580   3.094   5.823   4.253
 1251ALA    HB1 2581   3.154   5.783   4.335
 1251ALA    HB2 2582   2.997   5.775   4.240
 1251ALA    HB3 2583   3.144   5.796   4.160
 1251ALA      C 2584   2.967   6.008   4.367
 1251ALA      O 2585   3.003   6.037   4.481
 1252ALA      N 2586   2.839   5.991   4.335
 1252ALA      H 2587   2.814   5.951   4.246
 1252ALA     CA 2588   2.723   6.016   4.418
 1252ALA     HA 2589   2.731   6.112   4.470
 1252ALA     CB 2590   2.596   6.029   4.335
 1252ALA    HB1 2591   2.509   6.054   4.397
 1252ALA    HB2 2592   2.620   6.108   4.264
 1252ALA    HB3 2593   2.564   5.938   4.283
 1252ALA      C 2594   2.716   5.917   4.534
 1252ALA      O 2595   2.656   5.945   4.637
 1253ARG      N 2596   2.772   5.797   4.519
 1253ARG      H 2597   2.812   5.786   4.427
 1253ARG     CA 2598   2.784   5.690   4.616
 1253ARG     HA 2599   2.685   5.680   4.660
 1253ARG     CB 2600   2.822   5.564   4.539
 1253ARG    HB1 2601   2.741   5.526   4.476
 1253ARG    HB2 2602   2.835   5.491   4.619
 1253ARG     CG 2603   2.954   5.564   4.462
 1253ARG    HG1 2604   3.042   5.580   4.525
 1253ARG    HG2 2605   2.958   5.655   4.402
 1253ARG     CD 2606   2.981   5.435   4.385
 1253ARG    HD1 2607   2.890   5.414   4.330
 1253ARG    HD2 2608   3.013   5.354   4.451
 1253ARG     NE 2609   3.090   5.456   4.289
 1253ARG     HE 2610   3.074   5.455   4.189
 1253ARG     CZ 2611   3.217   5.489   4.315
 1253ARG    NH1 2612   3.296   5.528   4.214
 1253ARG   HH11 2613   3.259   5.534   4.121
 1253ARG   HH12 2614   3.394   5.545   4.233
 1253ARG    NH2 2615   3.272   5.468   4.435
 1253ARG   HH21 2616   3.214   5.442   4.514
 1253ARG   HH22 2617   3.368   5.497   4.448
 1253ARG      C 2618   2.867   5.715   4.741
 1253ARG      O 2619   2.836   5.664   4.849
 1254ASN      N 2620   2.964   5.805   4.721
 1254ASN      H 2621   2.969   5.851   4.632
 1254ASN     CA 2622   3.055   5.852   4.824
 1254ASN     HA 2623   3.057   5.788   4.912
 1254ASN     CB 2624   3.191   5.853   4.754
 1254ASN    HB1 2625   3.264   5.900   4.820
 1254ASN    HB2 2626   3.182   5.908   4.661
 1254ASN     CG 2627   3.250   5.716   4.724
 1254ASN    OD1 2628   3.194   5.608   4.740
 1254ASN    ND2 2629   3.365   5.715   4.655
 1254ASN   HD21 2630   3.405   5.797   4.612
 1254ASN   HD22 2631   3.397   5.622   4.633
 1254ASN      C 2632   3.022   5.986   4.888
 1254ASN      O 2633   3.096   6.038   4.972
 1255CYS      N 2634   2.915   6.054   4.849
 1255CYS      H 2635   2.859   6.008   4.779
 1255CYS     CA 2636   2.864   6.182   4.897
 1255CYS     HA 2637   2.943   6.232   4.952
 1255CYS     CB 2638   2.826   6.275   4.782
 1255CYS    HB1 2639   2.773   6.363   4.818
 1255CYS    HB2 2640   2.763   6.219   4.714
 1255CYS     SG 2641   2.971   6.318   4.682
 1255CYS     HG 2642   3.009   6.196   4.644
 1255CYS      C 2643   2.760   6.137   4.998
 1255CYS      O 2644   2.665   6.069   4.959
 1256LEU      N 2645   2.766   6.187   5.122
 1256LEU      H 2646   2.841   6.251   5.144
 1256LEU     CA 2647   2.679   6.154   5.232
 1256LEU     HA 2648   2.606   6.082   5.195
 1256LEU     CB 2649   2.758   6.090   5.346
 1256LEU    HB1 2650   2.695   6.057   5.429
 1256LEU    HB2 2651   2.818   6.172   5.385
 1256LEU     CG 2652   2.855   5.975   5.316
 1256LEU     HG 2653   2.931   6.000   5.243
 1256LEU    CD1 2654   2.930   5.941   5.445
 1256LEU   HD11 2655   2.989   6.030   5.466
 1256LEU   HD12 2656   2.857   5.912   5.520
 1256LEU   HD13 2657   3.000   5.860   5.425
 1256LEU    CD2 2658   2.798   5.848   5.254
 1256LEU   HD21 2659   2.880   5.776   5.244
 1256LEU   HD22 2660   2.722   5.801   5.316
 1256LEU   HD23 2661   2.759   5.862   5.153
 1256LEU      C 2662   2.605   6.277   5.283
 1256LEU      O 2663   2.647   6.391   5.264
 1257LEU      N 2664   2.496   6.254   5.357
 1257LEU      H 2665   2.469   6.158   5.371
 1257LEU     CA 2666   2.402   6.358   5.395
 1257LEU     HA 2667   2.432   6.460   5.373
 1257LEU     CB 2668   2.272   6.339   5.317
 1257LEU    HB1 2669   2.202   6.409   5.362
 1257LEU    HB2 2670   2.230   6.240   5.336
 1257LEU     CG 2671   2.282   6.355   5.166
 1257LEU     HG 2672   2.342   6.274   5.123
 1257LEU    CD1 2673   2.142   6.333   5.110
 1257LEU   HD11 2674   2.118   6.231   5.141
 1257LEU   HD12 2675   2.067   6.392   5.162
 1257LEU   HD13 2676   2.128   6.342   5.002
 1257LEU    CD2 2677   2.324   6.492   5.116
 1257LEU   HD21 2678   2.324   6.488   5.007
 1257LEU   HD22 2679   2.254   6.572   5.142
 1257LEU   HD23 2680   2.427   6.506   5.149
 1257LEU      C 2681   2.383   6.354   5.546
 1257LEU      O 2682   2.357   6.251   5.606
 1258THR      N 2683   2.395   6.471   5.609
 1258THR      H 2684   2.425   6.546   5.549
 1258THR     CA 2685   2.386   6.490   5.753
 1258THR     HA 2686   2.458   6.425   5.802
 1258THR     CB 2687   2.410   6.633   5.800
 1258THR     HB 2688   2.363   6.637   5.899
 1258THR    CG2 2689   2.555   6.677   5.814
 1258THR   HG21 2690   2.546   6.765   5.877
 1258THR   HG22 2691   2.606   6.594   5.864
 1258THR   HG23 2692   2.606   6.690   5.718
 1258THR    OG1 2693   2.342   6.717   5.710
 1258THR    HG1 2694   2.327   6.800   5.756
 1258THR      C 2695   2.252   6.443   5.808
 1258THR      O 2696   2.253   6.373   5.909
 1259CYS      N 2697   2.142   6.479   5.742
 1259CYS      H 2698   2.151   6.537   5.660
 1259CYS     CA 2699   2.010   6.422   5.762
 1259CYS     HA 2700   2.015   6.334   5.826
 1259CYS     CB 2701   1.947   6.528   5.852
 1259CYS    HB1 2702   2.009   6.527   5.942
 1259CYS    HB2 2703   1.844   6.497   5.869
 1259CYS     SG 2704   1.951   6.695   5.783
 1259CYS     HG 2705   1.857   6.679   5.690
 1259CYS      C 2706   1.933   6.407   5.631
 1259CYS      O 2707   1.963   6.482   5.539
 1260PRO      N 2708   1.825   6.328   5.631
 1260PRO     CD 2709   1.780   6.243   5.739
 1260PRO    HD1 2710   1.782   6.287   5.839
 1260PRO    HD2 2711   1.839   6.151   5.740
 1260PRO     CG 2712   1.639   6.201   5.699
 1260PRO    HG1 2713   1.570   6.274   5.740
 1260PRO    HG2 2714   1.618   6.101   5.738
 1260PRO     CB 2715   1.647   6.215   5.547
 1260PRO    HB1 2716   1.546   6.229   5.509
 1260PRO    HB2 2717   1.687   6.123   5.507
 1260PRO     CA 2718   1.736   6.336   5.517
 1260PRO     HA 2719   1.784   6.320   5.421
 1260PRO      C 2720   1.654   6.464   5.511
 1260PRO      O 2721   1.613   6.515   5.407
 1261GLY      N 2722   1.622   6.524   5.626
 1261GLY      H 2723   1.665   6.482   5.707
 1261GLY     CA 2724   1.540   6.642   5.642
 1261GLY    HA1 2725   1.519   6.650   5.749
 1261GLY    HA2 2726   1.440   6.639   5.598
 1261GLY      C 2727   1.608   6.772   5.603
 1261GLY      O 2728   1.709   6.781   5.533
 1262PRO      N 2729   1.545   6.881   5.647
 1262PRO     CD 2730   1.414   6.890   5.709
 1262PRO    HD1 2731   1.393   6.811   5.782
 1262PRO    HD2 2732   1.338   6.880   5.632
 1262PRO     CG 2733   1.394   7.026   5.775
 1262PRO    HG1 2734   1.443   7.038   5.872
 1262PRO    HG2 2735   1.291   7.062   5.772
 1262PRO     CB 2736   1.481   7.107   5.680
 1262PRO    HB1 2737   1.522   7.194   5.731
 1262PRO    HB2 2738   1.410   7.147   5.608
 1262PRO     CA 2739   1.590   7.017   5.622
 1262PRO     HA 2740   1.595   7.033   5.514
 1262PRO      C 2741   1.726   7.047   5.683
 1262PRO      O 2742   1.782   6.990   5.776
 1263GLY      N 2743   1.783   7.158   5.636
 1263GLY      H 2744   1.737   7.215   5.567
 1263GLY     CA 2745   1.917   7.201   5.673
 1263GLY    HA1 2746   1.915   7.232   5.777
 1263GLY    HA2 2747   1.941   7.297   5.627
 1263GLY      C 2748   2.035   7.113   5.636
 1263GLY      O 2749   2.132   7.119   5.712
 1264ARG      N 2750   2.031   7.031   5.531
 1264ARG      H 2751   1.947   7.028   5.476
 1264ARG     CA 2752   2.129   6.926   5.510
 1264ARG     HA 2753   2.161   6.889   5.608
 1264ARG     CB 2754   2.059   6.809   5.442
 1264ARG    HB1 2755   1.961   6.795   5.487
 1264ARG    HB2 2756   2.116   6.717   5.455
 1264ARG     CG 2757   2.034   6.832   5.293
 1264ARG    HG1 2758   2.130   6.826   5.242
 1264ARG    HG2 2759   1.999   6.935   5.282
 1264ARG     CD 2760   1.941   6.732   5.227
 1264ARG    HD1 2761   1.979   6.635   5.258
 1264ARG    HD2 2762   1.946   6.749   5.119
 1264ARG     NE 2763   1.799   6.746   5.262
 1264ARG     HE 2764   1.774   6.719   5.356
 1264ARG     CZ 2765   1.704   6.818   5.200
 1264ARG    NH1 2766   1.729   6.908   5.105
 1264ARG   HH11 2767   1.828   6.922   5.088
 1264ARG   HH12 2768   1.658   6.976   5.080
 1264ARG    NH2 2769   1.575   6.791   5.222
 1264ARG   HH21 2770   1.562   6.728   5.300
 1264ARG   HH22 2771   1.506   6.826   5.158
 1264ARG      C 2772   2.252   6.980   5.439
 1264ARG      O 2773   2.243   7.064   5.349
 1265VAL      N 2774   2.370   6.928   5.472
 1265VAL      H 2775   2.371   6.860   5.547
 1265VAL     CA 2776   2.499   6.946   5.409
 1265VAL     HA 2777   2.488   7.015   5.325
 1265VAL     CB 2778   2.601   7.014   5.500
 1265VAL     HB 2779   2.642   6.934   5.561
 1265VAL    CG1 2780   2.721   7.068   5.423
 1265VAL   HG11 2781   2.776   6.993   5.366
 1265VAL   HG12 2782   2.688   7.142   5.350
 1265VAL   HG13 2783   2.795   7.110   5.492
 1265VAL    CG2 2784   2.556   7.126   5.593
 1265VAL   HG21 2785   2.644   7.158   5.649
 1265VAL   HG22 2786   2.515   7.209   5.536
 1265VAL   HG23 2787   2.484   7.086   5.663
 1265VAL      C 2788   2.547   6.812   5.354
 1265VAL      O 2789   2.545   6.716   5.431
 1266ALA      N 2790   2.590   6.807   5.228
 1266ALA      H 2791   2.575   6.892   5.175
 1266ALA     CA 2792   2.662   6.697   5.168
 1266ALA     HA 2793   2.632   6.602   5.213
 1266ALA     CB 2794   2.637   6.671   5.020
 1266ALA    HB1 2795   2.529   6.659   5.006
 1266ALA    HB2 2796   2.673   6.747   4.951
 1266ALA    HB3 2797   2.684   6.577   4.989
 1266ALA      C 2798   2.813   6.702   5.191
 1266ALA      O 2799   2.879   6.802   5.161
 1267LYS      N 2800   2.868   6.591   5.240
 1267LYS      H 2801   2.805   6.512   5.245
 1267LYS     CA 2802   3.011   6.585   5.264
 1267LYS     HA 2803   3.060   6.674   5.225
 1267LYS     CB 2804   3.030   6.577   5.416
 1267LYS    HB1 2805   3.139   6.579   5.426
 1267LYS    HB2 2806   3.000   6.487   5.469
 1267LYS     CG 2807   2.962   6.692   5.490
 1267LYS    HG1 2808   2.855   6.679   5.508
 1267LYS    HG2 2809   2.974   6.783   5.431
 1267LYS     CD 2810   3.033   6.721   5.621
 1267LYS    HD1 2811   3.125   6.778   5.604
 1267LYS    HD2 2812   3.056   6.632   5.680
 1267LYS     CE 2813   2.952   6.809   5.716
 1267LYS    HE1 2814   2.856   6.771   5.752
 1267LYS    HE2 2815   2.931   6.907   5.673
 1267LYS     NZ 2816   3.031   6.831   5.838
 1267LYS    HZ1 2817   3.046   6.741   5.882
 1267LYS    HZ2 2818   3.122   6.866   5.815
 1267LYS    HZ3 2819   2.989   6.894   5.905
 1267LYS      C 2820   3.058   6.455   5.201
 1267LYS      O 2821   2.990   6.353   5.206
 1268ILE      N 2822   3.174   6.462   5.136
 1268ILE      H 2823   3.227   6.548   5.144
 1268ILE     CA 2824   3.241   6.348   5.076
 1268ILE     HA 2825   3.175   6.288   5.013
 1268ILE     CB 2826   3.356   6.400   4.988
 1268ILE     HB 2827   3.424   6.441   5.063
 1268ILE    CG2 2828   3.429   6.291   4.910
 1268ILE   HG21 2829   3.513   6.337   4.858
 1268ILE   HG22 2830   3.459   6.214   4.980
 1268ILE   HG23 2831   3.363   6.246   4.836
 1268ILE    CG1 2832   3.337   6.526   4.904
 1268ILE   HG11 2833   3.424   6.557   4.846
 1268ILE   HG12 2834   3.310   6.616   4.958
 1268ILE     CD 2835   3.229   6.506   4.798
 1268ILE    HD1 2836   3.253   6.420   4.736
 1268ILE    HD2 2837   3.141   6.470   4.851
 1268ILE    HD3 2838   3.220   6.590   4.730
 1268ILE      C 2839   3.293   6.266   5.193
 1268ILE      O 2840   3.348   6.326   5.286
 1269GLY      N 2841   3.264   6.136   5.187
 1269GLY      H 2842   3.217   6.105   5.103
 1269GLY     CA 2843   3.295   6.045   5.295
 1269GLY    HA1 2844   3.208   6.015   5.353
 1269GLY    HA2 2845   3.357   6.097   5.368
 1269GLY      C 2846   3.363   5.912   5.269
 1269GLY      O 2847   3.322   5.808   5.320
 1270ASP      N 2848   3.450   5.903   5.168
 1270ASP      H 2849   3.486   5.989   5.130
 1270ASP     CA 2850   3.504   5.774   5.130
 1270ASP     HA 2851   3.508   5.702   5.212
 1270ASP     CB 2852   3.415   5.718   5.020
 1270ASP    HB1 2853   3.416   5.780   4.931
 1270ASP    HB2 2854   3.309   5.726   5.045
 1270ASP     CG 2855   3.452   5.573   4.994
 1270ASP    OD1 2856   3.542   5.541   4.913
 1270ASP    OD2 2857   3.406   5.487   5.072
 1270ASP      C 2858   3.641   5.795   5.068
 1270ASP      O 2859   3.657   5.870   4.972
 1271PHE      N 2860   3.741   5.721   5.116
 1271PHE      H 2861   3.722   5.649   5.185
 1271PHE     CA 2862   3.884   5.742   5.099
 1271PHE     HA 2863   3.893   5.809   5.014
 1271PHE     CB 2864   3.935   5.811   5.225
 1271PHE    HB1 2865   4.039   5.842   5.213
 1271PHE    HB2 2866   3.932   5.740   5.307
 1271PHE     CG 2867   3.843   5.921   5.273
 1271PHE    CD1 2868   3.859   6.054   5.232
 1271PHE    HD1 2869   3.926   6.076   5.151
 1271PHE    CE1 2870   3.776   6.154   5.283
 1271PHE    HE1 2871   3.778   6.254   5.242
 1271PHE     CZ 2872   3.683   6.132   5.386
 1271PHE     HZ 2873   3.623   6.210   5.430
 1271PHE    CE2 2874   3.672   6.000   5.432
 1271PHE    HE2 2875   3.591   5.977   5.499
 1271PHE    CD2 2876   3.755   5.900   5.381
 1271PHE    HD2 2877   3.740   5.798   5.413
 1271PHE      C 2878   3.972   5.620   5.077
 1271PHE      O 2879   4.091   5.639   5.050
 1272GLY      N 2880   3.920   5.497   5.073
 1272GLY      H 2881   3.823   5.493   5.098
 1272GLY     CA 2882   3.982   5.366   5.070
 1272GLY    HA1 2883   3.900   5.297   5.052
 1272GLY    HA2 2884   4.034   5.340   5.162
 1272GLY      C 2885   4.087   5.348   4.961
 1272GLY      O 2886   4.194   5.296   4.989
 1273MET      N 2887   4.061   5.391   4.837
 1273MET      H 2888   3.967   5.422   4.816
 1273MET     CA 2889   4.156   5.384   4.727
 1273MET     HA 2890   4.203   5.286   4.727
 1273MET     CB 2891   4.086   5.395   4.592
 1273MET    HB1 2892   4.039   5.493   4.577
 1273MET    HB2 2893   4.018   5.310   4.595
 1273MET     CG 2894   4.179   5.369   4.474
 1273MET    HG1 2895   4.246   5.454   4.459
 1273MET    HG2 2896   4.123   5.371   4.381
 1273MET     SD 2897   4.279   5.218   4.478
 1273MET     CE 2898   4.159   5.084   4.462
 1273MET    HE1 2899   4.103   5.108   4.372
 1273MET    HE2 2900   4.214   4.991   4.444
 1273MET    HE3 2901   4.097   5.070   4.550
 1273MET      C 2902   4.263   5.488   4.754
 1273MET      O 2903   4.383   5.461   4.749
 1274ALA      N 2904   4.224   5.611   4.786
 1274ALA      H 2905   4.124   5.618   4.801
 1274ALA     CA 2906   4.318   5.719   4.811
 1274ALA     HA 2907   4.372   5.749   4.721
 1274ALA     CB 2908   4.243   5.846   4.851
 1274ALA    HB1 2909   4.164   5.860   4.776
 1274ALA    HB2 2910   4.196   5.846   4.949
 1274ALA    HB3 2911   4.308   5.932   4.842
 1274ALA      C 2912   4.415   5.693   4.925
 1274ALA      O 2913   4.528   5.740   4.921
 1275ARG      N 2914   4.366   5.614   5.021
 1275ARG      H 2915   4.272   5.577   5.014
 1275ARG     CA 2916   4.448   5.556   5.125
 1275ARG     HA 2917   4.496   5.633   5.186
 1275ARG     CB 2918   4.361   5.495   5.235
 1275ARG    HB1 2919   4.307   5.412   5.189
 1275ARG    HB2 2920   4.289   5.572   5.262
 1275ARG     CG 2921   4.436   5.446   5.358
 1275ARG    HG1 2922   4.356   5.441   5.432
 1275ARG    HG2 2923   4.518   5.511   5.388
 1275ARG     CD 2924   4.497   5.306   5.353
 1275ARG    HD1 2925   4.527   5.271   5.452
 1275ARG    HD2 2926   4.586   5.310   5.291
 1275ARG     NE 2927   4.410   5.208   5.287
 1275ARG     HE 2928   4.450   5.155   5.212
 1275ARG     CZ 2929   4.289   5.161   5.320
 1275ARG    NH1 2930   4.225   5.183   5.436
 1275ARG   HH11 2931   4.277   5.222   5.514
 1275ARG   HH12 2932   4.127   5.162   5.444
 1275ARG    NH2 2933   4.216   5.086   5.236
 1275ARG   HH21 2934   4.266   5.066   5.151
 1275ARG   HH22 2935   4.118   5.070   5.257
 1275ARG      C 2936   4.552   5.457   5.074
 1275ARG      O 2937   4.673   5.471   5.092
 1276ASP      N 2938   4.502   5.354   5.007
 1276ASP      H 2939   4.403   5.349   4.986
 1276ASP     CA 2940   4.585   5.254   4.943
 1276ASP     HA 2941   4.646   5.204   5.018
 1276ASP     CB 2942   4.503   5.145   4.874
 1276ASP    HB1 2943   4.566   5.071   4.824
 1276ASP    HB2 2944   4.434   5.202   4.812
 1276ASP     CG 2945   4.419   5.059   4.967
 1276ASP    OD1 2946   4.467   5.030   5.079
 1276ASP    OD2 2947   4.315   5.001   4.929
 1276ASP      C 2948   4.694   5.308   4.851
 1276ASP      O 2949   4.798   5.247   4.834
 1277ILE      N 2950   4.673   5.422   4.785
 1277ILE      H 2951   4.581   5.461   4.798
 1277ILE     CA 2952   4.759   5.493   4.693
 1277ILE     HA 2953   4.820   5.417   4.644
 1277ILE     CB 2954   4.677   5.574   4.592
 1277ILE     HB 2955   4.604   5.631   4.649
 1277ILE    CG2 2956   4.760   5.667   4.504
 1277ILE   HG21 2957   4.688   5.723   4.445
 1277ILE   HG22 2958   4.811   5.739   4.569
 1277ILE   HG23 2959   4.835   5.619   4.442
 1277ILE    CG1 2960   4.608   5.470   4.504
 1277ILE   HG11 2961   4.552   5.395   4.560
 1277ILE   HG12 2962   4.679   5.411   4.447
 1277ILE     CD 2963   4.501   5.530   4.413
 1277ILE    HD1 2964   4.438   5.604   4.463
 1277ILE    HD2 2965   4.551   5.583   4.331
 1277ILE    HD3 2966   4.442   5.448   4.372
 1277ILE      C 2967   4.850   5.584   4.774
 1277ILE      O 2968   4.962   5.607   4.731
 1278TYR      N 2969   4.815   5.638   4.892
 1278TYR      H 2970   4.718   5.634   4.920
 1278TYR     CA 2971   4.906   5.706   4.981
 1278TYR     HA 2972   4.951   5.788   4.925
 1278TYR     CB 2973   4.836   5.763   5.104
 1278TYR    HB1 2974   4.797   5.681   5.164
 1278TYR    HB2 2975   4.746   5.812   5.067
 1278TYR     CG 2976   4.932   5.853   5.179
 1278TYR    CD1 2977   5.029   5.797   5.263
 1278TYR    HD1 2978   5.041   5.693   5.290
 1278TYR    CE1 2979   5.118   5.879   5.332
 1278TYR    HE1 2980   5.201   5.840   5.390
 1278TYR     CZ 2981   5.118   6.018   5.308
 1278TYR     OH 2982   5.211   6.093   5.372
 1278TYR     HH 2983   5.249   6.164   5.319
 1278TYR    CE2 2984   5.022   6.075   5.222
 1278TYR    HE2 2985   5.006   6.181   5.204
 1278TYR    CD2 2986   4.932   5.991   5.156
 1278TYR    HD2 2987   4.857   6.031   5.088
 1278TYR      C 2988   5.022   5.616   5.024
 1278TYR      O 2989   5.138   5.655   5.017
 1279ARG      N 2990   4.986   5.496   5.069
 1279ARG      H 2991   4.890   5.466   5.062
 1279ARG     CA 2992   5.084   5.395   5.105
 1279ARG     HA 2993   5.161   5.451   5.158
 1279ARG     CB 2994   5.024   5.286   5.193
 1279ARG    HB1 2995   5.105   5.217   5.214
 1279ARG    HB2 2996   4.943   5.246   5.131
 1279ARG     CG 2997   4.955   5.332   5.321
 1279ARG    HG1 2998   4.871   5.392   5.287
 1279ARG    HG2 2999   5.012   5.387   5.396
 1279ARG     CD 3000   4.884   5.222   5.400
 1279ARG    HD1 3001   4.825   5.153   5.339
 1279ARG    HD2 3002   4.806   5.260   5.467
 1279ARG     NE 3003   4.994   5.164   5.476
 1279ARG     HE 3004   5.067   5.228   5.505
 1279ARG     CZ 3005   5.025   5.038   5.508
 1279ARG    NH1 3006   5.147   5.003   5.550
 1279ARG   HH11 3007   5.216   5.072   5.576
 1279ARG   HH12 3008   5.159   4.908   5.581
 1279ARG    NH2 3009   4.928   4.945   5.507
 1279ARG   HH21 3010   4.836   4.973   5.476
 1279ARG   HH22 3011   4.953   4.847   5.520
 1279ARG      C 3012   5.162   5.329   4.992
 1279ARG      O 3013   5.269   5.278   5.023
 1280ALA      N 3014   5.115   5.321   4.867
 1280ALA      H 3015   5.028   5.372   4.859
 1280ALA     CA 3016   5.185   5.266   4.753
 1280ALA     HA 3017   5.211   5.165   4.785
 1280ALA     CB 3018   5.094   5.256   4.631
 1280ALA    HB1 3019   5.155   5.210   4.553
 1280ALA    HB2 3020   5.008   5.194   4.655
 1280ALA    HB3 3021   5.064   5.353   4.593
 1280ALA      C 3022   5.310   5.346   4.721
 1280ALA      O 3023   5.301   5.468   4.709
 1281SER      N 3024   5.417   5.276   4.682
 1281SER      H 3025   5.413   5.176   4.692
 1281SER     CA 3026   5.534   5.338   4.623
 1281SER     HA 3027   5.557   5.433   4.672
 1281SER     CB 3028   5.649   5.238   4.633
 1281SER    HB1 3029   5.687   5.229   4.734
 1281SER    HB2 3030   5.735   5.270   4.575
 1281SER     OG 3031   5.606   5.111   4.590
 1281SER     HG 3032   5.668   5.050   4.632
 1281SER      C 3033   5.507   5.378   4.479
 1281SER      O 3034   5.551   5.487   4.441
 1282TYR      N 3035   5.434   5.303   4.396
 1282TYR      H 3036   5.400   5.214   4.428
 1282TYR     CA 3037   5.359   5.356   4.284
 1282TYR     HA 3038   5.331   5.459   4.308
 1282TYR     CB 3039   5.455   5.364   4.165
 1282TYR    HB1 3040   5.541   5.426   4.187
 1282TYR    HB2 3041   5.398   5.406   4.082
 1282TYR     CG 3042   5.497   5.236   4.097
 1282TYR    CD1 3043   5.414   5.173   4.003
 1282TYR    HD1 3044   5.316   5.202   3.970
 1282TYR    CE1 3045   5.460   5.056   3.941
 1282TYR    HE1 3046   5.392   5.009   3.872
 1282TYR     CZ 3047   5.589   5.003   3.965
 1282TYR     OH 3048   5.635   4.900   3.888
 1282TYR     HH 3049   5.727   4.885   3.912
 1282TYR    CE2 3050   5.669   5.065   4.063
 1282TYR    HE2 3051   5.767   5.024   4.082
 1282TYR    CD2 3052   5.623   5.182   4.126
 1282TYR    HD2 3053   5.677   5.231   4.205
 1282TYR      C 3054   5.235   5.283   4.236
 1282TYR      O 3055   5.216   5.163   4.256
 1283TYR      N 3056   5.142   5.356   4.176
 1283TYR      H 3057   5.154   5.456   4.178
 1283TYR     CA 3058   5.021   5.307   4.113
 1283TYR     HA 3059   5.003   5.209   4.158
 1283TYR     CB 3060   4.896   5.390   4.139
 1283TYR    HB1 3061   4.887   5.392   4.248
 1283TYR    HB2 3062   4.809   5.348   4.088
 1283TYR     CG 3063   4.914   5.533   4.096
 1283TYR    CD1 3064   4.885   5.581   3.967
 1283TYR    HD1 3065   4.836   5.517   3.895
 1283TYR    CE1 3066   4.919   5.714   3.941
 1283TYR    HE1 3067   4.882   5.758   3.849
 1283TYR     CZ 3068   4.979   5.793   4.042
 1283TYR     OH 3069   5.009   5.924   4.017
 1283TYR     HH 3070   5.051   5.965   4.093
 1283TYR    CE2 3071   5.012   5.745   4.170
 1283TYR    HE2 3072   5.046   5.816   4.243
 1283TYR    CD2 3073   4.980   5.610   4.192
 1283TYR    HD2 3074   5.006   5.568   4.288
 1283TYR      C 3075   5.029   5.283   3.963
 1283TYR      O 3076   5.107   5.349   3.894
 1284ARG      N 3077   4.960   5.182   3.910
 1284ARG      H 3078   4.907   5.122   3.971
 1284ARG     CA 3079   4.958   5.144   3.770
 1284ARG     HA 3080   5.059   5.120   3.739
 1284ARG     CB 3081   4.870   5.022   3.749
 1284ARG    HB1 3082   4.765   5.047   3.766
 1284ARG    HB2 3083   4.906   4.942   3.813
 1284ARG     CG 3084   4.899   4.965   3.610
 1284ARG    HG1 3085   5.004   4.947   3.587
 1284ARG    HG2 3086   4.861   5.038   3.539
 1284ARG     CD 3087   4.817   4.842   3.571
 1284ARG    HD1 3088   4.835   4.822   3.466
 1284ARG    HD2 3089   4.713   4.865   3.593
 1284ARG     NE 3090   4.868   4.726   3.645
 1284ARG     HE 3091   4.938   4.748   3.714
 1284ARG     CZ 3092   4.837   4.596   3.634
 1284ARG    NH1 3093   4.891   4.504   3.715
 1284ARG   HH11 3094   4.953   4.530   3.790
 1284ARG   HH12 3095   4.877   4.406   3.695
 1284ARG    NH2 3096   4.748   4.550   3.544
 1284ARG   HH21 3097   4.699   4.616   3.487
 1284ARG   HH22 3098   4.737   4.450   3.535
 1284ARG      C 3099   4.916   5.262   3.684
 1284ARG      O 3100   4.811   5.314   3.719
 1285LYS      N 3101   4.992   5.311   3.585
 1285LYS      H 3102   5.082   5.265   3.576
 1285LYS     CA 3103   4.953   5.413   3.490
 1285LYS     HA 3104   4.848   5.436   3.504
 1285LYS     CB 3105   5.046   5.533   3.507
 1285LYS    HB1 3106   5.018   5.612   3.438
 1285LYS    HB2 3107   5.145   5.496   3.482
 1285LYS     CG 3108   5.074   5.600   3.642
 1285LYS    HG1 3109   5.096   5.524   3.717
 1285LYS    HG2 3110   4.987   5.657   3.674
 1285LYS     CD 3111   5.190   5.699   3.645
 1285LYS    HD1 3112   5.173   5.787   3.584
 1285LYS    HD2 3113   5.274   5.645   3.602
 1285LYS     CE 3114   5.218   5.738   3.790
 1285LYS    HE1 3115   5.190   5.650   3.849
 1285LYS    HE2 3116   5.168   5.831   3.817
 1285LYS     NZ 3117   5.363   5.745   3.811
 1285LYS    HZ1 3118   5.404   5.661   3.774
 1285LYS    HZ2 3119   5.396   5.823   3.755
 1285LYS    HZ3 3120   5.392   5.756   3.907
 1285LYS      C 3121   4.951   5.347   3.353
 1285LYS      O 3122   4.929   5.227   3.339
 1286GLY      N 3123   4.954   5.437   3.254
 1286GLY      H 3124   4.975   5.533   3.277
 1286GLY     CA 3125   4.911   5.407   3.119
 1286GLY    HA1 3126   4.974   5.334   3.068
 1286GLY    HA2 3127   4.917   5.500   3.063
 1286GLY      C 3128   4.767   5.361   3.109
 1286GLY      O 3129   4.675   5.422   3.163
 1287GLY      N 3130   4.754   5.262   3.020
 1287GLY      H 3131   4.837   5.223   2.978
 1287GLY     CA 3132   4.629   5.193   2.992
 1287GLY    HA1 3133   4.645   5.127   2.907
 1287GLY    HA2 3134   4.564   5.274   2.959
 1287GLY      C 3135   4.573   5.112   3.108
 1287GLY      O 3136   4.628   5.013   3.156
 1288CYS      N 3137   4.454   5.148   3.158
 1288CYS      H 3138   4.417   5.239   3.134
 1288CYS     CA 3139   4.391   5.103   3.280
 1288CYS     HA 3140   4.433   5.006   3.306
 1288CYS     CB 3141   4.409   5.202   3.395
 1288CYS    HB1 3142   4.336   5.177   3.472
 1288CYS    HB2 3143   4.407   5.301   3.351
 1288CYS     SG 3144   4.577   5.193   3.461
 1288CYS     HG 3145   4.636   5.197   3.342
 1288CYS      C 3146   4.241   5.096   3.254
 1288CYS      O 3147   4.159   5.155   3.324
 1289ALA      N 3148   4.194   5.022   3.154
 1289ALA      H 3149   4.260   4.976   3.093
 1289ALA     CA 3150   4.055   5.018   3.113
 1289ALA     HA 3151   4.021   5.121   3.113
 1289ALA     CB 3152   4.044   4.965   2.970
 1289ALA    HB1 3153   4.132   4.906   2.944
 1289ALA    HB2 3154   3.957   4.901   2.956
 1289ALA    HB3 3155   4.036   5.047   2.899
 1289ALA      C 3156   3.962   4.952   3.214
 1289ALA      O 3157   3.840   4.967   3.202
 1290MET      N 3158   4.009   4.886   3.320
 1290MET      H 3159   4.109   4.874   3.323
 1290MET     CA 3160   3.935   4.829   3.431
 1290MET     HA 3161   3.847   4.783   3.386
 1290MET     CB 3162   4.014   4.721   3.503
 1290MET    HB1 3163   4.038   4.644   3.429
 1290MET    HB2 3164   3.951   4.681   3.582
 1290MET     CG 3165   4.135   4.778   3.577
 1290MET    HG1 3166   4.178   4.706   3.647
 1290MET    HG2 3167   4.106   4.864   3.637
 1290MET     SD 3168   4.269   4.833   3.469
 1290MET     CE 3169   4.392   4.876   3.595
 1290MET    HE1 3170   4.357   4.955   3.661
 1290MET    HE2 3171   4.418   4.784   3.648
 1290MET    HE3 3172   4.478   4.911   3.538
 1290MET      C 3173   3.886   4.941   3.522
 1290MET      O 3174   3.801   4.911   3.606
 1291LEU      N 3175   3.933   5.066   3.514
 1291LEU      H 3176   4.004   5.073   3.443
 1291LEU     CA 3177   3.871   5.184   3.571
 1291LEU     HA 3178   3.859   5.168   3.678
 1291LEU     CB 3179   3.966   5.302   3.550
 1291LEU    HB1 3180   3.919   5.392   3.591
 1291LEU    HB2 3181   3.972   5.316   3.442
 1291LEU     CG 3182   4.102   5.293   3.618
 1291LEU     HG 3183   4.146   5.195   3.597
 1291LEU    CD1 3184   4.201   5.403   3.578
 1291LEU   HD11 3185   4.300   5.376   3.613
 1291LEU   HD12 3186   4.202   5.409   3.470
 1291LEU   HD13 3187   4.171   5.501   3.616
 1291LEU    CD2 3188   4.099   5.309   3.769
 1291LEU   HD21 3189   4.025   5.236   3.804
 1291LEU   HD22 3190   4.197   5.283   3.808
 1291LEU   HD23 3191   4.060   5.407   3.796
 1291LEU      C 3192   3.731   5.209   3.518
 1291LEU      O 3193   3.698   5.166   3.408
 1292PRO      N 3194   3.646   5.275   3.597
 1292PRO     CD 3195   3.658   5.299   3.740
 1292PRO    HD1 3196   3.750   5.353   3.763
 1292PRO    HD2 3197   3.646   5.201   3.788
 1292PRO     CG 3198   3.535   5.382   3.775
 1292PRO    HG1 3199   3.557   5.488   3.771
 1292PRO    HG2 3200   3.499   5.346   3.872
 1292PRO     CB 3201   3.432   5.334   3.673
 1292PRO    HB1 3202   3.365   5.419   3.657
 1292PRO    HB2 3203   3.383   5.243   3.709
 1292PRO     CA 3204   3.514   5.308   3.548
 1292PRO     HA 3205   3.462   5.223   3.504
 1292PRO      C 3206   3.516   5.425   3.449
 1292PRO      O 3207   3.495   5.541   3.483
 1293VAL      N 3208   3.510   5.379   3.324
 1293VAL      H 3209   3.522   5.280   3.313
 1293VAL     CA 3210   3.498   5.471   3.213
 1293VAL     HA 3211   3.591   5.528   3.206
 1293VAL     CB 3212   3.494   5.392   3.082
 1293VAL     HB 3213   3.481   5.466   3.003
 1293VAL    CG1 3214   3.631   5.332   3.051
 1293VAL   HG11 3215   3.641   5.235   3.100
 1293VAL   HG12 3216   3.644   5.307   2.946
 1293VAL   HG13 3217   3.715   5.397   3.076
 1293VAL    CG2 3218   3.385   5.288   3.062
 1293VAL   HG21 3219   3.285   5.327   3.077
 1293VAL   HG22 3220   3.382   5.250   2.960
 1293VAL   HG23 3221   3.397   5.207   3.134
 1293VAL      C 3222   3.381   5.569   3.220
 1293VAL      O 3223   3.390   5.672   3.155
 1294LYS      N 3224   3.273   5.541   3.293
 1294LYS      H 3225   3.264   5.454   3.345
 1294LYS     CA 3226   3.159   5.629   3.304
 1294LYS     HA 3227   3.145   5.673   3.205
 1294LYS     CB 3228   3.037   5.542   3.337
 1294LYS    HB1 3229   2.959   5.613   3.363
 1294LYS    HB2 3230   3.056   5.484   3.427
 1294LYS     CG 3231   2.980   5.462   3.221
 1294LYS    HG1 3232   3.041   5.378   3.186
 1294LYS    HG2 3233   2.978   5.534   3.139
 1294LYS     CD 3234   2.842   5.403   3.251
 1294LYS    HD1 3235   2.782   5.488   3.282
 1294LYS    HD2 3236   2.831   5.330   3.331
 1294LYS     CE 3237   2.782   5.344   3.123
 1294LYS    HE1 3238   2.814   5.242   3.102
 1294LYS    HE2 3239   2.822   5.397   3.037
 1294LYS     NZ 3240   2.637   5.363   3.112
 1294LYS    HZ1 3241   2.571   5.314   3.171
 1294LYS    HZ2 3242   2.609   5.460   3.121
 1294LYS    HZ3 3243   2.610   5.342   3.017
 1294LYS      C 3244   3.171   5.749   3.396
 1294LYS      O 3245   3.078   5.829   3.396
 1295TRP      N 3246   3.283   5.749   3.469
 1295TRP      H 3247   3.331   5.661   3.456
 1295TRP     CA 3248   3.332   5.852   3.558
 1295TRP     HA 3249   3.260   5.933   3.545
 1295TRP     CB 3250   3.320   5.806   3.702
 1295TRP    HB1 3251   3.393   5.856   3.766
 1295TRP    HB2 3252   3.348   5.701   3.706
 1295TRP     CG 3253   3.183   5.809   3.763
 1295TRP    CD1 3254   3.130   5.902   3.845
 1295TRP    HD1 3255   3.176   5.996   3.874
 1295TRP    NE1 3256   2.999   5.868   3.873
 1295TRP    HE1 3257   2.941   5.928   3.930
 1295TRP    CE2 3258   2.967   5.744   3.821
 1295TRP    CZ2 3259   2.856   5.660   3.835
 1295TRP    HZ2 3260   2.770   5.700   3.889
 1295TRP    CH2 3261   2.851   5.537   3.769
 1295TRP    HH2 3262   2.764   5.473   3.778
 1295TRP    CZ3 3263   2.962   5.500   3.692
 1295TRP    HZ3 3264   2.960   5.406   3.639
 1295TRP    CE3 3265   3.074   5.583   3.682
 1295TRP    HE3 3266   3.152   5.549   3.616
 1295TRP    CD2 3267   3.078   5.711   3.740
 1295TRP      C 3268   3.470   5.912   3.531
 1295TRP      O 3269   3.490   6.031   3.553
 1296MET      N 3270   3.561   5.831   3.477
 1296MET      H 3271   3.534   5.735   3.461
 1296MET     CA 3272   3.699   5.863   3.445
 1296MET     HA 3273   3.727   5.933   3.524
 1296MET     CB 3274   3.793   5.743   3.450
 1296MET    HB1 3275   3.888   5.763   3.401
 1296MET    HB2 3276   3.757   5.660   3.389
 1296MET     CG 3277   3.828   5.698   3.591
 1296MET    HG1 3278   3.905   5.621   3.587
 1296MET    HG2 3279   3.736   5.652   3.629
 1296MET     SD 3280   3.890   5.826   3.703
 1296MET     CE 3281   3.925   5.709   3.836
 1296MET    HE1 3282   3.950   5.765   3.926
 1296MET    HE2 3283   3.839   5.648   3.866
 1296MET    HE3 3284   4.010   5.645   3.812
 1296MET      C 3285   3.709   5.931   3.309
 1296MET      O 3286   3.645   5.886   3.215
 1297PRO      N 3287   3.792   6.034   3.296
 1297PRO     CD 3288   3.859   6.115   3.396
 1297PRO    HD1 3289   3.914   6.050   3.463
 1297PRO    HD2 3290   3.795   6.185   3.450
 1297PRO     CG 3291   3.960   6.203   3.323
 1297PRO    HG1 3292   4.049   6.148   3.291
 1297PRO    HG2 3293   3.973   6.298   3.374
 1297PRO     CB 3294   3.880   6.228   3.196
 1297PRO    HB1 3295   3.943   6.266   3.116
 1297PRO    HB2 3296   3.791   6.291   3.204
 1297PRO     CA 3297   3.824   6.089   3.165
 1297PRO     HA 3298   3.734   6.111   3.106
 1297PRO      C 3299   3.925   6.009   3.086
 1297PRO      O 3300   3.998   5.929   3.143
 1298PRO      N 3301   3.933   6.036   2.955
 1298PRO     CD 3302   3.839   6.118   2.880
 1298PRO    HD1 3303   3.848   6.223   2.905
 1298PRO    HD2 3304   3.740   6.072   2.876
 1298PRO     CG 3305   3.884   6.106   2.735
 1298PRO    HG1 3306   3.868   6.195   2.673
 1298PRO    HG2 3307   3.814   6.032   2.695
 1298PRO     CB 3308   4.030   6.062   2.738
 1298PRO    HB1 3309   4.100   6.143   2.756
 1298PRO    HB2 3310   4.067   5.999   2.657
 1298PRO     CA 3311   4.028   5.976   2.864
 1298PRO     HA 3312   3.993   5.879   2.829
 1298PRO      C 3313   4.168   5.964   2.922
 1298PRO      O 3314   4.221   5.853   2.931
 1299GLU      N 3315   4.236   6.070   2.964
 1299GLU      H 3316   4.201   6.163   2.949
 1299GLU     CA 3317   4.376   6.069   3.002
 1299GLU     HA 3318   4.438   6.016   2.929
 1299GLU     CB 3319   4.432   6.211   3.011
 1299GLU    HB1 3320   4.410   6.266   2.919
 1299GLU    HB2 3321   4.541   6.208   3.019
 1299GLU     CG 3322   4.381   6.299   3.125
 1299GLU    HG1 3323   4.444   6.386   3.115
 1299GLU    HG2 3324   4.400   6.256   3.224
 1299GLU     CD 3325   4.240   6.354   3.104
 1299GLU    OE1 3326   4.183   6.351   2.994
 1299GLU    OE2 3327   4.176   6.401   3.201
 1299GLU      C 3328   4.401   5.987   3.127
 1299GLU      O 3329   4.507   5.924   3.131
 1300ALA      N 3330   4.301   5.971   3.215
 1300ALA      H 3331   4.207   6.001   3.194
 1300ALA     CA 3332   4.314   5.890   3.334
 1300ALA     HA 3333   4.408   5.916   3.385
 1300ALA     CB 3334   4.197   5.920   3.428
 1300ALA    HB1 3335   4.203   5.852   3.512
 1300ALA    HB2 3336   4.188   6.024   3.458
 1300ALA    HB3 3337   4.110   5.888   3.370
 1300ALA      C 3338   4.326   5.744   3.293
 1300ALA      O 3339   4.425   5.686   3.338
 1301PHE      N 3340   4.240   5.680   3.214
 1301PHE      H 3341   4.159   5.731   3.181
 1301PHE     CA 3342   4.254   5.542   3.174
 1301PHE     HA 3343   4.299   5.490   3.259
 1301PHE     CB 3344   4.118   5.474   3.161
 1301PHE    HB1 3345   4.066   5.466   3.256
 1301PHE    HB2 3346   4.123   5.371   3.124
 1301PHE     CG 3347   4.030   5.532   3.053
 1301PHE    CD1 3348   3.925   5.617   3.089
 1301PHE    HD1 3349   3.909   5.645   3.192
 1301PHE    CE1 3350   3.842   5.676   2.992
 1301PHE    HE1 3351   3.766   5.743   3.028
 1301PHE     CZ 3352   3.859   5.639   2.858
 1301PHE     HZ 3353   3.798   5.675   2.777
 1301PHE    CE2 3354   3.963   5.553   2.820
 1301PHE    HE2 3355   3.977   5.517   2.719
 1301PHE    CD2 3356   4.044   5.495   2.918
 1301PHE    HD2 3357   4.127   5.431   2.892
 1301PHE      C 3358   4.339   5.513   3.051
 1301PHE      O 3359   4.350   5.396   3.013
 1302MET      N 3360   4.413   5.613   3.003
 1302MET      H 3361   4.402   5.705   3.043
 1302MET     CA 3362   4.510   5.590   2.897
 1302MET     HA 3363   4.515   5.486   2.866
 1302MET     CB 3364   4.465   5.667   2.773
 1302MET    HB1 3365   4.539   5.659   2.693
 1302MET    HB2 3366   4.461   5.775   2.785
 1302MET     CG 3367   4.327   5.624   2.727
 1302MET    HG1 3368   4.254   5.664   2.798
 1302MET    HG2 3369   4.315   5.516   2.737
 1302MET     SD 3370   4.278   5.679   2.562
 1302MET     CE 3371   4.336   5.850   2.553
 1302MET    HE1 3372   4.439   5.840   2.519
 1302MET    HE2 3373   4.273   5.901   2.480
 1302MET    HE3 3374   4.328   5.910   2.644
 1302MET      C 3375   4.655   5.622   2.932
 1302MET      O 3376   4.741   5.560   2.870
 1303GLU      N 3377   4.679   5.723   3.016
 1303GLU      H 3378   4.603   5.778   3.055
 1303GLU     CA 3379   4.815   5.761   3.048
 1303GLU     HA 3380   4.894   5.704   2.999
 1303GLU     CB 3381   4.835   5.908   3.010
 1303GLU    HB1 3382   4.940   5.929   3.027
 1303GLU    HB2 3383   4.775   5.969   3.078
 1303GLU     CG 3384   4.802   5.948   2.866
 1303GLU    HG1 3385   4.828   6.053   2.849
 1303GLU    HG2 3386   4.695   5.951   2.848
 1303GLU     CD 3387   4.883   5.871   2.763
 1303GLU    OE1 3388   4.831   5.804   2.672
 1303GLU    OE2 3389   5.008   5.870   2.771
 1303GLU      C 3390   4.829   5.742   3.198
 1303GLU      O 3391   4.943   5.746   3.245
 1304GLY      N 3392   4.720   5.733   3.275
 1304GLY      H 3393   4.633   5.711   3.229
 1304GLY     CA 3394   4.733   5.735   3.420
 1304GLY    HA1 3395   4.814   5.670   3.454
 1304GLY    HA2 3396   4.651   5.672   3.452
 1304GLY      C 3397   4.745   5.870   3.489
 1304GLY      O 3398   4.809   5.882   3.593
 1305ILE      N 3399   4.679   5.972   3.434
 1305ILE      H 3400   4.616   5.951   3.358
 1305ILE     CA 3401   4.676   6.110   3.478
 1305ILE     HA 3402   4.772   6.121   3.530
 1305ILE     CB 3403   4.692   6.202   3.357
 1305ILE     HB 3404   4.621   6.168   3.283
 1305ILE    CG2 3405   4.657   6.349   3.380
 1305ILE   HG21 3406   4.750   6.387   3.423
 1305ILE   HG22 3407   4.634   6.404   3.289
 1305ILE   HG23 3408   4.579   6.360   3.455
 1305ILE    CG1 3409   4.834   6.190   3.302
 1305ILE   HG11 3410   4.853   6.083   3.296
 1305ILE   HG12 3411   4.906   6.240   3.367
 1305ILE     CD 3412   4.831   6.238   3.158
 1305ILE    HD1 3413   4.929   6.214   3.116
 1305ILE    HD2 3414   4.759   6.177   3.104
 1305ILE    HD3 3415   4.811   6.346   3.157
 1305ILE      C 3416   4.558   6.136   3.570
 1305ILE      O 3417   4.444   6.152   3.528
 1306PHE      N 3418   4.590   6.148   3.699
 1306PHE      H 3419   4.685   6.126   3.725
 1306PHE     CA 3420   4.495   6.180   3.804
 1306PHE     HA 3421   4.393   6.179   3.764
 1306PHE     CB 3422   4.495   6.066   3.905
 1306PHE    HB1 3423   4.419   6.088   3.980
 1306PHE    HB2 3424   4.592   6.073   3.955
 1306PHE     CG 3425   4.488   5.924   3.855
 1306PHE    CD1 3426   4.604   5.847   3.845
 1306PHE    HD1 3427   4.700   5.875   3.887
 1306PHE    CE1 3428   4.603   5.725   3.775
 1306PHE    HE1 3429   4.695   5.669   3.774
 1306PHE     CZ 3430   4.484   5.673   3.724
 1306PHE     HZ 3431   4.479   5.575   3.678
 1306PHE    CE2 3432   4.371   5.755   3.732
 1306PHE    HE2 3433   4.279   5.711   3.699
 1306PHE    CD2 3434   4.369   5.879   3.798
 1306PHE    HD2 3435   4.275   5.933   3.797
 1306PHE      C 3436   4.526   6.315   3.866
 1306PHE      O 3437   4.638   6.341   3.911
 1307THR      N 3438   4.436   6.413   3.853
 1307THR      H 3439   4.345   6.383   3.821
 1307THR     CA 3440   4.442   6.550   3.898
 1307THR     HA 3441   4.517   6.566   3.976
 1307THR     CB 3442   4.494   6.639   3.785
 1307THR     HB 3443   4.514   6.739   3.825
 1307THR    CG2 3444   4.626   6.580   3.736
 1307THR   HG21 3445   4.686   6.567   3.827
 1307THR   HG22 3446   4.624   6.483   3.688
 1307THR   HG23 3447   4.671   6.649   3.665
 1307THR    OG1 3448   4.397   6.652   3.683
 1307THR    HG1 3449   4.445   6.670   3.602
 1307THR      C 3450   4.306   6.594   3.950
 1307THR      O 3451   4.208   6.520   3.942
 1308SER      N 3452   4.297   6.720   3.994
 1308SER      H 3453   4.384   6.772   4.001
 1308SER     CA 3454   4.172   6.789   4.017
 1308SER     HA 3455   4.102   6.726   4.071
 1308SER     CB 3456   4.196   6.917   4.097
 1308SER    HB1 3457   4.254   6.891   4.186
 1308SER    HB2 3458   4.108   6.977   4.120
 1308SER     OG 3459   4.276   7.010   4.028
 1308SER     HG 3460   4.256   7.101   4.049
 1308SER      C 3461   4.094   6.803   3.887
 1308SER      O 3462   3.972   6.795   3.887
 1309LYS      N 3463   4.155   6.811   3.768
 1309LYS      H 3464   4.255   6.799   3.765
 1309LYS     CA 3465   4.092   6.800   3.638
 1309LYS     HA 3466   3.999   6.855   3.655
 1309LYS     CB 3467   4.176   6.866   3.529
 1309LYS    HB1 3468   4.111   6.863   3.441
 1309LYS    HB2 3469   4.261   6.803   3.503
 1309LYS     CG 3470   4.236   7.004   3.554
 1309LYS    HG1 3471   4.279   7.030   3.458
 1309LYS    HG2 3472   4.313   7.003   3.631
 1309LYS     CD 3473   4.133   7.107   3.601
 1309LYS    HD1 3474   4.136   7.115   3.709
 1309LYS    HD2 3475   4.030   7.085   3.573
 1309LYS     CE 3476   4.176   7.242   3.545
 1309LYS    HE1 3477   4.173   7.237   3.436
 1309LYS    HE2 3478   4.283   7.259   3.560
 1309LYS     NZ 3479   4.102   7.353   3.608
 1309LYS    HZ1 3480   4.116   7.439   3.558
 1309LYS    HZ2 3481   4.002   7.341   3.602
 1309LYS    HZ3 3482   4.129   7.359   3.706
 1309LYS      C 3483   4.041   6.663   3.596
 1309LYS      O 3484   3.938   6.653   3.528
 1310THR      N 3485   4.105   6.558   3.646
 1310THR      H 3486   4.198   6.557   3.685
 1310THR     CA 3487   4.049   6.424   3.639
 1310THR     HA 3488   4.024   6.400   3.536
 1310THR     CB 3489   4.153   6.323   3.687
 1310THR     HB 3490   4.179   6.339   3.792
 1310THR    CG2 3491   4.106   6.178   3.686
 1310THR   HG21 3492   4.191   6.118   3.716
 1310THR   HG22 3493   4.020   6.168   3.752
 1310THR   HG23 3494   4.061   6.150   3.590
 1310THR    OG1 3495   4.266   6.344   3.605
 1310THR    HG1 3496   4.312   6.261   3.593
 1310THR      C 3497   3.920   6.413   3.719
 1310THR      O 3498   3.821   6.364   3.663
 1311ASP      N 3499   3.907   6.467   3.841
 1311ASP      H 3500   3.996   6.503   3.873
 1311ASP     CA 3501   3.793   6.469   3.929
 1311ASP     HA 3502   3.737   6.375   3.934
 1311ASP     CB 3503   3.820   6.498   4.077
 1311ASP    HB1 3504   3.730   6.499   4.137
 1311ASP    HB2 3505   3.876   6.591   4.082
 1311ASP     CG 3506   3.888   6.387   4.156
 1311ASP    OD1 3507   3.906   6.274   4.104
 1311ASP    OD2 3508   3.925   6.413   4.272
 1311ASP      C 3509   3.683   6.565   3.886
 1311ASP      O 3510   3.564   6.540   3.906
 1312THR      N 3511   3.723   6.674   3.820
 1312THR      H 3512   3.822   6.692   3.808
 1312THR     CA 3513   3.633   6.763   3.750
 1312THR     HA 3514   3.552   6.797   3.815
 1312THR     CB 3515   3.708   6.873   3.676
 1312THR     HB 3516   3.773   6.826   3.603
 1312THR    CG2 3517   3.618   6.973   3.604
 1312THR   HG21 3518   3.531   6.998   3.664
 1312THR   HG22 3519   3.683   7.052   3.566
 1312THR   HG23 3520   3.583   6.932   3.509
 1312THR    OG1 3521   3.799   6.942   3.759
 1312THR    HG1 3522   3.841   6.884   3.823
 1312THR      C 3523   3.543   6.690   3.651
 1312THR      O 3524   3.424   6.719   3.639
 1313TRP      N 3525   3.594   6.589   3.580
 1313TRP      H 3526   3.690   6.566   3.599
 1313TRP     CA 3527   3.522   6.505   3.486
 1313TRP     HA 3528   3.460   6.564   3.419
 1313TRP     CB 3529   3.618   6.429   3.394
 1313TRP    HB1 3530   3.672   6.356   3.454
 1313TRP    HB2 3531   3.685   6.500   3.346
 1313TRP     CG 3532   3.555   6.360   3.278
 1313TRP    CD1 3533   3.466   6.258   3.287
 1313TRP    HD1 3534   3.438   6.210   3.380
 1313TRP    NE1 3535   3.434   6.218   3.159
 1313TRP    HE1 3536   3.401   6.124   3.146
 1313TRP    CE2 3537   3.490   6.296   3.059
 1313TRP    CZ2 3538   3.501   6.290   2.920
 1313TRP    HZ2 3539   3.448   6.211   2.868
 1313TRP    CH2 3540   3.565   6.396   2.855
 1313TRP    HH2 3541   3.563   6.393   2.748
 1313TRP    CZ3 3542   3.637   6.493   2.928
 1313TRP    HZ3 3543   3.686   6.570   2.871
 1313TRP    CE3 3544   3.629   6.494   3.067
 1313TRP    HE3 3545   3.677   6.567   3.131
 1313TRP    CD2 3546   3.564   6.390   3.135
 1313TRP      C 3547   3.422   6.420   3.563
 1313TRP      O 3548   3.306   6.418   3.524
 1314SER      N 3549   3.462   6.368   3.679
 1314SER      H 3550   3.559   6.353   3.705
 1314SER     CA 3551   3.378   6.280   3.758
 1314SER     HA 3552   3.316   6.213   3.698
 1314SER     CB 3553   3.465   6.201   3.855
 1314SER    HB1 3554   3.409   6.119   3.899
 1314SER    HB2 3555   3.487   6.266   3.939
 1314SER     OG 3556   3.586   6.155   3.799
 1314SER     HG 3557   3.577   6.107   3.717
 1314SER      C 3558   3.276   6.361   3.837
 1314SER      O 3559   3.172   6.303   3.871
 1315PHE      N 3560   3.302   6.487   3.871
 1315PHE      H 3561   3.400   6.511   3.868
 1315PHE     CA 3562   3.202   6.579   3.922
 1315PHE     HA 3563   3.159   6.539   4.014
 1315PHE     CB 3564   3.276   6.708   3.956
 1315PHE    HB1 3565   3.335   6.735   3.868
 1315PHE    HB2 3566   3.355   6.696   4.031
 1315PHE     CG 3567   3.184   6.823   3.990
 1315PHE    CD1 3568   3.142   6.912   3.891
 1315PHE    HD1 3569   3.165   6.896   3.786
 1315PHE    CE1 3570   3.065   7.024   3.924
 1315PHE    HE1 3571   3.038   7.089   3.842
 1315PHE     CZ 3572   3.024   7.038   4.057
 1315PHE     HZ 3573   2.959   7.119   4.085
 1315PHE    CE2 3574   3.066   6.953   4.160
 1315PHE    HE2 3575   3.028   6.969   4.260
 1315PHE    CD2 3576   3.153   6.849   4.124
 1315PHE    HD2 3577   3.178   6.777   4.201
 1315PHE      C 3578   3.095   6.604   3.818
 1315PHE      O 3579   2.981   6.630   3.857
 1316GLY      N 3580   3.132   6.603   3.689
 1316GLY      H 3581   3.231   6.601   3.671
 1316GLY     CA 3582   3.035   6.628   3.584
 1316GLY    HA1 3583   3.083   6.643   3.487
 1316GLY    HA2 3584   2.984   6.721   3.608
 1316GLY      C 3585   2.939   6.510   3.580
 1316GLY      O 3586   2.821   6.541   3.580
 1317VAL      N 3587   2.973   6.381   3.594
 1317VAL      H 3588   3.067   6.356   3.567
 1317VAL     CA 3589   2.873   6.278   3.612
 1317VAL     HA 3590   2.784   6.298   3.553
 1317VAL     CB 3591   2.924   6.151   3.544
 1317VAL     HB 3592   2.847   6.075   3.556
 1317VAL    CG1 3593   2.949   6.171   3.395
 1317VAL   HG11 3594   2.995   6.080   3.355
 1317VAL   HG12 3595   2.849   6.197   3.361
 1317VAL   HG13 3596   3.017   6.252   3.369
 1317VAL    CG2 3597   3.057   6.101   3.600
 1317VAL   HG21 3598   3.068   5.994   3.581
 1317VAL   HG22 3599   3.142   6.153   3.557
 1317VAL   HG23 3600   3.056   6.119   3.708
 1317VAL      C 3601   2.835   6.252   3.757
 1317VAL      O 3602   2.755   6.162   3.779
 1318LEU      N 3603   2.869   6.343   3.849
 1318LEU      H 3604   2.933   6.417   3.826
 1318LEU     CA 3605   2.787   6.358   3.968
 1318LEU     HA 3606   2.744   6.262   3.994
 1318LEU     CB 3607   2.884   6.398   4.079
 1318LEU    HB1 3608   2.883   6.507   4.078
 1318LEU    HB2 3609   2.987   6.371   4.056
 1318LEU     CG 3610   2.867   6.331   4.215
 1318LEU     HG 3611   2.848   6.224   4.203
 1318LEU    CD1 3612   2.995   6.353   4.295
 1318LEU   HD11 3613   3.022   6.455   4.323
 1318LEU   HD12 3614   2.986   6.307   4.394
 1318LEU   HD13 3615   3.075   6.302   4.241
 1318LEU    CD2 3616   2.752   6.396   4.292
 1318LEU   HD21 3617   2.752   6.364   4.397
 1318LEU   HD22 3618   2.773   6.503   4.291
 1318LEU   HD23 3619   2.660   6.366   4.243
 1318LEU      C 3620   2.674   6.458   3.944
 1318LEU      O 3621   2.566   6.433   3.996
 1319LEU      N 3622   2.693   6.567   3.871
 1319LEU      H 3623   2.782   6.583   3.826
 1319LEU     CA 3624   2.591   6.664   3.836
 1319LEU     HA 3625   2.548   6.690   3.933
 1319LEU     CB 3626   2.641   6.793   3.771
 1319LEU    HB1 3627   2.553   6.846   3.733
 1319LEU    HB2 3628   2.700   6.774   3.681
 1319LEU     CG 3629   2.736   6.890   3.840
 1319LEU     HG 3630   2.828   6.834   3.857
 1319LEU    CD1 3631   2.748   7.014   3.753
 1319LEU   HD11 3632   2.652   7.066   3.750
 1319LEU   HD12 3633   2.825   7.087   3.779
 1319LEU   HD13 3634   2.769   6.985   3.650
 1319LEU    CD2 3635   2.695   6.927   3.983
 1319LEU   HD21 3636   2.605   6.988   3.982
 1319LEU   HD22 3637   2.691   6.847   4.057
 1319LEU   HD23 3638   2.775   6.990   4.021
 1319LEU      C 3639   2.478   6.598   3.759
 1319LEU      O 3640   2.365   6.608   3.805
 1320TRP      N 3641   2.508   6.521   3.654
 1320TRP      H 3642   2.599   6.523   3.612
 1320TRP     CA 3643   2.412   6.442   3.579
 1320TRP     HA 3644   2.335   6.506   3.537
 1320TRP     CB 3645   2.477   6.368   3.462
 1320TRP    HB1 3646   2.525   6.279   3.501
 1320TRP    HB2 3647   2.553   6.430   3.415
 1320TRP     CG 3648   2.388   6.322   3.351
 1320TRP    CD1 3649   2.374   6.390   3.235
 1320TRP    HD1 3650   2.428   6.480   3.209
 1320TRP    NE1 3651   2.281   6.326   3.157
 1320TRP    HE1 3652   2.271   6.347   3.059
 1320TRP    CE2 3653   2.245   6.205   3.213
 1320TRP    CZ2 3654   2.156   6.106   3.169
 1320TRP    HZ2 3655   2.128   6.108   3.065
 1320TRP    CH2 3656   2.120   6.000   3.254
 1320TRP    HH2 3657   2.039   5.932   3.232
 1320TRP    CZ3 3658   2.180   5.998   3.380
 1320TRP    HZ3 3659   2.144   5.925   3.452
 1320TRP    CE3 3660   2.267   6.098   3.427
 1320TRP    HE3 3661   2.305   6.088   3.527
 1320TRP    CD2 3662   2.307   6.201   3.340
 1320TRP      C 3663   2.345   6.340   3.670
 1320TRP      O 3664   2.225   6.317   3.650
 1321GLU      N 3665   2.417   6.279   3.763
 1321GLU      H 3666   2.514   6.305   3.776
 1321GLU     CA 3667   2.354   6.188   3.857
 1321GLU     HA 3668   2.293   6.125   3.793
 1321GLU     CB 3669   2.448   6.085   3.919
 1321GLU    HB1 3670   2.515   6.135   3.989
 1321GLU    HB2 3671   2.509   6.045   3.838
 1321GLU     CG 3672   2.368   5.969   3.979
 1321GLU    HG1 3673   2.292   5.942   3.905
 1321GLU    HG2 3674   2.320   6.007   4.069
 1321GLU     CD 3675   2.455   5.846   3.997
 1321GLU    OE1 3676   2.394   5.739   3.976
 1321GLU    OE2 3677   2.566   5.840   4.054
 1321GLU      C 3678   2.254   6.258   3.947
 1321GLU      O 3679   2.147   6.202   3.970
 1322ILE      N 3680   2.285   6.379   3.993
 1322ILE      H 3681   2.374   6.425   3.977
 1322ILE     CA 3682   2.196   6.447   4.084
 1322ILE     HA 3683   2.170   6.379   4.165
 1322ILE     CB 3684   2.256   6.572   4.147
 1322ILE     HB 3685   2.296   6.629   4.063
 1322ILE    CG2 3686   2.157   6.661   4.223
 1322ILE   HG21 3687   2.102   6.599   4.293
 1322ILE   HG22 3688   2.219   6.735   4.274
 1322ILE   HG23 3689   2.079   6.718   4.173
 1322ILE    CG1 3690   2.366   6.536   4.247
 1322ILE   HG11 3691   2.424   6.457   4.199
 1322ILE   HG12 3692   2.325   6.500   4.342
 1322ILE     CD 3693   2.470   6.641   4.282
 1322ILE    HD1 3694   2.473   6.716   4.202
 1322ILE    HD2 3695   2.425   6.701   4.361
 1322ILE    HD3 3696   2.573   6.609   4.298
 1322ILE      C 3697   2.070   6.484   4.007
 1322ILE      O 3698   1.961   6.464   4.060
 1323PHE      N 3699   2.080   6.536   3.884
 1323PHE      H 3700   2.177   6.550   3.857
 1323PHE     CA 3701   1.969   6.587   3.807
 1323PHE     HA 3702   1.896   6.622   3.879
 1323PHE     CB 3703   2.019   6.707   3.727
 1323PHE    HB1 3704   1.947   6.732   3.649
 1323PHE    HB2 3705   2.114   6.685   3.679
 1323PHE     CG 3706   2.042   6.828   3.814
 1323PHE    CD1 3707   2.164   6.858   3.876
 1323PHE    HD1 3708   2.254   6.800   3.866
 1323PHE    CE1 3709   2.177   6.975   3.953
 1323PHE    HE1 3710   2.273   6.998   3.996
 1323PHE     CZ 3711   2.062   7.051   3.973
 1323PHE     HZ 3712   2.072   7.136   4.039
 1323PHE    CE2 3713   1.946   7.037   3.896
 1323PHE    HE2 3714   1.858   7.099   3.910
 1323PHE    CD2 3715   1.940   6.923   3.815
 1323PHE    HD2 3716   1.847   6.905   3.763
 1323PHE      C 3717   1.882   6.484   3.735
 1323PHE      O 3718   1.764   6.512   3.713
 1324SER      N 3719   1.938   6.367   3.705
 1324SER      H 3720   2.036   6.352   3.726
 1324SER     CA 3721   1.859   6.254   3.661
 1324SER     HA 3722   1.779   6.291   3.596
 1324SER     CB 3723   1.947   6.156   3.584
 1324SER    HB1 3724   1.994   6.196   3.494
 1324SER    HB2 3725   1.884   6.075   3.546
 1324SER     OG 3726   2.037   6.106   3.680
 1324SER     HG 3727   2.119   6.144   3.648
 1324SER      C 3728   1.782   6.185   3.772
 1324SER      O 3729   1.689   6.112   3.740
 1325LEU      N 3730   1.806   6.229   3.896
 1325LEU      H 3731   1.890   6.284   3.903
 1325LEU     CA 3732   1.750   6.171   4.017
 1325LEU     HA 3733   1.794   6.226   4.100
 1325LEU     CB 3734   1.599   6.183   4.030
 1325LEU    HB1 3735   1.572   6.139   4.126
 1325LEU    HB2 3736   1.552   6.126   3.949
 1325LEU     CG 3737   1.537   6.322   4.028
 1325LEU     HG 3738   1.567   6.377   3.939
 1325LEU    CD1 3739   1.386   6.301   4.021
 1325LEU   HD11 3740   1.370   6.262   3.920
 1325LEU   HD12 3741   1.349   6.220   4.084
 1325LEU   HD13 3742   1.331   6.395   4.016
 1325LEU    CD2 3743   1.565   6.412   4.148
 1325LEU   HD21 3744   1.535   6.515   4.127
 1325LEU   HD22 3745   1.514   6.385   4.240
 1325LEU   HD23 3746   1.673   6.421   4.155
 1325LEU      C 3747   1.812   6.038   4.057
 1325LEU      O 3748   1.741   5.942   4.087
 1326GLY      N 3749   1.943   6.021   4.044
 1326GLY      H 3750   2.000   6.103   4.026
 1326GLY     CA 3751   2.015   5.898   4.070
 1326GLY    HA1 3752   1.969   5.863   4.163
 1326GLY    HA2 3753   2.118   5.925   4.093
 1326GLY      C 3754   2.015   5.781   3.973
 1326GLY      O 3755   1.987   5.667   4.010
 1327TYR      N 3756   2.030   5.809   3.844
 1327TYR      H 3757   2.046   5.905   3.815
 1327TYR     CA 3758   2.037   5.709   3.739
 1327TYR     HA 3759   1.994   5.615   3.773
 1327TYR     CB 3760   1.957   5.754   3.617
 1327TYR    HB1 3761   1.998   5.706   3.528
 1327TYR    HB2 3762   1.973   5.862   3.612
 1327TYR     CG 3763   1.810   5.722   3.625
 1327TYR    CD1 3764   1.757   5.626   3.537
 1327TYR    HD1 3765   1.826   5.579   3.469
 1327TYR    CE1 3766   1.621   5.594   3.547
 1327TYR    HE1 3767   1.578   5.521   3.480
 1327TYR     CZ 3768   1.538   5.665   3.636
 1327TYR     OH 3769   1.406   5.632   3.646
 1327TYR     HH 3770   1.379   5.675   3.727
 1327TYR    CE2 3771   1.595   5.758   3.726
 1327TYR    HE2 3772   1.531   5.819   3.788
 1327TYR    CD2 3773   1.733   5.779   3.727
 1327TYR    HD2 3774   1.772   5.857   3.790
 1327TYR      C 3775   2.183   5.690   3.700
 1327TYR      O 3776   2.260   5.786   3.703
 1328MET      N 3777   2.222   5.572   3.650
 1328MET      H 3778   2.152   5.499   3.641
 1328MET     CA 3779   2.351   5.558   3.586
 1328MET     HA 3780   2.432   5.554   3.658
 1328MET     CB 3781   2.359   5.418   3.525
 1328MET    HB1 3782   2.290   5.416   3.441
 1328MET    HB2 3783   2.327   5.341   3.595
 1328MET     CG 3784   2.503   5.381   3.491
 1328MET    HG1 3785   2.556   5.372   3.586
 1328MET    HG2 3786   2.543   5.462   3.429
 1328MET     SD 3787   2.519   5.220   3.410
 1328MET     CE 3788   2.502   5.123   3.562
 1328MET    HE1 3789   2.501   5.019   3.530
 1328MET    HE2 3790   2.591   5.133   3.625
 1328MET    HE3 3791   2.415   5.156   3.618
 1328MET      C 3792   2.371   5.657   3.472
 1328MET      O 3793   2.280   5.674   3.391
 1329PRO      N 3794   2.483   5.728   3.469
 1329PRO     CD 3795   2.584   5.721   3.573
 1329PRO    HD1 3796   2.630   5.622   3.572
 1329PRO    HD2 3797   2.544   5.756   3.668
 1329PRO     CG 3798   2.684   5.832   3.541
 1329PRO    HG1 3799   2.781   5.786   3.519
 1329PRO    HG2 3800   2.703   5.907   3.617
 1329PRO     CB 3801   2.620   5.908   3.425
 1329PRO    HB1 3802   2.697   5.938   3.354
 1329PRO    HB2 3803   2.581   6.001   3.465
 1329PRO     CA 3804   2.510   5.823   3.362
 1329PRO     HA 3805   2.427   5.889   3.338
 1329PRO      C 3806   2.554   5.747   3.238
 1329PRO      O 3807   2.565   5.624   3.230
 1330TYR      N 3808   2.577   5.817   3.127
 1330TYR      H 3809   2.584   5.917   3.144
 1330TYR     CA 3810   2.603   5.771   2.992
 1330TYR     HA 3811   2.590   5.859   2.929
 1330TYR     CB 3812   2.742   5.710   2.977
 1330TYR    HB1 3813   2.745   5.664   2.878
 1330TYR    HB2 3814   2.754   5.632   3.052
 1330TYR     CG 3815   2.859   5.804   2.979
 1330TYR    CD1 3816   2.891   5.858   2.854
 1330TYR    HD1 3817   2.829   5.843   2.767
 1330TYR    CE1 3818   2.999   5.947   2.845
 1330TYR    HE1 3819   3.016   6.004   2.754
 1330TYR     CZ 3820   3.081   5.968   2.957
 1330TYR     OH 3821   3.161   6.079   2.955
 1330TYR     HH 3822   3.222   6.068   3.028
 1330TYR    CE2 3823   3.052   5.906   3.080
 1330TYR    HE2 3824   3.111   5.938   3.164
 1330TYR    CD2 3825   2.944   5.817   3.090
 1330TYR    HD2 3826   2.914   5.771   3.183
 1330TYR      C 3827   2.493   5.676   2.946
 1330TYR      O 3828   2.520   5.560   2.918
 1331PRO      N 3829   2.371   5.726   2.924
 1331PRO     CD 3830   2.321   5.860   2.945
 1331PRO    HD1 3831   2.390   5.937   2.911
 1331PRO    HD2 3832   2.299   5.873   3.051
 1331PRO     CG 3833   2.189   5.870   2.870
 1331PRO    HG1 3834   2.210   5.878   2.764
 1331PRO    HG2 3835   2.122   5.949   2.903
 1331PRO     CB 3836   2.132   5.731   2.900
 1331PRO    HB1 3837   2.066   5.695   2.821
 1331PRO    HB2 3838   2.090   5.747   2.999
 1331PRO     CA 3839   2.255   5.641   2.902
 1331PRO     HA 3840   2.239   5.567   2.980
 1331PRO      C 3841   2.257   5.559   2.774
 1331PRO      O 3842   2.308   5.613   2.676
 1332SER      N 3843   2.205   5.436   2.774
 1332SER      H 3844   2.157   5.401   2.856
 1332SER     CA 3845   2.205   5.350   2.657
 1332SER     HA 3846   2.169   5.248   2.671
 1332SER     CB 3847   2.101   5.402   2.558
 1332SER    HB1 3848   2.110   5.344   2.466
 1332SER    HB2 3849   2.132   5.506   2.542
 1332SER     OG 3850   1.971   5.399   2.611
 1332SER     HG 3851   1.927   5.475   2.573
 1332SER      C 3852   2.343   5.313   2.606
 1332SER      O 3853   2.353   5.262   2.494
 1333LYS      N 3854   2.452   5.332   2.681
 1333LYS      H 3855   2.432   5.367   2.773
 1333LYS     CA 3856   2.588   5.305   2.637
 1333LYS     HA 3857   2.597   5.248   2.544
 1333LYS     CB 3858   2.674   5.428   2.609
 1333LYS    HB1 3859   2.776   5.403   2.578
 1333LYS    HB2 3860   2.675   5.481   2.704
 1333LYS     CG 3861   2.624   5.523   2.501
 1333LYS    HG1 3862   2.542   5.580   2.543
 1333LYS    HG2 3863   2.570   5.471   2.422
 1333LYS     CD 3864   2.733   5.609   2.438
 1333LYS    HD1 3865   2.820   5.548   2.410
 1333LYS    HD2 3866   2.773   5.686   2.504
 1333LYS     CE 3867   2.700   5.690   2.313
 1333LYS    HE1 3868   2.768   5.773   2.295
 1333LYS    HE2 3869   2.600   5.735   2.318
 1333LYS     NZ 3870   2.696   5.597   2.200
 1333LYS    HZ1 3871   2.628   5.523   2.202
 1333LYS    HZ2 3872   2.689   5.633   2.105
 1333LYS    HZ3 3873   2.786   5.553   2.185
 1333LYS      C 3874   2.647   5.212   2.742
 1333LYS      O 3875   2.635   5.226   2.863
 1334SER      N 3876   2.727   5.117   2.693
 1334SER      H 3877   2.725   5.112   2.592
 1334SER     CA 3878   2.813   5.035   2.776
 1334SER     HA 3879   2.768   5.033   2.876
 1334SER     CB 3880   2.830   4.898   2.713
 1334SER    HB1 3881   2.867   4.832   2.792
 1334SER    HB2 3882   2.903   4.906   2.632
 1334SER     OG 3883   2.706   4.847   2.669
 1334SER     HG 3884   2.659   4.898   2.602
 1334SER      C 3885   2.952   5.097   2.781
 1334SER      O 3886   2.987   5.179   2.696
 1335ASN      N 3887   3.043   5.048   2.865
 1335ASN      H 3888   3.012   4.981   2.933
 1335ASN     CA 3889   3.179   5.096   2.882
 1335ASN     HA 3890   3.176   5.195   2.929
 1335ASN     CB 3891   3.253   5.005   2.979
 1335ASN    HB1 3892   3.356   5.039   2.983
 1335ASN    HB2 3893   3.233   4.902   2.949
 1335ASN     CG 3894   3.199   5.018   3.121
 1335ASN    OD1 3895   3.124   5.106   3.162
 1335ASN    ND2 3896   3.254   4.934   3.209
 1335ASN   HD21 3897   3.299   4.849   3.179
 1335ASN   HD22 3898   3.230   4.936   3.307
 1335ASN      C 3899   3.249   5.108   2.747
 1335ASN      O 3900   3.318   5.206   2.719
 1336GLN      N 3901   3.251   5.004   2.663
 1336GLN      H 3902   3.203   4.918   2.686
 1336GLN     CA 3903   3.325   4.997   2.539
 1336GLN     HA 3904   3.428   5.014   2.568
 1336GLN     CB 3905   3.307   4.855   2.484
 1336GLN    HB1 3906   3.358   4.841   2.389
 1336GLN    HB2 3907   3.201   4.836   2.469
 1336GLN     CG 3908   3.382   4.750   2.566
 1336GLN    HG1 3909   3.482   4.787   2.585
 1336GLN    HG2 3910   3.376   4.656   2.511
 1336GLN     CD 3911   3.323   4.707   2.699
 1336GLN    OE1 3912   3.209   4.739   2.735
 1336GLN    NE2 3913   3.390   4.629   2.784
 1336GLN   HE21 3914   3.488   4.614   2.767
 1336GLN   HE22 3915   3.341   4.574   2.853
 1336GLN      C 3916   3.280   5.096   2.433
 1336GLN      O 3917   3.355   5.152   2.353
 1337GLU      N 3918   3.150   5.130   2.437
 1337GLU      H 3919   3.096   5.083   2.508
 1337GLU     CA 3920   3.086   5.237   2.363
 1337GLU     HA 3921   3.118   5.232   2.259
 1337GLU     CB 3922   2.936   5.209   2.369
 1337GLU    HB1 3923   2.883   5.296   2.332
 1337GLU    HB2 3924   2.928   5.210   2.478
 1337GLU     CG 3925   2.889   5.080   2.304
 1337GLU    HG1 3926   2.945   4.994   2.341
 1337GLU    HG2 3927   2.911   5.104   2.200
 1337GLU     CD 3928   2.740   5.060   2.328
 1337GLU    OE1 3929   2.661   5.101   2.239
 1337GLU    OE2 3930   2.704   4.991   2.426
 1337GLU      C 3931   3.118   5.376   2.416
 1337GLU      O 3932   3.148   5.470   2.344
 1338VAL      N 3933   3.119   5.392   2.549
 1338VAL      H 3934   3.093   5.311   2.603
 1338VAL     CA 3935   3.176   5.509   2.614
 1338VAL     HA 3936   3.129   5.597   2.569
 1338VAL     CB 3937   3.128   5.508   2.759
 1338VAL     HB 3938   3.145   5.413   2.809
 1338VAL    CG1 3939   3.184   5.622   2.844
 1338VAL   HG11 3940   3.149   5.720   2.812
 1338VAL   HG12 3941   3.160   5.608   2.950
 1338VAL   HG13 3942   3.292   5.617   2.834
 1338VAL    CG2 3943   2.977   5.530   2.753
 1338VAL   HG21 3944   2.935   5.440   2.709
 1338VAL   HG22 3945   2.936   5.548   2.853
 1338VAL   HG23 3946   2.957   5.625   2.704
 1338VAL      C 3947   3.323   5.530   2.580
 1338VAL      O 3948   3.352   5.645   2.550
 1339LEU      N 3949   3.412   5.432   2.593
 1339LEU      H 3950   3.375   5.343   2.624
 1339LEU     CA 3951   3.555   5.431   2.567
 1339LEU     HA 3952   3.590   5.487   2.653
 1339LEU     CB 3953   3.593   5.283   2.572
 1339LEU    HB1 3954   3.542   5.228   2.493
 1339LEU    HB2 3955   3.545   5.237   2.658
 1339LEU     CG 3956   3.741   5.246   2.572
 1339LEU     HG 3957   3.799   5.300   2.497
 1339LEU    CD1 3958   3.810   5.272   2.706
 1339LEU   HD11 3959   3.771   5.209   2.785
 1339LEU   HD12 3960   3.917   5.255   2.698
 1339LEU   HD13 3961   3.794   5.375   2.739
 1339LEU    CD2 3962   3.756   5.098   2.537
 1339LEU   HD21 3963   3.763   5.031   2.622
 1339LEU   HD22 3964   3.680   5.062   2.468
 1339LEU   HD23 3965   3.853   5.084   2.489
 1339LEU      C 3966   3.609   5.499   2.442
 1339LEU      O 3967   3.723   5.547   2.442
 1340GLU      N 3968   3.523   5.526   2.344
 1340GLU      H 3969   3.434   5.478   2.350
 1340GLU     CA 3970   3.556   5.599   2.224
 1340GLU     HA 3971   3.652   5.646   2.243
 1340GLU     CB 3972   3.574   5.497   2.111
 1340GLU    HB1 3973   3.647   5.420   2.136
 1340GLU    HB2 3974   3.606   5.554   2.024
 1340GLU     CG 3975   3.446   5.420   2.081
 1340GLU    HG1 3976   3.362   5.488   2.071
 1340GLU    HG2 3977   3.412   5.347   2.155
 1340GLU     CD 3978   3.441   5.359   1.942
 1340GLU    OE1 3979   3.535   5.281   1.913
 1340GLU    OE2 3980   3.360   5.398   1.855
 1340GLU      C 3981   3.462   5.716   2.197
 1340GLU      O 3982   3.511   5.806   2.130
 1341PHE      N 3983   3.344   5.723   2.259
 1341PHE      H 3984   3.319   5.644   2.318
 1341PHE     CA 3985   3.271   5.847   2.275
 1341PHE     HA 3986   3.244   5.888   2.178
 1341PHE     CB 3987   3.141   5.809   2.344
 1341PHE    HB1 3988   3.158   5.781   2.449
 1341PHE    HB2 3989   3.103   5.719   2.295
 1341PHE     CG 3990   3.028   5.909   2.345
 1341PHE    CD1 3991   2.956   5.946   2.231
 1341PHE    HD1 3992   2.991   5.900   2.140
 1341PHE    CE1 3993   2.837   6.019   2.238
 1341PHE    HE1 3994   2.772   6.032   2.152
 1341PHE     CZ 3995   2.787   6.052   2.364
 1341PHE     HZ 3996   2.696   6.108   2.381
 1341PHE    CE2 3997   2.851   6.013   2.483
 1341PHE    HE2 3998   2.820   6.053   2.578
 1341PHE    CD2 3999   2.976   5.952   2.468
 1341PHE    HD2 4000   3.021   5.921   2.561
 1341PHE      C 4001   3.348   5.952   2.355
 1341PHE      O 4002   3.340   6.068   2.313
 1342VAL      N 4003   3.430   5.917   2.454
 1342VAL      H 4004   3.439   5.821   2.485
 1342VAL     CA 4005   3.503   6.016   2.530
 1342VAL     HA 4006   3.443   6.106   2.541
 1342VAL     CB 4007   3.532   5.974   2.674
 1342VAL     HB 4008   3.590   6.052   2.724
 1342VAL    CG1 4009   3.399   5.957   2.748
 1342VAL   HG11 4010   3.335   5.884   2.699
 1342VAL   HG12 4011   3.410   5.918   2.849
 1342VAL   HG13 4012   3.346   6.052   2.756
 1342VAL    CG2 4013   3.608   5.842   2.671
 1342VAL   HG21 4014   3.639   5.815   2.771
 1342VAL   HG22 4015   3.544   5.756   2.649
 1342VAL   HG23 4016   3.695   5.832   2.607
 1342VAL      C 4017   3.632   6.063   2.466
 1342VAL      O 4018   3.677   6.174   2.492
 1343THR      N 4019   3.691   5.984   2.376
 1343THR      H 4020   3.659   5.889   2.363
 1343THR     CA 4021   3.810   6.023   2.304
 1343THR     HA 4022   3.860   6.094   2.371
 1343THR     CB 4023   3.916   5.915   2.280
 1343THR     HB 4024   4.002   5.965   2.235
 1343THR    CG2 4025   3.967   5.825   2.392
 1343THR   HG21 4026   4.040   5.753   2.354
 1343THR   HG22 4027   4.013   5.888   2.467
 1343THR   HG23 4028   3.878   5.773   2.427
 1343THR    OG1 4029   3.870   5.834   2.174
 1343THR    HG1 4030   3.877   5.880   2.091
 1343THR      C 4031   3.774   6.092   2.173
 1343THR      O 4032   3.859   6.154   2.109
 1344SER      N 4033   3.647   6.092   2.133
 1344SER      H 4034   3.586   6.037   2.193
 1344SER     CA 4035   3.587   6.170   2.026
 1344SER     HA 4036   3.659   6.212   1.955
 1344SER     CB 4037   3.502   6.079   1.938
 1344SER    HB1 4038   3.549   5.984   1.915
 1344SER    HB2 4039   3.476   6.139   1.851
 1344SER     OG 4040   3.387   6.042   2.011
 1344SER     HG 4041   3.427   5.979   2.071
 1344SER      C 4042   3.517   6.288   2.091
 1344SER      O 4043   3.534   6.318   2.209
 1345GLY      N 4044   3.439   6.365   2.014
 1345GLY      H 4045   3.426   6.336   1.918
 1345GLY     CA 4046   3.358   6.475   2.062
 1345GLY    HA1 4047   3.331   6.543   1.982
 1345GLY    HA2 4048   3.420   6.530   2.134
 1345GLY      C 4049   3.224   6.436   2.123
 1345GLY      O 4050   3.134   6.520   2.123
 1346GLY      N 4051   3.205   6.309   2.157
 1346GLY      H 4052   3.281   6.246   2.138
 1346GLY     CA 4053   3.076   6.253   2.192
 1346GLY    HA1 4054   3.077   6.147   2.167
 1346GLY    HA2 4055   3.000   6.309   2.137
 1346GLY      C 4056   3.057   6.276   2.342
 1346GLY      O 4057   3.147   6.254   2.423
 1347ARG      N 4058   2.939   6.325   2.379
 1347ARG      H 4059   2.875   6.336   2.302
 1347ARG     CA 4060   2.897   6.376   2.508
 1347ARG     HA 4061   2.959   6.329   2.585
 1347ARG     CB 4062   2.927   6.525   2.516
 1347ARG    HB1 4063   2.889   6.552   2.615
 1347ARG    HB2 4064   2.870   6.583   2.443
 1347ARG     CG 4065   3.068   6.578   2.493
 1347ARG    HG1 4066   3.066   6.687   2.489
 1347ARG    HG2 4067   3.098   6.552   2.391
 1347ARG     CD 4068   3.178   6.522   2.583
 1347ARG    HD1 4069   3.183   6.413   2.576
 1347ARG    HD2 4070   3.155   6.547   2.687
 1347ARG     NE 4071   3.308   6.580   2.551
 1347ARG     HE 4072   3.335   6.673   2.581
 1347ARG     CZ 4073   3.406   6.519   2.484
 1347ARG    NH1 4074   3.407   6.391   2.442
 1347ARG   HH11 4075   3.328   6.329   2.453
 1347ARG   HH12 4076   3.473   6.361   2.371
 1347ARG    NH2 4077   3.508   6.599   2.448
 1347ARG   HH21 4078   3.523   6.686   2.498
 1347ARG   HH22 4079   3.586   6.557   2.401
 1347ARG      C 4080   2.751   6.342   2.536
 1347ARG      O 4081   2.666   6.352   2.448
 1348MET      N 4082   2.712   6.300   2.657
 1348MET      H 4083   2.786   6.299   2.726
 1348MET     CA 4084   2.581   6.250   2.692
 1348MET     HA 4085   2.568   6.171   2.619
 1348MET     CB 4086   2.580   6.172   2.823
 1348MET    HB1 4087   2.663   6.101   2.820
 1348MET    HB2 4088   2.492   6.108   2.827
 1348MET     CG 4089   2.592   6.255   2.950
 1348MET    HG1 4090   2.499   6.312   2.956
 1348MET    HG2 4091   2.682   6.316   2.947
 1348MET     SD 4092   2.588   6.152   3.099
 1348MET     CE 4093   2.766   6.121   3.093
 1348MET    HE1 4094   2.784   6.039   3.163
 1348MET    HE2 4095   2.798   6.076   2.999
 1348MET    HE3 4096   2.814   6.214   3.123
 1348MET      C 4097   2.467   6.351   2.685
 1348MET      O 4098   2.489   6.472   2.693
 1349ASP      N 4099   2.342   6.309   2.664
 1349ASP      H 4100   2.324   6.210   2.664
 1349ASP     CA 4101   2.223   6.392   2.664
 1349ASP     HA 4102   2.249   6.489   2.623
 1349ASP     CB 4103   2.133   6.329   2.558
 1349ASP    HB1 4104   2.178   6.340   2.459
 1349ASP    HB2 4105   2.039   6.384   2.548
 1349ASP     CG 4106   2.088   6.185   2.574
 1349ASP    OD1 4107   1.981   6.170   2.638
 1349ASP    OD2 4108   2.158   6.086   2.544
 1349ASP      C 4109   2.150   6.416   2.796
 1349ASP      O 4110   2.182   6.345   2.891
 1350PRO      N 4111   2.076   6.526   2.810
 1350PRO     CD 4112   1.999   6.594   2.707
 1350PRO    HD1 4113   1.938   6.535   2.639
 1350PRO    HD2 4114   2.067   6.654   2.648
 1350PRO     CG 4115   1.899   6.686   2.776
 1350PRO    HG1 4116   1.807   6.629   2.787
 1350PRO    HG2 4117   1.888   6.780   2.722
 1350PRO     CB 4118   1.966   6.716   2.910
 1350PRO    HB1 4119   1.892   6.737   2.987
 1350PRO    HB2 4120   2.033   6.801   2.898
 1350PRO     CA 4121   2.035   6.583   2.937
 1350PRO     HA 4122   2.124   6.612   2.992
 1350PRO      C 4123   1.942   6.496   3.020
 1350PRO      O 4124   1.851   6.433   2.967
 1351PRO      N 4125   1.945   6.506   3.153
 1351PRO     CD 4126   2.058   6.552   3.231
 1351PRO    HD1 4127   2.054   6.661   3.235
 1351PRO    HD2 4128   2.156   6.531   3.187
 1351PRO     CG 4129   2.040   6.490   3.369
 1351PRO    HG1 4130   2.077   6.561   3.444
 1351PRO    HG2 4131   2.084   6.393   3.388
 1351PRO     CB 4132   1.888   6.474   3.378
 1351PRO    HB1 4133   1.844   6.569   3.408
 1351PRO    HB2 4134   1.865   6.395   3.449
 1351PRO     CA 4135   1.847   6.439   3.236
 1351PRO     HA 4136   1.852   6.333   3.211
 1351PRO      C 4137   1.705   6.489   3.213
 1351PRO      O 4138   1.687   6.598   3.159
 1352LYS      N 4139   1.607   6.412   3.261
 1352LYS      H 4140   1.628   6.314   3.273
 1352LYS     CA 4141   1.465   6.438   3.244
 1352LYS     HA 4142   1.444   6.463   3.140
 1352LYS     CB 4143   1.390   6.310   3.281
 1352LYS    HB1 4144   1.388   6.287   3.387
 1352LYS    HB2 4145   1.423   6.220   3.228
 1352LYS     CG 4146   1.240   6.324   3.254
 1352LYS    HG1 4147   1.235   6.344   3.147
 1352LYS    HG2 4148   1.205   6.417   3.299
 1352LYS     CD 4149   1.147   6.208   3.285
 1352LYS    HD1 4150   1.150   6.170   3.387
 1352LYS    HD2 4151   1.164   6.124   3.216
 1352LYS     CE 4152   1.005   6.263   3.272
 1352LYS    HE1 4153   0.995   6.310   3.174
 1352LYS    HE2 4154   0.983   6.338   3.347
 1352LYS     NZ 4155   0.914   6.147   3.277
 1352LYS    HZ1 4156   0.828   6.184   3.313
 1352LYS    HZ2 4157   0.911   6.116   3.181
 1352LYS    HZ3 4158   0.952   6.072   3.334
 1352LYS      C 4159   1.423   6.563   3.319
 1352LYS      O 4160   1.456   6.578   3.437
 1353ASN      N 4161   1.362   6.659   3.249
 1353ASN      H 4162   1.339   6.643   3.152
 1353ASN     CA 4163   1.341   6.795   3.294
 1353ASN     HA 4164   1.290   6.850   3.215
 1353ASN     CB 4165   1.231   6.796   3.400
 1353ASN    HB1 4166   1.219   6.903   3.421
 1353ASN    HB2 4167   1.253   6.739   3.490
 1353ASN     CG 4168   1.094   6.749   3.354
 1353ASN    OD1 4169   1.055   6.633   3.366
 1353ASN    ND2 4170   1.019   6.835   3.285
 1353ASN   HD21 4171   1.062   6.921   3.254
 1353ASN   HD22 4172   0.930   6.806   3.248
 1353ASN      C 4173   1.459   6.877   3.344
 1353ASN      O 4174   1.450   6.985   3.402
 1354CYS      N 4175   1.582   6.828   3.325
 1354CYS      H 4176   1.597   6.745   3.270
 1354CYS     CA 4177   1.687   6.922   3.360
 1354CYS     HA 4178   1.659   6.935   3.465
 1354CYS     CB 4179   1.822   6.851   3.346
 1354CYS    HB1 4180   1.837   6.804   3.249
 1354CYS    HB2 4181   1.822   6.773   3.422
 1354CYS     SG 4182   1.968   6.954   3.378
 1354CYS     HG 4183   1.924   7.070   3.328
 1354CYS      C 4184   1.686   7.057   3.291
 1354CYS      O 4185   1.678   7.061   3.168
 1355PRO      N 4186   1.714   7.169   3.357
 1355PRO     CD 4187   1.716   7.193   3.500
 1355PRO    HD1 4188   1.820   7.188   3.533
 1355PRO    HD2 4189   1.649   7.125   3.554
 1355PRO     CG 4190   1.671   7.337   3.516
 1355PRO    HG1 4191   1.702   7.381   3.611
 1355PRO    HG2 4192   1.564   7.345   3.495
 1355PRO     CB 4193   1.732   7.406   3.394
 1355PRO    HB1 4194   1.835   7.430   3.419
 1355PRO    HB2 4195   1.673   7.492   3.364
 1355PRO     CA 4196   1.723   7.296   3.288
 1355PRO     HA 4197   1.637   7.316   3.224
 1355PRO      C 4198   1.847   7.299   3.199
 1355PRO      O 4199   1.949   7.241   3.234
 1356GLY      N 4200   1.841   7.375   3.089
 1356GLY      H 4201   1.747   7.401   3.063
 1356GLY     CA 4202   1.953   7.391   2.998
 1356GLY    HA1 4203   1.911   7.457   2.922
 1356GLY    HA2 4204   1.972   7.293   2.956
 1356GLY      C 4205   2.079   7.450   3.059
 1356GLY      O 4206   2.185   7.388   3.050
 1357PRO      N 4207   2.072   7.558   3.137
 1357PRO     CD 4208   1.955   7.642   3.152
 1357PRO    HD1 4209   1.892   7.602   3.232
 1357PRO    HD2 4210   1.910   7.653   3.053
 1357PRO     CG 4211   2.009   7.779   3.195
 1357PRO    HG1 4212   1.941   7.838   3.256
 1357PRO    HG2 4213   2.039   7.828   3.102
 1357PRO     CB 4214   2.135   7.743   3.271
 1357PRO    HB1 4215   2.116   7.708   3.373
 1357PRO    HB2 4216   2.212   7.821   3.264
 1357PRO     CA 4217   2.187   7.618   3.200
 1357PRO     HA 4218   2.261   7.654   3.128
 1357PRO      C 4219   2.250   7.525   3.303
 1357PRO      O 4220   2.367   7.554   3.328
 1358VAL      N 4221   2.174   7.438   3.369
 1358VAL      H 4222   2.080   7.438   3.330
 1358VAL     CA 4223   2.223   7.333   3.456
 1358VAL     HA 4224   2.296   7.382   3.521
 1358VAL     CB 4225   2.112   7.275   3.543
 1358VAL     HB 4226   2.035   7.236   3.476
 1358VAL    CG1 4227   2.158   7.160   3.632
 1358VAL   HG11 4228   2.066   7.126   3.681
 1358VAL   HG12 4229   2.203   7.073   3.585
 1358VAL   HG13 4230   2.213   7.202   3.716
 1358VAL    CG2 4231   2.057   7.390   3.627
 1358VAL   HG21 4232   2.143   7.451   3.657
 1358VAL   HG22 4233   1.990   7.444   3.560
 1358VAL   HG23 4234   2.003   7.349   3.712
 1358VAL      C 4235   2.305   7.227   3.385
 1358VAL      O 4236   2.410   7.182   3.431
 1359TYR      N 4237   2.259   7.171   3.273
 1359TYR      H 4238   2.168   7.203   3.242
 1359TYR     CA 4239   2.322   7.067   3.194
 1359TYR     HA 4240   2.373   7.005   3.267
 1359TYR     CB 4241   2.218   6.991   3.113
 1359TYR    HB1 4242   2.137   7.059   3.089
 1359TYR    HB2 4243   2.179   6.913   3.179
 1359TYR     CG 4244   2.259   6.939   2.977
 1359TYR    CD1 4245   2.335   6.821   2.974
 1359TYR    HD1 4246   2.374   6.777   3.065
 1359TYR    CE1 4247   2.371   6.767   2.850
 1359TYR    HE1 4248   2.440   6.684   2.851
 1359TYR     CZ 4249   2.322   6.817   2.728
 1359TYR     OH 4250   2.333   6.755   2.607
 1359TYR     HH 4251   2.290   6.802   2.536
 1359TYR    CE2 4252   2.240   6.930   2.742
 1359TYR    HE2 4253   2.192   6.954   2.648
 1359TYR    CD2 4254   2.208   6.997   2.861
 1359TYR    HD2 4255   2.146   7.086   2.862
 1359TYR      C 4256   2.440   7.121   3.115
 1359TYR      O 4257   2.534   7.046   3.087
 1360ARG      N 4258   2.457   7.250   3.086
 1360ARG      H 4259   2.391   7.320   3.117
 1360ARG     CA 4260   2.578   7.308   3.032
 1360ARG     HA 4261   2.599   7.259   2.936
 1360ARG     CB 4262   2.554   7.456   3.006
 1360ARG    HB1 4263   2.539   7.522   3.092
 1360ARG    HB2 4264   2.456   7.468   2.959
 1360ARG     CG 4265   2.654   7.533   2.919
 1360ARG    HG1 4266   2.742   7.540   2.983
 1360ARG    HG2 4267   2.619   7.636   2.906
 1360ARG     CD 4268   2.690   7.469   2.786
 1360ARG    HD1 4269   2.600   7.459   2.726
 1360ARG    HD2 4270   2.727   7.367   2.803
 1360ARG     NE 4271   2.785   7.538   2.698
 1360ARG     HE 4272   2.788   7.637   2.715
 1360ARG     CZ 4273   2.859   7.496   2.595
 1360ARG    NH1 4274   2.946   7.576   2.532
 1360ARG   HH11 4275   2.952   7.669   2.572
 1360ARG   HH12 4276   3.000   7.546   2.453
 1360ARG    NH2 4277   2.845   7.372   2.544
 1360ARG   HH21 4278   2.772   7.314   2.582
 1360ARG   HH22 4279   2.901   7.349   2.463
 1360ARG      C 4280   2.704   7.304   3.117
 1360ARG      O 4281   2.809   7.262   3.069
 1361ILE      N 4282   2.686   7.325   3.248
 1361ILE      H 4283   2.590   7.316   3.279
 1361ILE     CA 4284   2.789   7.294   3.346
 1361ILE     HA 4285   2.869   7.363   3.321
 1361ILE     CB 4286   2.740   7.323   3.487
 1361ILE     HB 4287   2.665   7.249   3.517
 1361ILE    CG2 4288   2.860   7.318   3.581
 1361ILE   HG21 4289   2.901   7.217   3.575
 1361ILE   HG22 4290   2.942   7.386   3.560
 1361ILE   HG23 4291   2.836   7.341   3.685
 1361ILE    CG1 4292   2.674   7.459   3.509
 1361ILE   HG11 4293   2.592   7.461   3.438
 1361ILE   HG12 4294   2.749   7.535   3.487
 1361ILE     CD 4295   2.618   7.491   3.647
 1361ILE    HD1 4296   2.537   7.421   3.667
 1361ILE    HD2 4297   2.690   7.470   3.726
 1361ILE    HD3 4298   2.598   7.598   3.648
 1361ILE      C 4299   2.839   7.152   3.327
 1361ILE      O 4300   2.959   7.126   3.333
 1362MET      N 4301   2.761   7.049   3.295
 1362MET      H 4302   2.662   7.069   3.288
 1362MET     CA 4303   2.808   6.912   3.287
 1362MET     HA 4304   2.867   6.893   3.376
 1362MET     CB 4305   2.698   6.809   3.263
 1362MET    HB1 4306   2.737   6.709   3.245
 1362MET    HB2 4307   2.636   6.836   3.177
 1362MET     CG 4308   2.595   6.803   3.375
 1362MET    HG1 4309   2.579   6.907   3.404
 1362MET    HG2 4310   2.634   6.759   3.466
 1362MET     SD 4311   2.425   6.752   3.338
 1362MET     CE 4312   2.324   6.785   3.484
 1362MET    HE1 4313   2.373   6.761   3.578
 1362MET    HE2 4314   2.300   6.891   3.477
 1362MET    HE3 4315   2.228   6.733   3.488
 1362MET      C 4316   2.903   6.897   3.169
 1362MET      O 4317   3.013   6.847   3.192
 1363THR      N 4318   2.869   6.949   3.051
 1363THR      H 4319   2.792   7.014   3.044
 1363THR     CA 4320   2.946   6.932   2.929
 1363THR     HA 4321   2.987   6.831   2.931
 1363THR     CB 4322   2.866   6.955   2.802
 1363THR     HB 4323   2.926   6.948   2.711
 1363THR    CG2 4324   2.748   6.859   2.794
 1363THR   HG21 4325   2.698   6.882   2.700
 1363THR   HG22 4326   2.783   6.757   2.810
 1363THR   HG23 4327   2.676   6.879   2.874
 1363THR    OG1 4328   2.816   7.087   2.813
 1363THR    HG1 4329   2.769   7.113   2.734
 1363THR      C 4330   3.073   7.016   2.925
 1363THR      O 4331   3.175   6.970   2.874
 1364GLN      N 4332   3.070   7.133   2.990
 1364GLN      H 4333   2.978   7.164   3.018
 1364GLN     CA 4334   3.186   7.215   3.020
 1364GLN     HA 4335   3.234   7.251   2.929
 1364GLN     CB 4336   3.139   7.350   3.072
 1364GLN    HB1 4337   3.097   7.327   3.170
 1364GLN    HB2 4338   3.063   7.396   3.008
 1364GLN     CG 4339   3.244   7.461   3.081
 1364GLN    HG1 4340   3.272   7.507   2.986
 1364GLN    HG2 4341   3.335   7.409   3.113
 1364GLN     CD 4342   3.221   7.578   3.175
 1364GLN    OE1 4343   3.110   7.593   3.226
 1364GLN    NE2 4344   3.304   7.680   3.194
 1364GLN   HE21 4345   3.385   7.692   3.134
 1364GLN   HE22 4346   3.259   7.757   3.242
 1364GLN      C 4347   3.288   7.140   3.104
 1364GLN      O 4348   3.409   7.148   3.082
 1365CYS      N 4349   3.248   7.054   3.198
 1365CYS      H 4350   3.149   7.045   3.216
 1365CYS     CA 4351   3.340   6.964   3.266
 1365CYS     HA 4352   3.428   7.022   3.291
 1365CYS     CB 4353   3.274   6.912   3.393
 1365CYS    HB1 4354   3.346   6.845   3.441
 1365CYS    HB2 4355   3.192   6.842   3.377
 1365CYS     SG 4356   3.219   7.033   3.516
 1365CYS     HG 4357   3.118   7.086   3.446
 1365CYS      C 4358   3.383   6.845   3.181
 1365CYS      O 4359   3.474   6.773   3.221
 1366TRP      N 4360   3.338   6.832   3.056
 1366TRP      H 4361   3.255   6.886   3.035
 1366TRP     CA 4362   3.383   6.726   2.969
 1366TRP     HA 4363   3.467   6.673   3.014
 1366TRP     CB 4364   3.275   6.625   2.932
 1366TRP    HB1 4365   3.324   6.541   2.882
 1366TRP    HB2 4366   3.208   6.664   2.856
 1366TRP     CG 4367   3.205   6.564   3.049
 1366TRP    CD1 4368   3.263   6.532   3.167
 1366TRP    HD1 4369   3.367   6.551   3.187
 1366TRP    NE1 4370   3.158   6.495   3.249
 1366TRP    HE1 4371   3.174   6.464   3.344
 1366TRP    CE2 4372   3.032   6.495   3.193
 1366TRP    CZ2 4373   2.903   6.459   3.232
 1366TRP    HZ2 4374   2.889   6.412   3.328
 1366TRP    CH2 4375   2.800   6.475   3.138
 1366TRP    HH2 4376   2.702   6.436   3.158
 1366TRP    CZ3 4377   2.823   6.540   3.016
 1366TRP    HZ3 4378   2.743   6.564   2.948
 1366TRP    CE3 4379   2.953   6.573   2.978
 1366TRP    HE3 4380   2.988   6.615   2.885
 1366TRP    CD2 4381   3.061   6.545   3.063
 1366TRP      C 4382   3.453   6.780   2.845
 1366TRP      O 4383   3.467   6.712   2.744
 1367GLN      N 4384   3.513   6.899   2.855
 1367GLN      H 4385   3.499   6.950   2.941
 1367GLN     CA 4386   3.609   6.944   2.756
 1367GLN     HA 4387   3.558   6.947   2.660
 1367GLN     CB 4388   3.654   7.085   2.794
 1367GLN    HB1 4389   3.747   7.111   2.743
 1367GLN    HB2 4390   3.676   7.091   2.900
 1367GLN     CG 4391   3.545   7.190   2.776
 1367GLN    HG1 4392   3.593   7.283   2.809
 1367GLN    HG2 4393   3.454   7.161   2.829
 1367GLN     CD 4394   3.502   7.200   2.631
 1367GLN    OE1 4395   3.385   7.179   2.602
 1367GLN    NE2 4396   3.594   7.238   2.541
 1367GLN   HE21 4397   3.690   7.259   2.563
 1367GLN   HE22 4398   3.571   7.249   2.443
 1367GLN      C 4399   3.729   6.851   2.749
 1367GLN      O 4400   3.777   6.797   2.849
 1368HIS      N 4401   3.783   6.843   2.627
 1368HIS      H 4402   3.749   6.899   2.551
 1368HIS     CA 4403   3.884   6.743   2.601
 1368HIS     HA 4404   3.852   6.645   2.636
 1368HIS     CB 4405   3.907   6.731   2.451
 1368HIS    HB1 4406   4.006   6.769   2.430
 1368HIS    HB2 4407   3.836   6.793   2.395
 1368HIS     CG 4408   3.899   6.586   2.409
 1368HIS    ND1 4409   3.783   6.519   2.371
 1368HIS    CE1 4410   3.821   6.392   2.358
 1368HIS    HE1 4411   3.756   6.310   2.332
 1368HIS    NE2 4412   3.950   6.374   2.392
 1368HIS    HE2 4413   3.989   6.282   2.404
 1368HIS    CD2 4414   4.002   6.497   2.427
 1368HIS    HD2 4415   4.097   6.514   2.475
 1368HIS      C 4416   4.023   6.761   2.662
 1368HIS      O 4417   4.068   6.665   2.724
 1369GLN      N 4418   4.083   6.880   2.658
 1369GLN      H 4419   4.035   6.954   2.609
 1369GLN     CA 4420   4.204   6.905   2.734
 1369GLN     HA 4421   4.261   6.813   2.725
 1369GLN     CB 4422   4.276   7.020   2.664
 1369GLN    HB1 4423   4.361   7.042   2.728
 1369GLN    HB2 4424   4.212   7.108   2.672
 1369GLN     CG 4425   4.329   7.012   2.521
 1369GLN    HG1 4426   4.372   6.912   2.515
 1369GLN    HG2 4427   4.412   7.080   2.502
 1369GLN     CD 4428   4.218   7.013   2.418
 1369GLN    OE1 4429   4.130   7.099   2.413
 1369GLN    NE2 4430   4.214   6.924   2.318
 1369GLN   HE21 4431   4.291   6.863   2.298
 1369GLN   HE22 4432   4.144   6.939   2.247
 1369GLN      C 4433   4.167   6.918   2.881
 1369GLN      O 4434   4.078   6.992   2.922
 1370PRO      N 4435   4.258   6.863   2.963
 1370PRO     CD 4436   4.366   6.776   2.920
 1370PRO    HD1 4437   4.422   6.821   2.839
 1370PRO    HD2 4438   4.319   6.683   2.891
 1370PRO     CG 4439   4.455   6.757   3.043
 1370PRO    HG1 4440   4.535   6.830   3.051
 1370PRO    HG2 4441   4.494   6.655   3.035
 1370PRO     CB 4442   4.362   6.783   3.161
 1370PRO    HB1 4443   4.414   6.836   3.241
 1370PRO    HB2 4444   4.323   6.690   3.202
 1370PRO     CA 4445   4.246   6.866   3.107
 1370PRO     HA 4446   4.157   6.810   3.135
 1370PRO      C 4447   4.244   7.007   3.163
 1370PRO      O 4448   4.169   7.031   3.257
 1371GLU      N 4449   4.313   7.105   3.102
 1371GLU      H 4450   4.369   7.083   3.021
 1371GLU     CA 4451   4.311   7.241   3.152
 1371GLU     HA 4452   4.286   7.233   3.258
 1371GLU     CB 4453   4.447   7.306   3.129
 1371GLU    HB1 4454   4.434   7.411   3.152
 1371GLU    HB2 4455   4.475   7.298   3.024
 1371GLU     CG 4456   4.562   7.234   3.199
 1371GLU    HG1 4457   4.550   7.126   3.184
 1371GLU    HG2 4458   4.544   7.266   3.302
 1371GLU     CD 4459   4.700   7.278   3.152
 1371GLU    OE1 4460   4.750   7.253   3.041
 1371GLU    OE2 4461   4.765   7.349   3.231
 1371GLU      C 4462   4.197   7.325   3.095
 1371GLU      O 4463   4.173   7.440   3.133
 1372ASP      N 4464   4.119   7.272   3.001
 1372ASP      H 4465   4.145   7.181   2.967
 1372ASP     CA 4466   4.015   7.344   2.928
 1372ASP     HA 4467   4.035   7.451   2.927
 1372ASP     CB 4468   4.007   7.284   2.788
 1372ASP    HB1 4469   3.954   7.190   2.804
 1372ASP    HB2 4470   4.107   7.265   2.749
 1372ASP     CG 4471   3.932   7.368   2.686
 1372ASP    OD1 4472   3.976   7.483   2.664
 1372ASP    OD2 4473   3.840   7.322   2.616
 1372ASP      C 4474   3.886   7.321   3.006
 1372ASP      O 4475   3.797   7.405   2.991
 1373ARG      N 4476   3.881   7.218   3.090
 1373ARG      H 4477   3.961   7.163   3.116
 1373ARG     CA 4478   3.776   7.208   3.190
 1373ARG     HA 4479   3.683   7.227   3.135
 1373ARG     CB 4480   3.775   7.070   3.255
 1373ARG    HB1 4481   3.691   7.037   3.316
 1373ARG    HB2 4482   3.858   7.058   3.323
 1373ARG     CG 4483   3.787   6.951   3.160
 1373ARG    HG1 4484   3.853   6.973   3.076
 1373ARG    HG2 4485   3.689   6.923   3.119
 1373ARG     CD 4486   3.836   6.828   3.235
 1373ARG    HD1 4487   3.755   6.772   3.282
 1373ARG    HD2 4488   3.909   6.864   3.307
 1373ARG     NE 4489   3.885   6.736   3.132
 1373ARG     HE 4490   3.875   6.765   3.035
 1373ARG     CZ 4491   3.962   6.627   3.145
 1373ARG    NH1 4492   3.990   6.580   3.267
 1373ARG   HH11 4493   3.964   6.636   3.347
 1373ARG   HH12 4494   4.052   6.500   3.272
 1373ARG    NH2 4495   4.015   6.574   3.034
 1373ARG   HH21 4496   3.995   6.608   2.941
 1373ARG   HH22 4497   4.075   6.497   3.059
 1373ARG      C 4498   3.786   7.312   3.301
 1373ARG      O 4499   3.897   7.341   3.344
 1374PRO      N 4500   3.674   7.359   3.357
 1374PRO     CD 4501   3.546   7.293   3.342
 1374PRO    HD1 4502   3.550   7.200   3.399
 1374PRO    HD2 4503   3.502   7.279   3.243
 1374PRO     CG 4504   3.450   7.381   3.422
 1374PRO    HG1 4505   3.428   7.342   3.522
 1374PRO    HG2 4506   3.359   7.404   3.368
 1374PRO     CB 4507   3.522   7.514   3.441
 1374PRO    HB1 4508   3.480   7.555   3.533
 1374PRO    HB2 4509   3.515   7.587   3.360
 1374PRO     CA 4510   3.668   7.472   3.447
 1374PRO     HA 4511   3.731   7.554   3.412
 1374PRO      C 4512   3.720   7.438   3.586
 1374PRO      O 4513   3.710   7.328   3.639
 1375ASN      N 4514   3.776   7.539   3.654
 1375ASN      H 4515   3.802   7.623   3.605
 1375ASN     CA 4516   3.813   7.541   3.794
 1375ASN     HA 4517   3.877   7.455   3.814
 1375ASN     CB 4518   3.890   7.670   3.815
 1375ASN    HB1 4519   3.836   7.761   3.785
 1375ASN    HB2 4520   3.978   7.668   3.750
 1375ASN     CG 4521   3.936   7.684   3.959
 1375ASN    OD1 4522   3.870   7.752   4.037
 1375ASN    ND2 4523   4.017   7.586   4.002
 1375ASN   HD21 4524   4.051   7.523   3.931
 1375ASN   HD22 4525   4.048   7.574   4.097
 1375ASN      C 4526   3.689   7.521   3.881
 1375ASN      O 4527   3.582   7.565   3.839
 1376PHE      N 4528   3.707   7.458   3.997
 1376PHE      H 4529   3.802   7.440   4.026
 1376PHE     CA 4530   3.596   7.431   4.086
 1376PHE     HA 4531   3.523   7.380   4.023
 1376PHE     CB 4532   3.639   7.332   4.194
 1376PHE    HB1 4533   3.549   7.337   4.254
 1376PHE    HB2 4534   3.727   7.364   4.250
 1376PHE     CG 4535   3.666   7.190   4.149
 1376PHE    CD1 4536   3.563   7.113   4.092
 1376PHE    HD1 4537   3.462   7.151   4.092
 1376PHE    CE1 4538   3.586   6.979   4.061
 1376PHE    HE1 4539   3.506   6.925   4.013
 1376PHE     CZ 4540   3.716   6.928   4.072
 1376PHE     HZ 4541   3.736   6.828   4.037
 1376PHE    CE2 4542   3.815   7.002   4.139
 1376PHE    HE2 4543   3.914   6.962   4.156
 1376PHE    CD2 4544   3.790   7.134   4.178
 1376PHE    HD2 4545   3.866   7.195   4.224
 1376PHE      C 4546   3.531   7.555   4.146
 1376PHE      O 4547   3.415   7.549   4.186
 1377ALA      N 4548   3.593   7.673   4.154
 1377ALA      H 4549   3.693   7.670   4.136
 1377ALA     CA 4550   3.536   7.802   4.190
 1377ALA     HA 4551   3.467   7.777   4.271
 1377ALA     CB 4552   3.645   7.893   4.246
 1377ALA    HB1 4553   3.709   7.927   4.165
 1377ALA    HB2 4554   3.591   7.981   4.283
 1377ALA    HB3 4555   3.707   7.832   4.311
 1377ALA      C 4556   3.463   7.864   4.072
 1377ALA      O 4557   3.375   7.947   4.097
 1378ILE      N 4558   3.494   7.837   3.945
 1378ILE      H 4559   3.579   7.785   3.924
 1378ILE     CA 4560   3.417   7.875   3.829
 1378ILE     HA 4561   3.381   7.978   3.836
 1378ILE     CB 4562   3.500   7.877   3.702
 1378ILE     HB 4563   3.527   7.772   3.692
 1378ILE    CG2 4564   3.411   7.899   3.580
 1378ILE   HG21 4565   3.478   7.908   3.494
 1378ILE   HG22 4566   3.341   7.817   3.562
 1378ILE   HG23 4567   3.355   7.992   3.580
 1378ILE    CG1 4568   3.619   7.972   3.716
 1378ILE   HG11 4569   3.659   7.988   3.616
 1378ILE   HG12 4570   3.698   7.928   3.778
 1378ILE     CD 4571   3.591   8.113   3.765
 1378ILE    HD1 4572   3.575   8.126   3.872
 1378ILE    HD2 4573   3.686   8.165   3.752
 1378ILE    HD3 4574   3.506   8.153   3.709
 1378ILE      C 4575   3.284   7.802   3.814
 1378ILE      O 4576   3.176   7.858   3.797
 1379ILE      N 4577   3.288   7.672   3.844
 1379ILE      H 4578   3.379   7.635   3.868
 1379ILE     CA 4579   3.174   7.585   3.865
 1379ILE     HA 4580   3.116   7.586   3.773
 1379ILE     CB 4581   3.226   7.443   3.888
 1379ILE     HB 4582   3.289   7.444   3.977
 1379ILE    CG2 4583   3.104   7.367   3.939
 1379ILE   HG21 4584   3.084   7.376   4.046
 1379ILE   HG22 4585   3.013   7.380   3.881
 1379ILE   HG23 4586   3.115   7.259   3.926
 1379ILE    CG1 4587   3.291   7.376   3.768
 1379ILE   HG11 4588   3.366   7.444   3.728
 1379ILE   HG12 4589   3.222   7.350   3.688
 1379ILE     CD 4590   3.366   7.251   3.815
 1379ILE    HD1 4591   3.288   7.180   3.843
 1379ILE    HD2 4592   3.438   7.216   3.742
 1379ILE    HD3 4593   3.419   7.272   3.908
 1379ILE      C 4594   3.090   7.631   3.983
 1379ILE      O 4595   2.968   7.625   3.971
 1380LEU      N 4596   3.147   7.676   4.095
 1380LEU      H 4597   3.246   7.667   4.111
 1380LEU     CA 4598   3.068   7.732   4.203
 1380LEU     HA 4599   2.992   7.659   4.231
 1380LEU     CB 4600   3.160   7.758   4.323
 1380LEU    HB1 4601   3.218   7.850   4.328
 1380LEU    HB2 4602   3.229   7.674   4.324
 1380LEU     CG 4603   3.090   7.767   4.458
 1380LEU     HG 4604   2.988   7.804   4.451
 1380LEU    CD1 4605   3.074   7.622   4.504
 1380LEU   HD11 4606   3.169   7.568   4.499
 1380LEU   HD12 4607   3.030   7.614   4.603
 1380LEU   HD13 4608   3.006   7.573   4.434
 1380LEU    CD2 4609   3.171   7.849   4.558
 1380LEU   HD21 4610   3.118   7.846   4.654
 1380LEU   HD22 4611   3.268   7.801   4.565
 1380LEU   HD23 4612   3.180   7.952   4.525
 1380LEU      C 4613   3.004   7.861   4.153
 1380LEU      O 4614   2.891   7.892   4.189
 1381GLU      N 4615   3.074   7.942   4.074
 1381GLU      H 4616   3.172   7.921   4.061
 1381GLU     CA 4617   3.032   8.064   4.007
 1381GLU     HA 4618   2.983   8.136   4.072
 1381GLU     CB 4619   3.154   8.139   3.955
 1381GLU    HB1 4620   3.207   8.081   3.879
 1381GLU    HB2 4621   3.227   8.134   4.035
 1381GLU     CG 4622   3.113   8.267   3.882
 1381GLU    HG1 4623   3.058   8.322   3.958
 1381GLU    HG2 4624   3.048   8.246   3.797
 1381GLU     CD 4625   3.240   8.340   3.843
 1381GLU    OE1 4626   3.243   8.367   3.721
 1381GLU    OE2 4627   3.327   8.372   3.927
 1381GLU      C 4628   2.916   8.039   3.912
 1381GLU      O 4629   2.820   8.115   3.926
 1382ARG      N 4630   2.918   7.929   3.836
 1382ARG      H 4631   3.005   7.880   3.852
 1382ARG     CA 4632   2.810   7.878   3.753
 1382ARG     HA 4633   2.777   7.969   3.703
 1382ARG     CB 4634   2.868   7.789   3.644
 1382ARG    HB1 4635   2.789   7.743   3.585
 1382ARG    HB2 4636   2.912   7.700   3.689
 1382ARG     CG 4637   2.961   7.849   3.538
 1382ARG    HG1 4638   2.962   7.781   3.453
 1382ARG    HG2 4639   3.059   7.860   3.583
 1382ARG     CD 4640   2.908   7.981   3.484
 1382ARG    HD1 4641   2.977   8.025   3.412
 1382ARG    HD2 4642   2.904   8.052   3.567
 1382ARG     NE 4643   2.774   7.969   3.426
 1382ARG     HE 4644   2.733   7.877   3.422
 1382ARG     CZ 4645   2.705   8.051   3.345
 1382ARG    NH1 4646   2.600   8.002   3.279
 1382ARG   HH11 4647   2.565   7.909   3.298
 1382ARG   HH12 4648   2.553   8.054   3.206
 1382ARG    NH2 4649   2.730   8.181   3.327
 1382ARG   HH21 4650   2.813   8.228   3.362
 1382ARG   HH22 4651   2.660   8.229   3.272
 1382ARG      C 4652   2.690   7.820   3.827
 1382ARG      O 4653   2.580   7.822   3.772
 1383ILE      N 4654   2.715   7.769   3.948
 1383ILE      H 4655   2.809   7.773   3.986
 1383ILE     CA 4656   2.610   7.714   4.031
 1383ILE     HA 4657   2.536   7.657   3.975
 1383ILE     CB 4658   2.677   7.622   4.134
 1383ILE     HB 4659   2.773   7.662   4.165
 1383ILE    CG2 4660   2.588   7.612   4.258
 1383ILE   HG21 4661   2.551   7.707   4.297
 1383ILE   HG22 4662   2.504   7.547   4.236
 1383ILE   HG23 4663   2.636   7.556   4.339
 1383ILE    CG1 4664   2.698   7.485   4.072
 1383ILE   HG11 4665   2.741   7.498   3.973
 1383ILE   HG12 4666   2.606   7.428   4.062
 1383ILE     CD 4667   2.794   7.397   4.154
 1383ILE    HD1 4668   2.798   7.302   4.101
 1383ILE    HD2 4669   2.895   7.436   4.165
 1383ILE    HD3 4670   2.752   7.385   4.254
 1383ILE      C 4671   2.530   7.828   4.094
 1383ILE      O 4672   2.408   7.820   4.100
 1384GLU      N 4673   2.596   7.941   4.122
 1384GLU      H 4674   2.696   7.942   4.110
 1384GLU     CA 4675   2.532   8.063   4.166
 1384GLU     HA 4676   2.460   8.036   4.244
 1384GLU     CB 4677   2.639   8.146   4.238
 1384GLU    HB1 4678   2.704   8.192   4.164
 1384GLU    HB2 4679   2.698   8.085   4.306
 1384GLU     CG 4680   2.580   8.253   4.329
 1384GLU    HG1 4681   2.520   8.200   4.403
 1384GLU    HG2 4682   2.520   8.321   4.269
 1384GLU     CD 4683   2.683   8.332   4.408
 1384GLU    OE1 4684   2.715   8.285   4.519
 1384GLU    OE2 4685   2.729   8.442   4.370
 1384GLU      C 4686   2.453   8.142   4.063
 1384GLU      O 4687   2.340   8.182   4.090
 1385TYR      N 4688   2.503   8.149   3.940
 1385TYR      H 4689   2.592   8.106   3.918
 1385TYR     CA 4690   2.433   8.185   3.818
 1385TYR     HA 4691   2.404   8.290   3.813
 1385TYR     CB 4692   2.520   8.175   3.693
 1385TYR    HB1 4693   2.566   8.077   3.682
 1385TYR    HB2 4694   2.600   8.245   3.719
 1385TYR     CG 4695   2.459   8.217   3.562
 1385TYR    CD1 4696   2.485   8.346   3.513
 1385TYR    HD1 4697   2.565   8.404   3.557
 1385TYR    CE1 4698   2.412   8.402   3.408
 1385TYR    HE1 4699   2.437   8.505   3.384
 1385TYR     CZ 4700   2.326   8.317   3.337
 1385TYR     OH 4701   2.252   8.366   3.234
 1385TYR     HH 4702   2.269   8.457   3.207
 1385TYR    CE2 4703   2.312   8.182   3.376
 1385TYR    HE2 4704   2.252   8.109   3.323
 1385TYR    CD2 4705   2.377   8.131   3.489
 1385TYR    HD2 4706   2.371   8.028   3.520
 1385TYR      C 4707   2.305   8.103   3.808
 1385TYR      O 4708   2.195   8.156   3.812
 1386CYS      N 4709   2.314   7.970   3.802
 1386CYS      H 4710   2.405   7.928   3.787
 1386CYS     CA 4711   2.203   7.877   3.801
 1386CYS     HA 4712   2.142   7.901   3.713
 1386CYS     CB 4713   2.246   7.731   3.798
 1386CYS    HB1 4714   2.160   7.665   3.795
 1386CYS    HB2 4715   2.308   7.704   3.883
 1386CYS     SG 4716   2.325   7.695   3.639
 1386CYS     HG 4717   2.442   7.760   3.648
 1386CYS      C 4718   2.106   7.896   3.917
 1386CYS      O 4719   1.988   7.878   3.889
 1387THR      N 4720   2.146   7.935   4.038
 1387THR      H 4721   2.247   7.936   4.049
 1387THR     CA 4722   2.058   7.966   4.149
 1387THR     HA 4723   1.985   7.886   4.146
 1387THR     CB 4724   2.141   7.948   4.276
 1387THR     HB 4725   2.228   8.013   4.285
 1387THR    CG2 4726   2.060   7.960   4.406
 1387THR   HG21 4727   2.056   8.066   4.431
 1387THR   HG22 4728   1.964   7.912   4.387
 1387THR   HG23 4729   2.107   7.906   4.487
 1387THR    OG1 4730   2.186   7.815   4.280
 1387THR    HG1 4731   2.267   7.818   4.229
 1387THR      C 4732   1.985   8.100   4.145
 1387THR      O 4733   1.907   8.127   4.236
 1388GLN      N 4734   2.015   8.185   4.047
 1388GLN      H 4735   2.091   8.173   3.981
 1388GLN     CA 4736   1.939   8.306   4.022
 1388GLN     HA 4737   1.857   8.295   4.093
 1388GLN     CB 4738   2.011   8.437   4.051
 1388GLN    HB1 4739   2.041   8.437   4.156
 1388GLN    HB2 4740   1.943   8.520   4.034
 1388GLN     CG 4741   2.142   8.462   3.977
 1388GLN    HG1 4742   2.200   8.370   3.985
 1388GLN    HG2 4743   2.203   8.527   4.040
 1388GLN     CD 4744   2.126   8.506   3.833
 1388GLN    OE1 4745   2.103   8.624   3.806
 1388GLN    NE2 4746   2.140   8.415   3.737
 1388GLN   HE21 4747   2.164   8.318   3.752
 1388GLN   HE22 4748   2.163   8.454   3.646
 1388GLN      C 4749   1.856   8.308   3.894
 1388GLN      O 4750   1.768   8.393   3.876
 1389ASP      N 4751   1.881   8.214   3.802
 1389ASP      H 4752   1.936   8.133   3.826
 1389ASP     CA 4753   1.806   8.212   3.678
 1389ASP     HA 4754   1.821   8.313   3.640
 1389ASP     CB 4755   1.871   8.123   3.572
 1389ASP    HB1 4756   1.885   8.026   3.619
 1389ASP    HB2 4757   1.971   8.164   3.559
 1389ASP     CG 4758   1.807   8.116   3.434
 1389ASP    OD1 4759   1.691   8.073   3.416
 1389ASP    OD2 4760   1.867   8.170   3.339
 1389ASP      C 4761   1.663   8.171   3.710
 1389ASP      O 4762   1.644   8.064   3.767
 1390PRO      N 4763   1.559   8.244   3.670
 1390PRO     CD 4764   1.561   8.374   3.608
 1390PRO    HD1 4765   1.610   8.371   3.510
 1390PRO    HD2 4766   1.604   8.448   3.676
 1390PRO     CG 4767   1.415   8.405   3.579
 1390PRO    HG1 4768   1.382   8.362   3.484
 1390PRO    HG2 4769   1.411   8.513   3.591
 1390PRO     CB 4770   1.340   8.334   3.691
 1390PRO    HB1 4771   1.240   8.305   3.660
 1390PRO    HB2 4772   1.348   8.399   3.779
 1390PRO     CA 4773   1.426   8.211   3.717
 1390PRO     HA 4774   1.428   8.191   3.825
 1390PRO      C 4775   1.369   8.085   3.652
 1390PRO      O 4776   1.284   8.019   3.711
 1391ASP      N 4777   1.399   8.053   3.526
 1391ASP      H 4778   1.474   8.101   3.478
 1391ASP     CA 4779   1.357   7.923   3.479
 1391ASP     HA 4780   1.249   7.911   3.481
 1391ASP     CB 4781   1.386   7.904   3.330
 1391ASP    HB1 4782   1.339   7.814   3.291
 1391ASP    HB2 4783   1.491   7.888   3.304
 1391ASP     CG 4784   1.334   8.023   3.251
 1391ASP    OD1 4785   1.210   8.035   3.245
 1391ASP    OD2 4786   1.405   8.115   3.205
 1391ASP      C 4787   1.414   7.805   3.558
 1391ASP      O 4788   1.334   7.723   3.601
 1392VAL      N 4789   1.545   7.804   3.582
 1392VAL      H 4790   1.588   7.885   3.541
 1392VAL     CA 4791   1.622   7.704   3.653
 1392VAL     HA 4792   1.620   7.613   3.594
 1392VAL     CB 4793   1.770   7.741   3.666
 1392VAL     HB 4794   1.777   7.836   3.720
 1392VAL    CG1 4795   1.850   7.636   3.743
 1392VAL   HG11 4796   1.811   7.537   3.723
 1392VAL   HG12 4797   1.953   7.653   3.710
 1392VAL   HG13 4798   1.843   7.657   3.850
 1392VAL    CG2 4799   1.817   7.762   3.522
 1392VAL   HG21 4800   1.753   7.819   3.455
 1392VAL   HG22 4801   1.915   7.809   3.535
 1392VAL   HG23 4802   1.850   7.669   3.476
 1392VAL      C 4803   1.568   7.672   3.792
 1392VAL      O 4804   1.523   7.562   3.822
 1393ILE      N 4805   1.559   7.774   3.878
 1393ILE      H 4806   1.575   7.868   3.845
 1393ILE     CA 4807   1.508   7.764   4.014
 1393ILE     HA 4808   1.555   7.674   4.054
 1393ILE     CB 4809   1.559   7.876   4.103
 1393ILE     HB 4810   1.523   7.850   4.202
 1393ILE    CG2 4811   1.711   7.870   4.103
 1393ILE   HG21 4812   1.746   7.767   4.108
 1393ILE   HG22 4813   1.749   7.911   4.009
 1393ILE   HG23 4814   1.754   7.921   4.189
 1393ILE    CG1 4815   1.512   8.019   4.074
 1393ILE   HG11 4816   1.404   8.015   4.060
 1393ILE   HG12 4817   1.545   8.064   3.981
 1393ILE     CD 4818   1.531   8.120   4.186
 1393ILE    HD1 4819   1.496   8.218   4.154
 1393ILE    HD2 4820   1.496   8.090   4.285
 1393ILE    HD3 4821   1.640   8.128   4.190
 1393ILE      C 4822   1.357   7.753   4.029
 1393ILE      O 4823   1.309   7.751   4.142
 1394ASN      N 4824   1.287   7.739   3.916
 1394ASN      H 4825   1.331   7.756   3.826
 1394ASN     CA 4826   1.147   7.703   3.911
 1394ASN     HA 4827   1.120   7.672   4.012
 1394ASN     CB 4828   1.058   7.825   3.888
 1394ASN    HB1 4829   0.954   7.793   3.896
 1394ASN    HB2 4830   1.064   7.866   3.787
 1394ASN     CG 4831   1.076   7.941   3.985
 1394ASN    OD1 4832   1.058   7.937   4.107
 1394ASN    ND2 4833   1.114   8.063   3.947
 1394ASN   HD21 4834   1.158   8.081   3.858
 1394ASN   HD22 4835   1.130   8.122   4.027
 1394ASN      C 4836   1.119   7.586   3.818
 1394ASN      O 4837   1.000   7.559   3.804
 1395THR      N 4838   1.219   7.525   3.755
 1395THR      H 4839   1.308   7.572   3.751
 1395THR     CA 4840   1.191   7.413   3.667
 1395THR     HA 4841   1.110   7.439   3.599
 1395THR     CB 4842   1.310   7.376   3.580
 1395THR     HB 4843   1.393   7.353   3.647
 1395THR    CG2 4844   1.287   7.262   3.481
 1395THR   HG21 4845   1.216   7.291   3.403
 1395THR   HG22 4846   1.377   7.222   3.436
 1395THR   HG23 4847   1.238   7.177   3.529
 1395THR    OG1 4848   1.353   7.477   3.491
 1395THR    HG1 4849   1.370   7.556   3.543
 1395THR      C 4850   1.147   7.286   3.739
 1395THR      O 4851   1.198   7.251   3.845
 1396ALA      N 4852   1.029   7.240   3.697
 1396ALA      H 4853   0.982   7.293   3.625
 1396ALA     CA 4854   0.962   7.129   3.761
 1396ALA     HA 4855   0.956   7.153   3.867
 1396ALA     CB 4856   0.822   7.118   3.700
 1396ALA    HB1 4857   0.815   7.120   3.591
 1396ALA    HB2 4858   0.759   7.034   3.727
 1396ALA    HB3 4859   0.766   7.208   3.727
 1396ALA      C 4860   1.040   6.999   3.743
 1396ALA      O 4861   1.095   6.972   3.637
 1397LEU      N 4862   1.045   6.926   3.854
 1397LEU      H 4863   1.008   6.961   3.941
 1397LEU     CA 4864   1.104   6.794   3.860
 1397LEU     HA 4865   1.179   6.791   3.781
 1397LEU     CB 4866   1.163   6.774   4.000
 1397LEU    HB1 4867   1.164   6.667   4.022
 1397LEU    HB2 4868   1.087   6.809   4.069
 1397LEU     CG 4869   1.299   6.842   4.015
 1397LEU     HG 4870   1.304   6.949   3.998
 1397LEU    CD1 4871   1.347   6.852   4.160
 1397LEU   HD11 4872   1.365   6.752   4.201
 1397LEU   HD12 4873   1.443   6.903   4.162
 1397LEU   HD13 4874   1.267   6.906   4.210
 1397LEU    CD2 4875   1.411   6.782   3.931
 1397LEU   HD21 4876   1.444   6.685   3.968
 1397LEU   HD22 4877   1.375   6.770   3.829
 1397LEU   HD23 4878   1.500   6.845   3.932
 1397LEU      C 4879   1.004   6.684   3.825
 1397LEU      O 4880   0.884   6.696   3.849
 1398PRO      N 4881   1.049   6.576   3.762
 1398PRO     CD 4882   1.185   6.540   3.725
 1398PRO    HD1 4883   1.238   6.521   3.818
 1398PRO    HD2 4884   1.227   6.622   3.666
 1398PRO     CG 4885   1.172   6.410   3.646
 1398PRO    HG1 4886   1.191   6.327   3.715
 1398PRO    HG2 4887   1.241   6.401   3.563
 1398PRO     CB 4888   1.028   6.405   3.598
 1398PRO    HB1 4889   0.997   6.301   3.593
 1398PRO    HB2 4890   1.014   6.458   3.504
 1398PRO     CA 4891   0.954   6.480   3.709
 1398PRO     HA 4892   0.871   6.535   3.663
 1398PRO      C 4893   0.898   6.395   3.822
 1398PRO      O 4894   0.968   6.368   3.919
 1399ILE      N 4895   0.776   6.343   3.803
 1399ILE      H 4896   0.735   6.370   3.715
 1399ILE     CA 4897   0.708   6.236   3.873
 1399ILE     HA 4898   0.735   6.246   3.978
 1399ILE     CB 4899   0.557   6.262   3.869
 1399ILE     HB 4900   0.529   6.235   3.768
 1399ILE    CG2 4901   0.487   6.152   3.948
 1399ILE   HG21 4902   0.494   6.059   3.892
 1399ILE   HG22 4903   0.535   6.130   4.044
 1399ILE   HG23 4904   0.383   6.181   3.964
 1399ILE    CG1 4905   0.514   6.402   3.913
 1399ILE   HG11 4906   0.406   6.410   3.900
 1399ILE   HG12 4907   0.551   6.477   3.843
 1399ILE     CD 4908   0.544   6.441   4.058
 1399ILE    HD1 4909   0.539   6.549   4.072
 1399ILE    HD2 4910   0.478   6.389   4.127
 1399ILE    HD3 4911   0.643   6.402   4.080
 1399ILE      C 4912   0.755   6.104   3.814
 1399ILE      O 4913   0.731   6.082   3.695
 1400GLU      N 4914   0.829   6.017   3.882
 1400GLU      H 4915   0.859   6.041   3.975
 1400GLU     CA 4916   0.832   5.875   3.853
 1400GLU     HA 4917   0.846   5.862   3.745
 1400GLU     CB 4918   0.941   5.804   3.932
 1400GLU    HB1 4919   0.945   5.863   4.024
 1400GLU    HB2 4920   1.031   5.820   3.872
 1400GLU     CG 4921   0.927   5.656   3.968
 1400GLU    HG1 4922   0.905   5.602   3.875
 1400GLU    HG2 4923   0.840   5.647   4.033
 1400GLU     CD 4924   1.046   5.593   4.038
 1400GLU    OE1 4925   1.026   5.525   4.141
 1400GLU    OE2 4926   1.165   5.606   4.001
 1400GLU      C 4927   0.693   5.816   3.872
 1400GLU      O 4928   0.639   5.815   3.982
 1401TYR      N 4929   0.638   5.754   3.767
 1401TYR      H 4930   0.691   5.752   3.681
 1401TYR     CA 4931   0.506   5.694   3.768
 1401TYR     HA 4932   0.478   5.632   3.853
 1401TYR     CB 4933   0.403   5.806   3.757
 1401TYR    HB1 4934   0.446   5.887   3.698
 1401TYR    HB2 4935   0.393   5.855   3.853
 1401TYR     CG 4936   0.265   5.768   3.708
 1401TYR    CD1 4937   0.186   5.702   3.802
 1401TYR    HD1 4938   0.209   5.687   3.907
 1401TYR    CE1 4939   0.062   5.652   3.760
 1401TYR    HE1 4940   0.003   5.598   3.833
 1401TYR     CZ 4941   0.022   5.667   3.626
 1401TYR     OH 4942  -0.101   5.623   3.586
 1401TYR     HH 4943  -0.115   5.637   3.492
 1401TYR    CE2 4944   0.097   5.738   3.530
 1401TYR    HE2 4945   0.064   5.756   3.429
 1401TYR    CD2 4946   0.221   5.782   3.576
 1401TYR    HD2 4947   0.285   5.834   3.505
 1401TYR      C 4948   0.485   5.589   3.659
 1401TYR      O 4949   0.573   5.578   3.573
    0NME      N 4950   0.388   5.497   3.663
    0NME      H 4951   0.322   5.515   3.737
    0NME    CH3 4952   0.378   5.383   3.575
    0NME   HH31 4953   0.401   5.291   3.630
    0NME   HH32 4954   0.271   5.371   3.555
    0NME   HH33 4955   0.436   5.390   3.483
 1402LIG     C4 4956   2.956   5.817   5.805
 1402LIG     H4 4957   2.905   5.886   5.872
 1402LIG     C5 4958   3.158   5.754   5.696
 1402LIG     C6 4959   3.092   5.834   5.788
 1402LIG     H6 4960   3.147   5.909   5.845
 1402LIG     C7 4961   2.754   5.676   5.720
 1402LIG     C8 4962   2.749   5.579   5.625
 1402LIG    C10 4963   2.264   5.528   5.716
 1402LIG    C13 4964   2.408   5.654   5.858
 1402LIG    H13 4965   2.415   5.724   5.940
 1402LIG    C15 4966   2.516   5.633   5.774
 1402LIG    C17 4967   2.622   5.513   5.579
 1402LIG    C21 4968   2.636   5.360   5.570
 1402LIG   H211 4969   2.655   5.318   5.669
 1402LIG   H212 4970   2.732   5.350   5.519
 1402LIG   H213 4971   2.555   5.305   5.522
 1402LIG    C22 4972   2.592   5.574   5.441
 1402LIG   H221 4973   2.665   5.546   5.366
 1402LIG   H222 4974   2.580   5.682   5.449
 1402LIG   H223 4975   2.496   5.533   5.408
 1402LIG    C24 4976   2.188   5.637   6.070
 1402LIG   H241 4977   2.098   5.672   6.121
 1402LIG   H242 4978   2.275   5.701   6.087
 1402LIG   H243 4979   2.217   5.543   6.117
 1402LIG    C26 4980   1.869   5.426   5.592
 1402LIG    H26 4981   1.898   5.361   5.510
 1402LIG    C28 4982   1.924   5.568   5.571
 1402LIG   H281 4983   1.898   5.601   5.470
 1402LIG   H282 4984   1.868   5.637   5.633
 1402LIG    N19 4985   3.413   5.763   5.660
 1402LIG    C18 4986   3.300   5.765   5.678
 1402LIG     C3 4987   3.094   5.663   5.613
 1402LIG     H3 4988   3.143   5.600   5.539
 1402LIG     C1 4989   2.959   5.643   5.637
 1402LIG     C2 4990   2.891   5.720   5.730
 1402LIG     N9 4991   2.874   5.564   5.569
 1402LIG     H9 4992   2.892   5.504   5.490
 1402LIG    C14 4993   2.503   5.547   5.665
 1402LIG    C16 4994   2.642   5.702   5.811
 1402LIG    O20 4995   2.650   5.778   5.905
 1402LIG    C12 4996   2.376   5.498   5.640
 1402LIG    H12 4997   2.358   5.434   5.554
 1402LIG    C11 4998   2.281   5.605   5.831
 1402LIG    C23 4999   2.162   5.636   5.919
 1402LIG   H231 5000   2.125   5.734   5.888
 1402LIG   H232 5001   2.077   5.569   5.905
 1402LIG    N25 5002   2.144   5.488   5.666
 1402LIG    C29 5003   2.085   5.361   5.704
 1402LIG   H291 5004   2.113   5.287   5.629
 1402LIG   H292 5005   2.127   5.323   5.798
 1402LIG    C27 5006   1.932   5.369   5.720
 1402LIG   H271 5007   1.912   5.437   5.803
 1402LIG   H272 5008   1.893   5.280   5.768
 1402LIG    C30 5009   2.077   5.571   5.566
 1402LIG   H301 5010   2.108   5.675   5.578
 1402LIG   H302 5011   2.115   5.544   5.467
 1402LIG    N31 5012   1.720   5.412   5.599
 1402LIG    H31 5013   1.686   5.434   5.694
 1402LIG    C32 5014   1.646   5.499   5.502
 1402LIG   H321 5015   1.683   5.599   5.522
 1402LIG   H322 5016   1.672   5.471   5.399
 1402LIG    C34 5017   1.495   5.481   5.519
 1402LIG   H341 5018   1.438   5.540   5.446
 1402LIG   H342 5019   1.454   5.506   5.617
 1402LIG    O36 5020   1.457   5.345   5.491
 1402LIG    C35 5021   1.527   5.250   5.573
 1402LIG   H351 5022   1.493   5.256   5.677
 1402LIG   H352 5023   1.510   5.149   5.536
 1402LIG    C33 5024   1.679   5.272   5.568
 1402LIG   H331 5025   1.717   5.258   5.466
 1402LIG   H332 5026   1.727   5.196   5.629
 1403SOL     OW 5027   3.573   5.244   0.184
 1403SOL    HW1 5028   3.663   5.239   0.218
 1403SOL    HW2 5029   3.526   5.176   0.232
 1404SOL     OW 5030   4.983   6.396   0.507
 1404SOL    HW1 5031   5.070   6.434   0.491
 1404SOL    HW2 5032   4.959   6.427   0.595
 1405SOL     OW 5033   2.320   2.240   0.165
 1405SOL    HW1 5034   2.262   2.207   0.095
 1405SOL    HW2 5035   2.262   2.249   0.241
 1406SOL     OW 5036   5.904   4.112   4.156
 1406SOL    HW1 5037   5.909   4.179   4.224
 1406SOL    HW2 5038   5.844   4.046   4.192
 1407SOL     OW 5039   5.811   6.562   3.746
 1407SOL    HW1 5040   5.748   6.518   3.803
 1407SOL    HW2 5041   5.817   6.506   3.669
 1408SOL     OW 5042   1.350   9.370   4.137
 1408SOL    HW1 5043   1.340   9.449   4.191
 1408SOL    HW2 5044   1.352   9.403   4.047
 1409SOL     OW 5045   7.344   6.680   4.268
 1409SOL    HW1 5046   7.338   6.694   4.362
 1409SOL    HW2 5047   7.336   6.585   4.258
 1410SOL     OW 5048   4.944   2.074   1.321
 1410SOL    HW1 5049   5.026   2.027   1.304
 1410SOL    HW2 5050   4.971   2.164   1.338
 1411SOL     OW 5051   3.155   9.786   5.126
 1411SOL    HW1 5052   3.230   9.833   5.091
 1411SOL    HW2 5053   3.145   9.710   5.069
 1412SOL     OW 5054   1.774   2.358   3.592
 1412SOL    HW1 5055   1.772   2.435   3.648
 1412SOL    HW2 5056   1.833   2.383   3.520
 1413SOL     OW 5057   6.925   5.793   2.381
 1413SOL    HW1 5058   6.850   5.745   2.346
 1413SOL    HW2 5059   6.887   5.874   2.416
 1414SOL     OW 5060   3.951   3.687   4.100
 1414SOL    HW1 5061   4.004   3.677   4.179
 1414SOL    HW2 5062   4.011   3.724   4.036
 1415SOL     OW 5063   4.250   5.595   0.004
 1415SOL    HW1 5064   4.223   5.575   0.093
 1415SOL    HW2 5065   4.233   5.514  -0.046
 1416SOL     OW 5066   7.983   4.133   1.294
 1416SOL    HW1 5067   7.929   4.204   1.259
 1416SOL    HW2 5068   8.015   4.087   1.217
 1417SOL     OW 5069   3.085   7.980   1.706
 1417SOL    HW1 5070   3.051   7.891   1.720
 1417SOL    HW2 5071   3.044   8.032   1.775
 1418SOL     OW 5072   2.792   0.770   0.515
 1418SOL    HW1 5073   2.779   0.824   0.436
 1418SOL    HW2 5074   2.866   0.713   0.493
 1419SOL     OW 5075   3.017  10.759   6.127
 1419SOL    HW1 5076   2.965  10.809   6.064
 1419SOL    HW2 5077   2.975  10.674   6.131
 1420SOL     OW 5078   4.650   4.284   1.633
 1420SOL    HW1 5079   4.624   4.213   1.691
 1420SOL    HW2 5080   4.717   4.331   1.682
 1421SOL     OW 5081   4.362   3.397   2.315
 1421SOL    HW1 5082   4.451   3.407   2.347
 1421SOL    HW2 5083   4.330   3.317   2.357
 1422SOL     OW 5084   1.888   2.503   4.245
 1422SOL    HW1 5085   1.929   2.437   4.300
 1422SOL    HW2 5086   1.955   2.571   4.234
 1423SOL     OW 5087   5.861   4.787   3.989
 1423SOL    HW1 5088   5.923   4.815   4.056
 1423SOL    HW2 5089   5.915   4.749   3.920
 1424SOL     OW 5090   1.723   4.281   2.347
 1424SOL    HW1 5091   1.739   4.312   2.436
 1424SOL    HW2 5092   1.809   4.283   2.305
 1425SOL     OW 5093   0.738   6.537   4.983
 1425SOL    HW1 5094   0.667   6.583   4.937
 1425SOL    HW2 5095   0.694   6.474   5.039
 1426SOL     OW 5096   2.390   9.781   4.877
 1426SOL    HW1 5097   2.385   9.729   4.797
 1426SOL    HW2 5098   2.482   9.811   4.880
 1427SOL     OW 5099   0.676   0.433   0.541
 1427SOL    HW1 5100   0.658   0.487   0.465
 1427SOL    HW2 5101   0.613   0.361   0.536
 1428SOL     OW 5102   3.184   9.472   6.115
 1428SOL    HW1 5103   3.123   9.506   6.050
 1428SOL    HW2 5104   3.137   9.477   6.198
 1429SOL     OW 5105   5.678   4.846   5.316
 1429SOL    HW1 5106   5.638   4.877   5.235
 1429SOL    HW2 5107   5.761   4.808   5.289
 1430SOL     OW 5108   5.729  10.470   6.643
 1430SOL    HW1 5109   5.637  10.468   6.668
 1430SOL    HW2 5110   5.729  10.502   6.553
 1431SOL     OW 5111   0.963   5.551   3.621
 1431SOL    HW1 5112   1.037   5.500   3.654
 1431SOL    HW2 5113   0.886   5.499   3.643
 1432SOL     OW 5114   5.777   2.350   0.882
 1432SOL    HW1 5115   5.725   2.285   0.834
 1432SOL    HW2 5116   5.840   2.383   0.818
 1433SOL     OW 5117   7.447   5.627   1.488
 1433SOL    HW1 5118   7.518   5.563   1.480
 1433SOL    HW2 5119   7.487   5.700   1.536
 1434SOL     OW 5120  -1.721   4.204   5.484
 1434SOL    HW1 5121  -1.797   4.200   5.426
 1434SOL    HW2 5122  -1.698   4.297   5.486
 1435SOL     OW 5123   4.849   3.147   4.541
 1435SOL    HW1 5124   4.837   3.054   4.520
 1435SOL    HW2 5125   4.877   3.148   4.632
 1436SOL     OW 5126   5.782   6.110   4.742
 1436SOL    HW1 5127   5.868   6.068   4.749
 1436SOL    HW2 5128   5.795   6.181   4.680
 1437SOL     OW 5129   7.111   8.565   4.725
 1437SOL    HW1 5130   7.187   8.577   4.782
 1437SOL    HW2 5131   7.097   8.471   4.723
 1438SOL     OW 5132   5.330   6.670   4.441
 1438SOL    HW1 5133   5.281   6.595   4.474
 1438SOL    HW2 5134   5.378   6.635   4.366
 1439SOL     OW 5135   6.664   6.903   0.939
 1439SOL    HW1 5136   6.714   6.958   0.879
 1439SOL    HW2 5137   6.656   6.819   0.893
 1440SOL     OW 5138   5.397   7.851   3.864
 1440SOL    HW1 5139   5.437   7.818   3.944
 1440SOL    HW2 5140   5.303   7.836   3.876
 1441SOL     OW 5141   7.505   2.424   0.869
 1441SOL    HW1 5142   7.454   2.482   0.926
 1441SOL    HW2 5143   7.441   2.392   0.805
 1442SOL     OW 5144   8.148   9.773   5.041
 1442SOL    HW1 5145   8.073   9.744   4.988
 1442SOL    HW2 5146   8.120   9.758   5.131
 1443SOL     OW 5147   9.559   5.519   0.476
 1443SOL    HW1 5148   9.647   5.487   0.493
 1443SOL    HW2 5149   9.571   5.609   0.445
 1444SOL     OW 5150   7.912   9.275   4.816
 1444SOL    HW1 5151   7.888   9.311   4.902
 1444SOL    HW2 5152   7.828   9.262   4.771
 1445SOL     OW 5153  -1.213   4.166   4.721
 1445SOL    HW1 5154  -1.155   4.157   4.645
 1445SOL    HW2 5155  -1.203   4.257   4.748
 1446SOL     OW 5156   8.535   6.044   1.295
 1446SOL    HW1 5157   8.528   6.028   1.201
 1446SOL    HW2 5158   8.617   6.092   1.305
 1447SOL     OW 5159   6.361   5.635   0.852
 1447SOL    HW1 5160   6.384   5.544   0.868
 1447SOL    HW2 5161   6.266   5.639   0.867
 1448SOL     OW 5162   9.401   4.589   0.341
 1448SOL    HW1 5163   9.336   4.536   0.295
 1448SOL    HW2 5164   9.423   4.539   0.419
 1449SOL     OW 5165   5.438   1.782   1.863
 1449SOL    HW1 5166   5.502   1.730   1.912
 1449SOL    HW2 5167   5.385   1.824   1.931
 1450SOL     OW 5168   6.183   5.620   2.273
 1450SOL    HW1 5169   6.198   5.597   2.181
 1450SOL    HW2 5170   6.107   5.568   2.299
 1451SOL     OW 5171   4.319   9.753   4.551
 1451SOL    HW1 5172   4.335   9.804   4.631
 1451SOL    HW2 5173   4.254   9.688   4.577
 1452SOL     OW 5174   4.920   4.714   5.277
 1452SOL    HW1 5175   4.874   4.667   5.347
 1452SOL    HW2 5176   4.899   4.806   5.292
 1453SOL     OW 5177  -0.783   4.921   4.438
 1453SOL    HW1 5178  -0.796   4.973   4.517
 1453SOL    HW2 5179  -0.835   4.966   4.371
 1454SOL     OW 5180   1.086   9.671   6.438
 1454SOL    HW1 5181   1.049   9.639   6.356
 1454SOL    HW2 5182   1.167   9.715   6.411
 1455SOL     OW 5183   7.131   5.802   4.083
 1455SOL    HW1 5184   7.083   5.867   4.030
 1455SOL    HW2 5185   7.223   5.819   4.062
 1456SOL     OW 5186   6.169   8.283   4.061
 1456SOL    HW1 5187   6.161   8.340   4.138
 1456SOL    HW2 5188   6.219   8.208   4.093
 1457SOL     OW 5189   7.209   0.371   0.609
 1457SOL    HW1 5190   7.120   0.344   0.629
 1457SOL    HW2 5191   7.233   0.429   0.681
 1458SOL     OW 5192   1.996   8.333   5.923
 1458SOL    HW1 5193   1.930   8.264   5.917
 1458SOL    HW2 5194   2.015   8.339   6.017
 1459SOL     OW 5195   0.289   5.575   4.689
 1459SOL    HW1 5196   0.255   5.506   4.633
 1459SOL    HW2 5197   0.253   5.556   4.776
 1460SOL     OW 5198   2.010   9.594   4.058
 1460SOL    HW1 5199   1.942   9.661   4.056
 1460SOL    HW2 5200   2.001   9.548   3.974
 1461SOL     OW 5201   1.060   4.277   6.025
 1461SOL    HW1 5202   1.055   4.348   5.960
 1461SOL    HW2 5203   1.070   4.198   5.973
 1462SOL     OW 5204   1.230  10.906   6.085
 1462SOL    HW1 5205   1.166  10.839   6.063
 1462SOL    HW2 5206   1.240  10.900   6.180
 1463SOL     OW 5207   2.590  10.891   6.021
 1463SOL    HW1 5208   2.589  10.979   6.058
 1463SOL    HW2 5209   2.520  10.892   5.955
 1464SOL     OW 5210   0.672   7.553   6.209
 1464SOL    HW1 5211   0.721   7.562   6.127
 1464SOL    HW2 5212   0.683   7.638   6.252
 1465SOL     OW 5213  -1.303   5.314   5.936
 1465SOL    HW1 5214  -1.250   5.351   6.007
 1465SOL    HW2 5215  -1.242   5.260   5.886
 1466SOL     OW 5216   3.034   4.756   1.795
 1466SOL    HW1 5217   2.946   4.771   1.829
 1466SOL    HW2 5218   3.021   4.729   1.704
 1467SOL     OW 5219   1.746   9.741   5.879
 1467SOL    HW1 5220   1.821   9.799   5.895
 1467SOL    HW2 5221   1.672   9.786   5.920
 1468SOL     OW 5222   3.242   4.355   3.942
 1468SOL    HW1 5223   3.311   4.420   3.956
 1468SOL    HW2 5224   3.206   4.339   4.029
 1469SOL     OW 5225   1.497   8.603   5.669
 1469SOL    HW1 5226   1.569   8.575   5.613
 1469SOL    HW2 5227   1.538   8.656   5.737
 1470SOL     OW 5228   2.019   8.534   2.450
 1470SOL    HW1 5229   2.045   8.465   2.389
 1470SOL    HW2 5230   1.939   8.500   2.492
 1471SOL     OW 5231   5.047   1.590   1.536
 1471SOL    HW1 5232   5.086   1.650   1.600
 1471SOL    HW2 5233   5.122   1.542   1.500
 1472SOL     OW 5234   5.378   3.611   1.118
 1472SOL    HW1 5235   5.370   3.652   1.032
 1472SOL    HW2 5236   5.300   3.640   1.166
 1473SOL     OW 5237   7.552  10.170   6.110
 1473SOL    HW1 5238   7.498  10.106   6.064
 1473SOL    HW2 5239   7.607  10.209   6.042
 1474SOL     OW 5240   5.201   4.646   0.095
 1474SOL    HW1 5241   5.240   4.578   0.150
 1474SOL    HW2 5242   5.111   4.618   0.082
 1475SOL     OW 5243   2.836   3.399   1.481
 1475SOL    HW1 5244   2.759   3.438   1.440
 1475SOL    HW2 5245   2.801   3.356   1.560
 1476SOL     OW 5246   7.904   2.686   0.593
 1476SOL    HW1 5247   7.907   2.651   0.504
 1476SOL    HW2 5248   7.976   2.749   0.596
 1477SOL     OW 5249   1.911   2.777   4.803
 1477SOL    HW1 5250   1.926   2.834   4.727
 1477SOL    HW2 5251   1.947   2.692   4.777
 1478SOL     OW 5252   4.744   8.143   1.852
 1478SOL    HW1 5253   4.811   8.179   1.909
 1478SOL    HW2 5254   4.671   8.204   1.858
 1479SOL     OW 5255   1.848   5.952   6.336
 1479SOL    HW1 5256   1.789   5.999   6.395
 1479SOL    HW2 5257   1.915   6.015   6.313
 1480SOL     OW 5258   7.559   8.753   5.955
 1480SOL    HW1 5259   7.493   8.819   5.979
 1480SOL    HW2 5260   7.515   8.669   5.968
 1481SOL     OW 5261   3.121   3.987   1.544
 1481SOL    HW1 5262   3.149   4.077   1.527
 1481SOL    HW2 5263   3.186   3.953   1.606
 1482SOL     OW 5264   6.787   6.966   3.179
 1482SOL    HW1 5265   6.806   6.889   3.232
 1482SOL    HW2 5266   6.853   6.966   3.110
 1483SOL     OW 5267   1.039   8.137   5.953
 1483SOL    HW1 5268   1.068   8.229   5.957
 1483SOL    HW2 5269   0.977   8.135   5.880
 1484SOL     OW 5270   0.434   7.981   6.455
 1484SOL    HW1 5271   0.435   8.061   6.403
 1484SOL    HW2 5272   0.381   8.003   6.532
 1485SOL     OW 5273   7.612   0.912   0.614
 1485SOL    HW1 5274   7.563   0.956   0.545
 1485SOL    HW2 5275   7.588   0.820   0.606
 1486SOL     OW 5276   0.382   1.225   0.880
 1486SOL    HW1 5277   0.406   1.135   0.858
 1486SOL    HW2 5278   0.416   1.277   0.807
 1487SOL     OW 5279   2.906   2.533   0.798
 1487SOL    HW1 5280   2.886   2.462   0.736
 1487SOL    HW2 5281   2.989   2.569   0.767
 1488SOL     OW 5282   4.340   3.672   3.779
 1488SOL    HW1 5283   4.355   3.670   3.684
 1488SOL    HW2 5284   4.338   3.580   3.805
 1489SOL     OW 5285   2.771   3.130   3.322
 1489SOL    HW1 5286   2.855   3.093   3.293
 1489SOL    HW2 5287   2.754   3.202   3.260
 1490SOL     OW 5288   1.608   7.744   5.283
 1490SOL    HW1 5289   1.531   7.778   5.328
 1490SOL    HW2 5290   1.579   7.663   5.242
 1491SOL     OW 5291   5.145   4.029   0.813
 1491SOL    HW1 5292   5.181   4.033   0.902
 1491SOL    HW2 5293   5.078   4.098   0.812
 1492SOL     OW 5294   2.575   0.150   0.194
 1492SOL    HW1 5295   2.546   0.219   0.133
 1492SOL    HW2 5296   2.498   0.134   0.249
 1493SOL     OW 5297   4.202   7.428   1.696
 1493SOL    HW1 5298   4.210   7.506   1.641
 1493SOL    HW2 5299   4.124   7.442   1.748
 1494SOL     OW 5300   1.239   6.565   5.793
 1494SOL    HW1 5301   1.318   6.522   5.761
 1494SOL    HW2 5302   1.255   6.577   5.887
 1495SOL     OW 5303   4.621   2.353   1.676
 1495SOL    HW1 5304   4.654   2.443   1.670
 1495SOL    HW2 5305   4.579   2.337   1.592
 1496SOL     OW 5306   1.770   7.431   6.075
 1496SOL    HW1 5307   1.837   7.405   6.137
 1496SOL    HW2 5308   1.728   7.507   6.116
 1497SOL     OW 5309   7.675   4.401   1.359
 1497SOL    HW1 5310   7.734   4.449   1.417
 1497SOL    HW2 5311   7.588   4.436   1.379
 1498SOL     OW 5312   5.536   7.340   1.307
 1498SOL    HW1 5313   5.543   7.252   1.270
 1498SOL    HW2 5314   5.537   7.327   1.401
 1499SOL     OW 5315   3.054   4.152   5.532
 1499SOL    HW1 5316   3.127   4.164   5.593
 1499SOL    HW2 5317   3.061   4.226   5.471
 1500SOL     OW 5318   5.825   5.567   6.477
 1500SOL    HW1 5319   5.813   5.659   6.455
 1500SOL    HW2 5320   5.810   5.520   6.395
 1501SOL     OW 5321   2.610   5.411   1.592
 1501SOL    HW1 5322   2.674   5.440   1.527
 1501SOL    HW2 5323   2.650   5.333   1.631
 1502SOL     OW 5324   1.822   2.643   1.485
 1502SOL    HW1 5325   1.759   2.673   1.550
 1502SOL    HW2 5326   1.779   2.657   1.401
 1503SOL     OW 5327   3.180   9.134   3.269
 1503SOL    HW1 5328   3.170   9.171   3.357
 1503SOL    HW2 5329   3.100   9.083   3.256
 1504SOL     OW 5330   8.390   5.309   0.903
 1504SOL    HW1 5331   8.356   5.220   0.911
 1504SOL    HW2 5332   8.376   5.332   0.811
 1505SOL     OW 5333   2.602   3.873   3.649
 1505SOL    HW1 5334   2.580   3.784   3.623
 1505SOL    HW2 5335   2.595   3.924   3.568
 1506SOL     OW 5336   4.734   6.992   3.063
 1506SOL    HW1 5337   4.775   6.950   2.988
 1506SOL    HW2 5338   4.766   7.082   3.062
 1507SOL     OW 5339   4.192   4.519   4.246
 1507SOL    HW1 5340   4.222   4.504   4.335
 1507SOL    HW2 5341   4.239   4.453   4.194
 1508SOL     OW 5342   1.454   6.095   2.968
 1508SOL    HW1 5343   1.364   6.122   2.951
 1508SOL    HW2 5344   1.507   6.172   2.947
 1509SOL     OW 5345   6.378   1.078   1.520
 1509SOL    HW1 5346   6.283   1.062   1.514
 1509SOL    HW2 5347   6.396   1.080   1.614
 1510SOL     OW 5348   4.424   5.833   1.338
 1510SOL    HW1 5349   4.352   5.872   1.387
 1510SOL    HW2 5350   4.466   5.774   1.401
 1511SOL     OW 5351   1.986   3.500   0.457
 1511SOL    HW1 5352   1.996   3.413   0.419
 1511SOL    HW2 5353   2.076   3.527   0.478
 1512SOL     OW 5354   8.006   9.038   4.491
 1512SOL    HW1 5355   7.916   9.053   4.461
 1512SOL    HW2 5356   8.060   9.074   4.421
 1513SOL     OW 5357  -0.725   3.438   5.086
 1513SOL    HW1 5358  -0.673   3.427   5.007
 1513SOL    HW2 5359  -0.686   3.378   5.150
 1514SOL     OW 5360   1.634   5.809   2.607
 1514SOL    HW1 5361   1.713   5.839   2.651
 1514SOL    HW2 5362   1.569   5.802   2.677
 1515SOL     OW 5363   3.889   8.036   5.335
 1515SOL    HW1 5364   3.901   8.010   5.426
 1515SOL    HW2 5365   3.951   7.981   5.286
 1516SOL     OW 5366   4.060   2.299   1.965
 1516SOL    HW1 5367   3.980   2.313   1.914
 1516SOL    HW2 5368   4.130   2.335   1.911
 1517SOL     OW 5369   3.817   7.448   0.493
 1517SOL    HW1 5370   3.723   7.445   0.475
 1517SOL    HW2 5371   3.825   7.425   0.586
 1518SOL     OW 5372   6.819   8.324   3.114
 1518SOL    HW1 5373   6.729   8.355   3.108
 1518SOL    HW2 5374   6.811   8.233   3.143
 1519SOL     OW 5375   6.674   2.886   0.745
 1519SOL    HW1 5376   6.655   2.964   0.797
 1519SOL    HW2 5377   6.660   2.813   0.804
 1520SOL     OW 5378   3.512   4.395   1.309
 1520SOL    HW1 5379   3.500   4.430   1.221
 1520SOL    HW2 5380   3.470   4.459   1.366
 1521SOL     OW 5381   8.093   4.591   0.213
 1521SOL    HW1 5382   8.017   4.637   0.250
 1521SOL    HW2 5383   8.167   4.624   0.264
 1522SOL     OW 5384   8.636   7.798   2.599
 1522SOL    HW1 5385   8.632   7.854   2.676
 1522SOL    HW2 5386   8.548   7.761   2.592
 1523SOL     OW 5387   6.749   7.316   2.751
 1523SOL    HW1 5388   6.776   7.256   2.681
 1523SOL    HW2 5389   6.688   7.265   2.804
 1524SOL     OW 5390   7.223   0.617   0.405
 1524SOL    HW1 5391   7.146   0.656   0.445
 1524SOL    HW2 5392   7.243   0.541   0.460
 1525SOL     OW 5393   2.596   9.751   6.203
 1525SOL    HW1 5394   2.598   9.742   6.298
 1525SOL    HW2 5395   2.557   9.669   6.172
 1526SOL     OW 5396   0.836   5.096   3.154
 1526SOL    HW1 5397   0.795   5.035   3.093
 1526SOL    HW2 5398   0.871   5.166   3.099
 1527SOL     OW 5399   4.858   4.695   3.923
 1527SOL    HW1 5400   4.769   4.721   3.947
 1527SOL    HW2 5401   4.911   4.716   3.999
 1528SOL     OW 5402   3.150   8.547   4.719
 1528SOL    HW1 5403   3.114   8.621   4.768
 1528SOL    HW2 5404   3.076   8.512   4.670
 1529SOL     OW 5405   7.966   4.966   2.239
 1529SOL    HW1 5406   7.903   4.901   2.208
 1529SOL    HW2 5407   7.975   4.947   2.333
 1530SOL     OW 5408   1.353   3.696   2.129
 1530SOL    HW1 5409   1.333   3.604   2.112
 1530SOL    HW2 5410   1.420   3.695   2.197
 1531SOL     OW 5411   5.091   7.060   1.507
 1531SOL    HW1 5412   5.156   7.108   1.455
 1531SOL    HW2 5413   5.139   6.985   1.542
 1532SOL     OW 5414   1.677   5.154   4.970
 1532SOL    HW1 5415   1.719   5.169   5.055
 1532SOL    HW2 5416   1.585   5.176   4.986
 1533SOL     OW 5417   7.439   3.936   0.129
 1533SOL    HW1 5418   7.347   3.959   0.117
 1533SOL    HW2 5419   7.441   3.892   0.215
 1534SOL     OW 5420   4.371   7.487   3.405
 1534SOL    HW1 5421   4.396   7.488   3.497
 1534SOL    HW2 5422   4.289   7.536   3.401
 1535SOL     OW 5423   5.434   4.509   3.415
 1535SOL    HW1 5424   5.433   4.520   3.510
 1535SOL    HW2 5425   5.341   4.504   3.391
 1536SOL     OW 5426   5.600   5.386   5.330
 1536SOL    HW1 5427   5.615   5.291   5.329
 1536SOL    HW2 5428   5.585   5.408   5.238
 1537SOL     OW 5429   3.570   4.290   5.271
 1537SOL    HW1 5430   3.625   4.222   5.232
 1537SOL    HW2 5431   3.541   4.342   5.197
 1538SOL     OW 5432   1.550   2.905   4.581
 1538SOL    HW1 5433   1.543   2.811   4.596
 1538SOL    HW2 5434   1.482   2.924   4.516
 1539SOL     OW 5435   5.553   6.726   2.068
 1539SOL    HW1 5436   5.552   6.654   2.130
 1539SOL    HW2 5437   5.630   6.778   2.093
 1540SOL     OW 5438   0.731   4.454   2.659
 1540SOL    HW1 5439   0.823   4.462   2.633
 1540SOL    HW2 5440   0.710   4.539   2.699
 1541SOL     OW 5441   1.896   4.651   1.174
 1541SOL    HW1 5442   1.809   4.632   1.211
 1541SOL    HW2 5443   1.948   4.678   1.250
 1542SOL     OW 5444   7.042   8.062   3.496
 1542SOL    HW1 5445   7.094   8.104   3.428
 1542SOL    HW2 5446   6.951   8.072   3.468
 1543SOL     OW 5447   3.940   1.916   2.636
 1543SOL    HW1 5448   3.880   1.985   2.667
 1543SOL    HW2 5449   4.025   1.939   2.673
 1544SOL     OW 5450   0.432   7.847   3.820
 1544SOL    HW1 5451   0.520   7.822   3.845
 1544SOL    HW2 5452   0.411   7.790   3.746
 1545SOL     OW 5453   1.207   7.063   4.904
 1545SOL    HW1 5454   1.127   7.092   4.859
 1545SOL    HW2 5455   1.275   7.068   4.837
 1546SOL     OW 5456   4.928  10.553   6.458
 1546SOL    HW1 5457   4.941  10.527   6.367
 1546SOL    HW2 5458   4.921  10.470   6.506
 1547SOL     OW 5459   0.497   8.827   4.919
 1547SOL    HW1 5460   0.565   8.868   4.972
 1547SOL    HW2 5461   0.417   8.836   4.970
 1548SOL     OW 5462   2.058   3.466   2.636
 1548SOL    HW1 5463   2.112   3.520   2.693
 1548SOL    HW2 5464   2.012   3.406   2.695
 1549SOL     OW 5465   1.123   7.792   4.437
 1549SOL    HW1 5466   1.198   7.848   4.418
 1549SOL    HW2 5467   1.102   7.809   4.529
 1550SOL     OW 5468   1.294   2.611   3.998
 1550SOL    HW1 5469   1.337   2.526   3.983
 1550SOL    HW2 5470   1.294   2.653   3.912
 1551SOL     OW 5471   5.573   8.028   3.404
 1551SOL    HW1 5472   5.547   7.950   3.454
 1551SOL    HW2 5473   5.631   7.994   3.336
 1552SOL     OW 5474   4.615   7.238   4.404
 1552SOL    HW1 5475   4.567   7.227   4.487
 1552SOL    HW2 5476   4.706   7.250   4.431
 1553SOL     OW 5477   7.788   4.673   0.020
 1553SOL    HW1 5478   7.738   4.628  -0.049
 1553SOL    HW2 5479   7.838   4.740  -0.027
 1554SOL     OW 5480  -0.058  10.054   6.456
 1554SOL    HW1 5481  -0.019  10.104   6.384
 1554SOL    HW2 5482  -0.034   9.963   6.439
 1555SOL     OW 5483   6.748   1.435   1.021
 1555SOL    HW1 5484   6.766   1.345   0.993
 1555SOL    HW2 5485   6.817   1.487   0.980
 1556SOL     OW 5486   6.558   7.752   1.246
 1556SOL    HW1 5487   6.530   7.838   1.276
 1556SOL    HW2 5488   6.640   7.735   1.294
 1557SOL     OW 5489   7.122   7.414   4.581
 1557SOL    HW1 5490   7.077   7.359   4.645
 1557SOL    HW2 5491   7.146   7.493   4.629
 1558SOL     OW 5492   4.628   3.206   2.859
 1558SOL    HW1 5493   4.564   3.158   2.912
 1558SOL    HW2 5494   4.680   3.255   2.922
 1559SOL     OW 5495   3.181   1.391   0.293
 1559SOL    HW1 5496   3.226   1.326   0.347
 1559SOL    HW2 5497   3.174   1.351   0.207
 1560SOL     OW 5498   4.005   3.337   4.891
 1560SOL    HW1 5499   3.970   3.249   4.899
 1560SOL    HW2 5500   3.948   3.391   4.947
 1561SOL     OW 5501   1.795   4.228   6.245
 1561SOL    HW1 5502   1.844   4.155   6.284
 1561SOL    HW2 5503   1.791   4.294   6.314
 1562SOL     OW 5504   5.800  11.048   6.286
 1562SOL    HW1 5505   5.882  11.013   6.320
 1562SOL    HW2 5506   5.763  10.976   6.235
 1563SOL     OW 5507   1.408   2.728   0.441
 1563SOL    HW1 5508   1.404   2.792   0.513
 1563SOL    HW2 5509   1.442   2.648   0.482
 1564SOL     OW 5510   4.179   4.399   0.279
 1564SOL    HW1 5511   4.174   4.339   0.354
 1564SOL    HW2 5512   4.264   4.380   0.239
 1565SOL     OW 5513   0.729   6.399   5.345
 1565SOL    HW1 5514   0.665   6.466   5.369
 1565SOL    HW2 5515   0.728   6.396   5.250
 1566SOL     OW 5516   7.342   9.282   4.227
 1566SOL    HW1 5517   7.361   9.188   4.227
 1566SOL    HW2 5518   7.427   9.324   4.232
 1567SOL     OW 5519   6.115   7.992   4.564
 1567SOL    HW1 5520   6.180   7.946   4.617
 1567SOL    HW2 5521   6.031   7.967   4.603
 1568SOL     OW 5522   4.573   3.858   6.509
 1568SOL    HW1 5523   4.590   3.790   6.444
 1568SOL    HW2 5524   4.604   3.939   6.467
 1569SOL     OW 5525   6.733   4.170   2.627
 1569SOL    HW1 5526   6.687   4.206   2.703
 1569SOL    HW2 5527   6.755   4.246   2.574
 1570SOL     OW 5528   3.087   3.090   1.086
 1570SOL    HW1 5529   3.019   3.105   1.152
 1570SOL    HW2 5530   3.052   3.128   1.006
 1571SOL     OW 5531   7.218   4.557   0.975
 1571SOL    HW1 5532   7.125   4.573   0.964
 1571SOL    HW2 5533   7.251   4.633   1.023
 1572SOL     OW 5534   1.366   9.699   4.853
 1572SOL    HW1 5535   1.448   9.717   4.807
 1572SOL    HW2 5536   1.386   9.715   4.945
 1573SOL     OW 5537   3.189   5.276   3.376
 1573SOL    HW1 5538   3.124   5.251   3.441
 1573SOL    HW2 5539   3.189   5.204   3.313
 1574SOL     OW 5540   0.609   5.630   4.987
 1574SOL    HW1 5541   0.525   5.666   5.014
 1574SOL    HW2 5542   0.594   5.536   4.982
 1575SOL     OW 5543   6.877  10.176   6.140
 1575SOL    HW1 5544   6.973  10.170   6.132
 1575SOL    HW2 5545   6.853  10.098   6.191
 1576SOL     OW 5546   3.331   7.548   2.390
 1576SOL    HW1 5547   3.324   7.640   2.417
 1576SOL    HW2 5548   3.341   7.552   2.295
 1577SOL     OW 5549   1.336   2.515   0.247
 1577SOL    HW1 5550   1.384   2.586   0.290
 1577SOL    HW2 5551   1.256   2.556   0.214
 1578SOL     OW 5552   4.382   2.327   3.539
 1578SOL    HW1 5553   4.303   2.331   3.592
 1578SOL    HW2 5554   4.432   2.254   3.575
 1579SOL     OW 5555   3.991   8.047   4.542
 1579SOL    HW1 5556   4.037   8.012   4.618
 1579SOL    HW2 5557   3.899   8.048   4.567
 1580SOL     OW 5558   6.598   9.367   3.841
 1580SOL    HW1 5559   6.615   9.295   3.902
 1580SOL    HW2 5560   6.526   9.337   3.786
 1581SOL     OW 5561   8.699   7.662   1.745
 1581SOL    HW1 5562   8.727   7.687   1.832
 1581SOL    HW2 5563   8.659   7.576   1.756
 1582SOL     OW 5564   5.374   3.374   1.552
 1582SOL    HW1 5565   5.294   3.410   1.513
 1582SOL    HW2 5566   5.433   3.362   1.478
 1583SOL     OW 5567   8.412   5.114   1.808
 1583SOL    HW1 5568   8.457   5.188   1.849
 1583SOL    HW2 5569   8.482   5.055   1.781
 1584SOL     OW 5570   2.896   3.178   1.298
 1584SOL    HW1 5571   2.813   3.161   1.252
 1584SOL    HW2 5572   2.879   3.257   1.349
 1585SOL     OW 5573   0.119   1.326   1.912
 1585SOL    HW1 5574   0.209   1.301   1.934
 1585SOL    HW2 5575   0.104   1.286   1.826
 1586SOL     OW 5576   5.663   5.114   5.385
 1586SOL    HW1 5577   5.675   5.037   5.330
 1586SOL    HW2 5578   5.745   5.121   5.435
 1587SOL     OW 5579  -0.008   7.082   4.968
 1587SOL    HW1 5580  -0.054   7.059   4.887
 1587SOL    HW2 5581  -0.076   7.116   5.026
 1588SOL     OW 5582   6.126   6.567   3.762
 1588SOL    HW1 5583   6.037   6.573   3.797
 1588SOL    HW2 5584   6.178   6.620   3.823
 1589SOL     OW 5585   1.526   9.121   6.004
 1589SOL    HW1 5586   1.489   9.141   6.090
 1589SOL    HW2 5587   1.451   9.097   5.950
 1590SOL     OW 5588   1.619   5.092   5.859
 1590SOL    HW1 5589   1.679   5.025   5.828
 1590SOL    HW2 5590   1.615   5.079   5.953
 1591SOL     OW 5591   5.229   4.559   2.983
 1591SOL    HW1 5592   5.271   4.637   3.021
 1591SOL    HW2 5593   5.285   4.487   3.011
 1592SOL     OW 5594   5.559   9.285   2.850
 1592SOL    HW1 5595   5.493   9.222   2.879
 1592SOL    HW2 5596   5.596   9.246   2.770
 1593SOL     OW 5597   3.733   9.120   5.170
 1593SOL    HW1 5598   3.794   9.169   5.225
 1593SOL    HW2 5599   3.765   9.029   5.174
 1594SOL     OW 5600   1.153   3.765   5.629
 1594SOL    HW1 5601   1.133   3.756   5.722
 1594SOL    HW2 5602   1.234   3.815   5.626
 1595SOL     OW 5603   6.570   7.813   0.752
 1595SOL    HW1 5604   6.643   7.858   0.710
 1595SOL    HW2 5605   6.492   7.857   0.718
 1596SOL     OW 5606   4.142   0.647   0.222
 1596SOL    HW1 5607   4.229   0.663   0.185
 1596SOL    HW2 5608   4.083   0.696   0.165
 1597SOL     OW 5609  -0.218   7.371   4.679
 1597SOL    HW1 5610  -0.279   7.315   4.630
 1597SOL    HW2 5611  -0.188   7.435   4.614
 1598SOL     OW 5612   5.681   6.668   4.039
 1598SOL    HW1 5613   5.649   6.759   4.045
 1598SOL    HW2 5614   5.650   6.637   3.955
 1599SOL     OW 5615   1.189   9.207   4.271
 1599SOL    HW1 5616   1.236   9.251   4.200
 1599SOL    HW2 5617   1.222   9.248   4.351
 1600SOL     OW 5618   8.025   6.098   1.268
 1600SOL    HW1 5619   7.930   6.090   1.277
 1600SOL    HW2 5620   8.058   6.008   1.275
 1601SOL     OW 5621   0.425   4.707   3.020
 1601SOL    HW1 5622   0.455   4.763   2.948
 1601SOL    HW2 5623   0.501   4.701   3.079
 1602SOL     OW 5624   2.138   9.887   6.590
 1602SOL    HW1 5625   2.054   9.853   6.558
 1602SOL    HW2 5626   2.150   9.970   6.543
 1603SOL     OW 5627   2.741   4.062   4.094
 1603SOL    HW1 5628   2.694   4.008   4.157
 1603SOL    HW2 5629   2.756   4.004   4.019
 1604SOL     OW 5630   7.599   0.210   0.341
 1604SOL    HW1 5631   7.562   0.184   0.256
 1604SOL    HW2 5632   7.667   0.145   0.358
 1605SOL     OW 5633   3.528   7.918   4.770
 1605SOL    HW1 5634   3.574   7.926   4.854
 1605SOL    HW2 5635   3.440   7.887   4.794
 1606SOL     OW 5636   1.000   7.143   3.386
 1606SOL    HW1 5637   1.046   7.089   3.450
 1606SOL    HW2 5638   1.055   7.141   3.308
 1607SOL     OW 5639  -1.469   3.356   5.495
 1607SOL    HW1 5640  -1.457   3.418   5.566
 1607SOL    HW2 5641  -1.420   3.279   5.522
 1608SOL     OW 5642   3.898   8.554   4.263
 1608SOL    HW1 5643   3.871   8.489   4.199
 1608SOL    HW2 5644   3.841   8.630   4.246
 1609SOL     OW 5645   4.692   8.013   5.052
 1609SOL    HW1 5646   4.598   8.001   5.062
 1609SOL    HW2 5647   4.707   8.015   4.958
 1610SOL     OW 5648   4.160   9.417   4.101
 1610SOL    HW1 5649   4.228   9.464   4.054
 1610SOL    HW2 5650   4.205   9.376   4.175
 1611SOL     OW 5651   4.459   7.722   6.648
 1611SOL    HW1 5652   4.413   7.654   6.599
 1611SOL    HW2 5653   4.429   7.711   6.739
 1612SOL     OW 5654   6.127   0.850   0.562
 1612SOL    HW1 5655   6.078   0.932   0.566
 1612SOL    HW2 5656   6.061   0.782   0.578
 1613SOL     OW 5657   8.522   9.319   3.665
 1613SOL    HW1 5658   8.480   9.365   3.592
 1613SOL    HW2 5659   8.566   9.388   3.714
 1614SOL     OW 5660   3.536   7.026   1.509
 1614SOL    HW1 5661   3.526   7.093   1.576
 1614SOL    HW2 5662   3.626   7.038   1.477
 1615SOL     OW 5663   7.039   3.314   1.462
 1615SOL    HW1 5664   7.044   3.368   1.541
 1615SOL    HW2 5665   7.076   3.229   1.488
 1616SOL     OW 5666   6.461   2.718   1.171
 1616SOL    HW1 5667   6.506   2.768   1.238
 1616SOL    HW2 5668   6.531   2.668   1.128
 1617SOL     OW 5669   5.760   4.211   6.009
 1617SOL    HW1 5670   5.784   4.167   6.091
 1617SOL    HW2 5671   5.665   4.219   6.013
 1618SOL     OW 5672   8.161   6.725   0.810
 1618SOL    HW1 5673   8.198   6.762   0.890
 1618SOL    HW2 5674   8.237   6.692   0.762
 1619SOL     OW 5675   2.616  10.326   5.717
 1619SOL    HW1 5676   2.685  10.262   5.702
 1619SOL    HW2 5677   2.657  10.395   5.767
 1620SOL     OW 5678   7.475  10.472   5.958
 1620SOL    HW1 5679   7.516  10.546   5.913
 1620SOL    HW2 5680   7.434  10.511   6.035
 1621SOL     OW 5681   5.122   3.857   5.828
 1621SOL    HW1 5682   5.200   3.842   5.775
 1621SOL    HW2 5683   5.097   3.947   5.808
 1622SOL     OW 5684   3.512   3.777   4.457
 1622SOL    HW1 5685   3.581   3.792   4.392
 1622SOL    HW2 5686   3.559   3.764   4.539
 1623SOL     OW 5687   4.277   3.835   3.327
 1623SOL    HW1 5688   4.213   3.865   3.391
 1623SOL    HW2 5689   4.265   3.740   3.323
 1624SOL     OW 5690   1.778  10.246   5.373
 1624SOL    HW1 5691   1.830  10.189   5.430
 1624SOL    HW2 5692   1.730  10.185   5.316
 1625SOL     OW 5693   1.037   4.223   2.783
 1625SOL    HW1 5694   1.103   4.188   2.723
 1625SOL    HW2 5695   0.957   4.225   2.731
 1626SOL     OW 5696   2.748   4.001   5.342
 1626SOL    HW1 5697   2.687   3.941   5.300
 1626SOL    HW2 5698   2.710   4.018   5.428
 1627SOL     OW 5699   2.211   3.395   1.794
 1627SOL    HW1 5700   2.280   3.461   1.803
 1627SOL    HW2 5701   2.236   3.325   1.854
 1628SOL     OW 5702   7.139   2.028   1.587
 1628SOL    HW1 5703   7.060   1.976   1.602
 1628SOL    HW2 5704   7.113   2.093   1.521
 1629SOL     OW 5705  -0.378   5.863   4.726
 1629SOL    HW1 5706  -0.314   5.890   4.792
 1629SOL    HW2 5707  -0.385   5.768   4.737
 1630SOL     OW 5708   1.774   8.358   2.498
 1630SOL    HW1 5709   1.712   8.301   2.453
 1630SOL    HW2 5710   1.820   8.301   2.560
 1631SOL     OW 5711   7.552   2.715   2.137
 1631SOL    HW1 5712   7.623   2.722   2.201
 1631SOL    HW2 5713   7.472   2.725   2.189
 1632SOL     OW 5714   0.166   5.442   2.980
 1632SOL    HW1 5715   0.157   5.518   2.923
 1632SOL    HW2 5716   0.253   5.452   3.020
 1633SOL     OW 5717   1.162   8.798   5.895
 1633SOL    HW1 5718   1.145   8.784   5.802
 1633SOL    HW2 5719   1.098   8.742   5.940
 1634SOL     OW 5720   8.014   5.431   2.730
 1634SOL    HW1 5721   8.082   5.489   2.764
 1634SOL    HW2 5722   7.933   5.461   2.771
 1635SOL     OW 5723   3.922   2.690   4.347
 1635SOL    HW1 5724   3.872   2.615   4.380
 1635SOL    HW2 5725   4.012   2.672   4.371
 1636SOL     OW 5726   0.962   4.807   4.401
 1636SOL    HW1 5727   0.981   4.860   4.324
 1636SOL    HW2 5728   0.902   4.861   4.452
 1637SOL     OW 5729   4.320   4.121   6.418
 1637SOL    HW1 5730   4.286   4.036   6.446
 1637SOL    HW2 5731   4.359   4.103   6.332
 1638SOL     OW 5732   2.672   9.746   4.798
 1638SOL    HW1 5733   2.651   9.703   4.715
 1638SOL    HW2 5734   2.699   9.675   4.856
 1639SOL     OW 5735   8.063   9.825   3.785
 1639SOL    HW1 5736   8.124   9.759   3.816
 1639SOL    HW2 5737   8.094   9.907   3.824
 1640SOL     OW 5738   9.400   5.489   0.923
 1640SOL    HW1 5739   9.487   5.496   0.963
 1640SOL    HW2 5740   9.415   5.444   0.840
 1641SOL     OW 5741   3.109   6.746   0.952
 1641SOL    HW1 5742   3.178   6.687   0.919
 1641SOL    HW2 5743   3.034   6.689   0.967
 1642SOL     OW 5744  -0.288   5.848   5.291
 1642SOL    HW1 5745  -0.219   5.814   5.233
 1642SOL    HW2 5746  -0.295   5.941   5.268
 1643SOL     OW 5747   1.435   4.890   4.649
 1643SOL    HW1 5748   1.485   4.872   4.569
 1643SOL    HW2 5749   1.352   4.925   4.619
 1644SOL     OW 5750   1.729   3.164   2.171
 1644SOL    HW1 5751   1.786   3.231   2.210
 1644SOL    HW2 5752   1.643   3.181   2.210
 1645SOL     OW 5753   7.234   4.153   2.229
 1645SOL    HW1 5754   7.213   4.061   2.213
 1645SOL    HW2 5755   7.329   4.159   2.219
 1646SOL     OW 5756   3.917   4.218   4.814
 1646SOL    HW1 5757   3.906   4.253   4.725
 1646SOL    HW2 5758   3.834   4.174   4.832
 1647SOL     OW 5759   7.859   0.116   0.093
 1647SOL    HW1 5760   7.805   0.185   0.055
 1647SOL    HW2 5761   7.845   0.125   0.188
 1648SOL     OW 5762   8.107   2.864   0.504
 1648SOL    HW1 5763   8.076   2.878   0.415
 1648SOL    HW2 5764   8.188   2.813   0.493
 1649SOL     OW 5765   6.645   5.929   1.859
 1649SOL    HW1 5766   6.588   5.988   1.908
 1649SOL    HW2 5767   6.705   5.894   1.925
 1650SOL     OW 5768   7.196   1.390   0.963
 1650SOL    HW1 5769   7.253   1.431   1.028
 1650SOL    HW2 5770   7.250   1.321   0.923
 1651SOL     OW 5771   6.820   3.914   2.850
 1651SOL    HW1 5772   6.840   3.907   2.943
 1651SOL    HW2 5773   6.852   4.001   2.826
 1652SOL     OW 5774   9.021   7.286   0.900
 1652SOL    HW1 5775   9.108   7.320   0.921
 1652SOL    HW2 5776   8.963   7.328   0.963
 1653SOL     OW 5777   3.186   4.517   0.843
 1653SOL    HW1 5778   3.104   4.470   0.858
 1653SOL    HW2 5779   3.169   4.605   0.877
 1654SOL     OW 5780   8.189   7.839   1.370
 1654SOL    HW1 5781   8.281   7.863   1.369
 1654SOL    HW2 5782   8.143   7.920   1.349
 1655SOL     OW 5783   2.337   7.291   6.524
 1655SOL    HW1 5784   2.279   7.339   6.584
 1655SOL    HW2 5785   2.402   7.251   6.582
 1656SOL     OW 5786   7.343   8.368   5.527
 1656SOL    HW1 5787   7.389   8.284   5.521
 1656SOL    HW2 5788   7.396   8.421   5.586
 1657SOL     OW 5789   1.968   3.295   3.235
 1657SOL    HW1 5790   1.961   3.307   3.140
 1657SOL    HW2 5791   2.053   3.253   3.248
 1658SOL     OW 5792   1.151   5.321   5.279
 1658SOL    HW1 5793   1.192   5.379   5.215
 1658SOL    HW2 5794   1.208   5.244   5.281
 1659SOL     OW 5795   3.710   6.804   5.999
 1659SOL    HW1 5796   3.756   6.774   5.921
 1659SOL    HW2 5797   3.713   6.730   6.059
 1660SOL     OW 5798   8.506   6.343   0.105
 1660SOL    HW1 5799   8.514   6.392   0.188
 1660SOL    HW2 5800   8.509   6.411   0.038
 1661SOL     OW 5801  -0.793   6.519   5.945
 1661SOL    HW1 5802  -0.859   6.534   6.013
 1661SOL    HW2 5803  -0.830   6.449   5.891
 1662SOL     OW 5804   6.935   8.723   3.169
 1662SOL    HW1 5805   6.911   8.693   3.081
 1662SOL    HW2 5806   7.000   8.659   3.199
 1663SOL     OW 5807   8.762   3.786   1.024
 1663SOL    HW1 5808   8.723   3.838   0.953
 1663SOL    HW2 5809   8.716   3.702   1.019
 1664SOL     OW 5810   6.907   6.453   4.320
 1664SOL    HW1 5811   6.927   6.375   4.268
 1664SOL    HW2 5812   6.885   6.418   4.407
 1665SOL     OW 5813   2.257   2.692   1.551
 1665SOL    HW1 5814   2.349   2.717   1.540
 1665SOL    HW2 5815   2.225   2.678   1.461
 1666SOL     OW 5816   3.829   3.840   3.079
 1666SOL    HW1 5817   3.847   3.751   3.110
 1666SOL    HW2 5818   3.745   3.863   3.119
 1667SOL     OW 5819   4.927   2.943   3.887
 1667SOL    HW1 5820   4.990   2.873   3.873
 1667SOL    HW2 5821   4.958   2.988   3.966
 1668SOL     OW 5822  -0.278   5.978   5.998
 1668SOL    HW1 5823  -0.361   5.942   5.966
 1668SOL    HW2 5824  -0.216   5.905   5.991
 1669SOL     OW 5825   6.808   7.884   0.635
 1669SOL    HW1 5826   6.902   7.897   0.622
 1669SOL    HW2 5827   6.773   7.875   0.546
 1670SOL     OW 5828   4.463   7.920   5.872
 1670SOL    HW1 5829   4.456   7.986   5.803
 1670SOL    HW2 5830   4.481   7.839   5.826
 1671SOL     OW 5831   8.313   1.466   0.264
 1671SOL    HW1 5832   8.380   1.466   0.196
 1671SOL    HW2 5833   8.247   1.404   0.232
 1672SOL     OW 5834   6.805  10.173   6.503
 1672SOL    HW1 5835   6.741  10.110   6.472
 1672SOL    HW2 5836   6.768  10.258   6.480
 1673SOL     OW 5837  -0.666   2.137   3.204
 1673SOL    HW1 5838  -0.739   2.168   3.151
 1673SOL    HW2 5839  -0.610   2.214   3.216
 1674SOL     OW 5840   3.577   8.097   6.078
 1674SOL    HW1 5841   3.487   8.127   6.069
 1674SOL    HW2 5842   3.569   8.002   6.093
 1675SOL     OW 5843   4.817   5.966   4.313
 1675SOL    HW1 5844   4.758   5.977   4.388
 1675SOL    HW2 5845   4.905   5.968   4.351
 1676SOL     OW 5846   7.402   5.564   1.010
 1676SOL    HW1 5847   7.373   5.479   1.043
 1676SOL    HW2 5848   7.403   5.621   1.087
 1677SOL     OW 5849   1.841   8.566   6.173
 1677SOL    HW1 5850   1.865   8.648   6.130
 1677SOL    HW2 5851   1.800   8.593   6.255
 1678SOL     OW 5852   6.280   8.070   3.800
 1678SOL    HW1 5853   6.369   8.039   3.815
 1678SOL    HW2 5854   6.240   8.070   3.887
 1679SOL     OW 5855   1.551   8.084   5.406
 1679SOL    HW1 5856   1.638   8.070   5.444
 1679SOL    HW2 5857   1.564   8.073   5.312
 1680SOL     OW 5858   5.293  10.841   6.029
 1680SOL    HW1 5859   5.200  10.846   6.009
 1680SOL    HW2 5860   5.319  10.931   6.046
 1681SOL     OW 5861  -1.096   3.666   4.280
 1681SOL    HW1 5862  -1.097   3.668   4.376
 1681SOL    HW2 5863  -1.047   3.587   4.258
 1682SOL     OW 5864   6.452   3.560   1.516
 1682SOL    HW1 5865   6.414   3.472   1.514
 1682SOL    HW2 5866   6.427   3.594   1.602
 1683SOL     OW 5867   3.212   8.891   3.726
 1683SOL    HW1 5868   3.288   8.923   3.679
 1683SOL    HW2 5869   3.241   8.809   3.767
 1684SOL     OW 5870   4.380   3.986   2.000
 1684SOL    HW1 5871   4.436   3.909   2.004
 1684SOL    HW2 5872   4.347   3.987   1.910
 1685SOL     OW 5873   7.981   3.256   1.162
 1685SOL    HW1 5874   7.911   3.313   1.129
 1685SOL    HW2 5875   8.049   3.317   1.190
 1686SOL     OW 5876   2.825   2.316   0.648
 1686SOL    HW1 5877   2.889   2.287   0.582
 1686SOL    HW2 5878   2.758   2.248   0.647
 1687SOL     OW 5879   2.530   0.972   0.037
 1687SOL    HW1 5880   2.546   1.043   0.099
 1687SOL    HW2 5881   2.494   0.901   0.090
 1688SOL     OW 5882   1.375   5.610   2.551
 1688SOL    HW1 5883   1.460   5.574   2.579
 1688SOL    HW2 5884   1.361   5.686   2.606
 1689SOL     OW 5885   5.593   3.995   4.199
 1689SOL    HW1 5886   5.572   3.923   4.140
 1689SOL    HW2 5887   5.653   3.957   4.263
 1690SOL     OW 5888   4.337   9.430   6.194
 1690SOL    HW1 5889   4.292   9.358   6.239
 1690SOL    HW2 5890   4.280   9.506   6.207
 1691SOL     OW 5891   3.202  10.003   5.556
 1691SOL    HW1 5892   3.261  10.044   5.619
 1691SOL    HW2 5893   3.226  10.042   5.472
 1692SOL     OW 5894   6.672   3.262   1.627
 1692SOL    HW1 5895   6.675   3.242   1.533
 1692SOL    HW2 5896   6.727   3.195   1.667
 1693SOL     OW 5897   1.492   9.180   4.778
 1693SOL    HW1 5898   1.543   9.178   4.698
 1693SOL    HW2 5899   1.454   9.268   4.781
 1694SOL     OW 5900   7.176   7.004   3.377
 1694SOL    HW1 5901   7.099   6.953   3.401
 1694SOL    HW2 5902   7.199   6.973   3.289
 1695SOL     OW 5903   5.422   4.861   4.254
 1695SOL    HW1 5904   5.332   4.849   4.223
 1695SOL    HW2 5905   5.458   4.928   4.196
 1696SOL     OW 5906   2.647   9.957   6.567
 1696SOL    HW1 5907   2.575  10.008   6.531
 1696SOL    HW2 5908   2.615   9.866   6.566
 1697SOL     OW 5909  -0.433   7.771   5.569
 1697SOL    HW1 5910  -0.459   7.835   5.503
 1697SOL    HW2 5911  -0.463   7.808   5.652
 1698SOL     OW 5912   3.225   9.579   5.624
 1698SOL    HW1 5913   3.131   9.594   5.636
 1698SOL    HW2 5914   3.241   9.604   5.533
 1699SOL     OW 5915   6.098  10.758   6.149
 1699SOL    HW1 5916   6.151  10.739   6.227
 1699SOL    HW2 5917   6.034  10.822   6.178
 1700SOL     OW 5918   4.886   8.266   4.280
 1700SOL    HW1 5919   4.868   8.304   4.366
 1700SOL    HW2 5920   4.874   8.172   4.292
 1701SOL     OW 5921   8.024   8.888   2.663
 1701SOL    HW1 5922   7.974   8.863   2.741
 1701SOL    HW2 5923   7.971   8.957   2.622
 1702SOL     OW 5924   4.528   0.535   0.314
 1702SOL    HW1 5925   4.614   0.495   0.301
 1702SOL    HW2 5926   4.472   0.463   0.342
 1703SOL     OW 5927   5.701   8.633   3.229
 1703SOL    HW1 5928   5.760   8.707   3.241
 1703SOL    HW2 5929   5.627   8.652   3.288
 1704SOL     OW 5930   1.162   1.810   2.382
 1704SOL    HW1 5931   1.191   1.746   2.317
 1704SOL    HW2 5932   1.220   1.797   2.457
 1705SOL     OW 5933   3.094  10.517   5.219
 1705SOL    HW1 5934   3.154  10.452   5.255
 1705SOL    HW2 5935   3.117  10.522   5.127
 1706SOL     OW 5936   5.845   5.890   4.988
 1706SOL    HW1 5937   5.836   5.951   5.062
 1706SOL    HW2 5938   5.825   5.943   4.911
 1707SOL     OW 5939   0.854   4.983   5.946
 1707SOL    HW1 5940   0.837   5.059   5.891
 1707SOL    HW2 5941   0.767   4.946   5.964
 1708SOL     OW 5942   0.323   4.448   2.318
 1708SOL    HW1 5943   0.322   4.540   2.292
 1708SOL    HW2 5944   0.410   4.435   2.357
 1709SOL     OW 5945   9.576   6.572   0.240
 1709SOL    HW1 5946   9.631   6.516   0.295
 1709SOL    HW2 5947   9.621   6.573   0.155
 1710SOL     OW 5948   2.620   9.151   3.541
 1710SOL    HW1 5949   2.526   9.157   3.561
 1710SOL    HW2 5950   2.626   9.078   3.479
 1711SOL     OW 5951   5.438   3.203   5.028
 1711SOL    HW1 5952   5.461   3.139   4.961
 1711SOL    HW2 5953   5.345   3.186   5.046
 1712SOL     OW 5954   5.866   6.419   2.117
 1712SOL    HW1 5955   5.886   6.480   2.188
 1712SOL    HW2 5956   5.795   6.365   2.151
 1713SOL     OW 5957   5.513   8.571   3.875
 1713SOL    HW1 5958   5.474   8.490   3.908
 1713SOL    HW2 5959   5.498   8.635   3.945
 1714SOL     OW 5960   3.885   5.023   2.046
 1714SOL    HW1 5961   3.860   4.955   2.109
 1714SOL    HW2 5962   3.911   4.975   1.968
 1715SOL     OW 5963   2.291   8.174   1.188
 1715SOL    HW1 5964   2.365   8.142   1.136
 1715SOL    HW2 5965   2.311   8.146   1.277
 1716SOL     OW 5966   3.530   6.618   1.742
 1716SOL    HW1 5967   3.487   6.533   1.746
 1716SOL    HW2 5968   3.504   6.654   1.657
 1717SOL     OW 5969   0.501   5.123   2.304
 1717SOL    HW1 5970   0.508   5.218   2.289
 1717SOL    HW2 5971   0.429   5.096   2.248
 1718SOL     OW 5972   2.530  10.374   6.126
 1718SOL    HW1 5973   2.599  10.308   6.124
 1718SOL    HW2 5974   2.468  10.346   6.059
 1719SOL     OW 5975   0.365   3.355   2.815
 1719SOL    HW1 5976   0.348   3.404   2.735
 1719SOL    HW2 5977   0.442   3.397   2.854
 1720SOL     OW 5978   3.010   6.115   0.667
 1720SOL    HW1 5979   3.079   6.070   0.618
 1720SOL    HW2 5980   3.055   6.151   0.744
 1721SOL     OW 5981   2.672   3.270   2.222
 1721SOL    HW1 5982   2.703   3.244   2.135
 1721SOL    HW2 5983   2.686   3.365   2.224
 1722SOL     OW 5984   4.671   9.371   5.170
 1722SOL    HW1 5985   4.632   9.355   5.084
 1722SOL    HW2 5986   4.751   9.318   5.169
 1723SOL     OW 5987   4.417   9.849   6.416
 1723SOL    HW1 5988   4.337   9.814   6.377
 1723SOL    HW2 5989   4.477   9.860   6.342
 1724SOL     OW 5990   1.066   5.041   3.368
 1724SOL    HW1 5991   1.040   5.131   3.388
 1724SOL    HW2 5992   1.023   5.022   3.285
 1725SOL     OW 5993   6.918   5.444   4.464
 1725SOL    HW1 5994   6.911   5.433   4.370
 1725SOL    HW2 5995   6.943   5.535   4.476
 1726SOL     OW 5996   1.427   7.605   2.456
 1726SOL    HW1 5997   1.463   7.676   2.403
 1726SOL    HW2 5998   1.433   7.527   2.400
 1727SOL     OW 5999   1.866   2.909   5.037
 1727SOL    HW1 6000   1.880   2.865   4.953
 1727SOL    HW2 6001   1.937   2.973   5.042
 1728SOL     OW 6002   7.541   8.094   4.076
 1728SOL    HW1 6003   7.474   8.042   4.121
 1728SOL    HW2 6004   7.498   8.123   3.995
 1729SOL     OW 6005   2.149   4.595   2.224
 1729SOL    HW1 6006   2.228   4.631   2.264
 1729SOL    HW2 6007   2.118   4.530   2.288
 1730SOL     OW 6008   8.312   8.742   1.995
 1730SOL    HW1 6009   8.364   8.742   2.076
 1730SOL    HW2 6010   8.225   8.713   2.023
 1731SOL     OW 6011   6.497   8.769   3.945
 1731SOL    HW1 6012   6.526   8.741   3.858
 1731SOL    HW2 6013   6.500   8.689   3.998
 1732SOL     OW 6014   3.447   9.568   6.175
 1732SOL    HW1 6015   3.390   9.507   6.128
 1732SOL    HW2 6016   3.437   9.544   6.267
 1733SOL     OW 6017   7.897   5.564   2.981
 1733SOL    HW1 6018   7.970   5.504   2.965
 1733SOL    HW2 6019   7.831   5.538   2.917
 1734SOL     OW 6020   4.246   8.568   3.737
 1734SOL    HW1 6021   4.179   8.554   3.804
 1734SOL    HW2 6022   4.320   8.514   3.765
 1735SOL     OW 6023  -1.033   3.848   5.412
 1735SOL    HW1 6024  -1.127   3.843   5.392
 1735SOL    HW2 6025  -1.025   3.922   5.472
 1736SOL     OW 6026   1.251   6.909   2.357
 1736SOL    HW1 6027   1.326   6.852   2.377
 1736SOL    HW2 6028   1.203   6.862   2.289
 1737SOL     OW 6029   1.561   3.754   3.197
 1737SOL    HW1 6030   1.526   3.722   3.114
 1737SOL    HW2 6031   1.644   3.795   3.173
 1738SOL     OW 6032   7.906  10.475   6.384
 1738SOL    HW1 6033   7.913  10.421   6.463
 1738SOL    HW2 6034   7.825  10.446   6.342
 1739SOL     OW 6035   5.944   1.062   0.903
 1739SOL    HW1 6036   6.016   1.124   0.904
 1739SOL    HW2 6037   5.876   1.104   0.957
 1740SOL     OW 6038   4.193   7.386   5.621
 1740SOL    HW1 6039   4.238   7.371   5.704
 1740SOL    HW2 6040   4.109   7.426   5.645
 1741SOL     OW 6041   3.982   2.787   1.776
 1741SOL    HW1 6042   3.902   2.777   1.724
 1741SOL    HW2 6043   3.951   2.807   1.864
 1742SOL     OW 6044   3.052   6.978   0.770
 1742SOL    HW1 6045   2.991   6.936   0.709
 1742SOL    HW2 6046   3.060   6.917   0.843
 1743SOL     OW 6047   1.423   6.118   5.953
 1743SOL    HW1 6048   1.395   6.164   5.874
 1743SOL    HW2 6049   1.405   6.025   5.935
 1744SOL     OW 6050   5.041   7.296   2.208
 1744SOL    HW1 6051   5.017   7.256   2.125
 1744SOL    HW2 6052   5.056   7.388   2.186
 1745SOL     OW 6053  -0.943   4.955   5.734
 1745SOL    HW1 6054  -0.949   4.931   5.827
 1745SOL    HW2 6055  -0.957   4.873   5.687
 1746SOL     OW 6056   7.019   4.734   0.251
 1746SOL    HW1 6057   7.076   4.743   0.328
 1746SOL    HW2 6058   7.080   4.720   0.179
 1747SOL     OW 6059   5.341   4.025   4.730
 1747SOL    HW1 6060   5.343   3.940   4.687
 1747SOL    HW2 6061   5.268   4.019   4.792
 1748SOL     OW 6062   5.190   4.421   1.885
 1748SOL    HW1 6063   5.116   4.380   1.929
 1748SOL    HW2 6064   5.220   4.355   1.822
 1749SOL     OW 6065   1.554   3.913   1.370
 1749SOL    HW1 6066   1.469   3.892   1.331
 1749SOL    HW2 6067   1.570   3.841   1.431
 1750SOL     OW 6068  -0.668   4.259   5.214
 1750SOL    HW1 6069  -0.595   4.279   5.272
 1750SOL    HW2 6070  -0.629   4.255   5.127
 1751SOL     OW 6071   1.895   0.412   0.346
 1751SOL    HW1 6072   1.885   0.482   0.280
 1751SOL    HW2 6073   1.910   0.459   0.428
 1752SOL     OW 6074   6.264   4.227   0.630
 1752SOL    HW1 6075   6.208   4.233   0.553
 1752SOL    HW2 6076   6.352   4.212   0.594
 1753SOL     OW 6077   4.523   1.700   2.823
 1753SOL    HW1 6078   4.529   1.609   2.797
 1753SOL    HW2 6079   4.429   1.714   2.841
 1754SOL     OW 6080   7.379   2.465   1.398
 1754SOL    HW1 6081   7.383   2.409   1.476
 1754SOL    HW2 6082   7.372   2.554   1.433
 1755SOL     OW 6083   6.910   8.914   6.426
 1755SOL    HW1 6084   6.844   8.853   6.461
 1755SOL    HW2 6085   6.993   8.867   6.434
 1756SOL     OW 6086   3.747   9.308   6.284
 1756SOL    HW1 6087   3.716   9.314   6.193
 1756SOL    HW2 6088   3.751   9.399   6.314
 1757SOL     OW 6089   2.446   1.193   0.167
 1757SOL    HW1 6090   2.377   1.247   0.128
 1757SOL    HW2 6091   2.401   1.139   0.232
 1758SOL     OW 6092  -1.141   6.369   6.591
 1758SOL    HW1 6093  -1.111   6.317   6.516
 1758SOL    HW2 6094  -1.178   6.448   6.553
 1759SOL     OW 6095   3.320   4.294   2.167
 1759SOL    HW1 6096   3.333   4.349   2.244
 1759SOL    HW2 6097   3.399   4.305   2.116
 1760SOL     OW 6098   7.060   6.326   2.995
 1760SOL    HW1 6099   7.030   6.250   3.045
 1760SOL    HW2 6100   7.155   6.321   2.997
 1761SOL     OW 6101   0.226   7.374   4.900
 1761SOL    HW1 6102   0.303   7.429   4.885
 1761SOL    HW2 6103   0.253   7.312   4.967
 1762SOL     OW 6104   2.855   2.119   2.046
 1762SOL    HW1 6105   2.842   2.042   1.990
 1762SOL    HW2 6106   2.816   2.191   1.997
 1763SOL     OW 6107   4.315   6.479   2.234
 1763SOL    HW1 6108   4.298   6.490   2.327
 1763SOL    HW2 6109   4.319   6.568   2.200
 1764SOL     OW 6110   3.186   1.644   2.109
 1764SOL    HW1 6111   3.206   1.556   2.076
 1764SOL    HW2 6112   3.265   1.695   2.090
 1765SOL     OW 6113   7.419   9.554   4.949
 1765SOL    HW1 6114   7.410   9.459   4.951
 1765SOL    HW2 6115   7.500   9.571   4.998
 1766SOL     OW 6116   9.214   6.042   1.511
 1766SOL    HW1 6117   9.219   5.960   1.560
 1766SOL    HW2 6118   9.179   6.105   1.575
 1767SOL     OW 6119   5.616  10.042   4.715
 1767SOL    HW1 6120   5.622  10.084   4.630
 1767SOL    HW2 6121   5.707  10.019   4.736
 1768SOL     OW 6122   8.497   4.051   1.517
 1768SOL    HW1 6123   8.508   4.146   1.519
 1768SOL    HW2 6124   8.453   4.031   1.600
 1769SOL     OW 6125   4.701   5.043   0.312
 1769SOL    HW1 6126   4.736   4.959   0.284
 1769SOL    HW2 6127   4.678   5.030   0.404
 1770SOL     OW 6128   2.980   1.806   0.585
 1770SOL    HW1 6129   2.900   1.822   0.534
 1770SOL    HW2 6130   2.999   1.713   0.570
 1771SOL     OW 6131   0.441   8.425   4.942
 1771SOL    HW1 6132   0.355   8.466   4.953
 1771SOL    HW2 6133   0.423   8.331   4.949
 1772SOL     OW 6134   2.188   2.971   0.015
 1772SOL    HW1 6135   2.142   3.056   0.013
 1772SOL    HW2 6136   2.221   2.960  -0.074
 1773SOL     OW 6137   1.419   9.508   6.245
 1773SOL    HW1 6138   1.511   9.521   6.224
 1773SOL    HW2 6139   1.412   9.415   6.267
 1774SOL     OW 6140   3.616   3.174   1.972
 1774SOL    HW1 6141   3.547   3.110   1.990
 1774SOL    HW2 6142   3.570   3.251   1.939
 1775SOL     OW 6143  -0.193   8.682   6.152
 1775SOL    HW1 6144  -0.253   8.709   6.082
 1775SOL    HW2 6145  -0.108   8.718   6.126
 1776SOL     OW 6146   5.833   6.150   1.214
 1776SOL    HW1 6147   5.817   6.182   1.303
 1776SOL    HW2 6148   5.853   6.229   1.163
 1777SOL     OW 6149   3.536   8.197   2.200
 1777SOL    HW1 6150   3.456   8.146   2.210
 1777SOL    HW2 6151   3.583   8.184   2.282
 1778SOL     OW 6152   5.658   2.791   0.584
 1778SOL    HW1 6153   5.745   2.754   0.569
 1778SOL    HW2 6154   5.673   2.884   0.600
 1779SOL     OW 6155   7.819   7.961   2.627
 1779SOL    HW1 6156   7.745   8.005   2.584
 1779SOL    HW2 6157   7.889   7.964   2.563
 1780SOL     OW 6158   3.704  10.157   4.294
 1780SOL    HW1 6159   3.780  10.203   4.327
 1780SOL    HW2 6160   3.630  10.196   4.341
 1781SOL     OW 6161   1.760   4.012   4.659
 1781SOL    HW1 6162   1.847   3.997   4.695
 1781SOL    HW2 6163   1.718   4.072   4.721
 1782SOL     OW 6164   0.848   4.671   6.460
 1782SOL    HW1 6165   0.897   4.748   6.489
 1782SOL    HW2 6166   0.889   4.647   6.376
 1783SOL     OW 6167   2.068   9.406   3.470
 1783SOL    HW1 6168   2.157   9.440   3.479
 1783SOL    HW2 6169   2.077   9.330   3.414
 1784SOL     OW 6170   2.949   8.010   5.412
 1784SOL    HW1 6171   2.970   8.011   5.505
 1784SOL    HW2 6172   2.888   7.937   5.401
 1785SOL     OW 6173   3.285   7.453   0.726
 1785SOL    HW1 6174   3.230   7.390   0.773
 1785SOL    HW2 6175   3.270   7.434   0.633
 1786SOL     OW 6176   3.568   9.055   6.570
 1786SOL    HW1 6177   3.628   8.981   6.580
 1786SOL    HW2 6178   3.623   9.127   6.539
 1787SOL     OW 6179   0.534   7.125   6.464
 1787SOL    HW1 6180   0.458   7.161   6.509
 1787SOL    HW2 6181   0.565   7.196   6.408
 1788SOL     OW 6182   7.589   4.520   2.024
 1788SOL    HW1 6183   7.572   4.614   2.018
 1788SOL    HW2 6184   7.547   4.483   1.946
 1789SOL     OW 6185   5.675   2.769   2.401
 1789SOL    HW1 6186   5.743   2.758   2.335
 1789SOL    HW2 6187   5.707   2.837   2.459
 1790SOL     OW 6188   3.300  10.277   6.375
 1790SOL    HW1 6189   3.233  10.304   6.438
 1790SOL    HW2 6190   3.251  10.245   6.300
 1791SOL     OW 6191   1.933   5.289   1.624
 1791SOL    HW1 6192   1.891   5.367   1.661
 1791SOL    HW2 6193   1.871   5.218   1.644
 1792SOL     OW 6194   9.898   7.648   0.893
 1792SOL    HW1 6195   9.832   7.646   0.962
 1792SOL    HW2 6196   9.887   7.565   0.846
 1793SOL     OW 6197   2.499   3.184   2.963
 1793SOL    HW1 6198   2.438   3.209   2.893
 1793SOL    HW2 6199   2.502   3.088   2.958
 1794SOL     OW 6200   6.797   4.222   0.054
 1794SOL    HW1 6201   6.826   4.132   0.070
 1794SOL    HW2 6202   6.812   4.235  -0.040
 1795SOL     OW 6203   4.888   7.265   4.463
 1795SOL    HW1 6204   4.858   7.349   4.427
 1795SOL    HW2 6205   4.935   7.289   4.542
 1796SOL     OW 6206  -1.939   4.109   6.560
 1796SOL    HW1 6207  -1.951   4.202   6.578
 1796SOL    HW2 6208  -1.942   4.067   6.646
 1797SOL     OW 6209   5.058   2.705   0.235
 1797SOL    HW1 6210   5.020   2.789   0.208
 1797SOL    HW2 6211   4.995   2.639   0.205
 1798SOL     OW 6212   6.895   7.351   5.577
 1798SOL    HW1 6213   6.831   7.418   5.601
 1798SOL    HW2 6214   6.956   7.349   5.651
 1799SOL     OW 6215   3.834   9.622   5.744
 1799SOL    HW1 6216   3.922   9.660   5.750
 1799SOL    HW2 6217   3.846   9.542   5.694
 1800SOL     OW 6218   7.358   3.322   2.631
 1800SOL    HW1 6219   7.349   3.409   2.592
 1800SOL    HW2 6220   7.314   3.328   2.715
 1801SOL     OW 6221   9.084   7.737   1.377
 1801SOL    HW1 6222   9.070   7.830   1.359
 1801SOL    HW2 6223   9.015   7.714   1.440
 1802SOL     OW 6224   8.228   4.409   0.463
 1802SOL    HW1 6225   8.221   4.499   0.496
 1802SOL    HW2 6226   8.273   4.418   0.379
 1803SOL     OW 6227   6.941   5.581   3.744
 1803SOL    HW1 6228   6.890   5.514   3.699
 1803SOL    HW2 6229   6.985   5.629   3.673
 1804SOL     OW 6230   7.489   5.345   2.604
 1804SOL    HW1 6231   7.537   5.331   2.686
 1804SOL    HW2 6232   7.556   5.354   2.537
 1805SOL     OW 6233  -0.708   5.395   6.566
 1805SOL    HW1 6234  -0.800   5.407   6.539
 1805SOL    HW2 6235  -0.712   5.332   6.638
 1806SOL     OW 6236   0.928   3.295   5.600
 1806SOL    HW1 6237   0.955   3.238   5.528
 1806SOL    HW2 6238   0.835   3.310   5.584
 1807SOL     OW 6239   0.144   8.099   6.361
 1807SOL    HW1 6240   0.118   8.027   6.303
 1807SOL    HW2 6241   0.231   8.124   6.331
 1808SOL     OW 6242   9.040   5.340   0.841
 1808SOL    HW1 6243   9.116   5.298   0.881
 1808SOL    HW2 6244   9.059   5.339   0.747
 1809SOL     OW 6245   3.469   6.871   2.141
 1809SOL    HW1 6246   3.521   6.833   2.070
 1809SOL    HW2 6247   3.382   6.832   2.130
 1810SOL     OW 6248   0.492   3.776   4.889
 1810SOL    HW1 6249   0.556   3.831   4.843
 1810SOL    HW2 6250   0.468   3.709   4.825
 1811SOL     OW 6251   9.016   4.426   0.959
 1811SOL    HW1 6252   8.927   4.442   0.926
 1811SOL    HW2 6253   9.064   4.506   0.939
 1812SOL     OW 6254   5.670   3.660   5.181
 1812SOL    HW1 6255   5.619   3.666   5.262
 1812SOL    HW2 6256   5.616   3.606   5.123
 1813SOL     OW 6257  -1.047   3.222   4.290
 1813SOL    HW1 6258  -0.960   3.256   4.312
 1813SOL    HW2 6259  -1.108   3.279   4.337
 1814SOL     OW 6260  -1.199   1.960   3.379
 1814SOL    HW1 6261  -1.182   1.898   3.308
 1814SOL    HW2 6262  -1.202   2.045   3.336
 1815SOL     OW 6263   6.576   5.313   3.341
 1815SOL    HW1 6264   6.547   5.307   3.432
 1815SOL    HW2 6265   6.552   5.228   3.304
 1816SOL     OW 6266   5.908   3.218   0.325
 1816SOL    HW1 6267   5.939   3.128   0.321
 1816SOL    HW2 6268   5.949   3.254   0.404
 1817SOL     OW 6269   6.274   6.277   3.175
 1817SOL    HW1 6270   6.302   6.276   3.084
 1817SOL    HW2 6271   6.343   6.324   3.221
 1818SOL     OW 6272   7.767   5.909   1.454
 1818SOL    HW1 6273   7.795   5.880   1.541
 1818SOL    HW2 6274   7.847   5.911   1.402
 1819SOL     OW 6275   6.939   3.591   1.035
 1819SOL    HW1 6276   6.897   3.516   0.992
 1819SOL    HW2 6277   6.975   3.554   1.116
 1820SOL     OW 6278   2.504   4.657   3.370
 1820SOL    HW1 6279   2.548   4.720   3.312
 1820SOL    HW2 6280   2.414   4.655   3.340
 1821SOL     OW 6281   3.745   1.366   0.715
 1821SOL    HW1 6282   3.712   1.348   0.627
 1821SOL    HW2 6283   3.722   1.289   0.766
 1822SOL     OW 6284   0.968   6.545   6.446
 1822SOL    HW1 6285   0.985   6.454   6.471
 1822SOL    HW2 6286   0.894   6.571   6.502
 1823SOL     OW 6287   5.785   7.739   4.813
 1823SOL    HW1 6288   5.733   7.706   4.740
 1823SOL    HW2 6289   5.782   7.670   4.879
 1824SOL     OW 6290  -0.054   2.172   2.816
 1824SOL    HW1 6291  -0.059   2.124   2.899
 1824SOL    HW2 6292  -0.030   2.106   2.751
 1825SOL     OW 6293   2.511   8.528   4.883
 1825SOL    HW1 6294   2.440   8.500   4.941
 1825SOL    HW2 6295   2.490   8.489   4.798
 1826SOL     OW 6296   7.782   0.829   0.914
 1826SOL    HW1 6297   7.822   0.755   0.867
 1826SOL    HW2 6298   7.846   0.852   0.981
 1827SOL     OW 6299   2.619   4.220   0.200
 1827SOL    HW1 6300   2.523   4.223   0.202
 1827SOL    HW2 6301   2.646   4.252   0.286
 1828SOL     OW 6302   2.332   9.388   5.255
 1828SOL    HW1 6303   2.338   9.480   5.228
 1828SOL    HW2 6304   2.397   9.343   5.201
 1829SOL     OW 6305   0.711   3.721   1.836
 1829SOL    HW1 6306   0.788   3.666   1.824
 1829SOL    HW2 6307   0.732   3.775   1.913
 1830SOL     OW 6308   5.380   8.267   6.142
 1830SOL    HW1 6309   5.353   8.176   6.129
 1830SOL    HW2 6310   5.474   8.266   6.124
 1831SOL     OW 6311   2.104   5.762   5.175
 1831SOL    HW1 6312   2.174   5.790   5.117
 1831SOL    HW2 6313   2.095   5.834   5.238
 1832SOL     OW 6314   3.888   3.522   5.498
 1832SOL    HW1 6315   3.808   3.470   5.493
 1832SOL    HW2 6316   3.909   3.525   5.591
 1833SOL     OW 6317   1.957   4.211   3.295
 1833SOL    HW1 6318   2.000   4.283   3.250
 1833SOL    HW2 6319   1.880   4.251   3.336
 1834SOL     OW 6320  -0.340   4.409   4.595
 1834SOL    HW1 6321  -0.272   4.379   4.655
 1834SOL    HW2 6322  -0.339   4.345   4.524
 1835SOL     OW 6323   5.379   4.794   3.097
 1835SOL    HW1 6324   5.289   4.825   3.105
 1835SOL    HW2 6325   5.428   4.870   3.067
 1836SOL     OW 6326   6.189   8.160   2.897
 1836SOL    HW1 6327   6.222   8.083   2.942
 1836SOL    HW2 6328   6.253   8.229   2.916
 1837SOL     OW 6329   4.951   5.501   2.284
 1837SOL    HW1 6330   4.942   5.506   2.379
 1837SOL    HW2 6331   4.887   5.564   2.251
 1838SOL     OW 6332  -0.883   2.034   3.478
 1838SOL    HW1 6333  -0.788   2.029   3.488
 1838SOL    HW2 6334  -0.897   2.065   3.388
 1839SOL     OW 6335   0.923   5.048   2.034
 1839SOL    HW1 6336   0.937   5.010   1.947
 1839SOL    HW2 6337   0.979   5.126   2.035
 1840SOL     OW 6338   6.604   1.977   1.721
 1840SOL    HW1 6339   6.531   2.032   1.749
 1840SOL    HW2 6340   6.669   1.988   1.791
 1841SOL     OW 6341   2.344   4.743   0.603
 1841SOL    HW1 6342   2.262   4.789   0.624
 1841SOL    HW2 6343   2.315   4.660   0.565
 1842SOL     OW 6344   2.831   1.500   0.377
 1842SOL    HW1 6345   2.767   1.429   0.378
 1842SOL    HW2 6346   2.778   1.579   0.370
 1843SOL     OW 6347   9.251   7.315   1.469
 1843SOL    HW1 6348   9.286   7.356   1.390
 1843SOL    HW2 6349   9.157   7.336   1.467
 1844SOL     OW 6350   5.693   5.688   4.319
 1844SOL    HW1 6351   5.690   5.759   4.383
 1844SOL    HW2 6352   5.625   5.627   4.347
 1845SOL     OW 6353   6.772   7.656   1.415
 1845SOL    HW1 6354   6.825   7.678   1.339
 1845SOL    HW2 6355   6.829   7.599   1.468
 1846SOL     OW 6356   6.618   6.276   3.148
 1846SOL    HW1 6357   6.672   6.354   3.135
 1846SOL    HW2 6358   6.553   6.303   3.213
 1847SOL     OW 6359   2.920   3.686   1.703
 1847SOL    HW1 6360   2.943   3.778   1.689
 1847SOL    HW2 6361   2.951   3.642   1.624
 1848SOL     OW 6362   7.538   5.653   2.446
 1848SOL    HW1 6363   7.448   5.624   2.457
 1848SOL    HW2 6364   7.558   5.701   2.526
 1849SOL     OW 6365   2.880   5.429   1.866
 1849SOL    HW1 6366   2.850   5.494   1.803
 1849SOL    HW2 6367   2.955   5.471   1.909
 1850SOL     OW 6368  -1.366   5.255   5.363
 1850SOL    HW1 6369  -1.274   5.247   5.387
 1850SOL    HW2 6370  -1.413   5.242   5.446
 1851SOL     OW 6371   1.326   2.386   1.269
 1851SOL    HW1 6372   1.356   2.378   1.359
 1851SOL    HW2 6373   1.372   2.463   1.235
 1852SOL     OW 6374   3.226   7.782   5.189
 1852SOL    HW1 6375   3.283   7.756   5.261
 1852SOL    HW2 6376   3.162   7.712   5.182
 1853SOL     OW 6377   4.936   3.115   4.143
 1853SOL    HW1 6378   4.957   3.159   4.225
 1853SOL    HW2 6379   4.992   3.158   4.078
 1854SOL     OW 6380   3.039   3.055   3.199
 1854SOL    HW1 6381   3.114   3.062   3.258
 1854SOL    HW2 6382   3.074   3.078   3.113
 1855SOL     OW 6383   5.630   8.580   6.095
 1855SOL    HW1 6384   5.541   8.570   6.062
 1855SOL    HW2 6385   5.626   8.655   6.155
 1856SOL     OW 6386   8.727   4.713   1.243
 1856SOL    HW1 6387   8.777   4.710   1.161
 1856SOL    HW2 6388   8.771   4.781   1.295
 1857SOL     OW 6389   6.452   2.848   4.310
 1857SOL    HW1 6390   6.363   2.852   4.347
 1857SOL    HW2 6391   6.509   2.868   4.384
 1858SOL     OW 6392  -0.929   3.554   4.905
 1858SOL    HW1 6393  -0.882   3.515   4.979
 1858SOL    HW2 6394  -0.999   3.493   4.885
 1859SOL     OW 6395   5.591   6.452   3.890
 1859SOL    HW1 6396   5.523   6.400   3.846
 1859SOL    HW2 6397   5.615   6.400   3.966
 1860SOL     OW 6398   5.473   3.913   6.216
 1860SOL    HW1 6399   5.505   3.945   6.300
 1860SOL    HW2 6400   5.383   3.945   6.210
 1861SOL     OW 6401   4.964   2.527   2.317
 1861SOL    HW1 6402   4.934   2.437   2.330
 1861SOL    HW2 6403   4.973   2.535   2.222
 1862SOL     OW 6404   5.223   9.424   5.918
 1862SOL    HW1 6405   5.283   9.472   5.975
 1862SOL    HW2 6406   5.153   9.394   5.976
 1863SOL     OW 6407   0.763   5.840   5.118
 1863SOL    HW1 6408   0.783   5.803   5.204
 1863SOL    HW2 6409   0.679   5.802   5.094
 1864SOL     OW 6410   2.467   3.630   3.521
 1864SOL    HW1 6411   2.452   3.562   3.587
 1864SOL    HW2 6412   2.380   3.654   3.490
 1865SOL     OW 6413   1.803   5.407   3.893
 1865SOL    HW1 6414   1.833   5.492   3.858
 1865SOL    HW2 6415   1.766   5.362   3.818
 1866SOL     OW 6416   1.549   5.153   4.626
 1866SOL    HW1 6417   1.521   5.062   4.631
 1866SOL    HW2 6418   1.591   5.170   4.711
 1867SOL     OW 6419   4.325   5.014   1.092
 1867SOL    HW1 6420   4.398   5.072   1.112
 1867SOL    HW2 6421   4.265   5.068   1.040
 1868SOL     OW 6422  -1.451   4.018   4.735
 1868SOL    HW1 6423  -1.366   4.061   4.746
 1868SOL    HW2 6424  -1.436   3.954   4.666
 1869SOL     OW 6425   4.748   1.004   1.137
 1869SOL    HW1 6426   4.684   0.952   1.088
 1869SOL    HW2 6427   4.730   1.094   1.111
 1870SOL     OW 6428   3.251   4.195   1.696
 1870SOL    HW1 6429   3.327   4.245   1.666
 1870SOL    HW2 6430   3.263   4.188   1.790
 1871SOL     OW 6431   2.280   1.194   1.461
 1871SOL    HW1 6432   2.370   1.168   1.444
 1871SOL    HW2 6433   2.280   1.223   1.552
 1872SOL     OW 6434   5.606   3.746   1.228
 1872SOL    HW1 6435   5.610   3.778   1.318
 1872SOL    HW2 6436   5.525   3.697   1.223
 1873SOL     OW 6437   3.347   5.238   4.044
 1873SOL    HW1 6438   3.294   5.170   4.085
 1873SOL    HW2 6439   3.365   5.300   4.114
 1874SOL     OW 6440   7.410   7.691   0.976
 1874SOL    HW1 6441   7.327   7.718   0.937
 1874SOL    HW2 6442   7.394   7.601   1.007
 1875SOL     OW 6443   2.508   4.498   4.024
 1875SOL    HW1 6444   2.481   4.492   4.115
 1875SOL    HW2 6445   2.430   4.473   3.974
 1876SOL     OW 6446   1.831   9.859   5.577
 1876SOL    HW1 6447   1.761   9.897   5.631
 1876SOL    HW2 6448   1.832   9.766   5.600
 1877SOL     OW 6449   6.056   5.324   0.479
 1877SOL    HW1 6450   6.089   5.351   0.564
 1877SOL    HW2 6451   6.024   5.404   0.438
 1878SOL     OW 6452   6.904   8.901   2.267
 1878SOL    HW1 6453   6.838   8.857   2.213
 1878SOL    HW2 6454   6.860   8.915   2.352
 1879SOL     OW 6455   3.157   3.694   3.964
 1879SOL    HW1 6456   3.154   3.644   4.046
 1879SOL    HW2 6457   3.095   3.650   3.907
 1880SOL     OW 6458   6.542   3.717   0.246
 1880SOL    HW1 6459   6.483   3.666   0.302
 1880SOL    HW2 6460   6.486   3.782   0.205
 1881SOL     OW 6461   3.738   2.040   2.451
 1881SOL    HW1 6462   3.733   1.948   2.478
 1881SOL    HW2 6463   3.742   2.089   2.534
 1882SOL     OW 6464   9.276   8.136   1.420
 1882SOL    HW1 6465   9.192   8.099   1.394
 1882SOL    HW2 6466   9.302   8.085   1.497
 1883SOL     OW 6467   0.001   4.513   2.658
 1883SOL    HW1 6468   0.044   4.598   2.670
 1883SOL    HW2 6469   0.073   4.450   2.650
 1884SOL     OW 6470   2.222   4.712   3.711
 1884SOL    HW1 6471   2.305   4.741   3.749
 1884SOL    HW2 6472   2.233   4.618   3.698
 1885SOL     OW 6473   3.480   2.711   3.980
 1885SOL    HW1 6474   3.518   2.797   3.998
 1885SOL    HW2 6475   3.474   2.708   3.884
 1886SOL     OW 6476   8.575   5.059   0.808
 1886SOL    HW1 6477   8.491   5.081   0.767
 1886SOL    HW2 6478   8.554   5.048   0.901
 1887SOL     OW 6479   8.008   3.142   0.085
 1887SOL    HW1 6480   7.996   3.134   0.180
 1887SOL    HW2 6481   8.102   3.147   0.072
 1888SOL     OW 6482   1.133   7.863   6.633
 1888SOL    HW1 6483   1.048   7.906   6.647
 1888SOL    HW2 6484   1.168   7.904   6.555
 1889SOL     OW 6485   5.776   6.598   6.253
 1889SOL    HW1 6486   5.803   6.561   6.169
 1889SOL    HW2 6487   5.681   6.582   6.257
 1890SOL     OW 6488   3.950   9.191   5.364
 1890SOL    HW1 6489   3.929   9.187   5.458
 1890SOL    HW2 6490   4.027   9.135   5.355
 1891SOL     OW 6491   3.003   8.789   6.394
 1891SOL    HW1 6492   3.010   8.779   6.299
 1891SOL    HW2 6493   2.935   8.855   6.406
 1892SOL     OW 6494   5.240  10.936   6.530
 1892SOL    HW1 6495   5.325  10.931   6.574
 1892SOL    HW2 6496   5.260  10.969   6.443
 1893SOL     OW 6497   5.677   5.537   0.596
 1893SOL    HW1 6498   5.587   5.546   0.628
 1893SOL    HW2 6499   5.709   5.457   0.637
 1894SOL     OW 6500   8.150   4.786   1.431
 1894SOL    HW1 6501   8.129   4.773   1.523
 1894SOL    HW2 6502   8.163   4.880   1.422
 1895SOL     OW 6503   0.660   8.166   4.507
 1895SOL    HW1 6504   0.676   8.097   4.443
 1895SOL    HW2 6505   0.744   8.211   4.516
 1896SOL     OW 6506   6.894   4.268   2.291
 1896SOL    HW1 6507   6.858   4.329   2.356
 1896SOL    HW2 6508   6.989   4.276   2.301
 1897SOL     OW 6509   3.531   9.666   3.714
 1897SOL    HW1 6510   3.625   9.655   3.728
 1897SOL    HW2 6511   3.491   9.608   3.779
 1898SOL     OW 6512   5.539   7.962   3.026
 1898SOL    HW1 6513   5.503   7.948   3.113
 1898SOL    HW2 6514   5.482   8.028   2.986
 1899SOL     OW 6515   6.137   7.053   2.070
 1899SOL    HW1 6516   6.212   7.083   2.018
 1899SOL    HW2 6517   6.172   7.040   2.158
 1900SOL     OW 6518   5.077   4.952   1.148
 1900SOL    HW1 6519   5.173   4.958   1.140
 1900SOL    HW2 6520   5.049   4.909   1.068
 1901SOL     OW 6521   6.675   1.933   3.204
 1901SOL    HW1 6522   6.748   1.962   3.149
 1901SOL    HW2 6523   6.714   1.870   3.265
 1902SOL     OW 6524   6.141   7.637   6.231
 1902SOL    HW1 6525   6.135   7.628   6.327
 1902SOL    HW2 6526   6.050   7.646   6.202
 1903SOL     OW 6527   5.628   2.746   3.438
 1903SOL    HW1 6528   5.712   2.791   3.433
 1903SOL    HW2 6529   5.639   2.682   3.508
 1904SOL     OW 6530   2.919   6.235   1.626
 1904SOL    HW1 6531   2.927   6.306   1.689
 1904SOL    HW2 6532   2.862   6.270   1.557
 1905SOL     OW 6533   1.001  10.066   6.468
 1905SOL    HW1 6534   0.909  10.078   6.447
 1905SOL    HW2 6535   1.048  10.111   6.398
 1906SOL     OW 6536   2.422   5.753   0.527
 1906SOL    HW1 6537   2.379   5.671   0.505
 1906SOL    HW2 6538   2.387   5.816   0.464
 1907SOL     OW 6539   4.730   7.503   0.235
 1907SOL    HW1 6540   4.753   7.458   0.154
 1907SOL    HW2 6541   4.680   7.580   0.206
 1908SOL     OW 6542   5.944   3.714   1.208
 1908SOL    HW1 6543   5.905   3.700   1.121
 1908SOL    HW2 6544   5.941   3.809   1.221
 1909SOL     OW 6545   8.897   5.110   0.581
 1909SOL    HW1 6546   8.833   5.174   0.549
 1909SOL    HW2 6547   8.972   5.164   0.607
 1910SOL     OW 6548   6.476   7.227   5.775
 1910SOL    HW1 6549   6.406   7.265   5.722
 1910SOL    HW2 6550   6.433   7.201   5.856
 1911SOL     OW 6551   4.477   5.832   0.327
 1911SOL    HW1 6552   4.488   5.833   0.422
 1911SOL    HW2 6553   4.458   5.740   0.306
 1912SOL     OW 6554   2.421   7.346   1.187
 1912SOL    HW1 6555   2.345   7.360   1.131
 1912SOL    HW2 6556   2.496   7.354   1.128
 1913SOL     OW 6557   8.576   3.900   0.858
 1913SOL    HW1 6558   8.482   3.886   0.866
 1913SOL    HW2 6559   8.595   3.882   0.766
 1914SOL     OW 6560   7.960   6.894   3.080
 1914SOL    HW1 6561   7.987   6.978   3.117
 1914SOL    HW2 6562   8.006   6.889   2.996
 1915SOL     OW 6563   3.280   6.293   0.428
 1915SOL    HW1 6564   3.275   6.207   0.471
 1915SOL    HW2 6565   3.374   6.314   0.429
 1916SOL     OW 6566   6.115   3.025   0.379
 1916SOL    HW1 6567   6.205   3.054   0.397
 1916SOL    HW2 6568   6.072   3.025   0.464
 1917SOL     OW 6569   5.677   8.232   2.864
 1917SOL    HW1 6570   5.585   8.216   2.840
 1917SOL    HW2 6571   5.673   8.252   2.958
 1918SOL     OW 6572  -0.010   3.697   3.454
 1918SOL    HW1 6573  -0.019   3.782   3.411
 1918SOL    HW2 6574  -0.014   3.716   3.547
 1919SOL     OW 6575   3.711   6.099   4.068
 1919SOL    HW1 6576   3.705   6.107   3.973
 1919SOL    HW2 6577   3.778   6.162   4.093
 1920SOL     OW 6578   6.514   9.603   6.230
 1920SOL    HW1 6579   6.462   9.533   6.190
 1920SOL    HW2 6580   6.586   9.557   6.274
 1921SOL     OW 6581   6.534   6.834   3.167
 1921SOL    HW1 6582   6.607   6.896   3.171
 1921SOL    HW2 6583   6.497   6.836   3.256
 1922SOL     OW 6584   3.234   2.819   2.541
 1922SOL    HW1 6585   3.170   2.791   2.607
 1922SOL    HW2 6586   3.197   2.788   2.458
 1923SOL     OW 6587   3.249   2.789   0.422
 1923SOL    HW1 6588   3.245   2.790   0.518
 1923SOL    HW2 6589   3.316   2.853   0.400
 1924SOL     OW 6590   2.616   4.216   2.007
 1924SOL    HW1 6591   2.684   4.283   2.017
 1924SOL    HW2 6592   2.610   4.175   2.093
 1925SOL     OW 6593   0.331   3.778   3.349
 1925SOL    HW1 6594   0.392   3.847   3.373
 1925SOL    HW2 6595   0.335   3.716   3.422
 1926SOL     OW 6596  -0.366   6.657   5.988
 1926SOL    HW1 6597  -0.338   6.731   5.935
 1926SOL    HW2 6598  -0.420   6.604   5.929
 1927SOL     OW 6599   4.972   3.796   1.232
 1927SOL    HW1 6600   4.948   3.707   1.204
 1927SOL    HW2 6601   4.899   3.824   1.287
 1928SOL     OW 6602   3.831   2.405   1.855
 1928SOL    HW1 6603   3.863   2.425   1.767
 1928SOL    HW2 6604   3.741   2.436   1.857
 1929SOL     OW 6605   5.251   7.482   6.506
 1929SOL    HW1 6606   5.206   7.410   6.550
 1929SOL    HW2 6607   5.273   7.543   6.577
 1930SOL     OW 6608   4.113   5.387   0.276
 1930SOL    HW1 6609   4.163   5.364   0.355
 1930SOL    HW2 6610   4.052   5.314   0.264
 1931SOL     OW 6611   4.237   6.580   1.185
 1931SOL    HW1 6612   4.182   6.652   1.156
 1931SOL    HW2 6613   4.176   6.516   1.221
 1932SOL     OW 6614   3.357   5.492   0.299
 1932SOL    HW1 6615   3.387   5.579   0.274
 1932SOL    HW2 6616   3.300   5.464   0.227
 1933SOL     OW 6617  -0.655   4.879   4.097
 1933SOL    HW1 6618  -0.715   4.953   4.104
 1933SOL    HW2 6619  -0.711   4.802   4.106
 1934SOL     OW 6620   4.269   8.321   5.799
 1934SOL    HW1 6621   4.242   8.234   5.830
 1934SOL    HW2 6622   4.278   8.373   5.879
 1935SOL     OW 6623   1.989   5.374   3.654
 1935SOL    HW1 6624   1.985   5.378   3.558
 1935SOL    HW2 6625   1.943   5.293   3.676
 1936SOL     OW 6626   3.078   7.677   5.584
 1936SOL    HW1 6627   3.035   7.689   5.668
 1936SOL    HW2 6628   3.009   7.697   5.519
 1937SOL     OW 6629   2.657   8.141   2.300
 1937SOL    HW1 6630   2.666   8.133   2.395
 1937SOL    HW2 6631   2.609   8.063   2.274
 1938SOL     OW 6632   1.320  10.280   5.958
 1938SOL    HW1 6633   1.296  10.356   5.905
 1938SOL    HW2 6634   1.301  10.305   6.048
 1939SOL     OW 6635   8.500   7.195   3.304
 1939SOL    HW1 6636   8.581   7.149   3.327
 1939SOL    HW2 6637   8.524   7.288   3.306
 1940SOL     OW 6638   3.883   7.712   0.895
 1940SOL    HW1 6639   3.825   7.661   0.951
 1940SOL    HW2 6640   3.970   7.673   0.909
 1941SOL     OW 6641   0.886  10.180   6.078
 1941SOL    HW1 6642   0.950  10.110   6.092
 1941SOL    HW2 6643   0.938  10.260   6.082
 1942SOL     OW 6644   3.545   8.968   5.478
 1942SOL    HW1 6645   3.455   8.980   5.508
 1942SOL    HW2 6646   3.598   8.977   5.557
 1943SOL     OW 6647   0.251   7.040   5.020
 1943SOL    HW1 6648   0.168   7.074   4.987
 1943SOL    HW2 6649   0.252   7.062   5.113
 1944SOL     OW 6650   4.028   9.027   2.722
 1944SOL    HW1 6651   4.091   8.967   2.684
 1944SOL    HW2 6652   4.066   9.053   2.806
 1945SOL     OW 6653   1.663   4.989   6.110
 1945SOL    HW1 6654   1.595   5.021   6.169
 1945SOL    HW2 6655   1.713   4.926   6.163
 1946SOL     OW 6656   1.634   3.021   1.616
 1946SOL    HW1 6657   1.603   3.047   1.703
 1946SOL    HW2 6658   1.679   2.938   1.631
 1947SOL     OW 6659   0.740   9.419   4.338
 1947SOL    HW1 6660   0.664   9.442   4.392
 1947SOL    HW2 6661   0.816   9.440   4.394
 1948SOL     OW 6662   5.891  10.248   6.397
 1948SOL    HW1 6663   5.963  10.283   6.343
 1948SOL    HW2 6664   5.922  10.163   6.426
 1949SOL     OW 6665   3.025   5.942   0.897
 1949SOL    HW1 6666   3.073   6.015   0.857
 1949SOL    HW2 6667   3.001   5.886   0.823
 1950SOL     OW 6668   4.793   6.780   2.274
 1950SOL    HW1 6669   4.765   6.867   2.246
 1950SOL    HW2 6670   4.801   6.730   2.192
 1951SOL     OW 6671   9.802   4.924   0.126
 1951SOL    HW1 6672   9.843   5.000   0.084
 1951SOL    HW2 6673   9.708   4.937   0.110
 1952SOL     OW 6674   6.642   6.007   0.789
 1952SOL    HW1 6675   6.652   6.082   0.731
 1952SOL    HW2 6676   6.687   5.935   0.744
 1953SOL     OW 6677   1.285   5.325   2.793
 1953SOL    HW1 6678   1.245   5.385   2.857
 1953SOL    HW2 6679   1.373   5.309   2.827
 1954SOL     OW 6680   3.559   3.079   1.163
 1954SOL    HW1 6681   3.501   3.144   1.201
 1954SOL    HW2 6682   3.644   3.095   1.205
 1955SOL     OW 6683  -0.526   3.618   6.165
 1955SOL    HW1 6684  -0.441   3.651   6.196
 1955SOL    HW2 6685  -0.548   3.548   6.226
 1956SOL     OW 6686   4.379   8.823   6.195
 1956SOL    HW1 6687   4.300   8.807   6.143
 1956SOL    HW2 6688   4.396   8.741   6.239
 1957SOL     OW 6689   4.292   7.741   3.803
 1957SOL    HW1 6690   4.308   7.833   3.823
 1957SOL    HW2 6691   4.296   7.696   3.888
 1958SOL     OW 6692   5.504   3.125   0.167
 1958SOL    HW1 6693   5.523   3.092   0.255
 1958SOL    HW2 6694   5.418   3.088   0.146
 1959SOL     OW 6695  -0.665   1.577   2.408
 1959SOL    HW1 6696  -0.656   1.573   2.503
 1959SOL    HW2 6697  -0.580   1.607   2.376
 1960SOL     OW 6698   4.380   7.971   1.933
 1960SOL    HW1 6699   4.466   7.938   1.960
 1960SOL    HW2 6700   4.399   8.028   1.858
 1961SOL     OW 6701   5.389   6.907   1.929
 1961SOL    HW1 6702   5.468   6.936   1.883
 1961SOL    HW2 6703   5.419   6.889   2.018
 1962SOL     OW 6704   3.894   3.589   3.189
 1962SOL    HW1 6705   3.866   3.502   3.217
 1962SOL    HW2 6706   3.968   3.572   3.130
 1963SOL     OW 6707   1.084   6.743   6.324
 1963SOL    HW1 6708   1.083   6.717   6.232
 1963SOL    HW2 6709   1.033   6.676   6.369
 1964SOL     OW 6710   6.465   4.564   2.461
 1964SOL    HW1 6711   6.455   4.642   2.516
 1964SOL    HW2 6712   6.461   4.598   2.371
 1965SOL     OW 6713   3.040   5.240   1.455
 1965SOL    HW1 6714   2.968   5.248   1.392
 1965SOL    HW2 6715   3.003   5.193   1.529
 1966SOL     OW 6716   2.327   2.697   0.714
 1966SOL    HW1 6717   2.414   2.659   0.722
 1966SOL    HW2 6718   2.267   2.626   0.737
 1967SOL     OW 6719   2.267   3.254   1.544
 1967SOL    HW1 6720   2.244   3.304   1.465
 1967SOL    HW2 6721   2.217   3.295   1.614
 1968SOL     OW 6722   3.313   3.393   1.522
 1968SOL    HW1 6723   3.281   3.344   1.598
 1968SOL    HW2 6724   3.318   3.328   1.452
 1969SOL     OW 6725   6.394   5.528   3.691
 1969SOL    HW1 6726   6.472   5.477   3.710
 1969SOL    HW2 6727   6.344   5.473   3.631
 1970SOL     OW 6728   6.263   3.355   1.825
 1970SOL    HW1 6729   6.325   3.331   1.757
 1970SOL    HW2 6730   6.309   3.337   1.907
 1971SOL     OW 6731   7.081   3.075   0.560
 1971SOL    HW1 6732   7.083   3.007   0.493
 1971SOL    HW2 6733   7.064   3.156   0.511
 1972SOL     OW 6734   5.041   6.019   0.523
 1972SOL    HW1 6735   4.978   6.041   0.455
 1972SOL    HW2 6736   5.126   6.044   0.487
 1973SOL     OW 6737   3.763   2.437   1.438
 1973SOL    HW1 6738   3.768   2.525   1.401
 1973SOL    HW2 6739   3.695   2.394   1.387
 1974SOL     OW 6740   2.430   2.271   1.988
 1974SOL    HW1 6741   2.486   2.196   1.972
 1974SOL    HW2 6742   2.477   2.345   1.950
 1975SOL     OW 6743   6.993  10.071   5.853
 1975SOL    HW1 6744   6.944  10.018   5.915
 1975SOL    HW2 6745   7.017  10.011   5.783
 1976SOL     OW 6746   2.203   3.498   3.107
 1976SOL    HW1 6747   2.286   3.477   3.066
 1976SOL    HW2 6748   2.137   3.454   3.053
 1977SOL     OW 6749   4.888   2.751   2.816
 1977SOL    HW1 6750   4.823   2.816   2.789
 1977SOL    HW2 6751   4.966   2.773   2.765
 1978SOL     OW 6752   3.190   9.819   3.781
 1978SOL    HW1 6753   3.241   9.739   3.796
 1978SOL    HW2 6754   3.107   9.788   3.746
 1979SOL     OW 6755   3.196   5.099   4.413
 1979SOL    HW1 6756   3.223   5.036   4.480
 1979SOL    HW2 6757   3.186   5.181   4.461
 1980SOL     OW 6758   5.627   8.413   5.748
 1980SOL    HW1 6759   5.722   8.403   5.747
 1980SOL    HW2 6760   5.594   8.323   5.757
 1981SOL     OW 6761   5.933   3.661   3.967
 1981SOL    HW1 6762   5.917   3.591   4.030
 1981SOL    HW2 6763   5.999   3.717   4.010
 1982SOL     OW 6764   2.305   3.261   2.784
 1982SOL    HW1 6765   2.239   3.323   2.817
 1982SOL    HW2 6766   2.265   3.175   2.796
 1983SOL     OW 6767   2.479   3.476   2.996
 1983SOL    HW1 6768   2.463   3.382   3.004
 1983SOL    HW2 6769   2.507   3.503   3.084
 1984SOL     OW 6770   5.572   5.414   0.927
 1984SOL    HW1 6771   5.660   5.415   0.891
 1984SOL    HW2 6772   5.549   5.507   0.938
 1985SOL     OW 6773   7.083   7.558   0.751
 1985SOL    HW1 6774   7.068   7.596   0.838
 1985SOL    HW2 6775   7.006   7.502   0.736
 1986SOL     OW 6776   9.178   6.545   1.904
 1986SOL    HW1 6777   9.099   6.596   1.920
 1986SOL    HW2 6778   9.216   6.531   1.990
 1987SOL     OW 6779   6.142   5.820   5.885
 1987SOL    HW1 6780   6.232   5.850   5.871
 1987SOL    HW2 6781   6.138   5.801   5.979
 1988SOL     OW 6782   4.108   4.487   4.554
 1988SOL    HW1 6783   4.180   4.436   4.516
 1988SOL    HW2 6784   4.150   4.545   4.617
 1989SOL     OW 6785   1.036   5.681   2.155
 1989SOL    HW1 6786   1.110   5.690   2.095
 1989SOL    HW2 6787   0.998   5.596   2.133
 1990SOL     OW 6788   1.472   2.618   0.767
 1990SOL    HW1 6789   1.497   2.678   0.838
 1990SOL    HW2 6790   1.408   2.559   0.806
 1991SOL     OW 6791   2.676   3.907   6.174
 1991SOL    HW1 6792   2.676   3.995   6.136
 1991SOL    HW2 6793   2.699   3.850   6.101
 1992SOL     OW 6794   0.017   4.876   4.099
 1992SOL    HW1 6795  -0.073   4.885   4.068
 1992SOL    HW2 6796   0.040   4.963   4.131
 1993SOL     OW 6797   5.171   9.533   4.582
 1993SOL    HW1 6798   5.229   9.562   4.512
 1993SOL    HW2 6799   5.140   9.614   4.622
 1994SOL     OW 6800   3.050   2.830   0.794
 1994SOL    HW1 6801   3.069   2.913   0.749
 1994SOL    HW2 6802   2.971   2.797   0.752
 1995SOL     OW 6803   3.576  10.136   5.284
 1995SOL    HW1 6804   3.556  10.043   5.298
 1995SOL    HW2 6805   3.500  10.182   5.319
 1996SOL     OW 6806   1.130   7.077   3.172
 1996SOL    HW1 6807   1.076   7.112   3.101
 1996SOL    HW2 6808   1.220   7.093   3.144
 1997SOL     OW 6809   5.710   7.189   2.256
 1997SOL    HW1 6810   5.698   7.096   2.237
 1997SOL    HW2 6811   5.741   7.192   2.346
 1998SOL     OW 6812   1.720   9.507   6.173
 1998SOL    HW1 6813   1.760   9.420   6.173
 1998SOL    HW2 6814   1.794   9.568   6.175
 1999SOL     OW 6815   6.749   9.060   5.066
 1999SOL    HW1 6816   6.733   9.145   5.027
 1999SOL    HW2 6817   6.842   9.042   5.049
 2000SOL     OW 6818   5.800   5.580   5.471
 2000SOL    HW1 6819   5.736   5.525   5.427
 2000SOL    HW2 6820   5.806   5.659   5.417
 2001SOL     OW 6821   7.657   9.599   5.710
 2001SOL    HW1 6822   7.588   9.562   5.655
 2001SOL    HW2 6823   7.702   9.661   5.653
 2002SOL     OW 6824   2.869   3.712   2.474
 2002SOL    HW1 6825   2.839   3.673   2.392
 2002SOL    HW2 6826   2.789   3.724   2.525
 2003SOL     OW 6827   6.840   6.067   1.280
 2003SOL    HW1 6828   6.752   6.103   1.291
 2003SOL    HW2 6829   6.859   6.079   1.187
 2004SOL     OW 6830   5.066   4.797   3.107
 2004SOL    HW1 6831   5.032   4.861   3.170
 2004SOL    HW2 6832   5.021   4.716   3.128
 2005SOL     OW 6833   4.976   5.835   2.458
 2005SOL    HW1 6834   4.918   5.807   2.528
 2005SOL    HW2 6835   5.007   5.921   2.485
 2006SOL     OW 6836   1.394  10.813   5.617
 2006SOL    HW1 6837   1.421  10.721   5.613
 2006SOL    HW2 6838   1.312  10.811   5.666
 2007SOL     OW 6839   6.220   6.683   6.622
 2007SOL    HW1 6840   6.136   6.691   6.668
 2007SOL    HW2 6841   6.215   6.599   6.577
 2008SOL     OW 6842   6.316   2.617   0.748
 2008SOL    HW1 6843   6.292   2.635   0.839
 2008SOL    HW2 6844   6.357   2.531   0.751
 2009SOL     OW 6845   2.428   2.891   2.769
 2009SOL    HW1 6846   2.520   2.916   2.765
 2009SOL    HW2 6847   2.390   2.923   2.687
 2010SOL     OW 6848   4.280   1.583   2.616
 2010SOL    HW1 6849   4.187   1.602   2.629
 2010SOL    HW2 6850   4.310   1.648   2.552
 2011SOL     OW 6851   5.273   7.447   2.789
 2011SOL    HW1 6852   5.270   7.488   2.875
 2011SOL    HW2 6853   5.252   7.355   2.804
 2012SOL     OW 6854   1.488   3.559   1.779
 2012SOL    HW1 6855   1.559   3.531   1.721
 2012SOL    HW2 6856   1.433   3.481   1.788
 2013SOL     OW 6857   6.171   3.265   1.269
 2013SOL    HW1 6858   6.149   3.355   1.246
 2013SOL    HW2 6859   6.126   3.250   1.352
 2014SOL     OW 6860   1.667   9.068   4.983
 2014SOL    HW1 6861   1.710   9.130   4.923
 2014SOL    HW2 6862   1.574   9.075   4.961
 2015SOL     OW 6863   5.912   5.340   3.828
 2015SOL    HW1 6864   5.928   5.302   3.915
 2015SOL    HW2 6865   5.996   5.380   3.805
 2016SOL     OW 6866   3.788   6.540   1.740
 2016SOL    HW1 6867   3.703   6.566   1.774
 2016SOL    HW2 6868   3.831   6.496   1.814
 2017SOL     OW 6869   7.415   5.770   2.166
 2017SOL    HW1 6870   7.369   5.823   2.231
 2017SOL    HW2 6871   7.476   5.717   2.217
 2018SOL     OW 6872   3.506   7.476   0.387
 2018SOL    HW1 6873   3.431   7.534   0.375
 2018SOL    HW2 6874   3.503   7.417   0.312
 2019SOL     OW 6875   1.914  10.463   5.612
 2019SOL    HW1 6876   1.892  10.541   5.561
 2019SOL    HW2 6877   1.935  10.497   5.699
 2020SOL     OW 6878   6.860   2.877   2.342
 2020SOL    HW1 6879   6.782   2.927   2.316
 2020SOL    HW2 6880   6.828   2.814   2.406
 2021SOL     OW 6881   2.113   6.350   6.438
 2021SOL    HW1 6882   2.024   6.384   6.435
 2021SOL    HW2 6883   2.101   6.255   6.447
 2022SOL     OW 6884   2.508   8.021   4.875
 2022SOL    HW1 6885   2.518   8.052   4.785
 2022SOL    HW2 6886   2.464   7.936   4.867
 2023SOL     OW 6887   4.787   3.652   4.349
 2023SOL    HW1 6888   4.749   3.564   4.343
 2023SOL    HW2 6889   4.876   3.642   4.317
 2024SOL     OW 6890   1.529  10.004   4.062
 2024SOL    HW1 6891   1.515   9.951   3.984
 2024SOL    HW2 6892   1.472  10.081   4.050
 2025SOL     OW 6893   4.548   4.868   0.846
 2025SOL    HW1 6894   4.616   4.934   0.858
 2025SOL    HW2 6895   4.558   4.808   0.919
 2026SOL     OW 6896   0.891   5.043   3.683
 2026SOL    HW1 6897   0.975   5.087   3.701
 2026SOL    HW2 6898   0.883   4.979   3.754
 2027SOL     OW 6899   7.042   6.343   1.217
 2027SOL    HW1 6900   7.038   6.248   1.203
 2027SOL    HW2 6901   7.001   6.357   1.302
 2028SOL     OW 6902   4.692   6.232   2.676
 2028SOL    HW1 6903   4.681   6.150   2.627
 2028SOL    HW2 6904   4.765   6.214   2.735
 2029SOL     OW 6905   1.815   8.974   3.566
 2029SOL    HW1 6906   1.784   8.921   3.639
 2029SOL    HW2 6907   1.884   9.029   3.604
 2030SOL     OW 6908   5.366   4.506   5.826
 2030SOL    HW1 6909   5.444   4.511   5.770
 2030SOL    HW2 6910   5.333   4.596   5.828
 2031SOL     OW 6911   4.944   5.032   2.960
 2031SOL    HW1 6912   4.914   5.004   3.046
 2031SOL    HW2 6913   5.038   5.015   2.961
 2032SOL     OW 6914   1.597   3.862   2.516
 2032SOL    HW1 6915   1.580   3.925   2.586
 2032SOL    HW2 6916   1.562   3.905   2.437
 2033SOL     OW 6917   6.579   6.364   5.224
 2033SOL    HW1 6918   6.490   6.397   5.216
 2033SOL    HW2 6919   6.574   6.273   5.195
 2034SOL     OW 6920   9.824   8.089   1.298
 2034SOL    HW1 6921   9.857   8.134   1.375
 2034SOL    HW2 6922   9.746   8.042   1.329
 2035SOL     OW 6923   6.817   4.491   3.229
 2035SOL    HW1 6924   6.896   4.544   3.231
 2035SOL    HW2 6925   6.844   4.410   3.186
 2036SOL     OW 6926   2.540  10.099   4.292
 2036SOL    HW1 6927   2.588  10.069   4.215
 2036SOL    HW2 6928   2.490  10.175   4.260
 2037SOL     OW 6929   3.771   3.039   2.246
 2037SOL    HW1 6930   3.723   3.119   2.225
 2037SOL    HW2 6931   3.757   3.026   2.339
 2038SOL     OW 6932   6.071   5.551   5.338
 2038SOL    HW1 6933   5.995   5.596   5.374
 2038SOL    HW2 6934   6.054   5.458   5.355
 2039SOL     OW 6935   4.574   2.674   3.981
 2039SOL    HW1 6936   4.571   2.649   3.889
 2039SOL    HW2 6937   4.503   2.626   4.022
 2040SOL     OW 6938   5.123   2.361   3.652
 2040SOL    HW1 6939   5.199   2.418   3.646
 2040SOL    HW2 6940   5.063   2.407   3.711
 2041SOL     OW 6941   6.890   5.460   5.135
 2041SOL    HW1 6942   6.846   5.527   5.188
 2041SOL    HW2 6943   6.884   5.380   5.188
 2042SOL     OW 6944   1.062   5.067   5.048
 2042SOL    HW1 6945   1.137   5.124   5.032
 2042SOL    HW2 6946   1.062   5.055   5.143
 2043SOL     OW 6947   4.782   2.321   2.841
 2043SOL    HW1 6948   4.752   2.400   2.886
 2043SOL    HW2 6949   4.764   2.338   2.749
 2044SOL     OW 6950   7.924   9.078   2.453
 2044SOL    HW1 6951   7.879   9.012   2.400
 2044SOL    HW2 6952   8.004   9.097   2.404
 2045SOL     OW 6953   6.839   6.677   5.346
 2045SOL    HW1 6954   6.781   6.751   5.365
 2045SOL    HW2 6955   6.927   6.711   5.363
 2046SOL     OW 6956  -0.025   5.676   4.456
 2046SOL    HW1 6957   0.038   5.718   4.515
 2046SOL    HW2 6958  -0.071   5.613   4.511
 2047SOL     OW 6959   5.298   3.166   3.688
 2047SOL    HW1 6960   5.329   3.208   3.768
 2047SOL    HW2 6961   5.376   3.132   3.646
 2048SOL     OW 6962   4.154   7.789   0.649
 2048SOL    HW1 6963   4.084   7.854   0.656
 2048SOL    HW2 6964   4.231   7.839   0.626
 2049SOL     OW 6965   5.518   7.577   0.923
 2049SOL    HW1 6966   5.483   7.488   0.925
 2049SOL    HW2 6967   5.498   7.609   0.835
 2050SOL     OW 6968   2.164   3.354   4.445
 2050SOL    HW1 6969   2.257   3.373   4.432
 2050SOL    HW2 6970   2.132   3.427   4.499
 2051SOL     OW 6971   7.922   8.367   3.166
 2051SOL    HW1 6972   7.871   8.306   3.113
 2051SOL    HW2 6973   7.877   8.368   3.251
 2052SOL     OW 6974   2.527   3.832   0.353
 2052SOL    HW1 6975   2.444   3.864   0.388
 2052SOL    HW2 6976   2.517   3.737   0.349
 2053SOL     OW 6977   6.413   4.501   4.960
 2053SOL    HW1 6978   6.392   4.423   5.011
 2053SOL    HW2 6979   6.357   4.495   4.882
 2054SOL     OW 6980   8.578   8.363   1.383
 2054SOL    HW1 6981   8.530   8.446   1.387
 2054SOL    HW2 6982   8.619   8.363   1.296
 2055SOL     OW 6983   8.522   3.241   1.151
 2055SOL    HW1 6984   8.525   3.178   1.078
 2055SOL    HW2 6985   8.510   3.326   1.109
 2056SOL     OW 6986   5.155   6.798   5.221
 2056SOL    HW1 6987   5.095   6.854   5.172
 2056SOL    HW2 6988   5.241   6.819   5.186
 2057SOL     OW 6989   5.857   8.106   5.343
 2057SOL    HW1 6990   5.832   8.036   5.281
 2057SOL    HW2 6991   5.812   8.083   5.424
 2058SOL     OW 6992   0.638   9.217   4.973
 2058SOL    HW1 6993   0.580   9.274   5.024
 2058SOL    HW2 6994   0.701   9.184   5.036
 2059SOL     OW 6995   0.759   2.751   2.911
 2059SOL    HW1 6996   0.751   2.728   2.818
 2059SOL    HW2 6997   0.759   2.667   2.957
 2060SOL     OW 6998   6.288   3.985   2.048
 2060SOL    HW1 6999   6.195   3.995   2.028
 2060SOL    HW2 7000   6.320   4.075   2.057
 2061SOL     OW 7001   6.443   6.931   2.919
 2061SOL    HW1 7002   6.380   6.863   2.893
 2061SOL    HW2 7003   6.451   6.922   3.014
 2062SOL     OW 7004   8.188   7.352   0.940
 2062SOL    HW1 7005   8.099   7.370   0.971
 2062SOL    HW2 7006   8.206   7.422   0.877
 2063SOL     OW 7007   4.196   1.323   1.721
 2063SOL    HW1 7008   4.234   1.310   1.634
 2063SOL    HW2 7009   4.201   1.417   1.735
 2064SOL     OW 7010   1.983   3.143   3.712
 2064SOL    HW1 7011   1.980   3.208   3.642
 2064SOL    HW2 7012   1.934   3.181   3.784
 2065SOL     OW 7013   1.853   8.280   4.646
 2065SOL    HW1 7014   1.786   8.220   4.613
 2065SOL    HW2 7015   1.803   8.351   4.688
 2066SOL     OW 7016   6.677   8.182   4.039
 2066SOL    HW1 7017   6.606   8.155   3.980
 2066SOL    HW2 7018   6.676   8.116   4.109
 2067SOL     OW 7019   8.014   5.281   0.420
 2067SOL    HW1 7020   8.029   5.270   0.514
 2067SOL    HW2 7021   7.919   5.288   0.411
 2068SOL     OW 7022   7.035   8.767   5.048
 2068SOL    HW1 7023   6.958   8.740   5.098
 2068SOL    HW2 7024   7.000   8.817   4.974
 2069SOL     OW 7025   7.665   8.542   5.106
 2069SOL    HW1 7026   7.757   8.524   5.124
 2069SOL    HW2 7027   7.666   8.594   5.026
 2070SOL     OW 7028   8.872   7.689   1.533
 2070SOL    HW1 7029   8.813   7.696   1.608
 2070SOL    HW2 7030   8.834   7.620   1.479
 2071SOL     OW 7031   6.802   3.181   2.005
 2071SOL    HW1 7032   6.723   3.155   1.959
 2071SOL    HW2 7033   6.785   3.271   2.034
 2072SOL     OW 7034   3.359   2.697   0.836
 2072SOL    HW1 7035   3.357   2.787   0.803
 2072SOL    HW2 7036   3.283   2.655   0.796
 2073SOL     OW 7037   8.548   7.034   1.728
 2073SOL    HW1 7038   8.577   7.015   1.817
 2073SOL    HW2 7039   8.503   7.119   1.736
 2074SOL     OW 7040   6.546   5.429   3.081
 2074SOL    HW1 7041   6.543   5.430   3.177
 2074SOL    HW2 7042   6.605   5.356   3.061
 2075SOL     OW 7043   4.696   3.401   4.530
 2075SOL    HW1 7044   4.694   3.405   4.435
 2075SOL    HW2 7045   4.770   3.343   4.550
 2076SOL     OW 7046   1.418   6.535   2.589
 2076SOL    HW1 7047   1.371   6.586   2.524
 2076SOL    HW2 7048   1.443   6.455   2.543
 2077SOL     OW 7049   6.991   5.439   0.922
 2077SOL    HW1 7050   6.991   5.513   0.860
 2077SOL    HW2 7051   7.018   5.478   1.005
 2078SOL     OW 7052   6.831  10.713   5.650
 2078SOL    HW1 7053   6.853  10.684   5.739
 2078SOL    HW2 7054   6.912  10.702   5.601
 2079SOL     OW 7055   3.808   4.401   4.521
 2079SOL    HW1 7056   3.891   4.360   4.496
 2079SOL    HW2 7057   3.741   4.338   4.494
 2080SOL     OW 7058   3.780   4.025   4.081
 2080SOL    HW1 7059   3.711   4.092   4.081
 2080SOL    HW2 7060   3.734   3.944   4.059
 2081SOL     OW 7061   5.402   4.492   4.145
 2081SOL    HW1 7062   5.317   4.529   4.169
 2081SOL    HW2 7063   5.438   4.459   4.227
 2082SOL     OW 7064   6.494   5.723   3.505
 2082SOL    HW1 7065   6.456   5.658   3.564
 2082SOL    HW2 7066   6.588   5.723   3.527
 2083SOL     OW 7067   2.740   9.134   4.101
 2083SOL    HW1 7068   2.721   9.114   4.192
 2083SOL    HW2 7069   2.669   9.094   4.051
 2084SOL     OW 7070   2.358   9.271   4.118
 2084SOL    HW1 7071   2.356   9.288   4.024
 2084SOL    HW2 7072   2.292   9.330   4.155
 2085SOL     OW 7073   8.202   5.439   1.778
 2085SOL    HW1 7074   8.263   5.451   1.704
 2085SOL    HW2 7075   8.246   5.481   1.852
 2086SOL     OW 7076  -0.329   3.556   3.101
 2086SOL    HW1 7077  -0.323   3.472   3.145
 2086SOL    HW2 7078  -0.295   3.539   3.013
 2087SOL     OW 7079   6.246   3.357   2.227
 2087SOL    HW1 7080   6.172   3.300   2.208
 2087SOL    HW2 7081   6.311   3.335   2.161
 2088SOL     OW 7082   3.277   9.965   4.904
 2088SOL    HW1 7083   3.267  10.024   4.829
 2088SOL    HW2 7084   3.239  10.013   4.978
 2089SOL     OW 7085   7.578   4.020   2.401
 2089SOL    HW1 7086   7.543   3.961   2.468
 2089SOL    HW2 7087   7.556   4.108   2.432
 2090SOL     OW 7088   9.270   4.373   0.225
 2090SOL    HW1 7089   9.188   4.387   0.178
 2090SOL    HW2 7090   9.270   4.279   0.246
 2091SOL     OW 7091   5.915   8.184   3.997
 2091SOL    HW1 7092   5.918   8.095   3.962
 2091SOL    HW2 7093   5.998   8.195   4.044
 2092SOL     OW 7094   1.856   6.181   1.866
 2092SOL    HW1 7095   1.943   6.147   1.887
 2092SOL    HW2 7096   1.872   6.242   1.793
 2093SOL     OW 7097   5.472   0.454   0.437
 2093SOL    HW1 7098   5.406   0.520   0.456
 2093SOL    HW2 7099   5.458   0.431   0.345
 2094SOL     OW 7100  -0.337   5.650   4.475
 2094SOL    HW1 7101  -0.355   5.560   4.501
 2094SOL    HW2 7102  -0.363   5.703   4.550
 2095SOL     OW 7103   0.881   8.763   3.741
 2095SOL    HW1 7104   0.891   8.726   3.829
 2095SOL    HW2 7105   0.792   8.738   3.715
 2096SOL     OW 7106   6.871   3.108   3.575
 2096SOL    HW1 7107   6.934   3.126   3.505
 2096SOL    HW2 7108   6.914   3.139   3.655
 2097SOL     OW 7109   6.365   0.690   0.685
 2097SOL    HW1 7110   6.407   0.634   0.619
 2097SOL    HW2 7111   6.277   0.706   0.649
 2098SOL     OW 7112   4.612   4.179   6.478
 2098SOL    HW1 7113   4.528   4.146   6.510
 2098SOL    HW2 7114   4.597   4.272   6.461
 2099SOL     OW 7115   2.036   9.534   4.898
 2099SOL    HW1 7116   1.962   9.559   4.953
 2099SOL    HW2 7117   2.087   9.474   4.953
 2100SOL     OW 7118   6.221   6.747   0.074
 2100SOL    HW1 7119   6.267   6.695   0.139
 2100SOL    HW2 7120   6.289   6.769   0.010
 2101SOL     OW 7121  -0.435   4.072   4.776
 2101SOL    HW1 7122  -0.436   4.133   4.850
 2101SOL    HW2 7123  -0.343   4.047   4.766
 2102SOL     OW 7124   4.485   4.412   0.200
 2102SOL    HW1 7125   4.475   4.457   0.116
 2102SOL    HW2 7126   4.535   4.473   0.254
 2103SOL     OW 7127   6.934   6.211   4.166
 2103SOL    HW1 7128   7.027   6.225   4.150
 2103SOL    HW2 7129   6.892   6.232   4.083
 2104SOL     OW 7130   8.386   3.588   0.865
 2104SOL    HW1 7131   8.359   3.502   0.898
 2104SOL    HW2 7132   8.388   3.644   0.942
 2105SOL     OW 7133   7.847   4.206   2.259
 2105SOL    HW1 7134   7.787   4.196   2.185
 2105SOL    HW2 7135   7.852   4.301   2.274
 2106SOL     OW 7136   0.106   0.883   1.357
 2106SOL    HW1 7137   0.131   0.904   1.267
 2106SOL    HW2 7138   0.188   0.854   1.398
 2107SOL     OW 7139   2.006   4.233   3.625
 2107SOL    HW1 7140   2.000   4.142   3.594
 2107SOL    HW2 7141   1.925   4.246   3.675
 2108SOL     OW 7142   6.601   7.295   4.161
 2108SOL    HW1 7143   6.530   7.232   4.152
 2108SOL    HW2 7144   6.603   7.341   4.076
 2109SOL     OW 7145   2.631   3.465   4.988
 2109SOL    HW1 7146   2.566   3.518   5.033
 2109SOL    HW2 7147   2.652   3.514   4.909
 2110SOL     OW 7148   1.138   5.389   4.886
 2110SOL    HW1 7149   1.158   5.452   4.956
 2110SOL    HW2 7150   1.051   5.357   4.907
 2111SOL     OW 7151   0.142   6.192   5.350
 2111SOL    HW1 7152   0.120   6.105   5.318
 2111SOL    HW2 7153   0.187   6.235   5.277
 2112SOL     OW 7154   4.746   4.690   1.931
 2112SOL    HW1 7155   4.781   4.733   1.853
 2112SOL    HW2 7156   4.777   4.743   2.004
 2113SOL     OW 7157   1.954   2.769   2.474
 2113SOL    HW1 7158   2.025   2.709   2.451
 2113SOL    HW2 7159   1.909   2.726   2.547
 2114SOL     OW 7160   1.260   1.192   1.800
 2114SOL    HW1 7161   1.283   1.132   1.728
 2114SOL    HW2 7162   1.275   1.141   1.879
 2115SOL     OW 7163   6.310   2.015   2.618
 2115SOL    HW1 7164   6.218   2.014   2.643
 2115SOL    HW2 7165   6.338   1.924   2.620
 2116SOL     OW 7166   5.802   6.222   3.298
 2116SOL    HW1 7167   5.849   6.270   3.366
 2116SOL    HW2 7168   5.857   6.231   3.220
 2117SOL     OW 7169   2.124  10.331   5.312
 2117SOL    HW1 7170   2.160  10.264   5.371
 2117SOL    HW2 7171   2.130  10.292   5.225
 2118SOL     OW 7172   4.892   3.376   1.276
 2118SOL    HW1 7173   4.985   3.392   1.256
 2118SOL    HW2 7174   4.893   3.302   1.337
 2119SOL     OW 7175   4.791   5.122   4.294
 2119SOL    HW1 7176   4.811   5.163   4.377
 2119SOL    HW2 7177   4.699   5.143   4.278
 2120SOL     OW 7178   4.528   3.408   4.984
 2120SOL    HW1 7179   4.560   3.476   4.924
 2120SOL    HW2 7180   4.539   3.446   5.072
 2121SOL     OW 7181   1.861   5.158   0.728
 2121SOL    HW1 7182   1.774   5.183   0.698
 2121SOL    HW2 7183   1.854   5.064   0.746
 2122SOL     OW 7184   6.944   7.661   6.241
 2122SOL    HW1 7185   6.971   7.570   6.249
 2122SOL    HW2 7186   6.983   7.705   6.317
 2123SOL     OW 7187   7.627   9.321   4.192
 2123SOL    HW1 7188   7.596   9.357   4.109
 2123SOL    HW2 7189   7.691   9.385   4.223
 2124SOL     OW 7190   5.041  10.672   5.531
 2124SOL    HW1 7191   5.038  10.620   5.450
 2124SOL    HW2 7192   4.987  10.623   5.593
 2125SOL     OW 7193   9.110   5.076   0.106
 2125SOL    HW1 7194   9.058   5.092   0.185
 2125SOL    HW2 7195   9.181   5.019   0.135
 2126SOL     OW 7196   5.279   4.605   1.166
 2126SOL    HW1 7197   5.219   4.618   1.240
 2126SOL    HW2 7198   5.232   4.546   1.107
 2127SOL     OW 7199   3.745   4.761   2.770
 2127SOL    HW1 7200   3.702   4.682   2.737
 2127SOL    HW2 7201   3.837   4.736   2.778
 2128SOL     OW 7202  -0.452   4.579   6.546
 2128SOL    HW1 7203  -0.382   4.564   6.482
 2128SOL    HW2 7204  -0.434   4.517   6.617
 2129SOL     OW 7205   5.136   8.033   5.735
 2129SOL    HW1 7206   5.073   8.103   5.720
 2129SOL    HW2 7207   5.088   7.953   5.717
 2130SOL     OW 7208   6.910   5.570   2.672
 2130SOL    HW1 7209   6.927   5.646   2.727
 2130SOL    HW2 7210   6.980   5.573   2.606
 2131SOL     OW 7211  -0.735   4.647   5.073
 2131SOL    HW1 7212  -0.728   4.739   5.048
 2131SOL    HW2 7213  -0.777   4.648   5.159
 2132SOL     OW 7214   2.705   3.602   3.774
 2132SOL    HW1 7215   2.637   3.663   3.801
 2132SOL    HW2 7216   2.692   3.593   3.679
 2133SOL     OW 7217   6.043   9.173   4.777
 2133SOL    HW1 7218   5.973   9.114   4.806
 2133SOL    HW2 7219   6.103   9.177   4.851
 2134SOL     OW 7220  -0.498   3.474   2.836
 2134SOL    HW1 7221  -0.525   3.473   2.928
 2134SOL    HW2 7222  -0.529   3.390   2.801
 2135SOL     OW 7223   0.644   3.078   1.716
 2135SOL    HW1 7224   0.688   2.997   1.745
 2135SOL    HW2 7225   0.656   3.139   1.790
 2136SOL     OW 7226   4.335   3.995   1.736
 2136SOL    HW1 7227   4.348   3.905   1.706
 2136SOL    HW2 7228   4.297   4.040   1.660
 2137SOL     OW 7229   2.357   5.808   1.976
 2137SOL    HW1 7230   2.267   5.817   2.005
 2137SOL    HW2 7231   2.351   5.806   1.880
 2138SOL     OW 7232  -0.084   6.058   5.042
 2138SOL    HW1 7233  -0.043   6.144   5.046
 2138SOL    HW2 7234  -0.171   6.071   5.081
 2139SOL     OW 7235  -0.133   2.353   2.635
 2139SOL    HW1 7236  -0.175   2.436   2.656
 2139SOL    HW2 7237  -0.122   2.310   2.720
 2140SOL     OW 7238   6.183   9.854   4.942
 2140SOL    HW1 7239   6.269   9.876   4.978
 2140SOL    HW2 7240   6.156   9.932   4.894
 2141SOL     OW 7241   4.094   7.866   3.289
 2141SOL    HW1 7242   4.139   7.877   3.373
 2141SOL    HW2 7243   4.092   7.953   3.251
 2142SOL     OW 7244   4.880   2.040   1.973
 2142SOL    HW1 7245   4.871   2.064   1.881
 2142SOL    HW2 7246   4.848   2.117   2.021
 2143SOL     OW 7247   2.332   3.024   2.496
 2143SOL    HW1 7248   2.281   3.098   2.529
 2143SOL    HW2 7249   2.280   2.989   2.424
 2144SOL     OW 7250   5.321   3.787   4.391
 2144SOL    HW1 7251   5.406   3.765   4.430
 2144SOL    HW2 7252   5.257   3.762   4.458
 2145SOL     OW 7253   1.952   9.523   5.360
 2145SOL    HW1 7254   1.986   9.562   5.440
 2145SOL    HW2 7255   1.938   9.597   5.301
 2146SOL     OW 7256   7.787   5.328   2.162
 2146SOL    HW1 7257   7.778   5.275   2.083
 2146SOL    HW2 7258   7.820   5.267   2.228
 2147SOL     OW 7259   6.172   9.116   5.843
 2147SOL    HW1 7260   6.206   9.184   5.786
 2147SOL    HW2 7261   6.141   9.047   5.784
 2148SOL     OW 7262   4.108   5.416   1.165
 2148SOL    HW1 7263   4.195   5.437   1.131
 2148SOL    HW2 7264   4.072   5.353   1.102
 2149SOL     OW 7265   5.916   7.757   1.013
 2149SOL    HW1 7266   6.010   7.753   0.998
 2149SOL    HW2 7267   5.879   7.780   0.928
 2150SOL     OW 7268   2.854   3.745   5.732
 2150SOL    HW1 7269   2.842   3.824   5.679
 2150SOL    HW2 7270   2.885   3.679   5.669
 2151SOL     OW 7271   4.255   9.099   5.915
 2151SOL    HW1 7272   4.314   9.032   5.949
 2151SOL    HW2 7273   4.307   9.180   5.917
 2152SOL     OW 7274   2.540   1.988   0.010
 2152SOL    HW1 7275   2.568   1.969  -0.081
 2152SOL    HW2 7276   2.578   1.917   0.062
 2153SOL     OW 7277   7.786   8.399   1.634
 2153SOL    HW1 7278   7.762   8.317   1.591
 2153SOL    HW2 7279   7.881   8.400   1.631
 2154SOL     OW 7280   8.522   7.601   1.042
 2154SOL    HW1 7281   8.483   7.613   0.956
 2154SOL    HW2 7282   8.545   7.508   1.044
 2155SOL     OW 7283   5.604   3.216   2.675
 2155SOL    HW1 7284   5.584   3.308   2.659
 2155SOL    HW2 7285   5.570   3.199   2.763
 2156SOL     OW 7286   3.728   4.227   2.268
 2156SOL    HW1 7287   3.818   4.255   2.284
 2156SOL    HW2 7288   3.679   4.261   2.343
 2157SOL     OW 7289   6.445   5.361   4.296
 2157SOL    HW1 7290   6.364   5.318   4.268
 2157SOL    HW2 7291   6.515   5.310   4.254
 2158SOL     OW 7292   3.191  10.093   5.154
 2158SOL    HW1 7293   3.120  10.134   5.104
 2158SOL    HW2 7294   3.215  10.160   5.218
 2159SOL     OW 7295   7.856   7.826   4.770
 2159SOL    HW1 7296   7.871   7.880   4.692
 2159SOL    HW2 7297   7.906   7.746   4.753
 2160SOL     OW 7298   7.358   5.982   0.244
 2160SOL    HW1 7299   7.379   6.075   0.252
 2160SOL    HW2 7300   7.288   5.967   0.308
 2161SOL     OW 7301   4.798   8.912   5.369
 2161SOL    HW1 7302   4.766   8.825   5.391
 2161SOL    HW2 7303   4.795   8.960   5.452
 2162SOL     OW 7304   5.077   9.280   5.714
 2162SOL    HW1 7305   5.120   9.301   5.631
 2162SOL    HW2 7306   5.138   9.310   5.781
 2163SOL     OW 7307   1.573   0.166   0.069
 2163SOL    HW1 7308   1.647   0.225   0.080
 2163SOL    HW2 7309   1.498   0.224   0.054
 2164SOL     OW 7310   4.310   8.499   4.340
 2164SOL    HW1 7311   4.299   8.541   4.425
 2164SOL    HW2 7312   4.242   8.538   4.285
 2165SOL     OW 7313   7.588   6.618   3.216
 2165SOL    HW1 7314   7.501   6.659   3.215
 2165SOL    HW2 7315   7.615   6.621   3.308
 2166SOL     OW 7316   2.619   5.730   1.982
 2166SOL    HW1 7317   2.659   5.792   1.921
 2166SOL    HW2 7318   2.525   5.746   1.975
 2167SOL     OW 7319   3.289   9.169   6.039
 2167SOL    HW1 7320   3.248   9.167   6.125
 2167SOL    HW2 7321   3.262   9.253   6.001
 2168SOL     OW 7322   5.477   3.478   5.075
 2168SOL    HW1 7323   5.491   3.384   5.080
 2168SOL    HW2 7324   5.405   3.495   5.136
 2169SOL     OW 7325   8.867   5.296   1.837
 2169SOL    HW1 7326   8.888   5.260   1.923
 2169SOL    HW2 7327   8.945   5.347   1.813
 2170SOL     OW 7328   4.070   8.936   4.613
 2170SOL    HW1 7329   4.124   8.860   4.592
 2170SOL    HW2 7330   4.080   8.994   4.537
 2171SOL     OW 7331   5.611   3.463   5.616
 2171SOL    HW1 7332   5.553   3.486   5.689
 2171SOL    HW2 7333   5.594   3.370   5.601
 2172SOL     OW 7334   6.749   7.041   0.711
 2172SOL    HW1 7335   6.809   7.036   0.637
 2172SOL    HW2 7336   6.662   7.045   0.672
 2173SOL     OW 7337   6.817   7.538   3.996
 2173SOL    HW1 7338   6.893   7.582   3.957
 2173SOL    HW2 7339   6.766   7.507   3.921
 2174SOL     OW 7340   5.525   1.907   2.639
 2174SOL    HW1 7341   5.522   1.811   2.636
 2174SOL    HW2 7342   5.560   1.927   2.726
 2175SOL     OW 7343   5.218   5.716   2.438
 2175SOL    HW1 7344   5.229   5.655   2.365
 2175SOL    HW2 7345   5.129   5.750   2.430
 2176SOL     OW 7346   6.065   3.330   3.244
 2176SOL    HW1 7347   6.098   3.359   3.329
 2176SOL    HW2 7348   6.143   3.309   3.194
 2177SOL     OW 7349   1.806   3.563   3.014
 2177SOL    HW1 7350   1.860   3.599   3.085
 2177SOL    HW2 7351   1.857   3.489   2.980
 2178SOL     OW 7352   0.152   6.395   4.042
 2178SOL    HW1 7353   0.082   6.404   4.107
 2178SOL    HW2 7354   0.108   6.404   3.958
 2179SOL     OW 7355   6.869   9.404   4.024
 2179SOL    HW1 7356   6.920   9.394   3.943
 2179SOL    HW2 7357   6.782   9.371   4.001
 2180SOL     OW 7358   4.187   7.450   2.485
 2180SOL    HW1 7359   4.112   7.465   2.543
 2180SOL    HW2 7360   4.177   7.359   2.456
 2181SOL     OW 7361   2.953   6.312   2.829
 2181SOL    HW1 7362   2.962   6.368   2.906
 2181SOL    HW2 7363   3.020   6.245   2.840
 2182SOL     OW 7364   6.149   3.168   0.978
 2182SOL    HW1 7365   6.140   3.148   1.072
 2182SOL    HW2 7366   6.102   3.251   0.967
 2183SOL     OW 7367   5.678   4.636   4.200
 2183SOL    HW1 7368   5.584   4.655   4.203
 2183SOL    HW2 7369   5.709   4.682   4.122
 2184SOL     OW 7370   6.768   3.139   1.030
 2184SOL    HW1 7371   6.860   3.120   1.010
 2184SOL    HW2 7372   6.772   3.208   1.097
 2185SOL     OW 7373   6.890   9.784   5.250
 2185SOL    HW1 7374   6.963   9.738   5.290
 2185SOL    HW2 7375   6.887   9.869   5.294
 2186SOL     OW 7376   6.080   9.761   5.237
 2186SOL    HW1 7377   6.049   9.804   5.317
 2186SOL    HW2 7378   6.166   9.727   5.260
 2187SOL     OW 7379   5.265   7.599   3.040
 2187SOL    HW1 7380   5.246   7.692   3.026
 2187SOL    HW2 7381   5.237   7.583   3.130
 2188SOL     OW 7382   8.460   7.076   0.154
 2188SOL    HW1 7383   8.453   7.101   0.246
 2188SOL    HW2 7384   8.459   7.159   0.106
 2189SOL     OW 7385   5.731   4.214   3.878
 2189SOL    HW1 7386   5.649   4.211   3.928
 2189SOL    HW2 7387   5.798   4.190   3.941
 2190SOL     OW 7388   8.202   5.976   0.418
 2190SOL    HW1 7389   8.196   6.068   0.444
 2190SOL    HW2 7390   8.222   5.929   0.499
 2191SOL     OW 7391   0.226   5.097   5.815
 2191SOL    HW1 7392   0.288   5.031   5.847
 2191SOL    HW2 7393   0.175   5.122   5.893
 2192SOL     OW 7394   1.862   4.511   1.793
 2192SOL    HW1 7395   1.872   4.522   1.888
 2192SOL    HW2 7396   1.770   4.533   1.776
 2193SOL     OW 7397   8.527   8.079   3.950
 2193SOL    HW1 7398   8.607   8.131   3.945
 2193SOL    HW2 7399   8.540   8.010   3.886
 2194SOL     OW 7400   3.981   3.964   2.701
 2194SOL    HW1 7401   4.027   3.882   2.715
 2194SOL    HW2 7402   3.953   3.992   2.788
 2195SOL     OW 7403   6.489   7.586   0.637
 2195SOL    HW1 7404   6.420   7.547   0.690
 2195SOL    HW2 7405   6.513   7.666   0.684
 2196SOL     OW 7406   6.445   6.638   4.949
 2196SOL    HW1 7407   6.539   6.653   4.955
 2196SOL    HW2 7408   6.408   6.725   4.930
 2197SOL     OW 7409   1.533   1.621   2.457
 2197SOL    HW1 7410   1.583   1.625   2.376
 2197SOL    HW2 7411   1.585   1.567   2.516
 2198SOL     OW 7412   1.365   3.583   3.277
 2198SOL    HW1 7413   1.425   3.646   3.237
 2198SOL    HW2 7414   1.279   3.626   3.275
 2199SOL     OW 7415  -0.278   6.475   5.029
 2199SOL    HW1 7416  -0.216   6.444   5.095
 2199SOL    HW2 7417  -0.229   6.540   4.978
 2200SOL     OW 7418   7.596   5.362   3.806
 2200SOL    HW1 7419   7.568   5.335   3.893
 2200SOL    HW2 7420   7.644   5.287   3.772
 2201SOL     OW 7421   2.285   4.303   4.598
 2201SOL    HW1 7422   2.291   4.265   4.510
 2201SOL    HW2 7423   2.330   4.387   4.592
 2202SOL     OW 7424   2.561   3.948   5.563
 2202SOL    HW1 7425   2.497   3.982   5.499
 2202SOL    HW2 7426   2.514   3.949   5.646
 2203SOL     OW 7427   0.516   2.798   2.460
 2203SOL    HW1 7428   0.454   2.865   2.488
 2203SOL    HW2 7429   0.540   2.823   2.371
 2204SOL     OW 7430  -0.279   7.527   5.610
 2204SOL    HW1 7431  -0.320   7.611   5.591
 2204SOL    HW2 7432  -0.233   7.541   5.693
 2205SOL     OW 7433   4.366  10.621   5.724
 2205SOL    HW1 7434   4.358  10.710   5.690
 2205SOL    HW2 7435   4.427  10.578   5.664
 2206SOL     OW 7436   1.838   3.980   2.324
 2206SOL    HW1 7437   1.745   3.990   2.304
 2206SOL    HW2 7438   1.850   4.025   2.408
 2207SOL     OW 7439   5.627   7.157   0.266
 2207SOL    HW1 7440   5.571   7.234   0.280
 2207SOL    HW2 7441   5.628   7.146   0.171
 2208SOL     OW 7442   6.665   6.848   5.475
 2208SOL    HW1 7443   6.707   6.931   5.449
 2208SOL    HW2 7444   6.689   6.837   5.567
 2209SOL     OW 7445   2.803   2.656   2.233
 2209SOL    HW1 7446   2.805   2.560   2.232
 2209SOL    HW2 7447   2.860   2.683   2.161
 2210SOL     OW 7448   1.675   3.794   4.492
 2210SOL    HW1 7449   1.701   3.876   4.533
 2210SOL    HW2 7450   1.648   3.819   4.403
 2211SOL     OW 7451   0.167   3.172   4.663
 2211SOL    HW1 7452   0.145   3.144   4.575
 2211SOL    HW2 7453   0.102   3.131   4.720
 2212SOL     OW 7454   2.786   7.401   5.199
 2212SOL    HW1 7455   2.732   7.331   5.162
 2212SOL    HW2 7456   2.755   7.480   5.156
 2213SOL     OW 7457   6.707   1.762   1.997
 2213SOL    HW1 7458   6.774   1.814   2.042
 2213SOL    HW2 7459   6.692   1.808   1.914
 2214SOL     OW 7460   5.516   2.988   3.528
 2214SOL    HW1 7461   5.553   2.922   3.469
 2214SOL    HW2 7462   5.496   2.941   3.609
 2215SOL     OW 7463   2.852   7.453   1.986
 2215SOL    HW1 7464   2.822   7.474   2.074
 2215SOL    HW2 7465   2.943   7.427   1.997
 2216SOL     OW 7466   3.408   3.004   2.718
 2216SOL    HW1 7467   3.360   2.984   2.638
 2216SOL    HW2 7468   3.344   2.993   2.788
 2217SOL     OW 7469   5.291   0.633   0.510
 2217SOL    HW1 7470   5.283   0.614   0.603
 2217SOL    HW2 7471   5.221   0.695   0.491
 2218SOL     OW 7472   1.706   3.546   0.003
 2218SOL    HW1 7473   1.775   3.570   0.065
 2218SOL    HW2 7474   1.655   3.627  -0.009
 2219SOL     OW 7475   8.617   8.691   3.085
 2219SOL    HW1 7476   8.563   8.673   3.008
 2219SOL    HW2 7477   8.588   8.628   3.150
 2220SOL     OW 7478  -0.341   6.276   5.977
 2220SOL    HW1 7479  -0.434   6.282   6.000
 2220SOL    HW2 7480  -0.320   6.183   5.988
 2221SOL     OW 7481   0.896   2.770   4.581
 2221SOL    HW1 7482   0.949   2.849   4.586
 2221SOL    HW2 7483   0.841   2.772   4.659
 2222SOL     OW 7484   4.838  10.667   6.128
 2222SOL    HW1 7485   4.818  10.724   6.202
 2222SOL    HW2 7486   4.908  10.610   6.159
 2223SOL     OW 7487   2.323   7.119   2.039
 2223SOL    HW1 7488   2.248   7.155   1.992
 2223SOL    HW2 7489   2.285   7.051   2.095
 2224SOL     OW 7490   6.427   4.836   3.534
 2224SOL    HW1 7491   6.363   4.887   3.485
 2224SOL    HW2 7492   6.505   4.891   3.536
 2225SOL     OW 7493   5.542   5.901   2.526
 2225SOL    HW1 7494   5.466   5.871   2.576
 2225SOL    HW2 7495   5.521   5.992   2.503
 2226SOL     OW 7496  -0.417   3.214   3.892
 2226SOL    HW1 7497  -0.329   3.237   3.863
 2226SOL    HW2 7498  -0.471   3.290   3.872
 2227SOL     OW 7499   7.511   5.157   1.939
 2227SOL    HW1 7500   7.516   5.217   1.865
 2227SOL    HW2 7501   7.602   5.134   1.958
 2228SOL     OW 7502   4.410   4.937   1.990
 2228SOL    HW1 7503   4.357   4.894   1.922
 2228SOL    HW2 7504   4.385   4.893   2.071
 2229SOL     OW 7505   4.197   8.987   5.675
 2229SOL    HW1 7506   4.201   9.052   5.745
 2229SOL    HW2 7507   4.115   8.939   5.692
 2230SOL     OW 7508  -0.429   3.835   3.084
 2230SOL    HW1 7509  -0.363   3.902   3.067
 2230SOL    HW2 7510  -0.381   3.753   3.083
 2231SOL     OW 7511   3.254   5.275   5.061
 2231SOL    HW1 7512   3.252   5.241   5.150
 2231SOL    HW2 7513   3.322   5.342   5.062
 2232SOL     OW 7514   0.825   4.253   4.976
 2232SOL    HW1 7515   0.847   4.297   4.893
 2232SOL    HW2 7516   0.731   4.237   4.970
 2233SOL     OW 7517   1.572   4.779   2.846
 2233SOL    HW1 7518   1.528   4.763   2.929
 2233SOL    HW2 7519   1.602   4.692   2.818
 2234SOL     OW 7520   2.270   5.813   0.764
 2234SOL    HW1 7521   2.342   5.831   0.824
 2234SOL    HW2 7522   2.286   5.871   0.689
 2235SOL     OW 7523   2.541   0.667   1.129
 2235SOL    HW1 7524   2.559   0.731   1.059
 2235SOL    HW2 7525   2.628   0.639   1.159
 2236SOL     OW 7526   0.545   4.855   6.246
 2236SOL    HW1 7527   0.594   4.926   6.288
 2236SOL    HW2 7528   0.513   4.892   6.164
 2237SOL     OW 7529   3.244   4.468   6.431
 2237SOL    HW1 7530   3.336   4.455   6.408
 2237SOL    HW2 7531   3.196   4.443   6.352
 2238SOL     OW 7532   6.117   2.604   4.491
 2238SOL    HW1 7533   6.102   2.509   4.484
 2238SOL    HW2 7534   6.212   2.612   4.499
 2239SOL     OW 7535   3.455   3.477   5.072
 2239SOL    HW1 7536   3.510   3.456   5.148
 2239SOL    HW2 7537   3.517   3.489   5.000
 2240SOL     OW 7538   6.664   3.759   2.399
 2240SOL    HW1 7539   6.709   3.775   2.316
 2240SOL    HW2 7540   6.611   3.838   2.412
 2241SOL     OW 7541   3.359   2.987   1.447
 2241SOL    HW1 7542   3.433   2.940   1.409
 2241SOL    HW2 7543   3.283   2.960   1.395
 2242SOL     OW 7544   1.594   9.994   4.402
 2242SOL    HW1 7545   1.641   9.929   4.351
 2242SOL    HW2 7546   1.502   9.979   4.381
 2243SOL     OW 7547   3.926   4.738   0.783
 2243SOL    HW1 7548   4.013   4.710   0.812
 2243SOL    HW2 7549   3.866   4.696   0.845
 2244SOL     OW 7550   6.031   8.298   1.138
 2244SOL    HW1 7551   6.028   8.243   1.217
 2244SOL    HW2 7552   6.121   8.329   1.134
 2245SOL     OW 7553   3.628   4.799   0.756
 2245SOL    HW1 7554   3.632   4.889   0.725
 2245SOL    HW2 7555   3.716   4.764   0.741
 2246SOL     OW 7556   4.293   5.364   0.496
 2246SOL    HW1 7557   4.262   5.454   0.505
 2246SOL    HW2 7558   4.311   5.335   0.585
 2247SOL     OW 7559   4.121   6.776   1.821
 2247SOL    HW1 7560   4.163   6.771   1.907
 2247SOL    HW2 7561   4.050   6.839   1.833
 2248SOL     OW 7562   4.002  10.269   5.341
 2248SOL    HW1 7563   4.033  10.323   5.268
 2248SOL    HW2 7564   4.081  10.250   5.392
 2249SOL     OW 7565   4.291   8.118   6.507
 2249SOL    HW1 7566   4.357   8.090   6.570
 2249SOL    HW2 7567   4.328   8.098   6.421
 2250SOL     OW 7568   3.044   8.878   2.721
 2250SOL    HW1 7569   3.103   8.849   2.790
 2250SOL    HW2 7570   3.102   8.913   2.653
 2251SOL     OW 7571   3.303   8.014   2.265
 2251SOL    HW1 7572   3.324   7.941   2.323
 2251SOL    HW2 7573   3.261   8.078   2.322
 2252SOL     OW 7574   3.362   8.750   6.566
 2252SOL    HW1 7575   3.449   8.723   6.534
 2252SOL    HW2 7576   3.377   8.774   6.657
 2253SOL     OW 7577   7.477   4.833   2.745
 2253SOL    HW1 7578   7.554   4.887   2.732
 2253SOL    HW2 7579   7.508   4.760   2.799
 2254SOL     OW 7580   1.688  10.301   5.695
 2254SOL    HW1 7581   1.740  10.257   5.628
 2254SOL    HW2 7582   1.711  10.394   5.687
 2255SOL     OW 7583   3.348   1.404   2.051
 2255SOL    HW1 7584   3.437   1.373   2.070
 2255SOL    HW2 7585   3.327   1.363   1.967
 2256SOL     OW 7586   3.790   6.117   1.091
 2256SOL    HW1 7587   3.868   6.102   1.145
 2256SOL    HW2 7588   3.792   6.047   1.025
 2257SOL     OW 7589  -1.138   6.188   6.005
 2257SOL    HW1 7590  -1.082   6.244   5.951
 2257SOL    HW2 7591  -1.076   6.138   6.059
 2258SOL     OW 7592   3.050   8.188   5.143
 2258SOL    HW1 7593   3.021   8.113   5.091
 2258SOL    HW2 7594   3.028   8.165   5.233
 2259SOL     OW 7595   2.552   7.262   0.219
 2259SOL    HW1 7596   2.486   7.258   0.150
 2259SOL    HW2 7597   2.559   7.172   0.250
 2260SOL     OW 7598   1.067   4.952   5.774
 2260SOL    HW1 7599   1.003   4.898   5.728
 2260SOL    HW2 7600   1.026   4.973   5.858
 2261SOL     OW 7601   2.380   3.872   2.778
 2261SOL    HW1 7602   2.441   3.925   2.727
 2261SOL    HW2 7603   2.306   3.930   2.796
 2262SOL     OW 7604   5.421   4.811   4.909
 2262SOL    HW1 7605   5.498   4.841   4.959
 2262SOL    HW2 7606   5.348   4.860   4.947
 2263SOL     OW 7607   4.933   5.880   0.196
 2263SOL    HW1 7608   4.888   5.824   0.259
 2263SOL    HW2 7609   5.026   5.863   0.212
 2264SOL     OW 7610   5.923   5.719   0.001
 2264SOL    HW1 7611   5.963   5.669   0.072
 2264SOL    HW2 7612   5.831   5.727   0.027
 2265SOL     OW 7613   5.599   7.049   6.074
 2265SOL    HW1 7614   5.555   7.030   6.157
 2265SOL    HW2 7615   5.684   7.085   6.098
 2266SOL     OW 7616   5.013  10.107   5.117
 2266SOL    HW1 7617   4.970  10.030   5.079
 2266SOL    HW2 7618   5.092  10.072   5.159
 2267SOL     OW 7619   4.366   8.350   1.467
 2267SOL    HW1 7620   4.381   8.418   1.532
 2267SOL    HW2 7621   4.324   8.395   1.394
 2268SOL     OW 7622   1.988   3.556   0.926
 2268SOL    HW1 7623   2.007   3.645   0.895
 2268SOL    HW2 7624   1.898   3.561   0.958
 2269SOL     OW 7625   0.489   6.823   3.343
 2269SOL    HW1 7626   0.529   6.839   3.258
 2269SOL    HW2 7627   0.504   6.904   3.392
 2270SOL     OW 7628   3.655   5.320   5.084
 2270SOL    HW1 7629   3.613   5.398   5.049
 2270SOL    HW2 7630   3.677   5.268   5.006
 2271SOL     OW 7631   7.012   3.383   2.409
 2271SOL    HW1 7632   6.989   3.292   2.393
 2271SOL    HW2 7633   6.980   3.401   2.497
 2272SOL     OW 7634   2.201   7.504   5.223
 2272SOL    HW1 7635   2.277   7.474   5.272
 2272SOL    HW2 7636   2.236   7.528   5.137
 2273SOL     OW 7637   2.480   3.353   4.699
 2273SOL    HW1 7638   2.540   3.421   4.728
 2273SOL    HW2 7639   2.398   3.372   4.744
 2274SOL     OW 7640   5.750   3.257   4.079
 2274SOL    HW1 7641   5.773   3.184   4.137
 2274SOL    HW2 7642   5.821   3.261   4.016
 2275SOL     OW 7643   5.921   9.702   5.019
 2275SOL    HW1 7644   5.986   9.730   5.084
 2275SOL    HW2 7645   5.897   9.614   5.046
 2276SOL     OW 7646   3.306   8.055   5.318
 2276SOL    HW1 7647   3.330   8.110   5.243
 2276SOL    HW2 7648   3.215   8.030   5.300
 2277SOL     OW 7649   5.492   3.847   3.656
 2277SOL    HW1 7650   5.434   3.911   3.615
 2277SOL    HW2 7651   5.555   3.825   3.587
 2278SOL     OW 7652   6.692   0.530   0.691
 2278SOL    HW1 7653   6.785   0.538   0.710
 2278SOL    HW2 7654   6.651   0.509   0.775
 2279SOL     OW 7655   5.895   6.264   6.316
 2279SOL    HW1 7656   5.888   6.295   6.406
 2279SOL    HW2 7657   5.822   6.307   6.270
 2280SOL     OW 7658   3.992   8.515   3.843
 2280SOL    HW1 7659   4.024   8.434   3.881
 2280SOL    HW2 7660   3.969   8.570   3.918
 2281SOL     OW 7661   3.243   5.305   1.152
 2281SOL    HW1 7662   3.306   5.367   1.189
 2281SOL    HW2 7663   3.169   5.360   1.124
 2282SOL     OW 7664   0.109   9.873   6.356
 2282SOL    HW1 7665   0.177   9.938   6.375
 2282SOL    HW2 7666   0.140   9.793   6.399
 2283SOL     OW 7667   6.391   8.596   3.346
 2283SOL    HW1 7668   6.354   8.684   3.349
 2283SOL    HW2 7669   6.372   8.559   3.432
 2284SOL     OW 7670   6.025   3.153   2.360
 2284SOL    HW1 7671   5.938   3.194   2.361
 2284SOL    HW2 7672   6.012   3.069   2.403
 2285SOL     OW 7673   4.124   4.638   2.452
 2285SOL    HW1 7674   4.159   4.603   2.371
 2285SOL    HW2 7675   4.195   4.693   2.487
 2286SOL     OW 7676   2.641   5.097   0.532
 2286SOL    HW1 7677   2.667   5.006   0.549
 2286SOL    HW2 7678   2.592   5.093   0.450
 2287SOL     OW 7679   6.394   6.098   4.721
 2287SOL    HW1 7680   6.417   6.007   4.703
 2287SOL    HW2 7681   6.331   6.121   4.653
 2288SOL     OW 7682   7.620   1.608   1.667
 2288SOL    HW1 7683   7.653   1.518   1.668
 2288SOL    HW2 7684   7.662   1.648   1.591
 2289SOL     OW 7685   7.512   4.577   2.962
 2289SOL    HW1 7686   7.493   4.564   2.869
 2289SOL    HW2 7687   7.490   4.494   3.003
 2290SOL     OW 7688   2.958   7.592   0.872
 2290SOL    HW1 7689   2.880   7.536   0.879
 2290SOL    HW2 7690   2.925   7.676   0.840
 2291SOL     OW 7691   3.574   3.805   4.087
 2291SOL    HW1 7692   3.516   3.785   4.013
 2291SOL    HW2 7693   3.546   3.746   4.157
 2292SOL     OW 7694   2.101   4.413   1.702
 2292SOL    HW1 7695   2.080   4.417   1.609
 2292SOL    HW2 7696   2.029   4.459   1.745
 2293SOL     OW 7697   0.378   3.777   5.797
 2293SOL    HW1 7698   0.358   3.784   5.704
 2293SOL    HW2 7699   0.376   3.682   5.814
 2294SOL     OW 7700   2.953   8.513   5.354
 2294SOL    HW1 7701   3.047   8.503   5.367
 2294SOL    HW2 7702   2.915   8.429   5.378
 2295SOL     OW 7703   3.556   3.946   3.191
 2295SOL    HW1 7704   3.501   3.881   3.148
 2295SOL    HW2 7705   3.533   3.939   3.284
 2296SOL     OW 7706   1.127   6.496   2.163
 2296SOL    HW1 7707   1.214   6.526   2.190
 2296SOL    HW2 7708   1.068   6.568   2.186
 2297SOL     OW 7709   6.856   6.494   1.456
 2297SOL    HW1 7710   6.796   6.460   1.390
 2297SOL    HW2 7711   6.817   6.578   1.482
 2298SOL     OW 7712   5.901   1.825   2.994
 2298SOL    HW1 7713   5.933   1.784   3.074
 2298SOL    HW2 7714   5.808   1.843   3.011
 2299SOL     OW 7715   3.730   0.053   0.011
 2299SOL    HW1 7716   3.710   0.126  -0.048
 2299SOL    HW2 7717   3.645   0.023   0.042
 2300SOL     OW 7718   1.937   7.210   6.603
 2300SOL    HW1 7719   1.916   7.303   6.591
 2300SOL    HW2 7720   2.000   7.191   6.534
 2301SOL     OW 7721   6.768   8.133   2.505
 2301SOL    HW1 7722   6.685   8.109   2.545
 2301SOL    HW2 7723   6.777   8.074   2.430
 2302SOL     OW 7724   3.253   5.904   1.460
 2302SOL    HW1 7725   3.266   5.990   1.420
 2302SOL    HW2 7726   3.295   5.843   1.400
 2303SOL     OW 7727   7.869   2.632   0.345
 2303SOL    HW1 7728   7.811   2.700   0.313
 2303SOL    HW2 7729   7.814   2.554   0.350
 2304SOL     OW 7730   1.813   2.767   3.507
 2304SOL    HW1 7731   1.771   2.853   3.520
 2304SOL    HW2 7732   1.865   2.754   3.586
 2305SOL     OW 7733   4.082   4.634   3.924
 2305SOL    HW1 7734   4.029   4.560   3.953
 2305SOL    HW2 7735   4.020   4.695   3.884
 2306SOL     OW 7736  -0.012   7.892   6.253
 2306SOL    HW1 7737  -0.074   7.946   6.204
 2306SOL    HW2 7738   0.027   7.835   6.187
 2307SOL     OW 7739   5.086   5.863   1.683
 2307SOL    HW1 7740   5.104   5.956   1.697
 2307SOL    HW2 7741   5.078   5.826   1.771
 2308SOL     OW 7742   7.355   2.795   2.370
 2308SOL    HW1 7743   7.281   2.776   2.428
 2308SOL    HW2 7744   7.431   2.757   2.415
 2309SOL     OW 7745   3.310   5.761   1.900
 2309SOL    HW1 7746   3.330   5.825   1.831
 2309SOL    HW2 7747   3.385   5.765   1.959
 2310SOL     OW 7748   1.831   6.324   1.098
 2310SOL    HW1 7749   1.757   6.329   1.159
 2310SOL    HW2 7750   1.815   6.246   1.046
 2311SOL     OW 7751   6.887   7.503   1.596
 2311SOL    HW1 7752   6.963   7.456   1.562
 2311SOL    HW2 7753   6.917   7.541   1.678
 2312SOL     OW 7754   5.717   6.212   5.879
 2312SOL    HW1 7755   5.633   6.203   5.924
 2312SOL    HW2 7756   5.782   6.183   5.943
 2313SOL     OW 7757   5.323   2.815   1.852
 2313SOL    HW1 7758   5.230   2.830   1.833
 2313SOL    HW2 7759   5.338   2.724   1.827
 2314SOL     OW 7760   0.557   5.149   2.853
 2314SOL    HW1 7761   0.534   5.153   2.760
 2314SOL    HW2 7762   0.612   5.226   2.867
 2315SOL     OW 7763   2.224   4.171   4.137
 2315SOL    HW1 7764   2.282   4.169   4.213
 2315SOL    HW2 7765   2.240   4.089   4.092
 2316SOL     OW 7766   1.161   9.021   4.709
 2316SOL    HW1 7767   1.166   9.116   4.718
 2316SOL    HW2 7768   1.100   9.007   4.636
 2317SOL     OW 7769   0.213   8.236   5.654
 2317SOL    HW1 7770   0.169   8.175   5.712
 2317SOL    HW2 7771   0.149   8.255   5.585
 2318SOL     OW 7772   3.076   9.541   4.983
 2318SOL    HW1 7773   2.984   9.540   4.957
 2318SOL    HW2 7774   3.103   9.449   4.979
 2319SOL     OW 7775  -0.799   5.502   5.892
 2319SOL    HW1 7776  -0.757   5.533   5.972
 2319SOL    HW2 7777  -0.833   5.415   5.915
 2320SOL     OW 7778   3.988   5.238   1.636
 2320SOL    HW1 7779   4.018   5.159   1.590
 2320SOL    HW2 7780   3.946   5.290   1.568
 2321SOL     OW 7781   6.696   3.295   2.918
 2321SOL    HW1 7782   6.762   3.337   2.974
 2321SOL    HW2 7783   6.618   3.350   2.928
 2322SOL     OW 7784   7.023  10.849   6.176
 2322SOL    HW1 7785   7.112  10.836   6.208
 2322SOL    HW2 7786   7.026  10.820   6.084
 2323SOL     OW 7787   4.898   4.735   0.739
 2323SOL    HW1 7788   4.880   4.684   0.819
 2323SOL    HW2 7789   4.972   4.791   0.763
 2324SOL     OW 7790  -0.434   4.224   4.993
 2324SOL    HW1 7791  -0.456   4.316   4.980
 2324SOL    HW2 7792  -0.342   4.225   5.021
 2325SOL     OW 7793   5.764   3.486   0.609
 2325SOL    HW1 7794   5.819   3.425   0.561
 2325SOL    HW2 7795   5.676   3.447   0.608
 2326SOL     OW 7796   0.607   4.508   4.951
 2326SOL    HW1 7797   0.597   4.426   5.000
 2326SOL    HW2 7798   0.565   4.574   5.005
 2327SOL     OW 7799   3.623   9.058   4.548
 2327SOL    HW1 7800   3.582   9.126   4.496
 2327SOL    HW2 7801   3.560   8.986   4.547
 2328SOL     OW 7802   5.732   7.905   1.154
 2328SOL    HW1 7803   5.796   7.847   1.114
 2328SOL    HW2 7804   5.707   7.966   1.083
 2329SOL     OW 7805   7.219   6.219   2.491
 2329SOL    HW1 7806   7.237   6.214   2.585
 2329SOL    HW2 7807   7.127   6.242   2.486
 2330SOL     OW 7808   6.690   6.620   2.354
 2330SOL    HW1 7809   6.650   6.676   2.288
 2330SOL    HW2 7810   6.686   6.671   2.435
 2331SOL     OW 7811   5.282   3.542   5.320
 2331SOL    HW1 7812   5.308   3.494   5.399
 2331SOL    HW2 7813   5.197   3.505   5.297
 2332SOL     OW 7814   7.066   7.647   0.114
 2332SOL    HW1 7815   7.002   7.578   0.131
 2332SOL    HW2 7816   7.092   7.634   0.022
 2333SOL     OW 7817   8.123   3.895   2.048
 2333SOL    HW1 7818   8.140   3.801   2.038
 2333SOL    HW2 7819   8.209   3.933   2.069
 2334SOL     OW 7820   0.425   8.952   5.245
 2334SOL    HW1 7821   0.496   8.896   5.275
 2334SOL    HW2 7822   0.428   8.947   5.150
 2335SOL     OW 7823   1.541   3.824   5.881
 2335SOL    HW1 7824   1.492   3.742   5.887
 2335SOL    HW2 7825   1.482   3.890   5.919
 2336SOL     OW 7826   6.576  10.388   5.073
 2336SOL    HW1 7827   6.512  10.427   5.131
 2336SOL    HW2 7828   6.526  10.362   4.995
 2337SOL     OW 7829   3.755   2.718   1.463
 2337SOL    HW1 7830   3.681   2.761   1.420
 2337SOL    HW2 7831   3.752   2.750   1.553
 2338SOL     OW 7832   3.399   2.545   4.196
 2338SOL    HW1 7833   3.416   2.609   4.126
 2338SOL    HW2 7834   3.368   2.467   4.151
 2339SOL     OW 7835  -0.319   1.943   3.239
 2339SOL    HW1 7836  -0.327   1.908   3.150
 2339SOL    HW2 7837  -0.405   1.979   3.259
 2340SOL     OW 7838   6.535   8.604   5.260
 2340SOL    HW1 7839   6.454   8.554   5.248
 2340SOL    HW2 7840   6.533   8.631   5.352
 2341SOL     OW 7841   6.340   2.361   4.014
 2341SOL    HW1 7842   6.303   2.302   3.949
 2341SOL    HW2 7843   6.391   2.424   3.963
 2342SOL     OW 7844   7.847   8.140   3.574
 2342SOL    HW1 7845   7.830   8.111   3.663
 2342SOL    HW2 7846   7.868   8.059   3.526
 2343SOL     OW 7847   2.623   2.418   3.070
 2343SOL    HW1 7848   2.689   2.486   3.057
 2343SOL    HW2 7849   2.562   2.430   2.997
 2344SOL     OW 7850   2.270   4.856   5.704
 2344SOL    HW1 7851   2.225   4.877   5.785
 2344SOL    HW2 7852   2.252   4.929   5.646
 2345SOL     OW 7853   6.334   2.140   2.369
 2345SOL    HW1 7854   6.387   2.219   2.375
 2345SOL    HW2 7855   6.337   2.102   2.457
 2346SOL     OW 7856   3.966   8.384   4.436
 2346SOL    HW1 7857   3.923   8.449   4.380
 2346SOL    HW2 7858   4.012   8.327   4.375
 2347SOL     OW 7859   4.472   3.249   1.326
 2347SOL    HW1 7860   4.530   3.286   1.260
 2347SOL    HW2 7861   4.531   3.214   1.393
 2348SOL     OW 7862   2.651   5.879   0.574
 2348SOL    HW1 7863   2.574   5.827   0.552
 2348SOL    HW2 7864   2.710   5.818   0.619
 2349SOL     OW 7865   1.010   9.886   5.700
 2349SOL    HW1 7866   0.950   9.811   5.700
 2349SOL    HW2 7867   1.073   9.866   5.769
 2350SOL     OW 7868   5.738   7.786   0.809
 2350SOL    HW1 7869   5.774   7.801   0.721
 2350SOL    HW2 7870   5.643   7.795   0.798
 2351SOL     OW 7871   5.952   6.836   1.787
 2351SOL    HW1 7872   6.002   6.775   1.734
 2351SOL    HW2 7873   5.948   6.796   1.874
 2352SOL     OW 7874  -0.417   2.327   2.774
 2352SOL    HW1 7875  -0.449   2.356   2.859
 2352SOL    HW2 7876  -0.333   2.285   2.793
 2353SOL     OW 7877   1.003   3.487   4.912
 2353SOL    HW1 7878   0.941   3.429   4.957
 2353SOL    HW2 7879   0.953   3.522   4.838
 2354SOL     OW 7880   2.585   4.845   3.201
 2354SOL    HW1 7881   2.557   4.829   3.111
 2354SOL    HW2 7882   2.618   4.934   3.201
 2355SOL     OW 7883   2.975   5.396   5.336
 2355SOL    HW1 7884   2.944   5.398   5.246
 2355SOL    HW2 7885   3.059   5.443   5.333
 2356SOL     OW 7886   9.061   5.319   1.501
 2356SOL    HW1 7887   9.120   5.285   1.569
 2356SOL    HW2 7888   9.036   5.241   1.451
 2357SOL     OW 7889   5.560   3.630   4.626
 2357SOL    HW1 7890   5.520   3.604   4.543
 2357SOL    HW2 7891   5.506   3.587   4.692
 2358SOL     OW 7892   0.609   3.096   4.013
 2358SOL    HW1 7893   0.592   3.136   3.927
 2358SOL    HW2 7894   0.547   3.024   4.018
 2359SOL     OW 7895   6.919   4.170   3.369
 2359SOL    HW1 7896   6.901   4.172   3.275
 2359SOL    HW2 7897   6.967   4.251   3.386
 2360SOL     OW 7898   2.370   9.340   4.798
 2360SOL    HW1 7899   2.300   9.339   4.863
 2360SOL    HW2 7900   2.451   9.332   4.849
 2361SOL     OW 7901   7.336   3.165   0.968
 2361SOL    HW1 7902   7.296   3.157   1.055
 2361SOL    HW2 7903   7.430   3.161   0.985
 2362SOL     OW 7904   3.831   3.415   1.898
 2362SOL    HW1 7905   3.855   3.347   1.960
 2362SOL    HW2 7906   3.807   3.490   1.953
 2363SOL     OW 7907   1.546   8.369   4.458
 2363SOL    HW1 7908   1.506   8.439   4.509
 2363SOL    HW2 7909   1.519   8.387   4.368
 2364SOL     OW 7910   1.911   1.547   1.269
 2364SOL    HW1 7911   1.969   1.567   1.195
 2364SOL    HW2 7912   1.879   1.458   1.251
 2365SOL     OW 7913   9.931   7.586   1.328
 2365SOL    HW1 7914   9.939   7.681   1.318
 2365SOL    HW2 7915   9.864   7.574   1.395
 2366SOL     OW 7916   4.659   3.060   0.656
 2366SOL    HW1 7917   4.669   3.146   0.697
 2366SOL    HW2 7918   4.678   2.997   0.726
 2367SOL     OW 7919   0.868   9.827   5.236
 2367SOL    HW1 7920   0.934   9.878   5.282
 2367SOL    HW2 7921   0.903   9.818   5.147
 2368SOL     OW 7922   2.394   9.808   4.289
 2368SOL    HW1 7923   2.434   9.851   4.212
 2368SOL    HW2 7924   2.435   9.722   4.292
 2369SOL     OW 7925   3.454   6.223   0.963
 2369SOL    HW1 7926   3.433   6.313   0.939
 2369SOL    HW2 7927   3.539   6.206   0.921
 2370SOL     OW 7928   6.224   5.689   5.161
 2370SOL    HW1 7929   6.295   5.708   5.222
 2370SOL    HW2 7930   6.166   5.630   5.208
 2371SOL     OW 7931   8.476   6.320   0.415
 2371SOL    HW1 7932   8.399   6.347   0.365
 2371SOL    HW2 7933   8.492   6.391   0.476
 2372SOL     OW 7934   7.187   8.476   5.790
 2372SOL    HW1 7935   7.232   8.544   5.742
 2372SOL    HW2 7936   7.256   8.428   5.836
 2373SOL     OW 7937   0.776   5.443   2.299
 2373SOL    HW1 7938   0.685   5.431   2.324
 2373SOL    HW2 7939   0.817   5.485   2.375
 2374SOL     OW 7940   4.064   4.946   4.853
 2374SOL    HW1 7941   4.150   4.985   4.868
 2374SOL    HW2 7942   4.005   4.992   4.913
 2375SOL     OW 7943   1.365   4.121   0.238
 2375SOL    HW1 7944   1.331   4.171   0.312
 2375SOL    HW2 7945   1.389   4.036   0.275
 2376SOL     OW 7946   3.915   1.557   0.474
 2376SOL    HW1 7947   3.944   1.602   0.553
 2376SOL    HW2 7948   3.938   1.465   0.489
 2377SOL     OW 7949   8.413   5.008   1.353
 2377SOL    HW1 7950   8.410   4.914   1.333
 2377SOL    HW2 7951   8.344   5.020   1.419
 2378SOL     OW 7952   1.787   3.524   4.919
 2378SOL    HW1 7953   1.707   3.527   4.972
 2378SOL    HW2 7954   1.765   3.574   4.841
 2379SOL     OW 7955   7.349   7.623   5.275
 2379SOL    HW1 7956   7.280   7.591   5.333
 2379SOL    HW2 7957   7.427   7.574   5.300
 2380SOL     OW 7958  10.195   6.898   0.551
 2380SOL    HW1 7959  10.115   6.846   0.558
 2380SOL    HW2 7960  10.264   6.833   0.535
 2381SOL     OW 7961   7.383  10.305   5.737
 2381SOL    HW1 7962   7.417  10.380   5.786
 2381SOL    HW2 7963   7.294  10.330   5.713
 2382SOL     OW 7964   4.142   9.573   5.042
 2382SOL    HW1 7965   4.095   9.629   5.105
 2382SOL    HW2 7966   4.074   9.543   4.982
 2383SOL     OW 7967   3.165   9.987   6.326
 2383SOL    HW1 7968   3.192   9.919   6.387
 2383SOL    HW2 7969   3.078  10.014   6.357
 2384SOL     OW 7970   1.946   9.783   6.438
 2384SOL    HW1 7971   1.859   9.821   6.440
 2384SOL    HW2 7972   1.970   9.782   6.345
 2385SOL     OW 7973   9.046   9.209   3.279
 2385SOL    HW1 7974   8.983   9.164   3.223
 2385SOL    HW2 7975   9.106   9.252   3.217
 2386SOL     OW 7976   5.065   4.171   3.917
 2386SOL    HW1 7977   5.016   4.100   3.877
 2386SOL    HW2 7978   5.153   4.135   3.931
 2387SOL     OW 7979   9.152   4.364   0.512
 2387SOL    HW1 7980   9.076   4.402   0.467
 2387SOL    HW2 7981   9.180   4.432   0.574
 2388SOL     OW 7982   6.147   7.216   3.077
 2388SOL    HW1 7983   6.173   7.276   3.006
 2388SOL    HW2 7984   6.207   7.235   3.148
 2389SOL     OW 7985   4.920   5.368   2.753
 2389SOL    HW1 7986   4.876   5.288   2.723
 2389SOL    HW2 7987   4.852   5.416   2.799
 2390SOL     OW 7988   6.289   8.961   5.367
 2390SOL    HW1 7989   6.197   8.933   5.367
 2390SOL    HW2 7990   6.319   8.943   5.278
 2391SOL     OW 7991   1.183   8.301   4.077
 2391SOL    HW1 7992   1.112   8.356   4.045
 2391SOL    HW2 7993   1.263   8.341   4.042
 2392SOL     OW 7994   3.963  10.651   6.500
 2392SOL    HW1 7995   3.996  10.588   6.435
 2392SOL    HW2 7996   3.868  10.648   6.489
 2393SOL     OW 7997   7.839   5.980   3.685
 2393SOL    HW1 7998   7.884   5.954   3.605
 2393SOL    HW2 7999   7.841   5.903   3.741
 2394SOL     OW 8000   5.743   5.146   6.026
 2394SOL    HW1 8001   5.670   5.118   5.970
 2394SOL    HW2 8002   5.701   5.191   6.099
 2395SOL     OW 8003   4.571   7.762   4.042
 2395SOL    HW1 8004   4.516   7.684   4.041
 2395SOL    HW2 8005   4.615   7.762   3.957
 2396SOL     OW 8006   6.352   4.118   2.823
 2396SOL    HW1 8007   6.442   4.090   2.840
 2396SOL    HW2 8008   6.361   4.205   2.783
 2397SOL     OW 8009   3.809   1.635   1.370
 2397SOL    HW1 8010   3.836   1.583   1.446
 2397SOL    HW2 8011   3.717   1.657   1.387
 2398SOL     OW 8012   4.421   3.399   4.612
 2398SOL    HW1 8013   4.399   3.385   4.704
 2398SOL    HW2 8014   4.517   3.400   4.611
 2399SOL     OW 8015   5.243   3.208   2.373
 2399SOL    HW1 8016   5.242   3.159   2.291
 2399SOL    HW2 8017   5.317   3.268   2.364
 2400SOL     OW 8018   6.910   4.896   1.663
 2400SOL    HW1 8019   6.963   4.975   1.648
 2400SOL    HW2 8020   6.915   4.848   1.580
 2401SOL     OW 8021   8.731   7.148   0.408
 2401SOL    HW1 8022   8.703   7.230   0.450
 2401SOL    HW2 8023   8.695   7.079   0.464
 2402SOL     OW 8024   4.281   2.191   0.909
 2402SOL    HW1 8025   4.374   2.167   0.905
 2402SOL    HW2 8026   4.275   2.270   0.855
 2403SOL     OW 8027   5.829   4.651   5.140
 2403SOL    HW1 8028   5.768   4.579   5.154
 2403SOL    HW2 8029   5.915   4.613   5.156
 2404SOL     OW 8030   3.058   3.506   2.714
 2404SOL    HW1 8031   2.970   3.538   2.695
 2404SOL    HW2 8032   3.067   3.426   2.661
 2405SOL     OW 8033   5.396   9.111   5.899
 2405SOL    HW1 8034   5.471   9.054   5.912
 2405SOL    HW2 8035   5.333   9.057   5.851
 2406SOL     OW 8036   0.076   3.557   1.992
 2406SOL    HW1 8037   0.037   3.493   2.051
 2406SOL    HW2 8038   0.166   3.527   1.980
 2407SOL     OW 8039   2.636   4.477   0.318
 2407SOL    HW1 8040   2.591   4.484   0.402
 2407SOL    HW2 8041   2.724   4.447   0.340
 2408SOL     OW 8042   2.834   2.917   0.593
 2408SOL    HW1 8043   2.815   2.975   0.667
 2408SOL    HW2 8044   2.898   2.965   0.540
 2409SOL     OW 8045   3.336   4.212   3.042
 2409SOL    HW1 8046   3.425   4.222   3.076
 2409SOL    HW2 8047   3.279   4.222   3.119
 2410SOL     OW 8048   8.599   5.798   0.350
 2410SOL    HW1 8049   8.630   5.884   0.319
 2410SOL    HW2 8050   8.504   5.803   0.338
 2411SOL     OW 8051   2.543   3.247   1.808
 2411SOL    HW1 8052   2.535   3.181   1.739
 2411SOL    HW2 8053   2.500   3.208   1.884
 2412SOL     OW 8054   6.859   3.450   3.104
 2412SOL    HW1 8055   6.793   3.508   3.067
 2412SOL    HW2 8056   6.941   3.477   3.063
 2413SOL     OW 8057   3.384   4.690   3.121
 2413SOL    HW1 8058   3.340   4.608   3.102
 2413SOL    HW2 8059   3.466   4.686   3.072
 2414SOL     OW 8060   1.447   5.410   6.246
 2414SOL    HW1 8061   1.363   5.399   6.203
 2414SOL    HW2 8062   1.489   5.482   6.199
 2415SOL     OW 8063   1.427   1.757   2.044
 2415SOL    HW1 8064   1.461   1.825   2.102
 2415SOL    HW2 8065   1.504   1.723   1.999
 2416SOL     OW 8066   5.345   3.673   4.130
 2416SOL    HW1 8067   5.372   3.717   4.211
 2416SOL    HW2 8068   5.320   3.744   4.071
 2417SOL     OW 8069   1.984   5.491   1.817
 2417SOL    HW1 8070   2.017   5.469   1.904
 2417SOL    HW2 8071   2.060   5.483   1.760
 2418SOL     OW 8072   4.631   4.839   4.642
 2418SOL    HW1 8073   4.702   4.792   4.686
 2418SOL    HW2 8074   4.628   4.802   4.554
 2419SOL     OW 8075   2.245   2.448   3.594
 2419SOL    HW1 8076   2.340   2.446   3.581
 2419SOL    HW2 8077   2.213   2.369   3.550
 2420SOL     OW 8078   4.108   7.390   6.409
 2420SOL    HW1 8079   4.174   7.458   6.422
 2420SOL    HW2 8080   4.087   7.395   6.316
 2421SOL     OW 8081   3.986   2.391   2.380
 2421SOL    HW1 8082   3.935   2.348   2.448
 2421SOL    HW2 8083   4.017   2.320   2.324
 2422SOL     OW 8084   5.419   7.384   5.435
 2422SOL    HW1 8085   5.398   7.415   5.523
 2422SOL    HW2 8086   5.375   7.445   5.377
 2423SOL     OW 8087   3.170   8.287   4.533
 2423SOL    HW1 8088   3.170   8.260   4.625
 2423SOL    HW2 8089   3.202   8.210   4.485
 2424SOL     OW 8090   2.572   2.426   1.309
 2424SOL    HW1 8091   2.533   2.436   1.396
 2424SOL    HW2 8092   2.517   2.360   1.266
 2425SOL     OW 8093   5.843   3.543   4.467
 2425SOL    HW1 8094   5.836   3.577   4.556
 2425SOL    HW2 8095   5.754   3.548   4.432
 2426SOL     OW 8096  -0.004   3.671   2.627
 2426SOL    HW1 8097  -0.003   3.584   2.668
 2426SOL    HW2 8098   0.008   3.654   2.534
 2427SOL     OW 8099   3.735   8.178   1.990
 2427SOL    HW1 8100   3.655   8.159   2.040
 2427SOL    HW2 8101   3.773   8.254   2.033
 2428SOL     OW 8102   2.064   9.052   3.692
 2428SOL    HW1 8103   2.087   8.970   3.648
 2428SOL    HW2 8104   2.129   9.115   3.661
 2429SOL     OW 8105   4.056   2.137   0.321
 2429SOL    HW1 8106   3.979   2.125   0.376
 2429SOL    HW2 8107   4.128   2.099   0.371
 2430SOL     OW 8108   7.530   6.672   1.171
 2430SOL    HW1 8109   7.517   6.721   1.252
 2430SOL    HW2 8110   7.544   6.740   1.104
 2431SOL     OW 8111   7.680   5.356   1.447
 2431SOL    HW1 8112   7.711   5.292   1.383
 2431SOL    HW2 8113   7.754   5.367   1.507
 2432SOL     OW 8114   0.008   4.153   5.698
 2432SOL    HW1 8115   0.024   4.093   5.771
 2432SOL    HW2 8116   0.094   4.169   5.660
 2433SOL     OW 8117   5.016   8.447   2.778
 2433SOL    HW1 8118   5.020   8.481   2.688
 2433SOL    HW2 8119   5.106   8.448   2.808
 2434SOL     OW 8120   3.431   3.431   3.822
 2434SOL    HW1 8121   3.387   3.347   3.837
 2434SOL    HW2 8122   3.523   3.408   3.811
 2435SOL     OW 8123   1.291   5.022   3.010
 2435SOL    HW1 8124   1.331   4.966   2.944
 2435SOL    HW2 8125   1.208   4.980   3.030
 2436SOL     OW 8126   2.910   7.757   1.266
 2436SOL    HW1 8127   2.879   7.714   1.346
 2436SOL    HW2 8128   3.005   7.760   1.276
 2437SOL     OW 8129   3.692   3.131   3.162
 2437SOL    HW1 8130   3.657   3.175   3.239
 2437SOL    HW2 8131   3.615   3.103   3.113
 2438SOL     OW 8132   6.150   7.130   1.502
 2438SOL    HW1 8133   6.064   7.140   1.542
 2438SOL    HW2 8134   6.182   7.220   1.493
 2439SOL     OW 8135   1.753   5.532   1.983
 2439SOL    HW1 8136   1.831   5.528   1.929
 2439SOL    HW2 8137   1.680   5.526   1.921
 2440SOL     OW 8138   3.795   6.712   0.982
 2440SOL    HW1 8139   3.771   6.755   0.900
 2440SOL    HW2 8140   3.834   6.629   0.955
 2441SOL     OW 8141  -0.240   2.569   2.733
 2441SOL    HW1 8142  -0.197   2.631   2.792
 2441SOL    HW2 8143  -0.329   2.561   2.767
 2442SOL     OW 8144   8.564   2.746   0.618
 2442SOL    HW1 8145   8.644   2.711   0.579
 2442SOL    HW2 8146   8.589   2.832   0.652
 2443SOL     OW 8147  -0.101   4.271   4.839
 2443SOL    HW1 8148  -0.120   4.269   4.932
 2443SOL    HW2 8149  -0.010   4.298   4.833
 2444SOL     OW 8150  -0.645   3.907   5.822
 2444SOL    HW1 8151  -0.680   3.870   5.741
 2444SOL    HW2 8152  -0.694   3.989   5.834
 2445SOL     OW 8153   8.361   6.497   0.931
 2445SOL    HW1 8154   8.302   6.516   1.005
 2445SOL    HW2 8155   8.307   6.446   0.871
 2446SOL     OW 8156   4.638   2.899   0.915
 2446SOL    HW1 8157   4.558   2.947   0.893
 2446SOL    HW2 8158   4.608   2.829   0.973
 2447SOL     OW 8159  -1.487   3.421   5.172
 2447SOL    HW1 8160  -1.488   3.350   5.108
 2447SOL    HW2 8161  -1.469   3.499   5.120
 2448SOL     OW 8162   7.144   3.397   0.217
 2448SOL    HW1 8163   7.163   3.408   0.124
 2448SOL    HW2 8164   7.174   3.478   0.257
 2449SOL     OW 8165  -0.599   6.334   6.088
 2449SOL    HW1 8166  -0.667   6.267   6.097
 2449SOL    HW2 8167  -0.644   6.408   6.048
 2450SOL     OW 8168   1.572   4.613   1.203
 2450SOL    HW1 8169   1.614   4.567   1.275
 2450SOL    HW2 8170   1.482   4.578   1.202
 2451SOL     OW 8171  -0.499   3.425   3.399
 2451SOL    HW1 8172  -0.576   3.482   3.410
 2451SOL    HW2 8173  -0.444   3.471   3.336
 2452SOL     OW 8174   0.722   8.467   6.372
 2452SOL    HW1 8175   0.712   8.417   6.291
 2452SOL    HW2 8176   0.732   8.400   6.440
 2453SOL     OW 8177   0.511   2.062   0.909
 2453SOL    HW1 8178   0.606   2.063   0.898
 2453SOL    HW2 8179   0.481   1.992   0.851
 2454SOL     OW 8180   6.469   8.672   5.520
 2454SOL    HW1 8181   6.498   8.743   5.577
 2454SOL    HW2 8182   6.373   8.679   5.519
 2455SOL     OW 8183   4.618   9.452   5.431
 2455SOL    HW1 8184   4.627   9.410   5.345
 2455SOL    HW2 8185   4.705   9.486   5.450
 2456SOL     OW 8186   5.510   8.067   5.034
 2456SOL    HW1 8187   5.515   8.015   5.114
 2456SOL    HW2 8188   5.573   8.025   4.975
 2457SOL     OW 8189   6.232   2.692   0.998
 2457SOL    HW1 8190   6.313   2.703   1.046
 2457SOL    HW2 8191   6.214   2.779   0.961
 2458SOL     OW 8192   4.065  10.176   5.860
 2458SOL    HW1 8193   4.099  10.095   5.820
 2458SOL    HW2 8194   4.128  10.243   5.835
 2459SOL     OW 8195   2.302   4.644   0.164
 2459SOL    HW1 8196   2.328   4.719   0.110
 2459SOL    HW2 8197   2.208   4.637   0.153
 2460SOL     OW 8198   7.749   7.169   4.648
 2460SOL    HW1 8199   7.692   7.190   4.722
 2460SOL    HW2 8200   7.691   7.126   4.585
 2461SOL     OW 8201   5.669   6.927   2.287
 2461SOL    HW1 8202   5.746   6.920   2.231
 2461SOL    HW2 8203   5.705   6.929   2.376
 2462SOL     OW 8204   0.839  10.296   4.783
 2462SOL    HW1 8205   0.790  10.371   4.750
 2462SOL    HW2 8206   0.771  10.232   4.807
 2463SOL     OW 8207   3.237   0.931   1.466
 2463SOL    HW1 8208   3.300   0.927   1.395
 2463SOL    HW2 8209   3.279   0.883   1.538
 2464SOL     OW 8210  -0.759   6.846   6.182
 2464SOL    HW1 8211  -0.780   6.754   6.201
 2464SOL    HW2 8212  -0.767   6.890   6.266
 2465SOL     OW 8213   4.730   1.248   0.913
 2465SOL    HW1 8214   4.642   1.213   0.905
 2465SOL    HW2 8215   4.762   1.255   0.823
 2466SOL     OW 8216   0.226   5.238   3.213
 2466SOL    HW1 8217   0.248   5.145   3.216
 2466SOL    HW2 8218   0.172   5.252   3.291
 2467SOL     OW 8219   0.697   3.522   4.493
 2467SOL    HW1 8220   0.739   3.553   4.412
 2467SOL    HW2 8221   0.631   3.588   4.513
 2468SOL     OW 8222   3.028   4.921   1.338
 2468SOL    HW1 8223   3.106   4.867   1.352
 2468SOL    HW2 8224   3.056   4.988   1.276
 2469SOL     OW 8225   4.422   5.562   0.736
 2469SOL    HW1 8226   4.345   5.551   0.792
 2469SOL    HW2 8227   4.494   5.528   0.788
 2470SOL     OW 8228   8.907   7.527   2.763
 2470SOL    HW1 8229   8.916   7.439   2.799
 2470SOL    HW2 8230   8.828   7.524   2.709
 2471SOL     OW 8231   7.401   2.793   0.522
 2471SOL    HW1 8232   7.411   2.751   0.437
 2471SOL    HW2 8233   7.403   2.720   0.585
 2472SOL     OW 8234   3.638   7.963   5.295
 2472SOL    HW1 8235   3.581   8.029   5.335
 2472SOL    HW2 8236   3.727   7.992   5.316
 2473SOL     OW 8237   4.259  10.613   5.371
 2473SOL    HW1 8238   4.311  10.661   5.306
 2473SOL    HW2 8239   4.305  10.530   5.383
 2474SOL     OW 8240   8.888   7.326   2.951
 2474SOL    HW1 8241   8.865   7.262   3.018
 2474SOL    HW2 8242   8.829   7.399   2.966
 2475SOL     OW 8243   7.078   6.836   4.118
 2475SOL    HW1 8244   7.166   6.869   4.138
 2475SOL    HW2 8245   7.019   6.891   4.170
 2476SOL     OW 8246   4.160   3.756   1.849
 2476SOL    HW1 8247   4.078   3.763   1.799
 2476SOL    HW2 8248   4.157   3.829   1.910
 2477SOL     OW 8249   6.703   2.847   2.765
 2477SOL    HW1 8250   6.648   2.844   2.844
 2477SOL    HW2 8251   6.748   2.931   2.771
 2478SOL     OW 8252   2.361   1.514   0.612
 2478SOL    HW1 8253   2.420   1.477   0.678
 2478SOL    HW2 8254   2.394   1.603   0.599
 2479SOL     OW 8255   3.863   8.067   5.858
 2479SOL    HW1 8256   3.802   8.068   5.932
 2479SOL    HW2 8257   3.819   8.013   5.792
 2480SOL     OW 8258  -0.136   5.993   5.556
 2480SOL    HW1 8259  -0.176   6.074   5.523
 2480SOL    HW2 8260  -0.197   5.924   5.530
 2481SOL     OW 8261   2.194   4.091   3.363
 2481SOL    HW1 8262   2.108   4.116   3.328
 2481SOL    HW2 8263   2.233   4.174   3.393
 2482SOL     OW 8264   0.142   9.314   6.607
 2482SOL    HW1 8265   0.082   9.293   6.536
 2482SOL    HW2 8266   0.096   9.291   6.687
 2483SOL     OW 8267   5.860   3.271   3.031
 2483SOL    HW1 8268   5.933   3.264   2.970
 2483SOL    HW2 8269   5.900   3.293   3.115
 2484SOL     OW 8270   1.492   5.223   3.411
 2484SOL    HW1 8271   1.442   5.155   3.366
 2484SOL    HW2 8272   1.426   5.276   3.457
 2485SOL     OW 8273   3.624   6.758   1.940
 2485SOL    HW1 8274   3.564   6.726   1.872
 2485SOL    HW2 8275   3.669   6.680   1.971
 2486SOL     OW 8276   8.041   1.137   0.731
 2486SOL    HW1 8277   8.042   1.067   0.666
 2486SOL    HW2 8278   7.961   1.123   0.780
 2487SOL     OW 8279   0.053   3.712   6.231
 2487SOL    HW1 8280   0.036   3.696   6.324
 2487SOL    HW2 8281   0.134   3.763   6.230
 2488SOL     OW 8282  -0.072   8.480   6.545
 2488SOL    HW1 8283  -0.051   8.387   6.538
 2488SOL    HW2 8284  -0.051   8.503   6.636
 2489SOL     OW 8285   5.258   2.626   4.330
 2489SOL    HW1 8286   5.349   2.652   4.341
 2489SOL    HW2 8287   5.209   2.709   4.334
 2490SOL     OW 8288   0.750   4.011   2.595
 2490SOL    HW1 8289   0.821   3.982   2.538
 2490SOL    HW2 8290   0.744   4.105   2.579
 2491SOL     OW 8291   2.631   2.625   0.845
 2491SOL    HW1 8292   2.597   2.564   0.910
 2491SOL    HW2 8293   2.723   2.601   0.835
 2492SOL     OW 8294   1.351   3.572   5.896
 2492SOL    HW1 8295   1.316   3.584   5.809
 2492SOL    HW2 8296   1.415   3.501   5.887
 2493SOL     OW 8297   5.657   8.194   3.746
 2493SOL    HW1 8298   5.696   8.110   3.720
 2493SOL    HW2 8299   5.600   8.218   3.673
 2494SOL     OW 8300   5.920   6.431   5.614
 2494SOL    HW1 8301   5.838   6.381   5.609
 2494SOL    HW2 8302   5.984   6.370   5.650
 2495SOL     OW 8303   3.516   5.024   0.663
 2495SOL    HW1 8304   3.437   4.978   0.692
 2495SOL    HW2 8305   3.503   5.038   0.569
 2496SOL     OW 8306   7.098   7.975   0.602
 2496SOL    HW1 8307   7.054   7.984   0.517
 2496SOL    HW2 8308   7.180   7.929   0.582
 2497SOL     OW 8309   5.144   3.538   1.509
 2497SOL    HW1 8310   5.056   3.527   1.547
 2497SOL    HW2 8311   5.176   3.620   1.547
 2498SOL     OW 8312   3.826   0.642   0.667
 2498SOL    HW1 8313   3.892   0.621   0.601
 2498SOL    HW2 8314   3.767   0.566   0.666
 2499SOL     OW 8315  -0.627   3.929   6.495
 2499SOL    HW1 8316  -0.660   3.850   6.452
 2499SOL    HW2 8317  -0.703   3.963   6.542
 2500SOL     OW 8318   6.343   8.577   6.453
 2500SOL    HW1 8319   6.388   8.598   6.535
 2500SOL    HW2 8320   6.309   8.661   6.422
 2501SOL     OW 8321   2.371   8.519   4.228
 2501SOL    HW1 8322   2.369   8.612   4.206
 2501SOL    HW2 8323   2.435   8.482   4.167
 2502SOL     OW 8324   3.311   4.326   5.993
 2502SOL    HW1 8325   3.363   4.404   6.016
 2502SOL    HW2 8326   3.220   4.354   6.003
 2503SOL     OW 8327   1.380   5.313   4.474
 2503SOL    HW1 8328   1.300   5.324   4.525
 2503SOL    HW2 8329   1.435   5.257   4.528
 2504SOL     OW 8330   2.905   4.653   3.267
 2504SOL    HW1 8331   2.951   4.572   3.288
 2504SOL    HW2 8332   2.814   4.626   3.255
 2505SOL     OW 8333   4.841  10.265   4.927
 2505SOL    HW1 8334   4.866  10.349   4.891
 2505SOL    HW2 8335   4.923  10.225   4.955
 2506SOL     OW 8336   0.431   2.768   1.992
 2506SOL    HW1 8337   0.464   2.808   1.911
 2506SOL    HW2 8338   0.415   2.676   1.969
 2507SOL     OW 8339   0.791   5.625   2.530
 2507SOL    HW1 8340   0.720   5.572   2.566
 2507SOL    HW2 8341   0.756   5.715   2.532
 2508SOL     OW 8342   6.076   4.225   3.212
 2508SOL    HW1 8343   6.023   4.190   3.140
 2508SOL    HW2 8344   6.032   4.307   3.236
 2509SOL     OW 8345   0.819  10.787   5.474
 2509SOL    HW1 8346   0.769  10.757   5.398
 2509SOL    HW2 8347   0.841  10.878   5.454
 2510SOL     OW 8348   8.066   6.265   1.704
 2510SOL    HW1 8349   8.076   6.340   1.645
 2510SOL    HW2 8350   8.080   6.189   1.648
 2511SOL     OW 8351   3.161   4.057   0.778
 2511SOL    HW1 8352   3.073   4.046   0.812
 2511SOL    HW2 8353   3.213   4.085   0.854
 2512SOL     OW 8354   5.083   4.302   2.216
 2512SOL    HW1 8355   5.074   4.315   2.311
 2512SOL    HW2 8356   5.177   4.289   2.203
 2513SOL     OW 8357   6.676   9.476   6.377
 2513SOL    HW1 8358   6.673   9.485   6.472
 2513SOL    HW2 8359   6.673   9.382   6.362
 2514SOL     OW 8360   1.530   4.955   1.825
 2514SOL    HW1 8361   1.574   4.878   1.790
 2514SOL    HW2 8362   1.574   4.972   1.908
 2515SOL     OW 8363   4.459   7.337   6.278
 2515SOL    HW1 8364   4.531   7.337   6.341
 2515SOL    HW2 8365   4.462   7.424   6.238
 2516SOL     OW 8366   6.530   2.357   0.714
 2516SOL    HW1 8367   6.517   2.367   0.619
 2516SOL    HW2 8368   6.599   2.291   0.721
 2517SOL     OW 8369   4.894   4.043   2.180
 2517SOL    HW1 8370   4.814   4.077   2.220
 2517SOL    HW2 8371   4.963   4.103   2.209
 2518SOL     OW 8372   4.857   4.120   4.391
 2518SOL    HW1 8373   4.901   4.055   4.336
 2518SOL    HW2 8374   4.823   4.184   4.330
 2519SOL     OW 8375   3.036   9.869   6.577
 2519SOL    HW1 8376   2.948   9.839   6.599
 2519SOL    HW2 8377   3.095   9.810   6.624
 2520SOL     OW 8378   1.972   4.784   0.121
 2520SOL    HW1 8379   1.982   4.692   0.096
 2520SOL    HW2 8380   1.944   4.828   0.041
 2521SOL     OW 8381   8.050   1.781   0.388
 2521SOL    HW1 8382   7.965   1.743   0.367
 2521SOL    HW2 8383   8.037   1.826   0.471
 2522SOL     OW 8384   7.924  10.159   5.172
 2522SOL    HW1 8385   7.942  10.175   5.079
 2522SOL    HW2 8386   7.904  10.066   5.176
 2523SOL     OW 8387   1.440   7.143   6.629
 2523SOL    HW1 8388   1.361   7.185   6.595
 2523SOL    HW2 8389   1.486   7.112   6.550
 2524SOL     OW 8390   1.585   4.530   1.688
 2524SOL    HW1 8391   1.500   4.574   1.688
 2524SOL    HW2 8392   1.567   4.442   1.722
 2525SOL     OW 8393   6.729   8.089   1.775
 2525SOL    HW1 8394   6.712   8.080   1.869
 2525SOL    HW2 8395   6.656   8.043   1.733
 2526SOL     OW 8396   2.215   6.118   1.261
 2526SOL    HW1 8397   2.302   6.106   1.298
 2526SOL    HW2 8398   2.156   6.075   1.322
 2527SOL     OW 8399   5.035   4.946   1.447
 2527SOL    HW1 8400   5.080   5.015   1.496
 2527SOL    HW2 8401   5.093   4.926   1.374
 2528SOL     OW 8402   2.329  10.787   6.160
 2528SOL    HW1 8403   2.389  10.714   6.180
 2528SOL    HW2 8404   2.252  10.745   6.123
 2529SOL     OW 8405   1.849  10.396   6.220
 2529SOL    HW1 8406   1.780  10.462   6.227
 2529SOL    HW2 8407   1.927  10.440   6.255
 2530SOL     OW 8408   5.331   4.079   4.204
 2530SOL    HW1 8409   5.424   4.059   4.218
 2530SOL    HW2 8410   5.313   4.049   4.115
 2531SOL     OW 8411   0.906   6.806   4.237
 2531SOL    HW1 8412   0.987   6.805   4.287
 2531SOL    HW2 8413   0.891   6.715   4.212
 2532SOL     OW 8414   1.989   1.925   0.520
 2532SOL    HW1 8415   1.986   1.888   0.609
 2532SOL    HW2 8416   1.978   1.849   0.463
 2533SOL     OW 8417   5.442   7.576   2.084
 2533SOL    HW1 8418   5.382   7.620   2.144
 2533SOL    HW2 8419   5.481   7.506   2.137
 2534SOL     OW 8420   0.135   8.683   5.772
 2534SOL    HW1 8421   0.069   8.751   5.761
 2534SOL    HW2 8422   0.155   8.683   5.866
 2535SOL     OW 8423  -1.116   4.277   6.384
 2535SOL    HW1 8424  -1.191   4.245   6.335
 2535SOL    HW2 8425  -1.040   4.253   6.330
 2536SOL     OW 8426   4.701   4.127   3.217
 2536SOL    HW1 8427   4.639   4.071   3.262
 2536SOL    HW2 8428   4.676   4.121   3.125
 2537SOL     OW 8429   8.382   4.293   0.700
 2537SOL    HW1 8430   8.436   4.351   0.753
 2537SOL    HW2 8431   8.320   4.351   0.656
 2538SOL     OW 8432   3.438   1.618   0.368
 2538SOL    HW1 8433   3.388   1.632   0.448
 2538SOL    HW2 8434   3.529   1.634   0.393
 2539SOL     OW 8435  -0.782   6.593   6.330
 2539SOL    HW1 8436  -0.693   6.597   6.296
 2539SOL    HW2 8437  -0.773   6.613   6.424
 2540SOL     OW 8438   0.404   2.992   4.981
 2540SOL    HW1 8439   0.475   3.020   5.039
 2540SOL    HW2 8440   0.405   3.056   4.909
 2541SOL     OW 8441   9.102   5.780   1.352
 2541SOL    HW1 8442   9.171   5.834   1.314
 2541SOL    HW2 8443   9.145   5.697   1.373
 2542SOL     OW 8444   2.390   5.243   3.113
 2542SOL    HW1 8445   2.371   5.156   3.149
 2542SOL    HW2 8446   2.310   5.294   3.129
 2543SOL     OW 8447   2.204   1.362   0.119
 2543SOL    HW1 8448   2.114   1.337   0.098
 2543SOL    HW2 8449   2.200   1.389   0.211
 2544SOL     OW 8450   3.287   8.139   2.843
 2544SOL    HW1 8451   3.358   8.202   2.855
 2544SOL    HW2 8452   3.270   8.106   2.930
 2545SOL     OW 8453   2.743   2.886   1.923
 2545SOL    HW1 8454   2.792   2.806   1.941
 2545SOL    HW2 8455   2.756   2.902   1.830
 2546SOL     OW 8456   1.334   8.800   3.734
 2546SOL    HW1 8457   1.407   8.861   3.732
 2546SOL    HW2 8458   1.271   8.836   3.671
 2547SOL     OW 8459   7.376   7.781   4.899
 2547SOL    HW1 8460   7.302   7.827   4.938
 2547SOL    HW2 8461   7.351   7.689   4.900
 2548SOL     OW 8462   1.306   1.633   2.250
 2548SOL    HW1 8463   1.343   1.665   2.168
 2548SOL    HW2 8464   1.380   1.633   2.311
 2549SOL     OW 8465   2.364   8.777   6.115
 2549SOL    HW1 8466   2.309   8.720   6.062
 2549SOL    HW2 8467   2.406   8.835   6.051
 2550SOL     OW 8468   0.207   2.856   2.114
 2550SOL    HW1 8469   0.202   2.774   2.163
 2550SOL    HW2 8470   0.267   2.838   2.042
 2551SOL     OW 8471   8.517  10.263   5.226
 2551SOL    HW1 8472   8.514  10.248   5.321
 2551SOL    HW2 8473   8.607  10.241   5.202
 2552SOL     OW 8474   1.090   1.222   2.100
 2552SOL    HW1 8475   1.152   1.153   2.074
 2552SOL    HW2 8476   1.016   1.174   2.137
 2553SOL     OW 8477   1.601  10.253   5.954
 2553SOL    HW1 8478   1.622  10.272   5.862
 2553SOL    HW2 8479   1.507  10.269   5.961
 2554SOL     OW 8480   4.735   7.309   2.022
 2554SOL    HW1 8481   4.728   7.390   2.073
 2554SOL    HW2 8482   4.785   7.250   2.078
 2555SOL     OW 8483   2.315   9.429   3.862
 2555SOL    HW1 8484   2.394   9.483   3.856
 2555SOL    HW2 8485   2.244   9.492   3.877
 2556SOL     OW 8486   3.100   7.427   1.639
 2556SOL    HW1 8487   3.105   7.440   1.545
 2556SOL    HW2 8488   3.191   7.417   1.667
 2557SOL     OW 8489   8.746   8.413   3.019
 2557SOL    HW1 8490   8.795   8.384   2.942
 2557SOL    HW2 8491   8.685   8.478   2.985
 2558SOL     OW 8492   3.659  10.193   4.606
 2558SOL    HW1 8493   3.625  10.283   4.610
 2558SOL    HW2 8494   3.659  10.163   4.697
 2559SOL     OW 8495   6.222  10.431   4.754
 2559SOL    HW1 8496   6.168  10.355   4.776
 2559SOL    HW2 8497   6.299  10.395   4.713
 2560SOL     OW 8498   9.279   7.317   1.726
 2560SOL    HW1 8499   9.191   7.279   1.726
 2560SOL    HW2 8500   9.298   7.334   1.634
 2561SOL     OW 8501   7.450   6.517   0.586
 2561SOL    HW1 8502   7.415   6.588   0.532
 2561SOL    HW2 8503   7.427   6.540   0.676
 2562SOL     OW 8504   0.561   2.523   1.266
 2562SOL    HW1 8505   0.620   2.564   1.330
 2562SOL    HW2 8506   0.488   2.585   1.259
 2563SOL     OW 8507   4.725   5.440   1.274
 2563SOL    HW1 8508   4.774   5.414   1.353
 2563SOL    HW2 8509   4.793   5.455   1.208
 2564SOL     OW 8510  -0.492   2.306   2.352
 2564SOL    HW1 8511  -0.569   2.284   2.299
 2564SOL    HW2 8512  -0.420   2.262   2.307
 2565SOL     OW 8513   1.787   8.926   5.654
 2565SOL    HW1 8514   1.820   8.989   5.718
 2565SOL    HW2 8515   1.722   8.975   5.604
 2566SOL     OW 8516   7.546   8.228   3.192
 2566SOL    HW1 8517   7.537   8.272   3.277
 2566SOL    HW2 8518   7.558   8.135   3.215
 2567SOL     OW 8519   4.523   9.260   2.845
 2567SOL    HW1 8520   4.539   9.340   2.795
 2567SOL    HW2 8521   4.611   9.225   2.862
 2568SOL     OW 8522   3.285   6.644   0.779
 2568SOL    HW1 8523   3.222   6.607   0.718
 2568SOL    HW2 8524   3.350   6.575   0.793
 2569SOL     OW 8525   6.274   6.440   4.326
 2569SOL    HW1 8526   6.220   6.517   4.309
 2569SOL    HW2 8527   6.341   6.471   4.388
 2570SOL     OW 8528   7.457   8.630   2.130
 2570SOL    HW1 8529   7.458   8.696   2.061
 2570SOL    HW2 8530   7.461   8.681   2.211
 2571SOL     OW 8531  -0.022   5.354   6.619
 2571SOL    HW1 8532   0.051   5.306   6.579
 2571SOL    HW2 8533  -0.096   5.337   6.561
 2572SOL     OW 8534   6.039   5.289   6.248
 2572SOL    HW1 8535   6.114   5.337   6.282
 2572SOL    HW2 8536   6.072   5.244   6.170
 2573SOL     OW 8537   1.480   3.949   1.678
 2573SOL    HW1 8538   1.531   4.019   1.640
 2573SOL    HW2 8539   1.535   3.871   1.669
 2574SOL     OW 8540   3.612   7.992   2.790
 2574SOL    HW1 8541   3.708   7.990   2.796
 2574SOL    HW2 8542   3.587   8.075   2.831
 2575SOL     OW 8543   6.923   6.205   3.864
 2575SOL    HW1 8544   6.832   6.229   3.881
 2575SOL    HW2 8545   6.960   6.282   3.819
 2576SOL     OW 8546   2.322   1.699   2.746
 2576SOL    HW1 8547   2.405   1.653   2.761
 2576SOL    HW2 8548   2.340   1.757   2.672
 2577SOL     OW 8549   4.881   2.941   2.501
 2577SOL    HW1 8550   4.926   2.978   2.577
 2577SOL    HW2 8551   4.950   2.900   2.449
 2578SOL     OW 8552   0.430   8.428   6.389
 2578SOL    HW1 8553   0.518   8.465   6.400
 2578SOL    HW2 8554   0.381   8.459   6.465
 2579SOL     OW 8555   6.211   3.711   4.981
 2579SOL    HW1 8556   6.248   3.642   5.036
 2579SOL    HW2 8557   6.133   3.740   5.029
 2580SOL     OW 8558   3.136   2.278   1.024
 2580SOL    HW1 8559   3.180   2.352   1.065
 2580SOL    HW2 8560   3.044   2.287   1.051
 2581SOL     OW 8561   7.200   2.419   1.763
 2581SOL    HW1 8562   7.223   2.506   1.794
 2581SOL    HW2 8563   7.274   2.393   1.708
 2582SOL     OW 8564  -0.344   7.937   5.812
 2582SOL    HW1 8565  -0.367   7.987   5.890
 2582SOL    HW2 8566  -0.370   7.847   5.832
 2583SOL     OW 8567   7.148   8.927   4.537
 2583SOL    HW1 8568   7.142   8.886   4.624
 2583SOL    HW2 8569   7.100   8.868   4.479
 2584SOL     OW 8570   7.575   8.046   2.246
 2584SOL    HW1 8571   7.525   8.001   2.314
 2584SOL    HW2 8572   7.570   7.988   2.170
 2585SOL     OW 8573   7.094   5.686   4.907
 2585SOL    HW1 8574   7.152   5.759   4.888
 2585SOL    HW2 8575   7.037   5.718   4.977
 2586SOL     OW 8576   0.344   2.189   3.268
 2586SOL    HW1 8577   0.372   2.099   3.253
 2586SOL    HW2 8578   0.417   2.228   3.317
 2587SOL     OW 8579   1.116   5.238   3.107
 2587SOL    HW1 8580   1.191   5.192   3.070
 2587SOL    HW2 8581   1.048   5.230   3.041
 2588SOL     OW 8582   7.539   4.757   1.884
 2588SOL    HW1 8583   7.529   4.848   1.911
 2588SOL    HW2 8584   7.455   4.734   1.845
 2589SOL     OW 8585  -0.794   8.383   6.233
 2589SOL    HW1 8586  -0.875   8.340   6.260
 2589SOL    HW2 8587  -0.806   8.474   6.260
 2590SOL     OW 8588   5.684   6.302   2.949
 2590SOL    HW1 8589   5.759   6.304   3.009
 2590SOL    HW2 8590   5.610   6.278   3.004
 2591SOL     OW 8591   0.197   1.592   0.799
 2591SOL    HW1 8592   0.166   1.512   0.758
 2591SOL    HW2 8593   0.288   1.573   0.821
 2592SOL     OW 8594   0.408   4.427   3.491
 2592SOL    HW1 8595   0.348   4.470   3.552
 2592SOL    HW2 8596   0.394   4.333   3.505
 2593SOL     OW 8597   3.741   9.990   6.195
 2593SOL    HW1 8598   3.769   9.917   6.139
 2593SOL    HW2 8599   3.787   9.975   6.278
 2594SOL     OW 8600   8.553   7.458   3.324
 2594SOL    HW1 8601   8.632   7.493   3.365
 2594SOL    HW2 8602   8.488   7.527   3.335
 2595SOL     OW 8603   8.611   7.314   0.821
 2595SOL    HW1 8604   8.639   7.388   0.768
 2595SOL    HW2 8605   8.679   7.305   0.887
 2596SOL     OW 8606   6.111   4.757   3.399
 2596SOL    HW1 8607   6.051   4.824   3.432
 2596SOL    HW2 8608   6.163   4.802   3.332
 2597SOL     OW 8609   0.399   9.905   5.631
 2597SOL    HW1 8610   0.371   9.814   5.623
 2597SOL    HW2 8611   0.416   9.933   5.541
 2598SOL     OW 8612   1.617   2.264   2.940
 2598SOL    HW1 8613   1.661   2.340   2.976
 2598SOL    HW2 8614   1.634   2.194   3.003
 2599SOL     OW 8615   3.504   3.422   1.911
 2599SOL    HW1 8616   3.527   3.515   1.904
 2599SOL    HW2 8617   3.408   3.421   1.912
 2600SOL     OW 8618  -0.923   2.496   3.323
 2600SOL    HW1 8619  -0.858   2.511   3.254
 2600SOL    HW2 8620  -0.898   2.556   3.393
 2601SOL     OW 8621   6.211   4.906   0.591
 2601SOL    HW1 8622   6.241   4.974   0.651
 2601SOL    HW2 8623   6.116   4.921   0.585
 2602SOL     OW 8624   1.275   3.762   1.729
 2602SOL    HW1 8625   1.343   3.695   1.730
 2602SOL    HW2 8626   1.320   3.842   1.703
 2603SOL     OW 8627   8.778   6.494   0.466
 2603SOL    HW1 8628   8.736   6.579   0.451
 2603SOL    HW2 8629   8.848   6.513   0.529
 2604SOL     OW 8630   4.883  10.245   5.539
 2604SOL    HW1 8631   4.815  10.179   5.527
 2604SOL    HW2 8632   4.871  10.306   5.466
 2605SOL     OW 8633   7.053   8.446   3.182
 2605SOL    HW1 8634   7.124   8.398   3.139
 2605SOL    HW2 8635   6.974   8.396   3.162
 2606SOL     OW 8636   1.755   7.799   2.005
 2606SOL    HW1 8637   1.726   7.864   1.941
 2606SOL    HW2 8638   1.807   7.737   1.955
 2607SOL     OW 8639   5.006   7.497   4.605
 2607SOL    HW1 8640   4.964   7.531   4.526
 2607SOL    HW2 8641   5.059   7.570   4.638
 2608SOL     OW 8642   7.696   5.336   0.407
 2608SOL    HW1 8643   7.693   5.404   0.340
 2608SOL    HW2 8644   7.620   5.281   0.388
 2609SOL     OW 8645   2.636   4.102   1.258
 2609SOL    HW1 8646   2.716   4.132   1.301
 2609SOL    HW2 8647   2.597   4.181   1.222
 2610SOL     OW 8648   4.909   3.058   1.781
 2610SOL    HW1 8649   4.926   3.127   1.718
 2610SOL    HW2 8650   4.818   3.034   1.767
 2611SOL     OW 8651   5.654   2.896   0.303
 2611SOL    HW1 8652   5.721   2.860   0.245
 2611SOL    HW2 8653   5.673   2.858   0.388
 2612SOL     OW 8654   0.680   3.410   1.497
 2612SOL    HW1 8655   0.594   3.376   1.473
 2612SOL    HW2 8656   0.690   3.489   1.444
 2613SOL     OW 8657   5.744   6.282   1.805
 2613SOL    HW1 8658   5.722   6.232   1.726
 2613SOL    HW2 8659   5.828   6.245   1.833
 2614SOL     OW 8660   5.630   3.811   2.124
 2614SOL    HW1 8661   5.597   3.728   2.090
 2614SOL    HW2 8662   5.669   3.789   2.208
 2615SOL     OW 8663   2.263   9.110   5.519
 2615SOL    HW1 8664   2.231   9.120   5.430
 2615SOL    HW2 8665   2.342   9.164   5.523
 2616SOL     OW 8666   5.949   4.128   4.779
 2616SOL    HW1 8667   5.981   4.145   4.690
 2616SOL    HW2 8668   6.023   4.087   4.823
 2617SOL     OW 8669   6.742   6.740   3.845
 2617SOL    HW1 8670   6.801   6.761   3.773
 2617SOL    HW2 8671   6.797   6.695   3.909
 2618SOL     OW 8672   1.152   7.819   5.769
 2618SOL    HW1 8673   1.187   7.833   5.857
 2618SOL    HW2 8674   1.057   7.814   5.782
 2619SOL     OW 8675  -2.261   4.474   6.558
 2619SOL    HW1 8676  -2.284   4.565   6.576
 2619SOL    HW2 8677  -2.168   4.477   6.532
 2620SOL     OW 8678   5.573  10.405   5.316
 2620SOL    HW1 8679   5.648  10.412   5.375
 2620SOL    HW2 8680   5.500  10.380   5.372
 2621SOL     OW 8681   4.323   6.588   2.503
 2621SOL    HW1 8682   4.355   6.502   2.528
 2621SOL    HW2 8683   4.395   6.648   2.524
 2622SOL     OW 8684   4.311   7.856   2.780
 2622SOL    HW1 8685   4.227   7.822   2.749
 2622SOL    HW2 8686   4.289   7.899   2.863
 2623SOL     OW 8687   4.304   9.294   4.302
 2623SOL    HW1 8688   4.360   9.236   4.250
 2623SOL    HW2 8689   4.365   9.355   4.344
 2624SOL     OW 8690   3.751   7.347   1.675
 2624SOL    HW1 8691   3.660   7.362   1.700
 2624SOL    HW2 8692   3.803   7.378   1.749
 2625SOL     OW 8693   3.054   3.054   0.137
 2625SOL    HW1 8694   3.049   2.963   0.164
 2625SOL    HW2 8695   3.050   3.104   0.218
 2626SOL     OW 8696   1.144   4.048   1.459
 2626SOL    HW1 8697   1.069   3.991   1.441
 2626SOL    HW2 8698   1.147   4.054   1.555
 2627SOL     OW 8699  -0.095   6.470   4.186
 2627SOL    HW1 8700  -0.105   6.507   4.098
 2627SOL    HW2 8701  -0.077   6.546   4.242
 2628SOL     OW 8702   1.774   6.455   2.350
 2628SOL    HW1 8703   1.839   6.398   2.309
 2628SOL    HW2 8704   1.735   6.504   2.278
 2629SOL     OW 8705   7.684   6.549   2.724
 2629SOL    HW1 8706   7.756   6.612   2.732
 2629SOL    HW2 8707   7.663   6.548   2.631
 2630SOL     OW 8708   7.310   8.312   3.077
 2630SOL    HW1 8709   7.390   8.274   3.112
 2630SOL    HW2 8710   7.339   8.389   3.028
 2631SOL     OW 8711   3.444   8.401   6.374
 2631SOL    HW1 8712   3.390   8.388   6.451
 2631SOL    HW2 8713   3.387   8.380   6.300
 2632SOL     OW 8714   1.298   6.611   1.867
 2632SOL    HW1 8715   1.204   6.592   1.871
 2632SOL    HW2 8716   1.339   6.526   1.852
 2633SOL     OW 8717   3.275   8.647   6.246
 2633SOL    HW1 8718   3.227   8.567   6.268
 2633SOL    HW2 8719   3.355   8.642   6.298
 2634SOL     OW 8720   0.712   3.177   0.893
 2634SOL    HW1 8721   0.619   3.156   0.901
 2634SOL    HW2 8722   0.713   3.271   0.873
 2635SOL     OW 8723  -0.344   4.134   4.473
 2635SOL    HW1 8724  -0.387   4.159   4.391
 2635SOL    HW2 8725  -0.387   4.052   4.499
 2636SOL     OW 8726   2.292   3.233   5.009
 2636SOL    HW1 8727   2.274   3.228   5.103
 2636SOL    HW2 8728   2.388   3.238   5.004
 2637SOL     OW 8729   5.040   7.065   3.890
 2637SOL    HW1 8730   4.991   7.138   3.853
 2637SOL    HW2 8731   5.131   7.082   3.868
 2638SOL     OW 8732   5.827   5.888   3.666
 2638SOL    HW1 8733   5.915   5.873   3.701
 2638SOL    HW2 8734   5.839   5.893   3.571
 2639SOL     OW 8735   1.503   7.227   2.318
 2639SOL    HW1 8736   1.420   7.276   2.317
 2639SOL    HW2 8737   1.569   7.293   2.298
 2640SOL     OW 8738   3.017  10.632   5.851
 2640SOL    HW1 8739   3.009  10.557   5.792
 2640SOL    HW2 8740   2.937  10.683   5.836
 2641SOL     OW 8741   6.820   7.165   2.531
 2641SOL    HW1 8742   6.801   7.079   2.494
 2641SOL    HW2 8743   6.912   7.181   2.509
 2642SOL     OW 8744   6.519   4.837   3.808
 2642SOL    HW1 8745   6.565   4.905   3.759
 2642SOL    HW2 8746   6.530   4.758   3.755
 2643SOL     OW 8747   5.889   7.194   1.565
 2643SOL    HW1 8748   5.908   7.286   1.544
 2643SOL    HW2 8749   5.907   7.187   1.659
 2644SOL     OW 8750   5.268   3.194   0.995
 2644SOL    HW1 8751   5.200   3.171   1.059
 2644SOL    HW2 8752   5.239   3.278   0.959
 2645SOL     OW 8753   1.731   1.525   1.674
 2645SOL    HW1 8754   1.733   1.432   1.695
 2645SOL    HW2 8755   1.740   1.529   1.579
 2646SOL     OW 8756   1.754   2.046   0.820
 2646SOL    HW1 8757   1.736   1.981   0.888
 2646SOL    HW2 8758   1.690   2.026   0.751
 2647SOL     OW 8759   6.511   7.415   5.124
 2647SOL    HW1 8760   6.606   7.422   5.112
 2647SOL    HW2 8761   6.477   7.497   5.088
 2648SOL     OW 8762   7.434   8.476   4.144
 2648SOL    HW1 8763   7.405   8.456   4.233
 2648SOL    HW2 8764   7.520   8.435   4.137
 2649SOL     OW 8765   4.890   4.491   5.120
 2649SOL    HW1 8766   4.969   4.481   5.067
 2649SOL    HW2 8767   4.883   4.585   5.136
 2650SOL     OW 8768   4.301   7.125   0.661
 2650SOL    HW1 8769   4.272   7.214   0.684
 2650SOL    HW2 8770   4.229   7.069   0.688
 2651SOL     OW 8771   4.904   7.591   5.816
 2651SOL    HW1 8772   4.827   7.598   5.760
 2651SOL    HW2 8773   4.969   7.648   5.774
 2652SOL     OW 8774   5.201   2.533   2.499
 2652SOL    HW1 8775   5.243   2.512   2.416
 2652SOL    HW2 8776   5.270   2.574   2.552
 2653SOL     OW 8777   1.779   8.642   2.298
 2653SOL    HW1 8778   1.802   8.669   2.209
 2653SOL    HW2 8779   1.864   8.629   2.341
 2654SOL     OW 8780   6.460   7.463   0.130
 2654SOL    HW1 8781   6.370   7.494   0.139
 2654SOL    HW2 8782   6.505   7.536   0.087
 2655SOL     OW 8783   4.833   7.669   1.036
 2655SOL    HW1 8784   4.765   7.698   1.097
 2655SOL    HW2 8785   4.913   7.669   1.089
 2656SOL     OW 8786   0.906   3.203   5.108
 2656SOL    HW1 8787   0.885   3.297   5.110
 2656SOL    HW2 8788   0.825   3.161   5.079
 2657SOL     OW 8789   2.824   5.892   1.162
 2657SOL    HW1 8790   2.769   5.969   1.148
 2657SOL    HW2 8791   2.903   5.909   1.111
 2658SOL     OW 8792   7.190   3.130   3.136
 2658SOL    HW1 8793   7.274   3.086   3.153
 2658SOL    HW2 8794   7.164   3.099   3.049
 2659SOL     OW 8795   5.051   2.272   1.660
 2659SOL    HW1 8796   5.022   2.182   1.674
 2659SOL    HW2 8797   5.093   2.270   1.574
 2660SOL     OW 8798   1.280   2.865   1.729
 2660SOL    HW1 8799   1.264   2.776   1.762
 2660SOL    HW2 8800   1.299   2.917   1.807
 2661SOL     OW 8801   5.168   3.535   0.342
 2661SOL    HW1 8802   5.128   3.473   0.403
 2661SOL    HW2 8803   5.126   3.619   0.363
 2662SOL     OW 8804   3.608   5.627   1.419
 2662SOL    HW1 8805   3.698   5.620   1.450
 2662SOL    HW2 8806   3.554   5.622   1.498
 2663SOL     OW 8807   3.145   8.537   3.548
 2663SOL    HW1 8808   3.173   8.479   3.618
 2663SOL    HW2 8809   3.226   8.572   3.511
 2664SOL     OW 8810   6.878   7.103   2.027
 2664SOL    HW1 8811   6.898   7.084   1.935
 2664SOL    HW2 8812   6.913   7.028   2.075
 2665SOL     OW 8813   1.544   4.628   2.322
 2665SOL    HW1 8814   1.542   4.542   2.281
 2665SOL    HW2 8815   1.562   4.610   2.415
 2666SOL     OW 8816   7.988   5.982   3.359
 2666SOL    HW1 8817   7.922   5.914   3.372
 2666SOL    HW2 8818   7.951   6.039   3.291
 2667SOL     OW 8819   0.054   8.226   6.587
 2667SOL    HW1 8820   0.112   8.199   6.516
 2667SOL    HW2 8821   0.082   8.174   6.663
 2668SOL     OW 8822   3.880   1.226   0.277
 2668SOL    HW1 8823   3.974   1.214   0.283
 2668SOL    HW2 8824   3.848   1.149   0.231
 2669SOL     OW 8825  -0.332   8.815   5.940
 2669SOL    HW1 8826  -0.416   8.770   5.935
 2669SOL    HW2 8827  -0.351   8.896   5.987
 2670SOL     OW 8828   6.162   8.702   5.164
 2670SOL    HW1 8829   6.099   8.631   5.168
 2670SOL    HW2 8830   6.248   8.659   5.168
 2671SOL     OW 8831   5.288   7.149   1.305
 2671SOL    HW1 8832   5.373   7.194   1.304
 2671SOL    HW2 8833   5.308   7.060   1.278
 2672SOL     OW 8834   5.664   0.900   0.802
 2672SOL    HW1 8835   5.656   0.985   0.847
 2672SOL    HW2 8836   5.581   0.856   0.821
 2673SOL     OW 8837   3.925  10.076   4.578
 2673SOL    HW1 8838   3.973  10.117   4.506
 2673SOL    HW2 8839   3.834  10.103   4.563
 2674SOL     OW 8840  -0.905   5.283   5.257
 2674SOL    HW1 8841  -0.828   5.326   5.220
 2674SOL    HW2 8842  -0.965   5.273   5.183
 2675SOL     OW 8843   3.536  10.926   6.435
 2675SOL    HW1 8844   3.532  10.949   6.342
 2675SOL    HW2 8845   3.539  11.010   6.480
 2676SOL     OW 8846   1.669   0.810   0.838
 2676SOL    HW1 8847   1.681   0.802   0.933
 2676SOL    HW2 8848   1.578   0.839   0.828
 2677SOL     OW 8849   8.183   7.603   3.131
 2677SOL    HW1 8850   8.134   7.680   3.161
 2677SOL    HW2 8851   8.260   7.639   3.088
 2678SOL     OW 8852   0.458   1.412   0.707
 2678SOL    HW1 8853   0.544   1.385   0.674
 2678SOL    HW2 8854   0.405   1.422   0.628
 2679SOL     OW 8855   7.296   6.115   2.760
 2679SOL    HW1 8856   7.269   6.140   2.849
 2679SOL    HW2 8857   7.389   6.096   2.769
 2680SOL     OW 8858   0.095   2.930   3.333
 2680SOL    HW1 8859   0.135   2.949   3.418
 2680SOL    HW2 8860   0.003   2.911   3.353
 2681SOL     OW 8861   4.045   8.487   2.408
 2681SOL    HW1 8862   4.102   8.526   2.341
 2681SOL    HW2 8863   4.101   8.425   2.455
 2682SOL     OW 8864   4.625   7.337   1.265
 2682SOL    HW1 8865   4.694   7.298   1.318
 2682SOL    HW2 8866   4.594   7.412   1.317
 2683SOL     OW 8867   6.536   4.730   3.195
 2683SOL    HW1 8868   6.586   4.800   3.238
 2683SOL    HW2 8869   6.588   4.706   3.118
 2684SOL     OW 8870   5.040   7.269   4.726
 2684SOL    HW1 8871   5.129   7.234   4.734
 2684SOL    HW2 8872   5.052   7.356   4.688
 2685SOL     OW 8873   3.730   7.799   3.195
 2685SOL    HW1 8874   3.680   7.881   3.188
 2685SOL    HW2 8875   3.676   7.734   3.151
 2686SOL     OW 8876   6.820   8.511   5.055
 2686SOL    HW1 8877   6.738   8.529   5.102
 2686SOL    HW2 8878   6.795   8.450   4.986
 2687SOL     OW 8879   7.135   8.782   6.462
 2687SOL    HW1 8880   7.152   8.776   6.368
 2687SOL    HW2 8881   7.218   8.760   6.504
 2688SOL     OW 8882   3.704   6.335   0.292
 2688SOL    HW1 8883   3.705   6.431   0.291
 2688SOL    HW2 8884   3.689   6.311   0.200
 2689SOL     OW 8885   0.421   1.504   0.969
 2689SOL    HW1 8886   0.390   1.426   1.015
[truncated: 1,478,252 more chars]
