# Supplementary material for: Improvement in predicting drug sensitivity changes associated with protein mutations using a molecular dynamics based alchemical mutation method
Source: Sci Rep. 2020 Feb 7;10:2161. doi: 10.1038/s41598-020-58877-9 (PMC7005789; doi:10.1038/s41598-020-58877-9)
Supplement: Supplementary file 2 — Supplementary Information. [file 41598_2020_58877_MOESM2_ESM.zip › S1_input/MP-CAFEE/ALK/I1171T/topol_fin.top]

;
;	File 'topol.top' was generated
;	By user: isaka (1030)
;	On host: login.iib
;	At date: Sat Nov 10 16:34:25 2018

;
;	This is a standalone topology file
;
;	Created by:
;	                 :-) GROMACS - gmx pdb2gmx, VERSION 5.1.4 (-:
;	
;	Executable:   /home/apps/gromacs/5.1.4-avx2/bin/gmx
;	Data prefix:  /home/apps/gromacs/5.1.4-avx2
;	Command line:
;	  gmx pdb2gmx -f ../protein.pdb -ignh
;	Force field was read from the standard GROMACS share directory.
;

; Include forcefield parameters
#include "amber99sb-ildn.ff/forcefield.itp"
#include "../ligand_structure/ligand.itp"
#ifdef POSRES
#include "posre_ligand.itp"
#endif

[ moleculetype ]
; Name            nrexcl
Protein_chain_A     3

[ atoms ]
;   nr       type  resnr residue  atom   cgnr     charge       mass  typeB    chargeB      massB
; residue 1085 ACE rtp ACE  q  0.0
     1         CT   1085    ACE    CH3      1    -0.3662      12.01   ; qtot -0.3662
     2         HC   1085    ACE   HH31      2     0.1123      1.008   ; qtot -0.2539
     3         HC   1085    ACE   HH32      3     0.1123      1.008   ; qtot -0.1416
     4         HC   1085    ACE   HH33      4     0.1123      1.008   ; qtot -0.0293
     5          C   1085    ACE      C      5     0.5972      12.01   ; qtot 0.5679
     6          O   1085    ACE      O      6    -0.5679         16   ; qtot 0
; residue 1086 SER rtp SER  q  0.0
     7          N   1086    SER      N      7    -0.4157      14.01   ; qtot -0.4157
     8          H   1086    SER      H      8     0.2719      1.008   ; qtot -0.1438
     9         CT   1086    SER     CA      9    -0.0249      12.01   ; qtot -0.1687
    10         H1   1086    SER     HA     10     0.0843      1.008   ; qtot -0.0844
    11         CT   1086    SER     CB     11     0.2117      12.01   ; qtot 0.1273
    12         H1   1086    SER    HB1     12     0.0352      1.008   ; qtot 0.1625
    13         H1   1086    SER    HB2     13     0.0352      1.008   ; qtot 0.1977
    14         OH   1086    SER     OG     14    -0.6546         16   ; qtot -0.4569
    15         HO   1086    SER     HG     15     0.4275      1.008   ; qtot -0.0294
    16          C   1086    SER      C     16     0.5973      12.01   ; qtot 0.5679
    17          O   1086    SER      O     17    -0.5679         16   ; qtot 0
; residue 1087 THR rtp THR  q  0.0
    18          N   1087    THR      N     18    -0.4157      14.01   ; qtot -0.4157
    19          H   1087    THR      H     19     0.2719      1.008   ; qtot -0.1438
    20         CT   1087    THR     CA     20    -0.0389      12.01   ; qtot -0.1827
    21         H1   1087    THR     HA     21     0.1007      1.008   ; qtot -0.082
    22         CT   1087    THR     CB     22     0.3654      12.01   ; qtot 0.2834
    23         H1   1087    THR     HB     23     0.0043      1.008   ; qtot 0.2877
    24         CT   1087    THR    CG2     24    -0.2438      12.01   ; qtot 0.0439
    25         HC   1087    THR   HG21     25     0.0642      1.008   ; qtot 0.1081
    26         HC   1087    THR   HG22     26     0.0642      1.008   ; qtot 0.1723
    27         HC   1087    THR   HG23     27     0.0642      1.008   ; qtot 0.2365
    28         OH   1087    THR    OG1     28    -0.6761         16   ; qtot -0.4396
    29         HO   1087    THR    HG1     29     0.4102      1.008   ; qtot -0.0294
    30          C   1087    THR      C     30     0.5973      12.01   ; qtot 0.5679
    31          O   1087    THR      O     31    -0.5679         16   ; qtot 0
; residue 1088 ILE rtp ILE  q  0.0
    32          N   1088    ILE      N     32    -0.4157      14.01   ; qtot -0.4157
    33          H   1088    ILE      H     33     0.2719      1.008   ; qtot -0.1438
    34         CT   1088    ILE     CA     34    -0.0597      12.01   ; qtot -0.2035
    35         H1   1088    ILE     HA     35     0.0869      1.008   ; qtot -0.1166
    36         CT   1088    ILE     CB     36     0.1303      12.01   ; qtot 0.0137
    37         HC   1088    ILE     HB     37     0.0187      1.008   ; qtot 0.0324
    38         CT   1088    ILE    CG2     38    -0.3204      12.01   ; qtot -0.288
    39         HC   1088    ILE   HG21     39     0.0882      1.008   ; qtot -0.1998
    40         HC   1088    ILE   HG22     40     0.0882      1.008   ; qtot -0.1116
    41         HC   1088    ILE   HG23     41     0.0882      1.008   ; qtot -0.0234
    42         CT   1088    ILE    CG1     42     -0.043      12.01   ; qtot -0.0664
    43         HC   1088    ILE   HG11     43     0.0236      1.008   ; qtot -0.0428
    44         HC   1088    ILE   HG12     44     0.0236      1.008   ; qtot -0.0192
    45         CT   1088    ILE     CD     45     -0.066      12.01   ; qtot -0.0852
    46         HC   1088    ILE    HD1     46     0.0186      1.008   ; qtot -0.0666
    47         HC   1088    ILE    HD2     47     0.0186      1.008   ; qtot -0.048
    48         HC   1088    ILE    HD3     48     0.0186      1.008   ; qtot -0.0294
    49          C   1088    ILE      C     49     0.5973      12.01   ; qtot 0.5679
    50          O   1088    ILE      O     50    -0.5679         16   ; qtot 0
; residue 1089 MET rtp MET  q  0.0
    51          N   1089    MET      N     51    -0.4157      14.01   ; qtot -0.4157
    52          H   1089    MET      H     52     0.2719      1.008   ; qtot -0.1438
    53         CT   1089    MET     CA     53    -0.0237      12.01   ; qtot -0.1675
    54         H1   1089    MET     HA     54      0.088      1.008   ; qtot -0.0795
    55         CT   1089    MET     CB     55     0.0342      12.01   ; qtot -0.0453
    56         HC   1089    MET    HB1     56     0.0241      1.008   ; qtot -0.0212
    57         HC   1089    MET    HB2     57     0.0241      1.008   ; qtot 0.0029
    58         CT   1089    MET     CG     58     0.0018      12.01   ; qtot 0.0047
    59         H1   1089    MET    HG1     59      0.044      1.008   ; qtot 0.0487
    60         H1   1089    MET    HG2     60      0.044      1.008   ; qtot 0.0927
    61          S   1089    MET     SD     61    -0.2737      32.06   ; qtot -0.181
    62         CT   1089    MET     CE     62    -0.0536      12.01   ; qtot -0.2346
    63         H1   1089    MET    HE1     63     0.0684      1.008   ; qtot -0.1662
    64         H1   1089    MET    HE2     64     0.0684      1.008   ; qtot -0.0978
    65         H1   1089    MET    HE3     65     0.0684      1.008   ; qtot -0.0294
    66          C   1089    MET      C     66     0.5973      12.01   ; qtot 0.5679
    67          O   1089    MET      O     67    -0.5679         16   ; qtot 0
; residue 1090 THR rtp THR  q  0.0
    68          N   1090    THR      N     68    -0.4157      14.01   ; qtot -0.4157
    69          H   1090    THR      H     69     0.2719      1.008   ; qtot -0.1438
    70         CT   1090    THR     CA     70    -0.0389      12.01   ; qtot -0.1827
    71         H1   1090    THR     HA     71     0.1007      1.008   ; qtot -0.082
    72         CT   1090    THR     CB     72     0.3654      12.01   ; qtot 0.2834
    73         H1   1090    THR     HB     73     0.0043      1.008   ; qtot 0.2877
    74         CT   1090    THR    CG2     74    -0.2438      12.01   ; qtot 0.0439
    75         HC   1090    THR   HG21     75     0.0642      1.008   ; qtot 0.1081
    76         HC   1090    THR   HG22     76     0.0642      1.008   ; qtot 0.1723
    77         HC   1090    THR   HG23     77     0.0642      1.008   ; qtot 0.2365
    78         OH   1090    THR    OG1     78    -0.6761         16   ; qtot -0.4396
    79         HO   1090    THR    HG1     79     0.4102      1.008   ; qtot -0.0294
    80          C   1090    THR      C     80     0.5973      12.01   ; qtot 0.5679
    81          O   1090    THR      O     81    -0.5679         16   ; qtot 0
; residue 1091 ASP rtp ASP  q -1.0
    82          N   1091    ASP      N     82    -0.5163      14.01   ; qtot -0.5163
    83          H   1091    ASP      H     83     0.2936      1.008   ; qtot -0.2227
    84         CT   1091    ASP     CA     84     0.0381      12.01   ; qtot -0.1846
    85         H1   1091    ASP     HA     85      0.088      1.008   ; qtot -0.0966
    86         CT   1091    ASP     CB     86    -0.0303      12.01   ; qtot -0.1269
    87         HC   1091    ASP    HB1     87    -0.0122      1.008   ; qtot -0.1391
    88         HC   1091    ASP    HB2     88    -0.0122      1.008   ; qtot -0.1513
    89          C   1091    ASP     CG     89     0.7994      12.01   ; qtot 0.6481
    90         O2   1091    ASP    OD1     90    -0.8014         16   ; qtot -0.1533
    91         O2   1091    ASP    OD2     91    -0.8014         16   ; qtot -0.9547
    92          C   1091    ASP      C     92     0.5366      12.01   ; qtot -0.4181
    93          O   1091    ASP      O     93    -0.5819         16   ; qtot -1
; residue 1092 TYR rtp TYR  q  0.0
    94          N   1092    TYR      N     94    -0.4157      14.01   ; qtot -1.416
    95          H   1092    TYR      H     95     0.2719      1.008   ; qtot -1.144
    96         CT   1092    TYR     CA     96    -0.0014      12.01   ; qtot -1.145
    97         H1   1092    TYR     HA     97     0.0876      1.008   ; qtot -1.058
    98         CT   1092    TYR     CB     98    -0.0152      12.01   ; qtot -1.073
    99         HC   1092    TYR    HB1     99     0.0295      1.008   ; qtot -1.043
   100         HC   1092    TYR    HB2    100     0.0295      1.008   ; qtot -1.014
   101         CA   1092    TYR     CG    101    -0.0011      12.01   ; qtot -1.015
   102         CA   1092    TYR    CD1    102    -0.1906      12.01   ; qtot -1.206
   103         HA   1092    TYR    HD1    103     0.1699      1.008   ; qtot -1.036
   104         CA   1092    TYR    CE1    104    -0.2341      12.01   ; qtot -1.27
   105         HA   1092    TYR    HE1    105     0.1656      1.008   ; qtot -1.104
   106          C   1092    TYR     CZ    106     0.3226      12.01   ; qtot -0.7815
   107         OH   1092    TYR     OH    107    -0.5579         16   ; qtot -1.339
   108         HO   1092    TYR     HH    108     0.3992      1.008   ; qtot -0.9402
   109         CA   1092    TYR    CE2    109    -0.2341      12.01   ; qtot -1.174
   110         HA   1092    TYR    HE2    110     0.1656      1.008   ; qtot -1.009
   111         CA   1092    TYR    CD2    111    -0.1906      12.01   ; qtot -1.199
   112         HA   1092    TYR    HD2    112     0.1699      1.008   ; qtot -1.029
   113          C   1092    TYR      C    113     0.5973      12.01   ; qtot -0.4321
   114          O   1092    TYR      O    114    -0.5679         16   ; qtot -1
; residue 1093 ASN rtp ASN  q  0.0
   115          N   1093    ASN      N    115    -0.4157      14.01   ; qtot -1.416
   116          H   1093    ASN      H    116     0.2719      1.008   ; qtot -1.144
   117         CT   1093    ASN     CA    117     0.0143      12.01   ; qtot -1.13
   118         H1   1093    ASN     HA    118     0.1048      1.008   ; qtot -1.025
   119         CT   1093    ASN     CB    119    -0.2041      12.01   ; qtot -1.229
   120         HC   1093    ASN    HB1    120     0.0797      1.008   ; qtot -1.149
   121         HC   1093    ASN    HB2    121     0.0797      1.008   ; qtot -1.069
   122          C   1093    ASN     CG    122      0.713      12.01   ; qtot -0.3564
   123          O   1093    ASN    OD1    123    -0.5931         16   ; qtot -0.9495
   124          N   1093    ASN    ND2    124    -0.9191      14.01   ; qtot -1.869
   125          H   1093    ASN   HD21    125     0.4196      1.008   ; qtot -1.449
   126          H   1093    ASN   HD22    126     0.4196      1.008   ; qtot -1.029
   127          C   1093    ASN      C    127     0.5973      12.01   ; qtot -0.4321
   128          O   1093    ASN      O    128    -0.5679         16   ; qtot -1
; residue 1094 PRO rtp PRO  q  0.0
   129          N   1094    PRO      N    129    -0.2548      14.01   ; qtot -1.255
   130         CT   1094    PRO     CD    130     0.0192      12.01   ; qtot -1.236
   131         H1   1094    PRO    HD1    131     0.0391      1.008   ; qtot -1.197
   132         H1   1094    PRO    HD2    132     0.0391      1.008   ; qtot -1.157
   133         CT   1094    PRO     CG    133     0.0189      12.01   ; qtot -1.139
   134         HC   1094    PRO    HG1    134     0.0213      1.008   ; qtot -1.117
   135         HC   1094    PRO    HG2    135     0.0213      1.008   ; qtot -1.096
   136         CT   1094    PRO     CB    136     -0.007      12.01   ; qtot -1.103
   137         HC   1094    PRO    HB1    137     0.0253      1.008   ; qtot -1.078
   138         HC   1094    PRO    HB2    138     0.0253      1.008   ; qtot -1.052
   139         CT   1094    PRO     CA    139    -0.0266      12.01   ; qtot -1.079
   140         H1   1094    PRO     HA    140     0.0641      1.008   ; qtot -1.015
   141          C   1094    PRO      C    141     0.5896      12.01   ; qtot -0.4252
   142          O   1094    PRO      O    142    -0.5748         16   ; qtot -1
; residue 1095 ASN rtp ASN  q  0.0
   143          N   1095    ASN      N    143    -0.4157      14.01   ; qtot -1.416
   144          H   1095    ASN      H    144     0.2719      1.008   ; qtot -1.144
   145         CT   1095    ASN     CA    145     0.0143      12.01   ; qtot -1.13
   146         H1   1095    ASN     HA    146     0.1048      1.008   ; qtot -1.025
   147         CT   1095    ASN     CB    147    -0.2041      12.01   ; qtot -1.229
   148         HC   1095    ASN    HB1    148     0.0797      1.008   ; qtot -1.149
   149         HC   1095    ASN    HB2    149     0.0797      1.008   ; qtot -1.069
   150          C   1095    ASN     CG    150      0.713      12.01   ; qtot -0.3564
   151          O   1095    ASN    OD1    151    -0.5931         16   ; qtot -0.9495
   152          N   1095    ASN    ND2    152    -0.9191      14.01   ; qtot -1.869
   153          H   1095    ASN   HD21    153     0.4196      1.008   ; qtot -1.449
   154          H   1095    ASN   HD22    154     0.4196      1.008   ; qtot -1.029
   155          C   1095    ASN      C    155     0.5973      12.01   ; qtot -0.4321
   156          O   1095    ASN      O    156    -0.5679         16   ; qtot -1
; residue 1096 TYR rtp TYR  q  0.0
   157          N   1096    TYR      N    157    -0.4157      14.01   ; qtot -1.416
   158          H   1096    TYR      H    158     0.2719      1.008   ; qtot -1.144
   159         CT   1096    TYR     CA    159    -0.0014      12.01   ; qtot -1.145
   160         H1   1096    TYR     HA    160     0.0876      1.008   ; qtot -1.058
   161         CT   1096    TYR     CB    161    -0.0152      12.01   ; qtot -1.073
   162         HC   1096    TYR    HB1    162     0.0295      1.008   ; qtot -1.043
   163         HC   1096    TYR    HB2    163     0.0295      1.008   ; qtot -1.014
   164         CA   1096    TYR     CG    164    -0.0011      12.01   ; qtot -1.015
   165         CA   1096    TYR    CD1    165    -0.1906      12.01   ; qtot -1.205
   166         HA   1096    TYR    HD1    166     0.1699      1.008   ; qtot -1.036
   167         CA   1096    TYR    CE1    167    -0.2341      12.01   ; qtot -1.27
   168         HA   1096    TYR    HE1    168     0.1656      1.008   ; qtot -1.104
   169          C   1096    TYR     CZ    169     0.3226      12.01   ; qtot -0.7815
   170         OH   1096    TYR     OH    170    -0.5579         16   ; qtot -1.339
   171         HO   1096    TYR     HH    171     0.3992      1.008   ; qtot -0.9402
   172         CA   1096    TYR    CE2    172    -0.2341      12.01   ; qtot -1.174
   173         HA   1096    TYR    HE2    173     0.1656      1.008   ; qtot -1.009
   174         CA   1096    TYR    CD2    174    -0.1906      12.01   ; qtot -1.199
   175         HA   1096    TYR    HD2    175     0.1699      1.008   ; qtot -1.029
   176          C   1096    TYR      C    176     0.5973      12.01   ; qtot -0.4321
   177          O   1096    TYR      O    177    -0.5679         16   ; qtot -1
; residue 1097 CYS rtp CYS  q  0.0
   178          N   1097    CYS      N    178    -0.4157      14.01   ; qtot -1.416
   179          H   1097    CYS      H    179     0.2719      1.008   ; qtot -1.144
   180         CT   1097    CYS     CA    180     0.0213      12.01   ; qtot -1.122
   181         H1   1097    CYS     HA    181     0.1124      1.008   ; qtot -1.01
   182         CT   1097    CYS     CB    182    -0.1231      12.01   ; qtot -1.133
   183         H1   1097    CYS    HB1    183     0.1112      1.008   ; qtot -1.022
   184         H1   1097    CYS    HB2    184     0.1112      1.008   ; qtot -0.9108
   185         SH   1097    CYS     SG    185    -0.3119      32.06   ; qtot -1.223
   186         HS   1097    CYS     HG    186     0.1933      1.008   ; qtot -1.029
   187          C   1097    CYS      C    187     0.5973      12.01   ; qtot -0.4321
   188          O   1097    CYS      O    188    -0.5679         16   ; qtot -1
; residue 1098 PHE rtp PHE  q  0.0
   189          N   1098    PHE      N    189    -0.4157      14.01   ; qtot -1.416
   190          H   1098    PHE      H    190     0.2719      1.008   ; qtot -1.144
   191         CT   1098    PHE     CA    191    -0.0024      12.01   ; qtot -1.146
   192         H1   1098    PHE     HA    192     0.0978      1.008   ; qtot -1.048
   193         CT   1098    PHE     CB    193    -0.0343      12.01   ; qtot -1.083
   194         HC   1098    PHE    HB1    194     0.0295      1.008   ; qtot -1.053
   195         HC   1098    PHE    HB2    195     0.0295      1.008   ; qtot -1.024
   196         CA   1098    PHE     CG    196     0.0118      12.01   ; qtot -1.012
   197         CA   1098    PHE    CD1    197    -0.1256      12.01   ; qtot -1.137
   198         HA   1098    PHE    HD1    198      0.133      1.008   ; qtot -1.004
   199         CA   1098    PHE    CE1    199    -0.1704      12.01   ; qtot -1.175
   200         HA   1098    PHE    HE1    200      0.143      1.008   ; qtot -1.032
   201         CA   1098    PHE     CZ    201    -0.1072      12.01   ; qtot -1.139
   202         HA   1098    PHE     HZ    202     0.1297      1.008   ; qtot -1.009
   203         CA   1098    PHE    CE2    203    -0.1704      12.01   ; qtot -1.18
   204         HA   1098    PHE    HE2    204      0.143      1.008   ; qtot -1.037
   205         CA   1098    PHE    CD2    205    -0.1256      12.01   ; qtot -1.162
   206         HA   1098    PHE    HD2    206      0.133      1.008   ; qtot -1.029
   207          C   1098    PHE      C    207     0.5973      12.01   ; qtot -0.4321
   208          O   1098    PHE      O    208    -0.5679         16   ; qtot -1
; residue 1099 ALA rtp ALA  q  0.0
   209          N   1099    ALA      N    209    -0.4157      14.01   ; qtot -1.416
   210          H   1099    ALA      H    210     0.2719      1.008   ; qtot -1.144
   211         CT   1099    ALA     CA    211     0.0337      12.01   ; qtot -1.11
   212         H1   1099    ALA     HA    212     0.0823      1.008   ; qtot -1.028
   213         CT   1099    ALA     CB    213    -0.1825      12.01   ; qtot -1.21
   214         HC   1099    ALA    HB1    214     0.0603      1.008   ; qtot -1.15
   215         HC   1099    ALA    HB2    215     0.0603      1.008   ; qtot -1.09
   216         HC   1099    ALA    HB3    216     0.0603      1.008   ; qtot -1.029
   217          C   1099    ALA      C    217     0.5973      12.01   ; qtot -0.4321
   218          O   1099    ALA      O    218    -0.5679         16   ; qtot -1
; residue 1100 GLY rtp GLY  q  0.0
   219          N   1100    GLY      N    219    -0.4157      14.01   ; qtot -1.416
   220          H   1100    GLY      H    220     0.2719      1.008   ; qtot -1.144
   221         CT   1100    GLY     CA    221    -0.0252      12.01   ; qtot -1.169
   222         H1   1100    GLY    HA1    222     0.0698      1.008   ; qtot -1.099
   223         H1   1100    GLY    HA2    223     0.0698      1.008   ; qtot -1.029
   224          C   1100    GLY      C    224     0.5973      12.01   ; qtot -0.4321
   225          O   1100    GLY      O    225    -0.5679         16   ; qtot -1
; residue 1101 LYS rtp LYS  q +1.0
   226          N   1101    LYS      N    226    -0.3479      14.01   ; qtot -1.348
   227          H   1101    LYS      H    227     0.2747      1.008   ; qtot -1.073
   228         CT   1101    LYS     CA    228      -0.24      12.01   ; qtot -1.313
   229         H1   1101    LYS     HA    229     0.1426      1.008   ; qtot -1.171
   230         CT   1101    LYS     CB    230    -0.0094      12.01   ; qtot -1.18
   231         HC   1101    LYS    HB1    231     0.0362      1.008   ; qtot -1.144
   232         HC   1101    LYS    HB2    232     0.0362      1.008   ; qtot -1.108
   233         CT   1101    LYS     CG    233     0.0187      12.01   ; qtot -1.089
   234         HC   1101    LYS    HG1    234     0.0103      1.008   ; qtot -1.079
   235         HC   1101    LYS    HG2    235     0.0103      1.008   ; qtot -1.068
   236         CT   1101    LYS     CD    236    -0.0479      12.01   ; qtot -1.116
   237         HC   1101    LYS    HD1    237     0.0621      1.008   ; qtot -1.054
   238         HC   1101    LYS    HD2    238     0.0621      1.008   ; qtot -0.992
   239         CT   1101    LYS     CE    239    -0.0143      12.01   ; qtot -1.006
   240         HP   1101    LYS    HE1    240     0.1135      1.008   ; qtot -0.8928
   241         HP   1101    LYS    HE2    241     0.1135      1.008   ; qtot -0.7793
   242         N3   1101    LYS     NZ    242    -0.3854      14.01   ; qtot -1.165
   243          H   1101    LYS    HZ1    243       0.34      1.008   ; qtot -0.8247
   244          H   1101    LYS    HZ2    244       0.34      1.008   ; qtot -0.4847
   245          H   1101    LYS    HZ3    245       0.34      1.008   ; qtot -0.1447
   246          C   1101    LYS      C    246     0.7341      12.01   ; qtot 0.5894
   247          O   1101    LYS      O    247    -0.5894         16   ; qtot 0
; residue 1102 THR rtp THR  q  0.0
   248          N   1102    THR      N    248    -0.4157      14.01   ; qtot -0.4157
   249          H   1102    THR      H    249     0.2719      1.008   ; qtot -0.1438
   250         CT   1102    THR     CA    250    -0.0389      12.01   ; qtot -0.1827
   251         H1   1102    THR     HA    251     0.1007      1.008   ; qtot -0.082
   252         CT   1102    THR     CB    252     0.3654      12.01   ; qtot 0.2834
   253         H1   1102    THR     HB    253     0.0043      1.008   ; qtot 0.2877
   254         CT   1102    THR    CG2    254    -0.2438      12.01   ; qtot 0.0439
   255         HC   1102    THR   HG21    255     0.0642      1.008   ; qtot 0.1081
   256         HC   1102    THR   HG22    256     0.0642      1.008   ; qtot 0.1723
   257         HC   1102    THR   HG23    257     0.0642      1.008   ; qtot 0.2365
   258         OH   1102    THR    OG1    258    -0.6761         16   ; qtot -0.4396
   259         HO   1102    THR    HG1    259     0.4102      1.008   ; qtot -0.0294
   260          C   1102    THR      C    260     0.5973      12.01   ; qtot 0.5679
   261          O   1102    THR      O    261    -0.5679         16   ; qtot 0
; residue 1103 SER rtp SER  q  0.0
   262          N   1103    SER      N    262    -0.4157      14.01   ; qtot -0.4157
   263          H   1103    SER      H    263     0.2719      1.008   ; qtot -0.1438
   264         CT   1103    SER     CA    264    -0.0249      12.01   ; qtot -0.1687
   265         H1   1103    SER     HA    265     0.0843      1.008   ; qtot -0.0844
   266         CT   1103    SER     CB    266     0.2117      12.01   ; qtot 0.1273
   267         H1   1103    SER    HB1    267     0.0352      1.008   ; qtot 0.1625
   268         H1   1103    SER    HB2    268     0.0352      1.008   ; qtot 0.1977
   269         OH   1103    SER     OG    269    -0.6546         16   ; qtot -0.4569
   270         HO   1103    SER     HG    270     0.4275      1.008   ; qtot -0.0294
   271          C   1103    SER      C    271     0.5973      12.01   ; qtot 0.5679
   272          O   1103    SER      O    272    -0.5679         16   ; qtot 0
; residue 1104 SER rtp SER  q  0.0
   273          N   1104    SER      N    273    -0.4157      14.01   ; qtot -0.4157
   274          H   1104    SER      H    274     0.2719      1.008   ; qtot -0.1438
   275         CT   1104    SER     CA    275    -0.0249      12.01   ; qtot -0.1687
   276         H1   1104    SER     HA    276     0.0843      1.008   ; qtot -0.0844
   277         CT   1104    SER     CB    277     0.2117      12.01   ; qtot 0.1273
   278         H1   1104    SER    HB1    278     0.0352      1.008   ; qtot 0.1625
   279         H1   1104    SER    HB2    279     0.0352      1.008   ; qtot 0.1977
   280         OH   1104    SER     OG    280    -0.6546         16   ; qtot -0.4569
   281         HO   1104    SER     HG    281     0.4275      1.008   ; qtot -0.0294
   282          C   1104    SER      C    282     0.5973      12.01   ; qtot 0.5679
   283          O   1104    SER      O    283    -0.5679         16   ; qtot 0
; residue 1105 ILE rtp ILE  q  0.0
   284          N   1105    ILE      N    284    -0.4157      14.01   ; qtot -0.4157
   285          H   1105    ILE      H    285     0.2719      1.008   ; qtot -0.1438
   286         CT   1105    ILE     CA    286    -0.0597      12.01   ; qtot -0.2035
   287         H1   1105    ILE     HA    287     0.0869      1.008   ; qtot -0.1166
   288         CT   1105    ILE     CB    288     0.1303      12.01   ; qtot 0.0137
   289         HC   1105    ILE     HB    289     0.0187      1.008   ; qtot 0.0324
   290         CT   1105    ILE    CG2    290    -0.3204      12.01   ; qtot -0.288
   291         HC   1105    ILE   HG21    291     0.0882      1.008   ; qtot -0.1998
   292         HC   1105    ILE   HG22    292     0.0882      1.008   ; qtot -0.1116
   293         HC   1105    ILE   HG23    293     0.0882      1.008   ; qtot -0.0234
   294         CT   1105    ILE    CG1    294     -0.043      12.01   ; qtot -0.0664
   295         HC   1105    ILE   HG11    295     0.0236      1.008   ; qtot -0.0428
   296         HC   1105    ILE   HG12    296     0.0236      1.008   ; qtot -0.0192
   297         CT   1105    ILE     CD    297     -0.066      12.01   ; qtot -0.0852
   298         HC   1105    ILE    HD1    298     0.0186      1.008   ; qtot -0.0666
   299         HC   1105    ILE    HD2    299     0.0186      1.008   ; qtot -0.048
   300         HC   1105    ILE    HD3    300     0.0186      1.008   ; qtot -0.0294
   301          C   1105    ILE      C    301     0.5973      12.01   ; qtot 0.5679
   302          O   1105    ILE      O    302    -0.5679         16   ; qtot 0
; residue 1106 SER rtp SER  q  0.0
   303          N   1106    SER      N    303    -0.4157      14.01   ; qtot -0.4157
   304          H   1106    SER      H    304     0.2719      1.008   ; qtot -0.1438
   305         CT   1106    SER     CA    305    -0.0249      12.01   ; qtot -0.1687
   306         H1   1106    SER     HA    306     0.0843      1.008   ; qtot -0.0844
   307         CT   1106    SER     CB    307     0.2117      12.01   ; qtot 0.1273
   308         H1   1106    SER    HB1    308     0.0352      1.008   ; qtot 0.1625
   309         H1   1106    SER    HB2    309     0.0352      1.008   ; qtot 0.1977
   310         OH   1106    SER     OG    310    -0.6546         16   ; qtot -0.4569
   311         HO   1106    SER     HG    311     0.4275      1.008   ; qtot -0.0294
   312          C   1106    SER      C    312     0.5973      12.01   ; qtot 0.5679
   313          O   1106    SER      O    313    -0.5679         16   ; qtot 0
; residue 1107 ASP rtp ASP  q -1.0
   314          N   1107    ASP      N    314    -0.5163      14.01   ; qtot -0.5163
   315          H   1107    ASP      H    315     0.2936      1.008   ; qtot -0.2227
   316         CT   1107    ASP     CA    316     0.0381      12.01   ; qtot -0.1846
   317         H1   1107    ASP     HA    317      0.088      1.008   ; qtot -0.0966
   318         CT   1107    ASP     CB    318    -0.0303      12.01   ; qtot -0.1269
   319         HC   1107    ASP    HB1    319    -0.0122      1.008   ; qtot -0.1391
   320         HC   1107    ASP    HB2    320    -0.0122      1.008   ; qtot -0.1513
   321          C   1107    ASP     CG    321     0.7994      12.01   ; qtot 0.6481
   322         O2   1107    ASP    OD1    322    -0.8014         16   ; qtot -0.1533
   323         O2   1107    ASP    OD2    323    -0.8014         16   ; qtot -0.9547
   324          C   1107    ASP      C    324     0.5366      12.01   ; qtot -0.4181
   325          O   1107    ASP      O    325    -0.5819         16   ; qtot -1
; residue 1108 LEU rtp LEU  q  0.0
   326          N   1108    LEU      N    326    -0.4157      14.01   ; qtot -1.416
   327          H   1108    LEU      H    327     0.2719      1.008   ; qtot -1.144
   328         CT   1108    LEU     CA    328    -0.0518      12.01   ; qtot -1.196
   329         H1   1108    LEU     HA    329     0.0922      1.008   ; qtot -1.103
   330         CT   1108    LEU     CB    330    -0.1102      12.01   ; qtot -1.214
   331         HC   1108    LEU    HB1    331     0.0457      1.008   ; qtot -1.168
   332         HC   1108    LEU    HB2    332     0.0457      1.008   ; qtot -1.122
   333         CT   1108    LEU     CG    333     0.3531      12.01   ; qtot -0.7691
   334         HC   1108    LEU     HG    334    -0.0361      1.008   ; qtot -0.8052
   335         CT   1108    LEU    CD1    335    -0.4121      12.01   ; qtot -1.217
   336         HC   1108    LEU   HD11    336        0.1      1.008   ; qtot -1.117
   337         HC   1108    LEU   HD12    337        0.1      1.008   ; qtot -1.017
   338         HC   1108    LEU   HD13    338        0.1      1.008   ; qtot -0.9173
   339         CT   1108    LEU    CD2    339    -0.4121      12.01   ; qtot -1.329
   340         HC   1108    LEU   HD21    340        0.1      1.008   ; qtot -1.229
   341         HC   1108    LEU   HD22    341        0.1      1.008   ; qtot -1.129
   342         HC   1108    LEU   HD23    342        0.1      1.008   ; qtot -1.029
   343          C   1108    LEU      C    343     0.5973      12.01   ; qtot -0.4321
   344          O   1108    LEU      O    344    -0.5679         16   ; qtot -1
; residue 1109 LYS rtp LYS  q +1.0
   345          N   1109    LYS      N    345    -0.3479      14.01   ; qtot -1.348
   346          H   1109    LYS      H    346     0.2747      1.008   ; qtot -1.073
   347         CT   1109    LYS     CA    347      -0.24      12.01   ; qtot -1.313
   348         H1   1109    LYS     HA    348     0.1426      1.008   ; qtot -1.171
   349         CT   1109    LYS     CB    349    -0.0094      12.01   ; qtot -1.18
   350         HC   1109    LYS    HB1    350     0.0362      1.008   ; qtot -1.144
   351         HC   1109    LYS    HB2    351     0.0362      1.008   ; qtot -1.108
   352         CT   1109    LYS     CG    352     0.0187      12.01   ; qtot -1.089
   353         HC   1109    LYS    HG1    353     0.0103      1.008   ; qtot -1.079
   354         HC   1109    LYS    HG2    354     0.0103      1.008   ; qtot -1.068
   355         CT   1109    LYS     CD    355    -0.0479      12.01   ; qtot -1.116
   356         HC   1109    LYS    HD1    356     0.0621      1.008   ; qtot -1.054
   357         HC   1109    LYS    HD2    357     0.0621      1.008   ; qtot -0.992
   358         CT   1109    LYS     CE    358    -0.0143      12.01   ; qtot -1.006
   359         HP   1109    LYS    HE1    359     0.1135      1.008   ; qtot -0.8928
   360         HP   1109    LYS    HE2    360     0.1135      1.008   ; qtot -0.7793
   361         N3   1109    LYS     NZ    361    -0.3854      14.01   ; qtot -1.165
   362          H   1109    LYS    HZ1    362       0.34      1.008   ; qtot -0.8247
   363          H   1109    LYS    HZ2    363       0.34      1.008   ; qtot -0.4847
   364          H   1109    LYS    HZ3    364       0.34      1.008   ; qtot -0.1447
   365          C   1109    LYS      C    365     0.7341      12.01   ; qtot 0.5894
   366          O   1109    LYS      O    366    -0.5894         16   ; qtot 0
; residue 1110 GLU rtp GLU  q -1.0
   367          N   1110    GLU      N    367    -0.5163      14.01   ; qtot -0.5163
   368          H   1110    GLU      H    368     0.2936      1.008   ; qtot -0.2227
   369         CT   1110    GLU     CA    369     0.0397      12.01   ; qtot -0.183
   370         H1   1110    GLU     HA    370     0.1105      1.008   ; qtot -0.0725
   371         CT   1110    GLU     CB    371      0.056      12.01   ; qtot -0.0165
   372         HC   1110    GLU    HB1    372    -0.0173      1.008   ; qtot -0.0338
   373         HC   1110    GLU    HB2    373    -0.0173      1.008   ; qtot -0.0511
   374         CT   1110    GLU     CG    374     0.0136      12.01   ; qtot -0.0375
   375         HC   1110    GLU    HG1    375    -0.0425      1.008   ; qtot -0.08
   376         HC   1110    GLU    HG2    376    -0.0425      1.008   ; qtot -0.1225
   377          C   1110    GLU     CD    377     0.8054      12.01   ; qtot 0.6829
   378         O2   1110    GLU    OE1    378    -0.8188         16   ; qtot -0.1359
   379         O2   1110    GLU    OE2    379    -0.8188         16   ; qtot -0.9547
   380          C   1110    GLU      C    380     0.5366      12.01   ; qtot -0.4181
   381          O   1110    GLU      O    381    -0.5819         16   ; qtot -1
; residue 1111 VAL rtp VAL  q  0.0
   382          N   1111    VAL      N    382    -0.4157      14.01   ; qtot -1.416
   383          H   1111    VAL      H    383     0.2719      1.008   ; qtot -1.144
   384         CT   1111    VAL     CA    384    -0.0875      12.01   ; qtot -1.231
   385         H1   1111    VAL     HA    385     0.0969      1.008   ; qtot -1.134
   386         CT   1111    VAL     CB    386     0.2985      12.01   ; qtot -0.8359
   387         HC   1111    VAL     HB    387    -0.0297      1.008   ; qtot -0.8656
   388         CT   1111    VAL    CG1    388    -0.3192      12.01   ; qtot -1.185
   389         HC   1111    VAL   HG11    389     0.0791      1.008   ; qtot -1.106
   390         HC   1111    VAL   HG12    390     0.0791      1.008   ; qtot -1.027
   391         HC   1111    VAL   HG13    391     0.0791      1.008   ; qtot -0.9475
   392         CT   1111    VAL    CG2    392    -0.3192      12.01   ; qtot -1.267
   393         HC   1111    VAL   HG21    393     0.0791      1.008   ; qtot -1.188
   394         HC   1111    VAL   HG22    394     0.0791      1.008   ; qtot -1.108
   395         HC   1111    VAL   HG23    395     0.0791      1.008   ; qtot -1.029
   396          C   1111    VAL      C    396     0.5973      12.01   ; qtot -0.4321
   397          O   1111    VAL      O    397    -0.5679         16   ; qtot -1
; residue 1112 PRO rtp PRO  q  0.0
   398          N   1112    PRO      N    398    -0.2548      14.01   ; qtot -1.255
   399         CT   1112    PRO     CD    399     0.0192      12.01   ; qtot -1.236
   400         H1   1112    PRO    HD1    400     0.0391      1.008   ; qtot -1.196
   401         H1   1112    PRO    HD2    401     0.0391      1.008   ; qtot -1.157
   402         CT   1112    PRO     CG    402     0.0189      12.01   ; qtot -1.138
   403         HC   1112    PRO    HG1    403     0.0213      1.008   ; qtot -1.117
   404         HC   1112    PRO    HG2    404     0.0213      1.008   ; qtot -1.096
   405         CT   1112    PRO     CB    405     -0.007      12.01   ; qtot -1.103
   406         HC   1112    PRO    HB1    406     0.0253      1.008   ; qtot -1.078
   407         HC   1112    PRO    HB2    407     0.0253      1.008   ; qtot -1.052
   408         CT   1112    PRO     CA    408    -0.0266      12.01   ; qtot -1.079
   409         H1   1112    PRO     HA    409     0.0641      1.008   ; qtot -1.015
   410          C   1112    PRO      C    410     0.5896      12.01   ; qtot -0.4252
   411          O   1112    PRO      O    411    -0.5748         16   ; qtot -1
; residue 1113 ARG rtp ARG  q +1.0
   412          N   1113    ARG      N    412    -0.3479      14.01   ; qtot -1.348
   413          H   1113    ARG      H    413     0.2747      1.008   ; qtot -1.073
   414         CT   1113    ARG     CA    414    -0.2637      12.01   ; qtot -1.337
   415         H1   1113    ARG     HA    415      0.156      1.008   ; qtot -1.181
   416         CT   1113    ARG     CB    416    -0.0007      12.01   ; qtot -1.182
   417         HC   1113    ARG    HB1    417     0.0327      1.008   ; qtot -1.149
   418         HC   1113    ARG    HB2    418     0.0327      1.008   ; qtot -1.116
   419         CT   1113    ARG     CG    419      0.039      12.01   ; qtot -1.077
   420         HC   1113    ARG    HG1    420     0.0285      1.008   ; qtot -1.049
   421         HC   1113    ARG    HG2    421     0.0285      1.008   ; qtot -1.02
   422         CT   1113    ARG     CD    422     0.0486      12.01   ; qtot -0.9716
   423         H1   1113    ARG    HD1    423     0.0687      1.008   ; qtot -0.9029
   424         H1   1113    ARG    HD2    424     0.0687      1.008   ; qtot -0.8342
   425         N2   1113    ARG     NE    425    -0.5295      14.01   ; qtot -1.364
   426          H   1113    ARG     HE    426     0.3456      1.008   ; qtot -1.018
   427         CA   1113    ARG     CZ    427     0.8076      12.01   ; qtot -0.2105
   428         N2   1113    ARG    NH1    428    -0.8627      14.01   ; qtot -1.073
   429          H   1113    ARG   HH11    429     0.4478      1.008   ; qtot -0.6254
   430          H   1113    ARG   HH12    430     0.4478      1.008   ; qtot -0.1776
   431         N2   1113    ARG    NH2    431    -0.8627      14.01   ; qtot -1.04
   432          H   1113    ARG   HH21    432     0.4478      1.008   ; qtot -0.5925
   433          H   1113    ARG   HH22    433     0.4478      1.008   ; qtot -0.1447
   434          C   1113    ARG      C    434     0.7341      12.01   ; qtot 0.5894
   435          O   1113    ARG      O    435    -0.5894         16   ; qtot 0
; residue 1114 LYS rtp LYS  q +1.0
   436          N   1114    LYS      N    436    -0.3479      14.01   ; qtot -0.3479
   437          H   1114    LYS      H    437     0.2747      1.008   ; qtot -0.0732
   438         CT   1114    LYS     CA    438      -0.24      12.01   ; qtot -0.3132
   439         H1   1114    LYS     HA    439     0.1426      1.008   ; qtot -0.1706
   440         CT   1114    LYS     CB    440    -0.0094      12.01   ; qtot -0.18
   441         HC   1114    LYS    HB1    441     0.0362      1.008   ; qtot -0.1438
   442         HC   1114    LYS    HB2    442     0.0362      1.008   ; qtot -0.1076
   443         CT   1114    LYS     CG    443     0.0187      12.01   ; qtot -0.0889
   444         HC   1114    LYS    HG1    444     0.0103      1.008   ; qtot -0.0786
   445         HC   1114    LYS    HG2    445     0.0103      1.008   ; qtot -0.0683
   446         CT   1114    LYS     CD    446    -0.0479      12.01   ; qtot -0.1162
   447         HC   1114    LYS    HD1    447     0.0621      1.008   ; qtot -0.0541
   448         HC   1114    LYS    HD2    448     0.0621      1.008   ; qtot 0.008
   449         CT   1114    LYS     CE    449    -0.0143      12.01   ; qtot -0.0063
   450         HP   1114    LYS    HE1    450     0.1135      1.008   ; qtot 0.1072
   451         HP   1114    LYS    HE2    451     0.1135      1.008   ; qtot 0.2207
   452         N3   1114    LYS     NZ    452    -0.3854      14.01   ; qtot -0.1647
   453          H   1114    LYS    HZ1    453       0.34      1.008   ; qtot 0.1753
   454          H   1114    LYS    HZ2    454       0.34      1.008   ; qtot 0.5153
   455          H   1114    LYS    HZ3    455       0.34      1.008   ; qtot 0.8553
   456          C   1114    LYS      C    456     0.7341      12.01   ; qtot 1.589
   457          O   1114    LYS      O    457    -0.5894         16   ; qtot 1
; residue 1115 ASN rtp ASN  q  0.0
   458          N   1115    ASN      N    458    -0.4157      14.01   ; qtot 0.5843
   459          H   1115    ASN      H    459     0.2719      1.008   ; qtot 0.8562
   460         CT   1115    ASN     CA    460     0.0143      12.01   ; qtot 0.8705
   461         H1   1115    ASN     HA    461     0.1048      1.008   ; qtot 0.9753
   462         CT   1115    ASN     CB    462    -0.2041      12.01   ; qtot 0.7712
   463         HC   1115    ASN    HB1    463     0.0797      1.008   ; qtot 0.8509
   464         HC   1115    ASN    HB2    464     0.0797      1.008   ; qtot 0.9306
   465          C   1115    ASN     CG    465      0.713      12.01   ; qtot 1.644
   466          O   1115    ASN    OD1    466    -0.5931         16   ; qtot 1.05
   467          N   1115    ASN    ND2    467    -0.9191      14.01   ; qtot 0.1314
   468          H   1115    ASN   HD21    468     0.4196      1.008   ; qtot 0.551
   469          H   1115    ASN   HD22    469     0.4196      1.008   ; qtot 0.9706
   470          C   1115    ASN      C    470     0.5973      12.01   ; qtot 1.568
   471          O   1115    ASN      O    471    -0.5679         16   ; qtot 1
; residue 1116 ILE rtp ILE  q  0.0
   472          N   1116    ILE      N    472    -0.4157      14.01   ; qtot 0.5843
   473          H   1116    ILE      H    473     0.2719      1.008   ; qtot 0.8562
   474         CT   1116    ILE     CA    474    -0.0597      12.01   ; qtot 0.7965
   475         H1   1116    ILE     HA    475     0.0869      1.008   ; qtot 0.8834
   476         CT   1116    ILE     CB    476     0.1303      12.01   ; qtot 1.014
   477         HC   1116    ILE     HB    477     0.0187      1.008   ; qtot 1.032
   478         CT   1116    ILE    CG2    478    -0.3204      12.01   ; qtot 0.712
   479         HC   1116    ILE   HG21    479     0.0882      1.008   ; qtot 0.8002
   480         HC   1116    ILE   HG22    480     0.0882      1.008   ; qtot 0.8884
   481         HC   1116    ILE   HG23    481     0.0882      1.008   ; qtot 0.9766
   482         CT   1116    ILE    CG1    482     -0.043      12.01   ; qtot 0.9336
   483         HC   1116    ILE   HG11    483     0.0236      1.008   ; qtot 0.9572
   484         HC   1116    ILE   HG12    484     0.0236      1.008   ; qtot 0.9808
   485         CT   1116    ILE     CD    485     -0.066      12.01   ; qtot 0.9148
   486         HC   1116    ILE    HD1    486     0.0186      1.008   ; qtot 0.9334
   487         HC   1116    ILE    HD2    487     0.0186      1.008   ; qtot 0.952
   488         HC   1116    ILE    HD3    488     0.0186      1.008   ; qtot 0.9706
   489          C   1116    ILE      C    489     0.5973      12.01   ; qtot 1.568
   490          O   1116    ILE      O    490    -0.5679         16   ; qtot 1
; residue 1117 THR rtp THR  q  0.0
   491          N   1117    THR      N    491    -0.4157      14.01   ; qtot 0.5843
   492          H   1117    THR      H    492     0.2719      1.008   ; qtot 0.8562
   493         CT   1117    THR     CA    493    -0.0389      12.01   ; qtot 0.8173
   494         H1   1117    THR     HA    494     0.1007      1.008   ; qtot 0.918
   495         CT   1117    THR     CB    495     0.3654      12.01   ; qtot 1.283
   496         H1   1117    THR     HB    496     0.0043      1.008   ; qtot 1.288
   497         CT   1117    THR    CG2    497    -0.2438      12.01   ; qtot 1.044
   498         HC   1117    THR   HG21    498     0.0642      1.008   ; qtot 1.108
   499         HC   1117    THR   HG22    499     0.0642      1.008   ; qtot 1.172
   500         HC   1117    THR   HG23    500     0.0642      1.008   ; qtot 1.237
   501         OH   1117    THR    OG1    501    -0.6761         16   ; qtot 0.5604
   502         HO   1117    THR    HG1    502     0.4102      1.008   ; qtot 0.9706
   503          C   1117    THR      C    503     0.5973      12.01   ; qtot 1.568
   504          O   1117    THR      O    504    -0.5679         16   ; qtot 1
; residue 1118 LEU rtp LEU  q  0.0
   505          N   1118    LEU      N    505    -0.4157      14.01   ; qtot 0.5843
   506          H   1118    LEU      H    506     0.2719      1.008   ; qtot 0.8562
   507         CT   1118    LEU     CA    507    -0.0518      12.01   ; qtot 0.8044
   508         H1   1118    LEU     HA    508     0.0922      1.008   ; qtot 0.8966
   509         CT   1118    LEU     CB    509    -0.1102      12.01   ; qtot 0.7864
   510         HC   1118    LEU    HB1    510     0.0457      1.008   ; qtot 0.8321
   511         HC   1118    LEU    HB2    511     0.0457      1.008   ; qtot 0.8778
   512         CT   1118    LEU     CG    512     0.3531      12.01   ; qtot 1.231
   513         HC   1118    LEU     HG    513    -0.0361      1.008   ; qtot 1.195
   514         CT   1118    LEU    CD1    514    -0.4121      12.01   ; qtot 0.7827
   515         HC   1118    LEU   HD11    515        0.1      1.008   ; qtot 0.8827
   516         HC   1118    LEU   HD12    516        0.1      1.008   ; qtot 0.9827
   517         HC   1118    LEU   HD13    517        0.1      1.008   ; qtot 1.083
   518         CT   1118    LEU    CD2    518    -0.4121      12.01   ; qtot 0.6706
   519         HC   1118    LEU   HD21    519        0.1      1.008   ; qtot 0.7706
   520         HC   1118    LEU   HD22    520        0.1      1.008   ; qtot 0.8706
   521         HC   1118    LEU   HD23    521        0.1      1.008   ; qtot 0.9706
   522          C   1118    LEU      C    522     0.5973      12.01   ; qtot 1.568
   523          O   1118    LEU      O    523    -0.5679         16   ; qtot 1
; residue 1119 ILE rtp ILE  q  0.0
   524          N   1119    ILE      N    524    -0.4157      14.01   ; qtot 0.5843
   525          H   1119    ILE      H    525     0.2719      1.008   ; qtot 0.8562
   526         CT   1119    ILE     CA    526    -0.0597      12.01   ; qtot 0.7965
   527         H1   1119    ILE     HA    527     0.0869      1.008   ; qtot 0.8834
   528         CT   1119    ILE     CB    528     0.1303      12.01   ; qtot 1.014
   529         HC   1119    ILE     HB    529     0.0187      1.008   ; qtot 1.032
   530         CT   1119    ILE    CG2    530    -0.3204      12.01   ; qtot 0.712
   531         HC   1119    ILE   HG21    531     0.0882      1.008   ; qtot 0.8002
   532         HC   1119    ILE   HG22    532     0.0882      1.008   ; qtot 0.8884
   533         HC   1119    ILE   HG23    533     0.0882      1.008   ; qtot 0.9766
   534         CT   1119    ILE    CG1    534     -0.043      12.01   ; qtot 0.9336
   535         HC   1119    ILE   HG11    535     0.0236      1.008   ; qtot 0.9572
   536         HC   1119    ILE   HG12    536     0.0236      1.008   ; qtot 0.9808
   537         CT   1119    ILE     CD    537     -0.066      12.01   ; qtot 0.9148
   538         HC   1119    ILE    HD1    538     0.0186      1.008   ; qtot 0.9334
   539         HC   1119    ILE    HD2    539     0.0186      1.008   ; qtot 0.952
   540         HC   1119    ILE    HD3    540     0.0186      1.008   ; qtot 0.9706
   541          C   1119    ILE      C    541     0.5973      12.01   ; qtot 1.568
   542          O   1119    ILE      O    542    -0.5679         16   ; qtot 1
; residue 1120 ARG rtp ARG  q +1.0
   543          N   1120    ARG      N    543    -0.3479      14.01   ; qtot 0.6521
   544          H   1120    ARG      H    544     0.2747      1.008   ; qtot 0.9268
   545         CT   1120    ARG     CA    545    -0.2637      12.01   ; qtot 0.6631
   546         H1   1120    ARG     HA    546      0.156      1.008   ; qtot 0.8191
   547         CT   1120    ARG     CB    547    -0.0007      12.01   ; qtot 0.8184
   548         HC   1120    ARG    HB1    548     0.0327      1.008   ; qtot 0.8511
   549         HC   1120    ARG    HB2    549     0.0327      1.008   ; qtot 0.8838
   550         CT   1120    ARG     CG    550      0.039      12.01   ; qtot 0.9228
   551         HC   1120    ARG    HG1    551     0.0285      1.008   ; qtot 0.9513
   552         HC   1120    ARG    HG2    552     0.0285      1.008   ; qtot 0.9798
   553         CT   1120    ARG     CD    553     0.0486      12.01   ; qtot 1.028
   554         H1   1120    ARG    HD1    554     0.0687      1.008   ; qtot 1.097
   555         H1   1120    ARG    HD2    555     0.0687      1.008   ; qtot 1.166
   556         N2   1120    ARG     NE    556    -0.5295      14.01   ; qtot 0.6363
   557          H   1120    ARG     HE    557     0.3456      1.008   ; qtot 0.9819
   558         CA   1120    ARG     CZ    558     0.8076      12.01   ; qtot 1.79
   559         N2   1120    ARG    NH1    559    -0.8627      14.01   ; qtot 0.9268
   560          H   1120    ARG   HH11    560     0.4478      1.008   ; qtot 1.375
   561          H   1120    ARG   HH12    561     0.4478      1.008   ; qtot 1.822
   562         N2   1120    ARG    NH2    562    -0.8627      14.01   ; qtot 0.9597
   563          H   1120    ARG   HH21    563     0.4478      1.008   ; qtot 1.408
   564          H   1120    ARG   HH22    564     0.4478      1.008   ; qtot 1.855
   565          C   1120    ARG      C    565     0.7341      12.01   ; qtot 2.589
   566          O   1120    ARG      O    566    -0.5894         16   ; qtot 2
; residue 1121 GLY rtp GLY  q  0.0
   567          N   1121    GLY      N    567    -0.4157      14.01   ; qtot 1.584
   568          H   1121    GLY      H    568     0.2719      1.008   ; qtot 1.856
   569         CT   1121    GLY     CA    569    -0.0252      12.01   ; qtot 1.831
   570         H1   1121    GLY    HA1    570     0.0698      1.008   ; qtot 1.901
   571         H1   1121    GLY    HA2    571     0.0698      1.008   ; qtot 1.971
   572          C   1121    GLY      C    572     0.5973      12.01   ; qtot 2.568
   573          O   1121    GLY      O    573    -0.5679         16   ; qtot 2
; residue 1122 LEU rtp LEU  q  0.0
   574          N   1122    LEU      N    574    -0.4157      14.01   ; qtot 1.584
   575          H   1122    LEU      H    575     0.2719      1.008   ; qtot 1.856
   576         CT   1122    LEU     CA    576    -0.0518      12.01   ; qtot 1.804
   577         H1   1122    LEU     HA    577     0.0922      1.008   ; qtot 1.897
   578         CT   1122    LEU     CB    578    -0.1102      12.01   ; qtot 1.786
   579         HC   1122    LEU    HB1    579     0.0457      1.008   ; qtot 1.832
   580         HC   1122    LEU    HB2    580     0.0457      1.008   ; qtot 1.878
   581         CT   1122    LEU     CG    581     0.3531      12.01   ; qtot 2.231
   582         HC   1122    LEU     HG    582    -0.0361      1.008   ; qtot 2.195
   583         CT   1122    LEU    CD1    583    -0.4121      12.01   ; qtot 1.783
   584         HC   1122    LEU   HD11    584        0.1      1.008   ; qtot 1.883
   585         HC   1122    LEU   HD12    585        0.1      1.008   ; qtot 1.983
   586         HC   1122    LEU   HD13    586        0.1      1.008   ; qtot 2.083
   587         CT   1122    LEU    CD2    587    -0.4121      12.01   ; qtot 1.671
   588         HC   1122    LEU   HD21    588        0.1      1.008   ; qtot 1.771
   589         HC   1122    LEU   HD22    589        0.1      1.008   ; qtot 1.871
   590         HC   1122    LEU   HD23    590        0.1      1.008   ; qtot 1.971
   591          C   1122    LEU      C    591     0.5973      12.01   ; qtot 2.568
   592          O   1122    LEU      O    592    -0.5679         16   ; qtot 2
; residue 1123 GLY rtp GLY  q  0.0
   593          N   1123    GLY      N    593    -0.4157      14.01   ; qtot 1.584
   594          H   1123    GLY      H    594     0.2719      1.008   ; qtot 1.856
   595         CT   1123    GLY     CA    595    -0.0252      12.01   ; qtot 1.831
   596         H1   1123    GLY    HA1    596     0.0698      1.008   ; qtot 1.901
   597         H1   1123    GLY    HA2    597     0.0698      1.008   ; qtot 1.971
   598          C   1123    GLY      C    598     0.5973      12.01   ; qtot 2.568
   599          O   1123    GLY      O    599    -0.5679         16   ; qtot 2
; residue 1124 HIS rtp HIE  q  0.0
   600          N   1124    HIS      N    600    -0.4157      14.01   ; qtot 1.584
   601          H   1124    HIS      H    601     0.2719      1.008   ; qtot 1.856
   602         CT   1124    HIS     CA    602    -0.0581      12.01   ; qtot 1.798
   603         H1   1124    HIS     HA    603      0.136      1.008   ; qtot 1.934
   604         CT   1124    HIS     CB    604    -0.0074      12.01   ; qtot 1.927
   605         HC   1124    HIS    HB1    605     0.0367      1.008   ; qtot 1.963
   606         HC   1124    HIS    HB2    606     0.0367      1.008   ; qtot 2
   607         CC   1124    HIS     CG    607     0.1868      12.01   ; qtot 2.187
   608         NB   1124    HIS    ND1    608    -0.5432      14.01   ; qtot 1.644
   609         CR   1124    HIS    CE1    609     0.1635      12.01   ; qtot 1.807
   610         H5   1124    HIS    HE1    610     0.1435      1.008   ; qtot 1.951
   611         NA   1124    HIS    NE2    611    -0.2795      14.01   ; qtot 1.671
   612          H   1124    HIS    HE2    612     0.3339      1.008   ; qtot 2.005
   613         CW   1124    HIS    CD2    613    -0.2207      12.01   ; qtot 1.784
   614         H4   1124    HIS    HD2    614     0.1862      1.008   ; qtot 1.971
   615          C   1124    HIS      C    615     0.5973      12.01   ; qtot 2.568
   616          O   1124    HIS      O    616    -0.5679         16   ; qtot 2
; residue 1125 GLY rtp GLY  q  0.0
   617          N   1125    GLY      N    617    -0.4157      14.01   ; qtot 1.584
   618          H   1125    GLY      H    618     0.2719      1.008   ; qtot 1.856
   619         CT   1125    GLY     CA    619    -0.0252      12.01   ; qtot 1.831
   620         H1   1125    GLY    HA1    620     0.0698      1.008   ; qtot 1.901
   621         H1   1125    GLY    HA2    621     0.0698      1.008   ; qtot 1.971
   622          C   1125    GLY      C    622     0.5973      12.01   ; qtot 2.568
   623          O   1125    GLY      O    623    -0.5679         16   ; qtot 2
; residue 1126 ALA rtp ALA  q  0.0
   624          N   1126    ALA      N    624    -0.4157      14.01   ; qtot 1.584
   625          H   1126    ALA      H    625     0.2719      1.008   ; qtot 1.856
   626         CT   1126    ALA     CA    626     0.0337      12.01   ; qtot 1.89
   627         H1   1126    ALA     HA    627     0.0823      1.008   ; qtot 1.972
   628         CT   1126    ALA     CB    628    -0.1825      12.01   ; qtot 1.79
   629         HC   1126    ALA    HB1    629     0.0603      1.008   ; qtot 1.85
   630         HC   1126    ALA    HB2    630     0.0603      1.008   ; qtot 1.91
   631         HC   1126    ALA    HB3    631     0.0603      1.008   ; qtot 1.971
   632          C   1126    ALA      C    632     0.5973      12.01   ; qtot 2.568
   633          O   1126    ALA      O    633    -0.5679         16   ; qtot 2
; residue 1127 PHE rtp PHE  q  0.0
   634          N   1127    PHE      N    634    -0.4157      14.01   ; qtot 1.584
   635          H   1127    PHE      H    635     0.2719      1.008   ; qtot 1.856
   636         CT   1127    PHE     CA    636    -0.0024      12.01   ; qtot 1.854
   637         H1   1127    PHE     HA    637     0.0978      1.008   ; qtot 1.952
   638         CT   1127    PHE     CB    638    -0.0343      12.01   ; qtot 1.917
   639         HC   1127    PHE    HB1    639     0.0295      1.008   ; qtot 1.947
   640         HC   1127    PHE    HB2    640     0.0295      1.008   ; qtot 1.976
   641         CA   1127    PHE     CG    641     0.0118      12.01   ; qtot 1.988
   642         CA   1127    PHE    CD1    642    -0.1256      12.01   ; qtot 1.863
   643         HA   1127    PHE    HD1    643      0.133      1.008   ; qtot 1.996
   644         CA   1127    PHE    CE1    644    -0.1704      12.01   ; qtot 1.825
   645         HA   1127    PHE    HE1    645      0.143      1.008   ; qtot 1.968
   646         CA   1127    PHE     CZ    646    -0.1072      12.01   ; qtot 1.861
   647         HA   1127    PHE     HZ    647     0.1297      1.008   ; qtot 1.991
   648         CA   1127    PHE    CE2    648    -0.1704      12.01   ; qtot 1.82
   649         HA   1127    PHE    HE2    649      0.143      1.008   ; qtot 1.963
   650         CA   1127    PHE    CD2    650    -0.1256      12.01   ; qtot 1.838
   651         HA   1127    PHE    HD2    651      0.133      1.008   ; qtot 1.971
   652          C   1127    PHE      C    652     0.5973      12.01   ; qtot 2.568
   653          O   1127    PHE      O    653    -0.5679         16   ; qtot 2
; residue 1128 GLY rtp GLY  q  0.0
   654          N   1128    GLY      N    654    -0.4157      14.01   ; qtot 1.584
   655          H   1128    GLY      H    655     0.2719      1.008   ; qtot 1.856
   656         CT   1128    GLY     CA    656    -0.0252      12.01   ; qtot 1.831
   657         H1   1128    GLY    HA1    657     0.0698      1.008   ; qtot 1.901
   658         H1   1128    GLY    HA2    658     0.0698      1.008   ; qtot 1.971
   659          C   1128    GLY      C    659     0.5973      12.01   ; qtot 2.568
   660          O   1128    GLY      O    660    -0.5679         16   ; qtot 2
; residue 1129 GLU rtp GLU  q -1.0
   661          N   1129    GLU      N    661    -0.5163      14.01   ; qtot 1.484
   662          H   1129    GLU      H    662     0.2936      1.008   ; qtot 1.777
   663         CT   1129    GLU     CA    663     0.0397      12.01   ; qtot 1.817
   664         H1   1129    GLU     HA    664     0.1105      1.008   ; qtot 1.928
   665         CT   1129    GLU     CB    665      0.056      12.01   ; qtot 1.984
   666         HC   1129    GLU    HB1    666    -0.0173      1.008   ; qtot 1.966
   667         HC   1129    GLU    HB2    667    -0.0173      1.008   ; qtot 1.949
   668         CT   1129    GLU     CG    668     0.0136      12.01   ; qtot 1.963
   669         HC   1129    GLU    HG1    669    -0.0425      1.008   ; qtot 1.92
   670         HC   1129    GLU    HG2    670    -0.0425      1.008   ; qtot 1.878
   671          C   1129    GLU     CD    671     0.8054      12.01   ; qtot 2.683
   672         O2   1129    GLU    OE1    672    -0.8188         16   ; qtot 1.864
   673         O2   1129    GLU    OE2    673    -0.8188         16   ; qtot 1.045
   674          C   1129    GLU      C    674     0.5366      12.01   ; qtot 1.582
   675          O   1129    GLU      O    675    -0.5819         16   ; qtot 1
; residue 1130 VAL rtp VAL  q  0.0
   676          N   1130    VAL      N    676    -0.4157      14.01   ; qtot 0.5843
   677          H   1130    VAL      H    677     0.2719      1.008   ; qtot 0.8562
   678         CT   1130    VAL     CA    678    -0.0875      12.01   ; qtot 0.7687
   679         H1   1130    VAL     HA    679     0.0969      1.008   ; qtot 0.8656
   680         CT   1130    VAL     CB    680     0.2985      12.01   ; qtot 1.164
   681         HC   1130    VAL     HB    681    -0.0297      1.008   ; qtot 1.134
   682         CT   1130    VAL    CG1    682    -0.3192      12.01   ; qtot 0.8152
   683         HC   1130    VAL   HG11    683     0.0791      1.008   ; qtot 0.8943
   684         HC   1130    VAL   HG12    684     0.0791      1.008   ; qtot 0.9734
   685         HC   1130    VAL   HG13    685     0.0791      1.008   ; qtot 1.053
   686         CT   1130    VAL    CG2    686    -0.3192      12.01   ; qtot 0.7333
   687         HC   1130    VAL   HG21    687     0.0791      1.008   ; qtot 0.8124
   688         HC   1130    VAL   HG22    688     0.0791      1.008   ; qtot 0.8915
   689         HC   1130    VAL   HG23    689     0.0791      1.008   ; qtot 0.9706
   690          C   1130    VAL      C    690     0.5973      12.01   ; qtot 1.568
   691          O   1130    VAL      O    691    -0.5679         16   ; qtot 1
; residue 1131 TYR rtp TYR  q  0.0
   692          N   1131    TYR      N    692    -0.4157      14.01   ; qtot 0.5843
   693          H   1131    TYR      H    693     0.2719      1.008   ; qtot 0.8562
   694         CT   1131    TYR     CA    694    -0.0014      12.01   ; qtot 0.8548
   695         H1   1131    TYR     HA    695     0.0876      1.008   ; qtot 0.9424
   696         CT   1131    TYR     CB    696    -0.0152      12.01   ; qtot 0.9272
   697         HC   1131    TYR    HB1    697     0.0295      1.008   ; qtot 0.9567
   698         HC   1131    TYR    HB2    698     0.0295      1.008   ; qtot 0.9862
   699         CA   1131    TYR     CG    699    -0.0011      12.01   ; qtot 0.9851
   700         CA   1131    TYR    CD1    700    -0.1906      12.01   ; qtot 0.7945
   701         HA   1131    TYR    HD1    701     0.1699      1.008   ; qtot 0.9644
   702         CA   1131    TYR    CE1    702    -0.2341      12.01   ; qtot 0.7303
   703         HA   1131    TYR    HE1    703     0.1656      1.008   ; qtot 0.8959
   704          C   1131    TYR     CZ    704     0.3226      12.01   ; qtot 1.219
   705         OH   1131    TYR     OH    705    -0.5579         16   ; qtot 0.6606
   706         HO   1131    TYR     HH    706     0.3992      1.008   ; qtot 1.06
   707         CA   1131    TYR    CE2    707    -0.2341      12.01   ; qtot 0.8257
   708         HA   1131    TYR    HE2    708     0.1656      1.008   ; qtot 0.9913
   709         CA   1131    TYR    CD2    709    -0.1906      12.01   ; qtot 0.8007
   710         HA   1131    TYR    HD2    710     0.1699      1.008   ; qtot 0.9706
   711          C   1131    TYR      C    711     0.5973      12.01   ; qtot 1.568
   712          O   1131    TYR      O    712    -0.5679         16   ; qtot 1
; residue 1132 GLU rtp GLU  q -1.0
   713          N   1132    GLU      N    713    -0.5163      14.01   ; qtot 0.4837
   714          H   1132    GLU      H    714     0.2936      1.008   ; qtot 0.7773
   715         CT   1132    GLU     CA    715     0.0397      12.01   ; qtot 0.817
   716         H1   1132    GLU     HA    716     0.1105      1.008   ; qtot 0.9275
   717         CT   1132    GLU     CB    717      0.056      12.01   ; qtot 0.9835
   718         HC   1132    GLU    HB1    718    -0.0173      1.008   ; qtot 0.9662
   719         HC   1132    GLU    HB2    719    -0.0173      1.008   ; qtot 0.9489
   720         CT   1132    GLU     CG    720     0.0136      12.01   ; qtot 0.9625
   721         HC   1132    GLU    HG1    721    -0.0425      1.008   ; qtot 0.92
   722         HC   1132    GLU    HG2    722    -0.0425      1.008   ; qtot 0.8775
   723          C   1132    GLU     CD    723     0.8054      12.01   ; qtot 1.683
   724         O2   1132    GLU    OE1    724    -0.8188         16   ; qtot 0.8641
   725         O2   1132    GLU    OE2    725    -0.8188         16   ; qtot 0.0453
   726          C   1132    GLU      C    726     0.5366      12.01   ; qtot 0.5819
   727          O   1132    GLU      O    727    -0.5819         16   ; qtot 0
; residue 1133 GLY rtp GLY  q  0.0
   728          N   1133    GLY      N    728    -0.4157      14.01   ; qtot -0.4157
   729          H   1133    GLY      H    729     0.2719      1.008   ; qtot -0.1438
   730         CT   1133    GLY     CA    730    -0.0252      12.01   ; qtot -0.169
   731         H1   1133    GLY    HA1    731     0.0698      1.008   ; qtot -0.0992
   732         H1   1133    GLY    HA2    732     0.0698      1.008   ; qtot -0.0294
   733          C   1133    GLY      C    733     0.5973      12.01   ; qtot 0.5679
   734          O   1133    GLY      O    734    -0.5679         16   ; qtot 0
; residue 1134 GLN rtp GLN  q  0.0
   735          N   1134    GLN      N    735    -0.4157      14.01   ; qtot -0.4157
   736          H   1134    GLN      H    736     0.2719      1.008   ; qtot -0.1438
   737         CT   1134    GLN     CA    737    -0.0031      12.01   ; qtot -0.1469
   738         H1   1134    GLN     HA    738      0.085      1.008   ; qtot -0.0619
   739         CT   1134    GLN     CB    739    -0.0036      12.01   ; qtot -0.0655
   740         HC   1134    GLN    HB1    740     0.0171      1.008   ; qtot -0.0484
   741         HC   1134    GLN    HB2    741     0.0171      1.008   ; qtot -0.0313
   742         CT   1134    GLN     CG    742    -0.0645      12.01   ; qtot -0.0958
   743         HC   1134    GLN    HG1    743     0.0352      1.008   ; qtot -0.0606
   744         HC   1134    GLN    HG2    744     0.0352      1.008   ; qtot -0.0254
   745          C   1134    GLN     CD    745     0.6951      12.01   ; qtot 0.6697
   746          O   1134    GLN    OE1    746    -0.6086         16   ; qtot 0.0611
   747          N   1134    GLN    NE2    747    -0.9407      14.01   ; qtot -0.8796
   748          H   1134    GLN   HE21    748     0.4251      1.008   ; qtot -0.4545
   749          H   1134    GLN   HE22    749     0.4251      1.008   ; qtot -0.0294
   750          C   1134    GLN      C    750     0.5973      12.01   ; qtot 0.5679
   751          O   1134    GLN      O    751    -0.5679         16   ; qtot 0
; residue 1135 VAL rtp VAL  q  0.0
   752          N   1135    VAL      N    752    -0.4157      14.01   ; qtot -0.4157
   753          H   1135    VAL      H    753     0.2719      1.008   ; qtot -0.1438
   754         CT   1135    VAL     CA    754    -0.0875      12.01   ; qtot -0.2313
   755         H1   1135    VAL     HA    755     0.0969      1.008   ; qtot -0.1344
   756         CT   1135    VAL     CB    756     0.2985      12.01   ; qtot 0.1641
   757         HC   1135    VAL     HB    757    -0.0297      1.008   ; qtot 0.1344
   758         CT   1135    VAL    CG1    758    -0.3192      12.01   ; qtot -0.1848
   759         HC   1135    VAL   HG11    759     0.0791      1.008   ; qtot -0.1057
   760         HC   1135    VAL   HG12    760     0.0791      1.008   ; qtot -0.0266
   761         HC   1135    VAL   HG13    761     0.0791      1.008   ; qtot 0.0525
   762         CT   1135    VAL    CG2    762    -0.3192      12.01   ; qtot -0.2667
   763         HC   1135    VAL   HG21    763     0.0791      1.008   ; qtot -0.1876
   764         HC   1135    VAL   HG22    764     0.0791      1.008   ; qtot -0.1085
   765         HC   1135    VAL   HG23    765     0.0791      1.008   ; qtot -0.0294
   766          C   1135    VAL      C    766     0.5973      12.01   ; qtot 0.5679
   767          O   1135    VAL      O    767    -0.5679         16   ; qtot 0
; residue 1136 SER rtp SER  q  0.0
   768          N   1136    SER      N    768    -0.4157      14.01   ; qtot -0.4157
   769          H   1136    SER      H    769     0.2719      1.008   ; qtot -0.1438
   770         CT   1136    SER     CA    770    -0.0249      12.01   ; qtot -0.1687
   771         H1   1136    SER     HA    771     0.0843      1.008   ; qtot -0.0844
   772         CT   1136    SER     CB    772     0.2117      12.01   ; qtot 0.1273
   773         H1   1136    SER    HB1    773     0.0352      1.008   ; qtot 0.1625
   774         H1   1136    SER    HB2    774     0.0352      1.008   ; qtot 0.1977
   775         OH   1136    SER     OG    775    -0.6546         16   ; qtot -0.4569
   776         HO   1136    SER     HG    776     0.4275      1.008   ; qtot -0.0294
   777          C   1136    SER      C    777     0.5973      12.01   ; qtot 0.5679
   778          O   1136    SER      O    778    -0.5679         16   ; qtot 0
; residue 1137 GLY rtp GLY  q  0.0
   779          N   1137    GLY      N    779    -0.4157      14.01   ; qtot -0.4157
   780          H   1137    GLY      H    780     0.2719      1.008   ; qtot -0.1438
   781         CT   1137    GLY     CA    781    -0.0252      12.01   ; qtot -0.169
   782         H1   1137    GLY    HA1    782     0.0698      1.008   ; qtot -0.0992
   783         H1   1137    GLY    HA2    783     0.0698      1.008   ; qtot -0.0294
   784          C   1137    GLY      C    784     0.5973      12.01   ; qtot 0.5679
   785          O   1137    GLY      O    785    -0.5679         16   ; qtot 0
; residue 1138 MET rtp MET  q  0.0
   786          N   1138    MET      N    786    -0.4157      14.01   ; qtot -0.4157
   787          H   1138    MET      H    787     0.2719      1.008   ; qtot -0.1438
   788         CT   1138    MET     CA    788    -0.0237      12.01   ; qtot -0.1675
   789         H1   1138    MET     HA    789      0.088      1.008   ; qtot -0.0795
   790         CT   1138    MET     CB    790     0.0342      12.01   ; qtot -0.0453
   791         HC   1138    MET    HB1    791     0.0241      1.008   ; qtot -0.0212
   792         HC   1138    MET    HB2    792     0.0241      1.008   ; qtot 0.0029
   793         CT   1138    MET     CG    793     0.0018      12.01   ; qtot 0.0047
   794         H1   1138    MET    HG1    794      0.044      1.008   ; qtot 0.0487
   795         H1   1138    MET    HG2    795      0.044      1.008   ; qtot 0.0927
   796          S   1138    MET     SD    796    -0.2737      32.06   ; qtot -0.181
   797         CT   1138    MET     CE    797    -0.0536      12.01   ; qtot -0.2346
   798         H1   1138    MET    HE1    798     0.0684      1.008   ; qtot -0.1662
   799         H1   1138    MET    HE2    799     0.0684      1.008   ; qtot -0.0978
   800         H1   1138    MET    HE3    800     0.0684      1.008   ; qtot -0.0294
   801          C   1138    MET      C    801     0.5973      12.01   ; qtot 0.5679
   802          O   1138    MET      O    802    -0.5679         16   ; qtot 0
; residue 1139 PRO rtp PRO  q  0.0
   803          N   1139    PRO      N    803    -0.2548      14.01   ; qtot -0.2548
   804         CT   1139    PRO     CD    804     0.0192      12.01   ; qtot -0.2356
   805         H1   1139    PRO    HD1    805     0.0391      1.008   ; qtot -0.1965
   806         H1   1139    PRO    HD2    806     0.0391      1.008   ; qtot -0.1574
   807         CT   1139    PRO     CG    807     0.0189      12.01   ; qtot -0.1385
   808         HC   1139    PRO    HG1    808     0.0213      1.008   ; qtot -0.1172
   809         HC   1139    PRO    HG2    809     0.0213      1.008   ; qtot -0.0959
   810         CT   1139    PRO     CB    810     -0.007      12.01   ; qtot -0.1029
   811         HC   1139    PRO    HB1    811     0.0253      1.008   ; qtot -0.0776
   812         HC   1139    PRO    HB2    812     0.0253      1.008   ; qtot -0.0523
   813         CT   1139    PRO     CA    813    -0.0266      12.01   ; qtot -0.0789
   814         H1   1139    PRO     HA    814     0.0641      1.008   ; qtot -0.0148
   815          C   1139    PRO      C    815     0.5896      12.01   ; qtot 0.5748
   816          O   1139    PRO      O    816    -0.5748         16   ; qtot 0
; residue 1140 ASN rtp ASN  q  0.0
   817          N   1140    ASN      N    817    -0.4157      14.01   ; qtot -0.4157
   818          H   1140    ASN      H    818     0.2719      1.008   ; qtot -0.1438
   819         CT   1140    ASN     CA    819     0.0143      12.01   ; qtot -0.1295
   820         H1   1140    ASN     HA    820     0.1048      1.008   ; qtot -0.0247
   821         CT   1140    ASN     CB    821    -0.2041      12.01   ; qtot -0.2288
   822         HC   1140    ASN    HB1    822     0.0797      1.008   ; qtot -0.1491
   823         HC   1140    ASN    HB2    823     0.0797      1.008   ; qtot -0.0694
   824          C   1140    ASN     CG    824      0.713      12.01   ; qtot 0.6436
   825          O   1140    ASN    OD1    825    -0.5931         16   ; qtot 0.0505
   826          N   1140    ASN    ND2    826    -0.9191      14.01   ; qtot -0.8686
   827          H   1140    ASN   HD21    827     0.4196      1.008   ; qtot -0.449
   828          H   1140    ASN   HD22    828     0.4196      1.008   ; qtot -0.0294
   829          C   1140    ASN      C    829     0.5973      12.01   ; qtot 0.5679
   830          O   1140    ASN      O    830    -0.5679         16   ; qtot 0
; residue 1141 ASP rtp ASP  q -1.0
   831          N   1141    ASP      N    831    -0.5163      14.01   ; qtot -0.5163
   832          H   1141    ASP      H    832     0.2936      1.008   ; qtot -0.2227
   833         CT   1141    ASP     CA    833     0.0381      12.01   ; qtot -0.1846
   834         H1   1141    ASP     HA    834      0.088      1.008   ; qtot -0.0966
   835         CT   1141    ASP     CB    835    -0.0303      12.01   ; qtot -0.1269
   836         HC   1141    ASP    HB1    836    -0.0122      1.008   ; qtot -0.1391
   837         HC   1141    ASP    HB2    837    -0.0122      1.008   ; qtot -0.1513
   838          C   1141    ASP     CG    838     0.7994      12.01   ; qtot 0.6481
   839         O2   1141    ASP    OD1    839    -0.8014         16   ; qtot -0.1533
   840         O2   1141    ASP    OD2    840    -0.8014         16   ; qtot -0.9547
   841          C   1141    ASP      C    841     0.5366      12.01   ; qtot -0.4181
   842          O   1141    ASP      O    842    -0.5819         16   ; qtot -1
; residue 1142 PRO rtp PRO  q  0.0
   843          N   1142    PRO      N    843    -0.2548      14.01   ; qtot -1.255
   844         CT   1142    PRO     CD    844     0.0192      12.01   ; qtot -1.236
   845         H1   1142    PRO    HD1    845     0.0391      1.008   ; qtot -1.197
   846         H1   1142    PRO    HD2    846     0.0391      1.008   ; qtot -1.157
   847         CT   1142    PRO     CG    847     0.0189      12.01   ; qtot -1.139
   848         HC   1142    PRO    HG1    848     0.0213      1.008   ; qtot -1.117
   849         HC   1142    PRO    HG2    849     0.0213      1.008   ; qtot -1.096
   850         CT   1142    PRO     CB    850     -0.007      12.01   ; qtot -1.103
   851         HC   1142    PRO    HB1    851     0.0253      1.008   ; qtot -1.078
   852         HC   1142    PRO    HB2    852     0.0253      1.008   ; qtot -1.052
   853         CT   1142    PRO     CA    853    -0.0266      12.01   ; qtot -1.079
   854         H1   1142    PRO     HA    854     0.0641      1.008   ; qtot -1.015
   855          C   1142    PRO      C    855     0.5896      12.01   ; qtot -0.4252
   856          O   1142    PRO      O    856    -0.5748         16   ; qtot -1
; residue 1143 SER rtp SER  q  0.0
   857          N   1143    SER      N    857    -0.4157      14.01   ; qtot -1.416
   858          H   1143    SER      H    858     0.2719      1.008   ; qtot -1.144
   859         CT   1143    SER     CA    859    -0.0249      12.01   ; qtot -1.169
   860         H1   1143    SER     HA    860     0.0843      1.008   ; qtot -1.084
   861         CT   1143    SER     CB    861     0.2117      12.01   ; qtot -0.8727
   862         H1   1143    SER    HB1    862     0.0352      1.008   ; qtot -0.8375
   863         H1   1143    SER    HB2    863     0.0352      1.008   ; qtot -0.8023
   864         OH   1143    SER     OG    864    -0.6546         16   ; qtot -1.457
   865         HO   1143    SER     HG    865     0.4275      1.008   ; qtot -1.029
   866          C   1143    SER      C    866     0.5973      12.01   ; qtot -0.4321
   867          O   1143    SER      O    867    -0.5679         16   ; qtot -1
; residue 1144 PRO rtp PRO  q  0.0
   868          N   1144    PRO      N    868    -0.2548      14.01   ; qtot -1.255
   869         CT   1144    PRO     CD    869     0.0192      12.01   ; qtot -1.236
   870         H1   1144    PRO    HD1    870     0.0391      1.008   ; qtot -1.197
   871         H1   1144    PRO    HD2    871     0.0391      1.008   ; qtot -1.157
   872         CT   1144    PRO     CG    872     0.0189      12.01   ; qtot -1.139
   873         HC   1144    PRO    HG1    873     0.0213      1.008   ; qtot -1.117
   874         HC   1144    PRO    HG2    874     0.0213      1.008   ; qtot -1.096
   875         CT   1144    PRO     CB    875     -0.007      12.01   ; qtot -1.103
   876         HC   1144    PRO    HB1    876     0.0253      1.008   ; qtot -1.078
   877         HC   1144    PRO    HB2    877     0.0253      1.008   ; qtot -1.052
   878         CT   1144    PRO     CA    878    -0.0266      12.01   ; qtot -1.079
   879         H1   1144    PRO     HA    879     0.0641      1.008   ; qtot -1.015
   880          C   1144    PRO      C    880     0.5896      12.01   ; qtot -0.4252
   881          O   1144    PRO      O    881    -0.5748         16   ; qtot -1
; residue 1145 LEU rtp LEU  q  0.0
   882          N   1145    LEU      N    882    -0.4157      14.01   ; qtot -1.416
   883          H   1145    LEU      H    883     0.2719      1.008   ; qtot -1.144
   884         CT   1145    LEU     CA    884    -0.0518      12.01   ; qtot -1.196
   885         H1   1145    LEU     HA    885     0.0922      1.008   ; qtot -1.103
   886         CT   1145    LEU     CB    886    -0.1102      12.01   ; qtot -1.214
   887         HC   1145    LEU    HB1    887     0.0457      1.008   ; qtot -1.168
   888         HC   1145    LEU    HB2    888     0.0457      1.008   ; qtot -1.122
   889         CT   1145    LEU     CG    889     0.3531      12.01   ; qtot -0.7691
   890         HC   1145    LEU     HG    890    -0.0361      1.008   ; qtot -0.8052
   891         CT   1145    LEU    CD1    891    -0.4121      12.01   ; qtot -1.217
   892         HC   1145    LEU   HD11    892        0.1      1.008   ; qtot -1.117
   893         HC   1145    LEU   HD12    893        0.1      1.008   ; qtot -1.017
   894         HC   1145    LEU   HD13    894        0.1      1.008   ; qtot -0.9173
   895         CT   1145    LEU    CD2    895    -0.4121      12.01   ; qtot -1.329
   896         HC   1145    LEU   HD21    896        0.1      1.008   ; qtot -1.229
   897         HC   1145    LEU   HD22    897        0.1      1.008   ; qtot -1.129
   898         HC   1145    LEU   HD23    898        0.1      1.008   ; qtot -1.029
   899          C   1145    LEU      C    899     0.5973      12.01   ; qtot -0.4321
   900          O   1145    LEU      O    900    -0.5679         16   ; qtot -1
; residue 1146 GLN rtp GLN  q  0.0
   901          N   1146    GLN      N    901    -0.4157      14.01   ; qtot -1.416
   902          H   1146    GLN      H    902     0.2719      1.008   ; qtot -1.144
   903         CT   1146    GLN     CA    903    -0.0031      12.01   ; qtot -1.147
   904         H1   1146    GLN     HA    904      0.085      1.008   ; qtot -1.062
   905         CT   1146    GLN     CB    905    -0.0036      12.01   ; qtot -1.066
   906         HC   1146    GLN    HB1    906     0.0171      1.008   ; qtot -1.048
   907         HC   1146    GLN    HB2    907     0.0171      1.008   ; qtot -1.031
   908         CT   1146    GLN     CG    908    -0.0645      12.01   ; qtot -1.096
   909         HC   1146    GLN    HG1    909     0.0352      1.008   ; qtot -1.061
   910         HC   1146    GLN    HG2    910     0.0352      1.008   ; qtot -1.025
   911          C   1146    GLN     CD    911     0.6951      12.01   ; qtot -0.3303
   912          O   1146    GLN    OE1    912    -0.6086         16   ; qtot -0.9389
   913          N   1146    GLN    NE2    913    -0.9407      14.01   ; qtot -1.88
   914          H   1146    GLN   HE21    914     0.4251      1.008   ; qtot -1.455
   915          H   1146    GLN   HE22    915     0.4251      1.008   ; qtot -1.029
   916          C   1146    GLN      C    916     0.5973      12.01   ; qtot -0.4321
   917          O   1146    GLN      O    917    -0.5679         16   ; qtot -1
; residue 1147 VAL rtp VAL  q  0.0
   918          N   1147    VAL      N    918    -0.4157      14.01   ; qtot -1.416
   919          H   1147    VAL      H    919     0.2719      1.008   ; qtot -1.144
   920         CT   1147    VAL     CA    920    -0.0875      12.01   ; qtot -1.231
   921         H1   1147    VAL     HA    921     0.0969      1.008   ; qtot -1.134
   922         CT   1147    VAL     CB    922     0.2985      12.01   ; qtot -0.8359
   923         HC   1147    VAL     HB    923    -0.0297      1.008   ; qtot -0.8656
   924         CT   1147    VAL    CG1    924    -0.3192      12.01   ; qtot -1.185
   925         HC   1147    VAL   HG11    925     0.0791      1.008   ; qtot -1.106
   926         HC   1147    VAL   HG12    926     0.0791      1.008   ; qtot -1.027
   927         HC   1147    VAL   HG13    927     0.0791      1.008   ; qtot -0.9475
   928         CT   1147    VAL    CG2    928    -0.3192      12.01   ; qtot -1.267
   929         HC   1147    VAL   HG21    929     0.0791      1.008   ; qtot -1.188
   930         HC   1147    VAL   HG22    930     0.0791      1.008   ; qtot -1.109
   931         HC   1147    VAL   HG23    931     0.0791      1.008   ; qtot -1.029
   932          C   1147    VAL      C    932     0.5973      12.01   ; qtot -0.4321
   933          O   1147    VAL      O    933    -0.5679         16   ; qtot -1
; residue 1148 ALA rtp ALA  q  0.0
   934          N   1148    ALA      N    934    -0.4157      14.01   ; qtot -1.416
   935          H   1148    ALA      H    935     0.2719      1.008   ; qtot -1.144
   936         CT   1148    ALA     CA    936     0.0337      12.01   ; qtot -1.11
   937         H1   1148    ALA     HA    937     0.0823      1.008   ; qtot -1.028
   938         CT   1148    ALA     CB    938    -0.1825      12.01   ; qtot -1.21
   939         HC   1148    ALA    HB1    939     0.0603      1.008   ; qtot -1.15
   940         HC   1148    ALA    HB2    940     0.0603      1.008   ; qtot -1.09
   941         HC   1148    ALA    HB3    941     0.0603      1.008   ; qtot -1.029
   942          C   1148    ALA      C    942     0.5973      12.01   ; qtot -0.4321
   943          O   1148    ALA      O    943    -0.5679         16   ; qtot -1
; residue 1149 VAL rtp VAL  q  0.0
   944          N   1149    VAL      N    944    -0.4157      14.01   ; qtot -1.416
   945          H   1149    VAL      H    945     0.2719      1.008   ; qtot -1.144
   946         CT   1149    VAL     CA    946    -0.0875      12.01   ; qtot -1.231
   947         H1   1149    VAL     HA    947     0.0969      1.008   ; qtot -1.134
   948         CT   1149    VAL     CB    948     0.2985      12.01   ; qtot -0.8359
   949         HC   1149    VAL     HB    949    -0.0297      1.008   ; qtot -0.8656
   950         CT   1149    VAL    CG1    950    -0.3192      12.01   ; qtot -1.185
   951         HC   1149    VAL   HG11    951     0.0791      1.008   ; qtot -1.106
   952         HC   1149    VAL   HG12    952     0.0791      1.008   ; qtot -1.027
   953         HC   1149    VAL   HG13    953     0.0791      1.008   ; qtot -0.9475
   954         CT   1149    VAL    CG2    954    -0.3192      12.01   ; qtot -1.267
   955         HC   1149    VAL   HG21    955     0.0791      1.008   ; qtot -1.188
   956         HC   1149    VAL   HG22    956     0.0791      1.008   ; qtot -1.109
   957         HC   1149    VAL   HG23    957     0.0791      1.008   ; qtot -1.029
   958          C   1149    VAL      C    958     0.5973      12.01   ; qtot -0.4321
   959          O   1149    VAL      O    959    -0.5679         16   ; qtot -1
; residue 1150 LYS rtp LYS  q +1.0
   960          N   1150    LYS      N    960    -0.3479      14.01   ; qtot -1.348
   961          H   1150    LYS      H    961     0.2747      1.008   ; qtot -1.073
   962         CT   1150    LYS     CA    962      -0.24      12.01   ; qtot -1.313
   963         H1   1150    LYS     HA    963     0.1426      1.008   ; qtot -1.171
   964         CT   1150    LYS     CB    964    -0.0094      12.01   ; qtot -1.18
   965         HC   1150    LYS    HB1    965     0.0362      1.008   ; qtot -1.144
   966         HC   1150    LYS    HB2    966     0.0362      1.008   ; qtot -1.108
   967         CT   1150    LYS     CG    967     0.0187      12.01   ; qtot -1.089
   968         HC   1150    LYS    HG1    968     0.0103      1.008   ; qtot -1.079
   969         HC   1150    LYS    HG2    969     0.0103      1.008   ; qtot -1.068
   970         CT   1150    LYS     CD    970    -0.0479      12.01   ; qtot -1.116
   971         HC   1150    LYS    HD1    971     0.0621      1.008   ; qtot -1.054
   972         HC   1150    LYS    HD2    972     0.0621      1.008   ; qtot -0.992
   973         CT   1150    LYS     CE    973    -0.0143      12.01   ; qtot -1.006
   974         HP   1150    LYS    HE1    974     0.1135      1.008   ; qtot -0.8928
   975         HP   1150    LYS    HE2    975     0.1135      1.008   ; qtot -0.7793
   976         N3   1150    LYS     NZ    976    -0.3854      14.01   ; qtot -1.165
   977          H   1150    LYS    HZ1    977       0.34      1.008   ; qtot -0.8247
   978          H   1150    LYS    HZ2    978       0.34      1.008   ; qtot -0.4847
   979          H   1150    LYS    HZ3    979       0.34      1.008   ; qtot -0.1447
   980          C   1150    LYS      C    980     0.7341      12.01   ; qtot 0.5894
   981          O   1150    LYS      O    981    -0.5894         16   ; qtot 0
; residue 1151 THR rtp THR  q  0.0
   982          N   1151    THR      N    982    -0.4157      14.01   ; qtot -0.4157
   983          H   1151    THR      H    983     0.2719      1.008   ; qtot -0.1438
   984         CT   1151    THR     CA    984    -0.0389      12.01   ; qtot -0.1827
   985         H1   1151    THR     HA    985     0.1007      1.008   ; qtot -0.082
   986         CT   1151    THR     CB    986     0.3654      12.01   ; qtot 0.2834
   987         H1   1151    THR     HB    987     0.0043      1.008   ; qtot 0.2877
   988         CT   1151    THR    CG2    988    -0.2438      12.01   ; qtot 0.0439
   989         HC   1151    THR   HG21    989     0.0642      1.008   ; qtot 0.1081
   990         HC   1151    THR   HG22    990     0.0642      1.008   ; qtot 0.1723
   991         HC   1151    THR   HG23    991     0.0642      1.008   ; qtot 0.2365
   992         OH   1151    THR    OG1    992    -0.6761         16   ; qtot -0.4396
   993         HO   1151    THR    HG1    993     0.4102      1.008   ; qtot -0.0294
   994          C   1151    THR      C    994     0.5973      12.01   ; qtot 0.5679
   995          O   1151    THR      O    995    -0.5679         16   ; qtot 0
; residue 1152 LEU rtp LEU  q  0.0
   996          N   1152    LEU      N    996    -0.4157      14.01   ; qtot -0.4157
   997          H   1152    LEU      H    997     0.2719      1.008   ; qtot -0.1438
   998         CT   1152    LEU     CA    998    -0.0518      12.01   ; qtot -0.1956
   999         H1   1152    LEU     HA    999     0.0922      1.008   ; qtot -0.1034
  1000         CT   1152    LEU     CB   1000    -0.1102      12.01   ; qtot -0.2136
  1001         HC   1152    LEU    HB1   1001     0.0457      1.008   ; qtot -0.1679
  1002         HC   1152    LEU    HB2   1002     0.0457      1.008   ; qtot -0.1222
  1003         CT   1152    LEU     CG   1003     0.3531      12.01   ; qtot 0.2309
  1004         HC   1152    LEU     HG   1004    -0.0361      1.008   ; qtot 0.1948
  1005         CT   1152    LEU    CD1   1005    -0.4121      12.01   ; qtot -0.2173
  1006         HC   1152    LEU   HD11   1006        0.1      1.008   ; qtot -0.1173
  1007         HC   1152    LEU   HD12   1007        0.1      1.008   ; qtot -0.0173
  1008         HC   1152    LEU   HD13   1008        0.1      1.008   ; qtot 0.0827
  1009         CT   1152    LEU    CD2   1009    -0.4121      12.01   ; qtot -0.3294
  1010         HC   1152    LEU   HD21   1010        0.1      1.008   ; qtot -0.2294
  1011         HC   1152    LEU   HD22   1011        0.1      1.008   ; qtot -0.1294
  1012         HC   1152    LEU   HD23   1012        0.1      1.008   ; qtot -0.0294
  1013          C   1152    LEU      C   1013     0.5973      12.01   ; qtot 0.5679
  1014          O   1152    LEU      O   1014    -0.5679         16   ; qtot 0
; residue 1153 PRO rtp PRO  q  0.0
  1015          N   1153    PRO      N   1015    -0.2548      14.01   ; qtot -0.2548
  1016         CT   1153    PRO     CD   1016     0.0192      12.01   ; qtot -0.2356
  1017         H1   1153    PRO    HD1   1017     0.0391      1.008   ; qtot -0.1965
  1018         H1   1153    PRO    HD2   1018     0.0391      1.008   ; qtot -0.1574
  1019         CT   1153    PRO     CG   1019     0.0189      12.01   ; qtot -0.1385
  1020         HC   1153    PRO    HG1   1020     0.0213      1.008   ; qtot -0.1172
  1021         HC   1153    PRO    HG2   1021     0.0213      1.008   ; qtot -0.0959
  1022         CT   1153    PRO     CB   1022     -0.007      12.01   ; qtot -0.1029
  1023         HC   1153    PRO    HB1   1023     0.0253      1.008   ; qtot -0.0776
  1024         HC   1153    PRO    HB2   1024     0.0253      1.008   ; qtot -0.0523
  1025         CT   1153    PRO     CA   1025    -0.0266      12.01   ; qtot -0.0789
  1026         H1   1153    PRO     HA   1026     0.0641      1.008   ; qtot -0.0148
  1027          C   1153    PRO      C   1027     0.5896      12.01   ; qtot 0.5748
  1028          O   1153    PRO      O   1028    -0.5748         16   ; qtot 0
; residue 1154 GLU rtp GLU  q -1.0
  1029          N   1154    GLU      N   1029    -0.5163      14.01   ; qtot -0.5163
  1030          H   1154    GLU      H   1030     0.2936      1.008   ; qtot -0.2227
  1031         CT   1154    GLU     CA   1031     0.0397      12.01   ; qtot -0.183
  1032         H1   1154    GLU     HA   1032     0.1105      1.008   ; qtot -0.0725
  1033         CT   1154    GLU     CB   1033      0.056      12.01   ; qtot -0.0165
  1034         HC   1154    GLU    HB1   1034    -0.0173      1.008   ; qtot -0.0338
  1035         HC   1154    GLU    HB2   1035    -0.0173      1.008   ; qtot -0.0511
  1036         CT   1154    GLU     CG   1036     0.0136      12.01   ; qtot -0.0375
  1037         HC   1154    GLU    HG1   1037    -0.0425      1.008   ; qtot -0.08
  1038         HC   1154    GLU    HG2   1038    -0.0425      1.008   ; qtot -0.1225
  1039          C   1154    GLU     CD   1039     0.8054      12.01   ; qtot 0.6829
  1040         O2   1154    GLU    OE1   1040    -0.8188         16   ; qtot -0.1359
  1041         O2   1154    GLU    OE2   1041    -0.8188         16   ; qtot -0.9547
  1042          C   1154    GLU      C   1042     0.5366      12.01   ; qtot -0.4181
  1043          O   1154    GLU      O   1043    -0.5819         16   ; qtot -1
; residue 1155 VAL rtp VAL  q  0.0
  1044          N   1155    VAL      N   1044    -0.4157      14.01   ; qtot -1.416
  1045          H   1155    VAL      H   1045     0.2719      1.008   ; qtot -1.144
  1046         CT   1155    VAL     CA   1046    -0.0875      12.01   ; qtot -1.231
  1047         H1   1155    VAL     HA   1047     0.0969      1.008   ; qtot -1.134
  1048         CT   1155    VAL     CB   1048     0.2985      12.01   ; qtot -0.8359
  1049         HC   1155    VAL     HB   1049    -0.0297      1.008   ; qtot -0.8656
  1050         CT   1155    VAL    CG1   1050    -0.3192      12.01   ; qtot -1.185
  1051         HC   1155    VAL   HG11   1051     0.0791      1.008   ; qtot -1.106
  1052         HC   1155    VAL   HG12   1052     0.0791      1.008   ; qtot -1.027
  1053         HC   1155    VAL   HG13   1053     0.0791      1.008   ; qtot -0.9475
  1054         CT   1155    VAL    CG2   1054    -0.3192      12.01   ; qtot -1.267
  1055         HC   1155    VAL   HG21   1055     0.0791      1.008   ; qtot -1.188
  1056         HC   1155    VAL   HG22   1056     0.0791      1.008   ; qtot -1.108
  1057         HC   1155    VAL   HG23   1057     0.0791      1.008   ; qtot -1.029
  1058          C   1155    VAL      C   1058     0.5973      12.01   ; qtot -0.4321
  1059          O   1155    VAL      O   1059    -0.5679         16   ; qtot -1
; residue 1156 CYS rtp CYS  q  0.0
  1060          N   1156    CYS      N   1060    -0.4157      14.01   ; qtot -1.416
  1061          H   1156    CYS      H   1061     0.2719      1.008   ; qtot -1.144
  1062         CT   1156    CYS     CA   1062     0.0213      12.01   ; qtot -1.122
  1063         H1   1156    CYS     HA   1063     0.1124      1.008   ; qtot -1.01
  1064         CT   1156    CYS     CB   1064    -0.1231      12.01   ; qtot -1.133
  1065         H1   1156    CYS    HB1   1065     0.1112      1.008   ; qtot -1.022
  1066         H1   1156    CYS    HB2   1066     0.1112      1.008   ; qtot -0.9108
  1067         SH   1156    CYS     SG   1067    -0.3119      32.06   ; qtot -1.223
  1068         HS   1156    CYS     HG   1068     0.1933      1.008   ; qtot -1.029
  1069          C   1156    CYS      C   1069     0.5973      12.01   ; qtot -0.4321
  1070          O   1156    CYS      O   1070    -0.5679         16   ; qtot -1
; residue 1157 SER rtp SER  q  0.0
  1071          N   1157    SER      N   1071    -0.4157      14.01   ; qtot -1.416
  1072          H   1157    SER      H   1072     0.2719      1.008   ; qtot -1.144
  1073         CT   1157    SER     CA   1073    -0.0249      12.01   ; qtot -1.169
  1074         H1   1157    SER     HA   1074     0.0843      1.008   ; qtot -1.084
  1075         CT   1157    SER     CB   1075     0.2117      12.01   ; qtot -0.8727
  1076         H1   1157    SER    HB1   1076     0.0352      1.008   ; qtot -0.8375
  1077         H1   1157    SER    HB2   1077     0.0352      1.008   ; qtot -0.8023
  1078         OH   1157    SER     OG   1078    -0.6546         16   ; qtot -1.457
  1079         HO   1157    SER     HG   1079     0.4275      1.008   ; qtot -1.029
  1080          C   1157    SER      C   1080     0.5973      12.01   ; qtot -0.4321
  1081          O   1157    SER      O   1081    -0.5679         16   ; qtot -1
; residue 1158 GLU rtp GLU  q -1.0
  1082          N   1158    GLU      N   1082    -0.5163      14.01   ; qtot -1.516
  1083          H   1158    GLU      H   1083     0.2936      1.008   ; qtot -1.223
  1084         CT   1158    GLU     CA   1084     0.0397      12.01   ; qtot -1.183
  1085         H1   1158    GLU     HA   1085     0.1105      1.008   ; qtot -1.073
  1086         CT   1158    GLU     CB   1086      0.056      12.01   ; qtot -1.017
  1087         HC   1158    GLU    HB1   1087    -0.0173      1.008   ; qtot -1.034
  1088         HC   1158    GLU    HB2   1088    -0.0173      1.008   ; qtot -1.051
  1089         CT   1158    GLU     CG   1089     0.0136      12.01   ; qtot -1.038
  1090         HC   1158    GLU    HG1   1090    -0.0425      1.008   ; qtot -1.08
  1091         HC   1158    GLU    HG2   1091    -0.0425      1.008   ; qtot -1.123
  1092          C   1158    GLU     CD   1092     0.8054      12.01   ; qtot -0.3171
  1093         O2   1158    GLU    OE1   1093    -0.8188         16   ; qtot -1.136
  1094         O2   1158    GLU    OE2   1094    -0.8188         16   ; qtot -1.955
  1095          C   1158    GLU      C   1095     0.5366      12.01   ; qtot -1.418
  1096          O   1158    GLU      O   1096    -0.5819         16   ; qtot -2
; residue 1159 GLN rtp GLN  q  0.0
  1097          N   1159    GLN      N   1097    -0.4157      14.01   ; qtot -2.416
  1098          H   1159    GLN      H   1098     0.2719      1.008   ; qtot -2.144
  1099         CT   1159    GLN     CA   1099    -0.0031      12.01   ; qtot -2.147
  1100         H1   1159    GLN     HA   1100      0.085      1.008   ; qtot -2.062
  1101         CT   1159    GLN     CB   1101    -0.0036      12.01   ; qtot -2.065
  1102         HC   1159    GLN    HB1   1102     0.0171      1.008   ; qtot -2.048
  1103         HC   1159    GLN    HB2   1103     0.0171      1.008   ; qtot -2.031
  1104         CT   1159    GLN     CG   1104    -0.0645      12.01   ; qtot -2.096
  1105         HC   1159    GLN    HG1   1105     0.0352      1.008   ; qtot -2.061
  1106         HC   1159    GLN    HG2   1106     0.0352      1.008   ; qtot -2.025
  1107          C   1159    GLN     CD   1107     0.6951      12.01   ; qtot -1.33
  1108          O   1159    GLN    OE1   1108    -0.6086         16   ; qtot -1.939
  1109          N   1159    GLN    NE2   1109    -0.9407      14.01   ; qtot -2.88
  1110          H   1159    GLN   HE21   1110     0.4251      1.008   ; qtot -2.454
  1111          H   1159    GLN   HE22   1111     0.4251      1.008   ; qtot -2.029
  1112          C   1159    GLN      C   1112     0.5973      12.01   ; qtot -1.432
  1113          O   1159    GLN      O   1113    -0.5679         16   ; qtot -2
; residue 1160 ASP rtp ASP  q -1.0
  1114          N   1160    ASP      N   1114    -0.5163      14.01   ; qtot -2.516
  1115          H   1160    ASP      H   1115     0.2936      1.008   ; qtot -2.223
  1116         CT   1160    ASP     CA   1116     0.0381      12.01   ; qtot -2.185
  1117         H1   1160    ASP     HA   1117      0.088      1.008   ; qtot -2.097
  1118         CT   1160    ASP     CB   1118    -0.0303      12.01   ; qtot -2.127
  1119         HC   1160    ASP    HB1   1119    -0.0122      1.008   ; qtot -2.139
  1120         HC   1160    ASP    HB2   1120    -0.0122      1.008   ; qtot -2.151
  1121          C   1160    ASP     CG   1121     0.7994      12.01   ; qtot -1.352
  1122         O2   1160    ASP    OD1   1122    -0.8014         16   ; qtot -2.153
  1123         O2   1160    ASP    OD2   1123    -0.8014         16   ; qtot -2.955
  1124          C   1160    ASP      C   1124     0.5366      12.01   ; qtot -2.418
  1125          O   1160    ASP      O   1125    -0.5819         16   ; qtot -3
; residue 1161 GLU rtp GLU  q -1.0
  1126          N   1161    GLU      N   1126    -0.5163      14.01   ; qtot -3.516
  1127          H   1161    GLU      H   1127     0.2936      1.008   ; qtot -3.223
  1128         CT   1161    GLU     CA   1128     0.0397      12.01   ; qtot -3.183
  1129         H1   1161    GLU     HA   1129     0.1105      1.008   ; qtot -3.073
  1130         CT   1161    GLU     CB   1130      0.056      12.01   ; qtot -3.017
  1131         HC   1161    GLU    HB1   1131    -0.0173      1.008   ; qtot -3.034
  1132         HC   1161    GLU    HB2   1132    -0.0173      1.008   ; qtot -3.051
  1133         CT   1161    GLU     CG   1133     0.0136      12.01   ; qtot -3.038
  1134         HC   1161    GLU    HG1   1134    -0.0425      1.008   ; qtot -3.08
  1135         HC   1161    GLU    HG2   1135    -0.0425      1.008   ; qtot -3.123
  1136          C   1161    GLU     CD   1136     0.8054      12.01   ; qtot -2.317
  1137         O2   1161    GLU    OE1   1137    -0.8188         16   ; qtot -3.136
  1138         O2   1161    GLU    OE2   1138    -0.8188         16   ; qtot -3.955
  1139          C   1161    GLU      C   1139     0.5366      12.01   ; qtot -3.418
  1140          O   1161    GLU      O   1140    -0.5819         16   ; qtot -4
; residue 1162 LEU rtp LEU  q  0.0
  1141          N   1162    LEU      N   1141    -0.4157      14.01   ; qtot -4.416
  1142          H   1162    LEU      H   1142     0.2719      1.008   ; qtot -4.144
  1143         CT   1162    LEU     CA   1143    -0.0518      12.01   ; qtot -4.196
  1144         H1   1162    LEU     HA   1144     0.0922      1.008   ; qtot -4.103
  1145         CT   1162    LEU     CB   1145    -0.1102      12.01   ; qtot -4.214
  1146         HC   1162    LEU    HB1   1146     0.0457      1.008   ; qtot -4.168
  1147         HC   1162    LEU    HB2   1147     0.0457      1.008   ; qtot -4.122
  1148         CT   1162    LEU     CG   1148     0.3531      12.01   ; qtot -3.769
  1149         HC   1162    LEU     HG   1149    -0.0361      1.008   ; qtot -3.805
  1150         CT   1162    LEU    CD1   1150    -0.4121      12.01   ; qtot -4.217
  1151         HC   1162    LEU   HD11   1151        0.1      1.008   ; qtot -4.117
  1152         HC   1162    LEU   HD12   1152        0.1      1.008   ; qtot -4.017
  1153         HC   1162    LEU   HD13   1153        0.1      1.008   ; qtot -3.917
  1154         CT   1162    LEU    CD2   1154    -0.4121      12.01   ; qtot -4.329
  1155         HC   1162    LEU   HD21   1155        0.1      1.008   ; qtot -4.229
  1156         HC   1162    LEU   HD22   1156        0.1      1.008   ; qtot -4.129
  1157         HC   1162    LEU   HD23   1157        0.1      1.008   ; qtot -4.029
  1158          C   1162    LEU      C   1158     0.5973      12.01   ; qtot -3.432
  1159          O   1162    LEU      O   1159    -0.5679         16   ; qtot -4
; residue 1163 ASP rtp ASP  q -1.0
  1160          N   1163    ASP      N   1160    -0.5163      14.01   ; qtot -4.516
  1161          H   1163    ASP      H   1161     0.2936      1.008   ; qtot -4.223
  1162         CT   1163    ASP     CA   1162     0.0381      12.01   ; qtot -4.185
  1163         H1   1163    ASP     HA   1163      0.088      1.008   ; qtot -4.097
  1164         CT   1163    ASP     CB   1164    -0.0303      12.01   ; qtot -4.127
  1165         HC   1163    ASP    HB1   1165    -0.0122      1.008   ; qtot -4.139
  1166         HC   1163    ASP    HB2   1166    -0.0122      1.008   ; qtot -4.151
  1167          C   1163    ASP     CG   1167     0.7994      12.01   ; qtot -3.352
  1168         O2   1163    ASP    OD1   1168    -0.8014         16   ; qtot -4.153
  1169         O2   1163    ASP    OD2   1169    -0.8014         16   ; qtot -4.955
  1170          C   1163    ASP      C   1170     0.5366      12.01   ; qtot -4.418
  1171          O   1163    ASP      O   1171    -0.5819         16   ; qtot -5
; residue 1164 PHE rtp PHE  q  0.0
  1172          N   1164    PHE      N   1172    -0.4157      14.01   ; qtot -5.416
  1173          H   1164    PHE      H   1173     0.2719      1.008   ; qtot -5.144
  1174         CT   1164    PHE     CA   1174    -0.0024      12.01   ; qtot -5.146
  1175         H1   1164    PHE     HA   1175     0.0978      1.008   ; qtot -5.048
  1176         CT   1164    PHE     CB   1176    -0.0343      12.01   ; qtot -5.083
  1177         HC   1164    PHE    HB1   1177     0.0295      1.008   ; qtot -5.053
  1178         HC   1164    PHE    HB2   1178     0.0295      1.008   ; qtot -5.024
  1179         CA   1164    PHE     CG   1179     0.0118      12.01   ; qtot -5.012
  1180         CA   1164    PHE    CD1   1180    -0.1256      12.01   ; qtot -5.138
  1181         HA   1164    PHE    HD1   1181      0.133      1.008   ; qtot -5.005
  1182         CA   1164    PHE    CE1   1182    -0.1704      12.01   ; qtot -5.175
  1183         HA   1164    PHE    HE1   1183      0.143      1.008   ; qtot -5.032
  1184         CA   1164    PHE     CZ   1184    -0.1072      12.01   ; qtot -5.139
  1185         HA   1164    PHE     HZ   1185     0.1297      1.008   ; qtot -5.009
  1186         CA   1164    PHE    CE2   1186    -0.1704      12.01   ; qtot -5.18
  1187         HA   1164    PHE    HE2   1187      0.143      1.008   ; qtot -5.037
  1188         CA   1164    PHE    CD2   1188    -0.1256      12.01   ; qtot -5.162
  1189         HA   1164    PHE    HD2   1189      0.133      1.008   ; qtot -5.029
  1190          C   1164    PHE      C   1190     0.5973      12.01   ; qtot -4.432
  1191          O   1164    PHE      O   1191    -0.5679         16   ; qtot -5
; residue 1165 LEU rtp LEU  q  0.0
  1192          N   1165    LEU      N   1192    -0.4157      14.01   ; qtot -5.416
  1193          H   1165    LEU      H   1193     0.2719      1.008   ; qtot -5.144
  1194         CT   1165    LEU     CA   1194    -0.0518      12.01   ; qtot -5.196
  1195         H1   1165    LEU     HA   1195     0.0922      1.008   ; qtot -5.103
  1196         CT   1165    LEU     CB   1196    -0.1102      12.01   ; qtot -5.214
  1197         HC   1165    LEU    HB1   1197     0.0457      1.008   ; qtot -5.168
  1198         HC   1165    LEU    HB2   1198     0.0457      1.008   ; qtot -5.122
  1199         CT   1165    LEU     CG   1199     0.3531      12.01   ; qtot -4.769
  1200         HC   1165    LEU     HG   1200    -0.0361      1.008   ; qtot -4.805
  1201         CT   1165    LEU    CD1   1201    -0.4121      12.01   ; qtot -5.217
  1202         HC   1165    LEU   HD11   1202        0.1      1.008   ; qtot -5.117
  1203         HC   1165    LEU   HD12   1203        0.1      1.008   ; qtot -5.017
  1204         HC   1165    LEU   HD13   1204        0.1      1.008   ; qtot -4.917
  1205         CT   1165    LEU    CD2   1205    -0.4121      12.01   ; qtot -5.329
  1206         HC   1165    LEU   HD21   1206        0.1      1.008   ; qtot -5.229
  1207         HC   1165    LEU   HD22   1207        0.1      1.008   ; qtot -5.129
  1208         HC   1165    LEU   HD23   1208        0.1      1.008   ; qtot -5.029
  1209          C   1165    LEU      C   1209     0.5973      12.01   ; qtot -4.432
  1210          O   1165    LEU      O   1210    -0.5679         16   ; qtot -5
; residue 1166 MET rtp MET  q  0.0
  1211          N   1166    MET      N   1211    -0.4157      14.01   ; qtot -5.416
  1212          H   1166    MET      H   1212     0.2719      1.008   ; qtot -5.144
  1213         CT   1166    MET     CA   1213    -0.0237      12.01   ; qtot -5.167
  1214         H1   1166    MET     HA   1214      0.088      1.008   ; qtot -5.079
  1215         CT   1166    MET     CB   1215     0.0342      12.01   ; qtot -5.045
  1216         HC   1166    MET    HB1   1216     0.0241      1.008   ; qtot -5.021
  1217         HC   1166    MET    HB2   1217     0.0241      1.008   ; qtot -4.997
  1218         CT   1166    MET     CG   1218     0.0018      12.01   ; qtot -4.995
  1219         H1   1166    MET    HG1   1219      0.044      1.008   ; qtot -4.951
  1220         H1   1166    MET    HG2   1220      0.044      1.008   ; qtot -4.907
  1221          S   1166    MET     SD   1221    -0.2737      32.06   ; qtot -5.181
  1222         CT   1166    MET     CE   1222    -0.0536      12.01   ; qtot -5.235
  1223         H1   1166    MET    HE1   1223     0.0684      1.008   ; qtot -5.166
  1224         H1   1166    MET    HE2   1224     0.0684      1.008   ; qtot -5.098
  1225         H1   1166    MET    HE3   1225     0.0684      1.008   ; qtot -5.029
  1226          C   1166    MET      C   1226     0.5973      12.01   ; qtot -4.432
  1227          O   1166    MET      O   1227    -0.5679         16   ; qtot -5
; residue 1167 GLU rtp GLU  q -1.0
  1228          N   1167    GLU      N   1228    -0.5163      14.01   ; qtot -5.516
  1229          H   1167    GLU      H   1229     0.2936      1.008   ; qtot -5.223
  1230         CT   1167    GLU     CA   1230     0.0397      12.01   ; qtot -5.183
  1231         H1   1167    GLU     HA   1231     0.1105      1.008   ; qtot -5.072
  1232         CT   1167    GLU     CB   1232      0.056      12.01   ; qtot -5.016
  1233         HC   1167    GLU    HB1   1233    -0.0173      1.008   ; qtot -5.034
  1234         HC   1167    GLU    HB2   1234    -0.0173      1.008   ; qtot -5.051
  1235         CT   1167    GLU     CG   1235     0.0136      12.01   ; qtot -5.037
  1236         HC   1167    GLU    HG1   1236    -0.0425      1.008   ; qtot -5.08
  1237         HC   1167    GLU    HG2   1237    -0.0425      1.008   ; qtot -5.122
  1238          C   1167    GLU     CD   1238     0.8054      12.01   ; qtot -4.317
  1239         O2   1167    GLU    OE1   1239    -0.8188         16   ; qtot -5.136
  1240         O2   1167    GLU    OE2   1240    -0.8188         16   ; qtot -5.955
  1241          C   1167    GLU      C   1241     0.5366      12.01   ; qtot -5.418
  1242          O   1167    GLU      O   1242    -0.5819         16   ; qtot -6
; residue 1168 ALA rtp ALA  q  0.0
  1243          N   1168    ALA      N   1243    -0.4157      14.01   ; qtot -6.416
  1244          H   1168    ALA      H   1244     0.2719      1.008   ; qtot -6.144
  1245         CT   1168    ALA     CA   1245     0.0337      12.01   ; qtot -6.11
  1246         H1   1168    ALA     HA   1246     0.0823      1.008   ; qtot -6.028
  1247         CT   1168    ALA     CB   1247    -0.1825      12.01   ; qtot -6.21
  1248         HC   1168    ALA    HB1   1248     0.0603      1.008   ; qtot -6.15
  1249         HC   1168    ALA    HB2   1249     0.0603      1.008   ; qtot -6.09
  1250         HC   1168    ALA    HB3   1250     0.0603      1.008   ; qtot -6.029
  1251          C   1168    ALA      C   1251     0.5973      12.01   ; qtot -5.432
  1252          O   1168    ALA      O   1252    -0.5679         16   ; qtot -6
; residue 1169 LEU rtp LEU  q  0.0
  1253          N   1169    LEU      N   1253    -0.4157      14.01   ; qtot -6.416
  1254          H   1169    LEU      H   1254     0.2719      1.008   ; qtot -6.144
  1255         CT   1169    LEU     CA   1255    -0.0518      12.01   ; qtot -6.196
  1256         H1   1169    LEU     HA   1256     0.0922      1.008   ; qtot -6.103
  1257         CT   1169    LEU     CB   1257    -0.1102      12.01   ; qtot -6.214
  1258         HC   1169    LEU    HB1   1258     0.0457      1.008   ; qtot -6.168
  1259         HC   1169    LEU    HB2   1259     0.0457      1.008   ; qtot -6.122
  1260         CT   1169    LEU     CG   1260     0.3531      12.01   ; qtot -5.769
  1261         HC   1169    LEU     HG   1261    -0.0361      1.008   ; qtot -5.805
  1262         CT   1169    LEU    CD1   1262    -0.4121      12.01   ; qtot -6.217
  1263         HC   1169    LEU   HD11   1263        0.1      1.008   ; qtot -6.117
  1264         HC   1169    LEU   HD12   1264        0.1      1.008   ; qtot -6.017
  1265         HC   1169    LEU   HD13   1265        0.1      1.008   ; qtot -5.917
  1266         CT   1169    LEU    CD2   1266    -0.4121      12.01   ; qtot -6.329
  1267         HC   1169    LEU   HD21   1267        0.1      1.008   ; qtot -6.229
  1268         HC   1169    LEU   HD22   1268        0.1      1.008   ; qtot -6.129
  1269         HC   1169    LEU   HD23   1269        0.1      1.008   ; qtot -6.029
  1270          C   1169    LEU      C   1270     0.5973      12.01   ; qtot -5.432
  1271          O   1169    LEU      O   1271    -0.5679         16   ; qtot -6
; residue 1170 ILE rtp ILE  q  0.0
  1272          N   1170    ILE      N   1272    -0.4157      14.01   ; qtot -6.416
  1273          H   1170    ILE      H   1273     0.2719      1.008   ; qtot -6.144
  1274         CT   1170    ILE     CA   1274    -0.0597      12.01   ; qtot -6.203
  1275         H1   1170    ILE     HA   1275     0.0869      1.008   ; qtot -6.117
  1276         CT   1170    ILE     CB   1276     0.1303      12.01   ; qtot -5.986
  1277         HC   1170    ILE     HB   1277     0.0187      1.008   ; qtot -5.968
  1278         CT   1170    ILE    CG2   1278    -0.3204      12.01   ; qtot -6.288
  1279         HC   1170    ILE   HG21   1279     0.0882      1.008   ; qtot -6.2
  1280         HC   1170    ILE   HG22   1280     0.0882      1.008   ; qtot -6.112
  1281         HC   1170    ILE   HG23   1281     0.0882      1.008   ; qtot -6.023
  1282         CT   1170    ILE    CG1   1282     -0.043      12.01   ; qtot -6.066
  1283         HC   1170    ILE   HG11   1283     0.0236      1.008   ; qtot -6.043
  1284         HC   1170    ILE   HG12   1284     0.0236      1.008   ; qtot -6.019
  1285         CT   1170    ILE     CD   1285     -0.066      12.01   ; qtot -6.085
  1286         HC   1170    ILE    HD1   1286     0.0186      1.008   ; qtot -6.067
  1287         HC   1170    ILE    HD2   1287     0.0186      1.008   ; qtot -6.048
  1288         HC   1170    ILE    HD3   1288     0.0186      1.008   ; qtot -6.029
  1289          C   1170    ILE      C   1289     0.5973      12.01   ; qtot -5.432
  1290          O   1170    ILE      O   1290    -0.5679         16   ; qtot -6
; residue 1171 THR rtp THR  q  0.0
  1291          N   1171    THR      N   1291    -0.4157      14.01   ; qtot -6.416
  1292          H   1171    THR      H   1292     0.2719      1.008   ; qtot -6.144
  1293         CT   1171    THR     CA   1293    -0.0389      12.01   ; qtot -6.183
  1294         H1   1171    THR     HA   1294     0.1007      1.008   ; qtot -6.082
  1295         CT   1171    THR     CB   1295     0.3654      12.01   ; qtot -5.717
  1296         H1   1171    THR     HB   1296     0.0043      1.008   ; qtot -5.712
  1297         CT   1171    THR    CG2   1297    -0.2438      12.01   ; qtot -5.956
  1298         HC   1171    THR   HG21   1298     0.0642      1.008   ; qtot -5.892
  1299         HC   1171    THR   HG22   1299     0.0642      1.008   ; qtot -5.828
  1300         HC   1171    THR   HG23   1300     0.0642      1.008   ; qtot -5.763
  1301         OH   1171    THR    OG1   1301    -0.6761         16   ; qtot -6.44
  1302         HO   1171    THR    HG1   1302     0.4102      1.008   ; qtot -6.029
  1303          C   1171    THR      C   1303     0.5973      12.01   ; qtot -5.432
  1304          O   1171    THR      O   1304    -0.5679         16   ; qtot -6
; residue 1172 SER rtp SER  q  0.0
  1305          N   1172    SER      N   1305    -0.4157      14.01   ; qtot -6.416
  1306          H   1172    SER      H   1306     0.2719      1.008   ; qtot -6.144
  1307         CT   1172    SER     CA   1307    -0.0249      12.01   ; qtot -6.169
  1308         H1   1172    SER     HA   1308     0.0843      1.008   ; qtot -6.084
  1309         CT   1172    SER     CB   1309     0.2117      12.01   ; qtot -5.873
  1310         H1   1172    SER    HB1   1310     0.0352      1.008   ; qtot -5.837
  1311         H1   1172    SER    HB2   1311     0.0352      1.008   ; qtot -5.802
  1312         OH   1172    SER     OG   1312    -0.6546         16   ; qtot -6.457
  1313         HO   1172    SER     HG   1313     0.4275      1.008   ; qtot -6.029
  1314          C   1172    SER      C   1314     0.5973      12.01   ; qtot -5.432
  1315          O   1172    SER      O   1315    -0.5679         16   ; qtot -6
; residue 1173 LYS rtp LYS  q +1.0
  1316          N   1173    LYS      N   1316    -0.3479      14.01   ; qtot -6.348
  1317          H   1173    LYS      H   1317     0.2747      1.008   ; qtot -6.073
  1318         CT   1173    LYS     CA   1318      -0.24      12.01   ; qtot -6.313
  1319         H1   1173    LYS     HA   1319     0.1426      1.008   ; qtot -6.171
  1320         CT   1173    LYS     CB   1320    -0.0094      12.01   ; qtot -6.18
  1321         HC   1173    LYS    HB1   1321     0.0362      1.008   ; qtot -6.144
  1322         HC   1173    LYS    HB2   1322     0.0362      1.008   ; qtot -6.108
  1323         CT   1173    LYS     CG   1323     0.0187      12.01   ; qtot -6.089
  1324         HC   1173    LYS    HG1   1324     0.0103      1.008   ; qtot -6.079
  1325         HC   1173    LYS    HG2   1325     0.0103      1.008   ; qtot -6.068
  1326         CT   1173    LYS     CD   1326    -0.0479      12.01   ; qtot -6.116
  1327         HC   1173    LYS    HD1   1327     0.0621      1.008   ; qtot -6.054
  1328         HC   1173    LYS    HD2   1328     0.0621      1.008   ; qtot -5.992
  1329         CT   1173    LYS     CE   1329    -0.0143      12.01   ; qtot -6.006
  1330         HP   1173    LYS    HE1   1330     0.1135      1.008   ; qtot -5.893
  1331         HP   1173    LYS    HE2   1331     0.1135      1.008   ; qtot -5.779
  1332         N3   1173    LYS     NZ   1332    -0.3854      14.01   ; qtot -6.165
  1333          H   1173    LYS    HZ1   1333       0.34      1.008   ; qtot -5.825
  1334          H   1173    LYS    HZ2   1334       0.34      1.008   ; qtot -5.485
  1335          H   1173    LYS    HZ3   1335       0.34      1.008   ; qtot -5.145
  1336          C   1173    LYS      C   1336     0.7341      12.01   ; qtot -4.411
  1337          O   1173    LYS      O   1337    -0.5894         16   ; qtot -5
; residue 1174 PHE rtp PHE  q  0.0
  1338          N   1174    PHE      N   1338    -0.4157      14.01   ; qtot -5.416
  1339          H   1174    PHE      H   1339     0.2719      1.008   ; qtot -5.144
  1340         CT   1174    PHE     CA   1340    -0.0024      12.01   ; qtot -5.146
  1341         H1   1174    PHE     HA   1341     0.0978      1.008   ; qtot -5.048
  1342         CT   1174    PHE     CB   1342    -0.0343      12.01   ; qtot -5.083
  1343         HC   1174    PHE    HB1   1343     0.0295      1.008   ; qtot -5.053
  1344         HC   1174    PHE    HB2   1344     0.0295      1.008   ; qtot -5.024
  1345         CA   1174    PHE     CG   1345     0.0118      12.01   ; qtot -5.012
  1346         CA   1174    PHE    CD1   1346    -0.1256      12.01   ; qtot -5.137
  1347         HA   1174    PHE    HD1   1347      0.133      1.008   ; qtot -5.004
  1348         CA   1174    PHE    CE1   1348    -0.1704      12.01   ; qtot -5.175
  1349         HA   1174    PHE    HE1   1349      0.143      1.008   ; qtot -5.032
  1350         CA   1174    PHE     CZ   1350    -0.1072      12.01   ; qtot -5.139
  1351         HA   1174    PHE     HZ   1351     0.1297      1.008   ; qtot -5.009
  1352         CA   1174    PHE    CE2   1352    -0.1704      12.01   ; qtot -5.18
  1353         HA   1174    PHE    HE2   1353      0.143      1.008   ; qtot -5.037
  1354         CA   1174    PHE    CD2   1354    -0.1256      12.01   ; qtot -5.162
  1355         HA   1174    PHE    HD2   1355      0.133      1.008   ; qtot -5.029
  1356          C   1174    PHE      C   1356     0.5973      12.01   ; qtot -4.432
  1357          O   1174    PHE      O   1357    -0.5679         16   ; qtot -5
; residue 1175 ASN rtp ASN  q  0.0
  1358          N   1175    ASN      N   1358    -0.4157      14.01   ; qtot -5.416
  1359          H   1175    ASN      H   1359     0.2719      1.008   ; qtot -5.144
  1360         CT   1175    ASN     CA   1360     0.0143      12.01   ; qtot -5.129
  1361         H1   1175    ASN     HA   1361     0.1048      1.008   ; qtot -5.025
  1362         CT   1175    ASN     CB   1362    -0.2041      12.01   ; qtot -5.229
  1363         HC   1175    ASN    HB1   1363     0.0797      1.008   ; qtot -5.149
  1364         HC   1175    ASN    HB2   1364     0.0797      1.008   ; qtot -5.069
  1365          C   1175    ASN     CG   1365      0.713      12.01   ; qtot -4.356
  1366          O   1175    ASN    OD1   1366    -0.5931         16   ; qtot -4.949
  1367          N   1175    ASN    ND2   1367    -0.9191      14.01   ; qtot -5.869
  1368          H   1175    ASN   HD21   1368     0.4196      1.008   ; qtot -5.449
  1369          H   1175    ASN   HD22   1369     0.4196      1.008   ; qtot -5.029
  1370          C   1175    ASN      C   1370     0.5973      12.01   ; qtot -4.432
  1371          O   1175    ASN      O   1371    -0.5679         16   ; qtot -5
; residue 1176 HIS rtp HIE  q  0.0
  1372          N   1176    HIS      N   1372    -0.4157      14.01   ; qtot -5.416
  1373          H   1176    HIS      H   1373     0.2719      1.008   ; qtot -5.144
  1374         CT   1176    HIS     CA   1374    -0.0581      12.01   ; qtot -5.202
  1375         H1   1176    HIS     HA   1375      0.136      1.008   ; qtot -5.066
  1376         CT   1176    HIS     CB   1376    -0.0074      12.01   ; qtot -5.073
  1377         HC   1176    HIS    HB1   1377     0.0367      1.008   ; qtot -5.037
  1378         HC   1176    HIS    HB2   1378     0.0367      1.008   ; qtot -5
  1379         CC   1176    HIS     CG   1379     0.1868      12.01   ; qtot -4.813
  1380         NB   1176    HIS    ND1   1380    -0.5432      14.01   ; qtot -5.356
  1381         CR   1176    HIS    CE1   1381     0.1635      12.01   ; qtot -5.193
  1382         H5   1176    HIS    HE1   1382     0.1435      1.008   ; qtot -5.049
  1383         NA   1176    HIS    NE2   1383    -0.2795      14.01   ; qtot -5.329
  1384          H   1176    HIS    HE2   1384     0.3339      1.008   ; qtot -4.995
  1385         CW   1176    HIS    CD2   1385    -0.2207      12.01   ; qtot -5.216
  1386         H4   1176    HIS    HD2   1386     0.1862      1.008   ; qtot -5.029
  1387          C   1176    HIS      C   1387     0.5973      12.01   ; qtot -4.432
  1388          O   1176    HIS      O   1388    -0.5679         16   ; qtot -5
; residue 1177 GLN rtp GLN  q  0.0
  1389          N   1177    GLN      N   1389    -0.4157      14.01   ; qtot -5.416
  1390          H   1177    GLN      H   1390     0.2719      1.008   ; qtot -5.144
  1391         CT   1177    GLN     CA   1391    -0.0031      12.01   ; qtot -5.147
  1392         H1   1177    GLN     HA   1392      0.085      1.008   ; qtot -5.062
  1393         CT   1177    GLN     CB   1393    -0.0036      12.01   ; qtot -5.065
  1394         HC   1177    GLN    HB1   1394     0.0171      1.008   ; qtot -5.048
  1395         HC   1177    GLN    HB2   1395     0.0171      1.008   ; qtot -5.031
  1396         CT   1177    GLN     CG   1396    -0.0645      12.01   ; qtot -5.096
  1397         HC   1177    GLN    HG1   1397     0.0352      1.008   ; qtot -5.061
  1398         HC   1177    GLN    HG2   1398     0.0352      1.008   ; qtot -5.025
  1399          C   1177    GLN     CD   1399     0.6951      12.01   ; qtot -4.33
  1400          O   1177    GLN    OE1   1400    -0.6086         16   ; qtot -4.939
  1401          N   1177    GLN    NE2   1401    -0.9407      14.01   ; qtot -5.88
  1402          H   1177    GLN   HE21   1402     0.4251      1.008   ; qtot -5.454
  1403          H   1177    GLN   HE22   1403     0.4251      1.008   ; qtot -5.029
  1404          C   1177    GLN      C   1404     0.5973      12.01   ; qtot -4.432
  1405          O   1177    GLN      O   1405    -0.5679         16   ; qtot -5
; residue 1178 ASN rtp ASN  q  0.0
  1406          N   1178    ASN      N   1406    -0.4157      14.01   ; qtot -5.416
  1407          H   1178    ASN      H   1407     0.2719      1.008   ; qtot -5.144
  1408         CT   1178    ASN     CA   1408     0.0143      12.01   ; qtot -5.129
  1409         H1   1178    ASN     HA   1409     0.1048      1.008   ; qtot -5.025
  1410         CT   1178    ASN     CB   1410    -0.2041      12.01   ; qtot -5.229
  1411         HC   1178    ASN    HB1   1411     0.0797      1.008   ; qtot -5.149
  1412         HC   1178    ASN    HB2   1412     0.0797      1.008   ; qtot -5.069
  1413          C   1178    ASN     CG   1413      0.713      12.01   ; qtot -4.356
  1414          O   1178    ASN    OD1   1414    -0.5931         16   ; qtot -4.949
  1415          N   1178    ASN    ND2   1415    -0.9191      14.01   ; qtot -5.869
  1416          H   1178    ASN   HD21   1416     0.4196      1.008   ; qtot -5.449
  1417          H   1178    ASN   HD22   1417     0.4196      1.008   ; qtot -5.029
  1418          C   1178    ASN      C   1418     0.5973      12.01   ; qtot -4.432
  1419          O   1178    ASN      O   1419    -0.5679         16   ; qtot -5
; residue 1179 ILE rtp ILE  q  0.0
  1420          N   1179    ILE      N   1420    -0.4157      14.01   ; qtot -5.416
  1421          H   1179    ILE      H   1421     0.2719      1.008   ; qtot -5.144
  1422         CT   1179    ILE     CA   1422    -0.0597      12.01   ; qtot -5.203
  1423         H1   1179    ILE     HA   1423     0.0869      1.008   ; qtot -5.117
  1424         CT   1179    ILE     CB   1424     0.1303      12.01   ; qtot -4.986
  1425         HC   1179    ILE     HB   1425     0.0187      1.008   ; qtot -4.968
  1426         CT   1179    ILE    CG2   1426    -0.3204      12.01   ; qtot -5.288
  1427         HC   1179    ILE   HG21   1427     0.0882      1.008   ; qtot -5.2
  1428         HC   1179    ILE   HG22   1428     0.0882      1.008   ; qtot -5.112
  1429         HC   1179    ILE   HG23   1429     0.0882      1.008   ; qtot -5.023
  1430         CT   1179    ILE    CG1   1430     -0.043      12.01   ; qtot -5.066
  1431         HC   1179    ILE   HG11   1431     0.0236      1.008   ; qtot -5.043
  1432         HC   1179    ILE   HG12   1432     0.0236      1.008   ; qtot -5.019
  1433         CT   1179    ILE     CD   1433     -0.066      12.01   ; qtot -5.085
  1434         HC   1179    ILE    HD1   1434     0.0186      1.008   ; qtot -5.067
  1435         HC   1179    ILE    HD2   1435     0.0186      1.008   ; qtot -5.048
  1436         HC   1179    ILE    HD3   1436     0.0186      1.008   ; qtot -5.029
  1437          C   1179    ILE      C   1437     0.5973      12.01   ; qtot -4.432
  1438          O   1179    ILE      O   1438    -0.5679         16   ; qtot -5
; residue 1180 VAL rtp VAL  q  0.0
  1439          N   1180    VAL      N   1439    -0.4157      14.01   ; qtot -5.416
  1440          H   1180    VAL      H   1440     0.2719      1.008   ; qtot -5.144
  1441         CT   1180    VAL     CA   1441    -0.0875      12.01   ; qtot -5.231
  1442         H1   1180    VAL     HA   1442     0.0969      1.008   ; qtot -5.134
  1443         CT   1180    VAL     CB   1443     0.2985      12.01   ; qtot -4.836
  1444         HC   1180    VAL     HB   1444    -0.0297      1.008   ; qtot -4.866
  1445         CT   1180    VAL    CG1   1445    -0.3192      12.01   ; qtot -5.185
  1446         HC   1180    VAL   HG11   1446     0.0791      1.008   ; qtot -5.106
  1447         HC   1180    VAL   HG12   1447     0.0791      1.008   ; qtot -5.027
  1448         HC   1180    VAL   HG13   1448     0.0791      1.008   ; qtot -4.947
  1449         CT   1180    VAL    CG2   1449    -0.3192      12.01   ; qtot -5.267
  1450         HC   1180    VAL   HG21   1450     0.0791      1.008   ; qtot -5.188
  1451         HC   1180    VAL   HG22   1451     0.0791      1.008   ; qtot -5.108
  1452         HC   1180    VAL   HG23   1452     0.0791      1.008   ; qtot -5.029
  1453          C   1180    VAL      C   1453     0.5973      12.01   ; qtot -4.432
  1454          O   1180    VAL      O   1454    -0.5679         16   ; qtot -5
; residue 1181 ARG rtp ARG  q +1.0
  1455          N   1181    ARG      N   1455    -0.3479      14.01   ; qtot -5.348
  1456          H   1181    ARG      H   1456     0.2747      1.008   ; qtot -5.073
  1457         CT   1181    ARG     CA   1457    -0.2637      12.01   ; qtot -5.337
  1458         H1   1181    ARG     HA   1458      0.156      1.008   ; qtot -5.181
  1459         CT   1181    ARG     CB   1459    -0.0007      12.01   ; qtot -5.182
  1460         HC   1181    ARG    HB1   1460     0.0327      1.008   ; qtot -5.149
  1461         HC   1181    ARG    HB2   1461     0.0327      1.008   ; qtot -5.116
  1462         CT   1181    ARG     CG   1462      0.039      12.01   ; qtot -5.077
  1463         HC   1181    ARG    HG1   1463     0.0285      1.008   ; qtot -5.049
  1464         HC   1181    ARG    HG2   1464     0.0285      1.008   ; qtot -5.02
  1465         CT   1181    ARG     CD   1465     0.0486      12.01   ; qtot -4.972
  1466         H1   1181    ARG    HD1   1466     0.0687      1.008   ; qtot -4.903
  1467         H1   1181    ARG    HD2   1467     0.0687      1.008   ; qtot -4.834
  1468         N2   1181    ARG     NE   1468    -0.5295      14.01   ; qtot -5.364
  1469          H   1181    ARG     HE   1469     0.3456      1.008   ; qtot -5.018
  1470         CA   1181    ARG     CZ   1470     0.8076      12.01   ; qtot -4.21
  1471         N2   1181    ARG    NH1   1471    -0.8627      14.01   ; qtot -5.073
  1472          H   1181    ARG   HH11   1472     0.4478      1.008   ; qtot -4.625
  1473          H   1181    ARG   HH12   1473     0.4478      1.008   ; qtot -4.178
  1474         N2   1181    ARG    NH2   1474    -0.8627      14.01   ; qtot -5.04
  1475          H   1181    ARG   HH21   1475     0.4478      1.008   ; qtot -4.592
  1476          H   1181    ARG   HH22   1476     0.4478      1.008   ; qtot -4.145
  1477          C   1181    ARG      C   1477     0.7341      12.01   ; qtot -3.411
  1478          O   1181    ARG      O   1478    -0.5894         16   ; qtot -4
; residue 1182 CYS rtp CYS  q  0.0
  1479          N   1182    CYS      N   1479    -0.4157      14.01   ; qtot -4.416
  1480          H   1182    CYS      H   1480     0.2719      1.008   ; qtot -4.144
  1481         CT   1182    CYS     CA   1481     0.0213      12.01   ; qtot -4.122
  1482         H1   1182    CYS     HA   1482     0.1124      1.008   ; qtot -4.01
  1483         CT   1182    CYS     CB   1483    -0.1231      12.01   ; qtot -4.133
  1484         H1   1182    CYS    HB1   1484     0.1112      1.008   ; qtot -4.022
  1485         H1   1182    CYS    HB2   1485     0.1112      1.008   ; qtot -3.911
  1486         SH   1182    CYS     SG   1486    -0.3119      32.06   ; qtot -4.223
  1487         HS   1182    CYS     HG   1487     0.1933      1.008   ; qtot -4.029
  1488          C   1182    CYS      C   1488     0.5973      12.01   ; qtot -3.432
  1489          O   1182    CYS      O   1489    -0.5679         16   ; qtot -4
; residue 1183 ILE rtp ILE  q  0.0
  1490          N   1183    ILE      N   1490    -0.4157      14.01   ; qtot -4.416
  1491          H   1183    ILE      H   1491     0.2719      1.008   ; qtot -4.144
  1492         CT   1183    ILE     CA   1492    -0.0597      12.01   ; qtot -4.203
  1493         H1   1183    ILE     HA   1493     0.0869      1.008   ; qtot -4.117
  1494         CT   1183    ILE     CB   1494     0.1303      12.01   ; qtot -3.986
  1495         HC   1183    ILE     HB   1495     0.0187      1.008   ; qtot -3.968
  1496         CT   1183    ILE    CG2   1496    -0.3204      12.01   ; qtot -4.288
  1497         HC   1183    ILE   HG21   1497     0.0882      1.008   ; qtot -4.2
  1498         HC   1183    ILE   HG22   1498     0.0882      1.008   ; qtot -4.112
  1499         HC   1183    ILE   HG23   1499     0.0882      1.008   ; qtot -4.023
  1500         CT   1183    ILE    CG1   1500     -0.043      12.01   ; qtot -4.066
  1501         HC   1183    ILE   HG11   1501     0.0236      1.008   ; qtot -4.043
  1502         HC   1183    ILE   HG12   1502     0.0236      1.008   ; qtot -4.019
  1503         CT   1183    ILE     CD   1503     -0.066      12.01   ; qtot -4.085
  1504         HC   1183    ILE    HD1   1504     0.0186      1.008   ; qtot -4.067
  1505         HC   1183    ILE    HD2   1505     0.0186      1.008   ; qtot -4.048
  1506         HC   1183    ILE    HD3   1506     0.0186      1.008   ; qtot -4.029
  1507          C   1183    ILE      C   1507     0.5973      12.01   ; qtot -3.432
  1508          O   1183    ILE      O   1508    -0.5679         16   ; qtot -4
; residue 1184 GLY rtp GLY  q  0.0
  1509          N   1184    GLY      N   1509    -0.4157      14.01   ; qtot -4.416
  1510          H   1184    GLY      H   1510     0.2719      1.008   ; qtot -4.144
  1511         CT   1184    GLY     CA   1511    -0.0252      12.01   ; qtot -4.169
  1512         H1   1184    GLY    HA1   1512     0.0698      1.008   ; qtot -4.099
  1513         H1   1184    GLY    HA2   1513     0.0698      1.008   ; qtot -4.029
  1514          C   1184    GLY      C   1514     0.5973      12.01   ; qtot -3.432
  1515          O   1184    GLY      O   1515    -0.5679         16   ; qtot -4
; residue 1185 VAL rtp VAL  q  0.0
  1516          N   1185    VAL      N   1516    -0.4157      14.01   ; qtot -4.416
  1517          H   1185    VAL      H   1517     0.2719      1.008   ; qtot -4.144
  1518         CT   1185    VAL     CA   1518    -0.0875      12.01   ; qtot -4.231
  1519         H1   1185    VAL     HA   1519     0.0969      1.008   ; qtot -4.134
  1520         CT   1185    VAL     CB   1520     0.2985      12.01   ; qtot -3.836
  1521         HC   1185    VAL     HB   1521    -0.0297      1.008   ; qtot -3.866
  1522         CT   1185    VAL    CG1   1522    -0.3192      12.01   ; qtot -4.185
  1523         HC   1185    VAL   HG11   1523     0.0791      1.008   ; qtot -4.106
  1524         HC   1185    VAL   HG12   1524     0.0791      1.008   ; qtot -4.027
  1525         HC   1185    VAL   HG13   1525     0.0791      1.008   ; qtot -3.947
  1526         CT   1185    VAL    CG2   1526    -0.3192      12.01   ; qtot -4.267
  1527         HC   1185    VAL   HG21   1527     0.0791      1.008   ; qtot -4.188
  1528         HC   1185    VAL   HG22   1528     0.0791      1.008   ; qtot -4.108
  1529         HC   1185    VAL   HG23   1529     0.0791      1.008   ; qtot -4.029
  1530          C   1185    VAL      C   1530     0.5973      12.01   ; qtot -3.432
  1531          O   1185    VAL      O   1531    -0.5679         16   ; qtot -4
; residue 1186 SER rtp SER  q  0.0
  1532          N   1186    SER      N   1532    -0.4157      14.01   ; qtot -4.416
  1533          H   1186    SER      H   1533     0.2719      1.008   ; qtot -4.144
  1534         CT   1186    SER     CA   1534    -0.0249      12.01   ; qtot -4.169
  1535         H1   1186    SER     HA   1535     0.0843      1.008   ; qtot -4.084
  1536         CT   1186    SER     CB   1536     0.2117      12.01   ; qtot -3.873
  1537         H1   1186    SER    HB1   1537     0.0352      1.008   ; qtot -3.837
  1538         H1   1186    SER    HB2   1538     0.0352      1.008   ; qtot -3.802
  1539         OH   1186    SER     OG   1539    -0.6546         16   ; qtot -4.457
  1540         HO   1186    SER     HG   1540     0.4275      1.008   ; qtot -4.029
  1541          C   1186    SER      C   1541     0.5973      12.01   ; qtot -3.432
  1542          O   1186    SER      O   1542    -0.5679         16   ; qtot -4
; residue 1187 LEU rtp LEU  q  0.0
  1543          N   1187    LEU      N   1543    -0.4157      14.01   ; qtot -4.416
  1544          H   1187    LEU      H   1544     0.2719      1.008   ; qtot -4.144
  1545         CT   1187    LEU     CA   1545    -0.0518      12.01   ; qtot -4.196
  1546         H1   1187    LEU     HA   1546     0.0922      1.008   ; qtot -4.103
  1547         CT   1187    LEU     CB   1547    -0.1102      12.01   ; qtot -4.214
  1548         HC   1187    LEU    HB1   1548     0.0457      1.008   ; qtot -4.168
  1549         HC   1187    LEU    HB2   1549     0.0457      1.008   ; qtot -4.122
  1550         CT   1187    LEU     CG   1550     0.3531      12.01   ; qtot -3.769
  1551         HC   1187    LEU     HG   1551    -0.0361      1.008   ; qtot -3.805
  1552         CT   1187    LEU    CD1   1552    -0.4121      12.01   ; qtot -4.217
  1553         HC   1187    LEU   HD11   1553        0.1      1.008   ; qtot -4.117
  1554         HC   1187    LEU   HD12   1554        0.1      1.008   ; qtot -4.017
  1555         HC   1187    LEU   HD13   1555        0.1      1.008   ; qtot -3.917
  1556         CT   1187    LEU    CD2   1556    -0.4121      12.01   ; qtot -4.329
  1557         HC   1187    LEU   HD21   1557        0.1      1.008   ; qtot -4.229
  1558         HC   1187    LEU   HD22   1558        0.1      1.008   ; qtot -4.129
  1559         HC   1187    LEU   HD23   1559        0.1      1.008   ; qtot -4.029
  1560          C   1187    LEU      C   1560     0.5973      12.01   ; qtot -3.432
  1561          O   1187    LEU      O   1561    -0.5679         16   ; qtot -4
; residue 1188 GLN rtp GLN  q  0.0
  1562          N   1188    GLN      N   1562    -0.4157      14.01   ; qtot -4.416
  1563          H   1188    GLN      H   1563     0.2719      1.008   ; qtot -4.144
  1564         CT   1188    GLN     CA   1564    -0.0031      12.01   ; qtot -4.147
  1565         H1   1188    GLN     HA   1565      0.085      1.008   ; qtot -4.062
  1566         CT   1188    GLN     CB   1566    -0.0036      12.01   ; qtot -4.065
  1567         HC   1188    GLN    HB1   1567     0.0171      1.008   ; qtot -4.048
  1568         HC   1188    GLN    HB2   1568     0.0171      1.008   ; qtot -4.031
  1569         CT   1188    GLN     CG   1569    -0.0645      12.01   ; qtot -4.096
  1570         HC   1188    GLN    HG1   1570     0.0352      1.008   ; qtot -4.061
  1571         HC   1188    GLN    HG2   1571     0.0352      1.008   ; qtot -4.025
  1572          C   1188    GLN     CD   1572     0.6951      12.01   ; qtot -3.33
  1573          O   1188    GLN    OE1   1573    -0.6086         16   ; qtot -3.939
  1574          N   1188    GLN    NE2   1574    -0.9407      14.01   ; qtot -4.88
  1575          H   1188    GLN   HE21   1575     0.4251      1.008   ; qtot -4.454
  1576          H   1188    GLN   HE22   1576     0.4251      1.008   ; qtot -4.029
  1577          C   1188    GLN      C   1577     0.5973      12.01   ; qtot -3.432
  1578          O   1188    GLN      O   1578    -0.5679         16   ; qtot -4
; residue 1189 SER rtp SER  q  0.0
  1579          N   1189    SER      N   1579    -0.4157      14.01   ; qtot -4.416
  1580          H   1189    SER      H   1580     0.2719      1.008   ; qtot -4.144
  1581         CT   1189    SER     CA   1581    -0.0249      12.01   ; qtot -4.169
  1582         H1   1189    SER     HA   1582     0.0843      1.008   ; qtot -4.084
  1583         CT   1189    SER     CB   1583     0.2117      12.01   ; qtot -3.873
  1584         H1   1189    SER    HB1   1584     0.0352      1.008   ; qtot -3.837
  1585         H1   1189    SER    HB2   1585     0.0352      1.008   ; qtot -3.802
  1586         OH   1189    SER     OG   1586    -0.6546         16   ; qtot -4.457
  1587         HO   1189    SER     HG   1587     0.4275      1.008   ; qtot -4.029
  1588          C   1189    SER      C   1588     0.5973      12.01   ; qtot -3.432
  1589          O   1189    SER      O   1589    -0.5679         16   ; qtot -4
; residue 1190 LEU rtp LEU  q  0.0
  1590          N   1190    LEU      N   1590    -0.4157      14.01   ; qtot -4.416
  1591          H   1190    LEU      H   1591     0.2719      1.008   ; qtot -4.144
  1592         CT   1190    LEU     CA   1592    -0.0518      12.01   ; qtot -4.196
  1593         H1   1190    LEU     HA   1593     0.0922      1.008   ; qtot -4.103
  1594         CT   1190    LEU     CB   1594    -0.1102      12.01   ; qtot -4.214
  1595         HC   1190    LEU    HB1   1595     0.0457      1.008   ; qtot -4.168
  1596         HC   1190    LEU    HB2   1596     0.0457      1.008   ; qtot -4.122
  1597         CT   1190    LEU     CG   1597     0.3531      12.01   ; qtot -3.769
  1598         HC   1190    LEU     HG   1598    -0.0361      1.008   ; qtot -3.805
  1599         CT   1190    LEU    CD1   1599    -0.4121      12.01   ; qtot -4.217
  1600         HC   1190    LEU   HD11   1600        0.1      1.008   ; qtot -4.117
  1601         HC   1190    LEU   HD12   1601        0.1      1.008   ; qtot -4.017
  1602         HC   1190    LEU   HD13   1602        0.1      1.008   ; qtot -3.917
  1603         CT   1190    LEU    CD2   1603    -0.4121      12.01   ; qtot -4.329
  1604         HC   1190    LEU   HD21   1604        0.1      1.008   ; qtot -4.229
  1605         HC   1190    LEU   HD22   1605        0.1      1.008   ; qtot -4.129
  1606         HC   1190    LEU   HD23   1606        0.1      1.008   ; qtot -4.029
  1607          C   1190    LEU      C   1607     0.5973      12.01   ; qtot -3.432
  1608          O   1190    LEU      O   1608    -0.5679         16   ; qtot -4
; residue 1191 PRO rtp PRO  q  0.0
  1609          N   1191    PRO      N   1609    -0.2548      14.01   ; qtot -4.255
  1610         CT   1191    PRO     CD   1610     0.0192      12.01   ; qtot -4.236
  1611         H1   1191    PRO    HD1   1611     0.0391      1.008   ; qtot -4.196
  1612         H1   1191    PRO    HD2   1612     0.0391      1.008   ; qtot -4.157
  1613         CT   1191    PRO     CG   1613     0.0189      12.01   ; qtot -4.138
  1614         HC   1191    PRO    HG1   1614     0.0213      1.008   ; qtot -4.117
  1615         HC   1191    PRO    HG2   1615     0.0213      1.008   ; qtot -4.096
  1616         CT   1191    PRO     CB   1616     -0.007      12.01   ; qtot -4.103
  1617         HC   1191    PRO    HB1   1617     0.0253      1.008   ; qtot -4.078
  1618         HC   1191    PRO    HB2   1618     0.0253      1.008   ; qtot -4.052
  1619         CT   1191    PRO     CA   1619    -0.0266      12.01   ; qtot -4.079
  1620         H1   1191    PRO     HA   1620     0.0641      1.008   ; qtot -4.015
  1621          C   1191    PRO      C   1621     0.5896      12.01   ; qtot -3.425
  1622          O   1191    PRO      O   1622    -0.5748         16   ; qtot -4
; residue 1192 ARG rtp ARG  q +1.0
  1623          N   1192    ARG      N   1623    -0.3479      14.01   ; qtot -4.348
  1624          H   1192    ARG      H   1624     0.2747      1.008   ; qtot -4.073
  1625         CT   1192    ARG     CA   1625    -0.2637      12.01   ; qtot -4.337
  1626         H1   1192    ARG     HA   1626      0.156      1.008   ; qtot -4.181
  1627         CT   1192    ARG     CB   1627    -0.0007      12.01   ; qtot -4.182
  1628         HC   1192    ARG    HB1   1628     0.0327      1.008   ; qtot -4.149
  1629         HC   1192    ARG    HB2   1629     0.0327      1.008   ; qtot -4.116
  1630         CT   1192    ARG     CG   1630      0.039      12.01   ; qtot -4.077
  1631         HC   1192    ARG    HG1   1631     0.0285      1.008   ; qtot -4.049
  1632         HC   1192    ARG    HG2   1632     0.0285      1.008   ; qtot -4.02
  1633         CT   1192    ARG     CD   1633     0.0486      12.01   ; qtot -3.972
  1634         H1   1192    ARG    HD1   1634     0.0687      1.008   ; qtot -3.903
  1635         H1   1192    ARG    HD2   1635     0.0687      1.008   ; qtot -3.834
  1636         N2   1192    ARG     NE   1636    -0.5295      14.01   ; qtot -4.364
  1637          H   1192    ARG     HE   1637     0.3456      1.008   ; qtot -4.018
  1638         CA   1192    ARG     CZ   1638     0.8076      12.01   ; qtot -3.21
  1639         N2   1192    ARG    NH1   1639    -0.8627      14.01   ; qtot -4.073
  1640          H   1192    ARG   HH11   1640     0.4478      1.008   ; qtot -3.625
  1641          H   1192    ARG   HH12   1641     0.4478      1.008   ; qtot -3.178
  1642         N2   1192    ARG    NH2   1642    -0.8627      14.01   ; qtot -4.04
  1643          H   1192    ARG   HH21   1643     0.4478      1.008   ; qtot -3.592
  1644          H   1192    ARG   HH22   1644     0.4478      1.008   ; qtot -3.145
  1645          C   1192    ARG      C   1645     0.7341      12.01   ; qtot -2.411
  1646          O   1192    ARG      O   1646    -0.5894         16   ; qtot -3
; residue 1193 PHE rtp PHE  q  0.0
  1647          N   1193    PHE      N   1647    -0.4157      14.01   ; qtot -3.416
  1648          H   1193    PHE      H   1648     0.2719      1.008   ; qtot -3.144
  1649         CT   1193    PHE     CA   1649    -0.0024      12.01   ; qtot -3.146
  1650         H1   1193    PHE     HA   1650     0.0978      1.008   ; qtot -3.048
  1651         CT   1193    PHE     CB   1651    -0.0343      12.01   ; qtot -3.083
  1652         HC   1193    PHE    HB1   1652     0.0295      1.008   ; qtot -3.053
  1653         HC   1193    PHE    HB2   1653     0.0295      1.008   ; qtot -3.024
  1654         CA   1193    PHE     CG   1654     0.0118      12.01   ; qtot -3.012
  1655         CA   1193    PHE    CD1   1655    -0.1256      12.01   ; qtot -3.137
  1656         HA   1193    PHE    HD1   1656      0.133      1.008   ; qtot -3.004
  1657         CA   1193    PHE    CE1   1657    -0.1704      12.01   ; qtot -3.175
  1658         HA   1193    PHE    HE1   1658      0.143      1.008   ; qtot -3.032
  1659         CA   1193    PHE     CZ   1659    -0.1072      12.01   ; qtot -3.139
  1660         HA   1193    PHE     HZ   1660     0.1297      1.008   ; qtot -3.009
  1661         CA   1193    PHE    CE2   1661    -0.1704      12.01   ; qtot -3.18
  1662         HA   1193    PHE    HE2   1662      0.143      1.008   ; qtot -3.037
  1663         CA   1193    PHE    CD2   1663    -0.1256      12.01   ; qtot -3.162
  1664         HA   1193    PHE    HD2   1664      0.133      1.008   ; qtot -3.029
  1665          C   1193    PHE      C   1665     0.5973      12.01   ; qtot -2.432
  1666          O   1193    PHE      O   1666    -0.5679         16   ; qtot -3
; residue 1194 ILE rtp ILE  q  0.0
  1667          N   1194    ILE      N   1667    -0.4157      14.01   ; qtot -3.416
  1668          H   1194    ILE      H   1668     0.2719      1.008   ; qtot -3.144
  1669         CT   1194    ILE     CA   1669    -0.0597      12.01   ; qtot -3.203
  1670         H1   1194    ILE     HA   1670     0.0869      1.008   ; qtot -3.117
  1671         CT   1194    ILE     CB   1671     0.1303      12.01   ; qtot -2.986
  1672         HC   1194    ILE     HB   1672     0.0187      1.008   ; qtot -2.968
  1673         CT   1194    ILE    CG2   1673    -0.3204      12.01   ; qtot -3.288
  1674         HC   1194    ILE   HG21   1674     0.0882      1.008   ; qtot -3.2
  1675         HC   1194    ILE   HG22   1675     0.0882      1.008   ; qtot -3.112
  1676         HC   1194    ILE   HG23   1676     0.0882      1.008   ; qtot -3.023
  1677         CT   1194    ILE    CG1   1677     -0.043      12.01   ; qtot -3.066
  1678         HC   1194    ILE   HG11   1678     0.0236      1.008   ; qtot -3.043
  1679         HC   1194    ILE   HG12   1679     0.0236      1.008   ; qtot -3.019
  1680         CT   1194    ILE     CD   1680     -0.066      12.01   ; qtot -3.085
  1681         HC   1194    ILE    HD1   1681     0.0186      1.008   ; qtot -3.067
  1682         HC   1194    ILE    HD2   1682     0.0186      1.008   ; qtot -3.048
  1683         HC   1194    ILE    HD3   1683     0.0186      1.008   ; qtot -3.029
  1684          C   1194    ILE      C   1684     0.5973      12.01   ; qtot -2.432
  1685          O   1194    ILE      O   1685    -0.5679         16   ; qtot -3
; residue 1195 LEU rtp LEU  q  0.0
  1686          N   1195    LEU      N   1686    -0.4157      14.01   ; qtot -3.416
  1687          H   1195    LEU      H   1687     0.2719      1.008   ; qtot -3.144
  1688         CT   1195    LEU     CA   1688    -0.0518      12.01   ; qtot -3.196
  1689         H1   1195    LEU     HA   1689     0.0922      1.008   ; qtot -3.103
  1690         CT   1195    LEU     CB   1690    -0.1102      12.01   ; qtot -3.214
  1691         HC   1195    LEU    HB1   1691     0.0457      1.008   ; qtot -3.168
  1692         HC   1195    LEU    HB2   1692     0.0457      1.008   ; qtot -3.122
  1693         CT   1195    LEU     CG   1693     0.3531      12.01   ; qtot -2.769
  1694         HC   1195    LEU     HG   1694    -0.0361      1.008   ; qtot -2.805
  1695         CT   1195    LEU    CD1   1695    -0.4121      12.01   ; qtot -3.217
  1696         HC   1195    LEU   HD11   1696        0.1      1.008   ; qtot -3.117
  1697         HC   1195    LEU   HD12   1697        0.1      1.008   ; qtot -3.017
  1698         HC   1195    LEU   HD13   1698        0.1      1.008   ; qtot -2.917
  1699         CT   1195    LEU    CD2   1699    -0.4121      12.01   ; qtot -3.329
  1700         HC   1195    LEU   HD21   1700        0.1      1.008   ; qtot -3.229
  1701         HC   1195    LEU   HD22   1701        0.1      1.008   ; qtot -3.129
  1702         HC   1195    LEU   HD23   1702        0.1      1.008   ; qtot -3.029
  1703          C   1195    LEU      C   1703     0.5973      12.01   ; qtot -2.432
  1704          O   1195    LEU      O   1704    -0.5679         16   ; qtot -3
; residue 1196 LEU rtp LEU  q  0.0
  1705          N   1196    LEU      N   1705    -0.4157      14.01   ; qtot -3.416
  1706          H   1196    LEU      H   1706     0.2719      1.008   ; qtot -3.144
  1707         CT   1196    LEU     CA   1707    -0.0518      12.01   ; qtot -3.196
  1708         H1   1196    LEU     HA   1708     0.0922      1.008   ; qtot -3.103
  1709         CT   1196    LEU     CB   1709    -0.1102      12.01   ; qtot -3.214
  1710         HC   1196    LEU    HB1   1710     0.0457      1.008   ; qtot -3.168
  1711         HC   1196    LEU    HB2   1711     0.0457      1.008   ; qtot -3.122
  1712         CT   1196    LEU     CG   1712     0.3531      12.01   ; qtot -2.769
  1713         HC   1196    LEU     HG   1713    -0.0361      1.008   ; qtot -2.805
  1714         CT   1196    LEU    CD1   1714    -0.4121      12.01   ; qtot -3.217
  1715         HC   1196    LEU   HD11   1715        0.1      1.008   ; qtot -3.117
  1716         HC   1196    LEU   HD12   1716        0.1      1.008   ; qtot -3.017
  1717         HC   1196    LEU   HD13   1717        0.1      1.008   ; qtot -2.917
  1718         CT   1196    LEU    CD2   1718    -0.4121      12.01   ; qtot -3.329
  1719         HC   1196    LEU   HD21   1719        0.1      1.008   ; qtot -3.229
  1720         HC   1196    LEU   HD22   1720        0.1      1.008   ; qtot -3.129
  1721         HC   1196    LEU   HD23   1721        0.1      1.008   ; qtot -3.029
  1722          C   1196    LEU      C   1722     0.5973      12.01   ; qtot -2.432
  1723          O   1196    LEU      O   1723    -0.5679         16   ; qtot -3
; residue 1197 GLU rtp GLU  q -1.0
  1724          N   1197    GLU      N   1724    -0.5163      14.01   ; qtot -3.516
  1725          H   1197    GLU      H   1725     0.2936      1.008   ; qtot -3.223
  1726         CT   1197    GLU     CA   1726     0.0397      12.01   ; qtot -3.183
  1727         H1   1197    GLU     HA   1727     0.1105      1.008   ; qtot -3.072
  1728         CT   1197    GLU     CB   1728      0.056      12.01   ; qtot -3.016
  1729         HC   1197    GLU    HB1   1729    -0.0173      1.008   ; qtot -3.034
  1730         HC   1197    GLU    HB2   1730    -0.0173      1.008   ; qtot -3.051
  1731         CT   1197    GLU     CG   1731     0.0136      12.01   ; qtot -3.037
  1732         HC   1197    GLU    HG1   1732    -0.0425      1.008   ; qtot -3.08
  1733         HC   1197    GLU    HG2   1733    -0.0425      1.008   ; qtot -3.122
  1734          C   1197    GLU     CD   1734     0.8054      12.01   ; qtot -2.317
  1735         O2   1197    GLU    OE1   1735    -0.8188         16   ; qtot -3.136
  1736         O2   1197    GLU    OE2   1736    -0.8188         16   ; qtot -3.955
  1737          C   1197    GLU      C   1737     0.5366      12.01   ; qtot -3.418
  1738          O   1197    GLU      O   1738    -0.5819         16   ; qtot -4
; residue 1198 LEU rtp LEU  q  0.0
  1739          N   1198    LEU      N   1739    -0.4157      14.01   ; qtot -4.416
  1740          H   1198    LEU      H   1740     0.2719      1.008   ; qtot -4.144
  1741         CT   1198    LEU     CA   1741    -0.0518      12.01   ; qtot -4.196
  1742         H1   1198    LEU     HA   1742     0.0922      1.008   ; qtot -4.103
  1743         CT   1198    LEU     CB   1743    -0.1102      12.01   ; qtot -4.214
  1744         HC   1198    LEU    HB1   1744     0.0457      1.008   ; qtot -4.168
  1745         HC   1198    LEU    HB2   1745     0.0457      1.008   ; qtot -4.122
  1746         CT   1198    LEU     CG   1746     0.3531      12.01   ; qtot -3.769
  1747         HC   1198    LEU     HG   1747    -0.0361      1.008   ; qtot -3.805
  1748         CT   1198    LEU    CD1   1748    -0.4121      12.01   ; qtot -4.217
  1749         HC   1198    LEU   HD11   1749        0.1      1.008   ; qtot -4.117
  1750         HC   1198    LEU   HD12   1750        0.1      1.008   ; qtot -4.017
  1751         HC   1198    LEU   HD13   1751        0.1      1.008   ; qtot -3.917
  1752         CT   1198    LEU    CD2   1752    -0.4121      12.01   ; qtot -4.329
  1753         HC   1198    LEU   HD21   1753        0.1      1.008   ; qtot -4.229
  1754         HC   1198    LEU   HD22   1754        0.1      1.008   ; qtot -4.129
  1755         HC   1198    LEU   HD23   1755        0.1      1.008   ; qtot -4.029
  1756          C   1198    LEU      C   1756     0.5973      12.01   ; qtot -3.432
  1757          O   1198    LEU      O   1757    -0.5679         16   ; qtot -4
; residue 1199 MET rtp MET  q  0.0
  1758          N   1199    MET      N   1758    -0.4157      14.01   ; qtot -4.416
  1759          H   1199    MET      H   1759     0.2719      1.008   ; qtot -4.144
  1760         CT   1199    MET     CA   1760    -0.0237      12.01   ; qtot -4.167
  1761         H1   1199    MET     HA   1761      0.088      1.008   ; qtot -4.079
  1762         CT   1199    MET     CB   1762     0.0342      12.01   ; qtot -4.045
  1763         HC   1199    MET    HB1   1763     0.0241      1.008   ; qtot -4.021
  1764         HC   1199    MET    HB2   1764     0.0241      1.008   ; qtot -3.997
  1765         CT   1199    MET     CG   1765     0.0018      12.01   ; qtot -3.995
  1766         H1   1199    MET    HG1   1766      0.044      1.008   ; qtot -3.951
  1767         H1   1199    MET    HG2   1767      0.044      1.008   ; qtot -3.907
  1768          S   1199    MET     SD   1768    -0.2737      32.06   ; qtot -4.181
  1769         CT   1199    MET     CE   1769    -0.0536      12.01   ; qtot -4.235
  1770         H1   1199    MET    HE1   1770     0.0684      1.008   ; qtot -4.166
  1771         H1   1199    MET    HE2   1771     0.0684      1.008   ; qtot -4.098
  1772         H1   1199    MET    HE3   1772     0.0684      1.008   ; qtot -4.029
  1773          C   1199    MET      C   1773     0.5973      12.01   ; qtot -3.432
  1774          O   1199    MET      O   1774    -0.5679         16   ; qtot -4
; residue 1200 ALA rtp ALA  q  0.0
  1775          N   1200    ALA      N   1775    -0.4157      14.01   ; qtot -4.416
  1776          H   1200    ALA      H   1776     0.2719      1.008   ; qtot -4.144
  1777         CT   1200    ALA     CA   1777     0.0337      12.01   ; qtot -4.11
  1778         H1   1200    ALA     HA   1778     0.0823      1.008   ; qtot -4.028
  1779         CT   1200    ALA     CB   1779    -0.1825      12.01   ; qtot -4.21
  1780         HC   1200    ALA    HB1   1780     0.0603      1.008   ; qtot -4.15
  1781         HC   1200    ALA    HB2   1781     0.0603      1.008   ; qtot -4.09
  1782         HC   1200    ALA    HB3   1782     0.0603      1.008   ; qtot -4.029
  1783          C   1200    ALA      C   1783     0.5973      12.01   ; qtot -3.432
  1784          O   1200    ALA      O   1784    -0.5679         16   ; qtot -4
; residue 1201 GLY rtp GLY  q  0.0
  1785          N   1201    GLY      N   1785    -0.4157      14.01   ; qtot -4.416
  1786          H   1201    GLY      H   1786     0.2719      1.008   ; qtot -4.144
  1787         CT   1201    GLY     CA   1787    -0.0252      12.01   ; qtot -4.169
  1788         H1   1201    GLY    HA1   1788     0.0698      1.008   ; qtot -4.099
  1789         H1   1201    GLY    HA2   1789     0.0698      1.008   ; qtot -4.029
  1790          C   1201    GLY      C   1790     0.5973      12.01   ; qtot -3.432
  1791          O   1201    GLY      O   1791    -0.5679         16   ; qtot -4
; residue 1202 GLY rtp GLY  q  0.0
  1792          N   1202    GLY      N   1792    -0.4157      14.01   ; qtot -4.416
  1793          H   1202    GLY      H   1793     0.2719      1.008   ; qtot -4.144
  1794         CT   1202    GLY     CA   1794    -0.0252      12.01   ; qtot -4.169
  1795         H1   1202    GLY    HA1   1795     0.0698      1.008   ; qtot -4.099
  1796         H1   1202    GLY    HA2   1796     0.0698      1.008   ; qtot -4.029
  1797          C   1202    GLY      C   1797     0.5973      12.01   ; qtot -3.432
  1798          O   1202    GLY      O   1798    -0.5679         16   ; qtot -4
; residue 1203 ASP rtp ASP  q -1.0
  1799          N   1203    ASP      N   1799    -0.5163      14.01   ; qtot -4.516
  1800          H   1203    ASP      H   1800     0.2936      1.008   ; qtot -4.223
  1801         CT   1203    ASP     CA   1801     0.0381      12.01   ; qtot -4.185
  1802         H1   1203    ASP     HA   1802      0.088      1.008   ; qtot -4.097
  1803         CT   1203    ASP     CB   1803    -0.0303      12.01   ; qtot -4.127
  1804         HC   1203    ASP    HB1   1804    -0.0122      1.008   ; qtot -4.139
  1805         HC   1203    ASP    HB2   1805    -0.0122      1.008   ; qtot -4.151
  1806          C   1203    ASP     CG   1806     0.7994      12.01   ; qtot -3.352
  1807         O2   1203    ASP    OD1   1807    -0.8014         16   ; qtot -4.153
  1808         O2   1203    ASP    OD2   1808    -0.8014         16   ; qtot -4.955
  1809          C   1203    ASP      C   1809     0.5366      12.01   ; qtot -4.418
  1810          O   1203    ASP      O   1810    -0.5819         16   ; qtot -5
; residue 1204 LEU rtp LEU  q  0.0
  1811          N   1204    LEU      N   1811    -0.4157      14.01   ; qtot -5.416
  1812          H   1204    LEU      H   1812     0.2719      1.008   ; qtot -5.144
  1813         CT   1204    LEU     CA   1813    -0.0518      12.01   ; qtot -5.196
  1814         H1   1204    LEU     HA   1814     0.0922      1.008   ; qtot -5.103
  1815         CT   1204    LEU     CB   1815    -0.1102      12.01   ; qtot -5.214
  1816         HC   1204    LEU    HB1   1816     0.0457      1.008   ; qtot -5.168
  1817         HC   1204    LEU    HB2   1817     0.0457      1.008   ; qtot -5.122
  1818         CT   1204    LEU     CG   1818     0.3531      12.01   ; qtot -4.769
  1819         HC   1204    LEU     HG   1819    -0.0361      1.008   ; qtot -4.805
  1820         CT   1204    LEU    CD1   1820    -0.4121      12.01   ; qtot -5.217
  1821         HC   1204    LEU   HD11   1821        0.1      1.008   ; qtot -5.117
  1822         HC   1204    LEU   HD12   1822        0.1      1.008   ; qtot -5.017
  1823         HC   1204    LEU   HD13   1823        0.1      1.008   ; qtot -4.917
  1824         CT   1204    LEU    CD2   1824    -0.4121      12.01   ; qtot -5.329
  1825         HC   1204    LEU   HD21   1825        0.1      1.008   ; qtot -5.229
  1826         HC   1204    LEU   HD22   1826        0.1      1.008   ; qtot -5.129
  1827         HC   1204    LEU   HD23   1827        0.1      1.008   ; qtot -5.029
  1828          C   1204    LEU      C   1828     0.5973      12.01   ; qtot -4.432
  1829          O   1204    LEU      O   1829    -0.5679         16   ; qtot -5
; residue 1205 LYS rtp LYS  q +1.0
  1830          N   1205    LYS      N   1830    -0.3479      14.01   ; qtot -5.348
  1831          H   1205    LYS      H   1831     0.2747      1.008   ; qtot -5.073
  1832         CT   1205    LYS     CA   1832      -0.24      12.01   ; qtot -5.313
  1833         H1   1205    LYS     HA   1833     0.1426      1.008   ; qtot -5.171
  1834         CT   1205    LYS     CB   1834    -0.0094      12.01   ; qtot -5.18
  1835         HC   1205    LYS    HB1   1835     0.0362      1.008   ; qtot -5.144
  1836         HC   1205    LYS    HB2   1836     0.0362      1.008   ; qtot -5.108
  1837         CT   1205    LYS     CG   1837     0.0187      12.01   ; qtot -5.089
  1838         HC   1205    LYS    HG1   1838     0.0103      1.008   ; qtot -5.079
  1839         HC   1205    LYS    HG2   1839     0.0103      1.008   ; qtot -5.068
  1840         CT   1205    LYS     CD   1840    -0.0479      12.01   ; qtot -5.116
  1841         HC   1205    LYS    HD1   1841     0.0621      1.008   ; qtot -5.054
  1842         HC   1205    LYS    HD2   1842     0.0621      1.008   ; qtot -4.992
  1843         CT   1205    LYS     CE   1843    -0.0143      12.01   ; qtot -5.006
  1844         HP   1205    LYS    HE1   1844     0.1135      1.008   ; qtot -4.893
  1845         HP   1205    LYS    HE2   1845     0.1135      1.008   ; qtot -4.779
  1846         N3   1205    LYS     NZ   1846    -0.3854      14.01   ; qtot -5.165
  1847          H   1205    LYS    HZ1   1847       0.34      1.008   ; qtot -4.825
  1848          H   1205    LYS    HZ2   1848       0.34      1.008   ; qtot -4.485
  1849          H   1205    LYS    HZ3   1849       0.34      1.008   ; qtot -4.145
  1850          C   1205    LYS      C   1850     0.7341      12.01   ; qtot -3.411
  1851          O   1205    LYS      O   1851    -0.5894         16   ; qtot -4
; residue 1206 SER rtp SER  q  0.0
  1852          N   1206    SER      N   1852    -0.4157      14.01   ; qtot -4.416
  1853          H   1206    SER      H   1853     0.2719      1.008   ; qtot -4.144
  1854         CT   1206    SER     CA   1854    -0.0249      12.01   ; qtot -4.169
  1855         H1   1206    SER     HA   1855     0.0843      1.008   ; qtot -4.084
  1856         CT   1206    SER     CB   1856     0.2117      12.01   ; qtot -3.873
  1857         H1   1206    SER    HB1   1857     0.0352      1.008   ; qtot -3.837
  1858         H1   1206    SER    HB2   1858     0.0352      1.008   ; qtot -3.802
  1859         OH   1206    SER     OG   1859    -0.6546         16   ; qtot -4.457
  1860         HO   1206    SER     HG   1860     0.4275      1.008   ; qtot -4.029
  1861          C   1206    SER      C   1861     0.5973      12.01   ; qtot -3.432
  1862          O   1206    SER      O   1862    -0.5679         16   ; qtot -4
; residue 1207 PHE rtp PHE  q  0.0
  1863          N   1207    PHE      N   1863    -0.4157      14.01   ; qtot -4.416
  1864          H   1207    PHE      H   1864     0.2719      1.008   ; qtot -4.144
  1865         CT   1207    PHE     CA   1865    -0.0024      12.01   ; qtot -4.146
  1866         H1   1207    PHE     HA   1866     0.0978      1.008   ; qtot -4.048
  1867         CT   1207    PHE     CB   1867    -0.0343      12.01   ; qtot -4.083
  1868         HC   1207    PHE    HB1   1868     0.0295      1.008   ; qtot -4.053
  1869         HC   1207    PHE    HB2   1869     0.0295      1.008   ; qtot -4.024
  1870         CA   1207    PHE     CG   1870     0.0118      12.01   ; qtot -4.012
  1871         CA   1207    PHE    CD1   1871    -0.1256      12.01   ; qtot -4.137
  1872         HA   1207    PHE    HD1   1872      0.133      1.008   ; qtot -4.004
  1873         CA   1207    PHE    CE1   1873    -0.1704      12.01   ; qtot -4.175
  1874         HA   1207    PHE    HE1   1874      0.143      1.008   ; qtot -4.032
  1875         CA   1207    PHE     CZ   1875    -0.1072      12.01   ; qtot -4.139
  1876         HA   1207    PHE     HZ   1876     0.1297      1.008   ; qtot -4.009
  1877         CA   1207    PHE    CE2   1877    -0.1704      12.01   ; qtot -4.18
  1878         HA   1207    PHE    HE2   1878      0.143      1.008   ; qtot -4.037
  1879         CA   1207    PHE    CD2   1879    -0.1256      12.01   ; qtot -4.162
  1880         HA   1207    PHE    HD2   1880      0.133      1.008   ; qtot -4.029
  1881          C   1207    PHE      C   1881     0.5973      12.01   ; qtot -3.432
  1882          O   1207    PHE      O   1882    -0.5679         16   ; qtot -4
; residue 1208 LEU rtp LEU  q  0.0
  1883          N   1208    LEU      N   1883    -0.4157      14.01   ; qtot -4.416
  1884          H   1208    LEU      H   1884     0.2719      1.008   ; qtot -4.144
  1885         CT   1208    LEU     CA   1885    -0.0518      12.01   ; qtot -4.196
  1886         H1   1208    LEU     HA   1886     0.0922      1.008   ; qtot -4.103
  1887         CT   1208    LEU     CB   1887    -0.1102      12.01   ; qtot -4.214
  1888         HC   1208    LEU    HB1   1888     0.0457      1.008   ; qtot -4.168
  1889         HC   1208    LEU    HB2   1889     0.0457      1.008   ; qtot -4.122
  1890         CT   1208    LEU     CG   1890     0.3531      12.01   ; qtot -3.769
  1891         HC   1208    LEU     HG   1891    -0.0361      1.008   ; qtot -3.805
  1892         CT   1208    LEU    CD1   1892    -0.4121      12.01   ; qtot -4.217
  1893         HC   1208    LEU   HD11   1893        0.1      1.008   ; qtot -4.117
  1894         HC   1208    LEU   HD12   1894        0.1      1.008   ; qtot -4.017
  1895         HC   1208    LEU   HD13   1895        0.1      1.008   ; qtot -3.917
  1896         CT   1208    LEU    CD2   1896    -0.4121      12.01   ; qtot -4.329
  1897         HC   1208    LEU   HD21   1897        0.1      1.008   ; qtot -4.229
  1898         HC   1208    LEU   HD22   1898        0.1      1.008   ; qtot -4.129
  1899         HC   1208    LEU   HD23   1899        0.1      1.008   ; qtot -4.029
  1900          C   1208    LEU      C   1900     0.5973      12.01   ; qtot -3.432
  1901          O   1208    LEU      O   1901    -0.5679         16   ; qtot -4
; residue 1209 ARG rtp ARG  q +1.0
  1902          N   1209    ARG      N   1902    -0.3479      14.01   ; qtot -4.348
  1903          H   1209    ARG      H   1903     0.2747      1.008   ; qtot -4.073
  1904         CT   1209    ARG     CA   1904    -0.2637      12.01   ; qtot -4.337
  1905         H1   1209    ARG     HA   1905      0.156      1.008   ; qtot -4.181
  1906         CT   1209    ARG     CB   1906    -0.0007      12.01   ; qtot -4.182
  1907         HC   1209    ARG    HB1   1907     0.0327      1.008   ; qtot -4.149
  1908         HC   1209    ARG    HB2   1908     0.0327      1.008   ; qtot -4.116
  1909         CT   1209    ARG     CG   1909      0.039      12.01   ; qtot -4.077
  1910         HC   1209    ARG    HG1   1910     0.0285      1.008   ; qtot -4.049
  1911         HC   1209    ARG    HG2   1911     0.0285      1.008   ; qtot -4.02
  1912         CT   1209    ARG     CD   1912     0.0486      12.01   ; qtot -3.972
  1913         H1   1209    ARG    HD1   1913     0.0687      1.008   ; qtot -3.903
  1914         H1   1209    ARG    HD2   1914     0.0687      1.008   ; qtot -3.834
  1915         N2   1209    ARG     NE   1915    -0.5295      14.01   ; qtot -4.364
  1916          H   1209    ARG     HE   1916     0.3456      1.008   ; qtot -4.018
  1917         CA   1209    ARG     CZ   1917     0.8076      12.01   ; qtot -3.21
  1918         N2   1209    ARG    NH1   1918    -0.8627      14.01   ; qtot -4.073
  1919          H   1209    ARG   HH11   1919     0.4478      1.008   ; qtot -3.625
  1920          H   1209    ARG   HH12   1920     0.4478      1.008   ; qtot -3.178
  1921         N2   1209    ARG    NH2   1921    -0.8627      14.01   ; qtot -4.04
  1922          H   1209    ARG   HH21   1922     0.4478      1.008   ; qtot -3.592
  1923          H   1209    ARG   HH22   1923     0.4478      1.008   ; qtot -3.145
  1924          C   1209    ARG      C   1924     0.7341      12.01   ; qtot -2.411
  1925          O   1209    ARG      O   1925    -0.5894         16   ; qtot -3
; residue 1210 GLU rtp GLU  q -1.0
  1926          N   1210    GLU      N   1926    -0.5163      14.01   ; qtot -3.516
  1927          H   1210    GLU      H   1927     0.2936      1.008   ; qtot -3.223
  1928         CT   1210    GLU     CA   1928     0.0397      12.01   ; qtot -3.183
  1929         H1   1210    GLU     HA   1929     0.1105      1.008   ; qtot -3.072
  1930         CT   1210    GLU     CB   1930      0.056      12.01   ; qtot -3.016
  1931         HC   1210    GLU    HB1   1931    -0.0173      1.008   ; qtot -3.034
  1932         HC   1210    GLU    HB2   1932    -0.0173      1.008   ; qtot -3.051
  1933         CT   1210    GLU     CG   1933     0.0136      12.01   ; qtot -3.037
  1934         HC   1210    GLU    HG1   1934    -0.0425      1.008   ; qtot -3.08
  1935         HC   1210    GLU    HG2   1935    -0.0425      1.008   ; qtot -3.122
  1936          C   1210    GLU     CD   1936     0.8054      12.01   ; qtot -2.317
  1937         O2   1210    GLU    OE1   1937    -0.8188         16   ; qtot -3.136
  1938         O2   1210    GLU    OE2   1938    -0.8188         16   ; qtot -3.955
  1939          C   1210    GLU      C   1939     0.5366      12.01   ; qtot -3.418
  1940          O   1210    GLU      O   1940    -0.5819         16   ; qtot -4
; residue 1211 THR rtp THR  q  0.0
  1941          N   1211    THR      N   1941    -0.4157      14.01   ; qtot -4.416
  1942          H   1211    THR      H   1942     0.2719      1.008   ; qtot -4.144
  1943         CT   1211    THR     CA   1943    -0.0389      12.01   ; qtot -4.183
  1944         H1   1211    THR     HA   1944     0.1007      1.008   ; qtot -4.082
  1945         CT   1211    THR     CB   1945     0.3654      12.01   ; qtot -3.717
  1946         H1   1211    THR     HB   1946     0.0043      1.008   ; qtot -3.712
  1947         CT   1211    THR    CG2   1947    -0.2438      12.01   ; qtot -3.956
  1948         HC   1211    THR   HG21   1948     0.0642      1.008   ; qtot -3.892
  1949         HC   1211    THR   HG22   1949     0.0642      1.008   ; qtot -3.828
  1950         HC   1211    THR   HG23   1950     0.0642      1.008   ; qtot -3.763
  1951         OH   1211    THR    OG1   1951    -0.6761         16   ; qtot -4.44
  1952         HO   1211    THR    HG1   1952     0.4102      1.008   ; qtot -4.029
  1953          C   1211    THR      C   1953     0.5973      12.01   ; qtot -3.432
  1954          O   1211    THR      O   1954    -0.5679         16   ; qtot -4
; residue 1212 ARG rtp ARG  q +1.0
  1955          N   1212    ARG      N   1955    -0.3479      14.01   ; qtot -4.348
  1956          H   1212    ARG      H   1956     0.2747      1.008   ; qtot -4.073
  1957         CT   1212    ARG     CA   1957    -0.2637      12.01   ; qtot -4.337
  1958         H1   1212    ARG     HA   1958      0.156      1.008   ; qtot -4.181
  1959         CT   1212    ARG     CB   1959    -0.0007      12.01   ; qtot -4.182
  1960         HC   1212    ARG    HB1   1960     0.0327      1.008   ; qtot -4.149
  1961         HC   1212    ARG    HB2   1961     0.0327      1.008   ; qtot -4.116
  1962         CT   1212    ARG     CG   1962      0.039      12.01   ; qtot -4.077
  1963         HC   1212    ARG    HG1   1963     0.0285      1.008   ; qtot -4.049
  1964         HC   1212    ARG    HG2   1964     0.0285      1.008   ; qtot -4.02
  1965         CT   1212    ARG     CD   1965     0.0486      12.01   ; qtot -3.972
  1966         H1   1212    ARG    HD1   1966     0.0687      1.008   ; qtot -3.903
  1967         H1   1212    ARG    HD2   1967     0.0687      1.008   ; qtot -3.834
  1968         N2   1212    ARG     NE   1968    -0.5295      14.01   ; qtot -4.364
  1969          H   1212    ARG     HE   1969     0.3456      1.008   ; qtot -4.018
  1970         CA   1212    ARG     CZ   1970     0.8076      12.01   ; qtot -3.21
  1971         N2   1212    ARG    NH1   1971    -0.8627      14.01   ; qtot -4.073
  1972          H   1212    ARG   HH11   1972     0.4478      1.008   ; qtot -3.625
  1973          H   1212    ARG   HH12   1973     0.4478      1.008   ; qtot -3.178
  1974         N2   1212    ARG    NH2   1974    -0.8627      14.01   ; qtot -4.04
  1975          H   1212    ARG   HH21   1975     0.4478      1.008   ; qtot -3.592
  1976          H   1212    ARG   HH22   1976     0.4478      1.008   ; qtot -3.145
  1977          C   1212    ARG      C   1977     0.7341      12.01   ; qtot -2.411
  1978          O   1212    ARG      O   1978    -0.5894         16   ; qtot -3
; residue 1213 PRO rtp PRO  q  0.0
  1979          N   1213    PRO      N   1979    -0.2548      14.01   ; qtot -3.255
  1980         CT   1213    PRO     CD   1980     0.0192      12.01   ; qtot -3.236
  1981         H1   1213    PRO    HD1   1981     0.0391      1.008   ; qtot -3.196
  1982         H1   1213    PRO    HD2   1982     0.0391      1.008   ; qtot -3.157
  1983         CT   1213    PRO     CG   1983     0.0189      12.01   ; qtot -3.138
  1984         HC   1213    PRO    HG1   1984     0.0213      1.008   ; qtot -3.117
  1985         HC   1213    PRO    HG2   1985     0.0213      1.008   ; qtot -3.096
  1986         CT   1213    PRO     CB   1986     -0.007      12.01   ; qtot -3.103
  1987         HC   1213    PRO    HB1   1987     0.0253      1.008   ; qtot -3.078
  1988         HC   1213    PRO    HB2   1988     0.0253      1.008   ; qtot -3.052
  1989         CT   1213    PRO     CA   1989    -0.0266      12.01   ; qtot -3.079
  1990         H1   1213    PRO     HA   1990     0.0641      1.008   ; qtot -3.015
  1991          C   1213    PRO      C   1991     0.5896      12.01   ; qtot -2.425
  1992          O   1213    PRO      O   1992    -0.5748         16   ; qtot -3
; residue 1214 ARG rtp ARG  q +1.0
  1993          N   1214    ARG      N   1993    -0.3479      14.01   ; qtot -3.348
  1994          H   1214    ARG      H   1994     0.2747      1.008   ; qtot -3.073
  1995         CT   1214    ARG     CA   1995    -0.2637      12.01   ; qtot -3.337
  1996         H1   1214    ARG     HA   1996      0.156      1.008   ; qtot -3.181
  1997         CT   1214    ARG     CB   1997    -0.0007      12.01   ; qtot -3.182
  1998         HC   1214    ARG    HB1   1998     0.0327      1.008   ; qtot -3.149
  1999         HC   1214    ARG    HB2   1999     0.0327      1.008   ; qtot -3.116
  2000         CT   1214    ARG     CG   2000      0.039      12.01   ; qtot -3.077
  2001         HC   1214    ARG    HG1   2001     0.0285      1.008   ; qtot -3.049
  2002         HC   1214    ARG    HG2   2002     0.0285      1.008   ; qtot -3.02
  2003         CT   1214    ARG     CD   2003     0.0486      12.01   ; qtot -2.972
  2004         H1   1214    ARG    HD1   2004     0.0687      1.008   ; qtot -2.903
  2005         H1   1214    ARG    HD2   2005     0.0687      1.008   ; qtot -2.834
  2006         N2   1214    ARG     NE   2006    -0.5295      14.01   ; qtot -3.364
  2007          H   1214    ARG     HE   2007     0.3456      1.008   ; qtot -3.018
  2008         CA   1214    ARG     CZ   2008     0.8076      12.01   ; qtot -2.21
  2009         N2   1214    ARG    NH1   2009    -0.8627      14.01   ; qtot -3.073
  2010          H   1214    ARG   HH11   2010     0.4478      1.008   ; qtot -2.625
  2011          H   1214    ARG   HH12   2011     0.4478      1.008   ; qtot -2.178
  2012         N2   1214    ARG    NH2   2012    -0.8627      14.01   ; qtot -3.04
  2013          H   1214    ARG   HH21   2013     0.4478      1.008   ; qtot -2.592
  2014          H   1214    ARG   HH22   2014     0.4478      1.008   ; qtot -2.145
  2015          C   1214    ARG      C   2015     0.7341      12.01   ; qtot -1.411
  2016          O   1214    ARG      O   2016    -0.5894         16   ; qtot -2
; residue 1215 PRO rtp PRO  q  0.0
  2017          N   1215    PRO      N   2017    -0.2548      14.01   ; qtot -2.255
  2018         CT   1215    PRO     CD   2018     0.0192      12.01   ; qtot -2.236
  2019         H1   1215    PRO    HD1   2019     0.0391      1.008   ; qtot -2.196
  2020         H1   1215    PRO    HD2   2020     0.0391      1.008   ; qtot -2.157
  2021         CT   1215    PRO     CG   2021     0.0189      12.01   ; qtot -2.138
  2022         HC   1215    PRO    HG1   2022     0.0213      1.008   ; qtot -2.117
  2023         HC   1215    PRO    HG2   2023     0.0213      1.008   ; qtot -2.096
  2024         CT   1215    PRO     CB   2024     -0.007      12.01   ; qtot -2.103
  2025         HC   1215    PRO    HB1   2025     0.0253      1.008   ; qtot -2.078
  2026         HC   1215    PRO    HB2   2026     0.0253      1.008   ; qtot -2.052
  2027         CT   1215    PRO     CA   2027    -0.0266      12.01   ; qtot -2.079
  2028         H1   1215    PRO     HA   2028     0.0641      1.008   ; qtot -2.015
  2029          C   1215    PRO      C   2029     0.5896      12.01   ; qtot -1.425
  2030          O   1215    PRO      O   2030    -0.5748         16   ; qtot -2
; residue 1216 SER rtp SER  q  0.0
  2031          N   1216    SER      N   2031    -0.4157      14.01   ; qtot -2.416
  2032          H   1216    SER      H   2032     0.2719      1.008   ; qtot -2.144
  2033         CT   1216    SER     CA   2033    -0.0249      12.01   ; qtot -2.169
  2034         H1   1216    SER     HA   2034     0.0843      1.008   ; qtot -2.084
  2035         CT   1216    SER     CB   2035     0.2117      12.01   ; qtot -1.873
  2036         H1   1216    SER    HB1   2036     0.0352      1.008   ; qtot -1.837
  2037         H1   1216    SER    HB2   2037     0.0352      1.008   ; qtot -1.802
  2038         OH   1216    SER     OG   2038    -0.6546         16   ; qtot -2.457
  2039         HO   1216    SER     HG   2039     0.4275      1.008   ; qtot -2.029
  2040          C   1216    SER      C   2040     0.5973      12.01   ; qtot -1.432
  2041          O   1216    SER      O   2041    -0.5679         16   ; qtot -2
; residue 1217 GLN rtp GLN  q  0.0
  2042          N   1217    GLN      N   2042    -0.4157      14.01   ; qtot -2.416
  2043          H   1217    GLN      H   2043     0.2719      1.008   ; qtot -2.144
  2044         CT   1217    GLN     CA   2044    -0.0031      12.01   ; qtot -2.147
  2045         H1   1217    GLN     HA   2045      0.085      1.008   ; qtot -2.062
  2046         CT   1217    GLN     CB   2046    -0.0036      12.01   ; qtot -2.065
  2047         HC   1217    GLN    HB1   2047     0.0171      1.008   ; qtot -2.048
  2048         HC   1217    GLN    HB2   2048     0.0171      1.008   ; qtot -2.031
  2049         CT   1217    GLN     CG   2049    -0.0645      12.01   ; qtot -2.096
  2050         HC   1217    GLN    HG1   2050     0.0352      1.008   ; qtot -2.061
  2051         HC   1217    GLN    HG2   2051     0.0352      1.008   ; qtot -2.025
  2052          C   1217    GLN     CD   2052     0.6951      12.01   ; qtot -1.33
  2053          O   1217    GLN    OE1   2053    -0.6086         16   ; qtot -1.939
  2054          N   1217    GLN    NE2   2054    -0.9407      14.01   ; qtot -2.88
  2055          H   1217    GLN   HE21   2055     0.4251      1.008   ; qtot -2.454
  2056          H   1217    GLN   HE22   2056     0.4251      1.008   ; qtot -2.029
  2057          C   1217    GLN      C   2057     0.5973      12.01   ; qtot -1.432
  2058          O   1217    GLN      O   2058    -0.5679         16   ; qtot -2
; residue 1218 PRO rtp PRO  q  0.0
  2059          N   1218    PRO      N   2059    -0.2548      14.01   ; qtot -2.255
  2060         CT   1218    PRO     CD   2060     0.0192      12.01   ; qtot -2.236
  2061         H1   1218    PRO    HD1   2061     0.0391      1.008   ; qtot -2.196
  2062         H1   1218    PRO    HD2   2062     0.0391      1.008   ; qtot -2.157
  2063         CT   1218    PRO     CG   2063     0.0189      12.01   ; qtot -2.138
  2064         HC   1218    PRO    HG1   2064     0.0213      1.008   ; qtot -2.117
  2065         HC   1218    PRO    HG2   2065     0.0213      1.008   ; qtot -2.096
  2066         CT   1218    PRO     CB   2066     -0.007      12.01   ; qtot -2.103
  2067         HC   1218    PRO    HB1   2067     0.0253      1.008   ; qtot -2.078
  2068         HC   1218    PRO    HB2   2068     0.0253      1.008   ; qtot -2.052
  2069         CT   1218    PRO     CA   2069    -0.0266      12.01   ; qtot -2.079
  2070         H1   1218    PRO     HA   2070     0.0641      1.008   ; qtot -2.015
  2071          C   1218    PRO      C   2071     0.5896      12.01   ; qtot -1.425
  2072          O   1218    PRO      O   2072    -0.5748         16   ; qtot -2
; residue 1219 SER rtp SER  q  0.0
  2073          N   1219    SER      N   2073    -0.4157      14.01   ; qtot -2.416
  2074          H   1219    SER      H   2074     0.2719      1.008   ; qtot -2.144
  2075         CT   1219    SER     CA   2075    -0.0249      12.01   ; qtot -2.169
  2076         H1   1219    SER     HA   2076     0.0843      1.008   ; qtot -2.084
  2077         CT   1219    SER     CB   2077     0.2117      12.01   ; qtot -1.873
  2078         H1   1219    SER    HB1   2078     0.0352      1.008   ; qtot -1.837
  2079         H1   1219    SER    HB2   2079     0.0352      1.008   ; qtot -1.802
  2080         OH   1219    SER     OG   2080    -0.6546         16   ; qtot -2.457
  2081         HO   1219    SER     HG   2081     0.4275      1.008   ; qtot -2.029
  2082          C   1219    SER      C   2082     0.5973      12.01   ; qtot -1.432
  2083          O   1219    SER      O   2083    -0.5679         16   ; qtot -2
; residue 1220 SER rtp SER  q  0.0
  2084          N   1220    SER      N   2084    -0.4157      14.01   ; qtot -2.416
  2085          H   1220    SER      H   2085     0.2719      1.008   ; qtot -2.144
  2086         CT   1220    SER     CA   2086    -0.0249      12.01   ; qtot -2.169
  2087         H1   1220    SER     HA   2087     0.0843      1.008   ; qtot -2.084
  2088         CT   1220    SER     CB   2088     0.2117      12.01   ; qtot -1.873
  2089         H1   1220    SER    HB1   2089     0.0352      1.008   ; qtot -1.837
  2090         H1   1220    SER    HB2   2090     0.0352      1.008   ; qtot -1.802
  2091         OH   1220    SER     OG   2091    -0.6546         16   ; qtot -2.457
  2092         HO   1220    SER     HG   2092     0.4275      1.008   ; qtot -2.029
  2093          C   1220    SER      C   2093     0.5973      12.01   ; qtot -1.432
  2094          O   1220    SER      O   2094    -0.5679         16   ; qtot -2
; residue 1221 LEU rtp LEU  q  0.0
  2095          N   1221    LEU      N   2095    -0.4157      14.01   ; qtot -2.416
  2096          H   1221    LEU      H   2096     0.2719      1.008   ; qtot -2.144
  2097         CT   1221    LEU     CA   2097    -0.0518      12.01   ; qtot -2.196
  2098         H1   1221    LEU     HA   2098     0.0922      1.008   ; qtot -2.103
  2099         CT   1221    LEU     CB   2099    -0.1102      12.01   ; qtot -2.214
  2100         HC   1221    LEU    HB1   2100     0.0457      1.008   ; qtot -2.168
  2101         HC   1221    LEU    HB2   2101     0.0457      1.008   ; qtot -2.122
  2102         CT   1221    LEU     CG   2102     0.3531      12.01   ; qtot -1.769
  2103         HC   1221    LEU     HG   2103    -0.0361      1.008   ; qtot -1.805
  2104         CT   1221    LEU    CD1   2104    -0.4121      12.01   ; qtot -2.217
  2105         HC   1221    LEU   HD11   2105        0.1      1.008   ; qtot -2.117
  2106         HC   1221    LEU   HD12   2106        0.1      1.008   ; qtot -2.017
  2107         HC   1221    LEU   HD13   2107        0.1      1.008   ; qtot -1.917
  2108         CT   1221    LEU    CD2   2108    -0.4121      12.01   ; qtot -2.329
  2109         HC   1221    LEU   HD21   2109        0.1      1.008   ; qtot -2.229
  2110         HC   1221    LEU   HD22   2110        0.1      1.008   ; qtot -2.129
  2111         HC   1221    LEU   HD23   2111        0.1      1.008   ; qtot -2.029
  2112          C   1221    LEU      C   2112     0.5973      12.01   ; qtot -1.432
  2113          O   1221    LEU      O   2113    -0.5679         16   ; qtot -2
; residue 1222 ALA rtp ALA  q  0.0
  2114          N   1222    ALA      N   2114    -0.4157      14.01   ; qtot -2.416
  2115          H   1222    ALA      H   2115     0.2719      1.008   ; qtot -2.144
  2116         CT   1222    ALA     CA   2116     0.0337      12.01   ; qtot -2.11
  2117         H1   1222    ALA     HA   2117     0.0823      1.008   ; qtot -2.028
  2118         CT   1222    ALA     CB   2118    -0.1825      12.01   ; qtot -2.21
  2119         HC   1222    ALA    HB1   2119     0.0603      1.008   ; qtot -2.15
  2120         HC   1222    ALA    HB2   2120     0.0603      1.008   ; qtot -2.09
  2121         HC   1222    ALA    HB3   2121     0.0603      1.008   ; qtot -2.029
  2122          C   1222    ALA      C   2122     0.5973      12.01   ; qtot -1.432
  2123          O   1222    ALA      O   2123    -0.5679         16   ; qtot -2
; residue 1223 MET rtp MET  q  0.0
  2124          N   1223    MET      N   2124    -0.4157      14.01   ; qtot -2.416
  2125          H   1223    MET      H   2125     0.2719      1.008   ; qtot -2.144
  2126         CT   1223    MET     CA   2126    -0.0237      12.01   ; qtot -2.167
  2127         H1   1223    MET     HA   2127      0.088      1.008   ; qtot -2.079
  2128         CT   1223    MET     CB   2128     0.0342      12.01   ; qtot -2.045
  2129         HC   1223    MET    HB1   2129     0.0241      1.008   ; qtot -2.021
  2130         HC   1223    MET    HB2   2130     0.0241      1.008   ; qtot -1.997
  2131         CT   1223    MET     CG   2131     0.0018      12.01   ; qtot -1.995
  2132         H1   1223    MET    HG1   2132      0.044      1.008   ; qtot -1.951
  2133         H1   1223    MET    HG2   2133      0.044      1.008   ; qtot -1.907
  2134          S   1223    MET     SD   2134    -0.2737      32.06   ; qtot -2.181
  2135         CT   1223    MET     CE   2135    -0.0536      12.01   ; qtot -2.235
  2136         H1   1223    MET    HE1   2136     0.0684      1.008   ; qtot -2.166
  2137         H1   1223    MET    HE2   2137     0.0684      1.008   ; qtot -2.098
  2138         H1   1223    MET    HE3   2138     0.0684      1.008   ; qtot -2.029
  2139          C   1223    MET      C   2139     0.5973      12.01   ; qtot -1.432
  2140          O   1223    MET      O   2140    -0.5679         16   ; qtot -2
; residue 1224 LEU rtp LEU  q  0.0
  2141          N   1224    LEU      N   2141    -0.4157      14.01   ; qtot -2.416
  2142          H   1224    LEU      H   2142     0.2719      1.008   ; qtot -2.144
  2143         CT   1224    LEU     CA   2143    -0.0518      12.01   ; qtot -2.196
  2144         H1   1224    LEU     HA   2144     0.0922      1.008   ; qtot -2.103
  2145         CT   1224    LEU     CB   2145    -0.1102      12.01   ; qtot -2.214
  2146         HC   1224    LEU    HB1   2146     0.0457      1.008   ; qtot -2.168
  2147         HC   1224    LEU    HB2   2147     0.0457      1.008   ; qtot -2.122
  2148         CT   1224    LEU     CG   2148     0.3531      12.01   ; qtot -1.769
  2149         HC   1224    LEU     HG   2149    -0.0361      1.008   ; qtot -1.805
  2150         CT   1224    LEU    CD1   2150    -0.4121      12.01   ; qtot -2.217
  2151         HC   1224    LEU   HD11   2151        0.1      1.008   ; qtot -2.117
  2152         HC   1224    LEU   HD12   2152        0.1      1.008   ; qtot -2.017
  2153         HC   1224    LEU   HD13   2153        0.1      1.008   ; qtot -1.917
  2154         CT   1224    LEU    CD2   2154    -0.4121      12.01   ; qtot -2.329
  2155         HC   1224    LEU   HD21   2155        0.1      1.008   ; qtot -2.229
  2156         HC   1224    LEU   HD22   2156        0.1      1.008   ; qtot -2.129
  2157         HC   1224    LEU   HD23   2157        0.1      1.008   ; qtot -2.029
  2158          C   1224    LEU      C   2158     0.5973      12.01   ; qtot -1.432
  2159          O   1224    LEU      O   2159    -0.5679         16   ; qtot -2
; residue 1225 ASP rtp ASP  q -1.0
  2160          N   1225    ASP      N   2160    -0.5163      14.01   ; qtot -2.516
  2161          H   1225    ASP      H   2161     0.2936      1.008   ; qtot -2.223
  2162         CT   1225    ASP     CA   2162     0.0381      12.01   ; qtot -2.185
  2163         H1   1225    ASP     HA   2163      0.088      1.008   ; qtot -2.097
  2164         CT   1225    ASP     CB   2164    -0.0303      12.01   ; qtot -2.127
  2165         HC   1225    ASP    HB1   2165    -0.0122      1.008   ; qtot -2.139
  2166         HC   1225    ASP    HB2   2166    -0.0122      1.008   ; qtot -2.151
  2167          C   1225    ASP     CG   2167     0.7994      12.01   ; qtot -1.352
  2168         O2   1225    ASP    OD1   2168    -0.8014         16   ; qtot -2.153
  2169         O2   1225    ASP    OD2   2169    -0.8014         16   ; qtot -2.955
  2170          C   1225    ASP      C   2170     0.5366      12.01   ; qtot -2.418
  2171          O   1225    ASP      O   2171    -0.5819         16   ; qtot -3
; residue 1226 LEU rtp LEU  q  0.0
  2172          N   1226    LEU      N   2172    -0.4157      14.01   ; qtot -3.416
  2173          H   1226    LEU      H   2173     0.2719      1.008   ; qtot -3.144
  2174         CT   1226    LEU     CA   2174    -0.0518      12.01   ; qtot -3.196
  2175         H1   1226    LEU     HA   2175     0.0922      1.008   ; qtot -3.103
  2176         CT   1226    LEU     CB   2176    -0.1102      12.01   ; qtot -3.214
  2177         HC   1226    LEU    HB1   2177     0.0457      1.008   ; qtot -3.168
  2178         HC   1226    LEU    HB2   2178     0.0457      1.008   ; qtot -3.122
  2179         CT   1226    LEU     CG   2179     0.3531      12.01   ; qtot -2.769
  2180         HC   1226    LEU     HG   2180    -0.0361      1.008   ; qtot -2.805
  2181         CT   1226    LEU    CD1   2181    -0.4121      12.01   ; qtot -3.217
  2182         HC   1226    LEU   HD11   2182        0.1      1.008   ; qtot -3.117
  2183         HC   1226    LEU   HD12   2183        0.1      1.008   ; qtot -3.017
  2184         HC   1226    LEU   HD13   2184        0.1      1.008   ; qtot -2.917
  2185         CT   1226    LEU    CD2   2185    -0.4121      12.01   ; qtot -3.329
  2186         HC   1226    LEU   HD21   2186        0.1      1.008   ; qtot -3.229
  2187         HC   1226    LEU   HD22   2187        0.1      1.008   ; qtot -3.129
  2188         HC   1226    LEU   HD23   2188        0.1      1.008   ; qtot -3.029
  2189          C   1226    LEU      C   2189     0.5973      12.01   ; qtot -2.432
  2190          O   1226    LEU      O   2190    -0.5679         16   ; qtot -3
; residue 1227 LEU rtp LEU  q  0.0
  2191          N   1227    LEU      N   2191    -0.4157      14.01   ; qtot -3.416
  2192          H   1227    LEU      H   2192     0.2719      1.008   ; qtot -3.144
  2193         CT   1227    LEU     CA   2193    -0.0518      12.01   ; qtot -3.196
  2194         H1   1227    LEU     HA   2194     0.0922      1.008   ; qtot -3.103
  2195         CT   1227    LEU     CB   2195    -0.1102      12.01   ; qtot -3.214
  2196         HC   1227    LEU    HB1   2196     0.0457      1.008   ; qtot -3.168
  2197         HC   1227    LEU    HB2   2197     0.0457      1.008   ; qtot -3.122
  2198         CT   1227    LEU     CG   2198     0.3531      12.01   ; qtot -2.769
  2199         HC   1227    LEU     HG   2199    -0.0361      1.008   ; qtot -2.805
  2200         CT   1227    LEU    CD1   2200    -0.4121      12.01   ; qtot -3.217
  2201         HC   1227    LEU   HD11   2201        0.1      1.008   ; qtot -3.117
  2202         HC   1227    LEU   HD12   2202        0.1      1.008   ; qtot -3.017
  2203         HC   1227    LEU   HD13   2203        0.1      1.008   ; qtot -2.917
  2204         CT   1227    LEU    CD2   2204    -0.4121      12.01   ; qtot -3.329
  2205         HC   1227    LEU   HD21   2205        0.1      1.008   ; qtot -3.229
  2206         HC   1227    LEU   HD22   2206        0.1      1.008   ; qtot -3.129
  2207         HC   1227    LEU   HD23   2207        0.1      1.008   ; qtot -3.029
  2208          C   1227    LEU      C   2208     0.5973      12.01   ; qtot -2.432
  2209          O   1227    LEU      O   2209    -0.5679         16   ; qtot -3
; residue 1228 HIS rtp HIE  q  0.0
  2210          N   1228    HIS      N   2210    -0.4157      14.01   ; qtot -3.416
  2211          H   1228    HIS      H   2211     0.2719      1.008   ; qtot -3.144
  2212         CT   1228    HIS     CA   2212    -0.0581      12.01   ; qtot -3.202
  2213         H1   1228    HIS     HA   2213      0.136      1.008   ; qtot -3.066
  2214         CT   1228    HIS     CB   2214    -0.0074      12.01   ; qtot -3.073
  2215         HC   1228    HIS    HB1   2215     0.0367      1.008   ; qtot -3.037
  2216         HC   1228    HIS    HB2   2216     0.0367      1.008   ; qtot -3
  2217         CC   1228    HIS     CG   2217     0.1868      12.01   ; qtot -2.813
  2218         NB   1228    HIS    ND1   2218    -0.5432      14.01   ; qtot -3.356
  2219         CR   1228    HIS    CE1   2219     0.1635      12.01   ; qtot -3.193
  2220         H5   1228    HIS    HE1   2220     0.1435      1.008   ; qtot -3.049
  2221         NA   1228    HIS    NE2   2221    -0.2795      14.01   ; qtot -3.329
  2222          H   1228    HIS    HE2   2222     0.3339      1.008   ; qtot -2.995
  2223         CW   1228    HIS    CD2   2223    -0.2207      12.01   ; qtot -3.216
  2224         H4   1228    HIS    HD2   2224     0.1862      1.008   ; qtot -3.029
  2225          C   1228    HIS      C   2225     0.5973      12.01   ; qtot -2.432
  2226          O   1228    HIS      O   2226    -0.5679         16   ; qtot -3
; residue 1229 VAL rtp VAL  q  0.0
  2227          N   1229    VAL      N   2227    -0.4157      14.01   ; qtot -3.416
  2228          H   1229    VAL      H   2228     0.2719      1.008   ; qtot -3.144
  2229         CT   1229    VAL     CA   2229    -0.0875      12.01   ; qtot -3.231
  2230         H1   1229    VAL     HA   2230     0.0969      1.008   ; qtot -3.134
  2231         CT   1229    VAL     CB   2231     0.2985      12.01   ; qtot -2.836
  2232         HC   1229    VAL     HB   2232    -0.0297      1.008   ; qtot -2.866
  2233         CT   1229    VAL    CG1   2233    -0.3192      12.01   ; qtot -3.185
  2234         HC   1229    VAL   HG11   2234     0.0791      1.008   ; qtot -3.106
  2235         HC   1229    VAL   HG12   2235     0.0791      1.008   ; qtot -3.027
  2236         HC   1229    VAL   HG13   2236     0.0791      1.008   ; qtot -2.947
  2237         CT   1229    VAL    CG2   2237    -0.3192      12.01   ; qtot -3.267
  2238         HC   1229    VAL   HG21   2238     0.0791      1.008   ; qtot -3.188
  2239         HC   1229    VAL   HG22   2239     0.0791      1.008   ; qtot -3.108
  2240         HC   1229    VAL   HG23   2240     0.0791      1.008   ; qtot -3.029
  2241          C   1229    VAL      C   2241     0.5973      12.01   ; qtot -2.432
  2242          O   1229    VAL      O   2242    -0.5679         16   ; qtot -3
; residue 1230 ALA rtp ALA  q  0.0
  2243          N   1230    ALA      N   2243    -0.4157      14.01   ; qtot -3.416
  2244          H   1230    ALA      H   2244     0.2719      1.008   ; qtot -3.144
  2245         CT   1230    ALA     CA   2245     0.0337      12.01   ; qtot -3.11
  2246         H1   1230    ALA     HA   2246     0.0823      1.008   ; qtot -3.028
  2247         CT   1230    ALA     CB   2247    -0.1825      12.01   ; qtot -3.21
  2248         HC   1230    ALA    HB1   2248     0.0603      1.008   ; qtot -3.15
  2249         HC   1230    ALA    HB2   2249     0.0603      1.008   ; qtot -3.09
  2250         HC   1230    ALA    HB3   2250     0.0603      1.008   ; qtot -3.029
  2251          C   1230    ALA      C   2251     0.5973      12.01   ; qtot -2.432
  2252          O   1230    ALA      O   2252    -0.5679         16   ; qtot -3
; residue 1231 ARG rtp ARG  q +1.0
  2253          N   1231    ARG      N   2253    -0.3479      14.01   ; qtot -3.348
  2254          H   1231    ARG      H   2254     0.2747      1.008   ; qtot -3.073
  2255         CT   1231    ARG     CA   2255    -0.2637      12.01   ; qtot -3.337
  2256         H1   1231    ARG     HA   2256      0.156      1.008   ; qtot -3.181
  2257         CT   1231    ARG     CB   2257    -0.0007      12.01   ; qtot -3.182
  2258         HC   1231    ARG    HB1   2258     0.0327      1.008   ; qtot -3.149
  2259         HC   1231    ARG    HB2   2259     0.0327      1.008   ; qtot -3.116
  2260         CT   1231    ARG     CG   2260      0.039      12.01   ; qtot -3.077
  2261         HC   1231    ARG    HG1   2261     0.0285      1.008   ; qtot -3.049
  2262         HC   1231    ARG    HG2   2262     0.0285      1.008   ; qtot -3.02
  2263         CT   1231    ARG     CD   2263     0.0486      12.01   ; qtot -2.972
  2264         H1   1231    ARG    HD1   2264     0.0687      1.008   ; qtot -2.903
  2265         H1   1231    ARG    HD2   2265     0.0687      1.008   ; qtot -2.834
  2266         N2   1231    ARG     NE   2266    -0.5295      14.01   ; qtot -3.364
  2267          H   1231    ARG     HE   2267     0.3456      1.008   ; qtot -3.018
  2268         CA   1231    ARG     CZ   2268     0.8076      12.01   ; qtot -2.21
  2269         N2   1231    ARG    NH1   2269    -0.8627      14.01   ; qtot -3.073
  2270          H   1231    ARG   HH11   2270     0.4478      1.008   ; qtot -2.625
  2271          H   1231    ARG   HH12   2271     0.4478      1.008   ; qtot -2.178
  2272         N2   1231    ARG    NH2   2272    -0.8627      14.01   ; qtot -3.04
  2273          H   1231    ARG   HH21   2273     0.4478      1.008   ; qtot -2.592
  2274          H   1231    ARG   HH22   2274     0.4478      1.008   ; qtot -2.145
  2275          C   1231    ARG      C   2275     0.7341      12.01   ; qtot -1.411
  2276          O   1231    ARG      O   2276    -0.5894         16   ; qtot -2
; residue 1232 ASP rtp ASP  q -1.0
  2277          N   1232    ASP      N   2277    -0.5163      14.01   ; qtot -2.516
  2278          H   1232    ASP      H   2278     0.2936      1.008   ; qtot -2.223
  2279         CT   1232    ASP     CA   2279     0.0381      12.01   ; qtot -2.185
  2280         H1   1232    ASP     HA   2280      0.088      1.008   ; qtot -2.097
  2281         CT   1232    ASP     CB   2281    -0.0303      12.01   ; qtot -2.127
  2282         HC   1232    ASP    HB1   2282    -0.0122      1.008   ; qtot -2.139
  2283         HC   1232    ASP    HB2   2283    -0.0122      1.008   ; qtot -2.151
  2284          C   1232    ASP     CG   2284     0.7994      12.01   ; qtot -1.352
  2285         O2   1232    ASP    OD1   2285    -0.8014         16   ; qtot -2.153
  2286         O2   1232    ASP    OD2   2286    -0.8014         16   ; qtot -2.955
  2287          C   1232    ASP      C   2287     0.5366      12.01   ; qtot -2.418
  2288          O   1232    ASP      O   2288    -0.5819         16   ; qtot -3
; residue 1233 ILE rtp ILE  q  0.0
  2289          N   1233    ILE      N   2289    -0.4157      14.01   ; qtot -3.416
  2290          H   1233    ILE      H   2290     0.2719      1.008   ; qtot -3.144
  2291         CT   1233    ILE     CA   2291    -0.0597      12.01   ; qtot -3.203
  2292         H1   1233    ILE     HA   2292     0.0869      1.008   ; qtot -3.117
  2293         CT   1233    ILE     CB   2293     0.1303      12.01   ; qtot -2.986
  2294         HC   1233    ILE     HB   2294     0.0187      1.008   ; qtot -2.968
  2295         CT   1233    ILE    CG2   2295    -0.3204      12.01   ; qtot -3.288
  2296         HC   1233    ILE   HG21   2296     0.0882      1.008   ; qtot -3.2
  2297         HC   1233    ILE   HG22   2297     0.0882      1.008   ; qtot -3.112
  2298         HC   1233    ILE   HG23   2298     0.0882      1.008   ; qtot -3.023
  2299         CT   1233    ILE    CG1   2299     -0.043      12.01   ; qtot -3.066
  2300         HC   1233    ILE   HG11   2300     0.0236      1.008   ; qtot -3.043
  2301         HC   1233    ILE   HG12   2301     0.0236      1.008   ; qtot -3.019
  2302         CT   1233    ILE     CD   2302     -0.066      12.01   ; qtot -3.085
  2303         HC   1233    ILE    HD1   2303     0.0186      1.008   ; qtot -3.067
  2304         HC   1233    ILE    HD2   2304     0.0186      1.008   ; qtot -3.048
  2305         HC   1233    ILE    HD3   2305     0.0186      1.008   ; qtot -3.029
  2306          C   1233    ILE      C   2306     0.5973      12.01   ; qtot -2.432
  2307          O   1233    ILE      O   2307    -0.5679         16   ; qtot -3
; residue 1234 ALA rtp ALA  q  0.0
  2308          N   1234    ALA      N   2308    -0.4157      14.01   ; qtot -3.416
  2309          H   1234    ALA      H   2309     0.2719      1.008   ; qtot -3.144
  2310         CT   1234    ALA     CA   2310     0.0337      12.01   ; qtot -3.11
  2311         H1   1234    ALA     HA   2311     0.0823      1.008   ; qtot -3.028
  2312         CT   1234    ALA     CB   2312    -0.1825      12.01   ; qtot -3.21
  2313         HC   1234    ALA    HB1   2313     0.0603      1.008   ; qtot -3.15
  2314         HC   1234    ALA    HB2   2314     0.0603      1.008   ; qtot -3.09
  2315         HC   1234    ALA    HB3   2315     0.0603      1.008   ; qtot -3.029
  2316          C   1234    ALA      C   2316     0.5973      12.01   ; qtot -2.432
  2317          O   1234    ALA      O   2317    -0.5679         16   ; qtot -3
; residue 1235 CYS rtp CYS  q  0.0
  2318          N   1235    CYS      N   2318    -0.4157      14.01   ; qtot -3.416
  2319          H   1235    CYS      H   2319     0.2719      1.008   ; qtot -3.144
  2320         CT   1235    CYS     CA   2320     0.0213      12.01   ; qtot -3.122
  2321         H1   1235    CYS     HA   2321     0.1124      1.008   ; qtot -3.01
  2322         CT   1235    CYS     CB   2322    -0.1231      12.01   ; qtot -3.133
  2323         H1   1235    CYS    HB1   2323     0.1112      1.008   ; qtot -3.022
  2324         H1   1235    CYS    HB2   2324     0.1112      1.008   ; qtot -2.911
  2325         SH   1235    CYS     SG   2325    -0.3119      32.06   ; qtot -3.223
  2326         HS   1235    CYS     HG   2326     0.1933      1.008   ; qtot -3.029
  2327          C   1235    CYS      C   2327     0.5973      12.01   ; qtot -2.432
  2328          O   1235    CYS      O   2328    -0.5679         16   ; qtot -3
; residue 1236 GLY rtp GLY  q  0.0
  2329          N   1236    GLY      N   2329    -0.4157      14.01   ; qtot -3.416
  2330          H   1236    GLY      H   2330     0.2719      1.008   ; qtot -3.144
  2331         CT   1236    GLY     CA   2331    -0.0252      12.01   ; qtot -3.169
  2332         H1   1236    GLY    HA1   2332     0.0698      1.008   ; qtot -3.099
  2333         H1   1236    GLY    HA2   2333     0.0698      1.008   ; qtot -3.029
  2334          C   1236    GLY      C   2334     0.5973      12.01   ; qtot -2.432
  2335          O   1236    GLY      O   2335    -0.5679         16   ; qtot -3
; residue 1237 CYS rtp CYS  q  0.0
  2336          N   1237    CYS      N   2336    -0.4157      14.01   ; qtot -3.416
  2337          H   1237    CYS      H   2337     0.2719      1.008   ; qtot -3.144
  2338         CT   1237    CYS     CA   2338     0.0213      12.01   ; qtot -3.122
  2339         H1   1237    CYS     HA   2339     0.1124      1.008   ; qtot -3.01
  2340         CT   1237    CYS     CB   2340    -0.1231      12.01   ; qtot -3.133
  2341         H1   1237    CYS    HB1   2341     0.1112      1.008   ; qtot -3.022
  2342         H1   1237    CYS    HB2   2342     0.1112      1.008   ; qtot -2.911
  2343         SH   1237    CYS     SG   2343    -0.3119      32.06   ; qtot -3.223
  2344         HS   1237    CYS     HG   2344     0.1933      1.008   ; qtot -3.029
  2345          C   1237    CYS      C   2345     0.5973      12.01   ; qtot -2.432
  2346          O   1237    CYS      O   2346    -0.5679         16   ; qtot -3
; residue 1238 GLN rtp GLN  q  0.0
  2347          N   1238    GLN      N   2347    -0.4157      14.01   ; qtot -3.416
  2348          H   1238    GLN      H   2348     0.2719      1.008   ; qtot -3.144
  2349         CT   1238    GLN     CA   2349    -0.0031      12.01   ; qtot -3.147
  2350         H1   1238    GLN     HA   2350      0.085      1.008   ; qtot -3.062
  2351         CT   1238    GLN     CB   2351    -0.0036      12.01   ; qtot -3.065
  2352         HC   1238    GLN    HB1   2352     0.0171      1.008   ; qtot -3.048
  2353         HC   1238    GLN    HB2   2353     0.0171      1.008   ; qtot -3.031
  2354         CT   1238    GLN     CG   2354    -0.0645      12.01   ; qtot -3.096
  2355         HC   1238    GLN    HG1   2355     0.0352      1.008   ; qtot -3.061
  2356         HC   1238    GLN    HG2   2356     0.0352      1.008   ; qtot -3.025
  2357          C   1238    GLN     CD   2357     0.6951      12.01   ; qtot -2.33
  2358          O   1238    GLN    OE1   2358    -0.6086         16   ; qtot -2.939
  2359          N   1238    GLN    NE2   2359    -0.9407      14.01   ; qtot -3.88
  2360          H   1238    GLN   HE21   2360     0.4251      1.008   ; qtot -3.454
  2361          H   1238    GLN   HE22   2361     0.4251      1.008   ; qtot -3.029
  2362          C   1238    GLN      C   2362     0.5973      12.01   ; qtot -2.432
  2363          O   1238    GLN      O   2363    -0.5679         16   ; qtot -3
; residue 1239 TYR rtp TYR  q  0.0
  2364          N   1239    TYR      N   2364    -0.4157      14.01   ; qtot -3.416
  2365          H   1239    TYR      H   2365     0.2719      1.008   ; qtot -3.144
  2366         CT   1239    TYR     CA   2366    -0.0014      12.01   ; qtot -3.145
  2367         H1   1239    TYR     HA   2367     0.0876      1.008   ; qtot -3.058
  2368         CT   1239    TYR     CB   2368    -0.0152      12.01   ; qtot -3.073
  2369         HC   1239    TYR    HB1   2369     0.0295      1.008   ; qtot -3.043
  2370         HC   1239    TYR    HB2   2370     0.0295      1.008   ; qtot -3.014
  2371         CA   1239    TYR     CG   2371    -0.0011      12.01   ; qtot -3.015
  2372         CA   1239    TYR    CD1   2372    -0.1906      12.01   ; qtot -3.205
  2373         HA   1239    TYR    HD1   2373     0.1699      1.008   ; qtot -3.036
  2374         CA   1239    TYR    CE1   2374    -0.2341      12.01   ; qtot -3.27
  2375         HA   1239    TYR    HE1   2375     0.1656      1.008   ; qtot -3.104
  2376          C   1239    TYR     CZ   2376     0.3226      12.01   ; qtot -2.781
  2377         OH   1239    TYR     OH   2377    -0.5579         16   ; qtot -3.339
  2378         HO   1239    TYR     HH   2378     0.3992      1.008   ; qtot -2.94
  2379         CA   1239    TYR    CE2   2379    -0.2341      12.01   ; qtot -3.174
  2380         HA   1239    TYR    HE2   2380     0.1656      1.008   ; qtot -3.009
  2381         CA   1239    TYR    CD2   2381    -0.1906      12.01   ; qtot -3.199
  2382         HA   1239    TYR    HD2   2382     0.1699      1.008   ; qtot -3.029
  2383          C   1239    TYR      C   2383     0.5973      12.01   ; qtot -2.432
  2384          O   1239    TYR      O   2384    -0.5679         16   ; qtot -3
; residue 1240 LEU rtp LEU  q  0.0
  2385          N   1240    LEU      N   2385    -0.4157      14.01   ; qtot -3.416
  2386          H   1240    LEU      H   2386     0.2719      1.008   ; qtot -3.144
  2387         CT   1240    LEU     CA   2387    -0.0518      12.01   ; qtot -3.196
  2388         H1   1240    LEU     HA   2388     0.0922      1.008   ; qtot -3.103
  2389         CT   1240    LEU     CB   2389    -0.1102      12.01   ; qtot -3.214
  2390         HC   1240    LEU    HB1   2390     0.0457      1.008   ; qtot -3.168
  2391         HC   1240    LEU    HB2   2391     0.0457      1.008   ; qtot -3.122
  2392         CT   1240    LEU     CG   2392     0.3531      12.01   ; qtot -2.769
  2393         HC   1240    LEU     HG   2393    -0.0361      1.008   ; qtot -2.805
  2394         CT   1240    LEU    CD1   2394    -0.4121      12.01   ; qtot -3.217
  2395         HC   1240    LEU   HD11   2395        0.1      1.008   ; qtot -3.117
  2396         HC   1240    LEU   HD12   2396        0.1      1.008   ; qtot -3.017
  2397         HC   1240    LEU   HD13   2397        0.1      1.008   ; qtot -2.917
  2398         CT   1240    LEU    CD2   2398    -0.4121      12.01   ; qtot -3.329
  2399         HC   1240    LEU   HD21   2399        0.1      1.008   ; qtot -3.229
  2400         HC   1240    LEU   HD22   2400        0.1      1.008   ; qtot -3.129
  2401         HC   1240    LEU   HD23   2401        0.1      1.008   ; qtot -3.029
  2402          C   1240    LEU      C   2402     0.5973      12.01   ; qtot -2.432
  2403          O   1240    LEU      O   2403    -0.5679         16   ; qtot -3
; residue 1241 GLU rtp GLU  q -1.0
  2404          N   1241    GLU      N   2404    -0.5163      14.01   ; qtot -3.516
  2405          H   1241    GLU      H   2405     0.2936      1.008   ; qtot -3.223
  2406         CT   1241    GLU     CA   2406     0.0397      12.01   ; qtot -3.183
  2407         H1   1241    GLU     HA   2407     0.1105      1.008   ; qtot -3.072
  2408         CT   1241    GLU     CB   2408      0.056      12.01   ; qtot -3.016
  2409         HC   1241    GLU    HB1   2409    -0.0173      1.008   ; qtot -3.034
  2410         HC   1241    GLU    HB2   2410    -0.0173      1.008   ; qtot -3.051
  2411         CT   1241    GLU     CG   2411     0.0136      12.01   ; qtot -3.037
  2412         HC   1241    GLU    HG1   2412    -0.0425      1.008   ; qtot -3.08
  2413         HC   1241    GLU    HG2   2413    -0.0425      1.008   ; qtot -3.122
  2414          C   1241    GLU     CD   2414     0.8054      12.01   ; qtot -2.317
  2415         O2   1241    GLU    OE1   2415    -0.8188         16   ; qtot -3.136
  2416         O2   1241    GLU    OE2   2416    -0.8188         16   ; qtot -3.955
  2417          C   1241    GLU      C   2417     0.5366      12.01   ; qtot -3.418
  2418          O   1241    GLU      O   2418    -0.5819         16   ; qtot -4
; residue 1242 GLU rtp GLU  q -1.0
  2419          N   1242    GLU      N   2419    -0.5163      14.01   ; qtot -4.516
  2420          H   1242    GLU      H   2420     0.2936      1.008   ; qtot -4.223
  2421         CT   1242    GLU     CA   2421     0.0397      12.01   ; qtot -4.183
  2422         H1   1242    GLU     HA   2422     0.1105      1.008   ; qtot -4.072
  2423         CT   1242    GLU     CB   2423      0.056      12.01   ; qtot -4.016
  2424         HC   1242    GLU    HB1   2424    -0.0173      1.008   ; qtot -4.034
  2425         HC   1242    GLU    HB2   2425    -0.0173      1.008   ; qtot -4.051
  2426         CT   1242    GLU     CG   2426     0.0136      12.01   ; qtot -4.037
  2427         HC   1242    GLU    HG1   2427    -0.0425      1.008   ; qtot -4.08
  2428         HC   1242    GLU    HG2   2428    -0.0425      1.008   ; qtot -4.122
  2429          C   1242    GLU     CD   2429     0.8054      12.01   ; qtot -3.317
  2430         O2   1242    GLU    OE1   2430    -0.8188         16   ; qtot -4.136
  2431         O2   1242    GLU    OE2   2431    -0.8188         16   ; qtot -4.955
  2432          C   1242    GLU      C   2432     0.5366      12.01   ; qtot -4.418
  2433          O   1242    GLU      O   2433    -0.5819         16   ; qtot -5
; residue 1243 ASN rtp ASN  q  0.0
  2434          N   1243    ASN      N   2434    -0.4157      14.01   ; qtot -5.416
  2435          H   1243    ASN      H   2435     0.2719      1.008   ; qtot -5.144
  2436         CT   1243    ASN     CA   2436     0.0143      12.01   ; qtot -5.129
  2437         H1   1243    ASN     HA   2437     0.1048      1.008   ; qtot -5.025
  2438         CT   1243    ASN     CB   2438    -0.2041      12.01   ; qtot -5.229
  2439         HC   1243    ASN    HB1   2439     0.0797      1.008   ; qtot -5.149
  2440         HC   1243    ASN    HB2   2440     0.0797      1.008   ; qtot -5.069
  2441          C   1243    ASN     CG   2441      0.713      12.01   ; qtot -4.356
  2442          O   1243    ASN    OD1   2442    -0.5931         16   ; qtot -4.949
  2443          N   1243    ASN    ND2   2443    -0.9191      14.01   ; qtot -5.869
  2444          H   1243    ASN   HD21   2444     0.4196      1.008   ; qtot -5.449
  2445          H   1243    ASN   HD22   2445     0.4196      1.008   ; qtot -5.029
  2446          C   1243    ASN      C   2446     0.5973      12.01   ; qtot -4.432
  2447          O   1243    ASN      O   2447    -0.5679         16   ; qtot -5
; residue 1244 HIS rtp HIE  q  0.0
  2448          N   1244    HIS      N   2448    -0.4157      14.01   ; qtot -5.416
  2449          H   1244    HIS      H   2449     0.2719      1.008   ; qtot -5.144
  2450         CT   1244    HIS     CA   2450    -0.0581      12.01   ; qtot -5.202
  2451         H1   1244    HIS     HA   2451      0.136      1.008   ; qtot -5.066
  2452         CT   1244    HIS     CB   2452    -0.0074      12.01   ; qtot -5.073
  2453         HC   1244    HIS    HB1   2453     0.0367      1.008   ; qtot -5.037
  2454         HC   1244    HIS    HB2   2454     0.0367      1.008   ; qtot -5
  2455         CC   1244    HIS     CG   2455     0.1868      12.01   ; qtot -4.813
  2456         NB   1244    HIS    ND1   2456    -0.5432      14.01   ; qtot -5.356
  2457         CR   1244    HIS    CE1   2457     0.1635      12.01   ; qtot -5.193
  2458         H5   1244    HIS    HE1   2458     0.1435      1.008   ; qtot -5.049
  2459         NA   1244    HIS    NE2   2459    -0.2795      14.01   ; qtot -5.329
  2460          H   1244    HIS    HE2   2460     0.3339      1.008   ; qtot -4.995
  2461         CW   1244    HIS    CD2   2461    -0.2207      12.01   ; qtot -5.216
  2462         H4   1244    HIS    HD2   2462     0.1862      1.008   ; qtot -5.029
  2463          C   1244    HIS      C   2463     0.5973      12.01   ; qtot -4.432
  2464          O   1244    HIS      O   2464    -0.5679         16   ; qtot -5
; residue 1245 PHE rtp PHE  q  0.0
  2465          N   1245    PHE      N   2465    -0.4157      14.01   ; qtot -5.416
  2466          H   1245    PHE      H   2466     0.2719      1.008   ; qtot -5.144
  2467         CT   1245    PHE     CA   2467    -0.0024      12.01   ; qtot -5.146
  2468         H1   1245    PHE     HA   2468     0.0978      1.008   ; qtot -5.048
  2469         CT   1245    PHE     CB   2469    -0.0343      12.01   ; qtot -5.083
  2470         HC   1245    PHE    HB1   2470     0.0295      1.008   ; qtot -5.053
  2471         HC   1245    PHE    HB2   2471     0.0295      1.008   ; qtot -5.024
  2472         CA   1245    PHE     CG   2472     0.0118      12.01   ; qtot -5.012
  2473         CA   1245    PHE    CD1   2473    -0.1256      12.01   ; qtot -5.137
  2474         HA   1245    PHE    HD1   2474      0.133      1.008   ; qtot -5.004
  2475         CA   1245    PHE    CE1   2475    -0.1704      12.01   ; qtot -5.175
  2476         HA   1245    PHE    HE1   2476      0.143      1.008   ; qtot -5.032
  2477         CA   1245    PHE     CZ   2477    -0.1072      12.01   ; qtot -5.139
  2478         HA   1245    PHE     HZ   2478     0.1297      1.008   ; qtot -5.009
  2479         CA   1245    PHE    CE2   2479    -0.1704      12.01   ; qtot -5.18
  2480         HA   1245    PHE    HE2   2480      0.143      1.008   ; qtot -5.037
  2481         CA   1245    PHE    CD2   2481    -0.1256      12.01   ; qtot -5.162
  2482         HA   1245    PHE    HD2   2482      0.133      1.008   ; qtot -5.029
  2483          C   1245    PHE      C   2483     0.5973      12.01   ; qtot -4.432
  2484          O   1245    PHE      O   2484    -0.5679         16   ; qtot -5
; residue 1246 ILE rtp ILE  q  0.0
  2485          N   1246    ILE      N   2485    -0.4157      14.01   ; qtot -5.416
  2486          H   1246    ILE      H   2486     0.2719      1.008   ; qtot -5.144
  2487         CT   1246    ILE     CA   2487    -0.0597      12.01   ; qtot -5.203
  2488         H1   1246    ILE     HA   2488     0.0869      1.008   ; qtot -5.117
  2489         CT   1246    ILE     CB   2489     0.1303      12.01   ; qtot -4.986
  2490         HC   1246    ILE     HB   2490     0.0187      1.008   ; qtot -4.968
  2491         CT   1246    ILE    CG2   2491    -0.3204      12.01   ; qtot -5.288
  2492         HC   1246    ILE   HG21   2492     0.0882      1.008   ; qtot -5.2
  2493         HC   1246    ILE   HG22   2493     0.0882      1.008   ; qtot -5.112
  2494         HC   1246    ILE   HG23   2494     0.0882      1.008   ; qtot -5.023
  2495         CT   1246    ILE    CG1   2495     -0.043      12.01   ; qtot -5.066
  2496         HC   1246    ILE   HG11   2496     0.0236      1.008   ; qtot -5.043
  2497         HC   1246    ILE   HG12   2497     0.0236      1.008   ; qtot -5.019
  2498         CT   1246    ILE     CD   2498     -0.066      12.01   ; qtot -5.085
  2499         HC   1246    ILE    HD1   2499     0.0186      1.008   ; qtot -5.067
  2500         HC   1246    ILE    HD2   2500     0.0186      1.008   ; qtot -5.048
  2501         HC   1246    ILE    HD3   2501     0.0186      1.008   ; qtot -5.029
  2502          C   1246    ILE      C   2502     0.5973      12.01   ; qtot -4.432
  2503          O   1246    ILE      O   2503    -0.5679         16   ; qtot -5
; residue 1247 HIS rtp HIE  q  0.0
  2504          N   1247    HIS      N   2504    -0.4157      14.01   ; qtot -5.416
  2505          H   1247    HIS      H   2505     0.2719      1.008   ; qtot -5.144
  2506         CT   1247    HIS     CA   2506    -0.0581      12.01   ; qtot -5.202
  2507         H1   1247    HIS     HA   2507      0.136      1.008   ; qtot -5.066
  2508         CT   1247    HIS     CB   2508    -0.0074      12.01   ; qtot -5.073
  2509         HC   1247    HIS    HB1   2509     0.0367      1.008   ; qtot -5.037
  2510         HC   1247    HIS    HB2   2510     0.0367      1.008   ; qtot -5
  2511         CC   1247    HIS     CG   2511     0.1868      12.01   ; qtot -4.813
  2512         NB   1247    HIS    ND1   2512    -0.5432      14.01   ; qtot -5.356
  2513         CR   1247    HIS    CE1   2513     0.1635      12.01   ; qtot -5.193
  2514         H5   1247    HIS    HE1   2514     0.1435      1.008   ; qtot -5.049
  2515         NA   1247    HIS    NE2   2515    -0.2795      14.01   ; qtot -5.329
  2516          H   1247    HIS    HE2   2516     0.3339      1.008   ; qtot -4.995
  2517         CW   1247    HIS    CD2   2517    -0.2207      12.01   ; qtot -5.216
  2518         H4   1247    HIS    HD2   2518     0.1862      1.008   ; qtot -5.029
  2519          C   1247    HIS      C   2519     0.5973      12.01   ; qtot -4.432
  2520          O   1247    HIS      O   2520    -0.5679         16   ; qtot -5
; residue 1248 ARG rtp ARG  q +1.0
  2521          N   1248    ARG      N   2521    -0.3479      14.01   ; qtot -5.348
  2522          H   1248    ARG      H   2522     0.2747      1.008   ; qtot -5.073
  2523         CT   1248    ARG     CA   2523    -0.2637      12.01   ; qtot -5.337
  2524         H1   1248    ARG     HA   2524      0.156      1.008   ; qtot -5.181
  2525         CT   1248    ARG     CB   2525    -0.0007      12.01   ; qtot -5.182
  2526         HC   1248    ARG    HB1   2526     0.0327      1.008   ; qtot -5.149
  2527         HC   1248    ARG    HB2   2527     0.0327      1.008   ; qtot -5.116
  2528         CT   1248    ARG     CG   2528      0.039      12.01   ; qtot -5.077
  2529         HC   1248    ARG    HG1   2529     0.0285      1.008   ; qtot -5.049
  2530         HC   1248    ARG    HG2   2530     0.0285      1.008   ; qtot -5.02
  2531         CT   1248    ARG     CD   2531     0.0486      12.01   ; qtot -4.972
  2532         H1   1248    ARG    HD1   2532     0.0687      1.008   ; qtot -4.903
  2533         H1   1248    ARG    HD2   2533     0.0687      1.008   ; qtot -4.834
  2534         N2   1248    ARG     NE   2534    -0.5295      14.01   ; qtot -5.364
  2535          H   1248    ARG     HE   2535     0.3456      1.008   ; qtot -5.018
  2536         CA   1248    ARG     CZ   2536     0.8076      12.01   ; qtot -4.21
  2537         N2   1248    ARG    NH1   2537    -0.8627      14.01   ; qtot -5.073
  2538          H   1248    ARG   HH11   2538     0.4478      1.008   ; qtot -4.625
  2539          H   1248    ARG   HH12   2539     0.4478      1.008   ; qtot -4.178
  2540         N2   1248    ARG    NH2   2540    -0.8627      14.01   ; qtot -5.04
  2541          H   1248    ARG   HH21   2541     0.4478      1.008   ; qtot -4.592
  2542          H   1248    ARG   HH22   2542     0.4478      1.008   ; qtot -4.145
  2543          C   1248    ARG      C   2543     0.7341      12.01   ; qtot -3.411
  2544          O   1248    ARG      O   2544    -0.5894         16   ; qtot -4
; residue 1249 ASP rtp ASP  q -1.0
  2545          N   1249    ASP      N   2545    -0.5163      14.01   ; qtot -4.516
  2546          H   1249    ASP      H   2546     0.2936      1.008   ; qtot -4.223
  2547         CT   1249    ASP     CA   2547     0.0381      12.01   ; qtot -4.185
  2548         H1   1249    ASP     HA   2548      0.088      1.008   ; qtot -4.097
  2549         CT   1249    ASP     CB   2549    -0.0303      12.01   ; qtot -4.127
  2550         HC   1249    ASP    HB1   2550    -0.0122      1.008   ; qtot -4.139
  2551         HC   1249    ASP    HB2   2551    -0.0122      1.008   ; qtot -4.151
  2552          C   1249    ASP     CG   2552     0.7994      12.01   ; qtot -3.352
  2553         O2   1249    ASP    OD1   2553    -0.8014         16   ; qtot -4.153
  2554         O2   1249    ASP    OD2   2554    -0.8014         16   ; qtot -4.955
  2555          C   1249    ASP      C   2555     0.5366      12.01   ; qtot -4.418
  2556          O   1249    ASP      O   2556    -0.5819         16   ; qtot -5
; residue 1250 ILE rtp ILE  q  0.0
  2557          N   1250    ILE      N   2557    -0.4157      14.01   ; qtot -5.416
  2558          H   1250    ILE      H   2558     0.2719      1.008   ; qtot -5.144
  2559         CT   1250    ILE     CA   2559    -0.0597      12.01   ; qtot -5.203
  2560         H1   1250    ILE     HA   2560     0.0869      1.008   ; qtot -5.117
  2561         CT   1250    ILE     CB   2561     0.1303      12.01   ; qtot -4.986
  2562         HC   1250    ILE     HB   2562     0.0187      1.008   ; qtot -4.968
  2563         CT   1250    ILE    CG2   2563    -0.3204      12.01   ; qtot -5.288
  2564         HC   1250    ILE   HG21   2564     0.0882      1.008   ; qtot -5.2
  2565         HC   1250    ILE   HG22   2565     0.0882      1.008   ; qtot -5.112
  2566         HC   1250    ILE   HG23   2566     0.0882      1.008   ; qtot -5.023
  2567         CT   1250    ILE    CG1   2567     -0.043      12.01   ; qtot -5.066
  2568         HC   1250    ILE   HG11   2568     0.0236      1.008   ; qtot -5.043
  2569         HC   1250    ILE   HG12   2569     0.0236      1.008   ; qtot -5.019
  2570         CT   1250    ILE     CD   2570     -0.066      12.01   ; qtot -5.085
  2571         HC   1250    ILE    HD1   2571     0.0186      1.008   ; qtot -5.067
  2572         HC   1250    ILE    HD2   2572     0.0186      1.008   ; qtot -5.048
  2573         HC   1250    ILE    HD3   2573     0.0186      1.008   ; qtot -5.029
  2574          C   1250    ILE      C   2574     0.5973      12.01   ; qtot -4.432
  2575          O   1250    ILE      O   2575    -0.5679         16   ; qtot -5
; residue 1251 ALA rtp ALA  q  0.0
  2576          N   1251    ALA      N   2576    -0.4157      14.01   ; qtot -5.416
  2577          H   1251    ALA      H   2577     0.2719      1.008   ; qtot -5.144
  2578         CT   1251    ALA     CA   2578     0.0337      12.01   ; qtot -5.11
  2579         H1   1251    ALA     HA   2579     0.0823      1.008   ; qtot -5.028
  2580         CT   1251    ALA     CB   2580    -0.1825      12.01   ; qtot -5.21
  2581         HC   1251    ALA    HB1   2581     0.0603      1.008   ; qtot -5.15
  2582         HC   1251    ALA    HB2   2582     0.0603      1.008   ; qtot -5.09
  2583         HC   1251    ALA    HB3   2583     0.0603      1.008   ; qtot -5.029
  2584          C   1251    ALA      C   2584     0.5973      12.01   ; qtot -4.432
  2585          O   1251    ALA      O   2585    -0.5679         16   ; qtot -5
; residue 1252 ALA rtp ALA  q  0.0
  2586          N   1252    ALA      N   2586    -0.4157      14.01   ; qtot -5.416
  2587          H   1252    ALA      H   2587     0.2719      1.008   ; qtot -5.144
  2588         CT   1252    ALA     CA   2588     0.0337      12.01   ; qtot -5.11
  2589         H1   1252    ALA     HA   2589     0.0823      1.008   ; qtot -5.028
  2590         CT   1252    ALA     CB   2590    -0.1825      12.01   ; qtot -5.21
  2591         HC   1252    ALA    HB1   2591     0.0603      1.008   ; qtot -5.15
  2592         HC   1252    ALA    HB2   2592     0.0603      1.008   ; qtot -5.09
  2593         HC   1252    ALA    HB3   2593     0.0603      1.008   ; qtot -5.029
  2594          C   1252    ALA      C   2594     0.5973      12.01   ; qtot -4.432
  2595          O   1252    ALA      O   2595    -0.5679         16   ; qtot -5
; residue 1253 ARG rtp ARG  q +1.0
  2596          N   1253    ARG      N   2596    -0.3479      14.01   ; qtot -5.348
  2597          H   1253    ARG      H   2597     0.2747      1.008   ; qtot -5.073
  2598         CT   1253    ARG     CA   2598    -0.2637      12.01   ; qtot -5.337
  2599         H1   1253    ARG     HA   2599      0.156      1.008   ; qtot -5.181
  2600         CT   1253    ARG     CB   2600    -0.0007      12.01   ; qtot -5.182
  2601         HC   1253    ARG    HB1   2601     0.0327      1.008   ; qtot -5.149
  2602         HC   1253    ARG    HB2   2602     0.0327      1.008   ; qtot -5.116
  2603         CT   1253    ARG     CG   2603      0.039      12.01   ; qtot -5.077
  2604         HC   1253    ARG    HG1   2604     0.0285      1.008   ; qtot -5.049
  2605         HC   1253    ARG    HG2   2605     0.0285      1.008   ; qtot -5.02
  2606         CT   1253    ARG     CD   2606     0.0486      12.01   ; qtot -4.972
  2607         H1   1253    ARG    HD1   2607     0.0687      1.008   ; qtot -4.903
  2608         H1   1253    ARG    HD2   2608     0.0687      1.008   ; qtot -4.834
  2609         N2   1253    ARG     NE   2609    -0.5295      14.01   ; qtot -5.364
  2610          H   1253    ARG     HE   2610     0.3456      1.008   ; qtot -5.018
  2611         CA   1253    ARG     CZ   2611     0.8076      12.01   ; qtot -4.21
  2612         N2   1253    ARG    NH1   2612    -0.8627      14.01   ; qtot -5.073
  2613          H   1253    ARG   HH11   2613     0.4478      1.008   ; qtot -4.625
  2614          H   1253    ARG   HH12   2614     0.4478      1.008   ; qtot -4.178
  2615         N2   1253    ARG    NH2   2615    -0.8627      14.01   ; qtot -5.04
  2616          H   1253    ARG   HH21   2616     0.4478      1.008   ; qtot -4.592
  2617          H   1253    ARG   HH22   2617     0.4478      1.008   ; qtot -4.145
  2618          C   1253    ARG      C   2618     0.7341      12.01   ; qtot -3.411
  2619          O   1253    ARG      O   2619    -0.5894         16   ; qtot -4
; residue 1254 ASN rtp ASN  q  0.0
  2620          N   1254    ASN      N   2620    -0.4157      14.01   ; qtot -4.416
  2621          H   1254    ASN      H   2621     0.2719      1.008   ; qtot -4.144
  2622         CT   1254    ASN     CA   2622     0.0143      12.01   ; qtot -4.129
  2623         H1   1254    ASN     HA   2623     0.1048      1.008   ; qtot -4.025
  2624         CT   1254    ASN     CB   2624    -0.2041      12.01   ; qtot -4.229
  2625         HC   1254    ASN    HB1   2625     0.0797      1.008   ; qtot -4.149
  2626         HC   1254    ASN    HB2   2626     0.0797      1.008   ; qtot -4.069
  2627          C   1254    ASN     CG   2627      0.713      12.01   ; qtot -3.356
  2628          O   1254    ASN    OD1   2628    -0.5931         16   ; qtot -3.949
  2629          N   1254    ASN    ND2   2629    -0.9191      14.01   ; qtot -4.869
  2630          H   1254    ASN   HD21   2630     0.4196      1.008   ; qtot -4.449
  2631          H   1254    ASN   HD22   2631     0.4196      1.008   ; qtot -4.029
  2632          C   1254    ASN      C   2632     0.5973      12.01   ; qtot -3.432
  2633          O   1254    ASN      O   2633    -0.5679         16   ; qtot -4
; residue 1255 CYS rtp CYS  q  0.0
  2634          N   1255    CYS      N   2634    -0.4157      14.01   ; qtot -4.416
  2635          H   1255    CYS      H   2635     0.2719      1.008   ; qtot -4.144
  2636         CT   1255    CYS     CA   2636     0.0213      12.01   ; qtot -4.122
  2637         H1   1255    CYS     HA   2637     0.1124      1.008   ; qtot -4.01
  2638         CT   1255    CYS     CB   2638    -0.1231      12.01   ; qtot -4.133
  2639         H1   1255    CYS    HB1   2639     0.1112      1.008   ; qtot -4.022
  2640         H1   1255    CYS    HB2   2640     0.1112      1.008   ; qtot -3.911
  2641         SH   1255    CYS     SG   2641    -0.3119      32.06   ; qtot -4.223
  2642         HS   1255    CYS     HG   2642     0.1933      1.008   ; qtot -4.029
  2643          C   1255    CYS      C   2643     0.5973      12.01   ; qtot -3.432
  2644          O   1255    CYS      O   2644    -0.5679         16   ; qtot -4
; residue 1256 LEU rtp LEU  q  0.0
  2645          N   1256    LEU      N   2645    -0.4157      14.01   ; qtot -4.416
  2646          H   1256    LEU      H   2646     0.2719      1.008   ; qtot -4.144
  2647         CT   1256    LEU     CA   2647    -0.0518      12.01   ; qtot -4.196
  2648         H1   1256    LEU     HA   2648     0.0922      1.008   ; qtot -4.103
  2649         CT   1256    LEU     CB   2649    -0.1102      12.01   ; qtot -4.214
  2650         HC   1256    LEU    HB1   2650     0.0457      1.008   ; qtot -4.168
  2651         HC   1256    LEU    HB2   2651     0.0457      1.008   ; qtot -4.122
  2652         CT   1256    LEU     CG   2652     0.3531      12.01   ; qtot -3.769
  2653         HC   1256    LEU     HG   2653    -0.0361      1.008   ; qtot -3.805
  2654         CT   1256    LEU    CD1   2654    -0.4121      12.01   ; qtot -4.217
  2655         HC   1256    LEU   HD11   2655        0.1      1.008   ; qtot -4.117
  2656         HC   1256    LEU   HD12   2656        0.1      1.008   ; qtot -4.017
  2657         HC   1256    LEU   HD13   2657        0.1      1.008   ; qtot -3.917
  2658         CT   1256    LEU    CD2   2658    -0.4121      12.01   ; qtot -4.329
  2659         HC   1256    LEU   HD21   2659        0.1      1.008   ; qtot -4.229
  2660         HC   1256    LEU   HD22   2660        0.1      1.008   ; qtot -4.129
  2661         HC   1256    LEU   HD23   2661        0.1      1.008   ; qtot -4.029
  2662          C   1256    LEU      C   2662     0.5973      12.01   ; qtot -3.432
  2663          O   1256    LEU      O   2663    -0.5679         16   ; qtot -4
; residue 1257 LEU rtp LEU  q  0.0
  2664          N   1257    LEU      N   2664    -0.4157      14.01   ; qtot -4.416
  2665          H   1257    LEU      H   2665     0.2719      1.008   ; qtot -4.144
  2666         CT   1257    LEU     CA   2666    -0.0518      12.01   ; qtot -4.196
  2667         H1   1257    LEU     HA   2667     0.0922      1.008   ; qtot -4.103
  2668         CT   1257    LEU     CB   2668    -0.1102      12.01   ; qtot -4.214
  2669         HC   1257    LEU    HB1   2669     0.0457      1.008   ; qtot -4.168
  2670         HC   1257    LEU    HB2   2670     0.0457      1.008   ; qtot -4.122
  2671         CT   1257    LEU     CG   2671     0.3531      12.01   ; qtot -3.769
  2672         HC   1257    LEU     HG   2672    -0.0361      1.008   ; qtot -3.805
  2673         CT   1257    LEU    CD1   2673    -0.4121      12.01   ; qtot -4.217
  2674         HC   1257    LEU   HD11   2674        0.1      1.008   ; qtot -4.117
  2675         HC   1257    LEU   HD12   2675        0.1      1.008   ; qtot -4.017
  2676         HC   1257    LEU   HD13   2676        0.1      1.008   ; qtot -3.917
  2677         CT   1257    LEU    CD2   2677    -0.4121      12.01   ; qtot -4.329
  2678         HC   1257    LEU   HD21   2678        0.1      1.008   ; qtot -4.229
  2679         HC   1257    LEU   HD22   2679        0.1      1.008   ; qtot -4.129
  2680         HC   1257    LEU   HD23   2680        0.1      1.008   ; qtot -4.029
  2681          C   1257    LEU      C   2681     0.5973      12.01   ; qtot -3.432
  2682          O   1257    LEU      O   2682    -0.5679         16   ; qtot -4
; residue 1258 THR rtp THR  q  0.0
  2683          N   1258    THR      N   2683    -0.4157      14.01   ; qtot -4.416
  2684          H   1258    THR      H   2684     0.2719      1.008   ; qtot -4.144
  2685         CT   1258    THR     CA   2685    -0.0389      12.01   ; qtot -4.183
  2686         H1   1258    THR     HA   2686     0.1007      1.008   ; qtot -4.082
  2687         CT   1258    THR     CB   2687     0.3654      12.01   ; qtot -3.717
  2688         H1   1258    THR     HB   2688     0.0043      1.008   ; qtot -3.712
  2689         CT   1258    THR    CG2   2689    -0.2438      12.01   ; qtot -3.956
  2690         HC   1258    THR   HG21   2690     0.0642      1.008   ; qtot -3.892
  2691         HC   1258    THR   HG22   2691     0.0642      1.008   ; qtot -3.828
  2692         HC   1258    THR   HG23   2692     0.0642      1.008   ; qtot -3.763
  2693         OH   1258    THR    OG1   2693    -0.6761         16   ; qtot -4.44
  2694         HO   1258    THR    HG1   2694     0.4102      1.008   ; qtot -4.029
  2695          C   1258    THR      C   2695     0.5973      12.01   ; qtot -3.432
  2696          O   1258    THR      O   2696    -0.5679         16   ; qtot -4
; residue 1259 CYS rtp CYS  q  0.0
  2697          N   1259    CYS      N   2697    -0.4157      14.01   ; qtot -4.416
  2698          H   1259    CYS      H   2698     0.2719      1.008   ; qtot -4.144
  2699         CT   1259    CYS     CA   2699     0.0213      12.01   ; qtot -4.122
  2700         H1   1259    CYS     HA   2700     0.1124      1.008   ; qtot -4.01
  2701         CT   1259    CYS     CB   2701    -0.1231      12.01   ; qtot -4.133
  2702         H1   1259    CYS    HB1   2702     0.1112      1.008   ; qtot -4.022
  2703         H1   1259    CYS    HB2   2703     0.1112      1.008   ; qtot -3.911
  2704         SH   1259    CYS     SG   2704    -0.3119      32.06   ; qtot -4.223
  2705         HS   1259    CYS     HG   2705     0.1933      1.008   ; qtot -4.029
  2706          C   1259    CYS      C   2706     0.5973      12.01   ; qtot -3.432
  2707          O   1259    CYS      O   2707    -0.5679         16   ; qtot -4
; residue 1260 PRO rtp PRO  q  0.0
  2708          N   1260    PRO      N   2708    -0.2548      14.01   ; qtot -4.255
  2709         CT   1260    PRO     CD   2709     0.0192      12.01   ; qtot -4.236
  2710         H1   1260    PRO    HD1   2710     0.0391      1.008   ; qtot -4.196
  2711         H1   1260    PRO    HD2   2711     0.0391      1.008   ; qtot -4.157
  2712         CT   1260    PRO     CG   2712     0.0189      12.01   ; qtot -4.138
  2713         HC   1260    PRO    HG1   2713     0.0213      1.008   ; qtot -4.117
  2714         HC   1260    PRO    HG2   2714     0.0213      1.008   ; qtot -4.096
  2715         CT   1260    PRO     CB   2715     -0.007      12.01   ; qtot -4.103
  2716         HC   1260    PRO    HB1   2716     0.0253      1.008   ; qtot -4.078
  2717         HC   1260    PRO    HB2   2717     0.0253      1.008   ; qtot -4.052
  2718         CT   1260    PRO     CA   2718    -0.0266      12.01   ; qtot -4.079
  2719         H1   1260    PRO     HA   2719     0.0641      1.008   ; qtot -4.015
  2720          C   1260    PRO      C   2720     0.5896      12.01   ; qtot -3.425
  2721          O   1260    PRO      O   2721    -0.5748         16   ; qtot -4
; residue 1261 GLY rtp GLY  q  0.0
  2722          N   1261    GLY      N   2722    -0.4157      14.01   ; qtot -4.416
  2723          H   1261    GLY      H   2723     0.2719      1.008   ; qtot -4.144
  2724         CT   1261    GLY     CA   2724    -0.0252      12.01   ; qtot -4.169
  2725         H1   1261    GLY    HA1   2725     0.0698      1.008   ; qtot -4.099
  2726         H1   1261    GLY    HA2   2726     0.0698      1.008   ; qtot -4.029
  2727          C   1261    GLY      C   2727     0.5973      12.01   ; qtot -3.432
  2728          O   1261    GLY      O   2728    -0.5679         16   ; qtot -4
; residue 1262 PRO rtp PRO  q  0.0
  2729          N   1262    PRO      N   2729    -0.2548      14.01   ; qtot -4.255
  2730         CT   1262    PRO     CD   2730     0.0192      12.01   ; qtot -4.236
  2731         H1   1262    PRO    HD1   2731     0.0391      1.008   ; qtot -4.196
  2732         H1   1262    PRO    HD2   2732     0.0391      1.008   ; qtot -4.157
  2733         CT   1262    PRO     CG   2733     0.0189      12.01   ; qtot -4.138
  2734         HC   1262    PRO    HG1   2734     0.0213      1.008   ; qtot -4.117
  2735         HC   1262    PRO    HG2   2735     0.0213      1.008   ; qtot -4.096
  2736         CT   1262    PRO     CB   2736     -0.007      12.01   ; qtot -4.103
  2737         HC   1262    PRO    HB1   2737     0.0253      1.008   ; qtot -4.078
  2738         HC   1262    PRO    HB2   2738     0.0253      1.008   ; qtot -4.052
  2739         CT   1262    PRO     CA   2739    -0.0266      12.01   ; qtot -4.079
  2740         H1   1262    PRO     HA   2740     0.0641      1.008   ; qtot -4.015
  2741          C   1262    PRO      C   2741     0.5896      12.01   ; qtot -3.425
  2742          O   1262    PRO      O   2742    -0.5748         16   ; qtot -4
; residue 1263 GLY rtp GLY  q  0.0
  2743          N   1263    GLY      N   2743    -0.4157      14.01   ; qtot -4.416
  2744          H   1263    GLY      H   2744     0.2719      1.008   ; qtot -4.144
  2745         CT   1263    GLY     CA   2745    -0.0252      12.01   ; qtot -4.169
  2746         H1   1263    GLY    HA1   2746     0.0698      1.008   ; qtot -4.099
  2747         H1   1263    GLY    HA2   2747     0.0698      1.008   ; qtot -4.029
  2748          C   1263    GLY      C   2748     0.5973      12.01   ; qtot -3.432
  2749          O   1263    GLY      O   2749    -0.5679         16   ; qtot -4
; residue 1264 ARG rtp ARG  q +1.0
  2750          N   1264    ARG      N   2750    -0.3479      14.01   ; qtot -4.348
  2751          H   1264    ARG      H   2751     0.2747      1.008   ; qtot -4.073
  2752         CT   1264    ARG     CA   2752    -0.2637      12.01   ; qtot -4.337
  2753         H1   1264    ARG     HA   2753      0.156      1.008   ; qtot -4.181
  2754         CT   1264    ARG     CB   2754    -0.0007      12.01   ; qtot -4.182
  2755         HC   1264    ARG    HB1   2755     0.0327      1.008   ; qtot -4.149
  2756         HC   1264    ARG    HB2   2756     0.0327      1.008   ; qtot -4.116
  2757         CT   1264    ARG     CG   2757      0.039      12.01   ; qtot -4.077
  2758         HC   1264    ARG    HG1   2758     0.0285      1.008   ; qtot -4.049
  2759         HC   1264    ARG    HG2   2759     0.0285      1.008   ; qtot -4.02
  2760         CT   1264    ARG     CD   2760     0.0486      12.01   ; qtot -3.972
  2761         H1   1264    ARG    HD1   2761     0.0687      1.008   ; qtot -3.903
  2762         H1   1264    ARG    HD2   2762     0.0687      1.008   ; qtot -3.834
  2763         N2   1264    ARG     NE   2763    -0.5295      14.01   ; qtot -4.364
  2764          H   1264    ARG     HE   2764     0.3456      1.008   ; qtot -4.018
  2765         CA   1264    ARG     CZ   2765     0.8076      12.01   ; qtot -3.21
  2766         N2   1264    ARG    NH1   2766    -0.8627      14.01   ; qtot -4.073
  2767          H   1264    ARG   HH11   2767     0.4478      1.008   ; qtot -3.625
  2768          H   1264    ARG   HH12   2768     0.4478      1.008   ; qtot -3.178
  2769         N2   1264    ARG    NH2   2769    -0.8627      14.01   ; qtot -4.04
  2770          H   1264    ARG   HH21   2770     0.4478      1.008   ; qtot -3.592
  2771          H   1264    ARG   HH22   2771     0.4478      1.008   ; qtot -3.145
  2772          C   1264    ARG      C   2772     0.7341      12.01   ; qtot -2.411
  2773          O   1264    ARG      O   2773    -0.5894         16   ; qtot -3
; residue 1265 VAL rtp VAL  q  0.0
  2774          N   1265    VAL      N   2774    -0.4157      14.01   ; qtot -3.416
  2775          H   1265    VAL      H   2775     0.2719      1.008   ; qtot -3.144
  2776         CT   1265    VAL     CA   2776    -0.0875      12.01   ; qtot -3.231
  2777         H1   1265    VAL     HA   2777     0.0969      1.008   ; qtot -3.134
  2778         CT   1265    VAL     CB   2778     0.2985      12.01   ; qtot -2.836
  2779         HC   1265    VAL     HB   2779    -0.0297      1.008   ; qtot -2.866
  2780         CT   1265    VAL    CG1   2780    -0.3192      12.01   ; qtot -3.185
  2781         HC   1265    VAL   HG11   2781     0.0791      1.008   ; qtot -3.106
  2782         HC   1265    VAL   HG12   2782     0.0791      1.008   ; qtot -3.027
  2783         HC   1265    VAL   HG13   2783     0.0791      1.008   ; qtot -2.947
  2784         CT   1265    VAL    CG2   2784    -0.3192      12.01   ; qtot -3.267
  2785         HC   1265    VAL   HG21   2785     0.0791      1.008   ; qtot -3.188
  2786         HC   1265    VAL   HG22   2786     0.0791      1.008   ; qtot -3.108
  2787         HC   1265    VAL   HG23   2787     0.0791      1.008   ; qtot -3.029
  2788          C   1265    VAL      C   2788     0.5973      12.01   ; qtot -2.432
  2789          O   1265    VAL      O   2789    -0.5679         16   ; qtot -3
; residue 1266 ALA rtp ALA  q  0.0
  2790          N   1266    ALA      N   2790    -0.4157      14.01   ; qtot -3.416
  2791          H   1266    ALA      H   2791     0.2719      1.008   ; qtot -3.144
  2792         CT   1266    ALA     CA   2792     0.0337      12.01   ; qtot -3.11
  2793         H1   1266    ALA     HA   2793     0.0823      1.008   ; qtot -3.028
  2794         CT   1266    ALA     CB   2794    -0.1825      12.01   ; qtot -3.21
  2795         HC   1266    ALA    HB1   2795     0.0603      1.008   ; qtot -3.15
  2796         HC   1266    ALA    HB2   2796     0.0603      1.008   ; qtot -3.09
  2797         HC   1266    ALA    HB3   2797     0.0603      1.008   ; qtot -3.029
  2798          C   1266    ALA      C   2798     0.5973      12.01   ; qtot -2.432
  2799          O   1266    ALA      O   2799    -0.5679         16   ; qtot -3
; residue 1267 LYS rtp LYS  q +1.0
  2800          N   1267    LYS      N   2800    -0.3479      14.01   ; qtot -3.348
  2801          H   1267    LYS      H   2801     0.2747      1.008   ; qtot -3.073
  2802         CT   1267    LYS     CA   2802      -0.24      12.01   ; qtot -3.313
  2803         H1   1267    LYS     HA   2803     0.1426      1.008   ; qtot -3.171
  2804         CT   1267    LYS     CB   2804    -0.0094      12.01   ; qtot -3.18
  2805         HC   1267    LYS    HB1   2805     0.0362      1.008   ; qtot -3.144
  2806         HC   1267    LYS    HB2   2806     0.0362      1.008   ; qtot -3.108
  2807         CT   1267    LYS     CG   2807     0.0187      12.01   ; qtot -3.089
  2808         HC   1267    LYS    HG1   2808     0.0103      1.008   ; qtot -3.079
  2809         HC   1267    LYS    HG2   2809     0.0103      1.008   ; qtot -3.068
  2810         CT   1267    LYS     CD   2810    -0.0479      12.01   ; qtot -3.116
  2811         HC   1267    LYS    HD1   2811     0.0621      1.008   ; qtot -3.054
  2812         HC   1267    LYS    HD2   2812     0.0621      1.008   ; qtot -2.992
  2813         CT   1267    LYS     CE   2813    -0.0143      12.01   ; qtot -3.006
  2814         HP   1267    LYS    HE1   2814     0.1135      1.008   ; qtot -2.893
  2815         HP   1267    LYS    HE2   2815     0.1135      1.008   ; qtot -2.779
  2816         N3   1267    LYS     NZ   2816    -0.3854      14.01   ; qtot -3.165
  2817          H   1267    LYS    HZ1   2817       0.34      1.008   ; qtot -2.825
  2818          H   1267    LYS    HZ2   2818       0.34      1.008   ; qtot -2.485
  2819          H   1267    LYS    HZ3   2819       0.34      1.008   ; qtot -2.145
  2820          C   1267    LYS      C   2820     0.7341      12.01   ; qtot -1.411
  2821          O   1267    LYS      O   2821    -0.5894         16   ; qtot -2
; residue 1268 ILE rtp ILE  q  0.0
  2822          N   1268    ILE      N   2822    -0.4157      14.01   ; qtot -2.416
  2823          H   1268    ILE      H   2823     0.2719      1.008   ; qtot -2.144
  2824         CT   1268    ILE     CA   2824    -0.0597      12.01   ; qtot -2.203
  2825         H1   1268    ILE     HA   2825     0.0869      1.008   ; qtot -2.117
  2826         CT   1268    ILE     CB   2826     0.1303      12.01   ; qtot -1.986
  2827         HC   1268    ILE     HB   2827     0.0187      1.008   ; qtot -1.968
  2828         CT   1268    ILE    CG2   2828    -0.3204      12.01   ; qtot -2.288
  2829         HC   1268    ILE   HG21   2829     0.0882      1.008   ; qtot -2.2
  2830         HC   1268    ILE   HG22   2830     0.0882      1.008   ; qtot -2.112
  2831         HC   1268    ILE   HG23   2831     0.0882      1.008   ; qtot -2.023
  2832         CT   1268    ILE    CG1   2832     -0.043      12.01   ; qtot -2.066
  2833         HC   1268    ILE   HG11   2833     0.0236      1.008   ; qtot -2.043
  2834         HC   1268    ILE   HG12   2834     0.0236      1.008   ; qtot -2.019
  2835         CT   1268    ILE     CD   2835     -0.066      12.01   ; qtot -2.085
  2836         HC   1268    ILE    HD1   2836     0.0186      1.008   ; qtot -2.067
  2837         HC   1268    ILE    HD2   2837     0.0186      1.008   ; qtot -2.048
  2838         HC   1268    ILE    HD3   2838     0.0186      1.008   ; qtot -2.029
  2839          C   1268    ILE      C   2839     0.5973      12.01   ; qtot -1.432
  2840          O   1268    ILE      O   2840    -0.5679         16   ; qtot -2
; residue 1269 GLY rtp GLY  q  0.0
  2841          N   1269    GLY      N   2841    -0.4157      14.01   ; qtot -2.416
  2842          H   1269    GLY      H   2842     0.2719      1.008   ; qtot -2.144
  2843         CT   1269    GLY     CA   2843    -0.0252      12.01   ; qtot -2.169
  2844         H1   1269    GLY    HA1   2844     0.0698      1.008   ; qtot -2.099
  2845         H1   1269    GLY    HA2   2845     0.0698      1.008   ; qtot -2.029
  2846          C   1269    GLY      C   2846     0.5973      12.01   ; qtot -1.432
  2847          O   1269    GLY      O   2847    -0.5679         16   ; qtot -2
; residue 1270 ASP rtp ASP  q -1.0
  2848          N   1270    ASP      N   2848    -0.5163      14.01   ; qtot -2.516
  2849          H   1270    ASP      H   2849     0.2936      1.008   ; qtot -2.223
  2850         CT   1270    ASP     CA   2850     0.0381      12.01   ; qtot -2.185
  2851         H1   1270    ASP     HA   2851      0.088      1.008   ; qtot -2.097
  2852         CT   1270    ASP     CB   2852    -0.0303      12.01   ; qtot -2.127
  2853         HC   1270    ASP    HB1   2853    -0.0122      1.008   ; qtot -2.139
  2854         HC   1270    ASP    HB2   2854    -0.0122      1.008   ; qtot -2.151
  2855          C   1270    ASP     CG   2855     0.7994      12.01   ; qtot -1.352
  2856         O2   1270    ASP    OD1   2856    -0.8014         16   ; qtot -2.153
  2857         O2   1270    ASP    OD2   2857    -0.8014         16   ; qtot -2.955
  2858          C   1270    ASP      C   2858     0.5366      12.01   ; qtot -2.418
  2859          O   1270    ASP      O   2859    -0.5819         16   ; qtot -3
; residue 1271 PHE rtp PHE  q  0.0
  2860          N   1271    PHE      N   2860    -0.4157      14.01   ; qtot -3.416
  2861          H   1271    PHE      H   2861     0.2719      1.008   ; qtot -3.144
  2862         CT   1271    PHE     CA   2862    -0.0024      12.01   ; qtot -3.146
  2863         H1   1271    PHE     HA   2863     0.0978      1.008   ; qtot -3.048
  2864         CT   1271    PHE     CB   2864    -0.0343      12.01   ; qtot -3.083
  2865         HC   1271    PHE    HB1   2865     0.0295      1.008   ; qtot -3.053
  2866         HC   1271    PHE    HB2   2866     0.0295      1.008   ; qtot -3.024
  2867         CA   1271    PHE     CG   2867     0.0118      12.01   ; qtot -3.012
  2868         CA   1271    PHE    CD1   2868    -0.1256      12.01   ; qtot -3.137
  2869         HA   1271    PHE    HD1   2869      0.133      1.008   ; qtot -3.004
  2870         CA   1271    PHE    CE1   2870    -0.1704      12.01   ; qtot -3.175
  2871         HA   1271    PHE    HE1   2871      0.143      1.008   ; qtot -3.032
  2872         CA   1271    PHE     CZ   2872    -0.1072      12.01   ; qtot -3.139
  2873         HA   1271    PHE     HZ   2873     0.1297      1.008   ; qtot -3.009
  2874         CA   1271    PHE    CE2   2874    -0.1704      12.01   ; qtot -3.18
  2875         HA   1271    PHE    HE2   2875      0.143      1.008   ; qtot -3.037
  2876         CA   1271    PHE    CD2   2876    -0.1256      12.01   ; qtot -3.162
  2877         HA   1271    PHE    HD2   2877      0.133      1.008   ; qtot -3.029
  2878          C   1271    PHE      C   2878     0.5973      12.01   ; qtot -2.432
  2879          O   1271    PHE      O   2879    -0.5679         16   ; qtot -3
; residue 1272 GLY rtp GLY  q  0.0
  2880          N   1272    GLY      N   2880    -0.4157      14.01   ; qtot -3.416
  2881          H   1272    GLY      H   2881     0.2719      1.008   ; qtot -3.144
  2882         CT   1272    GLY     CA   2882    -0.0252      12.01   ; qtot -3.169
  2883         H1   1272    GLY    HA1   2883     0.0698      1.008   ; qtot -3.099
  2884         H1   1272    GLY    HA2   2884     0.0698      1.008   ; qtot -3.029
  2885          C   1272    GLY      C   2885     0.5973      12.01   ; qtot -2.432
  2886          O   1272    GLY      O   2886    -0.5679         16   ; qtot -3
; residue 1273 MET rtp MET  q  0.0
  2887          N   1273    MET      N   2887    -0.4157      14.01   ; qtot -3.416
  2888          H   1273    MET      H   2888     0.2719      1.008   ; qtot -3.144
  2889         CT   1273    MET     CA   2889    -0.0237      12.01   ; qtot -3.167
  2890         H1   1273    MET     HA   2890      0.088      1.008   ; qtot -3.079
  2891         CT   1273    MET     CB   2891     0.0342      12.01   ; qtot -3.045
  2892         HC   1273    MET    HB1   2892     0.0241      1.008   ; qtot -3.021
  2893         HC   1273    MET    HB2   2893     0.0241      1.008   ; qtot -2.997
  2894         CT   1273    MET     CG   2894     0.0018      12.01   ; qtot -2.995
  2895         H1   1273    MET    HG1   2895      0.044      1.008   ; qtot -2.951
  2896         H1   1273    MET    HG2   2896      0.044      1.008   ; qtot -2.907
  2897          S   1273    MET     SD   2897    -0.2737      32.06   ; qtot -3.181
  2898         CT   1273    MET     CE   2898    -0.0536      12.01   ; qtot -3.235
  2899         H1   1273    MET    HE1   2899     0.0684      1.008   ; qtot -3.166
  2900         H1   1273    MET    HE2   2900     0.0684      1.008   ; qtot -3.098
  2901         H1   1273    MET    HE3   2901     0.0684      1.008   ; qtot -3.029
  2902          C   1273    MET      C   2902     0.5973      12.01   ; qtot -2.432
  2903          O   1273    MET      O   2903    -0.5679         16   ; qtot -3
; residue 1274 ALA rtp ALA  q  0.0
  2904          N   1274    ALA      N   2904    -0.4157      14.01   ; qtot -3.416
  2905          H   1274    ALA      H   2905     0.2719      1.008   ; qtot -3.144
  2906         CT   1274    ALA     CA   2906     0.0337      12.01   ; qtot -3.11
  2907         H1   1274    ALA     HA   2907     0.0823      1.008   ; qtot -3.028
  2908         CT   1274    ALA     CB   2908    -0.1825      12.01   ; qtot -3.21
  2909         HC   1274    ALA    HB1   2909     0.0603      1.008   ; qtot -3.15
  2910         HC   1274    ALA    HB2   2910     0.0603      1.008   ; qtot -3.09
  2911         HC   1274    ALA    HB3   2911     0.0603      1.008   ; qtot -3.029
  2912          C   1274    ALA      C   2912     0.5973      12.01   ; qtot -2.432
  2913          O   1274    ALA      O   2913    -0.5679         16   ; qtot -3
; residue 1275 ARG rtp ARG  q +1.0
  2914          N   1275    ARG      N   2914    -0.3479      14.01   ; qtot -3.348
  2915          H   1275    ARG      H   2915     0.2747      1.008   ; qtot -3.073
  2916         CT   1275    ARG     CA   2916    -0.2637      12.01   ; qtot -3.337
  2917         H1   1275    ARG     HA   2917      0.156      1.008   ; qtot -3.181
  2918         CT   1275    ARG     CB   2918    -0.0007      12.01   ; qtot -3.182
  2919         HC   1275    ARG    HB1   2919     0.0327      1.008   ; qtot -3.149
  2920         HC   1275    ARG    HB2   2920     0.0327      1.008   ; qtot -3.116
  2921         CT   1275    ARG     CG   2921      0.039      12.01   ; qtot -3.077
  2922         HC   1275    ARG    HG1   2922     0.0285      1.008   ; qtot -3.049
  2923         HC   1275    ARG    HG2   2923     0.0285      1.008   ; qtot -3.02
  2924         CT   1275    ARG     CD   2924     0.0486      12.01   ; qtot -2.972
  2925         H1   1275    ARG    HD1   2925     0.0687      1.008   ; qtot -2.903
  2926         H1   1275    ARG    HD2   2926     0.0687      1.008   ; qtot -2.834
  2927         N2   1275    ARG     NE   2927    -0.5295      14.01   ; qtot -3.364
  2928          H   1275    ARG     HE   2928     0.3456      1.008   ; qtot -3.018
  2929         CA   1275    ARG     CZ   2929     0.8076      12.01   ; qtot -2.21
  2930         N2   1275    ARG    NH1   2930    -0.8627      14.01   ; qtot -3.073
  2931          H   1275    ARG   HH11   2931     0.4478      1.008   ; qtot -2.625
  2932          H   1275    ARG   HH12   2932     0.4478      1.008   ; qtot -2.178
  2933         N2   1275    ARG    NH2   2933    -0.8627      14.01   ; qtot -3.04
  2934          H   1275    ARG   HH21   2934     0.4478      1.008   ; qtot -2.592
  2935          H   1275    ARG   HH22   2935     0.4478      1.008   ; qtot -2.145
  2936          C   1275    ARG      C   2936     0.7341      12.01   ; qtot -1.411
  2937          O   1275    ARG      O   2937    -0.5894         16   ; qtot -2
; residue 1276 ASP rtp ASP  q -1.0
  2938          N   1276    ASP      N   2938    -0.5163      14.01   ; qtot -2.516
  2939          H   1276    ASP      H   2939     0.2936      1.008   ; qtot -2.223
  2940         CT   1276    ASP     CA   2940     0.0381      12.01   ; qtot -2.185
  2941         H1   1276    ASP     HA   2941      0.088      1.008   ; qtot -2.097
  2942         CT   1276    ASP     CB   2942    -0.0303      12.01   ; qtot -2.127
  2943         HC   1276    ASP    HB1   2943    -0.0122      1.008   ; qtot -2.139
  2944         HC   1276    ASP    HB2   2944    -0.0122      1.008   ; qtot -2.151
  2945          C   1276    ASP     CG   2945     0.7994      12.01   ; qtot -1.352
  2946         O2   1276    ASP    OD1   2946    -0.8014         16   ; qtot -2.153
  2947         O2   1276    ASP    OD2   2947    -0.8014         16   ; qtot -2.955
  2948          C   1276    ASP      C   2948     0.5366      12.01   ; qtot -2.418
  2949          O   1276    ASP      O   2949    -0.5819         16   ; qtot -3
; residue 1277 ILE rtp ILE  q  0.0
  2950          N   1277    ILE      N   2950    -0.4157      14.01   ; qtot -3.416
  2951          H   1277    ILE      H   2951     0.2719      1.008   ; qtot -3.144
  2952         CT   1277    ILE     CA   2952    -0.0597      12.01   ; qtot -3.203
  2953         H1   1277    ILE     HA   2953     0.0869      1.008   ; qtot -3.117
  2954         CT   1277    ILE     CB   2954     0.1303      12.01   ; qtot -2.986
  2955         HC   1277    ILE     HB   2955     0.0187      1.008   ; qtot -2.968
  2956         CT   1277    ILE    CG2   2956    -0.3204      12.01   ; qtot -3.288
  2957         HC   1277    ILE   HG21   2957     0.0882      1.008   ; qtot -3.2
  2958         HC   1277    ILE   HG22   2958     0.0882      1.008   ; qtot -3.112
  2959         HC   1277    ILE   HG23   2959     0.0882      1.008   ; qtot -3.023
  2960         CT   1277    ILE    CG1   2960     -0.043      12.01   ; qtot -3.066
  2961         HC   1277    ILE   HG11   2961     0.0236      1.008   ; qtot -3.043
  2962         HC   1277    ILE   HG12   2962     0.0236      1.008   ; qtot -3.019
  2963         CT   1277    ILE     CD   2963     -0.066      12.01   ; qtot -3.085
  2964         HC   1277    ILE    HD1   2964     0.0186      1.008   ; qtot -3.067
  2965         HC   1277    ILE    HD2   2965     0.0186      1.008   ; qtot -3.048
  2966         HC   1277    ILE    HD3   2966     0.0186      1.008   ; qtot -3.029
  2967          C   1277    ILE      C   2967     0.5973      12.01   ; qtot -2.432
  2968          O   1277    ILE      O   2968    -0.5679         16   ; qtot -3
; residue 1278 TYR rtp TYR  q  0.0
  2969          N   1278    TYR      N   2969    -0.4157      14.01   ; qtot -3.416
  2970          H   1278    TYR      H   2970     0.2719      1.008   ; qtot -3.144
  2971         CT   1278    TYR     CA   2971    -0.0014      12.01   ; qtot -3.145
  2972         H1   1278    TYR     HA   2972     0.0876      1.008   ; qtot -3.058
  2973         CT   1278    TYR     CB   2973    -0.0152      12.01   ; qtot -3.073
  2974         HC   1278    TYR    HB1   2974     0.0295      1.008   ; qtot -3.043
  2975         HC   1278    TYR    HB2   2975     0.0295      1.008   ; qtot -3.014
  2976         CA   1278    TYR     CG   2976    -0.0011      12.01   ; qtot -3.015
  2977         CA   1278    TYR    CD1   2977    -0.1906      12.01   ; qtot -3.205
  2978         HA   1278    TYR    HD1   2978     0.1699      1.008   ; qtot -3.036
  2979         CA   1278    TYR    CE1   2979    -0.2341      12.01   ; qtot -3.27
  2980         HA   1278    TYR    HE1   2980     0.1656      1.008   ; qtot -3.104
  2981          C   1278    TYR     CZ   2981     0.3226      12.01   ; qtot -2.781
  2982         OH   1278    TYR     OH   2982    -0.5579         16   ; qtot -3.339
  2983         HO   1278    TYR     HH   2983     0.3992      1.008   ; qtot -2.94
  2984         CA   1278    TYR    CE2   2984    -0.2341      12.01   ; qtot -3.174
  2985         HA   1278    TYR    HE2   2985     0.1656      1.008   ; qtot -3.009
  2986         CA   1278    TYR    CD2   2986    -0.1906      12.01   ; qtot -3.199
  2987         HA   1278    TYR    HD2   2987     0.1699      1.008   ; qtot -3.029
  2988          C   1278    TYR      C   2988     0.5973      12.01   ; qtot -2.432
  2989          O   1278    TYR      O   2989    -0.5679         16   ; qtot -3
; residue 1279 ARG rtp ARG  q +1.0
  2990          N   1279    ARG      N   2990    -0.3479      14.01   ; qtot -3.348
  2991          H   1279    ARG      H   2991     0.2747      1.008   ; qtot -3.073
  2992         CT   1279    ARG     CA   2992    -0.2637      12.01   ; qtot -3.337
  2993         H1   1279    ARG     HA   2993      0.156      1.008   ; qtot -3.181
  2994         CT   1279    ARG     CB   2994    -0.0007      12.01   ; qtot -3.182
  2995         HC   1279    ARG    HB1   2995     0.0327      1.008   ; qtot -3.149
  2996         HC   1279    ARG    HB2   2996     0.0327      1.008   ; qtot -3.116
  2997         CT   1279    ARG     CG   2997      0.039      12.01   ; qtot -3.077
  2998         HC   1279    ARG    HG1   2998     0.0285      1.008   ; qtot -3.049
  2999         HC   1279    ARG    HG2   2999     0.0285      1.008   ; qtot -3.02
  3000         CT   1279    ARG     CD   3000     0.0486      12.01   ; qtot -2.972
  3001         H1   1279    ARG    HD1   3001     0.0687      1.008   ; qtot -2.903
  3002         H1   1279    ARG    HD2   3002     0.0687      1.008   ; qtot -2.834
  3003         N2   1279    ARG     NE   3003    -0.5295      14.01   ; qtot -3.364
  3004          H   1279    ARG     HE   3004     0.3456      1.008   ; qtot -3.018
  3005         CA   1279    ARG     CZ   3005     0.8076      12.01   ; qtot -2.21
  3006         N2   1279    ARG    NH1   3006    -0.8627      14.01   ; qtot -3.073
  3007          H   1279    ARG   HH11   3007     0.4478      1.008   ; qtot -2.625
  3008          H   1279    ARG   HH12   3008     0.4478      1.008   ; qtot -2.178
  3009         N2   1279    ARG    NH2   3009    -0.8627      14.01   ; qtot -3.04
  3010          H   1279    ARG   HH21   3010     0.4478      1.008   ; qtot -2.592
  3011          H   1279    ARG   HH22   3011     0.4478      1.008   ; qtot -2.145
  3012          C   1279    ARG      C   3012     0.7341      12.01   ; qtot -1.411
  3013          O   1279    ARG      O   3013    -0.5894         16   ; qtot -2
; residue 1280 ALA rtp ALA  q  0.0
  3014          N   1280    ALA      N   3014    -0.4157      14.01   ; qtot -2.416
  3015          H   1280    ALA      H   3015     0.2719      1.008   ; qtot -2.144
  3016         CT   1280    ALA     CA   3016     0.0337      12.01   ; qtot -2.11
  3017         H1   1280    ALA     HA   3017     0.0823      1.008   ; qtot -2.028
  3018         CT   1280    ALA     CB   3018    -0.1825      12.01   ; qtot -2.21
  3019         HC   1280    ALA    HB1   3019     0.0603      1.008   ; qtot -2.15
  3020         HC   1280    ALA    HB2   3020     0.0603      1.008   ; qtot -2.09
  3021         HC   1280    ALA    HB3   3021     0.0603      1.008   ; qtot -2.029
  3022          C   1280    ALA      C   3022     0.5973      12.01   ; qtot -1.432
  3023          O   1280    ALA      O   3023    -0.5679         16   ; qtot -2
; residue 1281 SER rtp SER  q  0.0
  3024          N   1281    SER      N   3024    -0.4157      14.01   ; qtot -2.416
  3025          H   1281    SER      H   3025     0.2719      1.008   ; qtot -2.144
  3026         CT   1281    SER     CA   3026    -0.0249      12.01   ; qtot -2.169
  3027         H1   1281    SER     HA   3027     0.0843      1.008   ; qtot -2.084
  3028         CT   1281    SER     CB   3028     0.2117      12.01   ; qtot -1.873
  3029         H1   1281    SER    HB1   3029     0.0352      1.008   ; qtot -1.837
  3030         H1   1281    SER    HB2   3030     0.0352      1.008   ; qtot -1.802
  3031         OH   1281    SER     OG   3031    -0.6546         16   ; qtot -2.457
  3032         HO   1281    SER     HG   3032     0.4275      1.008   ; qtot -2.029
  3033          C   1281    SER      C   3033     0.5973      12.01   ; qtot -1.432
  3034          O   1281    SER      O   3034    -0.5679         16   ; qtot -2
; residue 1282 TYR rtp TYR  q  0.0
  3035          N   1282    TYR      N   3035    -0.4157      14.01   ; qtot -2.416
  3036          H   1282    TYR      H   3036     0.2719      1.008   ; qtot -2.144
  3037         CT   1282    TYR     CA   3037    -0.0014      12.01   ; qtot -2.145
  3038         H1   1282    TYR     HA   3038     0.0876      1.008   ; qtot -2.058
  3039         CT   1282    TYR     CB   3039    -0.0152      12.01   ; qtot -2.073
  3040         HC   1282    TYR    HB1   3040     0.0295      1.008   ; qtot -2.043
  3041         HC   1282    TYR    HB2   3041     0.0295      1.008   ; qtot -2.014
  3042         CA   1282    TYR     CG   3042    -0.0011      12.01   ; qtot -2.015
  3043         CA   1282    TYR    CD1   3043    -0.1906      12.01   ; qtot -2.205
  3044         HA   1282    TYR    HD1   3044     0.1699      1.008   ; qtot -2.036
  3045         CA   1282    TYR    CE1   3045    -0.2341      12.01   ; qtot -2.27
  3046         HA   1282    TYR    HE1   3046     0.1656      1.008   ; qtot -2.104
  3047          C   1282    TYR     CZ   3047     0.3226      12.01   ; qtot -1.781
  3048         OH   1282    TYR     OH   3048    -0.5579         16   ; qtot -2.339
  3049         HO   1282    TYR     HH   3049     0.3992      1.008   ; qtot -1.94
  3050         CA   1282    TYR    CE2   3050    -0.2341      12.01   ; qtot -2.174
  3051         HA   1282    TYR    HE2   3051     0.1656      1.008   ; qtot -2.009
  3052         CA   1282    TYR    CD2   3052    -0.1906      12.01   ; qtot -2.199
  3053         HA   1282    TYR    HD2   3053     0.1699      1.008   ; qtot -2.029
  3054          C   1282    TYR      C   3054     0.5973      12.01   ; qtot -1.432
  3055          O   1282    TYR      O   3055    -0.5679         16   ; qtot -2
; residue 1283 TYR rtp TYR  q  0.0
  3056          N   1283    TYR      N   3056    -0.4157      14.01   ; qtot -2.416
  3057          H   1283    TYR      H   3057     0.2719      1.008   ; qtot -2.144
  3058         CT   1283    TYR     CA   3058    -0.0014      12.01   ; qtot -2.145
  3059         H1   1283    TYR     HA   3059     0.0876      1.008   ; qtot -2.058
  3060         CT   1283    TYR     CB   3060    -0.0152      12.01   ; qtot -2.073
  3061         HC   1283    TYR    HB1   3061     0.0295      1.008   ; qtot -2.043
  3062         HC   1283    TYR    HB2   3062     0.0295      1.008   ; qtot -2.014
  3063         CA   1283    TYR     CG   3063    -0.0011      12.01   ; qtot -2.015
  3064         CA   1283    TYR    CD1   3064    -0.1906      12.01   ; qtot -2.205
  3065         HA   1283    TYR    HD1   3065     0.1699      1.008   ; qtot -2.036
  3066         CA   1283    TYR    CE1   3066    -0.2341      12.01   ; qtot -2.27
  3067         HA   1283    TYR    HE1   3067     0.1656      1.008   ; qtot -2.104
  3068          C   1283    TYR     CZ   3068     0.3226      12.01   ; qtot -1.781
  3069         OH   1283    TYR     OH   3069    -0.5579         16   ; qtot -2.339
  3070         HO   1283    TYR     HH   3070     0.3992      1.008   ; qtot -1.94
  3071         CA   1283    TYR    CE2   3071    -0.2341      12.01   ; qtot -2.174
  3072         HA   1283    TYR    HE2   3072     0.1656      1.008   ; qtot -2.009
  3073         CA   1283    TYR    CD2   3073    -0.1906      12.01   ; qtot -2.199
  3074         HA   1283    TYR    HD2   3074     0.1699      1.008   ; qtot -2.029
  3075          C   1283    TYR      C   3075     0.5973      12.01   ; qtot -1.432
  3076          O   1283    TYR      O   3076    -0.5679         16   ; qtot -2
; residue 1284 ARG rtp ARG  q +1.0
  3077          N   1284    ARG      N   3077    -0.3479      14.01   ; qtot -2.348
  3078          H   1284    ARG      H   3078     0.2747      1.008   ; qtot -2.073
  3079         CT   1284    ARG     CA   3079    -0.2637      12.01   ; qtot -2.337
  3080         H1   1284    ARG     HA   3080      0.156      1.008   ; qtot -2.181
  3081         CT   1284    ARG     CB   3081    -0.0007      12.01   ; qtot -2.182
  3082         HC   1284    ARG    HB1   3082     0.0327      1.008   ; qtot -2.149
  3083         HC   1284    ARG    HB2   3083     0.0327      1.008   ; qtot -2.116
  3084         CT   1284    ARG     CG   3084      0.039      12.01   ; qtot -2.077
  3085         HC   1284    ARG    HG1   3085     0.0285      1.008   ; qtot -2.049
  3086         HC   1284    ARG    HG2   3086     0.0285      1.008   ; qtot -2.02
  3087         CT   1284    ARG     CD   3087     0.0486      12.01   ; qtot -1.972
  3088         H1   1284    ARG    HD1   3088     0.0687      1.008   ; qtot -1.903
  3089         H1   1284    ARG    HD2   3089     0.0687      1.008   ; qtot -1.834
  3090         N2   1284    ARG     NE   3090    -0.5295      14.01   ; qtot -2.364
  3091          H   1284    ARG     HE   3091     0.3456      1.008   ; qtot -2.018
  3092         CA   1284    ARG     CZ   3092     0.8076      12.01   ; qtot -1.21
  3093         N2   1284    ARG    NH1   3093    -0.8627      14.01   ; qtot -2.073
  3094          H   1284    ARG   HH11   3094     0.4478      1.008   ; qtot -1.625
  3095          H   1284    ARG   HH12   3095     0.4478      1.008   ; qtot -1.178
  3096         N2   1284    ARG    NH2   3096    -0.8627      14.01   ; qtot -2.04
  3097          H   1284    ARG   HH21   3097     0.4478      1.008   ; qtot -1.592
  3098          H   1284    ARG   HH22   3098     0.4478      1.008   ; qtot -1.145
  3099          C   1284    ARG      C   3099     0.7341      12.01   ; qtot -0.4106
  3100          O   1284    ARG      O   3100    -0.5894         16   ; qtot -1
; residue 1285 LYS rtp LYS  q +1.0
  3101          N   1285    LYS      N   3101    -0.3479      14.01   ; qtot -1.348
  3102          H   1285    LYS      H   3102     0.2747      1.008   ; qtot -1.073
  3103         CT   1285    LYS     CA   3103      -0.24      12.01   ; qtot -1.313
  3104         H1   1285    LYS     HA   3104     0.1426      1.008   ; qtot -1.171
  3105         CT   1285    LYS     CB   3105    -0.0094      12.01   ; qtot -1.18
  3106         HC   1285    LYS    HB1   3106     0.0362      1.008   ; qtot -1.144
  3107         HC   1285    LYS    HB2   3107     0.0362      1.008   ; qtot -1.108
  3108         CT   1285    LYS     CG   3108     0.0187      12.01   ; qtot -1.089
  3109         HC   1285    LYS    HG1   3109     0.0103      1.008   ; qtot -1.079
  3110         HC   1285    LYS    HG2   3110     0.0103      1.008   ; qtot -1.068
  3111         CT   1285    LYS     CD   3111    -0.0479      12.01   ; qtot -1.116
  3112         HC   1285    LYS    HD1   3112     0.0621      1.008   ; qtot -1.054
  3113         HC   1285    LYS    HD2   3113     0.0621      1.008   ; qtot -0.992
  3114         CT   1285    LYS     CE   3114    -0.0143      12.01   ; qtot -1.006
  3115         HP   1285    LYS    HE1   3115     0.1135      1.008   ; qtot -0.8928
  3116         HP   1285    LYS    HE2   3116     0.1135      1.008   ; qtot -0.7793
  3117         N3   1285    LYS     NZ   3117    -0.3854      14.01   ; qtot -1.165
  3118          H   1285    LYS    HZ1   3118       0.34      1.008   ; qtot -0.8247
  3119          H   1285    LYS    HZ2   3119       0.34      1.008   ; qtot -0.4847
  3120          H   1285    LYS    HZ3   3120       0.34      1.008   ; qtot -0.1447
  3121          C   1285    LYS      C   3121     0.7341      12.01   ; qtot 0.5894
  3122          O   1285    LYS      O   3122    -0.5894         16   ; qtot 1.175e-06
; residue 1286 GLY rtp GLY  q  0.0
  3123          N   1286    GLY      N   3123    -0.4157      14.01   ; qtot -0.4157
  3124          H   1286    GLY      H   3124     0.2719      1.008   ; qtot -0.1438
  3125         CT   1286    GLY     CA   3125    -0.0252      12.01   ; qtot -0.169
  3126         H1   1286    GLY    HA1   3126     0.0698      1.008   ; qtot -0.0992
  3127         H1   1286    GLY    HA2   3127     0.0698      1.008   ; qtot -0.0294
  3128          C   1286    GLY      C   3128     0.5973      12.01   ; qtot 0.5679
  3129          O   1286    GLY      O   3129    -0.5679         16   ; qtot 1.17e-06
; residue 1287 GLY rtp GLY  q  0.0
  3130          N   1287    GLY      N   3130    -0.4157      14.01   ; qtot -0.4157
  3131          H   1287    GLY      H   3131     0.2719      1.008   ; qtot -0.1438
  3132         CT   1287    GLY     CA   3132    -0.0252      12.01   ; qtot -0.169
  3133         H1   1287    GLY    HA1   3133     0.0698      1.008   ; qtot -0.0992
  3134         H1   1287    GLY    HA2   3134     0.0698      1.008   ; qtot -0.0294
  3135          C   1287    GLY      C   3135     0.5973      12.01   ; qtot 0.5679
  3136          O   1287    GLY      O   3136    -0.5679         16   ; qtot 1.164e-06
; residue 1288 CYS rtp CYS  q  0.0
  3137          N   1288    CYS      N   3137    -0.4157      14.01   ; qtot -0.4157
  3138          H   1288    CYS      H   3138     0.2719      1.008   ; qtot -0.1438
  3139         CT   1288    CYS     CA   3139     0.0213      12.01   ; qtot -0.1225
  3140         H1   1288    CYS     HA   3140     0.1124      1.008   ; qtot -0.0101
  3141         CT   1288    CYS     CB   3141    -0.1231      12.01   ; qtot -0.1332
  3142         H1   1288    CYS    HB1   3142     0.1112      1.008   ; qtot -0.022
  3143         H1   1288    CYS    HB2   3143     0.1112      1.008   ; qtot 0.0892
  3144         SH   1288    CYS     SG   3144    -0.3119      32.06   ; qtot -0.2227
  3145         HS   1288    CYS     HG   3145     0.1933      1.008   ; qtot -0.0294
  3146          C   1288    CYS      C   3146     0.5973      12.01   ; qtot 0.5679
  3147          O   1288    CYS      O   3147    -0.5679         16   ; qtot 1.168e-06
; residue 1289 ALA rtp ALA  q  0.0
  3148          N   1289    ALA      N   3148    -0.4157      14.01   ; qtot -0.4157
  3149          H   1289    ALA      H   3149     0.2719      1.008   ; qtot -0.1438
  3150         CT   1289    ALA     CA   3150     0.0337      12.01   ; qtot -0.1101
  3151         H1   1289    ALA     HA   3151     0.0823      1.008   ; qtot -0.0278
  3152         CT   1289    ALA     CB   3152    -0.1825      12.01   ; qtot -0.2103
  3153         HC   1289    ALA    HB1   3153     0.0603      1.008   ; qtot -0.15
  3154         HC   1289    ALA    HB2   3154     0.0603      1.008   ; qtot -0.0897
  3155         HC   1289    ALA    HB3   3155     0.0603      1.008   ; qtot -0.0294
  3156          C   1289    ALA      C   3156     0.5973      12.01   ; qtot 0.5679
  3157          O   1289    ALA      O   3157    -0.5679         16   ; qtot 1.164e-06
; residue 1290 MET rtp MET  q  0.0
  3158          N   1290    MET      N   3158    -0.4157      14.01   ; qtot -0.4157
  3159          H   1290    MET      H   3159     0.2719      1.008   ; qtot -0.1438
  3160         CT   1290    MET     CA   3160    -0.0237      12.01   ; qtot -0.1675
  3161         H1   1290    MET     HA   3161      0.088      1.008   ; qtot -0.0795
  3162         CT   1290    MET     CB   3162     0.0342      12.01   ; qtot -0.0453
  3163         HC   1290    MET    HB1   3163     0.0241      1.008   ; qtot -0.0212
  3164         HC   1290    MET    HB2   3164     0.0241      1.008   ; qtot 0.002901
  3165         CT   1290    MET     CG   3165     0.0018      12.01   ; qtot 0.004701
  3166         H1   1290    MET    HG1   3166      0.044      1.008   ; qtot 0.0487
  3167         H1   1290    MET    HG2   3167      0.044      1.008   ; qtot 0.0927
  3168          S   1290    MET     SD   3168    -0.2737      32.06   ; qtot -0.181
  3169         CT   1290    MET     CE   3169    -0.0536      12.01   ; qtot -0.2346
  3170         H1   1290    MET    HE1   3170     0.0684      1.008   ; qtot -0.1662
  3171         H1   1290    MET    HE2   3171     0.0684      1.008   ; qtot -0.0978
  3172         H1   1290    MET    HE3   3172     0.0684      1.008   ; qtot -0.0294
  3173          C   1290    MET      C   3173     0.5973      12.01   ; qtot 0.5679
  3174          O   1290    MET      O   3174    -0.5679         16   ; qtot 1.176e-06
; residue 1291 LEU rtp LEU  q  0.0
  3175          N   1291    LEU      N   3175    -0.4157      14.01   ; qtot -0.4157
  3176          H   1291    LEU      H   3176     0.2719      1.008   ; qtot -0.1438
  3177         CT   1291    LEU     CA   3177    -0.0518      12.01   ; qtot -0.1956
  3178         H1   1291    LEU     HA   3178     0.0922      1.008   ; qtot -0.1034
  3179         CT   1291    LEU     CB   3179    -0.1102      12.01   ; qtot -0.2136
  3180         HC   1291    LEU    HB1   3180     0.0457      1.008   ; qtot -0.1679
  3181         HC   1291    LEU    HB2   3181     0.0457      1.008   ; qtot -0.1222
  3182         CT   1291    LEU     CG   3182     0.3531      12.01   ; qtot 0.2309
  3183         HC   1291    LEU     HG   3183    -0.0361      1.008   ; qtot 0.1948
  3184         CT   1291    LEU    CD1   3184    -0.4121      12.01   ; qtot -0.2173
  3185         HC   1291    LEU   HD11   3185        0.1      1.008   ; qtot -0.1173
  3186         HC   1291    LEU   HD12   3186        0.1      1.008   ; qtot -0.0173
  3187         HC   1291    LEU   HD13   3187        0.1      1.008   ; qtot 0.0827
  3188         CT   1291    LEU    CD2   3188    -0.4121      12.01   ; qtot -0.3294
  3189         HC   1291    LEU   HD21   3189        0.1      1.008   ; qtot -0.2294
  3190         HC   1291    LEU   HD22   3190        0.1      1.008   ; qtot -0.1294
  3191         HC   1291    LEU   HD23   3191        0.1      1.008   ; qtot -0.0294
  3192          C   1291    LEU      C   3192     0.5973      12.01   ; qtot 0.5679
  3193          O   1291    LEU      O   3193    -0.5679         16   ; qtot 1.21e-06
; residue 1292 PRO rtp PRO  q  0.0
  3194          N   1292    PRO      N   3194    -0.2548      14.01   ; qtot -0.2548
  3195         CT   1292    PRO     CD   3195     0.0192      12.01   ; qtot -0.2356
  3196         H1   1292    PRO    HD1   3196     0.0391      1.008   ; qtot -0.1965
  3197         H1   1292    PRO    HD2   3197     0.0391      1.008   ; qtot -0.1574
  3198         CT   1292    PRO     CG   3198     0.0189      12.01   ; qtot -0.1385
  3199         HC   1292    PRO    HG1   3199     0.0213      1.008   ; qtot -0.1172
  3200         HC   1292    PRO    HG2   3200     0.0213      1.008   ; qtot -0.0959
  3201         CT   1292    PRO     CB   3201     -0.007      12.01   ; qtot -0.1029
  3202         HC   1292    PRO    HB1   3202     0.0253      1.008   ; qtot -0.0776
  3203         HC   1292    PRO    HB2   3203     0.0253      1.008   ; qtot -0.0523
  3204         CT   1292    PRO     CA   3204    -0.0266      12.01   ; qtot -0.0789
  3205         H1   1292    PRO     HA   3205     0.0641      1.008   ; qtot -0.0148
  3206          C   1292    PRO      C   3206     0.5896      12.01   ; qtot 0.5748
  3207          O   1292    PRO      O   3207    -0.5748         16   ; qtot 1.224e-06
; residue 1293 VAL rtp VAL  q  0.0
  3208          N   1293    VAL      N   3208    -0.4157      14.01   ; qtot -0.4157
  3209          H   1293    VAL      H   3209     0.2719      1.008   ; qtot -0.1438
  3210         CT   1293    VAL     CA   3210    -0.0875      12.01   ; qtot -0.2313
  3211         H1   1293    VAL     HA   3211     0.0969      1.008   ; qtot -0.1344
  3212         CT   1293    VAL     CB   3212     0.2985      12.01   ; qtot 0.1641
  3213         HC   1293    VAL     HB   3213    -0.0297      1.008   ; qtot 0.1344
  3214         CT   1293    VAL    CG1   3214    -0.3192      12.01   ; qtot -0.1848
  3215         HC   1293    VAL   HG11   3215     0.0791      1.008   ; qtot -0.1057
  3216         HC   1293    VAL   HG12   3216     0.0791      1.008   ; qtot -0.0266
  3217         HC   1293    VAL   HG13   3217     0.0791      1.008   ; qtot 0.0525
  3218         CT   1293    VAL    CG2   3218    -0.3192      12.01   ; qtot -0.2667
  3219         HC   1293    VAL   HG21   3219     0.0791      1.008   ; qtot -0.1876
  3220         HC   1293    VAL   HG22   3220     0.0791      1.008   ; qtot -0.1085
  3221         HC   1293    VAL   HG23   3221     0.0791      1.008   ; qtot -0.0294
  3222          C   1293    VAL      C   3222     0.5973      12.01   ; qtot 0.5679
  3223          O   1293    VAL      O   3223    -0.5679         16   ; qtot 1.198e-06
; residue 1294 LYS rtp LYS  q +1.0
  3224          N   1294    LYS      N   3224    -0.3479      14.01   ; qtot -0.3479
  3225          H   1294    LYS      H   3225     0.2747      1.008   ; qtot -0.0732
  3226         CT   1294    LYS     CA   3226      -0.24      12.01   ; qtot -0.3132
  3227         H1   1294    LYS     HA   3227     0.1426      1.008   ; qtot -0.1706
  3228         CT   1294    LYS     CB   3228    -0.0094      12.01   ; qtot -0.18
  3229         HC   1294    LYS    HB1   3229     0.0362      1.008   ; qtot -0.1438
  3230         HC   1294    LYS    HB2   3230     0.0362      1.008   ; qtot -0.1076
  3231         CT   1294    LYS     CG   3231     0.0187      12.01   ; qtot -0.0889
  3232         HC   1294    LYS    HG1   3232     0.0103      1.008   ; qtot -0.0786
  3233         HC   1294    LYS    HG2   3233     0.0103      1.008   ; qtot -0.0683
  3234         CT   1294    LYS     CD   3234    -0.0479      12.01   ; qtot -0.1162
  3235         HC   1294    LYS    HD1   3235     0.0621      1.008   ; qtot -0.0541
  3236         HC   1294    LYS    HD2   3236     0.0621      1.008   ; qtot 0.008001
  3237         CT   1294    LYS     CE   3237    -0.0143      12.01   ; qtot -0.006299
  3238         HP   1294    LYS    HE1   3238     0.1135      1.008   ; qtot 0.1072
  3239         HP   1294    LYS    HE2   3239     0.1135      1.008   ; qtot 0.2207
  3240         N3   1294    LYS     NZ   3240    -0.3854      14.01   ; qtot -0.1647
  3241          H   1294    LYS    HZ1   3241       0.34      1.008   ; qtot 0.1753
  3242          H   1294    LYS    HZ2   3242       0.34      1.008   ; qtot 0.5153
  3243          H   1294    LYS    HZ3   3243       0.34      1.008   ; qtot 0.8553
  3244          C   1294    LYS      C   3244     0.7341      12.01   ; qtot 1.589
  3245          O   1294    LYS      O   3245    -0.5894         16   ; qtot 1
; residue 1295 TRP rtp TRP  q  0.0
  3246          N   1295    TRP      N   3246    -0.4157      14.01   ; qtot 0.5843
  3247          H   1295    TRP      H   3247     0.2719      1.008   ; qtot 0.8562
  3248         CT   1295    TRP     CA   3248    -0.0275      12.01   ; qtot 0.8287
  3249         H1   1295    TRP     HA   3249     0.1123      1.008   ; qtot 0.941
  3250         CT   1295    TRP     CB   3250     -0.005      12.01   ; qtot 0.936
  3251         HC   1295    TRP    HB1   3251     0.0339      1.008   ; qtot 0.9699
  3252         HC   1295    TRP    HB2   3252     0.0339      1.008   ; qtot 1.004
  3253         C*   1295    TRP     CG   3253    -0.1415      12.01   ; qtot 0.8623
  3254         CW   1295    TRP    CD1   3254    -0.1638      12.01   ; qtot 0.6985
  3255         H4   1295    TRP    HD1   3255     0.2062      1.008   ; qtot 0.9047
  3256         NA   1295    TRP    NE1   3256    -0.3418      14.01   ; qtot 0.5629
  3257          H   1295    TRP    HE1   3257     0.3412      1.008   ; qtot 0.9041
  3258         CN   1295    TRP    CE2   3258      0.138      12.01   ; qtot 1.042
  3259         CA   1295    TRP    CZ2   3259    -0.2601      12.01   ; qtot 0.782
  3260         HA   1295    TRP    HZ2   3260     0.1572      1.008   ; qtot 0.9392
  3261         CA   1295    TRP    CH2   3261    -0.1134      12.01   ; qtot 0.8258
  3262         HA   1295    TRP    HH2   3262     0.1417      1.008   ; qtot 0.9675
  3263         CA   1295    TRP    CZ3   3263    -0.1972      12.01   ; qtot 0.7703
  3264         HA   1295    TRP    HZ3   3264     0.1447      1.008   ; qtot 0.915
  3265         CA   1295    TRP    CE3   3265    -0.2387      12.01   ; qtot 0.6763
  3266         HA   1295    TRP    HE3   3266       0.17      1.008   ; qtot 0.8463
  3267         CB   1295    TRP    CD2   3267     0.1243      12.01   ; qtot 0.9706
  3268          C   1295    TRP      C   3268     0.5973      12.01   ; qtot 1.568
  3269          O   1295    TRP      O   3269    -0.5679         16   ; qtot 1
; residue 1296 MET rtp MET  q  0.0
  3270          N   1296    MET      N   3270    -0.4157      14.01   ; qtot 0.5843
  3271          H   1296    MET      H   3271     0.2719      1.008   ; qtot 0.8562
  3272         CT   1296    MET     CA   3272    -0.0237      12.01   ; qtot 0.8325
  3273         H1   1296    MET     HA   3273      0.088      1.008   ; qtot 0.9205
  3274         CT   1296    MET     CB   3274     0.0342      12.01   ; qtot 0.9547
  3275         HC   1296    MET    HB1   3275     0.0241      1.008   ; qtot 0.9788
  3276         HC   1296    MET    HB2   3276     0.0241      1.008   ; qtot 1.003
  3277         CT   1296    MET     CG   3277     0.0018      12.01   ; qtot 1.005
  3278         H1   1296    MET    HG1   3278      0.044      1.008   ; qtot 1.049
  3279         H1   1296    MET    HG2   3279      0.044      1.008   ; qtot 1.093
  3280          S   1296    MET     SD   3280    -0.2737      32.06   ; qtot 0.819
  3281         CT   1296    MET     CE   3281    -0.0536      12.01   ; qtot 0.7654
  3282         H1   1296    MET    HE1   3282     0.0684      1.008   ; qtot 0.8338
  3283         H1   1296    MET    HE2   3283     0.0684      1.008   ; qtot 0.9022
  3284         H1   1296    MET    HE3   3284     0.0684      1.008   ; qtot 0.9706
  3285          C   1296    MET      C   3285     0.5973      12.01   ; qtot 1.568
  3286          O   1296    MET      O   3286    -0.5679         16   ; qtot 1
; residue 1297 PRO rtp PRO  q  0.0
  3287          N   1297    PRO      N   3287    -0.2548      14.01   ; qtot 0.7452
  3288         CT   1297    PRO     CD   3288     0.0192      12.01   ; qtot 0.7644
  3289         H1   1297    PRO    HD1   3289     0.0391      1.008   ; qtot 0.8035
  3290         H1   1297    PRO    HD2   3290     0.0391      1.008   ; qtot 0.8426
  3291         CT   1297    PRO     CG   3291     0.0189      12.01   ; qtot 0.8615
  3292         HC   1297    PRO    HG1   3292     0.0213      1.008   ; qtot 0.8828
  3293         HC   1297    PRO    HG2   3293     0.0213      1.008   ; qtot 0.9041
  3294         CT   1297    PRO     CB   3294     -0.007      12.01   ; qtot 0.8971
  3295         HC   1297    PRO    HB1   3295     0.0253      1.008   ; qtot 0.9224
  3296         HC   1297    PRO    HB2   3296     0.0253      1.008   ; qtot 0.9477
  3297         CT   1297    PRO     CA   3297    -0.0266      12.01   ; qtot 0.9211
  3298         H1   1297    PRO     HA   3298     0.0641      1.008   ; qtot 0.9852
  3299          C   1297    PRO      C   3299     0.5896      12.01   ; qtot 1.575
  3300          O   1297    PRO      O   3300    -0.5748         16   ; qtot 1
; residue 1298 PRO rtp PRO  q  0.0
  3301          N   1298    PRO      N   3301    -0.2548      14.01   ; qtot 0.7452
  3302         CT   1298    PRO     CD   3302     0.0192      12.01   ; qtot 0.7644
  3303         H1   1298    PRO    HD1   3303     0.0391      1.008   ; qtot 0.8035
  3304         H1   1298    PRO    HD2   3304     0.0391      1.008   ; qtot 0.8426
  3305         CT   1298    PRO     CG   3305     0.0189      12.01   ; qtot 0.8615
  3306         HC   1298    PRO    HG1   3306     0.0213      1.008   ; qtot 0.8828
  3307         HC   1298    PRO    HG2   3307     0.0213      1.008   ; qtot 0.9041
  3308         CT   1298    PRO     CB   3308     -0.007      12.01   ; qtot 0.8971
  3309         HC   1298    PRO    HB1   3309     0.0253      1.008   ; qtot 0.9224
  3310         HC   1298    PRO    HB2   3310     0.0253      1.008   ; qtot 0.9477
  3311         CT   1298    PRO     CA   3311    -0.0266      12.01   ; qtot 0.9211
  3312         H1   1298    PRO     HA   3312     0.0641      1.008   ; qtot 0.9852
  3313          C   1298    PRO      C   3313     0.5896      12.01   ; qtot 1.575
  3314          O   1298    PRO      O   3314    -0.5748         16   ; qtot 1
; residue 1299 GLU rtp GLU  q -1.0
  3315          N   1299    GLU      N   3315    -0.5163      14.01   ; qtot 0.4837
  3316          H   1299    GLU      H   3316     0.2936      1.008   ; qtot 0.7773
  3317         CT   1299    GLU     CA   3317     0.0397      12.01   ; qtot 0.817
  3318         H1   1299    GLU     HA   3318     0.1105      1.008   ; qtot 0.9275
  3319         CT   1299    GLU     CB   3319      0.056      12.01   ; qtot 0.9835
  3320         HC   1299    GLU    HB1   3320    -0.0173      1.008   ; qtot 0.9662
  3321         HC   1299    GLU    HB2   3321    -0.0173      1.008   ; qtot 0.9489
  3322         CT   1299    GLU     CG   3322     0.0136      12.01   ; qtot 0.9625
  3323         HC   1299    GLU    HG1   3323    -0.0425      1.008   ; qtot 0.92
  3324         HC   1299    GLU    HG2   3324    -0.0425      1.008   ; qtot 0.8775
  3325          C   1299    GLU     CD   3325     0.8054      12.01   ; qtot 1.683
  3326         O2   1299    GLU    OE1   3326    -0.8188         16   ; qtot 0.8641
  3327         O2   1299    GLU    OE2   3327    -0.8188         16   ; qtot 0.0453
  3328          C   1299    GLU      C   3328     0.5366      12.01   ; qtot 0.5819
  3329          O   1299    GLU      O   3329    -0.5819         16   ; qtot 1.261e-06
; residue 1300 ALA rtp ALA  q  0.0
  3330          N   1300    ALA      N   3330    -0.4157      14.01   ; qtot -0.4157
  3331          H   1300    ALA      H   3331     0.2719      1.008   ; qtot -0.1438
  3332         CT   1300    ALA     CA   3332     0.0337      12.01   ; qtot -0.1101
  3333         H1   1300    ALA     HA   3333     0.0823      1.008   ; qtot -0.0278
  3334         CT   1300    ALA     CB   3334    -0.1825      12.01   ; qtot -0.2103
  3335         HC   1300    ALA    HB1   3335     0.0603      1.008   ; qtot -0.15
  3336         HC   1300    ALA    HB2   3336     0.0603      1.008   ; qtot -0.0897
  3337         HC   1300    ALA    HB3   3337     0.0603      1.008   ; qtot -0.0294
  3338          C   1300    ALA      C   3338     0.5973      12.01   ; qtot 0.5679
  3339          O   1300    ALA      O   3339    -0.5679         16   ; qtot 1.258e-06
; residue 1301 PHE rtp PHE  q  0.0
  3340          N   1301    PHE      N   3340    -0.4157      14.01   ; qtot -0.4157
  3341          H   1301    PHE      H   3341     0.2719      1.008   ; qtot -0.1438
  3342         CT   1301    PHE     CA   3342    -0.0024      12.01   ; qtot -0.1462
  3343         H1   1301    PHE     HA   3343     0.0978      1.008   ; qtot -0.0484
  3344         CT   1301    PHE     CB   3344    -0.0343      12.01   ; qtot -0.0827
  3345         HC   1301    PHE    HB1   3345     0.0295      1.008   ; qtot -0.0532
  3346         HC   1301    PHE    HB2   3346     0.0295      1.008   ; qtot -0.0237
  3347         CA   1301    PHE     CG   3347     0.0118      12.01   ; qtot -0.0119
  3348         CA   1301    PHE    CD1   3348    -0.1256      12.01   ; qtot -0.1375
  3349         HA   1301    PHE    HD1   3349      0.133      1.008   ; qtot -0.004499
  3350         CA   1301    PHE    CE1   3350    -0.1704      12.01   ; qtot -0.1749
  3351         HA   1301    PHE    HE1   3351      0.143      1.008   ; qtot -0.0319
  3352         CA   1301    PHE     CZ   3352    -0.1072      12.01   ; qtot -0.1391
  3353         HA   1301    PHE     HZ   3353     0.1297      1.008   ; qtot -0.009399
  3354         CA   1301    PHE    CE2   3354    -0.1704      12.01   ; qtot -0.1798
  3355         HA   1301    PHE    HE2   3355      0.143      1.008   ; qtot -0.0368
  3356         CA   1301    PHE    CD2   3356    -0.1256      12.01   ; qtot -0.1624
  3357         HA   1301    PHE    HD2   3357      0.133      1.008   ; qtot -0.0294
  3358          C   1301    PHE      C   3358     0.5973      12.01   ; qtot 0.5679
  3359          O   1301    PHE      O   3359    -0.5679         16   ; qtot 1.307e-06
; residue 1302 MET rtp MET  q  0.0
  3360          N   1302    MET      N   3360    -0.4157      14.01   ; qtot -0.4157
  3361          H   1302    MET      H   3361     0.2719      1.008   ; qtot -0.1438
  3362         CT   1302    MET     CA   3362    -0.0237      12.01   ; qtot -0.1675
  3363         H1   1302    MET     HA   3363      0.088      1.008   ; qtot -0.0795
  3364         CT   1302    MET     CB   3364     0.0342      12.01   ; qtot -0.0453
  3365         HC   1302    MET    HB1   3365     0.0241      1.008   ; qtot -0.0212
  3366         HC   1302    MET    HB2   3366     0.0241      1.008   ; qtot 0.002901
  3367         CT   1302    MET     CG   3367     0.0018      12.01   ; qtot 0.004701
  3368         H1   1302    MET    HG1   3368      0.044      1.008   ; qtot 0.0487
  3369         H1   1302    MET    HG2   3369      0.044      1.008   ; qtot 0.0927
  3370          S   1302    MET     SD   3370    -0.2737      32.06   ; qtot -0.181
  3371         CT   1302    MET     CE   3371    -0.0536      12.01   ; qtot -0.2346
  3372         H1   1302    MET    HE1   3372     0.0684      1.008   ; qtot -0.1662
  3373         H1   1302    MET    HE2   3373     0.0684      1.008   ; qtot -0.0978
  3374         H1   1302    MET    HE3   3374     0.0684      1.008   ; qtot -0.0294
  3375          C   1302    MET      C   3375     0.5973      12.01   ; qtot 0.5679
  3376          O   1302    MET      O   3376    -0.5679         16   ; qtot 1.32e-06
; residue 1303 GLU rtp GLU  q -1.0
  3377          N   1303    GLU      N   3377    -0.5163      14.01   ; qtot -0.5163
  3378          H   1303    GLU      H   3378     0.2936      1.008   ; qtot -0.2227
  3379         CT   1303    GLU     CA   3379     0.0397      12.01   ; qtot -0.183
  3380         H1   1303    GLU     HA   3380     0.1105      1.008   ; qtot -0.0725
  3381         CT   1303    GLU     CB   3381      0.056      12.01   ; qtot -0.0165
  3382         HC   1303    GLU    HB1   3382    -0.0173      1.008   ; qtot -0.0338
  3383         HC   1303    GLU    HB2   3383    -0.0173      1.008   ; qtot -0.0511
  3384         CT   1303    GLU     CG   3384     0.0136      12.01   ; qtot -0.0375
  3385         HC   1303    GLU    HG1   3385    -0.0425      1.008   ; qtot -0.08
  3386         HC   1303    GLU    HG2   3386    -0.0425      1.008   ; qtot -0.1225
  3387          C   1303    GLU     CD   3387     0.8054      12.01   ; qtot 0.6829
  3388         O2   1303    GLU    OE1   3388    -0.8188         16   ; qtot -0.1359
  3389         O2   1303    GLU    OE2   3389    -0.8188         16   ; qtot -0.9547
  3390          C   1303    GLU      C   3390     0.5366      12.01   ; qtot -0.4181
  3391          O   1303    GLU      O   3391    -0.5819         16   ; qtot -1
; residue 1304 GLY rtp GLY  q  0.0
  3392          N   1304    GLY      N   3392    -0.4157      14.01   ; qtot -1.416
  3393          H   1304    GLY      H   3393     0.2719      1.008   ; qtot -1.144
  3394         CT   1304    GLY     CA   3394    -0.0252      12.01   ; qtot -1.169
  3395         H1   1304    GLY    HA1   3395     0.0698      1.008   ; qtot -1.099
  3396         H1   1304    GLY    HA2   3396     0.0698      1.008   ; qtot -1.029
  3397          C   1304    GLY      C   3397     0.5973      12.01   ; qtot -0.4321
  3398          O   1304    GLY      O   3398    -0.5679         16   ; qtot -1
; residue 1305 ILE rtp ILE  q  0.0
  3399          N   1305    ILE      N   3399    -0.4157      14.01   ; qtot -1.416
  3400          H   1305    ILE      H   3400     0.2719      1.008   ; qtot -1.144
  3401         CT   1305    ILE     CA   3401    -0.0597      12.01   ; qtot -1.203
  3402         H1   1305    ILE     HA   3402     0.0869      1.008   ; qtot -1.117
  3403         CT   1305    ILE     CB   3403     0.1303      12.01   ; qtot -0.9863
  3404         HC   1305    ILE     HB   3404     0.0187      1.008   ; qtot -0.9676
  3405         CT   1305    ILE    CG2   3405    -0.3204      12.01   ; qtot -1.288
  3406         HC   1305    ILE   HG21   3406     0.0882      1.008   ; qtot -1.2
  3407         HC   1305    ILE   HG22   3407     0.0882      1.008   ; qtot -1.112
  3408         HC   1305    ILE   HG23   3408     0.0882      1.008   ; qtot -1.023
  3409         CT   1305    ILE    CG1   3409     -0.043      12.01   ; qtot -1.066
  3410         HC   1305    ILE   HG11   3410     0.0236      1.008   ; qtot -1.043
  3411         HC   1305    ILE   HG12   3411     0.0236      1.008   ; qtot -1.019
  3412         CT   1305    ILE     CD   3412     -0.066      12.01   ; qtot -1.085
  3413         HC   1305    ILE    HD1   3413     0.0186      1.008   ; qtot -1.067
  3414         HC   1305    ILE    HD2   3414     0.0186      1.008   ; qtot -1.048
  3415         HC   1305    ILE    HD3   3415     0.0186      1.008   ; qtot -1.029
  3416          C   1305    ILE      C   3416     0.5973      12.01   ; qtot -0.4321
  3417          O   1305    ILE      O   3417    -0.5679         16   ; qtot -1
; residue 1306 PHE rtp PHE  q  0.0
  3418          N   1306    PHE      N   3418    -0.4157      14.01   ; qtot -1.416
  3419          H   1306    PHE      H   3419     0.2719      1.008   ; qtot -1.144
  3420         CT   1306    PHE     CA   3420    -0.0024      12.01   ; qtot -1.146
  3421         H1   1306    PHE     HA   3421     0.0978      1.008   ; qtot -1.048
  3422         CT   1306    PHE     CB   3422    -0.0343      12.01   ; qtot -1.083
  3423         HC   1306    PHE    HB1   3423     0.0295      1.008   ; qtot -1.053
  3424         HC   1306    PHE    HB2   3424     0.0295      1.008   ; qtot -1.024
  3425         CA   1306    PHE     CG   3425     0.0118      12.01   ; qtot -1.012
  3426         CA   1306    PHE    CD1   3426    -0.1256      12.01   ; qtot -1.137
  3427         HA   1306    PHE    HD1   3427      0.133      1.008   ; qtot -1.004
  3428         CA   1306    PHE    CE1   3428    -0.1704      12.01   ; qtot -1.175
  3429         HA   1306    PHE    HE1   3429      0.143      1.008   ; qtot -1.032
  3430         CA   1306    PHE     CZ   3430    -0.1072      12.01   ; qtot -1.139
  3431         HA   1306    PHE     HZ   3431     0.1297      1.008   ; qtot -1.009
  3432         CA   1306    PHE    CE2   3432    -0.1704      12.01   ; qtot -1.18
  3433         HA   1306    PHE    HE2   3433      0.143      1.008   ; qtot -1.037
  3434         CA   1306    PHE    CD2   3434    -0.1256      12.01   ; qtot -1.162
  3435         HA   1306    PHE    HD2   3435      0.133      1.008   ; qtot -1.029
  3436          C   1306    PHE      C   3436     0.5973      12.01   ; qtot -0.4321
  3437          O   1306    PHE      O   3437    -0.5679         16   ; qtot -1
; residue 1307 THR rtp THR  q  0.0
  3438          N   1307    THR      N   3438    -0.4157      14.01   ; qtot -1.416
  3439          H   1307    THR      H   3439     0.2719      1.008   ; qtot -1.144
  3440         CT   1307    THR     CA   3440    -0.0389      12.01   ; qtot -1.183
  3441         H1   1307    THR     HA   3441     0.1007      1.008   ; qtot -1.082
  3442         CT   1307    THR     CB   3442     0.3654      12.01   ; qtot -0.7166
  3443         H1   1307    THR     HB   3443     0.0043      1.008   ; qtot -0.7123
  3444         CT   1307    THR    CG2   3444    -0.2438      12.01   ; qtot -0.9561
  3445         HC   1307    THR   HG21   3445     0.0642      1.008   ; qtot -0.8919
  3446         HC   1307    THR   HG22   3446     0.0642      1.008   ; qtot -0.8277
  3447         HC   1307    THR   HG23   3447     0.0642      1.008   ; qtot -0.7635
  3448         OH   1307    THR    OG1   3448    -0.6761         16   ; qtot -1.44
  3449         HO   1307    THR    HG1   3449     0.4102      1.008   ; qtot -1.029
  3450          C   1307    THR      C   3450     0.5973      12.01   ; qtot -0.4321
  3451          O   1307    THR      O   3451    -0.5679         16   ; qtot -1
; residue 1308 SER rtp SER  q  0.0
  3452          N   1308    SER      N   3452    -0.4157      14.01   ; qtot -1.416
  3453          H   1308    SER      H   3453     0.2719      1.008   ; qtot -1.144
  3454         CT   1308    SER     CA   3454    -0.0249      12.01   ; qtot -1.169
  3455         H1   1308    SER     HA   3455     0.0843      1.008   ; qtot -1.084
  3456         CT   1308    SER     CB   3456     0.2117      12.01   ; qtot -0.8727
  3457         H1   1308    SER    HB1   3457     0.0352      1.008   ; qtot -0.8375
  3458         H1   1308    SER    HB2   3458     0.0352      1.008   ; qtot -0.8023
  3459         OH   1308    SER     OG   3459    -0.6546         16   ; qtot -1.457
  3460         HO   1308    SER     HG   3460     0.4275      1.008   ; qtot -1.029
  3461          C   1308    SER      C   3461     0.5973      12.01   ; qtot -0.4321
  3462          O   1308    SER      O   3462    -0.5679         16   ; qtot -1
; residue 1309 LYS rtp LYS  q +1.0
  3463          N   1309    LYS      N   3463    -0.3479      14.01   ; qtot -1.348
  3464          H   1309    LYS      H   3464     0.2747      1.008   ; qtot -1.073
  3465         CT   1309    LYS     CA   3465      -0.24      12.01   ; qtot -1.313
  3466         H1   1309    LYS     HA   3466     0.1426      1.008   ; qtot -1.171
  3467         CT   1309    LYS     CB   3467    -0.0094      12.01   ; qtot -1.18
  3468         HC   1309    LYS    HB1   3468     0.0362      1.008   ; qtot -1.144
  3469         HC   1309    LYS    HB2   3469     0.0362      1.008   ; qtot -1.108
  3470         CT   1309    LYS     CG   3470     0.0187      12.01   ; qtot -1.089
  3471         HC   1309    LYS    HG1   3471     0.0103      1.008   ; qtot -1.079
  3472         HC   1309    LYS    HG2   3472     0.0103      1.008   ; qtot -1.068
  3473         CT   1309    LYS     CD   3473    -0.0479      12.01   ; qtot -1.116
  3474         HC   1309    LYS    HD1   3474     0.0621      1.008   ; qtot -1.054
  3475         HC   1309    LYS    HD2   3475     0.0621      1.008   ; qtot -0.992
  3476         CT   1309    LYS     CE   3476    -0.0143      12.01   ; qtot -1.006
  3477         HP   1309    LYS    HE1   3477     0.1135      1.008   ; qtot -0.8928
  3478         HP   1309    LYS    HE2   3478     0.1135      1.008   ; qtot -0.7793
  3479         N3   1309    LYS     NZ   3479    -0.3854      14.01   ; qtot -1.165
  3480          H   1309    LYS    HZ1   3480       0.34      1.008   ; qtot -0.8247
  3481          H   1309    LYS    HZ2   3481       0.34      1.008   ; qtot -0.4847
  3482          H   1309    LYS    HZ3   3482       0.34      1.008   ; qtot -0.1447
  3483          C   1309    LYS      C   3483     0.7341      12.01   ; qtot 0.5894
  3484          O   1309    LYS      O   3484    -0.5894         16   ; qtot 1.366e-06
; residue 1310 THR rtp THR  q  0.0
  3485          N   1310    THR      N   3485    -0.4157      14.01   ; qtot -0.4157
  3486          H   1310    THR      H   3486     0.2719      1.008   ; qtot -0.1438
  3487         CT   1310    THR     CA   3487    -0.0389      12.01   ; qtot -0.1827
  3488         H1   1310    THR     HA   3488     0.1007      1.008   ; qtot -0.082
  3489         CT   1310    THR     CB   3489     0.3654      12.01   ; qtot 0.2834
  3490         H1   1310    THR     HB   3490     0.0043      1.008   ; qtot 0.2877
  3491         CT   1310    THR    CG2   3491    -0.2438      12.01   ; qtot 0.0439
  3492         HC   1310    THR   HG21   3492     0.0642      1.008   ; qtot 0.1081
  3493         HC   1310    THR   HG22   3493     0.0642      1.008   ; qtot 0.1723
  3494         HC   1310    THR   HG23   3494     0.0642      1.008   ; qtot 0.2365
  3495         OH   1310    THR    OG1   3495    -0.6761         16   ; qtot -0.4396
  3496         HO   1310    THR    HG1   3496     0.4102      1.008   ; qtot -0.0294
  3497          C   1310    THR      C   3497     0.5973      12.01   ; qtot 0.5679
  3498          O   1310    THR      O   3498    -0.5679         16   ; qtot 1.334e-06
; residue 1311 ASP rtp ASP  q -1.0
  3499          N   1311    ASP      N   3499    -0.5163      14.01   ; qtot -0.5163
  3500          H   1311    ASP      H   3500     0.2936      1.008   ; qtot -0.2227
  3501         CT   1311    ASP     CA   3501     0.0381      12.01   ; qtot -0.1846
  3502         H1   1311    ASP     HA   3502      0.088      1.008   ; qtot -0.0966
  3503         CT   1311    ASP     CB   3503    -0.0303      12.01   ; qtot -0.1269
  3504         HC   1311    ASP    HB1   3504    -0.0122      1.008   ; qtot -0.1391
  3505         HC   1311    ASP    HB2   3505    -0.0122      1.008   ; qtot -0.1513
  3506          C   1311    ASP     CG   3506     0.7994      12.01   ; qtot 0.6481
  3507         O2   1311    ASP    OD1   3507    -0.8014         16   ; qtot -0.1533
  3508         O2   1311    ASP    OD2   3508    -0.8014         16   ; qtot -0.9547
  3509          C   1311    ASP      C   3509     0.5366      12.01   ; qtot -0.4181
  3510          O   1311    ASP      O   3510    -0.5819         16   ; qtot -1
; residue 1312 THR rtp THR  q  0.0
  3511          N   1312    THR      N   3511    -0.4157      14.01   ; qtot -1.416
  3512          H   1312    THR      H   3512     0.2719      1.008   ; qtot -1.144
  3513         CT   1312    THR     CA   3513    -0.0389      12.01   ; qtot -1.183
  3514         H1   1312    THR     HA   3514     0.1007      1.008   ; qtot -1.082
  3515         CT   1312    THR     CB   3515     0.3654      12.01   ; qtot -0.7166
  3516         H1   1312    THR     HB   3516     0.0043      1.008   ; qtot -0.7123
  3517         CT   1312    THR    CG2   3517    -0.2438      12.01   ; qtot -0.9561
  3518         HC   1312    THR   HG21   3518     0.0642      1.008   ; qtot -0.8919
  3519         HC   1312    THR   HG22   3519     0.0642      1.008   ; qtot -0.8277
  3520         HC   1312    THR   HG23   3520     0.0642      1.008   ; qtot -0.7635
  3521         OH   1312    THR    OG1   3521    -0.6761         16   ; qtot -1.44
  3522         HO   1312    THR    HG1   3522     0.4102      1.008   ; qtot -1.029
  3523          C   1312    THR      C   3523     0.5973      12.01   ; qtot -0.4321
  3524          O   1312    THR      O   3524    -0.5679         16   ; qtot -1
; residue 1313 TRP rtp TRP  q  0.0
  3525          N   1313    TRP      N   3525    -0.4157      14.01   ; qtot -1.416
  3526          H   1313    TRP      H   3526     0.2719      1.008   ; qtot -1.144
  3527         CT   1313    TRP     CA   3527    -0.0275      12.01   ; qtot -1.171
  3528         H1   1313    TRP     HA   3528     0.1123      1.008   ; qtot -1.059
  3529         CT   1313    TRP     CB   3529     -0.005      12.01   ; qtot -1.064
  3530         HC   1313    TRP    HB1   3530     0.0339      1.008   ; qtot -1.03
  3531         HC   1313    TRP    HB2   3531     0.0339      1.008   ; qtot -0.9962
  3532         C*   1313    TRP     CG   3532    -0.1415      12.01   ; qtot -1.138
  3533         CW   1313    TRP    CD1   3533    -0.1638      12.01   ; qtot -1.301
  3534         H4   1313    TRP    HD1   3534     0.2062      1.008   ; qtot -1.095
  3535         NA   1313    TRP    NE1   3535    -0.3418      14.01   ; qtot -1.437
  3536          H   1313    TRP    HE1   3536     0.3412      1.008   ; qtot -1.096
  3537         CN   1313    TRP    CE2   3537      0.138      12.01   ; qtot -0.9579
  3538         CA   1313    TRP    CZ2   3538    -0.2601      12.01   ; qtot -1.218
  3539         HA   1313    TRP    HZ2   3539     0.1572      1.008   ; qtot -1.061
  3540         CA   1313    TRP    CH2   3540    -0.1134      12.01   ; qtot -1.174
  3541         HA   1313    TRP    HH2   3541     0.1417      1.008   ; qtot -1.032
  3542         CA   1313    TRP    CZ3   3542    -0.1972      12.01   ; qtot -1.23
  3543         HA   1313    TRP    HZ3   3543     0.1447      1.008   ; qtot -1.085
  3544         CA   1313    TRP    CE3   3544    -0.2387      12.01   ; qtot -1.324
  3545         HA   1313    TRP    HE3   3545       0.17      1.008   ; qtot -1.154
  3546         CB   1313    TRP    CD2   3546     0.1243      12.01   ; qtot -1.029
  3547          C   1313    TRP      C   3547     0.5973      12.01   ; qtot -0.4321
  3548          O   1313    TRP      O   3548    -0.5679         16   ; qtot -1
; residue 1314 SER rtp SER  q  0.0
  3549          N   1314    SER      N   3549    -0.4157      14.01   ; qtot -1.416
  3550          H   1314    SER      H   3550     0.2719      1.008   ; qtot -1.144
  3551         CT   1314    SER     CA   3551    -0.0249      12.01   ; qtot -1.169
  3552         H1   1314    SER     HA   3552     0.0843      1.008   ; qtot -1.084
  3553         CT   1314    SER     CB   3553     0.2117      12.01   ; qtot -0.8727
  3554         H1   1314    SER    HB1   3554     0.0352      1.008   ; qtot -0.8375
  3555         H1   1314    SER    HB2   3555     0.0352      1.008   ; qtot -0.8023
  3556         OH   1314    SER     OG   3556    -0.6546         16   ; qtot -1.457
  3557         HO   1314    SER     HG   3557     0.4275      1.008   ; qtot -1.029
  3558          C   1314    SER      C   3558     0.5973      12.01   ; qtot -0.4321
  3559          O   1314    SER      O   3559    -0.5679         16   ; qtot -1
; residue 1315 PHE rtp PHE  q  0.0
  3560          N   1315    PHE      N   3560    -0.4157      14.01   ; qtot -1.416
  3561          H   1315    PHE      H   3561     0.2719      1.008   ; qtot -1.144
  3562         CT   1315    PHE     CA   3562    -0.0024      12.01   ; qtot -1.146
  3563         H1   1315    PHE     HA   3563     0.0978      1.008   ; qtot -1.048
  3564         CT   1315    PHE     CB   3564    -0.0343      12.01   ; qtot -1.083
  3565         HC   1315    PHE    HB1   3565     0.0295      1.008   ; qtot -1.053
  3566         HC   1315    PHE    HB2   3566     0.0295      1.008   ; qtot -1.024
  3567         CA   1315    PHE     CG   3567     0.0118      12.01   ; qtot -1.012
  3568         CA   1315    PHE    CD1   3568    -0.1256      12.01   ; qtot -1.137
  3569         HA   1315    PHE    HD1   3569      0.133      1.008   ; qtot -1.004
  3570         CA   1315    PHE    CE1   3570    -0.1704      12.01   ; qtot -1.175
  3571         HA   1315    PHE    HE1   3571      0.143      1.008   ; qtot -1.032
  3572         CA   1315    PHE     CZ   3572    -0.1072      12.01   ; qtot -1.139
  3573         HA   1315    PHE     HZ   3573     0.1297      1.008   ; qtot -1.009
  3574         CA   1315    PHE    CE2   3574    -0.1704      12.01   ; qtot -1.18
  3575         HA   1315    PHE    HE2   3575      0.143      1.008   ; qtot -1.037
  3576         CA   1315    PHE    CD2   3576    -0.1256      12.01   ; qtot -1.162
  3577         HA   1315    PHE    HD2   3577      0.133      1.008   ; qtot -1.029
  3578          C   1315    PHE      C   3578     0.5973      12.01   ; qtot -0.4321
  3579          O   1315    PHE      O   3579    -0.5679         16   ; qtot -1
; residue 1316 GLY rtp GLY  q  0.0
  3580          N   1316    GLY      N   3580    -0.4157      14.01   ; qtot -1.416
  3581          H   1316    GLY      H   3581     0.2719      1.008   ; qtot -1.144
  3582         CT   1316    GLY     CA   3582    -0.0252      12.01   ; qtot -1.169
  3583         H1   1316    GLY    HA1   3583     0.0698      1.008   ; qtot -1.099
  3584         H1   1316    GLY    HA2   3584     0.0698      1.008   ; qtot -1.029
  3585          C   1316    GLY      C   3585     0.5973      12.01   ; qtot -0.4321
  3586          O   1316    GLY      O   3586    -0.5679         16   ; qtot -1
; residue 1317 VAL rtp VAL  q  0.0
  3587          N   1317    VAL      N   3587    -0.4157      14.01   ; qtot -1.416
  3588          H   1317    VAL      H   3588     0.2719      1.008   ; qtot -1.144
  3589         CT   1317    VAL     CA   3589    -0.0875      12.01   ; qtot -1.231
  3590         H1   1317    VAL     HA   3590     0.0969      1.008   ; qtot -1.134
  3591         CT   1317    VAL     CB   3591     0.2985      12.01   ; qtot -0.8359
  3592         HC   1317    VAL     HB   3592    -0.0297      1.008   ; qtot -0.8656
  3593         CT   1317    VAL    CG1   3593    -0.3192      12.01   ; qtot -1.185
  3594         HC   1317    VAL   HG11   3594     0.0791      1.008   ; qtot -1.106
  3595         HC   1317    VAL   HG12   3595     0.0791      1.008   ; qtot -1.027
  3596         HC   1317    VAL   HG13   3596     0.0791      1.008   ; qtot -0.9475
  3597         CT   1317    VAL    CG2   3597    -0.3192      12.01   ; qtot -1.267
  3598         HC   1317    VAL   HG21   3598     0.0791      1.008   ; qtot -1.188
  3599         HC   1317    VAL   HG22   3599     0.0791      1.008   ; qtot -1.108
  3600         HC   1317    VAL   HG23   3600     0.0791      1.008   ; qtot -1.029
  3601          C   1317    VAL      C   3601     0.5973      12.01   ; qtot -0.4321
  3602          O   1317    VAL      O   3602    -0.5679         16   ; qtot -1
; residue 1318 LEU rtp LEU  q  0.0
  3603          N   1318    LEU      N   3603    -0.4157      14.01   ; qtot -1.416
  3604          H   1318    LEU      H   3604     0.2719      1.008   ; qtot -1.144
  3605         CT   1318    LEU     CA   3605    -0.0518      12.01   ; qtot -1.196
  3606         H1   1318    LEU     HA   3606     0.0922      1.008   ; qtot -1.103
  3607         CT   1318    LEU     CB   3607    -0.1102      12.01   ; qtot -1.214
  3608         HC   1318    LEU    HB1   3608     0.0457      1.008   ; qtot -1.168
  3609         HC   1318    LEU    HB2   3609     0.0457      1.008   ; qtot -1.122
  3610         CT   1318    LEU     CG   3610     0.3531      12.01   ; qtot -0.7691
  3611         HC   1318    LEU     HG   3611    -0.0361      1.008   ; qtot -0.8052
  3612         CT   1318    LEU    CD1   3612    -0.4121      12.01   ; qtot -1.217
  3613         HC   1318    LEU   HD11   3613        0.1      1.008   ; qtot -1.117
  3614         HC   1318    LEU   HD12   3614        0.1      1.008   ; qtot -1.017
  3615         HC   1318    LEU   HD13   3615        0.1      1.008   ; qtot -0.9173
  3616         CT   1318    LEU    CD2   3616    -0.4121      12.01   ; qtot -1.329
  3617         HC   1318    LEU   HD21   3617        0.1      1.008   ; qtot -1.229
  3618         HC   1318    LEU   HD22   3618        0.1      1.008   ; qtot -1.129
  3619         HC   1318    LEU   HD23   3619        0.1      1.008   ; qtot -1.029
  3620          C   1318    LEU      C   3620     0.5973      12.01   ; qtot -0.4321
  3621          O   1318    LEU      O   3621    -0.5679         16   ; qtot -1
; residue 1319 LEU rtp LEU  q  0.0
  3622          N   1319    LEU      N   3622    -0.4157      14.01   ; qtot -1.416
  3623          H   1319    LEU      H   3623     0.2719      1.008   ; qtot -1.144
  3624         CT   1319    LEU     CA   3624    -0.0518      12.01   ; qtot -1.196
  3625         H1   1319    LEU     HA   3625     0.0922      1.008   ; qtot -1.103
  3626         CT   1319    LEU     CB   3626    -0.1102      12.01   ; qtot -1.214
  3627         HC   1319    LEU    HB1   3627     0.0457      1.008   ; qtot -1.168
  3628         HC   1319    LEU    HB2   3628     0.0457      1.008   ; qtot -1.122
  3629         CT   1319    LEU     CG   3629     0.3531      12.01   ; qtot -0.7691
  3630         HC   1319    LEU     HG   3630    -0.0361      1.008   ; qtot -0.8052
  3631         CT   1319    LEU    CD1   3631    -0.4121      12.01   ; qtot -1.217
  3632         HC   1319    LEU   HD11   3632        0.1      1.008   ; qtot -1.117
  3633         HC   1319    LEU   HD12   3633        0.1      1.008   ; qtot -1.017
  3634         HC   1319    LEU   HD13   3634        0.1      1.008   ; qtot -0.9173
  3635         CT   1319    LEU    CD2   3635    -0.4121      12.01   ; qtot -1.329
  3636         HC   1319    LEU   HD21   3636        0.1      1.008   ; qtot -1.229
  3637         HC   1319    LEU   HD22   3637        0.1      1.008   ; qtot -1.129
  3638         HC   1319    LEU   HD23   3638        0.1      1.008   ; qtot -1.029
  3639          C   1319    LEU      C   3639     0.5973      12.01   ; qtot -0.4321
  3640          O   1319    LEU      O   3640    -0.5679         16   ; qtot -1
; residue 1320 TRP rtp TRP  q  0.0
  3641          N   1320    TRP      N   3641    -0.4157      14.01   ; qtot -1.416
  3642          H   1320    TRP      H   3642     0.2719      1.008   ; qtot -1.144
  3643         CT   1320    TRP     CA   3643    -0.0275      12.01   ; qtot -1.171
  3644         H1   1320    TRP     HA   3644     0.1123      1.008   ; qtot -1.059
  3645         CT   1320    TRP     CB   3645     -0.005      12.01   ; qtot -1.064
  3646         HC   1320    TRP    HB1   3646     0.0339      1.008   ; qtot -1.03
  3647         HC   1320    TRP    HB2   3647     0.0339      1.008   ; qtot -0.9962
  3648         C*   1320    TRP     CG   3648    -0.1415      12.01   ; qtot -1.138
  3649         CW   1320    TRP    CD1   3649    -0.1638      12.01   ; qtot -1.301
  3650         H4   1320    TRP    HD1   3650     0.2062      1.008   ; qtot -1.095
  3651         NA   1320    TRP    NE1   3651    -0.3418      14.01   ; qtot -1.437
  3652          H   1320    TRP    HE1   3652     0.3412      1.008   ; qtot -1.096
  3653         CN   1320    TRP    CE2   3653      0.138      12.01   ; qtot -0.9579
  3654         CA   1320    TRP    CZ2   3654    -0.2601      12.01   ; qtot -1.218
  3655         HA   1320    TRP    HZ2   3655     0.1572      1.008   ; qtot -1.061
  3656         CA   1320    TRP    CH2   3656    -0.1134      12.01   ; qtot -1.174
  3657         HA   1320    TRP    HH2   3657     0.1417      1.008   ; qtot -1.032
  3658         CA   1320    TRP    CZ3   3658    -0.1972      12.01   ; qtot -1.23
  3659         HA   1320    TRP    HZ3   3659     0.1447      1.008   ; qtot -1.085
  3660         CA   1320    TRP    CE3   3660    -0.2387      12.01   ; qtot -1.324
  3661         HA   1320    TRP    HE3   3661       0.17      1.008   ; qtot -1.154
  3662         CB   1320    TRP    CD2   3662     0.1243      12.01   ; qtot -1.029
  3663          C   1320    TRP      C   3663     0.5973      12.01   ; qtot -0.4321
  3664          O   1320    TRP      O   3664    -0.5679         16   ; qtot -1
; residue 1321 GLU rtp GLU  q -1.0
  3665          N   1321    GLU      N   3665    -0.5163      14.01   ; qtot -1.516
  3666          H   1321    GLU      H   3666     0.2936      1.008   ; qtot -1.223
  3667         CT   1321    GLU     CA   3667     0.0397      12.01   ; qtot -1.183
  3668         H1   1321    GLU     HA   3668     0.1105      1.008   ; qtot -1.072
  3669         CT   1321    GLU     CB   3669      0.056      12.01   ; qtot -1.016
  3670         HC   1321    GLU    HB1   3670    -0.0173      1.008   ; qtot -1.034
  3671         HC   1321    GLU    HB2   3671    -0.0173      1.008   ; qtot -1.051
  3672         CT   1321    GLU     CG   3672     0.0136      12.01   ; qtot -1.037
  3673         HC   1321    GLU    HG1   3673    -0.0425      1.008   ; qtot -1.08
  3674         HC   1321    GLU    HG2   3674    -0.0425      1.008   ; qtot -1.122
  3675          C   1321    GLU     CD   3675     0.8054      12.01   ; qtot -0.3171
  3676         O2   1321    GLU    OE1   3676    -0.8188         16   ; qtot -1.136
  3677         O2   1321    GLU    OE2   3677    -0.8188         16   ; qtot -1.955
  3678          C   1321    GLU      C   3678     0.5366      12.01   ; qtot -1.418
  3679          O   1321    GLU      O   3679    -0.5819         16   ; qtot -2
; residue 1322 ILE rtp ILE  q  0.0
  3680          N   1322    ILE      N   3680    -0.4157      14.01   ; qtot -2.416
  3681          H   1322    ILE      H   3681     0.2719      1.008   ; qtot -2.144
  3682         CT   1322    ILE     CA   3682    -0.0597      12.01   ; qtot -2.203
  3683         H1   1322    ILE     HA   3683     0.0869      1.008   ; qtot -2.117
  3684         CT   1322    ILE     CB   3684     0.1303      12.01   ; qtot -1.986
  3685         HC   1322    ILE     HB   3685     0.0187      1.008   ; qtot -1.968
  3686         CT   1322    ILE    CG2   3686    -0.3204      12.01   ; qtot -2.288
  3687         HC   1322    ILE   HG21   3687     0.0882      1.008   ; qtot -2.2
  3688         HC   1322    ILE   HG22   3688     0.0882      1.008   ; qtot -2.112
  3689         HC   1322    ILE   HG23   3689     0.0882      1.008   ; qtot -2.023
  3690         CT   1322    ILE    CG1   3690     -0.043      12.01   ; qtot -2.066
  3691         HC   1322    ILE   HG11   3691     0.0236      1.008   ; qtot -2.043
  3692         HC   1322    ILE   HG12   3692     0.0236      1.008   ; qtot -2.019
  3693         CT   1322    ILE     CD   3693     -0.066      12.01   ; qtot -2.085
  3694         HC   1322    ILE    HD1   3694     0.0186      1.008   ; qtot -2.067
  3695         HC   1322    ILE    HD2   3695     0.0186      1.008   ; qtot -2.048
  3696         HC   1322    ILE    HD3   3696     0.0186      1.008   ; qtot -2.029
  3697          C   1322    ILE      C   3697     0.5973      12.01   ; qtot -1.432
  3698          O   1322    ILE      O   3698    -0.5679         16   ; qtot -2
; residue 1323 PHE rtp PHE  q  0.0
  3699          N   1323    PHE      N   3699    -0.4157      14.01   ; qtot -2.416
  3700          H   1323    PHE      H   3700     0.2719      1.008   ; qtot -2.144
  3701         CT   1323    PHE     CA   3701    -0.0024      12.01   ; qtot -2.146
  3702         H1   1323    PHE     HA   3702     0.0978      1.008   ; qtot -2.048
  3703         CT   1323    PHE     CB   3703    -0.0343      12.01   ; qtot -2.083
  3704         HC   1323    PHE    HB1   3704     0.0295      1.008   ; qtot -2.053
  3705         HC   1323    PHE    HB2   3705     0.0295      1.008   ; qtot -2.024
  3706         CA   1323    PHE     CG   3706     0.0118      12.01   ; qtot -2.012
  3707         CA   1323    PHE    CD1   3707    -0.1256      12.01   ; qtot -2.137
  3708         HA   1323    PHE    HD1   3708      0.133      1.008   ; qtot -2.004
  3709         CA   1323    PHE    CE1   3709    -0.1704      12.01   ; qtot -2.175
  3710         HA   1323    PHE    HE1   3710      0.143      1.008   ; qtot -2.032
  3711         CA   1323    PHE     CZ   3711    -0.1072      12.01   ; qtot -2.139
  3712         HA   1323    PHE     HZ   3712     0.1297      1.008   ; qtot -2.009
  3713         CA   1323    PHE    CE2   3713    -0.1704      12.01   ; qtot -2.18
  3714         HA   1323    PHE    HE2   3714      0.143      1.008   ; qtot -2.037
  3715         CA   1323    PHE    CD2   3715    -0.1256      12.01   ; qtot -2.162
  3716         HA   1323    PHE    HD2   3716      0.133      1.008   ; qtot -2.029
  3717          C   1323    PHE      C   3717     0.5973      12.01   ; qtot -1.432
  3718          O   1323    PHE      O   3718    -0.5679         16   ; qtot -2
; residue 1324 SER rtp SER  q  0.0
  3719          N   1324    SER      N   3719    -0.4157      14.01   ; qtot -2.416
  3720          H   1324    SER      H   3720     0.2719      1.008   ; qtot -2.144
  3721         CT   1324    SER     CA   3721    -0.0249      12.01   ; qtot -2.169
  3722         H1   1324    SER     HA   3722     0.0843      1.008   ; qtot -2.084
  3723         CT   1324    SER     CB   3723     0.2117      12.01   ; qtot -1.873
  3724         H1   1324    SER    HB1   3724     0.0352      1.008   ; qtot -1.837
  3725         H1   1324    SER    HB2   3725     0.0352      1.008   ; qtot -1.802
  3726         OH   1324    SER     OG   3726    -0.6546         16   ; qtot -2.457
  3727         HO   1324    SER     HG   3727     0.4275      1.008   ; qtot -2.029
  3728          C   1324    SER      C   3728     0.5973      12.01   ; qtot -1.432
  3729          O   1324    SER      O   3729    -0.5679         16   ; qtot -2
; residue 1325 LEU rtp LEU  q  0.0
  3730          N   1325    LEU      N   3730    -0.4157      14.01   ; qtot -2.416
  3731          H   1325    LEU      H   3731     0.2719      1.008   ; qtot -2.144
  3732         CT   1325    LEU     CA   3732    -0.0518      12.01   ; qtot -2.196
  3733         H1   1325    LEU     HA   3733     0.0922      1.008   ; qtot -2.103
  3734         CT   1325    LEU     CB   3734    -0.1102      12.01   ; qtot -2.214
  3735         HC   1325    LEU    HB1   3735     0.0457      1.008   ; qtot -2.168
  3736         HC   1325    LEU    HB2   3736     0.0457      1.008   ; qtot -2.122
  3737         CT   1325    LEU     CG   3737     0.3531      12.01   ; qtot -1.769
  3738         HC   1325    LEU     HG   3738    -0.0361      1.008   ; qtot -1.805
  3739         CT   1325    LEU    CD1   3739    -0.4121      12.01   ; qtot -2.217
  3740         HC   1325    LEU   HD11   3740        0.1      1.008   ; qtot -2.117
  3741         HC   1325    LEU   HD12   3741        0.1      1.008   ; qtot -2.017
  3742         HC   1325    LEU   HD13   3742        0.1      1.008   ; qtot -1.917
  3743         CT   1325    LEU    CD2   3743    -0.4121      12.01   ; qtot -2.329
  3744         HC   1325    LEU   HD21   3744        0.1      1.008   ; qtot -2.229
  3745         HC   1325    LEU   HD22   3745        0.1      1.008   ; qtot -2.129
  3746         HC   1325    LEU   HD23   3746        0.1      1.008   ; qtot -2.029
  3747          C   1325    LEU      C   3747     0.5973      12.01   ; qtot -1.432
  3748          O   1325    LEU      O   3748    -0.5679         16   ; qtot -2
; residue 1326 GLY rtp GLY  q  0.0
  3749          N   1326    GLY      N   3749    -0.4157      14.01   ; qtot -2.416
  3750          H   1326    GLY      H   3750     0.2719      1.008   ; qtot -2.144
  3751         CT   1326    GLY     CA   3751    -0.0252      12.01   ; qtot -2.169
  3752         H1   1326    GLY    HA1   3752     0.0698      1.008   ; qtot -2.099
  3753         H1   1326    GLY    HA2   3753     0.0698      1.008   ; qtot -2.029
  3754          C   1326    GLY      C   3754     0.5973      12.01   ; qtot -1.432
  3755          O   1326    GLY      O   3755    -0.5679         16   ; qtot -2
; residue 1327 TYR rtp TYR  q  0.0
  3756          N   1327    TYR      N   3756    -0.4157      14.01   ; qtot -2.416
  3757          H   1327    TYR      H   3757     0.2719      1.008   ; qtot -2.144
  3758         CT   1327    TYR     CA   3758    -0.0014      12.01   ; qtot -2.145
  3759         H1   1327    TYR     HA   3759     0.0876      1.008   ; qtot -2.058
  3760         CT   1327    TYR     CB   3760    -0.0152      12.01   ; qtot -2.073
  3761         HC   1327    TYR    HB1   3761     0.0295      1.008   ; qtot -2.043
  3762         HC   1327    TYR    HB2   3762     0.0295      1.008   ; qtot -2.014
  3763         CA   1327    TYR     CG   3763    -0.0011      12.01   ; qtot -2.015
  3764         CA   1327    TYR    CD1   3764    -0.1906      12.01   ; qtot -2.205
  3765         HA   1327    TYR    HD1   3765     0.1699      1.008   ; qtot -2.036
  3766         CA   1327    TYR    CE1   3766    -0.2341      12.01   ; qtot -2.27
  3767         HA   1327    TYR    HE1   3767     0.1656      1.008   ; qtot -2.104
  3768          C   1327    TYR     CZ   3768     0.3226      12.01   ; qtot -1.781
  3769         OH   1327    TYR     OH   3769    -0.5579         16   ; qtot -2.339
  3770         HO   1327    TYR     HH   3770     0.3992      1.008   ; qtot -1.94
  3771         CA   1327    TYR    CE2   3771    -0.2341      12.01   ; qtot -2.174
  3772         HA   1327    TYR    HE2   3772     0.1656      1.008   ; qtot -2.009
  3773         CA   1327    TYR    CD2   3773    -0.1906      12.01   ; qtot -2.199
  3774         HA   1327    TYR    HD2   3774     0.1699      1.008   ; qtot -2.029
  3775          C   1327    TYR      C   3775     0.5973      12.01   ; qtot -1.432
  3776          O   1327    TYR      O   3776    -0.5679         16   ; qtot -2
; residue 1328 MET rtp MET  q  0.0
  3777          N   1328    MET      N   3777    -0.4157      14.01   ; qtot -2.416
  3778          H   1328    MET      H   3778     0.2719      1.008   ; qtot -2.144
  3779         CT   1328    MET     CA   3779    -0.0237      12.01   ; qtot -2.167
  3780         H1   1328    MET     HA   3780      0.088      1.008   ; qtot -2.079
  3781         CT   1328    MET     CB   3781     0.0342      12.01   ; qtot -2.045
  3782         HC   1328    MET    HB1   3782     0.0241      1.008   ; qtot -2.021
  3783         HC   1328    MET    HB2   3783     0.0241      1.008   ; qtot -1.997
  3784         CT   1328    MET     CG   3784     0.0018      12.01   ; qtot -1.995
  3785         H1   1328    MET    HG1   3785      0.044      1.008   ; qtot -1.951
  3786         H1   1328    MET    HG2   3786      0.044      1.008   ; qtot -1.907
  3787          S   1328    MET     SD   3787    -0.2737      32.06   ; qtot -2.181
  3788         CT   1328    MET     CE   3788    -0.0536      12.01   ; qtot -2.235
  3789         H1   1328    MET    HE1   3789     0.0684      1.008   ; qtot -2.166
  3790         H1   1328    MET    HE2   3790     0.0684      1.008   ; qtot -2.098
  3791         H1   1328    MET    HE3   3791     0.0684      1.008   ; qtot -2.029
  3792          C   1328    MET      C   3792     0.5973      12.01   ; qtot -1.432
  3793          O   1328    MET      O   3793    -0.5679         16   ; qtot -2
; residue 1329 PRO rtp PRO  q  0.0
  3794          N   1329    PRO      N   3794    -0.2548      14.01   ; qtot -2.255
  3795         CT   1329    PRO     CD   3795     0.0192      12.01   ; qtot -2.236
  3796         H1   1329    PRO    HD1   3796     0.0391      1.008   ; qtot -2.196
  3797         H1   1329    PRO    HD2   3797     0.0391      1.008   ; qtot -2.157
  3798         CT   1329    PRO     CG   3798     0.0189      12.01   ; qtot -2.138
  3799         HC   1329    PRO    HG1   3799     0.0213      1.008   ; qtot -2.117
  3800         HC   1329    PRO    HG2   3800     0.0213      1.008   ; qtot -2.096
  3801         CT   1329    PRO     CB   3801     -0.007      12.01   ; qtot -2.103
  3802         HC   1329    PRO    HB1   3802     0.0253      1.008   ; qtot -2.078
  3803         HC   1329    PRO    HB2   3803     0.0253      1.008   ; qtot -2.052
  3804         CT   1329    PRO     CA   3804    -0.0266      12.01   ; qtot -2.079
  3805         H1   1329    PRO     HA   3805     0.0641      1.008   ; qtot -2.015
  3806          C   1329    PRO      C   3806     0.5896      12.01   ; qtot -1.425
  3807          O   1329    PRO      O   3807    -0.5748         16   ; qtot -2
; residue 1330 TYR rtp TYR  q  0.0
  3808          N   1330    TYR      N   3808    -0.4157      14.01   ; qtot -2.416
  3809          H   1330    TYR      H   3809     0.2719      1.008   ; qtot -2.144
  3810         CT   1330    TYR     CA   3810    -0.0014      12.01   ; qtot -2.145
  3811         H1   1330    TYR     HA   3811     0.0876      1.008   ; qtot -2.058
  3812         CT   1330    TYR     CB   3812    -0.0152      12.01   ; qtot -2.073
  3813         HC   1330    TYR    HB1   3813     0.0295      1.008   ; qtot -2.043
  3814         HC   1330    TYR    HB2   3814     0.0295      1.008   ; qtot -2.014
  3815         CA   1330    TYR     CG   3815    -0.0011      12.01   ; qtot -2.015
  3816         CA   1330    TYR    CD1   3816    -0.1906      12.01   ; qtot -2.205
  3817         HA   1330    TYR    HD1   3817     0.1699      1.008   ; qtot -2.036
  3818         CA   1330    TYR    CE1   3818    -0.2341      12.01   ; qtot -2.27
  3819         HA   1330    TYR    HE1   3819     0.1656      1.008   ; qtot -2.104
  3820          C   1330    TYR     CZ   3820     0.3226      12.01   ; qtot -1.781
  3821         OH   1330    TYR     OH   3821    -0.5579         16   ; qtot -2.339
  3822         HO   1330    TYR     HH   3822     0.3992      1.008   ; qtot -1.94
  3823         CA   1330    TYR    CE2   3823    -0.2341      12.01   ; qtot -2.174
  3824         HA   1330    TYR    HE2   3824     0.1656      1.008   ; qtot -2.009
  3825         CA   1330    TYR    CD2   3825    -0.1906      12.01   ; qtot -2.199
  3826         HA   1330    TYR    HD2   3826     0.1699      1.008   ; qtot -2.029
  3827          C   1330    TYR      C   3827     0.5973      12.01   ; qtot -1.432
  3828          O   1330    TYR      O   3828    -0.5679         16   ; qtot -2
; residue 1331 PRO rtp PRO  q  0.0
  3829          N   1331    PRO      N   3829    -0.2548      14.01   ; qtot -2.255
  3830         CT   1331    PRO     CD   3830     0.0192      12.01   ; qtot -2.236
  3831         H1   1331    PRO    HD1   3831     0.0391      1.008   ; qtot -2.196
  3832         H1   1331    PRO    HD2   3832     0.0391      1.008   ; qtot -2.157
  3833         CT   1331    PRO     CG   3833     0.0189      12.01   ; qtot -2.138
  3834         HC   1331    PRO    HG1   3834     0.0213      1.008   ; qtot -2.117
  3835         HC   1331    PRO    HG2   3835     0.0213      1.008   ; qtot -2.096
  3836         CT   1331    PRO     CB   3836     -0.007      12.01   ; qtot -2.103
  3837         HC   1331    PRO    HB1   3837     0.0253      1.008   ; qtot -2.078
  3838         HC   1331    PRO    HB2   3838     0.0253      1.008   ; qtot -2.052
  3839         CT   1331    PRO     CA   3839    -0.0266      12.01   ; qtot -2.079
  3840         H1   1331    PRO     HA   3840     0.0641      1.008   ; qtot -2.015
  3841          C   1331    PRO      C   3841     0.5896      12.01   ; qtot -1.425
  3842          O   1331    PRO      O   3842    -0.5748         16   ; qtot -2
; residue 1332 SER rtp SER  q  0.0
  3843          N   1332    SER      N   3843    -0.4157      14.01   ; qtot -2.416
  3844          H   1332    SER      H   3844     0.2719      1.008   ; qtot -2.144
  3845         CT   1332    SER     CA   3845    -0.0249      12.01   ; qtot -2.169
  3846         H1   1332    SER     HA   3846     0.0843      1.008   ; qtot -2.084
  3847         CT   1332    SER     CB   3847     0.2117      12.01   ; qtot -1.873
  3848         H1   1332    SER    HB1   3848     0.0352      1.008   ; qtot -1.837
  3849         H1   1332    SER    HB2   3849     0.0352      1.008   ; qtot -1.802
  3850         OH   1332    SER     OG   3850    -0.6546         16   ; qtot -2.457
  3851         HO   1332    SER     HG   3851     0.4275      1.008   ; qtot -2.029
  3852          C   1332    SER      C   3852     0.5973      12.01   ; qtot -1.432
  3853          O   1332    SER      O   3853    -0.5679         16   ; qtot -2
; residue 1333 LYS rtp LYS  q +1.0
  3854          N   1333    LYS      N   3854    -0.3479      14.01   ; qtot -2.348
  3855          H   1333    LYS      H   3855     0.2747      1.008   ; qtot -2.073
  3856         CT   1333    LYS     CA   3856      -0.24      12.01   ; qtot -2.313
  3857         H1   1333    LYS     HA   3857     0.1426      1.008   ; qtot -2.171
  3858         CT   1333    LYS     CB   3858    -0.0094      12.01   ; qtot -2.18
  3859         HC   1333    LYS    HB1   3859     0.0362      1.008   ; qtot -2.144
  3860         HC   1333    LYS    HB2   3860     0.0362      1.008   ; qtot -2.108
  3861         CT   1333    LYS     CG   3861     0.0187      12.01   ; qtot -2.089
  3862         HC   1333    LYS    HG1   3862     0.0103      1.008   ; qtot -2.079
  3863         HC   1333    LYS    HG2   3863     0.0103      1.008   ; qtot -2.068
  3864         CT   1333    LYS     CD   3864    -0.0479      12.01   ; qtot -2.116
  3865         HC   1333    LYS    HD1   3865     0.0621      1.008   ; qtot -2.054
  3866         HC   1333    LYS    HD2   3866     0.0621      1.008   ; qtot -1.992
  3867         CT   1333    LYS     CE   3867    -0.0143      12.01   ; qtot -2.006
  3868         HP   1333    LYS    HE1   3868     0.1135      1.008   ; qtot -1.893
  3869         HP   1333    LYS    HE2   3869     0.1135      1.008   ; qtot -1.779
  3870         N3   1333    LYS     NZ   3870    -0.3854      14.01   ; qtot -2.165
  3871          H   1333    LYS    HZ1   3871       0.34      1.008   ; qtot -1.825
  3872          H   1333    LYS    HZ2   3872       0.34      1.008   ; qtot -1.485
  3873          H   1333    LYS    HZ3   3873       0.34      1.008   ; qtot -1.145
  3874          C   1333    LYS      C   3874     0.7341      12.01   ; qtot -0.4106
  3875          O   1333    LYS      O   3875    -0.5894         16   ; qtot -1
; residue 1334 SER rtp SER  q  0.0
  3876          N   1334    SER      N   3876    -0.4157      14.01   ; qtot -1.416
  3877          H   1334    SER      H   3877     0.2719      1.008   ; qtot -1.144
  3878         CT   1334    SER     CA   3878    -0.0249      12.01   ; qtot -1.169
  3879         H1   1334    SER     HA   3879     0.0843      1.008   ; qtot -1.084
  3880         CT   1334    SER     CB   3880     0.2117      12.01   ; qtot -0.8727
  3881         H1   1334    SER    HB1   3881     0.0352      1.008   ; qtot -0.8375
  3882         H1   1334    SER    HB2   3882     0.0352      1.008   ; qtot -0.8023
  3883         OH   1334    SER     OG   3883    -0.6546         16   ; qtot -1.457
  3884         HO   1334    SER     HG   3884     0.4275      1.008   ; qtot -1.029
  3885          C   1334    SER      C   3885     0.5973      12.01   ; qtot -0.4321
  3886          O   1334    SER      O   3886    -0.5679         16   ; qtot -1
; residue 1335 ASN rtp ASN  q  0.0
  3887          N   1335    ASN      N   3887    -0.4157      14.01   ; qtot -1.416
  3888          H   1335    ASN      H   3888     0.2719      1.008   ; qtot -1.144
  3889         CT   1335    ASN     CA   3889     0.0143      12.01   ; qtot -1.129
  3890         H1   1335    ASN     HA   3890     0.1048      1.008   ; qtot -1.025
  3891         CT   1335    ASN     CB   3891    -0.2041      12.01   ; qtot -1.229
  3892         HC   1335    ASN    HB1   3892     0.0797      1.008   ; qtot -1.149
  3893         HC   1335    ASN    HB2   3893     0.0797      1.008   ; qtot -1.069
  3894          C   1335    ASN     CG   3894      0.713      12.01   ; qtot -0.3564
  3895          O   1335    ASN    OD1   3895    -0.5931         16   ; qtot -0.9495
  3896          N   1335    ASN    ND2   3896    -0.9191      14.01   ; qtot -1.869
  3897          H   1335    ASN   HD21   3897     0.4196      1.008   ; qtot -1.449
  3898          H   1335    ASN   HD22   3898     0.4196      1.008   ; qtot -1.029
  3899          C   1335    ASN      C   3899     0.5973      12.01   ; qtot -0.4321
  3900          O   1335    ASN      O   3900    -0.5679         16   ; qtot -1
; residue 1336 GLN rtp GLN  q  0.0
  3901          N   1336    GLN      N   3901    -0.4157      14.01   ; qtot -1.416
  3902          H   1336    GLN      H   3902     0.2719      1.008   ; qtot -1.144
  3903         CT   1336    GLN     CA   3903    -0.0031      12.01   ; qtot -1.147
  3904         H1   1336    GLN     HA   3904      0.085      1.008   ; qtot -1.062
  3905         CT   1336    GLN     CB   3905    -0.0036      12.01   ; qtot -1.065
  3906         HC   1336    GLN    HB1   3906     0.0171      1.008   ; qtot -1.048
  3907         HC   1336    GLN    HB2   3907     0.0171      1.008   ; qtot -1.031
  3908         CT   1336    GLN     CG   3908    -0.0645      12.01   ; qtot -1.096
  3909         HC   1336    GLN    HG1   3909     0.0352      1.008   ; qtot -1.061
  3910         HC   1336    GLN    HG2   3910     0.0352      1.008   ; qtot -1.025
  3911          C   1336    GLN     CD   3911     0.6951      12.01   ; qtot -0.3303
  3912          O   1336    GLN    OE1   3912    -0.6086         16   ; qtot -0.9389
  3913          N   1336    GLN    NE2   3913    -0.9407      14.01   ; qtot -1.88
  3914          H   1336    GLN   HE21   3914     0.4251      1.008   ; qtot -1.454
  3915          H   1336    GLN   HE22   3915     0.4251      1.008   ; qtot -1.029
  3916          C   1336    GLN      C   3916     0.5973      12.01   ; qtot -0.4321
  3917          O   1336    GLN      O   3917    -0.5679         16   ; qtot -1
; residue 1337 GLU rtp GLU  q -1.0
  3918          N   1337    GLU      N   3918    -0.5163      14.01   ; qtot -1.516
  3919          H   1337    GLU      H   3919     0.2936      1.008   ; qtot -1.223
  3920         CT   1337    GLU     CA   3920     0.0397      12.01   ; qtot -1.183
  3921         H1   1337    GLU     HA   3921     0.1105      1.008   ; qtot -1.072
  3922         CT   1337    GLU     CB   3922      0.056      12.01   ; qtot -1.016
  3923         HC   1337    GLU    HB1   3923    -0.0173      1.008   ; qtot -1.034
  3924         HC   1337    GLU    HB2   3924    -0.0173      1.008   ; qtot -1.051
  3925         CT   1337    GLU     CG   3925     0.0136      12.01   ; qtot -1.037
  3926         HC   1337    GLU    HG1   3926    -0.0425      1.008   ; qtot -1.08
  3927         HC   1337    GLU    HG2   3927    -0.0425      1.008   ; qtot -1.122
  3928          C   1337    GLU     CD   3928     0.8054      12.01   ; qtot -0.3171
  3929         O2   1337    GLU    OE1   3929    -0.8188         16   ; qtot -1.136
  3930         O2   1337    GLU    OE2   3930    -0.8188         16   ; qtot -1.955
  3931          C   1337    GLU      C   3931     0.5366      12.01   ; qtot -1.418
  3932          O   1337    GLU      O   3932    -0.5819         16   ; qtot -2
; residue 1338 VAL rtp VAL  q  0.0
  3933          N   1338    VAL      N   3933    -0.4157      14.01   ; qtot -2.416
  3934          H   1338    VAL      H   3934     0.2719      1.008   ; qtot -2.144
  3935         CT   1338    VAL     CA   3935    -0.0875      12.01   ; qtot -2.231
  3936         H1   1338    VAL     HA   3936     0.0969      1.008   ; qtot -2.134
  3937         CT   1338    VAL     CB   3937     0.2985      12.01   ; qtot -1.836
  3938         HC   1338    VAL     HB   3938    -0.0297      1.008   ; qtot -1.866
  3939         CT   1338    VAL    CG1   3939    -0.3192      12.01   ; qtot -2.185
  3940         HC   1338    VAL   HG11   3940     0.0791      1.008   ; qtot -2.106
  3941         HC   1338    VAL   HG12   3941     0.0791      1.008   ; qtot -2.027
  3942         HC   1338    VAL   HG13   3942     0.0791      1.008   ; qtot -1.947
  3943         CT   1338    VAL    CG2   3943    -0.3192      12.01   ; qtot -2.267
  3944         HC   1338    VAL   HG21   3944     0.0791      1.008   ; qtot -2.188
  3945         HC   1338    VAL   HG22   3945     0.0791      1.008   ; qtot -2.108
  3946         HC   1338    VAL   HG23   3946     0.0791      1.008   ; qtot -2.029
  3947          C   1338    VAL      C   3947     0.5973      12.01   ; qtot -1.432
  3948          O   1338    VAL      O   3948    -0.5679         16   ; qtot -2
; residue 1339 LEU rtp LEU  q  0.0
  3949          N   1339    LEU      N   3949    -0.4157      14.01   ; qtot -2.416
  3950          H   1339    LEU      H   3950     0.2719      1.008   ; qtot -2.144
  3951         CT   1339    LEU     CA   3951    -0.0518      12.01   ; qtot -2.196
  3952         H1   1339    LEU     HA   3952     0.0922      1.008   ; qtot -2.103
  3953         CT   1339    LEU     CB   3953    -0.1102      12.01   ; qtot -2.214
  3954         HC   1339    LEU    HB1   3954     0.0457      1.008   ; qtot -2.168
  3955         HC   1339    LEU    HB2   3955     0.0457      1.008   ; qtot -2.122
  3956         CT   1339    LEU     CG   3956     0.3531      12.01   ; qtot -1.769
  3957         HC   1339    LEU     HG   3957    -0.0361      1.008   ; qtot -1.805
  3958         CT   1339    LEU    CD1   3958    -0.4121      12.01   ; qtot -2.217
  3959         HC   1339    LEU   HD11   3959        0.1      1.008   ; qtot -2.117
  3960         HC   1339    LEU   HD12   3960        0.1      1.008   ; qtot -2.017
  3961         HC   1339    LEU   HD13   3961        0.1      1.008   ; qtot -1.917
  3962         CT   1339    LEU    CD2   3962    -0.4121      12.01   ; qtot -2.329
  3963         HC   1339    LEU   HD21   3963        0.1      1.008   ; qtot -2.229
  3964         HC   1339    LEU   HD22   3964        0.1      1.008   ; qtot -2.129
  3965         HC   1339    LEU   HD23   3965        0.1      1.008   ; qtot -2.029
  3966          C   1339    LEU      C   3966     0.5973      12.01   ; qtot -1.432
  3967          O   1339    LEU      O   3967    -0.5679         16   ; qtot -2
; residue 1340 GLU rtp GLU  q -1.0
  3968          N   1340    GLU      N   3968    -0.5163      14.01   ; qtot -2.516
  3969          H   1340    GLU      H   3969     0.2936      1.008   ; qtot -2.223
  3970         CT   1340    GLU     CA   3970     0.0397      12.01   ; qtot -2.183
  3971         H1   1340    GLU     HA   3971     0.1105      1.008   ; qtot -2.072
  3972         CT   1340    GLU     CB   3972      0.056      12.01   ; qtot -2.016
  3973         HC   1340    GLU    HB1   3973    -0.0173      1.008   ; qtot -2.034
  3974         HC   1340    GLU    HB2   3974    -0.0173      1.008   ; qtot -2.051
  3975         CT   1340    GLU     CG   3975     0.0136      12.01   ; qtot -2.037
  3976         HC   1340    GLU    HG1   3976    -0.0425      1.008   ; qtot -2.08
  3977         HC   1340    GLU    HG2   3977    -0.0425      1.008   ; qtot -2.122
  3978          C   1340    GLU     CD   3978     0.8054      12.01   ; qtot -1.317
  3979         O2   1340    GLU    OE1   3979    -0.8188         16   ; qtot -2.136
  3980         O2   1340    GLU    OE2   3980    -0.8188         16   ; qtot -2.955
  3981          C   1340    GLU      C   3981     0.5366      12.01   ; qtot -2.418
  3982          O   1340    GLU      O   3982    -0.5819         16   ; qtot -3
; residue 1341 PHE rtp PHE  q  0.0
  3983          N   1341    PHE      N   3983    -0.4157      14.01   ; qtot -3.416
  3984          H   1341    PHE      H   3984     0.2719      1.008   ; qtot -3.144
  3985         CT   1341    PHE     CA   3985    -0.0024      12.01   ; qtot -3.146
  3986         H1   1341    PHE     HA   3986     0.0978      1.008   ; qtot -3.048
  3987         CT   1341    PHE     CB   3987    -0.0343      12.01   ; qtot -3.083
  3988         HC   1341    PHE    HB1   3988     0.0295      1.008   ; qtot -3.053
  3989         HC   1341    PHE    HB2   3989     0.0295      1.008   ; qtot -3.024
  3990         CA   1341    PHE     CG   3990     0.0118      12.01   ; qtot -3.012
  3991         CA   1341    PHE    CD1   3991    -0.1256      12.01   ; qtot -3.137
  3992         HA   1341    PHE    HD1   3992      0.133      1.008   ; qtot -3.004
  3993         CA   1341    PHE    CE1   3993    -0.1704      12.01   ; qtot -3.175
  3994         HA   1341    PHE    HE1   3994      0.143      1.008   ; qtot -3.032
  3995         CA   1341    PHE     CZ   3995    -0.1072      12.01   ; qtot -3.139
  3996         HA   1341    PHE     HZ   3996     0.1297      1.008   ; qtot -3.009
  3997         CA   1341    PHE    CE2   3997    -0.1704      12.01   ; qtot -3.18
  3998         HA   1341    PHE    HE2   3998      0.143      1.008   ; qtot -3.037
  3999         CA   1341    PHE    CD2   3999    -0.1256      12.01   ; qtot -3.162
  4000         HA   1341    PHE    HD2   4000      0.133      1.008   ; qtot -3.029
  4001          C   1341    PHE      C   4001     0.5973      12.01   ; qtot -2.432
  4002          O   1341    PHE      O   4002    -0.5679         16   ; qtot -3
; residue 1342 VAL rtp VAL  q  0.0
  4003          N   1342    VAL      N   4003    -0.4157      14.01   ; qtot -3.416
  4004          H   1342    VAL      H   4004     0.2719      1.008   ; qtot -3.144
  4005         CT   1342    VAL     CA   4005    -0.0875      12.01   ; qtot -3.231
  4006         H1   1342    VAL     HA   4006     0.0969      1.008   ; qtot -3.134
  4007         CT   1342    VAL     CB   4007     0.2985      12.01   ; qtot -2.836
  4008         HC   1342    VAL     HB   4008    -0.0297      1.008   ; qtot -2.866
  4009         CT   1342    VAL    CG1   4009    -0.3192      12.01   ; qtot -3.185
  4010         HC   1342    VAL   HG11   4010     0.0791      1.008   ; qtot -3.106
  4011         HC   1342    VAL   HG12   4011     0.0791      1.008   ; qtot -3.027
  4012         HC   1342    VAL   HG13   4012     0.0791      1.008   ; qtot -2.947
  4013         CT   1342    VAL    CG2   4013    -0.3192      12.01   ; qtot -3.267
  4014         HC   1342    VAL   HG21   4014     0.0791      1.008   ; qtot -3.188
  4015         HC   1342    VAL   HG22   4015     0.0791      1.008   ; qtot -3.108
  4016         HC   1342    VAL   HG23   4016     0.0791      1.008   ; qtot -3.029
  4017          C   1342    VAL      C   4017     0.5973      12.01   ; qtot -2.432
  4018          O   1342    VAL      O   4018    -0.5679         16   ; qtot -3
; residue 1343 THR rtp THR  q  0.0
  4019          N   1343    THR      N   4019    -0.4157      14.01   ; qtot -3.416
  4020          H   1343    THR      H   4020     0.2719      1.008   ; qtot -3.144
  4021         CT   1343    THR     CA   4021    -0.0389      12.01   ; qtot -3.183
  4022         H1   1343    THR     HA   4022     0.1007      1.008   ; qtot -3.082
  4023         CT   1343    THR     CB   4023     0.3654      12.01   ; qtot -2.717
  4024         H1   1343    THR     HB   4024     0.0043      1.008   ; qtot -2.712
  4025         CT   1343    THR    CG2   4025    -0.2438      12.01   ; qtot -2.956
  4026         HC   1343    THR   HG21   4026     0.0642      1.008   ; qtot -2.892
  4027         HC   1343    THR   HG22   4027     0.0642      1.008   ; qtot -2.828
  4028         HC   1343    THR   HG23   4028     0.0642      1.008   ; qtot -2.763
  4029         OH   1343    THR    OG1   4029    -0.6761         16   ; qtot -3.44
  4030         HO   1343    THR    HG1   4030     0.4102      1.008   ; qtot -3.029
  4031          C   1343    THR      C   4031     0.5973      12.01   ; qtot -2.432
  4032          O   1343    THR      O   4032    -0.5679         16   ; qtot -3
; residue 1344 SER rtp SER  q  0.0
  4033          N   1344    SER      N   4033    -0.4157      14.01   ; qtot -3.416
  4034          H   1344    SER      H   4034     0.2719      1.008   ; qtot -3.144
  4035         CT   1344    SER     CA   4035    -0.0249      12.01   ; qtot -3.169
  4036         H1   1344    SER     HA   4036     0.0843      1.008   ; qtot -3.084
  4037         CT   1344    SER     CB   4037     0.2117      12.01   ; qtot -2.873
  4038         H1   1344    SER    HB1   4038     0.0352      1.008   ; qtot -2.837
  4039         H1   1344    SER    HB2   4039     0.0352      1.008   ; qtot -2.802
  4040         OH   1344    SER     OG   4040    -0.6546         16   ; qtot -3.457
  4041         HO   1344    SER     HG   4041     0.4275      1.008   ; qtot -3.029
  4042          C   1344    SER      C   4042     0.5973      12.01   ; qtot -2.432
  4043          O   1344    SER      O   4043    -0.5679         16   ; qtot -3
; residue 1345 GLY rtp GLY  q  0.0
  4044          N   1345    GLY      N   4044    -0.4157      14.01   ; qtot -3.416
  4045          H   1345    GLY      H   4045     0.2719      1.008   ; qtot -3.144
  4046         CT   1345    GLY     CA   4046    -0.0252      12.01   ; qtot -3.169
  4047         H1   1345    GLY    HA1   4047     0.0698      1.008   ; qtot -3.099
  4048         H1   1345    GLY    HA2   4048     0.0698      1.008   ; qtot -3.029
  4049          C   1345    GLY      C   4049     0.5973      12.01   ; qtot -2.432
  4050          O   1345    GLY      O   4050    -0.5679         16   ; qtot -3
; residue 1346 GLY rtp GLY  q  0.0
  4051          N   1346    GLY      N   4051    -0.4157      14.01   ; qtot -3.416
  4052          H   1346    GLY      H   4052     0.2719      1.008   ; qtot -3.144
  4053         CT   1346    GLY     CA   4053    -0.0252      12.01   ; qtot -3.169
  4054         H1   1346    GLY    HA1   4054     0.0698      1.008   ; qtot -3.099
  4055         H1   1346    GLY    HA2   4055     0.0698      1.008   ; qtot -3.029
  4056          C   1346    GLY      C   4056     0.5973      12.01   ; qtot -2.432
  4057          O   1346    GLY      O   4057    -0.5679         16   ; qtot -3
; residue 1347 ARG rtp ARG  q +1.0
  4058          N   1347    ARG      N   4058    -0.3479      14.01   ; qtot -3.348
  4059          H   1347    ARG      H   4059     0.2747      1.008   ; qtot -3.073
  4060         CT   1347    ARG     CA   4060    -0.2637      12.01   ; qtot -3.337
  4061         H1   1347    ARG     HA   4061      0.156      1.008   ; qtot -3.181
  4062         CT   1347    ARG     CB   4062    -0.0007      12.01   ; qtot -3.182
  4063         HC   1347    ARG    HB1   4063     0.0327      1.008   ; qtot -3.149
  4064         HC   1347    ARG    HB2   4064     0.0327      1.008   ; qtot -3.116
  4065         CT   1347    ARG     CG   4065      0.039      12.01   ; qtot -3.077
  4066         HC   1347    ARG    HG1   4066     0.0285      1.008   ; qtot -3.049
  4067         HC   1347    ARG    HG2   4067     0.0285      1.008   ; qtot -3.02
  4068         CT   1347    ARG     CD   4068     0.0486      12.01   ; qtot -2.972
  4069         H1   1347    ARG    HD1   4069     0.0687      1.008   ; qtot -2.903
  4070         H1   1347    ARG    HD2   4070     0.0687      1.008   ; qtot -2.834
  4071         N2   1347    ARG     NE   4071    -0.5295      14.01   ; qtot -3.364
  4072          H   1347    ARG     HE   4072     0.3456      1.008   ; qtot -3.018
  4073         CA   1347    ARG     CZ   4073     0.8076      12.01   ; qtot -2.21
  4074         N2   1347    ARG    NH1   4074    -0.8627      14.01   ; qtot -3.073
  4075          H   1347    ARG   HH11   4075     0.4478      1.008   ; qtot -2.625
  4076          H   1347    ARG   HH12   4076     0.4478      1.008   ; qtot -2.178
  4077         N2   1347    ARG    NH2   4077    -0.8627      14.01   ; qtot -3.04
  4078          H   1347    ARG   HH21   4078     0.4478      1.008   ; qtot -2.592
  4079          H   1347    ARG   HH22   4079     0.4478      1.008   ; qtot -2.145
  4080          C   1347    ARG      C   4080     0.7341      12.01   ; qtot -1.411
  4081          O   1347    ARG      O   4081    -0.5894         16   ; qtot -2
; residue 1348 MET rtp MET  q  0.0
  4082          N   1348    MET      N   4082    -0.4157      14.01   ; qtot -2.416
  4083          H   1348    MET      H   4083     0.2719      1.008   ; qtot -2.144
  4084         CT   1348    MET     CA   4084    -0.0237      12.01   ; qtot -2.167
  4085         H1   1348    MET     HA   4085      0.088      1.008   ; qtot -2.079
  4086         CT   1348    MET     CB   4086     0.0342      12.01   ; qtot -2.045
  4087         HC   1348    MET    HB1   4087     0.0241      1.008   ; qtot -2.021
  4088         HC   1348    MET    HB2   4088     0.0241      1.008   ; qtot -1.997
  4089         CT   1348    MET     CG   4089     0.0018      12.01   ; qtot -1.995
  4090         H1   1348    MET    HG1   4090      0.044      1.008   ; qtot -1.951
  4091         H1   1348    MET    HG2   4091      0.044      1.008   ; qtot -1.907
  4092          S   1348    MET     SD   4092    -0.2737      32.06   ; qtot -2.181
  4093         CT   1348    MET     CE   4093    -0.0536      12.01   ; qtot -2.235
  4094         H1   1348    MET    HE1   4094     0.0684      1.008   ; qtot -2.166
  4095         H1   1348    MET    HE2   4095     0.0684      1.008   ; qtot -2.098
  4096         H1   1348    MET    HE3   4096     0.0684      1.008   ; qtot -2.029
  4097          C   1348    MET      C   4097     0.5973      12.01   ; qtot -1.432
  4098          O   1348    MET      O   4098    -0.5679         16   ; qtot -2
; residue 1349 ASP rtp ASP  q -1.0
  4099          N   1349    ASP      N   4099    -0.5163      14.01   ; qtot -2.516
  4100          H   1349    ASP      H   4100     0.2936      1.008   ; qtot -2.223
  4101         CT   1349    ASP     CA   4101     0.0381      12.01   ; qtot -2.185
  4102         H1   1349    ASP     HA   4102      0.088      1.008   ; qtot -2.097
  4103         CT   1349    ASP     CB   4103    -0.0303      12.01   ; qtot -2.127
  4104         HC   1349    ASP    HB1   4104    -0.0122      1.008   ; qtot -2.139
  4105         HC   1349    ASP    HB2   4105    -0.0122      1.008   ; qtot -2.151
  4106          C   1349    ASP     CG   4106     0.7994      12.01   ; qtot -1.352
  4107         O2   1349    ASP    OD1   4107    -0.8014         16   ; qtot -2.153
  4108         O2   1349    ASP    OD2   4108    -0.8014         16   ; qtot -2.955
  4109          C   1349    ASP      C   4109     0.5366      12.01   ; qtot -2.418
  4110          O   1349    ASP      O   4110    -0.5819         16   ; qtot -3
; residue 1350 PRO rtp PRO  q  0.0
  4111          N   1350    PRO      N   4111    -0.2548      14.01   ; qtot -3.255
  4112         CT   1350    PRO     CD   4112     0.0192      12.01   ; qtot -3.236
  4113         H1   1350    PRO    HD1   4113     0.0391      1.008   ; qtot -3.196
  4114         H1   1350    PRO    HD2   4114     0.0391      1.008   ; qtot -3.157
  4115         CT   1350    PRO     CG   4115     0.0189      12.01   ; qtot -3.138
  4116         HC   1350    PRO    HG1   4116     0.0213      1.008   ; qtot -3.117
  4117         HC   1350    PRO    HG2   4117     0.0213      1.008   ; qtot -3.096
  4118         CT   1350    PRO     CB   4118     -0.007      12.01   ; qtot -3.103
  4119         HC   1350    PRO    HB1   4119     0.0253      1.008   ; qtot -3.078
  4120         HC   1350    PRO    HB2   4120     0.0253      1.008   ; qtot -3.052
  4121         CT   1350    PRO     CA   4121    -0.0266      12.01   ; qtot -3.079
  4122         H1   1350    PRO     HA   4122     0.0641      1.008   ; qtot -3.015
  4123          C   1350    PRO      C   4123     0.5896      12.01   ; qtot -2.425
  4124          O   1350    PRO      O   4124    -0.5748         16   ; qtot -3
; residue 1351 PRO rtp PRO  q  0.0
  4125          N   1351    PRO      N   4125    -0.2548      14.01   ; qtot -3.255
  4126         CT   1351    PRO     CD   4126     0.0192      12.01   ; qtot -3.236
  4127         H1   1351    PRO    HD1   4127     0.0391      1.008   ; qtot -3.196
  4128         H1   1351    PRO    HD2   4128     0.0391      1.008   ; qtot -3.157
  4129         CT   1351    PRO     CG   4129     0.0189      12.01   ; qtot -3.138
  4130         HC   1351    PRO    HG1   4130     0.0213      1.008   ; qtot -3.117
  4131         HC   1351    PRO    HG2   4131     0.0213      1.008   ; qtot -3.096
  4132         CT   1351    PRO     CB   4132     -0.007      12.01   ; qtot -3.103
  4133         HC   1351    PRO    HB1   4133     0.0253      1.008   ; qtot -3.078
  4134         HC   1351    PRO    HB2   4134     0.0253      1.008   ; qtot -3.052
  4135         CT   1351    PRO     CA   4135    -0.0266      12.01   ; qtot -3.079
  4136         H1   1351    PRO     HA   4136     0.0641      1.008   ; qtot -3.015
  4137          C   1351    PRO      C   4137     0.5896      12.01   ; qtot -2.425
  4138          O   1351    PRO      O   4138    -0.5748         16   ; qtot -3
; residue 1352 LYS rtp LYS  q +1.0
  4139          N   1352    LYS      N   4139    -0.3479      14.01   ; qtot -3.348
  4140          H   1352    LYS      H   4140     0.2747      1.008   ; qtot -3.073
  4141         CT   1352    LYS     CA   4141      -0.24      12.01   ; qtot -3.313
  4142         H1   1352    LYS     HA   4142     0.1426      1.008   ; qtot -3.171
  4143         CT   1352    LYS     CB   4143    -0.0094      12.01   ; qtot -3.18
  4144         HC   1352    LYS    HB1   4144     0.0362      1.008   ; qtot -3.144
  4145         HC   1352    LYS    HB2   4145     0.0362      1.008   ; qtot -3.108
  4146         CT   1352    LYS     CG   4146     0.0187      12.01   ; qtot -3.089
  4147         HC   1352    LYS    HG1   4147     0.0103      1.008   ; qtot -3.079
  4148         HC   1352    LYS    HG2   4148     0.0103      1.008   ; qtot -3.068
  4149         CT   1352    LYS     CD   4149    -0.0479      12.01   ; qtot -3.116
  4150         HC   1352    LYS    HD1   4150     0.0621      1.008   ; qtot -3.054
  4151         HC   1352    LYS    HD2   4151     0.0621      1.008   ; qtot -2.992
  4152         CT   1352    LYS     CE   4152    -0.0143      12.01   ; qtot -3.006
  4153         HP   1352    LYS    HE1   4153     0.1135      1.008   ; qtot -2.893
  4154         HP   1352    LYS    HE2   4154     0.1135      1.008   ; qtot -2.779
  4155         N3   1352    LYS     NZ   4155    -0.3854      14.01   ; qtot -3.165
  4156          H   1352    LYS    HZ1   4156       0.34      1.008   ; qtot -2.825
  4157          H   1352    LYS    HZ2   4157       0.34      1.008   ; qtot -2.485
  4158          H   1352    LYS    HZ3   4158       0.34      1.008   ; qtot -2.145
  4159          C   1352    LYS      C   4159     0.7341      12.01   ; qtot -1.411
  4160          O   1352    LYS      O   4160    -0.5894         16   ; qtot -2
; residue 1353 ASN rtp ASN  q  0.0
  4161          N   1353    ASN      N   4161    -0.4157      14.01   ; qtot -2.416
  4162          H   1353    ASN      H   4162     0.2719      1.008   ; qtot -2.144
  4163         CT   1353    ASN     CA   4163     0.0143      12.01   ; qtot -2.129
  4164         H1   1353    ASN     HA   4164     0.1048      1.008   ; qtot -2.025
  4165         CT   1353    ASN     CB   4165    -0.2041      12.01   ; qtot -2.229
  4166         HC   1353    ASN    HB1   4166     0.0797      1.008   ; qtot -2.149
  4167         HC   1353    ASN    HB2   4167     0.0797      1.008   ; qtot -2.069
  4168          C   1353    ASN     CG   4168      0.713      12.01   ; qtot -1.356
  4169          O   1353    ASN    OD1   4169    -0.5931         16   ; qtot -1.949
  4170          N   1353    ASN    ND2   4170    -0.9191      14.01   ; qtot -2.869
  4171          H   1353    ASN   HD21   4171     0.4196      1.008   ; qtot -2.449
  4172          H   1353    ASN   HD22   4172     0.4196      1.008   ; qtot -2.029
  4173          C   1353    ASN      C   4173     0.5973      12.01   ; qtot -1.432
  4174          O   1353    ASN      O   4174    -0.5679         16   ; qtot -2
; residue 1354 CYS rtp CYS  q  0.0
  4175          N   1354    CYS      N   4175    -0.4157      14.01   ; qtot -2.416
  4176          H   1354    CYS      H   4176     0.2719      1.008   ; qtot -2.144
  4177         CT   1354    CYS     CA   4177     0.0213      12.01   ; qtot -2.122
  4178         H1   1354    CYS     HA   4178     0.1124      1.008   ; qtot -2.01
  4179         CT   1354    CYS     CB   4179    -0.1231      12.01   ; qtot -2.133
  4180         H1   1354    CYS    HB1   4180     0.1112      1.008   ; qtot -2.022
  4181         H1   1354    CYS    HB2   4181     0.1112      1.008   ; qtot -1.911
  4182         SH   1354    CYS     SG   4182    -0.3119      32.06   ; qtot -2.223
  4183         HS   1354    CYS     HG   4183     0.1933      1.008   ; qtot -2.029
  4184          C   1354    CYS      C   4184     0.5973      12.01   ; qtot -1.432
  4185          O   1354    CYS      O   4185    -0.5679         16   ; qtot -2
; residue 1355 PRO rtp PRO  q  0.0
  4186          N   1355    PRO      N   4186    -0.2548      14.01   ; qtot -2.255
  4187         CT   1355    PRO     CD   4187     0.0192      12.01   ; qtot -2.236
  4188         H1   1355    PRO    HD1   4188     0.0391      1.008   ; qtot -2.196
  4189         H1   1355    PRO    HD2   4189     0.0391      1.008   ; qtot -2.157
  4190         CT   1355    PRO     CG   4190     0.0189      12.01   ; qtot -2.138
  4191         HC   1355    PRO    HG1   4191     0.0213      1.008   ; qtot -2.117
  4192         HC   1355    PRO    HG2   4192     0.0213      1.008   ; qtot -2.096
  4193         CT   1355    PRO     CB   4193     -0.007      12.01   ; qtot -2.103
  4194         HC   1355    PRO    HB1   4194     0.0253      1.008   ; qtot -2.078
  4195         HC   1355    PRO    HB2   4195     0.0253      1.008   ; qtot -2.052
  4196         CT   1355    PRO     CA   4196    -0.0266      12.01   ; qtot -2.079
  4197         H1   1355    PRO     HA   4197     0.0641      1.008   ; qtot -2.015
  4198          C   1355    PRO      C   4198     0.5896      12.01   ; qtot -1.425
  4199          O   1355    PRO      O   4199    -0.5748         16   ; qtot -2
; residue 1356 GLY rtp GLY  q  0.0
  4200          N   1356    GLY      N   4200    -0.4157      14.01   ; qtot -2.416
  4201          H   1356    GLY      H   4201     0.2719      1.008   ; qtot -2.144
  4202         CT   1356    GLY     CA   4202    -0.0252      12.01   ; qtot -2.169
  4203         H1   1356    GLY    HA1   4203     0.0698      1.008   ; qtot -2.099
  4204         H1   1356    GLY    HA2   4204     0.0698      1.008   ; qtot -2.029
  4205          C   1356    GLY      C   4205     0.5973      12.01   ; qtot -1.432
  4206          O   1356    GLY      O   4206    -0.5679         16   ; qtot -2
; residue 1357 PRO rtp PRO  q  0.0
  4207          N   1357    PRO      N   4207    -0.2548      14.01   ; qtot -2.255
  4208         CT   1357    PRO     CD   4208     0.0192      12.01   ; qtot -2.236
  4209         H1   1357    PRO    HD1   4209     0.0391      1.008   ; qtot -2.196
  4210         H1   1357    PRO    HD2   4210     0.0391      1.008   ; qtot -2.157
  4211         CT   1357    PRO     CG   4211     0.0189      12.01   ; qtot -2.138
  4212         HC   1357    PRO    HG1   4212     0.0213      1.008   ; qtot -2.117
  4213         HC   1357    PRO    HG2   4213     0.0213      1.008   ; qtot -2.096
  4214         CT   1357    PRO     CB   4214     -0.007      12.01   ; qtot -2.103
  4215         HC   1357    PRO    HB1   4215     0.0253      1.008   ; qtot -2.078
  4216         HC   1357    PRO    HB2   4216     0.0253      1.008   ; qtot -2.052
  4217         CT   1357    PRO     CA   4217    -0.0266      12.01   ; qtot -2.079
  4218         H1   1357    PRO     HA   4218     0.0641      1.008   ; qtot -2.015
  4219          C   1357    PRO      C   4219     0.5896      12.01   ; qtot -1.425
  4220          O   1357    PRO      O   4220    -0.5748         16   ; qtot -2
; residue 1358 VAL rtp VAL  q  0.0
  4221          N   1358    VAL      N   4221    -0.4157      14.01   ; qtot -2.416
  4222          H   1358    VAL      H   4222     0.2719      1.008   ; qtot -2.144
  4223         CT   1358    VAL     CA   4223    -0.0875      12.01   ; qtot -2.231
  4224         H1   1358    VAL     HA   4224     0.0969      1.008   ; qtot -2.134
  4225         CT   1358    VAL     CB   4225     0.2985      12.01   ; qtot -1.836
  4226         HC   1358    VAL     HB   4226    -0.0297      1.008   ; qtot -1.866
  4227         CT   1358    VAL    CG1   4227    -0.3192      12.01   ; qtot -2.185
  4228         HC   1358    VAL   HG11   4228     0.0791      1.008   ; qtot -2.106
  4229         HC   1358    VAL   HG12   4229     0.0791      1.008   ; qtot -2.027
  4230         HC   1358    VAL   HG13   4230     0.0791      1.008   ; qtot -1.947
  4231         CT   1358    VAL    CG2   4231    -0.3192      12.01   ; qtot -2.267
  4232         HC   1358    VAL   HG21   4232     0.0791      1.008   ; qtot -2.188
  4233         HC   1358    VAL   HG22   4233     0.0791      1.008   ; qtot -2.108
  4234         HC   1358    VAL   HG23   4234     0.0791      1.008   ; qtot -2.029
  4235          C   1358    VAL      C   4235     0.5973      12.01   ; qtot -1.432
  4236          O   1358    VAL      O   4236    -0.5679         16   ; qtot -2
; residue 1359 TYR rtp TYR  q  0.0
  4237          N   1359    TYR      N   4237    -0.4157      14.01   ; qtot -2.416
  4238          H   1359    TYR      H   4238     0.2719      1.008   ; qtot -2.144
  4239         CT   1359    TYR     CA   4239    -0.0014      12.01   ; qtot -2.145
  4240         H1   1359    TYR     HA   4240     0.0876      1.008   ; qtot -2.058
  4241         CT   1359    TYR     CB   4241    -0.0152      12.01   ; qtot -2.073
  4242         HC   1359    TYR    HB1   4242     0.0295      1.008   ; qtot -2.043
  4243         HC   1359    TYR    HB2   4243     0.0295      1.008   ; qtot -2.014
  4244         CA   1359    TYR     CG   4244    -0.0011      12.01   ; qtot -2.015
  4245         CA   1359    TYR    CD1   4245    -0.1906      12.01   ; qtot -2.205
  4246         HA   1359    TYR    HD1   4246     0.1699      1.008   ; qtot -2.036
  4247         CA   1359    TYR    CE1   4247    -0.2341      12.01   ; qtot -2.27
  4248         HA   1359    TYR    HE1   4248     0.1656      1.008   ; qtot -2.104
  4249          C   1359    TYR     CZ   4249     0.3226      12.01   ; qtot -1.781
  4250         OH   1359    TYR     OH   4250    -0.5579         16   ; qtot -2.339
  4251         HO   1359    TYR     HH   4251     0.3992      1.008   ; qtot -1.94
  4252         CA   1359    TYR    CE2   4252    -0.2341      12.01   ; qtot -2.174
  4253         HA   1359    TYR    HE2   4253     0.1656      1.008   ; qtot -2.009
  4254         CA   1359    TYR    CD2   4254    -0.1906      12.01   ; qtot -2.199
  4255         HA   1359    TYR    HD2   4255     0.1699      1.008   ; qtot -2.029
  4256          C   1359    TYR      C   4256     0.5973      12.01   ; qtot -1.432
  4257          O   1359    TYR      O   4257    -0.5679         16   ; qtot -2
; residue 1360 ARG rtp ARG  q +1.0
  4258          N   1360    ARG      N   4258    -0.3479      14.01   ; qtot -2.348
  4259          H   1360    ARG      H   4259     0.2747      1.008   ; qtot -2.073
  4260         CT   1360    ARG     CA   4260    -0.2637      12.01   ; qtot -2.337
  4261         H1   1360    ARG     HA   4261      0.156      1.008   ; qtot -2.181
  4262         CT   1360    ARG     CB   4262    -0.0007      12.01   ; qtot -2.182
  4263         HC   1360    ARG    HB1   4263     0.0327      1.008   ; qtot -2.149
  4264         HC   1360    ARG    HB2   4264     0.0327      1.008   ; qtot -2.116
  4265         CT   1360    ARG     CG   4265      0.039      12.01   ; qtot -2.077
  4266         HC   1360    ARG    HG1   4266     0.0285      1.008   ; qtot -2.049
  4267         HC   1360    ARG    HG2   4267     0.0285      1.008   ; qtot -2.02
  4268         CT   1360    ARG     CD   4268     0.0486      12.01   ; qtot -1.972
  4269         H1   1360    ARG    HD1   4269     0.0687      1.008   ; qtot -1.903
  4270         H1   1360    ARG    HD2   4270     0.0687      1.008   ; qtot -1.834
  4271         N2   1360    ARG     NE   4271    -0.5295      14.01   ; qtot -2.364
  4272          H   1360    ARG     HE   4272     0.3456      1.008   ; qtot -2.018
  4273         CA   1360    ARG     CZ   4273     0.8076      12.01   ; qtot -1.21
  4274         N2   1360    ARG    NH1   4274    -0.8627      14.01   ; qtot -2.073
  4275          H   1360    ARG   HH11   4275     0.4478      1.008   ; qtot -1.625
  4276          H   1360    ARG   HH12   4276     0.4478      1.008   ; qtot -1.178
  4277         N2   1360    ARG    NH2   4277    -0.8627      14.01   ; qtot -2.04
  4278          H   1360    ARG   HH21   4278     0.4478      1.008   ; qtot -1.592
  4279          H   1360    ARG   HH22   4279     0.4478      1.008   ; qtot -1.145
  4280          C   1360    ARG      C   4280     0.7341      12.01   ; qtot -0.4106
  4281          O   1360    ARG      O   4281    -0.5894         16   ; qtot -1
; residue 1361 ILE rtp ILE  q  0.0
  4282          N   1361    ILE      N   4282    -0.4157      14.01   ; qtot -1.416
  4283          H   1361    ILE      H   4283     0.2719      1.008   ; qtot -1.144
  4284         CT   1361    ILE     CA   4284    -0.0597      12.01   ; qtot -1.203
  4285         H1   1361    ILE     HA   4285     0.0869      1.008   ; qtot -1.117
  4286         CT   1361    ILE     CB   4286     0.1303      12.01   ; qtot -0.9863
  4287         HC   1361    ILE     HB   4287     0.0187      1.008   ; qtot -0.9676
  4288         CT   1361    ILE    CG2   4288    -0.3204      12.01   ; qtot -1.288
  4289         HC   1361    ILE   HG21   4289     0.0882      1.008   ; qtot -1.2
  4290         HC   1361    ILE   HG22   4290     0.0882      1.008   ; qtot -1.112
  4291         HC   1361    ILE   HG23   4291     0.0882      1.008   ; qtot -1.023
  4292         CT   1361    ILE    CG1   4292     -0.043      12.01   ; qtot -1.066
  4293         HC   1361    ILE   HG11   4293     0.0236      1.008   ; qtot -1.043
  4294         HC   1361    ILE   HG12   4294     0.0236      1.008   ; qtot -1.019
  4295         CT   1361    ILE     CD   4295     -0.066      12.01   ; qtot -1.085
  4296         HC   1361    ILE    HD1   4296     0.0186      1.008   ; qtot -1.067
  4297         HC   1361    ILE    HD2   4297     0.0186      1.008   ; qtot -1.048
  4298         HC   1361    ILE    HD3   4298     0.0186      1.008   ; qtot -1.029
  4299          C   1361    ILE      C   4299     0.5973      12.01   ; qtot -0.4321
  4300          O   1361    ILE      O   4300    -0.5679         16   ; qtot -1
; residue 1362 MET rtp MET  q  0.0
  4301          N   1362    MET      N   4301    -0.4157      14.01   ; qtot -1.416
  4302          H   1362    MET      H   4302     0.2719      1.008   ; qtot -1.144
  4303         CT   1362    MET     CA   4303    -0.0237      12.01   ; qtot -1.167
  4304         H1   1362    MET     HA   4304      0.088      1.008   ; qtot -1.079
  4305         CT   1362    MET     CB   4305     0.0342      12.01   ; qtot -1.045
  4306         HC   1362    MET    HB1   4306     0.0241      1.008   ; qtot -1.021
  4307         HC   1362    MET    HB2   4307     0.0241      1.008   ; qtot -0.9971
  4308         CT   1362    MET     CG   4308     0.0018      12.01   ; qtot -0.9953
  4309         H1   1362    MET    HG1   4309      0.044      1.008   ; qtot -0.9513
  4310         H1   1362    MET    HG2   4310      0.044      1.008   ; qtot -0.9073
  4311          S   1362    MET     SD   4311    -0.2737      32.06   ; qtot -1.181
  4312         CT   1362    MET     CE   4312    -0.0536      12.01   ; qtot -1.235
  4313         H1   1362    MET    HE1   4313     0.0684      1.008   ; qtot -1.166
  4314         H1   1362    MET    HE2   4314     0.0684      1.008   ; qtot -1.098
  4315         H1   1362    MET    HE3   4315     0.0684      1.008   ; qtot -1.029
  4316          C   1362    MET      C   4316     0.5973      12.01   ; qtot -0.4321
  4317          O   1362    MET      O   4317    -0.5679         16   ; qtot -1
; residue 1363 THR rtp THR  q  0.0
  4318          N   1363    THR      N   4318    -0.4157      14.01   ; qtot -1.416
  4319          H   1363    THR      H   4319     0.2719      1.008   ; qtot -1.144
  4320         CT   1363    THR     CA   4320    -0.0389      12.01   ; qtot -1.183
  4321         H1   1363    THR     HA   4321     0.1007      1.008   ; qtot -1.082
  4322         CT   1363    THR     CB   4322     0.3654      12.01   ; qtot -0.7166
  4323         H1   1363    THR     HB   4323     0.0043      1.008   ; qtot -0.7123
  4324         CT   1363    THR    CG2   4324    -0.2438      12.01   ; qtot -0.9561
  4325         HC   1363    THR   HG21   4325     0.0642      1.008   ; qtot -0.8919
  4326         HC   1363    THR   HG22   4326     0.0642      1.008   ; qtot -0.8277
  4327         HC   1363    THR   HG23   4327     0.0642      1.008   ; qtot -0.7635
  4328         OH   1363    THR    OG1   4328    -0.6761         16   ; qtot -1.44
  4329         HO   1363    THR    HG1   4329     0.4102      1.008   ; qtot -1.029
  4330          C   1363    THR      C   4330     0.5973      12.01   ; qtot -0.4321
  4331          O   1363    THR      O   4331    -0.5679         16   ; qtot -1
; residue 1364 GLN rtp GLN  q  0.0
  4332          N   1364    GLN      N   4332    -0.4157      14.01   ; qtot -1.416
  4333          H   1364    GLN      H   4333     0.2719      1.008   ; qtot -1.144
  4334         CT   1364    GLN     CA   4334    -0.0031      12.01   ; qtot -1.147
  4335         H1   1364    GLN     HA   4335      0.085      1.008   ; qtot -1.062
  4336         CT   1364    GLN     CB   4336    -0.0036      12.01   ; qtot -1.065
  4337         HC   1364    GLN    HB1   4337     0.0171      1.008   ; qtot -1.048
  4338         HC   1364    GLN    HB2   4338     0.0171      1.008   ; qtot -1.031
  4339         CT   1364    GLN     CG   4339    -0.0645      12.01   ; qtot -1.096
  4340         HC   1364    GLN    HG1   4340     0.0352      1.008   ; qtot -1.061
  4341         HC   1364    GLN    HG2   4341     0.0352      1.008   ; qtot -1.025
  4342          C   1364    GLN     CD   4342     0.6951      12.01   ; qtot -0.3303
  4343          O   1364    GLN    OE1   4343    -0.6086         16   ; qtot -0.9389
  4344          N   1364    GLN    NE2   4344    -0.9407      14.01   ; qtot -1.88
  4345          H   1364    GLN   HE21   4345     0.4251      1.008   ; qtot -1.454
  4346          H   1364    GLN   HE22   4346     0.4251      1.008   ; qtot -1.029
  4347          C   1364    GLN      C   4347     0.5973      12.01   ; qtot -0.4321
  4348          O   1364    GLN      O   4348    -0.5679         16   ; qtot -1
; residue 1365 CYS rtp CYS  q  0.0
  4349          N   1365    CYS      N   4349    -0.4157      14.01   ; qtot -1.416
  4350          H   1365    CYS      H   4350     0.2719      1.008   ; qtot -1.144
  4351         CT   1365    CYS     CA   4351     0.0213      12.01   ; qtot -1.122
  4352         H1   1365    CYS     HA   4352     0.1124      1.008   ; qtot -1.01
  4353         CT   1365    CYS     CB   4353    -0.1231      12.01   ; qtot -1.133
  4354         H1   1365    CYS    HB1   4354     0.1112      1.008   ; qtot -1.022
  4355         H1   1365    CYS    HB2   4355     0.1112      1.008   ; qtot -0.9108
  4356         SH   1365    CYS     SG   4356    -0.3119      32.06   ; qtot -1.223
  4357         HS   1365    CYS     HG   4357     0.1933      1.008   ; qtot -1.029
  4358          C   1365    CYS      C   4358     0.5973      12.01   ; qtot -0.4321
  4359          O   1365    CYS      O   4359    -0.5679         16   ; qtot -1
; residue 1366 TRP rtp TRP  q  0.0
  4360          N   1366    TRP      N   4360    -0.4157      14.01   ; qtot -1.416
  4361          H   1366    TRP      H   4361     0.2719      1.008   ; qtot -1.144
  4362         CT   1366    TRP     CA   4362    -0.0275      12.01   ; qtot -1.171
  4363         H1   1366    TRP     HA   4363     0.1123      1.008   ; qtot -1.059
  4364         CT   1366    TRP     CB   4364     -0.005      12.01   ; qtot -1.064
  4365         HC   1366    TRP    HB1   4365     0.0339      1.008   ; qtot -1.03
  4366         HC   1366    TRP    HB2   4366     0.0339      1.008   ; qtot -0.9962
  4367         C*   1366    TRP     CG   4367    -0.1415      12.01   ; qtot -1.138
  4368         CW   1366    TRP    CD1   4368    -0.1638      12.01   ; qtot -1.301
  4369         H4   1366    TRP    HD1   4369     0.2062      1.008   ; qtot -1.095
  4370         NA   1366    TRP    NE1   4370    -0.3418      14.01   ; qtot -1.437
  4371          H   1366    TRP    HE1   4371     0.3412      1.008   ; qtot -1.096
  4372         CN   1366    TRP    CE2   4372      0.138      12.01   ; qtot -0.9579
  4373         CA   1366    TRP    CZ2   4373    -0.2601      12.01   ; qtot -1.218
  4374         HA   1366    TRP    HZ2   4374     0.1572      1.008   ; qtot -1.061
  4375         CA   1366    TRP    CH2   4375    -0.1134      12.01   ; qtot -1.174
  4376         HA   1366    TRP    HH2   4376     0.1417      1.008   ; qtot -1.032
  4377         CA   1366    TRP    CZ3   4377    -0.1972      12.01   ; qtot -1.23
  4378         HA   1366    TRP    HZ3   4378     0.1447      1.008   ; qtot -1.085
  4379         CA   1366    TRP    CE3   4379    -0.2387      12.01   ; qtot -1.324
  4380         HA   1366    TRP    HE3   4380       0.17      1.008   ; qtot -1.154
  4381         CB   1366    TRP    CD2   4381     0.1243      12.01   ; qtot -1.029
  4382          C   1366    TRP      C   4382     0.5973      12.01   ; qtot -0.4321
  4383          O   1366    TRP      O   4383    -0.5679         16   ; qtot -1
; residue 1367 GLN rtp GLN  q  0.0
  4384          N   1367    GLN      N   4384    -0.4157      14.01   ; qtot -1.416
  4385          H   1367    GLN      H   4385     0.2719      1.008   ; qtot -1.144
  4386         CT   1367    GLN     CA   4386    -0.0031      12.01   ; qtot -1.147
  4387         H1   1367    GLN     HA   4387      0.085      1.008   ; qtot -1.062
  4388         CT   1367    GLN     CB   4388    -0.0036      12.01   ; qtot -1.065
  4389         HC   1367    GLN    HB1   4389     0.0171      1.008   ; qtot -1.048
  4390         HC   1367    GLN    HB2   4390     0.0171      1.008   ; qtot -1.031
  4391         CT   1367    GLN     CG   4391    -0.0645      12.01   ; qtot -1.096
  4392         HC   1367    GLN    HG1   4392     0.0352      1.008   ; qtot -1.061
  4393         HC   1367    GLN    HG2   4393     0.0352      1.008   ; qtot -1.025
  4394          C   1367    GLN     CD   4394     0.6951      12.01   ; qtot -0.3303
  4395          O   1367    GLN    OE1   4395    -0.6086         16   ; qtot -0.9389
  4396          N   1367    GLN    NE2   4396    -0.9407      14.01   ; qtot -1.88
  4397          H   1367    GLN   HE21   4397     0.4251      1.008   ; qtot -1.454
  4398          H   1367    GLN   HE22   4398     0.4251      1.008   ; qtot -1.029
  4399          C   1367    GLN      C   4399     0.5973      12.01   ; qtot -0.4321
  4400          O   1367    GLN      O   4400    -0.5679         16   ; qtot -1
; residue 1368 HIS rtp HIE  q  0.0
  4401          N   1368    HIS      N   4401    -0.4157      14.01   ; qtot -1.416
  4402          H   1368    HIS      H   4402     0.2719      1.008   ; qtot -1.144
  4403         CT   1368    HIS     CA   4403    -0.0581      12.01   ; qtot -1.202
  4404         H1   1368    HIS     HA   4404      0.136      1.008   ; qtot -1.066
  4405         CT   1368    HIS     CB   4405    -0.0074      12.01   ; qtot -1.073
  4406         HC   1368    HIS    HB1   4406     0.0367      1.008   ; qtot -1.037
  4407         HC   1368    HIS    HB2   4407     0.0367      1.008   ; qtot -0.9999
  4408         CC   1368    HIS     CG   4408     0.1868      12.01   ; qtot -0.8131
  4409         NB   1368    HIS    ND1   4409    -0.5432      14.01   ; qtot -1.356
  4410         CR   1368    HIS    CE1   4410     0.1635      12.01   ; qtot -1.193
  4411         H5   1368    HIS    HE1   4411     0.1435      1.008   ; qtot -1.049
  4412         NA   1368    HIS    NE2   4412    -0.2795      14.01   ; qtot -1.329
  4413          H   1368    HIS    HE2   4413     0.3339      1.008   ; qtot -0.9949
  4414         CW   1368    HIS    CD2   4414    -0.2207      12.01   ; qtot -1.216
  4415         H4   1368    HIS    HD2   4415     0.1862      1.008   ; qtot -1.029
  4416          C   1368    HIS      C   4416     0.5973      12.01   ; qtot -0.4321
  4417          O   1368    HIS      O   4417    -0.5679         16   ; qtot -1
; residue 1369 GLN rtp GLN  q  0.0
  4418          N   1369    GLN      N   4418    -0.4157      14.01   ; qtot -1.416
  4419          H   1369    GLN      H   4419     0.2719      1.008   ; qtot -1.144
  4420         CT   1369    GLN     CA   4420    -0.0031      12.01   ; qtot -1.147
  4421         H1   1369    GLN     HA   4421      0.085      1.008   ; qtot -1.062
  4422         CT   1369    GLN     CB   4422    -0.0036      12.01   ; qtot -1.065
  4423         HC   1369    GLN    HB1   4423     0.0171      1.008   ; qtot -1.048
  4424         HC   1369    GLN    HB2   4424     0.0171      1.008   ; qtot -1.031
  4425         CT   1369    GLN     CG   4425    -0.0645      12.01   ; qtot -1.096
  4426         HC   1369    GLN    HG1   4426     0.0352      1.008   ; qtot -1.061
  4427         HC   1369    GLN    HG2   4427     0.0352      1.008   ; qtot -1.025
  4428          C   1369    GLN     CD   4428     0.6951      12.01   ; qtot -0.3303
  4429          O   1369    GLN    OE1   4429    -0.6086         16   ; qtot -0.9389
  4430          N   1369    GLN    NE2   4430    -0.9407      14.01   ; qtot -1.88
  4431          H   1369    GLN   HE21   4431     0.4251      1.008   ; qtot -1.454
  4432          H   1369    GLN   HE22   4432     0.4251      1.008   ; qtot -1.029
  4433          C   1369    GLN      C   4433     0.5973      12.01   ; qtot -0.4321
  4434          O   1369    GLN      O   4434    -0.5679         16   ; qtot -1
; residue 1370 PRO rtp PRO  q  0.0
  4435          N   1370    PRO      N   4435    -0.2548      14.01   ; qtot -1.255
  4436         CT   1370    PRO     CD   4436     0.0192      12.01   ; qtot -1.236
  4437         H1   1370    PRO    HD1   4437     0.0391      1.008   ; qtot -1.196
  4438         H1   1370    PRO    HD2   4438     0.0391      1.008   ; qtot -1.157
  4439         CT   1370    PRO     CG   4439     0.0189      12.01   ; qtot -1.138
  4440         HC   1370    PRO    HG1   4440     0.0213      1.008   ; qtot -1.117
  4441         HC   1370    PRO    HG2   4441     0.0213      1.008   ; qtot -1.096
  4442         CT   1370    PRO     CB   4442     -0.007      12.01   ; qtot -1.103
  4443         HC   1370    PRO    HB1   4443     0.0253      1.008   ; qtot -1.078
  4444         HC   1370    PRO    HB2   4444     0.0253      1.008   ; qtot -1.052
  4445         CT   1370    PRO     CA   4445    -0.0266      12.01   ; qtot -1.079
  4446         H1   1370    PRO     HA   4446     0.0641      1.008   ; qtot -1.015
  4447          C   1370    PRO      C   4447     0.5896      12.01   ; qtot -0.4252
  4448          O   1370    PRO      O   4448    -0.5748         16   ; qtot -1
; residue 1371 GLU rtp GLU  q -1.0
  4449          N   1371    GLU      N   4449    -0.5163      14.01   ; qtot -1.516
  4450          H   1371    GLU      H   4450     0.2936      1.008   ; qtot -1.223
  4451         CT   1371    GLU     CA   4451     0.0397      12.01   ; qtot -1.183
  4452         H1   1371    GLU     HA   4452     0.1105      1.008   ; qtot -1.072
  4453         CT   1371    GLU     CB   4453      0.056      12.01   ; qtot -1.016
  4454         HC   1371    GLU    HB1   4454    -0.0173      1.008   ; qtot -1.034
  4455         HC   1371    GLU    HB2   4455    -0.0173      1.008   ; qtot -1.051
  4456         CT   1371    GLU     CG   4456     0.0136      12.01   ; qtot -1.037
  4457         HC   1371    GLU    HG1   4457    -0.0425      1.008   ; qtot -1.08
  4458         HC   1371    GLU    HG2   4458    -0.0425      1.008   ; qtot -1.122
  4459          C   1371    GLU     CD   4459     0.8054      12.01   ; qtot -0.3171
  4460         O2   1371    GLU    OE1   4460    -0.8188         16   ; qtot -1.136
  4461         O2   1371    GLU    OE2   4461    -0.8188         16   ; qtot -1.955
  4462          C   1371    GLU      C   4462     0.5366      12.01   ; qtot -1.418
  4463          O   1371    GLU      O   4463    -0.5819         16   ; qtot -2
; residue 1372 ASP rtp ASP  q -1.0
  4464          N   1372    ASP      N   4464    -0.5163      14.01   ; qtot -2.516
  4465          H   1372    ASP      H   4465     0.2936      1.008   ; qtot -2.223
  4466         CT   1372    ASP     CA   4466     0.0381      12.01   ; qtot -2.185
  4467         H1   1372    ASP     HA   4467      0.088      1.008   ; qtot -2.097
  4468         CT   1372    ASP     CB   4468    -0.0303      12.01   ; qtot -2.127
  4469         HC   1372    ASP    HB1   4469    -0.0122      1.008   ; qtot -2.139
  4470         HC   1372    ASP    HB2   4470    -0.0122      1.008   ; qtot -2.151
  4471          C   1372    ASP     CG   4471     0.7994      12.01   ; qtot -1.352
  4472         O2   1372    ASP    OD1   4472    -0.8014         16   ; qtot -2.153
  4473         O2   1372    ASP    OD2   4473    -0.8014         16   ; qtot -2.955
  4474          C   1372    ASP      C   4474     0.5366      12.01   ; qtot -2.418
  4475          O   1372    ASP      O   4475    -0.5819         16   ; qtot -3
; residue 1373 ARG rtp ARG  q +1.0
  4476          N   1373    ARG      N   4476    -0.3479      14.01   ; qtot -3.348
  4477          H   1373    ARG      H   4477     0.2747      1.008   ; qtot -3.073
  4478         CT   1373    ARG     CA   4478    -0.2637      12.01   ; qtot -3.337
  4479         H1   1373    ARG     HA   4479      0.156      1.008   ; qtot -3.181
  4480         CT   1373    ARG     CB   4480    -0.0007      12.01   ; qtot -3.182
  4481         HC   1373    ARG    HB1   4481     0.0327      1.008   ; qtot -3.149
  4482         HC   1373    ARG    HB2   4482     0.0327      1.008   ; qtot -3.116
  4483         CT   1373    ARG     CG   4483      0.039      12.01   ; qtot -3.077
  4484         HC   1373    ARG    HG1   4484     0.0285      1.008   ; qtot -3.049
  4485         HC   1373    ARG    HG2   4485     0.0285      1.008   ; qtot -3.02
  4486         CT   1373    ARG     CD   4486     0.0486      12.01   ; qtot -2.972
  4487         H1   1373    ARG    HD1   4487     0.0687      1.008   ; qtot -2.903
  4488         H1   1373    ARG    HD2   4488     0.0687      1.008   ; qtot -2.834
  4489         N2   1373    ARG     NE   4489    -0.5295      14.01   ; qtot -3.364
  4490          H   1373    ARG     HE   4490     0.3456      1.008   ; qtot -3.018
  4491         CA   1373    ARG     CZ   4491     0.8076      12.01   ; qtot -2.21
  4492         N2   1373    ARG    NH1   4492    -0.8627      14.01   ; qtot -3.073
  4493          H   1373    ARG   HH11   4493     0.4478      1.008   ; qtot -2.625
  4494          H   1373    ARG   HH12   4494     0.4478      1.008   ; qtot -2.178
  4495         N2   1373    ARG    NH2   4495    -0.8627      14.01   ; qtot -3.04
  4496          H   1373    ARG   HH21   4496     0.4478      1.008   ; qtot -2.592
  4497          H   1373    ARG   HH22   4497     0.4478      1.008   ; qtot -2.145
  4498          C   1373    ARG      C   4498     0.7341      12.01   ; qtot -1.411
  4499          O   1373    ARG      O   4499    -0.5894         16   ; qtot -2
; residue 1374 PRO rtp PRO  q  0.0
  4500          N   1374    PRO      N   4500    -0.2548      14.01   ; qtot -2.255
  4501         CT   1374    PRO     CD   4501     0.0192      12.01   ; qtot -2.236
  4502         H1   1374    PRO    HD1   4502     0.0391      1.008   ; qtot -2.196
  4503         H1   1374    PRO    HD2   4503     0.0391      1.008   ; qtot -2.157
  4504         CT   1374    PRO     CG   4504     0.0189      12.01   ; qtot -2.138
  4505         HC   1374    PRO    HG1   4505     0.0213      1.008   ; qtot -2.117
  4506         HC   1374    PRO    HG2   4506     0.0213      1.008   ; qtot -2.096
  4507         CT   1374    PRO     CB   4507     -0.007      12.01   ; qtot -2.103
  4508         HC   1374    PRO    HB1   4508     0.0253      1.008   ; qtot -2.078
  4509         HC   1374    PRO    HB2   4509     0.0253      1.008   ; qtot -2.052
  4510         CT   1374    PRO     CA   4510    -0.0266      12.01   ; qtot -2.079
  4511         H1   1374    PRO     HA   4511     0.0641      1.008   ; qtot -2.015
  4512          C   1374    PRO      C   4512     0.5896      12.01   ; qtot -1.425
  4513          O   1374    PRO      O   4513    -0.5748         16   ; qtot -2
; residue 1375 ASN rtp ASN  q  0.0
  4514          N   1375    ASN      N   4514    -0.4157      14.01   ; qtot -2.416
  4515          H   1375    ASN      H   4515     0.2719      1.008   ; qtot -2.144
  4516         CT   1375    ASN     CA   4516     0.0143      12.01   ; qtot -2.129
  4517         H1   1375    ASN     HA   4517     0.1048      1.008   ; qtot -2.025
  4518         CT   1375    ASN     CB   4518    -0.2041      12.01   ; qtot -2.229
  4519         HC   1375    ASN    HB1   4519     0.0797      1.008   ; qtot -2.149
  4520         HC   1375    ASN    HB2   4520     0.0797      1.008   ; qtot -2.069
  4521          C   1375    ASN     CG   4521      0.713      12.01   ; qtot -1.356
  4522          O   1375    ASN    OD1   4522    -0.5931         16   ; qtot -1.949
  4523          N   1375    ASN    ND2   4523    -0.9191      14.01   ; qtot -2.869
  4524          H   1375    ASN   HD21   4524     0.4196      1.008   ; qtot -2.449
  4525          H   1375    ASN   HD22   4525     0.4196      1.008   ; qtot -2.029
  4526          C   1375    ASN      C   4526     0.5973      12.01   ; qtot -1.432
  4527          O   1375    ASN      O   4527    -0.5679         16   ; qtot -2
; residue 1376 PHE rtp PHE  q  0.0
  4528          N   1376    PHE      N   4528    -0.4157      14.01   ; qtot -2.416
  4529          H   1376    PHE      H   4529     0.2719      1.008   ; qtot -2.144
  4530         CT   1376    PHE     CA   4530    -0.0024      12.01   ; qtot -2.146
  4531         H1   1376    PHE     HA   4531     0.0978      1.008   ; qtot -2.048
  4532         CT   1376    PHE     CB   4532    -0.0343      12.01   ; qtot -2.083
  4533         HC   1376    PHE    HB1   4533     0.0295      1.008   ; qtot -2.053
  4534         HC   1376    PHE    HB2   4534     0.0295      1.008   ; qtot -2.024
  4535         CA   1376    PHE     CG   4535     0.0118      12.01   ; qtot -2.012
  4536         CA   1376    PHE    CD1   4536    -0.1256      12.01   ; qtot -2.137
  4537         HA   1376    PHE    HD1   4537      0.133      1.008   ; qtot -2.004
  4538         CA   1376    PHE    CE1   4538    -0.1704      12.01   ; qtot -2.175
  4539         HA   1376    PHE    HE1   4539      0.143      1.008   ; qtot -2.032
  4540         CA   1376    PHE     CZ   4540    -0.1072      12.01   ; qtot -2.139
  4541         HA   1376    PHE     HZ   4541     0.1297      1.008   ; qtot -2.009
  4542         CA   1376    PHE    CE2   4542    -0.1704      12.01   ; qtot -2.18
  4543         HA   1376    PHE    HE2   4543      0.143      1.008   ; qtot -2.037
  4544         CA   1376    PHE    CD2   4544    -0.1256      12.01   ; qtot -2.162
  4545         HA   1376    PHE    HD2   4545      0.133      1.008   ; qtot -2.029
  4546          C   1376    PHE      C   4546     0.5973      12.01   ; qtot -1.432
  4547          O   1376    PHE      O   4547    -0.5679         16   ; qtot -2
; residue 1377 ALA rtp ALA  q  0.0
  4548          N   1377    ALA      N   4548    -0.4157      14.01   ; qtot -2.416
  4549          H   1377    ALA      H   4549     0.2719      1.008   ; qtot -2.144
  4550         CT   1377    ALA     CA   4550     0.0337      12.01   ; qtot -2.11
  4551         H1   1377    ALA     HA   4551     0.0823      1.008   ; qtot -2.028
  4552         CT   1377    ALA     CB   4552    -0.1825      12.01   ; qtot -2.21
  4553         HC   1377    ALA    HB1   4553     0.0603      1.008   ; qtot -2.15
  4554         HC   1377    ALA    HB2   4554     0.0603      1.008   ; qtot -2.09
  4555         HC   1377    ALA    HB3   4555     0.0603      1.008   ; qtot -2.029
  4556          C   1377    ALA      C   4556     0.5973      12.01   ; qtot -1.432
  4557          O   1377    ALA      O   4557    -0.5679         16   ; qtot -2
; residue 1378 ILE rtp ILE  q  0.0
  4558          N   1378    ILE      N   4558    -0.4157      14.01   ; qtot -2.416
  4559          H   1378    ILE      H   4559     0.2719      1.008   ; qtot -2.144
  4560         CT   1378    ILE     CA   4560    -0.0597      12.01   ; qtot -2.203
  4561         H1   1378    ILE     HA   4561     0.0869      1.008   ; qtot -2.117
  4562         CT   1378    ILE     CB   4562     0.1303      12.01   ; qtot -1.986
  4563         HC   1378    ILE     HB   4563     0.0187      1.008   ; qtot -1.968
  4564         CT   1378    ILE    CG2   4564    -0.3204      12.01   ; qtot -2.288
  4565         HC   1378    ILE   HG21   4565     0.0882      1.008   ; qtot -2.2
  4566         HC   1378    ILE   HG22   4566     0.0882      1.008   ; qtot -2.112
  4567         HC   1378    ILE   HG23   4567     0.0882      1.008   ; qtot -2.023
  4568         CT   1378    ILE    CG1   4568     -0.043      12.01   ; qtot -2.066
  4569         HC   1378    ILE   HG11   4569     0.0236      1.008   ; qtot -2.043
  4570         HC   1378    ILE   HG12   4570     0.0236      1.008   ; qtot -2.019
  4571         CT   1378    ILE     CD   4571     -0.066      12.01   ; qtot -2.085
  4572         HC   1378    ILE    HD1   4572     0.0186      1.008   ; qtot -2.067
  4573         HC   1378    ILE    HD2   4573     0.0186      1.008   ; qtot -2.048
  4574         HC   1378    ILE    HD3   4574     0.0186      1.008   ; qtot -2.029
  4575          C   1378    ILE      C   4575     0.5973      12.01   ; qtot -1.432
  4576          O   1378    ILE      O   4576    -0.5679         16   ; qtot -2
; residue 1379 ILE rtp ILE  q  0.0
  4577          N   1379    ILE      N   4577    -0.4157      14.01   ; qtot -2.416
  4578          H   1379    ILE      H   4578     0.2719      1.008   ; qtot -2.144
  4579         CT   1379    ILE     CA   4579    -0.0597      12.01   ; qtot -2.203
  4580         H1   1379    ILE     HA   4580     0.0869      1.008   ; qtot -2.117
  4581         CT   1379    ILE     CB   4581     0.1303      12.01   ; qtot -1.986
  4582         HC   1379    ILE     HB   4582     0.0187      1.008   ; qtot -1.968
  4583         CT   1379    ILE    CG2   4583    -0.3204      12.01   ; qtot -2.288
  4584         HC   1379    ILE   HG21   4584     0.0882      1.008   ; qtot -2.2
  4585         HC   1379    ILE   HG22   4585     0.0882      1.008   ; qtot -2.112
  4586         HC   1379    ILE   HG23   4586     0.0882      1.008   ; qtot -2.023
  4587         CT   1379    ILE    CG1   4587     -0.043      12.01   ; qtot -2.066
  4588         HC   1379    ILE   HG11   4588     0.0236      1.008   ; qtot -2.043
  4589         HC   1379    ILE   HG12   4589     0.0236      1.008   ; qtot -2.019
  4590         CT   1379    ILE     CD   4590     -0.066      12.01   ; qtot -2.085
  4591         HC   1379    ILE    HD1   4591     0.0186      1.008   ; qtot -2.067
  4592         HC   1379    ILE    HD2   4592     0.0186      1.008   ; qtot -2.048
  4593         HC   1379    ILE    HD3   4593     0.0186      1.008   ; qtot -2.029
  4594          C   1379    ILE      C   4594     0.5973      12.01   ; qtot -1.432
  4595          O   1379    ILE      O   4595    -0.5679         16   ; qtot -2
; residue 1380 LEU rtp LEU  q  0.0
  4596          N   1380    LEU      N   4596    -0.4157      14.01   ; qtot -2.416
  4597          H   1380    LEU      H   4597     0.2719      1.008   ; qtot -2.144
  4598         CT   1380    LEU     CA   4598    -0.0518      12.01   ; qtot -2.196
  4599         H1   1380    LEU     HA   4599     0.0922      1.008   ; qtot -2.103
  4600         CT   1380    LEU     CB   4600    -0.1102      12.01   ; qtot -2.214
  4601         HC   1380    LEU    HB1   4601     0.0457      1.008   ; qtot -2.168
  4602         HC   1380    LEU    HB2   4602     0.0457      1.008   ; qtot -2.122
  4603         CT   1380    LEU     CG   4603     0.3531      12.01   ; qtot -1.769
  4604         HC   1380    LEU     HG   4604    -0.0361      1.008   ; qtot -1.805
  4605         CT   1380    LEU    CD1   4605    -0.4121      12.01   ; qtot -2.217
  4606         HC   1380    LEU   HD11   4606        0.1      1.008   ; qtot -2.117
  4607         HC   1380    LEU   HD12   4607        0.1      1.008   ; qtot -2.017
  4608         HC   1380    LEU   HD13   4608        0.1      1.008   ; qtot -1.917
  4609         CT   1380    LEU    CD2   4609    -0.4121      12.01   ; qtot -2.329
  4610         HC   1380    LEU   HD21   4610        0.1      1.008   ; qtot -2.229
  4611         HC   1380    LEU   HD22   4611        0.1      1.008   ; qtot -2.129
  4612         HC   1380    LEU   HD23   4612        0.1      1.008   ; qtot -2.029
  4613          C   1380    LEU      C   4613     0.5973      12.01   ; qtot -1.432
  4614          O   1380    LEU      O   4614    -0.5679         16   ; qtot -2
; residue 1381 GLU rtp GLU  q -1.0
  4615          N   1381    GLU      N   4615    -0.5163      14.01   ; qtot -2.516
  4616          H   1381    GLU      H   4616     0.2936      1.008   ; qtot -2.223
  4617         CT   1381    GLU     CA   4617     0.0397      12.01   ; qtot -2.183
  4618         H1   1381    GLU     HA   4618     0.1105      1.008   ; qtot -2.072
  4619         CT   1381    GLU     CB   4619      0.056      12.01   ; qtot -2.016
  4620         HC   1381    GLU    HB1   4620    -0.0173      1.008   ; qtot -2.034
  4621         HC   1381    GLU    HB2   4621    -0.0173      1.008   ; qtot -2.051
  4622         CT   1381    GLU     CG   4622     0.0136      12.01   ; qtot -2.037
  4623         HC   1381    GLU    HG1   4623    -0.0425      1.008   ; qtot -2.08
  4624         HC   1381    GLU    HG2   4624    -0.0425      1.008   ; qtot -2.122
  4625          C   1381    GLU     CD   4625     0.8054      12.01   ; qtot -1.317
  4626         O2   1381    GLU    OE1   4626    -0.8188         16   ; qtot -2.136
  4627         O2   1381    GLU    OE2   4627    -0.8188         16   ; qtot -2.955
  4628          C   1381    GLU      C   4628     0.5366      12.01   ; qtot -2.418
  4629          O   1381    GLU      O   4629    -0.5819         16   ; qtot -3
; residue 1382 ARG rtp ARG  q +1.0
  4630          N   1382    ARG      N   4630    -0.3479      14.01   ; qtot -3.348
  4631          H   1382    ARG      H   4631     0.2747      1.008   ; qtot -3.073
  4632         CT   1382    ARG     CA   4632    -0.2637      12.01   ; qtot -3.337
  4633         H1   1382    ARG     HA   4633      0.156      1.008   ; qtot -3.181
  4634         CT   1382    ARG     CB   4634    -0.0007      12.01   ; qtot -3.182
  4635         HC   1382    ARG    HB1   4635     0.0327      1.008   ; qtot -3.149
  4636         HC   1382    ARG    HB2   4636     0.0327      1.008   ; qtot -3.116
  4637         CT   1382    ARG     CG   4637      0.039      12.01   ; qtot -3.077
  4638         HC   1382    ARG    HG1   4638     0.0285      1.008   ; qtot -3.049
  4639         HC   1382    ARG    HG2   4639     0.0285      1.008   ; qtot -3.02
[truncated: 1,075,289 more chars]
