# Supplementary material for: Improvement in predicting drug sensitivity changes associated with protein mutations using a molecular dynamics based alchemical mutation method
Source: Sci Rep. 2020 Feb 7;10:2161. doi: 10.1038/s41598-020-58877-9 (PMC7005789; doi:10.1038/s41598-020-58877-9)
Supplement: Supplementary file 2 — Supplementary Information. [file 41598_2020_58877_MOESM2_ESM.zip › S1_input/MP-CAFEE/ALK/L1196M/md_fin.gro]

Generated by trjconv : TRANSFERASE/TRANSFERASE INHIBITOR in water t= 40000.00000
41734
 1085ACE    CH3    1   5.563   8.776   3.036
 1085ACE   HH31    2   5.539   8.800   3.139
 1085ACE   HH32    3   5.658   8.722   3.026
 1085ACE   HH33    4   5.558   8.866   2.975
 1085ACE      C    5   5.450   8.689   2.982
 1085ACE      O    6   5.422   8.683   2.862
 1086SER      N    7   5.381   8.620   3.072
 1086SER      H    8   5.402   8.638   3.169
 1086SER     CA    9   5.280   8.517   3.055
 1086SER     HA   10   5.316   8.453   2.975
 1086SER     CB   11   5.260   8.434   3.182
 1086SER    HB1   12   5.181   8.361   3.164
 1086SER    HB2   13   5.240   8.505   3.262
 1086SER     OG   14   5.376   8.361   3.214
 1086SER     HG   15   5.434   8.431   3.245
 1086SER      C   16   5.150   8.579   3.006
 1086SER      O   17   5.052   8.591   3.079
 1087THR      N   18   5.143   8.619   2.879
 1087THR      H   19   5.232   8.607   2.833
 1087THR     CA   20   5.028   8.682   2.817
 1087THR     HA   21   5.038   8.779   2.865
 1087THR     CB   22   5.054   8.703   2.668
 1087THR     HB   23   4.967   8.753   2.626
 1087THR    CG2   24   5.183   8.779   2.643
 1087THR   HG21   25   5.173   8.846   2.557
 1087THR   HG22   26   5.219   8.838   2.727
 1087THR   HG23   27   5.263   8.708   2.623
 1087THR    OG1   28   5.071   8.579   2.603
 1087THR    HG1   29   5.075   8.602   2.510
 1087THR      C   30   4.894   8.614   2.839
 1087THR      O   31   4.796   8.681   2.870
 1088ILE      N   32   4.896   8.481   2.832
 1088ILE      H   33   4.983   8.439   2.803
 1088ILE     CA   34   4.788   8.388   2.858
 1088ILE     HA   35   4.712   8.422   2.787
 1088ILE     CB   36   4.829   8.242   2.838
 1088ILE     HB   37   4.727   8.204   2.841
 1088ILE    CG2   38   4.874   8.221   2.693
 1088ILE   HG21   39   4.897   8.120   2.659
 1088ILE   HG22   40   4.796   8.253   2.625
 1088ILE   HG23   41   4.968   8.273   2.676
 1088ILE    CG1   42   4.916   8.184   2.949
 1088ILE   HG11   43   4.859   8.179   3.042
 1088ILE   HG12   44   5.010   8.238   2.958
 1088ILE     CD   45   4.966   8.045   2.910
 1088ILE    HD1   46   5.005   8.008   3.005
 1088ILE    HD2   47   4.871   7.994   2.892
 1088ILE    HD3   48   5.031   8.051   2.823
 1088ILE      C   49   4.720   8.414   2.992
 1088ILE      O   50   4.602   8.385   3.008
 1089MET      N   51   4.795   8.466   3.090
 1089MET      H   52   4.891   8.491   3.075
 1089MET     CA   53   4.744   8.500   3.221
 1089MET     HA   54   4.647   8.451   3.225
 1089MET     CB   55   4.836   8.452   3.333
 1089MET    HB1   56   4.815   8.503   3.426
 1089MET    HB2   57   4.937   8.474   3.297
 1089MET     CG   58   4.823   8.303   3.363
 1089MET    HG1   59   4.845   8.238   3.278
 1089MET    HG2   60   4.719   8.278   3.384
 1089MET     SD   61   4.921   8.222   3.492
 1089MET     CE   62   5.090   8.285   3.476
 1089MET    HE1   63   5.160   8.205   3.498
 1089MET    HE2   64   5.105   8.322   3.374
 1089MET    HE3   65   5.102   8.366   3.549
 1089MET      C   66   4.726   8.650   3.242
 1089MET      O   67   4.615   8.694   3.268
 1090THR      N   68   4.834   8.728   3.227
 1090THR      H   69   4.925   8.685   3.215
 1090THR     CA   70   4.840   8.868   3.261
 1090THR     HA   71   4.778   8.885   3.349
 1090THR     CB   72   4.979   8.914   3.305
 1090THR     HB   73   4.981   9.023   3.314
 1090THR    CG2   74   5.021   8.867   3.444
 1090THR   HG21   75   5.107   8.921   3.483
 1090THR   HG22   76   4.934   8.889   3.505
 1090THR   HG23   77   5.037   8.759   3.435
 1090THR    OG1   78   5.073   8.877   3.206
 1090THR    HG1   79   5.050   8.922   3.125
 1090THR      C   80   4.777   8.967   3.163
 1090THR      O   81   4.723   9.068   3.207
 1091ASP      N   82   4.764   8.937   3.034
 1091ASP      H   83   4.795   8.846   3.000
 1091ASP     CA   84   4.724   9.033   2.933
 1091ASP     HA   85   4.701   9.129   2.979
 1091ASP     CB   86   4.838   9.056   2.834
 1091ASP    HB1   87   4.811   9.133   2.762
 1091ASP    HB2   88   4.847   8.968   2.770
 1091ASP     CG   89   4.977   9.079   2.892
 1091ASP    OD1   90   5.023   9.006   2.983
 1091ASP    OD2   91   5.039   9.179   2.851
 1091ASP      C   92   4.611   8.988   2.841
 1091ASP      O   93   4.553   9.065   2.765
 1092TYR      N   94   4.572   8.860   2.837
 1092TYR      H   95   4.628   8.795   2.890
 1092TYR     CA   96   4.457   8.802   2.770
 1092TYR     HA   97   4.414   8.875   2.701
 1092TYR     CB   98   4.494   8.694   2.669
 1092TYR    HB1   99   4.406   8.655   2.619
 1092TYR    HB2  100   4.526   8.599   2.712
 1092TYR     CG  101   4.590   8.737   2.561
 1092TYR    CD1  102   4.565   8.847   2.478
 1092TYR    HD1  103   4.482   8.915   2.490
 1092TYR    CE1  104   4.650   8.868   2.369
 1092TYR    HE1  105   4.634   8.952   2.303
 1092TYR     CZ  106   4.762   8.788   2.338
 1092TYR     OH  107   4.832   8.817   2.225
 1092TYR     HH  108   4.886   8.743   2.197
 1092TYR    CE2  109   4.780   8.674   2.420
 1092TYR    HE2  110   4.868   8.614   2.405
 1092TYR    CD2  111   4.693   8.648   2.527
 1092TYR    HD2  112   4.716   8.557   2.580
 1092TYR      C  113   4.357   8.749   2.871
 1092TYR      O  114   4.236   8.738   2.850
 1093ASN      N  115   4.403   8.724   2.994
 1093ASN      H  116   4.504   8.728   2.998
 1093ASN     CA  117   4.329   8.696   3.115
 1093ASN     HA  118   4.388   8.630   3.178
 1093ASN     CB  119   4.314   8.830   3.186
 1093ASN    HB1  120   4.244   8.899   3.138
 1093ASN    HB2  121   4.407   8.887   3.186
 1093ASN     CG  122   4.275   8.809   3.331
 1093ASN    OD1  123   4.159   8.833   3.365
 1093ASN    ND2  124   4.371   8.786   3.420
 1093ASN   HD21  125   4.469   8.796   3.398
 1093ASN   HD22  126   4.345   8.795   3.517
 1093ASN      C  127   4.199   8.621   3.087
 1093ASN      O  128   4.092   8.666   3.125
 1094PRO      N  129   4.199   8.501   3.029
 1094PRO     CD  130   4.314   8.417   2.999
 1094PRO    HD1  131   4.365   8.387   3.090
 1094PRO    HD2  132   4.380   8.477   2.936
 1094PRO     CG  133   4.268   8.295   2.920
 1094PRO    HG1  134   4.256   8.206   2.982
 1094PRO    HG2  135   4.336   8.270   2.838
 1094PRO     CB  136   4.137   8.343   2.858
 1094PRO    HB1  137   4.075   8.255   2.844
 1094PRO    HB2  138   4.148   8.398   2.764
 1094PRO     CA  139   4.085   8.441   2.962
 1094PRO     HA  140   4.027   8.520   2.913
 1094PRO      C  141   3.979   8.375   3.049
 1094PRO      O  142   4.004   8.338   3.164
 1095ASN      N  143   3.860   8.359   2.992
 1095ASN      H  144   3.849   8.384   2.894
 1095ASN     CA  145   3.737   8.330   3.063
 1095ASN     HA  146   3.755   8.294   3.164
 1095ASN     CB  147   3.654   8.458   3.062
 1095ASN    HB1  148   3.551   8.440   3.092
 1095ASN    HB2  149   3.644   8.498   2.962
 1095ASN     CG  150   3.702   8.566   3.158
 1095ASN    OD1  151   3.724   8.680   3.119
 1095ASN    ND2  152   3.689   8.546   3.290
 1095ASN   HD21  153   3.639   8.462   3.317
 1095ASN   HD22  154   3.726   8.609   3.359
 1095ASN      C  155   3.656   8.228   2.983
 1095ASN      O  156   3.653   8.220   2.860
 1096TYR      N  157   3.584   8.142   3.055
 1096TYR      H  158   3.572   8.170   3.151
 1096TYR     CA  159   3.499   8.035   3.006
 1096TYR     HA  160   3.453   8.070   2.914
 1096TYR     CB  161   3.583   7.908   2.993
 1096TYR    HB1  162   3.630   7.893   3.090
 1096TYR    HB2  163   3.665   7.930   2.924
 1096TYR     CG  164   3.509   7.780   2.962
 1096TYR    CD1  165   3.474   7.750   2.830
 1096TYR    HD1  166   3.494   7.820   2.751
 1096TYR    CE1  167   3.407   7.629   2.805
 1096TYR    HE1  168   3.382   7.596   2.705
 1096TYR     CZ  169   3.373   7.533   2.902
 1096TYR     OH  170   3.303   7.420   2.872
 1096TYR     HH  171   3.303   7.362   2.949
 1096TYR    CE2  172   3.420   7.560   3.032
 1096TYR    HE2  173   3.404   7.483   3.106
 1096TYR    CD2  174   3.485   7.682   3.059
 1096TYR    HD2  175   3.514   7.704   3.161
 1096TYR      C  176   3.374   8.002   3.085
 1096TYR      O  177   3.377   8.014   3.207
 1097CYS      N  178   3.267   7.952   3.022
 1097CYS      H  179   3.279   7.924   2.926
 1097CYS     CA  180   3.134   7.936   3.077
 1097CYS     HA  181   3.146   7.963   3.182
 1097CYS     CB  182   3.033   8.032   3.015
 1097CYS    HB1  183   3.031   8.020   2.907
 1097CYS    HB2  184   3.070   8.133   3.033
 1097CYS     SG  185   2.873   8.014   3.098
 1097CYS     HG  186   2.823   7.912   3.029
 1097CYS      C  187   3.091   7.791   3.069
 1097CYS      O  188   3.091   7.737   2.958
 1098PHE      N  189   3.051   7.724   3.178
 1098PHE      H  190   3.052   7.770   3.267
 1098PHE     CA  191   2.997   7.589   3.179
 1098PHE     HA  192   2.945   7.571   3.085
 1098PHE     CB  193   3.113   7.489   3.175
 1098PHE    HB1  194   3.166   7.491   3.270
 1098PHE    HB2  195   3.180   7.501   3.091
 1098PHE     CG  196   3.046   7.354   3.172
 1098PHE    CD1  197   2.984   7.313   3.053
 1098PHE    HD1  198   2.995   7.370   2.961
 1098PHE    CE1  199   2.913   7.193   3.053
 1098PHE    HE1  200   2.865   7.160   2.962
 1098PHE     CZ  201   2.906   7.117   3.170
 1098PHE     HZ  202   2.835   7.037   3.185
 1098PHE    CE2  203   2.963   7.160   3.290
 1098PHE    HE2  204   2.955   7.089   3.371
 1098PHE    CD2  205   3.036   7.280   3.290
 1098PHE    HD2  206   3.079   7.317   3.382
 1098PHE      C  207   2.899   7.570   3.294
 1098PHE      O  208   2.904   7.636   3.397
 1099ALA      N  209   2.799   7.482   3.282
 1099ALA      H  210   2.798   7.444   3.188
 1099ALA     CA  211   2.679   7.475   3.362
 1099ALA     HA  212   2.603   7.427   3.301
 1099ALA     CB  213   2.703   7.383   3.481
 1099ALA    HB1  214   2.614   7.359   3.538
 1099ALA    HB2  215   2.748   7.293   3.438
 1099ALA    HB3  216   2.765   7.433   3.556
 1099ALA      C  217   2.615   7.610   3.394
 1099ALA      O  218   2.579   7.641   3.508
 1100GLY      N  219   2.620   7.697   3.293
 1100GLY      H  220   2.657   7.672   3.203
 1100GLY     CA  221   2.544   7.820   3.308
 1100GLY    HA1  222   2.441   7.798   3.334
 1100GLY    HA2  223   2.551   7.875   3.214
 1100GLY      C  224   2.609   7.918   3.404
 1100GLY      O  225   2.550   8.018   3.443
 1101LYS      N  226   2.736   7.899   3.442
 1101LYS      H  227   2.783   7.811   3.424
 1101LYS     CA  228   2.814   7.994   3.519
 1101LYS     HA  229   2.762   8.090   3.514
 1101LYS     CB  230   2.827   7.949   3.664
 1101LYS    HB1  231   2.726   7.938   3.704
 1101LYS    HB2  232   2.882   8.028   3.714
 1101LYS     CG  233   2.894   7.817   3.701
 1101LYS    HG1  234   3.002   7.825   3.684
 1101LYS    HG2  235   2.856   7.731   3.648
 1101LYS     CD  236   2.878   7.799   3.852
 1101LYS    HD1  237   2.771   7.791   3.871
 1101LYS    HD2  238   2.925   7.886   3.899
 1101LYS     CE  239   2.944   7.671   3.901
 1101LYS    HE1  240   3.051   7.692   3.915
 1101LYS    HE2  241   2.934   7.597   3.822
 1101LYS     NZ  242   2.878   7.629   4.026
 1101LYS    HZ1  243   2.908   7.686   4.104
 1101LYS    HZ2  244   2.777   7.626   4.018
 1101LYS    HZ3  245   2.905   7.541   4.067
 1101LYS      C  246   2.955   8.013   3.463
 1101LYS      O  247   2.999   7.925   3.388
 1102THR      N  248   3.023   8.125   3.484
 1102THR      H  249   2.978   8.187   3.550
 1102THR     CA  250   3.148   8.171   3.427
 1102THR     HA  251   3.162   8.119   3.332
 1102THR     CB  252   3.139   8.320   3.396
 1102THR     HB  253   3.239   8.342   3.358
 1102THR    CG2  254   3.026   8.353   3.300
 1102THR   HG21  255   2.928   8.326   3.339
 1102THR   HG22  256   3.025   8.456   3.265
 1102THR   HG23  257   3.028   8.296   3.207
 1102THR    OG1  258   3.126   8.398   3.513
 1102THR    HG1  259   3.096   8.481   3.476
 1102THR      C  260   3.268   8.149   3.518
 1102THR      O  261   3.253   8.150   3.640
 1103SER      N  262   3.388   8.137   3.460
 1103SER      H  263   3.395   8.125   3.360
 1103SER     CA  264   3.513   8.106   3.528
 1103SER     HA  265   3.510   8.115   3.636
 1103SER     CB  266   3.557   7.961   3.508
 1103SER    HB1  267   3.654   7.960   3.559
 1103SER    HB2  268   3.564   7.927   3.404
 1103SER     OG  269   3.475   7.877   3.586
 1103SER     HG  270   3.505   7.897   3.675
 1103SER      C  271   3.626   8.196   3.480
 1103SER      O  272   3.624   8.264   3.378
 1104SER      N  273   3.727   8.202   3.566
 1104SER      H  274   3.730   8.134   3.640
 1104SER     CA  275   3.847   8.283   3.556
 1104SER     HA  276   3.853   8.326   3.456
 1104SER     CB  277   3.853   8.410   3.641
 1104SER    HB1  278   3.751   8.448   3.654
 1104SER    HB2  279   3.912   8.493   3.602
 1104SER     OG  280   3.894   8.378   3.772
 1104SER     HG  281   3.819   8.382   3.831
 1104SER      C  282   3.973   8.200   3.575
 1104SER      O  283   3.967   8.095   3.639
 1105ILE      N  284   4.086   8.251   3.528
 1105ILE      H  285   4.088   8.334   3.471
 1105ILE     CA  286   4.215   8.190   3.555
 1105ILE     HA  287   4.198   8.087   3.524
 1105ILE     CB  288   4.329   8.260   3.483
 1105ILE     HB  289   4.425   8.209   3.500
 1105ILE    CG2  290   4.316   8.256   3.331
 1105ILE   HG21  291   4.395   8.316   3.287
 1105ILE   HG22  292   4.315   8.157   3.286
 1105ILE   HG23  293   4.225   8.306   3.298
 1105ILE    CG1  294   4.340   8.400   3.544
 1105ILE   HG11  295   4.324   8.394   3.652
 1105ILE   HG12  296   4.270   8.472   3.502
 1105ILE     CD  297   4.477   8.458   3.513
 1105ILE    HD1  298   4.492   8.548   3.573
 1105ILE    HD2  299   4.552   8.385   3.545
 1105ILE    HD3  300   4.488   8.484   3.408
 1105ILE      C  301   4.253   8.161   3.700
 1105ILE      O  302   4.348   8.088   3.728
 1106SER      N  303   4.187   8.235   3.789
 1106SER      H  304   4.107   8.287   3.756
 1106SER     CA  305   4.195   8.231   3.933
 1106SER     HA  306   4.284   8.175   3.961
 1106SER     CB  307   4.176   8.374   3.984
 1106SER    HB1  308   4.156   8.381   4.091
 1106SER    HB2  309   4.087   8.424   3.946
 1106SER     OG  310   4.280   8.462   3.949
 1106SER     HG  311   4.226   8.521   3.896
 1106SER      C  312   4.085   8.147   3.996
 1106SER      O  313   4.106   8.114   4.113
 1107ASP      N  314   3.982   8.104   3.923
 1107ASP      H  315   3.962   8.143   3.832
 1107ASP     CA  316   3.889   8.003   3.968
 1107ASP     HA  317   3.874   8.012   4.076
 1107ASP     CB  318   3.757   8.025   3.894
 1107ASP    HB1  319   3.775   8.004   3.789
 1107ASP    HB2  320   3.723   8.128   3.905
 1107ASP     CG  321   3.643   7.933   3.933
 1107ASP    OD1  322   3.568   7.883   3.846
 1107ASP    OD2  323   3.627   7.896   4.051
 1107ASP      C  324   3.940   7.864   3.935
 1107ASP      O  325   3.904   7.768   4.003
 1108LEU      N  326   4.036   7.850   3.843
 1108LEU      H  327   4.067   7.930   3.789
 1108LEU     CA  328   4.119   7.731   3.841
 1108LEU     HA  329   4.062   7.638   3.842
 1108LEU     CB  330   4.213   7.732   3.721
 1108LEU    HB1  331   4.281   7.647   3.726
 1108LEU    HB2  332   4.279   7.819   3.729
 1108LEU     CG  333   4.141   7.729   3.587
 1108LEU     HG  334   4.079   7.818   3.585
 1108LEU    CD1  335   4.252   7.743   3.483
 1108LEU   HD11  336   4.221   7.771   3.382
 1108LEU   HD12  337   4.322   7.821   3.512
 1108LEU   HD13  338   4.314   7.653   3.478
 1108LEU    CD2  339   4.063   7.601   3.558
 1108LEU   HD21  340   4.023   7.600   3.457
 1108LEU   HD22  341   4.133   7.518   3.569
 1108LEU   HD23  342   3.977   7.607   3.626
 1108LEU      C  343   4.196   7.729   3.973
 1108LEU      O  344   4.230   7.832   4.031
 1109LYS      N  345   4.228   7.608   4.019
 1109LYS      H  346   4.192   7.526   3.972
 1109LYS     CA  347   4.316   7.573   4.129
 1109LYS     HA  348   4.329   7.652   4.203
 1109LYS     CB  349   4.249   7.456   4.201
 1109LYS    HB1  350   4.223   7.371   4.138
 1109LYS    HB2  351   4.159   7.487   4.255
 1109LYS     CG  352   4.340   7.391   4.304
 1109LYS    HG1  353   4.390   7.468   4.363
 1109LYS    HG2  354   4.416   7.327   4.260
 1109LYS     CD  355   4.265   7.310   4.410
 1109LYS    HD1  356   4.211   7.386   4.467
 1109LYS    HD2  357   4.344   7.260   4.465
 1109LYS     CE  358   4.178   7.200   4.350
 1109LYS    HE1  359   4.247   7.135   4.296
 1109LYS    HE2  360   4.108   7.239   4.277
 1109LYS     NZ  361   4.096   7.129   4.449
 1109LYS    HZ1  362   4.034   7.053   4.421
 1109LYS    HZ2  363   4.155   7.077   4.513
 1109LYS    HZ3  364   4.052   7.197   4.508
 1109LYS      C  365   4.456   7.541   4.081
 1109LYS      O  366   4.482   7.466   3.987
 1110GLU      N  367   4.555   7.606   4.144
 1110GLU      H  368   4.531   7.657   4.228
 1110GLU     CA  369   4.695   7.587   4.115
 1110GLU     HA  370   4.700   7.564   4.008
 1110GLU     CB  371   4.771   7.715   4.149
 1110GLU    HB1  372   4.752   7.753   4.249
 1110GLU    HB2  373   4.722   7.794   4.091
 1110GLU     CG  374   4.920   7.713   4.116
 1110GLU    HG1  375   4.921   7.700   4.007
 1110GLU    HG2  376   4.968   7.630   4.167
 1110GLU     CD  377   4.999   7.839   4.150
 1110GLU    OE1  378   5.084   7.885   4.071
 1110GLU    OE2  379   4.983   7.891   4.262
 1110GLU      C  380   4.742   7.465   4.193
 1110GLU      O  381   4.696   7.450   4.306
 1111VAL      N  382   4.843   7.394   4.143
 1111VAL      H  383   4.863   7.417   4.046
 1111VAL     CA  384   4.927   7.300   4.214
 1111VAL     HA  385   4.882   7.288   4.313
 1111VAL     CB  386   4.940   7.165   4.143
 1111VAL     HB  387   4.969   7.181   4.039
 1111VAL    CG1  388   5.053   7.076   4.193
 1111VAL   HG11  389   5.036   6.974   4.161
 1111VAL   HG12  390   5.147   7.116   4.155
 1111VAL   HG13  391   5.059   7.079   4.302
 1111VAL    CG2  392   4.808   7.088   4.146
 1111VAL   HG21  393   4.789   7.051   4.247
 1111VAL   HG22  394   4.727   7.144   4.100
 1111VAL   HG23  395   4.817   7.000   4.082
 1111VAL      C  396   5.065   7.363   4.218
 1111VAL      O  397   5.128   7.377   4.113
 1112PRO      N  398   5.114   7.402   4.335
 1112PRO     CD  399   5.052   7.413   4.466
 1112PRO    HD1  400   5.061   7.322   4.524
 1112PRO    HD2  401   4.944   7.428   4.459
 1112PRO     CG  402   5.115   7.531   4.540
 1112PRO    HG1  403   5.109   7.516   4.647
 1112PRO    HG2  404   5.073   7.627   4.509
 1112PRO     CB  405   5.259   7.518   4.491
 1112PRO    HB1  406   5.306   7.445   4.557
 1112PRO    HB2  407   5.312   7.613   4.500
 1112PRO     CA  408   5.240   7.474   4.347
 1112PRO     HA  409   5.238   7.563   4.285
 1112PRO      C  410   5.353   7.383   4.299
 1112PRO      O  411   5.366   7.269   4.344
 1113ARG      N  412   5.448   7.431   4.219
 1113ARG      H  413   5.435   7.528   4.193
 1113ARG     CA  414   5.567   7.376   4.157
 1113ARG     HA  415   5.534   7.294   4.093
 1113ARG     CB  416   5.642   7.484   4.081
 1113ARG    HB1  417   5.705   7.540   4.150
 1113ARG    HB2  418   5.568   7.552   4.038
 1113ARG     CG  419   5.748   7.444   3.979
 1113ARG    HG1  420   5.825   7.391   4.036
 1113ARG    HG2  421   5.795   7.533   3.936
 1113ARG     CD  422   5.706   7.358   3.861
 1113ARG    HD1  423   5.663   7.263   3.895
 1113ARG    HD2  424   5.796   7.332   3.806
 1113ARG     NE  425   5.604   7.428   3.783
 1113ARG     HE  426   5.552   7.499   3.833
 1113ARG     CZ  427   5.594   7.419   3.650
 1113ARG    NH1  428   5.665   7.331   3.578
 1113ARG   HH11  429   5.731   7.274   3.629
 1113ARG   HH12  430   5.634   7.308   3.485
 1113ARG    NH2  431   5.508   7.493   3.580
 1113ARG   HH21  432   5.463   7.572   3.623
 1113ARG   HH22  433   5.507   7.475   3.480
 1113ARG      C  434   5.660   7.303   4.252
 1113ARG      O  435   5.738   7.222   4.202
 1114LYS      N  436   5.662   7.319   4.385
 1114LYS      H  437   5.607   7.392   4.427
 1114LYS     CA  438   5.736   7.233   4.475
 1114LYS     HA  439   5.815   7.188   4.415
 1114LYS     CB  440   5.796   7.319   4.586
 1114LYS    HB1  441   5.840   7.408   4.541
 1114LYS    HB2  442   5.881   7.267   4.631
 1114LYS     CG  443   5.699   7.357   4.697
 1114LYS    HG1  444   5.598   7.343   4.660
 1114LYS    HG2  445   5.719   7.462   4.714
 1114LYS     CD  446   5.715   7.284   4.830
 1114LYS    HD1  447   5.821   7.280   4.854
 1114LYS    HD2  448   5.679   7.184   4.809
 1114LYS     CE  449   5.631   7.343   4.943
 1114LYS    HE1  450   5.641   7.452   4.950
 1114LYS    HE2  451   5.677   7.310   5.036
 1114LYS     NZ  452   5.493   7.295   4.956
 1114LYS    HZ1  453   5.495   7.195   4.972
 1114LYS    HZ2  454   5.440   7.338   5.030
 1114LYS    HZ3  455   5.448   7.308   4.866
 1114LYS      C  456   5.658   7.113   4.528
 1114LYS      O  457   5.714   7.021   4.587
 1115ASN      N  458   5.526   7.114   4.509
 1115ASN      H  459   5.480   7.185   4.454
 1115ASN     CA  460   5.443   7.002   4.550
 1115ASN     HA  461   5.485   6.963   4.643
 1115ASN     CB  462   5.301   7.047   4.584
 1115ASN    HB1  463   5.250   6.959   4.622
 1115ASN    HB2  464   5.258   7.076   4.488
 1115ASN     CG  465   5.290   7.168   4.675
 1115ASN    OD1  466   5.386   7.235   4.714
 1115ASN    ND2  467   5.170   7.191   4.730
 1115ASN   HD21  468   5.086   7.150   4.692
 1115ASN   HD22  469   5.180   7.276   4.784
 1115ASN      C  470   5.440   6.891   4.446
 1115ASN      O  471   5.434   6.774   4.484
 1116ILE      N  472   5.452   6.930   4.319
 1116ILE      H  473   5.451   7.030   4.309
 1116ILE     CA  474   5.464   6.838   4.207
 1116ILE     HA  475   5.391   6.759   4.226
 1116ILE     CB  476   5.412   6.907   4.081
 1116ILE     HB  477   5.305   6.917   4.098
 1116ILE    CG2  478   5.466   7.048   4.057
 1116ILE   HG21  479   5.403   7.102   3.987
 1116ILE   HG22  480   5.454   7.107   4.148
 1116ILE   HG23  481   5.568   7.034   4.022
 1116ILE    CG1  482   5.421   6.840   3.944
 1116ILE   HG11  483   5.522   6.833   3.903
 1116ILE   HG12  484   5.362   6.905   3.879
 1116ILE     CD  485   5.359   6.701   3.939
 1116ILE    HD1  486   5.259   6.712   3.983
 1116ILE    HD2  487   5.349   6.669   3.836
 1116ILE    HD3  488   5.415   6.634   4.004
 1116ILE      C  489   5.602   6.778   4.189
 1116ILE      O  490   5.705   6.844   4.198
 1117THR      N  491   5.615   6.647   4.168
 1117THR      H  492   5.528   6.594   4.170
 1117THR     CA  493   5.731   6.577   4.116
 1117THR     HA  494   5.811   6.649   4.102
 1117THR     CB  495   5.785   6.491   4.230
 1117THR     HB  496   5.700   6.430   4.262
 1117THR    CG2  497   5.902   6.400   4.194
 1117THR   HG21  498   5.966   6.458   4.127
 1117THR   HG22  499   5.957   6.365   4.281
 1117THR   HG23  500   5.858   6.314   4.143
 1117THR    OG1  501   5.823   6.574   4.337
 1117THR    HG1  502   5.742   6.602   4.380
 1117THR      C  503   5.704   6.495   3.991
 1117THR      O  504   5.609   6.417   3.983
 1118LEU      N  505   5.778   6.503   3.880
 1118LEU      H  506   5.867   6.552   3.885
 1118LEU     CA  507   5.760   6.421   3.762
 1118LEU     HA  508   5.655   6.401   3.743
 1118LEU     CB  509   5.815   6.497   3.642
 1118LEU    HB1  510   5.806   6.429   3.557
 1118LEU    HB2  511   5.919   6.519   3.665
 1118LEU     CG  512   5.729   6.620   3.615
 1118LEU     HG  513   5.729   6.690   3.699
 1118LEU    CD1  514   5.778   6.689   3.488
 1118LEU   HD11  515   5.701   6.755   3.448
 1118LEU   HD12  516   5.864   6.750   3.515
 1118LEU   HD13  517   5.797   6.619   3.407
 1118LEU    CD2  518   5.578   6.597   3.603
 1118LEU   HD21  519   5.529   6.691   3.577
 1118LEU   HD22  520   5.554   6.516   3.534
 1118LEU   HD23  521   5.532   6.570   3.697
 1118LEU      C  522   5.826   6.285   3.777
 1118LEU      O  523   5.929   6.277   3.843
 1119ILE      N  524   5.773   6.176   3.720
 1119ILE      H  525   5.678   6.186   3.687
 1119ILE     CA  526   5.821   6.040   3.729
 1119ILE     HA  527   5.915   6.047   3.784
 1119ILE     CB  528   5.719   5.953   3.800
 1119ILE     HB  529   5.627   5.952   3.741
 1119ILE    CG2  530   5.781   5.814   3.816
 1119ILE   HG21  531   5.789   5.764   3.720
 1119ILE   HG22  532   5.880   5.824   3.861
 1119ILE   HG23  533   5.719   5.746   3.874
 1119ILE    CG1  534   5.681   6.011   3.936
 1119ILE   HG11  535   5.603   5.949   3.979
 1119ILE   HG12  536   5.628   6.106   3.930
 1119ILE     CD  537   5.793   6.024   4.039
 1119ILE    HD1  538   5.749   6.039   4.137
 1119ILE    HD2  539   5.848   5.929   4.034
 1119ILE    HD3  540   5.854   6.113   4.021
 1119ILE      C  541   5.870   5.989   3.594
 1119ILE      O  542   5.984   5.944   3.582
 1120ARG      N  543   5.778   5.981   3.498
 1120ARG      H  544   5.695   6.036   3.513
 1120ARG     CA  545   5.792   5.914   3.370
 1120ARG     HA  546   5.890   5.921   3.324
 1120ARG     CB  547   5.767   5.767   3.404
 1120ARG    HB1  548   5.821   5.732   3.492
 1120ARG    HB2  549   5.797   5.706   3.319
 1120ARG     CG  550   5.622   5.726   3.427
 1120ARG    HG1  551   5.560   5.757   3.343
 1120ARG    HG2  552   5.580   5.769   3.519
 1120ARG     CD  553   5.619   5.575   3.451
 1120ARG    HD1  554   5.702   5.547   3.516
 1120ARG    HD2  555   5.645   5.537   3.353
 1120ARG     NE  556   5.493   5.525   3.506
 1120ARG     HE  557   5.411   5.583   3.498
 1120ARG     CZ  558   5.473   5.416   3.582
 1120ARG    NH1  559   5.356   5.396   3.646
 1120ARG   HH11  560   5.285   5.467   3.649
 1120ARG   HH12  561   5.353   5.311   3.700
 1120ARG    NH2  562   5.566   5.324   3.609
 1120ARG   HH21  563   5.660   5.340   3.577
 1120ARG   HH22  564   5.540   5.243   3.663
 1120ARG      C  565   5.698   5.972   3.266
 1120ARG      O  566   5.595   6.028   3.302
 1121GLY      N  567   5.725   5.958   3.136
 1121GLY      H  568   5.812   5.917   3.104
 1121GLY     CA  569   5.631   5.994   3.032
 1121GLY    HA1  570   5.680   6.003   2.935
 1121GLY    HA2  571   5.586   6.092   3.049
 1121GLY      C  572   5.519   5.891   3.019
 1121GLY      O  573   5.534   5.769   3.027
 1122LEU      N  574   5.396   5.937   2.998
 1122LEU      H  575   5.391   6.037   2.985
 1122LEU     CA  576   5.281   5.859   2.956
 1122LEU     HA  577   5.299   5.753   2.976
 1122LEU     CB  578   5.155   5.893   3.036
 1122LEU    HB1  579   5.075   5.827   3.002
 1122LEU    HB2  580   5.118   5.991   3.008
 1122LEU     CG  581   5.177   5.889   3.187
 1122LEU     HG  582   5.254   5.966   3.196
 1122LEU    CD1  583   5.054   5.943   3.260
 1122LEU   HD11  584   5.074   5.939   3.367
 1122LEU   HD12  585   5.030   6.044   3.227
 1122LEU   HD13  586   4.963   5.888   3.238
 1122LEU    CD2  587   5.229   5.759   3.247
 1122LEU   HD21  588   5.226   5.780   3.354
 1122LEU   HD22  589   5.161   5.677   3.224
 1122LEU   HD23  590   5.328   5.728   3.213
 1122LEU      C  591   5.260   5.854   2.806
 1122LEU      O  592   5.256   5.745   2.750
 1123GLY      N  593   5.242   5.967   2.736
 1123GLY      H  594   5.250   6.056   2.783
 1123GLY     CA  595   5.226   5.970   2.592
 1123GLY    HA1  596   5.121   5.965   2.565
 1123GLY    HA2  597   5.284   5.886   2.555
 1123GLY      C  598   5.273   6.100   2.527
 1123GLY      O  599   5.306   6.200   2.590
 1124HIS      N  600   5.262   6.105   2.394
 1124HIS      H  601   5.218   6.028   2.345
 1124HIS     CA  602   5.300   6.212   2.305
 1124HIS     HA  603   5.300   6.310   2.351
 1124HIS     CB  604   5.437   6.178   2.248
 1124HIS    HB1  605   5.448   6.073   2.222
 1124HIS    HB2  606   5.514   6.202   2.322
 1124HIS     CG  607   5.476   6.256   2.125
 1124HIS    ND1  608   5.500   6.393   2.119
 1124HIS    CE1  609   5.500   6.426   1.989
 1124HIS    HE1  610   5.506   6.525   1.946
 1124HIS    NE2  611   5.468   6.321   1.912
 1124HIS    HE2  612   5.473   6.320   1.812
 1124HIS    CD2  613   5.461   6.211   1.996
 1124HIS    HD2  614   5.446   6.109   1.965
 1124HIS      C  615   5.203   6.226   2.188
 1124HIS      O  616   5.144   6.124   2.155
 1125GLY      N  617   5.187   6.344   2.126
 1125GLY      H  618   5.224   6.432   2.157
 1125GLY     CA  619   5.123   6.360   1.997
 1125GLY    HA1  620   5.020   6.324   1.996
 1125GLY    HA2  621   5.172   6.312   1.913
 1125GLY      C  622   5.110   6.509   1.967
 1125GLY      O  623   5.178   6.590   2.029
 1126ALA      N  624   5.026   6.548   1.871
 1126ALA      H  625   4.977   6.480   1.814
 1126ALA     CA  626   5.011   6.680   1.813
 1126ALA     HA  627   5.107   6.714   1.773
 1126ALA     CB  628   4.902   6.672   1.707
 1126ALA    HB1  629   4.809   6.645   1.758
 1126ALA    HB2  630   4.888   6.759   1.643
 1126ALA    HB3  631   4.929   6.582   1.653
 1126ALA      C  632   4.963   6.787   1.909
 1126ALA      O  633   4.971   6.907   1.881
 1127PHE      N  634   4.918   6.760   2.032
 1127PHE      H  635   4.909   6.662   2.053
 1127PHE     CA  636   4.880   6.849   2.140
 1127PHE     HA  637   4.902   6.951   2.109
 1127PHE     CB  638   4.732   6.850   2.177
 1127PHE    HB1  639   4.711   6.916   2.261
 1127PHE    HB2  640   4.701   6.749   2.204
 1127PHE     CG  641   4.643   6.897   2.065
 1127PHE    CD1  642   4.646   7.031   2.025
 1127PHE    HD1  643   4.710   7.108   2.068
 1127PHE    CE1  644   4.577   7.083   1.915
 1127PHE    HE1  645   4.582   7.183   1.875
 1127PHE     CZ  646   4.506   6.988   1.840
 1127PHE     HZ  647   4.441   7.023   1.762
 1127PHE    CE2  648   4.500   6.852   1.875
 1127PHE    HE2  649   4.439   6.784   1.818
 1127PHE    CD2  650   4.573   6.806   1.985
 1127PHE    HD2  651   4.567   6.703   2.016
 1127PHE      C  652   4.960   6.831   2.269
 1127PHE      O  653   4.928   6.886   2.374
 1128GLY      N  654   5.077   6.768   2.256
 1128GLY      H  655   5.111   6.726   2.171
 1128GLY     CA  656   5.181   6.769   2.358
 1128GLY    HA1  657   5.148   6.832   2.439
 1128GLY    HA2  658   5.274   6.817   2.330
 1128GLY      C  659   5.224   6.632   2.410
 1128GLY      O  660   5.200   6.530   2.347
 1129GLU      N  661   5.266   6.633   2.537
 1129GLU      H  662   5.276   6.723   2.581
 1129GLU     CA  663   5.298   6.514   2.614
 1129GLU     HA  664   5.275   6.425   2.555
 1129GLU     CB  665   5.448   6.500   2.634
 1129GLU    HB1  666   5.470   6.407   2.688
 1129GLU    HB2  667   5.476   6.583   2.699
 1129GLU     CG  668   5.532   6.512   2.507
 1129GLU    HG1  669   5.512   6.608   2.460
 1129GLU    HG2  670   5.496   6.443   2.430
 1129GLU     CD  671   5.683   6.509   2.526
 1129GLU    OE1  672   5.742   6.614   2.561
 1129GLU    OE2  673   5.748   6.403   2.513
 1129GLU      C  674   5.225   6.503   2.747
 1129GLU      O  675   5.226   6.596   2.827
 1130VAL      N  676   5.161   6.388   2.767
 1130VAL      H  677   5.169   6.313   2.699
 1130VAL     CA  678   5.111   6.349   2.898
 1130VAL     HA  679   5.086   6.442   2.949
 1130VAL     CB  680   4.980   6.271   2.898
 1130VAL     HB  681   5.007   6.166   2.888
 1130VAL    CG1  682   4.895   6.296   3.022
 1130VAL   HG11  683   4.961   6.266   3.103
 1130VAL   HG12  684   4.858   6.399   3.023
 1130VAL   HG13  685   4.803   6.238   3.015
 1130VAL    CG2  686   4.891   6.316   2.782
 1130VAL   HG21  687   4.925   6.287   2.683
 1130VAL   HG22  688   4.794   6.269   2.793
 1130VAL   HG23  689   4.883   6.425   2.782
 1130VAL      C  690   5.229   6.294   2.975
 1130VAL      O  691   5.295   6.210   2.914
 1131TYR      N  692   5.241   6.324   3.105
 1131TYR      H  693   5.183   6.398   3.142
 1131TYR     CA  694   5.342   6.279   3.198
 1131TYR     HA  695   5.392   6.194   3.152
 1131TYR     CB  696   5.452   6.382   3.224
 1131TYR    HB1  697   5.483   6.368   3.327
 1131TYR    HB2  698   5.418   6.485   3.219
 1131TYR     CG  699   5.572   6.368   3.133
 1131TYR    CD1  700   5.562   6.402   2.998
 1131TYR    HD1  701   5.475   6.457   2.964
 1131TYR    CE1  702   5.675   6.395   2.916
 1131TYR    HE1  703   5.666   6.419   2.811
 1131TYR     CZ  704   5.796   6.343   2.967
 1131TYR     OH  705   5.901   6.317   2.884
 1131TYR     HH  706   5.971   6.280   2.938
 1131TYR    CE2  707   5.805   6.305   3.103
 1131TYR    HE2  708   5.893   6.256   3.141
 1131TYR    CD2  709   5.695   6.329   3.187
 1131TYR    HD2  710   5.698   6.293   3.288
 1131TYR      C  711   5.287   6.218   3.327
 1131TYR      O  712   5.202   6.284   3.386
 1132GLU      N  713   5.343   6.111   3.383
 1132GLU      H  714   5.417   6.074   3.327
 1132GLU     CA  715   5.325   6.085   3.525
 1132GLU     HA  716   5.218   6.099   3.545
 1132GLU     CB  717   5.363   5.942   3.560
 1132GLU    HB1  718   5.458   5.935   3.612
 1132GLU    HB2  719   5.362   5.876   3.473
 1132GLU     CG  720   5.261   5.878   3.654
 1132GLU    HG1  721   5.164   5.887   3.604
 1132GLU    HG2  722   5.250   5.925   3.752
 1132GLU     CD  723   5.284   5.730   3.679
 1132GLU    OE1  724   5.324   5.687   3.790
 1132GLU    OE2  725   5.259   5.651   3.586
 1132GLU      C  726   5.401   6.186   3.610
 1132GLU      O  727   5.523   6.186   3.616
 1133GLY      N  728   5.330   6.258   3.698
 1133GLY      H  729   5.230   6.247   3.696
 1133GLY     CA  730   5.388   6.320   3.815
 1133GLY    HA1  731   5.385   6.428   3.805
 1133GLY    HA2  732   5.490   6.283   3.822
 1133GLY      C  733   5.315   6.272   3.940
 1133GLY      O  734   5.208   6.212   3.937
 1134GLN      N  735   5.371   6.301   4.057
 1134GLN      H  736   5.461   6.347   4.060
 1134GLN     CA  737   5.303   6.299   4.185
 1134GLN     HA  738   5.205   6.253   4.168
 1134GLN     CB  739   5.365   6.193   4.276
 1134GLN    HB1  740   5.312   6.191   4.371
 1134GLN    HB2  741   5.468   6.218   4.299
 1134GLN     CG  742   5.360   6.052   4.218
 1134GLN    HG1  743   5.398   6.053   4.116
 1134GLN    HG2  744   5.255   6.020   4.224
 1134GLN     CD  745   5.441   5.952   4.299
 1134GLN    OE1  746   5.515   5.994   4.387
 1134GLN    NE2  747   5.431   5.819   4.289
 1134GLN   HE21  748   5.382   5.780   4.210
 1134GLN   HE22  749   5.489   5.772   4.357
 1134GLN      C  750   5.290   6.435   4.251
 1134GLN      O  751   5.373   6.526   4.244
 1135VAL      N  752   5.186   6.448   4.334
 1135VAL      H  753   5.124   6.369   4.339
 1135VAL     CA  754   5.158   6.566   4.413
 1135VAL     HA  755   5.232   6.640   4.385
 1135VAL     CB  756   5.030   6.639   4.373
 1135VAL     HB  757   4.953   6.562   4.365
 1135VAL    CG1  758   4.985   6.744   4.475
 1135VAL   HG11  759   5.071   6.805   4.502
 1135VAL   HG12  760   4.897   6.802   4.447
 1135VAL   HG13  761   4.961   6.692   4.568
 1135VAL    CG2  762   5.056   6.714   4.242
 1135VAL   HG21  763   5.092   6.639   4.172
 1135VAL   HG22  764   4.961   6.748   4.200
 1135VAL   HG23  765   5.130   6.794   4.251
 1135VAL      C  766   5.164   6.529   4.561
 1135VAL      O  767   5.091   6.442   4.606
 1136SER      N  768   5.257   6.598   4.628
 1136SER      H  769   5.320   6.654   4.573
 1136SER     CA  770   5.283   6.574   4.769
 1136SER     HA  771   5.215   6.500   4.812
 1136SER     CB  772   5.426   6.522   4.785
 1136SER    HB1  773   5.447   6.529   4.892
 1136SER    HB2  774   5.489   6.596   4.737
 1136SER     OG  775   5.444   6.389   4.743
 1136SER     HG  776   5.403   6.322   4.799
 1136SER      C  777   5.260   6.701   4.851
 1136SER      O  778   5.276   6.813   4.805
 1137GLY      N  779   5.225   6.683   4.978
 1137GLY      H  780   5.227   6.587   5.009
 1137GLY     CA  781   5.208   6.785   5.080
 1137GLY    HA1  782   5.148   6.866   5.038
 1137GLY    HA2  783   5.304   6.827   5.111
 1137GLY      C  784   5.136   6.742   5.207
 1137GLY      O  785   5.086   6.631   5.225
 1138MET      N  786   5.118   6.839   5.297
 1138MET      H  787   5.172   6.921   5.275
 1138MET     CA  788   5.063   6.842   5.431
 1138MET     HA  789   5.119   6.790   5.510
 1138MET     CB  790   5.039   6.981   5.488
 1138MET    HB1  791   4.946   7.022   5.447
 1138MET    HB2  792   5.124   7.040   5.454
 1138MET     CG  793   5.035   6.989   5.640
 1138MET    HG1  794   5.129   6.948   5.676
 1138MET    HG2  795   4.945   6.945   5.684
 1138MET     SD  796   5.039   7.162   5.696
 1138MET     CE  797   5.085   7.130   5.868
 1138MET    HE1  798   5.090   7.224   5.923
 1138MET    HE2  799   5.018   7.064   5.923
 1138MET    HE3  800   5.179   7.075   5.880
 1138MET      C  801   4.927   6.776   5.445
 1138MET      O  802   4.897   6.724   5.552
 1139PRO      N  803   4.831   6.786   5.353
 1139PRO     CD  804   4.823   6.874   5.238
 1139PRO    HD1  805   4.883   6.851   5.150
 1139PRO    HD2  806   4.841   6.975   5.273
 1139PRO     CG  807   4.678   6.871   5.190
 1139PRO    HG1  808   4.670   6.816   5.096
 1139PRO    HG2  809   4.640   6.972   5.176
 1139PRO     CB  810   4.602   6.792   5.296
 1139PRO    HB1  811   4.514   6.739   5.259
 1139PRO    HB2  812   4.565   6.868   5.364
 1139PRO     CA  813   4.711   6.704   5.356
 1139PRO     HA  814   4.673   6.693   5.457
 1139PRO      C  815   4.722   6.562   5.301
 1139PRO      O  816   4.621   6.494   5.313
 1140ASN      N  817   4.835   6.509   5.253
 1140ASN      H  818   4.905   6.576   5.226
 1140ASN     CA  819   4.863   6.369   5.228
 1140ASN     HA  820   4.800   6.310   5.294
 1140ASN     CB  821   4.826   6.339   5.083
 1140ASN    HB1  822   4.719   6.347   5.062
 1140ASN    HB2  823   4.854   6.236   5.064
 1140ASN     CG  824   4.906   6.419   4.981
 1140ASN    OD1  825   4.896   6.541   4.967
 1140ASN    ND2  826   4.971   6.351   4.886
 1140ASN   HD21  827   4.994   6.255   4.906
 1140ASN   HD22  828   5.013   6.401   4.809
 1140ASN      C  829   5.007   6.331   5.260
 1140ASN      O  830   5.065   6.261   5.177
 1141ASP      N  831   5.071   6.367   5.371
 1141ASP      H  832   5.021   6.407   5.449
 1141ASP     CA  833   5.214   6.345   5.378
 1141ASP     HA  834   5.262   6.404   5.300
 1141ASP     CB  835   5.261   6.396   5.514
 1141ASP    HB1  836   5.220   6.330   5.591
 1141ASP    HB2  837   5.210   6.492   5.524
 1141ASP     CG  838   5.413   6.405   5.525
 1141ASP    OD1  839   5.471   6.391   5.634
 1141ASP    OD2  840   5.474   6.437   5.420
 1141ASP      C  841   5.264   6.202   5.363
 1141ASP      O  842   5.378   6.188   5.317
 1142PRO      N  843   5.194   6.093   5.394
 1142PRO     CD  844   5.079   6.082   5.482
 1142PRO    HD1  845   4.984   6.086   5.428
 1142PRO    HD2  846   5.075   6.172   5.543
 1142PRO     CG  847   5.098   5.957   5.568
 1142PRO    HG1  848   5.001   5.924   5.605
 1142PRO    HG2  849   5.174   5.971   5.644
 1142PRO     CB  850   5.149   5.870   5.453
 1142PRO    HB1  851   5.067   5.840   5.387
 1142PRO    HB2  852   5.201   5.783   5.492
 1142PRO     CA  853   5.248   5.959   5.379
 1142PRO     HA  854   5.343   5.964   5.433
 1142PRO      C  855   5.273   5.907   5.238
 1142PRO      O  856   5.366   5.831   5.214
 1143SER      N  857   5.185   5.951   5.148
 1143SER      H  858   5.125   6.026   5.181
 1143SER     CA  859   5.149   5.888   5.023
 1143SER     HA  860   5.227   5.821   4.989
 1143SER     CB  861   5.017   5.812   5.035
 1143SER    HB1  862   4.983   5.789   4.934
 1143SER    HB2  863   4.943   5.881   5.077
 1143SER     OG  864   5.030   5.705   5.126
 1143SER     HG  865   4.947   5.689   5.171
 1143SER      C  866   5.126   5.988   4.910
 1143SER      O  867   5.025   6.056   4.898
 1144PRO      N  868   5.215   6.001   4.811
 1144PRO     CD  869   5.347   5.941   4.800
 1144PRO    HD1  870   5.337   5.845   4.750
 1144PRO    HD2  871   5.400   5.925   4.894
 1144PRO     CG  872   5.425   6.034   4.708
 1144PRO    HG1  873   5.498   5.986   4.643
 1144PRO    HG2  874   5.472   6.119   4.758
 1144PRO     CB  875   5.317   6.094   4.619
 1144PRO    HB1  876   5.295   6.018   4.543
 1144PRO    HB2  877   5.342   6.191   4.578
 1144PRO     CA  878   5.192   6.097   4.706
 1144PRO     HA  879   5.197   6.195   4.753
 1144PRO      C  880   5.071   6.076   4.617
 1144PRO      O  881   5.061   5.964   4.567
 1145LEU      N  882   4.990   6.177   4.585
 1145LEU      H  883   5.021   6.271   4.606
 1145LEU     CA  884   4.871   6.167   4.502
 1145LEU     HA  885   4.813   6.081   4.536
 1145LEU     CB  886   4.782   6.287   4.535
 1145LEU    HB1  887   4.852   6.370   4.531
 1145LEU    HB2  888   4.739   6.270   4.634
 1145LEU     CG  889   4.682   6.320   4.424
 1145LEU     HG  890   4.726   6.320   4.324
 1145LEU    CD1  891   4.574   6.213   4.419
 1145LEU   HD11  892   4.505   6.223   4.335
 1145LEU   HD12  893   4.626   6.117   4.419
 1145LEU   HD13  894   4.511   6.223   4.508
 1145LEU    CD2  895   4.632   6.463   4.440
 1145LEU   HD21  896   4.709   6.538   4.428
 1145LEU   HD22  897   4.549   6.485   4.372
 1145LEU   HD23  898   4.581   6.478   4.535
 1145LEU      C  899   4.923   6.165   4.359
 1145LEU      O  900   4.992   6.256   4.315
 1146GLN      N  901   4.892   6.054   4.292
 1146GLN      H  902   4.834   5.990   4.344
 1146GLN     CA  903   4.933   6.025   4.156
 1146GLN     HA  904   5.040   6.043   4.148
 1146GLN     CB  905   4.920   5.877   4.120
 1146GLN    HB1  906   4.939   5.858   4.015
 1146GLN    HB2  907   4.814   5.854   4.124
 1146GLN     CG  908   5.012   5.798   4.213
 1146GLN    HG1  909   4.984   5.804   4.318
 1146GLN    HG2  910   5.109   5.846   4.195
 1146GLN     CD  911   5.031   5.649   4.190
 1146GLN    OE1  912   4.990   5.590   4.090
 1146GLN    NE2  913   5.095   5.575   4.281
 1146GLN   HE21  914   5.099   5.618   4.373
 1146GLN   HE22  915   5.101   5.476   4.265
 1146GLN      C  916   4.852   6.101   4.051
 1146GLN      O  917   4.730   6.110   4.062
 1147VAL      N  918   4.915   6.157   3.947
 1147VAL      H  919   5.014   6.141   3.936
 1147VAL     CA  920   4.847   6.239   3.849
 1147VAL     HA  921   4.740   6.222   3.845
 1147VAL     CB  922   4.846   6.386   3.889
 1147VAL     HB  923   4.797   6.438   3.807
 1147VAL    CG1  924   4.756   6.407   4.010
 1147VAL   HG11  925   4.810   6.371   4.098
 1147VAL   HG12  926   4.753   6.513   4.037
 1147VAL   HG13  927   4.657   6.363   3.994
 1147VAL    CG2  928   4.985   6.445   3.913
 1147VAL   HG21  929   5.052   6.422   3.831
 1147VAL   HG22  930   4.961   6.551   3.927
 1147VAL   HG23  931   5.019   6.411   4.011
 1147VAL      C  932   4.908   6.215   3.711
 1147VAL      O  933   5.029   6.206   3.692
 1148ALA      N  934   4.822   6.222   3.608
 1148ALA      H  935   4.724   6.237   3.628
 1148ALA     CA  936   4.869   6.241   3.473
 1148ALA     HA  937   4.975   6.215   3.470
 1148ALA     CB  938   4.790   6.144   3.385
 1148ALA    HB1  939   4.801   6.041   3.418
 1148ALA    HB2  940   4.684   6.169   3.375
 1148ALA    HB3  941   4.843   6.159   3.291
 1148ALA      C  942   4.863   6.386   3.426
 1148ALA      O  943   4.763   6.457   3.437
 1149VAL      N  944   4.981   6.437   3.391
 1149VAL      H  945   5.054   6.368   3.405
 1149VAL     CA  946   5.018   6.577   3.382
 1149VAL     HA  947   4.939   6.640   3.423
 1149VAL     CB  948   5.152   6.603   3.452
 1149VAL     HB  949   5.234   6.542   3.415
 1149VAL    CG1  950   5.192   6.750   3.449
 1149VAL   HG11  951   5.294   6.766   3.486
 1149VAL   HG12  952   5.198   6.784   3.345
 1149VAL   HG13  953   5.128   6.809   3.514
 1149VAL    CG2  954   5.134   6.558   3.596
 1149VAL   HG21  955   5.230   6.563   3.647
 1149VAL   HG22  956   5.061   6.624   3.644
 1149VAL   HG23  957   5.100   6.455   3.608
 1149VAL      C  958   5.021   6.602   3.232
 1149VAL      O  959   5.117   6.551   3.175
 1150LYS      N  960   4.932   6.683   3.175
 1150LYS      H  961   4.856   6.715   3.234
 1150LYS     CA  962   4.937   6.731   3.038
 1150LYS     HA  963   4.962   6.644   2.977
 1150LYS     CB  964   4.798   6.776   2.992
 1150LYS    HB1  965   4.820   6.840   2.907
 1150LYS    HB2  966   4.751   6.828   3.075
 1150LYS     CG  967   4.704   6.666   2.943
 1150LYS    HG1  968   4.663   6.621   3.033
 1150LYS    HG2  969   4.770   6.601   2.885
 1150LYS     CD  970   4.588   6.718   2.859
 1150LYS    HD1  971   4.617   6.806   2.801
 1150LYS    HD2  972   4.508   6.748   2.927
 1150LYS     CE  973   4.538   6.610   2.762
 1150LYS    HE1  974   4.502   6.526   2.822
 1150LYS    HE2  975   4.613   6.578   2.690
 1150LYS     NZ  976   4.419   6.665   2.694
 1150LYS    HZ1  977   4.340   6.687   2.753
 1150LYS    HZ2  978   4.441   6.751   2.647
 1150LYS    HZ3  979   4.391   6.597   2.624
 1150LYS      C  980   5.039   6.844   3.034
 1150LYS      O  981   5.026   6.946   3.102
 1151THR      N  982   5.141   6.836   2.949
 1151THR      H  983   5.135   6.751   2.894
 1151THR     CA  984   5.248   6.932   2.930
 1151THR     HA  985   5.225   7.013   2.999
 1151THR     CB  986   5.380   6.860   2.957
 1151THR     HB  987   5.459   6.934   2.977
 1151THR    CG2  988   5.400   6.768   3.077
 1151THR   HG21  989   5.357   6.815   3.165
 1151THR   HG22  990   5.340   6.677   3.067
 1151THR   HG23  991   5.506   6.753   3.095
 1151THR    OG1  992   5.437   6.794   2.846
 1151THR    HG1  993   5.361   6.742   2.819
 1151THR      C  994   5.247   6.981   2.787
 1151THR      O  995   5.212   6.904   2.698
 1152LEU      N  996   5.280   7.109   2.766
 1152LEU      H  997   5.285   7.171   2.845
 1152LEU     CA  998   5.292   7.165   2.632
 1152LEU     HA  999   5.250   7.099   2.556
 1152LEU     CB 1000   5.228   7.303   2.633
 1152LEU    HB1 1001   5.299   7.377   2.668
 1152LEU    HB2 1002   5.143   7.315   2.701
 1152LEU     CG 1003   5.191   7.338   2.489
 1152LEU     HG 1004   5.278   7.324   2.425
 1152LEU    CD1 1005   5.074   7.249   2.447
 1152LEU   HD11 1006   5.004   7.313   2.394
 1152LEU   HD12 1007   5.108   7.173   2.376
 1152LEU   HD13 1008   5.027   7.202   2.533
 1152LEU    CD2 1009   5.151   7.485   2.492
 1152LEU   HD21 1010   5.240   7.544   2.516
 1152LEU   HD22 1011   5.104   7.519   2.400
 1152LEU   HD23 1012   5.078   7.502   2.570
 1152LEU      C 1013   5.438   7.183   2.595
 1152LEU      O 1014   5.512   7.222   2.686
 1153PRO      N 1015   5.487   7.156   2.474
 1153PRO     CD 1016   5.424   7.073   2.373
 1153PRO    HD1 1017   5.350   7.128   2.315
 1153PRO    HD2 1018   5.378   6.991   2.427
 1153PRO     CG 1019   5.536   7.014   2.286
 1153PRO    HG1 1020   5.501   7.009   2.183
 1153PRO    HG2 1021   5.566   6.915   2.321
 1153PRO     CB 1022   5.641   7.125   2.293
 1153PRO    HB1 1023   5.610   7.197   2.217
 1153PRO    HB2 1024   5.743   7.099   2.264
 1153PRO     CA 1025   5.623   7.182   2.433
 1153PRO     HA 1026   5.692   7.125   2.495
 1153PRO      C 1027   5.659   7.330   2.441
 1153PRO      O 1028   5.588   7.412   2.383
 1154GLU      N 1029   5.774   7.371   2.496
 1154GLU      H 1030   5.840   7.305   2.533
 1154GLU     CA 1031   5.824   7.506   2.507
 1154GLU     HA 1032   5.749   7.569   2.555
 1154GLU     CB 1033   5.959   7.507   2.577
 1154GLU    HB1 1034   6.041   7.491   2.507
 1154GLU    HB2 1035   5.963   7.432   2.656
 1154GLU     CG 1036   5.981   7.638   2.652
 1154GLU    HG1 1037   5.920   7.621   2.740
 1154GLU    HG2 1038   5.950   7.728   2.598
 1154GLU     CD 1039   6.126   7.647   2.695
 1154GLU    OE1 1040   6.203   7.709   2.617
 1154GLU    OE2 1041   6.166   7.598   2.803
 1154GLU      C 1042   5.836   7.574   2.371
 1154GLU      O 1043   5.808   7.694   2.362
 1155VAL      N 1044   5.864   7.497   2.265
 1155VAL      H 1045   5.863   7.397   2.274
 1155VAL     CA 1046   5.852   7.547   2.130
 1155VAL     HA 1047   5.920   7.633   2.134
 1155VAL     CB 1048   5.921   7.456   2.028
 1155VAL     HB 1049   5.913   7.485   1.923
 1155VAL    CG1 1050   6.070   7.440   2.059
 1155VAL   HG11 1051   6.091   7.381   2.148
 1155VAL   HG12 1052   6.118   7.395   1.973
 1155VAL   HG13 1053   6.118   7.538   2.061
 1155VAL    CG2 1054   5.862   7.317   2.051
 1155VAL   HG21 1055   5.895   7.246   1.976
 1155VAL   HG22 1056   5.908   7.272   2.140
 1155VAL   HG23 1057   5.754   7.320   2.059
 1155VAL      C 1058   5.724   7.614   2.081
 1155VAL      O 1059   5.734   7.679   1.977
 1156CYS      N 1060   5.609   7.589   2.145
 1156CYS      H 1061   5.611   7.528   2.225
 1156CYS     CA 1062   5.475   7.638   2.122
 1156CYS     HA 1063   5.453   7.585   2.029
 1156CYS     CB 1064   5.384   7.578   2.229
 1156CYS    HB1 1065   5.288   7.629   2.214
 1156CYS    HB2 1066   5.422   7.588   2.330
 1156CYS     SG 1067   5.335   7.411   2.181
 1156CYS     HG 1068   5.447   7.361   2.233
 1156CYS      C 1069   5.460   7.787   2.091
 1156CYS      O 1070   5.521   7.874   2.152
 1157SER      N 1071   5.370   7.816   1.997
 1157SER      H 1072   5.314   7.740   1.959
 1157SER     CA 1073   5.332   7.952   1.965
 1157SER     HA 1074   5.423   8.011   1.956
 1157SER     CB 1075   5.266   7.959   1.828
 1157SER    HB1 1076   5.324   7.927   1.741
 1157SER    HB2 1077   5.242   8.062   1.799
 1157SER     OG 1078   5.145   7.887   1.820
 1157SER     HG 1079   5.161   7.798   1.853
 1157SER      C 1080   5.243   8.009   2.074
 1157SER      O 1081   5.175   7.933   2.142
 1158GLU      N 1082   5.221   8.139   2.094
 1158GLU      H 1083   5.284   8.202   2.046
 1158GLU     CA 1084   5.124   8.188   2.190
 1158GLU     HA 1085   5.154   8.159   2.290
 1158GLU     CB 1086   5.141   8.339   2.169
 1158GLU    HB1 1087   5.109   8.368   2.069
 1158GLU    HB2 1088   5.244   8.373   2.179
 1158GLU     CG 1089   5.046   8.419   2.258
 1158GLU    HG1 1090   5.068   8.386   2.359
 1158GLU    HG2 1091   4.946   8.390   2.227
 1158GLU     CD 1092   5.061   8.570   2.243
 1158GLU    OE1 1093   5.129   8.629   2.329
 1158GLU    OE2 1094   5.001   8.634   2.154
 1158GLU      C 1095   4.979   8.148   2.165
 1158GLU      O 1096   4.904   8.140   2.261
 1159GLN      N 1097   4.947   8.124   2.037
 1159GLN      H 1098   5.012   8.153   1.966
 1159GLN     CA 1099   4.820   8.064   2.004
 1159GLN     HA 1100   4.741   8.120   2.055
 1159GLN     CB 1101   4.810   8.075   1.852
 1159GLN    HB1 1102   4.892   8.015   1.811
 1159GLN    HB2 1103   4.827   8.177   1.818
 1159GLN     CG 1104   4.678   8.032   1.790
 1159GLN    HG1 1105   4.652   7.929   1.816
 1159GLN    HG2 1106   4.682   8.043   1.681
 1159GLN     CD 1107   4.555   8.111   1.831
 1159GLN    OE1 1108   4.548   8.155   1.946
 1159GLN    NE2 1109   4.463   8.145   1.741
 1159GLN   HE21 1110   4.458   8.098   1.651
 1159GLN   HE22 1111   4.381   8.197   1.768
 1159GLN      C 1112   4.800   7.922   2.056
 1159GLN      O 1113   4.686   7.886   2.081
 1160ASP      N 1114   4.906   7.842   2.067
 1160ASP      H 1115   4.993   7.878   2.031
 1160ASP     CA 1116   4.911   7.710   2.128
 1160ASP     HA 1117   4.826   7.655   2.086
 1160ASP     CB 1118   5.033   7.635   2.075
 1160ASP    HB1 1119   5.029   7.534   2.114
 1160ASP    HB2 1120   5.122   7.680   2.121
 1160ASP     CG 1121   5.050   7.619   1.924
 1160ASP    OD1 1122   4.956   7.616   1.842
 1160ASP    OD2 1123   5.168   7.625   1.883
 1160ASP      C 1124   4.892   7.702   2.278
 1160ASP      O 1125   4.811   7.622   2.328
 1161GLU      N 1126   4.953   7.793   2.355
 1161GLU      H 1127   5.041   7.830   2.320
 1161GLU     CA 1128   4.922   7.825   2.492
 1161GLU     HA 1129   4.925   7.738   2.558
 1161GLU     CB 1130   5.023   7.928   2.542
 1161GLU    HB1 1131   5.011   7.918   2.650
 1161GLU    HB2 1132   4.999   8.029   2.511
 1161GLU     CG 1133   5.169   7.903   2.505
 1161GLU    HG1 1134   5.199   7.935   2.405
 1161GLU    HG2 1135   5.178   7.795   2.519
 1161GLU     CD 1136   5.246   7.979   2.611
 1161GLU    OE1 1137   5.263   8.102   2.597
 1161GLU    OE2 1138   5.291   7.917   2.710
 1161GLU      C 1139   4.785   7.888   2.512
 1161GLU      O 1140   4.720   7.865   2.614
 1162LEU      N 1141   4.732   7.952   2.407
 1162LEU      H 1142   4.793   7.982   2.333
 1162LEU     CA 1143   4.597   8.004   2.415
 1162LEU     HA 1144   4.583   8.048   2.514
 1162LEU     CB 1145   4.579   8.119   2.316
 1162LEU    HB1 1146   4.474   8.130   2.290
 1162LEU    HB2 1147   4.642   8.094   2.231
 1162LEU     CG 1148   4.633   8.255   2.361
 1162LEU     HG 1149   4.729   8.244   2.411
 1162LEU    CD1 1150   4.649   8.364   2.255
 1162LEU   HD11 1151   4.563   8.388   2.192
 1162LEU   HD12 1152   4.692   8.454   2.299
 1162LEU   HD13 1153   4.725   8.330   2.185
 1162LEU    CD2 1154   4.527   8.317   2.452
 1162LEU   HD21 1155   4.427   8.294   2.415
 1162LEU   HD22 1156   4.534   8.276   2.553
 1162LEU   HD23 1157   4.529   8.426   2.457
 1162LEU      C 1158   4.489   7.899   2.393
 1162LEU      O 1159   4.382   7.909   2.453
 1163ASP      N 1160   4.524   7.794   2.320
 1163ASP      H 1161   4.618   7.796   2.283
 1163ASP     CA 1162   4.449   7.669   2.313
 1163ASP     HA 1163   4.343   7.693   2.306
 1163ASP     CB 1164   4.494   7.598   2.185
 1163ASP    HB1 1165   4.475   7.491   2.196
 1163ASP    HB2 1166   4.598   7.605   2.155
 1163ASP     CG 1167   4.420   7.649   2.062
 1163ASP    OD1 1168   4.313   7.713   2.069
 1163ASP    OD2 1169   4.468   7.617   1.951
 1163ASP      C 1170   4.467   7.577   2.433
 1163ASP      O 1171   4.370   7.508   2.463
 1164PHE      N 1172   4.587   7.568   2.491
 1164PHE      H 1173   4.661   7.624   2.451
 1164PHE     CA 1174   4.627   7.488   2.605
 1164PHE     HA 1175   4.594   7.385   2.591
 1164PHE     CB 1176   4.779   7.495   2.619
 1164PHE    HB1 1177   4.805   7.600   2.636
 1164PHE    HB2 1178   4.825   7.462   2.526
 1164PHE     CG 1179   4.830   7.414   2.736
 1164PHE    CD1 1180   4.821   7.275   2.737
 1164PHE    HD1 1181   4.779   7.229   2.648
 1164PHE    CE1 1182   4.877   7.196   2.838
 1164PHE    HE1 1183   4.865   7.089   2.848
 1164PHE     CZ 1184   4.951   7.257   2.940
 1164PHE     HZ 1185   5.002   7.194   3.012
 1164PHE    CE2 1186   4.971   7.395   2.928
 1164PHE    HE2 1187   5.032   7.441   3.004
 1164PHE    CD2 1188   4.907   7.477   2.835
 1164PHE    HD2 1189   4.914   7.584   2.850
 1164PHE      C 1190   4.566   7.540   2.735
 1164PHE      O 1191   4.541   7.458   2.823
 1165LEU      N 1192   4.531   7.667   2.754
 1165LEU      H 1193   4.582   7.729   2.691
 1165LEU     CA 1194   4.460   7.726   2.866
 1165LEU     HA 1195   4.485   7.663   2.952
 1165LEU     CB 1196   4.524   7.862   2.890
 1165LEU    HB1 1197   4.515   7.920   2.798
 1165LEU    HB2 1198   4.630   7.840   2.907
 1165LEU     CG 1199   4.463   7.942   3.004
 1165LEU     HG 1200   4.358   7.963   2.982
 1165LEU    CD1 1201   4.463   7.876   3.142
 1165LEU   HD11 1202   4.452   7.948   3.223
 1165LEU   HD12 1203   4.391   7.795   3.153
 1165LEU   HD13 1204   4.560   7.827   3.152
 1165LEU    CD2 1205   4.542   8.071   3.026
 1165LEU   HD21 1206   4.648   8.052   3.011
 1165LEU   HD22 1207   4.517   8.140   2.945
 1165LEU   HD23 1208   4.523   8.110   3.126
 1165LEU      C 1209   4.309   7.724   2.848
 1165LEU      O 1210   4.239   7.701   2.946
 1166MET      N 1211   4.258   7.733   2.725
 1166MET      H 1212   4.321   7.749   2.648
 1166MET     CA 1213   4.117   7.708   2.701
 1166MET     HA 1214   4.055   7.751   2.778
 1166MET     CB 1215   4.072   7.776   2.572
 1166MET    HB1 1216   3.974   7.755   2.530
 1166MET    HB2 1217   4.143   7.740   2.498
 1166MET     CG 1218   4.081   7.928   2.585
 1166MET    HG1 1219   4.050   7.970   2.489
 1166MET    HG2 1220   4.184   7.959   2.604
 1166MET     SD 1221   3.983   8.010   2.713
 1166MET     CE 1222   3.810   7.983   2.668
 1166MET    HE1 1223   3.787   7.877   2.655
 1166MET    HE2 1224   3.744   8.028   2.741
 1166MET    HE3 1225   3.784   8.023   2.570
 1166MET      C 1226   4.088   7.558   2.694
 1166MET      O 1227   3.976   7.519   2.724
 1167GLU      N 1228   4.189   7.470   2.685
 1167GLU      H 1229   4.284   7.503   2.678
 1167GLU     CA 1230   4.180   7.328   2.709
 1167GLU     HA 1231   4.088   7.282   2.672
 1167GLU     CB 1232   4.296   7.257   2.641
 1167GLU    HB1 1233   4.388   7.272   2.697
 1167GLU    HB2 1234   4.296   7.298   2.540
 1167GLU     CG 1235   4.283   7.106   2.618
 1167GLU    HG1 1236   4.192   7.090   2.560
 1167GLU    HG2 1237   4.268   7.054   2.713
 1167GLU     CD 1238   4.401   7.038   2.551
 1167GLU    OE1 1239   4.405   6.913   2.558
 1167GLU    OE2 1240   4.465   7.100   2.464
 1167GLU      C 1241   4.177   7.308   2.860
 1167GLU      O 1242   4.104   7.225   2.914
 1168ALA      N 1243   4.255   7.388   2.933
 1168ALA      H 1244   4.305   7.463   2.888
 1168ALA     CA 1245   4.256   7.375   3.078
 1168ALA     HA 1246   4.257   7.271   3.113
 1168ALA     CB 1247   4.369   7.462   3.133
 1168ALA    HB1 1248   4.386   7.440   3.238
 1168ALA    HB2 1249   4.458   7.437   3.075
 1168ALA    HB3 1250   4.350   7.569   3.124
 1168ALA      C 1251   4.126   7.423   3.141
 1168ALA      O 1252   4.088   7.363   3.241
 1169LEU      N 1253   4.064   7.530   3.090
 1169LEU      H 1254   4.110   7.582   3.017
 1169LEU     CA 1255   3.933   7.576   3.132
 1169LEU     HA 1256   3.925   7.581   3.241
 1169LEU     CB 1257   3.909   7.713   3.068
 1169LEU    HB1 1258   3.805   7.744   3.068
 1169LEU    HB2 1259   3.947   7.705   2.966
 1169LEU     CG 1260   3.978   7.832   3.134
 1169LEU     HG 1261   4.081   7.802   3.153
 1169LEU    CD1 1262   3.977   7.956   3.046
 1169LEU   HD11 1263   3.977   8.040   3.115
 1169LEU   HD12 1264   4.062   7.944   2.978
 1169LEU   HD13 1265   3.883   7.950   2.992
 1169LEU    CD2 1266   3.913   7.852   3.271
 1169LEU   HD21 1267   3.924   7.765   3.335
 1169LEU   HD22 1268   3.974   7.930   3.318
 1169LEU   HD23 1269   3.809   7.886   3.266
 1169LEU      C 1270   3.822   7.479   3.094
 1169LEU      O 1271   3.741   7.455   3.183
 1170ILE      N 1272   3.818   7.437   2.968
 1170ILE      H 1273   3.882   7.465   2.895
 1170ILE     CA 1274   3.715   7.341   2.933
 1170ILE     HA 1275   3.618   7.383   2.958
 1170ILE     CB 1276   3.718   7.312   2.783
 1170ILE     HB 1277   3.823   7.293   2.762
 1170ILE    CG2 1278   3.647   7.187   2.731
 1170ILE   HG21 1279   3.675   7.097   2.785
 1170ILE   HG22 1280   3.538   7.190   2.736
 1170ILE   HG23 1281   3.677   7.157   2.631
 1170ILE    CG1 1282   3.674   7.432   2.699
 1170ILE   HG11 1283   3.727   7.525   2.719
 1170ILE   HG12 1284   3.574   7.452   2.738
 1170ILE     CD 1285   3.662   7.415   2.548
 1170ILE    HD1 1286   3.628   7.509   2.504
 1170ILE    HD2 1287   3.763   7.393   2.515
 1170ILE    HD3 1288   3.598   7.332   2.520
 1170ILE      C 1289   3.730   7.216   3.019
 1170ILE      O 1290   3.626   7.172   3.067
 1171THR      N 1291   3.848   7.157   3.036
 1171THR      H 1292   3.932   7.201   2.999
 1171THR     CA 1293   3.864   7.037   3.115
 1171THR     HA 1294   3.787   6.970   3.075
 1171THR     CB 1295   4.001   6.969   3.102
 1171THR     HB 1296   4.081   7.032   3.142
 1171THR    CG2 1297   4.008   6.832   3.168
 1171THR   HG21 1298   4.106   6.792   3.141
 1171THR   HG22 1299   4.006   6.837   3.277
 1171THR   HG23 1300   3.930   6.765   3.132
 1171THR    OG1 1301   4.026   6.966   2.963
 1171THR    HG1 1302   4.079   7.043   2.942
 1171THR      C 1303   3.842   7.057   3.264
 1171THR      O 1304   3.765   6.982   3.324
 1172SER      N 1305   3.889   7.165   3.326
 1172SER      H 1306   3.942   7.237   3.279
 1172SER     CA 1307   3.881   7.181   3.470
 1172SER     HA 1308   3.931   7.089   3.503
 1172SER     CB 1309   3.980   7.284   3.521
 1172SER    HB1 1310   3.990   7.284   3.629
 1172SER    HB2 1311   3.940   7.379   3.484
 1172SER     OG 1312   4.111   7.265   3.473
 1172SER     HG 1313   4.122   7.301   3.384
 1172SER      C 1314   3.746   7.209   3.535
 1172SER      O 1315   3.740   7.198   3.657
 1173LYS      N 1316   3.643   7.242   3.456
 1173LYS      H 1317   3.664   7.234   3.358
 1173LYS     CA 1318   3.509   7.283   3.493
 1173LYS     HA 1319   3.502   7.289   3.602
 1173LYS     CB 1320   3.469   7.413   3.424
 1173LYS    HB1 1321   3.370   7.433   3.465
 1173LYS    HB2 1322   3.472   7.404   3.315
 1173LYS     CG 1323   3.559   7.529   3.465
 1173LYS    HG1 1324   3.524   7.623   3.423
 1173LYS    HG2 1325   3.659   7.509   3.426
 1173LYS     CD 1326   3.579   7.565   3.612
 1173LYS    HD1 1327   3.635   7.656   3.630
 1173LYS    HD2 1328   3.630   7.481   3.661
 1173LYS     CE 1329   3.440   7.581   3.672
 1173LYS    HE1 1330   3.374   7.497   3.647
 1173LYS    HE2 1331   3.395   7.664   3.617
 1173LYS     NZ 1332   3.449   7.613   3.816
 1173LYS    HZ1 1333   3.498   7.700   3.831
 1173LYS    HZ2 1334   3.357   7.620   3.857
 1173LYS    HZ3 1335   3.480   7.532   3.868
 1173LYS      C 1336   3.398   7.181   3.471
 1173LYS      O 1337   3.285   7.194   3.516
 1174PHE      N 1338   3.415   7.069   3.401
 1174PHE      H 1339   3.504   7.058   3.355
 1174PHE     CA 1340   3.344   6.944   3.420
 1174PHE     HA 1341   3.240   6.972   3.408
 1174PHE     CB 1342   3.384   6.841   3.314
 1174PHE    HB1 1343   3.325   6.750   3.320
 1174PHE    HB2 1344   3.483   6.799   3.333
 1174PHE     CG 1345   3.364   6.884   3.171
 1174PHE    CD1 1346   3.238   6.934   3.136
 1174PHE    HD1 1347   3.160   6.948   3.210
 1174PHE    CE1 1348   3.217   6.968   3.001
 1174PHE    HE1 1349   3.125   7.019   2.976
 1174PHE     CZ 1350   3.319   6.961   2.906
 1174PHE     HZ 1351   3.297   6.985   2.803
 1174PHE    CE2 1352   3.447   6.919   2.944
 1174PHE    HE2 1353   3.528   6.917   2.873
 1174PHE    CD2 1354   3.467   6.879   3.077
 1174PHE    HD2 1355   3.566   6.846   3.104
 1174PHE      C 1356   3.348   6.890   3.562
 1174PHE      O 1357   3.440   6.913   3.641
 1175ASN      N 1358   3.250   6.805   3.594
 1175ASN      H 1359   3.180   6.794   3.523
 1175ASN     CA 1360   3.215   6.760   3.727
 1175ASN     HA 1361   3.306   6.744   3.786
 1175ASN     CB 1362   3.143   6.881   3.785
 1175ASN    HB1 1363   3.044   6.900   3.744
 1175ASN    HB2 1364   3.209   6.964   3.759
 1175ASN     CG 1365   3.117   6.874   3.935
 1175ASN    OD1 1366   3.006   6.871   3.987
 1175ASN    ND2 1367   3.225   6.869   4.012
 1175ASN   HD21 1368   3.324   6.876   3.989
 1175ASN   HD22 1369   3.206   6.876   4.111
 1175ASN      C 1370   3.131   6.633   3.721
 1175ASN      O 1371   3.018   6.641   3.768
 1176HIS      N 1372   3.178   6.525   3.659
 1176HIS      H 1373   3.259   6.552   3.605
 1176HIS     CA 1374   3.104   6.402   3.636
 1176HIS     HA 1375   3.025   6.388   3.709
 1176HIS     CB 1376   3.026   6.408   3.505
 1176HIS    HB1 1377   3.089   6.404   3.417
 1176HIS    HB2 1378   2.977   6.505   3.497
 1176HIS     CG 1379   2.922   6.303   3.482
 1176HIS    ND1 1380   2.947   6.188   3.407
 1176HIS    CE1 1381   2.832   6.120   3.405
 1176HIS    HE1 1382   2.829   6.020   3.365
 1176HIS    NE2 1383   2.731   6.186   3.465
 1176HIS    HE2 1384   2.636   6.153   3.472
 1176HIS    CD2 1385   2.790   6.298   3.521
 1176HIS    HD2 1386   2.736   6.371   3.578
 1176HIS      C 1387   3.182   6.271   3.646
 1176HIS      O 1388   3.297   6.266   3.605
 1177GLN      N 1389   3.114   6.161   3.679
 1177GLN      H 1390   3.014   6.164   3.696
 1177GLN     CA 1391   3.174   6.031   3.696
 1177GLN     HA 1392   3.237   6.040   3.784
 1177GLN     CB 1393   3.066   5.925   3.720
 1177GLN    HB1 1394   2.989   5.920   3.644
 1177GLN    HB2 1395   3.006   5.943   3.810
 1177GLN     CG 1396   3.105   5.778   3.735
 1177GLN    HG1 1397   3.149   5.749   3.639
 1177GLN    HG2 1398   3.021   5.708   3.739
 1177GLN     CD 1399   3.200   5.741   3.848
 1177GLN    OE1 1400   3.241   5.819   3.934
 1177GLN    NE2 1401   3.240   5.614   3.845
 1177GLN   HE21 1402   3.198   5.555   3.775
 1177GLN   HE22 1403   3.288   5.577   3.925
 1177GLN      C 1404   3.252   5.986   3.574
 1177GLN      O 1405   3.358   5.926   3.592
 1178ASN      N 1406   3.205   6.021   3.454
 1178ASN      H 1407   3.122   6.079   3.461
 1178ASN     CA 1408   3.232   5.969   3.321
 1178ASN     HA 1409   3.306   5.890   3.332
 1178ASN     CB 1410   3.119   5.893   3.253
 1178ASN    HB1 1411   3.156   5.839   3.166
 1178ASN    HB2 1412   3.048   5.972   3.227
 1178ASN     CG 1413   3.061   5.790   3.348
 1178ASN    OD1 1414   2.953   5.807   3.403
 1178ASN    ND2 1415   3.136   5.688   3.389
 1178ASN   HD21 1416   3.229   5.671   3.353
 1178ASN   HD22 1417   3.090   5.618   3.446
 1178ASN      C 1418   3.296   6.079   3.237
 1178ASN      O 1419   3.305   6.066   3.115
 1179ILE      N 1420   3.354   6.182   3.299
 1179ILE      H 1421   3.352   6.189   3.399
 1179ILE     CA 1422   3.441   6.278   3.233
 1179ILE     HA 1423   3.473   6.243   3.135
 1179ILE     CB 1424   3.366   6.409   3.215
 1179ILE     HB 1425   3.357   6.451   3.315
 1179ILE    CG2 1426   3.453   6.510   3.140
 1179ILE   HG21 1427   3.493   6.450   3.058
 1179ILE   HG22 1428   3.396   6.597   3.107
 1179ILE   HG23 1429   3.533   6.543   3.205
 1179ILE    CG1 1430   3.223   6.405   3.161
 1179ILE   HG11 1431   3.179   6.500   3.193
 1179ILE   HG12 1432   3.161   6.334   3.215
 1179ILE     CD 1433   3.200   6.390   3.011
 1179ILE    HD1 1434   3.220   6.293   2.966
 1179ILE    HD2 1435   3.096   6.413   2.988
 1179ILE    HD3 1436   3.271   6.455   2.960
 1179ILE      C 1437   3.569   6.285   3.316
 1179ILE      O 1438   3.559   6.272   3.438
 1180VAL      N 1439   3.688   6.294   3.257
 1180VAL      H 1440   3.693   6.285   3.156
 1180VAL     CA 1441   3.810   6.307   3.334
 1180VAL     HA 1442   3.814   6.218   3.398
 1180VAL     CB 1443   3.940   6.306   3.254
 1180VAL     HB 1444   4.024   6.327   3.320
 1180VAL    CG1 1445   3.975   6.169   3.198
 1180VAL   HG11 1446   3.998   6.106   3.283
 1180VAL   HG12 1447   3.883   6.125   3.157
 1180VAL   HG13 1448   4.057   6.163   3.127
 1180VAL    CG2 1449   3.938   6.417   3.149
 1180VAL   HG21 1450   4.032   6.410   3.095
 1180VAL   HG22 1451   3.864   6.391   3.073
 1180VAL   HG23 1452   3.925   6.511   3.202
 1180VAL      C 1453   3.797   6.425   3.429
 1180VAL      O 1454   3.766   6.534   3.381
 1181ARG      N 1455   3.843   6.412   3.554
 1181ARG      H 1456   3.877   6.318   3.567
 1181ARG     CA 1457   3.869   6.514   3.654
 1181ARG     HA 1458   3.795   6.590   3.630
 1181ARG     CB 1459   3.827   6.467   3.793
 1181ARG    HB1 1460   3.726   6.427   3.793
 1181ARG    HB2 1461   3.825   6.543   3.872
 1181ARG     CG 1462   3.907   6.353   3.857
 1181ARG    HG1 1463   4.013   6.377   3.862
 1181ARG    HG2 1464   3.915   6.266   3.792
 1181ARG     CD 1465   3.852   6.314   3.994
 1181ARG    HD1 1466   3.835   6.403   4.055
 1181ARG    HD2 1467   3.919   6.241   4.040
 1181ARG     NE 1468   3.735   6.228   3.980
 1181ARG     HE 1469   3.694   6.219   3.889
 1181ARG     CZ 1470   3.676   6.150   4.072
 1181ARG    NH1 1471   3.710   6.150   4.202
 1181ARG   HH11 1472   3.771   6.222   4.236
 1181ARG   HH12 1473   3.656   6.091   4.264
 1181ARG    NH2 1474   3.580   6.062   4.040
 1181ARG   HH21 1475   3.548   6.059   3.944
 1181ARG   HH22 1476   3.537   6.000   4.107
 1181ARG      C 1477   4.005   6.582   3.659
 1181ARG      O 1478   4.106   6.526   3.617
 1182CYS      N 1479   4.005   6.705   3.710
 1182CYS      H 1480   3.916   6.748   3.730
 1182CYS     CA 1481   4.119   6.794   3.722
 1182CYS     HA 1482   4.206   6.749   3.675
 1182CYS     CB 1483   4.082   6.922   3.649
 1182CYS    HB1 1484   4.004   6.976   3.702
 1182CYS    HB2 1485   4.052   6.895   3.548
 1182CYS     SG 1486   4.233   7.019   3.627
 1182CYS     HG 1487   4.186   7.117   3.549
 1182CYS      C 1488   4.148   6.817   3.870
 1182CYS      O 1489   4.067   6.864   3.949
 1183ILE      N 1490   4.273   6.792   3.910
 1183ILE      H 1491   4.328   6.736   3.847
 1183ILE     CA 1492   4.332   6.841   4.033
 1183ILE     HA 1493   4.263   6.840   4.117
 1183ILE     CB 1494   4.457   6.759   4.064
 1183ILE     HB 1495   4.529   6.771   3.983
 1183ILE    CG2 1496   4.527   6.807   4.191
 1183ILE   HG21 1497   4.619   6.757   4.219
 1183ILE   HG22 1498   4.547   6.914   4.183
 1183ILE   HG23 1499   4.450   6.802   4.268
 1183ILE    CG1 1500   4.425   6.612   4.090
 1183ILE   HG11 1501   4.336   6.611   4.154
 1183ILE   HG12 1502   4.510   6.561   4.137
 1183ILE     CD 1503   4.380   6.530   3.969
 1183ILE    HD1 1504   4.437   6.552   3.879
 1183ILE    HD2 1505   4.389   6.423   3.984
 1183ILE    HD3 1506   4.275   6.548   3.948
 1183ILE      C 1507   4.369   6.988   4.018
 1183ILE      O 1508   4.334   7.063   4.110
 1184GLY      N 1509   4.430   7.038   3.910
 1184GLY      H 1510   4.453   6.976   3.834
 1184GLY     CA 1511   4.459   7.179   3.894
 1184GLY    HA1 1512   4.504   7.211   3.987
 1184GLY    HA2 1513   4.374   7.247   3.893
 1184GLY      C 1514   4.550   7.212   3.776
 1184GLY      O 1515   4.577   7.133   3.686
 1185VAL      N 1516   4.621   7.324   3.786
 1185VAL      H 1517   4.603   7.387   3.864
 1185VAL     CA 1518   4.725   7.369   3.696
 1185VAL     HA 1519   4.751   7.292   3.623
 1185VAL     CB 1520   4.672   7.485   3.612
 1185VAL     HB 1521   4.751   7.516   3.544
 1185VAL    CG1 1522   4.552   7.453   3.524
 1185VAL   HG11 1523   4.463   7.422   3.579
 1185VAL   HG12 1524   4.533   7.536   3.455
 1185VAL   HG13 1525   4.586   7.369   3.464
 1185VAL    CG2 1526   4.628   7.602   3.699
 1185VAL   HG21 1527   4.595   7.689   3.642
 1185VAL   HG22 1528   4.547   7.579   3.768
 1185VAL   HG23 1529   4.713   7.650   3.748
 1185VAL      C 1530   4.853   7.411   3.765
 1185VAL      O 1531   4.851   7.451   3.881
 1186SER      N 1532   4.958   7.415   3.682
 1186SER      H 1533   4.948   7.381   3.587
 1186SER     CA 1534   5.074   7.496   3.713
 1186SER     HA 1535   5.065   7.559   3.801
 1186SER     CB 1536   5.198   7.416   3.750
 1186SER    HB1 1537   5.268   7.491   3.786
 1186SER    HB2 1538   5.222   7.359   3.660
 1186SER     OG 1539   5.174   7.323   3.854
 1186SER     HG 1540   5.154   7.375   3.932
 1186SER      C 1541   5.103   7.589   3.596
 1186SER      O 1542   5.148   7.537   3.494
 1187LEU      N 1543   5.091   7.723   3.599
 1187LEU      H 1544   5.049   7.766   3.679
 1187LEU     CA 1545   5.107   7.814   3.487
 1187LEU     HA 1546   5.132   7.759   3.397
 1187LEU     CB 1547   4.970   7.879   3.474
 1187LEU    HB1 1548   4.983   7.945   3.388
 1187LEU    HB2 1549   4.950   7.937   3.565
 1187LEU     CG 1550   4.848   7.795   3.437
 1187LEU     HG 1551   4.818   7.744   3.529
 1187LEU    CD1 1552   4.726   7.881   3.406
 1187LEU   HD11 1553   4.634   7.822   3.401
 1187LEU   HD12 1554   4.711   7.945   3.494
 1187LEU   HD13 1555   4.738   7.945   3.319
 1187LEU    CD2 1556   4.876   7.698   3.323
 1187LEU   HD21 1557   4.960   7.632   3.347
 1187LEU   HD22 1558   4.787   7.637   3.306
 1187LEU   HD23 1559   4.893   7.763   3.237
 1187LEU      C 1560   5.216   7.920   3.493
 1187LEU      O 1561   5.253   7.986   3.396
 1188GLN      N 1562   5.279   7.938   3.609
 1188GLN      H 1563   5.266   7.872   3.685
 1188GLN     CA 1564   5.379   8.041   3.632
 1188GLN     HA 1565   5.340   8.114   3.561
 1188GLN     CB 1566   5.364   8.108   3.768
 1188GLN    HB1 1567   5.398   8.040   3.845
 1188GLN    HB2 1568   5.266   8.135   3.808
 1188GLN     CG 1569   5.448   8.233   3.795
 1188GLN    HG1 1570   5.552   8.200   3.791
 1188GLN    HG2 1571   5.436   8.261   3.900
 1188GLN     CD 1572   5.436   8.355   3.705
 1188GLN    OE1 1573   5.366   8.451   3.737
 1188GLN    NE2 1574   5.499   8.350   3.588
 1188GLN   HE21 1575   5.547   8.263   3.568
 1188GLN   HE22 1576   5.491   8.432   3.530
 1188GLN      C 1577   5.522   8.013   3.587
 1188GLN      O 1578   5.584   8.097   3.522
 1189SER      N 1579   5.576   7.897   3.624
 1189SER      H 1580   5.519   7.842   3.686
 1189SER     CA 1581   5.698   7.843   3.567
 1189SER     HA 1582   5.760   7.931   3.549
 1189SER     CB 1583   5.781   7.761   3.666
 1189SER    HB1 1584   5.728   7.667   3.685
 1189SER    HB2 1585   5.786   7.816   3.759
 1189SER     OG 1586   5.911   7.727   3.622
 1189SER     HG 1587   5.936   7.652   3.676
 1189SER      C 1588   5.670   7.760   3.443
 1189SER      O 1589   5.562   7.701   3.428
 1190LEU      N 1590   5.767   7.760   3.352
 1190LEU      H 1591   5.844   7.821   3.373
 1190LEU     CA 1592   5.769   7.668   3.239
 1190LEU     HA 1593   5.668   7.631   3.223
 1190LEU     CB 1594   5.814   7.740   3.112
 1190LEU    HB1 1595   5.785   7.686   3.022
 1190LEU    HB2 1596   5.922   7.728   3.109
 1190LEU     CG 1597   5.771   7.884   3.085
 1190LEU     HG 1598   5.812   7.947   3.164
 1190LEU    CD1 1599   5.850   7.948   2.971
 1190LEU   HD11 1600   5.840   8.056   2.961
 1190LEU   HD12 1601   5.957   7.925   2.976
 1190LEU   HD13 1602   5.811   7.918   2.874
 1190LEU    CD2 1603   5.622   7.906   3.064
 1190LEU   HD21 1604   5.611   8.009   3.032
 1190LEU   HD22 1605   5.572   7.846   2.988
 1190LEU   HD23 1606   5.582   7.891   3.164
 1190LEU      C 1607   5.851   7.543   3.264
 1190LEU      O 1608   5.947   7.538   3.340
 1191PRO      N 1609   5.820   7.429   3.202
 1191PRO     CD 1610   5.908   7.314   3.198
 1191PRO    HD1 1611   5.908   7.262   3.294
 1191PRO    HD2 1612   6.014   7.337   3.187
 1191PRO     CG 1613   5.868   7.222   3.083
 1191PRO    HG1 1614   5.855   7.121   3.124
 1191PRO    HG2 1615   5.947   7.212   3.009
 1191PRO     CB 1616   5.745   7.288   3.021
 1191PRO    HB1 1617   5.671   7.211   2.997
 1191PRO    HB2 1618   5.777   7.328   2.925
 1191PRO     CA 1619   5.710   7.407   3.110
 1191PRO     HA 1620   5.703   7.493   3.043
 1191PRO      C 1621   5.577   7.402   3.182
 1191PRO      O 1622   5.569   7.366   3.300
 1192ARG      N 1623   5.464   7.443   3.124
 1192ARG      H 1624   5.466   7.465   3.025
 1192ARG     CA 1625   5.344   7.467   3.202
 1192ARG     HA 1626   5.369   7.480   3.307
 1192ARG     CB 1627   5.265   7.585   3.148
 1192ARG    HB1 1628   5.175   7.593   3.208
 1192ARG    HB2 1629   5.234   7.557   3.047
 1192ARG     CG 1630   5.327   7.722   3.115
 1192ARG    HG1 1631   5.391   7.709   3.028
 1192ARG    HG2 1632   5.384   7.761   3.200
 1192ARG     CD 1633   5.219   7.823   3.082
 1192ARG    HD1 1634   5.183   7.877   3.170
 1192ARG    HD2 1635   5.140   7.769   3.030
 1192ARG     NE 1636   5.270   7.921   2.986
 1192ARG     HE 1637   5.260   7.899   2.888
 1192ARG     CZ 1638   5.331   8.035   3.023
 1192ARG    NH1 1639   5.344   8.084   3.146
 1192ARG   HH11 1640   5.309   8.025   3.220
 1192ARG   HH12 1641   5.388   8.173   3.164
 1192ARG    NH2 1642   5.372   8.106   2.917
 1192ARG   HH21 1643   5.365   8.055   2.830
 1192ARG   HH22 1644   5.413   8.198   2.929
 1192ARG      C 1645   5.266   7.337   3.184
 1192ARG      O 1646   5.285   7.254   3.096
 1193PHE      N 1647   5.180   7.318   3.284
 1193PHE      H 1648   5.161   7.390   3.352
 1193PHE     CA 1649   5.106   7.195   3.309
 1193PHE     HA 1650   5.121   7.126   3.227
 1193PHE     CB 1651   5.157   7.128   3.436
 1193PHE    HB1 1652   5.102   7.035   3.447
 1193PHE    HB2 1653   5.129   7.190   3.522
 1193PHE     CG 1654   5.304   7.107   3.460
 1193PHE    CD1 1655   5.347   7.092   3.592
 1193PHE    HD1 1656   5.276   7.099   3.673
 1193PHE    CE1 1657   5.481   7.058   3.616
 1193PHE    HE1 1658   5.501   7.039   3.720
 1193PHE     CZ 1659   5.577   7.040   3.516
 1193PHE     HZ 1660   5.674   7.001   3.545
 1193PHE    CE2 1661   5.530   7.059   3.386
 1193PHE    HE2 1662   5.599   7.045   3.303
 1193PHE    CD2 1663   5.397   7.090   3.356
 1193PHE    HD2 1664   5.374   7.099   3.251
 1193PHE      C 1665   4.959   7.224   3.337
 1193PHE      O 1666   4.922   7.321   3.402
 1194ILE      N 1667   4.879   7.122   3.304
 1194ILE      H 1668   4.925   7.062   3.237
 1194ILE     CA 1669   4.749   7.090   3.361
 1194ILE     HA 1670   4.716   7.151   3.445
 1194ILE     CB 1671   4.639   7.089   3.255
 1194ILE     HB 1672   4.661   7.005   3.191
 1194ILE    CG2 1673   4.504   7.080   3.327
 1194ILE   HG21 1674   4.490   6.984   3.375
 1194ILE   HG22 1675   4.499   7.154   3.406
 1194ILE   HG23 1676   4.417   7.089   3.262
 1194ILE    CG1 1677   4.632   7.209   3.160
 1194ILE   HG11 1678   4.733   7.245   3.143
 1194ILE   HG12 1679   4.583   7.294   3.207
 1194ILE     CD 1680   4.561   7.177   3.029
 1194ILE    HD1 1681   4.620   7.101   2.977
 1194ILE    HD2 1682   4.463   7.131   3.042
 1194ILE    HD3 1683   4.564   7.271   2.974
 1194ILE      C 1684   4.757   6.949   3.416
 1194ILE      O 1685   4.808   6.857   3.351
 1195LEU      N 1686   4.718   6.933   3.542
 1195LEU      H 1687   4.664   7.006   3.586
 1195LEU     CA 1688   4.729   6.808   3.615
 1195LEU     HA 1689   4.790   6.740   3.555
 1195LEU     CB 1690   4.802   6.831   3.747
 1195LEU    HB1 1691   4.830   6.732   3.785
 1195LEU    HB2 1692   4.744   6.874   3.828
 1195LEU     CG 1693   4.934   6.908   3.754
 1195LEU     HG 1694   4.990   6.891   3.662
 1195LEU    CD1 1695   4.917   7.059   3.771
 1195LEU   HD11 1696   4.850   7.092   3.850
 1195LEU   HD12 1697   5.011   7.110   3.792
 1195LEU   HD13 1698   4.872   7.105   3.683
 1195LEU    CD2 1699   5.014   6.861   3.875
 1195LEU   HD21 1700   4.954   6.850   3.966
 1195LEU   HD22 1701   5.056   6.762   3.859
 1195LEU   HD23 1702   5.091   6.936   3.894
 1195LEU      C 1703   4.599   6.733   3.636
 1195LEU      O 1704   4.507   6.792   3.692
 1196LEU      N 1705   4.588   6.611   3.583
 1196LEU      H 1706   4.673   6.567   3.550
 1196LEU     CA 1707   4.461   6.542   3.576
 1196LEU     HA 1708   4.384   6.596   3.632
 1196LEU     CB 1709   4.420   6.518   3.431
 1196LEU    HB1 1710   4.329   6.458   3.426
 1196LEU    HB2 1711   4.502   6.462   3.387
 1196LEU     CG 1712   4.415   6.638   3.337
 1196LEU     HG 1713   4.518   6.675   3.328
 1196LEU    CD1 1714   4.370   6.596   3.197
 1196LEU   HD11 1715   4.358   6.678   3.126
 1196LEU   HD12 1716   4.436   6.519   3.157
 1196LEU   HD13 1717   4.274   6.547   3.213
 1196LEU    CD2 1718   4.329   6.750   3.394
 1196LEU   HD21 1719   4.367   6.779   3.492
 1196LEU   HD22 1720   4.326   6.837   3.329
 1196LEU   HD23 1721   4.226   6.713   3.400
 1196LEU      C 1722   4.472   6.404   3.639
 1196LEU      O 1723   4.585   6.366   3.669
 1197GLU      N 1724   4.362   6.330   3.650
 1197GLU      H 1725   4.271   6.362   3.618
 1197GLU     CA 1726   4.364   6.192   3.696
 1197GLU     HA 1727   4.433   6.195   3.780
 1197GLU     CB 1728   4.224   6.142   3.732
 1197GLU    HB1 1729   4.178   6.216   3.797
 1197GLU    HB2 1730   4.238   6.046   3.781
 1197GLU     CG 1731   4.132   6.141   3.611
 1197GLU    HG1 1732   4.162   6.104   3.513
 1197GLU    HG2 1733   4.103   6.245   3.595
 1197GLU     CD 1734   4.001   6.068   3.640
 1197GLU    OE1 1735   3.889   6.115   3.612
 1197GLU    OE2 1736   4.011   5.951   3.683
 1197GLU      C 1737   4.434   6.099   3.598
 1197GLU      O 1738   4.429   6.111   3.476
 1198LEU      N 1739   4.505   6.003   3.658
 1198LEU      H 1740   4.513   5.999   3.758
 1198LEU     CA 1741   4.566   5.892   3.587
 1198LEU     HA 1742   4.619   5.934   3.502
 1198LEU     CB 1743   4.680   5.822   3.660
 1198LEU    HB1 1744   4.636   5.790   3.754
 1198LEU    HB2 1745   4.761   5.892   3.680
 1198LEU     CG 1746   4.751   5.709   3.585
 1198LEU     HG 1747   4.677   5.643   3.539
 1198LEU    CD1 1748   4.845   5.763   3.478
 1198LEU   HD11 1749   4.911   5.692   3.427
 1198LEU   HD12 1750   4.794   5.823   3.403
 1198LEU   HD13 1751   4.913   5.833   3.525
 1198LEU    CD2 1752   4.836   5.627   3.681
 1198LEU   HD21 1753   4.769   5.586   3.756
 1198LEU   HD22 1754   4.883   5.548   3.621
 1198LEU   HD23 1755   4.904   5.690   3.738
 1198LEU      C 1756   4.466   5.795   3.526
 1198LEU      O 1757   4.400   5.721   3.599
 1199MET      N 1758   4.455   5.789   3.393
 1199MET      H 1759   4.519   5.851   3.345
 1199MET     CA 1760   4.380   5.693   3.315
 1199MET     HA 1761   4.311   5.644   3.383
 1199MET     CB 1762   4.315   5.758   3.193
 1199MET    HB1 1763   4.265   5.683   3.131
 1199MET    HB2 1764   4.391   5.796   3.125
 1199MET     CG 1765   4.228   5.875   3.238
 1199MET    HG1 1766   4.192   5.926   3.148
 1199MET    HG2 1767   4.294   5.947   3.285
 1199MET     SD 1768   4.104   5.828   3.361
 1199MET     CE 1769   3.962   5.787   3.257
 1199MET    HE1 1770   3.873   5.782   3.320
 1199MET    HE2 1771   3.935   5.871   3.192
 1199MET    HE3 1772   3.975   5.700   3.193
 1199MET      C 1773   4.474   5.579   3.278
 1199MET      O 1774   4.524   5.565   3.167
 1200ALA      N 1775   4.498   5.491   3.376
 1200ALA      H 1776   4.447   5.505   3.462
 1200ALA     CA 1777   4.581   5.373   3.368
 1200ALA     HA 1778   4.668   5.398   3.308
 1200ALA     CB 1779   4.623   5.342   3.511
 1200ALA    HB1 1780   4.658   5.435   3.556
 1200ALA    HB2 1781   4.542   5.299   3.570
 1200ALA    HB3 1782   4.710   5.276   3.501
 1200ALA      C 1783   4.527   5.256   3.287
 1200ALA      O 1784   4.591   5.151   3.300
 1201GLY      N 1785   4.426   5.271   3.201
 1201GLY      H 1786   4.379   5.359   3.197
 1201GLY     CA 1787   4.391   5.180   3.094
 1201GLY    HA1 1788   4.286   5.151   3.100
 1201GLY    HA2 1789   4.469   5.103   3.090
 1201GLY      C 1790   4.421   5.232   2.954
 1201GLY      O 1791   4.384   5.166   2.857
 1202GLY      N 1792   4.469   5.355   2.935
 1202GLY      H 1793   4.490   5.403   3.021
 1202GLY     CA 1794   4.485   5.431   2.813
 1202GLY    HA1 1795   4.544   5.373   2.741
 1202GLY    HA2 1796   4.538   5.524   2.833
 1202GLY      C 1797   4.355   5.470   2.745
 1202GLY      O 1798   4.250   5.492   2.805
 1203ASP      N 1799   4.353   5.463   2.612
 1203ASP      H 1800   4.435   5.452   2.554
 1203ASP     CA 1801   4.230   5.477   2.536
 1203ASP     HA 1802   4.177   5.552   2.595
 1203ASP     CB 1803   4.261   5.533   2.397
 1203ASP    HB1 1804   4.274   5.640   2.387
 1203ASP    HB2 1805   4.170   5.520   2.339
 1203ASP     CG 1806   4.373   5.465   2.319
 1203ASP    OD1 1807   4.362   5.424   2.202
 1203ASP    OD2 1808   4.488   5.459   2.368
 1203ASP      C 1809   4.146   5.350   2.532
 1203ASP      O 1810   4.198   5.242   2.505
 1204LEU      N 1811   4.014   5.366   2.526
 1204LEU      H 1812   3.972   5.457   2.537
 1204LEU     CA 1813   3.925   5.259   2.485
 1204LEU     HA 1814   3.934   5.188   2.567
 1204LEU     CB 1815   3.785   5.320   2.488
 1204LEU    HB1 1816   3.787   5.401   2.415
 1204LEU    HB2 1817   3.769   5.363   2.587
 1204LEU     CG 1818   3.666   5.228   2.460
 1204LEU     HG 1819   3.668   5.211   2.353
 1204LEU    CD1 1820   3.651   5.097   2.537
 1204LEU   HD11 1821   3.739   5.034   2.524
 1204LEU   HD12 1822   3.626   5.113   2.642
 1204LEU   HD13 1823   3.563   5.040   2.505
 1204LEU    CD2 1824   3.537   5.306   2.485
 1204LEU   HD21 1825   3.450   5.249   2.454
 1204LEU   HD22 1826   3.534   5.331   2.591
 1204LEU   HD23 1827   3.532   5.399   2.427
 1204LEU      C 1828   3.956   5.202   2.347
 1204LEU      O 1829   3.940   5.081   2.330
 1205LYS      N 1830   4.000   5.277   2.246
 1205LYS      H 1831   4.011   5.376   2.263
 1205LYS     CA 1832   4.010   5.236   2.108
 1205LYS     HA 1833   3.916   5.203   2.064
 1205LYS     CB 1834   4.054   5.352   2.020
 1205LYS    HB1 1835   4.156   5.378   2.048
 1205LYS    HB2 1836   3.986   5.436   2.036
 1205LYS     CG 1837   4.051   5.309   1.874
 1205LYS    HG1 1838   3.949   5.279   1.852
 1205LYS    HG2 1839   4.112   5.222   1.848
 1205LYS     CD 1840   4.094   5.420   1.778
 1205LYS    HD1 1841   4.189   5.455   1.821
 1205LYS    HD2 1842   4.020   5.499   1.773
 1205LYS     CE 1843   4.115   5.370   1.635
 1205LYS    HE1 1844   4.022   5.339   1.587
 1205LYS    HE2 1845   4.174   5.278   1.633
 1205LYS     NZ 1846   4.182   5.464   1.545
 1205LYS    HZ1 1847   4.242   5.525   1.599
 1205LYS    HZ2 1848   4.234   5.420   1.470
 1205LYS    HZ3 1849   4.117   5.530   1.506
 1205LYS      C 1850   4.108   5.120   2.091
 1205LYS      O 1851   4.077   5.023   2.023
 1206SER      N 1852   4.225   5.134   2.154
 1206SER      H 1853   4.245   5.222   2.200
 1206SER     CA 1854   4.333   5.038   2.162
 1206SER     HA 1855   4.340   4.999   2.060
 1206SER     CB 1856   4.468   5.098   2.200
 1206SER    HB1 1857   4.535   5.013   2.206
 1206SER    HB2 1858   4.458   5.139   2.300
 1206SER     OG 1859   4.520   5.196   2.113
 1206SER     HG 1860   4.470   5.276   2.129
 1206SER      C 1861   4.296   4.927   2.259
 1206SER      O 1862   4.300   4.809   2.222
 1207PHE      N 1863   4.233   4.963   2.371
 1207PHE      H 1864   4.221   5.062   2.389
 1207PHE     CA 1865   4.196   4.863   2.468
 1207PHE     HA 1866   4.275   4.808   2.518
 1207PHE     CB 1867   4.126   4.925   2.589
 1207PHE    HB1 1868   4.052   4.998   2.556
 1207PHE    HB2 1869   4.199   4.988   2.639
 1207PHE     CG 1870   4.057   4.833   2.686
 1207PHE    CD1 1871   4.130   4.763   2.783
 1207PHE    HD1 1872   4.234   4.790   2.797
 1207PHE    CE1 1873   4.062   4.662   2.851
 1207PHE    HE1 1874   4.116   4.616   2.932
 1207PHE     CZ 1875   3.922   4.649   2.843
 1207PHE     HZ 1876   3.867   4.585   2.911
 1207PHE    CE2 1877   3.854   4.714   2.740
 1207PHE    HE2 1878   3.747   4.703   2.728
 1207PHE    CD2 1879   3.918   4.819   2.673
 1207PHE    HD2 1880   3.871   4.864   2.587
 1207PHE      C 1881   4.107   4.749   2.419
 1207PHE      O 1882   4.130   4.634   2.456
 1208LEU      N 1883   4.015   4.785   2.330
 1208LEU      H 1884   4.002   4.884   2.313
 1208LEU     CA 1885   3.923   4.696   2.262
 1208LEU     HA 1886   3.864   4.639   2.334
 1208LEU     CB 1887   3.830   4.778   2.172
 1208LEU    HB1 1888   3.780   4.719   2.096
 1208LEU    HB2 1889   3.893   4.850   2.120
 1208LEU     CG 1890   3.721   4.855   2.246
 1208LEU     HG 1891   3.759   4.911   2.332
 1208LEU    CD1 1892   3.654   4.939   2.138
 1208LEU   HD11 1893   3.576   4.999   2.185
 1208LEU   HD12 1894   3.729   5.000   2.088
 1208LEU   HD13 1895   3.617   4.871   2.061
 1208LEU    CD2 1896   3.607   4.773   2.304
 1208LEU   HD21 1897   3.566   4.706   2.227
 1208LEU   HD22 1898   3.653   4.713   2.382
 1208LEU   HD23 1899   3.534   4.840   2.350
 1208LEU      C 1900   3.993   4.591   2.177
 1208LEU      O 1901   3.947   4.478   2.162
 1209ARG      N 1902   4.112   4.625   2.127
 1209ARG      H 1903   4.154   4.715   2.146
 1209ARG     CA 1904   4.186   4.540   2.036
 1209ARG     HA 1905   4.110   4.476   1.991
 1209ARG     CB 1906   4.251   4.623   1.926
 1209ARG    HB1 1907   4.296   4.557   1.852
 1209ARG    HB2 1908   4.337   4.677   1.966
 1209ARG     CG 1909   4.145   4.712   1.862
 1209ARG    HG1 1910   4.095   4.778   1.934
 1209ARG    HG2 1911   4.073   4.645   1.815
 1209ARG     CD 1912   4.199   4.814   1.762
 1209ARG    HD1 1913   4.121   4.889   1.754
 1209ARG    HD2 1914   4.226   4.772   1.665
 1209ARG     NE 1915   4.308   4.890   1.824
 1209ARG     HE 1916   4.360   4.840   1.894
 1209ARG     CZ 1917   4.370   4.991   1.761
 1209ARG    NH1 1918   4.334   5.045   1.643
 1209ARG   HH11 1919   4.253   5.006   1.597
 1209ARG   HH12 1920   4.392   5.116   1.601
 1209ARG    NH2 1921   4.482   5.039   1.816
 1209ARG   HH21 1922   4.523   4.992   1.896
 1209ARG   HH22 1923   4.534   5.119   1.785
 1209ARG      C 1924   4.290   4.451   2.102
 1209ARG      O 1925   4.331   4.357   2.035
 1210GLU      N 1926   4.342   4.482   2.221
 1210GLU      H 1927   4.331   4.577   2.255
 1210GLU     CA 1928   4.439   4.405   2.296
 1210GLU     HA 1929   4.484   4.332   2.228
 1210GLU     CB 1930   4.549   4.499   2.344
 1210GLU    HB1 1931   4.572   4.572   2.266
 1210GLU    HB2 1932   4.641   4.445   2.367
 1210GLU     CG 1933   4.507   4.585   2.463
 1210GLU    HG1 1934   4.500   4.514   2.546
 1210GLU    HG2 1935   4.413   4.634   2.439
 1210GLU     CD 1936   4.612   4.687   2.503
 1210GLU    OE1 1937   4.601   4.748   2.612
 1210GLU    OE2 1938   4.713   4.707   2.432
 1210GLU      C 1939   4.370   4.319   2.400
 1210GLU      O 1940   4.418   4.208   2.424
 1211THR      N 1941   4.251   4.352   2.450
 1211THR      H 1942   4.205   4.436   2.417
 1211THR     CA 1943   4.181   4.291   2.561
 1211THR     HA 1944   4.244   4.217   2.611
 1211THR     CB 1945   4.147   4.393   2.669
 1211THR     HB 1946   4.050   4.439   2.648
 1211THR    CG2 1947   4.149   4.324   2.805
 1211THR   HG21 1948   4.078   4.241   2.811
 1211THR   HG22 1949   4.245   4.289   2.843
 1211THR   HG23 1950   4.110   4.393   2.880
 1211THR    OG1 1951   4.248   4.491   2.670
 1211THR    HG1 1952   4.230   4.550   2.597
 1211THR      C 1953   4.066   4.199   2.523
 1211THR      O 1954   3.966   4.187   2.594
 1212ARG      N 1955   4.077   4.142   2.403
 1212ARG      H 1956   4.166   4.161   2.359
 1212ARG     CA 1957   3.981   4.053   2.342
 1212ARG     HA 1958   3.881   4.093   2.360
 1212ARG     CB 1959   4.009   4.036   2.193
 1212ARG    HB1 1960   3.954   3.953   2.150
 1212ARG    HB2 1961   4.114   4.014   2.175
 1212ARG     CG 1962   3.976   4.164   2.116
 1212ARG    HG1 1963   4.043   4.241   2.155
 1212ARG    HG2 1964   3.871   4.184   2.136
 1212ARG     CD 1965   4.010   4.136   1.970
 1212ARG    HD1 1966   3.959   4.047   1.933
 1212ARG    HD2 1967   4.117   4.116   1.965
 1212ARG     NE 1968   3.979   4.251   1.885
 1212ARG     HE 1969   3.916   4.325   1.909
 1212ARG     CZ 1970   4.031   4.268   1.763
 1212ARG    NH1 1971   4.097   4.171   1.697
 1212ARG   HH11 1972   4.105   4.083   1.745
 1212ARG   HH12 1973   4.125   4.181   1.601
 1212ARG    NH2 1974   4.014   4.386   1.701
 1212ARG   HH21 1975   3.954   4.454   1.746
 1212ARG   HH22 1976   4.045   4.397   1.606
 1212ARG      C 1977   3.984   3.916   2.408
 1212ARG      O 1978   4.092   3.871   2.446
 1213PRO      N 1979   3.875   3.841   2.429
 1213PRO     CD 1980   3.740   3.892   2.418
 1213PRO    HD1 1981   3.728   3.951   2.328
 1213PRO    HD2 1982   3.738   3.957   2.506
 1213PRO     CG 1983   3.649   3.770   2.421
 1213PRO    HG1 1984   3.663   3.711   2.330
 1213PRO    HG2 1985   3.545   3.799   2.435
 1213PRO     CB 1986   3.722   3.689   2.528
 1213PRO    HB1 1987   3.696   3.583   2.527
 1213PRO    HB2 1988   3.686   3.726   2.624
 1213PRO     CA 1989   3.870   3.713   2.497
 1213PRO     HA 1990   3.912   3.708   2.597
 1213PRO      C 1991   3.936   3.607   2.409
 1213PRO      O 1992   3.938   3.615   2.287
 1214ARG      N 1993   4.007   3.513   2.473
 1214ARG      H 1994   4.010   3.528   2.573
 1214ARG     CA 1995   4.097   3.418   2.412
 1214ARG     HA 1996   4.080   3.431   2.305
 1214ARG     CB 1997   4.240   3.455   2.450
 1214ARG    HB1 1998   4.313   3.383   2.412
 1214ARG    HB2 1999   4.251   3.464   2.558
 1214ARG     CG 2000   4.270   3.590   2.385
 1214ARG    HG1 2001   4.234   3.674   2.444
 1214ARG    HG2 2002   4.231   3.593   2.283
 1214ARG     CD 2003   4.421   3.608   2.370
 1214ARG    HD1 2004   4.464   3.534   2.303
 1214ARG    HD2 2005   4.470   3.590   2.465
 1214ARG     NE 2006   4.456   3.737   2.311
 1214ARG     HE 2007   4.444   3.732   2.211
 1214ARG     CZ 2008   4.484   3.853   2.374
 1214ARG    NH1 2009   4.488   3.965   2.301
 1214ARG   HH11 2010   4.472   3.959   2.202
 1214ARG   HH12 2011   4.487   4.058   2.341
 1214ARG    NH2 2012   4.503   3.864   2.506
 1214ARG   HH21 2013   4.499   3.777   2.558
 1214ARG   HH22 2014   4.544   3.945   2.549
 1214ARG      C 2015   4.049   3.277   2.446
 1214ARG      O 2016   3.977   3.259   2.544
 1215PRO      N 2017   4.097   3.174   2.377
 1215PRO     CD 2018   4.182   3.185   2.261
 1215PRO    HD1 2019   4.287   3.188   2.291
 1215PRO    HD2 2020   4.160   3.274   2.201
 1215PRO     CG 2021   4.153   3.063   2.174
 1215PRO    HG1 2022   4.240   3.042   2.112
 1215PRO    HG2 2023   4.063   3.086   2.117
 1215PRO     CB 2024   4.126   2.963   2.286
 1215PRO    HB1 2025   4.220   2.937   2.335
 1215PRO    HB2 2026   4.078   2.877   2.238
 1215PRO     CA 2027   4.041   3.040   2.387
 1215PRO     HA 2028   3.935   3.043   2.363
 1215PRO      C 2029   4.049   2.961   2.516
 1215PRO      O 2030   3.985   2.857   2.530
 1216SER      N 2031   4.128   3.003   2.615
 1216SER      H 2032   4.180   3.087   2.592
 1216SER     CA 2033   4.130   2.957   2.752
 1216SER     HA 2034   4.055   2.886   2.785
 1216SER     CB 2035   4.257   2.875   2.771
 1216SER    HB1 2036   4.258   2.797   2.695
 1216SER    HB2 2037   4.249   2.832   2.871
 1216SER     OG 2038   4.375   2.951   2.758
 1216SER     HG 2039   4.361   3.015   2.688
 1216SER      C 2040   4.123   3.069   2.855
 1216SER      O 2041   4.105   3.041   2.974
 1217GLN      N 2042   4.125   3.197   2.818
 1217GLN      H 2043   4.153   3.215   2.722
 1217GLN     CA 2044   4.064   3.310   2.883
 1217GLN     HA 2045   4.030   3.288   2.984
 1217GLN     CB 2046   4.179   3.410   2.887
 1217GLN    HB1 2047   4.152   3.511   2.918
 1217GLN    HB2 2048   4.221   3.429   2.788
 1217GLN     CG 2049   4.284   3.371   2.990
 1217GLN    HG1 2050   4.365   3.444   2.983
 1217GLN    HG2 2051   4.310   3.269   2.962
 1217GLN     CD 2052   4.235   3.370   3.134
 1217GLN    OE1 2053   4.145   3.441   3.178
 1217GLN    NE2 2054   4.308   3.305   3.225
 1217GLN   HE21 2055   4.374   3.240   3.184
 1217GLN   HE22 2056   4.280   3.298   3.322
 1217GLN      C 2057   3.942   3.371   2.815
 1217GLN      O 2058   3.946   3.478   2.755
 1218PRO      N 2059   3.828   3.302   2.814
 1218PRO     CD 2060   3.797   3.170   2.865
 1218PRO    HD1 2061   3.811   3.159   2.973
 1218PRO    HD2 2062   3.862   3.098   2.815
 1218PRO     CG 2063   3.652   3.133   2.838
 1218PRO    HG1 2064   3.587   3.157   2.922
 1218PRO    HG2 2065   3.623   3.034   2.803
 1218PRO     CB 2066   3.618   3.223   2.719
 1218PRO    HB1 2067   3.510   3.236   2.721
 1218PRO    HB2 2068   3.649   3.189   2.620
 1218PRO     CA 2069   3.700   3.345   2.760
 1218PRO     HA 2070   3.712   3.395   2.664
 1218PRO      C 2071   3.624   3.435   2.856
 1218PRO      O 2072   3.530   3.498   2.807
 1219SER      N 2073   3.662   3.446   2.983
 1219SER      H 2074   3.747   3.398   3.009
 1219SER     CA 2075   3.589   3.524   3.082
 1219SER     HA 2076   3.490   3.550   3.044
 1219SER     CB 2077   3.573   3.455   3.217
 1219SER    HB1 2078   3.481   3.487   3.265
 1219SER    HB2 2079   3.660   3.480   3.278
 1219SER     OG 2080   3.564   3.315   3.206
 1219SER     HG 2081   3.653   3.297   3.236
 1219SER      C 2082   3.655   3.655   3.121
 1219SER      O 2083   3.618   3.712   3.224
 1220SER      N 2084   3.759   3.694   3.047
 1220SER      H 2085   3.786   3.646   2.963
 1220SER     CA 2086   3.840   3.813   3.068
 1220SER     HA 2087   3.877   3.833   3.168
 1220SER     CB 2088   3.963   3.787   2.980
 1220SER    HB1 2089   4.005   3.699   3.029
 1220SER    HB2 2090   4.033   3.869   2.992
 1220SER     OG 2091   3.940   3.762   2.844
 1220SER     HG 2092   4.016   3.776   2.788
 1220SER      C 2093   3.766   3.938   3.024
 1220SER      O 2094   3.800   4.043   3.079
 1221LEU      N 2095   3.671   3.925   2.931
 1221LEU      H 2096   3.647   3.837   2.888
 1221LEU     CA 2097   3.586   4.034   2.889
 1221LEU     HA 2098   3.558   4.107   2.965
 1221LEU     CB 2099   3.649   4.106   2.771
 1221LEU    HB1 2100   3.657   4.038   2.686
 1221LEU    HB2 2101   3.749   4.138   2.801
 1221LEU     CG 2102   3.587   4.242   2.739
 1221LEU     HG 2103   3.479   4.226   2.735
 1221LEU    CD1 2104   3.618   4.350   2.841
 1221LEU   HD11 2105   3.723   4.376   2.842
 1221LEU   HD12 2106   3.578   4.449   2.817
 1221LEU   HD13 2107   3.575   4.320   2.937
 1221LEU    CD2 2108   3.617   4.285   2.596
 1221LEU   HD21 2109   3.722   4.260   2.584
 1221LEU   HD22 2110   3.556   4.231   2.524
 1221LEU   HD23 2111   3.593   4.391   2.587
 1221LEU      C 2112   3.451   3.973   2.850
 1221LEU      O 2113   3.443   3.861   2.801
 1222ALA      N 2114   3.341   4.046   2.869
 1222ALA      H 2115   3.343   4.133   2.920
 1222ALA     CA 2116   3.209   3.987   2.852
 1222ALA     HA 2117   3.215   3.913   2.772
 1222ALA     CB 2118   3.184   3.918   2.986
 1222ALA    HB1 2119   3.261   3.847   3.018
 1222ALA    HB2 2120   3.169   3.989   3.067
 1222ALA    HB3 2121   3.100   3.850   2.974
 1222ALA      C 2122   3.104   4.091   2.818
 1222ALA      O 2123   3.141   4.208   2.813
 1223MET      N 2124   2.985   4.042   2.782
 1223MET      H 2125   2.969   3.942   2.784
 1223MET     CA 2126   2.878   4.128   2.733
 1223MET     HA 2127   2.905   4.174   2.638
 1223MET     CB 2128   2.749   4.049   2.711
 1223MET    HB1 2129   2.722   3.986   2.795
 1223MET    HB2 2130   2.779   3.991   2.624
 1223MET     CG 2131   2.630   4.143   2.690
 1223MET    HG1 2132   2.608   4.200   2.780
 1223MET    HG2 2133   2.551   4.070   2.670
 1223MET     SD 2134   2.642   4.258   2.551
 1223MET     CE 2135   2.679   4.157   2.405
 1223MET    HE1 2136   2.619   4.066   2.393
 1223MET    HE2 2137   2.669   4.228   2.323
 1223MET    HE3 2138   2.786   4.140   2.416
 1223MET      C 2139   2.848   4.236   2.836
 1223MET      O 2140   2.829   4.351   2.800
 1224LEU      N 2141   2.852   4.200   2.965
 1224LEU      H 2142   2.857   4.101   2.984
 1224LEU     CA 2143   2.834   4.292   3.075
 1224LEU     HA 2144   2.752   4.358   3.046
 1224LEU     CB 2145   2.774   4.223   3.197
 1224LEU    HB1 2146   2.844   4.148   3.235
 1224LEU    HB2 2147   2.691   4.166   3.154
 1224LEU     CG 2148   2.727   4.301   3.319
 1224LEU     HG 2149   2.811   4.345   3.373
 1224LEU    CD1 2150   2.618   4.403   3.288
 1224LEU   HD11 2151   2.654   4.488   3.229
 1224LEU   HD12 2152   2.529   4.353   3.248
 1224LEU   HD13 2153   2.590   4.448   3.383
 1224LEU    CD2 2154   2.659   4.200   3.411
 1224LEU   HD21 2155   2.633   4.255   3.501
 1224LEU   HD22 2156   2.568   4.152   3.374
 1224LEU   HD23 2157   2.731   4.123   3.442
 1224LEU      C 2158   2.948   4.391   3.096
 1224LEU      O 2159   2.915   4.500   3.144
 1225ASP      N 2160   3.072   4.369   3.054
 1225ASP      H 2161   3.105   4.279   3.023
 1225ASP     CA 2162   3.172   4.474   3.046
 1225ASP     HA 2163   3.164   4.523   3.143
 1225ASP     CB 2164   3.312   4.422   3.015
 1225ASP    HB1 2165   3.379   4.507   3.006
 1225ASP    HB2 2166   3.321   4.369   2.920
 1225ASP     CG 2167   3.360   4.322   3.119
 1225ASP    OD1 2168   3.338   4.202   3.090
 1225ASP    OD2 2169   3.437   4.355   3.211
 1225ASP      C 2170   3.138   4.576   2.938
 1225ASP      O 2171   3.161   4.695   2.959
 1226LEU      N 2172   3.084   4.538   2.823
 1226LEU      H 2173   3.052   4.442   2.816
 1226LEU     CA 2174   3.058   4.631   2.715
 1226LEU     HA 2175   3.139   4.700   2.688
 1226LEU     CB 2176   3.032   4.546   2.591
 1226LEU    HB1 2177   3.006   4.623   2.519
 1226LEU    HB2 2178   2.946   4.483   2.614
 1226LEU     CG 2179   3.153   4.474   2.534
 1226LEU     HG 2180   3.164   4.383   2.592
 1226LEU    CD1 2181   3.117   4.435   2.391
 1226LEU   HD11 2182   3.034   4.364   2.392
 1226LEU   HD12 2183   3.103   4.520   2.324
 1226LEU   HD13 2184   3.205   4.384   2.352
 1226LEU    CD2 2185   3.278   4.561   2.523
 1226LEU   HD21 2186   3.253   4.667   2.513
 1226LEU   HD22 2187   3.334   4.546   2.616
 1226LEU   HD23 2188   3.337   4.544   2.433
 1226LEU      C 2189   2.941   4.719   2.756
 1226LEU      O 2190   2.945   4.839   2.728
 1227LEU      N 2191   2.844   4.664   2.830
 1227LEU      H 2192   2.849   4.565   2.851
 1227LEU     CA 2193   2.727   4.739   2.871
 1227LEU     HA 2194   2.688   4.801   2.790
 1227LEU     CB 2195   2.619   4.643   2.921
 1227LEU    HB1 2196   2.554   4.712   2.974
 1227LEU    HB2 2197   2.668   4.569   2.983
 1227LEU     CG 2198   2.547   4.574   2.805
 1227LEU     HG 2199   2.616   4.522   2.739
 1227LEU    CD1 2200   2.465   4.460   2.865
 1227LEU   HD11 2201   2.398   4.494   2.944
 1227LEU   HD12 2202   2.401   4.420   2.787
 1227LEU   HD13 2203   2.532   4.382   2.902
 1227LEU    CD2 2204   2.464   4.665   2.715
 1227LEU   HD21 2205   2.405   4.603   2.648
 1227LEU   HD22 2206   2.388   4.718   2.773
 1227LEU   HD23 2207   2.520   4.740   2.659
 1227LEU      C 2208   2.773   4.837   2.977
 1227LEU      O 2209   2.734   4.953   2.968
 1228HIS      N 2210   2.875   4.811   3.059
 1228HIS      H 2211   2.913   4.718   3.065
 1228HIS     CA 2212   2.927   4.902   3.159
 1228HIS     HA 2213   2.844   4.952   3.209
 1228HIS     CB 2214   3.002   4.825   3.267
 1228HIS    HB1 2215   3.080   4.893   3.300
 1228HIS    HB2 2216   3.052   4.740   3.221
 1228HIS     CG 2217   2.922   4.776   3.385
 1228HIS    ND1 2218   2.969   4.786   3.516
 1228HIS    CE1 2219   2.865   4.757   3.594
 1228HIS    HE1 2220   2.861   4.768   3.702
 1228HIS    NE2 2221   2.757   4.719   3.524
 1228HIS    HE2 2222   2.668   4.692   3.563
 1228HIS    CD2 2223   2.791   4.736   3.391
 1228HIS    HD2 2224   2.726   4.718   3.307
 1228HIS      C 2225   3.008   5.017   3.099
 1228HIS      O 2226   2.971   5.130   3.128
 1229VAL      N 2227   3.088   4.992   2.994
 1229VAL      H 2228   3.101   4.895   2.972
 1229VAL     CA 2229   3.139   5.100   2.912
 1229VAL     HA 2230   3.184   5.172   2.981
 1229VAL     CB 2231   3.234   5.057   2.801
 1229VAL     HB 2232   3.176   4.996   2.731
 1229VAL    CG1 2233   3.309   5.170   2.731
 1229VAL   HG11 2234   3.392   5.203   2.793
 1229VAL   HG12 2235   3.347   5.123   2.640
 1229VAL   HG13 2236   3.241   5.250   2.699
 1229VAL    CG2 2237   3.351   4.969   2.844
 1229VAL   HG21 2238   3.415   4.937   2.761
 1229VAL   HG22 2239   3.432   5.013   2.901
 1229VAL   HG23 2240   3.323   4.884   2.907
 1229VAL      C 2241   3.026   5.173   2.840
 1229VAL      O 2242   3.023   5.296   2.847
 1230ALA      N 2243   2.935   5.114   2.763
 1230ALA      H 2244   2.948   5.014   2.752
 1230ALA     CA 2245   2.840   5.186   2.682
 1230ALA     HA 2246   2.904   5.245   2.615
 1230ALA     CB 2247   2.756   5.085   2.604
 1230ALA    HB1 2248   2.819   5.017   2.547
 1230ALA    HB2 2249   2.699   5.020   2.670
 1230ALA    HB3 2250   2.690   5.133   2.532
 1230ALA      C 2251   2.755   5.276   2.771
 1230ALA      O 2252   2.719   5.386   2.730
 1231ARG      N 2253   2.711   5.231   2.889
 1231ARG      H 2254   2.728   5.134   2.911
 1231ARG     CA 2255   2.646   5.305   2.995
 1231ARG     HA 2256   2.553   5.344   2.953
 1231ARG     CB 2257   2.600   5.206   3.102
 1231ARG    HB1 2258   2.687   5.145   3.127
 1231ARG    HB2 2259   2.523   5.144   3.057
 1231ARG     CG 2260   2.530   5.264   3.225
 1231ARG    HG1 2261   2.471   5.182   3.266
 1231ARG    HG2 2262   2.466   5.348   3.199
 1231ARG     CD 2263   2.626   5.319   3.330
 1231ARG    HD1 2264   2.572   5.320   3.425
 1231ARG    HD2 2265   2.642   5.425   3.311
 1231ARG     NE 2266   2.751   5.246   3.355
 1231ARG     HE 2267   2.835   5.293   3.326
 1231ARG     CZ 2268   2.776   5.137   3.428
 1231ARG    NH1 2269   2.678   5.068   3.487
 1231ARG   HH11 2270   2.586   5.106   3.476
 1231ARG   HH12 2271   2.700   4.981   3.535
 1231ARG    NH2 2272   2.901   5.092   3.446
 1231ARG   HH21 2273   2.966   5.165   3.418
 1231ARG   HH22 2274   2.928   5.002   3.484
 1231ARG      C 2275   2.730   5.414   3.061
 1231ARG      O 2276   2.683   5.526   3.077
 1232ASP      N 2277   2.859   5.389   3.084
 1232ASP      H 2278   2.886   5.293   3.076
 1232ASP     CA 2279   2.955   5.489   3.129
 1232ASP     HA 2280   2.911   5.535   3.218
 1232ASP     CB 2281   3.096   5.442   3.162
 1232ASP    HB1 2282   3.156   5.530   3.190
 1232ASP    HB2 2283   3.142   5.393   3.076
 1232ASP     CG 2284   3.110   5.342   3.275
 1232ASP    OD1 2285   3.013   5.327   3.353
 1232ASP    OD2 2286   3.225   5.299   3.299
 1232ASP      C 2287   2.962   5.610   3.037
 1232ASP      O 2288   2.933   5.721   3.080
 1233ILE      N 2289   2.979   5.588   2.906
 1233ILE      H 2290   3.004   5.493   2.882
 1233ILE     CA 2291   2.999   5.695   2.811
 1233ILE     HA 2292   3.065   5.766   2.861
 1233ILE     CB 2293   3.065   5.646   2.682
 1233ILE     HB 2294   3.000   5.572   2.635
 1233ILE    CG2 2295   3.077   5.761   2.582
 1233ILE   HG21 2296   3.089   5.856   2.632
 1233ILE   HG22 2297   3.164   5.747   2.518
 1233ILE   HG23 2298   2.991   5.761   2.514
 1233ILE    CG1 2299   3.204   5.589   2.706
 1233ILE   HG11 2300   3.249   5.569   2.609
 1233ILE   HG12 2301   3.187   5.502   2.770
 1233ILE     CD 2302   3.313   5.668   2.778
 1233ILE    HD1 2303   3.293   5.695   2.882
 1233ILE    HD2 2304   3.398   5.600   2.785
 1233ILE    HD3 2305   3.341   5.760   2.727
 1233ILE      C 2306   2.870   5.766   2.773
 1233ILE      O 2307   2.867   5.887   2.752
 1234ALA      N 2308   2.757   5.696   2.760
 1234ALA      H 2309   2.771   5.597   2.750
 1234ALA     CA 2310   2.621   5.748   2.757
 1234ALA     HA 2311   2.613   5.801   2.662
 1234ALA     CB 2312   2.520   5.634   2.743
 1234ALA    HB1 2313   2.418   5.673   2.741
 1234ALA    HB2 2314   2.537   5.579   2.650
 1234ALA    HB3 2315   2.524   5.566   2.828
 1234ALA      C 2316   2.576   5.844   2.866
 1234ALA      O 2317   2.530   5.955   2.841
 1235CYS      N 2318   2.609   5.807   2.990
 1235CYS      H 2319   2.650   5.716   3.005
 1235CYS     CA 2320   2.583   5.899   3.100
 1235CYS     HA 2321   2.480   5.932   3.083
 1235CYS     CB 2322   2.609   5.816   3.226
 1235CYS    HB1 2323   2.712   5.783   3.215
 1235CYS    HB2 2324   2.541   5.731   3.222
 1235CYS     SG 2325   2.565   5.918   3.369
 1235CYS     HG 2326   2.590   5.813   3.447
 1235CYS      C 2327   2.670   6.022   3.088
 1235CYS      O 2328   2.627   6.130   3.128
 1236GLY      N 2329   2.795   6.011   3.042
 1236GLY      H 2330   2.830   5.921   3.012
 1236GLY     CA 2331   2.883   6.123   3.012
 1236GLY    HA1 2332   2.981   6.087   2.981
 1236GLY    HA2 2333   2.887   6.187   3.100
 1236GLY      C 2334   2.850   6.217   2.897
 1236GLY      O 2335   2.865   6.338   2.910
 1237CYS      N 2336   2.796   6.167   2.786
 1237CYS      H 2337   2.811   6.069   2.769
 1237CYS     CA 2338   2.745   6.251   2.679
 1237CYS     HA 2339   2.811   6.338   2.671
 1237CYS     CB 2340   2.748   6.173   2.548
 1237CYS    HB1 2341   2.715   6.235   2.465
 1237CYS    HB2 2342   2.684   6.084   2.554
 1237CYS     SG 2343   2.918   6.114   2.531
 1237CYS     HG 2344   2.897   5.984   2.554
 1237CYS      C 2345   2.602   6.297   2.704
 1237CYS      O 2346   2.564   6.400   2.651
 1238GLN      N 2347   2.523   6.236   2.793
 1238GLN      H 2348   2.552   6.145   2.826
 1238GLN     CA 2349   2.401   6.289   2.852
 1238GLN     HA 2350   2.345   6.323   2.765
 1238GLN     CB 2351   2.328   6.182   2.932
 1238GLN    HB1 2352   2.388   6.164   3.021
 1238GLN    HB2 2353   2.322   6.083   2.888
 1238GLN     CG 2354   2.184   6.212   2.974
 1238GLN    HG1 2355   2.131   6.117   2.975
 1238GLN    HG2 2356   2.129   6.271   2.901
 1238GLN     CD 2357   2.174   6.286   3.106
 1238GLN    OE1 2358   2.181   6.218   3.208
 1238GLN    NE2 2359   2.168   6.420   3.111
 1238GLN   HE21 2360   2.203   6.473   3.032
 1238GLN   HE22 2361   2.152   6.462   3.201
 1238GLN      C 2362   2.431   6.406   2.945
 1238GLN      O 2363   2.360   6.506   2.934
 1239TYR      N 2364   2.532   6.396   3.031
 1239TYR      H 2365   2.560   6.304   3.063
 1239TYR     CA 2366   2.567   6.506   3.119
 1239TYR     HA 2367   2.488   6.539   3.185
 1239TYR     CB 2368   2.673   6.454   3.215
 1239TYR    HB1 2369   2.752   6.404   3.160
 1239TYR    HB2 2370   2.615   6.393   3.285
 1239TYR     CG 2371   2.755   6.564   3.278
 1239TYR    CD1 2372   2.693   6.654   3.366
 1239TYR    HD1 2373   2.589   6.647   3.396
 1239TYR    CE1 2374   2.773   6.753   3.423
 1239TYR    HE1 2375   2.726   6.815   3.498
 1239TYR     CZ 2376   2.908   6.771   3.386
 1239TYR     OH 2377   2.997   6.856   3.445
 1239TYR     HH 2378   2.955   6.911   3.512
 1239TYR    CE2 2379   2.960   6.691   3.282
 1239TYR    HE2 2380   3.062   6.702   3.248
 1239TYR    CD2 2381   2.885   6.584   3.233
 1239TYR    HD2 2382   2.931   6.520   3.159
 1239TYR      C 2383   2.600   6.632   3.041
 1239TYR      O 2384   2.547   6.740   3.070
 1240LEU      N 2385   2.671   6.616   2.930
 1240LEU      H 2386   2.712   6.524   2.919
 1240LEU     CA 2387   2.706   6.730   2.848
 1240LEU     HA 2388   2.744   6.805   2.917
 1240LEU     CB 2389   2.811   6.690   2.744
 1240LEU    HB1 2390   2.817   6.781   2.683
 1240LEU    HB2 2391   2.772   6.608   2.683
 1240LEU     CG 2392   2.949   6.658   2.800
 1240LEU     HG 2393   2.943   6.575   2.870
 1240LEU    CD1 2394   3.047   6.613   2.691
 1240LEU   HD11 2395   3.017   6.510   2.669
 1240LEU   HD12 2396   3.032   6.665   2.597
 1240LEU   HD13 2397   3.152   6.603   2.717
 1240LEU    CD2 2398   3.016   6.774   2.873
 1240LEU   HD21 2399   2.961   6.795   2.965
 1240LEU   HD22 2400   3.114   6.737   2.902
 1240LEU   HD23 2401   3.021   6.864   2.813
 1240LEU      C 2402   2.588   6.799   2.780
 1240LEU      O 2403   2.587   6.921   2.768
 1241GLU      N 2404   2.491   6.719   2.736
 1241GLU      H 2405   2.505   6.623   2.765
 1241GLU     CA 2406   2.364   6.757   2.679
 1241GLU     HA 2407   2.385   6.817   2.590
 1241GLU     CB 2408   2.287   6.634   2.630
 1241GLU    HB1 2409   2.227   6.588   2.709
 1241GLU    HB2 2410   2.363   6.563   2.596
 1241GLU     CG 2411   2.202   6.678   2.512
 1241GLU    HG1 2412   2.255   6.657   2.419
 1241GLU    HG2 2413   2.178   6.784   2.515
 1241GLU     CD 2414   2.065   6.613   2.508
 1241GLU    OE1 2415   1.978   6.654   2.588
 1241GLU    OE2 2416   2.036   6.531   2.418
 1241GLU      C 2417   2.276   6.838   2.774
 1241GLU      O 2418   2.230   6.944   2.735
 1242GLU      N 2419   2.262   6.803   2.902
 1242GLU      H 2420   2.305   6.724   2.947
 1242GLU     CA 2421   2.180   6.890   2.985
 1242GLU     HA 2422   2.093   6.929   2.931
 1242GLU     CB 2423   2.126   6.816   3.106
 1242GLU    HB1 2424   2.064   6.731   3.076
 1242GLU    HB2 2425   2.079   6.886   3.175
 1242GLU     CG 2426   2.240   6.759   3.189
 1242GLU    HG1 2427   2.313   6.838   3.207
 1242GLU    HG2 2428   2.290   6.676   3.138
 1242GLU     CD 2429   2.196   6.702   3.323
 1242GLU    OE1 2430   2.175   6.579   3.334
 1242GLU    OE2 2431   2.183   6.776   3.423
 1242GLU      C 2432   2.253   7.015   3.035
 1242GLU      O 2433   2.211   7.097   3.116
 1243ASN      N 2434   2.375   7.036   2.985
 1243ASN      H 2435   2.425   6.965   2.934
 1243ASN     CA 2436   2.448   7.160   2.995
 1243ASN     HA 2437   2.386   7.236   3.043
 1243ASN     CB 2438   2.566   7.135   3.089
 1243ASN    HB1 2439   2.625   7.223   3.113
 1243ASN    HB2 2440   2.623   7.052   3.047
 1243ASN     CG 2441   2.534   7.083   3.229
 1243ASN    OD1 2442   2.500   7.157   3.321
 1243ASN    ND2 2443   2.551   6.954   3.259
 1243ASN   HD21 2444   2.569   6.886   3.187
 1243ASN   HD22 2445   2.525   6.923   3.352
 1243ASN      C 2446   2.482   7.228   2.863
 1243ASN      O 2447   2.570   7.313   2.861
 1244HIS      N 2448   2.424   7.185   2.750
 1244HIS      H 2449   2.359   7.109   2.761
 1244HIS     CA 2450   2.421   7.247   2.619
 1244HIS     HA 2451   2.353   7.183   2.562
 1244HIS     CB 2452   2.360   7.386   2.624
 1244HIS    HB1 2453   2.339   7.437   2.529
 1244HIS    HB2 2454   2.414   7.453   2.691
 1244HIS     CG 2455   2.221   7.369   2.678
 1244HIS    ND1 2456   2.131   7.269   2.639
 1244HIS    CE1 2457   2.034   7.283   2.729
 1244HIS    HE1 2458   1.946   7.220   2.736
 1244HIS    NE2 2459   2.050   7.388   2.811
 1244HIS    HE2 2460   1.986   7.404   2.888
 1244HIS    CD2 2461   2.171   7.447   2.780
 1244HIS    HD2 2462   2.216   7.522   2.843
 1244HIS      C 2463   2.555   7.241   2.548
 1244HIS      O 2464   2.575   7.311   2.450
 1245PHE      N 2465   2.650   7.161   2.598
 1245PHE      H 2466   2.620   7.091   2.665
 1245PHE     CA 2467   2.789   7.158   2.558
 1245PHE     HA 2468   2.812   7.262   2.535
 1245PHE     CB 2469   2.884   7.111   2.667
 1245PHE    HB1 2470   2.850   7.011   2.692
 1245PHE    HB2 2471   2.874   7.172   2.757
 1245PHE     CG 2472   3.031   7.107   2.633
 1245PHE    CD1 2473   3.090   6.989   2.587
 1245PHE    HD1 2474   3.030   6.900   2.593
 1245PHE    CE1 2475   3.224   6.984   2.546
 1245PHE    HE1 2476   3.264   6.893   2.504
 1245PHE     CZ 2477   3.297   7.104   2.545
 1245PHE     HZ 2478   3.394   7.115   2.500
 1245PHE    CE2 2479   3.240   7.223   2.590
 1245PHE    HE2 2480   3.303   7.310   2.587
 1245PHE    CD2 2481   3.108   7.224   2.637
 1245PHE    HD2 2482   3.055   7.307   2.683
 1245PHE      C 2483   2.795   7.082   2.426
 1245PHE      O 2484   2.731   6.979   2.405
 1246ILE      N 2485   2.883   7.128   2.336
 1246ILE      H 2486   2.919   7.220   2.357
 1246ILE     CA 2487   2.930   7.077   2.210
 1246ILE     HA 2488   2.875   6.987   2.181
 1246ILE     CB 2489   2.900   7.182   2.103
 1246ILE     HB 2490   2.977   7.257   2.116
 1246ILE    CG2 2491   2.920   7.134   1.960
 1246ILE   HG21 2492   2.865   7.191   1.885
 1246ILE   HG22 2493   3.023   7.147   1.927
 1246ILE   HG23 2494   2.892   7.028   1.957
 1246ILE    CG1 2495   2.766   7.253   2.123
 1246ILE   HG11 2496   2.760   7.329   2.046
 1246ILE   HG12 2497   2.761   7.324   2.206
 1246ILE     CD 2498   2.636   7.173   2.121
 1246ILE    HD1 2499   2.554   7.240   2.096
 1246ILE    HD2 2500   2.638   7.096   2.044
 1246ILE    HD3 2501   2.621   7.128   2.220
 1246ILE      C 2502   3.075   7.029   2.206
 1246ILE      O 2503   3.168   7.078   2.269
 1247HIS      N 2504   3.092   6.918   2.133
 1247HIS      H 2505   3.011   6.871   2.094
 1247HIS     CA 2506   3.210   6.834   2.141
 1247HIS     HA 2507   3.289   6.895   2.185
 1247HIS     CB 2508   3.178   6.714   2.229
 1247HIS    HB1 2509   3.105   6.647   2.185
 1247HIS    HB2 2510   3.129   6.744   2.322
 1247HIS     CG 2511   3.295   6.626   2.266
 1247HIS    ND1 2512   3.353   6.540   2.173
 1247HIS    CE1 2513   3.459   6.490   2.236
 1247HIS    HE1 2514   3.539   6.424   2.206
 1247HIS    NE2 2515   3.462   6.536   2.362
 1247HIS    HE2 2516   3.542   6.524   2.423
 1247HIS    CD2 2517   3.353   6.617   2.389
 1247HIS    HD2 2518   3.314   6.668   2.476
 1247HIS      C 2519   3.257   6.793   2.003
 1247HIS      O 2520   3.376   6.812   1.976
 1248ARG      N 2521   3.170   6.746   1.913
 1248ARG      H 2522   3.075   6.741   1.948
 1248ARG     CA 2523   3.192   6.719   1.772
 1248ARG     HA 2524   3.101   6.674   1.733
 1248ARG     CB 2525   3.212   6.849   1.696
 1248ARG    HB1 2526   3.312   6.892   1.703
 1248ARG    HB2 2527   3.149   6.927   1.739
 1248ARG     CG 2528   3.174   6.841   1.548
 1248ARG    HG1 2529   3.113   6.751   1.546
 1248ARG    HG2 2530   3.266   6.838   1.490
 1248ARG     CD 2531   3.088   6.959   1.503
 1248ARG    HD1 2532   3.103   6.962   1.395
 1248ARG    HD2 2533   3.136   7.051   1.539
 1248ARG     NE 2534   2.948   6.954   1.543
 1248ARG     HE 2535   2.914   6.875   1.597
 1248ARG     CZ 2536   2.876   7.065   1.566
 1248ARG    NH1 2537   2.919   7.185   1.527
 1248ARG   HH11 2538   3.002   7.199   1.471
 1248ARG   HH12 2539   2.848   7.257   1.531
 1248ARG    NH2 2540   2.761   7.065   1.635
 1248ARG   HH21 2541   2.725   6.988   1.689
 1248ARG   HH22 2542   2.713   7.152   1.648
 1248ARG      C 2543   3.300   6.614   1.749
 1248ARG      O 2544   3.350   6.604   1.637
 1249ASP      N 2545   3.348   6.539   1.848
 1249ASP      H 2546   3.320   6.566   1.942
 1249ASP     CA 2547   3.451   6.439   1.830
 1249ASP     HA 2548   3.437   6.402   1.728
 1249ASP     CB 2549   3.587   6.508   1.833
 1249ASP    HB1 2550   3.626   6.511   1.935
 1249ASP    HB2 2551   3.589   6.611   1.795
 1249ASP     CG 2552   3.705   6.433   1.774
 1249ASP    OD1 2553   3.685   6.353   1.680
 1249ASP    OD2 2554   3.820   6.453   1.819
 1249ASP      C 2555   3.425   6.315   1.914
 1249ASP      O 2556   3.509   6.267   1.989
 1250ILE      N 2557   3.296   6.280   1.917
 1250ILE      H 2558   3.237   6.316   1.843
 1250ILE     CA 2559   3.254   6.169   2.002
 1250ILE     HA 2560   3.300   6.170   2.101
 1250ILE     CB 2561   3.104   6.177   2.028
 1250ILE     HB 2562   3.058   6.171   1.929
 1250ILE    CG2 2563   3.052   6.055   2.104
 1250ILE   HG21 2564   2.955   6.077   2.150
 1250ILE   HG22 2565   3.043   5.966   2.042
 1250ILE   HG23 2566   3.116   6.023   2.186
 1250ILE    CG1 2567   3.061   6.301   2.104
 1250ILE   HG11 2568   2.952   6.298   2.099
 1250ILE   HG12 2569   3.091   6.385   2.041
 1250ILE     CD 2570   3.097   6.321   2.251
 1250ILE    HD1 2571   3.205   6.315   2.262
 1250ILE    HD2 2572   3.060   6.420   2.281
 1250ILE    HD3 2573   3.058   6.240   2.313
 1250ILE      C 2574   3.287   6.033   1.941
 1250ILE      O 2575   3.219   5.984   1.852
 1251ALA      N 2576   3.400   5.973   1.978
 1251ALA      H 2577   3.447   6.021   2.054
 1251ALA     CA 2578   3.469   5.859   1.922
 1251ALA     HA 2579   3.390   5.795   1.884
 1251ALA     CB 2580   3.559   5.917   1.813
 1251ALA    HB1 2581   3.487   5.974   1.755
 1251ALA    HB2 2582   3.643   5.971   1.858
 1251ALA    HB3 2583   3.596   5.835   1.751
 1251ALA      C 2584   3.553   5.786   2.026
 1251ALA      O 2585   3.581   5.835   2.136
 1252ALA      N 2586   3.584   5.659   2.003
 1252ALA      H 2587   3.548   5.613   1.921
 1252ALA     CA 2588   3.640   5.571   2.104
 1252ALA     HA 2589   3.579   5.559   2.193
 1252ALA     CB 2590   3.648   5.430   2.045
 1252ALA    HB1 2591   3.688   5.361   2.119
 1252ALA    HB2 2592   3.555   5.376   2.024
 1252ALA    HB3 2593   3.721   5.429   1.965
 1252ALA      C 2594   3.781   5.616   2.141
 1252ALA      O 2595   3.828   5.601   2.253
 1253ARG      N 2596   3.843   5.693   2.051
 1253ARG      H 2597   3.803   5.704   1.959
 1253ARG     CA 2598   3.976   5.748   2.070
 1253ARG     HA 2599   4.026   5.667   2.124
 1253ARG     CB 2600   4.051   5.786   1.943
 1253ARG    HB1 2601   4.062   5.702   1.875
 1253ARG    HB2 2602   4.151   5.819   1.973
 1253ARG     CG 2603   3.998   5.905   1.862
 1253ARG    HG1 2604   4.005   6.001   1.913
 1253ARG    HG2 2605   3.890   5.894   1.848
 1253ARG     CD 2606   4.063   5.923   1.725
 1253ARG    HD1 2607   4.079   5.825   1.681
 1253ARG    HD2 2608   4.159   5.973   1.739
 1253ARG     NE 2609   3.972   5.993   1.634
 1253ARG     HE 2610   3.974   5.964   1.538
 1253ARG     CZ 2611   3.908   6.111   1.642
 1253ARG    NH1 2612   3.807   6.137   1.558
 1253ARG   HH11 2613   3.777   6.086   1.475
 1253ARG   HH12 2614   3.753   6.220   1.575
 1253ARG    NH2 2615   3.946   6.206   1.728
 1253ARG   HH21 2616   3.998   6.174   1.808
 1253ARG   HH22 2617   3.890   6.290   1.735
 1253ARG      C 2618   3.990   5.859   2.174
 1253ARG      O 2619   4.094   5.889   2.230
 1254ASN      N 2620   3.881   5.932   2.200
 1254ASN      H 2621   3.793   5.916   2.155
 1254ASN     CA 2622   3.858   6.032   2.303
 1254ASN     HA 2623   3.953   6.074   2.336
 1254ASN     CB 2624   3.782   6.151   2.245
 1254ASN    HB1 2625   3.758   6.221   2.324
 1254ASN    HB2 2626   3.686   6.109   2.214
 1254ASN     CG 2627   3.854   6.219   2.128
 1254ASN    OD1 2628   3.971   6.194   2.101
 1254ASN    ND2 2629   3.787   6.309   2.056
 1254ASN   HD21 2630   3.687   6.301   2.047
 1254ASN   HD22 2631   3.840   6.350   1.980
 1254ASN      C 2632   3.798   5.975   2.430
 1254ASN      O 2633   3.776   6.046   2.528
 1255CYS      N 2634   3.771   5.844   2.434
 1255CYS      H 2635   3.797   5.791   2.352
 1255CYS     CA 2636   3.717   5.776   2.550
 1255CYS     HA 2637   3.679   5.847   2.624
 1255CYS     CB 2638   3.602   5.684   2.510
 1255CYS    HB1 2639   3.564   5.637   2.601
 1255CYS    HB2 2640   3.649   5.612   2.444
 1255CYS     SG 2641   3.464   5.761   2.422
 1255CYS     HG 2642   3.541   5.794   2.317
 1255CYS      C 2643   3.829   5.702   2.622
 1255CYS      O 2644   3.888   5.615   2.557
 1256LEU      N 2645   3.867   5.737   2.744
 1256LEU      H 2646   3.803   5.794   2.799
 1256LEU     CA 2647   3.977   5.682   2.821
 1256LEU     HA 2648   4.034   5.616   2.756
 1256LEU     CB 2649   4.074   5.788   2.872
 1256LEU    HB1 2650   4.151   5.731   2.924
 1256LEU    HB2 2651   4.005   5.843   2.935
 1256LEU     CG 2652   4.133   5.883   2.768
 1256LEU     HG 2653   4.053   5.951   2.739
 1256LEU    CD1 2654   4.233   5.971   2.842
 1256LEU   HD11 2655   4.304   5.909   2.899
 1256LEU   HD12 2656   4.287   6.027   2.766
 1256LEU   HD13 2657   4.179   6.043   2.903
 1256LEU    CD2 2658   4.203   5.809   2.654
 1256LEU   HD21 2659   4.125   5.751   2.605
 1256LEU   HD22 2660   4.254   5.881   2.590
 1256LEU   HD23 2661   4.280   5.739   2.686
 1256LEU      C 2662   3.923   5.595   2.933
 1256LEU      O 2663   3.809   5.612   2.976
 1257LEU      N 2664   4.009   5.503   2.979
 1257LEU      H 2665   4.101   5.503   2.938
 1257LEU     CA 2666   3.986   5.406   3.084
 1257LEU     HA 2667   3.884   5.414   3.121
 1257LEU     CB 2668   3.994   5.267   3.022
 1257LEU    HB1 2669   3.971   5.191   3.096
 1257LEU    HB2 2670   4.099   5.259   2.993
 1257LEU     CG 2671   3.900   5.234   2.906
 1257LEU     HG 2672   3.929   5.300   2.825
 1257LEU    CD1 2673   3.934   5.090   2.867
 1257LEU   HD11 2674   4.040   5.071   2.856
 1257LEU   HD12 2675   3.891   5.030   2.948
 1257LEU   HD13 2676   3.893   5.060   2.771
 1257LEU    CD2 2677   3.755   5.251   2.949
 1257LEU   HD21 2678   3.729   5.237   3.054
 1257LEU   HD22 2679   3.714   5.346   2.915
 1257LEU   HD23 2680   3.702   5.178   2.888
 1257LEU      C 2681   4.072   5.436   3.206
 1257LEU      O 2682   4.192   5.458   3.193
 1258THR      N 2683   4.032   5.404   3.329
 1258THR      H 2684   3.933   5.391   3.345
 1258THR     CA 2685   4.105   5.414   3.454
 1258THR     HA 2686   4.161   5.507   3.457
 1258THR     CB 2687   4.010   5.431   3.572
 1258THR     HB 2688   4.072   5.430   3.661
 1258THR    CG2 2689   3.923   5.557   3.568
 1258THR   HG21 2690   3.986   5.644   3.551
 1258THR   HG22 2691   3.853   5.563   3.485
 1258THR   HG23 2692   3.865   5.560   3.661
 1258THR    OG1 2693   3.921   5.322   3.563
 1258THR    HG1 2694   3.900   5.316   3.657
 1258THR      C 2695   4.205   5.300   3.469
 1258THR      O 2696   4.296   5.308   3.550
 1259CYS      N 2697   4.184   5.179   3.415
 1259CYS      H 2698   4.093   5.177   3.372
 1259CYS     CA 2699   4.263   5.058   3.421
 1259CYS     HA 2700   4.367   5.085   3.404
 1259CYS     CB 2701   4.252   4.993   3.558
 1259CYS    HB1 2702   4.286   5.070   3.628
 1259CYS    HB2 2703   4.318   4.908   3.578
 1259CYS     SG 2704   4.083   4.953   3.608
 1259CYS     HG 2705   4.063   4.849   3.526
 1259CYS      C 2706   4.197   4.960   3.323
 1259CYS      O 2707   4.076   4.975   3.308
 1260PRO      N 2708   4.271   4.860   3.276
 1260PRO     CD 2709   4.416   4.856   3.287
 1260PRO    HD1 2710   4.446   4.843   3.391
 1260PRO    HD2 2711   4.467   4.948   3.260
 1260PRO     CG 2712   4.456   4.733   3.205
 1260PRO    HG1 2713   4.467   4.646   3.269
 1260PRO    HG2 2714   4.547   4.747   3.145
 1260PRO     CB 2715   4.336   4.721   3.112
 1260PRO    HB1 2716   4.331   4.616   3.080
 1260PRO    HB2 2717   4.339   4.795   3.032
 1260PRO     CA 2718   4.211   4.759   3.191
 1260PRO     HA 2719   4.136   4.809   3.130
 1260PRO      C 2720   4.149   4.642   3.266
 1260PRO      O 2721   4.070   4.571   3.203
 1261GLY      N 2722   4.176   4.632   3.396
 1261GLY      H 2723   4.256   4.683   3.432
 1261GLY     CA 2724   4.109   4.540   3.486
 1261GLY    HA1 2725   4.152   4.554   3.585
 1261GLY    HA2 2726   4.127   4.440   3.446
 1261GLY      C 2727   3.959   4.559   3.493
 1261GLY      O 2728   3.915   4.665   3.446
 1262PRO      N 2729   3.877   4.468   3.546
 1262PRO     CD 2730   3.926   4.339   3.590
 1262PRO    HD1 2731   3.996   4.348   3.673
 1262PRO    HD2 2732   3.965   4.280   3.507
 1262PRO     CG 2733   3.812   4.267   3.663
 1262PRO    HG1 2734   3.818   4.288   3.769
 1262PRO    HG2 2735   3.805   4.159   3.652
 1262PRO     CB 2736   3.691   4.337   3.601
 1262PRO    HB1 2737   3.603   4.333   3.666
 1262PRO    HB2 2738   3.665   4.288   3.507
 1262PRO     CA 2739   3.732   4.475   3.550
 1262PRO     HA 2740   3.677   4.496   3.459
 1262PRO      C 2741   3.688   4.575   3.655
 1262PRO      O 2742   3.768   4.627   3.733
 1263GLY      N 2743   3.559   4.609   3.661
 1263GLY      H 2744   3.496   4.568   3.594
 1263GLY     CA 2745   3.506   4.719   3.739
 1263GLY    HA1 2746   3.532   4.714   3.844
 1263GLY    HA2 2747   3.399   4.722   3.718
 1263GLY      C 2748   3.547   4.859   3.695
 1263GLY      O 2749   3.517   4.950   3.772
 1264ARG      N 2750   3.631   4.876   3.592
 1264ARG      H 2751   3.668   4.793   3.549
 1264ARG     CA 2752   3.681   5.005   3.550
 1264ARG     HA 2753   3.751   5.036   3.627
 1264ARG     CB 2754   3.758   4.989   3.419
 1264ARG    HB1 2755   3.844   4.924   3.430
 1264ARG    HB2 2756   3.818   5.074   3.385
 1264ARG     CG 2757   3.668   4.937   3.307
 1264ARG    HG1 2758   3.596   5.010   3.270
 1264ARG    HG2 2759   3.611   4.854   3.349
 1264ARG     CD 2760   3.736   4.884   3.181
 1264ARG    HD1 2761   3.816   4.949   3.145
 1264ARG    HD2 2762   3.658   4.868   3.107
 1264ARG     NE 2763   3.794   4.752   3.205
 1264ARG     HE 2764   3.884   4.751   3.252
 1264ARG     CZ 2765   3.735   4.632   3.200
 1264ARG    NH1 2766   3.604   4.609   3.184
 1264ARG   HH11 2767   3.548   4.685   3.148
 1264ARG   HH12 2768   3.571   4.513   3.186
 1264ARG    NH2 2769   3.812   4.524   3.220
 1264ARG   HH21 2770   3.908   4.548   3.239
 1264ARG   HH22 2771   3.781   4.429   3.209
 1264ARG      C 2772   3.580   5.117   3.531
 1264ARG      O 2773   3.458   5.107   3.520
 1265VAL      N 2774   3.628   5.241   3.519
 1265VAL      H 2775   3.727   5.237   3.535
 1265VAL     CA 2776   3.555   5.362   3.486
 1265VAL     HA 2777   3.448   5.340   3.489
 1265VAL     CB 2778   3.556   5.470   3.594
 1265VAL     HB 2779   3.652   5.518   3.610
 1265VAL    CG1 2780   3.459   5.584   3.565
 1265VAL   HG11 2781   3.461   5.661   3.642
 1265VAL   HG12 2782   3.486   5.646   3.479
 1265VAL   HG13 2783   3.354   5.558   3.560
 1265VAL    CG2 2784   3.507   5.411   3.726
 1265VAL   HG21 2785   3.399   5.396   3.716
 1265VAL   HG22 2786   3.566   5.323   3.750
 1265VAL   HG23 2787   3.519   5.492   3.798
 1265VAL      C 2788   3.598   5.404   3.347
 1265VAL      O 2789   3.718   5.419   3.323
 1266ALA      N 2790   3.509   5.413   3.248
 1266ALA      H 2791   3.411   5.392   3.263
 1266ALA     CA 2792   3.533   5.483   3.123
 1266ALA     HA 2793   3.636   5.470   3.092
 1266ALA     CB 2794   3.457   5.411   3.011
 1266ALA    HB1 2795   3.484   5.306   3.006
 1266ALA    HB2 2796   3.350   5.407   3.028
 1266ALA    HB3 2797   3.470   5.465   2.917
 1266ALA      C 2798   3.485   5.626   3.138
 1266ALA      O 2799   3.391   5.658   3.210
 1267LYS      N 2800   3.556   5.715   3.068
 1267LYS      H 2801   3.624   5.683   3.001
 1267LYS     CA 2802   3.534   5.858   3.075
 1267LYS     HA 2803   3.430   5.884   3.094
 1267LYS     CB 2804   3.614   5.922   3.188
 1267LYS    HB1 2805   3.595   6.028   3.206
 1267LYS    HB2 2806   3.716   5.929   3.149
 1267LYS     CG 2807   3.614   5.847   3.321
 1267LYS    HG1 2808   3.669   5.754   3.307
 1267LYS    HG2 2809   3.511   5.833   3.353
 1267LYS     CD 2810   3.680   5.925   3.434
 1267LYS    HD1 2811   3.626   6.019   3.443
 1267LYS    HD2 2812   3.783   5.956   3.419
 1267LYS     CE 2813   3.674   5.840   3.561
 1267LYS    HE1 2814   3.702   5.738   3.536
 1267LYS    HE2 2815   3.571   5.834   3.598
 1267LYS     NZ 2816   3.752   5.891   3.675
 1267LYS    HZ1 2817   3.712   5.982   3.695
 1267LYS    HZ2 2818   3.741   5.835   3.758
 1267LYS    HZ3 2819   3.847   5.910   3.647
 1267LYS      C 2820   3.574   5.924   2.943
 1267LYS      O 2821   3.662   5.872   2.874
 1268ILE      N 2822   3.522   6.041   2.906
 1268ILE      H 2823   3.465   6.079   2.980
 1268ILE     CA 2824   3.568   6.125   2.797
 1268ILE     HA 2825   3.604   6.062   2.715
 1268ILE     CB 2826   3.469   6.229   2.748
 1268ILE     HB 2827   3.433   6.299   2.825
 1268ILE    CG2 2828   3.524   6.316   2.635
 1268ILE   HG21 2829   3.456   6.399   2.615
 1268ILE   HG22 2830   3.609   6.370   2.676
 1268ILE   HG23 2831   3.545   6.251   2.550
 1268ILE    CG1 2832   3.338   6.158   2.716
 1268ILE   HG11 2833   3.262   6.236   2.710
 1268ILE   HG12 2834   3.306   6.092   2.796
 1268ILE     CD 2835   3.344   6.076   2.587
 1268ILE    HD1 2836   3.367   6.149   2.511
 1268ILE    HD2 2837   3.415   5.994   2.597
 1268ILE    HD3 2838   3.244   6.046   2.554
 1268ILE      C 2839   3.692   6.197   2.847
 1268ILE      O 2840   3.687   6.252   2.957
 1269GLY      N 2841   3.802   6.189   2.772
 1269GLY      H 2842   3.786   6.135   2.687
 1269GLY     CA 2843   3.933   6.245   2.799
 1269GLY    HA1 2844   4.001   6.160   2.809
 1269GLY    HA2 2845   3.934   6.305   2.890
 1269GLY      C 2846   3.999   6.329   2.690
 1269GLY      O 2847   4.121   6.335   2.681
 1270ASP      N 2848   3.918   6.399   2.610
 1270ASP      H 2849   3.822   6.401   2.641
 1270ASP     CA 2850   3.962   6.488   2.504
 1270ASP     HA 2851   4.047   6.545   2.540
 1270ASP     CB 2852   4.026   6.415   2.387
 1270ASP    HB1 2853   3.957   6.356   2.327
 1270ASP    HB2 2854   4.096   6.338   2.420
 1270ASP     CG 2855   4.106   6.511   2.300
 1270ASP    OD1 2856   4.051   6.561   2.200
 1270ASP    OD2 2857   4.227   6.529   2.328
 1270ASP      C 2858   3.855   6.588   2.461
 1270ASP      O 2859   3.742   6.546   2.433
 1271PHE      N 2860   3.894   6.715   2.449
 1271PHE      H 2861   3.990   6.735   2.471
 1271PHE     CA 2862   3.816   6.833   2.418
 1271PHE     HA 2863   3.716   6.801   2.388
 1271PHE     CB 2864   3.781   6.903   2.549
 1271PHE    HB1 2865   3.710   6.979   2.516
 1271PHE    HB2 2866   3.869   6.953   2.588
 1271PHE     CG 2867   3.720   6.823   2.662
 1271PHE    CD1 2868   3.599   6.762   2.625
 1271PHE    HD1 2869   3.546   6.792   2.536
 1271PHE    CE1 2870   3.546   6.670   2.715
 1271PHE    HE1 2871   3.446   6.631   2.711
 1271PHE     CZ 2872   3.613   6.634   2.833
 1271PHE     HZ 2873   3.573   6.556   2.895
 1271PHE    CE2 2874   3.740   6.688   2.862
 1271PHE    HE2 2875   3.788   6.641   2.947
 1271PHE    CD2 2876   3.791   6.786   2.777
 1271PHE    HD2 2877   3.890   6.822   2.800
 1271PHE      C 2878   3.865   6.917   2.301
 1271PHE      O 2879   3.837   7.037   2.299
 1272GLY      N 2880   3.948   6.861   2.213
 1272GLY      H 2881   3.951   6.761   2.220
 1272GLY     CA 2882   4.033   6.938   2.124
 1272GLY    HA1 2883   4.105   6.871   2.079
 1272GLY    HA2 2884   4.075   7.022   2.180
 1272GLY      C 2885   3.961   7.003   2.006
 1272GLY      O 2886   3.993   7.118   1.979
 1273MET      N 2887   3.864   6.930   1.950
 1273MET      H 2888   3.859   6.835   1.982
 1273MET     CA 2889   3.781   6.987   1.846
 1273MET     HA 2890   3.845   7.048   1.783
 1273MET     CB 2891   3.710   6.887   1.755
 1273MET    HB1 2892   3.619   6.851   1.803
 1273MET    HB2 2893   3.776   6.800   1.744
 1273MET     CG 2894   3.676   6.956   1.623
 1273MET    HG1 2895   3.769   6.996   1.585
 1273MET    HG2 2896   3.591   7.019   1.648
 1273MET     SD 2897   3.626   6.829   1.504
 1273MET     CE 2898   3.568   6.941   1.374
 1273MET    HE1 2899   3.484   6.999   1.411
 1273MET    HE2 2900   3.652   7.007   1.354
 1273MET    HE3 2901   3.543   6.893   1.279
 1273MET      C 2902   3.674   7.075   1.909
 1273MET      O 2903   3.630   7.175   1.853
 1274ALA      N 2904   3.628   7.037   2.029
 1274ALA      H 2905   3.667   6.952   2.068
 1274ALA     CA 2906   3.539   7.121   2.106
 1274ALA     HA 2907   3.449   7.129   2.045
 1274ALA     CB 2908   3.500   7.046   2.233
 1274ALA    HB1 2909   3.473   6.947   2.199
 1274ALA    HB2 2910   3.576   7.047   2.312
 1274ALA    HB3 2911   3.410   7.100   2.263
 1274ALA      C 2912   3.595   7.261   2.127
 1274ALA      O 2913   3.531   7.363   2.105
 1275ARG      N 2914   3.724   7.264   2.162
 1275ARG      H 2915   3.765   7.172   2.164
 1275ARG     CA 2916   3.804   7.374   2.211
 1275ARG     HA 2917   3.743   7.433   2.279
 1275ARG     CB 2918   3.928   7.318   2.279
 1275ARG    HB1 2919   3.981   7.240   2.224
 1275ARG    HB2 2920   3.895   7.278   2.375
 1275ARG     CG 2921   4.030   7.423   2.322
 1275ARG    HG1 2922   4.087   7.390   2.408
 1275ARG    HG2 2923   3.978   7.510   2.362
 1275ARG     CD 2924   4.128   7.475   2.217
 1275ARG    HD1 2925   4.214   7.522   2.264
 1275ARG    HD2 2926   4.085   7.541   2.142
 1275ARG     NE 2927   4.185   7.369   2.132
 1275ARG     HE 2928   4.157   7.374   2.035
 1275ARG     CZ 2929   4.267   7.269   2.167
 1275ARG    NH1 2930   4.333   7.261   2.283
 1275ARG   HH11 2931   4.328   7.340   2.346
 1275ARG   HH12 2932   4.388   7.179   2.304
 1275ARG    NH2 2933   4.279   7.166   2.083
 1275ARG   HH21 2934   4.235   7.165   1.992
 1275ARG   HH22 2935   4.320   7.080   2.116
 1275ARG      C 2936   3.834   7.461   2.089
 1275ARG      O 2937   3.808   7.581   2.088
 1276ASP      N 2938   3.871   7.404   1.974
 1276ASP      H 2939   3.893   7.305   1.976
 1276ASP     CA 2940   3.881   7.471   1.846
 1276ASP     HA 2941   3.938   7.563   1.856
 1276ASP     CB 2942   3.947   7.379   1.744
 1276ASP    HB1 2943   3.946   7.433   1.649
 1276ASP    HB2 2944   3.879   7.294   1.740
 1276ASP     CG 2945   4.084   7.322   1.780
 1276ASP    OD1 2946   4.127   7.221   1.720
 1276ASP    OD2 2947   4.160   7.390   1.852
 1276ASP      C 2948   3.747   7.527   1.799
 1276ASP      O 2949   3.747   7.645   1.765
 1277ILE      N 2950   3.634   7.459   1.814
 1277ILE      H 2951   3.635   7.364   1.848
 1277ILE     CA 2952   3.504   7.519   1.788
 1277ILE     HA 2953   3.495   7.540   1.682
 1277ILE     CB 2954   3.405   7.403   1.789
 1277ILE     HB 2955   3.440   7.336   1.868
 1277ILE    CG2 2956   3.271   7.454   1.839
 1277ILE   HG21 2957   3.276   7.493   1.941
 1277ILE   HG22 2958   3.243   7.533   1.769
 1277ILE   HG23 2959   3.191   7.380   1.833
 1277ILE    CG1 2960   3.417   7.325   1.658
 1277ILE   HG11 2961   3.524   7.309   1.640
 1277ILE   HG12 2962   3.378   7.379   1.572
 1277ILE     CD 2963   3.345   7.191   1.658
 1277ILE    HD1 2964   3.236   7.200   1.665
 1277ILE    HD2 2965   3.379   7.137   1.570
 1277ILE    HD3 2966   3.380   7.138   1.747
 1277ILE      C 2967   3.468   7.640   1.872
 1277ILE      O 2968   3.419   7.740   1.818
 1278TYR      N 2969   3.497   7.636   2.002
 1278TYR      H 2970   3.530   7.550   2.043
 1278TYR     CA 2971   3.456   7.744   2.090
 1278TYR     HA 2972   3.352   7.774   2.081
 1278TYR     CB 2973   3.482   7.695   2.233
 1278TYR    HB1 2974   3.587   7.695   2.262
 1278TYR    HB2 2975   3.455   7.589   2.244
 1278TYR     CG 2976   3.426   7.776   2.347
 1278TYR    CD1 2977   3.498   7.873   2.417
 1278TYR    HD1 2978   3.595   7.910   2.386
 1278TYR    CE1 2979   3.447   7.940   2.528
 1278TYR    HE1 2980   3.501   8.023   2.572
 1278TYR     CZ 2981   3.313   7.920   2.568
 1278TYR     OH 2982   3.272   7.994   2.674
 1278TYR     HH 2983   3.176   7.997   2.676
 1278TYR    CE2 2984   3.246   7.810   2.512
 1278TYR    HE2 2985   3.152   7.780   2.556
 1278TYR    CD2 2986   3.301   7.743   2.402
 1278TYR    HD2 2987   3.249   7.656   2.364
 1278TYR      C 2988   3.533   7.874   2.070
 1278TYR      O 2989   3.482   7.983   2.091
 1279ARG      N 2990   3.655   7.866   2.017
 1279ARG      H 2991   3.689   7.778   1.980
 1279ARG     CA 2992   3.735   7.982   1.981
 1279ARG     HA 2993   3.707   8.056   2.056
 1279ARG     CB 2994   3.882   7.945   1.997
 1279ARG    HB1 2995   3.934   8.025   1.945
 1279ARG    HB2 2996   3.884   7.846   1.952
 1279ARG     CG 2997   3.917   7.947   2.146
 1279ARG    HG1 2998   3.863   7.862   2.188
 1279ARG    HG2 2999   3.890   8.042   2.192
 1279ARG     CD 3000   4.068   7.928   2.157
 1279ARG    HD1 3001   4.105   7.852   2.087
 1279ARG    HD2 3002   4.100   7.902   2.258
 1279ARG     NE 3003   4.135   8.055   2.133
 1279ARG     HE 3004   4.087   8.142   2.150
 1279ARG     CZ 3005   4.264   8.082   2.109
 1279ARG    NH1 3006   4.316   8.206   2.105
 1279ARG   HH11 3007   4.268   8.286   2.145
 1279ARG   HH12 3008   4.413   8.197   2.078
 1279ARG    NH2 3009   4.353   7.990   2.069
 1279ARG   HH21 3010   4.330   7.892   2.070
 1279ARG   HH22 3011   4.451   8.012   2.063
 1279ARG      C 3012   3.705   8.026   1.839
 1279ARG      O 3013   3.766   8.117   1.782
 1280ALA      N 3014   3.614   7.956   1.770
 1280ALA      H 3015   3.555   7.896   1.826
 1280ALA     CA 3016   3.568   7.970   1.633
 1280ALA     HA 3017   3.504   7.885   1.608
 1280ALA     CB 3018   3.476   8.089   1.612
 1280ALA    HB1 3019   3.532   8.181   1.631
 1280ALA    HB2 3020   3.442   8.093   1.509
 1280ALA    HB3 3021   3.388   8.082   1.677
 1280ALA      C 3022   3.673   7.937   1.528
 1280ALA      O 3023   3.670   7.989   1.416
 1281SER      N 3024   3.774   7.858   1.564
 1281SER      H 3025   3.783   7.822   1.657
 1281SER     CA 3026   3.883   7.815   1.477
 1281SER     HA 3027   3.925   7.908   1.440
 1281SER     CB 3028   4.000   7.749   1.550
 1281SER    HB1 3029   4.087   7.772   1.489
 1281SER    HB2 3030   3.981   7.642   1.557
 1281SER     OG 3031   4.009   7.806   1.679
 1281SER     HG 3032   4.006   7.733   1.742
 1281SER      C 3033   3.838   7.730   1.360
 1281SER      O 3034   3.751   7.643   1.371
 1282TYR      N 3035   3.902   7.747   1.244
 1282TYR      H 3036   3.973   7.819   1.250
 1282TYR     CA 3037   3.897   7.664   1.125
 1282TYR     HA 3038   3.796   7.624   1.115
 1282TYR     CB 3039   3.905   7.751   0.999
 1282TYR    HB1 3040   4.009   7.774   0.974
 1282TYR    HB2 3041   3.848   7.842   1.019
 1282TYR     CG 3042   3.847   7.685   0.876
 1282TYR    CD1 3043   3.927   7.612   0.787
 1282TYR    HD1 3044   4.030   7.596   0.813
 1282TYR    CE1 3045   3.882   7.544   0.673
 1282TYR    HE1 3046   3.947   7.502   0.597
 1282TYR     CZ 3047   3.745   7.560   0.643
 1282TYR     OH 3048   3.695   7.503   0.530
 1282TYR     HH 3049   3.600   7.489   0.530
 1282TYR    CE2 3050   3.660   7.634   0.728
 1282TYR    HE2 3051   3.558   7.642   0.696
 1282TYR    CD2 3052   3.710   7.690   0.846
 1282TYR    HD2 3053   3.642   7.735   0.917
 1282TYR      C 3054   3.981   7.538   1.137
 1282TYR      O 3055   4.056   7.523   1.234
 1283TYR      N 3056   3.955   7.449   1.042
 1283TYR      H 3057   3.881   7.464   0.974
 1283TYR     CA 3058   4.040   7.334   1.020
 1283TYR     HA 3059   4.028   7.255   1.093
 1283TYR     CB 3060   3.998   7.261   0.893
 1283TYR    HB1 3061   4.063   7.175   0.873
 1283TYR    HB2 3062   4.005   7.325   0.805
 1283TYR     CG 3063   3.860   7.202   0.909
 1283TYR    CD1 3064   3.747   7.265   0.854
 1283TYR    HD1 3065   3.749   7.359   0.801
 1283TYR    CE1 3066   3.619   7.213   0.877
 1283TYR    HE1 3067   3.533   7.277   0.862
 1283TYR     CZ 3068   3.606   7.100   0.960
 1283TYR     OH 3069   3.480   7.054   0.987
 1283TYR     HH 3070   3.424   7.088   0.917
 1283TYR    CE2 3071   3.718   7.034   1.016
 1283TYR    HE2 3072   3.696   6.954   1.085
 1283TYR    CD2 3073   3.843   7.091   0.992
 1283TYR    HD2 3074   3.928   7.048   1.044
 1283TYR      C 3075   4.184   7.382   1.006
 1283TYR      O 3076   4.208   7.484   0.942
 1284ARG      N 3077   4.275   7.303   1.064
 1284ARG      H 3078   4.235   7.224   1.113
 1284ARG     CA 3079   4.418   7.323   1.072
 1284ARG     HA 3080   4.441   7.429   1.079
 1284ARG     CB 3081   4.481   7.261   1.197
 1284ARG    HB1 3082   4.586   7.288   1.201
 1284ARG    HB2 3083   4.463   7.154   1.197
 1284ARG     CG 3084   4.429   7.316   1.330
 1284ARG    HG1 3085   4.321   7.327   1.323
 1284ARG    HG2 3086   4.466   7.419   1.330
 1284ARG     CD 3087   4.473   7.237   1.452
 1284ARG    HD1 3088   4.581   7.225   1.462
 1284ARG    HD2 3089   4.441   7.133   1.441
 1284ARG     NE 3090   4.415   7.300   1.571
 1284ARG     HE 3091   4.324   7.278   1.609
 1284ARG     CZ 3092   4.479   7.385   1.652
 1284ARG    NH1 3093   4.417   7.422   1.764
 1284ARG   HH11 3094   4.317   7.405   1.771
 1284ARG   HH12 3095   4.455   7.492   1.826
 1284ARG    NH2 3096   4.599   7.435   1.618
 1284ARG   HH21 3097   4.634   7.411   1.527
 1284ARG   HH22 3098   4.635   7.511   1.674
 1284ARG      C 3099   4.485   7.297   0.938
 1284ARG      O 3100   4.443   7.217   0.855
 1285LYS      N 3101   4.595   7.368   0.913
 1285LYS      H 3102   4.630   7.433   0.982
 1285LYS     CA 3103   4.663   7.373   0.785
 1285LYS     HA 3104   4.594   7.404   0.707
 1285LYS     CB 3105   4.772   7.479   0.796
 1285LYS    HB1 3106   4.836   7.466   0.708
 1285LYS    HB2 3107   4.818   7.473   0.894
 1285LYS     CG 3108   4.714   7.617   0.769
 1285LYS    HG1 3109   4.659   7.658   0.854
 1285LYS    HG2 3110   4.655   7.616   0.677
 1285LYS     CD 3111   4.831   7.715   0.753
 1285LYS    HD1 3112   4.902   7.687   0.676
 1285LYS    HD2 3113   4.893   7.720   0.843
 1285LYS     CE 3114   4.773   7.853   0.720
 1285LYS    HE1 3115   4.846   7.930   0.744
 1285LYS    HE2 3116   4.688   7.866   0.787
 1285LYS     NZ 3117   4.735   7.872   0.579
 1285LYS    HZ1 3118   4.667   7.803   0.550
 1285LYS    HZ2 3119   4.688   7.960   0.565
 1285LYS    HZ3 3120   4.816   7.874   0.518
 1285LYS      C 3121   4.720   7.242   0.733
 1285LYS      O 3122   4.784   7.165   0.805
 1286GLY      N 3123   4.684   7.214   0.607
 1286GLY      H 3124   4.617   7.274   0.561
 1286GLY     CA 3125   4.718   7.089   0.543
 1286GLY    HA1 3126   4.813   7.049   0.581
 1286GLY    HA2 3127   4.737   7.098   0.437
 1286GLY      C 3128   4.616   6.979   0.568
 1286GLY      O 3129   4.613   6.897   0.476
 1287GLY      N 3130   4.525   6.983   0.666
 1287GLY      H 3131   4.531   7.060   0.731
 1287GLY     CA 3132   4.421   6.885   0.688
 1287GLY    HA1 3133   4.380   6.895   0.788
 1287GLY    HA2 3134   4.470   6.788   0.684
 1287GLY      C 3135   4.300   6.890   0.595
 1287GLY      O 3136   4.275   6.993   0.533
 1288CYS      N 3137   4.216   6.786   0.591
 1288CYS      H 3138   4.243   6.700   0.636
 1288CYS     CA 3139   4.095   6.794   0.511
 1288CYS     HA 3140   4.114   6.842   0.415
 1288CYS     CB 3141   4.036   6.654   0.496
 1288CYS    HB1 3142   3.999   6.621   0.593
 1288CYS    HB2 3143   4.118   6.589   0.464
 1288CYS     SG 3144   3.915   6.667   0.363
 1288CYS     HG 3145   4.003   6.684   0.264
 1288CYS      C 3146   3.994   6.875   0.590
 1288CYS      O 3147   3.962   6.836   0.703
 1289ALA      N 3148   3.941   6.977   0.522
 1289ALA      H 3149   3.985   7.004   0.435
 1289ALA     CA 3150   3.840   7.066   0.576
 1289ALA     HA 3151   3.864   7.081   0.681
 1289ALA     CB 3152   3.862   7.202   0.510
 1289ALA    HB1 3153   3.866   7.192   0.402
 1289ALA    HB2 3154   3.780   7.271   0.530
 1289ALA    HB3 3155   3.959   7.236   0.546
 1289ALA      C 3156   3.701   7.006   0.561
 1289ALA      O 3157   3.614   7.059   0.493
 1290MET      N 3158   3.681   6.894   0.631
 1290MET      H 3159   3.757   6.865   0.691
 1290MET     CA 3160   3.558   6.818   0.627
 1290MET     HA 3161   3.477   6.889   0.607
 1290MET     CB 3162   3.559   6.713   0.516
 1290MET    HB1 3163   3.620   6.626   0.540
 1290MET    HB2 3164   3.608   6.764   0.433
 1290MET     CG 3165   3.418   6.671   0.477
 1290MET    HG1 3166   3.348   6.668   0.561
 1290MET    HG2 3167   3.428   6.567   0.445
 1290MET     SD 3168   3.346   6.783   0.354
 1290MET     CE 3169   3.180   6.722   0.321
 1290MET    HE1 3170   3.135   6.691   0.416
 1290MET    HE2 3171   3.106   6.793   0.283
 1290MET    HE3 3172   3.181   6.636   0.253
 1290MET      C 3173   3.532   6.755   0.762
 1290MET      O 3174   3.620   6.700   0.828
 1291LEU      N 3175   3.403   6.740   0.794
 1291LEU      H 3176   3.337   6.783   0.731
 1291LEU     CA 3177   3.360   6.642   0.891
 1291LEU     HA 3178   3.426   6.653   0.977
 1291LEU     CB 3179   3.218   6.666   0.941
 1291LEU    HB1 3180   3.178   6.576   0.988
 1291LEU    HB2 3181   3.159   6.673   0.850
 1291LEU     CG 3182   3.195   6.792   1.024
 1291LEU     HG 3183   3.233   6.884   0.979
 1291LEU    CD1 3184   3.045   6.813   1.045
 1291LEU   HD11 3185   3.015   6.760   1.135
 1291LEU   HD12 3186   3.031   6.921   1.056
 1291LEU   HD13 3187   2.984   6.778   0.962
 1291LEU    CD2 3188   3.259   6.779   1.162
 1291LEU   HD21 3189   3.367   6.768   1.156
 1291LEU   HD22 3190   3.232   6.870   1.216
 1291LEU   HD23 3191   3.206   6.696   1.208
 1291LEU      C 3192   3.380   6.498   0.845
 1291LEU      O 3193   3.346   6.467   0.731
 1292PRO      N 3194   3.432   6.410   0.930
 1292PRO     CD 3195   3.470   6.435   1.068
 1292PRO    HD1 3196   3.394   6.500   1.112
 1292PRO    HD2 3197   3.564   6.490   1.074
 1292PRO     CG 3198   3.480   6.298   1.134
 1292PRO    HG1 3199   3.384   6.250   1.152
 1292PRO    HG2 3200   3.549   6.298   1.219
 1292PRO     CB 3201   3.530   6.217   1.014
 1292PRO    HB1 3202   3.518   6.110   1.029
 1292PRO    HB2 3203   3.637   6.231   0.996
 1292PRO     CA 3204   3.443   6.268   0.900
 1292PRO     HA 3205   3.498   6.258   0.806
 1292PRO      C 3206   3.313   6.196   0.869
 1292PRO      O 3207   3.239   6.161   0.961
 1293VAL      N 3208   3.279   6.162   0.745
 1293VAL      H 3209   3.339   6.199   0.673
 1293VAL     CA 3210   3.153   6.102   0.706
 1293VAL     HA 3211   3.070   6.154   0.754
 1293VAL     CB 3212   3.119   6.124   0.559
 1293VAL     HB 3213   3.015   6.093   0.548
 1293VAL    CG1 3214   3.120   6.269   0.509
 1293VAL   HG11 3215   3.075   6.276   0.410
 1293VAL   HG12 3216   3.062   6.327   0.580
 1293VAL   HG13 3217   3.223   6.304   0.503
 1293VAL    CG2 3218   3.207   6.049   0.460
 1293VAL   HG21 3219   3.233   5.948   0.491
 1293VAL   HG22 3220   3.148   6.029   0.370
 1293VAL   HG23 3221   3.290   6.112   0.428
 1293VAL      C 3222   3.139   5.959   0.757
 1293VAL      O 3223   3.028   5.907   0.744
 1294LYS      N 3224   3.245   5.893   0.804
 1294LYS      H 3225   3.328   5.950   0.808
 1294LYS     CA 3226   3.245   5.766   0.874
 1294LYS     HA 3227   3.162   5.713   0.826
 1294LYS     CB 3228   3.368   5.679   0.856
 1294LYS    HB1 3229   3.358   5.585   0.911
 1294LYS    HB2 3230   3.450   5.739   0.894
 1294LYS     CG 3231   3.400   5.657   0.708
 1294LYS    HG1 3232   3.425   5.754   0.664
 1294LYS    HG2 3233   3.320   5.606   0.655
 1294LYS     CD 3234   3.522   5.568   0.691
 1294LYS    HD1 3235   3.503   5.472   0.738
 1294LYS    HD2 3236   3.611   5.605   0.742
 1294LYS     CE 3237   3.557   5.555   0.543
 1294LYS    HE1 3238   3.545   5.648   0.488
 1294LYS    HE2 3239   3.479   5.495   0.495
 1294LYS     NZ 3240   3.687   5.488   0.527
 1294LYS    HZ1 3241   3.681   5.399   0.574
 1294LYS    HZ2 3242   3.703   5.456   0.433
 1294LYS    HZ3 3243   3.757   5.552   0.562
 1294LYS      C 3244   3.193   5.761   1.017
 1294LYS      O 3245   3.178   5.649   1.064
 1295TRP      N 3246   3.176   5.876   1.083
 1295TRP      H 3247   3.198   5.954   1.023
 1295TRP     CA 3248   3.139   5.893   1.222
 1295TRP     HA 3249   3.105   5.795   1.256
 1295TRP     CB 3250   3.264   5.918   1.307
 1295TRP    HB1 3251   3.222   5.955   1.401
 1295TRP    HB2 3252   3.318   6.006   1.272
 1295TRP     CG 3253   3.354   5.801   1.330
 1295TRP    CD1 3254   3.350   5.718   1.437
 1295TRP    HD1 3255   3.286   5.724   1.524
 1295TRP    NE1 3256   3.447   5.621   1.421
 1295TRP    HE1 3257   3.472   5.549   1.487
 1295TRP    CE2 3258   3.534   5.652   1.318
 1295TRP    CZ2 3259   3.646   5.592   1.260
 1295TRP    HZ2 3260   3.683   5.499   1.301
 1295TRP    CH2 3261   3.705   5.653   1.148
 1295TRP    HH2 3262   3.792   5.608   1.103
 1295TRP    CZ3 3263   3.662   5.778   1.103
 1295TRP    HZ3 3264   3.713   5.832   1.025
 1295TRP    CE3 3265   3.536   5.822   1.144
 1295TRP    HE3 3266   3.492   5.910   1.099
 1295TRP    CD2 3267   3.472   5.762   1.254
 1295TRP      C 3268   3.029   5.997   1.239
 1295TRP      O 3269   2.991   6.002   1.356
 1296MET      N 3270   2.989   6.074   1.138
 1296MET      H 3271   3.030   6.065   1.046
 1296MET     CA 3272   2.896   6.185   1.149
 1296MET     HA 3273   2.871   6.206   1.253
 1296MET     CB 3274   2.949   6.320   1.102
 1296MET    HB1 3275   2.871   6.396   1.107
 1296MET    HB2 3276   2.987   6.313   1.001
 1296MET     CG 3277   3.066   6.372   1.186
 1296MET    HG1 3278   3.098   6.471   1.154
 1296MET    HG2 3279   3.141   6.294   1.176
 1296MET     SD 3280   3.035   6.392   1.363
 1296MET     CE 3281   3.207   6.427   1.409
 1296MET    HE1 3282   3.257   6.339   1.369
 1296MET    HE2 3283   3.238   6.521   1.363
 1296MET    HE3 3284   3.223   6.423   1.517
 1296MET      C 3285   2.766   6.156   1.075
 1296MET      O 3286   2.766   6.089   0.972
 1297PRO      N 3287   2.653   6.204   1.127
 1297PRO     CD 3288   2.637   6.283   1.247
 1297PRO    HD1 3289   2.701   6.372   1.246
 1297PRO    HD2 3290   2.656   6.230   1.340
 1297PRO     CG 3291   2.490   6.324   1.247
 1297PRO    HG1 3292   2.479   6.429   1.223
 1297PRO    HG2 3293   2.455   6.304   1.348
 1297PRO     CB 3294   2.414   6.236   1.149
 1297PRO    HB1 3295   2.335   6.297   1.105
 1297PRO    HB2 3296   2.357   6.157   1.199
 1297PRO     CA 3297   2.527   6.193   1.055
 1297PRO     HA 3298   2.510   6.088   1.032
 1297PRO      C 3299   2.519   6.276   0.928
 1297PRO      O 3300   2.590   6.375   0.918
 1298PRO      N 3301   2.431   6.256   0.829
 1298PRO     CD 3302   2.325   6.159   0.841
 1298PRO    HD1 3303   2.283   6.160   0.942
 1298PRO    HD2 3304   2.370   6.062   0.818
 1298PRO     CG 3305   2.227   6.191   0.729
 1298PRO    HG1 3306   2.159   6.264   0.772
 1298PRO    HG2 3307   2.183   6.098   0.694
 1298PRO     CB 3308   2.310   6.261   0.622
 1298PRO    HB1 3309   2.250   6.337   0.572
 1298PRO    HB2 3310   2.345   6.183   0.554
 1298PRO     CA 3311   2.428   6.320   0.699
 1298PRO     HA 3312   2.516   6.295   0.641
 1298PRO      C 3313   2.420   6.472   0.708
 1298PRO      O 3314   2.501   6.547   0.656
 1299GLU      N 3315   2.327   6.531   0.783
 1299GLU      H 3316   2.248   6.478   0.815
 1299GLU     CA 3317   2.302   6.674   0.780
 1299GLU     HA 3318   2.294   6.705   0.676
 1299GLU     CB 3319   2.167   6.711   0.841
 1299GLU    HB1 3320   2.083   6.681   0.779
 1299GLU    HB2 3321   2.167   6.819   0.821
 1299GLU     CG 3322   2.148   6.680   0.989
 1299GLU    HG1 3323   2.054   6.725   1.022
 1299GLU    HG2 3324   2.228   6.732   1.041
 1299GLU     CD 3325   2.151   6.535   1.036
 1299GLU    OE1 3326   2.119   6.441   0.961
 1299GLU    OE2 3327   2.163   6.522   1.160
 1299GLU      C 3328   2.419   6.747   0.845
 1299GLU      O 3329   2.435   6.865   0.813
 1300ALA      N 3330   2.499   6.686   0.934
 1300ALA      H 3331   2.494   6.585   0.933
 1300ALA     CA 3332   2.616   6.751   0.989
 1300ALA     HA 3333   2.581   6.830   1.055
 1300ALA     CB 3334   2.683   6.646   1.076
 1300ALA    HB1 3335   2.768   6.692   1.128
 1300ALA    HB2 3336   2.602   6.613   1.141
 1300ALA    HB3 3337   2.710   6.562   1.011
 1300ALA      C 3338   2.709   6.802   0.879
 1300ALA      O 3339   2.773   6.907   0.889
 1301PHE      N 3340   2.728   6.718   0.777
 1301PHE      H 3341   2.698   6.622   0.778
 1301PHE     CA 3342   2.821   6.742   0.668
 1301PHE     HA 3343   2.892   6.815   0.705
 1301PHE     CB 3344   2.917   6.625   0.647
 1301PHE    HB1 3345   2.967   6.612   0.743
 1301PHE    HB2 3346   2.992   6.639   0.569
 1301PHE     CG 3347   2.853   6.501   0.591
 1301PHE    CD1 3348   2.817   6.392   0.672
 1301PHE    HD1 3349   2.835   6.403   0.778
 1301PHE    CE1 3350   2.754   6.278   0.621
 1301PHE    HE1 3351   2.732   6.190   0.679
 1301PHE     CZ 3352   2.734   6.274   0.482
 1301PHE     HZ 3353   2.679   6.190   0.444
 1301PHE    CE2 3354   2.777   6.377   0.398
 1301PHE    HE2 3355   2.767   6.371   0.291
 1301PHE    CD2 3356   2.830   6.495   0.453
 1301PHE    HD2 3357   2.862   6.571   0.384
 1301PHE      C 3358   2.752   6.778   0.537
 1301PHE      O 3359   2.809   6.850   0.455
 1302MET      N 3360   2.628   6.735   0.513
 1302MET      H 3361   2.604   6.661   0.577
 1302MET     CA 3362   2.549   6.746   0.391
 1302MET     HA 3363   2.623   6.737   0.311
 1302MET     CB 3364   2.444   6.638   0.375
 1302MET    HB1 3365   2.364   6.644   0.448
 1302MET    HB2 3366   2.500   6.550   0.406
 1302MET     CG 3367   2.374   6.614   0.241
 1302MET    HG1 3368   2.322   6.709   0.227
 1302MET    HG2 3369   2.307   6.528   0.245
 1302MET     SD 3370   2.485   6.592   0.100
 1302MET     CE 3371   2.530   6.419   0.131
 1302MET    HE1 3372   2.626   6.410   0.080
 1302MET    HE2 3373   2.544   6.385   0.233
 1302MET    HE3 3374   2.446   6.363   0.088
 1302MET      C 3375   2.476   6.879   0.383
 1302MET      O 3376   2.464   6.936   0.275
 1303GLU      N 3377   2.449   6.939   0.499
 1303GLU      H 3378   2.468   6.891   0.586
 1303GLU     CA 3379   2.371   7.061   0.509
 1303GLU     HA 3380   2.368   7.108   0.411
 1303GLU     CB 3381   2.230   7.027   0.557
 1303GLU    HB1 3382   2.185   7.123   0.580
 1303GLU    HB2 3383   2.234   6.970   0.650
 1303GLU     CG 3384   2.138   6.977   0.446
 1303GLU    HG1 3385   2.047   6.951   0.500
 1303GLU    HG2 3386   2.174   6.887   0.395
 1303GLU     CD 3387   2.087   7.081   0.348
 1303GLU    OE1 3388   2.134   7.106   0.235
 1303GLU    OE2 3389   1.985   7.147   0.379
 1303GLU      C 3390   2.415   7.167   0.609
 1303GLU      O 3391   2.383   7.285   0.600
 1304GLY      N 3392   2.495   7.129   0.710
 1304GLY      H 3393   2.516   7.030   0.716
 1304GLY     CA 3394   2.543   7.215   0.815
 1304GLY    HA1 3395   2.571   7.308   0.765
 1304GLY    HA2 3396   2.630   7.170   0.863
 1304GLY      C 3397   2.451   7.237   0.934
 1304GLY      O 3398   2.438   7.347   0.987
 1305ILE      N 3399   2.375   7.131   0.964
 1305ILE      H 3400   2.384   7.047   0.907
 1305ILE     CA 3401   2.272   7.132   1.065
 1305ILE     HA 3402   2.249   7.236   1.089
 1305ILE     CB 3403   2.147   7.069   1.006
 1305ILE     HB 3404   2.162   6.965   0.974
 1305ILE    CG2 3405   2.029   7.077   1.102
 1305ILE   HG21 3406   2.009   7.182   1.126
 1305ILE   HG22 3407   1.940   7.030   1.061
 1305ILE   HG23 3408   2.052   7.014   1.187
 1305ILE    CG1 3409   2.101   7.153   0.887
 1305ILE   HG11 3410   2.184   7.181   0.824
 1305ILE   HG12 3411   2.054   7.245   0.924
 1305ILE     CD 3412   1.996   7.082   0.801
 1305ILE    HD1 3413   1.901   7.077   0.853
 1305ILE    HD2 3414   1.992   7.146   0.713
 1305ILE    HD3 3415   2.025   6.979   0.781
 1305ILE      C 3416   2.317   7.058   1.191
 1305ILE      O 3417   2.349   6.939   1.192
 1306PHE      N 3418   2.320   7.136   1.299
 1306PHE      H 3419   2.274   7.225   1.288
 1306PHE     CA 3420   2.365   7.101   1.432
 1306PHE     HA 3421   2.403   6.999   1.440
 1306PHE     CB 3422   2.479   7.192   1.476
 1306PHE    HB1 3423   2.532   7.145   1.559
 1306PHE    HB2 3424   2.445   7.296   1.484
 1306PHE     CG 3425   2.586   7.202   1.369
 1306PHE    CD1 3426   2.605   7.325   1.306
 1306PHE    HD1 3427   2.552   7.411   1.343
 1306PHE    CE1 3428   2.708   7.337   1.212
 1306PHE    HE1 3429   2.726   7.433   1.166
 1306PHE     CZ 3430   2.781   7.223   1.173
 1306PHE     HZ 3431   2.860   7.229   1.100
 1306PHE    CE2 3432   2.757   7.100   1.234
 1306PHE    HE2 3433   2.824   7.018   1.212
 1306PHE    CD2 3434   2.655   7.087   1.329
 1306PHE    HD2 3435   2.644   6.991   1.379
 1306PHE      C 3436   2.245   7.116   1.524
 1306PHE      O 3437   2.166   7.209   1.516
 1307THR      N 3438   2.230   7.012   1.606
 1307THR      H 3439   2.299   6.939   1.600
 1307THR     CA 3440   2.131   6.987   1.709
 1307THR     HA 3441   2.104   7.087   1.744
 1307THR     CB 3442   2.010   6.912   1.657
 1307THR     HB 3443   1.941   6.906   1.742
 1307THR    CG2 3444   1.944   6.972   1.533
 1307THR   HG21 3445   2.012   6.950   1.451
 1307THR   HG22 3446   1.846   6.927   1.513
 1307THR   HG23 3447   1.935   7.080   1.539
 1307THR    OG1 3448   2.053   6.782   1.621
 1307THR    HG1 3449   2.124   6.783   1.557
 1307THR      C 3450   2.182   6.910   1.830
 1307THR      O 3451   2.286   6.845   1.831
 1308SER      N 3452   2.101   6.901   1.936
 1308SER      H 3453   2.019   6.961   1.939
 1308SER     CA 3454   2.117   6.808   2.046
 1308SER     HA 3455   2.218   6.824   2.084
 1308SER     CB 3456   2.034   6.854   2.164
 1308SER    HB1 3457   2.048   6.961   2.181
 1308SER    HB2 3458   2.069   6.798   2.250
 1308SER     OG 3459   1.898   6.817   2.157
 1308SER     HG 3460   1.855   6.859   2.082
 1308SER      C 3461   2.099   6.659   2.021
 1308SER      O 3462   2.132   6.582   2.111
 1309LYS      N 3463   2.052   6.618   1.902
 1309LYS      H 3464   2.020   6.698   1.850
 1309LYS     CA 3465   2.061   6.489   1.838
 1309LYS     HA 3466   2.105   6.417   1.907
 1309LYS     CB 3467   1.915   6.447   1.818
 1309LYS    HB1 3468   1.909   6.351   1.768
 1309LYS    HB2 3469   1.871   6.526   1.758
 1309LYS     CG 3470   1.844   6.437   1.953
 1309LYS    HG1 3471   1.815   6.538   1.980
 1309LYS    HG2 3472   1.908   6.386   2.025
 1309LYS     CD 3473   1.723   6.345   1.945
 1309LYS    HD1 3474   1.700   6.322   2.049
 1309LYS    HD2 3475   1.751   6.254   1.892
 1309LYS     CE 3476   1.603   6.409   1.877
 1309LYS    HE1 3477   1.620   6.419   1.770
 1309LYS    HE2 3478   1.583   6.506   1.922
 1309LYS     NZ 3479   1.484   6.325   1.900
 1309LYS    HZ1 3480   1.402   6.370   1.860
 1309LYS    HZ2 3481   1.490   6.238   1.849
 1309LYS    HZ3 3482   1.466   6.307   1.997
 1309LYS      C 3483   2.140   6.477   1.708
 1309LYS      O 3484   2.111   6.400   1.617
 1310THR      N 3485   2.254   6.546   1.704
 1310THR      H 3486   2.280   6.615   1.773
 1310THR     CA 3487   2.361   6.509   1.614
 1310THR     HA 3488   2.326   6.480   1.515
 1310THR     CB 3489   2.446   6.635   1.597
 1310THR     HB 3490   2.486   6.666   1.693
 1310THR    CG2 3491   2.555   6.611   1.493
 1310THR   HG21 3492   2.651   6.583   1.538
 1310THR   HG22 3493   2.529   6.526   1.430
 1310THR   HG23 3494   2.565   6.699   1.429
 1310THR    OG1 3495   2.371   6.745   1.551
 1310THR    HG1 3496   2.354   6.733   1.457
 1310THR      C 3497   2.446   6.392   1.660
 1310THR      O 3498   2.436   6.284   1.603
 1311ASP      N 3499   2.517   6.405   1.773
 1311ASP      H 3500   2.501   6.492   1.820
 1311ASP     CA 3501   2.614   6.311   1.826
 1311ASP     HA 3502   2.682   6.292   1.742
 1311ASP     CB 3503   2.699   6.372   1.936
 1311ASP    HB1 3504   2.778   6.300   1.959
 1311ASP    HB2 3505   2.631   6.390   2.019
 1311ASP     CG 3506   2.763   6.502   1.889
 1311ASP    OD1 3507   2.692   6.604   1.903
 1311ASP    OD2 3508   2.880   6.508   1.845
 1311ASP      C 3509   2.561   6.174   1.866
 1311ASP      O 3510   2.644   6.084   1.880
 1312THR      N 3511   2.431   6.154   1.892
 1312THR      H 3512   2.367   6.230   1.873
 1312THR     CA 3513   2.366   6.025   1.906
 1312THR     HA 3514   2.415   5.984   1.994
 1312THR     CB 3515   2.217   6.031   1.937
 1312THR     HB 3516   2.183   5.928   1.934
 1312THR    CG2 3517   2.210   6.093   2.076
 1312THR   HG21 3518   2.106   6.094   2.110
 1312THR   HG22 3519   2.272   6.035   2.144
 1312THR   HG23 3520   2.256   6.191   2.082
 1312THR    OG1 3521   2.146   6.111   1.844
 1312THR    HG1 3522   2.058   6.077   1.828
 1312THR      C 3523   2.406   5.930   1.795
 1312THR      O 3524   2.438   5.813   1.818
 1313TRP      N 3525   2.404   5.976   1.669
 1313TRP      H 3526   2.380   6.074   1.656
 1313TRP     CA 3527   2.452   5.903   1.554
 1313TRP     HA 3528   2.397   5.811   1.538
 1313TRP     CB 3529   2.441   5.980   1.423
 1313TRP    HB1 3530   2.504   6.069   1.432
 1313TRP    HB2 3531   2.336   6.007   1.418
 1313TRP     CG 3532   2.497   5.931   1.294
 1313TRP    CD1 3533   2.628   5.904   1.270
 1313TRP    HD1 3534   2.705   5.924   1.343
 1313TRP    NE1 3535   2.642   5.839   1.149
 1313TRP    HE1 3536   2.732   5.819   1.106
 1313TRP    CE2 3537   2.521   5.837   1.083
 1313TRP    CZ2 3538   2.486   5.806   0.952
 1313TRP    HZ2 3539   2.558   5.770   0.880
 1313TRP    CH2 3540   2.351   5.813   0.914
 1313TRP    HH2 3541   2.324   5.780   0.815
 1313TRP    CZ3 3542   2.259   5.877   0.998
 1313TRP    HZ3 3543   2.153   5.889   0.978
 1313TRP    CE3 3544   2.296   5.924   1.124
 1313TRP    HE3 3545   2.231   5.980   1.190
 1313TRP    CD2 3546   2.427   5.899   1.170
 1313TRP      C 3547   2.597   5.862   1.576
 1313TRP      O 3548   2.635   5.747   1.558
 1314SER      N 3549   2.682   5.955   1.619
 1314SER      H 3550   2.653   6.051   1.633
 1314SER     CA 3551   2.825   5.936   1.632
 1314SER     HA 3552   2.865   5.888   1.543
 1314SER     CB 3553   2.910   6.058   1.666
 1314SER    HB1 3554   3.016   6.033   1.667
 1314SER    HB2 3555   2.872   6.079   1.766
 1314SER     OG 3556   2.881   6.160   1.574
 1314SER     HG 3557   2.922   6.129   1.493
 1314SER      C 3558   2.853   5.843   1.750
 1314SER      O 3559   2.933   5.752   1.732
 1315PHE      N 3560   2.769   5.844   1.854
 1315PHE      H 3561   2.703   5.919   1.849
 1315PHE     CA 3562   2.762   5.732   1.946
 1315PHE     HA 3563   2.862   5.705   1.981
 1315PHE     CB 3564   2.694   5.775   2.075
 1315PHE    HB1 3565   2.589   5.794   2.052
 1315PHE    HB2 3566   2.753   5.861   2.106
 1315PHE     CG 3567   2.697   5.671   2.184
 1315PHE    CD1 3568   2.816   5.640   2.250
 1315PHE    HD1 3569   2.908   5.694   2.234
 1315PHE    CE1 3570   2.819   5.562   2.367
 1315PHE    HE1 3571   2.910   5.540   2.420
 1315PHE     CZ 3572   2.698   5.506   2.411
 1315PHE     HZ 3573   2.708   5.451   2.503
 1315PHE    CE2 3574   2.580   5.531   2.340
 1315PHE    HE2 3575   2.492   5.481   2.378
 1315PHE    CD2 3576   2.578   5.608   2.223
 1315PHE    HD2 3577   2.483   5.622   2.174
 1315PHE      C 3578   2.704   5.601   1.895
 1315PHE      O 3579   2.738   5.493   1.945
 1316GLY      N 3580   2.621   5.601   1.791
 1316GLY      H 3581   2.585   5.692   1.765
 1316GLY     CA 3582   2.585   5.480   1.719
 1316GLY    HA1 3583   2.529   5.508   1.630
 1316GLY    HA2 3584   2.522   5.410   1.774
 1316GLY      C 3585   2.702   5.406   1.656
 1316GLY      O 3586   2.701   5.283   1.664
 1317VAL      N 3587   2.800   5.477   1.600
 1317VAL      H 3588   2.792   5.577   1.591
 1317VAL     CA 3589   2.927   5.425   1.551
 1317VAL     HA 3590   2.901   5.329   1.506
 1317VAL     CB 3591   2.986   5.512   1.441
 1317VAL     HB 3592   3.032   5.595   1.494
 1317VAL    CG1 3593   3.100   5.448   1.362
 1317VAL   HG11 3594   3.063   5.358   1.313
 1317VAL   HG12 3595   3.134   5.510   1.279
 1317VAL   HG13 3596   3.187   5.416   1.419
 1317VAL    CG2 3597   2.877   5.554   1.343
 1317VAL   HG21 3598   2.839   5.463   1.297
 1317VAL   HG22 3599   2.797   5.605   1.396
 1317VAL   HG23 3600   2.929   5.621   1.274
 1317VAL      C 3601   3.027   5.395   1.661
 1317VAL      O 3602   3.109   5.304   1.647
 1318LEU      N 3603   3.020   5.456   1.779
 1318LEU      H 3604   2.944   5.522   1.788
 1318LEU     CA 3605   3.092   5.420   1.899
 1318LEU     HA 3606   3.197   5.402   1.877
 1318LEU     CB 3607   3.096   5.536   1.998
 1318LEU    HB1 3608   3.016   5.521   2.071
 1318LEU    HB2 3609   3.056   5.620   1.941
 1318LEU     CG 3610   3.232   5.569   2.059
 1318LEU     HG 3611   3.301   5.592   1.978
 1318LEU    CD1 3612   3.225   5.692   2.149
 1318LEU   HD11 3613   3.146   5.684   2.224
 1318LEU   HD12 3614   3.326   5.700   2.189
 1318LEU   HD13 3615   3.204   5.780   2.088
 1318LEU    CD2 3616   3.285   5.453   2.142
 1318LEU   HD21 3617   3.308   5.366   2.080
 1318LEU   HD22 3618   3.363   5.483   2.212
 1318LEU   HD23 3619   3.207   5.421   2.210
 1318LEU      C 3620   3.034   5.289   1.952
 1318LEU      O 3621   3.118   5.204   1.979
 1319LEU      N 3622   2.903   5.272   1.965
 1319LEU      H 3623   2.837   5.339   1.928
 1319LEU     CA 3624   2.855   5.141   2.006
 1319LEU     HA 3625   2.881   5.126   2.111
 1319LEU     CB 3626   2.703   5.149   2.015
 1319LEU    HB1 3627   2.672   5.045   2.024
 1319LEU    HB2 3628   2.672   5.191   1.920
 1319LEU     CG 3629   2.655   5.237   2.131
 1319LEU     HG 3630   2.709   5.332   2.129
 1319LEU    CD1 3631   2.504   5.259   2.119
 1319LEU   HD11 3632   2.478   5.298   2.021
 1319LEU   HD12 3633   2.463   5.159   2.125
 1319LEU   HD13 3634   2.473   5.324   2.201
 1319LEU    CD2 3635   2.685   5.163   2.260
 1319LEU   HD21 3636   2.664   5.057   2.246
 1319LEU   HD22 3637   2.787   5.179   2.295
 1319LEU   HD23 3638   2.613   5.198   2.334
 1319LEU      C 3639   2.910   5.040   1.906
 1319LEU      O 3640   2.967   4.941   1.950
 1320TRP      N 3641   2.910   5.060   1.774
 1320TRP      H 3642   2.875   5.146   1.736
 1320TRP     CA 3643   2.948   4.959   1.677
 1320TRP     HA 3644   2.894   4.868   1.706
 1320TRP     CB 3645   2.911   5.007   1.538
 1320TRP    HB1 3646   2.967   5.095   1.504
 1320TRP    HB2 3647   2.812   5.053   1.541
 1320TRP     CG 3648   2.917   4.919   1.417
 1320TRP    CD1 3649   2.815   4.845   1.369
 1320TRP    HD1 3650   2.720   4.848   1.420
 1320TRP    NE1 3651   2.855   4.769   1.261
 1320TRP    HE1 3652   2.796   4.704   1.212
 1320TRP    CE2 3653   2.988   4.796   1.232
 1320TRP    CZ2 3654   3.071   4.734   1.139
 1320TRP    HZ2 3655   3.034   4.667   1.063
 1320TRP    CH2 3656   3.209   4.757   1.154
 1320TRP    HH2 3657   3.276   4.697   1.095
 1320TRP    CZ3 3658   3.261   4.848   1.246
 1320TRP    HZ3 3659   3.367   4.855   1.265
 1320TRP    CE3 3660   3.170   4.909   1.334
 1320TRP    HE3 3661   3.206   4.974   1.413
 1320TRP    CD2 3662   3.031   4.888   1.331
 1320TRP      C 3663   3.093   4.913   1.686
 1320TRP      O 3664   3.126   4.796   1.701
 1321GLU      N 3665   3.184   5.010   1.698
 1321GLU      H 3666   3.145   5.104   1.694
 1321GLU     CA 3667   3.323   4.982   1.728
 1321GLU     HA 3668   3.364   4.923   1.646
 1321GLU     CB 3669   3.396   5.116   1.726
 1321GLU    HB1 3670   3.492   5.101   1.777
 1321GLU    HB2 3671   3.341   5.190   1.784
 1321GLU     CG 3672   3.421   5.162   1.583
 1321GLU    HG1 3673   3.323   5.181   1.540
 1321GLU    HG2 3674   3.467   5.074   1.538
 1321GLU     CD 3675   3.505   5.287   1.565
 1321GLU    OE1 3676   3.452   5.400   1.572
 1321GLU    OE2 3677   3.628   5.268   1.553
 1321GLU      C 3678   3.354   4.911   1.859
 1321GLU      O 3679   3.448   4.836   1.880
 1322ILE      N 3680   3.274   4.940   1.963
 1322ILE      H 3681   3.203   5.010   1.948
 1322ILE     CA 3682   3.284   4.866   2.087
 1322ILE     HA 3683   3.389   4.862   2.117
 1322ILE     CB 3684   3.208   4.940   2.197
 1322ILE     HB 3685   3.108   4.971   2.165
 1322ILE    CG2 3686   3.174   4.845   2.311
 1322ILE   HG21 3687   3.264   4.801   2.354
 1322ILE   HG22 3688   3.123   4.889   2.396
 1322ILE   HG23 3689   3.112   4.762   2.277
 1322ILE    CG1 3690   3.284   5.066   2.239
 1322ILE   HG11 3691   3.314   5.126   2.154
 1322ILE   HG12 3692   3.377   5.020   2.273
 1322ILE     CD 3693   3.218   5.155   2.343
 1322ILE    HD1 3694   3.270   5.248   2.365
 1322ILE    HD2 3695   3.116   5.185   2.319
 1322ILE    HD3 3696   3.224   5.113   2.444
 1322ILE      C 3697   3.240   4.721   2.074
 1322ILE      O 3698   3.320   4.633   2.104
 1323PHE      N 3699   3.126   4.692   2.011
 1323PHE      H 3700   3.061   4.764   1.982
 1323PHE     CA 3701   3.080   4.556   1.998
 1323PHE     HA 3702   3.097   4.507   2.094
 1323PHE     CB 3703   2.928   4.548   1.983
 1323PHE    HB1 3704   2.909   4.444   1.955
 1323PHE    HB2 3705   2.895   4.618   1.907
 1323PHE     CG 3706   2.860   4.578   2.114
 1323PHE    CD1 3707   2.807   4.704   2.147
 1323PHE    HD1 3708   2.798   4.780   2.071
 1323PHE    CE1 3709   2.748   4.720   2.273
 1323PHE    HE1 3710   2.688   4.808   2.289
 1323PHE     CZ 3711   2.750   4.623   2.375
 1323PHE     HZ 3712   2.685   4.634   2.460
 1323PHE    CE2 3713   2.805   4.501   2.336
 1323PHE    HE2 3714   2.809   4.418   2.405
 1323PHE    CD2 3715   2.851   4.474   2.206
 1323PHE    HD2 3716   2.890   4.376   2.180
 1323PHE      C 3717   3.157   4.462   1.906
 1323PHE      O 3718   3.154   4.340   1.916
 1324SER      N 3719   3.220   4.530   1.809
 1324SER      H 3720   3.217   4.629   1.827
 1324SER     CA 3721   3.311   4.465   1.718
 1324SER     HA 3722   3.275   4.365   1.692
 1324SER     CB 3723   3.319   4.548   1.590
 1324SER    HB1 3724   3.219   4.546   1.547
 1324SER    HB2 3725   3.392   4.501   1.525
 1324SER     OG 3726   3.365   4.680   1.611
 1324SER     HG 3727   3.292   4.739   1.628
 1324SER      C 3728   3.453   4.447   1.771
 1324SER      O 3729   3.538   4.389   1.705
 1325LEU      N 3730   3.476   4.485   1.897
 1325LEU      H 3731   3.405   4.533   1.951
 1325LEU     CA 3732   3.606   4.474   1.961
 1325LEU     HA 3733   3.604   4.544   2.044
 1325LEU     CB 3734   3.629   4.329   2.003
 1325LEU    HB1 3735   3.728   4.328   2.049
 1325LEU    HB2 3736   3.638   4.272   1.911
 1325LEU     CG 3737   3.523   4.277   2.100
 1325LEU     HG 3738   3.427   4.264   2.050
 1325LEU    CD1 3739   3.572   4.137   2.133
 1325LEU   HD11 3740   3.490   4.095   2.192
 1325LEU   HD12 3741   3.582   4.081   2.040
 1325LEU   HD13 3742   3.656   4.140   2.203
 1325LEU    CD2 3743   3.523   4.365   2.224
 1325LEU   HD21 3744   3.624   4.374   2.266
 1325LEU   HD22 3745   3.487   4.467   2.208
 1325LEU   HD23 3746   3.460   4.311   2.294
 1325LEU      C 3747   3.711   4.546   1.878
 1325LEU      O 3748   3.819   4.491   1.855
 1326GLY      N 3749   3.687   4.668   1.831
 1326GLY      H 3750   3.593   4.704   1.837
 1326GLY     CA 3751   3.782   4.750   1.758
 1326GLY    HA1 3752   3.876   4.746   1.813
 1326GLY    HA2 3753   3.738   4.850   1.755
 1326GLY      C 3754   3.793   4.694   1.617
 1326GLY      O 3755   3.892   4.628   1.586
 1327TYR      N 3756   3.701   4.734   1.529
 1327TYR      H 3757   3.630   4.796   1.567
 1327TYR     CA 3758   3.695   4.707   1.387
 1327TYR     HA 3759   3.791   4.665   1.358
 1327TYR     CB 3760   3.595   4.593   1.367
 1327TYR    HB1 3761   3.497   4.641   1.367
 1327TYR    HB2 3762   3.613   4.516   1.442
 1327TYR     CG 3763   3.621   4.519   1.238
 1327TYR    CD1 3764   3.722   4.422   1.228
 1327TYR    HD1 3765   3.772   4.384   1.316
 1327TYR    CE1 3766   3.759   4.376   1.101
 1327TYR    HE1 3767   3.848   4.316   1.088
 1327TYR     CZ 3768   3.686   4.401   0.983
 1327TYR     OH 3769   3.728   4.347   0.865
 1327TYR     HH 3770   3.677   4.371   0.788
 1327TYR    CE2 3771   3.578   4.490   0.998
 1327TYR    HE2 3772   3.518   4.518   0.913
 1327TYR    CD2 3773   3.554   4.555   1.120
 1327TYR    HD2 3774   3.477   4.630   1.128
 1327TYR      C 3775   3.675   4.833   1.305
 1327TYR      O 3776   3.626   4.934   1.354
 1328MET      N 3777   3.709   4.838   1.175
 1328MET      H 3778   3.757   4.757   1.140
 1328MET     CA 3779   3.687   4.954   1.093
 1328MET     HA 3780   3.718   5.035   1.160
 1328MET     CB 3781   3.785   4.967   0.976
 1328MET    HB1 3782   3.753   4.894   0.901
 1328MET    HB2 3783   3.888   4.950   1.007
 1328MET     CG 3784   3.779   5.099   0.899
 1328MET    HG1 3785   3.677   5.130   0.878
 1328MET    HG2 3786   3.827   5.093   0.801
 1328MET     SD 3787   3.863   5.235   0.984
 1328MET     CE 3788   3.822   5.368   0.869
 1328MET    HE1 3789   3.855   5.343   0.768
 1328MET    HE2 3790   3.715   5.384   0.885
 1328MET    HE3 3791   3.879   5.457   0.895
 1328MET      C 3792   3.542   4.974   1.053
 1328MET      O 3793   3.479   4.884   0.998
 1329PRO      N 3794   3.483   5.090   1.083
 1329PRO     CD 3795   3.533   5.203   1.157
 1329PRO    HD1 3796   3.617   5.249   1.104
 1329PRO    HD2 3797   3.575   5.173   1.253
 1329PRO     CG 3798   3.416   5.297   1.188
 1329PRO    HG1 3799   3.409   5.381   1.118
 1329PRO    HG2 3800   3.407   5.335   1.289
 1329PRO     CB 3801   3.294   5.208   1.170
 1329PRO    HB1 3802   3.204   5.262   1.139
 1329PRO    HB2 3803   3.276   5.157   1.264
 1329PRO     CA 3804   3.343   5.119   1.056
 1329PRO     HA 3805   3.284   5.028   1.066
 1329PRO      C 3806   3.323   5.179   0.918
 1329PRO      O 3807   3.418   5.225   0.854
 1330TYR      N 3808   3.205   5.154   0.861
 1330TYR      H 3809   3.136   5.114   0.922
 1330TYR     CA 3810   3.192   5.143   0.717
 1330TYR     HA 3811   3.110   5.072   0.709
 1330TYR     CB 3812   3.151   5.282   0.670
 1330TYR    HB1 3813   3.138   5.282   0.561
 1330TYR    HB2 3814   3.230   5.353   0.695
 1330TYR     CG 3815   3.027   5.340   0.734
 1330TYR    CD1 3816   2.901   5.302   0.686
 1330TYR    HD1 3817   2.899   5.238   0.599
 1330TYR    CE1 3818   2.786   5.352   0.748
 1330TYR    HE1 3819   2.687   5.334   0.711
 1330TYR     CZ 3820   2.799   5.450   0.849
 1330TYR     OH 3821   2.687   5.506   0.902
 1330TYR     HH 3822   2.719   5.588   0.942
 1330TYR    CE2 3823   2.927   5.490   0.894
 1330TYR    HE2 3824   2.937   5.561   0.975
 1330TYR    CD2 3825   3.041   5.438   0.832
 1330TYR    HD2 3826   3.138   5.475   0.864
 1330TYR      C 3827   3.305   5.079   0.637
 1330TYR      O 3828   3.364   5.147   0.554
 1331PRO      N 3829   3.350   4.957   0.668
 1331PRO     CD 3830   3.275   4.860   0.746
 1331PRO    HD1 3831   3.170   4.846   0.719
 1331PRO    HD2 3832   3.273   4.893   0.850
 1331PRO     CG 3833   3.341   4.724   0.731
 1331PRO    HG1 3834   3.291   4.673   0.648
 1331PRO    HG2 3835   3.325   4.649   0.808
 1331PRO     CB 3836   3.484   4.761   0.692
 1331PRO    HB1 3837   3.525   4.691   0.619
 1331PRO    HB2 3838   3.542   4.760   0.784
 1331PRO     CA 3839   3.474   4.898   0.624
 1331PRO     HA 3840   3.555   4.963   0.658
 1331PRO      C 3841   3.473   4.884   0.473
 1331PRO      O 3842   3.370   4.874   0.406
 1332SER      N 3843   3.589   4.878   0.406
 1332SER      H 3844   3.666   4.865   0.470
 1332SER     CA 3845   3.626   4.874   0.266
 1332SER     HA 3846   3.735   4.876   0.264
 1332SER     CB 3847   3.590   4.739   0.205
 1332SER    HB1 3848   3.628   4.660   0.270
 1332SER    HB2 3849   3.628   4.720   0.105
 1332SER     OG 3850   3.449   4.733   0.192
 1332SER     HG 3851   3.401   4.774   0.263
 1332SER      C 3852   3.587   4.997   0.186
 1332SER      O 3853   3.640   5.013   0.076
 1333LYS      N 3854   3.500   5.085   0.236
 1333LYS      H 3855   3.464   5.060   0.327
 1333LYS     CA 3856   3.455   5.205   0.168
 1333LYS     HA 3857   3.465   5.177   0.063
 1333LYS     CB 3858   3.309   5.231   0.205
 1333LYS    HB1 3859   3.270   5.316   0.149
 1333LYS    HB2 3860   3.307   5.256   0.311
 1333LYS     CG 3861   3.206   5.123   0.174
 1333LYS    HG1 3862   3.221   5.037   0.239
 1333LYS    HG2 3863   3.225   5.091   0.071
 1333LYS     CD 3864   3.066   5.180   0.187
 1333LYS    HD1 3865   3.053   5.280   0.144
 1333LYS    HD2 3866   3.037   5.192   0.292
 1333LYS     CE 3867   2.960   5.097   0.115
 1333LYS    HE1 3868   2.995   5.100   0.012
 1333LYS    HE2 3869   2.864   5.149   0.122
 1333LYS     NZ 3870   2.943   4.955   0.151
 1333LYS    HZ1 3871   2.916   4.931   0.245
 1333LYS    HZ2 3872   2.885   4.917   0.077
 1333LYS    HZ3 3873   3.032   4.907   0.141
 1333LYS      C 3874   3.542   5.326   0.195
 1333LYS      O 3875   3.586   5.354   0.306
 1334SER      N 3876   3.561   5.405   0.089
 1334SER      H 3877   3.524   5.373  -0.001
 1334SER     CA 3878   3.617   5.538   0.087
 1334SER     HA 3879   3.716   5.539   0.131
 1334SER     CB 3880   3.635   5.589  -0.056
 1334SER    HB1 3881   3.707   5.517  -0.095
 1334SER    HB2 3882   3.691   5.683  -0.055
 1334SER     OG 3883   3.523   5.602  -0.141
 1334SER     HG 3884   3.573   5.624  -0.219
 1334SER      C 3885   3.535   5.634   0.173
 1334SER      O 3886   3.413   5.626   0.173
 1335ASN      N 3887   3.596   5.744   0.217
 1335ASN      H 3888   3.697   5.745   0.208
 1335ASN     CA 3889   3.521   5.860   0.261
 1335ASN     HA 3890   3.460   5.831   0.346
 1335ASN     CB 3891   3.604   5.977   0.315
 1335ASN    HB1 3892   3.543   6.059   0.353
 1335ASN    HB2 3893   3.674   6.008   0.238
 1335ASN     CG 3894   3.687   5.929   0.433
 1335ASN    OD1 3895   3.651   5.840   0.509
 1335ASN    ND2 3896   3.800   5.996   0.458
 1335ASN   HD21 3897   3.816   6.091   0.428
 1335ASN   HD22 3898   3.858   5.945   0.523
 1335ASN      C 3899   3.422   5.906   0.155
 1335ASN      O 3900   3.307   5.939   0.183
 1336GLN      N 3901   3.465   5.920   0.030
 1336GLN      H 3902   3.559   5.893   0.003
 1336GLN     CA 3903   3.392   5.969  -0.086
 1336GLN     HA 3904   3.365   6.073  -0.067
 1336GLN     CB 3905   3.486   5.993  -0.203
 1336GLN    HB1 3906   3.442   6.071  -0.267
 1336GLN    HB2 3907   3.493   5.899  -0.258
 1336GLN     CG 3908   3.624   6.052  -0.173
 1336GLN    HG1 3909   3.618   6.131  -0.097
 1336GLN    HG2 3910   3.656   6.098  -0.266
 1336GLN     CD 3911   3.728   5.947  -0.141
 1336GLN    OE1 3912   3.747   5.908  -0.026
 1336GLN    NE2 3913   3.784   5.892  -0.250
 1336GLN   HE21 3914   3.749   5.915  -0.342
 1336GLN   HE22 3915   3.847   5.814  -0.239
 1336GLN      C 3916   3.268   5.886  -0.117
 1336GLN      O 3917   3.173   5.942  -0.171
 1337GLU      N 3918   3.271   5.755  -0.094
 1337GLU      H 3919   3.356   5.715  -0.057
 1337GLU     CA 3920   3.155   5.674  -0.126
 1337GLU     HA 3921   3.098   5.725  -0.205
 1337GLU     CB 3922   3.194   5.538  -0.182
 1337GLU    HB1 3923   3.270   5.553  -0.259
 1337GLU    HB2 3924   3.105   5.515  -0.241
 1337GLU     CG 3925   3.234   5.434  -0.078
 1337GLU    HG1 3926   3.145   5.403  -0.023
 1337GLU    HG2 3927   3.311   5.474  -0.012
 1337GLU     CD 3928   3.303   5.315  -0.145
 1337GLU    OE1 3929   3.428   5.311  -0.152
 1337GLU    OE2 3930   3.231   5.220  -0.181
 1337GLU      C 3931   3.058   5.662  -0.010
 1337GLU      O 3932   2.938   5.658  -0.032
 1338VAL      N 3933   3.107   5.666   0.115
 1338VAL      H 3934   3.207   5.654   0.122
 1338VAL     CA 3935   3.029   5.667   0.237
 1338VAL     HA 3936   2.960   5.583   0.230
 1338VAL     CB 3937   3.116   5.661   0.363
 1338VAL     HB 3938   3.192   5.739   0.355
 1338VAL    CG1 3939   3.041   5.681   0.494
 1338VAL   HG11 3940   2.992   5.778   0.501
 1338VAL   HG12 3941   2.969   5.601   0.515
 1338VAL   HG13 3942   3.119   5.687   0.569
 1338VAL    CG2 3943   3.186   5.526   0.372
 1338VAL   HG21 3944   3.226   5.507   0.272
 1338VAL   HG22 3945   3.269   5.517   0.442
 1338VAL   HG23 3946   3.110   5.450   0.391
 1338VAL      C 3947   2.946   5.795   0.240
 1338VAL      O 3948   2.837   5.782   0.296
 1339LEU      N 3949   2.998   5.907   0.190
 1339LEU      H 3950   3.098   5.919   0.185
 1339LEU     CA 3951   2.932   6.035   0.176
 1339LEU     HA 3952   2.928   6.076   0.277
 1339LEU     CB 3953   3.020   6.127   0.092
 1339LEU    HB1 3954   3.002   6.086  -0.008
 1339LEU    HB2 3955   3.117   6.092   0.128
 1339LEU     CG 3956   3.011   6.279   0.096
 1339LEU     HG 3957   2.980   6.303   0.198
 1339LEU    CD1 3958   3.133   6.359   0.051
 1339LEU   HD11 3959   3.145   6.351  -0.057
 1339LEU   HD12 3960   3.127   6.465   0.076
 1339LEU   HD13 3961   3.220   6.308   0.092
 1339LEU    CD2 3962   2.889   6.331   0.020
 1339LEU   HD21 3963   2.917   6.323  -0.086
 1339LEU   HD22 3964   2.798   6.272   0.024
 1339LEU   HD23 3965   2.870   6.435   0.045
 1339LEU      C 3966   2.790   6.022   0.122
 1339LEU      O 3967   2.697   6.074   0.181
 1340GLU      N 3968   2.778   5.932   0.023
 1340GLU      H 3969   2.860   5.876   0.009
 1340GLU     CA 3970   2.659   5.896  -0.052
 1340GLU     HA 3971   2.592   5.982  -0.053
 1340GLU     CB 3972   2.692   5.845  -0.192
 1340GLU    HB1 3973   2.758   5.759  -0.178
 1340GLU    HB2 3974   2.741   5.931  -0.239
 1340GLU     CG 3975   2.573   5.810  -0.281
 1340GLU    HG1 3976   2.498   5.889  -0.271
 1340GLU    HG2 3977   2.520   5.722  -0.246
 1340GLU     CD 3978   2.622   5.790  -0.424
 1340GLU    OE1 3979   2.634   5.679  -0.480
 1340GLU    OE2 3980   2.649   5.893  -0.489
 1340GLU      C 3981   2.577   5.791   0.021
 1340GLU      O 3982   2.455   5.801   0.013
 1341PHE      N 3983   2.648   5.691   0.074
 1341PHE      H 3984   2.748   5.692   0.058
 1341PHE     CA 3985   2.586   5.573   0.131
 1341PHE     HA 3986   2.515   5.531   0.061
 1341PHE     CB 3987   2.693   5.469   0.164
 1341PHE    HB1 3988   2.761   5.499   0.243
 1341PHE    HB2 3989   2.758   5.461   0.077
 1341PHE     CG 3990   2.632   5.336   0.200
 1341PHE    CD1 3991   2.556   5.262   0.108
 1341PHE    HD1 3992   2.528   5.311   0.016
 1341PHE    CE1 3993   2.514   5.132   0.136
 1341PHE    HE1 3994   2.451   5.076   0.068
 1341PHE     CZ 3995   2.550   5.071   0.257
 1341PHE     HZ 3996   2.513   4.973   0.283
 1341PHE    CE2 3997   2.611   5.149   0.357
 1341PHE    HE2 3998   2.640   5.116   0.455
 1341PHE    CD2 3999   2.651   5.280   0.327
 1341PHE    HD2 4000   2.698   5.334   0.408
 1341PHE      C 4001   2.500   5.615   0.250
 1341PHE      O 4002   2.386   5.567   0.252
 1342VAL      N 4003   2.545   5.696   0.345
 1342VAL      H 4004   2.637   5.737   0.338
 1342VAL     CA 4005   2.472   5.728   0.466
 1342VAL     HA 4006   2.440   5.638   0.519
 1342VAL     CB 4007   2.564   5.797   0.567
 1342VAL     HB 4008   2.509   5.810   0.660
 1342VAL    CG1 4009   2.651   5.679   0.609
 1342VAL   HG11 4010   2.723   5.709   0.685
 1342VAL   HG12 4011   2.602   5.596   0.660
 1342VAL   HG13 4012   2.703   5.640   0.521
 1342VAL    CG2 4013   2.645   5.922   0.533
 1342VAL   HG21 4014   2.711   5.944   0.618
 1342VAL   HG22 4015   2.697   5.919   0.438
 1342VAL   HG23 4016   2.570   5.999   0.518
 1342VAL      C 4017   2.348   5.812   0.444
 1342VAL      O 4018   2.242   5.799   0.505
 1343THR      N 4019   2.361   5.899   0.343
 1343THR      H 4020   2.454   5.914   0.308
 1343THR     CA 4021   2.255   5.988   0.299
 1343THR     HA 4022   2.218   6.031   0.392
 1343THR     CB 4023   2.311   6.100   0.212
 1343THR     HB 4024   2.339   6.057   0.116
 1343THR    CG2 4025   2.208   6.212   0.196
 1343THR   HG21 4026   2.249   6.292   0.133
 1343THR   HG22 4027   2.119   6.178   0.145
 1343THR   HG23 4028   2.186   6.268   0.287
 1343THR    OG1 4029   2.415   6.163   0.283
 1343THR    HG1 4030   2.490   6.141   0.228
 1343THR      C 4031   2.143   5.914   0.226
 1343THR      O 4032   2.030   5.963   0.221
 1344SER      N 4033   2.170   5.798   0.166
 1344SER      H 4034   2.262   5.758   0.177
 1344SER     CA 4035   2.081   5.711   0.092
 1344SER     HA 4036   2.000   5.780   0.069
 1344SER     CB 4037   2.140   5.681  -0.046
 1344SER    HB1 4038   2.057   5.650  -0.109
 1344SER    HB2 4039   2.215   5.603  -0.027
 1344SER     OG 4040   2.207   5.789  -0.107
 1344SER     HG 4041   2.294   5.795  -0.067
 1344SER      C 4042   2.014   5.594   0.162
 1344SER      O 4043   1.983   5.495   0.095
 1345GLY      N 4044   1.993   5.593   0.294
 1345GLY      H 4045   2.006   5.685   0.333
 1345GLY     CA 4046   1.951   5.485   0.379
 1345GLY    HA1 4047   1.880   5.417   0.331
 1345GLY    HA2 4048   1.894   5.519   0.466
 1345GLY      C 4049   2.059   5.387   0.422
 1345GLY      O 4050   2.030   5.296   0.499
 1346GLY      N 4051   2.184   5.414   0.381
 1346GLY      H 4052   2.206   5.487   0.315
 1346GLY     CA 4053   2.284   5.310   0.392
 1346GLY    HA1 4054   2.357   5.337   0.316
 1346GLY    HA2 4055   2.239   5.213   0.370
 1346GLY      C 4056   2.339   5.301   0.534
 1346GLY      O 4057   2.378   5.402   0.592
 1347ARG      N 4058   2.345   5.179   0.587
 1347ARG      H 4059   2.311   5.101   0.531
 1347ARG     CA 4060   2.396   5.153   0.720
 1347ARG     HA 4061   2.454   5.240   0.751
 1347ARG     CB 4062   2.279   5.138   0.817
 1347ARG    HB1 4063   2.310   5.127   0.921
 1347ARG    HB2 4064   2.225   5.047   0.794
 1347ARG     CG 4065   2.168   5.242   0.828
 1347ARG    HG1 4066   2.088   5.214   0.897
 1347ARG    HG2 4067   2.115   5.249   0.733
 1347ARG     CD 4068   2.217   5.380   0.870
 1347ARG    HD1 4069   2.294   5.404   0.796
 1347ARG    HD2 4070   2.256   5.381   0.971
 1347ARG     NE 4071   2.111   5.479   0.853
 1347ARG     HE 4072   2.040   5.481   0.925
 1347ARG     CZ 4073   2.101   5.578   0.763
 1347ARG    NH1 4074   2.186   5.583   0.660
 1347ARG   HH11 4075   2.243   5.501   0.645
 1347ARG   HH12 4076   2.186   5.655   0.589
 1347ARG    NH2 4077   2.006   5.673   0.768
 1347ARG   HH21 4078   1.947   5.676   0.850
 1347ARG   HH22 4079   1.985   5.733   0.690
 1347ARG      C 4080   2.500   5.043   0.731
 1347ARG      O 4081   2.503   4.956   0.644
 1348MET      N 4082   2.577   5.038   0.840
 1348MET      H 4083   2.557   5.093   0.922
 1348MET     CA 4084   2.657   4.920   0.866
 1348MET     HA 4085   2.714   4.898   0.776
 1348MET     CB 4086   2.750   4.949   0.984
 1348MET    HB1 4087   2.809   4.858   0.991
 1348MET    HB2 4088   2.697   4.968   1.078
 1348MET     CG 4089   2.835   5.071   0.954
 1348MET    HG1 4090   2.769   5.158   0.954
 1348MET    HG2 4091   2.881   5.074   0.855
 1348MET     SD 4092   2.962   5.093   1.080
 1348MET     CE 4093   2.862   5.185   1.200
 1348MET    HE1 4094   2.853   5.290   1.172
 1348MET    HE2 4095   2.770   5.130   1.218
 1348MET    HE3 4096   2.906   5.194   1.300
 1348MET      C 4097   2.576   4.795   0.895
 1348MET      O 4098   2.453   4.795   0.893
 1349ASP      N 4099   2.646   4.682   0.907
 1349ASP      H 4100   2.746   4.687   0.909
 1349ASP     CA 4101   2.593   4.552   0.944
 1349ASP     HA 4102   2.485   4.562   0.955
 1349ASP     CB 4103   2.615   4.445   0.837
 1349ASP    HB1 4104   2.526   4.451   0.775
 1349ASP    HB2 4105   2.605   4.343   0.874
 1349ASP     CG 4106   2.743   4.449   0.755
 1349ASP    OD1 4107   2.842   4.378   0.785
 1349ASP    OD2 4108   2.747   4.537   0.667
 1349ASP      C 4109   2.634   4.514   1.085
 1349ASP      O 4110   2.734   4.563   1.138
 1350PRO      N 4111   2.556   4.428   1.152
 1350PRO     CD 4112   2.425   4.377   1.117
 1350PRO    HD1 4113   2.423   4.338   1.015
 1350PRO    HD2 4114   2.345   4.449   1.133
 1350PRO     CG 4115   2.401   4.256   1.205
 1350PRO    HG1 4116   2.458   4.170   1.169
 1350PRO    HG2 4117   2.294   4.233   1.214
 1350PRO     CB 4118   2.459   4.308   1.336
 1350PRO    HB1 4119   2.493   4.235   1.409
 1350PRO    HB2 4120   2.385   4.366   1.392
 1350PRO     CA 4121   2.576   4.395   1.291
 1350PRO     HA 4122   2.575   4.484   1.354
 1350PRO      C 4123   2.710   4.322   1.302
 1350PRO      O 4124   2.737   4.234   1.221
 1351PRO      N 4125   2.792   4.356   1.401
 1351PRO     CD 4126   2.801   4.484   1.468
 1351PRO    HD1 4127   2.740   4.482   1.559
 1351PRO    HD2 4128   2.773   4.568   1.404
 1351PRO     CG 4129   2.950   4.498   1.498
 1351PRO    HG1 4130   2.976   4.566   1.579
 1351PRO    HG2 4131   2.999   4.541   1.411
 1351PRO     CB 4132   2.997   4.355   1.522
 1351PRO    HB1 4133   2.994   4.325   1.627
 1351PRO    HB2 4134   3.104   4.337   1.506
 1351PRO     CA 4135   2.911   4.276   1.423
 1351PRO     HA 4136   2.963   4.250   1.331
 1351PRO      C 4137   2.878   4.142   1.487
 1351PRO      O 4138   2.766   4.122   1.533
 1352LYS      N 4139   2.975   4.050   1.491
 1352LYS      H 4140   3.063   4.077   1.450
 1352LYS     CA 4141   2.961   3.916   1.543
 1352LYS     HA 4142   2.896   3.864   1.473
 1352LYS     CB 4143   3.091   3.836   1.548
 1352LYS    HB1 4144   3.088   3.741   1.600
 1352LYS    HB2 4145   3.157   3.898   1.609
 1352LYS     CG 4146   3.170   3.817   1.418
 1352LYS    HG1 4147   3.250   3.746   1.439
 1352LYS    HG2 4148   3.201   3.910   1.369
 1352LYS     CD 4149   3.070   3.743   1.330
 1352LYS    HD1 4150   3.011   3.821   1.281
 1352LYS    HD2 4151   3.009   3.677   1.391
 1352LYS     CE 4152   3.124   3.650   1.223
 1352LYS    HE1 4153   3.042   3.605   1.167
 1352LYS    HE2 4154   3.167   3.565   1.276
 1352LYS     NZ 4155   3.215   3.719   1.129
 1352LYS    HZ1 4156   3.268   3.645   1.086
 1352LYS    HZ2 4157   3.160   3.769   1.061
 1352LYS    HZ3 4158   3.280   3.785   1.169
 1352LYS      C 4159   2.899   3.918   1.682
 1352LYS      O 4160   2.941   3.995   1.769
 1353ASN      N 4161   2.795   3.838   1.707
 1353ASN      H 4162   2.758   3.790   1.627
 1353ASN     CA 4163   2.726   3.823   1.834
 1353ASN     HA 4164   2.637   3.770   1.801
 1353ASN     CB 4165   2.802   3.733   1.932
 1353ASN    HB1 4166   2.853   3.795   2.006
 1353ASN    HB2 4167   2.881   3.679   1.881
 1353ASN     CG 4168   2.719   3.626   2.001
 1353ASN    OD1 4169   2.770   3.517   2.028
 1353ASN    ND2 4170   2.588   3.642   2.020
 1353ASN   HD21 4171   2.548   3.734   2.009
 1353ASN   HD22 4172   2.544   3.570   2.076
 1353ASN      C 4173   2.671   3.946   1.904
 1353ASN      O 4174   2.700   3.957   2.023
 1354CYS      N 4175   2.594   4.031   1.836
 1354CYS      H 4176   2.587   4.015   1.736
 1354CYS     CA 4177   2.535   4.149   1.896
 1354CYS     HA 4178   2.582   4.160   1.993
 1354CYS     CB 4179   2.577   4.271   1.814
 1354CYS    HB1 4180   2.505   4.303   1.739
 1354CYS    HB2 4181   2.667   4.242   1.759
 1354CYS     SG 4182   2.617   4.418   1.911
 1354CYS     HG 4183   2.679   4.348   2.006
 1354CYS      C 4184   2.384   4.131   1.907
 1354CYS      O 4185   2.318   4.118   1.804
 1355PRO      N 4186   2.322   4.123   2.025
 1355PRO     CD 4187   2.380   4.129   2.158
 1355PRO    HD1 4188   2.394   4.230   2.194
 1355PRO    HD2 4189   2.479   4.085   2.156
 1355PRO     CG 4190   2.282   4.052   2.247
 1355PRO    HG1 4191   2.307   4.065   2.352
 1355PRO    HG2 4192   2.294   3.949   2.214
 1355PRO     CB 4193   2.146   4.089   2.189
 1355PRO    HB1 4194   2.122   4.187   2.231
 1355PRO    HB2 4195   2.080   4.005   2.209
 1355PRO     CA 4196   2.179   4.108   2.041
 1355PRO     HA 4197   2.160   4.011   1.996
 1355PRO      C 4198   2.097   4.220   1.977
 1355PRO      O 4199   2.134   4.337   1.975
 1356GLY      N 4200   1.970   4.187   1.951
 1356GLY      H 4201   1.944   4.090   1.945
 1356GLY     CA 4202   1.880   4.281   1.887
 1356GLY    HA1 4203   1.781   4.235   1.883
 1356GLY    HA2 4204   1.918   4.305   1.788
 1356GLY      C 4205   1.866   4.409   1.967
 1356GLY      O 4206   1.890   4.518   1.916
 1357PRO      N 4207   1.833   4.409   2.096
 1357PRO     CD 4208   1.760   4.300   2.157
 1357PRO    HD1 4209   1.821   4.223   2.203
 1357PRO    HD2 4210   1.687   4.259   2.087
 1357PRO     CG 4211   1.679   4.358   2.273
 1357PRO    HG1 4212   1.664   4.288   2.355
 1357PRO    HG2 4213   1.582   4.390   2.233
 1357PRO     CB 4214   1.764   4.476   2.318
 1357PRO    HB1 4215   1.840   4.432   2.382
 1357PRO    HB2 4216   1.714   4.549   2.383
 1357PRO     CA 4217   1.819   4.524   2.184
 1357PRO     HA 4218   1.744   4.593   2.147
 1357PRO      C 4219   1.947   4.603   2.206
 1357PRO      O 4220   1.942   4.711   2.265
 1358VAL      N 4221   2.064   4.553   2.163
 1358VAL      H 4222   2.069   4.463   2.118
 1358VAL     CA 4223   2.189   4.625   2.166
 1358VAL     HA 4224   2.176   4.704   2.241
 1358VAL     CB 4225   2.305   4.531   2.199
 1358VAL     HB 4226   2.299   4.449   2.127
 1358VAL    CG1 4227   2.443   4.595   2.189
 1358VAL   HG11 4228   2.522   4.529   2.225
 1358VAL   HG12 4229   2.478   4.626   2.091
 1358VAL   HG13 4230   2.446   4.675   2.262
 1358VAL    CG2 4231   2.288   4.470   2.338
 1358VAL   HG21 4232   2.284   4.542   2.420
 1358VAL   HG22 4233   2.205   4.401   2.351
 1358VAL   HG23 4234   2.375   4.406   2.351
 1358VAL      C 4235   2.210   4.696   2.034
 1358VAL      O 4236   2.225   4.818   2.032
 1359TYR      N 4237   2.197   4.624   1.922
 1359TYR      H 4238   2.179   4.525   1.928
 1359TYR     CA 4239   2.211   4.673   1.786
 1359TYR     HA 4240   2.309   4.719   1.782
 1359TYR     CB 4241   2.207   4.557   1.687
 1359TYR    HB1 4242   2.104   4.528   1.669
 1359TYR    HB2 4243   2.270   4.473   1.716
 1359TYR     CG 4244   2.265   4.607   1.557
 1359TYR    CD1 4245   2.399   4.646   1.546
 1359TYR    HD1 4246   2.459   4.648   1.636
 1359TYR    CE1 4247   2.456   4.693   1.427
 1359TYR    HE1 4248   2.553   4.741   1.429
 1359TYR     CZ 4249   2.374   4.697   1.312
 1359TYR     OH 4250   2.420   4.753   1.197
 1359TYR     HH 4251   2.363   4.737   1.121
 1359TYR    CE2 4252   2.239   4.656   1.321
 1359TYR    HE2 4253   2.180   4.660   1.230
 1359TYR    CD2 4254   2.188   4.606   1.441
 1359TYR    HD2 4255   2.088   4.566   1.444
 1359TYR      C 4256   2.112   4.781   1.742
 1359TYR      O 4257   2.149   4.871   1.667
 1360ARG      N 4258   1.990   4.771   1.794
 1360ARG      H 4259   1.967   4.680   1.832
 1360ARG     CA 4260   1.875   4.856   1.771
 1360ARG     HA 4261   1.869   4.869   1.663
 1360ARG     CB 4262   1.744   4.797   1.824
 1360ARG    HB1 4263   1.751   4.784   1.932
 1360ARG    HB2 4264   1.743   4.701   1.773
 1360ARG     CG 4265   1.613   4.869   1.794
 1360ARG    HG1 4266   1.608   4.969   1.838
 1360ARG    HG2 4267   1.534   4.798   1.814
 1360ARG     CD 4268   1.598   4.887   1.644
 1360ARG    HD1 4269   1.604   4.791   1.593
 1360ARG    HD2 4270   1.682   4.943   1.603
 1360ARG     NE 4271   1.480   4.964   1.603
 1360ARG     HE 4272   1.400   4.961   1.665
 1360ARG     CZ 4273   1.461   5.033   1.490
 1360ARG    NH1 4274   1.347   5.099   1.467
 1360ARG   HH11 4275   1.271   5.103   1.534
 1360ARG   HH12 4276   1.347   5.164   1.390
 1360ARG    NH2 4277   1.559   5.040   1.398
 1360ARG   HH21 4278   1.643   4.985   1.409
 1360ARG   HH22 4279   1.538   5.098   1.318
 1360ARG      C 4280   1.902   4.993   1.833
 1360ARG      O 4281   1.849   5.093   1.785
 1361ILE      N 4282   1.990   4.998   1.933
 1361ILE      H 4283   2.042   4.915   1.957
 1361ILE     CA 4284   2.030   5.129   1.982
 1361ILE     HA 4285   1.936   5.184   1.989
 1361ILE     CB 4286   2.096   5.119   2.119
 1361ILE     HB 4287   2.192   5.068   2.108
 1361ILE    CG2 4288   2.118   5.257   2.180
 1361ILE   HG21 4289   2.185   5.317   2.119
 1361ILE   HG22 4290   2.024   5.312   2.189
 1361ILE   HG23 4291   2.149   5.249   2.285
 1361ILE    CG1 4292   2.024   5.032   2.221
 1361ILE   HG11 4293   2.038   4.934   2.174
 1361ILE   HG12 4294   1.924   5.072   2.231
 1361ILE     CD 4295   2.085   5.003   2.358
 1361ILE    HD1 4296   2.191   4.984   2.344
 1361ILE    HD2 4297   2.075   5.082   2.433
 1361ILE    HD3 4298   2.037   4.914   2.399
 1361ILE      C 4299   2.122   5.194   1.880
 1361ILE      O 4300   2.105   5.315   1.864
 1362MET      N 4301   2.198   5.121   1.799
 1362MET      H 4302   2.187   5.020   1.803
 1362MET     CA 4303   2.280   5.172   1.691
 1362MET     HA 4304   2.335   5.259   1.729
 1362MET     CB 4305   2.383   5.072   1.638
 1362MET    HB1 4306   2.456   5.124   1.576
 1362MET    HB2 4307   2.325   5.007   1.573
 1362MET     CG 4308   2.462   5.006   1.750
 1362MET    HG1 4309   2.399   4.952   1.821
 1362MET    HG2 4310   2.510   5.082   1.812
 1362MET     SD 4311   2.597   4.902   1.688
 1362MET     CE 4312   2.634   4.807   1.838
 1362MET    HE1 4313   2.551   4.738   1.856
 1362MET    HE2 4314   2.719   4.744   1.812
 1362MET    HE3 4315   2.650   4.874   1.922
 1362MET      C 4316   2.192   5.225   1.580
 1362MET      O 4317   2.223   5.335   1.535
 1363THR      N 4318   2.085   5.153   1.545
 1363THR      H 4319   2.072   5.069   1.599
 1363THR     CA 4320   2.003   5.176   1.427
 1363THR     HA 4321   2.071   5.219   1.353
 1363THR     CB 4322   1.954   5.051   1.355
 1363THR     HB 4323   1.916   5.081   1.258
 1363THR    CG2 4324   2.070   4.958   1.324
 1363THR   HG21 4325   2.040   4.884   1.249
 1363THR   HG22 4326   2.148   5.016   1.274
 1363THR   HG23 4327   2.095   4.905   1.416
 1363THR    OG1 4328   1.857   4.981   1.430
 1363THR    HG1 4329   1.876   4.888   1.443
 1363THR      C 4330   1.891   5.278   1.442
 1363THR      O 4331   1.852   5.340   1.343
 1364GLN      N 4332   1.833   5.299   1.560
 1364GLN      H 4333   1.850   5.233   1.635
 1364GLN     CA 4334   1.759   5.419   1.592
 1364GLN     HA 4335   1.692   5.434   1.508
 1364GLN     CB 4336   1.682   5.403   1.723
 1364GLN    HB1 4337   1.635   5.497   1.751
 1364GLN    HB2 4338   1.752   5.381   1.804
 1364GLN     CG 4339   1.579   5.290   1.722
 1364GLN    HG1 4340   1.627   5.194   1.701
 1364GLN    HG2 4341   1.520   5.301   1.632
 1364GLN     CD 4342   1.498   5.283   1.851
 1364GLN    OE1 4343   1.544   5.259   1.962
 1364GLN    NE2 4344   1.371   5.324   1.852
 1364GLN   HE21 4345   1.337   5.353   1.761
 1364GLN   HE22 4346   1.321   5.313   1.939
 1364GLN      C 4347   1.842   5.547   1.595
 1364GLN      O 4348   1.796   5.651   1.549
 1365CYS      N 4349   1.964   5.535   1.649
 1365CYS      H 4350   1.987   5.442   1.680
 1365CYS     CA 4351   2.060   5.643   1.639
 1365CYS     HA 4352   1.997   5.722   1.680
 1365CYS     CB 4353   2.185   5.612   1.720
 1365CYS    HB1 4354   2.269   5.675   1.687
 1365CYS    HB2 4355   2.208   5.506   1.714
 1365CYS     SG 4356   2.149   5.654   1.893
 1365CYS     HG 4357   2.129   5.524   1.918
 1365CYS      C 4358   2.098   5.679   1.496
 1365CYS      O 4359   2.168   5.779   1.484
 1366TRP      N 4360   2.075   5.601   1.390
 1366TRP      H 4361   2.037   5.508   1.394
 1366TRP     CA 4362   2.113   5.646   1.258
 1366TRP     HA 4363   2.177   5.735   1.254
 1366TRP     CB 4364   2.197   5.537   1.193
 1366TRP    HB1 4365   2.225   5.579   1.096
 1366TRP    HB2 4366   2.133   5.451   1.172
 1366TRP     CG 4367   2.325   5.496   1.259
 1366TRP    CD1 4368   2.419   5.585   1.298
 1366TRP    HD1 4369   2.411   5.692   1.299
 1366TRP    NE1 4370   2.533   5.513   1.331
 1366TRP    HE1 4371   2.620   5.553   1.362
 1366TRP    CE2 4372   2.513   5.377   1.322
 1366TRP    CZ2 4373   2.589   5.262   1.346
 1366TRP    HZ2 4374   2.684   5.264   1.397
 1366TRP    CH2 4375   2.546   5.131   1.319
 1366TRP    HH2 4376   2.617   5.054   1.345
 1366TRP    CZ3 4377   2.418   5.116   1.266
 1366TRP    HZ3 4378   2.377   5.018   1.246
 1366TRP    CE3 4379   2.341   5.231   1.242
 1366TRP    HE3 4380   2.245   5.216   1.196
 1366TRP    CD2 4381   2.381   5.362   1.273
 1366TRP      C 4382   1.990   5.671   1.173
 1366TRP      O 4383   2.007   5.679   1.051
 1367GLN      N 4384   1.873   5.697   1.232
 1367GLN      H 4385   1.866   5.678   1.331
 1367GLN     CA 4386   1.765   5.757   1.156
 1367GLN     HA 4387   1.737   5.688   1.077
 1367GLN     CB 4388   1.646   5.790   1.246
 1367GLN    HB1 4389   1.608   5.884   1.207
 1367GLN    HB2 4390   1.684   5.823   1.343
 1367GLN     CG 4391   1.547   5.677   1.273
 1367GLN    HG1 4392   1.485   5.703   1.358
 1367GLN    HG2 4393   1.604   5.593   1.312
 1367GLN     CD 4394   1.466   5.645   1.148
 1367GLN    OE1 4395   1.462   5.531   1.103
 1367GLN    NE2 4396   1.395   5.742   1.091
 1367GLN   HE21 4397   1.419   5.833   1.127
 1367GLN   HE22 4398   1.333   5.726   1.013
 1367GLN      C 4399   1.813   5.886   1.089
 1367GLN      O 4400   1.880   5.965   1.154
 1368HIS      N 4401   1.775   5.903   0.962
 1368HIS      H 4402   1.724   5.830   0.914
 1368HIS     CA 4403   1.830   5.994   0.864
 1368HIS     HA 4404   1.935   5.971   0.849
 1368HIS     CB 4405   1.763   5.975   0.728
 1368HIS    HB1 4406   1.658   5.999   0.745
 1368HIS    HB2 4407   1.764   5.870   0.700
 1368HIS     CG 4408   1.825   6.061   0.621
 1368HIS    ND1 4409   1.956   6.050   0.577
 1368HIS    CE1 4410   1.983   6.151   0.494
 1368HIS    HE1 4411   2.079   6.180   0.454
 1368HIS    NE2 4412   1.876   6.232   0.491
 1368HIS    HE2 4413   1.871   6.313   0.431
 1368HIS    CD2 4414   1.773   6.173   0.562
 1368HIS    HD2 4415   1.680   6.226   0.576
 1368HIS      C 4416   1.818   6.139   0.911
 1368HIS      O 4417   1.915   6.213   0.895
 1369GLN      N 4418   1.714   6.172   0.987
 1369GLN      H 4419   1.636   6.109   0.973
 1369GLN     CA 4420   1.688   6.307   1.033
 1369GLN     HA 4421   1.769   6.370   0.997
 1369GLN     CB 4422   1.555   6.356   0.975
 1369GLN    HB1 4423   1.552   6.464   0.992
 1369GLN    HB2 4424   1.466   6.319   1.025
 1369GLN     CG 4425   1.536   6.334   0.825
 1369GLN    HG1 4426   1.528   6.227   0.808
 1369GLN    HG2 4427   1.627   6.365   0.773
 1369GLN     CD 4428   1.406   6.393   0.772
 1369GLN    OE1 4429   1.320   6.439   0.848
 1369GLN    NE2 4430   1.378   6.383   0.642
 1369GLN   HE21 4431   1.447   6.347   0.578
 1369GLN   HE22 4432   1.287   6.419   0.614
 1369GLN      C 4433   1.692   6.326   1.184
 1369GLN      O 4434   1.651   6.235   1.255
 1370PRO      N 4435   1.735   6.444   1.231
 1370PRO     CD 4436   1.772   6.569   1.168
 1370PRO    HD1 4437   1.697   6.599   1.096
 1370PRO    HD2 4438   1.872   6.549   1.128
 1370PRO     CG 4439   1.777   6.678   1.274
 1370PRO    HG1 4440   1.675   6.711   1.292
 1370PRO    HG2 4441   1.838   6.765   1.248
 1370PRO     CB 4442   1.827   6.594   1.391
 1370PRO    HB1 4443   1.797   6.640   1.486
 1370PRO    HB2 4444   1.933   6.574   1.377
 1370PRO     CA 4445   1.767   6.455   1.372
 1370PRO     HA 4446   1.843   6.379   1.389
 1370PRO      C 4447   1.646   6.429   1.461
 1370PRO      O 4448   1.666   6.356   1.557
 1371GLU      N 4449   1.526   6.481   1.433
 1371GLU      H 4450   1.506   6.521   1.342
 1371GLU     CA 4451   1.409   6.455   1.514
 1371GLU     HA 4452   1.418   6.494   1.616
 1371GLU     CB 4453   1.288   6.519   1.446
 1371GLU    HB1 4454   1.263   6.460   1.358
 1371GLU    HB2 4455   1.308   6.619   1.410
 1371GLU     CG 4456   1.169   6.526   1.541
 1371GLU    HG1 4457   1.195   6.604   1.613
 1371GLU    HG2 4458   1.165   6.429   1.590
 1371GLU     CD 4459   1.031   6.558   1.484
 1371GLU    OE1 4460   1.005   6.680   1.479
 1371GLU    OE2 4461   0.953   6.470   1.440
 1371GLU      C 4462   1.386   6.306   1.535
 1371GLU      O 4463   1.346   6.262   1.643
 1372ASP      N 4464   1.416   6.221   1.436
 1372ASP      H 4465   1.471   6.248   1.356
 1372ASP     CA 4466   1.376   6.081   1.442
 1372ASP     HA 4467   1.287   6.076   1.503
 1372ASP     CB 4468   1.342   6.036   1.300
 1372ASP    HB1 4469   1.287   5.943   1.293
 1372ASP    HB2 4470   1.434   6.025   1.242
 1372ASP     CG 4471   1.270   6.138   1.213
 1372ASP    OD1 4472   1.270   6.125   1.089
 1372ASP    OD2 4473   1.200   6.229   1.264
 1372ASP      C 4474   1.475   5.988   1.510
 1372ASP      O 4475   1.437   5.875   1.536
 1373ARG      N 4476   1.589   6.037   1.561
 1373ARG      H 4477   1.588   6.137   1.556
 1373ARG     CA 4478   1.678   5.967   1.652
 1373ARG     HA 4479   1.687   5.863   1.621
 1373ARG     CB 4480   1.815   6.033   1.640
 1373ARG    HB1 4481   1.877   5.998   1.723
 1373ARG    HB2 4482   1.810   6.141   1.650
 1373ARG     CG 4483   1.896   6.014   1.512
 1373ARG    HG1 4484   1.826   6.047   1.436
 1373ARG    HG2 4485   1.930   5.910   1.504
 1373ARG     CD 4486   2.002   6.122   1.492
 1373ARG    HD1 4487   2.087   6.090   1.552
 1373ARG    HD2 4488   1.969   6.220   1.524
 1373ARG     NE 4489   2.047   6.118   1.353
 1373ARG     HE 4490   2.009   6.052   1.286
 1373ARG     CZ 4491   2.097   6.222   1.285
 1373ARG    NH1 4492   2.140   6.333   1.348
 1373ARG   HH11 4493   2.126   6.330   1.447
 1373ARG   HH12 4494   2.157   6.413   1.288
 1373ARG    NH2 4495   2.081   6.224   1.152
 1373ARG   HH21 4496   2.042   6.148   1.099
 1373ARG   HH22 4497   2.102   6.309   1.101
 1373ARG      C 4498   1.629   5.978   1.795
 1373ARG      O 4499   1.555   6.068   1.834
 1374PRO      N 4500   1.672   5.887   1.884
 1374PRO     CD 4501   1.755   5.772   1.854
 1374PRO    HD1 4502   1.843   5.811   1.804
 1374PRO    HD2 4503   1.693   5.708   1.791
 1374PRO     CG 4504   1.791   5.716   1.992
 1374PRO    HG1 4505   1.886   5.757   2.028
 1374PRO    HG2 4506   1.797   5.608   1.986
 1374PRO     CB 4507   1.676   5.765   2.078
 1374PRO    HB1 4508   1.702   5.771   2.184
 1374PRO    HB2 4509   1.590   5.702   2.056
 1374PRO     CA 4510   1.654   5.907   2.026
 1374PRO     HA 4511   1.552   5.936   2.051
 1374PRO      C 4512   1.758   6.006   2.075
 1374PRO      O 4513   1.863   6.020   2.014
 1375ASN      N 4514   1.745   6.052   2.200
 1375ASN      H 4515   1.652   6.045   2.238
 1375ASN     CA 4516   1.840   6.123   2.284
 1375ASN     HA 4517   1.918   6.160   2.218
 1375ASN     CB 4518   1.772   6.243   2.349
 1375ASN    HB1 4519   1.709   6.289   2.273
 1375ASN    HB2 4520   1.847   6.311   2.389
 1375ASN     CG 4521   1.668   6.208   2.455
 1375ASN    OD1 4522   1.690   6.119   2.537
 1375ASN    ND2 4523   1.545   6.260   2.456
 1375ASN   HD21 4524   1.540   6.350   2.410
 1375ASN   HD22 4525   1.493   6.233   2.538
 1375ASN      C 4526   1.919   6.038   2.383
 1375ASN      O 4527   1.887   5.926   2.421
 1376PHE      N 4528   2.026   6.103   2.429
 1376PHE      H 4529   2.046   6.195   2.391
 1376PHE     CA 4530   2.119   6.046   2.524
 1376PHE     HA 4531   2.151   5.957   2.470
 1376PHE     CB 4532   2.244   6.131   2.543
 1376PHE    HB1 4533   2.297   6.103   2.634
 1376PHE    HB2 4534   2.220   6.237   2.552
 1376PHE     CG 4535   2.359   6.113   2.447
 1376PHE    CD1 4536   2.435   5.995   2.439
 1376PHE    HD1 4537   2.426   5.917   2.513
 1376PHE    CE1 4538   2.536   5.987   2.343
 1376PHE    HE1 4539   2.594   5.897   2.330
 1376PHE     CZ 4540   2.559   6.092   2.254
 1376PHE     HZ 4541   2.631   6.085   2.174
 1376PHE    CE2 4542   2.482   6.209   2.262
 1376PHE    HE2 4543   2.497   6.293   2.196
 1376PHE    CD2 4544   2.388   6.223   2.365
 1376PHE    HD2 4545   2.336   6.317   2.375
 1376PHE      C 4546   2.064   5.988   2.654
 1376PHE      O 4547   2.123   5.893   2.705
 1377ALA      N 4548   1.953   6.039   2.707
 1377ALA      H 4549   1.919   6.119   2.656
 1377ALA     CA 4550   1.883   5.994   2.826
 1377ALA     HA 4551   1.959   5.961   2.898
 1377ALA     CB 4552   1.801   6.103   2.894
 1377ALA    HB1 4553   1.751   6.071   2.985
 1377ALA    HB2 4554   1.860   6.188   2.928
 1377ALA    HB3 4555   1.733   6.135   2.815
 1377ALA      C 4556   1.795   5.873   2.797
 1377ALA      O 4557   1.771   5.795   2.888
 1378ILE      N 4558   1.743   5.856   2.675
 1378ILE      H 4559   1.750   5.927   2.604
 1378ILE     CA 4560   1.665   5.741   2.634
 1378ILE     HA 4561   1.617   5.707   2.726
 1378ILE     CB 4562   1.556   5.772   2.532
 1378ILE     HB 4563   1.601   5.829   2.451
 1378ILE    CG2 4564   1.484   5.649   2.476
 1378ILE   HG21 4565   1.383   5.670   2.439
 1378ILE   HG22 4566   1.541   5.609   2.393
 1378ILE   HG23 4567   1.474   5.577   2.557
 1378ILE    CG1 4568   1.457   5.856   2.613
 1378ILE   HG11 4569   1.491   5.935   2.678
 1378ILE   HG12 4570   1.401   5.794   2.684
 1378ILE     CD 4571   1.370   5.931   2.512
 1378ILE    HD1 4572   1.431   6.015   2.481
 1378ILE    HD2 4573   1.341   5.871   2.426
 1378ILE    HD3 4574   1.275   5.966   2.554
 1378ILE      C 4575   1.762   5.633   2.589
 1378ILE      O 4576   1.737   5.518   2.625
 1379ILE      N 4577   1.877   5.670   2.534
 1379ILE      H 4578   1.869   5.766   2.503
 1379ILE     CA 4579   1.988   5.581   2.505
 1379ILE     HA 4580   1.952   5.505   2.436
 1379ILE     CB 4581   2.105   5.644   2.429
 1379ILE     HB 4582   2.137   5.734   2.482
 1379ILE    CG2 4583   2.226   5.551   2.432
 1379ILE   HG21 4584   2.275   5.575   2.337
 1379ILE   HG22 4585   2.300   5.574   2.509
 1379ILE   HG23 4586   2.195   5.446   2.436
 1379ILE    CG1 4587   2.062   5.686   2.289
 1379ILE   HG11 4588   1.961   5.725   2.285
 1379ILE   HG12 4589   2.069   5.595   2.228
 1379ILE     CD 4590   2.150   5.794   2.226
 1379ILE    HD1 4591   2.253   5.760   2.237
 1379ILE    HD2 4592   2.119   5.806   2.122
 1379ILE    HD3 4593   2.136   5.887   2.281
 1379ILE      C 4594   2.036   5.514   2.633
 1379ILE      O 4595   2.027   5.393   2.650
 1380LEU      N 4596   2.074   5.599   2.730
 1380LEU      H 4597   2.087   5.697   2.710
 1380LEU     CA 4598   2.111   5.559   2.864
 1380LEU     HA 4599   2.207   5.509   2.857
 1380LEU     CB 4600   2.138   5.687   2.944
 1380LEU    HB1 4601   2.053   5.754   2.934
 1380LEU    HB2 4602   2.221   5.746   2.905
 1380LEU     CG 4603   2.168   5.653   3.090
 1380LEU     HG 4604   2.097   5.587   3.140
 1380LEU    CD1 4605   2.304   5.585   3.089
 1380LEU   HD11 4606   2.372   5.643   3.025
 1380LEU   HD12 4607   2.338   5.568   3.191
 1380LEU   HD13 4608   2.294   5.483   3.052
 1380LEU    CD2 4609   2.177   5.782   3.171
 1380LEU   HD21 4610   2.221   5.760   3.268
 1380LEU   HD22 4611   2.233   5.856   3.113
 1380LEU   HD23 4612   2.083   5.833   3.194
 1380LEU      C 4613   2.018   5.455   2.925
 1380LEU      O 4614   2.065   5.347   2.960
 1381GLU      N 4615   1.890   5.493   2.931
 1381GLU      H 4616   1.868   5.582   2.891
 1381GLU     CA 4617   1.787   5.397   2.967
 1381GLU     HA 4618   1.820   5.362   3.065
 1381GLU     CB 4619   1.658   5.478   2.958
 1381GLU    HB1 4620   1.647   5.494   2.850
 1381GLU    HB2 4621   1.681   5.572   3.007
 1381GLU     CG 4622   1.533   5.404   3.005
 1381GLU    HG1 4623   1.555   5.364   3.104
 1381GLU    HG2 4624   1.512   5.321   2.938
 1381GLU     CD 4625   1.418   5.503   3.007
 1381GLU    OE1 4626   1.364   5.534   3.116
 1381GLU    OE2 4627   1.383   5.565   2.904
 1381GLU      C 4628   1.783   5.264   2.893
 1381GLU      O 4629   1.756   5.160   2.953
 1382ARG      N 4630   1.801   5.267   2.761
 1382ARG      H 4631   1.818   5.352   2.710
 1382ARG     CA 4632   1.804   5.145   2.682
 1382ARG     HA 4633   1.712   5.091   2.701
 1382ARG     CB 4634   1.797   5.177   2.533
 1382ARG    HB1 4635   1.834   5.090   2.477
 1382ARG    HB2 4636   1.874   5.253   2.522
 1382ARG     CG 4637   1.667   5.233   2.476
 1382ARG    HG1 4638   1.668   5.274   2.375
 1382ARG    HG2 4639   1.651   5.327   2.529
 1382ARG     CD 4640   1.545   5.143   2.495
 1382ARG    HD1 4641   1.475   5.169   2.416
 1382ARG    HD2 4642   1.508   5.148   2.597
 1382ARG     NE 4643   1.581   5.002   2.474
 1382ARG     HE 4644   1.666   4.983   2.423
 1382ARG     CZ 4645   1.509   4.893   2.505
 1382ARG    NH1 4646   1.555   4.773   2.469
 1382ARG   HH11 4647   1.628   4.783   2.401
 1382ARG   HH12 4648   1.490   4.697   2.486
 1382ARG    NH2 4649   1.399   4.903   2.582
 1382ARG   HH21 4650   1.376   4.992   2.623
 1382ARG   HH22 4651   1.335   4.827   2.598
 1382ARG      C 4652   1.919   5.051   2.715
 1382ARG      O 4653   1.901   4.930   2.708
 1383ILE      N 4654   2.037   5.106   2.748
 1383ILE      H 4655   2.049   5.206   2.738
 1383ILE     CA 4656   2.153   5.031   2.790
 1383ILE     HA 4657   2.164   4.940   2.731
 1383ILE     CB 4658   2.280   5.115   2.775
 1383ILE     HB 4659   2.270   5.202   2.840
 1383ILE    CG2 4660   2.412   5.056   2.823
 1383ILE   HG21 4661   2.396   5.028   2.927
 1383ILE   HG22 4662   2.437   4.973   2.756
 1383ILE   HG23 4663   2.495   5.126   2.811
 1383ILE    CG1 4664   2.304   5.150   2.629
 1383ILE   HG11 4665   2.220   5.207   2.591
 1383ILE   HG12 4666   2.319   5.058   2.572
 1383ILE     CD 4667   2.413   5.251   2.593
 1383ILE    HD1 4668   2.387   5.335   2.658
 1383ILE    HD2 4669   2.509   5.214   2.627
 1383ILE    HD3 4670   2.411   5.281   2.488
 1383ILE      C 4671   2.133   4.983   2.933
 1383ILE      O 4672   2.167   4.868   2.960
 1384GLU      N 4673   2.050   5.048   3.016
 1384GLU      H 4674   2.047   5.148   3.004
 1384GLU     CA 4675   2.004   5.001   3.145
 1384GLU     HA 4676   2.081   4.940   3.192
 1384GLU     CB 4677   1.956   5.119   3.229
 1384GLU    HB1 4678   1.908   5.082   3.318
 1384GLU    HB2 4679   1.877   5.175   3.179
 1384GLU     CG 4680   2.064   5.207   3.291
 1384GLU    HG1 4681   2.112   5.269   3.216
 1384GLU    HG2 4682   2.133   5.140   3.342
 1384GLU     CD 4683   2.019   5.305   3.399
 1384GLU    OE1 4684   1.918   5.377   3.381
 1384GLU    OE2 4685   2.083   5.312   3.506
 1384GLU      C 4686   1.894   4.896   3.140
 1384GLU      O 4687   1.880   4.815   3.231
 1385TYR      N 4688   1.824   4.891   3.026
 1385TYR      H 4689   1.824   4.973   2.967
 1385TYR     CA 4690   1.733   4.782   2.998
 1385TYR     HA 4691   1.680   4.754   3.088
 1385TYR     CB 4692   1.628   4.818   2.893
 1385TYR    HB1 4693   1.682   4.870   2.814
 1385TYR    HB2 4694   1.563   4.892   2.940
 1385TYR     CG 4695   1.545   4.698   2.855
 1385TYR    CD1 4696   1.434   4.652   2.927
 1385TYR    HD1 4697   1.402   4.693   3.022
 1385TYR    CE1 4698   1.352   4.554   2.870
 1385TYR    HE1 4699   1.264   4.517   2.922
 1385TYR     CZ 4700   1.385   4.486   2.751
 1385TYR     OH 4701   1.299   4.387   2.713
 1385TYR     HH 4702   1.332   4.334   2.641
 1385TYR    CE2 4703   1.506   4.522   2.690
 1385TYR    HE2 4704   1.526   4.458   2.605
 1385TYR    CD2 4705   1.585   4.625   2.742
 1385TYR    HD2 4706   1.679   4.641   2.690
 1385TYR      C 4707   1.807   4.657   2.952
 1385TYR      O 4708   1.759   4.548   2.983
 1386CYS      N 4709   1.925   4.676   2.892
 1386CYS      H 4710   1.943   4.770   2.859
 1386CYS     CA 4711   2.012   4.569   2.848
 1386CYS     HA 4712   1.948   4.491   2.806
 1386CYS     CB 4713   2.099   4.614   2.731
 1386CYS    HB1 4714   2.174   4.538   2.709
 1386CYS    HB2 4715   2.160   4.700   2.758
 1386CYS     SG 4716   2.004   4.647   2.580
 1386CYS     HG 4717   1.954   4.763   2.624
 1386CYS      C 4718   2.096   4.511   2.960
 1386CYS      O 4719   2.129   4.393   2.954
 1387THR      N 4720   2.113   4.575   3.076
 1387THR      H 4721   2.069   4.666   3.076
 1387THR     CA 4722   2.169   4.532   3.202
 1387THR     HA 4723   2.235   4.448   3.180
 1387THR     CB 4724   2.253   4.640   3.271
 1387THR     HB 4725   2.304   4.600   3.359
 1387THR    CG2 4726   2.363   4.713   3.195
 1387THR   HG21 4727   2.405   4.648   3.118
 1387THR   HG22 4728   2.328   4.809   3.157
 1387THR   HG23 4729   2.442   4.729   3.269
 1387THR    OG1 4730   2.160   4.732   3.323
 1387THR    HG1 4731   2.208   4.813   3.343
 1387THR      C 4732   2.075   4.466   3.302
 1387THR      O 4733   2.119   4.416   3.405
 1388GLN      N 4734   1.947   4.448   3.269
 1388GLN      H 4735   1.910   4.493   3.186
 1388GLN     CA 4736   1.840   4.409   3.359
 1388GLN     HA 4737   1.875   4.392   3.461
 1388GLN     CB 4738   1.742   4.525   3.358
 1388GLN    HB1 4739   1.708   4.537   3.256
 1388GLN    HB2 4740   1.791   4.620   3.379
 1388GLN     CG 4741   1.623   4.506   3.453
 1388GLN    HG1 4742   1.575   4.410   3.437
 1388GLN    HG2 4743   1.544   4.577   3.427
 1388GLN     CD 4744   1.653   4.532   3.599
 1388GLN    OE1 4745   1.764   4.577   3.628
 1388GLN    NE2 4746   1.561   4.516   3.695
 1388GLN   HE21 4747   1.473   4.484   3.658
 1388GLN   HE22 4748   1.577   4.550   3.789
 1388GLN      C 4749   1.776   4.283   3.303
 1388GLN      O 4750   1.752   4.191   3.381
 1389ASP      N 4751   1.754   4.270   3.172
 1389ASP      H 4752   1.764   4.352   3.113
 1389ASP     CA 4753   1.682   4.158   3.116
 1389ASP     HA 4754   1.603   4.135   3.187
 1389ASP     CB 4755   1.606   4.201   2.991
 1389ASP    HB1 4756   1.665   4.258   2.920
 1389ASP    HB2 4757   1.531   4.275   3.021
 1389ASP     CG 4758   1.526   4.080   2.945
 1389ASP    OD1 4759   1.417   4.052   2.998
 1389ASP    OD2 4760   1.581   4.005   2.861
 1389ASP      C 4761   1.782   4.046   3.089
 1389ASP      O 4762   1.869   4.063   3.003
 1390PRO      N 4763   1.777   3.933   3.159
 1390PRO     CD 4764   1.674   3.891   3.251
 1390PRO    HD1 4765   1.576   3.903   3.205
 1390PRO    HD2 4766   1.684   3.955   3.339
 1390PRO     CG 4767   1.708   3.748   3.291
 1390PRO    HG1 4768   1.663   3.678   3.221
 1390PRO    HG2 4769   1.672   3.714   3.389
 1390PRO     CB 4770   1.860   3.746   3.277
 1390PRO    HB1 4771   1.894   3.644   3.263
 1390PRO    HB2 4772   1.892   3.786   3.373
 1390PRO     CA 4773   1.896   3.850   3.171
 1390PRO     HA 4774   1.977   3.907   3.217
 1390PRO      C 4775   1.941   3.784   3.042
 1390PRO      O 4776   2.059   3.751   3.029
 1391ASP      N 4777   1.859   3.753   2.942
 1391ASP      H 4778   1.766   3.791   2.939
 1391ASP     CA 4779   1.907   3.686   2.822
 1391ASP     HA 4780   1.950   3.590   2.853
 1391ASP     CB 4781   1.788   3.656   2.731
 1391ASP    HB1 4782   1.724   3.743   2.716
 1391ASP    HB2 4783   1.721   3.584   2.777
 1391ASP     CG 4784   1.831   3.593   2.600
 1391ASP    OD1 4785   1.903   3.490   2.599
 1391ASP    OD2 4786   1.802   3.651   2.493
 1391ASP      C 4787   2.009   3.775   2.752
 1391ASP      O 4788   2.109   3.725   2.702
 1392VAL      N 4789   1.989   3.906   2.743
 1392VAL      H 4790   1.911   3.940   2.797
 1392VAL     CA 4791   2.089   3.994   2.685
 1392VAL     HA 4792   2.105   3.972   2.579
 1392VAL     CB 4793   2.044   4.139   2.706
 1392VAL     HB 4794   2.045   4.168   2.811
 1392VAL    CG1 4795   2.131   4.240   2.631
 1392VAL   HG11 4796   2.237   4.221   2.648
 1392VAL   HG12 4797   2.107   4.252   2.525
 1392VAL   HG13 4798   2.120   4.334   2.684
 1392VAL    CG2 4799   1.903   4.157   2.651
 1392VAL   HG21 4800   1.874   4.262   2.653
 1392VAL   HG22 4801   1.908   4.132   2.545
 1392VAL   HG23 4802   1.830   4.099   2.707
 1392VAL      C 4803   2.218   3.977   2.763
 1392VAL      O 4804   2.315   3.956   2.691
 1393ILE      N 4805   2.226   3.964   2.895
 1393ILE      H 4806   2.142   3.948   2.950
 1393ILE     CA 4807   2.355   3.972   2.961
 1393ILE     HA 4808   2.417   4.031   2.894
 1393ILE     CB 4809   2.356   4.035   3.100
 1393ILE     HB 4810   2.463   4.037   3.123
 1393ILE    CG2 4811   2.297   4.175   3.088
 1393ILE   HG21 4812   2.188   4.178   3.085
 1393ILE   HG22 4813   2.331   4.240   3.169
 1393ILE   HG23 4814   2.338   4.214   2.994
 1393ILE    CG1 4815   2.284   3.950   3.204
 1393ILE   HG11 4816   2.327   3.850   3.197
 1393ILE   HG12 4817   2.177   3.952   3.184
 1393ILE     CD 4818   2.326   3.991   3.344
 1393ILE    HD1 4819   2.425   3.959   3.377
 1393ILE    HD2 4820   2.332   4.099   3.362
 1393ILE    HD3 4821   2.254   3.955   3.418
 1393ILE      C 4822   2.429   3.840   2.959
 1393ILE      O 4823   2.549   3.841   2.989
 1394ASN      N 4824   2.360   3.731   2.924
 1394ASN      H 4825   2.260   3.743   2.911
 1394ASN     CA 4826   2.406   3.596   2.902
 1394ASN     HA 4827   2.507   3.593   2.944
 1394ASN     CB 4828   2.316   3.499   2.979
 1394ASN    HB1 4829   2.343   3.398   2.949
 1394ASN    HB2 4830   2.211   3.515   2.953
 1394ASN     CG 4831   2.319   3.507   3.131
 1394ASN    OD1 4832   2.404   3.450   3.199
 1394ASN    ND2 4833   2.244   3.600   3.190
 1394ASN   HD21 4834   2.167   3.627   3.130
 1394ASN   HD22 4835   2.256   3.617   3.288
 1394ASN      C 4836   2.430   3.567   2.755
 1394ASN      O 4837   2.403   3.455   2.712
 1395THR      N 4838   2.472   3.663   2.673
 1395THR      H 4839   2.508   3.749   2.713
 1395THR     CA 4840   2.523   3.647   2.538
 1395THR     HA 4841   2.492   3.551   2.496
 1395THR     CB 4842   2.472   3.763   2.451
 1395THR     HB 4843   2.524   3.856   2.472
 1395THR    CG2 4844   2.485   3.717   2.307
 1395THR   HG21 4845   2.439   3.621   2.285
 1395THR   HG22 4846   2.447   3.797   2.243
 1395THR   HG23 4847   2.592   3.715   2.286
 1395THR    OG1 4848   2.335   3.788   2.473
 1395THR    HG1 4849   2.326   3.827   2.560
 1395THR      C 4850   2.675   3.650   2.540
 1395THR      O 4851   2.729   3.739   2.607
 1396ALA      N 4852   2.747   3.563   2.470
 1396ALA      H 4853   2.707   3.511   2.393
 1396ALA     CA 4854   2.892   3.551   2.480
 1396ALA     HA 4855   2.928   3.610   2.565
 1396ALA     CB 4856   2.929   3.404   2.498
 1396ALA    HB1 4857   2.868   3.340   2.433
 1396ALA    HB2 4858   3.033   3.385   2.472
 1396ALA    HB3 4859   2.907   3.366   2.597
 1396ALA      C 4860   2.959   3.614   2.359
 1396ALA      O 4861   2.924   3.593   2.243
 1397LEU      N 4862   3.067   3.690   2.382
 1397LEU      H 4863   3.105   3.704   2.475
 1397LEU     CA 4864   3.146   3.756   2.280
 1397LEU     HA 4865   3.080   3.807   2.210
 1397LEU     CB 4866   3.233   3.857   2.352
 1397LEU    HB1 4867   3.300   3.900   2.278
 1397LEU    HB2 4868   3.299   3.807   2.423
 1397LEU     CG 4869   3.161   3.974   2.418
 1397LEU     HG 4870   3.086   3.945   2.492
 1397LEU    CD1 4871   3.265   4.056   2.495
 1397LEU   HD11 4872   3.354   4.075   2.435
 1397LEU   HD12 4873   3.220   4.152   2.519
 1397LEU   HD13 4874   3.296   3.999   2.582
 1397LEU    CD2 4875   3.094   4.066   2.317
 1397LEU   HD21 4876   3.161   4.127   2.257
 1397LEU   HD22 4877   3.028   4.010   2.250
 1397LEU   HD23 4878   3.030   4.137   2.370
 1397LEU      C 4879   3.232   3.657   2.202
 1397LEU      O 4880   3.255   3.546   2.248
 1398PRO      N 4881   3.273   3.703   2.084
 1398PRO     CD 4882   3.219   3.815   2.010
 1398PRO    HD1 4883   3.210   3.911   2.061
 1398PRO    HD2 4884   3.122   3.792   1.965
 1398PRO     CG 4885   3.312   3.828   1.890
 1398PRO    HG1 4886   3.396   3.890   1.922
 1398PRO    HG2 4887   3.261   3.874   1.805
 1398PRO     CB 4888   3.364   3.689   1.853
 1398PRO    HB1 4889   3.464   3.687   1.809
 1398PRO    HB2 4890   3.292   3.638   1.790
 1398PRO     CA 4891   3.357   3.628   1.992
 1398PRO     HA 4892   3.322   3.525   1.984
 1398PRO      C 4893   3.496   3.625   2.054
 1398PRO      O 4894   3.542   3.721   2.115
 1399ILE      N 4895   3.569   3.516   2.029
 1399ILE      H 4896   3.527   3.445   1.971
 1399ILE     CA 4897   3.703   3.491   2.078
 1399ILE     HA 4898   3.724   3.573   2.146
 1399ILE     CB 4899   3.697   3.358   2.153
 1399ILE     HB 4900   3.640   3.281   2.100
 1399ILE    CG2 4901   3.829   3.285   2.174
 1399ILE   HG21 4902   3.894   3.348   2.235
 1399ILE   HG22 4903   3.811   3.189   2.221
 1399ILE   HG23 4904   3.885   3.265   2.082
 1399ILE    CG1 4905   3.634   3.379   2.290
 1399ILE   HG11 4906   3.567   3.464   2.302
 1399ILE   HG12 4907   3.711   3.400   2.364
 1399ILE     CD 4908   3.567   3.251   2.340
 1399ILE    HD1 4909   3.641   3.173   2.355
 1399ILE    HD2 4910   3.524   3.270   2.439
 1399ILE    HD3 4911   3.495   3.213   2.268
 1399ILE      C 4912   3.815   3.484   1.974
 1399ILE      O 4913   3.780   3.458   1.859
 1400GLU      N 4914   3.943   3.511   2.002
 1400GLU      H 4915   3.958   3.567   2.084
 1400GLU     CA 4916   4.053   3.514   1.907
 1400GLU     HA 4917   4.007   3.532   1.810
 1400GLU     CB 4918   4.144   3.632   1.939
 1400GLU    HB1 4919   4.236   3.639   1.881
 1400GLU    HB2 4920   4.177   3.622   2.042
 1400GLU     CG 4921   4.073   3.767   1.928
 1400GLU    HG1 4922   4.127   3.832   1.998
 1400GLU    HG2 4923   3.972   3.761   1.969
 1400GLU     CD 4924   4.071   3.823   1.787
 1400GLU    OE1 4925   4.146   3.918   1.755
 1400GLU    OE2 4926   3.990   3.774   1.705
 1400GLU      C 4927   4.122   3.381   1.885
 1400GLU      O 4928   4.234   3.361   1.932
 1401TYR      N 4929   4.048   3.289   1.823
 1401TYR      H 4930   3.954   3.313   1.796
 1401TYR     CA 4931   4.101   3.158   1.793
 1401TYR     HA 4932   4.149   3.118   1.883
 1401TYR     CB 4933   3.987   3.069   1.746
 1401TYR    HB1 4934   4.032   2.971   1.729
 1401TYR    HB2 4935   3.947   3.103   1.650
 1401TYR     CG 4936   3.872   3.041   1.840
 1401TYR    CD1 4937   3.752   3.106   1.813
 1401TYR    HD1 4938   3.740   3.175   1.730
 1401TYR    CE1 4939   3.640   3.080   1.893
 1401TYR    HE1 4940   3.542   3.116   1.866
 1401TYR     CZ 4941   3.653   2.987   1.998
 1401TYR     OH 4942   3.540   2.960   2.070
 1401TYR     HH 4943   3.469   3.018   2.041
 1401TYR    CE2 4944   3.776   2.924   2.027
 1401TYR    HE2 4945   3.781   2.854   2.109
 1401TYR    CD2 4946   3.887   2.950   1.946
 1401TYR    HD2 4947   3.987   2.915   1.967
 1401TYR      C 4948   4.196   3.157   1.674
 1401TYR      O 4949   4.300   3.091   1.682
    0NME      N 4950   4.160   3.222   1.563
    0NME      H 4951   4.073   3.272   1.568
    0NME    CH3 4952   4.248   3.239   1.449
    0NME   HH31 4953   4.201   3.305   1.376
    0NME   HH32 4954   4.348   3.268   1.479
    0NME   HH33 4955   4.265   3.142   1.401
 1402LIG     C4 4956   4.446   6.164   3.105
 1402LIG     H4 4957   4.445   6.115   3.202
 1402LIG     C5 4958   4.347   6.332   2.955
 1402LIG     C6 4959   4.361   6.271   3.079
 1402LIG     H6 4960   4.301   6.318   3.157
 1402LIG     C7 4961   4.603   5.998   2.986
 1402LIG     C8 4962   4.640   5.999   2.854
 1402LIG    C10 4963   4.916   5.592   2.934
 1402LIG    C13 4964   4.794   5.695   3.113
 1402LIG    H13 4965   4.772   5.694   3.220
 1402LIG    C15 4966   4.745   5.795   3.030
 1402LIG    C17 4967   4.721   5.888   2.796
 1402LIG    C21 4968   4.832   5.946   2.707
 1402LIG   H211 4969   4.902   5.999   2.772
 1402LIG   H212 4970   4.790   6.016   2.635
 1402LIG   H213 4971   4.893   5.872   2.654
 1402LIG    C22 4972   4.630   5.816   2.695
 1402LIG   H221 4973   4.581   5.891   2.633
 1402LIG   H222 4974   4.556   5.761   2.754
 1402LIG   H223 4975   4.673   5.750   2.619
 1402LIG    C24 4976   4.832   5.350   3.097
 1402LIG   H241 4977   4.852   5.330   2.992
 1402LIG   H242 4978   4.723   5.353   3.108
 1402LIG   H243 4979   4.870   5.267   3.156
 1402LIG    C26 4980   5.168   5.280   2.792
 1402LIG    H26 4981   5.256   5.318   2.739
 1402LIG    C28 4982   5.035   5.321   2.727
 1402LIG   H281 4983   5.016   5.285   2.625
 1402LIG   H282 4984   4.963   5.277   2.795
 1402LIG    N19 4985   4.175   6.515   2.902
 1402LIG    C18 4986   4.256   6.439   2.924
 1402LIG     C3 4987   4.422   6.277   2.852
 1402LIG     H3 4988   4.420   6.308   2.748
 1402LIG     C1 4989   4.507   6.169   2.873
 1402LIG     C2 4990   4.521   6.115   2.999
 1402LIG     N9 4991   4.585   6.104   2.784
 1402LIG     H9 4992   4.598   6.132   2.688
 1402LIG    C14 4993   4.777   5.788   2.895
 1402LIG    C16 4994   4.656   5.901   3.082
 1402LIG    O20 4995   4.630   5.914   3.200
 1402LIG    C12 4996   4.866   5.691   2.852
 1402LIG    H12 4997   4.904   5.693   2.750
 1402LIG    C11 4998   4.876   5.593   3.067
 1402LIG    C23 4999   4.898   5.475   3.158
 1402LIG   H231 5000   5.004   5.455   3.170
 1402LIG   H232 5001   4.859   5.493   3.259
 1402LIG    N25 5002   5.009   5.509   2.878
 1402LIG    C29 5003   5.136   5.480   2.943
 1402LIG   H291 5004   5.206   5.539   2.884
 1402LIG   H292 5005   5.145   5.521   3.043
 1402LIG    C27 5006   5.164   5.329   2.937
 1402LIG   H271 5007   5.081   5.276   2.985
 1402LIG   H272 5008   5.255   5.304   2.992
 1402LIG    C30 5009   5.002   5.471   2.737
 1402LIG   H301 5010   4.903   5.476   2.692
 1402LIG   H302 5011   5.075   5.530   2.681
 1402LIG    N31 5012   5.189   5.132   2.789
 1402LIG    H31 5013   5.195   5.103   2.690
 1402LIG    C32 5014   5.331   5.108   2.833
 1402LIG   H321 5015   5.397   5.171   2.773
 1402LIG   H322 5016   5.341   5.147   2.935
 1402LIG    C34 5017   5.367   4.960   2.839
 1402LIG   H341 5018   5.466   4.976   2.883
 1402LIG   H342 5019   5.378   4.918   2.739
 1402LIG    O36 5020   5.270   4.889   2.919
 1402LIG    C35 5021   5.138   4.891   2.860
 1402LIG   H351 5022   5.141   4.853   2.758
 1402LIG   H352 5023   5.078   4.823   2.920
 1402LIG    C33 5024   5.095   5.039   2.859
 1402LIG   H331 5025   5.084   5.069   2.963
 1402LIG   H332 5026   4.995   5.043   2.815
 1403SOL     OW 5027   8.522   7.186   1.384
 1403SOL    HW1 5028   8.573   7.198   1.304
 1403SOL    HW2 5029   8.558   7.250   1.445
 1404SOL     OW 5030   5.431   3.088   1.270
 1404SOL    HW1 5031   5.523   3.097   1.297
 1404SOL    HW2 5032   5.434   3.041   1.187
 1405SOL     OW 5033   5.074   5.618   0.899
 1405SOL    HW1 5034   4.997   5.648   0.948
 1405SOL    HW2 5035   5.142   5.681   0.922
 1406SOL     OW 5036   5.484   2.949   3.388
 1406SOL    HW1 5037   5.570   2.961   3.429
 1406SOL    HW2 5038   5.422   2.984   3.452
 1407SOL     OW 5039   6.222   2.484   3.399
 1407SOL    HW1 5040   6.204   2.458   3.308
 1407SOL    HW2 5041   6.159   2.554   3.416
 1408SOL     OW 5042   1.387   6.222   3.864
 1408SOL    HW1 5043   1.441   6.301   3.872
 1408SOL    HW2 5044   1.418   6.181   3.783
 1409SOL     OW 5045   5.006   4.784   5.897
 1409SOL    HW1 5046   5.051   4.865   5.870
 1409SOL    HW2 5047   5.055   4.715   5.853
 1410SOL     OW 5048  10.125   6.864   0.156
 1410SOL    HW1 5049  10.179   6.941   0.175
 1410SOL    HW2 5050  10.188   6.791   0.154
 1411SOL     OW 5051   7.172   6.622   5.261
 1411SOL    HW1 5052   7.105   6.555   5.270
 1411SOL    HW2 5053   7.131   6.703   5.292
 1412SOL     OW 5054  -2.230   4.181   6.212
 1412SOL    HW1 5055  -2.269   4.266   6.190
 1412SOL    HW2 5056  -2.250   4.125   6.137
 1413SOL     OW 5057   4.043   3.653   4.448
 1413SOL    HW1 5058   3.989   3.721   4.408
 1413SOL    HW2 5059   4.037   3.669   4.542
 1414SOL     OW 5060   7.983   8.909   2.249
 1414SOL    HW1 5061   7.944   8.824   2.269
 1414SOL    HW2 5062   8.054   8.889   2.188
 1415SOL     OW 5063   1.814   7.908   5.916
 1415SOL    HW1 5064   1.850   7.824   5.886
 1415SOL    HW2 5065   1.751   7.884   5.984
 1416SOL     OW 5066   3.555   6.642   3.882
 1416SOL    HW1 5067   3.534   6.550   3.870
 1416SOL    HW2 5068   3.512   6.666   3.964
 1417SOL     OW 5069   5.117   6.817   6.149
 1417SOL    HW1 5070   5.177   6.760   6.198
 1417SOL    HW2 5071   5.039   6.822   6.204
 1418SOL     OW 5072   7.481   4.332   2.200
 1418SOL    HW1 5073   7.418   4.370   2.139
 1418SOL    HW2 5074   7.516   4.256   2.153
 1419SOL     OW 5075   1.969   1.707   2.730
 1419SOL    HW1 5076   1.909   1.771   2.692
 1419SOL    HW2 5077   1.978   1.639   2.663
 1420SOL     OW 5078   4.656   8.864   6.236
 1420SOL    HW1 5079   4.601   8.837   6.163
 1420SOL    HW2 5080   4.670   8.958   6.222
 1421SOL     OW 5081   2.945   8.012   4.620
 1421SOL    HW1 5082   2.963   7.918   4.620
 1421SOL    HW2 5083   2.851   8.019   4.634
 1422SOL     OW 5084   7.301   3.373   1.888
 1422SOL    HW1 5085   7.395   3.359   1.893
 1422SOL    HW2 5086   7.262   3.290   1.915
 1423SOL     OW 5087   5.217  10.044   4.772
 1423SOL    HW1 5088   5.155  10.095   4.720
 1423SOL    HW2 5089   5.233  10.098   4.849
 1424SOL     OW 5090  -1.291   3.009   5.125
 1424SOL    HW1 5091  -1.245   3.090   5.104
 1424SOL    HW2 5092  -1.239   2.940   5.084
 1425SOL     OW 5093   2.081   3.993   1.434
 1425SOL    HW1 5094   2.014   3.946   1.384
 1425SOL    HW2 5095   2.159   3.937   1.426
 1426SOL     OW 5096   5.884   5.924   4.333
 1426SOL    HW1 5097   5.852   6.008   4.365
 1426SOL    HW2 5098   5.841   5.859   4.388
 1427SOL     OW 5099   6.148   4.975   0.336
 1427SOL    HW1 5100   6.125   4.882   0.334
 1427SOL    HW2 5101   6.087   5.013   0.399
 1428SOL     OW 5102   6.900   6.276   5.524
 1428SOL    HW1 5103   6.858   6.216   5.463
 1428SOL    HW2 5104   6.972   6.224   5.562
 1429SOL     OW 5105   6.531   9.349   4.784
 1429SOL    HW1 5106   6.481   9.421   4.823
 1429SOL    HW2 5107   6.508   9.352   4.691
 1430SOL     OW 5108   5.910  10.813   5.824
 1430SOL    HW1 5109   5.834  10.838   5.771
 1430SOL    HW2 5110   5.872  10.773   5.902
 1431SOL     OW 5111   5.124   7.524   1.001
 1431SOL    HW1 5112   5.208   7.522   1.047
 1431SOL    HW2 5113   5.059   7.526   1.071
 1432SOL     OW 5114   3.577   5.626   4.987
 1432SOL    HW1 5115   3.526   5.676   5.050
 1432SOL    HW2 5116   3.543   5.537   4.993
 1433SOL     OW 5117   5.618   6.707   0.570
 1433SOL    HW1 5118   5.522   6.715   0.575
 1433SOL    HW2 5119   5.643   6.765   0.498
 1434SOL     OW 5120   7.011   5.553   4.029
 1434SOL    HW1 5121   6.991   5.534   4.120
 1434SOL    HW2 5122   7.105   5.575   4.029
 1435SOL     OW 5123   6.037   2.283   2.180
 1435SOL    HW1 5124   6.060   2.211   2.120
 1435SOL    HW2 5125   5.990   2.240   2.252
 1436SOL     OW 5126   6.055   4.529   3.147
 1436SOL    HW1 5127   6.117   4.476   3.096
 1436SOL    HW2 5128   6.108   4.597   3.187
 1437SOL     OW 5129   7.037   9.211   3.009
 1437SOL    HW1 5130   6.950   9.189   3.042
 1437SOL    HW2 5131   7.034   9.187   2.916
 1438SOL     OW 5132   0.368   8.492   5.660
 1438SOL    HW1 5133   0.432   8.527   5.722
 1438SOL    HW2 5134   0.373   8.397   5.671
 1439SOL     OW 5135   0.907   7.605   5.271
 1439SOL    HW1 5136   0.828   7.561   5.243
 1439SOL    HW2 5137   0.885   7.643   5.357
 1440SOL     OW 5138   8.500   4.303   1.206
 1440SOL    HW1 5139   8.447   4.265   1.277
 1440SOL    HW2 5140   8.499   4.236   1.138
 1441SOL     OW 5141   1.955   4.275   6.641
 1441SOL    HW1 5142   1.888   4.337   6.611
 1441SOL    HW2 5143   1.923   4.244   6.726
 1442SOL     OW 5144   2.313   7.474   5.533
 1442SOL    HW1 5145   2.322   7.507   5.443
 1442SOL    HW2 5146   2.332   7.381   5.525
 1443SOL     OW 5147   7.764   7.122   2.552
 1443SOL    HW1 5148   7.793   7.196   2.606
 1443SOL    HW2 5149   7.837   7.061   2.555
 1444SOL     OW 5150   3.665   8.653   3.783
 1444SOL    HW1 5151   3.700   8.714   3.848
 1444SOL    HW2 5152   3.645   8.574   3.832
 1445SOL     OW 5153   6.494   2.324   2.466
 1445SOL    HW1 5154   6.532   2.244   2.430
 1445SOL    HW2 5155   6.416   2.294   2.513
 1446SOL     OW 5156   1.265   6.394   3.593
 1446SOL    HW1 5157   1.277   6.301   3.571
 1446SOL    HW2 5158   1.177   6.398   3.631
 1447SOL     OW 5159   1.562   4.095   3.578
 1447SOL    HW1 5160   1.504   4.032   3.534
 1447SOL    HW2 5161   1.633   4.109   3.515
 1448SOL     OW 5162   5.132   3.627   5.380
 1448SOL    HW1 5163   5.103   3.701   5.433
 1448SOL    HW2 5164   5.095   3.643   5.294
 1449SOL     OW 5165   2.365   5.819   3.593
 1449SOL    HW1 5166   2.349   5.910   3.567
 1449SOL    HW2 5167   2.332   5.815   3.684
 1450SOL     OW 5168   4.015   4.783   0.755
 1450SOL    HW1 5169   3.974   4.699   0.773
 1450SOL    HW2 5170   4.091   4.786   0.814
 1451SOL     OW 5171   0.286   3.161   5.302
 1451SOL    HW1 5172   0.346   3.224   5.261
 1451SOL    HW2 5173   0.331   3.133   5.381
 1452SOL     OW 5174   8.085   6.161   2.726
 1452SOL    HW1 5175   8.021   6.232   2.732
 1452SOL    HW2 5176   8.105   6.139   2.817
 1453SOL     OW 5177   4.342   2.740   1.077
 1453SOL    HW1 5178   4.414   2.709   1.023
 1453SOL    HW2 5179   4.328   2.831   1.048
 1454SOL     OW 5180   4.340   1.120   1.663
 1454SOL    HW1 5181   4.265   1.062   1.656
 1454SOL    HW2 5182   4.390   1.086   1.737
 1455SOL     OW 5183   7.386   5.620   1.418
 1455SOL    HW1 5184   7.336   5.701   1.429
 1455SOL    HW2 5185   7.467   5.647   1.374
 1456SOL     OW 5186   8.381   5.903   0.583
 1456SOL    HW1 5187   8.363   5.829   0.642
 1456SOL    HW2 5188   8.305   5.907   0.525
 1457SOL     OW 5189   7.677   6.898   1.198
 1457SOL    HW1 5190   7.586   6.890   1.226
 1457SOL    HW2 5191   7.675   6.962   1.126
 1458SOL     OW 5192   1.971   4.447   0.261
 1458SOL    HW1 5193   1.921   4.378   0.218
 1458SOL    HW2 5194   1.906   4.511   0.289
 1459SOL     OW 5195   5.548   5.918   6.135
 1459SOL    HW1 5196   5.575   6.010   6.128
 1459SOL    HW2 5197   5.552   5.885   6.045
 1460SOL     OW 5198   9.458   7.684   1.413
 1460SOL    HW1 5199   9.424   7.687   1.502
 1460SOL    HW2 5200   9.441   7.771   1.378
 1461SOL     OW 5201   6.758   6.047   0.519
 1461SOL    HW1 5202   6.722   6.004   0.597
 1461SOL    HW2 5203   6.695   6.116   0.498
 1462SOL     OW 5204   0.893   1.926   1.512
 1462SOL    HW1 5205   0.841   1.938   1.433
 1462SOL    HW2 5206   0.833   1.887   1.576
 1463SOL     OW 5207   2.035   8.204   3.493
 1463SOL    HW1 5208   2.009   8.255   3.417
 1463SOL    HW2 5209   2.117   8.243   3.522
 1464SOL     OW 5210   6.466   5.017   2.597
 1464SOL    HW1 5211   6.532   5.053   2.537
 1464SOL    HW2 5212   6.514   5.003   2.679
 1465SOL     OW 5213   2.699   4.949   5.298
 1465SOL    HW1 5214   2.741   5.034   5.311
 1465SOL    HW2 5215   2.611   4.971   5.268
 1466SOL     OW 5216   4.516   5.537   5.597
 1466SOL    HW1 5217   4.486   5.519   5.686
 1466SOL    HW2 5218   4.612   5.531   5.602
 1467SOL     OW 5219   4.562   8.652   4.830
 1467SOL    HW1 5220   4.545   8.559   4.819
 1467SOL    HW2 5221   4.491   8.683   4.887
 1468SOL     OW 5222   1.529   3.228   2.462
 1468SOL    HW1 5223   1.552   3.152   2.408
 1468SOL    HW2 5224   1.551   3.201   2.551
 1469SOL     OW 5225   7.758   6.444   0.884
 1469SOL    HW1 5226   7.740   6.471   0.974
 1469SOL    HW2 5227   7.831   6.500   0.857
 1470SOL     OW 5228   6.075   3.725   0.048
 1470SOL    HW1 5229   6.125   3.696  -0.029
 1470SOL    HW2 5230   6.011   3.788   0.012
 1471SOL     OW 5231   2.270   8.010   5.911
 1471SOL    HW1 5232   2.321   8.086   5.940
 1471SOL    HW2 5233   2.179   8.034   5.927
 1472SOL     OW 5234   1.232   5.568   4.025
 1472SOL    HW1 5235   1.182   5.553   3.944
 1472SOL    HW2 5236   1.173   5.539   4.095
 1473SOL     OW 5237   6.228   8.194   5.367
 1473SOL    HW1 5238   6.220   8.239   5.451
 1473SOL    HW2 5239   6.241   8.102   5.391
 1474SOL     OW 5240   4.785   4.257   6.341
 1474SOL    HW1 5241   4.869   4.214   6.322
 1474SOL    HW2 5242   4.809   4.348   6.358
 1475SOL     OW 5243   1.381   2.886   2.502
 1475SOL    HW1 5244   1.395   2.937   2.422
 1475SOL    HW2 5245   1.423   2.937   2.571
 1476SOL     OW 5246   7.049   9.513   5.007
 1476SOL    HW1 5247   6.991   9.446   4.971
 1476SOL    HW2 5248   7.108   9.464   5.065
 1477SOL     OW 5249   3.122   5.370   3.728
 1477SOL    HW1 5250   3.162   5.306   3.669
 1477SOL    HW2 5251   3.033   5.336   3.743
 1478SOL     OW 5252   1.705   5.495   3.291
 1478SOL    HW1 5253   1.631   5.437   3.274
 1478SOL    HW2 5254   1.771   5.438   3.330
 1479SOL     OW 5255   6.204   9.313   3.053
 1479SOL    HW1 5256   6.152   9.249   3.101
 1479SOL    HW2 5257   6.292   9.306   3.090
 1480SOL     OW 5258   4.918   5.193   0.375
 1480SOL    HW1 5259   4.876   5.173   0.291
 1480SOL    HW2 5260   4.993   5.134   0.379
 1481SOL     OW 5261   2.990   1.061   0.891
 1481SOL    HW1 5262   2.924   1.061   0.822
 1481SOL    HW2 5263   3.003   1.154   0.912
 1482SOL     OW 5264   4.933   3.815   2.223
 1482SOL    HW1 5265   4.924   3.857   2.308
 1482SOL    HW2 5266   4.845   3.819   2.185
 1483SOL     OW 5267   4.711   1.935   1.304
 1483SOL    HW1 5268   4.737   2.027   1.302
 1483SOL    HW2 5269   4.783   1.889   1.261
 1484SOL     OW 5270   5.538   2.994   3.844
 1484SOL    HW1 5271   5.548   3.004   3.749
 1484SOL    HW2 5272   5.465   3.051   3.867
 1485SOL     OW 5273   6.632   6.895   1.571
 1485SOL    HW1 5274   6.689   6.831   1.614
 1485SOL    HW2 5275   6.637   6.973   1.627
 1486SOL     OW 5276   0.700   4.215   4.548
 1486SOL    HW1 5277   0.767   4.221   4.480
 1486SOL    HW2 5278   0.644   4.292   4.534
 1487SOL     OW 5279   2.982   7.641   2.730
 1487SOL    HW1 5280   2.920   7.570   2.740
 1487SOL    HW2 5281   3.031   7.642   2.812
 1488SOL     OW 5282  -0.200   3.557   2.763
 1488SOL    HW1 5283  -0.208   3.600   2.848
 1488SOL    HW2 5284  -0.274   3.497   2.759
 1489SOL     OW 5285   2.300   0.770   0.613
 1489SOL    HW1 5286   2.337   0.834   0.673
 1489SOL    HW2 5287   2.339   0.791   0.528
 1490SOL     OW 5288   0.593   4.076   6.413
 1490SOL    HW1 5289   0.519   4.066   6.353
 1490SOL    HW2 5290   0.670   4.076   6.356
 1491SOL     OW 5291   3.066   3.508   4.824
 1491SOL    HW1 5292   3.159   3.531   4.824
 1491SOL    HW2 5293   3.047   3.484   4.915
 1492SOL     OW 5294   5.385   9.451   3.097
 1492SOL    HW1 5295   5.367   9.534   3.141
 1492SOL    HW2 5296   5.305   9.430   3.050
 1493SOL     OW 5297   6.934   4.609   2.801
 1493SOL    HW1 5298   6.872   4.582   2.869
 1493SOL    HW2 5299   6.968   4.527   2.765
 1494SOL     OW 5300   7.369   9.915   6.320
 1494SOL    HW1 5301   7.304   9.895   6.388
 1494SOL    HW2 5302   7.365  10.010   6.311
 1495SOL     OW 5303   5.803   8.190   3.683
 1495SOL    HW1 5304   5.775   8.131   3.613
 1495SOL    HW2 5305   5.823   8.272   3.639
 1496SOL     OW 5306   5.510   5.507   2.024
 1496SOL    HW1 5307   5.573   5.542   2.087
 1496SOL    HW2 5308   5.424   5.534   2.058
 1497SOL     OW 5309   5.619   2.588   3.403
 1497SOL    HW1 5310   5.696   2.545   3.366
 1497SOL    HW2 5311   5.638   2.594   3.496
 1498SOL     OW 5312   7.422   8.599   2.075
 1498SOL    HW1 5313   7.381   8.531   2.022
 1498SOL    HW2 5314   7.516   8.584   2.065
 1499SOL     OW 5315   2.276   7.265   5.803
 1499SOL    HW1 5316   2.308   7.355   5.797
 1499SOL    HW2 5317   2.199   7.271   5.859
 1500SOL     OW 5318   8.221   7.918   3.942
 1500SOL    HW1 5319   8.290   7.854   3.919
 1500SOL    HW2 5320   8.219   7.917   4.037
 1501SOL     OW 5321  -0.158   8.437   5.677
 1501SOL    HW1 5322  -0.096   8.510   5.679
 1501SOL    HW2 5323  -0.184   8.426   5.768
 1502SOL     OW 5324   4.651   0.915   0.296
 1502SOL    HW1 5325   4.568   0.866   0.290
 1502SOL    HW2 5326   4.657   0.941   0.387
 1503SOL     OW 5327   1.034   9.783   5.106
 1503SOL    HW1 5328   1.082   9.753   5.183
 1503SOL    HW2 5329   0.946   9.801   5.138
 1504SOL     OW 5330   5.842   2.624   4.231
 1504SOL    HW1 5331   5.765   2.653   4.182
 1504SOL    HW2 5332   5.830   2.530   4.240
 1505SOL     OW 5333   1.440   7.419   4.499
 1505SOL    HW1 5334   1.368   7.358   4.509
 1505SOL    HW2 5335   1.480   7.425   4.586
 1506SOL     OW 5336   7.335   3.349   0.455
 1506SOL    HW1 5337   7.266   3.283   0.451
 1506SOL    HW2 5338   7.385   3.327   0.533
 1507SOL     OW 5339   7.478   9.457   3.488
 1507SOL    HW1 5340   7.540   9.417   3.548
 1507SOL    HW2 5341   7.496   9.415   3.403
 1508SOL     OW 5342   9.580   6.922   1.545
 1508SOL    HW1 5343   9.604   6.889   1.459
 1508SOL    HW2 5344   9.485   6.910   1.550
 1509SOL     OW 5345   3.319   8.493   6.168
 1509SOL    HW1 5346   3.257   8.421   6.161
 1509SOL    HW2 5347   3.268   8.571   6.144
 1510SOL     OW 5348  -0.502   6.036   5.891
 1510SOL    HW1 5349  -0.427   5.988   5.856
 1510SOL    HW2 5350  -0.489   6.126   5.861
 1511SOL     OW 5351   4.145   9.544   3.728
 1511SOL    HW1 5352   4.166   9.605   3.798
 1511SOL    HW2 5353   4.171   9.458   3.761
 1512SOL     OW 5354   1.806   6.922   6.368
 1512SOL    HW1 5355   1.893   6.961   6.366
 1512SOL    HW2 5356   1.766   6.947   6.285
 1513SOL     OW 5357   6.787   5.982   2.455
 1513SOL    HW1 5358   6.834   5.964   2.537
 1513SOL    HW2 5359   6.850   5.961   2.386
 1514SOL     OW 5360   4.311   4.685   4.577
 1514SOL    HW1 5361   4.307   4.780   4.580
 1514SOL    HW2 5362   4.394   4.666   4.532
 1515SOL     OW 5363   3.008   4.223   4.458
 1515SOL    HW1 5364   3.037   4.132   4.461
 1515SOL    HW2 5365   3.081   4.273   4.494
 1516SOL     OW 5366   6.244   8.734   2.875
 1516SOL    HW1 5367   6.276   8.813   2.918
 1516SOL    HW2 5368   6.264   8.748   2.782
 1517SOL     OW 5369   0.915   2.571   3.372
 1517SOL    HW1 5370   0.944   2.631   3.441
 1517SOL    HW2 5371   0.924   2.622   3.291
 1518SOL     OW 5372   5.878   5.560   3.122
 1518SOL    HW1 5373   5.851   5.652   3.128
 1518SOL    HW2 5374   5.853   5.534   3.033
 1519SOL     OW 5375   3.673   8.563   2.363
 1519SOL    HW1 5376   3.630   8.574   2.448
 1519SOL    HW2 5377   3.605   8.527   2.307
 1520SOL     OW 5378   6.173   6.613   6.351
 1520SOL    HW1 5379   6.253   6.662   6.367
 1520SOL    HW2 5380   6.104   6.665   6.393
 1521SOL     OW 5381  -0.678   5.460   6.069
 1521SOL    HW1 5382  -0.615   5.395   6.098
 1521SOL    HW2 5383  -0.627   5.540   6.058
 1522SOL     OW 5384   5.460   1.498   1.253
 1522SOL    HW1 5385   5.410   1.579   1.250
 1522SOL    HW2 5386   5.447   1.459   1.166
 1523SOL     OW 5387   0.640   7.595   3.458
 1523SOL    HW1 5388   0.574   7.533   3.426
 1523SOL    HW2 5389   0.589   7.665   3.499
 1524SOL     OW 5390   4.419   6.374   5.478
 1524SOL    HW1 5391   4.448   6.427   5.552
 1524SOL    HW2 5392   4.464   6.412   5.402
 1525SOL     OW 5393   3.343   5.797   6.231
 1525SOL    HW1 5394   3.306   5.769   6.147
 1525SOL    HW2 5395   3.315   5.730   6.293
 1526SOL     OW 5396   6.093   2.106   2.001
 1526SOL    HW1 5397   6.155   2.124   1.930
 1526SOL    HW2 5398   6.109   2.014   2.024
 1527SOL     OW 5399   4.325   3.875   1.576
 1527SOL    HW1 5400   4.331   3.784   1.547
 1527SOL    HW2 5401   4.257   3.875   1.643
 1528SOL     OW 5402   6.618   6.238   3.168
 1528SOL    HW1 5403   6.623   6.217   3.261
 1528SOL    HW2 5404   6.526   6.224   3.146
 1529SOL     OW 5405   3.469   2.657   3.682
 1529SOL    HW1 5406   3.528   2.605   3.738
 1529SOL    HW2 5407   3.459   2.605   3.603
 1530SOL     OW 5408   6.715   7.387   1.977
 1530SOL    HW1 5409   6.685   7.451   2.041
 1530SOL    HW2 5410   6.716   7.436   1.894
 1531SOL     OW 5411   6.372   3.589   1.664
 1531SOL    HW1 5412   6.386   3.682   1.646
 1531SOL    HW2 5413   6.325   3.557   1.587
 1532SOL     OW 5414   3.934   3.974   1.527
 1532SOL    HW1 5415   3.985   3.917   1.583
 1532SOL    HW2 5416   3.862   4.004   1.582
 1533SOL     OW 5417   7.513   1.201   0.970
 1533SOL    HW1 5418   7.563   1.120   0.979
 1533SOL    HW2 5419   7.428   1.181   1.009
 1534SOL     OW 5420   1.705   4.917   6.563
 1534SOL    HW1 5421   1.752   4.835   6.579
 1534SOL    HW2 5422   1.746   4.980   6.622
 1535SOL     OW 5423   4.369   3.240   4.919
 1535SOL    HW1 5424   4.424   3.180   4.969
 1535SOL    HW2 5425   4.347   3.310   4.980
 1536SOL     OW 5426   7.708   7.886   1.406
 1536SOL    HW1 5427   7.640   7.953   1.405
 1536SOL    HW2 5428   7.672   7.815   1.352
 1537SOL     OW 5429   9.039   7.224   1.155
 1537SOL    HW1 5430   8.983   7.283   1.104
 1537SOL    HW2 5431   9.042   7.144   1.104
 1538SOL     OW 5432   3.221   8.701   2.600
 1538SOL    HW1 5433   3.206   8.644   2.525
 1538SOL    HW2 5434   3.246   8.785   2.563
 1539SOL     OW 5435   7.823   6.888   3.302
 1539SOL    HW1 5436   7.855   6.958   3.246
 1539SOL    HW2 5437   7.730   6.881   3.281
 1540SOL     OW 5438   1.084   3.573   0.456
 1540SOL    HW1 5439   1.038   3.498   0.495
 1540SOL    HW2 5440   1.175   3.547   0.452
 1541SOL     OW 5441  -1.644   5.767   6.019
 1541SOL    HW1 5442  -1.654   5.673   6.037
 1541SOL    HW2 5443  -1.648   5.773   5.924
 1542SOL     OW 5444   4.223   4.264   0.882
 1542SOL    HW1 5445   4.216   4.355   0.853
 1542SOL    HW2 5446   4.317   4.249   0.892
 1543SOL     OW 5447   5.319   6.324   6.503
 1543SOL    HW1 5448   5.330   6.266   6.579
 1543SOL    HW2 5449   5.324   6.412   6.541
 1544SOL     OW 5450   0.650   1.345   1.931
 1544SOL    HW1 5451   0.743   1.328   1.945
 1544SOL    HW2 5452   0.613   1.259   1.913
 1545SOL     OW 5453   6.890   4.082   2.575
 1545SOL    HW1 5454   6.981   4.086   2.547
 1545SOL    HW2 5455   6.861   4.174   2.574
 1546SOL     OW 5456   7.927   7.068   4.385
 1546SOL    HW1 5457   7.949   7.160   4.399
 1546SOL    HW2 5458   7.931   7.057   4.290
 1547SOL     OW 5459   3.566   6.917   4.054
 1547SOL    HW1 5460   3.519   6.849   4.102
 1547SOL    HW2 5461   3.657   6.885   4.052
 1548SOL     OW 5462   5.074   3.032   4.207
 1548SOL    HW1 5463   5.102   3.030   4.116
 1548SOL    HW2 5464   5.078   3.125   4.231
 1549SOL     OW 5465   1.428   9.188   3.264
 1549SOL    HW1 5466   1.473   9.226   3.339
 1549SOL    HW2 5467   1.473   9.225   3.187
 1550SOL     OW 5468   3.636   8.374   3.908
 1550SOL    HW1 5469   3.544   8.400   3.919
 1550SOL    HW2 5470   3.658   8.331   3.991
 1551SOL     OW 5471  -0.159   7.429   5.856
 1551SOL    HW1 5472  -0.252   7.431   5.837
 1551SOL    HW2 5473  -0.151   7.371   5.932
 1552SOL     OW 5474   3.683   8.147   5.196
 1552SOL    HW1 5475   3.617   8.215   5.208
 1552SOL    HW2 5476   3.755   8.191   5.149
 1553SOL     OW 5477  -0.809   3.676   6.060
 1553SOL    HW1 5478  -0.791   3.644   6.148
 1553SOL    HW2 5479  -0.852   3.761   6.074
 1554SOL     OW 5480  -0.245   4.418   4.458
 1554SOL    HW1 5481  -0.322   4.463   4.423
 1554SOL    HW2 5482  -0.175   4.483   4.451
 1555SOL     OW 5483   2.120   4.033   4.568
 1555SOL    HW1 5484   2.151   4.119   4.597
 1555SOL    HW2 5485   2.135   3.975   4.643
 1556SOL     OW 5486   7.315   7.996   0.976
 1556SOL    HW1 5487   7.271   7.987   1.060
 1556SOL    HW2 5488   7.350   8.086   0.977
 1557SOL     OW 5489   0.337   5.825   3.701
 1557SOL    HW1 5490   0.267   5.880   3.737
 1557SOL    HW2 5491   0.417   5.861   3.739
 1558SOL     OW 5492   7.483   7.211   0.537
 1558SOL    HW1 5493   7.543   7.155   0.488
 1558SOL    HW2 5494   7.420   7.151   0.575
 1559SOL     OW 5495   5.975   8.564   3.127
 1559SOL    HW1 5496   6.006   8.646   3.165
 1559SOL    HW2 5497   6.023   8.495   3.174
 1560SOL     OW 5498  -0.458   2.822   4.472
 1560SOL    HW1 5499  -0.502   2.879   4.410
 1560SOL    HW2 5500  -0.365   2.847   4.466
 1561SOL     OW 5501   0.554   9.538   5.520
 1561SOL    HW1 5502   0.544   9.460   5.465
 1561SOL    HW2 5503   0.613   9.511   5.590
 1562SOL     OW 5504   3.404   7.342   6.309
 1562SOL    HW1 5505   3.345   7.311   6.378
 1562SOL    HW2 5506   3.404   7.437   6.318
 1563SOL     OW 5507   6.275   3.051   4.622
 1563SOL    HW1 5508   6.314   3.137   4.631
 1563SOL    HW2 5509   6.181   3.068   4.613
 1564SOL     OW 5510   5.709   7.008   1.013
 1564SOL    HW1 5511   5.651   6.938   0.983
 1564SOL    HW2 5512   5.696   7.011   1.108
 1565SOL     OW 5513   2.485  10.300   5.061
 1565SOL    HW1 5514   2.409  10.244   5.043
 1565SOL    HW2 5515   2.462  10.346   5.141
 1566SOL     OW 5516   2.914   3.764   2.803
 1566SOL    HW1 5517   2.978   3.693   2.796
 1566SOL    HW2 5518   2.848   3.742   2.737
 1567SOL     OW 5519   7.689   7.087   0.815
 1567SOL    HW1 5520   7.628   7.014   0.801
 1567SOL    HW2 5521   7.679   7.109   0.907
 1568SOL     OW 5522   1.814   5.879   5.325
 1568SOL    HW1 5523   1.788   5.936   5.253
 1568SOL    HW2 5524   1.848   5.939   5.392
 1569SOL     OW 5525   3.576   3.563   1.186
 1569SOL    HW1 5526   3.525   3.599   1.258
 1569SOL    HW2 5527   3.513   3.516   1.133
 1570SOL     OW 5528   2.825   9.077   3.168
 1570SOL    HW1 5529   2.745   9.127   3.154
 1570SOL    HW2 5530   2.808   8.992   3.126
 1571SOL     OW 5531   6.591   7.974   1.520
 1571SOL    HW1 5532   6.676   7.929   1.529
 1571SOL    HW2 5533   6.612   8.067   1.529
 1572SOL     OW 5534   5.351   7.563   0.720
 1572SOL    HW1 5535   5.279   7.567   0.783
 1572SOL    HW2 5536   5.392   7.477   0.736
 1573SOL     OW 5537   2.318   2.388   2.221
 1573SOL    HW1 5538   2.351   2.298   2.214
 1573SOL    HW2 5539   2.346   2.417   2.308
 1574SOL     OW 5540   4.586   5.064   1.255
 1574SOL    HW1 5541   4.606   5.121   1.328
 1574SOL    HW2 5542   4.670   5.024   1.232
 1575SOL     OW 5543   0.299   7.776   6.623
 1575SOL    HW1 5544   0.220   7.824   6.649
 1575SOL    HW2 5545   0.367   7.843   6.616
 1576SOL     OW 5546   4.039   5.498   0.125
 1576SOL    HW1 5547   4.129   5.485   0.154
 1576SOL    HW2 5548   4.033   5.449   0.043
 1577SOL     OW 5549   8.585   8.304   2.120
 1577SOL    HW1 5550   8.677   8.280   2.128
 1577SOL    HW2 5551   8.538   8.230   2.160
 1578SOL     OW 5552   1.310   6.958   3.473
 1578SOL    HW1 5553   1.279   6.923   3.389
 1578SOL    HW2 5554   1.293   6.888   3.536
 1579SOL     OW 5555   9.131   4.955   1.217
 1579SOL    HW1 5556   9.080   5.033   1.240
 1579SOL    HW2 5557   9.066   4.894   1.182
 1580SOL     OW 5558   5.622   1.276   1.103
 1580SOL    HW1 5559   5.562   1.305   1.034
 1580SOL    HW2 5560   5.668   1.356   1.130
 1581SOL     OW 5561   4.427  10.650   5.437
 1581SOL    HW1 5562   4.394  10.672   5.524
 1581SOL    HW2 5563   4.445  10.556   5.442
 1582SOL     OW 5564   6.367   2.570   1.537
 1582SOL    HW1 5565   6.457   2.603   1.546
 1582SOL    HW2 5566   6.312   2.641   1.566
 1583SOL     OW 5567   6.040   8.889   2.536
 1583SOL    HW1 5568   6.033   8.979   2.566
 1583SOL    HW2 5569   6.075   8.895   2.447
 1584SOL     OW 5570   1.740   4.889   2.272
 1584SOL    HW1 5571   1.822   4.840   2.266
 1584SOL    HW2 5572   1.748   4.957   2.205
 1585SOL     OW 5573   2.368   9.504   5.820
 1585SOL    HW1 5574   2.434   9.571   5.839
 1585SOL    HW2 5575   2.311   9.503   5.897
 1586SOL     OW 5576  -0.574   8.004   6.607
 1586SOL    HW1 5577  -0.538   7.917   6.589
 1586SOL    HW2 5578  -0.654   8.007   6.555
 1587SOL     OW 5579   6.703  10.423   4.956
 1587SOL    HW1 5580   6.667  10.426   4.867
 1587SOL    HW2 5581   6.783  10.475   4.951
 1588SOL     OW 5582   3.984   3.796   1.248
 1588SOL    HW1 5583   3.954   3.882   1.278
 1588SOL    HW2 5584   4.019   3.813   1.160
 1589SOL     OW 5585   2.796   2.063   1.288
 1589SOL    HW1 5586   2.822   2.074   1.196
 1589SOL    HW2 5587   2.851   1.992   1.320
 1590SOL     OW 5588   3.722   3.264   3.415
 1590SOL    HW1 5589   3.739   3.173   3.440
 1590SOL    HW2 5590   3.719   3.311   3.498
 1591SOL     OW 5591   6.484   2.274   0.596
 1591SOL    HW1 5592   6.525   2.235   0.672
 1591SOL    HW2 5593   6.477   2.367   0.618
 1592SOL     OW 5594   4.334   1.970   3.231
 1592SOL    HW1 5595   4.379   1.903   3.180
 1592SOL    HW2 5596   4.359   1.952   3.322
 1593SOL     OW 5597  -1.142   5.772   5.506
 1593SOL    HW1 5598  -1.109   5.790   5.595
 1593SOL    HW2 5599  -1.114   5.848   5.455
 1594SOL     OW 5600   6.952   8.497   4.671
 1594SOL    HW1 5601   6.868   8.508   4.627
 1594SOL    HW2 5602   6.956   8.404   4.692
 1595SOL     OW 5603   6.768   2.001   0.202
 1595SOL    HW1 5604   6.785   2.088   0.167
 1595SOL    HW2 5605   6.778   2.012   0.297
 1596SOL     OW 5606   7.425  10.918   6.188
 1596SOL    HW1 5607   7.380  10.933   6.271
 1596SOL    HW2 5608   7.454  11.005   6.159
 1597SOL     OW 5609   5.498   3.744   0.152
 1597SOL    HW1 5610   5.470   3.806   0.085
 1597SOL    HW2 5611   5.421   3.734   0.209
 1598SOL     OW 5612   4.276   6.631   0.839
 1598SOL    HW1 5613   4.335   6.578   0.892
 1598SOL    HW2 5614   4.198   6.643   0.894
 1599SOL     OW 5615   2.238   3.143   4.326
 1599SOL    HW1 5616   2.318   3.125   4.375
 1599SOL    HW2 5617   2.188   3.202   4.381
 1600SOL     OW 5618   1.099   3.156   4.074
 1600SOL    HW1 5619   1.027   3.144   4.135
 1600SOL    HW2 5620   1.073   3.231   4.021
 1601SOL     OW 5621  -1.292   4.057   5.848
 1601SOL    HW1 5622  -1.311   4.042   5.941
 1601SOL    HW2 5623  -1.238   4.135   5.847
 1602SOL     OW 5624   4.099   2.766   1.449
 1602SOL    HW1 5625   4.192   2.765   1.470
 1602SOL    HW2 5626   4.062   2.694   1.500
 1603SOL     OW 5627   0.271   3.110   4.250
 1603SOL    HW1 5628   0.189   3.105   4.299
 1603SOL    HW2 5629   0.324   3.038   4.284
 1604SOL     OW 5630   6.785   3.608   1.475
 1604SOL    HW1 5631   6.703   3.656   1.476
 1604SOL    HW2 5632   6.830   3.638   1.395
 1605SOL     OW 5633   6.105   1.648   0.436
 1605SOL    HW1 5634   6.054   1.692   0.368
 1605SOL    HW2 5635   6.196   1.659   0.409
 1606SOL     OW 5636   3.258   4.393   6.550
 1606SOL    HW1 5637   3.199   4.400   6.476
 1606SOL    HW2 5638   3.323   4.462   6.536
 1607SOL     OW 5639   3.348   5.212   5.780
 1607SOL    HW1 5640   3.374   5.203   5.872
 1607SOL    HW2 5641   3.384   5.134   5.737
 1608SOL     OW 5642   7.092   8.170   2.552
 1608SOL    HW1 5643   7.029   8.177   2.624
 1608SOL    HW2 5644   7.073   8.086   2.511
 1609SOL     OW 5645   1.206   2.466   3.904
 1609SOL    HW1 5646   1.233   2.484   3.994
 1609SOL    HW2 5647   1.148   2.390   3.910
 1610SOL     OW 5648   6.708   4.185   2.968
 1610SOL    HW1 5649   6.664   4.101   2.955
 1610SOL    HW2 5650   6.662   4.226   3.041
 1611SOL     OW 5651   7.890   7.646   1.611
 1611SOL    HW1 5652   7.973   7.682   1.643
 1611SOL    HW2 5653   7.825   7.712   1.636
 1612SOL     OW 5654  10.105   7.415   0.422
 1612SOL    HW1 5655  10.175   7.436   0.483
 1612SOL    HW2 5656  10.123   7.325   0.394
 1613SOL     OW 5657   7.061   6.982   5.291
 1613SOL    HW1 5658   6.973   7.017   5.277
 1613SOL    HW2 5659   7.092   7.026   5.370
 1614SOL     OW 5660   7.623   7.787   3.640
 1614SOL    HW1 5661   7.547   7.845   3.651
 1614SOL    HW2 5662   7.695   7.833   3.683
 1615SOL     OW 5663  -0.746   3.274   4.577
 1615SOL    HW1 5664  -0.840   3.267   4.557
 1615SOL    HW2 5665  -0.740   3.257   4.671
 1616SOL     OW 5666   5.465  10.959   6.269
 1616SOL    HW1 5667   5.376  10.939   6.296
 1616SOL    HW2 5668   5.465  10.946   6.174
 1617SOL     OW 5669   8.061   4.671   0.184
 1617SOL    HW1 5670   7.985   4.623   0.216
 1617SOL    HW2 5671   8.115   4.604   0.142
 1618SOL     OW 5672   5.104   2.454   0.824
 1618SOL    HW1 5673   5.142   2.367   0.815
 1618SOL    HW2 5674   5.027   2.442   0.879
 1619SOL     OW 5675  -0.234   4.634   5.700
 1619SOL    HW1 5676  -0.293   4.559   5.696
 1619SOL    HW2 5677  -0.168   4.616   5.633
 1620SOL     OW 5678   5.392   2.461   1.054
 1620SOL    HW1 5679   5.403   2.445   0.960
 1620SOL    HW2 5680   5.481   2.456   1.089
 1621SOL     OW 5681   1.746   1.702   2.918
 1621SOL    HW1 5682   1.824   1.675   2.869
 1621SOL    HW2 5683   1.673   1.667   2.868
 1622SOL     OW 5684   4.909   3.201   2.518
 1622SOL    HW1 5685   4.889   3.116   2.479
 1622SOL    HW2 5686   4.967   3.243   2.455
 1623SOL     OW 5687   8.555  10.839   5.574
 1623SOL    HW1 5688   8.569  10.928   5.542
 1623SOL    HW2 5689   8.476  10.810   5.529
 1624SOL     OW 5690   5.892   3.689   5.234
 1624SOL    HW1 5691   5.839   3.768   5.220
 1624SOL    HW2 5692   5.860   3.627   5.169
 1625SOL     OW 5693   6.645   5.802   3.774
 1625SOL    HW1 5694   6.568   5.765   3.730
 1625SOL    HW2 5695   6.672   5.734   3.836
 1626SOL     OW 5696   4.003   9.026   3.454
 1626SOL    HW1 5697   4.070   8.976   3.407
 1626SOL    HW2 5698   3.923   9.014   3.403
 1627SOL     OW 5699   5.623   2.606   2.710
 1627SOL    HW1 5700   5.656   2.517   2.723
 1627SOL    HW2 5701   5.692   2.663   2.744
 1628SOL     OW 5702   4.979   5.680   1.487
 1628SOL    HW1 5703   4.973   5.584   1.488
 1628SOL    HW2 5704   4.902   5.709   1.439
 1629SOL     OW 5705   1.495   7.731   4.470
 1629SOL    HW1 5706   1.410   7.763   4.500
 1629SOL    HW2 5707   1.493   7.636   4.489
 1630SOL     OW 5708   1.174   4.880   1.951
 1630SOL    HW1 5709   1.091   4.914   1.918
 1630SOL    HW2 5710   1.155   4.789   1.977
 1631SOL     OW 5711   8.165   8.921   3.098
 1631SOL    HW1 5712   8.244   8.898   3.148
 1631SOL    HW2 5713   8.130   8.997   3.145
 1632SOL     OW 5714   4.601   1.994   3.430
 1632SOL    HW1 5715   4.601   2.053   3.354
 1632SOL    HW2 5716   4.689   1.959   3.433
 1633SOL     OW 5717   1.287   3.685   2.297
 1633SOL    HW1 5718   1.299   3.609   2.240
 1633SOL    HW2 5719   1.224   3.740   2.251
 1634SOL     OW 5720   4.386   9.410   5.597
 1634SOL    HW1 5721   4.465   9.403   5.650
 1634SOL    HW2 5722   4.365   9.504   5.598
 1635SOL     OW 5723   3.986   4.533   5.237
 1635SOL    HW1 5724   4.075   4.565   5.255
 1635SOL    HW2 5725   3.953   4.507   5.323
 1636SOL     OW 5726   1.132   6.754   5.847
 1636SOL    HW1 5727   1.046   6.769   5.807
 1636SOL    HW2 5728   1.194   6.768   5.776
 1637SOL     OW 5729   7.496   5.854   2.252
 1637SOL    HW1 5730   7.464   5.944   2.260
 1637SOL    HW2 5731   7.582   5.856   2.294
 1638SOL     OW 5732   2.209   9.560   6.540
 1638SOL    HW1 5733   2.233   9.642   6.498
 1638SOL    HW2 5734   2.288   9.505   6.533
 1639SOL     OW 5735   5.302   9.549   5.007
 1639SOL    HW1 5736   5.319   9.637   4.974
 1639SOL    HW2 5737   5.387   9.520   5.040
 1640SOL     OW 5738   6.499   3.679   2.603
 1640SOL    HW1 5739   6.590   3.650   2.601
 1640SOL    HW2 5740   6.504   3.774   2.586
 1641SOL     OW 5741   3.356   5.022   5.342
 1641SOL    HW1 5742   3.310   5.008   5.425
 1641SOL    HW2 5743   3.438   5.064   5.367
 1642SOL     OW 5744   8.143   5.927   0.486
 1642SOL    HW1 5745   8.110   5.876   0.412
 1642SOL    HW2 5746   8.084   6.003   0.491
 1643SOL     OW 5747   7.698   1.745   1.591
 1643SOL    HW1 5748   7.788   1.728   1.620
 1643SOL    HW2 5749   7.706   1.769   1.499
 1644SOL     OW 5750   0.675   1.540   1.159
 1644SOL    HW1 5751   0.612   1.479   1.123
 1644SOL    HW2 5752   0.685   1.608   1.092
 1645SOL     OW 5753   2.206   6.424   5.672
 1645SOL    HW1 5754   2.138   6.396   5.611
 1645SOL    HW2 5755   2.275   6.358   5.663
 1646SOL     OW 5756  -0.232   7.958   5.980
 1646SOL    HW1 5757  -0.320   7.938   5.947
 1646SOL    HW2 5758  -0.229   8.054   5.982
 1647SOL     OW 5759   6.338   3.693   4.512
 1647SOL    HW1 5760   6.278   3.700   4.438
 1647SOL    HW2 5761   6.420   3.662   4.474
 1648SOL     OW 5762   5.375   3.396   1.686
 1648SOL    HW1 5763   5.336   3.388   1.599
 1648SOL    HW2 5764   5.301   3.416   1.744
 1649SOL     OW 5765   7.371   3.668   2.156
 1649SOL    HW1 5766   7.368   3.724   2.233
 1649SOL    HW2 5767   7.456   3.623   2.163
 1650SOL     OW 5768   4.585   1.595   1.449
 1650SOL    HW1 5769   4.553   1.505   1.447
 1650SOL    HW2 5770   4.599   1.618   1.357
 1651SOL     OW 5771   7.861   3.434   1.431
 1651SOL    HW1 5772   7.902   3.347   1.435
 1651SOL    HW2 5773   7.905   3.485   1.499
 1652SOL     OW 5774   2.475   2.936   4.939
 1652SOL    HW1 5775   2.464   2.871   4.869
 1652SOL    HW2 5776   2.407   3.001   4.922
 1653SOL     OW 5777   5.844   4.502   4.466
 1653SOL    HW1 5778   5.822   4.538   4.552
 1653SOL    HW2 5779   5.881   4.576   4.418
 1654SOL     OW 5780   2.875   2.760   1.681
 1654SOL    HW1 5781   2.927   2.733   1.605
 1654SOL    HW2 5782   2.814   2.688   1.695
 1655SOL     OW 5783   4.008  10.922   6.251
 1655SOL    HW1 5784   4.058  10.942   6.330
 1655SOL    HW2 5785   4.034  10.833   6.229
 1656SOL     OW 5786   6.584   8.145   5.531
 1656SOL    HW1 5787   6.583   8.139   5.436
 1656SOL    HW2 5788   6.671   8.178   5.553
 1657SOL     OW 5789   8.469   5.772   1.519
 1657SOL    HW1 5790   8.558   5.794   1.547
 1657SOL    HW2 5791   8.469   5.787   1.424
 1658SOL     OW 5792   1.167   2.515   2.718
 1658SOL    HW1 5793   1.157   2.555   2.632
 1658SOL    HW2 5794   1.260   2.523   2.738
 1659SOL     OW 5795   9.872   7.310   0.784
 1659SOL    HW1 5796   9.867   7.307   0.689
 1659SOL    HW2 5797   9.788   7.346   0.812
 1660SOL     OW 5798   1.915   1.601   2.366
 1660SOL    HW1 5799   1.955   1.599   2.279
 1660SOL    HW2 5800   1.985   1.575   2.425
 1661SOL     OW 5801   7.335   9.643   4.555
 1661SOL    HW1 5802   7.346   9.737   4.566
 1661SOL    HW2 5803   7.282   9.616   4.630
 1662SOL     OW 5804   6.456   8.766   4.253
 1662SOL    HW1 5805   6.538   8.720   4.273
 1662SOL    HW2 5806   6.420   8.787   4.339
 1663SOL     OW 5807  -0.177   3.889   5.060
 1663SOL    HW1 5808  -0.198   3.940   5.139
 1663SOL    HW2 5809  -0.096   3.928   5.028
 1664SOL     OW 5810   0.311   7.565   4.484
 1664SOL    HW1 5811   0.376   7.494   4.490
 1664SOL    HW2 5812   0.275   7.557   4.396
 1665SOL     OW 5813   7.265   0.903   0.533
 1665SOL    HW1 5814   7.261   0.866   0.445
 1665SOL    HW2 5815   7.220   0.839   0.589
 1666SOL     OW 5816   9.463   7.975   2.115
 1666SOL    HW1 5817   9.384   8.003   2.161
 1666SOL    HW2 5818   9.452   7.881   2.105
 1667SOL     OW 5819   0.916   8.658   4.650
 1667SOL    HW1 5820   0.851   8.588   4.641
 1667SOL    HW2 5821   0.960   8.661   4.565
 1668SOL     OW 5822   5.449   5.129   5.742
 1668SOL    HW1 5823   5.537   5.155   5.767
 1668SOL    HW2 5824   5.456   5.108   5.649
 1669SOL     OW 5825   3.314   4.904   4.226
 1669SOL    HW1 5826   3.376   4.846   4.271
 1669SOL    HW2 5827   3.368   4.951   4.162
 1670SOL     OW 5828   0.011   9.599   5.932
 1670SOL    HW1 5829   0.027   9.507   5.949
 1670SOL    HW2 5830  -0.013   9.636   6.017
 1671SOL     OW 5831  -0.350   1.058   1.727
 1671SOL    HW1 5832  -0.433   1.105   1.715
 1671SOL    HW2 5833  -0.294   1.091   1.658
 1672SOL     OW 5834   0.499   4.220   4.027
 1672SOL    HW1 5835   0.454   4.215   4.111
 1672SOL    HW2 5836   0.588   4.246   4.050
 1673SOL     OW 5837   2.697   4.870   0.494
 1673SOL    HW1 5838   2.627   4.912   0.545
 1673SOL    HW2 5839   2.658   4.787   0.465
 1674SOL     OW 5840   4.637   3.319   3.478
 1674SOL    HW1 5841   4.574   3.374   3.432
 1674SOL    HW2 5842   4.719   3.367   3.472
 1675SOL     OW 5843   2.776   6.720   2.310
 1675SOL    HW1 5844   2.732   6.797   2.346
 1675SOL    HW2 5845   2.714   6.648   2.324
 1676SOL     OW 5846   5.431   4.682   2.999
 1676SOL    HW1 5847   5.366   4.686   3.070
 1676SOL    HW2 5848   5.382   4.703   2.920
 1677SOL     OW 5849   5.704   4.278   0.442
 1677SOL    HW1 5850   5.713   4.186   0.418
 1677SOL    HW2 5851   5.695   4.324   0.358
 1678SOL     OW 5852   3.378   7.141   1.223
 1678SOL    HW1 5853   3.294   7.171   1.188
 1678SOL    HW2 5854   3.404   7.069   1.166
 1679SOL     OW 5855   2.519   4.431   4.101
 1679SOL    HW1 5856   2.601   4.390   4.072
 1679SOL    HW2 5857   2.459   4.357   4.116
 1680SOL     OW 5858   6.383   6.744   6.488
 1680SOL    HW1 5859   6.370   6.835   6.513
 1680SOL    HW2 5860   6.417   6.701   6.567
 1681SOL     OW 5861   0.100   3.476   2.309
 1681SOL    HW1 5862   0.181   3.468   2.257
 1681SOL    HW2 5863   0.067   3.563   2.288
 1682SOL     OW 5864   8.987   5.214   1.266
 1682SOL    HW1 5865   8.909   5.227   1.212
 1682SOL    HW2 5866   8.953   5.194   1.353
 1683SOL     OW 5867   6.921   5.517   0.890
 1683SOL    HW1 5868   6.828   5.540   0.891
 1683SOL    HW2 5869   6.961   5.580   0.949
 1684SOL     OW 5870  -0.727   2.002   3.430
 1684SOL    HW1 5871  -0.678   1.981   3.351
 1684SOL    HW2 5872  -0.675   1.964   3.501
 1685SOL     OW 5873   3.896   6.863   6.480
 1685SOL    HW1 5874   3.854   6.922   6.543
 1685SOL    HW2 5875   3.945   6.921   6.422
 1686SOL     OW 5876   9.479   8.715   2.727
 1686SOL    HW1 5877   9.572   8.728   2.706
 1686SOL    HW2 5878   9.470   8.620   2.738
 1687SOL     OW 5879   1.778   8.267   4.073
 1687SOL    HW1 5880   1.741   8.206   4.137
 1687SOL    HW2 5881   1.722   8.345   4.080
 1688SOL     OW 5882   0.464   2.651   1.820
 1688SOL    HW1 5883   0.423   2.595   1.753
 1688SOL    HW2 5884   0.484   2.732   1.774
 1689SOL     OW 5885   4.386   4.882   1.291
 1689SOL    HW1 5886   4.439   4.960   1.283
 1689SOL    HW2 5887   4.442   4.819   1.336
 1690SOL     OW 5888   3.262   7.200   0.014
 1690SOL    HW1 5889   3.287   7.108   0.008
 1690SOL    HW2 5890   3.200   7.213  -0.058
 1691SOL     OW 5891  -0.330   5.608   6.043
 1691SOL    HW1 5892  -0.298   5.531   6.089
 1691SOL    HW2 5893  -0.251   5.652   6.011
 1692SOL     OW 5894   8.527   8.418   3.926
 1692SOL    HW1 5895   8.468   8.451   3.993
 1692SOL    HW2 5896   8.610   8.404   3.971
 1693SOL     OW 5897   5.835   5.500   0.187
 1693SOL    HW1 5898   5.819   5.481   0.279
 1693SOL    HW2 5899   5.921   5.462   0.169
 1694SOL     OW 5900   8.907   7.573   1.952
 1694SOL    HW1 5901   8.815   7.548   1.946
 1694SOL    HW2 5902   8.937   7.577   1.861
 1695SOL     OW 5903  -0.365   4.058   4.905
 1695SOL    HW1 5904  -0.299   3.989   4.915
 1695SOL    HW2 5905  -0.319   4.139   4.926
 1696SOL     OW 5906   6.884   9.180   6.198
 1696SOL    HW1 5907   6.912   9.119   6.266
 1696SOL    HW2 5908   6.791   9.194   6.215
 1697SOL     OW 5909   7.918   7.140   1.527
 1697SOL    HW1 5910   7.841   7.085   1.514
 1697SOL    HW2 5911   7.947   7.121   1.616
 1698SOL     OW 5912   0.636   2.101   3.323
 1698SOL    HW1 5913   0.697   2.076   3.393
 1698SOL    HW2 5914   0.565   2.146   3.369
 1699SOL     OW 5915  -0.164   8.003   5.144
 1699SOL    HW1 5916  -0.088   8.044   5.101
 1699SOL    HW2 5917  -0.227   8.075   5.154
 1700SOL     OW 5918  -0.344   5.047   4.058
 1700SOL    HW1 5919  -0.343   4.960   4.097
 1700SOL    HW2 5920  -0.419   5.047   3.999
 1701SOL     OW 5921   4.446   2.629   2.824
 1701SOL    HW1 5922   4.510   2.699   2.833
 1701SOL    HW2 5923   4.403   2.645   2.739
 1702SOL     OW 5924   0.939   5.606   3.216
 1702SOL    HW1 5925   0.970   5.517   3.231
 1702SOL    HW2 5926   1.013   5.650   3.174
 1703SOL     OW 5927   9.329   9.157   3.038
 1703SOL    HW1 5928   9.345   9.066   3.060
 1703SOL    HW2 5929   9.244   9.177   3.078
 1704SOL     OW 5930   5.430   9.302   4.365
 1704SOL    HW1 5931   5.338   9.308   4.339
 1704SOL    HW2 5932   5.446   9.209   4.379
 1705SOL     OW 5933  -0.872   3.523   5.254
 1705SOL    HW1 5934  -0.899   3.570   5.175
 1705SOL    HW2 5935  -0.777   3.515   5.245
 1706SOL     OW 5936   9.421   7.123   1.123
 1706SOL    HW1 5937   9.439   7.133   1.030
 1706SOL    HW2 5938   9.369   7.042   1.128
 1707SOL     OW 5939   5.117   5.086   4.772
 1707SOL    HW1 5940   5.201   5.124   4.748
 1707SOL    HW2 5941   5.126   5.061   4.863
 1708SOL     OW 5942   7.768   3.279   2.237
 1708SOL    HW1 5943   7.754   3.213   2.305
 1708SOL    HW2 5944   7.860   3.304   2.245
 1709SOL     OW 5945   0.829   7.813   5.830
 1709SOL    HW1 5946   0.892   7.877   5.863
 1709SOL    HW2 5947   0.882   7.752   5.778
 1710SOL     OW 5948   6.549  10.861   6.035
 1710SOL    HW1 5949   6.592  10.899   5.959
 1710SOL    HW2 5950   6.616  10.862   6.104
 1711SOL     OW 5951   4.891   9.832   4.257
 1711SOL    HW1 5952   4.848   9.850   4.174
 1711SOL    HW2 5953   4.926   9.916   4.285
 1712SOL     OW 5954   6.509   7.091   2.839
 1712SOL    HW1 5955   6.570   7.165   2.849
 1712SOL    HW2 5956   6.474   7.077   2.927
 1713SOL     OW 5957   5.779   7.830   6.283
 1713SOL    HW1 5958   5.704   7.878   6.249
 1713SOL    HW2 5959   5.824   7.798   6.205
 1714SOL     OW 5960   8.025   6.759   1.405
 1714SOL    HW1 5961   8.090   6.703   1.362
 1714SOL    HW2 5962   8.025   6.839   1.353
 1715SOL     OW 5963   2.581   6.743   4.021
 1715SOL    HW1 5964   2.617   6.779   4.101
 1715SOL    HW2 5965   2.625   6.791   3.950
 1716SOL     OW 5966   2.198   7.374   5.149
 1716SOL    HW1 5967   2.260   7.369   5.076
 1716SOL    HW2 5968   2.113   7.360   5.109
 1717SOL     OW 5969   8.840   9.254   3.965
 1717SOL    HW1 5970   8.811   9.310   4.038
 1717SOL    HW2 5971   8.796   9.291   3.888
 1718SOL     OW 5972   1.209   9.403   4.086
 1718SOL    HW1 5973   1.114   9.395   4.081
 1718SOL    HW2 5974   1.236   9.338   4.150
 1719SOL     OW 5975  -1.040   2.933   3.874
 1719SOL    HW1 5976  -1.076   3.020   3.893
 1719SOL    HW2 5977  -1.014   2.938   3.782
 1720SOL     OW 5978   1.551   7.076   1.862
 1720SOL    HW1 5979   1.553   7.068   1.767
 1720SOL    HW2 5980   1.588   7.162   1.880
 1721SOL     OW 5981   1.666  10.107   5.763
 1721SOL    HW1 5982   1.577  10.126   5.794
 1721SOL    HW2 5983   1.697  10.191   5.727
 1722SOL     OW 5984   2.441   9.755   3.864
 1722SOL    HW1 5985   2.521   9.703   3.874
 1722SOL    HW2 5986   2.471   9.837   3.824
 1723SOL     OW 5987   9.027   4.151   0.505
 1723SOL    HW1 5988   9.090   4.198   0.559
 1723SOL    HW2 5989   9.080   4.100   0.443
 1724SOL     OW 5990   2.425   8.659   6.096
 1724SOL    HW1 5991   2.369   8.722   6.142
 1724SOL    HW2 5992   2.514   8.691   6.110
 1725SOL     OW 5993   2.553   8.654   2.493
 1725SOL    HW1 5994   2.525   8.589   2.428
 1725SOL    HW2 5995   2.640   8.680   2.465
 1726SOL     OW 5996   5.798   8.418   3.501
 1726SOL    HW1 5997   5.871   8.475   3.481
 1726SOL    HW2 5998   5.727   8.477   3.527
 1727SOL     OW 5999   1.731   3.011   2.572
 1727SOL    HW1 6000   1.689   2.954   2.636
 1727SOL    HW2 6001   1.781   2.951   2.516
 1728SOL     OW 6002   5.946   3.669   3.765
 1728SOL    HW1 6003   5.963   3.760   3.791
 1728SOL    HW2 6004   6.028   3.624   3.785
 1729SOL     OW 6005   5.548  10.591   6.069
 1729SOL    HW1 6006   5.498  10.576   5.989
 1729SOL    HW2 6007   5.561  10.504   6.106
 1730SOL     OW 6008   5.813   7.496   5.221
 1730SOL    HW1 6009   5.773   7.411   5.242
 1730SOL    HW2 6010   5.892   7.473   5.172
 1731SOL     OW 6011   1.682   2.495   3.723
 1731SOL    HW1 6012   1.744   2.468   3.655
 1731SOL    HW2 6013   1.607   2.531   3.675
 1732SOL     OW 6014   8.245   3.539   0.290
 1732SOL    HW1 6015   8.187   3.606   0.254
 1732SOL    HW2 6016   8.243   3.554   0.385
 1733SOL     OW 6017   0.430   5.082   5.057
 1733SOL    HW1 6018   0.429   5.167   5.100
 1733SOL    HW2 6019   0.515   5.079   5.012
 1734SOL     OW 6020   1.984   9.670   4.943
 1734SOL    HW1 6021   1.979   9.710   5.030
 1734SOL    HW2 6022   1.908   9.706   4.896
 1735SOL     OW 6023   0.725   8.313   6.406
 1735SOL    HW1 6024   0.681   8.339   6.487
 1735SOL    HW2 6025   0.787   8.384   6.389
 1736SOL     OW 6026   2.521   1.998   2.825
 1736SOL    HW1 6027   2.495   1.914   2.863
 1736SOL    HW2 6028   2.552   1.976   2.737
 1737SOL     OW 6029   6.948   8.002   5.283
 1737SOL    HW1 6030   7.000   8.011   5.363
 1737SOL    HW2 6031   6.882   7.936   5.304
 1738SOL     OW 6032   7.292   7.482   0.056
 1738SOL    HW1 6033   7.207   7.469   0.099
 1738SOL    HW2 6034   7.324   7.394   0.040
 1739SOL     OW 6035   4.383   7.014   5.423
 1739SOL    HW1 6036   4.436   7.003   5.501
 1739SOL    HW2 6037   4.436   7.068   5.364
 1740SOL     OW 6038   7.830   2.905   0.840
 1740SOL    HW1 6039   7.796   2.959   0.769
 1740SOL    HW2 6040   7.921   2.888   0.816
 1741SOL     OW 6041   0.877   5.407   2.431
 1741SOL    HW1 6042   0.967   5.440   2.438
 1741SOL    HW2 6043   0.830   5.478   2.387
 1742SOL     OW 6044   0.140  10.600   6.631
 1742SOL    HW1 6045   0.229  10.621   6.603
 1742SOL    HW2 6046   0.115  10.671   6.690
 1743SOL     OW 6047   0.571   7.252   5.350
 1743SOL    HW1 6048   0.546   7.160   5.341
 1743SOL    HW2 6049   0.579   7.266   5.444
 1744SOL     OW 6050  -1.253   4.452   5.260
 1744SOL    HW1 6051  -1.343   4.438   5.288
 1744SOL    HW2 6052  -1.239   4.546   5.270
 1745SOL     OW 6053   5.855   4.274   4.683
 1745SOL    HW1 6054   5.766   4.243   4.699
 1745SOL    HW2 6055   5.843   4.349   4.624
 1746SOL     OW 6056   5.620   5.454   5.888
 1746SOL    HW1 6057   5.551   5.407   5.935
 1746SOL    HW2 6058   5.685   5.388   5.866
 1747SOL     OW 6059   7.129   7.365   2.778
 1747SOL    HW1 6060   7.189   7.440   2.778
 1747SOL    HW2 6061   7.088   7.367   2.864
 1748SOL     OW 6062   3.655   3.891   3.998
 1748SOL    HW1 6063   3.723   3.945   3.959
 1748SOL    HW2 6064   3.621   3.838   3.925
 1749SOL     OW 6065   6.973   2.658   2.430
 1749SOL    HW1 6066   6.963   2.565   2.452
 1749SOL    HW2 6067   6.904   2.675   2.366
 1750SOL     OW 6068   5.550   4.212   6.200
 1750SOL    HW1 6069   5.545   4.260   6.282
 1750SOL    HW2 6070   5.594   4.272   6.139
 1751SOL     OW 6071   3.737   4.089   1.714
 1751SOL    HW1 6072   3.643   4.080   1.700
 1751SOL    HW2 6073   3.754   4.036   1.793
 1752SOL     OW 6074   4.292   5.731   4.182
 1752SOL    HW1 6075   4.196   5.735   4.176
 1752SOL    HW2 6076   4.323   5.795   4.118
 1753SOL     OW 6077   0.958   7.063   4.458
 1753SOL    HW1 6078   0.897   7.025   4.395
 1753SOL    HW2 6079   0.902   7.093   4.530
 1754SOL     OW 6080   1.163   4.104   6.158
 1754SOL    HW1 6081   1.183   4.137   6.245
 1754SOL    HW2 6082   1.165   4.181   6.101
 1755SOL     OW 6083   4.331   3.621   1.512
 1755SOL    HW1 6084   4.353   3.554   1.577
 1755SOL    HW2 6085   4.236   3.623   1.510
 1756SOL     OW 6086   3.241   3.737   0.848
 1756SOL    HW1 6087   3.168   3.790   0.815
 1756SOL    HW2 6088   3.309   3.746   0.781
 1757SOL     OW 6089  -0.534   7.899   6.143
 1757SOL    HW1 6090  -0.501   7.988   6.157
 1757SOL    HW2 6091  -0.630   7.908   6.149
 1758SOL     OW 6092   5.332   5.386   1.566
 1758SOL    HW1 6093   5.425   5.380   1.543
 1758SOL    HW2 6094   5.332   5.418   1.656
 1759SOL     OW 6095   0.150   5.273   6.324
 1759SOL    HW1 6096   0.206   5.334   6.277
 1759SOL    HW2 6097   0.131   5.203   6.261
 1760SOL     OW 6098   4.236   7.199   6.387
 1760SOL    HW1 6099   4.172   7.156   6.442
 1760SOL    HW2 6100   4.199   7.286   6.371
 1761SOL     OW 6101   2.149   6.390   6.416
 1761SOL    HW1 6102   2.143   6.338   6.335
 1761SOL    HW2 6103   2.094   6.467   6.399
 1762SOL     OW 6104   1.963   3.234   4.555
 1762SOL    HW1 6105   1.947   3.327   4.536
 1762SOL    HW2 6106   1.879   3.192   4.538
 1763SOL     OW 6107   6.442   3.257   2.214
 1763SOL    HW1 6108   6.435   3.352   2.205
 1763SOL    HW2 6109   6.508   3.232   2.149
 1764SOL     OW 6110   0.823   8.772   5.883
 1764SOL    HW1 6111   0.823   8.717   5.805
 1764SOL    HW2 6112   0.803   8.860   5.850
 1765SOL     OW 6113   2.210   3.166   3.123
 1765SOL    HW1 6114   2.285   3.179   3.181
 1765SOL    HW2 6115   2.249   3.131   3.042
 1766SOL     OW 6116   5.513   3.282   4.994
 1766SOL    HW1 6117   5.435   3.228   4.981
 1766SOL    HW2 6118   5.585   3.228   4.961
 1767SOL     OW 6119   2.895   6.720   2.055
 1767SOL    HW1 6120   2.841   6.676   1.990
 1767SOL    HW2 6121   2.860   6.690   2.139
 1768SOL     OW 6122   3.294   3.944   4.081
 1768SOL    HW1 6123   3.361   4.010   4.071
 1768SOL    HW2 6124   3.304   3.912   4.171
 1769SOL     OW 6125  -0.021   3.428   3.292
 1769SOL    HW1 6126  -0.044   3.370   3.220
 1769SOL    HW2 6127   0.031   3.373   3.352
 1770SOL     OW 6128   7.605   9.387   6.262
 1770SOL    HW1 6129   7.512   9.408   6.275
 1770SOL    HW2 6130   7.608   9.291   6.259
 1771SOL     OW 6131   3.030   6.633   4.179
 1771SOL    HW1 6132   2.940   6.637   4.209
 1771SOL    HW2 6133   3.040   6.709   4.122
 1772SOL     OW 6134   0.388   3.667   4.779
 1772SOL    HW1 6135   0.327   3.596   4.760
 1772SOL    HW2 6136   0.446   3.631   4.847
 1773SOL     OW 6137   6.824   7.586   3.896
 1773SOL    HW1 6138   6.894   7.634   3.940
 1773SOL    HW2 6139   6.768   7.654   3.859
 1774SOL     OW 6140   8.011   6.275   2.136
 1774SOL    HW1 6141   8.061   6.258   2.056
 1774SOL    HW2 6142   7.946   6.205   2.139
 1775SOL     OW 6143   5.263   3.493   4.262
 1775SOL    HW1 6144   5.215   3.572   4.286
 1775SOL    HW2 6145   5.263   3.492   4.166
 1776SOL     OW 6146   6.616   8.533   2.860
 1776SOL    HW1 6147   6.621   8.477   2.937
 1776SOL    HW2 6148   6.563   8.484   2.797
 1777SOL     OW 6149   4.758   3.509   1.289
 1777SOL    HW1 6150   4.714   3.500   1.374
 1777SOL    HW2 6151   4.705   3.457   1.229
 1778SOL     OW 6152   1.712   5.313   3.560
 1778SOL    HW1 6153   1.781   5.344   3.502
 1778SOL    HW2 6154   1.734   5.350   3.646
 1779SOL     OW 6155   4.641   4.113   3.016
 1779SOL    HW1 6156   4.672   4.204   3.017
 1779SOL    HW2 6157   4.704   4.067   2.961
 1780SOL     OW 6158   5.054   1.809   1.470
 1780SOL    HW1 6159   4.963   1.785   1.486
 1780SOL    HW2 6160   5.102   1.768   1.543
 1781SOL     OW 6161   6.152   9.825   5.680
 1781SOL    HW1 6162   6.063   9.816   5.648
 1781SOL    HW2 6163   6.206   9.823   5.601
 1782SOL     OW 6164   0.582   9.539   6.151
 1782SOL    HW1 6165   0.517   9.518   6.084
 1782SOL    HW2 6166   0.559   9.627   6.180
 1783SOL     OW 6167   5.857   8.398   1.980
 1783SOL    HW1 6168   5.803   8.323   2.004
 1783SOL    HW2 6169   5.877   8.385   1.887
 1784SOL     OW 6170   7.665   8.664   4.196
 1784SOL    HW1 6171   7.690   8.735   4.255
 1784SOL    HW2 6172   7.592   8.621   4.240
 1785SOL     OW 6173   0.951   1.900   2.895
 1785SOL    HW1 6174   0.861   1.921   2.870
 1785SOL    HW2 6175   0.993   1.985   2.908
 1786SOL     OW 6176   8.184   7.401   3.698
 1786SOL    HW1 6177   8.115   7.338   3.720
 1786SOL    HW2 6178   8.138   7.483   3.682
 1787SOL     OW 6179   3.219   4.343   4.604
 1787SOL    HW1 6180   3.306   4.302   4.596
 1787SOL    HW2 6181   3.235   4.435   4.585
 1788SOL     OW 6182   2.277   2.183   0.700
 1788SOL    HW1 6183   2.266   2.238   0.622
 1788SOL    HW2 6184   2.364   2.144   0.689
 1789SOL     OW 6185   4.320   2.555   0.557
 1789SOL    HW1 6186   4.391   2.619   0.551
 1789SOL    HW2 6187   4.256   2.584   0.492
 1790SOL     OW 6188  -0.667   2.805   4.664
 1790SOL    HW1 6189  -0.594   2.833   4.608
 1790SOL    HW2 6190  -0.739   2.788   4.603
 1791SOL     OW 6191   6.297   5.724   1.637
 1791SOL    HW1 6192   6.237   5.760   1.703
 1791SOL    HW2 6193   6.350   5.660   1.686
 1792SOL     OW 6194   0.880   9.538   5.773
 1792SOL    HW1 6195   0.840   9.624   5.783
 1792SOL    HW2 6196   0.829   9.497   5.702
 1793SOL     OW 6197   3.367   9.602   4.724
 1793SOL    HW1 6198   3.273   9.616   4.714
 1793SOL    HW2 6199   3.374   9.532   4.789
 1794SOL     OW 6200   3.581   2.026   1.604
 1794SOL    HW1 6201   3.589   1.957   1.538
 1794SOL    HW2 6202   3.671   2.051   1.624
 1795SOL     OW 6203  10.163   7.217   0.017
 1795SOL    HW1 6204  10.228   7.169   0.067
 1795SOL    HW2 6205  10.079   7.178   0.041
 1796SOL     OW 6206   6.284   5.734   0.824
 1796SOL    HW1 6207   6.337   5.766   0.897
 1796SOL    HW2 6208   6.296   5.639   0.825
 1797SOL     OW 6209  -1.717   3.982   6.026
 1797SOL    HW1 6210  -1.729   3.950   6.115
 1797SOL    HW2 6211  -1.721   3.904   5.971
 1798SOL     OW 6212   4.184   8.167   5.032
 1798SOL    HW1 6213   4.212   8.257   5.050
 1798SOL    HW2 6214   4.238   8.140   4.957
 1799SOL     OW 6215   2.325   9.858   4.703
 1799SOL    HW1 6216   2.382   9.816   4.768
 1799SOL    HW2 6217   2.259   9.792   4.682
 1800SOL     OW 6218   7.289   2.694   2.666
 1800SOL    HW1 6219   7.196   2.679   2.679
 1800SOL    HW2 6220   7.310   2.646   2.586
 1801SOL     OW 6221   3.203   1.873   2.357
 1801SOL    HW1 6222   3.192   1.864   2.452
 1801SOL    HW2 6223   3.283   1.826   2.337
 1802SOL     OW 6224   1.401   5.703   3.308
 1802SOL    HW1 6225   1.392   5.642   3.235
 1802SOL    HW2 6226   1.487   5.683   3.345
 1803SOL     OW 6227   2.050   9.376   4.407
 1803SOL    HW1 6228   2.137   9.358   4.371
 1803SOL    HW2 6229   2.065   9.390   4.500
 1804SOL     OW 6230   3.327   8.954   4.645
 1804SOL    HW1 6231   3.311   8.860   4.653
 1804SOL    HW2 6232   3.399   8.961   4.582
 1805SOL     OW 6233  -0.219   2.590   2.944
 1805SOL    HW1 6234  -0.255   2.574   2.857
 1805SOL    HW2 6235  -0.199   2.502   2.978
 1806SOL     OW 6236   3.411   7.921   4.195
 1806SOL    HW1 6237   3.393   8.015   4.181
 1806SOL    HW2 6238   3.497   7.907   4.157
 1807SOL     OW 6239  -0.419   3.623   4.529
 1807SOL    HW1 6240  -0.441   3.687   4.596
 1807SOL    HW2 6241  -0.323   3.626   4.524
 1808SOL     OW 6242   5.344   4.829   1.904
 1808SOL    HW1 6243   5.265   4.790   1.865
 1808SOL    HW2 6244   5.321   4.920   1.919
 1809SOL     OW 6245   2.973   7.636   1.069
 1809SOL    HW1 6246   2.935   7.556   1.032
 1809SOL    HW2 6247   2.998   7.612   1.158
 1810SOL     OW 6248   4.639   7.558   4.792
 1810SOL    HW1 6249   4.646   7.563   4.696
 1810SOL    HW2 6250   4.561   7.505   4.807
 1811SOL     OW 6251   4.654   7.224   0.205
 1811SOL    HW1 6252   4.651   7.129   0.209
 1811SOL    HW2 6253   4.562   7.250   0.194
 1812SOL     OW 6254   7.837   4.470   0.227
 1812SOL    HW1 6255   7.797   4.425   0.301
 1812SOL    HW2 6256   7.773   4.538   0.203
 1813SOL     OW 6257   4.886   9.975   4.885
 1813SOL    HW1 6258   4.819   9.942   4.825
 1813SOL    HW2 6259   4.967   9.973   4.834
 1814SOL     OW 6260   1.098   3.120   0.202
 1814SOL    HW1 6261   1.101   3.117   0.298
 1814SOL    HW2 6262   1.009   3.151   0.182
 1815SOL     OW 6263   4.362   8.435   1.482
 1815SOL    HW1 6264   4.297   8.474   1.423
 1815SOL    HW2 6265   4.317   8.428   1.566
 1816SOL     OW 6266   7.685   1.267   1.254
 1816SOL    HW1 6267   7.647   1.285   1.169
 1816SOL    HW2 6268   7.680   1.172   1.264
 1817SOL     OW 6269  -0.877   4.089   5.962
 1817SOL    HW1 6270  -0.929   4.162   5.995
 1817SOL    HW2 6271  -0.871   4.029   6.036
 1818SOL     OW 6272   3.228   7.507   4.774
 1818SOL    HW1 6273   3.215   7.576   4.710
 1818SOL    HW2 6274   3.283   7.443   4.730
 1819SOL     OW 6275   1.102   2.867   2.437
 1819SOL    HW1 6276   1.104   2.907   2.351
 1819SOL    HW2 6277   1.191   2.835   2.450
 1820SOL     OW 6278   7.077   4.434   0.874
 1820SOL    HW1 6279   7.053   4.444   0.966
 1820SOL    HW2 6280   7.084   4.340   0.861
 1821SOL     OW 6281   3.898   7.613   4.218
 1821SOL    HW1 6282   3.886   7.669   4.141
 1821SOL    HW2 6283   3.904   7.525   4.182
 1822SOL     OW 6284   9.834   8.147   1.193
 1822SOL    HW1 6285   9.882   8.084   1.138
 1822SOL    HW2 6286   9.849   8.232   1.151
 1823SOL     OW 6287   7.128   9.380   5.804
 1823SOL    HW1 6288   7.154   9.327   5.879
 1823SOL    HW2 6289   7.037   9.403   5.822
 1824SOL     OW 6290   1.369  11.153   6.213
 1824SOL    HW1 6291   1.464  11.149   6.205
 1824SOL    HW2 6292   1.352  11.125   6.303
 1825SOL     OW 6293   1.973   5.408   6.265
 1825SOL    HW1 6294   2.066   5.386   6.272
 1825SOL    HW2 6295   1.935   5.376   6.347
 1826SOL     OW 6296   5.938   4.275   3.977
 1826SOL    HW1 6297   5.920   4.258   4.070
 1826SOL    HW2 6298   6.008   4.213   3.956
 1827SOL     OW 6299  -0.252   8.432   5.406
 1827SOL    HW1 6300  -0.215   8.432   5.494
 1827SOL    HW2 6301  -0.178   8.453   5.349
 1828SOL     OW 6302   6.171  10.230   5.982
 1828SOL    HW1 6303   6.186  10.302   5.921
 1828SOL    HW2 6304   6.149  10.155   5.926
 1829SOL     OW 6305   6.378  10.004   6.539
 1829SOL    HW1 6306   6.354   9.920   6.500
 1829SOL    HW2 6307   6.457  10.030   6.491
 1830SOL     OW 6308   4.006   8.153   6.270
 1830SOL    HW1 6309   3.911   8.153   6.281
 1830SOL    HW2 6310   4.035   8.070   6.307
 1831SOL     OW 6311   5.314   4.437   3.377
 1831SOL    HW1 6312   5.282   4.434   3.287
 1831SOL    HW2 6313   5.401   4.475   3.371
 1832SOL     OW 6314   8.928   5.608   0.217
 1832SOL    HW1 6315   8.925   5.688   0.270
 1832SOL    HW2 6316   8.838   5.577   0.216
 1833SOL     OW 6317   7.797   3.271   0.980
 1833SOL    HW1 6318   7.849   3.200   1.016
 1833SOL    HW2 6319   7.728   3.286   1.045
 1834SOL     OW 6320   3.351   4.036   4.693
 1834SOL    HW1 6321   3.392   4.080   4.619
 1834SOL    HW2 6322   3.410   3.963   4.713
 1835SOL     OW 6323   2.613   7.481   3.753
 1835SOL    HW1 6324   2.627   7.494   3.659
 1835SOL    HW2 6325   2.686   7.425   3.781
 1836SOL     OW 6326   5.099   7.103   1.501
 1836SOL    HW1 6327   5.128   7.170   1.439
 1836SOL    HW2 6328   5.167   7.101   1.568
 1837SOL     OW 6329   1.839   6.982   6.079
 1837SOL    HW1 6330   1.922   6.977   6.031
 1837SOL    HW2 6331   1.792   7.054   6.038
 1838SOL     OW 6332   1.452   9.737   5.263
 1838SOL    HW1 6333   1.375   9.680   5.267
 1838SOL    HW2 6334   1.497   9.710   5.182
 1839SOL     OW 6335   2.978   7.077   0.562
 1839SOL    HW1 6336   2.903   7.133   0.540
 1839SOL    HW2 6337   3.025   7.066   0.480
 1840SOL     OW 6338   6.398   4.931   3.428
 1840SOL    HW1 6339   6.361   4.865   3.486
 1840SOL    HW2 6340   6.331   4.999   3.421
 1841SOL     OW 6341   1.793   3.283   1.699
 1841SOL    HW1 6342   1.785   3.256   1.790
 1841SOL    HW2 6343   1.722   3.238   1.654
 1842SOL     OW 6344   0.416   8.195   5.675
 1842SOL    HW1 6345   0.385   8.203   5.765
 1842SOL    HW2 6346   0.484   8.127   5.680
 1843SOL     OW 6347   0.885   7.667   3.371
 1843SOL    HW1 6348   0.859   7.758   3.384
 1843SOL    HW2 6349   0.806   7.616   3.387
 1844SOL     OW 6350   3.842   4.538   6.200
 1844SOL    HW1 6351   3.932   4.507   6.187
 1844SOL    HW2 6352   3.849   4.634   6.194
 1845SOL     OW 6353   4.221   1.048   0.192
 1845SOL    HW1 6354   4.229   0.957   0.220
 1845SOL    HW2 6355   4.245   1.047   0.100
 1846SOL     OW 6356   5.021   4.800   1.047
 1846SOL    HW1 6357   4.996   4.712   1.021
 1846SOL    HW2 6358   5.054   4.840   0.967
 1847SOL     OW 6359   2.351   2.441   1.562
 1847SOL    HW1 6360   2.383   2.361   1.603
 1847SOL    HW2 6361   2.261   2.450   1.593
 1848SOL     OW 6362   1.080   7.830   5.521
 1848SOL    HW1 6363   1.020   7.900   5.546
 1848SOL    HW2 6364   1.096   7.844   5.427
 1849SOL     OW 6365   3.511   8.909   5.954
 1849SOL    HW1 6366   3.511   8.906   6.049
 1849SOL    HW2 6367   3.431   8.864   5.928
 1850SOL     OW 6368   3.933   0.277   0.195
 1850SOL    HW1 6369   3.861   0.243   0.142
 1850SOL    HW2 6370   3.956   0.204   0.254
 1851SOL     OW 6371   4.534   2.663   0.404
 1851SOL    HW1 6372   4.610   2.608   0.427
 1851SOL    HW2 6373   4.572   2.745   0.375
 1852SOL     OW 6374   7.566  10.667   5.231
 1852SOL    HW1 6375   7.486  10.636   5.189
 1852SOL    HW2 6376   7.636  10.649   5.168
 1853SOL     OW 6377   5.281   6.982   6.474
 1853SOL    HW1 6378   5.374   7.001   6.466
 1853SOL    HW2 6379   5.241   7.023   6.398
 1854SOL     OW 6380   6.379   7.012   5.930
 1854SOL    HW1 6381   6.402   7.045   5.843
 1854SOL    HW2 6382   6.328   6.932   5.913
 1855SOL     OW 6383   1.163   3.832   1.213
 1855SOL    HW1 6384   1.164   3.864   1.122
 1855SOL    HW2 6385   1.175   3.738   1.205
 1856SOL     OW 6386   2.651   5.742   6.380
 1856SOL    HW1 6387   2.623   5.713   6.467
 1856SOL    HW2 6388   2.612   5.678   6.321
 1857SOL     OW 6389   4.527   6.256   6.497
 1857SOL    HW1 6390   4.520   6.210   6.581
 1857SOL    HW2 6391   4.516   6.187   6.431
 1858SOL     OW 6392   7.507   8.386   5.470
 1858SOL    HW1 6393   7.414   8.369   5.458
 1858SOL    HW2 6394   7.524   8.463   5.416
 1859SOL     OW 6395   3.411   6.170   6.236
 1859SOL    HW1 6396   3.397   6.231   6.309
 1859SOL    HW2 6397   3.462   6.221   6.172
 1860SOL     OW 6398   6.582  10.550   5.846
 1860SOL    HW1 6399   6.652  10.548   5.911
 1860SOL    HW2 6400   6.624  10.523   5.765
 1861SOL     OW 6401   8.075   3.552   1.566
 1861SOL    HW1 6402   8.032   3.629   1.527
 1861SOL    HW2 6403   8.153   3.588   1.608
 1862SOL     OW 6404   7.138   5.422   3.005
 1862SOL    HW1 6405   7.191   5.502   3.007
 1862SOL    HW2 6406   7.189   5.359   3.056
 1863SOL     OW 6407  -0.302   6.667   6.238
 1863SOL    HW1 6408  -0.282   6.746   6.289
 1863SOL    HW2 6409  -0.225   6.655   6.182
 1864SOL     OW 6410   5.146  10.589   6.150
 1864SOL    HW1 6411   5.217  10.574   6.088
 1864SOL    HW2 6412   5.069  10.550   6.108
 1865SOL     OW 6413   6.995   1.493   0.005
 1865SOL    HW1 6414   6.981   1.474   0.098
 1865SOL    HW2 6415   6.914   1.536  -0.023
 1866SOL     OW 6416   1.177   1.602   0.305
 1866SOL    HW1 6417   1.138   1.575   0.222
 1866SOL    HW2 6418   1.267   1.625   0.283
 1867SOL     OW 6419   0.513   7.091   4.999
 1867SOL    HW1 6420   0.569   7.049   5.065
 1867SOL    HW2 6421   0.526   7.039   4.920
 1868SOL     OW 6422   8.308   8.089   2.764
 1868SOL    HW1 6423   8.338   8.038   2.689
 1868SOL    HW2 6424   8.375   8.157   2.775
 1869SOL     OW 6425   8.016   2.663   0.073
 1869SOL    HW1 6426   8.084   2.729   0.084
 1869SOL    HW2 6427   7.934   2.713   0.075
 1870SOL     OW 6428   1.314   1.789   1.461
 1870SOL    HW1 6429   1.380   1.780   1.392
 1870SOL    HW2 6430   1.251   1.720   1.443
 1871SOL     OW 6431   3.475   6.801   5.909
 1871SOL    HW1 6432   3.442   6.890   5.914
 1871SOL    HW2 6433   3.400   6.746   5.932
 1872SOL     OW 6434   0.094   0.295   0.146
 1872SOL    HW1 6435   0.071   0.360   0.213
 1872SOL    HW2 6436   0.174   0.329   0.106
 1873SOL     OW 6437   1.607   4.363   4.528
 1873SOL    HW1 6438   1.624   4.367   4.434
 1873SOL    HW2 6439   1.691   4.382   4.568
 1874SOL     OW 6440   6.111   9.471   3.484
 1874SOL    HW1 6441   6.094   9.479   3.578
 1874SOL    HW2 6442   6.105   9.560   3.451
 1875SOL     OW 6443   6.461   7.320   0.348
 1875SOL    HW1 6444   6.494   7.384   0.286
 1875SOL    HW2 6445   6.419   7.372   0.417
 1876SOL     OW 6446   4.339  10.660   5.702
 1876SOL    HW1 6447   4.365  10.578   5.744
 1876SOL    HW2 6448   4.347  10.726   5.771
 1877SOL     OW 6449   4.653   3.800   6.568
 1877SOL    HW1 6450   4.733   3.761   6.533
 1877SOL    HW2 6451   4.676   3.824   6.658
 1878SOL     OW 6452   0.241   5.278   4.100
 1878SOL    HW1 6453   0.330   5.291   4.133
 1878SOL    HW2 6454   0.237   5.185   4.080
 1879SOL     OW 6455   5.893   4.674   2.963
 1879SOL    HW1 6456   5.941   4.621   3.026
 1879SOL    HW2 6457   5.844   4.610   2.910
 1880SOL     OW 6458   3.811   3.890   3.713
 1880SOL    HW1 6459   3.885   3.832   3.691
 1880SOL    HW2 6460   3.776   3.916   3.628
 1881SOL     OW 6461   0.514   6.949   4.751
 1881SOL    HW1 6462   0.481   6.990   4.671
 1881SOL    HW2 6463   0.590   6.900   4.723
 1882SOL     OW 6464   7.845   6.360   2.747
 1882SOL    HW1 6465   7.845   6.397   2.659
 1882SOL    HW2 6466   7.754   6.333   2.762
 1883SOL     OW 6467   7.043   9.050   4.112
 1883SOL    HW1 6468   7.073   9.052   4.203
 1883SOL    HW2 6469   7.007   8.962   4.100
 1884SOL     OW 6470   0.502   6.458   5.287
 1884SOL    HW1 6471   0.523   6.419   5.203
 1884SOL    HW2 6472   0.545   6.544   5.285
 1885SOL     OW 6473  -1.144   3.237   5.086
 1885SOL    HW1 6474  -1.204   3.299   5.128
 1885SOL    HW2 6475  -1.128   3.275   4.999
 1886SOL     OW 6476   6.609   5.197   0.983
 1886SOL    HW1 6477   6.521   5.186   1.018
 1886SOL    HW2 6478   6.664   5.209   1.061
 1887SOL     OW 6479   7.235   5.504   1.027
 1887SOL    HW1 6480   7.156   5.546   1.061
 1887SOL    HW2 6481   7.304   5.569   1.040
 1888SOL     OW 6482   3.459   0.744   0.613
 1888SOL    HW1 6483   3.416   0.674   0.662
 1888SOL    HW2 6484   3.439   0.823   0.663
 1889SOL     OW 6485   1.439   3.606   4.446
 1889SOL    HW1 6486   1.447   3.642   4.534
 1889SOL    HW2 6487   1.480   3.672   4.389
 1890SOL     OW 6488   2.108   7.830   5.673
 1890SOL    HW1 6489   2.111   7.859   5.582
 1890SOL    HW2 6490   2.019   7.794   5.684
 1891SOL     OW 6491   9.247   8.588   1.679
 1891SOL    HW1 6492   9.283   8.516   1.731
 1891SOL    HW2 6493   9.164   8.609   1.722
 1892SOL     OW 6494   4.786   8.117   4.615
 1892SOL    HW1 6495   4.728   8.186   4.582
 1892SOL    HW2 6496   4.862   8.119   4.558
 1893SOL     OW 6497   5.751   2.129   1.300
 1893SOL    HW1 6498   5.819   2.065   1.321
 1893SOL    HW2 6499   5.799   2.211   1.284
 1894SOL     OW 6500   1.047   8.717   6.099
 1894SOL    HW1 6501   0.972   8.753   6.051
 1894SOL    HW2 6502   1.074   8.789   6.157
 1895SOL     OW 6503   4.806   5.971   5.276
 1895SOL    HW1 6504   4.810   5.889   5.324
 1895SOL    HW2 6505   4.720   6.008   5.298
 1896SOL     OW 6506   1.301   7.064   4.831
 1896SOL    HW1 6507   1.214   7.036   4.859
 1896SOL    HW2 6508   1.353   7.064   4.911
 1897SOL     OW 6509   6.747   7.807   5.359
 1897SOL    HW1 6510   6.692   7.792   5.436
 1897SOL    HW2 6511   6.684   7.819   5.287
 1898SOL     OW 6512   7.428   2.733   0.685
 1898SOL    HW1 6513   7.493   2.799   0.659
 1898SOL    HW2 6514   7.423   2.742   0.780
 1899SOL     OW 6515   1.173   4.101   1.277
 1899SOL    HW1 6516   1.100   4.102   1.215
 1899SOL    HW2 6517   1.211   4.013   1.268
 1900SOL     OW 6518   5.060   5.339   1.219
 1900SOL    HW1 6519   5.016   5.330   1.304
 1900SOL    HW2 6520   4.988   5.337   1.155
 1901SOL     OW 6521   9.225   4.260   0.654
 1901SOL    HW1 6522   9.282   4.183   0.658
 1901SOL    HW2 6523   9.226   4.296   0.742
 1902SOL     OW 6524  -0.496   7.213   5.182
 1902SOL    HW1 6525  -0.422   7.183   5.235
 1902SOL    HW2 6526  -0.561   7.241   5.246
 1903SOL     OW 6527   5.200   7.465   0.502
 1903SOL    HW1 6528   5.249   7.537   0.541
 1903SOL    HW2 6529   5.173   7.412   0.578
 1904SOL     OW 6530   5.116   5.541   3.851
 1904SOL    HW1 6531   5.176   5.615   3.838
 1904SOL    HW2 6532   5.051   5.574   3.913
 1905SOL     OW 6533   5.048   2.786   4.295
 1905SOL    HW1 6534   5.088   2.744   4.219
 1905SOL    HW2 6535   5.066   2.879   4.284
 1906SOL     OW 6536   2.202   6.664   4.392
 1906SOL    HW1 6537   2.154   6.736   4.432
 1906SOL    HW2 6538   2.274   6.646   4.452
 1907SOL     OW 6539   2.580   6.288   6.390
 1907SOL    HW1 6540   2.547   6.261   6.476
 1907SOL    HW2 6541   2.663   6.331   6.409
 1908SOL     OW 6542   0.454   5.322   5.724
 1908SOL    HW1 6543   0.484   5.231   5.728
 1908SOL    HW2 6544   0.490   5.356   5.643
 1909SOL     OW 6545   1.473   5.238   3.315
 1909SOL    HW1 6546   1.441   5.159   3.360
 1909SOL    HW2 6547   1.480   5.303   3.385
 1910SOL     OW 6548   6.620   5.133   1.396
 1910SOL    HW1 6549   6.567   5.211   1.412
 1910SOL    HW2 6550   6.680   5.159   1.327
 1911SOL     OW 6551  -1.185   4.464   6.285
 1911SOL    HW1 6552  -1.105   4.458   6.337
 1911SOL    HW2 6553  -1.249   4.505   6.344
 1912SOL     OW 6554   7.533   7.695   1.248
 1912SOL    HW1 6555   7.437   7.698   1.246
 1912SOL    HW2 6556   7.558   7.657   1.164
 1913SOL     OW 6557   6.231   4.252   1.324
 1913SOL    HW1 6558   6.322   4.282   1.321
 1913SOL    HW2 6559   6.236   4.163   1.359
 1914SOL     OW 6560   1.979   2.062   3.486
 1914SOL    HW1 6561   2.029   1.981   3.476
 1914SOL    HW2 6562   2.023   2.125   3.428
 1915SOL     OW 6563   7.424   7.650   0.352
 1915SOL    HW1 6564   7.508   7.603   0.356
 1915SOL    HW2 6565   7.358   7.582   0.365
 1916SOL     OW 6566   9.737   6.086   0.344
 1916SOL    HW1 6567   9.776   6.096   0.257
 1916SOL    HW2 6568   9.757   6.168   0.389
 1917SOL     OW 6569   5.944   4.740   1.150
 1917SOL    HW1 6570   5.917   4.772   1.236
 1917SOL    HW2 6571   6.038   4.756   1.147
 1918SOL     OW 6572   6.698  10.652   5.497
 1918SOL    HW1 6573   6.669  10.561   5.507
 1918SOL    HW2 6574   6.617  10.703   5.498
 1919SOL     OW 6575   7.351   7.794   2.911
 1919SOL    HW1 6576   7.308   7.878   2.927
 1919SOL    HW2 6577   7.438   7.804   2.949
 1920SOL     OW 6578   5.599   8.159   5.640
 1920SOL    HW1 6579   5.517   8.169   5.592
 1920SOL    HW2 6580   5.581   8.092   5.706
 1921SOL     OW 6581   8.499   3.765   0.289
 1921SOL    HW1 6582   8.488   3.856   0.317
 1921SOL    HW2 6583   8.496   3.769   0.193
 1922SOL     OW 6584   9.448   6.654   0.280
 1922SOL    HW1 6585   9.475   6.663   0.189
 1922SOL    HW2 6586   9.529   6.639   0.328
 1923SOL     OW 6587   7.967   7.441   1.413
 1923SOL    HW1 6588   7.950   7.494   1.491
 1923SOL    HW2 6589   7.993   7.355   1.448
 1924SOL     OW 6590   4.310   3.868   0.458
 1924SOL    HW1 6591   4.366   3.836   0.529
 1924SOL    HW2 6592   4.313   3.963   0.465
 1925SOL     OW 6593   4.536   8.333   3.829
 1925SOL    HW1 6594   4.441   8.330   3.845
 1925SOL    HW2 6595   4.552   8.257   3.773
 1926SOL     OW 6596   1.294   0.248   0.288
 1926SOL    HW1 6597   1.293   0.160   0.324
 1926SOL    HW2 6598   1.276   0.237   0.195
 1927SOL     OW 6599   6.063   3.733   0.664
 1927SOL    HW1 6600   6.020   3.814   0.637
 1927SOL    HW2 6601   6.102   3.699   0.583
 1928SOL     OW 6602   5.606   9.715   6.388
 1928SOL    HW1 6603   5.695   9.734   6.416
 1928SOL    HW2 6604   5.611   9.629   6.348
 1929SOL     OW 6605   8.312   9.654   5.216
 1929SOL    HW1 6606   8.408   9.656   5.220
 1929SOL    HW2 6607   8.286   9.603   5.293
 1930SOL     OW 6608   1.341   8.122   4.014
 1930SOL    HW1 6609   1.427   8.079   4.021
 1930SOL    HW2 6610   1.291   8.085   4.087
 1931SOL     OW 6611   3.204   9.112   6.377
 1931SOL    HW1 6612   3.156   9.156   6.307
 1931SOL    HW2 6613   3.143   9.048   6.413
 1932SOL     OW 6614   5.712   8.613   2.040
 1932SOL    HW1 6615   5.656   8.584   2.112
 1932SOL    HW2 6616   5.752   8.532   2.007
 1933SOL     OW 6617   6.609   8.071   6.604
 1933SOL    HW1 6618   6.705   8.073   6.603
 1933SOL    HW2 6619   6.583   8.163   6.597
 1934SOL     OW 6620   0.781   8.793   6.233
 1934SOL    HW1 6621   0.794   8.840   6.315
 1934SOL    HW2 6622   0.781   8.862   6.166
 1935SOL     OW 6623  -0.034   5.675   3.619
 1935SOL    HW1 6624  -0.031   5.710   3.530
 1935SOL    HW2 6625  -0.031   5.752   3.675
 1936SOL     OW 6626   7.408   7.640   3.350
 1936SOL    HW1 6627   7.352   7.706   3.393
 1936SOL    HW2 6628   7.369   7.627   3.264
 1937SOL     OW 6629   5.116   8.205   6.405
 1937SOL    HW1 6630   5.029   8.176   6.379
 1937SOL    HW2 6631   5.176   8.141   6.366
 1938SOL     OW 6632   2.840   4.406   4.556
 1938SOL    HW1 6633   2.894   4.351   4.499
 1938SOL    HW2 6634   2.895   4.422   4.633
 1939SOL     OW 6635   5.722   5.550   2.196
 1939SOL    HW1 6636   5.769   5.468   2.207
 1939SOL    HW2 6637   5.791   5.615   2.180
 1940SOL     OW 6638   0.523   4.695   4.824
 1940SOL    HW1 6639   0.456   4.631   4.799
 1940SOL    HW2 6640   0.477   4.760   4.877
 1941SOL     OW 6641   1.410   4.293   2.463
 1941SOL    HW1 6642   1.463   4.245   2.527
 1941SOL    HW2 6643   1.386   4.228   2.398
 1942SOL     OW 6644   7.531   7.289   0.194
 1942SOL    HW1 6645   7.576   7.357   0.244
 1942SOL    HW2 6646   7.554   7.208   0.239
 1943SOL     OW 6647   9.792   8.584   2.037
 1943SOL    HW1 6648   9.818   8.540   2.118
 1943SOL    HW2 6649   9.761   8.671   2.066
 1944SOL     OW 6650  -0.716   8.494   6.481
 1944SOL    HW1 6651  -0.762   8.410   6.491
 1944SOL    HW2 6652  -0.711   8.529   6.570
 1945SOL     OW 6653   7.949   5.515   0.978
 1945SOL    HW1 6654   7.861   5.496   1.010
 1945SOL    HW2 6655   7.986   5.575   1.042
 1946SOL     OW 6656   5.001   7.558   0.326
 1946SOL    HW1 6657   4.990   7.650   0.350
 1946SOL    HW2 6658   5.086   7.534   0.363
 1947SOL     OW 6659   0.905   6.248   2.922
 1947SOL    HW1 6660   0.816   6.214   2.912
 1947SOL    HW2 6661   0.900   6.339   2.892
 1948SOL     OW 6662   8.144  10.283   5.781
 1948SOL    HW1 6663   8.143  10.315   5.871
 1948SOL    HW2 6664   8.120  10.190   5.788
 1949SOL     OW 6665   7.466   7.691   4.750
 1949SOL    HW1 6666   7.429   7.606   4.776
 1949SOL    HW2 6667   7.482   7.683   4.656
 1950SOL     OW 6668   8.690   8.809   4.062
 1950SOL    HW1 6669   8.656   8.761   3.987
 1950SOL    HW2 6670   8.744   8.878   4.024
 1951SOL     OW 6671   6.161   7.882   4.966
 1951SOL    HW1 6672   6.149   7.855   4.875
 1951SOL    HW2 6673   6.106   7.823   5.017
 1952SOL     OW 6674   9.163   8.010   0.823
 1952SOL    HW1 6675   9.075   8.047   0.829
 1952SOL    HW2 6676   9.154   7.919   0.852
 1953SOL     OW 6677   7.094   5.834   4.271
 1953SOL    HW1 6678   7.187   5.841   4.289
 1953SOL    HW2 6679   7.059   5.783   4.343
 1954SOL     OW 6680   0.074   2.936   3.887
 1954SOL    HW1 6681   0.068   2.941   3.983
 1954SOL    HW2 6682   0.033   2.853   3.864
 1955SOL     OW 6683   0.811   3.971   2.160
 1955SOL    HW1 6684   0.758   4.051   2.164
 1955SOL    HW2 6685   0.780   3.927   2.081
 1956SOL     OW 6686  -0.021   5.414   5.729
 1956SOL    HW1 6687   0.069   5.428   5.701
 1956SOL    HW2 6688  -0.021   5.435   5.822
 1957SOL     OW 6689  -0.193   5.784   4.114
 1957SOL    HW1 6690  -0.103   5.779   4.083
 1957SOL    HW2 6691  -0.245   5.801   4.035
 1958SOL     OW 6692   3.237   9.580   5.066
 1958SOL    HW1 6693   3.332   9.596   5.061
 1958SOL    HW2 6694   3.227   9.524   5.143
 1959SOL     OW 6695   9.125   6.226   0.143
 1959SOL    HW1 6696   9.046   6.203   0.192
 1959SOL    HW2 6697   9.108   6.197   0.054
 1960SOL     OW 6698   1.508   2.299   1.716
 1960SOL    HW1 6699   1.534   2.354   1.643
 1960SOL    HW2 6700   1.589   2.285   1.766
 1961SOL     OW 6701   4.307   8.620   5.464
 1961SOL    HW1 6702   4.261   8.654   5.541
 1961SOL    HW2 6703   4.267   8.666   5.390
 1962SOL     OW 6704   0.592   4.118   2.811
 1962SOL    HW1 6705   0.502   4.120   2.842
 1962SOL    HW2 6706   0.623   4.030   2.832
 1963SOL     OW 6707   4.884  11.112   6.255
 1963SOL    HW1 6708   4.930  11.140   6.333
 1963SOL    HW2 6709   4.906  11.019   6.245
 1964SOL     OW 6710   5.932   5.564   6.277
 1964SOL    HW1 6711   5.842   5.565   6.246
 1964SOL    HW2 6712   5.979   5.509   6.214
 1965SOL     OW 6713   9.130   4.595   0.275
 1965SOL    HW1 6714   9.147   4.515   0.226
 1965SOL    HW2 6715   9.103   4.565   0.362
 1966SOL     OW 6716   8.396   6.175   1.202
 1966SOL    HW1 6717   8.451   6.232   1.150
 1966SOL    HW2 6718   8.357   6.232   1.268
 1967SOL     OW 6719   2.446   9.440   6.552
 1967SOL    HW1 6720   2.512   9.374   6.570
 1967SOL    HW2 6721   2.495   9.519   6.530
 1968SOL     OW 6722   5.602   4.510   2.392
 1968SOL    HW1 6723   5.590   4.586   2.449
 1968SOL    HW2 6724   5.608   4.435   2.452
 1969SOL     OW 6725   5.826   3.496   2.928
 1969SOL    HW1 6726   5.897   3.468   2.870
 1969SOL    HW2 6727   5.753   3.438   2.907
 1970SOL     OW 6728   4.169   4.418   1.461
 1970SOL    HW1 6729   4.258   4.386   1.477
 1970SOL    HW2 6730   4.122   4.341   1.429
 1971SOL     OW 6731   2.028   6.587   0.533
 1971SOL    HW1 6732   1.996   6.522   0.471
 1971SOL    HW2 6733   2.016   6.546   0.619
 1972SOL     OW 6734   5.141   3.898   1.321
 1972SOL    HW1 6735   5.207   3.922   1.256
 1972SOL    HW2 6736   5.155   3.960   1.393
 1973SOL     OW 6737   7.837   0.840   0.450
 1973SOL    HW1 6738   7.851   0.860   0.543
 1973SOL    HW2 6739   7.742   0.844   0.439
 1974SOL     OW 6740   5.878   5.916   2.502
 1974SOL    HW1 6741   5.832   5.999   2.514
 1974SOL    HW2 6742   5.841   5.878   2.423
 1975SOL     OW 6743   6.341   4.215   2.364
 1975SOL    HW1 6744   6.266   4.156   2.375
 1975SOL    HW2 6745   6.367   4.237   2.453
 1976SOL     OW 6746   4.961   7.789   4.721
 1976SOL    HW1 6747   4.885   7.803   4.664
 1976SOL    HW2 6748   5.021   7.860   4.698
 1977SOL     OW 6749   0.192   4.723   6.405
 1977SOL    HW1 6750   0.264   4.666   6.432
 1977SOL    HW2 6751   0.234   4.806   6.383
 1978SOL     OW 6752   1.976   5.658   3.423
 1978SOL    HW1 6753   1.921   5.690   3.352
 1978SOL    HW2 6754   1.994   5.567   3.401
 1979SOL     OW 6755   1.290   2.172   0.725
 1979SOL    HW1 6756   1.369   2.151   0.674
 1979SOL    HW2 6757   1.323   2.217   0.803
 1980SOL     OW 6758  -0.651   3.005   3.957
 1980SOL    HW1 6759  -0.721   2.946   3.986
 1980SOL    HW2 6760  -0.609   3.034   4.039
 1981SOL     OW 6761   4.141   9.194   6.323
 1981SOL    HW1 6762   4.218   9.213   6.377
 1981SOL    HW2 6763   4.088   9.136   6.377
 1982SOL     OW 6764   1.289   4.577   3.577
 1982SOL    HW1 6765   1.235   4.584   3.498
 1982SOL    HW2 6766   1.337   4.660   3.582
 1983SOL     OW 6767   4.399   4.830   6.349
 1983SOL    HW1 6768   4.491   4.852   6.334
 1983SOL    HW2 6769   4.350   4.907   6.320
 1984SOL     OW 6770   1.450   6.112   5.289
 1984SOL    HW1 6771   1.381   6.137   5.351
 1984SOL    HW2 6772   1.410   6.123   5.203
 1985SOL     OW 6773   7.136   1.112   1.515
 1985SOL    HW1 6774   7.135   1.046   1.446
 1985SOL    HW2 6775   7.192   1.182   1.481
 1986SOL     OW 6776   3.235   2.904   1.345
 1986SOL    HW1 6777   3.232   2.867   1.257
 1986SOL    HW2 6778   3.327   2.926   1.359
 1987SOL     OW 6779  -1.615   3.229   5.147
 1987SOL    HW1 6780  -1.636   3.138   5.125
 1987SOL    HW2 6781  -1.561   3.260   5.074
 1988SOL     OW 6782   5.319   4.154   0.876
 1988SOL    HW1 6783   5.373   4.100   0.818
 1988SOL    HW2 6784   5.368   4.235   0.886
 1989SOL     OW 6785   5.398   8.739   4.615
 1989SOL    HW1 6786   5.367   8.750   4.705
 1989SOL    HW2 6787   5.494   8.734   4.623
 1990SOL     OW 6788   8.387   7.235   0.876
 1990SOL    HW1 6789   8.465   7.211   0.826
 1990SOL    HW2 6790   8.375   7.328   0.857
 1991SOL     OW 6791   9.695   6.708   0.948
 1991SOL    HW1 6792   9.757   6.667   0.888
 1991SOL    HW2 6793   9.724   6.799   0.953
 1992SOL     OW 6794   6.657   2.278   1.310
 1992SOL    HW1 6795   6.599   2.355   1.308
 1992SOL    HW2 6796   6.658   2.247   1.219
 1993SOL     OW 6797   2.916   5.304   6.038
 1993SOL    HW1 6798   2.947   5.360   6.110
 1993SOL    HW2 6799   2.883   5.225   6.081
 1994SOL     OW 6800   6.527   8.299   4.570
 1994SOL    HW1 6801   6.449   8.335   4.528
 1994SOL    HW2 6802   6.494   8.251   4.646
 1995SOL     OW 6803   0.462   3.830   3.454
 1995SOL    HW1 6804   0.510   3.864   3.529
 1995SOL    HW2 6805   0.390   3.779   3.493
 1996SOL     OW 6806   4.831   3.773   1.041
 1996SOL    HW1 6807   4.832   3.805   1.132
 1996SOL    HW2 6808   4.798   3.847   0.991
 1997SOL     OW 6809   4.098   3.448   1.137
 1997SOL    HW1 6810   4.050   3.529   1.147
 1997SOL    HW2 6811   4.185   3.466   1.174
 1998SOL     OW 6812   7.628   7.361   4.689
 1998SOL    HW1 6813   7.588   7.401   4.612
 1998SOL    HW2 6814   7.683   7.291   4.652
 1999SOL     OW 6815   7.575   7.336   1.956
 1999SOL    HW1 6816   7.585   7.390   1.877
 1999SOL    HW2 6817   7.624   7.256   1.936
 2000SOL     OW 6818   7.371  10.063   5.680
 2000SOL    HW1 6819   7.395   9.993   5.742
 2000SOL    HW2 6820   7.324  10.018   5.610
 2001SOL     OW 6821   4.918   9.736   4.646
 2001SOL    HW1 6822   4.964   9.807   4.601
 2001SOL    HW2 6823   4.839   9.777   4.680
 2002SOL     OW 6824   3.657  10.188   5.799
 2002SOL    HW1 6825   3.747  10.158   5.786
 2002SOL    HW2 6826   3.666  10.277   5.834
 2003SOL     OW 6827   0.499   3.415   4.167
 2003SOL    HW1 6828   0.530   3.497   4.128
 2003SOL    HW2 6829   0.453   3.443   4.246
 2004SOL     OW 6830   0.682   6.276   3.781
 2004SOL    HW1 6831   0.656   6.358   3.823
 2004SOL    HW2 6832   0.636   6.276   3.697
 2005SOL     OW 6833   4.929   3.317   4.061
 2005SOL    HW1 6834   4.883   3.401   4.065
 2005SOL    HW2 6835   4.952   3.298   4.152
 2006SOL     OW 6836   4.230   4.078   0.233
 2006SOL    HW1 6837   4.273   4.006   0.280
 2006SOL    HW2 6838   4.166   4.036   0.177
 2007SOL     OW 6839   5.129   7.761   0.570
 2007SOL    HW1 6840   5.118   7.772   0.665
 2007SOL    HW2 6841   5.220   7.735   0.559
 2008SOL     OW 6842   7.748   2.098   0.084
 2008SOL    HW1 6843   7.821   2.142   0.039
 2008SOL    HW2 6844   7.713   2.163   0.144
 2009SOL     OW 6845   8.353   4.977   1.096
 2009SOL    HW1 6846   8.348   4.882   1.086
 2009SOL    HW2 6847   8.288   5.011   1.035
 2010SOL     OW 6848   2.656   2.357   0.183
 2010SOL    HW1 6849   2.678   2.413   0.257
 2010SOL    HW2 6850   2.622   2.276   0.222
 2011SOL     OW 6851   3.407   8.253   2.126
 2011SOL    HW1 6852   3.473   8.296   2.071
 2011SOL    HW2 6853   3.422   8.159   2.113
 2012SOL     OW 6854   4.314   1.449   2.045
 2012SOL    HW1 6855   4.366   1.369   2.058
 2012SOL    HW2 6856   4.226   1.417   2.026
 2013SOL     OW 6857   1.208   3.233   3.079
 2013SOL    HW1 6858   1.147   3.188   3.022
 2013SOL    HW2 6859   1.289   3.182   3.074
 2014SOL     OW 6860   5.159   1.865   2.753
 2014SOL    HW1 6861   5.123   1.954   2.758
 2014SOL    HW2 6862   5.198   1.850   2.839
 2015SOL     OW 6863   6.974   6.887   3.228
 2015SOL    HW1 6864   6.997   6.794   3.227
 2015SOL    HW2 6865   7.055   6.933   3.207
 2016SOL     OW 6866   4.187   1.678   2.162
 2016SOL    HW1 6867   4.249   1.732   2.210
 2016SOL    HW2 6868   4.234   1.596   2.145
 2017SOL     OW 6869   7.651   4.470   1.955
 2017SOL    HW1 6870   7.670   4.378   1.976
 2017SOL    HW2 6871   7.701   4.520   2.020
 2018SOL     OW 6872   2.285   3.484   1.973
 2018SOL    HW1 6873   2.251   3.517   1.890
 2018SOL    HW2 6874   2.264   3.551   2.037
 2019SOL     OW 6875   1.039   9.825   4.465
 2019SOL    HW1 6876   1.104   9.795   4.401
 2019SOL    HW2 6877   1.090   9.874   4.529
 2020SOL     OW 6878   6.954   3.909   0.412
 2020SOL    HW1 6879   6.891   3.846   0.379
 2020SOL    HW2 6880   7.002   3.862   0.480
 2021SOL     OW 6881   5.357   4.881   4.830
 2021SOL    HW1 6882   5.291   4.934   4.875
 2021SOL    HW2 6883   5.434   4.886   4.887
 2022SOL     OW 6884   7.355   9.460   4.982
 2022SOL    HW1 6885   7.334   9.513   5.058
 2022SOL    HW2 6886   7.410   9.389   5.016
 2023SOL     OW 6887   5.189   5.484   0.319
 2023SOL    HW1 6888   5.200   5.573   0.287
 2023SOL    HW2 6889   5.213   5.428   0.245
 2024SOL     OW 6890   6.159   7.158   1.361
 2024SOL    HW1 6891   6.220   7.103   1.410
 2024SOL    HW2 6892   6.072   7.127   1.387
 2025SOL     OW 6893   2.424   5.276   6.068
 2025SOL    HW1 6894   2.434   5.203   6.006
 2025SOL    HW2 6895   2.397   5.350   6.013
 2026SOL     OW 6896   7.226   5.012   0.131
 2026SOL    HW1 6897   7.214   5.045   0.220
 2026SOL    HW2 6898   7.173   5.071   0.077
 2027SOL     OW 6899   5.659   2.300   2.717
 2027SOL    HW1 6900   5.622   2.230   2.663
 2027SOL    HW2 6901   5.597   2.310   2.789
 2028SOL     OW 6902   1.720   7.737   6.180
 2028SOL    HW1 6903   1.741   7.659   6.128
 2028SOL    HW2 6904   1.679   7.702   6.259
 2029SOL     OW 6905   3.819   1.030   1.558
 2029SOL    HW1 6906   3.909   1.001   1.569
 2029SOL    HW2 6907   3.767   0.964   1.604
 2030SOL     OW 6908   4.685   4.975   3.707
 2030SOL    HW1 6909   4.618   5.029   3.749
 2030SOL    HW2 6910   4.748   5.039   3.672
 2031SOL     OW 6911   3.837   6.557   5.063
 2031SOL    HW1 6912   3.853   6.649   5.081
 2031SOL    HW2 6913   3.910   6.511   5.105
 2032SOL     OW 6914   1.939   3.055   2.928
 2032SOL    HW1 6915   1.991   3.127   2.964
 2032SOL    HW2 6916   1.976   3.040   2.841
 2033SOL     OW 6917   6.147   5.305   1.045
 2033SOL    HW1 6918   6.141   5.363   1.121
 2033SOL    HW2 6919   6.169   5.220   1.082
 2034SOL     OW 6920  -1.137   5.057   6.256
 2034SOL    HW1 6921  -1.064   5.067   6.317
 2034SOL    HW2 6922  -1.133   5.135   6.201
 2035SOL     OW 6923   5.882   5.871   1.061
 2035SOL    HW1 6924   5.886   5.868   0.966
 2035SOL    HW2 6925   5.852   5.959   1.082
 2036SOL     OW 6926   1.819   9.413   3.769
 2036SOL    HW1 6927   1.810   9.426   3.863
 2036SOL    HW2 6928   1.742   9.363   3.744
 2037SOL     OW 6929   2.835   2.745   2.656
 2037SOL    HW1 6930   2.909   2.686   2.642
 2037SOL    HW2 6931   2.798   2.718   2.740
 2038SOL     OW 6932   6.142   6.671   1.890
 2038SOL    HW1 6933   6.162   6.601   1.952
 2038SOL    HW2 6934   6.163   6.752   1.937
 2039SOL     OW 6935   1.270   3.694   5.929
 2039SOL    HW1 6936   1.184   3.677   5.967
 2039SOL    HW2 6937   1.266   3.657   5.841
 2040SOL     OW 6938   6.671   8.705   3.217
 2040SOL    HW1 6939   6.676   8.665   3.304
 2040SOL    HW2 6940   6.654   8.798   3.235
 2041SOL     OW 6941   0.028   6.687   4.232
 2041SOL    HW1 6942  -0.033   6.628   4.276
 2041SOL    HW2 6943   0.109   6.635   4.223
 2042SOL     OW 6944   3.468   5.581   1.766
 2042SOL    HW1 6945   3.486   5.518   1.696
 2042SOL    HW2 6946   3.393   5.631   1.733
 2043SOL     OW 6947   7.895  10.360   4.703
 2043SOL    HW1 6948   7.886  10.335   4.795
 2043SOL    HW2 6949   7.863  10.284   4.655
 2044SOL     OW 6950   1.618   5.705   6.191
 2044SOL    HW1 6951   1.564   5.641   6.145
 2044SOL    HW2 6952   1.593   5.789   6.153
 2045SOL     OW 6953   1.913   9.742   4.441
 2045SOL    HW1 6954   1.912   9.704   4.353
 2045SOL    HW2 6955   1.885   9.832   4.430
 2046SOL     OW 6956   6.310   6.951   6.196
 2046SOL    HW1 6957   6.378   6.995   6.144
 2046SOL    HW2 6958   6.345   6.949   6.285
 2047SOL     OW 6959   7.645   7.023   4.375
 2047SOL    HW1 6960   7.737   7.020   4.402
 2047SOL    HW2 6961   7.605   7.087   4.434
 2048SOL     OW 6962   1.618   7.318   2.763
 2048SOL    HW1 6963   1.567   7.357   2.692
 2048SOL    HW2 6964   1.646   7.233   2.728
 2049SOL     OW 6965   1.892   4.268   4.795
 2049SOL    HW1 6966   1.832   4.194   4.791
 2049SOL    HW2 6967   1.933   4.270   4.708
 2050SOL     OW 6968   2.223   8.491   4.824
 2050SOL    HW1 6969   2.143   8.528   4.862
 2050SOL    HW2 6970   2.272   8.458   4.899
 2051SOL     OW 6971   6.045   6.487   5.859
 2051SOL    HW1 6972   6.046   6.471   5.954
 2051SOL    HW2 6973   6.012   6.406   5.821
 2052SOL     OW 6974   3.682  10.416   5.939
 2052SOL    HW1 6975   3.713  10.505   5.955
 2052SOL    HW2 6976   3.667  10.379   6.026
 2053SOL     OW 6977   1.009   7.913   6.259
 2053SOL    HW1 6978   1.067   7.989   6.247
 2053SOL    HW2 6979   0.921   7.947   6.241
 2054SOL     OW 6980   7.638   8.640   5.743
 2054SOL    HW1 6981   7.622   8.652   5.837
 2054SOL    HW2 6982   7.559   8.673   5.700
 2055SOL     OW 6983   3.219   2.763   1.989
 2055SOL    HW1 6984   3.225   2.720   2.074
 2055SOL    HW2 6985   3.310   2.765   1.958
 2056SOL     OW 6986   5.849   7.863   1.172
 2056SOL    HW1 6987   5.920   7.864   1.236
 2056SOL    HW2 6988   5.797   7.940   1.192
 2057SOL     OW 6989  -1.131   5.367   5.273
 2057SOL    HW1 6990  -1.222   5.340   5.280
 2057SOL    HW2 6991  -1.116   5.422   5.350
 2058SOL     OW 6992   4.359   5.594   6.196
 2058SOL    HW1 6993   4.293   5.530   6.223
 2058SOL    HW2 6994   4.317   5.679   6.208
 2059SOL     OW 6995   5.218   9.864   6.618
 2059SOL    HW1 6996   5.230   9.834   6.528
 2059SOL    HW2 6997   5.154   9.803   6.656
 2060SOL     OW 6998   5.054   3.803   5.606
 2060SOL    HW1 6999   5.049   3.732   5.669
 2060SOL    HW2 7000   5.148   3.817   5.593
 2061SOL     OW 7001   6.739   4.476   3.733
 2061SOL    HW1 7002   6.786   4.401   3.769
 2061SOL    HW2 7003   6.669   4.494   3.796
 2062SOL     OW 7004   8.421   8.070   1.236
 2062SOL    HW1 7005   8.369   8.125   1.295
 2062SOL    HW2 7006   8.428   7.986   1.282
 2063SOL     OW 7007   6.407   2.909   2.416
 2063SOL    HW1 7008   6.383   2.969   2.487
 2063SOL    HW2 7009   6.327   2.858   2.400
 2064SOL     OW 7010   7.470   1.653   1.260
 2064SOL    HW1 7011   7.460   1.728   1.317
 2064SOL    HW2 7012   7.550   1.671   1.209
 2065SOL     OW 7013   2.007   3.737   4.598
 2065SOL    HW1 7014   2.073   3.720   4.530
 2065SOL    HW2 7015   2.055   3.784   4.666
 2066SOL     OW 7016   0.827   7.047   6.597
 2066SOL    HW1 7017   0.866   6.960   6.589
 2066SOL    HW2 7018   0.883   7.092   6.661
 2067SOL     OW 7019   4.332   9.347   4.625
 2067SOL    HW1 7020   4.399   9.381   4.565
 2067SOL    HW2 7021   4.324   9.415   4.692
 2068SOL     OW 7022  -1.250   3.500   4.926
 2068SOL    HW1 7023  -1.202   3.431   4.880
 2068SOL    HW2 7024  -1.269   3.565   4.859
 2069SOL     OW 7025   5.504   7.940   1.157
 2069SOL    HW1 7026   5.543   7.991   1.086
 2069SOL    HW2 7027   5.560   7.957   1.232
 2070SOL     OW 7028   3.670   7.326   6.568
 2070SOL    HW1 7029   3.712   7.408   6.540
 2070SOL    HW2 7030   3.659   7.276   6.487
 2071SOL     OW 7031   2.421   3.928   5.128
 2071SOL    HW1 7032   2.359   3.875   5.179
 2071SOL    HW2 7033   2.490   3.866   5.103
 2072SOL     OW 7034   4.763   6.407   1.877
 2072SOL    HW1 7035   4.734   6.357   1.954
 2072SOL    HW2 7036   4.776   6.495   1.911
 2073SOL     OW 7037   6.983   5.642   2.328
 2073SOL    HW1 7038   6.917   5.578   2.355
 2073SOL    HW2 7039   7.051   5.636   2.395
 2074SOL     OW 7040   0.327   5.355   3.009
 2074SOL    HW1 7041   0.352   5.433   2.959
 2074SOL    HW2 7042   0.408   5.305   3.017
 2075SOL     OW 7043   1.746   4.013   6.529
 2075SOL    HW1 7044   1.824   4.044   6.574
 2075SOL    HW2 7045   1.772   3.929   6.490
 2076SOL     OW 7046   6.037   8.422   2.170
 2076SOL    HW1 7047   5.972   8.399   2.104
 2076SOL    HW2 7048   5.986   8.443   2.249
 2077SOL     OW 7049   0.804   2.846   1.432
 2077SOL    HW1 7050   0.798   2.818   1.341
 2077SOL    HW2 7051   0.835   2.936   1.428
 2078SOL     OW 7052   4.838   6.486   2.150
 2078SOL    HW1 7053   4.819   6.534   2.231
 2078SOL    HW2 7054   4.795   6.402   2.161
 2079SOL     OW 7055   6.378   3.489   4.138
 2079SOL    HW1 7056   6.295   3.442   4.149
 2079SOL    HW2 7057   6.412   3.458   4.054
 2080SOL     OW 7058   5.165   1.720   1.701
 2080SOL    HW1 7059   5.112   1.674   1.766
 2080SOL    HW2 7060   5.228   1.771   1.752
 2081SOL     OW 7061   5.891   7.164   3.626
 2081SOL    HW1 7062   5.954   7.143   3.696
 2081SOL    HW2 7063   5.927   7.121   3.549
 2082SOL     OW 7064   3.196   9.774   5.596
 2082SOL    HW1 7065   3.253   9.834   5.645
 2082SOL    HW2 7066   3.239   9.689   5.602
 2083SOL     OW 7067   1.100   6.245   3.946
 2083SOL    HW1 7068   1.116   6.178   4.012
 2083SOL    HW2 7069   1.185   6.259   3.904
 2084SOL     OW 7070   8.066   3.704   0.208
 2084SOL    HW1 7071   7.995   3.672   0.263
 2084SOL    HW2 7072   8.024   3.722   0.123
 2085SOL     OW 7073   4.363   9.276   6.437
 2085SOL    HW1 7074   4.352   9.281   6.532
 2085SOL    HW2 7075   4.455   9.255   6.425
 2086SOL     OW 7076   2.818   7.512   0.607
 2086SOL    HW1 7077   2.869   7.544   0.532
 2086SOL    HW2 7078   2.729   7.545   0.591
 2087SOL     OW 7079   2.785   9.441   3.881
 2087SOL    HW1 7080   2.785   9.532   3.909
 2087SOL    HW2 7081   2.749   9.443   3.793
 2088SOL     OW 7082   6.177   5.394   5.127
 2088SOL    HW1 7083   6.202   5.342   5.204
 2088SOL    HW2 7084   6.082   5.392   5.127
 2089SOL     OW 7085   8.762   9.108   3.707
 2089SOL    HW1 7086   8.677   9.151   3.709
 2089SOL    HW2 7087   8.761   9.050   3.783
 2090SOL     OW 7088   5.396   6.453   0.472
 2090SOL    HW1 7089   5.465   6.466   0.407
 2090SOL    HW2 7090   5.382   6.539   0.511
 2091SOL     OW 7091   3.322   9.535   3.657
 2091SOL    HW1 7092   3.338   9.482   3.735
 2091SOL    HW2 7093   3.403   9.586   3.645
 2092SOL     OW 7094   8.001   9.322   4.189
 2092SOL    HW1 7095   7.963   9.410   4.191
 2092SOL    HW2 7096   8.039   9.310   4.277
 2093SOL     OW 7097   5.242   6.606   0.746
 2093SOL    HW1 7098   5.276   6.692   0.721
 2093SOL    HW2 7099   5.205   6.571   0.665
 2094SOL     OW 7100   5.517   4.030   0.739
 2094SOL    HW1 7101   5.587   4.095   0.742
 2094SOL    HW2 7102   5.532   3.975   0.816
 2095SOL     OW 7103   6.054   5.152   0.581
 2095SOL    HW1 7104   5.963   5.133   0.603
 2095SOL    HW2 7105   6.089   5.196   0.659
 2096SOL     OW 7106   8.270   4.438   0.750
 2096SOL    HW1 7107   8.281   4.512   0.810
 2096SOL    HW2 7108   8.176   4.427   0.742
 2097SOL     OW 7109   2.893   3.408   4.334
 2097SOL    HW1 7110   2.847   3.373   4.410
 2097SOL    HW2 7111   2.844   3.374   4.259
 2098SOL     OW 7112   6.354   6.480   5.064
 2098SOL    HW1 7113   6.361   6.447   5.154
 2098SOL    HW2 7114   6.438   6.458   5.024
 2099SOL     OW 7115   2.909   9.031   2.684
 2099SOL    HW1 7116   2.934   9.097   2.620
 2099SOL    HW2 7117   2.840   8.981   2.642
 2100SOL     OW 7118   1.606   9.990   5.402
 2100SOL    HW1 7119   1.576  10.081   5.410
 2100SOL    HW2 7120   1.526   9.939   5.391
 2101SOL     OW 7121  -1.003   4.390   6.453
 2101SOL    HW1 7122  -0.988   4.435   6.536
 2101SOL    HW2 7123  -0.938   4.319   6.452
 2102SOL     OW 7124   3.358   8.034   6.329
 2102SOL    HW1 7125   3.388   8.124   6.338
 2102SOL    HW2 7126   3.360   8.016   6.235
 2103SOL     OW 7127   0.229   6.743   5.238
 2103SOL    HW1 7128   0.316   6.705   5.238
 2103SOL    HW2 7129   0.207   6.751   5.145
 2104SOL     OW 7130   4.190   6.683   5.568
 2104SOL    HW1 7131   4.110   6.712   5.612
 2104SOL    HW2 7132   4.260   6.731   5.610
 2105SOL     OW 7133   7.425  10.489   6.326
 2105SOL    HW1 7134   7.365  10.540   6.272
 2105SOL    HW2 7135   7.443  10.546   6.401
 2106SOL     OW 7136   9.136   7.467   2.675
 2106SOL    HW1 7137   9.126   7.441   2.583
 2106SOL    HW2 7138   9.220   7.515   2.677
 2107SOL     OW 7139   9.556   6.611   1.164
 2107SOL    HW1 7140   9.579   6.642   1.077
 2107SOL    HW2 7141   9.481   6.553   1.150
 2108SOL     OW 7142   1.543   4.689   0.398
 2108SOL    HW1 7143   1.629   4.648   0.401
 2108SOL    HW2 7144   1.561   4.783   0.395
 2109SOL     OW 7145   1.909   7.590   3.968
 2109SOL    HW1 7146   1.915   7.518   3.905
 2109SOL    HW2 7147   1.903   7.668   3.913
 2110SOL     OW 7148   7.138   7.350   3.480
 2110SOL    HW1 7149   7.231   7.351   3.458
 2110SOL    HW2 7150   7.125   7.268   3.528
 2111SOL     OW 7151  -0.100   5.103   3.955
 2111SOL    HW1 7152  -0.092   5.052   3.875
 2111SOL    HW2 7153  -0.185   5.079   3.990
 2112SOL     OW 7154   4.491   4.831   0.891
 2112SOL    HW1 7155   4.416   4.879   0.855
 2112SOL    HW2 7156   4.497   4.752   0.837
 2113SOL     OW 7157   7.043   2.920   2.036
 2113SOL    HW1 7158   7.030   2.948   2.126
 2113SOL    HW2 7159   7.060   2.826   2.042
 2114SOL     OW 7160   4.713   3.448   2.393
 2114SOL    HW1 7161   4.703   3.409   2.306
 2114SOL    HW2 7162   4.766   3.385   2.442
 2115SOL     OW 7163   2.911   3.091   1.162
 2115SOL    HW1 7164   2.817   3.080   1.170
 2115SOL    HW2 7165   2.948   3.030   1.225
 2116SOL     OW 7166   4.536   1.251   0.080
 2116SOL    HW1 7167   4.582   1.212   0.154
 2116SOL    HW2 7168   4.594   1.321   0.050
 2117SOL     OW 7169   4.502   1.511   2.232
 2117SOL    HW1 7170   4.479   1.419   2.240
 2117SOL    HW2 7171   4.490   1.530   2.139
 2118SOL     OW 7172   2.541   3.350   4.632
 2118SOL    HW1 7173   2.596   3.301   4.693
 2118SOL    HW2 7174   2.475   3.392   4.687
 2119SOL     OW 7175   0.704   4.061   1.477
 2119SOL    HW1 7176   0.625   4.021   1.441
 2119SOL    HW2 7177   0.764   3.989   1.491
 2120SOL     OW 7178   4.277   5.633   0.680
 2120SOL    HW1 7179   4.239   5.715   0.710
 2120SOL    HW2 7180   4.347   5.660   0.620
 2121SOL     OW 7181   4.771   3.729   4.322
 2121SOL    HW1 7182   4.712   3.795   4.287
 2121SOL    HW2 7183   4.735   3.708   4.409
 2122SOL     OW 7184   1.435   4.482   5.860
 2122SOL    HW1 7185   1.370   4.535   5.906
 2122SOL    HW2 7186   1.386   4.440   5.790
 2123SOL     OW 7187   6.076   8.176   2.740
 2123SOL    HW1 7188   5.986   8.203   2.758
 2123SOL    HW2 7189   6.111   8.246   2.685
 2124SOL     OW 7190   8.467   2.494   0.895
 2124SOL    HW1 7191   8.374   2.496   0.871
 2124SOL    HW2 7192   8.496   2.585   0.885
 2125SOL     OW 7193   2.406   2.212   1.739
 2125SOL    HW1 7194   2.379   2.124   1.766
 2125SOL    HW2 7195   2.502   2.207   1.733
 2126SOL     OW 7196   5.604   5.207   4.341
 2126SOL    HW1 7197   5.651   5.224   4.259
 2126SOL    HW2 7198   5.524   5.260   4.334
 2127SOL     OW 7199   4.928   8.398   4.512
 2127SOL    HW1 7200   4.875   8.344   4.453
 2127SOL    HW2 7201   4.872   8.474   4.530
 2128SOL     OW 7202   0.412   2.180   3.724
 2128SOL    HW1 7203   0.436   2.236   3.799
 2128SOL    HW2 7204   0.428   2.091   3.755
 2129SOL     OW 7205   6.349   7.843   2.063
 2129SOL    HW1 7206   6.258   7.857   2.088
 2129SOL    HW2 7207   6.346   7.771   2.000
 2130SOL     OW 7208   3.155   7.060   0.332
 2130SOL    HW1 7209   3.135   7.152   0.316
 2130SOL    HW2 7210   3.244   7.060   0.368
 2131SOL     OW 7211   5.962   4.040   1.359
 2131SOL    HW1 7212   6.055   4.021   1.371
 2131SOL    HW2 7213   5.951   4.051   1.265
 2132SOL     OW 7214   5.596   5.101   4.631
 2132SOL    HW1 7215   5.567   5.060   4.549
 2132SOL    HW2 7216   5.661   5.166   4.604
 2133SOL     OW 7217   4.950   3.955   6.547
 2133SOL    HW1 7218   4.894   4.008   6.604
 2133SOL    HW2 7219   4.896   3.938   6.470
 2134SOL     OW 7220   6.770   5.756   4.579
 2134SOL    HW1 7221   6.722   5.763   4.497
 2134SOL    HW2 7222   6.754   5.840   4.623
 2135SOL     OW 7223   2.596   9.169   6.250
 2135SOL    HW1 7224   2.631   9.136   6.167
 2135SOL    HW2 7225   2.674   9.187   6.303
 2136SOL     OW 7226   5.013   3.337   3.193
 2136SOL    HW1 7227   4.936   3.280   3.188
 2136SOL    HW2 7228   5.079   3.285   3.238
 2137SOL     OW 7229   1.721   2.812   3.272
 2137SOL    HW1 7230   1.640   2.839   3.316
 2137SOL    HW2 7231   1.740   2.726   3.307
 2138SOL     OW 7232   0.130   6.031   5.625
 2138SOL    HW1 7233   0.065   6.082   5.673
 2138SOL    HW2 7234   0.203   6.020   5.685
 2139SOL     OW 7235   2.038   8.877   3.376
 2139SOL    HW1 7236   1.971   8.809   3.379
 2139SOL    HW2 7237   2.002   8.945   3.320
 2140SOL     OW 7238   0.394   8.201   5.941
 2140SOL    HW1 7239   0.460   8.270   5.946
 2140SOL    HW2 7240   0.406   8.151   6.022
 2141SOL     OW 7241   4.754   5.120   1.970
 2141SOL    HW1 7242   4.795   5.055   2.028
 2141SOL    HW2 7243   4.680   5.154   2.020
 2142SOL     OW 7244   6.374   5.244   0.702
 2142SOL    HW1 7245   6.468   5.258   0.706
 2142SOL    HW2 7246   6.357   5.215   0.612
 2143SOL     OW 7247   3.925   9.451   3.978
 2143SOL    HW1 7248   3.954   9.497   4.057
 2143SOL    HW2 7249   3.886   9.519   3.923
 2144SOL     OW 7250   4.906   7.825   5.355
 2144SOL    HW1 7251   4.928   7.817   5.447
 2144SOL    HW2 7252   4.972   7.884   5.319
 2145SOL     OW 7253   6.039   0.953   1.496
 2145SOL    HW1 7254   6.114   0.895   1.500
 2145SOL    HW2 7255   6.016   0.956   1.403
 2146SOL     OW 7256   2.259   9.547   5.220
 2146SOL    HW1 7257   2.293   9.616   5.162
 2146SOL    HW2 7258   2.186   9.589   5.266
 2147SOL     OW 7259   4.386   8.308   6.221
 2147SOL    HW1 7260   4.336   8.236   6.184
 2147SOL    HW2 7261   4.431   8.347   6.147
 2148SOL     OW 7262   1.494   4.745   6.204
 2148SOL    HW1 7263   1.432   4.684   6.245
 2148SOL    HW2 7264   1.546   4.690   6.145
 2149SOL     OW 7265   6.764   3.634   2.514
 2149SOL    HW1 7266   6.785   3.575   2.441
 2149SOL    HW2 7267   6.778   3.722   2.479
 2150SOL     OW 7268   0.570   5.458   4.871
 2150SOL    HW1 7269   0.581   5.496   4.958
 2150SOL    HW2 7270   0.506   5.515   4.828
 2151SOL     OW 7271   6.958   2.237   2.935
 2151SOL    HW1 7272   7.007   2.301   2.884
 2151SOL    HW2 7273   6.872   2.234   2.894
 2152SOL     OW 7274   1.661   5.432   0.954
 2152SOL    HW1 7275   1.592   5.470   1.008
 2152SOL    HW2 7276   1.629   5.345   0.931
 2153SOL     OW 7277   6.492   8.039   1.240
 2153SOL    HW1 7278   6.532   7.996   1.316
 2153SOL    HW2 7279   6.399   8.040   1.259
 2154SOL     OW 7280   5.929   5.580   4.902
 2154SOL    HW1 7281   5.982   5.529   4.841
 2154SOL    HW2 7282   5.990   5.606   4.971
 2155SOL     OW 7283   1.901   5.343   1.069
 2155SOL    HW1 7284   1.816   5.361   1.029
 2155SOL    HW2 7285   1.889   5.367   1.161
 2156SOL     OW 7286  -0.684   7.618   6.013
 2156SOL    HW1 7287  -0.746   7.671   6.063
 2156SOL    HW2 7288  -0.614   7.599   6.075
 2157SOL     OW 7289   4.745   2.408   2.239
 2157SOL    HW1 7290   4.766   2.354   2.315
 2157SOL    HW2 7291   4.654   2.386   2.219
 2158SOL     OW 7292   8.163   7.985   4.481
 2158SOL    HW1 7293   8.116   7.915   4.435
 2158SOL    HW2 7294   8.135   8.065   4.438
 2159SOL     OW 7295   4.911   3.542   0.918
 2159SOL    HW1 7296   4.892   3.615   0.978
 2159SOL    HW2 7297   4.909   3.581   0.831
 2160SOL     OW 7298   2.134   3.611   3.803
 2160SOL    HW1 7299   2.094   3.526   3.783
 2160SOL    HW2 7300   2.144   3.611   3.898
 2161SOL     OW 7301   5.819   0.592   0.269
 2161SOL    HW1 7302   5.838   0.683   0.250
 2161SOL    HW2 7303   5.746   0.570   0.210
 2162SOL     OW 7304   2.791   7.268   0.487
 2162SOL    HW1 7305   2.718   7.278   0.426
 2162SOL    HW2 7306   2.792   7.349   0.537
 2163SOL     OW 7307   1.103   4.268   4.669
 2163SOL    HW1 7308   1.055   4.350   4.653
 2163SOL    HW2 7309   1.194   4.295   4.680
 2164SOL     OW 7310   5.647   5.519   4.847
 2164SOL    HW1 7311   5.624   5.540   4.757
 2164SOL    HW2 7312   5.743   5.527   4.849
 2165SOL     OW 7313   0.517   4.381   3.404
 2165SOL    HW1 7314   0.556   4.423   3.327
 2165SOL    HW2 7315   0.592   4.348   3.453
 2166SOL     OW 7316   5.708  10.441   5.483
 2166SOL    HW1 7317   5.785  10.468   5.533
 2166SOL    HW2 7318   5.696  10.511   5.419
 2167SOL     OW 7319   5.552   4.781   4.048
 2167SOL    HW1 7320   5.637   4.825   4.045
 2167SOL    HW2 7321   5.490   4.851   4.067
 2168SOL     OW 7322   0.910   1.576   2.609
 2168SOL    HW1 7323   0.854   1.654   2.606
 2168SOL    HW2 7324   0.948   1.577   2.696
 2169SOL     OW 7325   8.133   3.913   0.382
 2169SOL    HW1 7326   8.118   3.838   0.325
 2169SOL    HW2 7327   8.171   3.980   0.324
 2170SOL     OW 7328   1.388   7.257   3.385
 2170SOL    HW1 7329   1.435   7.227   3.307
 2170SOL    HW2 7330   1.355   7.176   3.425
 2171SOL     OW 7331   1.751   3.227   5.141
 2171SOL    HW1 7332   1.741   3.321   5.157
 2171SOL    HW2 7333   1.814   3.221   5.069
 2172SOL     OW 7334   7.537   6.311   3.743
 2172SOL    HW1 7335   7.554   6.239   3.683
 2172SOL    HW2 7336   7.622   6.355   3.752
 2173SOL     OW 7337   7.662   6.653   2.753
 2173SOL    HW1 7338   7.597   6.722   2.737
 2173SOL    HW2 7339   7.706   6.641   2.669
 2174SOL     OW 7340   0.113   1.962   1.067
 2174SOL    HW1 7341   0.191   1.928   1.023
 2174SOL    HW2 7342   0.075   2.024   1.005
 2175SOL     OW 7343   8.095   2.249   0.066
 2175SOL    HW1 7344   8.183   2.265   0.032
 2175SOL    HW2 7345   8.052   2.199  -0.003
 2176SOL     OW 7346  -0.999   3.933   5.452
 2176SOL    HW1 7347  -1.039   3.871   5.512
 2176SOL    HW2 7348  -1.058   3.936   5.376
 2177SOL     OW 7349   5.836   8.435   1.688
 2177SOL    HW1 7350   5.819   8.485   1.608
 2177SOL    HW2 7351   5.899   8.367   1.661
 2178SOL     OW 7352   1.694   4.486   5.298
 2178SOL    HW1 7353   1.773   4.532   5.270
 2178SOL    HW2 7354   1.717   4.393   5.292
 2179SOL     OW 7355   8.361   7.143   0.351
 2179SOL    HW1 7356   8.407   7.218   0.312
 2179SOL    HW2 7357   8.331   7.175   0.436
 2180SOL     OW 7358   8.280   4.963   0.053
 2180SOL    HW1 7359   8.193   4.949   0.089
 2180SOL    HW2 7360   8.338   4.912   0.109
 2181SOL     OW 7361   4.467   7.400   5.639
 2181SOL    HW1 7362   4.501   7.474   5.689
 2181SOL    HW2 7363   4.532   7.331   5.653
 2182SOL     OW 7364   8.167   7.688   1.695
 2182SOL    HW1 7365   8.168   7.592   1.703
 2182SOL    HW2 7366   8.211   7.719   1.774
 2183SOL     OW 7367   4.296   2.696   3.742
 2183SOL    HW1 7368   4.388   2.671   3.744
 2183SOL    HW2 7369   4.296   2.789   3.718
 2184SOL     OW 7370   9.060   8.556   2.330
 2184SOL    HW1 7371   9.003   8.495   2.378
 2184SOL    HW2 7372   9.113   8.598   2.398
 2185SOL     OW 7373   6.578   6.531   0.451
 2185SOL    HW1 7374   6.603   6.621   0.470
 2185SOL    HW2 7375   6.542   6.534   0.362
 2186SOL     OW 7376   3.986   8.910   2.510
 2186SOL    HW1 7377   4.012   9.002   2.513
 2186SOL    HW2 7378   3.954   8.891   2.599
 2187SOL     OW 7379   2.604   1.613   0.111
 2187SOL    HW1 7380   2.654   1.559   0.172
 2187SOL    HW2 7381   2.620   1.573   0.025
 2188SOL     OW 7382   3.320   3.425   0.766
 2188SOL    HW1 7383   3.259   3.478   0.714
 2188SOL    HW2 7384   3.273   3.343   0.780
 2189SOL     OW 7385   1.848   8.663   4.259
 2189SOL    HW1 7386   1.848   8.740   4.316
 2189SOL    HW2 7387   1.829   8.590   4.318
 2190SOL     OW 7388   4.352   2.861   3.426
 2190SOL    HW1 7389   4.423   2.799   3.415
 2190SOL    HW2 7390   4.346   2.905   3.341
 2191SOL     OW 7391   5.052   2.584   0.372
 2191SOL    HW1 7392   5.130   2.614   0.326
 2191SOL    HW2 7393   5.057   2.627   0.458
 2192SOL     OW 7394   7.119   7.429   4.271
 2192SOL    HW1 7395   7.082   7.428   4.183
 2192SOL    HW2 7396   7.119   7.522   4.296
 2193SOL     OW 7397   2.829   9.372   5.995
 2193SOL    HW1 7398   2.745   9.357   5.951
 2193SOL    HW2 7399   2.895   9.347   5.930
 2194SOL     OW 7400   6.801   4.681   1.332
 2194SOL    HW1 7401   6.711   4.678   1.364
 2194SOL    HW2 7402   6.798   4.740   1.257
 2195SOL     OW 7403   1.392   1.952   0.977
 2195SOL    HW1 7404   1.304   1.923   0.951
 2195SOL    HW2 7405   1.379   2.039   1.013
 2196SOL     OW 7406   0.306   3.877   3.198
 2196SOL    HW1 7407   0.365   3.865   3.124
 2196SOL    HW2 7408   0.361   3.864   3.275
 2197SOL     OW 7409   7.094   8.782   6.429
 2197SOL    HW1 7410   7.120   8.711   6.371
 2197SOL    HW2 7411   7.012   8.753   6.467
 2198SOL     OW 7412   2.182   8.155   4.483
 2198SOL    HW1 7413   2.200   8.152   4.389
 2198SOL    HW2 7414   2.100   8.108   4.494
 2199SOL     OW 7415   2.181   0.501   0.637
 2199SOL    HW1 7416   2.102   0.490   0.585
 2199SOL    HW2 7417   2.200   0.595   0.631
 2200SOL     OW 7418   6.276   2.760   2.811
 2200SOL    HW1 7419   6.323   2.828   2.860
 2200SOL    HW2 7420   6.208   2.730   2.871
 2201SOL     OW 7421  -1.639   4.295   6.398
 2201SOL    HW1 7422  -1.557   4.260   6.363
 2201SOL    HW2 7423  -1.612   4.347   6.474
 2202SOL     OW 7424  10.492   7.267   0.219
 2202SOL    HW1 7425  10.485   7.345   0.165
 2202SOL    HW2 7426  10.407   7.224   0.211
 2203SOL     OW 7427   6.643   7.759   2.667
 2203SOL    HW1 7428   6.586   7.687   2.642
 2203SOL    HW2 7429   6.602   7.837   2.628
 2204SOL     OW 7430   2.716   1.712   0.490
 2204SOL    HW1 7431   2.733   1.781   0.554
 2204SOL    HW2 7432   2.635   1.738   0.447
 2205SOL     OW 7433   3.075   8.406   5.981
 2205SOL    HW1 7434   3.136   8.351   6.030
 2205SOL    HW2 7435   2.988   8.372   6.003
 2206SOL     OW 7436   2.520   2.120   0.142
 2206SOL    HW1 7437   2.465   2.130   0.064
 2206SOL    HW2 7438   2.562   2.035   0.131
 2207SOL     OW 7439   2.669   6.069   5.449
 2207SOL    HW1 7440   2.658   6.018   5.529
 2207SOL    HW2 7441   2.582   6.071   5.409
 2208SOL     OW 7442   2.371   3.039   1.503
 2208SOL    HW1 7443   2.358   2.945   1.515
 2208SOL    HW2 7444   2.353   3.053   1.410
 2209SOL     OW 7445   6.658   6.844   2.664
 2209SOL    HW1 7446   6.671   6.873   2.754
 2209SOL    HW2 7447   6.621   6.920   2.619
 2210SOL     OW 7448   5.469   3.656   3.129
 2210SOL    HW1 7449   5.449   3.587   3.192
 2210SOL    HW2 7450   5.560   3.679   3.146
 2211SOL     OW 7451   0.436   1.595   2.509
 2211SOL    HW1 7452   0.340   1.597   2.505
 2211SOL    HW2 7453   0.455   1.574   2.601
 2212SOL     OW 7454   3.146   6.533   6.553
 2212SOL    HW1 7455   3.147   6.568   6.464
 2212SOL    HW2 7456   3.154   6.438   6.542
 2213SOL     OW 7457   3.391   1.362   1.352
 2213SOL    HW1 7458   3.367   1.279   1.309
 2213SOL    HW2 7459   3.459   1.337   1.415
 2214SOL     OW 7460   0.010   6.312   4.781
 2214SOL    HW1 7461  -0.026   6.400   4.789
 2214SOL    HW2 7462  -0.032   6.276   4.703
 2215SOL     OW 7463   1.794   4.802   0.678
 2215SOL    HW1 7464   1.700   4.791   0.693
 2215SOL    HW2 7465   1.806   4.896   0.670
 2216SOL     OW 7466   2.236   3.366   2.271
 2216SOL    HW1 7467   2.222   3.445   2.324
 2216SOL    HW2 7468   2.328   3.373   2.242
 2217SOL     OW 7469   7.012   7.915   2.252
 2217SOL    HW1 7470   7.102   7.886   2.239
 2217SOL    HW2 7471   6.998   7.909   2.347
 2218SOL     OW 7472   3.522   4.205   5.361
 2218SOL    HW1 7473   3.499   4.272   5.297
 2218SOL    HW2 7474   3.495   4.122   5.321
 2219SOL     OW 7475   3.137   8.304   6.247
 2219SOL    HW1 7476   3.196   8.294   6.321
 2219SOL    HW2 7477   3.054   8.334   6.285
 2220SOL     OW 7478   0.959   3.315   4.277
 2220SOL    HW1 7479   1.042   3.363   4.274
 2220SOL    HW2 7480   0.951   3.286   4.367
 2221SOL     OW 7481   8.608   6.038   0.584
 2221SOL    HW1 7482   8.621   6.045   0.679
 2221SOL    HW2 7483   8.524   5.992   0.576
 2222SOL     OW 7484   0.749   3.346   1.577
 2222SOL    HW1 7485   0.705   3.396   1.509
 2222SOL    HW2 7486   0.748   3.404   1.654
 2223SOL     OW 7487  -0.070   5.415   3.666
 2223SOL    HW1 7488  -0.120   5.397   3.745
 2223SOL    HW2 7489  -0.073   5.510   3.657
 2224SOL     OW 7490   4.884   0.939   0.811
 2224SOL    HW1 7491   4.906   0.855   0.773
 2224SOL    HW2 7492   4.944   1.001   0.770
 2225SOL     OW 7493   7.886   1.132   0.361
 2225SOL    HW1 7494   7.920   1.144   0.450
 2225SOL    HW2 7495   7.807   1.079   0.373
 2226SOL     OW 7496   8.597   4.330   1.579
 2226SOL    HW1 7497   8.653   4.299   1.507
 2226SOL    HW2 7498   8.613   4.268   1.650
 2227SOL     OW 7499   4.624   6.765   6.410
 2227SOL    HW1 7500   4.554   6.808   6.360
 2227SOL    HW2 7501   4.616   6.673   6.386
 2228SOL     OW 7502  -0.576   7.530   6.582
 2228SOL    HW1 7503  -0.604   7.521   6.491
 2228SOL    HW2 7504  -0.641   7.482   6.633
 2229SOL     OW 7505   4.668   6.263   2.167
 2229SOL    HW1 7506   4.674   6.171   2.195
 2229SOL    HW2 7507   4.585   6.293   2.204
 2230SOL     OW 7508  -1.329   3.439   5.183
 2230SOL    HW1 7509  -1.387   3.502   5.226
 2230SOL    HW2 7510  -1.304   3.481   5.101
 2231SOL     OW 7511   5.988   1.731   0.208
 2231SOL    HW1 7512   6.021   1.735   0.118
 2231SOL    HW2 7513   5.966   1.639   0.222
 2232SOL     OW 7514   6.028   6.919   2.290
 2232SOL    HW1 7515   5.976   6.840   2.301
 2232SOL    HW2 7516   6.070   6.932   2.376
 2233SOL     OW 7517   5.666   7.638   1.436
 2233SOL    HW1 7518   5.596   7.587   1.477
 2233SOL    HW2 7519   5.712   7.680   1.509
 2234SOL     OW 7520  -0.174   3.690   3.019
 2234SOL    HW1 7521  -0.082   3.714   3.009
 2234SOL    HW2 7522  -0.208   3.752   3.084
 2235SOL     OW 7523   7.345  11.011   6.413
 2235SOL    HW1 7524   7.263  11.032   6.457
 2235SOL    HW2 7525   7.413  11.027   6.479
 2236SOL     OW 7526   5.250   2.686   0.883
 2236SOL    HW1 7527   5.223   2.594   0.875
 2236SOL    HW2 7528   5.306   2.701   0.807
 2237SOL     OW 7529   1.258   2.537   1.084
 2237SOL    HW1 7530   1.296   2.541   1.171
 2237SOL    HW2 7531   1.201   2.614   1.079
 2238SOL     OW 7532   8.219   8.773   4.560
 2238SOL    HW1 7533   8.130   8.794   4.531
 2238SOL    HW2 7534   8.245   8.849   4.612
 2239SOL     OW 7535   3.292  10.610   5.647
 2239SOL    HW1 7536   3.365  10.613   5.709
 2239SOL    HW2 7537   3.269  10.518   5.640
 2240SOL     OW 7538   8.183   7.069   1.797
 2240SOL    HW1 7539   8.121   7.069   1.871
 2240SOL    HW2 7540   8.162   6.989   1.748
 2241SOL     OW 7541   7.524   6.046   0.148
 2241SOL    HW1 7542   7.562   6.007   0.226
 2241SOL    HW2 7543   7.545   6.139   0.154
 2242SOL     OW 7544   0.847   5.070   2.811
 2242SOL    HW1 7545   0.906   4.996   2.828
 2242SOL    HW2 7546   0.829   5.064   2.717
 2243SOL     OW 7547   7.965   7.964   1.459
 2243SOL    HW1 7548   7.986   8.038   1.403
 2243SOL    HW2 7549   7.875   7.940   1.435
 2244SOL     OW 7550   1.112   8.368   6.452
 2244SOL    HW1 7551   1.125   8.459   6.426
 2244SOL    HW2 7552   1.144   8.317   6.377
 2245SOL     OW 7553   6.377   5.743   0.077
 2245SOL    HW1 7554   6.414   5.831   0.078
 2245SOL    HW2 7555   6.454   5.686   0.067
 2246SOL     OW 7556   2.956  10.433   4.968
 2246SOL    HW1 7557   2.909  10.443   5.051
 2246SOL    HW2 7558   3.046  10.460   4.988
 2247SOL     OW 7559   6.249   7.670   3.414
 2247SOL    HW1 7560   6.204   7.683   3.331
 2247SOL    HW2 7561   6.221   7.743   3.469
 2248SOL     OW 7562   6.302   2.608   4.334
 2248SOL    HW1 7563   6.368   2.625   4.401
 2248SOL    HW2 7564   6.254   2.690   4.326
 2249SOL     OW 7565   7.251   5.330   4.096
 2249SOL    HW1 7566   7.243   5.272   4.020
 2249SOL    HW2 7567   7.240   5.418   4.061
 2250SOL     OW 7568   5.644   3.290   4.079
 2250SOL    HW1 7569   5.676   3.356   4.141
 2250SOL    HW2 7570   5.676   3.319   3.994
 2251SOL     OW 7571   0.327   1.231   1.900
 2251SOL    HW1 7572   0.335   1.222   1.805
 2251SOL    HW2 7573   0.359   1.148   1.935
 2252SOL     OW 7574   2.254  10.281   6.405
 2252SOL    HW1 7575   2.315  10.234   6.461
 2252SOL    HW2 7576   2.233  10.219   6.334
 2253SOL     OW 7577   3.172   7.639   1.550
 2253SOL    HW1 7578   3.210   7.715   1.507
 2253SOL    HW2 7579   3.247   7.585   1.576
 2254SOL     OW 7580   4.854   9.026   5.536
 2254SOL    HW1 7581   4.786   8.989   5.592
 2254SOL    HW2 7582   4.866   8.960   5.467
 2255SOL     OW 7583   5.947   1.006   1.174
 2255SOL    HW1 7584   6.002   1.082   1.161
 2255SOL    HW2 7585   5.877   1.015   1.109
 2256SOL     OW 7586   2.455   6.474   6.226
 2256SOL    HW1 7587   2.371   6.444   6.192
 2256SOL    HW2 7588   2.498   6.395   6.258
 2257SOL     OW 7589   3.442   1.777   2.808
 2257SOL    HW1 7590   3.442   1.758   2.902
 2257SOL    HW2 7591   3.355   1.751   2.778
 2258SOL     OW 7592   5.366   6.773   2.086
 2258SOL    HW1 7593   5.323   6.689   2.072
 2258SOL    HW2 7594   5.314   6.835   2.036
 2259SOL     OW 7595   1.278   7.538   5.493
 2259SOL    HW1 7596   1.236   7.469   5.442
 2259SOL    HW2 7597   1.284   7.502   5.581
 2260SOL     OW 7598   7.037   8.265   1.923
 2260SOL    HW1 7599   6.995   8.218   1.850
 2260SOL    HW2 7600   7.061   8.350   1.886
 2261SOL     OW 7601   5.959   6.910   4.375
 2261SOL    HW1 7602   5.953   6.870   4.461
 2261SOL    HW2 7603   5.897   6.860   4.321
 2262SOL     OW 7604   5.486   9.081   5.093
 2262SOL    HW1 7605   5.490   9.066   4.999
 2262SOL    HW2 7606   5.398   9.054   5.119
 2263SOL     OW 7607   3.881   3.377   3.189
 2263SOL    HW1 7608   3.972   3.408   3.191
 2263SOL    HW2 7609   3.868   3.336   3.274
 2264SOL     OW 7610   0.700   3.326   4.514
 2264SOL    HW1 7611   0.617   3.290   4.483
 2264SOL    HW2 7612   0.761   3.252   4.511
 2265SOL     OW 7613   7.390   7.112   2.795
 2265SOL    HW1 7614   7.312   7.144   2.748
 2265SOL    HW2 7615   7.438   7.191   2.818
 2266SOL     OW 7616   8.084   4.184   1.802
 2266SOL    HW1 7617   8.030   4.262   1.816
 2266SOL    HW2 7618   8.099   4.149   1.890
 2267SOL     OW 7619   3.475   9.638   3.885
 2267SOL    HW1 7620   3.479   9.704   3.955
 2267SOL    HW2 7621   3.551   9.658   3.830
 2268SOL     OW 7622   7.470   5.696   2.565
 2268SOL    HW1 7623   7.425   5.771   2.603
 2268SOL    HW2 7624   7.447   5.700   2.472
 2269SOL     OW 7625   6.291   5.229   3.247
 2269SOL    HW1 7626   6.309   5.168   3.176
 2269SOL    HW2 7627   6.241   5.300   3.207
 2270SOL     OW 7628   0.477   6.255   4.029
 2270SOL    HW1 7629   0.471   6.317   3.957
 2270SOL    HW2 7630   0.483   6.309   4.108
 2271SOL     OW 7631   0.765   4.679   6.454
 2271SOL    HW1 7632   0.849   4.651   6.418
 2271SOL    HW2 7633   0.748   4.619   6.526
 2272SOL     OW 7634   2.110   3.983   6.173
 2272SOL    HW1 7635   2.146   3.897   6.197
 2272SOL    HW2 7636   2.174   4.045   6.208
 2273SOL     OW 7637   0.021   8.570   5.435
 2273SOL    HW1 7638   0.070   8.589   5.515
 2273SOL    HW2 7639   0.046   8.481   5.412
 2274SOL     OW 7640   8.185   9.535   4.826
 2274SOL    HW1 7641   8.134   9.583   4.892
 2274SOL    HW2 7642   8.264   9.586   4.816
 2275SOL     OW 7643   6.345   0.595   0.933
 2275SOL    HW1 7644   6.397   0.668   0.899
 2275SOL    HW2 7645   6.254   0.618   0.911
 2276SOL     OW 7646   8.351  10.603   5.689
 2276SOL    HW1 7647   8.329  10.695   5.700
 2276SOL    HW2 7648   8.292  10.571   5.621
 2277SOL     OW 7649   0.161   4.234   4.963
 2277SOL    HW1 7650   0.133   4.253   4.873
 2277SOL    HW2 7651   0.104   4.288   5.018
 2278SOL     OW 7652   4.034   2.989   0.659
 2278SOL    HW1 7653   3.970   3.027   0.720
 2278SOL    HW2 7654   4.089   3.063   0.633
 2279SOL     OW 7655   8.271   8.119   1.968
 2279SOL    HW1 7656   8.240   8.144   1.880
 2279SOL    HW2 7657   8.345   8.061   1.951
 2280SOL     OW 7658   2.434   6.828   3.512
 2280SOL    HW1 7659   2.347   6.802   3.480
 2280SOL    HW2 7660   2.458   6.758   3.573
 2281SOL     OW 7661  -1.412   5.451   5.542
 2281SOL    HW1 7662  -1.344   5.407   5.491
 2281SOL    HW2 7663  -1.453   5.511   5.480
 2282SOL     OW 7664   6.974   4.296   3.844
 2282SOL    HW1 7665   6.993   4.358   3.914
 2282SOL    HW2 7666   7.046   4.307   3.782
 2283SOL     OW 7667   7.176   7.505   5.674
 2283SOL    HW1 7668   7.147   7.445   5.605
 2283SOL    HW2 7669   7.120   7.582   5.664
 2284SOL     OW 7670   7.901   8.246   2.987
 2284SOL    HW1 7671   7.947   8.196   2.920
 2284SOL    HW2 7672   7.963   8.315   3.013
 2285SOL     OW 7673   2.612   7.033   3.539
 2285SOL    HW1 7674   2.547   6.969   3.510
 2285SOL    HW2 7675   2.598   7.109   3.483
 2286SOL     OW 7676   1.636   1.279   0.561
 2286SOL    HW1 7677   1.713   1.292   0.616
 2286SOL    HW2 7678   1.562   1.291   0.620
 2287SOL     OW 7679   8.845   4.655   0.326
 2287SOL    HW1 7680   8.797   4.737   0.331
 2287SOL    HW2 7681   8.919   4.674   0.267
 2288SOL     OW 7682   2.357   8.382   2.990
 2288SOL    HW1 7683   2.444   8.343   2.981
 2288SOL    HW2 7684   2.301   8.309   3.017
 2289SOL     OW 7685   3.128   3.224   3.262
 2289SOL    HW1 7686   3.218   3.216   3.295
 2289SOL    HW2 7687   3.093   3.302   3.305
 2290SOL     OW 7688   6.649   3.838   3.835
 2290SOL    HW1 7689   6.652   3.934   3.836
 2290SOL    HW2 7690   6.632   3.813   3.925
 2291SOL     OW 7691   7.839   4.767   1.033
 2291SOL    HW1 7692   7.848   4.680   1.072
 2291SOL    HW2 7693   7.917   4.776   0.977
 2292SOL     OW 7694   5.552   4.833   1.702
 2292SOL    HW1 7695   5.502   4.857   1.780
 2292SOL    HW2 7696   5.522   4.894   1.635
 2293SOL     OW 7697  -1.605   2.670   4.530
 2293SOL    HW1 7698  -1.557   2.744   4.491
 2293SOL    HW2 7699  -1.690   2.707   4.553
 2294SOL     OW 7700  -0.188   3.035   2.911
 2294SOL    HW1 7701  -0.274   3.014   2.947
 2294SOL    HW2 7702  -0.135   2.957   2.929
 2295SOL     OW 7703   6.941   9.293   3.987
 2295SOL    HW1 7704   6.944   9.243   4.069
 2295SOL    HW2 7705   6.932   9.226   3.919
 2296SOL     OW 7706   2.400   6.042   4.941
 2296SOL    HW1 7707   2.346   5.999   5.007
 2296SOL    HW2 7708   2.380   5.996   4.860
 2297SOL     OW 7709   2.797   4.450   4.084
 2297SOL    HW1 7710   2.889   4.454   4.112
 2297SOL    HW2 7711   2.753   4.513   4.141
 2298SOL     OW 7712   6.417   1.271   0.999
 2298SOL    HW1 7713   6.503   1.247   1.034
 2298SOL    HW2 7714   6.358   1.203   1.030
 2299SOL     OW 7715   7.625   9.054   3.268
 2299SOL    HW1 7716   7.586   9.130   3.224
 2299SOL    HW2 7717   7.556   8.988   3.266
 2300SOL     OW 7718   4.327   6.744   1.231
 2300SOL    HW1 7719   4.274   6.676   1.189
 2300SOL    HW2 7720   4.297   6.744   1.322
 2301SOL     OW 7721   3.486   8.846   4.122
 2301SOL    HW1 7722   3.427   8.777   4.093
 2301SOL    HW2 7723   3.445   8.927   4.092
 2302SOL     OW 7724   2.128  10.005   5.183
 2302SOL    HW1 7725   2.170   9.930   5.141
 2302SOL    HW2 7726   2.189  10.032   5.252
 2303SOL     OW 7727   4.580   4.255   4.618
 2303SOL    HW1 7728   4.584   4.348   4.637
 2303SOL    HW2 7729   4.552   4.250   4.526
 2304SOL     OW 7730   1.987   5.585   6.520
 2304SOL    HW1 7731   2.057   5.643   6.549
 2304SOL    HW2 7732   1.943   5.634   6.450
 2305SOL     OW 7733   7.417  10.406   5.929
 2305SOL    HW1 7734   7.479  10.478   5.936
 2305SOL    HW2 7735   7.467  10.328   5.954
 2306SOL     OW 7736   2.439   7.726   5.709
 2306SOL    HW1 7737   2.508   7.791   5.699
 2306SOL    HW2 7738   2.426   7.691   5.620
 2307SOL     OW 7739   6.222   8.993   5.214
 2307SOL    HW1 7740   6.149   9.055   5.214
 2307SOL    HW2 7741   6.253   8.992   5.123
 2308SOL     OW 7742   5.760   8.887   3.800
 2308SOL    HW1 7743   5.692   8.938   3.844
 2308SOL    HW2 7744   5.823   8.951   3.769
 2309SOL     OW 7745   2.382   8.930   3.805
 2309SOL    HW1 7746   2.460   8.948   3.858
 2309SOL    HW2 7747   2.411   8.947   3.715
 2310SOL     OW 7748   5.630   2.683   3.136
 2310SOL    HW1 7749   5.537   2.686   3.112
 2310SOL    HW2 7750   5.630   2.645   3.224
 2311SOL     OW 7751   4.188   8.383   5.906
 2311SOL    HW1 7752   4.150   8.372   5.819
 2311SOL    HW2 7753   4.282   8.394   5.890
 2312SOL     OW 7754   2.626   8.528   6.578
 2312SOL    HW1 7755   2.681   8.498   6.506
 2312SOL    HW2 7756   2.552   8.467   6.580
 2313SOL     OW 7757   1.520   9.056   6.038
 2313SOL    HW1 7758   1.527   9.115   6.113
 2313SOL    HW2 7759   1.458   8.988   6.066
 2314SOL     OW 7760   2.326   6.492   4.991
 2314SOL    HW1 7761   2.289   6.580   4.997
 2314SOL    HW2 7762   2.307   6.451   5.075
 2315SOL     OW 7763   5.601   2.340   3.570
 2315SOL    HW1 7764   5.508   2.356   3.555
 2315SOL    HW2 7765   5.636   2.315   3.485
 2316SOL     OW 7766   6.555   3.646   0.375
 2316SOL    HW1 7767   6.525   3.736   0.385
 2316SOL    HW2 7768   6.484   3.603   0.327
 2317SOL     OW 7769   3.908   6.318   4.324
 2317SOL    HW1 7770   3.902   6.414   4.322
 2317SOL    HW2 7771   4.000   6.300   4.342
 2318SOL     OW 7772   8.726   4.185   0.232
 2318SOL    HW1 7773   8.780   4.205   0.156
 2318SOL    HW2 7774   8.730   4.263   0.287
 2319SOL     OW 7775   5.412   8.135   4.360
 2319SOL    HW1 7776   5.353   8.081   4.308
 2319SOL    HW2 7777   5.381   8.123   4.450
 2320SOL     OW 7778   6.031   7.298   1.707
 2320SOL    HW1 7779   6.101   7.361   1.693
 2320SOL    HW2 7780   6.074   7.213   1.704
 2321SOL     OW 7781   1.246   5.506   6.347
 2321SOL    HW1 7782   1.262   5.598   6.366
 2321SOL    HW2 7783   1.155   5.491   6.372
 2322SOL     OW 7784   6.769   6.482   0.671
 2322SOL    HW1 7785   6.862   6.464   0.690
 2322SOL    HW2 7786   6.768   6.508   0.579
 2323SOL     OW 7787   8.196   7.816   1.459
 2323SOL    HW1 7788   8.190   7.751   1.530
 2323SOL    HW2 7789   8.109   7.854   1.454
 2324SOL     OW 7790   2.625   2.511   2.974
 2324SOL    HW1 7791   2.719   2.524   2.966
 2324SOL    HW2 7792   2.602   2.549   3.059
 2325SOL     OW 7793   2.066   6.336   2.247
 2325SOL    HW1 7794   2.125   6.383   2.188
 2325SOL    HW2 7795   2.073   6.383   2.330
 2326SOL     OW 7796   2.816   2.320   3.483
 2326SOL    HW1 7797   2.769   2.238   3.496
 2326SOL    HW2 7798   2.829   2.355   3.571
 2327SOL     OW 7799   4.153   6.664   4.906
 2327SOL    HW1 7800   4.169   6.734   4.969
 2327SOL    HW2 7801   4.127   6.589   4.959
 2328SOL     OW 7802   3.247   2.485   3.928
 2328SOL    HW1 7803   3.164   2.439   3.941
 2328SOL    HW2 7804   3.256   2.492   3.833
 2329SOL     OW 7805   5.084   4.156   4.048
 2329SOL    HW1 7806   5.127   4.071   4.037
 2329SOL    HW2 7807   5.063   4.160   4.142
 2330SOL     OW 7808   6.797   1.718   0.367
 2330SOL    HW1 7809   6.759   1.631   0.368
 2330SOL    HW2 7810   6.892   1.704   0.364
 2331SOL     OW 7811   1.517   5.384   2.201
 2331SOL    HW1 7812   1.508   5.341   2.115
 2331SOL    HW2 7813   1.448   5.346   2.254
 2332SOL     OW 7814   1.072   5.474   1.852
 2332SOL    HW1 7815   1.125   5.492   1.930
 2332SOL    HW2 7816   1.006   5.411   1.882
 2333SOL     OW 7817   3.805   3.429   1.058
 2333SOL    HW1 7818   3.745   3.465   1.124
 2333SOL    HW2 7819   3.830   3.504   1.005
 2334SOL     OW 7820   5.947   4.191   2.022
 2334SOL    HW1 7821   6.002   4.125   2.064
 2334SOL    HW2 7822   5.955   4.174   1.928
 2335SOL     OW 7823   9.081   9.297   3.139
 2335SOL    HW1 7824   9.005   9.242   3.121
 2335SOL    HW2 7825   9.052   9.386   3.118
 2336SOL     OW 7826   8.838   9.726   4.268
 2336SOL    HW1 7827   8.896   9.727   4.345
 2336SOL    HW2 7828   8.843   9.816   4.234
 2337SOL     OW 7829   7.987   5.300   2.471
 2337SOL    HW1 7830   7.955   5.210   2.469
 2337SOL    HW2 7831   8.053   5.304   2.402
 2338SOL     OW 7832   5.962   6.104   2.193
 2338SOL    HW1 7833   5.974   6.168   2.263
 2338SOL    HW2 7834   5.879   6.130   2.151
 2339SOL     OW 7835   6.548   7.336   1.618
 2339SOL    HW1 7836   6.612   7.401   1.647
 2339SOL    HW2 7837   6.594   7.252   1.624
 2340SOL     OW 7838   6.707   3.238   1.100
 2340SOL    HW1 7839   6.652   3.173   1.144
 2340SOL    HW2 7840   6.755   3.188   1.034
 2341SOL     OW 7841   7.981   0.203   0.103
 2341SOL    HW1 7842   7.966   0.176   0.012
 2341SOL    HW2 7843   8.076   0.200   0.113
 2342SOL     OW 7844   6.158   7.302   0.567
 2342SOL    HW1 7845   6.066   7.315   0.544
 2342SOL    HW2 7846   6.186   7.228   0.514
 2343SOL     OW 7847   2.852   0.729   0.038
 2343SOL    HW1 7848   2.896   0.775   0.110
 2343SOL    HW2 7849   2.847   0.794  -0.032
 2344SOL     OW 7850   7.554   8.127   5.037
 2344SOL    HW1 7851   7.489   8.077   4.987
 2344SOL    HW2 7852   7.507   8.207   5.064
 2345SOL     OW 7853  -0.212   4.702   5.355
 2345SOL    HW1 7854  -0.221   4.790   5.393
 2345SOL    HW2 7855  -0.139   4.663   5.403
 2346SOL     OW 7856   2.763   6.890   4.676
 2346SOL    HW1 7857   2.818   6.902   4.753
 2346SOL    HW2 7858   2.698   6.824   4.703
 2347SOL     OW 7859   0.869   6.960   6.221
 2347SOL    HW1 7860   0.910   6.909   6.151
 2347SOL    HW2 7861   0.814   6.897   6.267
 2348SOL     OW 7862   3.852   7.244   5.697
 2348SOL    HW1 7863   3.920   7.287   5.645
 2348SOL    HW2 7864   3.900   7.199   5.767
 2349SOL     OW 7865   1.840   7.477   5.019
 2349SOL    HW1 7866   1.789   7.411   5.066
 2349SOL    HW2 7867   1.909   7.428   4.974
 2350SOL     OW 7868   1.146   9.126   3.792
 2350SOL    HW1 7869   1.088   9.171   3.731
 2350SOL    HW2 7870   1.202   9.073   3.736
 2351SOL     OW 7871   1.465   7.540   3.661
 2351SOL    HW1 7872   1.434   7.525   3.750
 2351SOL    HW2 7873   1.535   7.605   3.670
 2352SOL     OW 7874   3.072   4.498   4.183
 2352SOL    HW1 7875   3.098   4.508   4.274
 2352SOL    HW2 7876   3.146   4.532   4.132
 2353SOL     OW 7877  -0.099   3.675   6.223
 2353SOL    HW1 7878  -0.028   3.611   6.221
 2353SOL    HW2 7879  -0.134   3.675   6.133
 2354SOL     OW 7880   5.510   4.681   6.469
 2354SOL    HW1 7881   5.455   4.603   6.465
 2354SOL    HW2 7882   5.517   4.701   6.562
 2355SOL     OW 7883   7.448   6.917   4.735
 2355SOL    HW1 7884   7.464   6.823   4.747
 2355SOL    HW2 7885   7.454   6.954   4.823
 2356SOL     OW 7886   6.092  10.654   5.355
 2356SOL    HW1 7887   6.162  10.596   5.385
 2356SOL    HW2 7888   6.037  10.667   5.432
 2357SOL     OW 7889   3.967   7.867   6.274
 2357SOL    HW1 7890   3.895   7.817   6.236
 2357SOL    HW2 7891   3.968   7.841   6.366
 2358SOL     OW 7892   3.396  10.387   4.870
 2358SOL    HW1 7893   3.383  10.299   4.906
 2358SOL    HW2 7894   3.380  10.377   4.776
 2359SOL     OW 7895   3.026   0.829   0.224
 2359SOL    HW1 7896   3.045   0.845   0.317
 2359SOL    HW2 7897   3.111   0.841   0.181
 2360SOL     OW 7898   9.010   7.165   2.061
 2360SOL    HW1 7899   9.049   7.229   2.003
 2360SOL    HW2 7900   9.054   7.083   2.041
 2361SOL     OW 7901   8.011   6.188   3.008
 2361SOL    HW1 7902   7.964   6.248   3.065
 2361SOL    HW2 7903   7.944   6.131   2.972
 2362SOL     OW 7904   4.633   1.588   0.577
 2362SOL    HW1 7905   4.568   1.587   0.506
 2362SOL    HW2 7906   4.716   1.569   0.533
 2363SOL     OW 7907   4.523   8.917   4.623
 2363SOL    HW1 7908   4.530   8.987   4.558
 2363SOL    HW2 7909   4.445   8.867   4.596
 2364SOL     OW 7910   6.117   3.551   5.312
 2364SOL    HW1 7911   6.035   3.578   5.272
 2364SOL    HW2 7912   6.175   3.533   5.237
 2365SOL     OW 7913   0.424  10.077   5.648
 2365SOL    HW1 7914   0.392  10.161   5.682
 2365SOL    HW2 7915   0.504  10.060   5.697
 2366SOL     OW 7916   5.290   8.481   5.699
 2366SOL    HW1 7917   5.329   8.505   5.616
 2366SOL    HW2 7918   5.293   8.385   5.701
 2367SOL     OW 7919   0.994   8.092   5.490
 2367SOL    HW1 7920   0.971   8.174   5.534
 2367SOL    HW2 7921   1.049   8.119   5.416
 2368SOL     OW 7922   4.826   6.953   6.472
 2368SOL    HW1 7923   4.761   6.884   6.488
 2368SOL    HW2 7924   4.897   6.908   6.425
 2369SOL     OW 7925   5.316   5.710   4.058
 2369SOL    HW1 7926   5.291   5.621   4.083
 2369SOL    HW2 7927   5.309   5.711   3.963
 2370SOL     OW 7928   5.514   5.123   5.230
 2370SOL    HW1 7929   5.560   5.201   5.263
 2370SOL    HW2 7930   5.421   5.149   5.230
 2371SOL     OW 7931  -0.664   5.844   6.139
 2371SOL    HW1 7932  -0.606   5.825   6.212
 2371SOL    HW2 7933  -0.695   5.934   6.156
 2372SOL     OW 7934   3.691   8.290   5.775
 2372SOL    HW1 7935   3.602   8.265   5.800
 2372SOL    HW2 7936   3.719   8.222   5.713
 2373SOL     OW 7937   5.375   8.565   2.411
 2373SOL    HW1 7938   5.285   8.580   2.383
 2373SOL    HW2 7939   5.378   8.471   2.432
 2374SOL     OW 7940   2.602   2.955   3.392
 2374SOL    HW1 7941   2.612   3.024   3.458
 2374SOL    HW2 7942   2.683   2.905   3.397
 2375SOL     OW 7943   5.529   9.713   6.069
 2375SOL    HW1 7944   5.531   9.776   6.141
 2375SOL    HW2 7945   5.480   9.638   6.104
 2376SOL     OW 7946   4.030   5.953   0.011
 2376SOL    HW1 7947   4.021   5.913  -0.076
 2376SOL    HW2 7948   3.971   6.028   0.009
 2377SOL     OW 7949   8.063   4.221   0.967
 2377SOL    HW1 7950   8.037   4.258   0.883
 2377SOL    HW2 7951   8.065   4.126   0.951
 2378SOL     OW 7952   3.027   7.801   0.752
 2378SOL    HW1 7953   3.056   7.718   0.789
 2378SOL    HW2 7954   2.941   7.817   0.791
 2379SOL     OW 7955   3.925  10.131   4.996
 2379SOL    HW1 7956   4.004  10.089   5.029
 2379SOL    HW2 7957   3.957  10.207   4.947
 2380SOL     OW 7958   1.160   6.061   4.392
 2380SOL    HW1 7959   1.236   6.014   4.356
 2380SOL    HW2 7960   1.097   6.064   4.320
 2381SOL     OW 7961  -1.090   4.827   6.508
 2381SOL    HW1 7962  -1.070   4.900   6.566
 2381SOL    HW2 7963  -1.006   4.781   6.497
 2382SOL     OW 7964   3.236   2.641   2.230
 2382SOL    HW1 7965   3.296   2.592   2.286
 2382SOL    HW2 7966   3.164   2.666   2.287
 2383SOL     OW 7967   4.345   9.639   4.159
 2383SOL    HW1 7968   4.332   9.711   4.221
 2383SOL    HW2 7969   4.434   9.609   4.177
 2384SOL     OW 7970   7.092   5.233   1.169
 2384SOL    HW1 7971   7.086   5.155   1.225
 2384SOL    HW2 7972   7.151   5.292   1.216
 2385SOL     OW 7973   8.665   5.492   1.954
 2385SOL    HW1 7974   8.645   5.402   1.979
 2385SOL    HW2 7975   8.610   5.508   1.877
 2386SOL     OW 7976   1.897   5.380   4.547
 2386SOL    HW1 7977   1.815   5.371   4.597
 2386SOL    HW2 7978   1.889   5.465   4.503
 2387SOL     OW 7979   3.132   7.105   5.004
 2387SOL    HW1 7980   3.180   7.181   5.037
 2387SOL    HW2 7981   3.047   7.109   5.047
 2388SOL     OW 7982   0.981   3.893   5.547
 2388SOL    HW1 7983   0.955   3.985   5.541
 2388SOL    HW2 7984   0.907   3.845   5.509
 2389SOL     OW 7985   2.121   1.414   2.066
 2389SOL    HW1 7986   2.111   1.325   2.101
 2389SOL    HW2 7987   2.106   1.405   1.972
 2390SOL     OW 7988  -0.442   6.863   6.009
 2390SOL    HW1 7989  -0.459   6.933   6.071
 2390SOL    HW2 7990  -0.450   6.782   6.060
 2391SOL     OW 7991   6.469   7.641   0.921
 2391SOL    HW1 7992   6.494   7.723   0.876
 2391SOL    HW2 7993   6.384   7.660   0.960
 2392SOL     OW 7994   5.411   6.721   5.441
 2392SOL    HW1 7995   5.438   6.636   5.406
 2392SOL    HW2 7996   5.421   6.713   5.536
 2393SOL     OW 7997   8.237   2.854   0.047
 2393SOL    HW1 7998   8.282   2.842  -0.037
 2393SOL    HW2 7999   8.285   2.924   0.091
 2394SOL     OW 8000   4.160   1.986   2.123
 2394SOL    HW1 8001   4.074   2.014   2.153
 2394SOL    HW2 8002   4.221   2.045   2.166
 2395SOL     OW 8003   6.421   9.877   4.086
 2395SOL    HW1 8004   6.422   9.846   4.177
 2395SOL    HW2 8005   6.403   9.970   4.092
 2396SOL     OW 8006   5.314   2.874   4.105
 2396SOL    HW1 8007   5.349   2.856   4.193
 2396SOL    HW2 8008   5.255   2.800   4.088
 2397SOL     OW 8009   1.793   7.465   4.571
 2397SOL    HW1 8010   1.845   7.397   4.613
 2397SOL    HW2 8011   1.794   7.443   4.478
 2398SOL     OW 8012   3.345   5.450   4.214
 2398SOL    HW1 8013   3.264   5.399   4.217
 2398SOL    HW2 8014   3.318   5.537   4.184
 2399SOL     OW 8015   7.802   4.557   0.651
 2399SOL    HW1 8016   7.716   4.553   0.693
 2399SOL    HW2 8017   7.811   4.649   0.626
 2400SOL     OW 8018   1.765   8.464   3.109
 2400SOL    HW1 8019   1.743   8.376   3.076
 2400SOL    HW2 8020   1.681   8.508   3.119
 2401SOL     OW 8021   4.520   1.932   0.012
 2401SOL    HW1 8022   4.508   1.898  -0.077
 2401SOL    HW2 8023   4.522   2.027   0.001
 2402SOL     OW 8024   1.734   9.591   3.562
 2402SOL    HW1 8025   1.803   9.600   3.496
 2402SOL    HW2 8026   1.752   9.508   3.605
 2403SOL     OW 8027   2.011   6.744   5.296
 2403SOL    HW1 8028   1.998   6.653   5.269
 2403SOL    HW2 8029   2.036   6.790   5.216
 2404SOL     OW 8030   1.509   3.602   4.084
 2404SOL    HW1 8031   1.544   3.649   4.160
 2404SOL    HW2 8032   1.580   3.603   4.020
 2405SOL     OW 8033   4.703   6.861   6.122
 2405SOL    HW1 8034   4.688   6.865   6.217
 2405SOL    HW2 8035   4.727   6.770   6.105
 2406SOL     OW 8036   1.707   1.702   1.559
 2406SOL    HW1 8037   1.656   1.771   1.516
 2406SOL    HW2 8038   1.728   1.640   1.489
 2407SOL     OW 8039   5.988   6.744   6.139
 2407SOL    HW1 8040   5.934   6.705   6.207
 2407SOL    HW2 8041   6.078   6.733   6.169
 2408SOL     OW 8042   8.901   7.554   2.785
 2408SOL    HW1 8043   8.986   7.517   2.762
 2408SOL    HW2 8044   8.848   7.543   2.705
 2409SOL     OW 8045   5.396   4.231   5.467
 2409SOL    HW1 8046   5.472   4.218   5.524
 2409SOL    HW2 8047   5.320   4.215   5.523
 2410SOL     OW 8048   0.140   2.658   3.608
 2410SOL    HW1 8049   0.219   2.708   3.585
 2410SOL    HW2 8050   0.174   2.581   3.655
 2411SOL     OW 8051   1.025   4.455   5.719
 2411SOL    HW1 8052   0.992   4.534   5.761
 2411SOL    HW2 8053   0.984   4.383   5.768
 2412SOL     OW 8054   6.054   6.706   3.871
 2412SOL    HW1 8055   6.035   6.787   3.824
 2412SOL    HW2 8056   6.092   6.648   3.805
 2413SOL     OW 8057   2.569   2.573   3.804
 2413SOL    HW1 8058   2.490   2.518   3.798
 2413SOL    HW2 8059   2.539   2.660   3.776
 2414SOL     OW 8060   4.719   4.821   4.893
 2414SOL    HW1 8061   4.792   4.841   4.835
 2414SOL    HW2 8062   4.728   4.728   4.912
 2415SOL     OW 8063   7.912   7.700   2.592
 2415SOL    HW1 8064   7.936   7.749   2.670
 2415SOL    HW2 8065   7.994   7.663   2.560
 2416SOL     OW 8066   4.655   7.153   5.904
 2416SOL    HW1 8067   4.708   7.074   5.909
 2416SOL    HW2 8068   4.654   7.176   5.811
 2417SOL     OW 8069   4.613   4.468   1.095
 2417SOL    HW1 8070   4.698   4.437   1.062
 2417SOL    HW2 8071   4.626   4.562   1.108
 2418SOL     OW 8072   4.946   7.291   0.384
 2418SOL    HW1 8073   4.912   7.249   0.305
 2418SOL    HW2 8074   4.952   7.383   0.361
 2419SOL     OW 8075   4.481   2.113   0.737
 2419SOL    HW1 8076   4.454   2.024   0.716
 2419SOL    HW2 8077   4.415   2.146   0.797
 2420SOL     OW 8078   3.050   2.622   1.512
 2420SOL    HW1 8079   3.138   2.635   1.479
 2420SOL    HW2 8080   3.025   2.536   1.480
 2421SOL     OW 8081   0.571   2.286   1.239
 2421SOL    HW1 8082   0.596   2.199   1.209
 2421SOL    HW2 8083   0.633   2.306   1.310
 2422SOL     OW 8084   8.292   9.279   3.393
 2422SOL    HW1 8085   8.222   9.244   3.337
 2422SOL    HW2 8086   8.367   9.223   3.375
 2423SOL     OW 8087   0.396   5.826   5.086
 2423SOL    HW1 8088   0.435   5.754   5.037
 2423SOL    HW2 8089   0.439   5.904   5.051
 2424SOL     OW 8090   3.934   1.720   2.272
 2424SOL    HW1 8091   3.880   1.708   2.194
 2424SOL    HW2 8092   4.024   1.709   2.240
 2425SOL     OW 8093   2.648   8.281   5.138
 2425SOL    HW1 8094   2.710   8.256   5.206
 2425SOL    HW2 8095   2.694   8.346   5.086
 2426SOL     OW 8096   3.467   9.882   5.624
 2426SOL    HW1 8097   3.504   9.934   5.553
 2426SOL    HW2 8098   3.489   9.791   5.602
 2427SOL     OW 8099   3.917   5.533   5.784
 2427SOL    HW1 8100   3.990   5.589   5.812
 2427SOL    HW2 8101   3.945   5.444   5.806
 2428SOL     OW 8102   7.127   1.408   1.047
 2428SOL    HW1 8103   7.202   1.467   1.035
 2428SOL    HW2 8104   7.056   1.449   0.998
 2429SOL     OW 8105   3.146   3.257   1.146
 2429SOL    HW1 8106   3.182   3.196   1.081
 2429SOL    HW2 8107   3.059   3.222   1.166
 2430SOL     OW 8108   8.790   6.537   2.651
 2430SOL    HW1 8109   8.727   6.516   2.583
 2430SOL    HW2 8110   8.760   6.621   2.687
 2431SOL     OW 8111   8.039   4.990   1.589
 2431SOL    HW1 8112   8.081   4.999   1.674
 2431SOL    HW2 8113   8.068   4.905   1.557
 2432SOL     OW 8114   6.926   1.862   0.032
 2432SOL    HW1 8115   6.866   1.909   0.089
 2432SOL    HW2 8116   6.870   1.811  -0.026
 2433SOL     OW 8117   3.036   3.405   2.058
 2433SOL    HW1 8118   2.993   3.481   2.098
 2433SOL    HW2 8119   3.062   3.351   2.133
 2434SOL     OW 8120  -1.011   4.768   5.521
 2434SOL    HW1 8121  -1.033   4.693   5.577
 2434SOL    HW2 8122  -0.947   4.817   5.572
 2435SOL     OW 8123   7.581   8.803   5.480
 2435SOL    HW1 8124   7.603   8.726   5.427
 2435SOL    HW2 8125   7.500   8.780   5.524
 2436SOL     OW 8126   4.015   6.677   6.276
 2436SOL    HW1 8127   3.956   6.738   6.321
 2436SOL    HW2 8128   4.068   6.639   6.346
 2437SOL     OW 8129   4.441   4.807   0.085
 2437SOL    HW1 8130   4.407   4.802  -0.005
 2437SOL    HW2 8131   4.363   4.808   0.140
 2438SOL     OW 8132   2.223   8.673   3.458
 2438SOL    HW1 8133   2.158   8.743   3.444
 2438SOL    HW2 8134   2.244   8.643   3.370
 2439SOL     OW 8135  -0.558   5.496   5.750
 2439SOL    HW1 8136  -0.619   5.518   5.821
 2439SOL    HW2 8137  -0.552   5.401   5.752
 2440SOL     OW 8138   5.101   5.025   1.344
 2440SOL    HW1 8139   5.076   5.026   1.436
 2440SOL    HW2 8140   5.128   4.935   1.327
 2441SOL     OW 8141   1.780   7.828   4.925
 2441SOL    HW1 8142   1.844   7.791   4.985
 2441SOL    HW2 8143   1.810   7.802   4.838
 2442SOL     OW 8144   6.400   6.177   4.362
 2442SOL    HW1 8145   6.347   6.163   4.440
 2442SOL    HW2 8146   6.383   6.268   4.337
 2443SOL     OW 8147   7.465   2.138   0.684
 2443SOL    HW1 8148   7.510   2.069   0.733
 2443SOL    HW2 8149   7.524   2.158   0.611
 2444SOL     OW 8150  -0.044   4.272   6.571
 2444SOL    HW1 8151  -0.022   4.188   6.613
 2444SOL    HW2 8152  -0.138   4.265   6.553
 2445SOL     OW 8153   1.050   4.214   6.643
 2445SOL    HW1 8154   1.012   4.293   6.681
 2445SOL    HW2 8155   0.999   4.199   6.563
 2446SOL     OW 8156   6.533  11.033   6.356
 2446SOL    HW1 8157   6.444  11.019   6.323
 2446SOL    HW2 8158   6.527  11.014   6.449
 2447SOL     OW 8159   8.508   6.699   3.065
 2447SOL    HW1 8160   8.477   6.643   3.136
 2447SOL    HW2 8161   8.599   6.671   3.051
 2448SOL     OW 8162  -0.166   7.904   6.241
 2448SOL    HW1 8163  -0.226   7.966   6.283
 2448SOL    HW2 8164  -0.186   7.911   6.147
 2449SOL     OW 8165   3.601   0.842   1.226
 2449SOL    HW1 8166   3.576   0.786   1.300
 2449SOL    HW2 8167   3.519   0.860   1.181
 2450SOL     OW 8168   4.145   2.419   4.044
 2450SOL    HW1 8169   4.117   2.507   4.070
 2450SOL    HW2 8170   4.239   2.427   4.030
 2451SOL     OW 8171  -0.108   3.311   2.304
 2451SOL    HW1 8172  -0.042   3.378   2.289
 2451SOL    HW2 8173  -0.109   3.299   2.399
 2452SOL     OW 8174   5.526   6.085   1.540
 2452SOL    HW1 8175   5.470   6.140   1.484
 2452SOL    HW2 8176   5.478   6.002   1.547
 2453SOL     OW 8177   6.115   3.977   2.050
 2453SOL    HW1 8178   6.122   3.929   2.132
 2453SOL    HW2 8179   6.114   3.909   1.982
 2454SOL     OW 8180   4.555  10.217   4.887
 2454SOL    HW1 8181   4.566  10.124   4.907
 2454SOL    HW2 8182   4.542  10.259   4.972
 2455SOL     OW 8183   1.038  10.771   5.428
 2455SOL    HW1 8184   1.053  10.710   5.356
 2455SOL    HW2 8185   0.997  10.718   5.496
 2456SOL     OW 8186   9.179   5.805   0.140
 2456SOL    HW1 8187   9.089   5.787   0.113
 2456SOL    HW2 8188   9.224   5.833   0.061
 2457SOL     OW 8189   1.341   0.848   1.108
 2457SOL    HW1 8190   1.387   0.771   1.073
 2457SOL    HW2 8191   1.265   0.858   1.050
 2458SOL     OW 8192   0.093   3.508   5.895
 2458SOL    HW1 8193   0.105   3.426   5.847
 2458SOL    HW2 8194   0.125   3.576   5.835
 2459SOL     OW 8195   5.338   6.675   6.346
 2459SOL    HW1 8196   5.422   6.672   6.391
 2459SOL    HW2 8197   5.273   6.677   6.415
 2460SOL     OW 8198   5.895   6.862   3.181
 2460SOL    HW1 8199   5.884   6.767   3.186
 2460SOL    HW2 8200   5.903   6.881   3.088
 2461SOL     OW 8201   0.922   9.979   5.432
 2461SOL    HW1 8202   0.981  10.054   5.438
 2461SOL    HW2 8203   0.967   9.909   5.481
 2462SOL     OW 8204   7.202   6.149   0.118
 2462SOL    HW1 8205   7.188   6.095   0.196
 2462SOL    HW2 8206   7.202   6.086   0.045
 2463SOL     OW 8207   3.959   3.963   6.529
 2463SOL    HW1 8208   4.015   4.026   6.573
 2463SOL    HW2 8209   4.009   3.881   6.531
 2464SOL     OW 8210   1.268   7.475   3.490
 2464SOL    HW1 8211   1.327   7.498   3.562
 2464SOL    HW2 8212   1.301   7.391   3.458
 2465SOL     OW 8213   0.432   6.066   5.795
 2465SOL    HW1 8214   0.461   6.134   5.734
 2465SOL    HW2 8215   0.500   6.063   5.862
 2466SOL     OW 8216   3.616   3.958   0.028
 2466SOL    HW1 8217   3.577   4.041   0.001
 2466SOL    HW2 8218   3.703   3.982   0.062
 2467SOL     OW 8219   7.304   3.640   2.683
 2467SOL    HW1 8220   7.351   3.690   2.750
 2467SOL    HW2 8221   7.291   3.553   2.722
 2468SOL     OW 8222   1.030   7.269   3.884
 2468SOL    HW1 8223   1.049   7.337   3.948
 2468SOL    HW2 8224   1.117   7.239   3.855
 2469SOL     OW 8225   6.715   0.852   1.056
 2469SOL    HW1 8226   6.740   0.764   1.028
 2469SOL    HW2 8227   6.797   0.897   1.073
 2470SOL     OW 8228   5.351   5.584   5.383
 2470SOL    HW1 8229   5.415   5.548   5.445
 2470SOL    HW2 8230   5.375   5.676   5.373
 2471SOL     OW 8231   5.316   9.319   6.284
 2471SOL    HW1 8232   5.336   9.228   6.307
 2471SOL    HW2 8233   5.234   9.338   6.330
 2472SOL     OW 8234   1.450   1.311   0.743
 2472SOL    HW1 8235   1.429   1.233   0.795
 2472SOL    HW2 8236   1.369   1.331   0.696
 2473SOL     OW 8237   6.321   5.541   0.526
 2473SOL    HW1 8238   6.345   5.498   0.608
 2473SOL    HW2 8239   6.356   5.484   0.458
 2474SOL     OW 8240   3.478   8.282   5.562
 2474SOL    HW1 8241   3.517   8.363   5.531
 2474SOL    HW2 8242   3.551   8.220   5.564
 2475SOL     OW 8243   4.313   4.931   4.052
 2475SOL    HW1 8244   4.284   5.007   4.103
 2475SOL    HW2 8245   4.312   4.858   4.114
 2476SOL     OW 8246   5.074   3.861   0.993
 2476SOL    HW1 8247   5.142   3.805   0.955
 2476SOL    HW2 8248   5.014   3.800   1.034
 2477SOL     OW 8249  -0.093   5.172   3.544
 2477SOL    HW1 8250  -0.088   5.261   3.580
 2477SOL    HW2 8251  -0.003   5.141   3.544
 2478SOL     OW 8252   4.948   5.532   5.920
 2478SOL    HW1 8253   5.002   5.590   5.974
 2478SOL    HW2 8254   4.906   5.473   5.982
 2479SOL     OW 8255  -0.223   4.374   4.086
 2479SOL    HW1 8256  -0.180   4.440   4.141
 2479SOL    HW2 8257  -0.160   4.302   4.081
 2480SOL     OW 8258   4.961   0.668   0.055
 2480SOL    HW1 8259   4.899   0.718   0.002
 2480SOL    HW2 8260   4.925   0.671   0.144
 2481SOL     OW 8261   2.998   8.228   2.531
 2481SOL    HW1 8262   3.009   8.255   2.622
 2481SOL    HW2 8263   2.967   8.137   2.537
 2482SOL     OW 8264   2.353   4.956   6.601
 2482SOL    HW1 8265   2.364   4.862   6.585
 2482SOL    HW2 8266   2.259   4.970   6.599
 2483SOL     OW 8267  -0.762   3.338   3.964
 2483SOL    HW1 8268  -0.737   3.402   4.031
 2483SOL    HW2 8269  -0.838   3.377   3.922
 2484SOL     OW 8270   3.112   7.539   3.539
 2484SOL    HW1 8271   3.176   7.610   3.532
 2484SOL    HW2 8272   3.038   7.569   3.486
 2485SOL     OW 8273   7.993   4.359   0.741
 2485SOL    HW1 8274   8.001   4.313   0.657
 2485SOL    HW2 8275   7.952   4.443   0.718
 2486SOL     OW 8276  -0.557   7.128   5.623
 2486SOL    HW1 8277  -0.640   7.137   5.668
 2486SOL    HW2 8278  -0.500   7.084   5.685
 2487SOL     OW 8279   7.114   9.621   6.215
 2487SOL    HW1 8280   7.032   9.574   6.205
 2487SOL    HW2 8281   7.088   9.713   6.228
 2488SOL     OW 8282   4.049   8.873   4.410
 2488SOL    HW1 8283   3.996   8.953   4.407
 2488SOL    HW2 8284   4.017   8.826   4.487
 2489SOL     OW 8285   1.233   6.379   2.286
 2489SOL    HW1 8286   1.192   6.414   2.365
 2489SOL    HW2 8287   1.252   6.455   2.232
 2490SOL     OW 8288   6.185   7.957   3.136
 2490SOL    HW1 8289   6.194   8.004   3.053
 2490SOL    HW2 8290   6.189   7.864   3.113
 2491SOL     OW 8291   7.190   1.847   0.837
 2491SOL    HW1 8292   7.247   1.825   0.764
 2491SOL    HW2 8293   7.212   1.938   0.859
 2492SOL     OW 8294   3.941   1.231   0.074
 2492SOL    HW1 8295   3.887   1.162   0.113
 2492SOL    HW2 8296   4.017   1.185   0.039
 2493SOL     OW 8297   5.198   4.381   3.138
 2493SOL    HW1 8298   5.259   4.362   3.066
 2493SOL    HW2 8299   5.118   4.335   3.114
 2494SOL     OW 8300  -1.262   4.850   5.824
 2494SOL    HW1 8301  -1.320   4.875   5.895
 2494SOL    HW2 8302  -1.174   4.857   5.861
 2495SOL     OW 8303   5.355   2.928   1.029
 2495SOL    HW1 8304   5.450   2.917   1.025
 2495SOL    HW2 8305   5.320   2.842   1.004
 2496SOL     OW 8306   4.845   7.258   6.087
 2496SOL    HW1 8307   4.804   7.229   6.168
 2496SOL    HW2 8308   4.774   7.264   6.023
 2497SOL     OW 8309  -0.521   2.164   2.611
 2497SOL    HW1 8310  -0.502   2.079   2.573
 2497SOL    HW2 8311  -0.602   2.150   2.660
 2498SOL     OW 8312   2.720  10.709   5.388
 2498SOL    HW1 8313   2.785  10.662   5.441
 2498SOL    HW2 8314   2.663  10.640   5.354
 2499SOL     OW 8315   6.404   3.613   3.675
 2499SOL    HW1 8316   6.319   3.623   3.632
 2499SOL    HW2 8317   6.466   3.609   3.602
 2500SOL     OW 8318   6.556   5.360   2.066
 2500SOL    HW1 8319   6.637   5.350   2.016
 2500SOL    HW2 8320   6.514   5.274   2.062
 2501SOL     OW 8321   3.985   2.999   5.175
 2501SOL    HW1 8322   3.943   3.013   5.260
 2501SOL    HW2 8323   4.023   2.911   5.180
 2502SOL     OW 8324   7.129   2.155   1.157
 2502SOL    HW1 8325   7.154   2.233   1.206
 2502SOL    HW2 8326   7.096   2.094   1.223
 2503SOL     OW 8327   2.727   9.714   3.845
 2503SOL    HW1 8328   2.760   9.712   3.755
 2503SOL    HW2 8329   2.795   9.761   3.894
 2504SOL     OW 8330   5.349   6.447   0.965
 2504SOL    HW1 8331   5.439   6.473   0.947
 2504SOL    HW2 8332   5.297   6.496   0.901
 2505SOL     OW 8333   6.058   6.920   2.599
 2505SOL    HW1 8334   6.007   6.846   2.634
 2505SOL    HW2 8335   6.146   6.907   2.635
 2506SOL     OW 8336   9.678   7.673   1.909
 2506SOL    HW1 8337   9.668   7.764   1.881
 2506SOL    HW2 8338   9.765   7.648   1.878
 2507SOL     OW 8339  -0.337   1.490   1.415
 2507SOL    HW1 8340  -0.342   1.415   1.356
 2507SOL    HW2 8341  -0.294   1.558   1.365
 2508SOL     OW 8342   8.216   8.386   3.290
 2508SOL    HW1 8343   8.127   8.353   3.277
 2508SOL    HW2 8344   8.267   8.309   3.316
 2509SOL     OW 8345   7.169   6.864   2.288
 2509SOL    HW1 8346   7.133   6.943   2.329
 2509SOL    HW2 8347   7.091   6.814   2.262
 2510SOL     OW 8348   6.517   2.342   3.092
 2510SOL    HW1 8349   6.462   2.292   3.151
 2510SOL    HW2 8350   6.465   2.419   3.070
 2511SOL     OW 8351  -0.341   3.992   6.264
 2511SOL    HW1 8352  -0.303   3.954   6.185
 2511SOL    HW2 8353  -0.436   3.985   6.249
 2512SOL     OW 8354   7.357   8.759   4.762
 2512SOL    HW1 8355   7.376   8.705   4.838
 2512SOL    HW2 8356   7.327   8.843   4.798
 2513SOL     OW 8357   9.098   7.774   0.912
 2513SOL    HW1 8358   9.103   7.679   0.896
 2513SOL    HW2 8359   9.016   7.785   0.959
 2514SOL     OW 8360   2.227   5.932   5.128
 2514SOL    HW1 8361   2.168   5.859   5.109
 2514SOL    HW2 8362   2.170   6.007   5.142
 2515SOL     OW 8363   4.010   2.648   3.793
 2515SOL    HW1 8364   3.990   2.634   3.886
 2515SOL    HW2 8365   4.105   2.664   3.791
 2516SOL     OW 8366   3.181  10.573   5.049
 2516SOL    HW1 8367   3.256  10.533   5.093
 2516SOL    HW2 8368   3.220  10.636   4.989
 2517SOL     OW 8369   3.259   7.752   5.428
 2517SOL    HW1 8370   3.216   7.772   5.345
 2517SOL    HW2 8371   3.203   7.687   5.470
 2518SOL     OW 8372   8.321   7.021   3.188
 2518SOL    HW1 8373   8.404   6.976   3.194
 2518SOL    HW2 8374   8.276   6.980   3.114
 2519SOL     OW 8375   1.159   6.644   2.151
 2519SOL    HW1 8376   1.088   6.641   2.088
 2519SOL    HW2 8377   1.132   6.710   2.215
 2520SOL     OW 8378  -0.309   4.141   4.275
 2520SOL    HW1 8379  -0.266   4.214   4.320
 2520SOL    HW2 8380  -0.402   4.155   4.291
 2521SOL     OW 8381   3.942   8.539   4.195
 2521SOL    HW1 8382   3.849   8.562   4.196
 2521SOL    HW2 8383   3.947   8.460   4.249
 2522SOL     OW 8384   2.027   1.738   0.175
 2522SOL    HW1 8385   1.939   1.708   0.197
 2522SOL    HW2 8386   2.032   1.827   0.209
 2523SOL     OW 8387   1.827   6.097   5.506
 2523SOL    HW1 8388   1.781   6.178   5.485
 2523SOL    HW2 8389   1.894   6.123   5.568
 2524SOL     OW 8390   7.383   5.452   1.960
 2524SOL    HW1 8391   7.361   5.497   2.041
 2524SOL    HW2 8392   7.474   5.424   1.971
 2525SOL     OW 8393   1.996   3.064   1.936
 2525SOL    HW1 8394   2.066   3.120   1.970
 2525SOL    HW2 8395   2.009   2.980   1.980
 2526SOL     OW 8396   6.283   5.456   0.833
 2526SOL    HW1 8397   6.259   5.429   0.921
 2526SOL    HW2 8398   6.315   5.376   0.791
 2527SOL     OW 8399   5.835   2.474   2.144
 2527SOL    HW1 8400   5.910   2.417   2.127
 2527SOL    HW2 8401   5.787   2.430   2.215
 2528SOL     OW 8402   5.286   4.004   2.316
 2528SOL    HW1 8403   5.222   3.976   2.251
 2528SOL    HW2 8404   5.279   3.939   2.386
 2529SOL     OW 8405   3.484   1.165   0.038
 2529SOL    HW1 8406   3.463   1.219   0.115
 2529SOL    HW2 8407   3.498   1.077   0.074
 2530SOL     OW 8408   3.364   6.279   4.079
 2530SOL    HW1 8409   3.306   6.203   4.070
 2530SOL    HW2 8410   3.448   6.242   4.107
 2531SOL     OW 8411   0.880  10.698   6.375
 2531SOL    HW1 8412   0.938  10.773   6.387
 2531SOL    HW2 8413   0.875  10.687   6.280
 2532SOL     OW 8414   7.333   4.770   3.551
 2532SOL    HW1 8415   7.331   4.770   3.455
 2532SOL    HW2 8416   7.396   4.701   3.573
 2533SOL     OW 8417  -0.755   6.047   5.848
 2533SOL    HW1 8418  -0.692   6.035   5.919
 2533SOL    HW2 8419  -0.759   5.963   5.804
 2534SOL     OW 8420   5.156   3.826   4.797
 2534SOL    HW1 8421   5.222   3.842   4.730
 2534SOL    HW2 8422   5.128   3.736   4.783
 2535SOL     OW 8423  -0.168   4.966   5.372
 2535SOL    HW1 8424  -0.183   4.975   5.278
 2535SOL    HW2 8425  -0.135   5.051   5.399
 2536SOL     OW 8426   2.573  10.147   5.344
 2536SOL    HW1 8427   2.519  10.206   5.397
 2536SOL    HW2 8428   2.632  10.105   5.406
 2537SOL     OW 8429   0.754   7.881   3.679
 2537SOL    HW1 8430   0.829   7.889   3.620
 2537SOL    HW2 8431   0.757   7.962   3.732
 2538SOL     OW 8432   1.857   7.070   3.690
 2538SOL    HW1 8433   1.889   7.025   3.611
 2538SOL    HW2 8434   1.847   7.161   3.663
 2539SOL     OW 8435  -0.426   4.287   3.719
 2539SOL    HW1 8436  -0.334   4.313   3.711
 2539SOL    HW2 8437  -0.454   4.270   3.629
 2540SOL     OW 8438   2.172   6.802   4.145
 2540SOL    HW1 8439   2.156   6.895   4.164
 2540SOL    HW2 8440   2.185   6.762   4.231
 2541SOL     OW 8441   8.007   1.123   0.632
 2541SOL    HW1 8442   8.097   1.102   0.607
 2541SOL    HW2 8443   8.010   1.214   0.659
 2542SOL     OW 8444   7.231   3.301   0.053
 2542SOL    HW1 8445   7.309   3.278   0.103
 2542SOL    HW2 8446   7.160   3.254   0.098
 2543SOL     OW 8447   2.207   7.042   3.895
 2543SOL    HW1 8448   2.281   7.041   3.833
 2543SOL    HW2 8449   2.233   7.105   3.962
 2544SOL     OW 8450   6.385   2.664   4.042
 2544SOL    HW1 8451   6.474   2.692   4.066
 2544SOL    HW2 8452   6.345   2.637   4.124
 2545SOL     OW 8453   5.703   0.938   1.382
 2545SOL    HW1 8454   5.773   0.997   1.356
 2545SOL    HW2 8455   5.740   0.850   1.374
 2546SOL     OW 8456   3.238   3.183   2.525
 2546SOL    HW1 8457   3.240   3.279   2.522
 2546SOL    HW2 8458   3.181   3.162   2.599
 2547SOL     OW 8459  -1.468   6.721   6.450
 2547SOL    HW1 8460  -1.560   6.747   6.441
 2547SOL    HW2 8461  -1.468   6.626   6.440
 2548SOL     OW 8462   4.824   5.381   1.429
 2548SOL    HW1 8463   4.759   5.316   1.456
 2548SOL    HW2 8464   4.895   5.372   1.492
 2549SOL     OW 8465   5.367   2.420   3.467
 2549SOL    HW1 8466   5.319   2.498   3.495
 2549SOL    HW2 8467   5.414   2.448   3.388
 2550SOL     OW 8468   0.399   3.653   1.742
 2550SOL    HW1 8469   0.472   3.688   1.690
 2550SOL    HW2 8470   0.326   3.712   1.722
 2551SOL     OW 8471  -0.127   1.030   1.226
 2551SOL    HW1 8472  -0.092   0.952   1.184
 2551SOL    HW2 8473  -0.052   1.068   1.273
 2552SOL     OW 8474   1.774   0.616   0.073
 2552SOL    HW1 8475   1.864   0.584   0.081
 2552SOL    HW2 8476   1.776   0.704   0.109
 2553SOL     OW 8477   8.170   9.919   5.193
 2553SOL    HW1 8478   8.126   9.940   5.275
 2553SOL    HW2 8479   8.220   9.840   5.212
 2554SOL     OW 8480   4.266   1.316   1.296
 2554SOL    HW1 8481   4.187   1.277   1.258
 2554SOL    HW2 8482   4.328   1.244   1.301
 2555SOL     OW 8483   1.550   1.982   0.423
 2555SOL    HW1 8484   1.563   2.076   0.407
 2555SOL    HW2 8485   1.583   1.968   0.512
 2556SOL     OW 8486   1.618   6.436   2.776
 2556SOL    HW1 8487   1.679   6.467   2.844
 2556SOL    HW2 8488   1.669   6.443   2.694
 2557SOL     OW 8489   2.235   9.084   4.701
 2557SOL    HW1 8490   2.303   9.070   4.635
 2557SOL    HW2 8491   2.186   9.160   4.670
 2558SOL     OW 8492   3.536   5.364   4.998
 2558SOL    HW1 8493   3.517   5.296   4.933
 2558SOL    HW2 8494   3.580   5.316   5.069
 2559SOL     OW 8495   8.738   7.181   3.048
 2559SOL    HW1 8496   8.793   7.147   3.119
 2559SOL    HW2 8497   8.780   7.264   3.024
 2560SOL     OW 8498   6.069   7.453   5.098
 2560SOL    HW1 8499   6.056   7.393   5.024
 2560SOL    HW2 8500   6.161   7.442   5.121
 2561SOL     OW 8501   3.683   2.942   1.168
 2561SOL    HW1 8502   3.667   2.858   1.126
 2561SOL    HW2 8503   3.759   2.927   1.225
 2562SOL     OW 8504   3.198   5.398   4.979
 2562SOL    HW1 8505   3.187   5.412   4.885
 2562SOL    HW2 8506   3.232   5.308   4.986
 2563SOL     OW 8507   6.666   1.280   2.166
 2563SOL    HW1 8508   6.745   1.314   2.208
 2563SOL    HW2 8509   6.596   1.299   2.228
 2564SOL     OW 8510   7.298   2.522   2.414
 2564SOL    HW1 8511   7.355   2.492   2.343
 2564SOL    HW2 8512   7.237   2.449   2.428
 2565SOL     OW 8513   3.823   8.487   4.536
 2565SOL    HW1 8514   3.800   8.562   4.590
 2565SOL    HW2 8515   3.918   8.495   4.524
 2566SOL     OW 8516   6.362   7.675   0.353
 2566SOL    HW1 8517   6.290   7.613   0.369
 2566SOL    HW2 8518   6.320   7.761   0.350
 2567SOL     OW 8519   0.268   4.601   3.455
 2567SOL    HW1 8520   0.334   4.575   3.390
 2567SOL    HW2 8521   0.317   4.651   3.521
 2568SOL     OW 8522   1.432   7.234   5.615
 2568SOL    HW1 8523   1.373   7.300   5.653
 2568SOL    HW2 8524   1.403   7.151   5.652
 2569SOL     OW 8525   4.374   7.860   5.492
 2569SOL    HW1 8526   4.320   7.908   5.430
 2569SOL    HW2 8527   4.464   7.871   5.459
 2570SOL     OW 8528   5.971   5.154   6.019
 2570SOL    HW1 8529   5.965   5.088   6.089
 2570SOL    HW2 8530   5.955   5.104   5.939
 2571SOL     OW 8531   7.533   9.903   3.990
 2571SOL    HW1 8532   7.457   9.961   3.999
 2571SOL    HW2 8533   7.571   9.927   3.906
 2572SOL     OW 8534   0.526   6.068   5.008
 2572SOL    HW1 8535   0.578   6.083   4.929
 2572SOL    HW2 8536   0.535   6.149   5.058
 2573SOL     OW 8537   6.083   1.915   0.882
 2573SOL    HW1 8538   6.090   1.851   0.953
 2573SOL    HW2 8539   6.038   1.867   0.812
 2574SOL     OW 8540   8.920   7.577   0.174
 2574SOL    HW1 8541   8.968   7.626   0.107
 2574SOL    HW2 8542   8.851   7.637   0.203
 2575SOL     OW 8543   0.816   3.573   4.549
 2575SOL    HW1 8544   0.764   3.498   4.519
 2575SOL    HW2 8545   0.792   3.644   4.489
 2576SOL     OW 8546   1.727   1.846   2.394
 2576SOL    HW1 8547   1.767   1.873   2.476
 2576SOL    HW2 8548   1.799   1.812   2.342
 2577SOL     OW 8549   4.122   3.146   0.218
 2577SOL    HW1 8550   4.030   3.127   0.201
 2577SOL    HW2 8551   4.168   3.114   0.140
 2578SOL     OW 8552   2.765   5.481   6.573
 2578SOL    HW1 8553   2.848   5.513   6.608
 2578SOL    HW2 8554   2.755   5.393   6.610
 2579SOL     OW 8555   7.241  10.148   5.054
 2579SOL    HW1 8556   7.262  10.160   4.962
 2579SOL    HW2 8557   7.316  10.184   5.101
 2580SOL     OW 8558   4.373   4.185   1.840
 2580SOL    HW1 8559   4.334   4.263   1.879
 2580SOL    HW2 8560   4.356   4.194   1.746
 2581SOL     OW 8561   6.602   7.219   1.279
 2581SOL    HW1 8562   6.590   7.302   1.233
 2581SOL    HW2 8563   6.525   7.167   1.255
 2582SOL     OW 8564   4.845   3.852   1.303
 2582SOL    HW1 8565   4.933   3.876   1.334
 2582SOL    HW2 8566   4.790   3.860   1.381
 2583SOL     OW 8567   2.942   4.674   0.245
 2583SOL    HW1 8568   2.950   4.594   0.297
 2583SOL    HW2 8569   2.872   4.655   0.182
 2584SOL     OW 8570   1.782   9.735   4.793
 2584SOL    HW1 8571   1.694   9.711   4.767
 2584SOL    HW2 8572   1.787   9.830   4.779
 2585SOL     OW 8573   4.710   7.107   1.071
 2585SOL    HW1 8574   4.637   7.053   1.041
 2585SOL    HW2 8575   4.767   7.114   0.995
 2586SOL     OW 8576   6.351   2.235   3.789
 2586SOL    HW1 8577   6.436   2.193   3.794
 2586SOL    HW2 8578   6.296   2.174   3.739
 2587SOL     OW 8579   4.246   5.527   4.891
 2587SOL    HW1 8580   4.319   5.501   4.836
 2587SOL    HW2 8581   4.179   5.459   4.877
 2588SOL     OW 8582   7.554   5.821   0.562
 2588SOL    HW1 8583   7.604   5.800   0.483
 2588SOL    HW2 8584   7.566   5.915   0.573
 2589SOL     OW 8585   6.919  10.114   4.796
 2589SOL    HW1 8586   6.930  10.187   4.856
 2589SOL    HW2 8587   6.830  10.083   4.811
 2590SOL     OW 8588   4.920   6.499   0.844
 2590SOL    HW1 8589   4.945   6.568   0.905
 2590SOL    HW2 8590   4.891   6.427   0.900
 2591SOL     OW 8591   0.916   7.367   3.108
 2591SOL    HW1 8592   0.988   7.414   3.149
 2591SOL    HW2 8593   0.952   7.335   3.025
 2592SOL     OW 8594  -0.856   4.685   6.311
 2592SOL    HW1 8595  -0.905   4.736   6.247
 2592SOL    HW2 8596  -0.813   4.751   6.366
 2593SOL     OW 8597  -0.099   7.480   5.299
 2593SOL    HW1 8598  -0.131   7.525   5.378
 2593SOL    HW2 8599  -0.125   7.538   5.227
 2594SOL     OW 8600  -0.150   2.627   3.628
 2594SOL    HW1 8601  -0.055   2.619   3.627
 2594SOL    HW2 8602  -0.167   2.714   3.665
 2595SOL     OW 8603   4.066   2.273   3.255
 2595SOL    HW1 8604   4.054   2.281   3.160
 2595SOL    HW2 8605   4.148   2.318   3.272
 2596SOL     OW 8606   6.033   5.036   0.892
 2596SOL    HW1 8607   5.996   5.093   0.824
 2596SOL    HW2 8608   5.993   5.066   0.973
 2597SOL     OW 8609   3.034   6.336   5.901
 2597SOL    HW1 8610   3.098   6.392   5.858
 2597SOL    HW2 8611   2.971   6.398   5.939
 2598SOL     OW 8612   4.109   3.750   4.705
 2598SOL    HW1 8613   4.081   3.811   4.773
 2598SOL    HW2 8614   4.185   3.793   4.665
 2599SOL     OW 8615   2.480   2.138   0.473
 2599SOL    HW1 8616   2.435   2.075   0.418
 2599SOL    HW2 8617   2.572   2.110   0.472
 2600SOL     OW 8618   4.119   8.711   2.394
 2600SOL    HW1 8619   4.077   8.792   2.425
 2600SOL    HW2 8620   4.052   8.669   2.341
 2601SOL     OW 8621   3.461   5.496   4.669
 2601SOL    HW1 8622   3.525   5.562   4.698
 2601SOL    HW2 8623   3.468   5.426   4.734
 2602SOL     OW 8624   5.306   9.832   4.963
 2602SOL    HW1 8625   5.229   9.826   4.906
 2602SOL    HW2 8626   5.370   9.881   4.912
 2603SOL     OW 8627   0.897   4.230   4.360
 2603SOL    HW1 8628   0.978   4.275   4.383
 2603SOL    HW2 8629   0.926   4.151   4.313
 2604SOL     OW 8630   3.446   3.581   4.051
 2604SOL    HW1 8631   3.491   3.499   4.035
 2604SOL    HW2 8632   3.483   3.613   4.134
 2605SOL     OW 8633   4.438  10.153   5.273
 2605SOL    HW1 8634   4.352  10.177   5.308
 2605SOL    HW2 8635   4.466  10.229   5.223
 2606SOL     OW 8636   6.820   2.421   1.756
 2606SOL    HW1 8637   6.808   2.514   1.776
 2606SOL    HW2 8638   6.834   2.419   1.661
 2607SOL     OW 8639   7.803   6.580   3.012
 2607SOL    HW1 8640   7.812   6.668   3.048
 2607SOL    HW2 8641   7.797   6.593   2.917
 2608SOL     OW 8642   1.567   9.744   4.306
 2608SOL    HW1 8643   1.567   9.754   4.211
 2608SOL    HW2 8644   1.640   9.685   4.323
 2609SOL     OW 8645   2.538   1.165   0.804
 2609SOL    HW1 8646   2.493   1.081   0.802
 2609SOL    HW2 8647   2.630   1.143   0.790
 2610SOL     OW 8648   1.353   4.876   4.059
 2610SOL    HW1 8649   1.342   4.787   4.093
 2610SOL    HW2 8650   1.447   4.894   4.070
 2611SOL     OW 8651   3.106   8.302   5.598
 2611SOL    HW1 8652   3.177   8.357   5.632
 2611SOL    HW2 8653   3.042   8.365   5.565
 2612SOL     OW 8654   2.906   3.168   1.984
 2612SOL    HW1 8655   2.966   3.100   2.015
 2612SOL    HW2 8656   2.953   3.250   2.000
 2613SOL     OW 8657   2.134   1.639   1.379
 2613SOL    HW1 8658   2.189   1.632   1.301
 2613SOL    HW2 8659   2.194   1.623   1.452
 2614SOL     OW 8660   9.367   8.490   1.913
 2614SOL    HW1 8661   9.415   8.431   1.970
 2614SOL    HW2 8662   9.368   8.574   1.959
 2615SOL     OW 8663   1.810   7.696   2.610
 2615SOL    HW1 8664   1.770   7.735   2.532
 2615SOL    HW2 8665   1.837   7.608   2.582
 2616SOL     OW 8666   6.961   2.882   1.659
 2616SOL    HW1 8667   6.956   2.908   1.568
 2616SOL    HW2 8668   7.041   2.830   1.665
 2617SOL     OW 8669   1.306   6.556   2.731
 2617SOL    HW1 8670   1.338   6.645   2.741
 2617SOL    HW2 8671   1.385   6.502   2.733
 2618SOL     OW 8672   2.182   9.698   3.800
 2618SOL    HW1 8673   2.274   9.720   3.792
 2618SOL    HW2 8674   2.137   9.782   3.795
 2619SOL     OW 8675   0.663   2.988   4.688
 2619SOL    HW1 8676   0.585   2.932   4.693
 2619SOL    HW2 8677   0.706   2.977   4.773
 2620SOL     OW 8678   6.396   3.892   0.901
 2620SOL    HW1 8679   6.483   3.933   0.900
 2620SOL    HW2 8680   6.413   3.800   0.881
 2621SOL     OW 8681   1.889   3.933   0.730
 2621SOL    HW1 8682   1.865   3.843   0.755
 2621SOL    HW2 8683   1.808   3.982   0.735
 2622SOL     OW 8684   7.827   1.819   0.198
 2622SOL    HW1 8685   7.744   1.774   0.181
 2622SOL    HW2 8686   7.808   1.911   0.182
 2623SOL     OW 8687   7.392  10.693   6.520
 2623SOL    HW1 8688   7.404  10.785   6.495
 2623SOL    HW2 8689   7.363  10.696   6.611
 2624SOL     OW 8690   5.196   3.702   5.046
 2624SOL    HW1 8691   5.179   3.755   4.968
 2624SOL    HW2 8692   5.117   3.712   5.099
 2625SOL     OW 8693   3.426   8.206   4.190
 2625SOL    HW1 8694   3.511   8.237   4.159
 2625SOL    HW2 8695   3.376   8.286   4.206
 2626SOL     OW 8696   6.757   4.258   0.854
 2626SOL    HW1 8697   6.798   4.301   0.779
 2626SOL    HW2 8698   6.763   4.165   0.833
 2627SOL     OW 8699  -0.338   6.257   6.276
 2627SOL    HW1 8700  -0.282   6.316   6.227
 2627SOL    HW2 8701  -0.303   6.169   6.257
 2628SOL     OW 8702   6.871   4.818   2.618
 2628SOL    HW1 8703   6.795   4.769   2.586
 2628SOL    HW2 8704   6.901   4.768   2.694
 2629SOL     OW 8705   6.872   6.693   5.058
 2629SOL    HW1 8706   6.850   6.630   4.989
 2629SOL    HW2 8707   6.886   6.776   5.012
 2630SOL     OW 8708  -0.448   3.125   3.690
 2630SOL    HW1 8709  -0.375   3.100   3.748
 2630SOL    HW2 8710  -0.426   3.085   3.606
 2631SOL     OW 8711   8.664   6.391   2.449
 2631SOL    HW1 8712   8.596   6.440   2.404
 2631SOL    HW2 8713   8.631   6.301   2.451
 2632SOL     OW 8714   4.358   3.914   1.149
 2632SOL    HW1 8715   4.363   3.986   1.087
 2632SOL    HW2 8716   4.290   3.857   1.115
 2633SOL     OW 8717   2.942   6.381   4.109
 2633SOL    HW1 8718   2.988   6.464   4.124
 2633SOL    HW2 8719   2.897   6.364   4.192
 2634SOL     OW 8720   8.085  11.319   6.595
 2634SOL    HW1 8721   8.007  11.364   6.627
 2634SOL    HW2 8722   8.052  11.238   6.556
 2635SOL     OW 8723   7.766   1.818   1.331
 2635SOL    HW1 8724   7.778   1.913   1.329
 2635SOL    HW2 8725   7.846   1.784   1.291
 2636SOL     OW 8726   5.369   5.565   6.255
 2636SOL    HW1 8727   5.462   5.572   6.236
 2636SOL    HW2 8728   5.360   5.597   6.345
 2637SOL     OW 8729   1.435   3.201   1.046
 2637SOL    HW1 8730   1.368   3.213   0.978
 2637SOL    HW2 8731   1.509   3.163   1.000
 2638SOL     OW 8732   6.631   8.072   3.211
 2638SOL    HW1 8733   6.687   8.068   3.288
 2638SOL    HW2 8734   6.544   8.092   3.246
 2639SOL     OW 8735   1.788   7.285   6.186
 2639SOL    HW1 8736   1.798   7.226   6.261
 2639SOL    HW2 8737   1.696   7.312   6.190
 2640SOL     OW 8738   2.983   7.468   4.626
 2640SOL    HW1 8739   2.959   7.378   4.604
 2640SOL    HW2 8740   3.037   7.460   4.704
 2641SOL     OW 8741   7.354   7.286   1.729
 2641SOL    HW1 8742   7.448   7.272   1.738
 2641SOL    HW2 8743   7.317   7.197   1.726
 2642SOL     OW 8744   1.115   7.029   5.639
 2642SOL    HW1 8745   1.067   6.984   5.569
 2642SOL    HW2 8746   1.055   7.099   5.667
 2643SOL     OW 8747  -0.325   2.285   2.469
 2643SOL    HW1 8748  -0.260   2.272   2.538
 2643SOL    HW2 8749  -0.406   2.251   2.505
 2644SOL     OW 8750   0.758   7.222   6.118
 2644SOL    HW1 8751   0.678   7.212   6.171
 2644SOL    HW2 8752   0.821   7.164   6.161
 2645SOL     OW 8753   5.311   5.999   0.077
 2645SOL    HW1 8754   5.269   6.012  -0.008
 2645SOL    HW2 8755   5.393   6.048   0.071
 2646SOL     OW 8756   3.053   3.252   1.519
 2646SOL    HW1 8757   3.051   3.326   1.579
 2646SOL    HW2 8758   3.103   3.282   1.444
 2647SOL     OW 8759   2.715   8.734   3.815
 2647SOL    HW1 8760   2.645   8.676   3.786
 2647SOL    HW2 8761   2.734   8.789   3.739
 2648SOL     OW 8762   7.468   6.662   1.081
 2648SOL    HW1 8763   7.480   6.641   1.173
 2648SOL    HW2 8764   7.456   6.578   1.038
 2649SOL     OW 8765   2.810   5.289   4.463
 2649SOL    HW1 8766   2.903   5.279   4.442
 2649SOL    HW2 8767   2.774   5.201   4.457
 2650SOL     OW 8768   6.286   4.250   4.138
 2650SOL    HW1 8769   6.272   4.188   4.210
 2650SOL    HW2 8770   6.327   4.197   4.069
 2651SOL     OW 8771   7.466   4.195   2.863
 2651SOL    HW1 8772   7.412   4.165   2.936
 2651SOL    HW2 8773   7.507   4.115   2.829
 2652SOL     OW 8774   3.018   8.961   6.578
 2652SOL    HW1 8775   2.959   9.036   6.591
 2652SOL    HW2 8776   3.016   8.914   6.663
 2653SOL     OW 8777   4.349   1.850   2.754
 2653SOL    HW1 8778   4.261   1.813   2.765
 2653SOL    HW2 8779   4.385   1.851   2.843
 2654SOL     OW 8780   6.689   4.443   2.810
 2654SOL    HW1 8781   6.601   4.468   2.840
 2654SOL    HW2 8782   6.713   4.369   2.865
 2655SOL     OW 8783   5.731   3.071   4.930
 2655SOL    HW1 8784   5.772   2.985   4.923
 2655SOL    HW2 8785   5.777   3.114   5.002
 2656SOL     OW 8786   1.916   3.440   3.546
 2656SOL    HW1 8787   1.979   3.400   3.485
 2656SOL    HW2 8788   1.918   3.533   3.525
 2657SOL     OW 8789   8.004   9.294   5.149
 2657SOL    HW1 8790   7.973   9.375   5.189
 2657SOL    HW2 8791   7.926   9.239   5.143
 2658SOL     OW 8792   2.224   1.990   0.079
 2658SOL    HW1 8793   2.210   1.909   0.031
 2658SOL    HW2 8794   2.283   1.966   0.151
 2659SOL     OW 8795   1.237   3.603   5.393
 2659SOL    HW1 8796   1.323   3.564   5.381
 2659SOL    HW2 8797   1.176   3.529   5.389
 2660SOL     OW 8798   1.880   7.376   5.450
 2660SOL    HW1 8799   1.867   7.400   5.358
 2660SOL    HW2 8800   1.828   7.296   5.461
 2661SOL     OW 8801   5.803   6.559   0.274
 2661SOL    HW1 8802   5.845   6.610   0.205
 2661SOL    HW2 8803   5.859   6.572   0.350
 2662SOL     OW 8804   1.364   4.135   1.498
 2662SOL    HW1 8805   1.384   4.229   1.496
 2662SOL    HW2 8806   1.314   4.120   1.418
 2663SOL     OW 8807   0.098   7.762   6.249
 2663SOL    HW1 8808   0.165   7.830   6.243
 2663SOL    HW2 8809   0.017   7.810   6.265
 2664SOL     OW 8810   3.450   1.466   2.186
 2664SOL    HW1 8811   3.377   1.404   2.182
 2664SOL    HW2 8812   3.451   1.495   2.277
 2665SOL     OW 8813   3.499   3.646   1.439
 2665SOL    HW1 8814   3.507   3.595   1.519
 2665SOL    HW2 8815   3.471   3.733   1.468
 2666SOL     OW 8816   5.076   8.853   5.641
 2666SOL    HW1 8817   5.086   8.787   5.572
 2666SOL    HW2 8818   5.027   8.807   5.710
 2667SOL     OW 8819   2.079   2.211   1.842
 2667SOL    HW1 8820   2.062   2.278   1.776
 2667SOL    HW2 8821   2.160   2.239   1.885
 2668SOL     OW 8822   7.326   4.990   2.306
 2668SOL    HW1 8823   7.398   4.936   2.274
 2668SOL    HW2 8824   7.256   4.976   2.242
 2669SOL     OW 8825   5.070   3.599   2.361
 2669SOL    HW1 8826   5.068   3.611   2.456
 2669SOL    HW2 8827   5.035   3.680   2.325
 2670SOL     OW 8828   6.537   7.827   5.138
 2670SOL    HW1 8829   6.500   7.900   5.087
 2670SOL    HW2 8830   6.514   7.750   5.087
 2671SOL     OW 8831   1.661   8.864   3.196
 2671SOL    HW1 8832   1.680   8.931   3.130
 2671SOL    HW2 8833   1.682   8.906   3.279
 2672SOL     OW 8834   6.897   4.049   3.961
 2672SOL    HW1 8835   6.866   4.134   3.931
 2672SOL    HW2 8836   6.988   4.064   3.986
 2673SOL     OW 8837   2.738   5.627   3.471
 2673SOL    HW1 8838   2.790   5.697   3.433
 2673SOL    HW2 8839   2.803   5.564   3.503
 2674SOL     OW 8840   0.172   3.073   5.028
 2674SOL    HW1 8841   0.224   3.065   5.108
 2674SOL    HW2 8842   0.121   2.993   5.025
 2675SOL     OW 8843   5.465   5.510   5.611
 2675SOL    HW1 8844   5.397   5.572   5.637
 2675SOL    HW2 8845   5.455   5.437   5.673
 2676SOL     OW 8846   4.653  10.816   5.528
 2676SOL    HW1 8847   4.586  10.786   5.465
 2676SOL    HW2 8848   4.652  10.911   5.520
 2677SOL     OW 8849   4.455  10.179   6.089
 2677SOL    HW1 8850   4.460  10.138   6.002
 2677SOL    HW2 8851   4.524  10.245   6.087
 2678SOL     OW 8852   3.781   0.352   0.411
 2678SOL    HW1 8853   3.711   0.312   0.358
 2678SOL    HW2 8854   3.846   0.381   0.347
 2679SOL     OW 8855   0.717  10.169   5.737
 2679SOL    HW1 8856   0.794  10.114   5.749
 2679SOL    HW2 8857   0.686  10.148   5.648
 2680SOL     OW 8858   1.335   3.418   2.479
 2680SOL    HW1 8859   1.401   3.359   2.442
 2680SOL    HW2 8860   1.297   3.369   2.552
 2681SOL     OW 8861   1.092  10.749   5.812
 2681SOL    HW1 8862   1.042  10.816   5.857
 2681SOL    HW2 8863   1.178  10.750   5.855
 2682SOL     OW 8864   6.053   5.275   1.498
 2682SOL    HW1 8865   6.137   5.298   1.537
 2682SOL    HW2 8866   6.075   5.212   1.430
 2683SOL     OW 8867   6.520   6.063   4.690
 2683SOL    HW1 8868   6.602   6.030   4.726
 2683SOL    HW2 8869   6.547   6.129   4.626
 2684SOL     OW 8870   0.789   3.812   5.073
 2684SOL    HW1 8871   0.727   3.784   5.007
 2684SOL    HW2 8872   0.859   3.855   5.024
 2685SOL     OW 8873   4.144   6.585   6.062
 2685SOL    HW1 8874   4.085   6.627   6.125
 2685SOL    HW2 8875   4.134   6.636   5.982
 2686SOL     OW 8876   8.298   7.094   2.134
 2686SOL    HW1 8877   8.209   7.058   2.134
 2686SOL    HW2 8878   8.286   7.187   2.112
 2687SOL     OW 8879   0.766   1.513   0.679
 2687SOL    HW1 8880   0.756   1.518   0.584
 2687SOL    HW2 8881   0.861   1.520   0.694
 2688SOL     OW 8882   6.051   5.472   0.504
 2688SOL    HW1 8883   6.130   5.526   0.499
 2688SOL    HW2 8884   6.075   5.400   0.563
 2689SOL     OW 8885   4.680   2.277   1.068
 2689SOL    HW1 8886   4.630   2.358   1.080
[truncated: 1,478,252 more chars]
