# Supplementary material for: Improvement in predicting drug sensitivity changes associated with protein mutations using a molecular dynamics based alchemical mutation method
Source: Sci Rep. 2020 Feb 7;10:2161. doi: 10.1038/s41598-020-58877-9 (PMC7005789; doi:10.1038/s41598-020-58877-9)
Supplement: Supplementary file 2 — Supplementary Information. [file 41598_2020_58877_MOESM2_ESM.zip › S1_input/MP-CAFEE/ALK/L1196Q/md_fin.gro]

Generated by trjconv : Protein in water t= 20000.00000
41737
 1085ACE    CH3    1   5.653   8.519   1.625
 1085ACE   HH31    2   5.630   8.575   1.534
 1085ACE   HH32    3   5.750   8.555   1.660
 1085ACE   HH33    4   5.667   8.418   1.587
 1085ACE      C    5   5.555   8.540   1.739
 1085ACE      O    6   5.479   8.636   1.730
 1086SER      N    7   5.559   8.455   1.842
 1086SER      H    8   5.614   8.371   1.833
 1086SER     CA    9   5.510   8.485   1.975
 1086SER     HA   10   5.404   8.509   1.966
 1086SER     CB   11   5.521   8.361   2.064
 1086SER    HB1   12   5.461   8.278   2.026
 1086SER    HB2   13   5.483   8.371   2.165
 1086SER     OG   14   5.655   8.316   2.070
 1086SER     HG   15   5.643   8.226   2.102
 1086SER      C   16   5.574   8.610   2.033
 1086SER      O   17   5.694   8.631   2.026
 1087THR      N   18   5.492   8.704   2.083
 1087THR      H   19   5.394   8.687   2.096
 1087THR     CA   20   5.536   8.833   2.130
 1087THR     HA   21   5.576   8.894   2.049
 1087THR     CB   22   5.409   8.901   2.181
 1087THR     HB   23   5.446   8.994   2.224
 1087THR    CG2   24   5.298   8.914   2.077
 1087THR   HG21   25   5.258   8.815   2.056
 1087THR   HG22   26   5.223   8.979   2.121
 1087THR   HG23   27   5.347   8.945   1.985
 1087THR    OG1   28   5.345   8.822   2.279
 1087THR    HG1   29   5.291   8.881   2.332
 1087THR      C   30   5.649   8.831   2.233
 1087THR      O   31   5.735   8.919   2.235
 1088ILE      N   32   5.650   8.733   2.323
 1088ILE      H   33   5.572   8.668   2.326
 1088ILE     CA   34   5.753   8.705   2.420
 1088ILE     HA   35   5.772   8.799   2.471
 1088ILE     CB   36   5.704   8.620   2.537
 1088ILE     HB   37   5.788   8.615   2.606
 1088ILE    CG2   38   5.580   8.676   2.606
 1088ILE   HG21   39   5.546   8.599   2.675
 1088ILE   HG22   40   5.609   8.762   2.666
 1088ILE   HG23   41   5.488   8.689   2.548
 1088ILE    CG1   42   5.660   8.480   2.495
 1088ILE   HG11   43   5.576   8.485   2.426
 1088ILE   HG12   44   5.611   8.436   2.582
 1088ILE     CD   45   5.752   8.381   2.424
 1088ILE    HD1   46   5.706   8.283   2.432
 1088ILE    HD2   47   5.742   8.396   2.316
 1088ILE    HD3   48   5.847   8.396   2.475
 1088ILE      C   49   5.891   8.666   2.367
 1088ILE      O   50   5.989   8.682   2.438
 1089MET      N   51   5.894   8.626   2.239
 1089MET      H   52   5.802   8.626   2.197
 1089MET     CA   53   6.009   8.586   2.161
 1089MET     HA   54   6.087   8.559   2.233
 1089MET     CB   55   5.980   8.465   2.072
 1089MET    HB1   56   5.883   8.474   2.024
 1089MET    HB2   57   5.980   8.374   2.131
 1089MET     CG   58   6.076   8.451   1.955
 1089MET    HG1   59   6.062   8.541   1.895
 1089MET    HG2   60   6.049   8.362   1.899
 1089MET     SD   61   6.252   8.431   1.996
 1089MET     CE   62   6.335   8.428   1.835
 1089MET    HE1   63   6.318   8.522   1.783
 1089MET    HE2   64   6.444   8.420   1.846
 1089MET    HE3   65   6.305   8.347   1.769
 1089MET      C   66   6.073   8.706   2.093
 1089MET      O   67   6.193   8.731   2.096
 1090THR      N   68   5.987   8.784   2.027
 1090THR      H   69   5.895   8.741   2.032
 1090THR     CA   70   6.021   8.907   1.958
 1090THR     HA   71   6.113   8.889   1.903
 1090THR     CB   72   5.920   8.939   1.848
 1090THR     HB   73   5.941   9.040   1.815
 1090THR    CG2   74   5.926   8.845   1.728
 1090THR   HG21   75   6.029   8.851   1.691
 1090THR   HG22   76   5.898   8.741   1.746
 1090THR   HG23   77   5.861   8.872   1.645
 1090THR    OG1   78   5.785   8.931   1.889
 1090THR    HG1   79   5.757   9.020   1.909
 1090THR      C   80   6.042   9.031   2.043
 1090THR      O   81   6.144   9.098   2.027
 1091ASP      N   82   5.952   9.061   2.137
 1091ASP      H   83   5.879   8.992   2.147
 1091ASP     CA   84   5.937   9.194   2.193
 1091ASP     HA   85   6.021   9.256   2.161
 1091ASP     CB   86   5.813   9.264   2.139
 1091ASP    HB1   87   5.815   9.363   2.183
 1091ASP    HB2   88   5.726   9.214   2.183
 1091ASP     CG   89   5.792   9.254   1.989
 1091ASP    OD1   90   5.866   9.318   1.912
 1091ASP    OD2   91   5.696   9.192   1.937
 1091ASP      C   92   5.942   9.201   2.345
 1091ASP      O   93   6.020   9.273   2.406
 1092TYR      N   94   5.853   9.128   2.412
 1092TYR      H   95   5.789   9.075   2.354
 1092TYR     CA   96   5.841   9.123   2.557
 1092TYR     HA   97   5.879   9.214   2.605
 1092TYR     CB   98   5.691   9.115   2.584
 1092TYR    HB1   99   5.675   9.078   2.685
 1092TYR    HB2  100   5.647   9.028   2.537
 1092TYR     CG  101   5.610   9.239   2.555
 1092TYR    CD1  102   5.631   9.353   2.633
 1092TYR    HD1  103   5.696   9.343   2.720
 1092TYR    CE1  104   5.572   9.475   2.599
 1092TYR    HE1  105   5.596   9.568   2.649
 1092TYR     CZ  106   5.495   9.485   2.481
 1092TYR     OH  107   5.443   9.606   2.449
 1092TYR     HH  108   5.385   9.591   2.374
 1092TYR    CE2  109   5.472   9.369   2.404
 1092TYR    HE2  110   5.414   9.361   2.314
 1092TYR    CD2  111   5.526   9.246   2.443
 1092TYR    HD2  112   5.509   9.163   2.376
 1092TYR      C  113   5.922   9.006   2.611
 1092TYR      O  114   5.860   8.914   2.664
 1093ASN      N  115   6.055   8.998   2.598
 1093ASN      H  116   6.089   9.081   2.553
 1093ASN     CA  117   6.148   8.901   2.653
 1093ASN     HA  118   6.120   8.801   2.619
 1093ASN     CB  119   6.287   8.916   2.593
 1093ASN    HB1  120   6.361   8.849   2.637
 1093ASN    HB2  121   6.311   9.021   2.614
 1093ASN     CG  122   6.312   8.892   2.444
 1093ASN    OD1  123   6.397   8.957   2.384
 1093ASN    ND2  124   6.233   8.811   2.374
 1093ASN   HD21  125   6.174   8.747   2.425
 1093ASN   HD22  126   6.257   8.794   2.277
 1093ASN      C  127   6.156   8.899   2.805
 1093ASN      O  128   6.153   9.004   2.869
 1094PRO      N  129   6.194   8.789   2.871
 1094PRO     CD  130   6.208   8.658   2.811
 1094PRO    HD1  131   6.301   8.651   2.755
 1094PRO    HD2  132   6.122   8.633   2.748
 1094PRO     CG  133   6.193   8.555   2.922
 1094PRO    HG1  134   6.256   8.468   2.903
 1094PRO    HG2  135   6.096   8.511   2.942
 1094PRO     CB  136   6.238   8.633   3.046
 1094PRO    HB1  137   6.347   8.626   3.052
 1094PRO    HB2  138   6.193   8.612   3.143
 1094PRO     CA  139   6.219   8.780   3.013
 1094PRO     HA  140   6.136   8.822   3.070
 1094PRO      C  141   6.341   8.857   3.062
 1094PRO      O  142   6.438   8.864   2.988
 1095ASN      N  143   6.359   8.895   3.189
 1095ASN      H  144   6.282   8.883   3.254
 1095ASN     CA  145   6.479   8.953   3.245
 1095ASN     HA  146   6.547   8.989   3.168
 1095ASN     CB  147   6.437   9.085   3.310
 1095ASN    HB1  148   6.375   9.063   3.397
 1095ASN    HB2  149   6.368   9.141   3.248
 1095ASN     CG  150   6.555   9.166   3.362
 1095ASN    OD1  151   6.622   9.243   3.295
 1095ASN    ND2  152   6.593   9.140   3.488
 1095ASN   HD21  153   6.557   9.056   3.531
 1095ASN   HD22  154   6.651   9.202   3.542
 1095ASN      C  155   6.550   8.860   3.342
 1095ASN      O  156   6.521   8.861   3.462
 1096TYR      N  157   6.644   8.781   3.289
 1096TYR      H  158   6.672   8.792   3.193
 1096TYR     CA  159   6.734   8.705   3.374
 1096TYR     HA  160   6.686   8.674   3.467
 1096TYR     CB  161   6.771   8.577   3.301
 1096TYR    HB1  162   6.808   8.597   3.200
 1096TYR    HB2  163   6.684   8.520   3.269
 1096TYR     CG  164   6.874   8.491   3.370
 1096TYR    CD1  165   6.845   8.435   3.495
 1096TYR    HD1  166   6.746   8.451   3.535
 1096TYR    CE1  167   6.945   8.373   3.570
 1096TYR    HE1  168   6.920   8.342   3.671
 1096TYR     CZ  169   7.076   8.363   3.519
 1096TYR     OH  170   7.160   8.287   3.595
 1096TYR     HH  171   7.236   8.258   3.544
 1096TYR    CE2  172   7.106   8.413   3.391
 1096TYR    HE2  173   7.208   8.401   3.355
 1096TYR    CD2  174   7.006   8.483   3.323
 1096TYR    HD2  175   7.020   8.529   3.226
 1096TYR      C  176   6.851   8.792   3.415
 1096TYR      O  177   6.891   8.884   3.343
 1097CYS      N  178   6.910   8.772   3.533
 1097CYS      H  179   6.867   8.705   3.595
 1097CYS     CA  180   7.027   8.844   3.579
 1097CYS     HA  181   7.078   8.892   3.496
 1097CYS     CB  182   6.982   8.957   3.671
 1097CYS    HB1  183   6.938   8.900   3.754
 1097CYS    HB2  184   6.898   9.011   3.628
 1097CYS     SG  185   7.116   9.066   3.724
 1097CYS     HG  186   7.199   8.963   3.745
 1097CYS      C  187   7.129   8.747   3.638
 1097CYS      O  188   7.087   8.660   3.714
 1098PHE      N  189   7.258   8.774   3.616
 1098PHE      H  190   7.274   8.845   3.547
 1098PHE     CA  191   7.366   8.696   3.674
 1098PHE     HA  192   7.339   8.670   3.776
 1098PHE     CB  193   7.383   8.571   3.588
 1098PHE    HB1  194   7.395   8.595   3.483
 1098PHE    HB2  195   7.294   8.509   3.599
 1098PHE     CG  196   7.486   8.470   3.634
 1098PHE    CD1  197   7.449   8.376   3.730
 1098PHE    HD1  198   7.352   8.379   3.777
 1098PHE    CE1  199   7.544   8.286   3.781
 1098PHE    HE1  200   7.515   8.215   3.857
 1098PHE     CZ  201   7.676   8.289   3.734
 1098PHE     HZ  202   7.743   8.216   3.777
 1098PHE    CE2  203   7.715   8.388   3.643
 1098PHE    HE2  204   7.818   8.400   3.616
 1098PHE    CD2  205   7.620   8.478   3.594
 1098PHE    HD2  206   7.657   8.559   3.533
 1098PHE      C  207   7.497   8.773   3.683
 1098PHE      O  208   7.533   8.847   3.592
 1099ALA      N  209   7.572   8.756   3.793
 1099ALA      H  210   7.546   8.693   3.867
 1099ALA     CA  211   7.699   8.818   3.828
 1099ALA     HA  212   7.709   8.800   3.935
 1099ALA     CB  213   7.818   8.744   3.768
 1099ALA    HB1  214   7.906   8.773   3.825
 1099ALA    HB2  215   7.815   8.635   3.777
 1099ALA    HB3  216   7.842   8.759   3.663
 1099ALA      C  217   7.706   8.969   3.820
 1099ALA      O  218   7.809   9.025   3.781
 1100GLY      N  219   7.590   9.026   3.854
 1100GLY      H  220   7.508   8.969   3.865
 1100GLY     CA  221   7.569   9.169   3.864
 1100GLY    HA1  222   7.663   9.220   3.887
 1100GLY    HA2  223   7.493   9.179   3.942
 1100GLY      C  224   7.512   9.230   3.737
 1100GLY      O  225   7.492   9.351   3.745
 1101LYS      N  226   7.483   9.160   3.627
 1101LYS      H  227   7.494   9.060   3.629
 1101LYS     CA  228   7.437   9.201   3.496
 1101LYS     HA  229   7.413   9.308   3.499
 1101LYS     CB  230   7.569   9.193   3.420
 1101LYS    HB1  231   7.539   9.197   3.315
 1101LYS    HB2  232   7.611   9.093   3.436
 1101LYS     CG  233   7.668   9.304   3.454
 1101LYS    HG1  234   7.687   9.300   3.561
 1101LYS    HG2  235   7.616   9.398   3.438
 1101LYS     CD  236   7.793   9.285   3.368
 1101LYS    HD1  237   7.833   9.385   3.353
 1101LYS    HD2  238   7.775   9.257   3.264
 1101LYS     CE  239   7.897   9.204   3.445
 1101LYS    HE1  240   7.844   9.131   3.506
 1101LYS    HE2  241   7.951   9.264   3.519
 1101LYS     NZ  242   7.995   9.147   3.352
 1101LYS    HZ1  243   7.948   9.096   3.279
 1101LYS    HZ2  244   8.056   9.216   3.311
 1101LYS    HZ3  245   8.053   9.081   3.403
 1101LYS      C  246   7.319   9.125   3.437
 1101LYS      O  247   7.316   9.002   3.448
 1102THR      N  248   7.226   9.196   3.372
 1102THR      H  249   7.245   9.294   3.360
 1102THR     CA  250   7.108   9.136   3.314
 1102THR     HA  251   7.082   9.058   3.385
 1102THR     CB  252   7.003   9.248   3.313
 1102THR     HB  253   6.917   9.206   3.259
 1102THR    CG2  254   6.944   9.293   3.446
 1102THR   HG21  255   6.879   9.216   3.488
 1102THR   HG22  256   7.029   9.311   3.511
 1102THR   HG23  257   6.880   9.379   3.425
 1102THR    OG1  258   7.035   9.359   3.233
 1102THR    HG1  259   6.954   9.401   3.203
 1102THR      C  260   7.122   9.088   3.170
 1102THR      O  261   7.211   9.131   3.098
 1103SER      N  262   7.032   9.000   3.127
 1103SER      H  263   6.957   8.967   3.187
 1103SER     CA  264   7.044   8.945   2.994
 1103SER     HA  265   7.101   9.004   2.922
 1103SER     CB  266   7.105   8.805   2.997
 1103SER    HB1  267   7.209   8.822   3.025
 1103SER    HB2  268   7.099   8.750   2.904
 1103SER     OG  269   7.045   8.718   3.090
 1103SER     HG  270   7.078   8.630   3.071
 1103SER      C  271   6.909   8.938   2.924
 1103SER      O  272   6.803   8.945   2.985
 1104SER      N  273   6.910   8.929   2.791
 1104SER      H  274   6.998   8.922   2.742
 1104SER     CA  275   6.796   8.890   2.710
 1104SER     HA  276   6.720   8.854   2.779
 1104SER     CB  277   6.747   9.019   2.646
 1104SER    HB1  278   6.802   9.042   2.555
 1104SER    HB2  279   6.748   9.105   2.712
 1104SER     OG  280   6.614   9.006   2.602
 1104SER     HG  281   6.568   9.086   2.627
 1104SER      C  282   6.818   8.784   2.603
 1104SER      O  283   6.931   8.736   2.592
 1105ILE      N  284   6.713   8.745   2.531
 1105ILE      H  285   6.630   8.801   2.546
 1105ILE     CA  286   6.713   8.637   2.435
 1105ILE     HA  287   6.745   8.545   2.485
 1105ILE     CB  288   6.569   8.613   2.390
 1105ILE     HB  289   6.534   8.700   2.335
 1105ILE    CG2  290   6.572   8.509   2.278
 1105ILE   HG21  291   6.627   8.561   2.199
 1105ILE   HG22  292   6.638   8.426   2.302
 1105ILE   HG23  293   6.469   8.478   2.258
 1105ILE    CG1  294   6.478   8.568   2.504
 1105ILE   HG11  295   6.375   8.564   2.471
 1105ILE   HG12  296   6.481   8.649   2.578
 1105ILE     CD  297   6.497   8.435   2.576
 1105ILE    HD1  298   6.597   8.430   2.618
 1105ILE    HD2  299   6.427   8.433   2.660
 1105ILE    HD3  300   6.487   8.347   2.513
 1105ILE      C  301   6.811   8.665   2.321
 1105ILE      O  302   6.888   8.581   2.277
 1106SER      N  303   6.813   8.793   2.281
 1106SER      H  304   6.746   8.861   2.312
 1106SER     CA  305   6.894   8.843   2.172
 1106SER     HA  306   6.873   8.789   2.080
 1106SER     CB  307   6.865   8.989   2.138
 1106SER    HB1  308   6.932   9.023   2.059
 1106SER    HB2  309   6.859   9.054   2.225
 1106SER     OG  310   6.734   8.988   2.084
 1106SER     HG  311   6.677   9.029   2.149
 1106SER      C  312   7.045   8.838   2.195
 1106SER      O  313   7.123   8.843   2.100
 1107ASP      N  314   7.084   8.817   2.321
 1107ASP      H  315   7.015   8.799   2.393
 1107ASP     CA  316   7.221   8.786   2.359
 1107ASP     HA  317   7.297   8.835   2.299
 1107ASP     CB  318   7.249   8.840   2.500
 1107ASP    HB1  319   7.355   8.836   2.525
 1107ASP    HB2  320   7.201   8.776   2.574
 1107ASP     CG  321   7.200   8.984   2.511
 1107ASP    OD1  322   7.152   9.014   2.623
 1107ASP    OD2  323   7.211   9.069   2.420
 1107ASP      C  324   7.262   8.640   2.360
 1107ASP      O  325   7.382   8.621   2.373
 1108LEU      N  326   7.172   8.543   2.341
 1108LEU      H  327   7.074   8.566   2.335
 1108LEU     CA  328   7.200   8.401   2.324
 1108LEU     HA  329   7.268   8.380   2.406
 1108LEU     CB  330   7.066   8.329   2.337
 1108LEU    HB1  331   7.081   8.224   2.313
 1108LEU    HB2  332   6.996   8.364   2.261
 1108LEU     CG  333   7.006   8.336   2.477
 1108LEU     HG  334   6.979   8.441   2.494
 1108LEU    CD1  335   6.873   8.263   2.471
 1108LEU   HD11  336   6.896   8.159   2.445
 1108LEU   HD12  337   6.821   8.249   2.566
 1108LEU   HD13  338   6.802   8.310   2.403
 1108LEU    CD2  339   7.097   8.270   2.581
 1108LEU   HD21  340   7.093   8.162   2.571
 1108LEU   HD22  341   7.199   8.304   2.565
 1108LEU   HD23  342   7.058   8.301   2.678
 1108LEU      C  343   7.268   8.367   2.192
 1108LEU      O  344   7.238   8.429   2.091
 1109LYS      N  345   7.366   8.277   2.186
 1109LYS      H  346   7.387   8.232   2.274
 1109LYS     CA  347   7.436   8.231   2.068
 1109LYS     HA  348   7.472   8.321   2.019
 1109LYS     CB  349   7.546   8.133   2.109
 1109LYS    HB1  350   7.574   8.076   2.020
 1109LYS    HB2  351   7.513   8.056   2.178
 1109LYS     CG  352   7.668   8.210   2.158
 1109LYS    HG1  353   7.640   8.274   2.241
 1109LYS    HG2  354   7.702   8.281   2.083
 1109LYS     CD  355   7.782   8.115   2.195
 1109LYS    HD1  356   7.866   8.177   2.227
 1109LYS    HD2  357   7.819   8.068   2.104
 1109LYS     CE  358   7.747   8.022   2.311
 1109LYS    HE1  359   7.658   7.971   2.275
 1109LYS    HE2  360   7.715   8.087   2.392
 1109LYS     NZ  361   7.859   7.932   2.345
 1109LYS    HZ1  362   7.823   7.860   2.405
 1109LYS    HZ2  363   7.907   7.882   2.271
 1109LYS    HZ3  364   7.918   7.978   2.412
 1109LYS      C  365   7.345   8.177   1.958
 1109LYS      O  366   7.303   8.062   1.972
 1110GLU      N  367   7.316   8.253   1.853
 1110GLU      H  368   7.358   8.344   1.843
 1110GLU     CA  369   7.244   8.199   1.739
 1110GLU     HA  370   7.167   8.135   1.783
 1110GLU     CB  371   7.168   8.306   1.662
 1110GLU    HB1  372   7.125   8.261   1.572
 1110GLU    HB2  373   7.242   8.381   1.635
 1110GLU     CG  374   7.057   8.368   1.746
 1110GLU    HG1  375   7.104   8.416   1.832
 1110GLU    HG2  376   7.001   8.286   1.791
 1110GLU     CD  377   6.960   8.452   1.664
 1110GLU    OE1  378   6.987   8.571   1.638
 1110GLU    OE2  379   6.861   8.395   1.613
 1110GLU      C  380   7.332   8.117   1.646
 1110GLU      O  381   7.430   8.157   1.584
 1111VAL      N  382   7.288   7.991   1.642
 1111VAL      H  383   7.214   7.962   1.704
 1111VAL     CA  384   7.317   7.882   1.551
 1111VAL     HA  385   7.420   7.900   1.523
 1111VAL     CB  386   7.331   7.746   1.621
 1111VAL     HB  387   7.234   7.709   1.653
 1111VAL    CG1  388   7.404   7.647   1.531
 1111VAL   HG11  389   7.417   7.549   1.576
 1111VAL   HG12  390   7.338   7.623   1.447
 1111VAL   HG13  391   7.499   7.690   1.499
 1111VAL    CG2  392   7.403   7.751   1.755
 1111VAL   HG21  393   7.498   7.800   1.735
 1111VAL   HG22  394   7.344   7.806   1.829
 1111VAL   HG23  395   7.445   7.655   1.782
 1111VAL      C  396   7.231   7.895   1.426
 1111VAL      O  397   7.113   7.860   1.424
 1112PRO      N  398   7.289   7.933   1.312
 1112PRO     CD  399   7.430   7.964   1.297
 1112PRO    HD1  400   7.499   7.896   1.346
 1112PRO    HD2  401   7.451   8.069   1.321
 1112PRO     CG  402   7.466   7.932   1.152
 1112PRO    HG1  403   7.476   7.824   1.145
 1112PRO    HG2  404   7.559   7.983   1.129
 1112PRO     CB  405   7.338   7.978   1.083
 1112PRO    HB1  406   7.327   7.952   0.978
 1112PRO    HB2  407   7.341   8.086   1.096
 1112PRO     CA  408   7.229   7.932   1.180
 1112PRO     HA  409   7.151   8.008   1.193
 1112PRO      C  410   7.169   7.795   1.155
 1112PRO      O  411   7.237   7.693   1.153
 1113ARG      N  412   7.038   7.789   1.129
 1113ARG      H  413   6.982   7.871   1.111
 1113ARG     CA  414   6.965   7.664   1.119
 1113ARG     HA  415   6.976   7.606   1.211
 1113ARG     CB  416   6.818   7.692   1.093
 1113ARG    HB1  417   6.816   7.737   0.994
 1113ARG    HB2  418   6.788   7.771   1.161
 1113ARG     CG  419   6.733   7.565   1.096
 1113ARG    HG1  420   6.772   7.501   1.017
 1113ARG    HG2  421   6.630   7.590   1.074
 1113ARG     CD  422   6.736   7.490   1.229
 1113ARG    HD1  423   6.833   7.458   1.268
 1113ARG    HD2  424   6.679   7.397   1.230
 1113ARG     NE  425   6.689   7.577   1.337
 1113ARG     HE  426   6.739   7.663   1.355
 1113ARG     CZ  427   6.570   7.566   1.397
 1113ARG    NH1  428   6.477   7.471   1.379
 1113ARG   HH11  429   6.485   7.387   1.323
 1113ARG   HH12  430   6.428   7.463   1.467
 1113ARG    NH2  431   6.546   7.646   1.502
 1113ARG   HH21  432   6.621   7.707   1.532
 1113ARG   HH22  433   6.448   7.657   1.520
 1113ARG      C  434   7.027   7.569   1.018
 1113ARG      O  435   7.037   7.450   1.050
 1114LYS      N  436   7.073   7.621   0.904
 1114LYS      H  437   7.040   7.716   0.891
 1114LYS     CA  438   7.140   7.556   0.793
 1114LYS     HA  439   7.072   7.479   0.756
 1114LYS     CB  440   7.170   7.658   0.683
 1114LYS    HB1  441   7.090   7.728   0.662
 1114LYS    HB2  442   7.180   7.602   0.590
 1114LYS     CG  443   7.298   7.737   0.710
 1114LYS    HG1  444   7.385   7.671   0.708
 1114LYS    HG2  445   7.293   7.776   0.812
 1114LYS     CD  446   7.329   7.849   0.612
 1114LYS    HD1  447   7.252   7.924   0.626
 1114LYS    HD2  448   7.336   7.811   0.510
 1114LYS     CE  449   7.454   7.930   0.643
 1114LYS    HE1  450   7.537   7.860   0.657
 1114LYS    HE2  451   7.438   7.982   0.737
 1114LYS     NZ  452   7.492   8.020   0.533
 1114LYS    HZ1  453   7.556   8.094   0.561
 1114LYS    HZ2  454   7.531   7.967   0.456
 1114LYS    HZ3  455   7.406   8.059   0.499
 1114LYS      C  456   7.261   7.471   0.828
 1114LYS      O  457   7.304   7.392   0.745
 1115ASN      N  458   7.329   7.495   0.940
 1115ASN      H  459   7.288   7.565   1.000
 1115ASN     CA  460   7.448   7.424   0.984
 1115ASN     HA  461   7.493   7.384   0.893
 1115ASN     CB  462   7.546   7.528   1.036
 1115ASN    HB1  463   7.630   7.474   1.080
 1115ASN    HB2  464   7.496   7.594   1.106
 1115ASN     CG  465   7.604   7.609   0.921
 1115ASN    OD1  466   7.575   7.729   0.919
 1115ASN    ND2  467   7.680   7.541   0.835
 1115ASN   HD21  468   7.707   7.446   0.856
 1115ASN   HD22  469   7.722   7.585   0.755
 1115ASN      C  470   7.419   7.304   1.073
 1115ASN      O  471   7.514   7.235   1.110
 1116ILE      N  472   7.293   7.274   1.106
 1116ILE      H  473   7.218   7.334   1.074
 1116ILE     CA  474   7.255   7.187   1.215
 1116ILE     HA  475   7.338   7.155   1.278
 1116ILE     CB  476   7.152   7.249   1.309
 1116ILE     HB  477   7.055   7.256   1.260
 1116ILE    CG2  478   7.143   7.150   1.425
 1116ILE   HG21  479   7.091   7.197   1.508
 1116ILE   HG22  480   7.092   7.059   1.395
 1116ILE   HG23  481   7.240   7.125   1.468
 1116ILE    CG1  482   7.201   7.387   1.352
 1116ILE   HG11  483   7.199   7.449   1.262
 1116ILE   HG12  484   7.304   7.398   1.385
 1116ILE     CD  485   7.105   7.452   1.452
 1116ILE    HD1  486   7.000   7.425   1.440
 1116ILE    HD2  487   7.136   7.426   1.553
 1116ILE    HD3  488   7.112   7.560   1.440
 1116ILE      C  489   7.198   7.060   1.152
 1116ILE      O  490   7.119   7.057   1.058
 1117THR      N  491   7.255   6.946   1.193
 1117THR      H  492   7.326   6.943   1.265
 1117THR     CA  493   7.212   6.814   1.152
 1117THR     HA  494   7.120   6.816   1.093
 1117THR     CB  495   7.303   6.751   1.048
 1117THR     HB  496   7.276   6.646   1.033
 1117THR    CG2  497   7.299   6.816   0.910
 1117THR   HG21  498   7.292   6.924   0.918
 1117THR   HG22  499   7.391   6.799   0.853
 1117THR   HG23  500   7.207   6.788   0.857
 1117THR    OG1  501   7.437   6.740   1.091
 1117THR    HG1  502   7.484   6.823   1.082
 1117THR      C  503   7.187   6.729   1.276
 1117THR      O  504   7.248   6.760   1.378
 1118LEU      N  505   7.087   6.641   1.274
 1118LEU      H  506   7.029   6.631   1.192
 1118LEU     CA  507   7.032   6.571   1.388
 1118LEU     HA  508   7.095   6.583   1.476
 1118LEU     CB  509   6.889   6.620   1.409
 1118LEU    HB1  510   6.843   6.546   1.474
 1118LEU    HB2  511   6.839   6.608   1.312
 1118LEU     CG  512   6.855   6.752   1.478
 1118LEU     HG  513   6.756   6.740   1.523
 1118LEU    CD1  514   6.944   6.798   1.593
 1118LEU   HD11  515   6.943   6.721   1.670
 1118LEU   HD12  516   7.045   6.812   1.553
 1118LEU   HD13  517   6.899   6.885   1.641
 1118LEU    CD2  518   6.840   6.865   1.377
 1118LEU   HD21  519   6.759   6.843   1.307
 1118LEU   HD22  520   6.806   6.954   1.428
 1118LEU   HD23  521   6.933   6.885   1.323
 1118LEU      C  522   7.039   6.421   1.361
 1118LEU      O  523   7.016   6.366   1.253
 1119ILE      N  524   7.093   6.354   1.463
 1119ILE      H  525   7.115   6.398   1.552
 1119ILE     CA  526   7.131   6.216   1.448
 1119ILE     HA  527   7.125   6.183   1.344
 1119ILE     CB  528   7.278   6.217   1.489
 1119ILE     HB  529   7.274   6.230   1.597
 1119ILE    CG2  530   7.336   6.075   1.483
 1119ILE   HG21  531   7.441   6.087   1.510
 1119ILE   HG22  532   7.288   6.004   1.550
 1119ILE   HG23  533   7.329   6.038   1.381
 1119ILE    CG1  534   7.377   6.318   1.432
 1119ILE   HG11  535   7.477   6.303   1.473
 1119ILE   HG12  536   7.356   6.422   1.459
 1119ILE     CD  537   7.383   6.316   1.280
 1119ILE    HD1  538   7.406   6.213   1.252
 1119ILE    HD2  539   7.285   6.344   1.241
 1119ILE    HD3  540   7.467   6.372   1.241
 1119ILE      C  541   7.044   6.113   1.519
 1119ILE      O  542   6.983   6.029   1.452
 1120ARG      N  543   7.029   6.118   1.651
 1120ARG      H  544   7.052   6.204   1.698
 1120ARG     CA  545   6.960   6.023   1.736
 1120ARG     HA  546   6.882   5.974   1.678
 1120ARG     CB  547   7.054   5.913   1.785
 1120ARG    HB1  548   7.064   5.843   1.702
 1120ARG    HB2  549   7.001   5.859   1.864
 1120ARG     CG  550   7.188   5.953   1.845
 1120ARG    HG1  551   7.180   6.028   1.924
 1120ARG    HG2  552   7.247   5.996   1.764
 1120ARG     CD  553   7.265   5.834   1.902
 1120ARG    HD1  554   7.281   5.760   1.824
 1120ARG    HD2  555   7.196   5.788   1.972
 1120ARG     NE  556   7.390   5.881   1.963
 1120ARG     HE  557   7.417   5.978   1.951
 1120ARG     CZ  558   7.471   5.811   2.042
 1120ARG    NH1  559   7.583   5.861   2.097
 1120ARG   HH11  560   7.613   5.957   2.084
 1120ARG   HH12  561   7.642   5.803   2.154
 1120ARG    NH2  562   7.436   5.685   2.072
 1120ARG   HH21  563   7.367   5.634   2.018
 1120ARG   HH22  564   7.491   5.634   2.139
 1120ARG      C  565   6.887   6.089   1.853
 1120ARG      O  566   6.935   6.179   1.921
 1121GLY      N  567   6.786   6.018   1.903
 1121GLY      H  568   6.781   5.929   1.855
 1121GLY     CA  569   6.716   6.042   2.028
 1121GLY    HA1  570   6.613   6.007   2.017
 1121GLY    HA2  571   6.690   6.146   2.044
 1121GLY      C  572   6.792   5.977   2.142
 1121GLY      O  573   6.840   5.864   2.128
 1122LEU      N  574   6.808   6.050   2.253
 1122LEU      H  575   6.776   6.145   2.249
 1122LEU     CA  576   6.876   6.011   2.374
 1122LEU     HA  577   6.877   5.902   2.364
 1122LEU     CB  578   7.019   6.065   2.383
 1122LEU    HB1  579   7.061   6.058   2.483
 1122LEU    HB2  580   7.015   6.172   2.366
 1122LEU     CG  581   7.106   5.998   2.277
 1122LEU     HG  582   7.061   6.011   2.178
 1122LEU    CD1  583   7.238   6.075   2.271
 1122LEU   HD11  584   7.291   6.071   2.366
 1122LEU   HD12  585   7.295   6.042   2.185
 1122LEU   HD13  586   7.210   6.180   2.260
 1122LEU    CD2  587   7.154   5.855   2.299
 1122LEU   HD21  588   7.207   5.851   2.394
 1122LEU   HD22  589   7.074   5.781   2.308
 1122LEU   HD23  590   7.218   5.826   2.216
 1122LEU      C  591   6.796   6.049   2.498
 1122LEU      O  592   6.733   6.155   2.500
 1123GLY      N  593   6.791   5.971   2.606
 1123GLY      H  594   6.841   5.883   2.599
 1123GLY     CA  595   6.708   6.004   2.720
 1123GLY    HA1  596   6.708   6.113   2.725
 1123GLY    HA2  597   6.744   5.968   2.817
 1123GLY      C  598   6.563   5.958   2.717
 1123GLY      O  599   6.506   5.927   2.613
 1124HIS      N  600   6.499   5.960   2.835
 1124HIS      H  601   6.550   5.989   2.917
 1124HIS     CA  602   6.358   5.935   2.857
 1124HIS     HA  603   6.310   5.951   2.760
 1124HIS     CB  604   6.326   5.794   2.904
 1124HIS    HB1  605   6.359   5.786   3.007
 1124HIS    HB2  606   6.376   5.717   2.845
 1124HIS     CG  607   6.177   5.776   2.902
 1124HIS    ND1  608   6.086   5.802   3.004
 1124HIS    CE1  609   5.965   5.808   2.948
 1124HIS    HE1  610   5.879   5.836   3.007
 1124HIS    NE2  611   5.976   5.795   2.814
 1124HIS    HE2  612   5.903   5.803   2.745
 1124HIS    CD2  613   6.108   5.772   2.783
 1124HIS    HD2  614   6.150   5.766   2.684
 1124HIS      C  615   6.291   6.040   2.944
 1124HIS      O  616   6.340   6.084   3.048
 1125GLY      N  617   6.171   6.083   2.903
 1125GLY      H  618   6.134   6.049   2.815
 1125GLY     CA  619   6.088   6.182   2.969
 1125GLY    HA1  620   5.990   6.172   2.922
 1125GLY    HA2  621   6.125   6.281   2.941
 1125GLY      C  622   6.069   6.174   3.119
 1125GLY      O  623   6.037   6.265   3.195
 1126ALA      N  624   6.088   6.053   3.171
 1126ALA      H  625   6.116   5.971   3.118
 1126ALA     CA  626   6.086   6.034   3.315
 1126ALA     HA  627   5.995   6.076   3.356
 1126ALA     CB  628   6.089   5.882   3.329
 1126ALA    HB1  629   6.077   5.863   3.436
 1126ALA    HB2  630   6.005   5.836   3.277
 1126ALA    HB3  631   6.184   5.832   3.311
 1126ALA      C  632   6.195   6.110   3.389
 1126ALA      O  633   6.186   6.127   3.510
 1127PHE      N  634   6.303   6.151   3.322
 1127PHE      H  635   6.296   6.139   3.222
 1127PHE     CA  636   6.433   6.192   3.371
 1127PHE     HA  637   6.424   6.223   3.475
 1127PHE     CB  638   6.533   6.077   3.359
 1127PHE    HB1  639   6.625   6.111   3.405
 1127PHE    HB2  640   6.561   6.063   3.254
 1127PHE     CG  641   6.481   5.953   3.427
 1127PHE    CD1  642   6.440   5.951   3.561
 1127PHE    HD1  643   6.439   6.042   3.618
 1127PHE    CE1  644   6.397   5.832   3.620
 1127PHE    HE1  645   6.366   5.827   3.724
 1127PHE     CZ  646   6.386   5.718   3.540
 1127PHE     HZ  647   6.329   5.634   3.575
 1127PHE    CE2  648   6.438   5.718   3.409
 1127PHE    HE2  649   6.428   5.625   3.355
 1127PHE    CD2  650   6.486   5.836   3.351
 1127PHE    HD2  651   6.545   5.829   3.261
 1127PHE      C  652   6.486   6.313   3.295
 1127PHE      O  653   6.529   6.411   3.356
 1128GLY      N  654   6.466   6.312   3.163
 1128GLY      H  655   6.443   6.225   3.119
 1128GLY     CA  656   6.525   6.410   3.074
 1128GLY    HA1  657   6.625   6.434   3.110
 1128GLY    HA2  658   6.471   6.504   3.066
 1128GLY      C  659   6.540   6.352   2.934
 1128GLY      O  660   6.569   6.233   2.928
 1129GLU      N  661   6.511   6.425   2.826
 1129GLU      H  662   6.486   6.522   2.835
 1129GLU     CA  663   6.502   6.383   2.688
 1129GLU     HA  664   6.564   6.294   2.676
 1129GLU     CB  665   6.359   6.339   2.654
 1129GLU    HB1  666   6.326   6.271   2.732
 1129GLU    HB2  667   6.368   6.283   2.560
 1129GLU     CG  668   6.261   6.453   2.632
 1129GLU    HG1  669   6.282   6.508   2.540
 1129GLU    HG2  670   6.272   6.531   2.708
 1129GLU     CD  671   6.123   6.392   2.612
 1129GLU    OE1  672   6.038   6.396   2.704
 1129GLU    OE2  673   6.089   6.343   2.502
 1129GLU      C  674   6.569   6.483   2.594
 1129GLU      O  675   6.532   6.600   2.593
 1130VAL      N  676   6.673   6.446   2.520
 1130VAL      H  677   6.701   6.349   2.510
 1130VAL     CA  678   6.744   6.533   2.428
 1130VAL     HA  679   6.688   6.624   2.405
 1130VAL     CB  680   6.878   6.571   2.489
 1130VAL     HB  681   6.929   6.639   2.421
 1130VAL    CG1  682   6.862   6.654   2.616
 1130VAL   HG11  683   6.959   6.697   2.639
 1130VAL   HG12  684   6.797   6.740   2.598
 1130VAL   HG13  685   6.836   6.587   2.699
 1130VAL    CG2  686   6.982   6.461   2.509
 1130VAL   HG21  687   6.928   6.375   2.549
 1130VAL   HG22  688   7.029   6.453   2.411
 1130VAL   HG23  689   7.054   6.490   2.585
 1130VAL      C  690   6.770   6.456   2.300
 1130VAL      O  691   6.764   6.333   2.299
 1131TYR      N  692   6.798   6.525   2.189
 1131TYR      H  693   6.786   6.625   2.200
 1131TYR     CA  694   6.839   6.470   2.062
 1131TYR     HA  695   6.841   6.361   2.061
 1131TYR     CB  696   6.747   6.518   1.950
 1131TYR    HB1  697   6.786   6.613   1.913
 1131TYR    HB2  698   6.653   6.553   1.994
 1131TYR     CG  699   6.724   6.422   1.835
 1131TYR    CD1  700   6.802   6.412   1.720
 1131TYR    HD1  701   6.884   6.482   1.709
 1131TYR    CE1  702   6.768   6.318   1.622
 1131TYR    HE1  703   6.820   6.318   1.528
 1131TYR     CZ  704   6.667   6.222   1.645
 1131TYR     OH  705   6.639   6.127   1.551
 1131TYR     HH  706   6.686   6.139   1.468
 1131TYR    CE2  707   6.591   6.227   1.764
 1131TYR    HE2  708   6.517   6.149   1.780
 1131TYR    CD2  709   6.622   6.328   1.855
 1131TYR    HD2  710   6.557   6.332   1.941
 1131TYR      C  711   6.986   6.505   2.040
 1131TYR      O  712   7.038   6.607   2.083
 1132GLU      N  713   7.066   6.421   1.973
 1132GLU      H  714   7.024   6.341   1.928
 1132GLU     CA  715   7.203   6.446   1.934
 1132GLU     HA  716   7.255   6.512   2.003
 1132GLU     CB  717   7.274   6.313   1.913
 1132GLU    HB1  718   7.238   6.266   1.822
 1132GLU    HB2  719   7.244   6.239   1.987
 1132GLU     CG  720   7.424   6.320   1.887
 1132GLU    HG1  721   7.481   6.391   1.948
 1132GLU    HG2  722   7.439   6.356   1.785
 1132GLU     CD  723   7.480   6.178   1.885
 1132GLU    OE1  724   7.533   6.131   1.988
 1132GLU    OE2  725   7.488   6.117   1.777
 1132GLU      C  726   7.212   6.516   1.799
 1132GLU      O  727   7.137   6.487   1.706
 1133GLY      N  728   7.302   6.614   1.789
 1133GLY      H  729   7.369   6.621   1.865
 1133GLY     CA  730   7.322   6.701   1.674
 1133GLY    HA1  731   7.275   6.798   1.683
 1133GLY    HA2  732   7.281   6.642   1.592
 1133GLY      C  733   7.469   6.720   1.641
 1133GLY      O  734   7.560   6.701   1.722
 1134GLN      N  735   7.491   6.759   1.515
 1134GLN      H  736   7.412   6.777   1.455
 1134GLN     CA  737   7.617   6.798   1.455
 1134GLN     HA  738   7.698   6.795   1.528
 1134GLN     CB  739   7.649   6.693   1.349
 1134GLN    HB1  740   7.560   6.690   1.286
 1134GLN    HB2  741   7.658   6.592   1.390
 1134GLN     CG  742   7.776   6.727   1.272
 1134GLN    HG1  743   7.844   6.777   1.340
 1134GLN    HG2  744   7.750   6.803   1.197
 1134GLN     CD  745   7.835   6.597   1.221
 1134GLN    OE1  746   7.899   6.528   1.301
 1134GLN    NE2  747   7.833   6.569   1.091
 1134GLN   HE21  748   7.793   6.639   1.031
 1134GLN   HE22  749   7.892   6.493   1.059
 1134GLN      C  750   7.612   6.937   1.394
 1134GLN      O  751   7.519   6.970   1.321
 1135VAL      N  752   7.702   7.025   1.439
 1135VAL      H  753   7.772   6.985   1.500
 1135VAL     CA  754   7.710   7.164   1.401
 1135VAL     HA  755   7.626   7.196   1.339
 1135VAL     CB  756   7.715   7.254   1.524
 1135VAL     HB  757   7.806   7.236   1.581
 1135VAL    CG1  758   7.698   7.398   1.475
 1135VAL   HG11  759   7.609   7.410   1.413
 1135VAL   HG12  760   7.698   7.467   1.559
 1135VAL   HG13  761   7.781   7.423   1.410
 1135VAL    CG2  762   7.598   7.242   1.620
 1135VAL   HG21  763   7.592   7.320   1.696
 1135VAL   HG22  764   7.505   7.244   1.564
 1135VAL   HG23  765   7.607   7.142   1.664
 1135VAL      C  766   7.836   7.185   1.318
 1135VAL      O  767   7.948   7.158   1.362
 1136SER      N  768   7.825   7.243   1.198
 1136SER      H  769   7.734   7.247   1.154
 1136SER     CA  770   7.936   7.289   1.117
 1136SER     HA  771   8.029   7.244   1.150
 1136SER     CB  772   7.919   7.223   0.980
 1136SER    HB1  773   7.928   7.117   1.000
 1136SER    HB2  774   8.003   7.254   0.918
 1136SER     OG  775   7.801   7.270   0.918
 1136SER     HG  776   7.790   7.207   0.847
 1136SER      C  777   7.953   7.440   1.115
 1136SER      O  778   7.854   7.507   1.143
 1137GLY      N  779   8.073   7.492   1.086
 1137GLY      H  780   8.146   7.423   1.074
 1137GLY     CA  781   8.115   7.629   1.108
 1137GLY    HA1  782   8.064   7.671   1.195
 1137GLY    HA2  783   8.096   7.682   1.015
 1137GLY      C  784   8.263   7.646   1.141
 1137GLY      O  785   8.331   7.554   1.185
 1138MET      N  786   8.312   7.769   1.123
 1138MET      H  787   8.254   7.844   1.089
 1138MET     CA  788   8.451   7.803   1.146
 1138MET     HA  789   8.501   7.723   1.092
 1138MET     CB  790   8.505   7.926   1.074
 1138MET    HB1  791   8.484   7.923   0.967
 1138MET    HB2  792   8.614   7.934   1.082
 1138MET     CG  793   8.454   8.060   1.127
 1138MET    HG1  794   8.352   8.037   1.158
 1138MET    HG2  795   8.442   8.132   1.046
 1138MET     SD  796   8.528   8.146   1.268
 1138MET     CE  797   8.397   8.270   1.279
 1138MET    HE1  798   8.376   8.319   1.184
 1138MET    HE2  799   8.299   8.226   1.297
 1138MET    HE3  800   8.424   8.349   1.350
 1138MET      C  801   8.500   7.792   1.290
 1138MET      O  802   8.617   7.760   1.311
 1139PRO      N  803   8.419   7.807   1.395
 1139PRO     CD  804   8.285   7.863   1.396
 1139PRO    HD1  805   8.221   7.778   1.375
 1139PRO    HD2  806   8.277   7.940   1.319
 1139PRO     CG  807   8.265   7.921   1.535
 1139PRO    HG1  808   8.161   7.921   1.567
 1139PRO    HG2  809   8.315   8.017   1.545
 1139PRO     CB  810   8.336   7.814   1.618
 1139PRO    HB1  811   8.274   7.725   1.628
 1139PRO    HB2  812   8.365   7.855   1.715
 1139PRO     CA  813   8.457   7.779   1.532
 1139PRO     HA  814   8.538   7.845   1.564
 1139PRO      C  815   8.498   7.635   1.556
 1139PRO      O  816   8.572   7.609   1.651
 1140ASN      N  817   8.451   7.538   1.477
 1140ASN      H  818   8.395   7.577   1.403
 1140ASN     CA  819   8.484   7.397   1.481
 1140ASN     HA  820   8.579   7.396   1.534
 1140ASN     CB  821   8.377   7.328   1.566
 1140ASN    HB1  822   8.380   7.364   1.668
 1140ASN    HB2  823   8.404   7.223   1.570
 1140ASN     CG  824   8.233   7.346   1.520
 1140ASN    OD1  825   8.156   7.420   1.581
 1140ASN    ND2  826   8.184   7.279   1.414
 1140ASN   HD21  827   8.252   7.243   1.349
 1140ASN   HD22  828   8.086   7.276   1.389
 1140ASN      C  829   8.510   7.331   1.347
 1140ASN      O  830   8.443   7.238   1.304
 1141ASP      N  831   8.608   7.389   1.277
 1141ASP      H  832   8.670   7.451   1.328
 1141ASP     CA  833   8.619   7.379   1.133
 1141ASP     HA  834   8.526   7.402   1.082
 1141ASP     CB  835   8.713   7.490   1.089
 1141ASP    HB1  836   8.809   7.475   1.140
 1141ASP    HB2  837   8.674   7.585   1.128
 1141ASP     CG  838   8.737   7.514   0.941
 1141ASP    OD1  839   8.647   7.538   0.857
 1141ASP    OD2  840   8.855   7.500   0.902
 1141ASP      C  841   8.659   7.241   1.082
 1141ASP      O  842   8.578   7.189   1.005
 1142PRO      N  843   8.776   7.185   1.116
 1142PRO     CD  844   8.880   7.224   1.209
 1142PRO    HD1  845   8.846   7.242   1.311
 1142PRO    HD2  846   8.925   7.315   1.171
 1142PRO     CG  847   8.985   7.113   1.203
 1142PRO    HG1  848   8.982   7.034   1.277
 1142PRO    HG2  849   9.085   7.156   1.208
 1142PRO     CB  850   8.969   7.053   1.063
 1142PRO    HB1  851   9.011   6.952   1.057
 1142PRO    HB2  852   9.011   7.117   0.987
 1142PRO     CA  853   8.817   7.064   1.048
 1142PRO     HA  854   8.787   7.064   0.943
 1142PRO      C  855   8.753   6.938   1.104
 1142PRO      O  856   8.764   6.831   1.044
 1143SER      N  857   8.677   6.944   1.214
 1143SER      H  858   8.658   7.034   1.255
 1143SER     CA  859   8.596   6.833   1.260
 1143SER     HA  860   8.571   6.770   1.174
 1143SER     CB  861   8.672   6.746   1.360
 1143SER    HB1  862   8.709   6.803   1.444
 1143SER    HB2  863   8.760   6.708   1.308
 1143SER     OG  864   8.599   6.635   1.408
 1143SER     HG  865   8.585   6.576   1.333
 1143SER      C  866   8.468   6.882   1.325
 1143SER      O  867   8.476   6.942   1.432
 1144PRO      N  868   8.348   6.862   1.270
 1144PRO     CD  869   8.317   6.786   1.151
 1144PRO    HD1  870   8.329   6.679   1.160
 1144PRO    HD2  871   8.384   6.817   1.070
 1144PRO     CG  872   8.177   6.827   1.103
 1144PRO    HG1  873   8.113   6.740   1.095
 1144PRO    HG2  874   8.186   6.890   1.015
 1144PRO     CB  875   8.118   6.908   1.219
 1144PRO    HB1  876   8.035   6.859   1.269
 1144PRO    HB2  877   8.078   7.002   1.181
 1144PRO     CA  878   8.233   6.937   1.316
 1144PRO     HA  879   8.263   7.042   1.316
 1144PRO      C  880   8.193   6.897   1.457
 1144PRO      O  881   8.210   6.783   1.499
 1145LEU      N  882   8.146   6.994   1.535
 1145LEU      H  883   8.139   7.088   1.498
 1145LEU     CA  884   8.112   6.966   1.673
 1145LEU     HA  885   8.178   6.885   1.703
 1145LEU     CB  886   8.132   7.085   1.766
 1145LEU    HB1  887   8.072   7.167   1.726
 1145LEU    HB2  888   8.232   7.117   1.736
 1145LEU     CG  889   8.107   7.061   1.914
 1145LEU     HG  890   8.017   7.000   1.922
 1145LEU    CD1  891   8.228   6.990   1.975
 1145LEU   HD11  892   8.212   6.976   2.082
 1145LEU   HD12  893   8.244   6.894   1.926
 1145LEU   HD13  894   8.319   7.044   1.953
 1145LEU    CD2  895   8.075   7.197   1.975
 1145LEU   HD21  896   7.990   7.242   1.925
 1145LEU   HD22  897   8.066   7.203   2.084
 1145LEU   HD23  898   8.161   7.263   1.958
 1145LEU      C  899   7.979   6.892   1.684
 1145LEU      O  900   7.877   6.943   1.640
 1146GLN      N  901   7.983   6.777   1.753
 1146GLN      H  902   8.074   6.743   1.782
 1146GLN     CA  903   7.862   6.706   1.787
 1146GLN     HA  904   7.783   6.725   1.715
 1146GLN     CB  905   7.888   6.556   1.775
 1146GLN    HB1  906   7.823   6.491   1.835
 1146GLN    HB2  907   7.988   6.537   1.815
 1146GLN     CG  908   7.879   6.504   1.632
 1146GLN    HG1  909   7.965   6.540   1.575
 1146GLN    HG2  910   7.778   6.531   1.600
 1146GLN     CD  911   7.871   6.355   1.601
 1146GLN    OE1  912   7.885   6.267   1.685
 1146GLN    NE2  913   7.853   6.309   1.477
 1146GLN   HE21  914   7.850   6.372   1.398
 1146GLN   HE22  915   7.850   6.210   1.460
 1146GLN      C  916   7.819   6.725   1.932
 1146GLN      O  917   7.904   6.727   2.021
 1147VAL      N  918   7.692   6.762   1.953
 1147VAL      H  919   7.643   6.756   1.864
 1147VAL     CA  920   7.633   6.823   2.070
 1147VAL     HA  921   7.694   6.820   2.160
 1147VAL     CB  922   7.597   6.970   2.048
 1147VAL     HB  923   7.549   7.010   2.137
 1147VAL    CG1  924   7.726   7.050   2.030
 1147VAL   HG11  925   7.694   7.150   2.000
 1147VAL   HG12  926   7.788   7.042   2.119
 1147VAL   HG13  927   7.786   7.014   1.947
 1147VAL    CG2  928   7.507   6.993   1.927
 1147VAL   HG21  929   7.569   6.993   1.837
 1147VAL   HG22  930   7.428   6.918   1.924
 1147VAL   HG23  931   7.453   7.085   1.950
 1147VAL      C  932   7.509   6.746   2.112
 1147VAL      O  933   7.469   6.648   2.050
 1148ALA      N  934   7.456   6.784   2.228
 1148ALA      H  935   7.491   6.867   2.273
 1148ALA     CA  936   7.323   6.748   2.273
 1148ALA     HA  937   7.290   6.666   2.210
 1148ALA     CB  938   7.338   6.691   2.414
 1148ALA    HB1  939   7.397   6.758   2.476
 1148ALA    HB2  940   7.244   6.679   2.467
 1148ALA    HB3  941   7.390   6.595   2.410
 1148ALA      C  942   7.230   6.869   2.267
 1148ALA      O  943   7.264   6.982   2.301
 1149VAL      N  944   7.110   6.851   2.212
 1149VAL      H  945   7.088   6.755   2.190
 1149VAL     CA  946   7.009   6.945   2.166
 1149VAL     HA  947   7.048   7.045   2.186
 1149VAL     CB  948   6.995   6.941   2.014
 1149VAL     HB  949   6.956   6.845   1.980
 1149VAL    CG1  950   6.887   7.036   1.964
 1149VAL   HG11  951   6.884   7.045   1.855
 1149VAL   HG12  952   6.790   7.009   2.004
 1149VAL   HG13  953   6.920   7.132   2.006
 1149VAL    CG2  954   7.123   6.975   1.938
 1149VAL   HG21  955   7.171   6.877   1.936
 1149VAL   HG22  956   7.110   7.019   1.839
 1149VAL   HG23  957   7.191   7.030   2.003
 1149VAL      C  958   6.876   6.920   2.235
 1149VAL      O  959   6.823   6.809   2.240
 1150LYS      N  960   6.819   7.023   2.297
 1150LYS      H  961   6.874   7.107   2.292
 1150LYS     CA  962   6.680   7.030   2.338
 1150LYS     HA  963   6.648   6.926   2.348
 1150LYS     CB  964   6.657   7.107   2.468
 1150LYS    HB1  965   6.550   7.105   2.488
 1150LYS    HB2  966   6.697   7.208   2.463
 1150LYS     CG  967   6.727   7.038   2.585
 1150LYS    HG1  968   6.834   7.056   2.584
 1150LYS    HG2  969   6.717   6.930   2.576
 1150LYS     CD  970   6.667   7.083   2.718
 1150LYS    HD1  971   6.562   7.051   2.717
 1150LYS    HD2  972   6.675   7.191   2.724
 1150LYS     CE  973   6.742   7.010   2.829
 1150LYS    HE1  974   6.847   7.040   2.820
 1150LYS    HE2  975   6.742   6.902   2.813
 1150LYS     NZ  976   6.696   7.036   2.966
 1150LYS    HZ1  977   6.762   6.990   3.026
 1150LYS    HZ2  978   6.682   7.132   2.994
 1150LYS    HZ3  979   6.607   6.988   2.976
 1150LYS      C  980   6.594   7.094   2.229
 1150LYS      O  981   6.640   7.187   2.162
 1151THR      N  982   6.470   7.047   2.219
 1151THR      H  983   6.440   6.979   2.287
 1151THR     CA  984   6.383   7.079   2.107
 1151THR     HA  985   6.431   7.156   2.047
 1151THR     CB  986   6.369   6.959   2.014
 1151THR     HB  987   6.338   6.877   2.080
 1151THR    CG2  988   6.265   6.956   1.902
 1151THR   HG21  989   6.163   6.958   1.939
 1151THR   HG22  990   6.271   7.047   1.842
 1151THR   HG23  991   6.275   6.866   1.841
 1151THR    OG1  992   6.495   6.930   1.959
 1151THR    HG1  993   6.484   6.852   1.903
 1151THR      C  994   6.242   7.112   2.153
 1151THR      O  995   6.191   7.049   2.244
 1152LEU      N  996   6.187   7.217   2.092
 1152LEU      H  997   6.250   7.274   2.037
 1152LEU     CA  998   6.055   7.268   2.124
 1152LEU     HA  999   6.026   7.221   2.218
 1152LEU     CB 1000   6.066   7.419   2.142
 1152LEU    HB1 1001   6.107   7.461   2.050
 1152LEU    HB2 1002   6.153   7.434   2.205
 1152LEU     CG 1003   5.944   7.495   2.192
 1152LEU     HG 1004   5.858   7.467   2.130
 1152LEU    CD1 1005   5.902   7.447   2.331
 1152LEU   HD11 1006   5.882   7.341   2.318
 1152LEU   HD12 1007   5.988   7.464   2.396
 1152LEU   HD13 1008   5.815   7.503   2.366
 1152LEU    CD2 1009   5.970   7.645   2.176
 1152LEU   HD21 1010   5.875   7.697   2.182
 1152LEU   HD22 1011   6.043   7.685   2.246
 1152LEU   HD23 1012   6.006   7.659   2.074
 1152LEU      C 1013   5.945   7.231   2.025
 1152LEU      O 1014   5.961   7.274   1.911
 1153PRO      N 1015   5.838   7.159   2.059
 1153PRO     CD 1016   5.809   7.086   2.180
 1153PRO    HD1 1017   5.799   7.157   2.262
 1153PRO    HD2 1018   5.887   7.010   2.185
 1153PRO     CG 1019   5.671   7.022   2.163
 1153PRO    HG1 1020   5.593   7.093   2.190
 1153PRO    HG2 1021   5.673   6.928   2.218
 1153PRO     CB 1022   5.671   6.999   2.012
 1153PRO    HB1 1023   5.565   6.992   1.984
 1153PRO    HB2 1024   5.727   6.913   1.975
 1153PRO     CA 1025   5.741   7.123   1.957
 1153PRO     HA 1026   5.798   7.102   1.867
 1153PRO      C 1027   5.641   7.236   1.932
 1153PRO      O 1028   5.615   7.318   2.020
 1154GLU      N 1029   5.594   7.247   1.808
 1154GLU      H 1030   5.610   7.175   1.739
 1154GLU     CA 1031   5.507   7.354   1.762
 1154GLU     HA 1032   5.555   7.446   1.795
 1154GLU     CB 1033   5.503   7.351   1.609
 1154GLU    HB1 1034   5.428   7.422   1.575
 1154GLU    HB2 1035   5.476   7.255   1.567
 1154GLU     CG 1036   5.638   7.394   1.553
 1154GLU    HG1 1037   5.708   7.319   1.590
 1154GLU    HG2 1038   5.668   7.497   1.576
 1154GLU     CD 1039   5.632   7.400   1.401
 1154GLU    OE1 1040   5.712   7.341   1.325
 1154GLU    OE2 1041   5.544   7.472   1.349
 1154GLU      C 1042   5.364   7.350   1.813
 1154GLU      O 1043   5.287   7.441   1.782
 1155VAL      N 1044   5.339   7.247   1.895
 1155VAL      H 1045   5.405   7.171   1.902
 1155VAL     CA 1046   5.213   7.243   1.967
 1155VAL     HA 1047   5.141   7.290   1.900
 1155VAL     CB 1048   5.171   7.097   1.982
 1155VAL     HB 1049   5.077   7.101   2.037
 1155VAL    CG1 1050   5.160   7.042   1.840
 1155VAL   HG11 1051   5.114   6.944   1.849
 1155VAL   HG12 1052   5.100   7.112   1.782
 1155VAL   HG13 1053   5.257   7.027   1.791
 1155VAL    CG2 1054   5.267   7.024   2.075
 1155VAL   HG21 1055   5.251   6.917   2.059
 1155VAL   HG22 1056   5.365   7.068   2.056
 1155VAL   HG23 1057   5.237   7.042   2.178
 1155VAL      C 1058   5.211   7.314   2.101
 1155VAL      O 1059   5.108   7.315   2.168
 1156CYS      N 1060   5.322   7.375   2.143
 1156CYS      H 1061   5.402   7.375   2.080
 1156CYS     CA 1062   5.348   7.432   2.273
 1156CYS     HA 1063   5.311   7.361   2.347
 1156CYS     CB 1064   5.498   7.432   2.303
 1156CYS    HB1 1065   5.551   7.341   2.276
 1156CYS    HB2 1066   5.508   7.441   2.411
 1156CYS     SG 1067   5.584   7.578   2.239
 1156CYS     HG 1068   5.634   7.517   2.131
 1156CYS      C 1069   5.279   7.566   2.295
 1156CYS      O 1070   5.246   7.637   2.201
 1157SER      N 1071   5.258   7.600   2.423
 1157SER      H 1072   5.277   7.532   2.495
 1157SER     CA 1073   5.189   7.722   2.456
 1157SER     HA 1074   5.129   7.760   2.374
 1157SER     CB 1075   5.095   7.706   2.575
 1157SER    HB1 1076   5.028   7.625   2.547
 1157SER    HB2 1077   5.045   7.801   2.593
 1157SER     OG 1078   5.153   7.671   2.699
 1157SER     HG 1079   5.194   7.585   2.695
 1157SER      C 1080   5.286   7.834   2.492
 1157SER      O 1081   5.407   7.816   2.501
 1158GLU      N 1082   5.242   7.959   2.511
 1158GLU      H 1083   5.145   7.978   2.494
 1158GLU     CA 1084   5.329   8.060   2.568
 1158GLU     HA 1085   5.408   8.063   2.493
 1158GLU     CB 1086   5.251   8.191   2.567
 1158GLU    HB1 1087   5.170   8.180   2.638
 1158GLU    HB2 1088   5.184   8.208   2.482
 1158GLU     CG 1089   5.330   8.321   2.582
 1158GLU    HG1 1090   5.379   8.350   2.489
 1158GLU    HG2 1091   5.412   8.315   2.655
 1158GLU     CD 1092   5.237   8.435   2.621
 1158GLU    OE1 1093   5.195   8.428   2.738
 1158GLU    OE2 1094   5.188   8.516   2.540
 1158GLU      C 1095   5.393   8.028   2.702
 1158GLU      O 1096   5.502   8.078   2.726
 1159GLN      N 1097   5.328   7.943   2.783
 1159GLN      H 1098   5.246   7.891   2.758
 1159GLN     CA 1099   5.378   7.903   2.912
 1159GLN     HA 1100   5.421   7.995   2.954
 1159GLN     CB 1101   5.258   7.860   2.996
 1159GLN    HB1 1102   5.219   7.767   2.955
 1159GLN    HB2 1103   5.184   7.938   2.980
 1159GLN     CG 1104   5.285   7.850   3.146
 1159GLN    HG1 1105   5.332   7.943   3.177
 1159GLN    HG2 1106   5.355   7.768   3.162
 1159GLN     CD 1107   5.169   7.817   3.238
 1159GLN    OE1 1108   5.107   7.899   3.305
 1159GLN    NE2 1109   5.127   7.690   3.240
 1159GLN   HE21 1110   5.172   7.623   3.178
 1159GLN   HE22 1111   5.043   7.663   3.288
 1159GLN      C 1112   5.488   7.798   2.899
 1159GLN      O 1113   5.578   7.786   2.982
 1160ASP      N 1114   5.487   7.716   2.794
 1160ASP      H 1115   5.413   7.730   2.727
 1160ASP     CA 1116   5.586   7.613   2.770
 1160ASP     HA 1117   5.615   7.572   2.867
 1160ASP     CB 1118   5.523   7.495   2.696
 1160ASP    HB1 1119   5.591   7.410   2.688
 1160ASP    HB2 1120   5.500   7.528   2.594
 1160ASP     CG 1121   5.391   7.439   2.748
 1160ASP    OD1 1122   5.286   7.442   2.681
 1160ASP    OD2 1123   5.397   7.390   2.863
 1160ASP      C 1124   5.704   7.658   2.686
 1160ASP      O 1125   5.820   7.622   2.709
 1161GLU      N 1126   5.682   7.755   2.598
 1161GLU      H 1127   5.584   7.778   2.585
 1161GLU     CA 1128   5.781   7.827   2.519
 1161GLU     HA 1129   5.847   7.754   2.473
 1161GLU     CB 1130   5.706   7.907   2.413
 1161GLU    HB1 1131   5.648   7.981   2.469
 1161GLU    HB2 1132   5.627   7.842   2.375
 1161GLU     CG 1133   5.802   7.964   2.310
 1161GLU    HG1 1134   5.873   7.883   2.293
 1161GLU    HG2 1135   5.857   8.052   2.344
 1161GLU     CD 1136   5.728   7.993   2.179
 1161GLU    OE1 1137   5.627   8.066   2.177
 1161GLU    OE2 1138   5.783   7.949   2.076
 1161GLU      C 1139   5.858   7.922   2.609
 1161GLU      O 1140   5.979   7.931   2.593
 1162LEU      N 1141   5.791   7.988   2.705
 1162LEU      H 1142   5.690   7.990   2.703
 1162LEU     CA 1143   5.860   8.064   2.806
 1162LEU     HA 1144   5.937   8.124   2.758
 1162LEU     CB 1145   5.760   8.149   2.884
 1162LEU    HB1 1146   5.802   8.173   2.981
 1162LEU    HB2 1147   5.671   8.090   2.907
 1162LEU     CG 1148   5.728   8.282   2.816
 1162LEU     HG 1149   5.692   8.265   2.714
 1162LEU    CD1 1150   5.619   8.351   2.898
 1162LEU   HD11 1151   5.649   8.390   2.995
 1162LEU   HD12 1152   5.596   8.446   2.850
 1162LEU   HD13 1153   5.531   8.287   2.894
 1162LEU    CD2 1154   5.854   8.367   2.827
 1162LEU   HD21 1155   5.934   8.323   2.766
 1162LEU   HD22 1156   5.834   8.465   2.782
 1162LEU   HD23 1157   5.900   8.375   2.925
 1162LEU      C 1158   5.940   7.986   2.909
 1162LEU      O 1159   6.044   8.040   2.945
 1163ASP      N 1160   5.892   7.868   2.951
 1163ASP      H 1161   5.808   7.840   2.904
 1163ASP     CA 1162   5.979   7.765   3.006
 1163ASP     HA 1163   6.020   7.821   3.090
 1163ASP     CB 1164   5.904   7.641   3.052
 1163ASP    HB1 1165   5.969   7.561   3.089
 1163ASP    HB2 1166   5.853   7.596   2.967
 1163ASP     CG 1167   5.802   7.670   3.160
 1163ASP    OD1 1168   5.804   7.775   3.227
 1163ASP    OD2 1169   5.731   7.570   3.183
 1163ASP      C 1170   6.108   7.731   2.932
 1163ASP      O 1171   6.213   7.754   2.991
 1164PHE      N 1172   6.096   7.693   2.805
 1164PHE      H 1173   6.004   7.702   2.764
 1164PHE     CA 1174   6.204   7.662   2.713
 1164PHE     HA 1175   6.249   7.571   2.753
 1164PHE     CB 1176   6.135   7.609   2.587
 1164PHE    HB1 1177   6.078   7.681   2.529
 1164PHE    HB2 1178   6.071   7.528   2.622
 1164PHE     CG 1179   6.233   7.551   2.488
 1164PHE    CD1 1180   6.248   7.412   2.481
 1164PHE    HD1 1181   6.200   7.358   2.561
 1164PHE    CE1 1182   6.340   7.354   2.392
 1164PHE    HE1 1183   6.370   7.250   2.394
 1164PHE     CZ 1184   6.405   7.432   2.297
 1164PHE     HZ 1185   6.477   7.387   2.229
 1164PHE    CE2 1186   6.384   7.571   2.300
 1164PHE    HE2 1187   6.419   7.628   2.216
 1164PHE    CD2 1188   6.299   7.630   2.394
 1164PHE    HD2 1189   6.275   7.735   2.391
 1164PHE      C 1190   6.305   7.773   2.691
 1164PHE      O 1191   6.427   7.754   2.691
 1165LEU      N 1192   6.251   7.894   2.679
 1165LEU      H 1193   6.152   7.911   2.680
 1165LEU     CA 1194   6.331   8.013   2.661
 1165LEU     HA 1195   6.413   8.000   2.590
 1165LEU     CB 1196   6.241   8.125   2.608
 1165LEU    HB1 1197   6.294   8.220   2.601
 1165LEU    HB2 1198   6.156   8.140   2.674
 1165LEU     CG 1199   6.191   8.116   2.464
 1165LEU     HG 1200   6.152   8.020   2.431
 1165LEU    CD1 1201   6.082   8.220   2.439
 1165LEU   HD11 1202   6.020   8.192   2.353
 1165LEU   HD12 1203   6.009   8.217   2.521
 1165LEU   HD13 1204   6.122   8.321   2.444
 1165LEU    CD2 1205   6.303   8.140   2.363
 1165LEU   HD21 1206   6.338   8.242   2.375
 1165LEU   HD22 1207   6.387   8.071   2.377
 1165LEU   HD23 1208   6.271   8.108   2.264
 1165LEU      C 1209   6.398   8.052   2.793
 1165LEU      O 1210   6.509   8.104   2.785
 1166MET      N 1211   6.339   8.034   2.911
 1166MET      H 1212   6.246   7.995   2.918
 1166MET     CA 1213   6.405   8.071   3.034
 1166MET     HA 1214   6.458   8.165   3.020
 1166MET     CB 1215   6.302   8.079   3.147
 1166MET    HB1 1216   6.271   7.981   3.184
 1166MET    HB2 1217   6.208   8.125   3.115
 1166MET     CG 1218   6.359   8.163   3.261
 1166MET    HG1 1219   6.452   8.115   3.293
 1166MET    HG2 1220   6.286   8.148   3.340
 1166MET     SD 1221   6.400   8.337   3.234
 1166MET     CE 1222   6.463   8.365   3.401
 1166MET    HE1 1223   6.519   8.458   3.414
 1166MET    HE2 1224   6.386   8.353   3.476
 1166MET    HE3 1225   6.541   8.291   3.414
 1166MET      C 1226   6.514   7.972   3.071
 1166MET      O 1227   6.603   8.004   3.150
 1167GLU      N 1228   6.502   7.848   3.024
 1167GLU      H 1229   6.417   7.824   2.975
 1167GLU     CA 1230   6.617   7.761   3.033
 1167GLU     HA 1231   6.660   7.777   3.132
 1167GLU     CB 1232   6.576   7.614   3.022
 1167GLU    HB1 1233   6.586   7.581   2.918
 1167GLU    HB2 1234   6.470   7.602   3.046
 1167GLU     CG 1235   6.655   7.514   3.105
 1167GLU    HG1 1236   6.655   7.550   3.207
 1167GLU    HG2 1237   6.756   7.509   3.065
 1167GLU     CD 1238   6.595   7.374   3.113
 1167GLU    OE1 1239   6.470   7.362   3.109
 1167GLU    OE2 1240   6.677   7.280   3.115
 1167GLU      C 1241   6.734   7.805   2.946
 1167GLU      O 1242   6.849   7.793   2.988
 1168ALA      N 1243   6.698   7.855   2.828
 1168ALA      H 1244   6.600   7.858   2.804
 1168ALA     CA 1245   6.800   7.893   2.733
 1168ALA     HA 1246   6.872   7.813   2.715
 1168ALA     CB 1247   6.735   7.929   2.600
 1168ALA    HB1 1248   6.671   8.016   2.615
 1168ALA    HB2 1249   6.807   7.967   2.527
 1168ALA    HB3 1250   6.663   7.855   2.567
 1168ALA      C 1251   6.892   8.003   2.785
 1168ALA      O 1252   7.010   8.003   2.752
 1169LEU      N 1253   6.841   8.102   2.860
 1169LEU      H 1254   6.743   8.093   2.882
 1169LEU     CA 1255   6.910   8.215   2.917
 1169LEU     HA 1256   6.961   8.278   2.844
 1169LEU     CB 1257   6.809   8.309   2.983
 1169LEU    HB1 1258   6.858   8.379   3.050
 1169LEU    HB2 1259   6.729   8.251   3.030
 1169LEU     CG 1260   6.738   8.389   2.875
 1169LEU     HG 1261   6.712   8.323   2.792
 1169LEU    CD1 1262   6.607   8.447   2.926
 1169LEU   HD11 1263   6.626   8.505   3.016
 1169LEU   HD12 1264   6.548   8.511   2.860
 1169LEU   HD13 1265   6.542   8.365   2.957
 1169LEU    CD2 1266   6.815   8.511   2.825
 1169LEU   HD21 1267   6.855   8.566   2.910
 1169LEU   HD22 1268   6.899   8.475   2.764
 1169LEU   HD23 1269   6.749   8.575   2.767
 1169LEU      C 1270   7.009   8.163   3.020
 1169LEU      O 1271   7.122   8.209   3.037
 1170ILE      N 1272   6.967   8.064   3.099
 1170ILE      H 1273   6.887   8.005   3.081
 1170ILE     CA 1274   7.037   8.023   3.219
 1170ILE     HA 1275   7.078   8.114   3.262
 1170ILE     CB 1276   6.935   7.964   3.316
 1170ILE     HB 1277   6.848   7.921   3.267
 1170ILE    CG2 1278   6.985   7.859   3.415
 1170ILE   HG21 1279   7.031   7.779   3.357
 1170ILE   HG22 1280   7.066   7.901   3.474
 1170ILE   HG23 1281   6.905   7.816   3.476
 1170ILE    CG1 1282   6.877   8.074   3.405
 1170ILE   HG11 1283   6.862   8.162   3.342
 1170ILE   HG12 1284   6.948   8.092   3.486
 1170ILE     CD 1285   6.739   8.046   3.464
 1170ILE    HD1 1286   6.709   8.128   3.528
 1170ILE    HD2 1287   6.657   8.030   3.393
 1170ILE    HD3 1288   6.743   7.955   3.523
 1170ILE      C 1289   7.159   7.938   3.189
 1170ILE      O 1290   7.270   7.972   3.228
 1171ILE      N 1291   7.146   7.828   3.114
 1171ILE      H 1292   7.056   7.815   3.069
 1171ILE     CA 1293   7.257   7.743   3.079
 1171ILE     HA 1294   7.304   7.717   3.174
 1171ILE     CB 1295   7.213   7.616   3.008
 1171ILE     HB 1296   7.125   7.585   3.065
 1171ILE    CG2 1297   7.160   7.645   2.867
 1171ILE   HG21 1298   7.106   7.558   2.829
 1171ILE   HG22 1299   7.089   7.727   2.868
 1171ILE   HG23 1300   7.256   7.657   2.817
 1171ILE    CG1 1301   7.318   7.505   3.019
 1171ILE   HG11 1302   7.334   7.496   3.126
 1171ILE   HG12 1303   7.411   7.525   2.966
 1171ILE     CD 1304   7.257   7.375   2.966
 1171ILE    HD1 1305   7.157   7.367   3.008
 1171ILE    HD2 1306   7.241   7.379   2.859
 1171ILE    HD3 1307   7.310   7.285   2.997
 1171ILE      C 1308   7.367   7.820   3.006
 1171ILE      O 1309   7.485   7.789   3.021
 1172SER      N 1310   7.331   7.926   2.934
 1172SER      H 1311   7.236   7.957   2.918
 1172SER     CA 1312   7.429   8.005   2.862
 1172SER     HA 1313   7.474   7.945   2.784
 1172SER     CB 1314   7.347   8.102   2.777
 1172SER    HB1 1315   7.412   8.179   2.736
 1172SER    HB2 1316   7.269   8.151   2.834
 1172SER     OG 1317   7.276   8.023   2.684
 1172SER     HG 1318   7.182   8.035   2.704
 1172SER      C 1319   7.532   8.078   2.946
 1172SER      O 1320   7.650   8.083   2.909
 1173LYS      N 1321   7.501   8.135   3.063
 1173LYS      H 1322   7.405   8.129   3.092
 1173LYS     CA 1323   7.582   8.235   3.129
 1173LYS     HA 1324   7.630   8.292   3.049
 1173LYS     CB 1325   7.495   8.342   3.194
 1173LYS    HB1 1326   7.436   8.309   3.280
 1173LYS    HB2 1327   7.419   8.356   3.118
 1173LYS     CG 1328   7.552   8.478   3.235
 1173LYS    HG1 1329   7.628   8.458   3.310
 1173LYS    HG2 1330   7.474   8.542   3.275
 1173LYS     CD 1331   7.623   8.552   3.123
 1173LYS    HD1 1332   7.594   8.657   3.126
 1173LYS    HD2 1333   7.572   8.512   3.035
 1173LYS     CE 1334   7.775   8.542   3.115
 1173LYS    HE1 1335   7.810   8.439   3.102
 1173LYS    HE2 1336   7.817   8.584   3.207
 1173LYS     NZ 1337   7.829   8.628   3.009
 1173LYS    HZ1 1338   7.769   8.703   2.977
 1173LYS    HZ2 1339   7.914   8.678   3.032
 1173LYS    HZ3 1340   7.857   8.570   2.931
 1173LYS      C 1341   7.695   8.181   3.217
 1173LYS      O 1342   7.783   8.247   3.270
 1174PHE      N 1343   7.701   8.049   3.238
 1174PHE      H 1344   7.636   7.989   3.190
 1174PHE     CA 1345   7.794   7.987   3.330
 1174PHE     HA 1346   7.810   8.065   3.406
 1174PHE     CB 1347   7.740   7.862   3.398
 1174PHE    HB1 1348   7.806   7.822   3.476
 1174PHE    HB2 1349   7.747   7.788   3.319
 1174PHE     CG 1350   7.608   7.874   3.471
 1174PHE    CD1 1351   7.583   7.971   3.570
 1174PHE    HD1 1352   7.658   8.044   3.597
 1174PHE    CE1 1353   7.466   7.977   3.646
 1174PHE    HE1 1354   7.458   8.052   3.724
 1174PHE     CZ 1355   7.364   7.889   3.608
 1174PHE     HZ 1356   7.270   7.892   3.661
 1174PHE    CE2 1357   7.384   7.794   3.507
 1174PHE    HE2 1358   7.300   7.734   3.475
 1174PHE    CD2 1359   7.506   7.786   3.438
 1174PHE    HD2 1360   7.519   7.708   3.364
 1174PHE      C 1361   7.926   7.963   3.258
 1174PHE      O 1362   7.940   7.972   3.136
 1175ASN      N 1363   8.036   7.938   3.329
 1175ASN      H 1364   8.021   7.931   3.428
 1175ASN     CA 1365   8.173   7.926   3.285
 1175ASN     HA 1366   8.176   7.871   3.191
 1175ASN     CB 1367   8.232   8.065   3.263
 1175ASN    HB1 1368   8.339   8.053   3.246
 1175ASN    HB2 1369   8.225   8.135   3.346
 1175ASN     CG 1370   8.170   8.138   3.145
 1175ASN    OD1 1371   8.187   8.099   3.030
 1175ASN    ND2 1372   8.093   8.245   3.168
 1175ASN   HD21 1373   8.052   8.268   3.258
 1175ASN   HD22 1374   8.038   8.285   3.094
 1175ASN      C 1375   8.249   7.862   3.400
 1175ASN      O 1376   8.323   7.929   3.473
 1176HIS      N 1377   8.220   7.734   3.421
 1176HIS      H 1378   8.158   7.698   3.349
 1176HIS     CA 1379   8.292   7.650   3.515
 1176HIS     HA 1380   8.399   7.668   3.522
 1176HIS     CB 1381   8.235   7.682   3.653
 1176HIS    HB1 1382   8.137   7.636   3.652
 1176HIS    HB2 1383   8.239   7.790   3.667
 1176HIS     CG 1384   8.307   7.621   3.770
 1176HIS    ND1 1385   8.301   7.486   3.807
 1176HIS    CE1 1386   8.376   7.467   3.915
 1176HIS    HE1 1387   8.395   7.373   3.966
 1176HIS    NE2 1388   8.448   7.578   3.937
 1176HIS    HE2 1389   8.520   7.593   4.006
 1176HIS    CD2 1390   8.403   7.676   3.850
 1176HIS    HD2 1391   8.440   7.776   3.837
 1176HIS      C 1392   8.281   7.503   3.477
 1176HIS      O 1393   8.177   7.454   3.432
 1177GLN      N 1394   8.389   7.427   3.495
 1177GLN      H 1395   8.466   7.471   3.544
 1177GLN     CA 1396   8.409   7.295   3.440
 1177GLN     HA 1397   8.356   7.303   3.345
 1177GLN     CB 1398   8.557   7.263   3.425
 1177GLN    HB1 1399   8.581   7.157   3.417
 1177GLN    HB2 1400   8.603   7.302   3.515
 1177GLN     CG 1401   8.617   7.332   3.302
 1177GLN    HG1 1402   8.725   7.316   3.296
 1177GLN    HG2 1403   8.597   7.439   3.305
 1177GLN     CD 1404   8.555   7.288   3.170
 1177GLN    OE1 1405   8.540   7.169   3.144
 1177GLN    NE2 1406   8.537   7.380   3.075
 1177GLN   HE21 1407   8.566   7.476   3.086
 1177GLN   HE22 1408   8.499   7.339   2.991
 1177GLN      C 1409   8.326   7.196   3.520
 1177GLN      O 1410   8.327   7.078   3.483
 1178ASN      N 1411   8.252   7.229   3.626
 1178ASN      H 1412   8.273   7.314   3.676
 1178ASN     CA 1413   8.144   7.152   3.684
 1178ASN     HA 1414   8.154   7.058   3.629
 1178ASN     CB 1415   8.174   7.120   3.830
 1178ASN    HB1 1416   8.104   7.045   3.867
 1178ASN    HB2 1417   8.151   7.209   3.889
 1178ASN     CG 1418   8.316   7.069   3.847
 1178ASN    OD1 1419   8.380   7.125   3.936
 1178ASN    ND2 1420   8.362   6.976   3.763
 1178ASN   HD21 1421   8.308   6.921   3.698
 1178ASN   HD22 1422   8.462   6.966   3.753
 1178ASN      C 1423   7.999   7.178   3.645
 1178ASN      O 1424   7.908   7.122   3.705
 1179ILE      N 1425   7.983   7.263   3.543
 1179ILE      H 1426   8.065   7.302   3.499
 1179ILE     CA 1427   7.853   7.296   3.487
 1179ILE     HA 1428   7.787   7.227   3.539
 1179ILE     CB 1429   7.823   7.442   3.516
 1179ILE     HB 1430   7.901   7.503   3.470
 1179ILE    CG2 1431   7.683   7.478   3.466
 1179ILE   HG21 1432   7.622   7.396   3.505
 1179ILE   HG22 1433   7.654   7.572   3.513
 1179ILE   HG23 1434   7.679   7.475   3.357
 1179ILE    CG1 1435   7.834   7.483   3.663
 1179ILE   HG11 1436   7.795   7.584   3.678
 1179ILE   HG12 1437   7.940   7.486   3.689
 1179ILE     CD 1438   7.759   7.400   3.766
 1179ILE    HD1 1439   7.750   7.296   3.734
 1179ILE    HD2 1440   7.816   7.417   3.858
 1179ILE    HD3 1441   7.661   7.445   3.777
 1179ILE      C 1442   7.856   7.260   3.339
 1179ILE      O 1443   7.949   7.302   3.270
 1180VAL      N 1444   7.752   7.196   3.287
 1180VAL      H 1445   7.671   7.177   3.345
 1180VAL     CA 1446   7.742   7.165   3.146
 1180VAL     HA 1447   7.815   7.096   3.103
 1180VAL     CB 1448   7.607   7.098   3.119
 1180VAL     HB 1449   7.517   7.139   3.164
 1180VAL    CG1 1450   7.578   7.077   2.971
 1180VAL   HG11 1451   7.520   6.989   2.945
 1180VAL   HG12 1452   7.526   7.162   2.926
 1180VAL   HG13 1453   7.673   7.055   2.921
 1180VAL    CG2 1454   7.622   6.955   3.170
 1180VAL   HG21 1455   7.703   6.909   3.113
 1180VAL   HG22 1456   7.652   6.948   3.275
 1180VAL   HG23 1457   7.525   6.908   3.155
 1180VAL      C 1458   7.749   7.295   3.068
 1180VAL      O 1459   7.689   7.396   3.105
 1181ARG      N 1460   7.822   7.295   2.956
 1181ARG      H 1461   7.870   7.209   2.932
 1181ARG     CA 1462   7.845   7.406   2.866
 1181ARG     HA 1463   7.848   7.495   2.928
 1181ARG     CB 1464   7.982   7.378   2.804
 1181ARG    HB1 1465   7.969   7.292   2.738
 1181ARG    HB2 1466   8.053   7.345   2.879
 1181ARG     CG 1467   8.028   7.499   2.723
 1181ARG    HG1 1468   8.025   7.585   2.790
 1181ARG    HG2 1469   7.956   7.516   2.643
 1181ARG     CD 1470   8.167   7.489   2.662
 1181ARG    HD1 1471   8.241   7.488   2.742
 1181ARG    HD2 1472   8.186   7.576   2.599
 1181ARG     NE 1473   8.180   7.370   2.577
 1181ARG     HE 1474   8.161   7.282   2.623
 1181ARG     CZ 1475   8.219   7.367   2.449
 1181ARG    NH1 1476   8.227   7.477   2.373
 1181ARG   HH11 1477   8.200   7.572   2.397
 1181ARG   HH12 1478   8.249   7.464   2.276
 1181ARG    NH2 1479   8.254   7.256   2.384
 1181ARG   HH21 1480   8.260   7.165   2.429
 1181ARG   HH22 1481   8.284   7.267   2.288
 1181ARG      C 1482   7.732   7.417   2.764
 1181ARG      O 1483   7.678   7.313   2.728
 1182CYS      N 1484   7.693   7.540   2.730
 1182CYS      H 1485   7.745   7.616   2.771
 1182CYS     CA 1486   7.593   7.570   2.629
 1182CYS     HA 1487   7.530   7.485   2.602
 1182CYS     CB 1488   7.510   7.681   2.692
 1182CYS    HB1 1489   7.571   7.768   2.717
 1182CYS    HB2 1490   7.474   7.639   2.786
 1182CYS     SG 1491   7.375   7.726   2.580
 1182CYS     HG 1492   7.351   7.846   2.633
 1182CYS      C 1493   7.653   7.636   2.506
 1182CYS      O 1494   7.740   7.723   2.514
 1183ILE      N 1495   7.622   7.579   2.390
 1183ILE      H 1496   7.542   7.517   2.395
 1183ILE     CA 1497   7.668   7.607   2.255
 1183ILE     HA 1498   7.765   7.653   2.271
 1183ILE     CB 1499   7.673   7.489   2.158
 1183ILE     HB 1500   7.569   7.464   2.135
 1183ILE    CG2 1501   7.741   7.523   2.026
 1183ILE   HG21 1502   7.689   7.608   1.981
 1183ILE   HG22 1503   7.847   7.546   2.039
 1183ILE   HG23 1504   7.726   7.434   1.964
 1183ILE    CG1 1505   7.736   7.368   2.228
 1183ILE   HG11 1506   7.741   7.279   2.165
 1183ILE   HG12 1507   7.676   7.335   2.312
 1183ILE     CD 1508   7.879   7.392   2.274
 1183ILE    HD1 1509   7.917   7.300   2.319
 1183ILE    HD2 1510   7.947   7.414   2.191
 1183ILE    HD3 1511   7.879   7.473   2.347
 1183ILE      C 1512   7.575   7.714   2.199
 1183ILE      O 1513   7.637   7.801   2.139
 1184GLY      N 1514   7.442   7.713   2.211
 1184GLY      H 1515   7.412   7.667   2.296
 1184GLY     CA 1516   7.360   7.827   2.177
 1184GLY    HA1 1517   7.405   7.861   2.083
 1184GLY    HA2 1518   7.368   7.902   2.255
 1184GLY      C 1519   7.213   7.793   2.163
 1184GLY      O 1520   7.162   7.699   2.224
 1185VAL      N 1521   7.143   7.859   2.070
 1185VAL      H 1522   7.194   7.933   2.024
 1185VAL     CA 1523   7.004   7.843   2.034
 1185VAL     HA 1524   6.959   7.751   2.070
 1185VAL     CB 1525   6.920   7.952   2.101
 1185VAL     HB 1526   6.817   7.942   2.067
 1185VAL    CG1 1527   6.926   7.937   2.253
 1185VAL   HG11 1528   7.020   7.982   2.286
 1185VAL   HG12 1529   6.840   7.989   2.294
 1185VAL   HG13 1530   6.906   7.834   2.283
 1185VAL    CG2 1531   6.956   8.098   2.079
 1185VAL   HG21 1532   6.945   8.129   1.975
 1185VAL   HG22 1533   6.888   8.159   2.138
 1185VAL   HG23 1534   7.062   8.109   2.104
 1185VAL      C 1535   6.978   7.853   1.885
 1185VAL      O 1536   7.060   7.904   1.809
 1186SER      N 1537   6.861   7.805   1.843
 1186SER      H 1538   6.789   7.769   1.904
 1186SER     CA 1539   6.817   7.850   1.712
 1186SER     HA 1540   6.855   7.946   1.678
 1186SER     CB 1541   6.856   7.742   1.611
 1186SER    HB1 1542   6.800   7.650   1.622
 1186SER    HB2 1543   6.964   7.729   1.618
 1186SER     OG 1544   6.848   7.790   1.479
 1186SER     HG 1545   6.932   7.836   1.471
 1186SER      C 1546   6.666   7.864   1.711
 1186SER      O 1547   6.587   7.779   1.751
 1187LEU      N 1548   6.617   7.985   1.682
 1187LEU      H 1549   6.684   8.056   1.655
 1187LEU     CA 1550   6.486   8.033   1.718
 1187LEU     HA 1551   6.423   7.946   1.737
 1187LEU     CB 1552   6.490   8.119   1.844
 1187LEU    HB1 1553   6.387   8.130   1.877
 1187LEU    HB2 1554   6.522   8.218   1.813
 1187LEU     CG 1555   6.573   8.084   1.968
 1187LEU     HG 1556   6.677   8.081   1.937
 1187LEU    CD1 1557   6.546   8.192   2.073
 1187LEU   HD11 1558   6.590   8.284   2.034
 1187LEU   HD12 1559   6.439   8.210   2.085
 1187LEU   HD13 1560   6.594   8.173   2.169
 1187LEU    CD2 1561   6.527   7.954   2.032
 1187LEU   HD21 1562   6.592   7.936   2.118
 1187LEU   HD22 1563   6.427   7.962   2.074
 1187LEU   HD23 1564   6.557   7.876   1.962
 1187LEU      C 1565   6.400   8.092   1.607
 1187LEU      O 1566   6.277   8.094   1.615
 1188GLN      N 1567   6.449   8.127   1.488
 1188GLN      H 1568   6.549   8.117   1.481
 1188GLN     CA 1569   6.378   8.180   1.373
 1188GLN     HA 1570   6.298   8.249   1.399
 1188GLN     CB 1571   6.480   8.251   1.283
 1188GLN    HB1 1572   6.427   8.254   1.188
 1188GLN    HB2 1573   6.570   8.191   1.267
 1188GLN     CG 1574   6.540   8.382   1.332
 1188GLN    HG1 1575   6.621   8.418   1.268
 1188GLN    HG2 1576   6.589   8.367   1.429
 1188GLN     CD 1577   6.433   8.489   1.346
 1188GLN    OE1 1578   6.334   8.502   1.275
 1188GLN    NE2 1579   6.440   8.566   1.455
 1188GLN   HE21 1580   6.524   8.558   1.510
 1188GLN   HE22 1581   6.364   8.631   1.473
 1188GLN      C 1582   6.305   8.068   1.300
 1188GLN      O 1583   6.197   8.096   1.247
 1189SER      N 1584   6.358   7.946   1.301
 1189SER      H 1585   6.443   7.942   1.356
 1189SER     CA 1586   6.312   7.824   1.238
 1189SER     HA 1587   6.229   7.846   1.170
 1189SER     CB 1588   6.425   7.753   1.165
 1189SER    HB1 1589   6.391   7.650   1.157
 1189SER    HB2 1590   6.522   7.758   1.214
 1189SER     OG 1591   6.433   7.800   1.032
 1189SER     HG 1592   6.368   7.752   0.980
 1189SER      C 1593   6.249   7.735   1.344
 1189SER      O 1594   6.294   7.732   1.458
 1190LEU      N 1595   6.133   7.681   1.306
 1190LEU      H 1596   6.103   7.695   1.211
 1190LEU     CA 1597   6.053   7.593   1.390
 1190LEU     HA 1598   6.079   7.607   1.495
 1190LEU     CB 1599   5.903   7.622   1.377
 1190LEU    HB1 1600   5.853   7.549   1.440
 1190LEU    HB2 1601   5.859   7.598   1.280
 1190LEU     CG 1602   5.865   7.766   1.409
 1190LEU     HG 1603   5.907   7.816   1.322
 1190LEU    CD1 1604   5.712   7.770   1.420
 1190LEU   HD11 1605   5.679   7.874   1.411
 1190LEU   HD12 1606   5.668   7.719   1.334
 1190LEU   HD13 1607   5.672   7.724   1.510
 1190LEU    CD2 1608   5.931   7.826   1.533
 1190LEU   HD21 1609   6.037   7.848   1.516
 1190LEU   HD22 1610   5.893   7.926   1.551
 1190LEU   HD23 1611   5.910   7.759   1.616
 1190LEU      C 1612   6.079   7.448   1.351
 1190LEU      O 1613   6.089   7.408   1.235
 1191PRO      N 1614   6.111   7.362   1.448
 1191PRO     CD 1615   6.151   7.227   1.410
 1191PRO    HD1 1616   6.240   7.238   1.349
 1191PRO    HD2 1617   6.081   7.172   1.347
 1191PRO     CG 1618   6.200   7.160   1.538
 1191PRO    HG1 1619   6.304   7.172   1.569
 1191PRO    HG2 1620   6.180   7.054   1.546
 1191PRO     CB 1621   6.116   7.233   1.642
 1191PRO    HB1 1622   6.160   7.211   1.739
 1191PRO    HB2 1623   6.018   7.186   1.647
 1191PRO     CA 1624   6.113   7.377   1.592
 1191PRO     HA 1625   6.022   7.428   1.625
 1191PRO      C 1626   6.234   7.440   1.659
 1191PRO      O 1627   6.347   7.424   1.613
 1192ARG      N 1628   6.215   7.522   1.762
 1192ARG      H 1629   6.122   7.541   1.796
 1192ARG     CA 1630   6.321   7.592   1.833
 1192ARG     HA 1631   6.367   7.646   1.751
 1192ARG     CB 1632   6.276   7.696   1.935
 1192ARG    HB1 1633   6.360   7.756   1.970
 1192ARG    HB2 1634   6.227   7.651   2.022
 1192ARG     CG 1635   6.174   7.790   1.872
 1192ARG    HG1 1636   6.080   7.736   1.866
 1192ARG    HG2 1637   6.186   7.820   1.768
 1192ARG     CD 1638   6.157   7.914   1.960
 1192ARG    HD1 1639   6.226   7.990   1.924
 1192ARG    HD2 1640   6.186   7.888   2.062
 1192ARG     NE 1641   6.024   7.972   1.953
 1192ARG     HE 1642   5.948   7.934   2.008
 1192ARG     CZ 1643   5.979   8.061   1.863
 1192ARG    NH1 1644   6.048   8.117   1.763
 1192ARG   HH11 1645   6.145   8.099   1.742
 1192ARG   HH12 1646   6.013   8.190   1.703
 1192ARG    NH2 1647   5.850   8.096   1.861
 1192ARG   HH21 1648   5.795   8.063   1.939
 1192ARG   HH22 1649   5.821   8.159   1.787
 1192ARG      C 1650   6.419   7.501   1.906
 1192ARG      O 1651   6.376   7.399   1.959
 1193PHE      N 1652   6.549   7.533   1.908
 1193PHE      H 1653   6.573   7.618   1.860
 1193PHE     CA 1654   6.649   7.447   1.968
 1193PHE     HA 1655   6.600   7.361   2.014
 1193PHE     CB 1656   6.747   7.402   1.860
 1193PHE    HB1 1657   6.834   7.356   1.908
 1193PHE    HB2 1658   6.788   7.493   1.818
 1193PHE     CG 1659   6.686   7.317   1.751
 1193PHE    CD1 1660   6.729   7.335   1.619
 1193PHE    HD1 1661   6.795   7.421   1.614
 1193PHE    CE1 1662   6.694   7.251   1.514
 1193PHE    HE1 1663   6.741   7.255   1.416
 1193PHE     CZ 1664   6.616   7.138   1.544
 1193PHE     HZ 1665   6.603   7.061   1.469
 1193PHE    CE2 1666   6.562   7.123   1.672
 1193PHE    HE2 1667   6.500   7.038   1.695
 1193PHE    CD2 1668   6.599   7.210   1.775
 1193PHE    HD2 1669   6.562   7.196   1.875
 1193PHE      C 1670   6.717   7.523   2.081
 1193PHE      O 1671   6.748   7.641   2.077
 1194ILE      N 1672   6.770   7.450   2.180
 1194ILE      H 1673   6.731   7.359   2.202
 1194ILE     CA 1674   6.887   7.485   2.258
 1194ILE     HA 1675   6.926   7.585   2.237
 1194ILE     CB 1676   6.859   7.472   2.408
 1194ILE     HB 1677   6.816   7.374   2.428
 1194ILE    CG2 1678   6.983   7.497   2.493
 1194ILE   HG21 1679   7.036   7.591   2.474
 1194ILE   HG22 1680   6.951   7.480   2.595
 1194ILE   HG23 1681   7.062   7.427   2.467
 1194ILE    CG1 1682   6.754   7.576   2.449
 1194ILE   HG11 1683   6.695   7.608   2.363
 1194ILE   HG12 1684   6.809   7.668   2.468
 1194ILE     CD 1685   6.669   7.539   2.569
 1194ILE    HD1 1686   6.727   7.485   2.644
 1194ILE    HD2 1687   6.644   7.635   2.616
 1194ILE    HD3 1688   6.585   7.478   2.535
 1194ILE      C 1689   6.996   7.383   2.231
 1194ILE      O 1690   6.967   7.264   2.219
 1195LEU      N 1691   7.124   7.419   2.217
 1195LEU      H 1692   7.143   7.518   2.226
 1195LEU     CA 1693   7.235   7.331   2.191
 1195LEU     HA 1694   7.191   7.231   2.191
 1195LEU     CB 1695   7.294   7.357   2.053
 1195LEU    HB1 1696   7.375   7.285   2.041
 1195LEU    HB2 1697   7.333   7.459   2.055
 1195LEU     CG 1698   7.202   7.353   1.931
 1195LEU     HG 1699   7.149   7.258   1.943
 1195LEU    CD1 1700   7.129   7.482   1.894
 1195LEU   HD11 1701   7.205   7.560   1.882
 1195LEU   HD12 1702   7.065   7.466   1.807
 1195LEU   HD13 1703   7.057   7.519   1.966
 1195LEU    CD2 1704   7.286   7.325   1.806
 1195LEU   HD21 1705   7.341   7.232   1.818
 1195LEU   HD22 1706   7.228   7.320   1.714
 1195LEU   HD23 1707   7.364   7.400   1.792
 1195LEU      C 1708   7.336   7.350   2.304
 1195LEU      O 1709   7.373   7.451   2.363
 1196GLN      N 1710   7.382   7.233   2.350
 1196GLN      H 1711   7.348   7.148   2.309
 1196GLN     CA 1712   7.469   7.215   2.465
 1196GLN     HA 1713   7.528   7.306   2.477
 1196GLN     CB 1714   7.394   7.213   2.598
 1196GLN    HB1 1715   7.358   7.313   2.623
 1196GLN    HB2 1716   7.473   7.184   2.667
 1196GLN     CG 1717   7.275   7.118   2.612
 1196GLN    HG1 1718   7.269   7.086   2.716
 1196GLN    HG2 1719   7.292   7.028   2.553
 1196GLN     CD 1720   7.141   7.180   2.577
 1196GLN    OE1 1721   7.088   7.262   2.651
 1196GLN    NE2 1722   7.085   7.153   2.459
 1196GLN   HE21 1723   7.134   7.084   2.403
 1196GLN   HE22 1724   7.012   7.215   2.427
 1196GLN      C 1725   7.565   7.098   2.446
 1196GLN      O 1726   7.537   7.001   2.376
 1197GLU      N 1727   7.683   7.098   2.509
 1197GLU      H 1728   7.688   7.169   2.581
 1197GLU     CA 1729   7.789   7.000   2.504
 1197GLU     HA 1730   7.819   7.003   2.399
 1197GLU     CB 1731   7.898   7.046   2.600
 1197GLU    HB1 1732   7.858   7.078   2.696
 1197GLU    HB2 1733   7.932   7.137   2.551
 1197GLU     CG 1734   8.021   6.955   2.609
 1197GLU    HG1 1735   8.027   6.904   2.513
 1197GLU    HG2 1736   7.994   6.883   2.685
 1197GLU     CD 1737   8.150   7.033   2.632
 1197GLU    OE1 1738   8.238   7.011   2.547
 1197GLU    OE2 1739   8.156   7.116   2.726
 1197GLU      C 1740   7.743   6.857   2.531
 1197GLU      O 1741   7.675   6.826   2.628
 1198LEU      N 1742   7.775   6.768   2.437
 1198LEU      H 1743   7.841   6.798   2.366
 1198LEU     CA 1744   7.744   6.628   2.454
 1198LEU     HA 1745   7.637   6.623   2.476
 1198LEU     CB 1746   7.772   6.559   2.320
 1198LEU    HB1 1747   7.879   6.554   2.302
 1198LEU    HB2 1748   7.745   6.622   2.235
 1198LEU     CG 1749   7.724   6.417   2.294
 1198LEU     HG 1750   7.753   6.391   2.192
 1198LEU    CD1 1751   7.797   6.314   2.380
 1198LEU   HD11 1752   7.905   6.322   2.378
 1198LEU   HD12 1753   7.755   6.313   2.481
 1198LEU   HD13 1754   7.772   6.215   2.342
 1198LEU    CD2 1755   7.572   6.405   2.299
 1198LEU   HD21 1756   7.529   6.493   2.250
 1198LEU   HD22 1757   7.547   6.307   2.259
 1198LEU   HD23 1758   7.550   6.402   2.406
 1198LEU      C 1759   7.822   6.570   2.570
 1198LEU      O 1760   7.945   6.563   2.566
 1199MET      N 1761   7.752   6.526   2.675
 1199MET      H 1762   7.652   6.528   2.666
 1199MET     CA 1763   7.800   6.441   2.783
 1199MET     HA 1764   7.903   6.473   2.796
 1199MET     CB 1765   7.726   6.475   2.912
 1199MET    HB1 1766   7.775   6.426   2.996
 1199MET    HB2 1767   7.618   6.462   2.906
 1199MET     CG 1768   7.718   6.625   2.941
 1199MET    HG1 1769   7.652   6.641   3.027
 1199MET    HG2 1770   7.663   6.681   2.866
 1199MET     SD 1771   7.873   6.712   2.971
 1199MET     CE 1772   7.912   6.615   3.119
 1199MET    HE1 1773   7.960   6.520   3.092
 1199MET    HE2 1774   7.981   6.666   3.185
 1199MET    HE3 1775   7.824   6.596   3.179
 1199MET      C 1776   7.804   6.294   2.746
 1199MET      O 1777   7.706   6.222   2.765
 1200ALA      N 1778   7.916   6.252   2.687
 1200ALA      H 1779   7.983   6.324   2.663
 1200ALA     CA 1780   7.939   6.118   2.638
 1200ALA     HA 1781   7.857   6.095   2.570
 1200ALA     CB 1782   8.069   6.108   2.558
 1200ALA    HB1 1783   8.087   6.192   2.490
 1200ALA    HB2 1784   8.153   6.113   2.628
 1200ALA    HB3 1785   8.068   6.011   2.508
 1200ALA      C 1786   7.936   6.008   2.744
 1200ALA      O 1787   7.899   5.898   2.704
 1201GLY      N 1788   7.961   6.041   2.871
 1201GLY      H 1789   7.985   6.138   2.886
 1201GLY     CA 1790   7.937   5.952   2.982
 1201GLY    HA1 1791   8.010   5.983   3.057
 1201GLY    HA2 1792   7.948   5.846   2.957
 1201GLY      C 1793   7.801   5.963   3.050
 1201GLY      O 1794   7.780   5.901   3.154
 1202GLY      N 1795   7.708   6.027   2.979
 1202GLY      H 1796   7.739   6.068   2.892
 1202GLY     CA 1797   7.570   6.025   3.023
 1202GLY    HA1 1798   7.535   5.922   3.019
 1202GLY    HA2 1799   7.518   6.090   2.952
 1202GLY      C 1800   7.542   6.081   3.162
 1202GLY      O 1801   7.626   6.153   3.214
 1203ASP      N 1802   7.425   6.050   3.219
 1203ASP      H 1803   7.353   6.016   3.157
 1203ASP     CA 1804   7.398   6.070   3.360
 1203ASP     HA 1805   7.437   6.168   3.388
 1203ASP     CB 1806   7.248   6.083   3.380
 1203ASP    HB1 1807   7.211   6.161   3.313
 1203ASP    HB2 1808   7.241   6.110   3.485
 1203ASP     CG 1809   7.169   5.953   3.366
 1203ASP    OD1 1810   7.117   5.912   3.261
 1203ASP    OD2 1811   7.153   5.885   3.470
 1203ASP      C 1812   7.465   5.969   3.452
 1203ASP      O 1813   7.485   5.852   3.417
 1204LEU      N 1814   7.510   6.013   3.569
 1204LEU      H 1815   7.480   6.107   3.593
 1204LEU     CA 1816   7.574   5.934   3.672
 1204LEU     HA 1817   7.674   5.904   3.641
 1204LEU     CB 1818   7.599   6.030   3.788
 1204LEU    HB1 1819   7.508   6.087   3.806
 1204LEU    HB2 1820   7.676   6.096   3.748
 1204LEU     CG 1821   7.650   5.976   3.921
 1204LEU     HG 1822   7.574   5.917   3.973
 1204LEU    CD1 1823   7.777   5.891   3.910
 1204LEU   HD11 1824   7.778   5.814   3.833
 1204LEU   HD12 1825   7.857   5.963   3.892
 1204LEU   HD13 1826   7.795   5.844   4.007
 1204LEU    CD2 1827   7.680   6.100   4.005
 1204LEU   HD21 1828   7.587   6.155   4.022
 1204LEU   HD22 1829   7.727   6.062   4.096
 1204LEU   HD23 1830   7.750   6.164   3.952
 1204LEU      C 1831   7.491   5.811   3.708
 1204LEU      O 1832   7.546   5.703   3.729
 1205LYS      N 1833   7.357   5.813   3.706
 1205LYS      H 1834   7.312   5.898   3.677
 1205LYS     CA 1835   7.273   5.702   3.745
 1205LYS     HA 1836   7.313   5.667   3.841
 1205LYS     CB 1837   7.130   5.746   3.774
 1205LYS    HB1 1838   7.078   5.764   3.680
 1205LYS    HB2 1839   7.131   5.837   3.833
 1205LYS     CG 1840   7.047   5.633   3.835
 1205LYS    HG1 1841   7.106   5.599   3.920
 1205LYS    HG2 1842   7.036   5.549   3.766
 1205LYS     CD 1843   6.913   5.693   3.878
 1205LYS    HD1 1844   6.880   5.759   3.798
 1205LYS    HD2 1845   6.937   5.758   3.962
 1205LYS     CE 1846   6.816   5.581   3.915
 1205LYS    HE1 1847   6.826   5.494   3.849
 1205LYS    HE2 1848   6.714   5.604   3.887
 1205LYS     NZ 1849   6.829   5.545   4.057
 1205LYS    HZ1 1850   6.776   5.463   4.084
 1205LYS    HZ2 1851   6.926   5.543   4.084
 1205LYS    HZ3 1852   6.785   5.621   4.108
 1205LYS      C 1853   7.276   5.588   3.644
 1205LYS      O 1854   7.301   5.473   3.679
 1206SER      N 1855   7.285   5.619   3.514
 1206SER      H 1856   7.271   5.716   3.489
 1206SER     CA 1857   7.319   5.526   3.409
 1206SER     HA 1858   7.245   5.446   3.409
 1206SER     CB 1859   7.310   5.604   3.279
 1206SER    HB1 1860   7.341   5.541   3.197
 1206SER    HB2 1861   7.382   5.686   3.287
 1206SER     OG 1862   7.177   5.647   3.257
 1206SER     HG 1863   7.170   5.741   3.277
 1206SER      C 1864   7.459   5.467   3.422
 1206SER      O 1865   7.477   5.346   3.412
 1207PHE      N 1866   7.561   5.547   3.454
 1207PHE      H 1867   7.537   5.644   3.468
 1207PHE     CA 1868   7.697   5.501   3.476
 1207PHE     HA 1869   7.735   5.451   3.387
 1207PHE     CB 1870   7.796   5.617   3.481
 1207PHE    HB1 1871   7.766   5.700   3.546
 1207PHE    HB2 1872   7.801   5.664   3.383
 1207PHE     CG 1873   7.935   5.571   3.515
 1207PHE    CD1 1874   8.008   5.494   3.422
 1207PHE    HD1 1875   7.968   5.477   3.323
 1207PHE    CE1 1876   8.133   5.440   3.452
 1207PHE    HE1 1877   8.188   5.394   3.371
 1207PHE     CZ 1878   8.179   5.462   3.582
 1207PHE     HZ 1879   8.275   5.422   3.612
 1207PHE    CE2 1880   8.103   5.532   3.677
 1207PHE    HE2 1881   8.143   5.541   3.777
 1207PHE    CD2 1882   7.983   5.595   3.644
 1207PHE    HD2 1883   7.929   5.659   3.713
 1207PHE      C 1884   7.706   5.400   3.590
 1207PHE      O 1885   7.758   5.291   3.570
 1208LEU      N 1886   7.656   5.434   3.709
 1208LEU      H 1887   7.621   5.528   3.717
 1208LEU     CA 1888   7.636   5.350   3.825
 1208LEU     HA 1889   7.735   5.317   3.858
 1208LEU     CB 1890   7.576   5.430   3.941
 1208LEU    HB1 1891   7.553   5.369   4.028
 1208LEU    HB2 1892   7.492   5.471   3.884
 1208LEU     CG 1893   7.649   5.550   4.001
 1208LEU     HG 1894   7.669   5.615   3.915
 1208LEU    CD1 1895   7.547   5.622   4.088
 1208LEU   HD11 1896   7.447   5.634   4.046
 1208LEU   HD12 1897   7.536   5.552   4.171
 1208LEU   HD13 1898   7.582   5.709   4.143
 1208LEU    CD2 1899   7.776   5.529   4.083
 1208LEU   HD21 1900   7.847   5.493   4.008
 1208LEU   HD22 1901   7.812   5.629   4.111
 1208LEU   HD23 1902   7.761   5.465   4.169
 1208LEU      C 1903   7.556   5.223   3.804
 1208LEU      O 1904   7.558   5.132   3.888
 1209ARG      N 1905   7.482   5.208   3.694
 1209ARG      H 1906   7.482   5.284   3.628
 1209ARG     CA 1907   7.392   5.098   3.664
 1209ARG     HA 1908   7.368   5.044   3.755
 1209ARG     CB 1909   7.259   5.147   3.609
 1209ARG    HB1 1910   7.204   5.071   3.553
 1209ARG    HB2 1911   7.266   5.230   3.538
 1209ARG     CG 1912   7.164   5.193   3.720
 1209ARG    HG1 1913   7.211   5.267   3.786
 1209ARG    HG2 1914   7.119   5.109   3.773
 1209ARG     CD 1915   7.035   5.260   3.676
 1209ARG    HD1 1916   7.069   5.346   3.618
 1209ARG    HD2 1917   6.977   5.288   3.764
 1209ARG     NE 1918   6.964   5.172   3.583
 1209ARG     HE 1919   6.985   5.173   3.484
 1209ARG     CZ 1920   6.870   5.082   3.617
 1209ARG    NH1 1921   6.828   5.062   3.742
 1209ARG   HH11 1922   6.865   5.092   3.831
 1209ARG   HH12 1923   6.734   5.027   3.751
 1209ARG    NH2 1924   6.795   5.021   3.524
 1209ARG   HH21 1925   6.801   5.059   3.431
 1209ARG   HH22 1926   6.727   4.948   3.541
 1209ARG      C 1927   7.457   4.999   3.568
 1209ARG      O 1928   7.465   4.877   3.579
 1210GLU      N 1929   7.505   5.060   3.459
 1210GLU      H 1930   7.502   5.161   3.449
 1210GLU     CA 1931   7.559   4.986   3.347
 1210GLU     HA 1932   7.498   4.899   3.322
 1210GLU     CB 1933   7.567   5.080   3.227
 1210GLU    HB1 1934   7.631   5.037   3.150
 1210GLU    HB2 1935   7.609   5.176   3.255
 1210GLU     CG 1936   7.432   5.109   3.164
 1210GLU    HG1 1937   7.363   5.147   3.240
 1210GLU    HG2 1938   7.384   5.016   3.133
 1210GLU     CD 1939   7.442   5.211   3.051
 1210GLU    OE1 1940   7.511   5.191   2.948
 1210GLU    OE2 1941   7.403   5.328   3.068
 1210GLU      C 1942   7.698   4.933   3.380
 1210GLU      O 1943   7.744   4.832   3.329
 1211THR      N 1944   7.770   5.005   3.467
 1211THR      H 1945   7.727   5.082   3.515
 1211THR     CA 1946   7.911   4.984   3.495
 1211THR     HA 1947   7.942   4.897   3.437
 1211THR     CB 1948   8.002   5.101   3.456
 1211THR     HB 1949   8.049   5.143   3.545
 1211THR    CG2 1950   8.121   5.063   3.370
 1211THR   HG21 1951   8.172   5.151   3.329
 1211THR   HG22 1952   8.184   5.009   3.442
 1211THR   HG23 1953   8.093   4.996   3.289
 1211THR    OG1 1954   7.932   5.200   3.384
 1211THR    HG1 1955   7.860   5.225   3.442
 1211THR      C 1956   7.946   4.927   3.631
 1211THR      O 1957   8.057   4.948   3.679
 1212ARG      N 1958   7.853   4.858   3.697
 1212ARG      H 1959   7.769   4.842   3.644
 1212ARG     CA 1960   7.878   4.794   3.825
 1212ARG     HA 1961   7.909   4.882   3.882
 1212ARG     CB 1962   7.751   4.741   3.891
 1212ARG    HB1 1963   7.772   4.694   3.988
 1212ARG    HB2 1964   7.717   4.655   3.832
 1212ARG     CG 1965   7.639   4.842   3.913
 1212ARG    HG1 1966   7.618   4.880   3.814
 1212ARG    HG2 1967   7.674   4.922   3.979
 1212ARG     CD 1968   7.512   4.779   3.969
 1212ARG    HD1 1969   7.535   4.725   4.060
 1212ARG    HD2 1970   7.476   4.719   3.885
 1212ARG     NE 1971   7.402   4.874   3.990
 1212ARG     HE 1972   7.432   4.963   4.027
 1212ARG     CZ 1973   7.270   4.855   3.985
 1212ARG    NH1 1974   7.215   4.736   3.957
 1212ARG   HH11 1975   7.276   4.655   3.953
 1212ARG   HH12 1976   7.116   4.730   3.938
 1212ARG    NH2 1977   7.182   4.954   4.003
 1212ARG   HH21 1978   7.210   5.051   4.013
 1212ARG   HH22 1979   7.087   4.942   4.035
 1212ARG      C 1980   7.985   4.686   3.824
 1212ARG      O 1981   7.989   4.608   3.729
 1213PRO      N 1982   8.062   4.672   3.932
 1213PRO     CD 1983   8.083   4.772   4.035
 1213PRO    HD1 1984   8.009   4.762   4.114
 1213PRO    HD2 1985   8.077   4.869   3.986
 1213PRO     CG 1986   8.219   4.734   4.094
 1213PRO    HG1 1987   8.210   4.754   4.200
 1213PRO    HG2 1988   8.297   4.802   4.059
 1213PRO     CB 1989   8.247   4.588   4.059
 1213PRO    HB1 1990   8.223   4.516   4.138
 1213PRO    HB2 1991   8.351   4.580   4.026
 1213PRO     CA 1992   8.151   4.559   3.945
 1213PRO     HA 1993   8.217   4.563   3.858
 1213PRO      C 1994   8.080   4.424   3.939
 1213PRO      O 1995   7.989   4.403   4.019
 1214ARG      N 1996   8.122   4.334   3.850
 1214ARG      H 1997   8.196   4.359   3.785
 1214ARG     CA 1998   8.064   4.203   3.829
 1214ARG     HA 1999   7.999   4.189   3.915
 1214ARG     CB 2000   7.990   4.202   3.695
 1214ARG    HB1 2001   7.957   4.101   3.670
 1214ARG    HB2 2002   8.050   4.235   3.610
 1214ARG     CG 2003   7.865   4.289   3.693
 1214ARG    HG1 2004   7.893   4.393   3.680
 1214ARG    HG2 2005   7.819   4.284   3.792
 1214ARG     CD 2006   7.767   4.240   3.587
 1214ARG    HD1 2007   7.738   4.136   3.606
 1214ARG    HD2 2008   7.824   4.237   3.494
 1214ARG     NE 2009   7.641   4.315   3.584
 1214ARG     HE 2010   7.613   4.373   3.662
 1214ARG     CZ 2011   7.548   4.310   3.488
 1214ARG    NH1 2012   7.445   4.395   3.492
 1214ARG   HH11 2013   7.432   4.458   3.571
 1214ARG   HH12 2014   7.387   4.392   3.410
 1214ARG    NH2 2015   7.556   4.218   3.391
 1214ARG   HH21 2016   7.635   4.154   3.390
 1214ARG   HH22 2017   7.481   4.231   3.325
 1214ARG      C 2018   8.171   4.095   3.838
 1214ARG      O 2019   8.289   4.129   3.839
 1215PRO      N 2020   8.145   3.964   3.844
 1215PRO     CD 2021   8.013   3.909   3.869
 1215PRO    HD1 2022   7.949   3.892   3.783
 1215PRO    HD2 2023   7.961   3.972   3.941
 1215PRO     CG 2024   8.028   3.772   3.933
 1215PRO    HG1 2025   7.949   3.708   3.895
 1215PRO    HG2 2026   8.018   3.785   4.041
 1215PRO     CB 2027   8.165   3.726   3.883
 1215PRO    HB1 2028   8.139   3.682   3.787
 1215PRO    HB2 2029   8.220   3.663   3.953
 1215PRO     CA 2030   8.242   3.857   3.865
 1215PRO     HA 2031   8.291   3.876   3.960
 1215PRO      C 2032   8.351   3.849   3.759
 1215PRO      O 2033   8.460   3.804   3.794
 1216SER      N 2034   8.332   3.884   3.631
 1216SER      H 2035   8.244   3.909   3.588
 1216SER     CA 2036   8.440   3.892   3.535
 1216SER     HA 2037   8.494   3.797   3.536
 1216SER     CB 2038   8.386   3.895   3.392
 1216SER    HB1 2039   8.469   3.911   3.323
 1216SER    HB2 2040   8.317   3.979   3.380
 1216SER     OG 2041   8.327   3.770   3.367
 1216SER     HG 2042   8.385   3.720   3.309
 1216SER      C 2043   8.539   4.005   3.557
 1216SER      O 2044   8.648   4.002   3.501
 1217GLN      N 2045   8.495   4.110   3.628
 1217GLN      H 2046   8.404   4.093   3.670
 1217GLN     CA 2047   8.568   4.233   3.650
 1217GLN     HA 2048   8.675   4.208   3.649
 1217GLN     CB 2049   8.530   4.340   3.548
 1217GLN    HB1 2050   8.571   4.315   3.450
 1217GLN    HB2 2051   8.568   4.436   3.582
 1217GLN     CG 2052   8.379   4.363   3.533
 1217GLN    HG1 2053   8.355   4.469   3.535
 1217GLN    HG2 2054   8.319   4.333   3.619
 1217GLN     CD 2055   8.328   4.305   3.403
 1217GLN    OE1 2056   8.374   4.205   3.348
 1217GLN    NE2 2057   8.205   4.341   3.365
 1217GLN   HE21 2058   8.147   4.410   3.410
 1217GLN   HE22 2059   8.157   4.286   3.294
 1217GLN      C 2060   8.542   4.276   3.793
 1217GLN      O 2061   8.472   4.375   3.814
 1218PRO      N 2062   8.592   4.205   3.894
 1218PRO     CD 2063   8.690   4.099   3.879
 1218PRO    HD1 2064   8.786   4.148   3.864
 1218PRO    HD2 2065   8.669   4.031   3.796
 1218PRO     CG 2066   8.680   4.015   4.005
 1218PRO    HG1 2067   8.782   3.989   4.035
 1218PRO    HG2 2068   8.608   3.934   3.992
 1218PRO     CB 2069   8.630   4.114   4.110
 1218PRO    HB1 2070   8.716   4.166   4.151
 1218PRO    HB2 2071   8.570   4.063   4.186
 1218PRO     CA 2072   8.548   4.216   4.032
 1218PRO     HA 2073   8.442   4.196   4.041
 1218PRO      C 2074   8.563   4.360   4.081
 1218PRO      O 2075   8.486   4.395   4.170
 1219SER      N 2076   8.665   4.438   4.046
 1219SER      H 2077   8.732   4.402   3.980
 1219SER     CA 2078   8.717   4.552   4.119
 1219SER     HA 2079   8.649   4.596   4.191
 1219SER     CB 2080   8.845   4.514   4.193
 1219SER    HB1 2081   8.880   4.599   4.251
 1219SER    HB2 2082   8.923   4.486   4.123
 1219SER     OG 2083   8.827   4.404   4.280
 1219SER     HG 2084   8.761   4.441   4.338
 1219SER      C 2085   8.740   4.672   4.028
 1219SER      O 2086   8.820   4.764   4.049
 1220SER      N 2087   8.656   4.681   3.925
 1220SER      H 2088   8.592   4.605   3.910
 1220SER     CA 2089   8.645   4.779   3.818
 1220SER     HA 2090   8.730   4.769   3.751
 1220SER     CB 2091   8.526   4.738   3.732
 1220SER    HB1 2092   8.551   4.649   3.675
 1220SER    HB2 2093   8.496   4.825   3.672
 1220SER     OG 2094   8.417   4.702   3.813
 1220SER     HG 2095   8.349   4.685   3.748
 1220SER      C 2096   8.625   4.922   3.865
 1220SER      O 2097   8.673   5.014   3.799
 1221LEU      N 2098   8.538   4.941   3.965
 1221LEU      H 2099   8.476   4.868   3.995
 1221LEU     CA 2100   8.525   5.067   4.035
 1221LEU     HA 2101   8.567   5.139   3.965
 1221LEU     CB 2102   8.381   5.108   4.066
 1221LEU    HB1 2103   8.384   5.206   4.113
 1221LEU    HB2 2104   8.358   5.026   4.134
 1221LEU     CG 2105   8.277   5.107   3.954
 1221LEU     HG 2106   8.284   5.006   3.912
 1221LEU    CD1 2107   8.135   5.138   4.002
 1221LEU   HD11 2108   8.059   5.152   3.925
 1221LEU   HD12 2109   8.106   5.066   4.079
 1221LEU   HD13 2110   8.139   5.232   4.057
 1221LEU    CD2 2111   8.312   5.207   3.844
 1221LEU   HD21 2112   8.340   5.304   3.885
 1221LEU   HD22 2113   8.402   5.171   3.796
 1221LEU   HD23 2114   8.238   5.217   3.765
 1221LEU      C 2115   8.605   5.066   4.164
 1221LEU      O 2116   8.613   4.962   4.230
 1222ALA      N 2117   8.648   5.181   4.214
 1222ALA      H 2118   8.614   5.265   4.169
 1222ALA     CA 2119   8.718   5.213   4.337
 1222ALA     HA 2120   8.695   5.132   4.406
 1222ALA     CB 2121   8.866   5.221   4.300
 1222ALA    HB1 2122   8.905   5.119   4.299
 1222ALA    HB2 2123   8.888   5.267   4.204
 1222ALA    HB3 2124   8.900   5.285   4.381
 1222ALA      C 2125   8.662   5.339   4.402
 1222ALA      O 2126   8.624   5.434   4.335
 1223MET      N 2127   8.661   5.339   4.536
 1223MET      H 2128   8.704   5.256   4.576
 1223MET     CA 2129   8.586   5.432   4.617
 1223MET     HA 2130   8.482   5.437   4.587
 1223MET     CB 2131   8.595   5.379   4.760
 1223MET    HB1 2132   8.554   5.457   4.824
 1223MET    HB2 2133   8.701   5.368   4.782
 1223MET     CG 2134   8.511   5.258   4.799
 1223MET    HG1 2135   8.538   5.232   4.902
 1223MET    HG2 2136   8.557   5.177   4.741
 1223MET     SD 2137   8.333   5.280   4.773
 1223MET     CE 2138   8.270   5.192   4.917
 1223MET    HE1 2139   8.340   5.231   4.991
 1223MET    HE2 2140   8.170   5.226   4.943
 1223MET    HE3 2141   8.277   5.084   4.905
 1223MET      C 2142   8.633   5.576   4.605
 1223MET      O 2143   8.551   5.667   4.600
 1224LEU      N 2144   8.764   5.602   4.595
 1224LEU      H 2145   8.825   5.529   4.627
 1224LEU     CA 2146   8.826   5.732   4.577
 1224LEU     HA 2147   8.805   5.789   4.667
 1224LEU     CB 2148   8.975   5.702   4.560
 1224LEU    HB1 2149   8.987   5.635   4.474
 1224LEU    HB2 2150   9.019   5.654   4.647
 1224LEU     CG 2151   9.058   5.824   4.524
 1224LEU     HG 2152   9.028   5.861   4.426
 1224LEU    CD1 2153   9.068   5.930   4.633
 1224LEU   HD11 2154   9.155   5.995   4.618
 1224LEU   HD12 2155   8.983   5.999   4.636
 1224LEU   HD13 2156   9.070   5.873   4.725
 1224LEU    CD2 2157   9.203   5.776   4.509
 1224LEU   HD21 2158   9.215   5.698   4.435
 1224LEU   HD22 2159   9.270   5.858   4.481
 1224LEU   HD23 2160   9.227   5.734   4.607
 1224LEU      C 2161   8.769   5.813   4.462
 1224LEU      O 2162   8.746   5.933   4.480
 1225ASP      N 2163   8.736   5.750   4.349
 1225ASP      H 2164   8.751   5.651   4.353
 1225ASP     CA 2165   8.686   5.811   4.227
 1225ASP     HA 2166   8.746   5.901   4.211
 1225ASP     CB 2167   8.714   5.711   4.115
 1225ASP    HB1 2168   8.669   5.737   4.020
 1225ASP    HB2 2169   8.680   5.618   4.160
 1225ASP     CG 2170   8.864   5.687   4.107
 1225ASP    OD1 2171   8.895   5.575   4.060
 1225ASP    OD2 2172   8.951   5.771   4.139
 1225ASP      C 2173   8.536   5.834   4.224
 1225ASP      O 2174   8.487   5.941   4.188
 1226LEU      N 2175   8.456   5.744   4.281
 1226LEU      H 2176   8.498   5.657   4.312
 1226LEU     CA 2177   8.323   5.778   4.328
 1226LEU     HA 2178   8.257   5.804   4.245
 1226LEU     CB 2179   8.265   5.650   4.388
 1226LEU    HB1 2180   8.168   5.670   4.434
 1226LEU    HB2 2181   8.334   5.608   4.461
 1226LEU     CG 2182   8.233   5.534   4.294
 1226LEU     HG 2183   8.332   5.502   4.261
 1226LEU    CD1 2184   8.167   5.426   4.379
 1226LEU   HD11 2185   8.224   5.402   4.469
 1226LEU   HD12 2186   8.074   5.471   4.418
 1226LEU   HD13 2187   8.127   5.350   4.312
 1226LEU    CD2 2188   8.160   5.575   4.167
 1226LEU   HD21 2189   8.080   5.646   4.191
 1226LEU   HD22 2190   8.216   5.614   4.082
 1226LEU   HD23 2191   8.100   5.487   4.140
 1226LEU      C 2192   8.327   5.896   4.425
 1226LEU      O 2193   8.241   5.982   4.403
 1227LEU      N 2194   8.430   5.914   4.508
 1227LEU      H 2195   8.499   5.840   4.516
 1227LEU     CA 2196   8.444   6.033   4.588
 1227LEU     HA 2197   8.344   6.065   4.619
 1227LEU     CB 2198   8.525   6.004   4.714
 1227LEU    HB1 2199   8.541   6.099   4.764
 1227LEU    HB2 2200   8.616   5.954   4.681
 1227LEU     CG 2201   8.453   5.915   4.815
 1227LEU     HG 2202   8.410   5.829   4.764
 1227LEU    CD1 2203   8.546   5.857   4.921
 1227LEU   HD11 2204   8.582   5.943   4.977
 1227LEU   HD12 2205   8.498   5.788   4.991
 1227LEU   HD13 2206   8.623   5.794   4.875
 1227LEU    CD2 2207   8.338   5.978   4.894
 1227LEU   HD21 2208   8.380   6.040   4.973
 1227LEU   HD22 2209   8.276   6.037   4.826
 1227LEU   HD23 2210   8.287   5.898   4.948
 1227LEU      C 2211   8.485   6.160   4.515
 1227LEU      O 2212   8.441   6.267   4.557
 1228HIS      N 2213   8.561   6.148   4.406
 1228HIS      H 2214   8.594   6.054   4.388
 1228HIS     CA 2215   8.597   6.256   4.316
 1228HIS     HA 2216   8.623   6.344   4.376
 1228HIS     CB 2217   8.719   6.213   4.236
 1228HIS    HB1 2218   8.724   6.264   4.140
 1228HIS    HB2 2219   8.713   6.112   4.195
 1228HIS     CG 2220   8.845   6.230   4.316
 1228HIS    ND1 2221   8.878   6.342   4.392
 1228HIS    CE1 2222   8.996   6.316   4.449
 1228HIS    HE1 2223   9.060   6.380   4.508
 1228HIS    NE2 2224   9.033   6.190   4.426
 1228HIS    HE2 2225   9.114   6.146   4.468
 1228HIS    CD2 2226   8.949   6.141   4.328
 1228HIS    HD2 2227   8.972   6.050   4.276
 1228HIS      C 2228   8.481   6.310   4.233
 1228HIS      O 2229   8.477   6.428   4.201
 1229VAL      N 2230   8.391   6.219   4.193
 1229VAL      H 2231   8.408   6.123   4.217
 1229VAL     CA 2232   8.268   6.262   4.131
 1229VAL     HA 2233   8.283   6.337   4.053
 1229VAL     CB 2234   8.197   6.141   4.071
 1229VAL     HB 2235   8.219   6.062   4.143
 1229VAL    CG1 2236   8.047   6.148   4.044
 1229VAL   HG11 2237   7.986   6.144   4.134
 1229VAL   HG12 2238   8.032   6.240   3.987
 1229VAL   HG13 2239   8.014   6.061   3.988
 1229VAL    CG2 2240   8.263   6.107   3.938
 1229VAL   HG21 2241   8.237   6.007   3.902
 1229VAL   HG22 2242   8.217   6.179   3.871
 1229VAL   HG23 2243   8.372   6.108   3.947
 1229VAL      C 2244   8.176   6.334   4.228
 1229VAL      O 2245   8.132   6.443   4.193
 1230ALA      N 2246   8.163   6.287   4.353
 1230ALA      H 2247   8.201   6.196   4.371
 1230ALA     CA 2248   8.106   6.363   4.463
 1230ALA     HA 2249   8.004   6.386   4.434
 1230ALA     CB 2250   8.102   6.266   4.581
 1230ALA    HB1 2251   8.198   6.244   4.627
 1230ALA    HB2 2252   8.038   6.316   4.654
 1230ALA    HB3 2253   8.064   6.169   4.547
 1230ALA      C 2254   8.175   6.496   4.490
 1230ALA      O 2255   8.099   6.590   4.514
 1231ARG      N 2256   8.306   6.508   4.472
 1231ARG      H 2257   8.357   6.425   4.444
 1231ARG     CA 2258   8.372   6.637   4.476
 1231ARG     HA 2259   8.335   6.679   4.570
 1231ARG     CB 2260   8.522   6.613   4.491
 1231ARG    HB1 2261   8.549   6.571   4.394
 1231ARG    HB2 2262   8.534   6.543   4.574
 1231ARG     CG 2263   8.602   6.737   4.528
 1231ARG    HG1 2264   8.562   6.789   4.615
 1231ARG    HG2 2265   8.587   6.804   4.443
 1231ARG     CD 2266   8.751   6.714   4.553
 1231ARG    HD1 2267   8.764   6.643   4.634
 1231ARG    HD2 2268   8.798   6.807   4.583
 1231ARG     NE 2269   8.823   6.665   4.435
 1231ARG     HE 2270   8.774   6.615   4.362
 1231ARG     CZ 2271   8.955   6.676   4.414
 1231ARG    NH1 2272   9.042   6.738   4.493
 1231ARG   HH11 2273   9.019   6.779   4.583
 1231ARG   HH12 2274   9.139   6.729   4.467
 1231ARG    NH2 2275   9.007   6.613   4.308
 1231ARG   HH21 2276   8.947   6.546   4.263
 1231ARG   HH22 2277   9.107   6.621   4.292
 1231ARG      C 2278   8.338   6.734   4.364
 1231ARG      O 2279   8.292   6.846   4.388
 1232ASP      N 2280   8.348   6.700   4.235
 1232ASP      H 2281   8.377   6.606   4.214
 1232ASP     CA 2282   8.307   6.783   4.124
 1232ASP     HA 2283   8.368   6.873   4.118
 1232ASP     CB 2284   8.319   6.706   3.994
 1232ASP    HB1 2285   8.268   6.757   3.912
 1232ASP    HB2 2286   8.256   6.617   4.004
 1232ASP     CG 2287   8.458   6.658   3.956
 1232ASP    OD1 2288   8.550   6.713   4.021
 1232ASP    OD2 2289   8.485   6.569   3.872
 1232ASP      C 2290   8.163   6.834   4.131
 1232ASP      O 2291   8.146   6.953   4.106
 1233ILE      N 2292   8.067   6.757   4.182
 1233ILE      H 2293   8.095   6.664   4.209
 1233ILE     CA 2294   7.930   6.800   4.205
 1233ILE     HA 2295   7.893   6.855   4.119
 1233ILE     CB 2296   7.837   6.681   4.223
 1233ILE     HB 2297   7.868   6.625   4.311
 1233ILE    CG2 2298   7.693   6.729   4.244
 1233ILE   HG21 2299   7.689   6.785   4.337
 1233ILE   HG22 2300   7.665   6.794   4.160
 1233ILE   HG23 2301   7.624   6.646   4.244
 1233ILE    CG1 2302   7.828   6.596   4.097
 1233ILE   HG11 2303   7.926   6.585   4.050
 1233ILE   HG12 2304   7.771   6.640   4.015
 1233ILE     CD 2305   7.772   6.456   4.118
 1233ILE    HD1 2306   7.679   6.452   4.174
 1233ILE    HD2 2307   7.770   6.400   4.024
 1233ILE    HD3 2308   7.837   6.398   4.184
 1233ILE      C 2309   7.922   6.896   4.324
 1233ILE      O 2310   7.864   7.004   4.311
 1234ALA      N 2311   7.981   6.868   4.440
 1234ALA      H 2312   8.024   6.778   4.450
 1234ALA     CA 2313   8.011   6.972   4.536
 1234ALA     HA 2314   7.917   7.006   4.580
 1234ALA     CB 2315   8.079   6.896   4.650
 1234ALA    HB1 2316   8.164   6.842   4.608
 1234ALA    HB2 2317   8.117   6.970   4.720
 1234ALA    HB3 2318   8.003   6.830   4.692
 1234ALA      C 2319   8.084   7.101   4.501
 1234ALA      O 2320   8.053   7.206   4.557
 1235CYS      N 2321   8.177   7.103   4.405
 1235CYS      H 2322   8.216   7.019   4.364
 1235CYS     CA 2323   8.238   7.223   4.354
 1235CYS     HA 2324   8.259   7.292   4.436
 1235CYS     CB 2325   8.370   7.191   4.283
 1235CYS    HB1 2326   8.417   7.285   4.254
 1235CYS    HB2 2327   8.343   7.126   4.199
 1235CYS     SG 2328   8.483   7.109   4.398
 1235CYS     HG 2329   8.416   6.995   4.411
 1235CYS      C 2330   8.149   7.297   4.255
 1235CYS      O 2331   8.143   7.419   4.255
 1236GLY      N 2332   8.065   7.224   4.180
 1236GLY      H 2333   8.091   7.127   4.174
 1236GLY     CA 2334   7.961   7.285   4.099
 1236GLY    HA1 2335   7.914   7.202   4.046
 1236GLY    HA2 2336   7.998   7.364   4.034
 1236GLY      C 2337   7.856   7.346   4.191
 1236GLY      O 2338   7.814   7.459   4.166
 1237CYS      N 2339   7.822   7.290   4.307
 1237CYS      H 2340   7.874   7.208   4.336
 1237CYS     CA 2341   7.733   7.338   4.411
 1237CYS     HA 2342   7.634   7.368   4.377
 1237CYS     CB 2343   7.711   7.229   4.516
 1237CYS    HB1 2344   7.647   7.267   4.596
 1237CYS    HB2 2345   7.799   7.195   4.570
 1237CYS     SG 2346   7.614   7.106   4.427
 1237CYS     HG 2347   7.713   7.071   4.344
 1237CYS      C 2348   7.792   7.463   4.474
 1237CYS      O 2349   7.715   7.556   4.496
 1238GLN      N 2350   7.924   7.472   4.491
 1238GLN      H 2351   7.981   7.395   4.460
 1238GLN     CA 2352   7.997   7.581   4.552
 1238GLN     HA 2353   7.936   7.620   4.634
 1238GLN     CB 2354   8.123   7.522   4.613
 1238GLN    HB1 2355   8.180   7.460   4.543
 1238GLN    HB2 2356   8.094   7.456   4.695
 1238GLN     CG 2357   8.223   7.625   4.665
 1238GLN    HG1 2358   8.255   7.689   4.583
 1238GLN    HG2 2359   8.310   7.565   4.692
 1238GLN     CD 2360   8.169   7.696   4.789
 1238GLN    OE1 2361   8.195   7.661   4.904
 1238GLN    NE2 2362   8.105   7.811   4.767
 1238GLN   HE21 2363   8.075   7.840   4.675
 1238GLN   HE22 2364   8.077   7.859   4.852
 1238GLN      C 2365   8.020   7.693   4.452
 1238GLN      O 2366   8.002   7.811   4.483
 1239TYR      N 2367   8.034   7.672   4.321
 1239TYR      H 2368   8.056   7.580   4.286
 1239TYR     CA 2369   8.039   7.773   4.217
 1239TYR     HA 2370   8.108   7.854   4.241
 1239TYR     CB 2371   8.079   7.702   4.089
 1239TYR    HB1 2372   8.015   7.614   4.088
 1239TYR    HB2 2373   8.183   7.668   4.099
 1239TYR     CG 2374   8.050   7.780   3.963
 1239TYR    CD1 2375   8.134   7.880   3.912
 1239TYR    HD1 2376   8.235   7.887   3.950
 1239TYR    CE1 2377   8.094   7.958   3.803
 1239TYR    HE1 2378   8.158   8.031   3.755
 1239TYR     CZ 2379   7.960   7.949   3.759
 1239TYR     OH 2380   7.914   8.026   3.656
 1239TYR     HH 2381   7.977   8.094   3.634
 1239TYR    CE2 2382   7.882   7.838   3.797
 1239TYR    HE2 2383   7.789   7.827   3.743
 1239TYR    CD2 2384   7.929   7.753   3.897
 1239TYR    HD2 2385   7.862   7.673   3.922
 1239TYR      C 2386   7.897   7.824   4.199
 1239TYR      O 2387   7.890   7.943   4.166
 1240LEU      N 2388   7.785   7.754   4.217
 1240LEU      H 2389   7.802   7.656   4.228
 1240LEU     CA 2390   7.651   7.808   4.201
 1240LEU     HA 2391   7.665   7.871   4.113
 1240LEU     CB 2392   7.549   7.698   4.172
 1240LEU    HB1 2393   7.453   7.747   4.188
 1240LEU    HB2 2394   7.546   7.631   4.258
 1240LEU     CG 2395   7.553   7.615   4.044
 1240LEU     HG 2396   7.654   7.578   4.028
 1240LEU    CD1 2397   7.446   7.507   4.037
 1240LEU   HD11 2398   7.351   7.561   4.047
 1240LEU   HD12 2399   7.452   7.460   3.939
 1240LEU   HD13 2400   7.469   7.435   4.115
 1240LEU    CD2 2401   7.535   7.708   3.924
 1240LEU   HD21 2402   7.555   7.659   3.829
 1240LEU   HD22 2403   7.432   7.743   3.911
 1240LEU   HD23 2404   7.605   7.790   3.935
 1240LEU      C 2405   7.618   7.896   4.320
 1240LEU      O 2406   7.581   8.012   4.303
 1241GLU      N 2407   7.651   7.849   4.441
 1241GLU      H 2408   7.678   7.752   4.437
 1241GLU     CA 2409   7.647   7.932   4.560
 1241GLU     HA 2410   7.545   7.967   4.575
 1241GLU     CB 2411   7.697   7.857   4.683
 1241GLU    HB1 2412   7.803   7.840   4.663
 1241GLU    HB2 2413   7.636   7.767   4.679
 1241GLU     CG 2414   7.671   7.932   4.813
 1241GLU    HG1 2415   7.564   7.944   4.826
 1241GLU    HG2 2416   7.722   8.028   4.809
 1241GLU     CD 2417   7.708   7.837   4.927
 1241GLU    OE1 2418   7.621   7.756   4.965
 1241GLU    OE2 2419   7.809   7.860   4.998
 1241GLU      C 2420   7.733   8.057   4.545
 1241GLU      O 2421   7.682   8.166   4.573
 1242GLU      N 2422   7.858   8.054   4.500
 1242GLU      H 2423   7.900   7.969   4.467
 1242GLU     CA 2424   7.941   8.173   4.493
 1242GLU     HA 2425   7.951   8.227   4.587
 1242GLU     CB 2426   8.076   8.123   4.441
 1242GLU    HB1 2427   8.060   8.087   4.339
 1242GLU    HB2 2428   8.120   8.049   4.507
 1242GLU     CG 2429   8.169   8.243   4.434
 1242GLU    HG1 2430   8.179   8.290   4.532
 1242GLU    HG2 2431   8.133   8.318   4.364
 1242GLU     CD 2432   8.308   8.208   4.383
 1242GLU    OE1 2433   8.377   8.298   4.330
 1242GLU    OE2 2434   8.353   8.093   4.406
 1242GLU      C 2435   7.883   8.281   4.402
 1242GLU      O 2436   7.899   8.400   4.427
 1243ASN      N 2437   7.799   8.242   4.306
 1243ASN      H 2438   7.776   8.145   4.318
 1243ASN     CA 2439   7.741   8.328   4.205
 1243ASN     HA 2440   7.779   8.429   4.219
 1243ASN     CB 2441   7.777   8.292   4.061
 1243ASN    HB1 2442   7.740   8.365   3.990
 1243ASN    HB2 2443   7.738   8.193   4.036
 1243ASN     CG 2444   7.929   8.295   4.050
 1243ASN    OD1 2445   7.996   8.397   4.032
 1243ASN    ND2 2446   7.995   8.179   4.062
 1243ASN   HD21 2447   7.948   8.090   4.070
 1243ASN   HD22 2448   8.092   8.179   4.035
 1243ASN      C 2449   7.592   8.345   4.230
 1243ASN      O 2450   7.509   8.363   4.141
 1244HIS      N 2451   7.556   8.330   4.358
 1244HIS      H 2452   7.634   8.302   4.415
 1244HIS     CA 2453   7.424   8.362   4.409
 1244HIS     HA 2454   7.440   8.339   4.514
 1244HIS     CB 2455   7.387   8.508   4.387
 1244HIS    HB1 2456   7.294   8.532   4.438
 1244HIS    HB2 2457   7.361   8.518   4.281
 1244HIS     CG 2458   7.486   8.611   4.431
 1244HIS    ND1 2459   7.455   8.747   4.437
 1244HIS    CE1 2460   7.554   8.802   4.507
 1244HIS    HE1 2461   7.566   8.907   4.529
 1244HIS    NE2 2462   7.643   8.711   4.550
 1244HIS    HE2 2463   7.722   8.724   4.612
 1244HIS    CD2 2464   7.604   8.590   4.498
 1244HIS    HD2 2465   7.659   8.500   4.523
 1244HIS      C 2466   7.308   8.274   4.363
 1244HIS      O 2467   7.196   8.279   4.412
 1245PHE      N 2468   7.341   8.171   4.284
 1245PHE      H 2469   7.439   8.150   4.273
 1245PHE     CA 2470   7.245   8.092   4.210
 1245PHE     HA 2471   7.165   8.158   4.176
 1245PHE     CB 2472   7.307   8.022   4.089
 1245PHE    HB1 2473   7.374   7.945   4.129
 1245PHE    HB2 2474   7.378   8.087   4.038
 1245PHE     CG 2475   7.207   7.966   3.991
 1245PHE    CD1 2476   7.191   7.828   3.975
 1245PHE    HD1 2477   7.240   7.755   4.038
 1245PHE    CE1 2478   7.104   7.778   3.878
 1245PHE    HE1 2479   7.090   7.671   3.869
 1245PHE     CZ 2480   7.026   7.868   3.803
 1245PHE     HZ 2481   6.968   7.834   3.719
 1245PHE    CE2 2482   7.050   8.005   3.810
 1245PHE    HE2 2483   7.001   8.071   3.740
 1245PHE    CD2 2484   7.147   8.053   3.899
 1245PHE    HD2 2485   7.181   8.155   3.893
 1245PHE      C 2486   7.173   7.992   4.299
 1245PHE      O 2487   7.236   7.938   4.390
 1246ILE      N 2488   7.051   7.957   4.258
 1246ILE      H 2489   7.017   7.996   4.172
 1246ILE     CA 2490   6.968   7.859   4.325
 1246ILE     HA 2491   7.027   7.815   4.405
 1246ILE     CB 2492   6.849   7.939   4.378
 1246ILE     HB 2493   6.798   7.980   4.291
 1246ILE    CG2 2494   6.754   7.840   4.444
 1246ILE   HG21 2495   6.659   7.894   4.448
 1246ILE   HG22 2496   6.729   7.748   4.391
 1246ILE   HG23 2497   6.801   7.808   4.536
 1246ILE    CG1 2498   6.884   8.060   4.465
 1246ILE   HG11 2499   6.792   8.109   4.498
 1246ILE   HG12 2500   6.939   8.140   4.417
 1246ILE     CD 2501   6.938   8.028   4.604
 1246ILE    HD1 2502   6.954   8.117   4.665
 1246ILE    HD2 2503   6.860   7.973   4.656
 1246ILE    HD3 2504   7.026   7.963   4.602
 1246ILE      C 2505   6.937   7.753   4.221
 1246ILE      O 2506   6.892   7.788   4.112
 1247HIS      N 2507   6.956   7.624   4.249
 1247HIS      H 2508   6.983   7.605   4.345
 1247HIS     CA 2509   6.926   7.507   4.169
 1247HIS     HA 2510   6.902   7.556   4.075
 1247HIS     CB 2511   7.057   7.433   4.147
 1247HIS    HB1 2512   7.107   7.405   4.240
 1247HIS    HB2 2513   7.127   7.499   4.096
 1247HIS     CG 2514   7.045   7.310   4.062
 1247HIS    ND1 2515   7.043   7.177   4.105
 1247HIS    CE1 2516   7.048   7.105   3.993
 1247HIS    HE1 2517   7.053   6.997   3.990
 1247HIS    NE2 2518   7.042   7.181   3.882
 1247HIS    HE2 2519   7.022   7.151   3.788
 1247HIS    CD2 2520   7.045   7.313   3.925
 1247HIS    HD2 2521   7.040   7.401   3.862
 1247HIS      C 2522   6.802   7.426   4.208
 1247HIS      O 2523   6.710   7.400   4.132
 1248ARG      N 2524   6.813   7.368   4.328
 1248ARG      H 2525   6.900   7.379   4.377
 1248ARG     CA 2526   6.714   7.289   4.399
 1248ARG     HA 2527   6.768   7.262   4.489
 1248ARG     CB 2528   6.591   7.373   4.433
 1248ARG    HB1 2529   6.523   7.361   4.349
 1248ARG    HB2 2530   6.620   7.477   4.443
 1248ARG     CG 2531   6.534   7.323   4.565
 1248ARG    HG1 2532   6.589   7.376   4.642
 1248ARG    HG2 2533   6.547   7.216   4.583
 1248ARG     CD 2534   6.383   7.343   4.571
 1248ARG    HD1 2535   6.356   7.446   4.545
 1248ARG    HD2 2536   6.339   7.331   4.670
 1248ARG     NE 2537   6.325   7.243   4.482
 1248ARG     HE 2538   6.382   7.170   4.440
 1248ARG     CZ 2539   6.196   7.245   4.445
 1248ARG    NH1 2540   6.109   7.345   4.468
 1248ARG   HH11 2541   6.132   7.415   4.536
 1248ARG   HH12 2542   6.020   7.351   4.421
 1248ARG    NH2 2543   6.146   7.145   4.371
 1248ARG   HH21 2544   6.206   7.068   4.344
 1248ARG   HH22 2545   6.051   7.137   4.339
 1248ARG      C 2546   6.686   7.157   4.328
 1248ARG      O 2547   6.577   7.106   4.349
 1249ASP      N 2548   6.769   7.099   4.241
 1249ASP      H 2549   6.847   7.154   4.207
 1249ASP     CA 2550   6.758   6.966   4.185
 1249ASP     HA 2551   6.693   6.904   4.247
 1249ASP     CB 2552   6.695   6.962   4.047
 1249ASP    HB1 2553   6.771   6.959   3.969
 1249ASP    HB2 2554   6.631   7.049   4.031
 1249ASP     CG 2555   6.599   6.847   4.020
 1249ASP    OD1 2556   6.566   6.764   4.107
 1249ASP    OD2 2557   6.551   6.839   3.905
 1249ASP      C 2558   6.884   6.880   4.188
 1249ASP      O 2559   6.914   6.806   4.095
 1250ILE      N 2560   6.964   6.879   4.295
 1250ILE      H 2561   6.934   6.932   4.376
 1250ILE     CA 2562   7.075   6.789   4.316
 1250ILE     HA 2563   7.135   6.796   4.225
 1250ILE     CB 2564   7.161   6.835   4.433
 1250ILE     HB 2565   7.093   6.836   4.518
 1250ILE    CG2 2566   7.269   6.730   4.457
 1250ILE   HG21 2567   7.317   6.703   4.363
 1250ILE   HG22 2568   7.336   6.773   4.531
 1250ILE   HG23 2569   7.220   6.643   4.501
 1250ILE    CG1 2570   7.222   6.974   4.416
 1250ILE   HG11 2571   7.267   7.012   4.508
 1250ILE   HG12 2572   7.144   7.046   4.392
 1250ILE     CD 2573   7.313   6.994   4.295
 1250ILE    HD1 2574   7.401   6.930   4.287
 1250ILE    HD2 2575   7.255   6.988   4.203
 1250ILE    HD3 2576   7.354   7.095   4.292
 1250ILE      C 2577   7.021   6.648   4.339
 1250ILE      O 2578   6.969   6.613   4.445
 1251ALA      N 2579   7.039   6.560   4.240
 1251ALA      H 2580   7.085   6.595   4.157
 1251ALA     CA 2581   7.010   6.419   4.231
 1251ALA     HA 2582   7.041   6.361   4.318
 1251ALA     CB 2583   6.860   6.394   4.214
 1251ALA    HB1 2584   6.808   6.433   4.301
 1251ALA    HB2 2585   6.820   6.449   4.129
 1251ALA    HB3 2586   6.845   6.286   4.214
 1251ALA      C 2587   7.082   6.351   4.116
 1251ALA      O 2588   7.104   6.416   4.014
 1252ALA      N 2589   7.113   6.221   4.120
 1252ALA      H 2590   7.081   6.175   4.204
 1252ALA     CA 2591   7.213   6.156   4.038
 1252ALA     HA 2592   7.299   6.223   4.039
 1252ALA     CB 2593   7.265   6.031   4.107
 1252ALA    HB1 2594   7.333   5.975   4.043
 1252ALA    HB2 2595   7.307   6.062   4.203
 1252ALA    HB3 2596   7.187   5.956   4.119
 1252ALA      C 2597   7.169   6.130   3.894
 1252ALA      O 2598   7.253   6.104   3.809
 1253ARG      N 2599   7.044   6.170   3.870
 1253ARG      H 2600   6.974   6.160   3.943
 1253ARG     CA 2601   6.996   6.187   3.734
 1253ARG     HA 2602   7.044   6.106   3.679
 1253ARG     CB 2603   6.846   6.167   3.714
 1253ARG    HB1 2604   6.818   6.205   3.616
 1253ARG    HB2 2605   6.782   6.220   3.785
 1253ARG     CG 2606   6.798   6.023   3.703
 1253ARG    HG1 2607   6.689   6.027   3.693
 1253ARG    HG2 2608   6.824   5.971   3.795
 1253ARG     CD 2609   6.856   5.956   3.579
 1253ARG    HD1 2610   6.960   5.932   3.601
 1253ARG    HD2 2611   6.834   6.015   3.490
 1253ARG     NE 2612   6.783   5.830   3.561
 1253ARG     HE 2613   6.687   5.825   3.592
 1253ARG     CZ 2614   6.821   5.726   3.485
 1253ARG    NH1 2615   6.737   5.625   3.459
 1253ARG   HH11 2616   6.649   5.615   3.509
 1253ARG   HH12 2617   6.779   5.547   3.411
 1253ARG    NH2 2618   6.938   5.723   3.421
 1253ARG   HH21 2619   7.000   5.803   3.414
 1253ARG   HH22 2620   6.960   5.636   3.373
 1253ARG      C 2621   7.041   6.316   3.669
 1253ARG      O 2622   7.080   6.317   3.552
 1254ASN      N 2623   7.040   6.431   3.737
 1254ASN      H 2624   7.004   6.424   3.831
 1254ASN     CA 2625   7.057   6.567   3.690
 1254ASN     HA 2626   7.014   6.572   3.590
 1254ASN     CB 2627   6.984   6.665   3.782
 1254ASN    HB1 2628   7.012   6.761   3.740
 1254ASN    HB2 2629   7.035   6.651   3.877
 1254ASN     CG 2630   6.833   6.643   3.789
 1254ASN    OD1 2631   6.760   6.647   3.690
 1254ASN    ND2 2632   6.775   6.615   3.906
 1254ASN   HD21 2633   6.821   6.634   3.994
 1254ASN   HD22 2634   6.677   6.590   3.907
 1254ASN      C 2635   7.205   6.598   3.674
 1254ASN      O 2636   7.236   6.701   3.614
 1255CYS      N 2637   7.294   6.509   3.716
 1255CYS      H 2638   7.261   6.427   3.766
 1255CYS     CA 2639   7.439   6.520   3.715
 1255CYS     HA 2640   7.470   6.617   3.677
 1255CYS     CB 2641   7.486   6.513   3.860
 1255CYS    HB1 2642   7.594   6.496   3.862
 1255CYS    HB2 2643   7.445   6.439   3.928
 1255CYS     SG 2644   7.445   6.669   3.943
 1255CYS     HG 2645   7.313   6.660   3.961
 1255CYS      C 2646   7.507   6.416   3.626
 1255CYS      O 2647   7.510   6.296   3.652
 1256LEU      N 2648   7.569   6.476   3.525
 1256LEU      H 2649   7.584   6.576   3.527
 1256LEU     CA 2650   7.615   6.413   3.402
 1256LEU     HA 2651   7.579   6.311   3.410
 1256LEU     CB 2652   7.552   6.474   3.277
 1256LEU    HB1 2653   7.599   6.430   3.189
 1256LEU    HB2 2654   7.578   6.580   3.285
 1256LEU     CG 2655   7.405   6.454   3.244
 1256LEU     HG 2656   7.392   6.348   3.224
 1256LEU    CD1 2657   7.302   6.489   3.351
 1256LEU   HD11 2658   7.319   6.589   3.392
 1256LEU   HD12 2659   7.205   6.490   3.302
 1256LEU   HD13 2660   7.307   6.415   3.431
 1256LEU    CD2 2661   7.368   6.530   3.117
 1256LEU   HD21 2662   7.269   6.495   3.091
 1256LEU   HD22 2663   7.355   6.638   3.120
 1256LEU   HD23 2664   7.437   6.504   3.036
 1256LEU      C 2665   7.766   6.402   3.405
 1256LEU      O 2666   7.836   6.481   3.469
 1257LEU      N 2667   7.822   6.310   3.326
 1257LEU      H 2668   7.764   6.246   3.274
 1257LEU     CA 2669   7.962   6.273   3.327
 1257LEU     HA 2670   8.012   6.341   3.396
 1257LEU     CB 2671   7.988   6.133   3.382
 1257LEU    HB1 2672   8.097   6.137   3.388
 1257LEU    HB2 2673   7.965   6.057   3.307
 1257LEU     CG 2674   7.938   6.077   3.515
 1257LEU     HG 2675   7.831   6.066   3.495
 1257LEU    CD1 2676   7.990   5.943   3.564
 1257LEU   HD11 2677   7.983   5.863   3.490
 1257LEU   HD12 2678   8.097   5.958   3.580
 1257LEU   HD13 2679   7.950   5.917   3.662
 1257LEU    CD2 2680   7.962   6.174   3.631
 1257LEU   HD21 2681   7.912   6.129   3.716
 1257LEU   HD22 2682   8.067   6.193   3.651
 1257LEU   HD23 2683   7.906   6.268   3.623
 1257LEU      C 2684   8.036   6.290   3.194
 1257LEU      O 2685   7.973   6.258   3.094
 1258THR      N 2686   8.162   6.334   3.187
 1258THR      H 2687   8.213   6.352   3.273
 1258THR     CA 2688   8.235   6.339   3.062
 1258THR     HA 2689   8.166   6.391   2.995
 1258THR     CB 2690   8.359   6.426   3.086
 1258THR     HB 2691   8.424   6.423   2.998
 1258THR    CG2 2692   8.323   6.570   3.121
 1258THR   HG21 2693   8.268   6.582   3.214
 1258THR   HG22 2694   8.419   6.621   3.124
 1258THR   HG23 2695   8.261   6.610   3.040
 1258THR    OG1 2696   8.437   6.373   3.190
 1258THR    HG1 2697   8.524   6.411   3.176
 1258THR      C 2698   8.273   6.206   3.001
 1258THR      O 2699   8.240   6.193   2.883
 1259CYS      N 2700   8.326   6.104   3.070
 1259CYS      H 2701   8.351   6.120   3.166
 1259CYS     CA 2702   8.349   5.971   3.018
 1259CYS     HA 2703   8.292   5.956   2.926
 1259CYS     CB 2704   8.493   5.963   2.967
 1259CYS    HB1 2705   8.500   6.033   2.883
 1259CYS    HB2 2706   8.501   5.857   2.941
 1259CYS     SG 2707   8.592   6.007   3.111
 1259CYS     HG 2708   8.534   5.942   3.212
 1259CYS      C 2709   8.306   5.863   3.116
 1259CYS      O 2710   8.318   5.897   3.233
 1260PRO      N 2711   8.285   5.741   3.066
 1260PRO     CD 2712   8.235   5.706   2.935
 1260PRO    HD1 2713   8.307   5.728   2.856
 1260PRO    HD2 2714   8.145   5.763   2.910
 1260PRO     CG 2715   8.201   5.557   2.935
 1260PRO    HG1 2716   8.262   5.489   2.876
 1260PRO    HG2 2717   8.096   5.550   2.906
 1260PRO     CB 2718   8.217   5.511   3.079
 1260PRO    HB1 2719   8.274   5.418   3.089
 1260PRO    HB2 2720   8.117   5.498   3.121
 1260PRO     CA 2721   8.283   5.626   3.155
 1260PRO     HA 2722   8.221   5.648   3.242
 1260PRO      C 2723   8.420   5.596   3.214
 1260PRO      O 2724   8.429   5.541   3.324
 1261GLY      N 2725   8.522   5.629   3.134
 1261GLY      H 2726   8.495   5.673   3.048
 1261GLY     CA 2727   8.663   5.601   3.155
 1261GLY    HA1 2728   8.716   5.619   3.061
 1261GLY    HA2 2729   8.671   5.497   3.186
 1261GLY      C 2730   8.730   5.687   3.260
 1261GLY      O 2731   8.669   5.776   3.319
 1262PRO      N 2732   8.860   5.670   3.288
 1262PRO     CD 2733   8.942   5.569   3.225
 1262PRO    HD1 2734   8.935   5.568   3.116
 1262PRO    HD2 2735   8.897   5.473   3.253
 1262PRO     CG 2736   9.087   5.592   3.264
 1262PRO    HG1 2737   9.137   5.668   3.203
 1262PRO    HG2 2738   9.141   5.498   3.276
 1262PRO     CB 2739   9.060   5.651   3.402
 1262PRO    HB1 2740   9.140   5.712   3.444
 1262PRO    HB2 2741   9.030   5.570   3.469
 1262PRO     CA 2742   8.939   5.741   3.387
 1262PRO     HA 2743   8.882   5.734   3.480
 1262PRO      C 2744   8.982   5.880   3.343
 1262PRO      O 2745   8.998   5.915   3.226
 1263GLY      N 2746   8.997   5.969   3.441
 1263GLY      H 2747   8.980   5.932   3.534
 1263GLY     CA 2748   9.005   6.114   3.434
 1263GLY    HA1 2749   9.049   6.142   3.339
 1263GLY    HA2 2750   9.067   6.140   3.520
 1263GLY      C 2751   8.863   6.170   3.429
 1263GLY      O 2752   8.848   6.289   3.400
 1264ARG      N 2753   8.757   6.095   3.457
 1264ARG      H 2754   8.773   5.995   3.467
 1264ARG     CA 2755   8.621   6.143   3.451
 1264ARG     HA 2756   8.603   6.177   3.349
 1264ARG     CB 2757   8.518   6.032   3.471
 1264ARG    HB1 2758   8.535   5.952   3.398
 1264ARG    HB2 2759   8.420   6.072   3.445
 1264ARG     CG 2760   8.511   5.969   3.610
 1264ARG    HG1 2761   8.495   6.056   3.674
 1264ARG    HG2 2762   8.610   5.940   3.646
 1264ARG     CD 2763   8.403   5.862   3.618
 1264ARG    HD1 2764   8.322   5.898   3.553
 1264ARG    HD2 2765   8.374   5.842   3.722
 1264ARG     NE 2766   8.464   5.739   3.569
 1264ARG     HE 2767   8.454   5.717   3.471
 1264ARG     CZ 2768   8.531   5.641   3.630
 1264ARG    NH1 2769   8.565   5.649   3.759
 1264ARG   HH11 2770   8.526   5.723   3.816
 1264ARG   HH12 2771   8.616   5.574   3.803
 1264ARG    NH2 2772   8.557   5.530   3.560
 1264ARG   HH21 2773   8.530   5.526   3.462
 1264ARG   HH22 2774   8.596   5.454   3.614
 1264ARG      C 2775   8.595   6.266   3.537
 1264ARG      O 2776   8.626   6.280   3.655
 1265VAL      N 2777   8.516   6.350   3.471
 1265VAL      H 2778   8.487   6.333   3.376
 1265VAL     CA 2779   8.470   6.475   3.529
 1265VAL     HA 2780   8.516   6.494   3.626
 1265VAL     CB 2781   8.498   6.595   3.440
 1265VAL     HB 2782   8.471   6.562   3.340
 1265VAL    CG1 2783   8.425   6.727   3.465
 1265VAL   HG11 2784   8.426   6.760   3.568
 1265VAL   HG12 2785   8.465   6.802   3.397
 1265VAL   HG13 2786   8.321   6.721   3.432
 1265VAL    CG2 2787   8.646   6.633   3.437
 1265VAL   HG21 2788   8.713   6.553   3.405
 1265VAL   HG22 2789   8.660   6.717   3.370
 1265VAL   HG23 2790   8.678   6.657   3.538
 1265VAL      C 2791   8.319   6.459   3.541
 1265VAL      O 2792   8.257   6.407   3.448
 1266ALA      N 2793   8.264   6.504   3.654
 1266ALA      H 2794   8.330   6.550   3.715
 1266ALA     CA 2795   8.121   6.524   3.670
 1266ALA     HA 2796   8.072   6.453   3.604
 1266ALA     CB 2797   8.084   6.483   3.812
 1266ALA    HB1 2798   8.155   6.412   3.853
 1266ALA    HB2 2799   8.074   6.572   3.875
 1266ALA    HB3 2800   7.982   6.446   3.800
 1266ALA      C 2801   8.076   6.666   3.641
 1266ALA      O 2802   8.146   6.764   3.665
 1267LYS      N 2803   7.949   6.683   3.602
 1267LYS      H 2804   7.898   6.600   3.575
 1267LYS     CA 2805   7.896   6.815   3.575
 1267LYS     HA 2806   7.944   6.889   3.639
 1267LYS     CB 2807   7.930   6.864   3.435
 1267LYS    HB1 2808   7.885   6.962   3.424
 1267LYS    HB2 2809   7.880   6.795   3.366
 1267LYS     CG 2810   8.078   6.865   3.398
 1267LYS    HG1 2811   8.112   6.762   3.385
 1267LYS    HG2 2812   8.144   6.905   3.475
 1267LYS     CD 2813   8.094   6.937   3.265
 1267LYS    HD1 2814   8.068   7.042   3.276
 1267LYS    HD2 2815   8.032   6.898   3.184
 1267LYS     CE 2816   8.238   6.928   3.214
 1267LYS    HE1 2817   8.261   6.823   3.201
 1267LYS    HE2 2818   8.302   6.976   3.289
 1267LYS     NZ 2819   8.255   6.994   3.084
 1267LYS    HZ1 2820   8.351   6.980   3.056
 1267LYS    HZ2 2821   8.204   6.945   3.011
 1267LYS    HZ3 2822   8.237   7.094   3.082
 1267LYS      C 2823   7.747   6.825   3.605
 1267LYS      O 2824   7.682   6.723   3.582
 1268ILE      N 2825   7.695   6.935   3.659
 1268ILE      H 2826   7.754   7.016   3.670
 1268ILE     CA 2827   7.552   6.954   3.672
 1268ILE     HA 2828   7.512   6.858   3.705
 1268ILE     CB 2829   7.517   7.063   3.773
 1268ILE     HB 2830   7.557   7.152   3.726
 1268ILE    CG2 2831   7.368   7.084   3.796
 1268ILE   HG21 2832   7.309   7.041   3.715
 1268ILE   HG22 2833   7.342   7.039   3.892
 1268ILE   HG23 2834   7.354   7.192   3.799
 1268ILE    CG1 2835   7.587   7.041   3.907
 1268ILE   HG11 2836   7.694   7.042   3.888
 1268ILE   HG12 2837   7.570   6.946   3.957
 1268ILE     CD 2838   7.579   7.153   4.010
 1268ILE    HD1 2839   7.543   7.247   3.969
 1268ILE    HD2 2840   7.508   7.123   4.087
 1268ILE    HD3 2841   7.672   7.172   4.064
 1268ILE      C 2842   7.494   6.986   3.534
 1268ILE      O 2843   7.556   7.071   3.470
 1269GLY      N 2844   7.381   6.925   3.498
 1269GLY      H 2845   7.337   6.861   3.564
 1269GLY     CA 2846   7.330   6.929   3.363
 1269GLY    HA1 2847   7.374   6.861   3.289
 1269GLY    HA2 2848   7.352   7.027   3.320
 1269GLY      C 2849   7.179   6.917   3.352
 1269GLY      O 2850   7.136   6.874   3.245
 1270ASP      N 2851   7.099   6.948   3.454
 1270ASP      H 2852   7.140   6.978   3.541
 1270ASP     CA 2853   6.957   6.969   3.436
 1270ASP     HA 2854   6.944   6.979   3.329
 1270ASP     CB 2855   6.876   6.843   3.465
 1270ASP    HB1 2856   6.864   6.840   3.574
 1270ASP    HB2 2857   6.932   6.763   3.417
 1270ASP     CG 2858   6.734   6.844   3.409
 1270ASP    OD1 2859   6.664   6.946   3.420
 1270ASP    OD2 2860   6.706   6.742   3.341
 1270ASP      C 2861   6.915   7.096   3.509
 1270ASP      O 2862   6.940   7.106   3.629
 1271PHE      N 2863   6.843   7.189   3.446
 1271PHE      H 2864   6.823   7.174   3.348
 1271PHE     CA 2865   6.827   7.319   3.508
 1271PHE     HA 2866   6.856   7.322   3.614
 1271PHE     CB 2867   6.913   7.424   3.439
 1271PHE    HB1 2868   6.880   7.528   3.446
 1271PHE    HB2 2869   6.904   7.396   3.334
 1271PHE     CG 2870   7.061   7.440   3.464
 1271PHE    CD1 2871   7.100   7.517   3.574
 1271PHE    HD1 2872   7.025   7.575   3.626
 1271PHE    CE1 2873   7.235   7.515   3.610
 1271PHE    HE1 2874   7.267   7.576   3.693
 1271PHE     CZ 2875   7.331   7.450   3.532
 1271PHE     HZ 2876   7.434   7.450   3.564
 1271PHE    CE2 2877   7.290   7.381   3.417
 1271PHE    HE2 2878   7.358   7.332   3.349
 1271PHE    CD2 2879   7.154   7.366   3.389
 1271PHE    HD2 2880   7.127   7.314   3.299
 1271PHE      C 2881   6.680   7.357   3.521
 1271PHE      O 2882   6.644   7.474   3.538
 1272GLY      N 2883   6.600   7.251   3.521
 1272GLY      H 2884   6.636   7.158   3.505
 1272GLY     CA 2885   6.459   7.268   3.492
 1272GLY    HA1 2886   6.415   7.171   3.467
 1272GLY    HA2 2887   6.447   7.330   3.403
 1272GLY      C 2888   6.389   7.327   3.613
 1272GLY      O 2889   6.310   7.419   3.593
 1273MET      N 2890   6.414   7.273   3.733
 1273MET      H 2891   6.463   7.186   3.743
 1273MET     CA 2892   6.361   7.326   3.858
 1273MET     HA 2893   6.254   7.334   3.840
 1273MET     CB 2894   6.390   7.228   3.971
 1273MET    HB1 2895   6.494   7.200   3.986
 1273MET    HB2 2896   6.336   7.136   3.946
 1273MET     CG 2897   6.328   7.270   4.104
 1273MET    HG1 2898   6.383   7.361   4.128
 1273MET    HG2 2899   6.329   7.183   4.170
 1273MET     SD 2900   6.152   7.312   4.102
 1273MET     CE 2901   6.074   7.164   4.032
 1273MET    HE1 2902   5.972   7.182   3.998
 1273MET    HE2 2903   6.120   7.124   3.941
 1273MET    HE3 2904   6.052   7.092   4.110
 1273MET      C 2905   6.431   7.457   3.889
 1273MET      O 2906   6.370   7.543   3.952
 1274ALA      N 2907   6.559   7.477   3.854
 1274ALA      H 2908   6.601   7.402   3.802
 1274ALA     CA 2909   6.628   7.604   3.870
 1274ALA     HA 2910   6.632   7.625   3.976
 1274ALA     CB 2911   6.769   7.599   3.811
 1274ALA    HB1 2912   6.825   7.508   3.834
 1274ALA    HB2 2913   6.775   7.619   3.704
 1274ALA    HB3 2914   6.829   7.676   3.860
 1274ALA      C 2915   6.556   7.717   3.799
 1274ALA      O 2916   6.546   7.821   3.863
 1275ARG      N 2917   6.504   7.689   3.679
 1275ARG      H 2918   6.526   7.601   3.636
 1275ARG     CA 2919   6.430   7.778   3.591
 1275ARG     HA 2920   6.478   7.876   3.588
 1275ARG     CB 2921   6.449   7.722   3.451
 1275ARG    HB1 2922   6.424   7.616   3.454
 1275ARG    HB2 2923   6.553   7.725   3.420
 1275ARG     CG 2924   6.363   7.791   3.346
 1275ARG    HG1 2925   6.398   7.742   3.255
 1275ARG    HG2 2926   6.393   7.896   3.349
 1275ARG     CD 2927   6.211   7.774   3.349
 1275ARG    HD1 2928   6.168   7.820   3.260
 1275ARG    HD2 2929   6.160   7.832   3.426
 1275ARG     NE 2930   6.160   7.638   3.367
 1275ARG     HE 2931   6.144   7.602   3.460
 1275ARG     CZ 2932   6.177   7.532   3.287
 1275ARG    NH1 2933   6.226   7.540   3.163
 1275ARG   HH11 2934   6.229   7.626   3.110
 1275ARG   HH12 2935   6.264   7.460   3.115
 1275ARG    NH2 2936   6.163   7.407   3.333
 1275ARG   HH21 2937   6.155   7.394   3.433
 1275ARG   HH22 2938   6.154   7.325   3.274
 1275ARG      C 2939   6.291   7.801   3.649
 1275ARG      O 2940   6.245   7.914   3.663
 1276ASP      N 2941   6.226   7.694   3.696
 1276ASP      H 2942   6.271   7.604   3.690
 1276ASP     CA 2943   6.100   7.707   3.766
 1276ASP     HA 2944   6.035   7.751   3.691
 1276ASP     CB 2945   6.036   7.571   3.794
 1276ASP    HB1 2946   5.936   7.594   3.831
 1276ASP    HB2 2947   6.102   7.530   3.870
 1276ASP     CG 2948   6.020   7.478   3.675
 1276ASP    OD1 2949   5.999   7.521   3.559
 1276ASP    OD2 2950   6.019   7.356   3.704
 1276ASP      C 2951   6.108   7.801   3.886
 1276ASP      O 2952   6.023   7.890   3.894
 1277ILE      N 2953   6.211   7.797   3.970
 1277ILE      H 2954   6.278   7.722   3.961
 1277ILE     CA 2955   6.222   7.880   4.088
 1277ILE     HA 2956   6.124   7.880   4.137
 1277ILE     CB 2957   6.327   7.824   4.184
 1277ILE     HB 2958   6.399   7.784   4.114
 1277ILE    CG2 2959   6.397   7.929   4.270
 1277ILE   HG21 2960   6.465   7.875   4.335
 1277ILE   HG22 2961   6.454   8.005   4.218
 1277ILE   HG23 2962   6.323   7.970   4.340
 1277ILE    CG1 2963   6.287   7.702   4.265
 1277ILE   HG11 2964   6.378   7.644   4.282
 1277ILE   HG12 2965   6.212   7.645   4.210
 1277ILE     CD 2966   6.227   7.724   4.404
 1277ILE    HD1 2967   6.148   7.799   4.396
 1277ILE    HD2 2968   6.185   7.632   4.444
 1277ILE    HD3 2969   6.302   7.755   4.476
 1277ILE      C 2970   6.236   8.026   4.048
 1277ILE      O 2971   6.177   8.115   4.110
 1278TYR      N 2972   6.312   8.052   3.942
 1278TYR      H 2973   6.345   7.972   3.891
 1278TYR     CA 2974   6.345   8.180   3.881
 1278TYR     HA 2975   6.371   8.247   3.963
 1278TYR     CB 2976   6.473   8.183   3.798
 1278TYR    HB1 2977   6.445   8.160   3.695
 1278TYR    HB2 2978   6.532   8.098   3.831
 1278TYR     CG 2979   6.554   8.311   3.800
 1278TYR    CD1 2980   6.504   8.426   3.739
 1278TYR    HD1 2981   6.407   8.426   3.690
 1278TYR    CE1 2982   6.582   8.542   3.749
 1278TYR    HE1 2983   6.552   8.631   3.696
 1278TYR     CZ 2984   6.716   8.536   3.791
 1278TYR     OH 2985   6.789   8.651   3.778
 1278TYR     HH 2986   6.877   8.642   3.815
 1278TYR    CE2 2987   6.767   8.418   3.848
 1278TYR    HE2 2988   6.866   8.414   3.890
 1278TYR    CD2 2989   6.686   8.303   3.846
 1278TYR    HD2 2990   6.715   8.207   3.885
 1278TYR      C 2991   6.225   8.242   3.810
 1278TYR      O 2992   6.205   8.363   3.823
 1279ARG      N 2993   6.139   8.161   3.748
 1279ARG      H 2994   6.165   8.064   3.734
 1279ARG     CA 2995   6.010   8.199   3.695
 1279ARG     HA 2996   6.007   8.296   3.645
 1279ARG     CB 2997   5.957   8.111   3.582
 1279ARG    HB1 2998   5.862   8.156   3.553
 1279ARG    HB2 2999   5.949   8.007   3.612
 1279ARG     CG 3000   6.040   8.123   3.455
 1279ARG    HG1 3001   6.111   8.041   3.465
 1279ARG    HG2 3002   6.089   8.220   3.444
 1279ARG     CD 3003   5.958   8.089   3.331
 1279ARG    HD1 3004   5.912   7.994   3.357
 1279ARG    HD2 3005   6.027   8.086   3.247
 1279ARG     NE 3006   5.844   8.178   3.308
 1279ARG     HE 3007   5.840   8.264   3.361
 1279ARG     CZ 3008   5.736   8.155   3.232
 1279ARG    NH1 3009   5.645   8.253   3.218
 1279ARG   HH11 3010   5.660   8.341   3.266
 1279ARG   HH12 3011   5.564   8.239   3.161
 1279ARG    NH2 3012   5.706   8.039   3.172
 1279ARG   HH21 3013   5.756   7.959   3.206
 1279ARG   HH22 3014   5.614   8.035   3.130
 1279ARG      C 3015   5.901   8.219   3.800
 1279ARG      O 3016   5.792   8.267   3.770
 1280ALA      N 3017   5.927   8.183   3.926
 1280ALA      H 3018   6.015   8.135   3.940
 1280ALA     CA 3019   5.832   8.177   4.035
 1280ALA     HA 3020   5.878   8.116   4.112
 1280ALA     CB 3021   5.810   8.317   4.091
 1280ALA    HB1 3022   5.739   8.377   4.034
 1280ALA    HB2 3023   5.772   8.308   4.192
 1280ALA    HB3 3024   5.907   8.367   4.081
 1280ALA      C 3025   5.706   8.103   3.992
 1280ALA      O 3026   5.595   8.155   3.993
 1281SER      N 3027   5.722   7.982   3.936
 1281SER      H 3028   5.810   7.933   3.939
 1281SER     CA 3029   5.616   7.914   3.864
 1281SER     HA 3030   5.556   7.995   3.824
 1281SER     CB 3031   5.684   7.833   3.754
 1281SER    HB1 3032   5.626   7.742   3.739
 1281SER    HB2 3033   5.779   7.796   3.795
 1281SER     OG 3034   5.693   7.901   3.631
 1281SER     HG 3035   5.749   7.840   3.583
 1281SER      C 3036   5.526   7.836   3.959
 1281SER      O 3037   5.518   7.713   3.954
 1282TYR      N 3038   5.456   7.909   4.045
 1282TYR      H 3039   5.465   8.010   4.046
 1282TYR     CA 3040   5.348   7.864   4.130
 1282TYR     HA 3041   5.371   7.761   4.160
 1282TYR     CB 3042   5.342   7.941   4.262
 1282TYR    HB1 3043   5.266   7.891   4.321
 1282TYR    HB2 3044   5.322   8.046   4.241
 1282TYR     CG 3045   5.474   7.932   4.335
 1282TYR    CD1 3046   5.519   7.814   4.395
 1282TYR    HD1 3047   5.449   7.733   4.387
 1282TYR    CE1 3048   5.644   7.814   4.458
 1282TYR    HE1 3049   5.676   7.723   4.507
 1282TYR     CZ 3050   5.725   7.929   4.464
 1282TYR     OH 3051   5.844   7.918   4.531
 1282TYR     HH 3052   5.903   7.986   4.497
 1282TYR    CE2 3053   5.680   8.049   4.405
 1282TYR    HE2 3054   5.736   8.141   4.405
 1282TYR    CD2 3055   5.557   8.045   4.337
 1282TYR    HD2 3056   5.522   8.135   4.291
 1282TYR      C 3057   5.213   7.875   4.061
 1282TYR      O 3058   5.198   7.951   3.965
 1283TYR      N 3059   5.115   7.794   4.103
 1283TYR      H 3060   5.140   7.724   4.171
 1283TYR     CA 3061   4.975   7.803   4.068
 1283TYR     HA 3062   4.924   7.732   4.132
 1283TYR     CB 3063   4.915   7.936   4.113
 1283TYR    HB1 3064   4.807   7.930   4.110
 1283TYR    HB2 3065   4.935   8.009   4.035
 1283TYR     CG 3066   4.963   7.984   4.248
 1283TYR    CD1 3067   5.060   8.085   4.261
 1283TYR    HD1 3068   5.098   8.151   4.185
 1283TYR    CE1 3069   5.113   8.116   4.387
 1283TYR    HE1 3070   5.180   8.201   4.392
 1283TYR     CZ 3071   5.056   8.053   4.499
 1283TYR     OH 3072   5.099   8.097   4.621
 1283TYR     HH 3073   5.057   8.049   4.692
 1283TYR    CE2 3074   4.961   7.950   4.487
 1283TYR    HE2 3075   4.935   7.896   4.577
 1283TYR    CD2 3076   4.917   7.913   4.359
 1283TYR    HD2 3077   4.861   7.822   4.348
 1283TYR      C 3078   4.948   7.761   3.924
 1283TYR      O 3079   4.840   7.780   3.868
 1284ARG      N 3080   5.044   7.691   3.863
 1284ARG      H 3081   5.120   7.666   3.924
 1284ARG     CA 3082   5.040   7.647   3.725
 1284ARG     HA 3083   4.936   7.654   3.692
 1284ARG     CB 3084   5.124   7.742   3.640
 1284ARG    HB1 3085   5.081   7.841   3.650
 1284ARG    HB2 3086   5.120   7.713   3.534
 1284ARG     CG 3087   5.270   7.773   3.672
 1284ARG    HG1 3088   5.331   7.702   3.729
 1284ARG    HG2 3089   5.283   7.861   3.734
 1284ARG     CD 3090   5.353   7.792   3.545
 1284ARG    HD1 3091   5.444   7.848   3.567
 1284ARG    HD2 3092   5.320   7.868   3.474
 1284ARG     NE 3093   5.384   7.659   3.493
 1284ARG     HE 3094   5.324   7.580   3.515
 1284ARG     CZ 3095   5.480   7.640   3.402
 1284ARG    NH1 3096   5.504   7.522   3.344
 1284ARG   HH11 3097   5.445   7.443   3.366
 1284ARG   HH12 3098   5.581   7.507   3.280
 1284ARG    NH2 3099   5.562   7.740   3.366
 1284ARG   HH21 3100   5.534   7.834   3.391
 1284ARG   HH22 3101   5.634   7.721   3.298
 1284ARG      C 3102   5.073   7.500   3.709
 1284ARG      O 3103   5.117   7.439   3.807
 1285LYS      N 3104   5.050   7.446   3.589
 1285LYS      H 3105   5.003   7.504   3.520
 1285LYS     CA 3106   5.097   7.316   3.547
 1285LYS     HA 3107   5.046   7.247   3.614
 1285LYS     CB 3108   5.048   7.293   3.404
 1285LYS    HB1 3109   5.085   7.366   3.332
 1285LYS    HB2 3110   4.941   7.313   3.407
 1285LYS     CG 3111   5.078   7.156   3.344
 1285LYS    HG1 3112   5.016   7.084   3.398
 1285LYS    HG2 3113   5.179   7.119   3.362
 1285LYS     CD 3114   5.034   7.158   3.198
 1285LYS    HD1 3115   5.110   7.220   3.151
 1285LYS    HD2 3116   4.937   7.207   3.190
 1285LYS     CE 3117   5.019   7.023   3.128
 1285LYS    HE1 3118   4.933   6.974   3.174
 1285LYS    HE2 3119   5.112   6.972   3.152
 1285LYS     NZ 3120   4.993   7.035   2.984
 1285LYS    HZ1 3121   4.920   7.103   2.966
 1285LYS    HZ2 3122   5.071   7.058   2.924
 1285LYS    HZ3 3123   4.946   6.956   2.941
 1285LYS      C 3124   5.246   7.302   3.574
 1285LYS      O 3125   5.320   7.391   3.533
 1286GLY      N 3126   5.291   7.187   3.624
 1286GLY      H 3127   5.228   7.115   3.659
 1286GLY     CA 3128   5.429   7.166   3.664
 1286GLY    HA1 3129   5.485   7.174   3.571
 1286GLY    HA2 3130   5.439   7.066   3.706
 1286GLY      C 3131   5.472   7.268   3.769
 1286GLY      O 3132   5.414   7.288   3.876
 1287GLY      N 3133   5.586   7.333   3.746
 1287GLY      H 3134   5.642   7.294   3.672
 1287GLY     CA 3135   5.652   7.440   3.818
 1287GLY    HA1 3136   5.581   7.516   3.850
 1287GLY    HA2 3137   5.726   7.482   3.750
 1287GLY      C 3138   5.717   7.395   3.949
 1287GLY      O 3139   5.719   7.277   3.982
 1288CYS      N 3140   5.764   7.494   4.025
 1288CYS      H 3141   5.755   7.591   3.997
 1288CYS     CA 3142   5.841   7.481   4.147
 1288CYS     HA 3143   5.902   7.391   4.142
 1288CYS     CB 3144   5.936   7.599   4.162
 1288CYS    HB1 3145   6.001   7.603   4.074
 1288CYS    HB2 3146   5.989   7.579   4.255
 1288CYS     SG 3147   5.838   7.751   4.168
 1288CYS     HG 3148   5.805   7.729   4.296
 1288CYS      C 3149   5.768   7.445   4.276
 1288CYS      O 3150   5.833   7.427   4.379
 1289ALA      N 3151   5.635   7.446   4.270
 1289ALA      H 3152   5.588   7.464   4.182
 1289ALA     CA 3153   5.549   7.382   4.367
 1289ALA     HA 3154   5.591   7.412   4.464
 1289ALA     CB 3155   5.404   7.428   4.356
 1289ALA    HB1 3156   5.345   7.375   4.281
 1289ALA    HB2 3157   5.358   7.407   4.453
 1289ALA    HB3 3158   5.387   7.535   4.355
 1289ALA      C 3159   5.565   7.231   4.371
 1289ALA      O 3160   5.536   7.166   4.471
 1290MET      N 3161   5.608   7.165   4.263
 1290MET      H 3162   5.623   7.205   4.172
 1290MET     CA 3163   5.646   7.025   4.270
 1290MET     HA 3164   5.573   6.978   4.337
 1290MET     CB 3165   5.649   6.962   4.131
 1290MET    HB1 3166   5.674   6.856   4.135
 1290MET    HB2 3167   5.726   7.004   4.066
 1290MET     CG 3168   5.515   6.987   4.062
 1290MET    HG1 3169   5.500   7.089   4.029
 1290MET    HG2 3170   5.435   6.957   4.129
 1290MET     SD 3171   5.497   6.888   3.911
 1290MET     CE 3172   5.316   6.902   3.908
 1290MET    HE1 3173   5.279   6.861   3.815
 1290MET    HE2 3174   5.262   6.853   3.989
 1290MET    HE3 3175   5.282   7.005   3.923
 1290MET      C 3176   5.776   7.007   4.346
 1290MET      O 3177   5.869   7.081   4.315
 1291LEU      N 3178   5.779   6.922   4.449
 1291LEU      H 3179   5.694   6.875   4.476
 1291LEU     CA 3180   5.880   6.895   4.549
 1291LEU     HA 3181   5.974   6.943   4.521
 1291LEU     CB 3182   5.828   6.955   4.679
 1291LEU    HB1 3183   5.887   6.918   4.763
 1291LEU    HB2 3184   5.724   6.928   4.692
 1291LEU     CG 3185   5.854   7.105   4.692
 1291LEU     HG 3186   5.817   7.156   4.603
 1291LEU    CD1 3187   5.787   7.178   4.808
 1291LEU   HD11 3188   5.802   7.285   4.798
 1291LEU   HD12 3189   5.678   7.178   4.795
 1291LEU   HD13 3190   5.814   7.147   4.909
 1291LEU    CD2 3191   6.004   7.129   4.713
 1291LEU   HD21 3192   6.035   7.232   4.731
 1291LEU   HD22 3193   6.032   7.077   4.805
 1291LEU   HD23 3194   6.057   7.086   4.628
 1291LEU      C 3195   5.905   6.747   4.573
 1291LEU      O 3196   5.829   6.681   4.644
 1292PRO      N 3197   6.013   6.685   4.523
 1292PRO     CD 3198   6.115   6.755   4.448
 1292PRO    HD1 3199   6.164   6.839   4.497
 1292PRO    HD2 3200   6.087   6.784   4.347
 1292PRO     CG 3201   6.225   6.652   4.428
 1292PRO    HG1 3202   6.305   6.670   4.500
 1292PRO    HG2 3203   6.273   6.654   4.330
 1292PRO     CB 3204   6.162   6.514   4.447
 1292PRO    HB1 3205   6.240   6.445   4.478
 1292PRO    HB2 3206   6.104   6.482   4.360
 1292PRO     CA 3207   6.050   6.547   4.545
 1292PRO     HA 3208   5.965   6.487   4.513
 1292PRO      C 3209   6.082   6.506   4.688
 1292PRO      O 3210   6.183   6.548   4.744
 1293VAL      N 3211   5.990   6.430   4.748
 1293VAL      H 3212   5.899   6.419   4.705
 1293VAL     CA 3213   5.999   6.406   4.891
 1293VAL     HA 3214   6.026   6.498   4.942
 1293VAL     CB 3215   5.867   6.355   4.946
 1293VAL     HB 3216   5.885   6.345   5.053
 1293VAL    CG1 3217   5.755   6.457   4.925
 1293VAL   HG11 3218   5.786   6.551   4.972
 1293VAL   HG12 3219   5.730   6.485   4.823
 1293VAL   HG13 3220   5.658   6.420   4.958
 1293VAL    CG2 3221   5.818   6.217   4.902
 1293VAL   HG21 3222   5.795   6.205   4.796
 1293VAL   HG22 3223   5.906   6.161   4.933
 1293VAL   HG23 3224   5.735   6.182   4.964
 1293VAL      C 3225   6.108   6.308   4.934
 1293VAL      O 3226   6.143   6.308   5.052
 1294LYS      N 3227   6.178   6.248   4.837
 1294LYS      H 3228   6.156   6.257   4.739
 1294LYS     CA 3229   6.297   6.174   4.873
 1294LYS     HA 3230   6.294   6.135   4.975
 1294LYS     CB 3231   6.309   6.057   4.776
 1294LYS    HB1 3232   6.410   6.016   4.782
 1294LYS    HB2 3233   6.290   6.093   4.675
 1294LYS     CG 3234   6.211   5.945   4.809
 1294LYS    HG1 3235   6.111   5.974   4.776
 1294LYS    HG2 3236   6.209   5.922   4.915
 1294LYS     CD 3237   6.237   5.823   4.721
 1294LYS    HD1 3238   6.343   5.801   4.731
 1294LYS    HD2 3239   6.217   5.842   4.615
 1294LYS     CE 3240   6.158   5.709   4.784
 1294LYS    HE1 3241   6.055   5.725   4.752
 1294LYS    HE2 3242   6.156   5.713   4.893
 1294LYS     NZ 3243   6.214   5.578   4.746
 1294LYS    HZ1 3244   6.312   5.569   4.769
 1294LYS    HZ2 3245   6.165   5.507   4.799
 1294LYS    HZ3 3246   6.199   5.561   4.648
 1294LYS      C 3247   6.423   6.260   4.872
 1294LYS      O 3248   6.509   6.225   4.953
 1295TRP      N 3249   6.443   6.363   4.791
 1295TRP      H 3250   6.376   6.398   4.724
 1295TRP     CA 3251   6.571   6.431   4.787
 1295TRP     HA 3252   6.643   6.357   4.822
 1295TRP     CB 3253   6.607   6.457   4.641
 1295TRP    HB1 3254   6.686   6.532   4.635
 1295TRP    HB2 3255   6.529   6.499   4.577
 1295TRP     CG 3256   6.669   6.341   4.571
 1295TRP    CD1 3257   6.800   6.325   4.541
 1295TRP    HD1 3258   6.871   6.406   4.544
 1295TRP    NE1 3259   6.823   6.202   4.483
 1295TRP    HE1 3260   6.917   6.174   4.457
 1295TRP    CE2 3261   6.703   6.135   4.471
 1295TRP    CZ2 3262   6.674   6.011   4.414
 1295TRP    HZ2 3263   6.751   5.945   4.376
 1295TRP    CH2 3264   6.540   5.972   4.404
 1295TRP    HH2 3265   6.515   5.874   4.366
 1295TRP    CZ3 3266   6.439   6.056   4.454
 1295TRP    HZ3 3267   6.337   6.022   4.446
 1295TRP    CE3 3268   6.469   6.180   4.511
 1295TRP    HE3 3269   6.396   6.250   4.549
 1295TRP    CD2 3270   6.603   6.218   4.527
 1295TRP      C 3271   6.576   6.560   4.867
 1295TRP      O 3272   6.686   6.606   4.896
 1296MET      N 3273   6.460   6.619   4.898
 1296MET      H 3274   6.371   6.577   4.875
 1296MET     CA 3275   6.442   6.741   4.974
 1296MET     HA 3276   6.533   6.798   4.955
 1296MET     CB 3277   6.326   6.823   4.920
 1296MET    HB1 3278   6.330   6.923   4.961
 1296MET    HB2 3279   6.225   6.799   4.954
 1296MET     CG 3280   6.317   6.847   4.769
 1296MET    HG1 3281   6.216   6.886   4.757
 1296MET    HG2 3282   6.331   6.761   4.703
 1296MET     SD 3283   6.435   6.964   4.699
 1296MET     CE 3284   6.574   6.869   4.631
 1296MET    HE1 3285   6.547   6.807   4.547
 1296MET    HE2 3286   6.639   6.942   4.584
 1296MET    HE3 3287   6.624   6.816   4.712
 1296MET      C 3288   6.437   6.727   5.126
 1296MET      O 3289   6.381   6.631   5.178
 1297PRO      N 3290   6.493   6.815   5.209
 1297PRO     CD 3291   6.557   6.937   5.163
 1297PRO    HD1 3292   6.494   6.968   5.080
 1297PRO    HD2 3293   6.660   6.931   5.130
 1297PRO     CG 3294   6.561   7.039   5.276
 1297PRO    HG1 3295   6.466   7.094   5.270
 1297PRO    HG2 3296   6.641   7.114   5.281
 1297PRO     CB 3297   6.564   6.939   5.391
 1297PRO    HB1 3298   6.515   6.987   5.476
 1297PRO    HB2 3299   6.666   6.912   5.417
 1297PRO     CA 3300   6.477   6.819   5.353
 1297PRO     HA 3301   6.515   6.727   5.398
 1297PRO      C 3302   6.329   6.827   5.390
 1297PRO      O 3303   6.258   6.908   5.333
 1298PRO      N 3304   6.272   6.755   5.487
 1298PRO     CD 3305   6.344   6.674   5.583
 1298PRO    HD1 3306   6.428   6.730   5.623
 1298PRO    HD2 3307   6.387   6.588   5.531
 1298PRO     CG 3308   6.243   6.638   5.692
 1298PRO    HG1 3309   6.239   6.717   5.766
 1298PRO    HG2 3310   6.264   6.541   5.738
 1298PRO     CB 3311   6.112   6.644   5.613
 1298PRO    HB1 3312   6.022   6.644   5.674
 1298PRO    HB2 3313   6.110   6.563   5.540
 1298PRO     CA 3314   6.129   6.756   5.510
 1298PRO     HA 3315   6.068   6.722   5.426
 1298PRO      C 3316   6.081   6.893   5.555
 1298PRO      O 3317   5.965   6.921   5.524
 1299GLU      N 3318   6.166   6.984   5.605
 1299GLU      H 3319   6.265   6.963   5.608
 1299GLU     CA 3320   6.123   7.119   5.633
 1299GLU     HA 3321   6.041   7.113   5.704
 1299GLU     CB 3322   6.244   7.191   5.693
 1299GLU    HB1 3323   6.279   7.121   5.768
 1299GLU    HB2 3324   6.217   7.284   5.742
 1299GLU     CG 3325   6.353   7.224   5.591
 1299GLU    HG1 3326   6.339   7.323   5.547
 1299GLU    HG2 3327   6.351   7.153   5.508
 1299GLU     CD 3328   6.494   7.215   5.647
 1299GLU    OE1 3329   6.586   7.271   5.583
 1299GLU    OE2 3330   6.519   7.158   5.755
 1299GLU      C 3331   6.075   7.188   5.506
 1299GLU      O 3332   5.997   7.283   5.511
 1300ALA      N 3333   6.117   7.158   5.383
 1300ALA      H 3334   6.185   7.084   5.383
 1300ALA     CA 3335   6.065   7.206   5.256
 1300ALA     HA 3336   6.067   7.314   5.265
 1300ALA     CB 3337   6.163   7.160   5.149
 1300ALA    HB1 3338   6.265   7.196   5.165
 1300ALA    HB2 3339   6.147   7.057   5.118
 1300ALA    HB3 3340   6.130   7.206   5.056
 1300ALA      C 3341   5.919   7.180   5.221
 1300ALA      O 3342   5.855   7.267   5.162
 1301PHE      N 3343   5.875   7.056   5.244
 1301PHE      H 3344   5.933   6.993   5.298
 1301PHE     CA 3345   5.744   7.014   5.198
 1301PHE     HA 3346   5.695   7.093   5.142
 1301PHE     CB 3347   5.762   6.890   5.111
 1301PHE    HB1 3348   5.808   6.925   5.019
 1301PHE    HB2 3349   5.661   6.856   5.088
 1301PHE     CG 3350   5.838   6.771   5.163
 1301PHE    CD1 3351   5.774   6.676   5.243
 1301PHE    HD1 3352   5.677   6.703   5.283
 1301PHE    CE1 3353   5.842   6.560   5.282
 1301PHE    HE1 3354   5.785   6.489   5.340
 1301PHE     CZ 3355   5.971   6.532   5.234
 1301PHE     HZ 3356   6.018   6.438   5.256
 1301PHE    CE2 3357   6.036   6.629   5.158
 1301PHE    HE2 3358   6.135   6.609   5.118
 1301PHE    CD2 3359   5.973   6.751   5.131
 1301PHE    HD2 3360   6.021   6.826   5.069
 1301PHE      C 3361   5.653   6.995   5.319
 1301PHE      O 3362   5.532   7.018   5.310
 1302MET      N 3363   5.701   6.961   5.438
 1302MET      H 3364   5.801   6.958   5.452
 1302MET     CA 3365   5.617   6.959   5.556
 1302MET     HA 3366   5.521   6.915   5.529
 1302MET     CB 3367   5.668   6.849   5.649
 1302MET    HB1 3368   5.758   6.881   5.703
 1302MET    HB2 3369   5.710   6.772   5.585
 1302MET     CG 3370   5.564   6.799   5.749
 1302MET    HG1 3371   5.535   6.878   5.818
 1302MET    HG2 3372   5.620   6.723   5.803
 1302MET     SD 3373   5.412   6.720   5.690
 1302MET     CE 3374   5.486   6.587   5.591
 1302MET    HE1 3375   5.402   6.548   5.534
 1302MET    HE2 3376   5.567   6.626   5.530
 1302MET    HE3 3377   5.516   6.496   5.643
 1302MET      C 3378   5.581   7.090   5.624
 1302MET      O 3379   5.483   7.104   5.696
 1303GLU      N 3380   5.672   7.189   5.617
 1303GLU      H 3381   5.756   7.173   5.564
 1303GLU     CA 3382   5.677   7.315   5.687
 1303GLU     HA 3383   5.581   7.327   5.739
 1303GLU     CB 3384   5.784   7.292   5.793
 1303GLU    HB1 3385   5.808   7.391   5.830
 1303GLU    HB2 3386   5.872   7.251   5.743
 1303GLU     CG 3387   5.745   7.199   5.908
 1303GLU    HG1 3388   5.841   7.163   5.945
 1303GLU    HG2 3389   5.690   7.114   5.869
 1303GLU     CD 3390   5.664   7.271   6.015
 1303GLU    OE1 3391   5.551   7.315   5.984
 1303GLU    OE2 3392   5.712   7.278   6.130
 1303GLU      C 3393   5.699   7.442   5.606
 1303GLU      O 3394   5.674   7.550   5.660
 1304GLY      N 3395   5.740   7.434   5.479
 1304GLY      H 3396   5.759   7.341   5.444
 1304GLY     CA 3397   5.769   7.546   5.392
 1304GLY    HA1 3398   5.689   7.619   5.399
 1304GLY    HA2 3399   5.784   7.503   5.293
 1304GLY      C 3400   5.896   7.618   5.434
 1304GLY      O 3401   5.897   7.739   5.413
 1305ILE      N 3402   6.003   7.559   5.489
 1305ILE      H 3403   6.009   7.459   5.499
 1305ILE     CA 3404   6.123   7.629   5.530
 1305ILE     HA 3405   6.110   7.737   5.536
 1305ILE     CB 3406   6.165   7.575   5.666
 1305ILE     HB 3407   6.182   7.468   5.654
 1305ILE    CG2 3408   6.297   7.634   5.713
 1305ILE   HG21 3409   6.282   7.742   5.725
 1305ILE   HG22 3410   6.324   7.603   5.814
 1305ILE   HG23 3411   6.377   7.610   5.643
 1305ILE    CG1 3412   6.060   7.586   5.776
 1305ILE   HG11 3413   5.959   7.561   5.743
 1305ILE   HG12 3414   6.045   7.692   5.795
 1305ILE     CD 3415   6.100   7.534   5.914
 1305ILE    HD1 3416   6.135   7.431   5.909
 1305ILE    HD2 3417   6.169   7.601   5.964
 1305ILE    HD3 3418   6.012   7.540   5.979
 1305ILE      C 3419   6.230   7.607   5.423
 1305ILE      O 3420   6.265   7.498   5.377
 1306PHE      N 3421   6.292   7.716   5.378
 1306PHE      H 3422   6.264   7.805   5.416
 1306PHE     CA 3423   6.403   7.728   5.286
 1306PHE     HA 3424   6.448   7.631   5.271
 1306PHE     CB 3425   6.362   7.772   5.145
 1306PHE    HB1 3426   6.454   7.770   5.086
 1306PHE    HB2 3427   6.330   7.876   5.141
 1306PHE     CG 3428   6.256   7.681   5.087
 1306PHE    CD1 3429   6.122   7.720   5.096
 1306PHE    HD1 3430   6.101   7.815   5.142
 1306PHE    CE1 3431   6.026   7.624   5.060
 1306PHE    HE1 3432   5.921   7.643   5.074
 1306PHE     CZ 3433   6.064   7.498   5.013
 1306PHE     HZ 3434   5.980   7.437   4.982
 1306PHE    CE2 3435   6.199   7.466   4.994
 1306PHE    HE2 3436   6.229   7.365   4.967
 1306PHE    CD2 3437   6.295   7.563   5.023
 1306PHE    HD2 3438   6.397   7.526   5.026
 1306PHE      C 3439   6.518   7.818   5.329
 1306PHE      O 3440   6.495   7.920   5.394
 1307THR      N 3441   6.644   7.779   5.311
 1307THR      H 3442   6.661   7.696   5.256
 1307THR     CA 3443   6.762   7.826   5.380
 1307THR     HA 3444   6.762   7.931   5.410
 1307THR     CB 3445   6.787   7.746   5.508
 1307THR     HB 3446   6.879   7.775   5.558
 1307THR    CG2 3447   6.662   7.750   5.596
 1307THR   HG21 3448   6.624   7.853   5.596
 1307THR   HG22 3449   6.586   7.678   5.566
 1307THR   HG23 3450   6.702   7.735   5.696
 1307THR    OG1 3451   6.807   7.610   5.477
 1307THR    HG1 3452   6.726   7.563   5.455
 1307THR      C 3453   6.882   7.809   5.287
 1307THR      O 3454   6.884   7.731   5.193
 1308SER      N 3455   6.998   7.868   5.319
 1308SER      H 3456   7.008   7.914   5.408
 1308SER     CA 3457   7.132   7.836   5.274
 1308SER     HA 3458   7.140   7.866   5.170
 1308SER     CB 3459   7.232   7.919   5.356
 1308SER    HB1 3460   7.218   8.025   5.335
 1308SER    HB2 3461   7.334   7.899   5.323
 1308SER     OG 3462   7.221   7.896   5.494
 1308SER     HG 3463   7.243   7.973   5.548
 1308SER      C 3464   7.177   7.691   5.270
 1308SER      O 3465   7.293   7.667   5.238
 1309LYS      N 3466   7.096   7.599   5.324
 1309LYS      H 3467   7.002   7.633   5.340
 1309LYS     CA 3468   7.116   7.459   5.355
 1309LYS     HA 3469   7.209   7.422   5.313
 1309LYS     CB 3470   7.125   7.436   5.506
 1309LYS    HB1 3471   7.177   7.340   5.512
 1309LYS    HB2 3472   7.025   7.456   5.543
 1309LYS     CG 3473   7.213   7.534   5.584
 1309LYS    HG1 3474   7.201   7.531   5.692
 1309LYS    HG2 3475   7.177   7.633   5.558
 1309LYS     CD 3476   7.362   7.523   5.551
 1309LYS    HD1 3477   7.374   7.521   5.443
 1309LYS    HD2 3478   7.396   7.425   5.583
 1309LYS     CE 3479   7.445   7.635   5.614
 1309LYS    HE1 3480   7.413   7.729   5.568
 1309LYS    HE2 3481   7.552   7.629   5.597
 1309LYS     NZ 3482   7.423   7.636   5.759
 1309LYS    HZ1 3483   7.468   7.561   5.810
 1309LYS    HZ2 3484   7.462   7.721   5.797
 1309LYS    HZ3 3485   7.326   7.638   5.784
 1309LYS      C 3486   7.009   7.361   5.308
 1309LYS      O 3487   7.000   7.244   5.347
 1310THR      N 3488   6.931   7.396   5.206
 1310THR      H 3489   6.944   7.488   5.166
 1310THR     CA 3490   6.835   7.318   5.131
 1310THR     HA 3491   6.775   7.255   5.197
 1310THR     CB 3492   6.743   7.413   5.056
 1310THR     HB 3493   6.791   7.464   4.973
 1310THR    CG2 3494   6.620   7.342   5.000
 1310THR   HG21 3495   6.656   7.263   4.935
 1310THR   HG22 3496   6.556   7.307   5.081
 1310THR   HG23 3497   6.572   7.413   4.932
 1310THR    OG1 3498   6.677   7.505   5.140
 1310THR    HG1 3499   6.655   7.465   5.225
 1310THR      C 3500   6.901   7.214   5.042
 1310THR      O 3501   6.865   7.097   5.037
 1311ASP      N 3502   6.998   7.255   4.960
 1311ASP      H 3503   7.005   7.355   4.950
 1311ASP     CA 3504   7.077   7.172   4.871
 1311ASP     HA 3505   7.004   7.105   4.824
 1311ASP     CB 3506   7.139   7.251   4.757
 1311ASP    HB1 3507   7.185   7.178   4.690
 1311ASP    HB2 3508   7.224   7.312   4.790
 1311ASP     CG 3509   7.045   7.340   4.676
 1311ASP    OD1 3510   7.000   7.295   4.569
 1311ASP    OD2 3511   7.014   7.451   4.724
 1311ASP      C 3512   7.182   7.084   4.937
 1311ASP      O 3513   7.202   6.968   4.900
 1312THR      N 3514   7.250   7.126   5.044
 1312THR      H 3515   7.231   7.212   5.092
 1312THR     CA 3516   7.336   7.033   5.114
 1312THR     HA 3517   7.411   6.990   5.048
 1312THR     CB 3518   7.412   7.103   5.227
 1312THR     HB 3519   7.470   7.031   5.286
 1312THR    CG2 3520   7.512   7.192   5.154
 1312THR   HG21 3521   7.575   7.146   5.078
 1312THR   HG22 3522   7.461   7.274   5.105
 1312THR   HG23 3523   7.580   7.229   5.231
 1312THR    OG1 3524   7.331   7.188   5.305
 1312THR    HG1 3525   7.396   7.228   5.363
 1312THR      C 3526   7.270   6.911   5.176
 1312THR      O 3527   7.331   6.804   5.173
 1313TRP      N 3528   7.145   6.921   5.220
 1313TRP      H 3529   7.098   7.011   5.227
 1313TRP     CA 3530   7.070   6.803   5.257
 1313TRP     HA 3531   7.121   6.745   5.334
 1313TRP     CB 3532   6.932   6.842   5.308
 1313TRP    HB1 3533   6.871   6.908   5.246
 1313TRP    HB2 3534   6.951   6.903   5.397
 1313TRP     CG 3535   6.842   6.724   5.330
 1313TRP    CD1 3536   6.773   6.662   5.231
 1313TRP    HD1 3537   6.788   6.680   5.126
 1313TRP    NE1 3538   6.703   6.555   5.283
 1313TRP    HE1 3539   6.646   6.485   5.237
 1313TRP    CE2 3540   6.711   6.558   5.421
 1313TRP    CZ2 3541   6.658   6.477   5.522
 1313TRP    HZ2 3542   6.587   6.403   5.488
 1313TRP    CH2 3543   6.674   6.503   5.658
 1313TRP    HH2 3544   6.637   6.433   5.731
 1313TRP    CZ3 3545   6.759   6.609   5.691
 1313TRP    HZ3 3546   6.770   6.635   5.795
 1313TRP    CE3 3547   6.820   6.688   5.592
 1313TRP    HE3 3548   6.878   6.773   5.623
 1313TRP    CD2 3549   6.799   6.663   5.455
 1313TRP      C 3550   7.065   6.703   5.143
 1313TRP      O 3551   7.074   6.581   5.157
 1314SER      N 3552   7.035   6.760   5.026
 1314SER      H 3553   7.043   6.860   5.023
 1314SER     CA 3554   7.009   6.683   4.905
 1314SER     HA 3555   6.942   6.600   4.925
 1314SER     CB 3556   6.956   6.771   4.792
 1314SER    HB1 3557   6.931   6.712   4.704
 1314SER    HB2 3558   7.025   6.853   4.771
 1314SER     OG 3559   6.839   6.826   4.849
 1314SER     HG 3560   6.788   6.747   4.869
 1314SER      C 3561   7.136   6.626   4.845
 1314SER      O 3562   7.133   6.513   4.795
 1315PHE      N 3563   7.252   6.690   4.864
 1315PHE      H 3564   7.249   6.781   4.908
 1315PHE     CA 3565   7.377   6.633   4.820
 1315PHE     HA 3566   7.379   6.603   4.715
 1315PHE     CB 3567   7.495   6.729   4.834
 1315PHE    HB1 3568   7.490   6.775   4.933
 1315PHE    HB2 3569   7.476   6.818   4.773
 1315PHE     CG 3570   7.627   6.664   4.800
 1315PHE    CD1 3571   7.688   6.671   4.675
 1315PHE    HD1 3572   7.629   6.712   4.594
 1315PHE    CE1 3573   7.816   6.619   4.652
 1315PHE    HE1 3574   7.860   6.610   4.554
 1315PHE     CZ 3575   7.888   6.572   4.762
 1315PHE     HZ 3576   7.981   6.518   4.750
 1315PHE    CE2 3577   7.832   6.570   4.890
 1315PHE    HE2 3578   7.895   6.536   4.971
 1315PHE    CD2 3579   7.703   6.621   4.909
 1315PHE    HD2 3580   7.658   6.610   5.007
 1315PHE      C 3581   7.397   6.507   4.903
 1315PHE      O 3582   7.459   6.414   4.852
 1316GLY      N 3583   7.365   6.496   5.032
 1316GLY      H 3584   7.350   6.583   5.081
 1316GLY     CA 3585   7.387   6.372   5.103
 1316GLY    HA1 3586   7.370   6.393   5.209
 1316GLY    HA2 3587   7.487   6.329   5.091
 1316GLY      C 3588   7.294   6.257   5.069
 1316GLY      O 3589   7.329   6.141   5.093
 1317VAL      N 3590   7.195   6.291   4.987
 1317VAL      H 3591   7.171   6.388   4.972
 1317VAL     CA 3592   7.110   6.190   4.926
 1317VAL     HA 3593   7.107   6.102   4.991
 1317VAL     CB 3594   6.969   6.240   4.900
 1317VAL     HB 3595   6.958   6.305   4.813
 1317VAL    CG1 3596   6.881   6.121   4.863
 1317VAL   HG11 3597   6.882   6.048   4.944
 1317VAL   HG12 3598   6.780   6.146   4.832
 1317VAL   HG13 3599   6.925   6.072   4.775
 1317VAL    CG2 3600   6.898   6.313   5.014
 1317VAL   HG21 3601   6.955   6.403   5.035
 1317VAL   HG22 3602   6.795   6.334   4.984
 1317VAL   HG23 3603   6.900   6.255   5.106
 1317VAL      C 3604   7.169   6.143   4.794
 1317VAL      O 3605   7.170   6.024   4.762
 1318LEU      N 3606   7.235   6.234   4.722
 1318LEU      H 3607   7.231   6.330   4.753
 1318LEU     CA 3608   7.307   6.198   4.601
 1318LEU     HA 3609   7.242   6.142   4.533
 1318LEU     CB 3610   7.345   6.320   4.519
 1318LEU    HB1 3611   7.391   6.395   4.583
 1318LEU    HB2 3612   7.250   6.368   4.495
 1318LEU     CG 3613   7.419   6.306   4.386
 1318LEU     HG 3614   7.378   6.223   4.328
 1318LEU    CD1 3615   7.401   6.438   4.311
 1318LEU   HD11 3616   7.448   6.425   4.214
 1318LEU   HD12 3617   7.297   6.470   4.301
 1318LEU   HD13 3618   7.453   6.522   4.357
 1318LEU    CD2 3619   7.569   6.291   4.405
 1318LEU   HD21 3620   7.617   6.275   4.308
 1318LEU   HD22 3621   7.607   6.383   4.449
 1318LEU   HD23 3622   7.594   6.208   4.470
 1318LEU      C 3623   7.426   6.113   4.642
 1318LEU      O 3624   7.467   6.018   4.576
 1319LEU      N 3625   7.491   6.130   4.758
 1319LEU      H 3626   7.463   6.212   4.810
 1319LEU     CA 3627   7.601   6.052   4.810
 1319LEU     HA 3628   7.671   6.037   4.728
 1319LEU     CB 3629   7.674   6.128   4.920
 1319LEU    HB1 3630   7.609   6.130   5.008
 1319LEU    HB2 3631   7.682   6.233   4.892
 1319LEU     CG 3632   7.813   6.077   4.957
 1319LEU     HG 3633   7.811   5.970   4.976
 1319LEU    CD1 3634   7.909   6.110   4.843
 1319LEU   HD11 3635   8.012   6.092   4.874
 1319LEU   HD12 3636   7.883   6.062   4.749
 1319LEU   HD13 3637   7.899   6.217   4.824
 1319LEU    CD2 3638   7.859   6.158   5.078
 1319LEU   HD21 3639   7.884   6.262   5.057
 1319LEU   HD22 3640   7.779   6.153   5.152
 1319LEU   HD23 3641   7.942   6.107   5.127
 1319LEU      C 3642   7.552   5.914   4.850
 1319LEU      O 3643   7.625   5.816   4.836
 1320TRP      N 3644   7.423   5.900   4.880
 1320TRP      H 3645   7.368   5.985   4.878
 1320TRP     CA 3646   7.355   5.772   4.894
 1320TRP     HA 3647   7.423   5.707   4.947
 1320TRP     CB 3648   7.226   5.777   4.975
 1320TRP    HB1 3649   7.148   5.814   4.907
 1320TRP    HB2 3650   7.239   5.848   5.056
 1320TRP     CG 3651   7.182   5.649   5.040
 1320TRP    CD1 3652   7.197   5.616   5.170
 1320TRP    HD1 3653   7.252   5.675   5.242
 1320TRP    NE1 3654   7.146   5.489   5.186
 1320TRP    HE1 3655   7.125   5.448   5.276
 1320TRP    CE2 3656   7.090   5.437   5.071
 1320TRP    CZ2 3657   7.033   5.314   5.035
 1320TRP    HZ2 3658   7.032   5.235   5.109
 1320TRP    CH2 3659   6.977   5.301   4.907
 1320TRP    HH2 3660   6.919   5.213   4.886
 1320TRP    CZ3 3661   6.997   5.400   4.810
 1320TRP    HZ3 3662   6.960   5.385   4.709
 1320TRP    CE3 3663   7.067   5.516   4.844
 1320TRP    HE3 3664   7.085   5.587   4.765
 1320TRP    CD2 3665   7.111   5.539   4.975
 1320TRP      C 3666   7.339   5.707   4.757
 1320TRP      O 3667   7.346   5.584   4.751
 1321GLU      N 3668   7.302   5.777   4.650
 1321GLU      H 3669   7.296   5.878   4.661
 1321GLU     CA 3670   7.295   5.724   4.516
 1321GLU     HA 3671   7.219   5.646   4.518
 1321GLU     CB 3672   7.244   5.829   4.419
 1321GLU    HB1 3673   7.242   5.788   4.318
 1321GLU    HB2 3674   7.300   5.922   4.410
 1321GLU     CG 3675   7.103   5.874   4.456
 1321GLU    HG1 3676   7.091   5.920   4.555
 1321GLU    HG2 3677   7.046   5.781   4.460
 1321GLU     CD 3678   7.034   5.961   4.352
 1321GLU    OE1 3679   7.032   6.086   4.365
 1321GLU    OE2 3680   6.974   5.904   4.259
 1321GLU      C 3681   7.430   5.667   4.473
 1321GLU      O 3682   7.434   5.558   4.416
 1322ILE      N 3683   7.532   5.751   4.490
 1322ILE      H 3684   7.508   5.848   4.509
 1322ILE     CA 3685   7.667   5.706   4.463
 1322ILE     HA 3686   7.659   5.683   4.357
 1322ILE     CB 3687   7.765   5.822   4.475
 1322ILE     HB 3688   7.748   5.864   4.574
 1322ILE    CG2 3689   7.912   5.779   4.473
 1322ILE   HG21 3690   7.941   5.732   4.379
 1322ILE   HG22 3691   7.970   5.870   4.486
 1322ILE   HG23 3692   7.934   5.710   4.555
 1322ILE    CG1 3693   7.738   5.938   4.381
 1322ILE   HG11 3694   7.636   5.971   4.404
 1322ILE   HG12 3695   7.746   5.900   4.279
 1322ILE     CD 3696   7.823   6.062   4.405
 1322ILE    HD1 3697   7.796   6.148   4.344
 1322ILE    HD2 3698   7.822   6.086   4.512
 1322ILE    HD3 3699   7.923   6.037   4.370
 1322ILE      C 3700   7.706   5.578   4.536
 1322ILE      O 3701   7.723   5.481   4.464
 1323PHE      N 3702   7.706   5.577   4.670
 1323PHE      H 3703   7.681   5.665   4.713
 1323PHE     CA 3704   7.759   5.466   4.748
 1323PHE     HA 3705   7.854   5.441   4.701
 1323PHE     CB 3706   7.801   5.509   4.888
 1323PHE    HB1 3707   7.810   5.416   4.945
 1323PHE    HB2 3708   7.723   5.563   4.941
 1323PHE     CG 3709   7.938   5.570   4.905
 1323PHE    CD1 3710   7.970   5.691   4.843
 1323PHE    HD1 3711   7.892   5.749   4.798
 1323PHE    CE1 3712   8.104   5.728   4.824
 1323PHE    HE1 3713   8.122   5.819   4.769
 1323PHE     CZ 3714   8.204   5.644   4.874
 1323PHE     HZ 3715   8.309   5.670   4.864
 1323PHE    CE2 3716   8.171   5.525   4.940
 1323PHE    HE2 3717   8.255   5.464   4.969
 1323PHE    CD2 3718   8.037   5.486   4.958
 1323PHE    HD2 3719   8.016   5.388   4.997
 1323PHE      C 3720   7.682   5.335   4.741
 1323PHE      O 3721   7.730   5.230   4.781
 1324SER      N 3722   7.561   5.344   4.684
 1324SER      H 3723   7.522   5.433   4.659
 1324SER     CA 3724   7.479   5.229   4.652
 1324SER     HA 3725   7.514   5.145   4.712
 1324SER     CB 3726   7.333   5.253   4.690
 1324SER    HB1 3727   7.317   5.276   4.795
 1324SER    HB2 3728   7.272   5.166   4.665
 1324SER     OG 3729   7.278   5.366   4.625
 1324SER     HG 3730   7.302   5.445   4.673
 1324SER      C 3731   7.485   5.172   4.511
 1324SER      O 3732   7.437   5.063   4.482
 1325LEU      N 3733   7.550   5.245   4.419
 1325LEU      H 3734   7.602   5.324   4.453
 1325LEU     CA 3735   7.562   5.215   4.278
 1325LEU     HA 3736   7.621   5.295   4.233
 1325LEU     CB 3737   7.636   5.085   4.247
 1325LEU    HB1 3738   7.650   5.064   4.141
 1325LEU    HB2 3739   7.572   5.002   4.279
 1325LEU     CG 3740   7.773   5.071   4.311
 1325LEU     HG 3741   7.779   5.104   4.415
 1325LEU    CD1 3742   7.817   4.925   4.302
 1325LEU   HD11 3743   7.823   4.889   4.200
 1325LEU   HD12 3744   7.914   4.919   4.353
 1325LEU   HD13 3745   7.753   4.857   4.358
 1325LEU    CD2 3746   7.865   5.158   4.225
 1325LEU   HD21 3747   7.868   5.136   4.118
 1325LEU   HD22 3748   7.845   5.264   4.237
 1325LEU   HD23 3749   7.959   5.140   4.278
 1325LEU      C 3750   7.427   5.227   4.209
 1325LEU      O 3751   7.390   5.143   4.127
 1326GLY      N 3752   7.376   5.349   4.227
 1326GLY      H 3753   7.425   5.421   4.277
 1326GLY     CA 3754   7.260   5.406   4.161
 1326GLY    HA1 3755   7.268   5.409   4.053
 1326GLY    HA2 3756   7.256   5.509   4.195
 1326GLY      C 3757   7.127   5.354   4.214
 1326GLY      O 3758   7.033   5.351   4.135
 1327TYR      N 3759   7.122   5.299   4.336
 1327TYR      H 3760   7.199   5.314   4.399
 1327TYR     CA 3761   6.999   5.252   4.395
 1327TYR     HA 3762   6.954   5.190   4.316
 1327TYR     CB 3763   7.028   5.155   4.509
 1327TYR    HB1 3764   7.054   5.212   4.599
 1327TYR    HB2 3765   7.121   5.107   4.480
 1327TYR     CG 3766   6.926   5.046   4.535
 1327TYR    CD1 3767   6.934   4.933   4.453
 1327TYR    HD1 3768   7.010   4.930   4.376
 1327TYR    CE1 3769   6.852   4.822   4.476
 1327TYR    HE1 3770   6.861   4.735   4.413
 1327TYR     CZ 3771   6.757   4.832   4.580
 1327TYR     OH 3772   6.671   4.727   4.598
 1327TYR     HH 3773   6.628   4.737   4.683
 1327TYR    CE2 3774   6.750   4.944   4.665
 1327TYR    HE2 3775   6.684   4.954   4.750
 1327TYR    CD2 3776   6.832   5.053   4.638
 1327TYR    HD2 3777   6.836   5.148   4.691
 1327TYR      C 3778   6.907   5.369   4.428
 1327TYR      O 3779   6.953   5.481   4.448
 1328MET      N 3780   6.781   5.332   4.450
 1328MET      H 3781   6.762   5.234   4.434
 1328MET     CA 3782   6.683   5.431   4.489
 1328MET     HA 3783   6.684   5.519   4.425
 1328MET     CB 3784   6.547   5.367   4.466
 1328MET    HB1 3785   6.539   5.268   4.512
 1328MET    HB2 3786   6.520   5.350   4.361
 1328MET     CG 3787   6.429   5.447   4.520
 1328MET    HG1 3788   6.448   5.456   4.627
 1328MET    HG2 3789   6.337   5.390   4.505
 1328MET     SD 3790   6.410   5.615   4.454
 1328MET     CE 3791   6.374   5.577   4.281
 1328MET    HE1 3792   6.277   5.529   4.273
 1328MET    HE2 3793   6.375   5.670   4.224
 1328MET    HE3 3794   6.446   5.508   4.237
 1328MET      C 3795   6.690   5.470   4.636
 1328MET      O 3796   6.665   5.384   4.720
 1329PRO      N 3797   6.726   5.593   4.673
 1329PRO     CD 3798   6.772   5.702   4.589
 1329PRO    HD1 3799   6.711   5.717   4.500
 1329PRO    HD2 3800   6.874   5.679   4.558
 1329PRO     CG 3801   6.764   5.827   4.675
 1329PRO    HG1 3802   6.664   5.869   4.672
 1329PRO    HG2 3803   6.843   5.901   4.659
 1329PRO     CB 3804   6.776   5.775   4.818
 1329PRO    HB1 3805   6.726   5.838   4.892
 1329PRO    HB2 3806   6.876   5.769   4.860
 1329PRO     CA 3807   6.720   5.633   4.812
 1329PRO     HA 3808   6.789   5.571   4.870
 1329PRO      C 3809   6.581   5.627   4.875
 1329PRO      O 3810   6.479   5.626   4.807
 1330TYR      N 3811   6.574   5.615   5.008
 1330TYR      H 3812   6.660   5.619   5.060
 1330TYR     CA 3813   6.456   5.565   5.076
 1330TYR     HA 3814   6.481   5.533   5.177
 1330TYR     CB 3815   6.355   5.678   5.093
 1330TYR    HB1 3816   6.263   5.638   5.137
 1330TYR    HB2 3817   6.330   5.725   4.997
 1330TYR     CG 3818   6.402   5.789   5.184
 1330TYR    CD1 3819   6.375   5.766   5.320
 1330TYR    HD1 3820   6.332   5.672   5.350
 1330TYR    CE1 3821   6.413   5.862   5.415
 1330TYR    HE1 3822   6.410   5.829   5.518
 1330TYR     CZ 3823   6.486   5.976   5.378
 1330TYR     OH 3824   6.532   6.069   5.467
 1330TYR     HH 3825   6.598   6.129   5.431
 1330TYR    CE2 3826   6.512   5.994   5.241
 1330TYR    HE2 3827   6.551   6.087   5.203
 1330TYR    CD2 3828   6.474   5.901   5.142
 1330TYR    HD2 3829   6.496   5.915   5.038
 1330TYR      C 3830   6.400   5.438   5.013
 1330TYR      O 3831   6.282   5.429   4.979
 1331PRO      N 3832   6.477   5.334   4.985
 1331PRO     CD 3833   6.610   5.311   5.039
 1331PRO    HD1 3834   6.626   5.354   5.138
 1331PRO    HD2 3835   6.677   5.362   4.970
 1331PRO     CG 3836   6.638   5.161   5.033
 1331PRO    HG1 3837   6.594   5.120   5.124
 1331PRO    HG2 3838   6.742   5.136   5.016
 1331PRO     CB 3839   6.553   5.120   4.913
 1331PRO    HB1 3840   6.527   5.014   4.919
 1331PRO    HB2 3841   6.593   5.150   4.816
 1331PRO     CA 3842   6.432   5.212   4.921
 1331PRO     HA 3843   6.400   5.228   4.818
 1331PRO      C 3844   6.315   5.143   4.989
 1331PRO      O 3845   6.307   5.138   5.112
 1332SER      N 3846   6.238   5.086   4.895
 1332SER      H 3847   6.271   5.107   4.802
 1332SER     CA 3848   6.107   5.030   4.915
 1332SER     HA 3849   6.065   4.998   4.820
 1332SER     CB 3850   6.116   4.899   4.993
 1332SER    HB1 3851   6.020   4.847   4.998
 1332SER    HB2 3852   6.148   4.926   5.093
 1332SER     OG 3853   6.214   4.812   4.941
 1332SER     HG 3854   6.194   4.784   4.852
 1332SER      C 3855   5.996   5.117   4.974
 1332SER      O 3856   5.885   5.067   4.989
 1333LYS      N 3857   6.022   5.246   4.998
 1333LYS      H 3858   6.118   5.273   4.983
 1333LYS     CA 3859   5.926   5.341   5.051
 1333LYS     HA 3860   5.844   5.281   5.089
 1333LYS     CB 3861   5.969   5.414   5.178
 1333LYS    HB1 3862   5.879   5.454   5.226
 1333LYS    HB2 3863   6.029   5.499   5.145
 1333LYS     CG 3864   6.046   5.332   5.281
 1333LYS    HG1 3865   6.150   5.339   5.248
 1333LYS    HG2 3866   6.017   5.227   5.286
 1333LYS     CD 3867   6.038   5.392   5.420
 1333LYS    HD1 3868   5.937   5.382   5.461
 1333LYS    HD2 3869   6.053   5.500   5.413
 1333LYS     CE 3870   6.139   5.342   5.523
 1333LYS    HE1 3871   6.134   5.414   5.605
 1333LYS    HE2 3872   6.241   5.342   5.483
 1333LYS     NZ 3873   6.113   5.206   5.570
 1333LYS    HZ1 3874   6.188   5.173   5.630
 1333LYS    HZ2 3875   6.032   5.201   5.631
 1333LYS    HZ3 3876   6.095   5.151   5.487
 1333LYS      C 3877   5.878   5.431   4.938
 1333LYS      O 3878   5.957   5.471   4.853
 1334SER      N 3879   5.746   5.448   4.931
 1334SER      H 3880   5.688   5.402   5.000
 1334SER     CA 3881   5.681   5.538   4.837
 1334SER     HA 3882   5.726   5.538   4.738
 1334SER     CB 3883   5.531   5.505   4.834
 1334SER    HB1 3884   5.523   5.402   4.801
 1334SER    HB2 3885   5.488   5.567   4.755
 1334SER     OG 3886   5.459   5.518   4.954
 1334SER     HG 3887   5.479   5.439   5.004
 1334SER      C 3888   5.686   5.683   4.880
 1334SER      O 3889   5.720   5.714   4.994
 1335ASN      N 3890   5.656   5.781   4.795
 1335ASN      H 3891   5.626   5.754   4.702
 1335ASN     CA 3892   5.632   5.919   4.834
 1335ASN     HA 3893   5.725   5.959   4.874
 1335ASN     CB 3894   5.597   5.997   4.708
 1335ASN    HB1 3895   5.572   6.099   4.736
 1335ASN    HB2 3896   5.503   5.960   4.666
 1335ASN     CG 3897   5.697   6.004   4.594
 1335ASN    OD1 3898   5.813   5.964   4.603
 1335ASN    ND2 3899   5.652   6.035   4.472
 1335ASN   HD21 3900   5.552   6.042   4.465
 1335ASN   HD22 3901   5.717   6.030   4.395
 1335ASN      C 3902   5.534   5.932   4.950
 1335ASN      O 3903   5.551   6.017   5.037
 1336GLN      N 3904   5.425   5.854   4.958
 1336GLN      H 3905   5.402   5.807   4.871
 1336GLN     CA 3906   5.329   5.867   5.065
 1336GLN     HA 3907   5.314   5.975   5.072
 1336GLN     CB 3908   5.209   5.784   5.021
 1336GLN    HB1 3909   5.147   5.784   5.110
 1336GLN    HB2 3910   5.240   5.683   4.995
 1336GLN     CG 3911   5.117   5.840   4.913
 1336GLN    HG1 3912   5.092   5.942   4.943
 1336GLN    HG2 3913   5.024   5.782   4.906
 1336GLN     CD 3914   5.182   5.850   4.776
 1336GLN    OE1 3915   5.233   5.952   4.730
 1336GLN    NE2 3916   5.184   5.746   4.692
 1336GLN   HE21 3917   5.117   5.672   4.709
 1336GLN   HE22 3918   5.218   5.771   4.600
 1336GLN      C 3919   5.383   5.827   5.201
 1336GLN      O 3920   5.333   5.867   5.306
 1337GLU      N 3921   5.478   5.734   5.197
 1337GLU      H 3922   5.515   5.706   5.107
 1337GLU     CA 3923   5.535   5.672   5.315
 1337GLU     HA 3924   5.461   5.667   5.395
 1337GLU     CB 3925   5.583   5.532   5.278
 1337GLU    HB1 3926   5.638   5.487   5.360
 1337GLU    HB2 3927   5.639   5.531   5.184
 1337GLU     CG 3928   5.459   5.444   5.267
 1337GLU    HG1 3929   5.371   5.493   5.225
 1337GLU    HG2 3930   5.427   5.426   5.370
 1337GLU     CD 3931   5.493   5.311   5.200
 1337GLU    OE1 3932   5.552   5.316   5.090
 1337GLU    OE2 3933   5.458   5.211   5.266
 1337GLU      C 3934   5.648   5.759   5.369
 1337GLU      O 3935   5.660   5.777   5.490
 1338VAL      N 3936   5.731   5.824   5.287
 1338VAL      H 3937   5.692   5.826   5.194
 1338VAL     CA 3938   5.829   5.925   5.321
 1338VAL     HA 3939   5.895   5.886   5.399
 1338VAL     CB 3940   5.921   5.949   5.202
 1338VAL     HB 3941   5.853   5.977   5.122
 1338VAL    CG1 3942   6.018   6.064   5.226
 1338VAL   HG11 3943   6.082   6.034   5.310
 1338VAL   HG12 3944   6.067   6.087   5.132
 1338VAL   HG13 3945   5.962   6.151   5.260
 1338VAL    CG2 3946   6.003   5.827   5.159
 1338VAL   HG21 3947   6.011   5.823   5.051
 1338VAL   HG22 3948   6.105   5.826   5.199
 1338VAL   HG23 3949   5.944   5.743   5.196
 1338VAL      C 3950   5.769   6.050   5.382
 1338VAL      O 3951   5.822   6.104   5.479
 1339LEU      N 3952   5.645   6.080   5.340
 1339LEU      H 3953   5.602   6.019   5.273
 1339LEU     CA 3954   5.569   6.187   5.401
 1339LEU     HA 3955   5.627   6.279   5.410
 1339LEU     CB 3956   5.448   6.206   5.310
 1339LEU    HB1 3957   5.360   6.235   5.367
 1339LEU    HB2 3958   5.413   6.111   5.271
 1339LEU     CG 3959   5.474   6.298   5.190
 1339LEU     HG 3960   5.556   6.245   5.141
 1339LEU    CD1 3961   5.354   6.299   5.097
 1339LEU   HD11 3962   5.363   6.370   5.015
 1339LEU   HD12 3963   5.341   6.197   5.059
 1339LEU   HD13 3964   5.265   6.309   5.159
 1339LEU    CD2 3965   5.497   6.442   5.234
 1339LEU   HD21 3966   5.406   6.484   5.275
 1339LEU   HD22 3967   5.581   6.445   5.304
 1339LEU   HD23 3968   5.530   6.493   5.143
 1339LEU      C 3969   5.517   6.160   5.542
 1339LEU      O 3970   5.480   6.256   5.608
 1340GLU      N 3971   5.520   6.037   5.594
 1340GLU      H 3972   5.560   5.963   5.538
 1340GLU     CA 3973   5.500   6.017   5.736
 1340GLU     HA 3974   5.498   6.113   5.786
 1340GLU     CB 3975   5.371   5.943   5.769
 1340GLU    HB1 3976   5.291   6.012   5.742
 1340GLU    HB2 3977   5.361   5.932   5.877
 1340GLU     CG 3978   5.350   5.810   5.698
 1340GLU    HG1 3979   5.425   5.739   5.731
 1340GLU    HG2 3980   5.362   5.825   5.590
 1340GLU     CD 3981   5.206   5.760   5.699
 1340GLU    OE1 3982   5.169   5.695   5.799
 1340GLU    OE2 3983   5.129   5.781   5.602
 1340GLU      C 3984   5.624   5.959   5.802
 1340GLU      O 3985   5.629   5.958   5.925
 1341PHE      N 3986   5.726   5.907   5.733
 1341PHE      H 3987   5.724   5.906   5.632
 1341PHE     CA 3988   5.843   5.846   5.793
 1341PHE     HA 3989   5.814   5.779   5.874
 1341PHE     CB 3990   5.914   5.754   5.694
 1341PHE    HB1 3991   5.944   5.812   5.607
 1341PHE    HB2 3992   5.839   5.684   5.656
 1341PHE     CG 3993   6.030   5.672   5.746
 1341PHE    CD1 3994   6.007   5.573   5.842
 1341PHE    HD1 3995   5.908   5.559   5.883
 1341PHE    CE1 3996   6.113   5.497   5.892
 1341PHE    HE1 3997   6.105   5.415   5.961
 1341PHE     CZ 3998   6.238   5.512   5.829
 1341PHE     HZ 3999   6.319   5.445   5.851
 1341PHE    CE2 4000   6.259   5.608   5.729
 1341PHE    HE2 4001   6.360   5.613   5.691
 1341PHE    CD2 4002   6.156   5.694   5.690
 1341PHE    HD2 4003   6.165   5.765   5.608
 1341PHE      C 4004   5.938   5.953   5.845
 1341PHE      O 4005   5.987   5.942   5.957
 1342VAL      N 4006   5.964   6.054   5.762
 1342VAL      H 4007   5.923   6.061   5.669
 1342VAL     CA 4008   6.059   6.158   5.796
 1342VAL     HA 4009   6.150   6.108   5.830
 1342VAL     CB 4010   6.105   6.246   5.680
 1342VAL     HB 4011   6.186   6.311   5.714
 1342VAL    CG1 4012   6.160   6.160   5.566
 1342VAL   HG11 4013   6.081   6.094   5.530
 1342VAL   HG12 4014   6.199   6.227   5.488
 1342VAL   HG13 4015   6.236   6.088   5.595
 1342VAL    CG2 4016   5.996   6.341   5.631
 1342VAL   HG21 4017   5.902   6.288   5.615
 1342VAL   HG22 4018   5.986   6.427   5.696
 1342VAL   HG23 4019   6.034   6.373   5.534
 1342VAL      C 4020   6.014   6.252   5.907
 1342VAL      O 4021   6.087   6.300   5.993
 1343THR      N 4022   5.884   6.280   5.918
 1343THR      H 4023   5.827   6.254   5.838
 1343THR     CA 4024   5.825   6.349   6.031
 1343THR     HA 4025   5.880   6.442   6.043
 1343THR     CB 4026   5.688   6.402   5.993
 1343THR     HB 4027   5.640   6.457   6.074
 1343THR    CG2 4028   5.694   6.499   5.876
 1343THR   HG21 4029   5.707   6.449   5.781
 1343THR   HG22 4030   5.610   6.567   5.894
 1343THR   HG23 4031   5.782   6.563   5.879
 1343THR    OG1 4032   5.601   6.295   5.962
 1343THR    HG1 4033   5.523   6.332   5.919
 1343THR      C 4034   5.834   6.266   6.159
 1343THR      O 4035   5.854   6.318   6.269
 1344SER      N 4036   5.824   6.134   6.145
 1344SER      H 4037   5.803   6.100   6.052
 1344SER     CA 4038   5.839   6.026   6.241
 1344SER     HA 4039   5.820   6.071   6.339
 1344SER     CB 4040   5.751   5.905   6.211
 1344SER    HB1 4041   5.763   5.835   6.293
 1344SER    HB2 4042   5.776   5.859   6.115
 1344SER     OG 4043   5.619   5.953   6.195
 1344SER     HG 4044   5.613   5.971   6.101
 1344SER      C 4045   5.984   5.984   6.260
 1344SER      O 4046   6.011   5.879   6.317
 1345GLY      N 4047   6.082   6.067   6.222
 1345GLY      H 4048   6.052   6.159   6.192
 1345GLY     CA 4049   6.221   6.060   6.261
 1345GLY    HA1 4050   6.224   6.019   6.362
 1345GLY    HA2 4051   6.265   6.160   6.259
 1345GLY      C 4052   6.306   5.960   6.184
 1345GLY      O 4053   6.424   5.947   6.213
 1346GLY      N 4054   6.240   5.909   6.079
 1346GLY      H 4055   6.142   5.932   6.082
 1346GLY     CA 4056   6.301   5.821   5.982
 1346GLY    HA1 4057   6.224   5.798   5.909
 1346GLY    HA2 4058   6.322   5.732   6.041
 1346GLY      C 4059   6.423   5.866   5.902
 1346GLY      O 4060   6.415   5.974   5.845
 1347ARG      N 4061   6.526   5.780   5.903
 1347ARG      H 4062   6.514   5.702   5.965
 1347ARG     CA 4063   6.654   5.797   5.838
 1347ARG     HA 4064   6.652   5.877   5.764
 1347ARG     CB 4065   6.753   5.815   5.953
 1347ARG    HB1 4066   6.748   5.735   6.027
 1347ARG    HB2 4067   6.718   5.906   6.001
 1347ARG     CG 4068   6.899   5.822   5.911
 1347ARG    HG1 4069   6.910   5.877   5.817
 1347ARG    HG2 4070   6.924   5.716   5.899
 1347ARG     CD 4071   6.994   5.890   6.008
 1347ARG    HD1 4072   6.985   5.999   6.014
 1347ARG    HD2 4073   7.090   5.866   5.963
 1347ARG     NE 4074   6.988   5.845   6.147
 1347ARG     HE 4075   6.985   5.745   6.162
 1347ARG     CZ 4076   7.037   5.911   6.253
 1347ARG    NH1 4077   7.050   6.044   6.248
 1347ARG   HH11 4078   7.017   6.093   6.165
 1347ARG   HH12 4079   7.086   6.094   6.328
 1347ARG    NH2 4080   7.064   5.848   6.368
 1347ARG   HH21 4081   7.042   5.751   6.385
 1347ARG   HH22 4082   7.098   5.903   6.446
 1347ARG      C 4083   6.688   5.670   5.762
 1347ARG      O 4084   6.640   5.562   5.796
 1348MET      N 4085   6.766   5.682   5.654
 1348MET      H 4086   6.786   5.774   5.615
 1348MET     CA 4087   6.816   5.570   5.578
 1348MET     HA 4088   6.730   5.508   5.552
 1348MET     CB 4089   6.877   5.616   5.446
 1348MET    HB1 4090   6.937   5.541   5.396
 1348MET    HB2 4091   6.957   5.689   5.465
 1348MET     CG 4092   6.766   5.661   5.352
 1348MET    HG1 4093   6.714   5.746   5.397
 1348MET    HG2 4094   6.693   5.580   5.349
 1348MET     SD 4095   6.822   5.713   5.188
 1348MET     CE 4096   6.837   5.891   5.220
 1348MET    HE1 4097   6.762   5.923   5.293
 1348MET    HE2 4098   6.939   5.926   5.237
 1348MET    HE3 4099   6.816   5.943   5.126
 1348MET      C 4100   6.919   5.483   5.649
 1348MET      O 4101   6.998   5.534   5.729
 1349ASP      N 4102   6.937   5.358   5.606
 1349ASP      H 4103   6.877   5.334   5.528
 1349ASP     CA 4104   7.052   5.279   5.644
 1349ASP     HA 4105   7.070   5.286   5.751
 1349ASP     CB 4106   7.029   5.130   5.622
 1349ASP    HB1 4107   7.120   5.077   5.647
 1349ASP    HB2 4108   7.024   5.100   5.517
 1349ASP     CG 4109   6.913   5.065   5.697
 1349ASP    OD1 4110   6.863   5.111   5.802
 1349ASP    OD2 4111   6.864   4.960   5.650
 1349ASP      C 4112   7.171   5.321   5.558
 1349ASP      O 4113   7.152   5.378   5.451
 1350PRO      N 4114   7.294   5.313   5.608
 1350PRO     CD 4115   7.336   5.268   5.739
 1350PRO    HD1 4116   7.309   5.163   5.754
 1350PRO    HD2 4117   7.298   5.329   5.821
 1350PRO     CG 4118   7.487   5.286   5.747
 1350PRO    HG1 4119   7.538   5.207   5.802
 1350PRO    HG2 4120   7.517   5.377   5.798
 1350PRO     CB 4121   7.532   5.298   5.601
 1350PRO    HB1 4122   7.577   5.203   5.570
 1350PRO    HB2 4123   7.613   5.368   5.583
 1350PRO     CA 4124   7.407   5.324   5.518
 1350PRO     HA 4125   7.402   5.428   5.485
 1350PRO      C 4126   7.402   5.224   5.404
 1350PRO      O 4127   7.369   5.108   5.429
 1351PRO      N 4128   7.447   5.262   5.284
 1351PRO     CD 4129   7.478   5.398   5.244
 1351PRO    HD1 4130   7.575   5.429   5.283
 1351PRO    HD2 4131   7.414   5.473   5.290
 1351PRO     CG 4132   7.470   5.407   5.092
 1351PRO    HG1 4133   7.546   5.475   5.053
 1351PRO    HG2 4134   7.372   5.434   5.053
 1351PRO     CB 4135   7.510   5.265   5.053
 1351PRO    HB1 4136   7.619   5.261   5.046
 1351PRO    HB2 4137   7.463   5.244   4.957
 1351PRO     CA 4138   7.462   5.177   5.168
 1351PRO     HA 4139   7.361   5.140   5.152
 1351PRO      C 4140   7.554   5.056   5.185
 1351PRO      O 4141   7.655   5.056   5.254
 1352LYS      N 4142   7.529   4.949   5.109
 1352LYS      H 4143   7.444   4.950   5.055
 1352LYS     CA 4144   7.603   4.825   5.123
 1352LYS     HA 4145   7.586   4.794   5.226
 1352LYS     CB 4146   7.549   4.721   5.025
 1352LYS    HB1 4147   7.563   4.741   4.918
 1352LYS    HB2 4148   7.442   4.714   5.041
 1352LYS     CG 4149   7.607   4.587   5.071
 1352LYS    HG1 4150   7.562   4.568   5.168
 1352LYS    HG2 4151   7.716   4.597   5.076
 1352LYS     CD 4152   7.568   4.468   4.984
 1352LYS    HD1 4153   7.582   4.498   4.879
 1352LYS    HD2 4154   7.462   4.444   4.995
 1352LYS     CE 4155   7.644   4.339   5.010
 1352LYS    HE1 4156   7.655   4.319   5.116
 1352LYS    HE2 4157   7.747   4.360   4.981
 1352LYS     NZ 4158   7.589   4.222   4.939
 1352LYS    HZ1 4159   7.653   4.148   4.963
 1352LYS    HZ2 4160   7.500   4.198   4.981
 1352LYS    HZ3 4161   7.588   4.236   4.839
 1352LYS      C 4162   7.753   4.849   5.109
 1352LYS      O 4163   7.798   4.892   5.003
 1353ASN      N 4164   7.830   4.831   5.216
 1353ASN      H 4165   7.780   4.797   5.297
 1353ASN     CA 4166   7.972   4.847   5.239
 1353ASN     HA 4167   7.979   4.812   5.342
 1353ASN     CB 4168   8.057   4.756   5.150
 1353ASN    HB1 4169   8.086   4.817   5.064
 1353ASN    HB2 4170   8.008   4.663   5.122
 1353ASN     CG 4171   8.184   4.713   5.223
 1353ASN    OD1 4172   8.189   4.719   5.346
 1353ASN    ND2 4173   8.294   4.687   5.153
 1353ASN   HD21 4174   8.290   4.692   5.052
 1353ASN   HD22 4175   8.381   4.677   5.204
 1353ASN      C 4176   8.017   4.993   5.240
 1353ASN      O 4177   8.137   5.017   5.245
 1354CYS      N 4178   7.932   5.093   5.262
 1354CYS      H 4179   7.836   5.063   5.265
 1354CYS     CA 4180   7.971   5.232   5.278
 1354CYS     HA 4181   8.011   5.261   5.180
 1354CYS     CB 4182   7.846   5.316   5.300
 1354CYS    HB1 4183   7.799   5.283   5.393
 1354CYS    HB2 4184   7.773   5.291   5.223
 1354CYS     SG 4185   7.859   5.497   5.302
 1354CYS     HG 4186   7.919   5.523   5.418
 1354CYS      C 4187   8.072   5.261   5.388
 1354CYS      O 4188   8.045   5.218   5.499
 1355PRO      N 4189   8.186   5.328   5.365
 1355PRO     CD 4190   8.236   5.386   5.242
 1355PRO    HD1 4191   8.202   5.489   5.248
 1355PRO    HD2 4192   8.207   5.335   5.150
 1355PRO     CG 4193   8.388   5.381   5.255
 1355PRO    HG1 4194   8.436   5.457   5.193
 1355PRO    HG2 4195   8.434   5.284   5.236
 1355PRO     CB 4196   8.404   5.420   5.402
 1355PRO    HB1 4197   8.405   5.529   5.398
 1355PRO    HB2 4198   8.497   5.385   5.446
 1355PRO     CA 4199   8.280   5.363   5.470
 1355PRO     HA 4200   8.310   5.274   5.525
 1355PRO      C 4201   8.210   5.454   5.570
 1355PRO      O 4202   8.109   5.515   5.537
 1356GLY      N 4203   8.273   5.449   5.688
 1356GLY      H 4204   8.358   5.394   5.690
 1356GLY     CA 4205   8.234   5.513   5.812
 1356GLY    HA1 4206   8.294   5.501   5.902
 1356GLY    HA2 4207   8.140   5.469   5.842
 1356GLY      C 4208   8.229   5.664   5.790
 1356GLY      O 4209   8.122   5.724   5.798
 1357PRO      N 4210   8.340   5.723   5.745
 1357PRO     CD 4211   8.475   5.671   5.752
 1357PRO    HD1 4212   8.512   5.643   5.653
 1357PRO    HD2 4213   8.490   5.594   5.827
 1357PRO     CG 4214   8.562   5.792   5.785
 1357PRO    HG1 4215   8.667   5.786   5.757
 1357PRO    HG2 4216   8.552   5.826   5.889
 1357PRO     CB 4217   8.495   5.898   5.699
 1357PRO    HB1 4218   8.512   5.866   5.596
 1357PRO    HB2 4219   8.538   5.998   5.714
 1357PRO     CA 4220   8.348   5.866   5.723
 1357PRO     HA 4221   8.313   5.909   5.816
 1357PRO      C 4222   8.260   5.921   5.612
 1357PRO      O 4223   8.210   6.031   5.632
 1358VAL      N 4224   8.238   5.846   5.503
 1358VAL      H 4225   8.289   5.761   5.486
 1358VAL     CA 4226   8.139   5.882   5.403
 1358VAL     HA 4227   8.157   5.985   5.374
 1358VAL     CB 4228   8.148   5.790   5.282
 1358VAL     HB 4229   8.116   5.691   5.316
 1358VAL    CG1 4230   8.060   5.812   5.160
 1358VAL   HG11 4231   7.957   5.837   5.186
 1358VAL   HG12 4232   8.098   5.893   5.098
 1358VAL   HG13 4233   8.065   5.726   5.093
 1358VAL    CG2 4234   8.294   5.779   5.238
 1358VAL   HG21 4235   8.334   5.880   5.243
 1358VAL   HG22 4236   8.355   5.715   5.302
 1358VAL   HG23 4237   8.286   5.741   5.136
 1358VAL      C 4238   7.997   5.882   5.458
 1358VAL      O 4239   7.924   5.978   5.431
 1359TYR      N 4240   7.954   5.779   5.531
 1359TYR      H 4241   8.022   5.709   5.559
 1359TYR     CA 4242   7.820   5.764   5.583
 1359TYR     HA 4243   7.753   5.784   5.500
 1359TYR     CB 4244   7.792   5.625   5.639
 1359TYR    HB1 4245   7.877   5.589   5.696
 1359TYR    HB2 4246   7.768   5.564   5.552
 1359TYR     CG 4247   7.671   5.624   5.730
 1359TYR    CD1 4248   7.541   5.633   5.679
 1359TYR    HD1 4249   7.522   5.645   5.573
 1359TYR    CE1 4250   7.428   5.640   5.761
 1359TYR    HE1 4251   7.328   5.638   5.721
 1359TYR     CZ 4252   7.446   5.634   5.901
 1359TYR     OH 4253   7.341   5.615   5.987
 1359TYR     HH 4254   7.378   5.625   6.074
 1359TYR    CE2 4255   7.575   5.631   5.957
 1359TYR    HE2 4256   7.601   5.622   6.061
 1359TYR    CD2 4257   7.684   5.626   5.869
 1359TYR    HD2 4258   7.784   5.631   5.910
 1359TYR      C 4259   7.802   5.876   5.684
 1359TYR      O 4260   7.692   5.930   5.698
 1360ARG      N 4261   7.904   5.909   5.764
 1360ARG      H 4262   7.982   5.848   5.779
 1360ARG     CA 4263   7.905   6.019   5.858
 1360ARG     HA 4264   7.810   6.004   5.910
 1360ARG     CB 4265   8.022   6.018   5.956
 1360ARG    HB1 4266   8.022   6.110   6.013
 1360ARG    HB2 4267   8.115   6.002   5.901
 1360ARG     CG 4268   7.997   5.904   6.055
 1360ARG    HG1 4269   7.980   5.808   6.006
 1360ARG    HG2 4270   7.899   5.916   6.100
 1360ARG     CD 4271   8.091   5.909   6.176
 1360ARG    HD1 4272   8.050   5.848   6.257
 1360ARG    HD2 4273   8.081   6.007   6.222
 1360ARG     NE 4274   8.231   5.880   6.144
 1360ARG     HE 4275   8.285   5.958   6.111
 1360ARG     CZ 4276   8.281   5.757   6.121
 1360ARG    NH1 4277   8.405   5.737   6.076
 1360ARG   HH11 4278   8.476   5.807   6.094
 1360ARG   HH12 4279   8.442   5.643   6.066
 1360ARG    NH2 4280   8.208   5.648   6.146
 1360ARG   HH21 4281   8.107   5.649   6.151
 1360ARG   HH22 4282   8.252   5.557   6.150
 1360ARG      C 4283   7.884   6.156   5.795
 1360ARG      O 4284   7.814   6.235   5.859
 1361ILE      N 4285   7.936   6.179   5.675
 1361ILE      H 4286   7.969   6.096   5.627
 1361ILE     CA 4287   7.895   6.294   5.596
 1361ILE     HA 4288   7.909   6.389   5.646
 1361ILE     CB 4289   7.983   6.301   5.471
 1361ILE     HB 4290   7.980   6.199   5.432
 1361ILE    CG2 4291   7.923   6.390   5.363
 1361ILE   HG21 4292   7.821   6.364   5.335
 1361ILE   HG22 4293   7.930   6.495   5.394
 1361ILE   HG23 4294   7.983   6.364   5.277
 1361ILE    CG1 4295   8.128   6.335   5.507
 1361ILE   HG11 4296   8.166   6.276   5.591
 1361ILE   HG12 4297   8.126   6.439   5.537
 1361ILE     CD 4298   8.221   6.324   5.387
 1361ILE    HD1 4299   8.204   6.232   5.331
 1361ILE    HD2 4300   8.214   6.413   5.324
 1361ILE    HD3 4301   8.322   6.316   5.426
 1361ILE      C 4302   7.745   6.285   5.571
 1361ILE      O 4303   7.680   6.389   5.583
 1362MET      N 4304   7.689   6.171   5.532
 1362MET      H 4305   7.746   6.089   5.518
 1362MET     CA 4306   7.549   6.174   5.497
 1362MET     HA 4307   7.535   6.243   5.413
 1362MET     CB 4308   7.497   6.036   5.458
 1362MET    HB1 4309   7.393   6.051   5.430
 1362MET    HB2 4310   7.498   5.966   5.541
 1362MET     CG 4311   7.560   5.953   5.346
 1362MET    HG1 4312   7.669   5.964   5.353
 1362MET    HG2 4313   7.535   6.009   5.256
 1362MET     SD 4314   7.517   5.777   5.341
 1362MET     CE 4315   7.619   5.741   5.196
 1362MET    HE1 4316   7.573   5.799   5.117
 1362MET    HE2 4317   7.721   5.769   5.221
 1362MET    HE3 4318   7.606   5.636   5.167
 1362MET      C 4319   7.458   6.217   5.611
 1362MET      O 4320   7.379   6.308   5.586
 1363THR      N 4321   7.485   6.170   5.733
 1363THR      H 4322   7.556   6.100   5.746
 1363THR     CA 4323   7.418   6.216   5.853
 1363THR     HA 4324   7.313   6.210   5.826
 1363THR     CB 4325   7.455   6.122   5.968
 1363THR     HB 4326   7.421   6.158   6.065
 1363THR    CG2 4327   7.372   5.995   5.958
 1363THR   HG21 4328   7.266   6.018   5.954
 1363THR   HG22 4329   7.398   5.943   5.866
 1363THR   HG23 4330   7.391   5.931   6.045
 1363THR    OG1 4331   7.593   6.092   5.974
 1363THR    HG1 4332   7.591   6.007   6.019
 1363THR      C 4333   7.446   6.361   5.890
 1363THR      O 4334   7.353   6.429   5.932
 1364GLN      N 4335   7.563   6.413   5.853
 1364GLN      H 4336   7.634   6.354   5.812
 1364GLN     CA 4337   7.601   6.551   5.879
 1364GLN     HA 4338   7.566   6.559   5.982
 1364GLN     CB 4339   7.751   6.570   5.861
 1364GLN    HB1 4340   7.769   6.570   5.754
 1364GLN    HB2 4341   7.811   6.494   5.911
 1364GLN     CG 4342   7.805   6.705   5.907
 1364GLN    HG1 4343   7.769   6.723   6.008
 1364GLN    HG2 4344   7.759   6.784   5.847
 1364GLN     CD 4345   7.956   6.720   5.891
 1364GLN    OE1 4346   8.010   6.662   5.797
 1364GLN    NE2 4347   8.028   6.792   5.978
 1364GLN   HE21 4348   7.982   6.834   6.057
 1364GLN   HE22 4349   8.128   6.786   5.984
 1364GLN      C 4350   7.529   6.647   5.785
 1364GLN      O 4351   7.488   6.756   5.824
 1365CYS      N 4352   7.514   6.597   5.662
 1365CYS      H 4353   7.558   6.511   5.632
 1365CYS     CA 4354   7.422   6.651   5.565
 1365CYS     HA 4355   7.442   6.758   5.552
 1365CYS     CB 4356   7.437   6.590   5.426
 1365CYS    HB1 4357   7.370   6.637   5.354
 1365CYS    HB2 4358   7.408   6.485   5.424
 1365CYS     SG 4359   7.610   6.616   5.377
 1365CYS     HG 4360   7.660   6.532   5.468
 1365CYS      C 4361   7.276   6.647   5.608
 1365CYS      O 4362   7.196   6.733   5.573
 1366TRP      N 4363   7.239   6.544   5.686
 1366TRP      H 4364   7.303   6.469   5.705
 1366TRP     CA 4365   7.101   6.528   5.725
 1366TRP     HA 4366   7.032   6.594   5.673
 1366TRP     CB 4367   7.043   6.390   5.693
 1366TRP    HB1 4368   6.937   6.380   5.716
 1366TRP    HB2 4369   7.094   6.325   5.764
 1366TRP     CG 4370   7.069   6.327   5.559
 1366TRP    CD1 4371   7.056   6.391   5.441
 1366TRP    HD1 4372   7.040   6.498   5.438
 1366TRP    NE1 4373   7.096   6.303   5.342
 1366TRP    HE1 4374   7.100   6.320   5.243
 1366TRP    CE2 4375   7.101   6.173   5.390
 1366TRP    CZ2 4376   7.128   6.054   5.322
 1366TRP    HZ2 4377   7.128   6.051   5.214
 1366TRP    CH2 4378   7.147   5.940   5.401
 1366TRP    HH2 4379   7.164   5.843   5.356
 1366TRP    CZ3 4380   7.154   5.951   5.541
 1366TRP    HZ3 4381   7.197   5.870   5.597
 1366TRP    CE3 4382   7.117   6.070   5.605
 1366TRP    HE3 4383   7.125   6.079   5.713
 1366TRP    CD2 4384   7.097   6.187   5.531
 1366TRP      C 4385   7.072   6.566   5.869
 1366TRP      O 4386   6.982   6.511   5.932
 1367GLN      N 4387   7.138   6.671   5.920
 1367GLN      H 4388   7.212   6.710   5.864
 1367GLN     CA 4389   7.098   6.739   6.041
 1367GLN     HA 4390   7.079   6.675   6.127
 1367GLN     CB 4391   7.209   6.835   6.084
 1367GLN    HB1 4392   7.171   6.902   6.162
 1367GLN    HB2 4393   7.241   6.900   6.003
 1367GLN     CG 4394   7.325   6.752   6.139
 1367GLN    HG1 4395   7.352   6.681   6.060
 1367GLN    HG2 4396   7.287   6.692   6.221
 1367GLN     CD 4397   7.451   6.831   6.170
 1367GLN    OE1 4398   7.483   6.861   6.285
 1367GLN    NE2 4399   7.528   6.867   6.066
 1367GLN   HE21 4400   7.507   6.836   5.972
 1367GLN   HE22 4401   7.602   6.932   6.086
 1367GLN      C 4402   6.962   6.804   6.020
 1367GLN      O 4403   6.943   6.876   5.922
 1368HIS      N 4404   6.875   6.791   6.121
 1368HIS      H 4405   6.907   6.729   6.194
 1368HIS     CA 4406   6.736   6.830   6.124
 1368HIS     HA 4407   6.695   6.792   6.030
 1368HIS     CB 4408   6.661   6.754   6.233
 1368HIS    HB1 4409   6.697   6.651   6.232
 1368HIS    HB2 4410   6.567   6.753   6.178
 1368HIS     CG 4411   6.658   6.818   6.369
 1368HIS    ND1 4412   6.565   6.910   6.418
 1368HIS    CE1 4413   6.589   6.922   6.548
 1368HIS    HE1 4414   6.522   6.974   6.617
 1368HIS    NE2 4415   6.675   6.828   6.589
 1368HIS    HE2 4416   6.684   6.787   6.681
 1368HIS    CD2 4417   6.730   6.772   6.475
 1368HIS    HD2 4418   6.788   6.682   6.488
 1368HIS      C 4419   6.711   6.980   6.126
 1368HIS      O 4420   6.611   7.029   6.074
 1369GLN      N 4421   6.805   7.058   6.180
 1369GLN      H 4422   6.890   7.012   6.211
 1369GLN     CA 4423   6.799   7.202   6.176
 1369GLN     HA 4424   6.702   7.240   6.145
 1369GLN     CB 4425   6.833   7.262   6.313
 1369GLN    HB1 4426   6.827   7.370   6.310
 1369GLN    HB2 4427   6.933   7.229   6.343
 1369GLN     CG 4428   6.727   7.218   6.412
 1369GLN    HG1 4429   6.765   7.254   6.508
 1369GLN    HG2 4430   6.724   7.109   6.420
 1369GLN     CD 4431   6.589   7.274   6.378
 1369GLN    OE1 4432   6.567   7.383   6.326
 1369GLN    NE2 4433   6.481   7.198   6.396
 1369GLN   HE21 4434   6.495   7.099   6.410
 1369GLN   HE22 4435   6.388   7.232   6.379
 1369GLN      C 4436   6.900   7.255   6.076
 1369GLN      O 4437   7.014   7.209   6.077
 1370PRO      N 4438   6.864   7.352   5.991
 1370PRO     CD 4439   6.735   7.401   5.947
 1370PRO    HD1 4440   6.711   7.478   6.020
 1370PRO    HD2 4441   6.654   7.327   5.943
 1370PRO     CG 4442   6.753   7.453   5.805
 1370PRO    HG1 4443   6.670   7.516   5.774
 1370PRO    HG2 4444   6.754   7.369   5.735
 1370PRO     CB 4445   6.881   7.534   5.827
 1370PRO    HB1 4446   6.858   7.623   5.886
 1370PRO    HB2 4447   6.928   7.565   5.733
 1370PRO     CA 4448   6.955   7.426   5.905
 1370PRO     HA 4449   6.993   7.353   5.834
 1370PRO      C 4450   7.075   7.489   5.973
 1370PRO      O 4451   7.188   7.485   5.923
 1371GLU      N 4452   7.057   7.531   6.098
 1371GLU      H 4453   6.961   7.527   6.129
 1371GLU     CA 4454   7.157   7.608   6.170
 1371GLU     HA 4455   7.211   7.681   6.109
 1371GLU     CB 4456   7.102   7.685   6.289
 1371GLU    HB1 4457   7.020   7.754   6.267
 1371GLU    HB2 4458   7.194   7.730   6.328
 1371GLU     CG 4459   7.032   7.594   6.389
 1371GLU    HG1 4460   7.106   7.546   6.453
 1371GLU    HG2 4461   6.976   7.516   6.338
 1371GLU     CD 4462   6.939   7.677   6.477
 1371GLU    OE1 4463   6.816   7.663   6.467
 1371GLU    OE2 4464   6.981   7.768   6.552
 1371GLU      C 4465   7.271   7.519   6.216
 1371GLU      O 4466   7.382   7.568   6.238
 1372ASP      N 4467   7.237   7.391   6.229
 1372ASP      H 4468   7.138   7.374   6.241
 1372ASP     CA 4469   7.330   7.282   6.252
 1372ASP     HA 4470   7.406   7.313   6.323
 1372ASP     CB 4471   7.261   7.176   6.336
 1372ASP    HB1 4472   7.334   7.099   6.361
 1372ASP    HB2 4473   7.179   7.124   6.287
 1372ASP     CG 4474   7.209   7.229   6.469
 1372ASP    OD1 4475   7.103   7.173   6.505
 1372ASP    OD2 4476   7.268   7.307   6.546
 1372ASP      C 4477   7.406   7.228   6.131
 1372ASP      O 4478   7.522   7.190   6.134
 1373ARG      N 4479   7.339   7.235   6.015
 1373ARG      H 4480   7.247   7.274   6.026
 1373ARG     CA 4481   7.376   7.180   5.887
 1373ARG     HA 4482   7.414   7.080   5.908
 1373ARG     CB 4483   7.255   7.170   5.794
 1373ARG    HB1 4484   7.241   7.260   5.736
 1373ARG    HB2 4485   7.163   7.158   5.852
 1373ARG     CG 4486   7.247   7.057   5.691
 1373ARG    HG1 4487   7.269   6.963   5.742
 1373ARG    HG2 4488   7.330   7.085   5.627
 1373ARG     CD 4489   7.127   7.048   5.598
 1373ARG    HD1 4490   7.135   6.956   5.540
 1373ARG    HD2 4491   7.124   7.133   5.531
 1373ARG     NE 4492   7.013   7.040   5.690
 1373ARG     HE 4493   7.016   6.969   5.762
 1373ARG     CZ 4494   6.888   7.087   5.683
 1373ARG    NH1 4495   6.850   7.169   5.584
 1373ARG   HH11 4496   6.912   7.188   5.507
 1373ARG   HH12 4497   6.757   7.208   5.587
 1373ARG    NH2 4498   6.791   7.069   5.774
 1373ARG   HH21 4499   6.801   6.995   5.842
 1373ARG   HH22 4500   6.699   7.106   5.759
 1373ARG      C 4501   7.492   7.256   5.823
 1373ARG      O 4502   7.499   7.379   5.816
 1374PRO      N 4503   7.580   7.186   5.752
 1374PRO     CD 4504   7.589   7.041   5.751
 1374PRO    HD1 4505   7.491   6.993   5.751
 1374PRO    HD2 4506   7.644   6.998   5.834
 1374PRO     CG 4507   7.673   7.002   5.630
 1374PRO    HG1 4508   7.613   7.008   5.539
 1374PRO    HG2 4509   7.726   6.908   5.644
 1374PRO     CB 4510   7.774   7.116   5.643
 1374PRO    HB1 4511   7.828   7.124   5.549
 1374PRO    HB2 4512   7.841   7.095   5.726
 1374PRO     CA 4513   7.694   7.240   5.681
 1374PRO     HA 4514   7.748   7.306   5.750
 1374PRO      C 4515   7.649   7.311   5.554
 1374PRO      O 4516   7.562   7.260   5.484
 1375ASN      N 4517   7.721   7.416   5.514
 1375ASN      H 4518   7.765   7.461   5.593
 1375ASN     CA 4519   7.756   7.463   5.381
 1375ASN     HA 4520   7.661   7.468   5.328
 1375ASN     CB 4521   7.802   7.608   5.390
 1375ASN    HB1 4522   7.720   7.671   5.422
 1375ASN    HB2 4523   7.822   7.644   5.289
 1375ASN     CG 4524   7.925   7.636   5.476
 1375ASN    OD1 4525   8.035   7.590   5.445
 1375ASN    ND2 4526   7.916   7.716   5.582
 1375ASN   HD21 4527   7.828   7.755   5.615
 1375ASN   HD22 4528   8.006   7.739   5.620
 1375ASN      C 4529   7.858   7.379   5.305
 1375ASN      O 4530   7.928   7.298   5.366
 1376PHE      N 4531   7.870   7.403   5.175
 1376PHE      H 4532   7.815   7.482   5.143
 1376PHE     CA 4533   7.961   7.336   5.085
 1376PHE     HA 4534   7.953   7.228   5.102
 1376PHE     CB 4535   7.933   7.363   4.938
 1376PHE    HB1 4536   8.018   7.328   4.879
 1376PHE    HB2 4537   7.931   7.472   4.925
 1376PHE     CG 4538   7.813   7.292   4.881
 1376PHE    CD1 4539   7.830   7.162   4.832
 1376PHE    HD1 4540   7.926   7.113   4.835
 1376PHE    CE1 4541   7.716   7.087   4.798
 1376PHE    HE1 4542   7.727   6.986   4.761
 1376PHE     CZ 4543   7.592   7.151   4.798
 1376PHE     HZ 4544   7.508   7.091   4.764
 1376PHE    CE2 4545   7.573   7.285   4.835
 1376PHE    HE2 4546   7.478   7.336   4.835
 1376PHE    CD2 4547   7.687   7.352   4.881
 1376PHE    HD2 4548   7.674   7.452   4.918
 1376PHE      C 4549   8.107   7.358   5.121
 1376PHE      O 4550   8.187   7.276   5.076
 1377ALA      N 4551   8.147   7.460   5.198
 1377ALA      H 4552   8.082   7.529   5.234
 1377ALA     CA 4553   8.289   7.467   5.225
 1377ALA     HA 4554   8.335   7.457   5.126
 1377ALA     CB 4555   8.321   7.602   5.287
 1377ALA    HB1 4556   8.429   7.614   5.279
 1377ALA    HB2 4557   8.290   7.681   5.219
 1377ALA    HB3 4558   8.280   7.598   5.388
 1377ALA      C 4559   8.335   7.350   5.310
 1377ALA      O 4560   8.437   7.285   5.289
 1378ILE      N 4561   8.249   7.309   5.404
 1378ILE      H 4562   8.169   7.370   5.416
 1378ILE     CA 4563   8.267   7.203   5.501
 1378ILE     HA 4564   8.373   7.212   5.522
 1378ILE     CB 4565   8.184   7.220   5.628
 1378ILE     HB 4566   8.088   7.182   5.593
 1378ILE    CG2 4567   8.240   7.122   5.731
 1378ILE   HG21 4568   8.225   7.019   5.699
 1378ILE   HG22 4569   8.346   7.129   5.753
 1378ILE   HG23 4570   8.186   7.124   5.826
 1378ILE    CG1 4571   8.184   7.366   5.671
 1378ILE   HG11 4572   8.188   7.444   5.595
 1378ILE   HG12 4573   8.271   7.381   5.734
 1378ILE     CD 4574   8.063   7.377   5.763
 1378ILE    HD1 4575   8.072   7.300   5.839
 1378ILE    HD2 4576   8.076   7.471   5.818
 1378ILE    HD3 4577   7.966   7.374   5.712
 1378ILE      C 4578   8.250   7.065   5.439
 1378ILE      O 4579   8.324   6.974   5.477
 1379ILE      N 4580   8.160   7.052   5.341
 1379ILE      H 4581   8.113   7.138   5.316
 1379ILE     CA 4582   8.149   6.929   5.264
 1379ILE     HA 4583   8.148   6.842   5.330
 1379ILE     CB 4584   8.011   6.921   5.200
 1379ILE     HB 4585   7.997   7.011   5.141
 1379ILE    CG2 4586   7.997   6.811   5.096
 1379ILE   HG21 4587   8.059   6.827   5.007
 1379ILE   HG22 4588   8.034   6.712   5.123
 1379ILE   HG23 4589   7.895   6.802   5.058
 1379ILE    CG1 4590   7.894   6.902   5.297
 1379ILE   HG11 4591   7.926   6.954   5.387
 1379ILE   HG12 4592   7.890   6.799   5.332
 1379ILE     CD 4593   7.758   6.958   5.256
 1379ILE    HD1 4594   7.722   6.914   5.163
 1379ILE    HD2 4595   7.691   6.949   5.343
 1379ILE    HD3 4596   7.778   7.064   5.241
 1379ILE      C 4597   8.262   6.907   5.165
 1379ILE      O 4598   8.314   6.797   5.147
 1380LEU      N 4599   8.314   7.014   5.105
 1380LEU      H 4600   8.277   7.108   5.110
 1380LEU     CA 4601   8.438   7.001   5.031
 1380LEU     HA 4602   8.428   6.919   4.961
 1380LEU     CB 4603   8.458   7.128   4.949
 1380LEU    HB1 4604   8.556   7.126   4.901
 1380LEU    HB2 4605   8.445   7.215   5.013
 1380LEU     CG 4606   8.353   7.140   4.839
 1380LEU     HG 4607   8.257   7.121   4.886
 1380LEU    CD1 4608   8.358   7.276   4.771
 1380LEU   HD11 4609   8.337   7.354   4.844
 1380LEU   HD12 4610   8.454   7.301   4.727
 1380LEU   HD13 4611   8.279   7.287   4.696
 1380LEU    CD2 4612   8.376   7.041   4.724
 1380LEU   HD21 4613   8.298   7.058   4.650
 1380LEU   HD22 4614   8.472   7.068   4.681
 1380LEU   HD23 4615   8.372   6.938   4.759
 1380LEU      C 4616   8.555   6.955   5.117
 1380LEU      O 4617   8.633   6.870   5.074
 1381GLU      N 4618   8.555   7.002   5.242
 1381GLU      H 4619   8.484   7.060   5.283
 1381GLU     CA 4620   8.665   6.964   5.328
 1381GLU     HA 4621   8.755   6.961   5.267
 1381GLU     CB 4622   8.682   7.074   5.433
 1381GLU    HB1 4623   8.593   7.080   5.496
 1381GLU    HB2 4624   8.688   7.167   5.378
 1381GLU     CG 4625   8.809   7.069   5.517
 1381GLU    HG1 4626   8.833   7.168   5.555
 1381GLU    HG2 4627   8.893   7.046   5.451
 1381GLU     CD 4628   8.803   6.974   5.636
 1381GLU    OE1 4629   8.699   6.957   5.702
 1381GLU    OE2 4630   8.906   6.907   5.658
 1381GLU      C 4631   8.654   6.824   5.386
 1381GLU      O 4632   8.755   6.755   5.397
 1382ARG      N 4633   8.532   6.775   5.407
 1382ARG      H 4634   8.462   6.847   5.413
 1382ARG     CA 4635   8.504   6.636   5.442
 1382ARG     HA 4636   8.582   6.606   5.512
 1382ARG     CB 4637   8.374   6.628   5.521
 1382ARG    HB1 4638   8.367   6.524   5.552
 1382ARG    HB2 4639   8.285   6.651   5.463
 1382ARG     CG 4640   8.387   6.716   5.646
 1382ARG    HG1 4641   8.287   6.731   5.686
 1382ARG    HG2 4642   8.438   6.810   5.625
 1382ARG     CD 4643   8.472   6.648   5.753
 1382ARG    HD1 4644   8.472   6.539   5.743
 1382ARG    HD2 4645   8.424   6.674   5.847
 1382ARG     NE 4646   8.609   6.699   5.759
 1382ARG     HE 4647   8.629   6.792   5.726
 1382ARG     CZ 4648   8.712   6.643   5.823
 1382ARG    NH1 4649   8.830   6.707   5.823
 1382ARG   HH11 4650   8.842   6.796   5.777
 1382ARG   HH12 4651   8.899   6.680   5.891
 1382ARG    NH2 4652   8.701   6.527   5.890
 1382ARG   HH21 4653   8.607   6.490   5.883
 1382ARG   HH22 4654   8.778   6.483   5.938
 1382ARG      C 4655   8.533   6.541   5.327
 1382ARG      O 4656   8.578   6.431   5.357
 1383ILE      N 4657   8.492   6.564   5.202
 1383ILE      H 4658   8.452   6.654   5.177
 1383ILE     CA 4659   8.523   6.482   5.087
 1383ILE     HA 4660   8.496   6.379   5.107
 1383ILE     CB 4661   8.441   6.538   4.971
 1383ILE     HB 4662   8.456   6.646   4.978
 1383ILE    CG2 4663   8.486   6.485   4.835
 1383ILE   HG21 4664   8.583   6.523   4.802
 1383ILE   HG22 4665   8.483   6.376   4.826
 1383ILE   HG23 4666   8.410   6.519   4.765
 1383ILE    CG1 4667   8.290   6.525   4.989
 1383ILE   HG11 4668   8.233   6.578   4.914
 1383ILE   HG12 4669   8.260   6.570   5.084
 1383ILE     CD 4670   8.234   6.383   5.000
 1383ILE    HD1 4671   8.240   6.337   4.901
 1383ILE    HD2 4672   8.280   6.326   5.081
 1383ILE    HD3 4673   8.130   6.404   5.025
 1383ILE      C 4674   8.673   6.475   5.065
 1383ILE      O 4675   8.733   6.368   5.056
 1384GLU      N 4676   8.741   6.589   5.080
 1384GLU      H 4677   8.685   6.673   5.088
 1384GLU     CA 4678   8.885   6.594   5.095
 1384GLU     HA 4679   8.933   6.547   5.010
 1384GLU     CB 4680   8.925   6.741   5.109
 1384GLU    HB1 4681   8.887   6.769   5.207
 1384GLU    HB2 4682   8.870   6.794   5.032
 1384GLU     CG 4683   9.075   6.768   5.101
 1384GLU    HG1 4684   9.123   6.704   5.027
 1384GLU    HG2 4685   9.121   6.730   5.192
 1384GLU     CD 4686   9.105   6.915   5.075
 1384GLU    OE1 4687   9.060   7.006   5.148
 1384GLU    OE2 4688   9.159   6.953   4.969
 1384GLU      C 4689   8.941   6.510   5.208
 1384GLU      O 4690   9.044   6.446   5.185
 1385TYR      N 4691   8.873   6.504   5.323
 1385TYR      H 4692   8.792   6.563   5.338
 1385TYR     CA 4693   8.900   6.404   5.424
 1385TYR     HA 4694   9.006   6.425   5.437
 1385TYR     CB 4695   8.827   6.435   5.554
 1385TYR    HB1 4696   8.723   6.406   5.533
 1385TYR    HB2 4697   8.834   6.542   5.570
 1385TYR     CG 4698   8.882   6.360   5.673
 1385TYR    CD1 4699   8.857   6.223   5.685
 1385TYR    HD1 4700   8.782   6.186   5.617
 1385TYR    CE1 4701   8.902   6.150   5.796
 1385TYR    HE1 4702   8.874   6.047   5.814
 1385TYR     CZ 4703   8.975   6.218   5.895
 1385TYR     OH 4704   9.018   6.156   6.009
 1385TYR     HH 4705   9.063   6.222   6.061
 1385TYR    CE2 4706   9.011   6.353   5.877
 1385TYR    HE2 4707   9.072   6.400   5.953
 1385TYR    CD2 4708   8.965   6.424   5.765
 1385TYR    HD2 4709   8.990   6.529   5.755
 1385TYR      C 4710   8.886   6.258   5.383
 1385TYR      O 4711   8.976   6.178   5.405
 1386CYS      N 4712   8.777   6.217   5.317
 1386CYS      H 4713   8.703   6.284   5.301
 1386CYS     CA 4714   8.751   6.080   5.276
 1386CYS     HA 4715   8.788   6.021   5.360
 1386CYS     CB 4716   8.600   6.062   5.264
 1386CYS    HB1 4717   8.573   5.963   5.228
 1386CYS    HB2 4718   8.572   6.143   5.197
 1386CYS     SG 4719   8.526   6.095   5.426
 1386CYS     HG 4720   8.545   6.227   5.428
 1386CYS      C 4721   8.826   6.030   5.154
 1386CYS      O 4722   8.842   5.910   5.129
 1387THR      N 4723   8.887   6.124   5.082
 1387THR      H 4724   8.882   6.222   5.108
 1387THR     CA 4725   8.979   6.099   4.973
 1387THR     HA 4726   8.963   5.996   4.940
 1387THR     CB 4727   8.959   6.183   4.847
 1387THR     HB 4728   9.026   6.156   4.766
 1387THR    CG2 4729   8.818   6.163   4.792
 1387THR   HG21 4730   8.800   6.250   4.729
 1387THR   HG22 4731   8.804   6.069   4.738
 1387THR   HG23 4732   8.750   6.155   4.877
 1387THR    OG1 4733   8.962   6.319   4.883
 1387THR    HG1 4734   8.873   6.342   4.911
 1387THR      C 4735   9.126   6.078   5.008
 1387THR      O 4736   9.209   6.042   4.925
 1388GLN      N 4737   9.159   6.083   5.137
 1388GLN      H 4738   9.085   6.109   5.200
 1388GLN     CA 4739   9.288   6.079   5.203
 1388GLN     HA 4740   9.365   6.042   5.136
 1388GLN     CB 4741   9.332   6.218   5.245
 1388GLN    HB1 4742   9.257   6.280   5.293
 1388GLN    HB2 4743   9.355   6.264   5.148
 1388GLN     CG 4744   9.457   6.223   5.332
 1388GLN    HG1 4745   9.541   6.166   5.294
 1388GLN    HG2 4746   9.436   6.163   5.421
 1388GLN     CD 4747   9.505   6.361   5.377
 1388GLN    OE1 4748   9.600   6.424   5.330
 1388GLN    NE2 4749   9.443   6.408   5.485
 1388GLN   HE21 4750   9.351   6.374   5.508
 1388GLN   HE22 4751   9.488   6.478   5.542
 1388GLN      C 4752   9.291   5.974   5.314
 1388GLN      O 4753   9.399   5.934   5.354
 1389ASP      N 4754   9.180   5.923   5.369
 1389ASP      H 4755   9.088   5.951   5.339
 1389ASP     CA 4756   9.179   5.826   5.477
 1389ASP     HA 4757   9.257   5.866   5.542
 1389ASP     CB 4758   9.042   5.832   5.544
 1389ASP    HB1 4759   8.976   5.785   5.470
 1389ASP    HB2 4760   9.011   5.936   5.558
 1389ASP     CG 4761   9.045   5.761   5.678
 1389ASP    OD1 4762   9.012   5.641   5.690
 1389ASP    OD2 4763   9.084   5.820   5.782
 1389ASP      C 4764   9.226   5.685   5.446
 1389ASP      O 4765   9.173   5.629   5.350
 1390PRO      N 4766   9.318   5.623   5.520
 1390PRO     CD 4767   9.401   5.685   5.621
 1390PRO    HD1 4768   9.355   5.683   5.720
 1390PRO    HD2 4769   9.431   5.786   5.595
 1390PRO     CG 4770   9.532   5.606   5.628
 1390PRO    HG1 4771   9.588   5.618   5.720
 1390PRO    HG2 4772   9.595   5.631   5.543
 1390PRO     CB 4773   9.474   5.466   5.609
 1390PRO    HB1 4774   9.436   5.435   5.706
 1390PRO    HB2 4775   9.554   5.402   5.570
 1390PRO     CA 4776   9.364   5.486   5.505
 1390PRO     HA 4777   9.410   5.480   5.407
 1390PRO      C 4778   9.265   5.371   5.513
 1390PRO      O 4779   9.297   5.261   5.469
 1391ASP      N 4780   9.142   5.392   5.560
 1391ASP      H 4781   9.123   5.483   5.599
 1391ASP     CA 4782   9.033   5.298   5.541
 1391ASP     HA 4783   9.077   5.199   5.540
 1391ASP     CB 4784   8.952   5.288   5.670
 1391ASP    HB1 4785   8.880   5.209   5.654
 1391ASP    HB2 4786   8.895   5.379   5.685
 1391ASP     CG 4787   9.028   5.274   5.801
 1391ASP    OD1 4788   8.955   5.268   5.902
 1391ASP    OD2 4789   9.153   5.277   5.809
 1391ASP      C 4790   8.934   5.317   5.426
 1391ASP      O 4791   8.877   5.218   5.381
 1392VAL      N 4792   8.911   5.442   5.386
 1392VAL      H 4793   8.974   5.512   5.424
 1392VAL     CA 4794   8.800   5.481   5.302
 1392VAL     HA 4795   8.703   5.433   5.316
 1392VAL     CB 4796   8.778   5.632   5.303
 1392VAL     HB 4797   8.869   5.690   5.291
 1392VAL    CG1 4798   8.673   5.658   5.196
 1392VAL   HG11 4799   8.719   5.694   5.104
 1392VAL   HG12 4800   8.613   5.568   5.178
 1392VAL   HG13 4801   8.613   5.745   5.223
 1392VAL    CG2 4802   8.719   5.673   5.438
 1392VAL   HG21 4803   8.775   5.623   5.517
 1392VAL   HG22 4804   8.717   5.781   5.451
 1392VAL   HG23 4805   8.617   5.634   5.436
 1392VAL      C 4806   8.841   5.445   5.160
 1392VAL      O 4807   8.778   5.361   5.096
 1393ILE      N 4808   8.951   5.502   5.111
 1393ILE      H 4809   9.003   5.575   5.160
 1393ILE     CA 4810   9.017   5.462   4.989
 1393ILE     HA 4811   8.938   5.469   4.914
 1393ILE     CB 4812   9.133   5.552   4.950
 1393ILE     HB 4813   9.145   5.517   4.848
 1393ILE    CG2 4814   9.084   5.696   4.937
 1393ILE   HG21 4815   8.992   5.706   4.879
 1393ILE   HG22 4816   9.057   5.739   5.033
 1393ILE   HG23 4817   9.159   5.759   4.889
 1393ILE    CG1 4818   9.261   5.523   5.028
 1393ILE   HG11 4819   9.290   5.418   5.021
 1393ILE   HG12 4820   9.240   5.545   5.133
 1393ILE     CD 4821   9.384   5.604   4.988
 1393ILE    HD1 4822   9.359   5.710   4.979
 1393ILE    HD2 4823   9.453   5.591   5.072
 1393ILE    HD3 4824   9.430   5.568   4.897
 1393ILE      C 4825   9.063   5.317   4.983
 1393ILE      O 4826   9.114   5.278   4.878
 1394ASN      N 4827   9.044   5.234   5.086
 1394ASN      H 4828   8.991   5.271   5.163
 1394ASN     CA 4829   9.074   5.092   5.086
 1394ASN     HA 4830   9.122   5.075   4.990
 1394ASN     CB 4831   9.184   5.073   5.189
 1394ASN    HB1 4832   9.144   5.093   5.288
 1394ASN    HB2 4833   9.266   5.143   5.173
 1394ASN     CG 4834   9.243   4.932   5.195
 1394ASN    OD1 4835   9.261   4.872   5.300
 1394ASN    ND2 4836   9.275   4.865   5.084
 1394ASN   HD21 4837   9.287   4.910   4.994
 1394ASN   HD22 4838   9.304   4.770   5.101
 1394ASN      C 4839   8.953   5.000   5.095
 1394ASN      O 4840   8.970   4.878   5.095
 1395THR      N 4841   8.831   5.055   5.087
 1395THR      H 4842   8.824   5.156   5.091
 1395THR     CA 4843   8.706   4.983   5.100
 1395THR     HA 4844   8.722   4.889   5.153
 1395THR     CB 4845   8.589   5.067   5.149
 1395THR     HB 4846   8.566   5.147   5.079
 1395THR    CG2 4847   8.467   4.978   5.174
 1395THR   HG21 4848   8.396   5.043   5.224
 1395THR   HG22 4849   8.420   4.956   5.078
 1395THR   HG23 4850   8.503   4.895   5.235
 1395THR    OG1 4851   8.612   5.134   5.271
 1395THR    HG1 4852   8.701   5.170   5.278
 1395THR      C 4853   8.668   4.933   4.961
 1395THR      O 4854   8.701   4.993   4.859
 1396ALA      N 4855   8.611   4.813   4.949
 1396ALA      H 4856   8.601   4.766   5.038
 1396ALA     CA 4857   8.574   4.755   4.821
 1396ALA     HA 4858   8.629   4.801   4.739
 1396ALA     CB 4859   8.620   4.610   4.813
 1396ALA    HB1 4860   8.728   4.612   4.827
 1396ALA    HB2 4861   8.571   4.548   4.888
 1396ALA    HB3 4862   8.593   4.579   4.712
 1396ALA      C 4863   8.425   4.767   4.792
 1396ALA      O 4864   8.344   4.739   4.880
 1397LEU      N 4865   8.385   4.798   4.669
 1397LEU      H 4866   8.459   4.805   4.600
 1397LEU     CA 4867   8.249   4.784   4.621
 1397LEU     HA 4868   8.186   4.838   4.692
 1397LEU     CB 4869   8.243   4.836   4.477
 1397LEU    HB1 4870   8.157   4.798   4.423
 1397LEU    HB2 4871   8.330   4.803   4.420
 1397LEU     CG 4872   8.226   4.987   4.463
 1397LEU     HG 4873   8.191   5.012   4.364
 1397LEU    CD1 4874   8.118   5.050   4.550
 1397LEU   HD11 4875   8.091   5.147   4.508
 1397LEU   HD12 4876   8.030   4.985   4.549
 1397LEU   HD13 4877   8.155   5.061   4.652
 1397LEU    CD2 4878   8.358   5.057   4.495
 1397LEU   HD21 4879   8.434   5.019   4.426
 1397LEU   HD22 4880   8.351   5.165   4.480
 1397LEU   HD23 4881   8.387   5.035   4.597
 1397LEU      C 4882   8.203   4.639   4.621
 1397LEU      O 4883   8.269   4.554   4.563
 1398PRO      N 4884   8.076   4.614   4.656
 1398PRO     CD 4885   7.992   4.705   4.732
 1398PRO    HD1 4886   7.939   4.770   4.662
 1398PRO    HD2 4887   8.058   4.766   4.793
 1398PRO     CG 4888   7.897   4.614   4.810
 1398PRO    HG1 4889   7.803   4.665   4.831
 1398PRO    HG2 4890   7.945   4.592   4.905
 1398PRO     CB 4891   7.880   4.489   4.723
 1398PRO    HB1 4892   7.789   4.500   4.664
 1398PRO    HB2 4893   7.871   4.397   4.781
 1398PRO     CA 4894   8.009   4.487   4.642
 1398PRO     HA 4895   8.074   4.412   4.687
 1398PRO      C 4896   7.992   4.441   4.498
 1398PRO      O 4897   7.967   4.525   4.411
 1399ILE      N 4898   7.983   4.310   4.473
 1399ILE      H 4899   8.001   4.244   4.547
 1399ILE     CA 4900   7.964   4.245   4.345
 1399ILE     HA 4901   8.023   4.308   4.278
 1399ILE     CB 4902   8.032   4.109   4.336
 1399ILE     HB 4903   7.973   4.034   4.389
 1399ILE    CG2 4904   8.028   4.058   4.193
 1399ILE   HG21 4905   8.082   4.125   4.126
 1399ILE   HG22 4906   8.066   3.955   4.195
 1399ILE   HG23 4907   7.929   4.042   4.152
 1399ILE    CG1 4908   8.176   4.094   4.383
 1399ILE   HG11 4909   8.210   3.997   4.346
 1399ILE   HG12 4910   8.186   4.103   4.492
 1399ILE     CD 4911   8.269   4.201   4.326
 1399ILE    HD1 4912   8.372   4.177   4.354
 1399ILE    HD2 4913   8.260   4.203   4.218
 1399ILE    HD3 4914   8.247   4.302   4.358
 1399ILE      C 4915   7.820   4.254   4.299
 1399ILE      O 4916   7.729   4.209   4.369
 1400GLU      N 4917   7.799   4.289   4.172
 1400GLU      H 4918   7.884   4.305   4.118
 1400GLU     CA 4919   7.672   4.260   4.110
 1400GLU     HA 4920   7.589   4.270   4.181
 1400GLU     CB 4921   7.642   4.363   4.002
 1400GLU    HB1 4922   7.734   4.380   3.946
 1400GLU    HB2 4923   7.616   4.457   4.050
 1400GLU     CG 4924   7.525   4.323   3.912
 1400GLU    HG1 4925   7.458   4.258   3.968
 1400GLU    HG2 4926   7.568   4.268   3.829
 1400GLU     CD 4927   7.457   4.443   3.848
 1400GLU    OE1 4928   7.508   4.498   3.748
 1400GLU    OE2 4929   7.361   4.496   3.909
 1400GLU      C 4930   7.666   4.118   4.057
 1400GLU      O 4931   7.751   4.082   3.976
 1401TYR      N 4932   7.574   4.028   4.091
 1401TYR      H 4933   7.506   4.063   4.158
 1401TYR     CA 4934   7.559   3.894   4.039
 1401TYR     HA 4935   7.657   3.860   4.005
 1401TYR     CB 4936   7.518   3.796   4.148
 1401TYR    HB1 4937   7.499   3.701   4.098
 1401TYR    HB2 4938   7.432   3.827   4.208
 1401TYR     CG 4939   7.642   3.769   4.230
 1401TYR    CD1 4940   7.728   3.663   4.197
 1401TYR    HD1 4941   7.711   3.608   4.106
 1401TYR    CE1 4942   7.849   3.647   4.266
 1401TYR    HE1 4943   7.911   3.563   4.239
 1401TYR     CZ 4944   7.886   3.724   4.378
 1401TYR     OH 4945   8.010   3.715   4.433
 1401TYR     HH 4946   8.035   3.767   4.510
 1401TYR    CE2 4947   7.799   3.830   4.412
 1401TYR    HE2 4948   7.822   3.893   4.496
 1401TYR    CD2 4949   7.684   3.851   4.335
 1401TYR    HD2 4950   7.619   3.929   4.373
 1401TYR      C 4951   7.465   3.901   3.919
 1401TYR      O 4952   7.371   3.822   3.910
    0NME      N 4953   7.493   3.999   3.833
    0NME      H 4954   7.571   4.063   3.843
    0NME    CH3 4955   7.397   4.043   3.734
    0NME   HH31 4956   7.443   4.024   3.637
    0NME   HH32 4957   7.315   3.971   3.731
    0NME   HH33 4958   7.375   4.149   3.747
 1402LIG     C4 4959   7.343   6.667   2.765
 1402LIG     H4 4960   7.430   6.652   2.701
 1402LIG     C5 4961   7.183   6.810   2.876
 1402LIG     C6 4962   7.300   6.793   2.803
 1402LIG     H6 4963   7.367   6.874   2.775
 1402LIG     C7 4964   7.276   6.424   2.779
 1402LIG     C8 4965   7.167   6.360   2.832
 1402LIG    C10 4966   7.358   5.922   2.726
 1402LIG    C13 4967   7.458   6.121   2.643
 1402LIG    H13 4968   7.528   6.174   2.579
 1402LIG    C15 4969   7.367   6.200   2.712
 1402LIG    C17 4970   7.150   6.212   2.849
 1402LIG    C21 4971   7.008   6.184   2.799
 1402LIG   H211 4972   6.995   6.200   2.692
 1402LIG   H212 4973   6.937   6.248   2.853
 1402LIG   H213 4974   6.973   6.082   2.814
 1402LIG    C22 4975   7.150   6.186   3.000
 1402LIG   H221 4976   7.241   6.205   3.057
 1402LIG   H222 4977   7.116   6.087   3.032
 1402LIG   H223 4978   7.083   6.256   3.050
 1402LIG    C24 4979   7.550   5.925   2.410
 1402LIG   H241 4980   7.495   5.835   2.381
 1402LIG   H242 4981   7.649   5.914   2.366
 1402LIG   H243 4982   7.504   6.017   2.374
 1402LIG    C26 4983   7.334   5.498   2.786
 1402LIG    H26 4984   7.274   5.477   2.875
 1402LIG    C28 4985   7.465   5.570   2.820
 1402LIG   H281 4986   7.500   5.535   2.917
 1402LIG   H282 4987   7.544   5.564   2.745
 1402LIG    N19 4988   7.101   7.046   2.937
 1402LIG    C18 4989   7.146   6.944   2.913
 1402LIG     C3 4990   7.099   6.705   2.910
 1402LIG     H3 4991   7.009   6.714   2.970
 1402LIG     C1 4992   7.132   6.581   2.858
 1402LIG     C2 4993   7.255   6.565   2.795
 1402LIG     N9 4994   7.084   6.457   2.883
 1402LIG     H9 4995   7.009   6.437   2.948
 1402LIG    C14 4996   7.260   6.139   2.777
 1402LIG    C16 4997   7.376   6.348   2.704
 1402LIG    O20 4998   7.462   6.405   2.640
 1402LIG    C12 4999   7.256   6.000   2.778
 1402LIG    H12 5000   7.177   5.955   2.837
 1402LIG    C11 5001   7.453   5.982   2.645
 1402LIG    C23 5002   7.561   5.915   2.563
 1402LIG   H231 5003   7.656   5.962   2.586
 1402LIG   H232 5004   7.571   5.808   2.583
 1402LIG    N25 5005   7.350   5.786   2.738
 1402LIG    C29 5006   7.224   5.716   2.719
 1402LIG   H291 5007   7.174   5.725   2.816
 1402LIG   H292 5008   7.160   5.769   2.647
 1402LIG    C27 5009   7.248   5.569   2.681
 1402LIG   H271 5010   7.278   5.560   2.577
 1402LIG   H272 5011   7.149   5.525   2.697
 1402LIG    C30 5012   7.432   5.719   2.838
 1402LIG   H301 5013   7.530   5.768   2.849
 1402LIG   H302 5014   7.385   5.734   2.936
 1402LIG    N31 5015   7.355   5.350   2.771
 1402LIG    H31 5016   7.406   5.315   2.854
 1402LIG    C32 5017   7.227   5.272   2.771
 1402LIG   H321 5018   7.181   5.303   2.864
 1402LIG   H322 5019   7.163   5.298   2.687
 1402LIG    C34 5020   7.249   5.121   2.755
 1402LIG   H341 5021   7.156   5.064   2.743
 1402LIG   H342 5022   7.296   5.075   2.842
 1402LIG    O36 5023   7.323   5.100   2.633
 1402LIG    C35 5024   7.449   5.168   2.622
 1402LIG   H351 5025   7.520   5.133   2.698
 1402LIG   H352 5026   7.488   5.155   2.521
 1402LIG    C33 5027   7.429   5.318   2.645
 1402LIG   H331 5028   7.376   5.352   2.555
 1402LIG   H332 5029   7.522   5.371   2.666
 1403SOL     OW 5030   3.510   1.393   0.603
 1403SOL    HW1 5031   3.423   1.425   0.627
 1403SOL    HW2 5032   3.537   1.449   0.530
 1404SOL     OW 5033   0.698   9.817   6.095
 1404SOL    HW1 5034   0.721   9.827   6.187
 1404SOL    HW2 5035   0.622   9.874   6.083
 1405SOL     OW 5036   1.937   1.710   0.250
 1405SOL    HW1 5037   1.957   1.669   0.166
 1405SOL    HW2 5038   1.934   1.637   0.312
 1406SOL     OW 5039   4.099   4.494   0.461
 1406SOL    HW1 5040   4.110   4.460   0.372
 1406SOL    HW2 5041   4.082   4.587   0.449
 1407SOL     OW 5042   2.449   7.484   5.506
 1407SOL    HW1 5043   2.397   7.564   5.505
 1407SOL    HW2 5044   2.415   7.434   5.580
 1408SOL     OW 5045  -1.503   6.427   6.299
 1408SOL    HW1 5046  -1.499   6.337   6.267
 1408SOL    HW2 5047  -1.593   6.436   6.331
 1409SOL     OW 5048   3.738   5.031   4.660
 1409SOL    HW1 5049   3.779   4.945   4.672
 1409SOL    HW2 5050   3.651   5.011   4.624
 1410SOL     OW 5051   5.055   7.109   0.395
 1410SOL    HW1 5052   4.999   7.040   0.432
 1410SOL    HW2 5053   5.065   7.084   0.303
 1411SOL     OW 5054   3.743   1.254   0.570
 1411SOL    HW1 5055   3.672   1.270   0.632
 1411SOL    HW2 5056   3.744   1.332   0.514
 1412SOL     OW 5057   1.835   8.079   4.772
 1412SOL    HW1 5058   1.847   8.161   4.725
 1412SOL    HW2 5059   1.794   8.020   4.708
 1413SOL     OW 5060   7.478   1.448   0.752
 1413SOL    HW1 5061   7.424   1.383   0.797
 1413SOL    HW2 5062   7.492   1.411   0.665
 1414SOL     OW 5063   5.751   3.263   1.311
 1414SOL    HW1 5064   5.793   3.246   1.396
 1414SOL    HW2 5065   5.664   3.296   1.334
 1415SOL     OW 5066   3.350   5.315   3.567
 1415SOL    HW1 5067   3.350   5.251   3.637
 1415SOL    HW2 5068   3.312   5.269   3.492
 1416SOL     OW 5069   4.504   5.527   6.044
 1416SOL    HW1 5070   4.485   5.602   6.101
 1416SOL    HW2 5071   4.439   5.534   5.974
 1417SOL     OW 5072   3.344   5.675   2.168
 1417SOL    HW1 5073   3.300   5.604   2.121
 1417SOL    HW2 5074   3.272   5.728   2.202
 1418SOL     OW 5075   4.016   1.894   2.263
 1418SOL    HW1 5076   4.019   1.932   2.176
 1418SOL    HW2 5077   3.924   1.868   2.274
 1419SOL     OW 5078   4.316   3.663   3.757
 1419SOL    HW1 5079   4.295   3.712   3.836
 1419SOL    HW2 5080   4.406   3.690   3.735
 1420SOL     OW 5081   6.047   2.940   1.977
 1420SOL    HW1 5082   5.997   2.900   1.906
 1420SOL    HW2 5083   6.127   2.888   1.983
 1421SOL     OW 5084   3.805   5.188   5.322
 1421SOL    HW1 5085   3.894   5.179   5.288
 1421SOL    HW2 5086   3.751   5.133   5.264
 1422SOL     OW 5087   8.237   1.903   0.059
 1422SOL    HW1 5088   8.251   1.972  -0.007
 1422SOL    HW2 5089   8.300   1.835   0.037
 1423SOL     OW 5090   4.500   8.191   2.919
 1423SOL    HW1 5091   4.406   8.188   2.902
 1423SOL    HW2 5092   4.536   8.240   2.845
 1424SOL     OW 5093   5.083   6.648   0.830
 1424SOL    HW1 5094   5.169   6.690   0.838
 1424SOL    HW2 5095   5.058   6.628   0.920
 1425SOL     OW 5096   1.587   3.495   4.835
 1425SOL    HW1 5097   1.571   3.518   4.743
 1425SOL    HW2 5098   1.682   3.486   4.841
 1426SOL     OW 5099   3.532   7.321   4.040
 1426SOL    HW1 5100   3.452   7.373   4.050
 1426SOL    HW2 5101   3.556   7.296   4.130
 1427SOL     OW 5102   3.504   3.977   3.832
 1427SOL    HW1 5103   3.530   3.886   3.844
 1427SOL    HW2 5104   3.473   3.982   3.742
 1428SOL     OW 5105   6.362   1.660   1.794
 1428SOL    HW1 5106   6.349   1.615   1.877
 1428SOL    HW2 5107   6.322   1.746   1.807
 1429SOL     OW 5108   4.277   0.777   0.634
 1429SOL    HW1 5109   4.207   0.832   0.669
 1429SOL    HW2 5110   4.237   0.690   0.626
 1430SOL     OW 5111  -0.650   4.088   5.940
 1430SOL    HW1 5112  -0.645   4.130   6.026
 1430SOL    HW2 5113  -0.572   4.034   5.935
 1431SOL     OW 5114   3.293   8.574   2.779
 1431SOL    HW1 5115   3.216   8.522   2.756
 1431SOL    HW2 5116   3.307   8.556   2.872
 1432SOL     OW 5117   2.289   0.923   0.919
 1432SOL    HW1 5118   2.219   0.961   0.972
 1432SOL    HW2 5119   2.248   0.849   0.875
 1433SOL     OW 5120   5.051   9.757   4.680
 1433SOL    HW1 5121   4.977   9.812   4.655
 1433SOL    HW2 5122   5.024   9.668   4.657
 1434SOL     OW 5123   8.444   6.683   0.805
 1434SOL    HW1 5124   8.478   6.600   0.772
 1434SOL    HW2 5125   8.475   6.686   0.896
 1435SOL     OW 5126   3.058   3.902   2.041
 1435SOL    HW1 5127   3.123   3.887   2.110
 1435SOL    HW2 5128   2.982   3.851   2.069
 1436SOL     OW 5129   1.186   5.481   3.671
 1436SOL    HW1 5130   1.194   5.527   3.754
 1436SOL    HW2 5131   1.235   5.535   3.608
 1437SOL     OW 5132   4.582   8.436   6.013
 1437SOL    HW1 5133   4.635   8.364   6.048
 1437SOL    HW2 5134   4.577   8.419   5.919
 1438SOL     OW 5135   0.831   4.635   4.663
 1438SOL    HW1 5136   0.852   4.629   4.756
 1438SOL    HW2 5137   0.915   4.621   4.619
 1439SOL     OW 5138   4.006   3.633   0.906
 1439SOL    HW1 5139   3.933   3.618   0.967
 1439SOL    HW2 5140   4.062   3.556   0.917
 1440SOL     OW 5141   2.844   3.731   2.017
 1440SOL    HW1 5142   2.757   3.726   2.057
 1440SOL    HW2 5143   2.837   3.800   1.952
 1441SOL     OW 5144   1.359   3.475   5.223
 1441SOL    HW1 5145   1.305   3.410   5.266
 1441SOL    HW2 5146   1.348   3.554   5.275
 1442SOL     OW 5147   2.336   4.798   1.301
 1442SOL    HW1 5148   2.244   4.771   1.294
 1442SOL    HW2 5149   2.352   4.804   1.395
 1443SOL     OW 5150   0.080   7.498   6.389
 1443SOL    HW1 5151   0.158   7.545   6.418
 1443SOL    HW2 5152   0.078   7.419   6.443
 1444SOL     OW 5153   2.482   7.530   4.991
 1444SOL    HW1 5154   2.424   7.497   5.058
 1444SOL    HW2 5155   2.537   7.594   5.037
 1445SOL     OW 5156   8.950   6.942   0.578
 1445SOL    HW1 5157   8.953   6.889   0.658
 1445SOL    HW2 5158   9.038   6.976   0.568
 1446SOL     OW 5159   3.376   5.567   4.098
 1446SOL    HW1 5160   3.389   5.656   4.128
 1446SOL    HW2 5161   3.464   5.531   4.090
 1447SOL     OW 5162   2.301   4.937   3.092
 1447SOL    HW1 5163   2.378   4.959   3.039
 1447SOL    HW2 5164   2.267   4.856   3.053
 1448SOL     OW 5165   2.072   6.583   2.667
 1448SOL    HW1 5166   2.156   6.546   2.639
 1448SOL    HW2 5167   2.054   6.539   2.751
 1449SOL     OW 5168   3.173   8.805   4.136
 1449SOL    HW1 5169   3.203   8.789   4.225
 1449SOL    HW2 5170   3.251   8.832   4.088
 1450SOL     OW 5171   2.547   7.223   1.117
 1450SOL    HW1 5172   2.513   7.308   1.089
 1450SOL    HW2 5173   2.572   7.179   1.036
 1451SOL     OW 5174   2.763   8.288   6.240
 1451SOL    HW1 5175   2.781   8.379   6.264
 1451SOL    HW2 5176   2.721   8.250   6.318
 1452SOL     OW 5177   3.959   4.494   2.419
 1452SOL    HW1 5178   3.891   4.562   2.418
 1452SOL    HW2 5179   4.000   4.500   2.333
 1453SOL     OW 5180   5.286   7.235   5.805
 1453SOL    HW1 5181   5.332   7.182   5.740
 1453SOL    HW2 5182   5.355   7.280   5.853
 1454SOL     OW 5183   5.285   9.134   2.699
 1454SOL    HW1 5184   5.194   9.106   2.710
 1454SOL    HW2 5185   5.302   9.123   2.606
 1455SOL     OW 5186   6.321   9.232   5.660
 1455SOL    HW1 5187   6.335   9.325   5.644
 1455SOL    HW2 5188   6.234   9.214   5.624
 1456SOL     OW 5189   6.036   4.515   1.595
 1456SOL    HW1 5190   6.130   4.534   1.600
 1456SOL    HW2 5191   5.995   4.601   1.590
 1457SOL     OW 5192   3.125   6.222   3.747
 1457SOL    HW1 5193   3.160   6.264   3.826
 1457SOL    HW2 5194   3.102   6.133   3.776
 1458SOL     OW 5195   9.192   3.495   0.047
 1458SOL    HW1 5196   9.237   3.579   0.034
 1458SOL    HW2 5197   9.263   3.430   0.048
 1459SOL     OW 5198   6.691   3.015   2.316
 1459SOL    HW1 5199   6.758   3.083   2.304
 1459SOL    HW2 5200   6.681   2.976   2.229
 1460SOL     OW 5201   0.063   3.161   2.784
 1460SOL    HW1 5202   0.114   3.238   2.809
 1460SOL    HW2 5203   0.047   3.115   2.867
 1461SOL     OW 5204  -0.149   4.335   5.049
 1461SOL    HW1 5205  -0.153   4.375   5.136
 1461SOL    HW2 5206  -0.069   4.371   5.010
 1462SOL     OW 5207   6.779   3.736   2.118
 1462SOL    HW1 5208   6.772   3.644   2.143
 1462SOL    HW2 5209   6.862   3.742   2.070
 1463SOL     OW 5210  10.448   7.446   0.483
 1463SOL    HW1 5211  10.484   7.392   0.554
 1463SOL    HW2 5212  10.413   7.382   0.421
 1464SOL     OW 5213   0.661   2.023   2.367
 1464SOL    HW1 5214   0.653   2.015   2.462
 1464SOL    HW2 5215   0.755   2.013   2.350
 1465SOL     OW 5216   2.180   1.805   1.899
 1465SOL    HW1 5217   2.274   1.814   1.886
 1465SOL    HW2 5218   2.141   1.848   1.823
 1466SOL     OW 5219   8.894   6.357   0.722
 1466SOL    HW1 5220   8.934   6.304   0.653
 1466SOL    HW2 5221   8.804   6.372   0.692
 1467SOL     OW 5222   9.165   7.325   2.143
 1467SOL    HW1 5223   9.079   7.307   2.105
 1467SOL    HW2 5224   9.147   7.385   2.215
 1468SOL     OW 5225   1.113   5.840   2.133
 1468SOL    HW1 5226   1.124   5.824   2.039
 1468SOL    HW2 5227   1.022   5.866   2.142
 1469SOL     OW 5228   7.893  10.300   5.353
 1469SOL    HW1 5229   7.881  10.293   5.448
 1469SOL    HW2 5230   7.972  10.248   5.335
 1470SOL     OW 5231   2.638   8.949   6.367
 1470SOL    HW1 5232   2.613   8.866   6.407
 1470SOL    HW2 5233   2.557   9.000   6.366
 1471SOL     OW 5234   2.051   9.384   3.696
 1471SOL    HW1 5235   2.122   9.324   3.674
 1471SOL    HW2 5236   1.975   9.351   3.648
 1472SOL     OW 5237   0.657   2.415   3.182
 1472SOL    HW1 5238   0.609   2.345   3.138
 1472SOL    HW2 5239   0.745   2.381   3.192
 1473SOL     OW 5240   3.363   5.407   5.174
 1473SOL    HW1 5241   3.358   5.502   5.167
 1473SOL    HW2 5242   3.449   5.385   5.138
 1474SOL     OW 5243   1.898   2.932   3.674
 1474SOL    HW1 5244   1.946   2.864   3.721
 1474SOL    HW2 5245   1.950   2.947   3.594
 1475SOL     OW 5246   1.394   7.464   2.457
 1475SOL    HW1 5247   1.371   7.372   2.440
 1475SOL    HW2 5248   1.451   7.461   2.533
 1476SOL     OW 5249   3.926   3.702   1.599
 1476SOL    HW1 5250   4.020   3.702   1.583
 1476SOL    HW2 5251   3.897   3.790   1.575
 1477SOL     OW 5252   4.523   9.201   6.634
 1477SOL    HW1 5253   4.506   9.293   6.614
 1477SOL    HW2 5254   4.571   9.203   6.717
 1478SOL     OW 5255   0.608   3.725   3.082
 1478SOL    HW1 5256   0.692   3.694   3.116
 1478SOL    HW2 5257   0.558   3.748   3.161
 1479SOL     OW 5258   4.003   7.870   2.932
 1479SOL    HW1 5259   3.971   7.805   2.995
 1479SOL    HW2 5260   4.085   7.902   2.970
 1480SOL     OW 5261   3.195   1.387   1.459
 1480SOL    HW1 5262   3.158   1.431   1.535
 1480SOL    HW2 5263   3.255   1.451   1.421
 1481SOL     OW 5264   2.548   4.048   2.651
 1481SOL    HW1 5265   2.567   4.142   2.648
 1481SOL    HW2 5266   2.633   4.006   2.662
 1482SOL     OW 5267  -0.654   1.575   2.439
 1482SOL    HW1 5268  -0.666   1.647   2.378
 1482SOL    HW2 5269  -0.582   1.524   2.403
 1483SOL     OW 5270   5.088   4.083   6.619
 1483SOL    HW1 5271   5.183   4.097   6.625
 1483SOL    HW2 5272   5.053   4.167   6.588
 1484SOL     OW 5273   4.270   4.646   6.507
 1484SOL    HW1 5274   4.334   4.577   6.525
 1484SOL    HW2 5275   4.312   4.701   6.442
 1485SOL     OW 5276   1.820   5.821   4.412
 1485SOL    HW1 5277   1.760   5.768   4.360
 1485SOL    HW2 5278   1.777   5.906   4.419
 1486SOL     OW 5279   7.355   9.272   4.854
 1486SOL    HW1 5280   7.293   9.203   4.880
 1486SOL    HW2 5281   7.395   9.300   4.936
 1487SOL     OW 5282   3.771  11.267   6.553
 1487SOL    HW1 5283   3.833  11.277   6.480
 1487SOL    HW2 5284   3.705  11.206   6.521
 1488SOL     OW 5285   3.751   2.036   2.645
 1488SOL    HW1 5286   3.805   1.957   2.643
 1488SOL    HW2 5287   3.706   2.033   2.730
 1489SOL     OW 5288   2.593   3.735   6.229
 1489SOL    HW1 5289   2.539   3.813   6.239
 1489SOL    HW2 5290   2.678   3.760   6.264
 1490SOL     OW 5291   5.459   3.801   3.532
 1490SOL    HW1 5292   5.372   3.838   3.516
 1490SOL    HW2 5293   5.460   3.720   3.481
 1491SOL     OW 5294   2.241   6.475   2.236
 1491SOL    HW1 5295   2.148   6.452   2.229
 1491SOL    HW2 5296   2.268   6.490   2.145
 1492SOL     OW 5297   3.182   6.771   1.609
 1492SOL    HW1 5298   3.228   6.688   1.595
 1492SOL    HW2 5299   3.242   6.823   1.662
 1493SOL     OW 5300   8.559   5.213   0.194
 1493SOL    HW1 5301   8.472   5.174   0.203
 1493SOL    HW2 5302   8.545   5.307   0.203
 1494SOL     OW 5303   0.990   4.043   5.763
 1494SOL    HW1 5304   0.909   4.094   5.761
 1494SOL    HW2 5305   0.989   3.999   5.848
 1495SOL     OW 5306   6.161   8.882   4.321
 1495SOL    HW1 5307   6.188   8.803   4.367
 1495SOL    HW2 5308   6.132   8.941   4.390
 1496SOL     OW 5309   3.054  10.923   6.108
 1496SOL    HW1 5310   2.999  11.001   6.104
 1496SOL    HW2 5311   3.088  10.913   6.019
 1497SOL     OW 5312   5.968   4.552   3.937
 1497SOL    HW1 5313   5.919   4.608   3.997
 1497SOL    HW2 5314   5.956   4.591   3.851
 1498SOL     OW 5315   5.203   2.237   3.839
 1498SOL    HW1 5316   5.244   2.258   3.922
 1498SOL    HW2 5317   5.218   2.143   3.828
 1499SOL     OW 5318   6.292   3.381   3.357
 1499SOL    HW1 5319   6.275   3.317   3.426
 1499SOL    HW2 5320   6.387   3.378   3.344
 1500SOL     OW 5321   0.112   3.435   4.998
 1500SOL    HW1 5322   0.078   3.380   4.927
 1500SOL    HW2 5323   0.134   3.373   5.068
 1501SOL     OW 5324   8.595   4.771   1.613
 1501SOL    HW1 5325   8.645   4.818   1.547
 1501SOL    HW2 5326   8.654   4.701   1.642
 1502SOL     OW 5327   5.238  11.296   6.527
 1502SOL    HW1 5328   5.257  11.341   6.610
 1502SOL    HW2 5329   5.277  11.352   6.460
 1503SOL     OW 5330   3.034   4.041   1.431
 1503SOL    HW1 5331   3.094   4.116   1.424
 1503SOL    HW2 5332   2.980   4.047   1.352
 1504SOL     OW 5333   2.301   8.948   4.379
 1504SOL    HW1 5334   2.227   8.989   4.424
 1504SOL    HW2 5335   2.278   8.855   4.376
 1505SOL     OW 5336   4.963   4.787   2.321
 1505SOL    HW1 5337   4.966   4.694   2.346
 1505SOL    HW2 5338   5.039   4.826   2.365
 1506SOL     OW 5339   5.607   7.492   1.092
 1506SOL    HW1 5340   5.686   7.439   1.089
 1506SOL    HW2 5341   5.580   7.492   1.184
 1507SOL     OW 5342   1.218   1.990   2.137
 1507SOL    HW1 5343   1.191   2.018   2.049
 1507SOL    HW2 5344   1.136   1.983   2.186
 1508SOL     OW 5345   1.434   4.719   4.082
 1508SOL    HW1 5346   1.456   4.770   4.004
 1508SOL    HW2 5347   1.364   4.769   4.124
 1509SOL     OW 5348   0.864   6.819   4.765
 1509SOL    HW1 5349   0.769   6.827   4.780
 1509SOL    HW2 5350   0.904   6.865   4.839
 1510SOL     OW 5351   6.227   3.556   0.467
 1510SOL    HW1 5352   6.254   3.601   0.547
 1510SOL    HW2 5353   6.131   3.561   0.468
 1511SOL     OW 5354   0.850   4.640   5.538
 1511SOL    HW1 5355   0.866   4.547   5.551
 1511SOL    HW2 5356   0.812   4.670   5.621
 1512SOL     OW 5357   5.808   6.259   2.708
 1512SOL    HW1 5358   5.893   6.293   2.680
 1512SOL    HW2 5359   5.794   6.181   2.655
 1513SOL     OW 5360   5.590   9.206   3.331
 1513SOL    HW1 5361   5.614   9.298   3.319
 1513SOL    HW2 5362   5.641   9.178   3.408
 1514SOL     OW 5363   6.045   4.598   3.053
 1514SOL    HW1 5364   5.959   4.602   3.095
 1514SOL    HW2 5365   6.033   4.642   2.970
 1515SOL     OW 5366   6.998   5.203   2.049
 1515SOL    HW1 5367   7.048   5.126   2.022
 1515SOL    HW2 5368   6.943   5.224   1.973
 1516SOL     OW 5369   7.159   5.868   1.337
 1516SOL    HW1 5370   7.092   5.917   1.384
 1516SOL    HW2 5371   7.196   5.809   1.402
 1517SOL     OW 5372   1.450  10.022   4.962
 1517SOL    HW1 5373   1.416  10.104   4.998
 1517SOL    HW2 5374   1.519  10.049   4.902
 1518SOL     OW 5375   2.324   5.759   1.589
 1518SOL    HW1 5376   2.325   5.803   1.504
 1518SOL    HW2 5377   2.405   5.708   1.591
 1519SOL     OW 5378   4.010   8.276   1.793
 1519SOL    HW1 5379   4.044   8.210   1.854
 1519SOL    HW2 5380   3.923   8.244   1.769
 1520SOL     OW 5381   4.711   3.255   0.929
 1520SOL    HW1 5382   4.646   3.295   0.871
 1520SOL    HW2 5383   4.690   3.161   0.926
 1521SOL     OW 5384   3.293   4.166   2.476
 1521SOL    HW1 5385   3.366   4.104   2.475
 1521SOL    HW2 5386   3.240   4.139   2.552
 1522SOL     OW 5387   2.446   9.509   3.214
 1522SOL    HW1 5388   2.448   9.526   3.308
 1522SOL    HW2 5389   2.434   9.415   3.207
 1523SOL     OW 5390   2.091   2.647   2.257
 1523SOL    HW1 5391   2.139   2.730   2.265
 1523SOL    HW2 5392   2.016   2.657   2.317
 1524SOL     OW 5393   1.166   6.953   6.569
 1524SOL    HW1 5394   1.253   6.985   6.594
 1524SOL    HW2 5395   1.107   7.026   6.590
 1525SOL     OW 5396   1.005   3.832   6.034
 1525SOL    HW1 5397   0.999   3.829   6.129
 1525SOL    HW2 5398   1.078   3.775   6.011
 1526SOL     OW 5399   2.217   9.279   5.741
 1526SOL    HW1 5400   2.184   9.320   5.661
 1526SOL    HW2 5401   2.225   9.186   5.718
 1527SOL     OW 5402   5.571   4.083   2.981
 1527SOL    HW1 5403   5.574   4.022   2.907
 1527SOL    HW2 5404   5.549   4.028   3.056
 1528SOL     OW 5405   4.162   7.979   4.892
 1528SOL    HW1 5406   4.093   8.025   4.940
 1528SOL    HW2 5407   4.127   7.892   4.875
 1529SOL     OW 5408   2.963   6.455   6.628
 1529SOL    HW1 5409   2.896   6.515   6.596
 1529SOL    HW2 5410   2.962   6.382   6.567
 1530SOL     OW 5411   5.295   8.905   5.141
 1530SOL    HW1 5412   5.383   8.876   5.116
 1530SOL    HW2 5413   5.307   8.996   5.167
 1531SOL     OW 5414   4.330   6.546   5.558
 1531SOL    HW1 5415   4.318   6.516   5.468
 1531SOL    HW2 5416   4.283   6.481   5.611
 1532SOL     OW 5417   5.066   8.983   2.780
 1532SOL    HW1 5418   4.977   9.015   2.797
 1532SOL    HW2 5419   5.054   8.897   2.742
 1533SOL     OW 5420   5.477   6.762   4.425
 1533SOL    HW1 5421   5.501   6.677   4.387
 1533SOL    HW2 5422   5.431   6.740   4.506
 1534SOL     OW 5423   3.312   7.715   4.480
 1534SOL    HW1 5424   3.279   7.774   4.547
 1534SOL    HW2 5425   3.242   7.710   4.415
 1535SOL     OW 5426   3.859   6.098   0.185
 1535SOL    HW1 5427   3.921   6.163   0.219
 1535SOL    HW2 5428   3.873   6.021   0.240
 1536SOL     OW 5429   6.248   7.226   3.097
 1536SOL    HW1 5430   6.338   7.259   3.096
 1536SOL    HW2 5431   6.251   7.150   3.156
 1537SOL     OW 5432   4.302   1.499   0.733
 1537SOL    HW1 5433   4.386   1.454   0.740
 1537SOL    HW2 5434   4.245   1.453   0.794
 1538SOL     OW 5435   2.994   2.896   3.969
 1538SOL    HW1 5436   3.084   2.863   3.959
 1538SOL    HW2 5437   2.989   2.922   4.061
 1539SOL     OW 5438   1.770   5.826   1.652
 1539SOL    HW1 5439   1.790   5.899   1.711
 1539SOL    HW2 5440   1.851   5.776   1.648
 1540SOL     OW 5441   1.333   4.129   4.852
 1540SOL    HW1 5442   1.289   4.066   4.908
 1540SOL    HW2 5443   1.290   4.120   4.767
 1541SOL     OW 5444   0.178   4.995   2.605
 1541SOL    HW1 5445   0.086   4.984   2.631
 1541SOL    HW2 5446   0.228   4.975   2.684
 1542SOL     OW 5447   4.851   8.317   4.666
 1542SOL    HW1 5448   4.887   8.387   4.612
 1542SOL    HW2 5449   4.823   8.250   4.604
 1543SOL     OW 5450   2.823   9.743   5.047
 1543SOL    HW1 5451   2.879   9.666   5.059
 1543SOL    HW2 5452   2.803   9.744   4.954
 1544SOL     OW 5453   6.528   3.944   1.262
 1544SOL    HW1 5454   6.502   3.890   1.337
 1544SOL    HW2 5455   6.455   3.934   1.200
 1545SOL     OW 5456   2.519   8.090   6.440
 1545SOL    HW1 5457   2.427   8.098   6.462
 1545SOL    HW2 5458   2.520   8.064   6.348
 1546SOL     OW 5459   7.409   3.139   1.860
 1546SOL    HW1 5460   7.338   3.186   1.816
 1546SOL    HW2 5461   7.397   3.158   1.953
 1547SOL     OW 5462   5.935   4.795   2.902
 1547SOL    HW1 5463   5.941   4.876   2.851
 1547SOL    HW2 5464   5.885   4.735   2.846
 1548SOL     OW 5465   1.094   8.929   3.933
 1548SOL    HW1 5466   1.082   8.843   3.973
 1548SOL    HW2 5467   1.029   8.985   3.975
 1549SOL     OW 5468   8.061   5.011   0.179
 1549SOL    HW1 5469   8.134   5.070   0.198
 1549SOL    HW2 5470   8.050   4.961   0.261
 1550SOL     OW 5471  -1.709   5.711   6.346
 1550SOL    HW1 5472  -1.709   5.793   6.297
 1550SOL    HW2 5473  -1.748   5.647   6.286
 1551SOL     OW 5474   1.869   6.785   1.964
 1551SOL    HW1 5475   1.934   6.751   2.026
 1551SOL    HW2 5476   1.898   6.756   1.878
 1552SOL     OW 5477   6.076   3.484   1.749
 1552SOL    HW1 5478   6.030   3.507   1.667
 1552SOL    HW2 5479   6.034   3.403   1.777
 1553SOL     OW 5480   1.267   6.867   4.894
 1553SOL    HW1 5481   1.187   6.920   4.891
 1553SOL    HW2 5482   1.291   6.855   4.802
 1554SOL     OW 5483   0.825   2.945   4.782
 1554SOL    HW1 5484   0.773   3.018   4.750
 1554SOL    HW2 5485   0.910   2.984   4.806
 1555SOL     OW 5486   6.436   5.422   5.573
 1555SOL    HW1 5487   6.501   5.448   5.508
 1555SOL    HW2 5488   6.486   5.373   5.638
 1556SOL     OW 5489   3.158   4.508   2.025
 1556SOL    HW1 5490   3.089   4.462   2.072
 1556SOL    HW2 5491   3.165   4.463   1.941
 1557SOL     OW 5492   8.367   7.439   0.264
 1557SOL    HW1 5493   8.338   7.415   0.176
 1557SOL    HW2 5494   8.288   7.430   0.318
 1558SOL     OW 5495   1.942   3.844   4.480
 1558SOL    HW1 5496   1.881   3.789   4.529
 1558SOL    HW2 5497   1.988   3.895   4.547
 1559SOL     OW 5498   5.254   1.640   1.149
 1559SOL    HW1 5499   5.271   1.649   1.242
 1559SOL    HW2 5500   5.163   1.670   1.138
 1560SOL     OW 5501   5.881   4.627   2.406
 1560SOL    HW1 5502   5.883   4.600   2.314
 1560SOL    HW2 5503   5.788   4.634   2.427
 1561SOL     OW 5504   0.015   8.673   5.598
 1561SOL    HW1 5505   0.073   8.682   5.673
 1561SOL    HW2 5506   0.045   8.593   5.554
 1562SOL     OW 5507   2.023   5.301   4.200
 1562SOL    HW1 5508   2.053   5.247   4.272
 1562SOL    HW2 5509   2.100   5.352   4.174
 1563SOL     OW 5510   2.649   7.965   1.732
 1563SOL    HW1 5511   2.676   7.904   1.664
 1563SOL    HW2 5512   2.689   7.931   1.812
 1564SOL     OW 5513   6.402   3.891   5.075
 1564SOL    HW1 5514   6.340   3.905   5.003
 1564SOL    HW2 5515   6.488   3.893   5.034
 1565SOL     OW 5516   6.286   8.794   4.981
 1565SOL    HW1 5517   6.302   8.751   5.065
 1565SOL    HW2 5518   6.219   8.740   4.939
 1566SOL     OW 5519   4.425   8.512   5.480
 1566SOL    HW1 5520   4.413   8.568   5.557
 1566SOL    HW2 5521   4.503   8.548   5.437
 1567SOL     OW 5522   0.621   2.673   1.624
 1567SOL    HW1 5523   0.651   2.583   1.614
 1567SOL    HW2 5524   0.678   2.724   1.566
 1568SOL     OW 5525   5.164   9.404   6.256
 1568SOL    HW1 5526   5.088   9.434   6.306
 1568SOL    HW2 5527   5.131   9.391   6.167
 1569SOL     OW 5528   3.645   3.244   0.496
 1569SOL    HW1 5529   3.553   3.237   0.523
 1569SOL    HW2 5530   3.643   3.299   0.418
 1570SOL     OW 5531   3.220   6.392   6.060
 1570SOL    HW1 5532   3.169   6.315   6.036
 1570SOL    HW2 5533   3.190   6.416   6.147
 1571SOL     OW 5534  -0.066   2.201   1.809
 1571SOL    HW1 5535   0.019   2.244   1.819
 1571SOL    HW2 5536  -0.065   2.164   1.721
 1572SOL     OW 5537   1.398   3.634   0.542
 1572SOL    HW1 5538   1.469   3.635   0.478
 1572SOL    HW2 5539   1.321   3.663   0.494
 1573SOL     OW 5540   6.007   5.069   4.356
 1573SOL    HW1 5541   6.097   5.072   4.323
 1573SOL    HW2 5542   5.984   5.160   4.371
 1574SOL     OW 5543   0.817   5.849   6.469
 1574SOL    HW1 5544   0.912   5.859   6.481
 1574SOL    HW2 5545   0.801   5.880   6.380
 1575SOL     OW 5546   3.885   5.019   0.731
 1575SOL    HW1 5547   3.941   4.944   0.748
 1575SOL    HW2 5548   3.941   5.095   0.746
 1576SOL     OW 5549   3.319   9.958   4.110
 1576SOL    HW1 5550   3.336  10.041   4.066
 1576SOL    HW2 5551   3.341   9.974   4.201
 1577SOL     OW 5552   4.296   4.858   3.078
 1577SOL    HW1 5553   4.326   4.830   2.992
 1577SOL    HW2 5554   4.358   4.819   3.139
 1578SOL     OW 5555   0.543   4.910   2.905
 1578SOL    HW1 5556   0.616   4.938   2.850
 1578SOL    HW2 5557   0.578   4.836   2.955
 1579SOL     OW 5558   4.920   4.065   5.103
 1579SOL    HW1 5559   4.898   4.135   5.042
 1579SOL    HW2 5560   4.912   3.985   5.051
 1580SOL     OW 5561   3.397   2.260   2.526
 1580SOL    HW1 5562   3.364   2.181   2.568
 1580SOL    HW2 5563   3.336   2.275   2.454
 1581SOL     OW 5564   5.361   2.977   1.740
 1581SOL    HW1 5565   5.423   3.040   1.778
 1581SOL    HW2 5566   5.299   2.959   1.810
 1582SOL     OW 5567   4.515   7.616   1.215
 1582SOL    HW1 5568   4.591   7.646   1.266
 1582SOL    HW2 5569   4.473   7.697   1.184
 1583SOL     OW 5570   9.566   8.471   1.567
 1583SOL    HW1 5571   9.609   8.548   1.604
 1583SOL    HW2 5572   9.603   8.462   1.480
 1584SOL     OW 5573   3.432   4.508   0.887
 1584SOL    HW1 5574   3.486   4.556   0.950
 1584SOL    HW2 5575   3.493   4.454   0.838
 1585SOL     OW 5576   0.598   4.957   5.626
 1585SOL    HW1 5577   0.549   4.943   5.707
 1585SOL    HW2 5578   0.542   5.014   5.574
 1586SOL     OW 5579   1.300   6.772   3.351
 1586SOL    HW1 5580   1.209   6.767   3.382
 1586SOL    HW2 5581   1.350   6.723   3.417
 1587SOL     OW 5582   4.628   4.656   1.556
 1587SOL    HW1 5583   4.540   4.678   1.585
 1587SOL    HW2 5584   4.680   4.735   1.574
 1588SOL     OW 5585   3.572   7.550   4.994
 1588SOL    HW1 5586   3.496   7.549   5.052
 1588SOL    HW2 5587   3.622   7.472   5.018
 1589SOL     OW 5588   1.880   2.481   0.430
 1589SOL    HW1 5589   1.786   2.491   0.416
 1589SOL    HW2 5590   1.888   2.404   0.487
 1590SOL     OW 5591   2.029   5.411   0.424
 1590SOL    HW1 5592   2.055   5.354   0.497
 1590SOL    HW2 5593   2.055   5.499   0.452
 1591SOL     OW 5594   3.090   3.678   5.067
 1591SOL    HW1 5595   3.135   3.657   4.985
 1591SOL    HW2 5596   3.032   3.751   5.045
 1592SOL     OW 5597   1.524   4.869   3.620
 1592SOL    HW1 5598   1.528   4.781   3.583
 1592SOL    HW2 5599   1.581   4.922   3.564
 1593SOL     OW 5600   4.999   6.712   5.533
 1593SOL    HW1 5601   4.913   6.674   5.551
 1593SOL    HW2 5602   5.034   6.734   5.620
 1594SOL     OW 5603   2.734   3.916   4.294
 1594SOL    HW1 5604   2.830   3.913   4.288
 1594SOL    HW2 5605   2.716   3.991   4.350
 1595SOL     OW 5606   4.736   7.947   4.753
 1595SOL    HW1 5607   4.699   8.022   4.800
 1595SOL    HW2 5608   4.723   7.967   4.661
 1596SOL     OW 5609   3.622   8.895   3.367
 1596SOL    HW1 5610   3.678   8.968   3.339
 1596SOL    HW2 5611   3.557   8.888   3.297
 1597SOL     OW 5612   7.262   2.709   1.669
 1597SOL    HW1 5613   7.241   2.624   1.708
 1597SOL    HW2 5614   7.325   2.748   1.728
 1598SOL     OW 5615   0.401   7.432   6.344
 1598SOL    HW1 5616   0.392   7.520   6.380
 1598SOL    HW2 5617   0.471   7.439   6.280
 1599SOL     OW 5618   7.938   3.559   0.876
 1599SOL    HW1 5619   7.934   3.602   0.791
 1599SOL    HW2 5620   8.029   3.534   0.887
 1600SOL     OW 5621   0.127   8.561   6.402
 1600SOL    HW1 5622   0.187   8.502   6.448
 1600SOL    HW2 5623   0.052   8.506   6.379
 1601SOL     OW 5624   8.460   1.997   0.475
 1601SOL    HW1 5625   8.517   1.940   0.423
 1601SOL    HW2 5626   8.428   2.062   0.413
 1602SOL     OW 5627   4.689   7.692   0.935
 1602SOL    HW1 5628   4.615   7.633   0.923
 1602SOL    HW2 5629   4.742   7.679   0.856
 1603SOL     OW 5630   5.287   6.109   3.023
 1603SOL    HW1 5631   5.227   6.140   3.091
 1603SOL    HW2 5632   5.372   6.148   3.046
 1604SOL     OW 5633   1.288  10.580   5.324
 1604SOL    HW1 5634   1.307  10.490   5.349
 1604SOL    HW2 5635   1.354  10.601   5.257
 1605SOL     OW 5636   1.164   7.729   4.282
 1605SOL    HW1 5637   1.161   7.763   4.192
 1605SOL    HW2 5638   1.257   7.725   4.303
 1606SOL     OW 5639   3.769   8.809   4.547
 1606SOL    HW1 5640   3.729   8.884   4.590
 1606SOL    HW2 5641   3.811   8.760   4.617
 1607SOL     OW 5642   4.140   4.065   5.821
 1607SOL    HW1 5643   4.066   4.110   5.780
 1607SOL    HW2 5644   4.139   4.095   5.912
 1608SOL     OW 5645   7.362   4.476   3.208
 1608SOL    HW1 5646   7.311   4.397   3.226
 1608SOL    HW2 5647   7.343   4.497   3.116
 1609SOL     OW 5648   6.224   2.433   1.313
 1609SOL    HW1 5649   6.139   2.437   1.357
 1609SOL    HW2 5650   6.278   2.376   1.368
 1610SOL     OW 5651   4.679   3.105   3.850
 1610SOL    HW1 5652   4.624   3.067   3.782
 1610SOL    HW2 5653   4.623   3.111   3.927
 1611SOL     OW 5654   1.855   8.072   5.219
 1611SOL    HW1 5655   1.868   8.139   5.285
 1611SOL    HW2 5656   1.797   8.113   5.154
 1612SOL     OW 5657   4.434   7.549   4.856
 1612SOL    HW1 5658   4.417   7.628   4.907
 1612SOL    HW2 5659   4.478   7.580   4.777
 1613SOL     OW 5660   3.987   4.586   6.509
 1613SOL    HW1 5661   4.078   4.576   6.481
 1613SOL    HW2 5662   3.993   4.624   6.597
 1614SOL     OW 5663   3.376   3.454   1.859
 1614SOL    HW1 5664   3.408   3.373   1.898
 1614SOL    HW2 5665   3.310   3.487   1.920
 1615SOL     OW 5666   6.421   6.779   1.519
 1615SOL    HW1 5667   6.467   6.720   1.578
 1615SOL    HW2 5668   6.329   6.753   1.526
 1616SOL     OW 5669   0.474   4.862   4.483
 1616SOL    HW1 5670   0.563   4.860   4.518
 1616SOL    HW2 5671   0.485   4.885   4.391
 1617SOL     OW 5672   4.520   3.343   0.725
 1617SOL    HW1 5673   4.454   3.291   0.679
 1617SOL    HW2 5674   4.470   3.393   0.790
 1618SOL     OW 5675   1.051   5.421   6.345
 1618SOL    HW1 5676   1.101   5.496   6.313
 1618SOL    HW2 5677   0.986   5.403   6.277
 1619SOL     OW 5678   2.770   4.259   1.388
 1619SOL    HW1 5679   2.822   4.202   1.331
 1619SOL    HW2 5680   2.801   4.238   1.476
 1620SOL     OW 5681   2.987   5.510   1.416
 1620SOL    HW1 5682   3.017   5.525   1.327
 1620SOL    HW2 5683   2.893   5.527   1.414
 1621SOL     OW 5684   2.754   5.241   6.640
 1621SOL    HW1 5685   2.814   5.300   6.685
 1621SOL    HW2 5686   2.764   5.264   6.547
 1622SOL     OW 5687   5.826   3.809   1.740
 1622SOL    HW1 5688   5.736   3.818   1.709
 1622SOL    HW2 5689   5.835   3.875   1.808
 1623SOL     OW 5690   6.631   3.699   2.457
 1623SOL    HW1 5691   6.717   3.686   2.415
 1623SOL    HW2 5692   6.650   3.701   2.551
 1624SOL     OW 5693   4.968   8.265   3.222
 1624SOL    HW1 5694   5.009   8.338   3.175
 1624SOL    HW2 5695   4.920   8.218   3.154
 1625SOL     OW 5696   1.398  10.928   5.922
 1625SOL    HW1 5697   1.393  10.833   5.919
 1625SOL    HW2 5698   1.491  10.948   5.906
 1626SOL     OW 5699   3.758  10.053   6.213
 1626SOL    HW1 5700   3.705   9.980   6.180
 1626SOL    HW2 5701   3.726  10.067   6.302
 1627SOL     OW 5702   8.948   8.281   1.745
 1627SOL    HW1 5703   9.021   8.304   1.803
 1627SOL    HW2 5704   8.872   8.324   1.784
 1628SOL     OW 5705   1.535   6.276   1.939
 1628SOL    HW1 5706   1.454   6.327   1.937
 1628SOL    HW2 5707   1.573   6.287   1.852
 1629SOL     OW 5708   3.124   7.825   1.011
 1629SOL    HW1 5709   3.058   7.790   0.952
 1629SOL    HW2 5710   3.128   7.761   1.082
 1630SOL     OW 5711   6.026   4.394   4.197
 1630SOL    HW1 5712   5.978   4.476   4.200
 1630SOL    HW2 5713   5.971   4.335   4.146
 1631SOL     OW 5714  -0.975   4.426   6.121
 1631SOL    HW1 5715  -0.914   4.406   6.050
 1631SOL    HW2 5716  -0.987   4.521   6.116
 1632SOL     OW 5717   4.888   6.506   2.391
 1632SOL    HW1 5718   4.821   6.475   2.331
 1632SOL    HW2 5719   4.970   6.473   2.355
 1633SOL     OW 5720   4.985   6.949   6.331
 1633SOL    HW1 5721   5.075   6.950   6.298
 1633SOL    HW2 5722   4.990   6.899   6.413
 1634SOL     OW 5723   6.309   9.112   3.737
 1634SOL    HW1 5724   6.331   9.186   3.793
 1634SOL    HW2 5725   6.342   9.036   3.785
 1635SOL     OW 5726   6.888   9.675   5.378
 1635SOL    HW1 5727   6.826   9.651   5.447
 1635SOL    HW2 5728   6.915   9.764   5.399
 1636SOL     OW 5729   6.299   4.911   0.460
 1636SOL    HW1 5730   6.261   4.881   0.377
 1636SOL    HW2 5731   6.227   4.954   0.506
 1637SOL     OW 5732   6.653   5.332   4.083
 1637SOL    HW1 5733   6.658   5.257   4.142
 1637SOL    HW2 5734   6.674   5.297   3.997
 1638SOL     OW 5735   2.625   4.312   5.792
 1638SOL    HW1 5736   2.689   4.346   5.855
 1638SOL    HW2 5737   2.643   4.360   5.711
 1639SOL     OW 5738   3.889   3.949   5.642
 1639SOL    HW1 5739   3.822   4.008   5.676
 1639SOL    HW2 5740   3.896   3.974   5.549
 1640SOL     OW 5741   6.570   4.899   2.100
 1640SOL    HW1 5742   6.560   4.809   2.068
 1640SOL    HW2 5743   6.660   4.921   2.081
 1641SOL     OW 5744   5.550   3.756   5.909
 1641SOL    HW1 5745   5.596   3.686   5.863
 1641SOL    HW2 5746   5.542   3.826   5.845
 1642SOL     OW 5747   0.795   8.261   6.610
 1642SOL    HW1 5748   0.835   8.276   6.696
 1642SOL    HW2 5749   0.767   8.169   6.613
 1643SOL     OW 5750   1.687   8.670   2.285
 1643SOL    HW1 5751   1.592   8.658   2.291
 1643SOL    HW2 5752   1.698   8.745   2.227
 1644SOL     OW 5753   6.835   9.486   6.560
 1644SOL    HW1 5754   6.826   9.506   6.467
 1644SOL    HW2 5755   6.918   9.526   6.586
 1645SOL     OW 5756   3.949   4.036   0.631
 1645SOL    HW1 5757   3.956   4.091   0.553
 1645SOL    HW2 5758   3.885   4.081   0.686
 1646SOL     OW 5759   6.929  10.979   6.208
 1646SOL    HW1 5760   6.881  11.004   6.287
 1646SOL    HW2 5761   6.939  11.060   6.158
 1647SOL     OW 5762  -0.521   5.877   6.166
 1647SOL    HW1 5763  -0.435   5.854   6.201
 1647SOL    HW2 5764  -0.553   5.947   6.223
 1648SOL     OW 5765   9.315   6.525   0.638
 1648SOL    HW1 5766   9.284   6.578   0.564
 1648SOL    HW2 5767   9.245   6.534   0.704
 1649SOL     OW 5768   0.871   0.241   0.077
 1649SOL    HW1 5769   0.918   0.166   0.040
 1649SOL    HW2 5770   0.940   0.305   0.098
 1650SOL     OW 5771   5.583   3.973   1.641
 1650SOL    HW1 5772   5.496   4.012   1.647
 1650SOL    HW2 5773   5.642   4.044   1.666
 1651SOL     OW 5774   6.592   8.946   3.711
 1651SOL    HW1 5775   6.558   8.889   3.642
 1651SOL    HW2 5776   6.594   8.891   3.789
 1652SOL     OW 5777   1.060   9.143   5.126
 1652SOL    HW1 5778   1.116   9.214   5.158
 1652SOL    HW2 5779   0.973   9.182   5.119
 1653SOL     OW 5780   1.309  10.997   6.392
 1653SOL    HW1 5781   1.262  10.915   6.406
 1653SOL    HW2 5782   1.373  11.001   6.463
 1654SOL     OW 5783   3.763   5.509   2.997
 1654SOL    HW1 5784   3.751   5.575   2.929
 1654SOL    HW2 5785   3.856   5.486   2.992
 1655SOL     OW 5786   3.635   2.034   1.271
 1655SOL    HW1 5787   3.690   2.099   1.314
 1655SOL    HW2 5788   3.552   2.038   1.318
 1656SOL     OW 5789   2.561   7.465   3.853
 1656SOL    HW1 5790   2.630   7.438   3.792
 1656SOL    HW2 5791   2.513   7.533   3.805
 1657SOL     OW 5792   5.894   9.032   4.984
 1657SOL    HW1 5793   5.876   8.984   4.903
 1657SOL    HW2 5794   5.941   9.111   4.955
 1658SOL     OW 5795   2.780   8.633   5.046
 1658SOL    HW1 5796   2.763   8.698   5.115
 1658SOL    HW2 5797   2.873   8.643   5.026
 1659SOL     OW 5798   8.074   3.196   1.656
 1659SOL    HW1 5799   8.107   3.174   1.743
 1659SOL    HW2 5800   8.124   3.140   1.596
 1660SOL     OW 5801   4.892   9.462   6.333
 1660SOL    HW1 5802   4.855   9.514   6.262
 1660SOL    HW2 5803   4.840   9.486   6.410
 1661SOL     OW 5804   5.610   6.470   2.670
 1661SOL    HW1 5805   5.656   6.393   2.637
 1661SOL    HW2 5806   5.538   6.435   2.722
 1662SOL     OW 5807   2.326   3.899   0.990
 1662SOL    HW1 5808   2.295   3.973   1.042
 1662SOL    HW2 5809   2.413   3.879   1.025
 1663SOL     OW 5810   4.953   5.016   2.164
 1663SOL    HW1 5811   4.976   5.089   2.223
 1663SOL    HW2 5812   4.970   4.937   2.216
 1664SOL     OW 5813   2.102   6.680   0.655
 1664SOL    HW1 5814   2.034   6.738   0.620
 1664SOL    HW2 5815   2.146   6.646   0.577
 1665SOL     OW 5816   8.320   3.547   0.410
 1665SOL    HW1 5817   8.269   3.620   0.374
 1665SOL    HW2 5818   8.342   3.575   0.499
 1666SOL     OW 5819   5.570   8.699   2.917
 1666SOL    HW1 5820   5.649   8.701   2.863
 1666SOL    HW2 5821   5.533   8.787   2.908
 1667SOL     OW 5822   9.194   8.731   2.941
 1667SOL    HW1 5823   9.121   8.742   2.880
 1667SOL    HW2 5824   9.260   8.792   2.910
 1668SOL     OW 5825   1.277   3.870   3.116
 1668SOL    HW1 5826   1.188   3.879   3.150
 1668SOL    HW2 5827   1.309   3.789   3.155
 1669SOL     OW 5828   1.468   0.925   1.046
 1669SOL    HW1 5829   1.376   0.950   1.057
 1669SOL    HW2 5830   1.469   0.830   1.056
 1670SOL     OW 5831   1.166   9.936   5.884
 1670SOL    HW1 5832   1.135   9.894   5.804
 1670SOL    HW2 5833   1.089   9.978   5.921
 1671SOL     OW 5834   6.176   1.171   0.648
 1671SOL    HW1 5835   6.190   1.178   0.554
 1671SOL    HW2 5836   6.190   1.079   0.668
 1672SOL     OW 5837   5.568   3.734   1.772
 1672SOL    HW1 5838   5.496   3.698   1.824
 1672SOL    HW2 5839   5.538   3.822   1.747
 1673SOL     OW 5840   6.803  11.050   5.875
 1673SOL    HW1 5841   6.797  11.089   5.788
 1673SOL    HW2 5842   6.897  11.037   5.888
 1674SOL     OW 5843  10.236   6.867   0.033
 1674SOL    HW1 5844  10.179   6.909  -0.031
 1674SOL    HW2 5845  10.253   6.780  -0.004
 1675SOL     OW 5846   8.602   8.939   3.331
 1675SOL    HW1 5847   8.527   8.958   3.388
 1675SOL    HW2 5848   8.601   8.844   3.321
 1676SOL     OW 5849   9.754   7.560   1.741
 1676SOL    HW1 5850   9.703   7.525   1.814
 1676SOL    HW2 5851   9.689   7.581   1.674
 1677SOL     OW 5852   6.891   1.993   1.176
 1677SOL    HW1 5853   6.801   1.979   1.147
 1677SOL    HW2 5854   6.896   1.948   1.261
 1678SOL     OW 5855   2.423   4.745   3.493
 1678SOL    HW1 5856   2.408   4.705   3.578
 1678SOL    HW2 5857   2.499   4.698   3.458
 1679SOL     OW 5858   2.049   9.871   6.201
 1679SOL    HW1 5859   1.965   9.852   6.243
 1679SOL    HW2 5860   2.050   9.817   6.123
 1680SOL     OW 5861   5.015   6.402   4.582
 1680SOL    HW1 5862   5.083   6.408   4.515
 1680SOL    HW2 5863   4.977   6.490   4.586
 1681SOL     OW 5864   5.122   4.092   2.498
 1681SOL    HW1 5865   5.070   4.117   2.575
 1681SOL    HW2 5866   5.066   4.032   2.450
 1682SOL     OW 5867   5.014   5.816   4.413
 1682SOL    HW1 5868   4.980   5.863   4.336
 1682SOL    HW2 5869   5.092   5.865   4.438
 1683SOL     OW 5870   6.918   1.027   1.732
 1683SOL    HW1 5871   6.949   0.980   1.810
 1683SOL    HW2 5872   6.970   1.107   1.730
 1684SOL     OW 5873   8.475   4.788   1.869
 1684SOL    HW1 5874   8.496   4.877   1.900
 1684SOL    HW2 5875   8.512   4.784   1.781
 1685SOL     OW 5876   3.073   7.322   6.541
 1685SOL    HW1 5877   3.101   7.249   6.486
 1685SOL    HW2 5878   3.126   7.315   6.620
 1686SOL     OW 5879   0.473   9.041   4.626
 1686SOL    HW1 5880   0.445   9.070   4.713
 1686SOL    HW2 5881   0.392   9.031   4.577
 1687SOL     OW 5882   2.401   8.567   2.283
 1687SOL    HW1 5883   2.361   8.516   2.354
 1687SOL    HW2 5884   2.419   8.502   2.214
 1688SOL     OW 5885   7.453   4.274   2.364
 1688SOL    HW1 5886   7.392   4.201   2.376
 1688SOL    HW2 5887   7.413   4.327   2.295
 1689SOL     OW 5888   4.428   3.985   3.064
 1689SOL    HW1 5889   4.360   4.017   3.122
 1689SOL    HW2 5890   4.442   4.056   3.002
 1690SOL     OW 5891   4.605   0.749   0.442
 1690SOL    HW1 5892   4.649   0.834   0.449
 1690SOL    HW2 5893   4.517   0.771   0.410
 1691SOL     OW 5894   7.366   5.056   1.008
 1691SOL    HW1 5895   7.440   4.995   1.000
 1691SOL    HW2 5896   7.392   5.117   1.077
 1692SOL     OW 5897   0.723   1.937   0.702
 1692SOL    HW1 5898   0.756   2.023   0.730
 1692SOL    HW2 5899   0.633   1.934   0.734
 1693SOL     OW 5900   3.563   6.896   3.131
 1693SOL    HW1 5901   3.606   6.973   3.169
 1693SOL    HW2 5902   3.537   6.844   3.207
 1694SOL     OW 5903   4.979   5.219   1.568
 1694SOL    HW1 5904   4.894   5.175   1.558
 1694SOL    HW2 5905   4.983   5.281   1.495
 1695SOL     OW 5906   6.373   3.688   2.734
 1695SOL    HW1 5907   6.397   3.761   2.676
 1695SOL    HW2 5908   6.305   3.641   2.686
 1696SOL     OW 5909   1.170  10.207   6.145
 1696SOL    HW1 5910   1.181  10.301   6.158
 1696SOL    HW2 5911   1.075  10.193   6.154
 1697SOL     OW 5912   4.501   5.052   0.265
 1697SOL    HW1 5913   4.483   5.095   0.181
 1697SOL    HW2 5914   4.596   5.054   0.273
 1698SOL     OW 5915   1.879   0.959   0.472
 1698SOL    HW1 5916   1.864   0.933   0.381
 1698SOL    HW2 5917   1.799   0.932   0.518
 1699SOL     OW 5918   3.203   6.796   2.088
 1699SOL    HW1 5919   3.111   6.813   2.112
 1699SOL    HW2 5920   3.240   6.755   2.166
 1700SOL     OW 5921   0.554   5.215   5.912
 1700SOL    HW1 5922   0.544   5.161   5.991
 1700SOL    HW2 5923   0.645   5.200   5.884
 1701SOL     OW 5924   5.143   7.767   0.334
 1701SOL    HW1 5925   5.135   7.830   0.262
 1701SOL    HW2 5926   5.115   7.684   0.297
 1702SOL     OW 5927   3.178   7.633   2.439
 1702SOL    HW1 5928   3.244   7.634   2.508
 1702SOL    HW2 5929   3.118   7.563   2.463
 1703SOL     OW 5930   3.687   4.674   0.073
 1703SOL    HW1 5931   3.671   4.595   0.126
 1703SOL    HW2 5932   3.736   4.642  -0.003
 1704SOL     OW 5933   6.093   9.259   5.510
 1704SOL    HW1 5934   6.095   9.193   5.441
 1704SOL    HW2 5935   6.053   9.336   5.469
 1705SOL     OW 5936   5.481   7.617   0.843
 1705SOL    HW1 5937   5.504   7.566   0.921
 1705SOL    HW2 5938   5.487   7.554   0.771
 1706SOL     OW 5939   1.832   4.941   1.829
 1706SOL    HW1 5940   1.751   4.948   1.778
 1706SOL    HW2 5941   1.885   5.015   1.799
 1707SOL     OW 5942   4.055   2.276   0.381
 1707SOL    HW1 5943   3.967   2.238   0.371
 1707SOL    HW2 5944   4.092   2.229   0.456
 1708SOL     OW 5945   7.066   8.274   5.952
 1708SOL    HW1 5946   7.048   8.289   6.045
 1708SOL    HW2 5947   6.980   8.267   5.912
 1709SOL     OW 5948   4.190   8.760   3.837
 1709SOL    HW1 5949   4.258   8.800   3.891
 1709SOL    HW2 5950   4.152   8.692   3.893
 1710SOL     OW 5951   3.010   2.459   3.382
 1710SOL    HW1 5952   2.958   2.448   3.303
 1710SOL    HW2 5953   2.983   2.543   3.418
 1711SOL     OW 5954   7.354   6.718   0.097
 1711SOL    HW1 5955   7.298   6.701   0.021
 1711SOL    HW2 5956   7.305   6.782   0.148
 1712SOL     OW 5957   4.294   8.104   4.422
 1712SOL    HW1 5958   4.312   8.062   4.338
 1712SOL    HW2 5959   4.336   8.189   4.416
 1713SOL     OW 5960   6.682   3.736   0.441
 1713SOL    HW1 5961   6.701   3.677   0.513
 1713SOL    HW2 5962   6.715   3.821   0.470
 1714SOL     OW 5963   1.777   7.176   4.169
 1714SOL    HW1 5964   1.794   7.137   4.255
 1714SOL    HW2 5965   1.863   7.182   4.128
 1715SOL     OW 5966  -0.607   3.472   5.748
 1715SOL    HW1 5967  -0.602   3.381   5.718
 1715SOL    HW2 5968  -0.697   3.499   5.727
 1716SOL     OW 5969   2.613   4.091   4.577
 1716SOL    HW1 5970   2.583   4.010   4.618
 1716SOL    HW2 5971   2.590   4.160   4.640
 1717SOL     OW 5972   4.013   6.678   6.044
 1717SOL    HW1 5973   4.049   6.752   5.995
 1717SOL    HW2 5974   4.004   6.609   5.978
 1718SOL     OW 5975   6.288   1.430   0.793
 1718SOL    HW1 5976   6.285   1.359   0.729
 1718SOL    HW2 5977   6.320   1.389   0.873
 1719SOL     OW 5978   8.262   5.124   2.290
 1719SOL    HW1 5979   8.310   5.156   2.366
 1719SOL    HW2 5980   8.295   5.176   2.217
 1720SOL     OW 5981   5.058   7.156   5.132
 1720SOL    HW1 5982   5.078   7.189   5.045
 1720SOL    HW2 5983   5.138   7.111   5.159
 1721SOL     OW 5984   4.613   2.359   3.301
 1721SOL    HW1 5985   4.701   2.323   3.315
 1721SOL    HW2 5986   4.598   2.350   3.207
 1722SOL     OW 5987   6.745   7.578   4.705
 1722SOL    HW1 5988   6.734   7.642   4.635
 1722SOL    HW2 5989   6.833   7.542   4.691
 1723SOL     OW 5990   4.302   6.080   6.093
 1723SOL    HW1 5991   4.354   6.003   6.071
 1723SOL    HW2 5992   4.337   6.110   6.177
 1724SOL     OW 5993   4.250   7.861   3.123
 1724SOL    HW1 5994   4.304   7.811   3.062
 1724SOL    HW2 5995   4.269   7.824   3.209
 1725SOL     OW 5996   6.421   8.567   5.879
 1725SOL    HW1 5997   6.394   8.580   5.970
 1725SOL    HW2 5998   6.515   8.551   5.885
 1726SOL     OW 5999   6.604   2.524   1.561
 1726SOL    HW1 6000   6.649   2.566   1.635
 1726SOL    HW2 6001   6.531   2.477   1.601
 1727SOL     OW 6002   1.892   9.325   5.487
 1727SOL    HW1 6003   1.843   9.247   5.460
 1727SOL    HW2 6004   1.954   9.340   5.416
 1728SOL     OW 6005   6.412   8.432   5.406
 1728SOL    HW1 6006   6.397   8.384   5.324
 1728SOL    HW2 6007   6.334   8.415   5.459
 1729SOL     OW 6008   0.951   8.025   5.314
 1729SOL    HW1 6009   0.960   8.118   5.292
 1729SOL    HW2 6010   0.905   8.025   5.398
 1730SOL     OW 6011   1.664   6.019   3.426
 1730SOL    HW1 6012   1.741   5.965   3.408
 1730SOL    HW2 6013   1.675   6.046   3.518
 1731SOL     OW 6014   7.945   2.359   0.294
 1731SOL    HW1 6015   8.000   2.312   0.357
 1731SOL    HW2 6016   7.856   2.326   0.310
 1732SOL     OW 6017   2.349   4.931   5.575
 1732SOL    HW1 6018   2.363   4.981   5.495
 1732SOL    HW2 6019   2.437   4.922   5.613
 1733SOL     OW 6020   1.316   7.449   3.056
 1733SOL    HW1 6021   1.257   7.513   3.094
 1733SOL    HW2 6022   1.394   7.452   3.111
 1734SOL     OW 6023   5.577   8.940   5.963
 1734SOL    HW1 6024   5.496   8.990   5.957
 1734SOL    HW2 6025   5.580   8.889   5.882
 1735SOL     OW 6026   5.227   5.457   5.638
 1735SOL    HW1 6027   5.145   5.418   5.607
 1735SOL    HW2 6028   5.200   5.528   5.696
 1736SOL     OW 6029   4.294   7.015   0.297
 1736SOL    HW1 6030   4.301   7.050   0.385
 1736SOL    HW2 6031   4.240   7.078   0.249
 1737SOL     OW 6032  -0.308   2.738   2.189
 1737SOL    HW1 6033  -0.287   2.686   2.111
 1737SOL    HW2 6034  -0.342   2.820   2.154
 1738SOL     OW 6035   0.240  10.722   6.572
 1738SOL    HW1 6036   0.270  10.641   6.530
 1738SOL    HW2 6037   0.279  10.719   6.660
 1739SOL     OW 6038   6.252   6.161   4.258
 1739SOL    HW1 6039   6.191   6.100   4.299
 1739SOL    HW2 6040   6.264   6.126   4.169
 1740SOL     OW 6041   5.712   5.538   3.032
 1740SOL    HW1 6042   5.659   5.593   2.975
 1740SOL    HW2 6043   5.731   5.460   2.979
 1741SOL     OW 6044   9.349   5.800   0.958
 1741SOL    HW1 6045   9.351   5.879   1.011
 1741SOL    HW2 6046   9.257   5.788   0.936
 1742SOL     OW 6047  -0.625   4.403   5.360
 1742SOL    HW1 6048  -0.554   4.346   5.330
 1742SOL    HW2 6049  -0.696   4.385   5.299
 1743SOL     OW 6050   3.374   5.139   2.636
 1743SOL    HW1 6051   3.283   5.115   2.653
 1743SOL    HW2 6052   3.371   5.232   2.617
 1744SOL     OW 6053   5.854   4.400   4.516
 1744SOL    HW1 6054   5.843   4.354   4.600
 1744SOL    HW2 6055   5.913   4.343   4.466
 1745SOL     OW 6056   4.123  10.953   6.187
 1745SOL    HW1 6057   4.214  10.925   6.179
 1745SOL    HW2 6058   4.082  10.888   6.243
 1746SOL     OW 6059   2.398   9.134   2.903
 1746SOL    HW1 6060   2.367   9.106   2.817
 1746SOL    HW2 6061   2.488   9.103   2.907
 1747SOL     OW 6062   7.426   9.551   4.731
 1747SOL    HW1 6063   7.441   9.471   4.781
 1747SOL    HW2 6064   7.408   9.521   4.642
 1748SOL     OW 6065   1.606   7.204   3.302
 1748SOL    HW1 6066   1.553   7.277   3.269
 1748SOL    HW2 6067   1.639   7.162   3.223
 1749SOL     OW 6068   6.570   2.175   3.371
 1749SOL    HW1 6069   6.562   2.092   3.325
 1749SOL    HW2 6070   6.582   2.240   3.301
 1750SOL     OW 6071   0.089   1.880   2.162
 1750SOL    HW1 6072   0.121   1.924   2.083
 1750SOL    HW2 6073   0.168   1.865   2.214
 1751SOL     OW 6074   5.956   2.345   0.841
 1751SOL    HW1 6075   5.889   2.387   0.788
 1751SOL    HW2 6076   5.923   2.256   0.856
 1752SOL     OW 6077   3.075   6.230   4.289
 1752SOL    HW1 6078   3.155   6.198   4.246
 1752SOL    HW2 6079   3.007   6.169   4.260
 1753SOL     OW 6080   5.989   8.406   4.418
 1753SOL    HW1 6081   6.083   8.407   4.402
 1753SOL    HW2 6082   5.951   8.443   4.339
 1754SOL     OW 6083   6.474   4.779   5.449
 1754SOL    HW1 6084   6.380   4.764   5.454
 1754SOL    HW2 6085   6.505   4.762   5.538
 1755SOL     OW 6086   4.439   3.812   5.335
 1755SOL    HW1 6087   4.466   3.861   5.413
 1755SOL    HW2 6088   4.495   3.844   5.265
 1756SOL     OW 6089   5.978   1.889   2.913
 1756SOL    HW1 6090   6.024   1.846   2.985
 1756SOL    HW2 6091   5.990   1.982   2.929
 1757SOL     OW 6092   3.997   7.645   3.346
 1757SOL    HW1 6093   4.037   7.721   3.387
 1757SOL    HW2 6094   4.007   7.575   3.410
 1758SOL     OW 6095   0.694   0.935   0.311
 1758SOL    HW1 6096   0.771   0.964   0.263
 1758SOL    HW2 6097   0.649   1.016   0.336
 1759SOL     OW 6098   2.280   6.650   5.623
 1759SOL    HW1 6099   2.255   6.609   5.706
 1759SOL    HW2 6100   2.253   6.586   5.557
 1760SOL     OW 6101   7.665   9.376   4.220
 1760SOL    HW1 6102   7.747   9.334   4.192
 1760SOL    HW2 6103   7.694   9.457   4.262
 1761SOL     OW 6104   7.377   8.507   2.838
 1761SOL    HW1 6105   7.420   8.592   2.846
 1761SOL    HW2 6106   7.408   8.472   2.755
 1762SOL     OW 6107   1.499   3.748   5.650
 1762SOL    HW1 6108   1.569   3.792   5.697
 1762SOL    HW2 6109   1.424   3.752   5.709
 1763SOL     OW 6110   0.963   6.465   2.628
 1763SOL    HW1 6111   0.995   6.555   2.623
 1763SOL    HW2 6112   0.868   6.473   2.628
 1764SOL     OW 6113   3.650   9.596   5.618
 1764SOL    HW1 6114   3.733   9.638   5.595
 1764SOL    HW2 6115   3.634   9.535   5.546
 1765SOL     OW 6116   2.757   4.206   1.653
 1765SOL    HW1 6117   2.825   4.197   1.720
 1765SOL    HW2 6118   2.723   4.117   1.641
 1766SOL     OW 6119   9.033   6.755   2.429
 1766SOL    HW1 6120   9.102   6.752   2.496
 1766SOL    HW2 6121   9.068   6.706   2.355
 1767SOL     OW 6122   1.856   6.389   3.276
 1767SOL    HW1 6123   1.894   6.454   3.216
 1767SOL    HW2 6124   1.925   6.324   3.288
 1768SOL     OW 6125   2.391   5.391   1.516
 1768SOL    HW1 6126   2.432   5.352   1.593
 1768SOL    HW2 6127   2.459   5.389   1.449
 1769SOL     OW 6128   6.235   8.375   5.822
 1769SOL    HW1 6129   6.259   8.328   5.902
 1769SOL    HW2 6130   6.296   8.449   5.819
 1770SOL     OW 6131   1.890   8.432   4.811
 1770SOL    HW1 6132   1.971   8.477   4.788
 1770SOL    HW2 6133   1.828   8.503   4.830
 1771SOL     OW 6134   7.509  10.110   5.951
 1771SOL    HW1 6135   7.536  10.178   5.889
 1771SOL    HW2 6136   7.583  10.050   5.954
 1772SOL     OW 6137   3.263   1.781   1.477
 1772SOL    HW1 6138   3.302   1.722   1.412
 1772SOL    HW2 6139   3.338   1.818   1.524
 1773SOL     OW 6140   6.345   4.192   2.505
 1773SOL    HW1 6141   6.428   4.191   2.457
 1773SOL    HW2 6142   6.278   4.180   2.437
 1774SOL     OW 6143   5.177  10.682   6.604
 1774SOL    HW1 6144   5.135  10.757   6.645
 1774SOL    HW2 6145   5.241  10.720   6.544
 1775SOL     OW 6146   3.238   6.253   0.994
 1775SOL    HW1 6147   3.156   6.223   0.954
 1775SOL    HW2 6148   3.247   6.198   1.072
 1776SOL     OW 6149   3.688   8.502   2.715
 1776SOL    HW1 6150   3.675   8.491   2.809
 1776SOL    HW2 6151   3.632   8.575   2.691
 1777SOL     OW 6152   4.385   5.375   0.934
 1777SOL    HW1 6153   4.300   5.330   0.936
 1777SOL    HW2 6154   4.425   5.354   1.018
 1778SOL     OW 6155  -1.017   4.360   4.702
 1778SOL    HW1 6156  -1.031   4.393   4.790
 1778SOL    HW2 6157  -0.942   4.301   4.710
 1779SOL     OW 6158   6.609   3.497   0.552
 1779SOL    HW1 6159   6.672   3.452   0.497
 1779SOL    HW2 6160   6.545   3.535   0.491
 1780SOL     OW 6161   1.138   3.288   3.300
 1780SOL    HW1 6162   1.174   3.352   3.361
 1780SOL    HW2 6163   1.210   3.270   3.239
 1781SOL     OW 6164   6.494   8.377   4.690
 1781SOL    HW1 6165   6.480   8.328   4.609
 1781SOL    HW2 6166   6.474   8.468   4.667
 1782SOL     OW 6167   9.542   8.680   2.293
 1782SOL    HW1 6168   9.461   8.670   2.343
 1782SOL    HW2 6169   9.513   8.709   2.206
 1783SOL     OW 6170   5.286   3.658   5.700
 1783SOL    HW1 6171   5.360   3.715   5.721
 1783SOL    HW2 6172   5.299   3.636   5.608
 1784SOL     OW 6173   1.708   2.300   1.283
 1784SOL    HW1 6174   1.764   2.224   1.270
 1784SOL    HW2 6175   1.733   2.334   1.369
 1785SOL     OW 6176  -0.060   4.531   3.077
 1785SOL    HW1 6177  -0.090   4.602   3.135
 1785SOL    HW2 6178   0.035   4.530   3.087
 1786SOL     OW 6179   0.911   6.694   6.124
 1786SOL    HW1 6180   0.892   6.787   6.113
 1786SOL    HW2 6181   0.989   6.692   6.180
 1787SOL     OW 6182   2.545   7.692   2.775
 1787SOL    HW1 6183   2.490   7.739   2.838
 1787SOL    HW2 6184   2.618   7.659   2.827
 1788SOL     OW 6185   2.042   6.632   6.577
 1788SOL    HW1 6186   2.061   6.542   6.550
 1788SOL    HW2 6187   2.082   6.686   6.509
 1789SOL     OW 6188   0.537   1.738   1.826
 1789SOL    HW1 6189   0.525   1.831   1.803
 1789SOL    HW2 6190   0.575   1.740   1.913
 1790SOL     OW 6191   1.562   3.010   1.264
 1790SOL    HW1 6192   1.515   3.075   1.211
 1790SOL    HW2 6193   1.563   3.048   1.352
 1791SOL     OW 6194   6.394   2.637   1.768
 1791SOL    HW1 6195   6.439   2.554   1.783
 1791SOL    HW2 6196   6.345   2.624   1.687
 1792SOL     OW 6197   4.053   5.979   3.871
 1792SOL    HW1 6198   3.990   6.044   3.840
 1792SOL    HW2 6199   4.087   5.939   3.791
 1793SOL     OW 6200   5.267   5.092   4.920
 1793SOL    HW1 6201   5.326   5.059   4.988
 1793SOL    HW2 6202   5.290   5.042   4.842
 1794SOL     OW 6203   5.945   8.717   5.842
 1794SOL    HW1 6204   5.869   8.775   5.856
 1794SOL    HW2 6205   6.016   8.760   5.890
 1795SOL     OW 6206   5.196   9.911   6.188
 1795SOL    HW1 6207   5.121   9.895   6.244
 1795SOL    HW2 6208   5.267   9.932   6.248
 1796SOL     OW 6209   1.554   8.472   5.423
 1796SOL    HW1 6210   1.501   8.393   5.435
 1796SOL    HW2 6211   1.496   8.544   5.445
 1797SOL     OW 6212   4.702   8.725   6.019
 1797SOL    HW1 6213   4.644   8.747   6.091
 1797SOL    HW2 6214   4.691   8.630   6.007
 1798SOL     OW 6215   4.093   4.763   0.518
 1798SOL    HW1 6216   4.184   4.790   0.527
 1798SOL    HW2 6217   4.056   4.776   0.606
 1799SOL     OW 6218   8.260   8.540   2.502
 1799SOL    HW1 6219   8.241   8.631   2.479
 1799SOL    HW2 6220   8.193   8.489   2.457
 1800SOL     OW 6221   6.494   7.842   5.919
 1800SOL    HW1 6222   6.473   7.786   5.993
 1800SOL    HW2 6223   6.413   7.890   5.901
 1801SOL     OW 6224   6.106   6.188   4.000
 1801SOL    HW1 6225   6.171   6.203   3.931
 1801SOL    HW2 6226   6.107   6.269   4.051
 1802SOL     OW 6227   4.124   4.908   5.050
 1802SOL    HW1 6228   4.198   4.867   5.006
 1802SOL    HW2 6229   4.047   4.868   5.009
 1803SOL     OW 6230   1.708   9.333   4.924
 1803SOL    HW1 6231   1.639   9.268   4.935
 1803SOL    HW2 6232   1.728   9.362   5.013
 1804SOL     OW 6233   2.825   5.212   1.383
 1804SOL    HW1 6234   2.895   5.167   1.336
 1804SOL    HW2 6235   2.801   5.151   1.453
 1805SOL     OW 6236   4.055   5.813   2.423
 1805SOL    HW1 6237   3.991   5.839   2.356
 1805SOL    HW2 6238   4.108   5.746   2.380
 1806SOL     OW 6239   3.352   8.296   5.382
 1806SOL    HW1 6240   3.319   8.313   5.470
 1806SOL    HW2 6241   3.305   8.217   5.354
 1807SOL     OW 6242   5.274   5.261   3.752
 1807SOL    HW1 6243   5.279   5.223   3.840
 1807SOL    HW2 6244   5.224   5.342   3.763
 1808SOL     OW 6245   2.318   3.493   2.028
 1808SOL    HW1 6246   2.242   3.437   2.045
 1808SOL    HW2 6247   2.311   3.563   2.094
 1809SOL     OW 6248   5.840   6.938   6.421
 1809SOL    HW1 6249   5.791   6.864   6.385
 1809SOL    HW2 6250   5.875   6.983   6.343
 1810SOL     OW 6251   5.378   4.050   6.520
 1810SOL    HW1 6252   5.429   4.078   6.597
 1810SOL    HW2 6253   5.400   3.958   6.509
 1811SOL     OW 6254   9.963   6.622   0.240
 1811SOL    HW1 6255   9.873   6.628   0.272
 1811SOL    HW2 6256   9.957   6.644   0.147
 1812SOL     OW 6257   7.249   3.987   0.796
 1812SOL    HW1 6258   7.316   3.919   0.805
 1812SOL    HW2 6259   7.178   3.961   0.854
 1813SOL     OW 6260   9.705   5.990   0.563
 1813SOL    HW1 6261   9.652   5.913   0.584
 1813SOL    HW2 6262   9.644   6.048   0.517
 1814SOL     OW 6263   4.124   6.935   3.088
 1814SOL    HW1 6264   4.142   6.850   3.128
 1814SOL    HW2 6265   4.182   6.996   3.134
 1815SOL     OW 6266   5.934   3.408   3.991
 1815SOL    HW1 6267   5.910   3.415   3.898
 1815SOL    HW2 6268   6.011   3.463   4.000
 1816SOL     OW 6269   9.125   9.502   3.364
 1816SOL    HW1 6270   9.100   9.411   3.350
 1816SOL    HW2 6271   9.140   9.509   3.458
 1817SOL     OW 6272   5.078   3.286   3.523
 1817SOL    HW1 6273   5.009   3.237   3.569
 1817SOL    HW2 6274   5.074   3.254   3.433
 1818SOL     OW 6275   2.948   5.158   1.717
 1818SOL    HW1 6276   2.889   5.107   1.661
 1818SOL    HW2 6277   2.889   5.213   1.768
 1819SOL     OW 6278   7.638   4.186   2.015
 1819SOL    HW1 6279   7.613   4.177   1.923
 1819SOL    HW2 6280   7.578   4.253   2.049
 1820SOL     OW 6281   2.460   4.857   3.837
 1820SOL    HW1 6282   2.387   4.884   3.781
 1820SOL    HW2 6283   2.521   4.931   3.833
 1821SOL     OW 6284   3.977   6.211   2.284
 1821SOL    HW1 6285   3.889   6.205   2.322
 1821SOL    HW2 6286   3.986   6.303   2.258
 1822SOL     OW 6287   4.326   5.540   2.089
 1822SOL    HW1 6288   4.340   5.461   2.141
 1822SOL    HW2 6289   4.295   5.507   2.004
 1823SOL     OW 6290   4.583   3.623   2.264
 1823SOL    HW1 6291   4.657   3.566   2.284
 1823SOL    HW2 6292   4.536   3.577   2.194
 1824SOL     OW 6293   5.554   9.637   3.456
 1824SOL    HW1 6294   5.541   9.572   3.524
 1824SOL    HW2 6295   5.520   9.596   3.376
 1825SOL     OW 6296   5.014   6.112   5.170
 1825SOL    HW1 6297   4.927   6.134   5.203
 1825SOL    HW2 6298   5.011   6.135   5.077
 1826SOL     OW 6299   3.949   4.209   4.909
 1826SOL    HW1 6300   3.874   4.235   4.856
 1826SOL    HW2 6301   4.009   4.284   4.903
 1827SOL     OW 6302   6.477   4.939   0.886
 1827SOL    HW1 6303   6.503   4.885   0.961
 1827SOL    HW2 6304   6.416   4.884   0.837
 1828SOL     OW 6305   4.176   9.396   6.380
 1828SOL    HW1 6306   4.248   9.375   6.321
 1828SOL    HW2 6307   4.219   9.435   6.457
 1829SOL     OW 6308   7.723   4.539   2.482
 1829SOL    HW1 6309   7.663   4.584   2.542
 1829SOL    HW2 6310   7.810   4.552   2.520
 1830SOL     OW 6311   2.883   6.151   4.885
 1830SOL    HW1 6312   2.879   6.123   4.794
 1830SOL    HW2 6313   2.871   6.070   4.936
 1831SOL     OW 6314   4.877   4.679   6.012
 1831SOL    HW1 6315   4.888   4.636   6.097
 1831SOL    HW2 6316   4.965   4.684   5.976
 1832SOL     OW 6317   2.983   6.559   3.073
 1832SOL    HW1 6318   3.052   6.557   3.007
 1832SOL    HW2 6319   3.029   6.573   3.156
 1833SOL     OW 6320   4.052   5.359   5.670
 1833SOL    HW1 6321   4.036   5.294   5.602
 1833SOL    HW2 6322   4.108   5.314   5.734
 1834SOL     OW 6323  -0.496   8.968   6.079
 1834SOL    HW1 6324  -0.526   8.890   6.125
 1834SOL    HW2 6325  -0.567   8.990   6.019
 1835SOL     OW 6326   4.805   2.986   4.233
 1835SOL    HW1 6327   4.874   3.052   4.220
 1835SOL    HW2 6328   4.807   2.934   4.153
 1836SOL     OW 6329   3.744   9.590   6.376
 1836SOL    HW1 6330   3.690   9.667   6.358
 1836SOL    HW2 6331   3.712   9.558   6.460
 1837SOL     OW 6332   0.629   3.271   3.520
 1837SOL    HW1 6333   0.702   3.224   3.480
 1837SOL    HW2 6334   0.664   3.358   3.538
 1838SOL     OW 6335   5.109   9.322   4.048
 1838SOL    HW1 6336   5.169   9.394   4.067
 1838SOL    HW2 6337   5.027   9.364   4.023
 1839SOL     OW 6338   5.579   6.824   0.978
 1839SOL    HW1 6339   5.624   6.883   0.918
 1839SOL    HW2 6340   5.580   6.739   0.934
 1840SOL     OW 6341   5.628   2.953   3.571
 1840SOL    HW1 6342   5.622   2.875   3.626
 1840SOL    HW2 6343   5.673   2.923   3.491
 1841SOL     OW 6344   7.050   3.832   3.810
 1841SOL    HW1 6345   7.000   3.753   3.786
 1841SOL    HW2 6346   6.997   3.873   3.879
 1842SOL     OW 6347   2.560   3.300   0.508
 1842SOL    HW1 6348   2.490   3.236   0.526
 1842SOL    HW2 6349   2.527   3.352   0.435
 1843SOL     OW 6350   2.382   6.256   6.485
 1843SOL    HW1 6351   2.394   6.265   6.391
 1843SOL    HW2 6352   2.397   6.163   6.503
 1844SOL     OW 6353   6.314  10.349   5.187
 1844SOL    HW1 6354   6.240  10.404   5.161
 1844SOL    HW2 6355   6.382  10.368   5.123
 1845SOL     OW 6356   5.525   6.526   4.285
 1845SOL    HW1 6357   5.487   6.486   4.206
 1845SOL    HW2 6358   5.610   6.483   4.295
 1846SOL     OW 6359   8.653   8.341   3.930
 1846SOL    HW1 6360   8.584   8.399   3.899
 1846SOL    HW2 6361   8.640   8.338   4.025
 1847SOL     OW 6362   0.494   4.090   5.367
 1847SOL    HW1 6363   0.553   4.085   5.292
 1847SOL    HW2 6364   0.422   4.031   5.346
 1848SOL     OW 6365   5.777   9.330   6.642
 1848SOL    HW1 6366   5.872   9.341   6.640
 1848SOL    HW2 6367   5.761   9.252   6.590
 1849SOL     OW 6368   4.320   6.232   0.063
 1849SOL    HW1 6369   4.294   6.323   0.077
 1849SOL    HW2 6370   4.364   6.207   0.144
 1850SOL     OW 6371   1.787   5.617   4.762
 1850SOL    HW1 6372   1.756   5.678   4.828
 1850SOL    HW2 6373   1.874   5.591   4.792
 1851SOL     OW 6374   3.561   4.408   1.239
 1851SOL    HW1 6375   3.466   4.414   1.246
 1851SOL    HW2 6376   3.577   4.336   1.179
 1852SOL     OW 6377   0.450   9.556   6.516
 1852SOL    HW1 6378   0.462   9.643   6.478
 1852SOL    HW2 6379   0.538   9.517   6.516
 1853SOL     OW 6380   1.292   4.013   1.233
 1853SOL    HW1 6381   1.340   4.038   1.154
 1853SOL    HW2 6382   1.204   3.991   1.201
 1854SOL     OW 6383   4.310   8.332   1.892
 1854SOL    HW1 6384   4.333   8.356   1.802
 1854SOL    HW2 6385   4.264   8.409   1.925
 1855SOL     OW 6386   2.900   9.137   4.744
 1855SOL    HW1 6387   2.894   9.075   4.816
 1855SOL    HW2 6388   2.981   9.113   4.699
 1856SOL     OW 6389   7.074   3.107   2.154
 1856SOL    HW1 6390   7.102   3.197   2.139
 1856SOL    HW2 6391   7.024   3.111   2.235
 1857SOL     OW 6392   7.100   6.004   1.057
 1857SOL    HW1 6393   7.188   6.019   1.023
 1857SOL    HW2 6394   7.112   6.004   1.152
 1858SOL     OW 6395   7.081   3.801   0.171
 1858SOL    HW1 6396   7.043   3.715   0.154
 1858SOL    HW2 6397   7.172   3.782   0.193
 1859SOL     OW 6398   3.487   0.448   0.261
 1859SOL    HW1 6399   3.487   0.531   0.214
 1859SOL    HW2 6400   3.422   0.460   0.330
 1860SOL     OW 6401   4.181   5.107   1.216
 1860SOL    HW1 6402   4.134   5.153   1.146
 1860SOL    HW2 6403   4.253   5.063   1.171
 1861SOL     OW 6404   0.954   4.289   6.087
 1861SOL    HW1 6405   1.002   4.361   6.047
 1861SOL    HW2 6406   0.987   4.285   6.177
 1862SOL     OW 6407   3.549   3.707   3.840
 1862SOL    HW1 6408   3.461   3.685   3.868
 1862SOL    HW2 6409   3.580   3.629   3.794
 1863SOL     OW 6410   1.882   2.866   0.349
 1863SOL    HW1 6411   1.909   2.883   0.259
 1863SOL    HW2 6412   1.797   2.910   0.357
 1864SOL     OW 6413   4.285   4.393   2.147
 1864SOL    HW1 6414   4.244   4.317   2.188
 1864SOL    HW2 6415   4.243   4.469   2.189
 1865SOL     OW 6416   4.366   5.230   4.689
 1865SOL    HW1 6417   4.361   5.194   4.777
 1865SOL    HW2 6418   4.437   5.181   4.647
 1866SOL     OW 6419   4.488   7.619   3.310
 1866SOL    HW1 6420   4.549   7.561   3.263
 1866SOL    HW2 6421   4.538   7.700   3.323
 1867SOL     OW 6422   3.941   6.076   6.003
 1867SOL    HW1 6423   3.989   6.038   5.930
 1867SOL    HW2 6424   3.849   6.059   5.983
 1868SOL     OW 6425   2.733   2.525   0.419
 1868SOL    HW1 6426   2.798   2.488   0.359
 1868SOL    HW2 6427   2.773   2.607   0.449
 1869SOL     OW 6428   1.315   5.987   3.883
 1869SOL    HW1 6429   1.336   6.007   3.791
 1869SOL    HW2 6430   1.266   6.064   3.913
 1870SOL     OW 6431   6.497   8.431   4.194
 1870SOL    HW1 6432   6.557   8.505   4.200
 1870SOL    HW2 6433   6.551   8.357   4.169
 1871SOL     OW 6434   4.401   7.255   4.485
 1871SOL    HW1 6435   4.411   7.174   4.535
 1871SOL    HW2 6436   4.348   7.311   4.541
 1872SOL     OW 6437   1.779  10.148   5.183
 1872SOL    HW1 6438   1.809  10.103   5.262
 1872SOL    HW2 6439   1.782  10.081   5.115
 1873SOL     OW 6440   8.044   0.867   0.446
 1873SOL    HW1 6441   8.001   0.845   0.363
 1873SOL    HW2 6442   8.092   0.948   0.427
 1874SOL     OW 6443   8.721   5.651   0.263
 1874SOL    HW1 6444   8.718   5.703   0.343
 1874SOL    HW2 6445   8.663   5.697   0.202
 1875SOL     OW 6446   5.402   3.451   5.360
 1875SOL    HW1 6447   5.468   3.429   5.293
 1875SOL    HW2 6448   5.408   3.379   5.423
 1876SOL     OW 6449   6.077   5.831   0.151
 1876SOL    HW1 6450   6.070   5.876   0.235
 1876SOL    HW2 6451   5.993   5.786   0.141
 1877SOL     OW 6452   1.695   4.239   6.501
 1877SOL    HW1 6453   1.655   4.165   6.546
 1877SOL    HW2 6454   1.743   4.286   6.570
 1878SOL     OW 6455   3.754   5.371   0.869
 1878SOL    HW1 6456   3.727   5.395   0.958
 1878SOL    HW2 6457   3.847   5.393   0.865
 1879SOL     OW 6458   8.806   9.932   4.432
 1879SOL    HW1 6459   8.812   9.852   4.379
 1879SOL    HW2 6460   8.872   9.921   4.501
 1880SOL     OW 6461   2.569   4.595   1.023
 1880SOL    HW1 6462   2.637   4.577   0.957
 1880SOL    HW2 6463   2.487   4.580   0.977
 1881SOL     OW 6464   1.327   8.932   3.595
 1881SOL    HW1 6465   1.378   8.924   3.515
 1881SOL    HW2 6466   1.386   8.975   3.657
 1882SOL     OW 6467   2.869   9.965   4.002
 1882SOL    HW1 6468   2.809  10.039   4.014
 1882SOL    HW2 6469   2.845   9.928   3.917
 1883SOL     OW 6470  -0.571   8.711   6.208
 1883SOL    HW1 6471  -0.476   8.697   6.206
 1883SOL    HW2 6472  -0.609   8.626   6.187
 1884SOL     OW 6473   6.094   1.076   1.061
 1884SOL    HW1 6474   6.074   1.007   0.998
 1884SOL    HW2 6475   6.120   1.151   1.007
 1885SOL     OW 6476   3.228   1.637   0.347
 1885SOL    HW1 6477   3.287   1.621   0.273
 1885SOL    HW2 6478   3.142   1.606   0.316
 1886SOL     OW 6479   9.555   7.236   1.627
 1886SOL    HW1 6480   9.602   7.204   1.551
 1886SOL    HW2 6481   9.532   7.157   1.677
 1887SOL     OW 6482   2.413   4.977   2.570
 1887SOL    HW1 6483   2.392   5.069   2.556
 1887SOL    HW2 6484   2.495   4.978   2.620
 1888SOL     OW 6485   5.074   8.436   5.570
 1888SOL    HW1 6486   5.023   8.394   5.639
 1888SOL    HW2 6487   5.064   8.530   5.586
 1889SOL     OW 6488   6.254   2.625   1.513
 1889SOL    HW1 6489   6.304   2.607   1.433
 1889SOL    HW2 6490   6.165   2.597   1.493
 1890SOL     OW 6491   0.466   6.993   5.939
 1890SOL    HW1 6492   0.492   6.960   5.853
 1890SOL    HW2 6493   0.535   6.964   5.998
 1891SOL     OW 6494   6.836   2.488   0.150
 1891SOL    HW1 6495   6.858   2.519   0.238
 1891SOL    HW2 6496   6.743   2.511   0.139
 1892SOL     OW 6497   4.597   3.119   0.312
 1892SOL    HW1 6498   4.623   3.201   0.271
 1892SOL    HW2 6499   4.623   3.128   0.403
 1893SOL     OW 6500   7.822   4.137   2.696
 1893SOL    HW1 6501   7.755   4.206   2.700
 1893SOL    HW2 6502   7.888   4.171   2.636
 1894SOL     OW 6503   1.644   3.652   1.322
 1894SOL    HW1 6504   1.563   3.695   1.350
 1894SOL    HW2 6505   1.667   3.696   1.240
 1895SOL     OW 6506   3.230   4.572   4.812
 1895SOL    HW1 6507   3.276   4.535   4.737
 1895SOL    HW2 6508   3.137   4.567   4.787
 1896SOL     OW 6509   8.579   8.674   3.262
 1896SOL    HW1 6510   8.670   8.645   3.260
 1896SOL    HW2 6511   8.532   8.608   3.210
 1897SOL     OW 6512   8.072   9.089   4.781
 1897SOL    HW1 6513   8.022   9.169   4.796
 1897SOL    HW2 6514   8.053   9.034   4.857
 1898SOL     OW 6515  -2.039   4.242   6.626
 1898SOL    HW1 6516  -1.968   4.192   6.668
 1898SOL    HW2 6517  -2.090   4.177   6.579
 1899SOL     OW 6518   0.434   9.413   4.726
 1899SOL    HW1 6519   0.512   9.432   4.777
 1899SOL    HW2 6520   0.467   9.374   4.645
 1900SOL     OW 6521   9.486   6.918   0.105
 1900SOL    HW1 6522   9.511   6.905   0.014
 1900SOL    HW2 6523   9.558   6.969   0.143
 1901SOL     OW 6524   4.412   8.861   3.958
 1901SOL    HW1 6525   4.359   8.921   4.012
 1901SOL    HW2 6526   4.496   8.906   3.948
 1902SOL     OW 6527   8.696   5.020   1.799
 1902SOL    HW1 6528   8.616   5.047   1.844
 1902SOL    HW2 6529   8.669   4.950   1.741
 1903SOL     OW 6530   2.599   4.519   4.410
 1903SOL    HW1 6531   2.575   4.529   4.502
 1903SOL    HW2 6532   2.596   4.607   4.375
 1904SOL     OW 6533   8.226   7.563   3.029
 1904SOL    HW1 6534   8.144   7.603   3.057
 1904SOL    HW2 6535   8.277   7.635   2.993
 1905SOL     OW 6536   6.418   2.641   2.747
 1905SOL    HW1 6537   6.351   2.653   2.679
 1905SOL    HW2 6538   6.452   2.730   2.762
 1906SOL     OW 6539   2.624   6.597   2.591
 1906SOL    HW1 6540   2.545   6.612   2.643
 1906SOL    HW2 6541   2.632   6.501   2.589
 1907SOL     OW 6542   1.530   0.532   0.908
 1907SOL    HW1 6543   1.620   0.511   0.931
 1907SOL    HW2 6544   1.537   0.598   0.839
 1908SOL     OW 6545   3.519   2.202   3.328
 1908SOL    HW1 6546   3.532   2.145   3.403
 1908SOL    HW2 6547   3.568   2.161   3.257
 1909SOL     OW 6548   7.813   9.789   5.431
 1909SOL    HW1 6549   7.723   9.790   5.399
 1909SOL    HW2 6550   7.845   9.701   5.412
 1910SOL     OW 6551   8.131   9.139   4.200
 1910SOL    HW1 6552   8.159   9.105   4.285
 1910SOL    HW2 6553   8.161   9.074   4.137
 1911SOL     OW 6554   1.648   4.817   6.204
 1911SOL    HW1 6555   1.600   4.833   6.123
 1911SOL    HW2 6556   1.733   4.858   6.190
 1912SOL     OW 6557   4.234   5.779   2.619
 1912SOL    HW1 6558   4.171   5.809   2.553
 1912SOL    HW2 6559   4.316   5.772   2.571
 1913SOL     OW 6560   6.180   6.210   2.283
 1913SOL    HW1 6561   6.139   6.259   2.353
 1913SOL    HW2 6562   6.272   6.201   2.310
 1914SOL     OW 6563   6.994   6.609   0.970
 1914SOL    HW1 6564   6.992   6.695   0.927
 1914SOL    HW2 6565   6.907   6.601   1.010
 1915SOL     OW 6566   3.106   4.711   3.857
 1915SOL    HW1 6567   3.112   4.717   3.952
 1915SOL    HW2 6568   3.058   4.790   3.832
 1916SOL     OW 6569   0.244  10.054   6.040
 1916SOL    HW1 6570   0.300  10.130   6.057
 1916SOL    HW2 6571   0.156  10.090   6.038
 1917SOL     OW 6572   5.917   4.950   1.028
 1917SOL    HW1 6573   5.871   4.896   1.091
 1917SOL    HW2 6574   5.888   5.040   1.047
 1918SOL     OW 6575   0.884   2.881   4.012
 1918SOL    HW1 6576   0.932   2.910   3.935
 1918SOL    HW2 6577   0.792   2.880   3.985
 1919SOL     OW 6578   4.469   9.249   3.744
 1919SOL    HW1 6579   4.459   9.234   3.650
 1919SOL    HW2 6580   4.564   9.250   3.758
 1920SOL     OW 6581   4.559   5.928   4.529
 1920SOL    HW1 6582   4.494   5.858   4.539
 1920SOL    HW2 6583   4.586   5.923   4.438
 1921SOL     OW 6584   3.044   7.203   0.976
 1921SOL    HW1 6585   3.129   7.163   0.961
 1921SOL    HW2 6586   3.062   7.278   1.032
 1922SOL     OW 6587   3.547   2.036   2.111
 1922SOL    HW1 6588   3.535   2.002   2.200
 1922SOL    HW2 6589   3.629   2.084   2.114
 1923SOL     OW 6590   6.057   9.357   6.629
 1923SOL    HW1 6591   6.115   9.285   6.601
 1923SOL    HW2 6592   6.073   9.365   6.723
 1924SOL     OW 6593   5.946   1.360   0.197
 1924SOL    HW1 6594   6.005   1.345   0.271
 1924SOL    HW2 6595   5.873   1.300   0.212
 1925SOL     OW 6596   3.924   8.541   5.000
 1925SOL    HW1 6597   3.948   8.611   5.059
 1925SOL    HW2 6598   3.928   8.461   5.053
 1926SOL     OW 6599   1.767   9.446   4.494
 1926SOL    HW1 6600   1.862   9.458   4.490
 1926SOL    HW2 6601   1.747   9.441   4.587
 1927SOL     OW 6602   2.499   3.507   2.296
 1927SOL    HW1 6603   2.512   3.457   2.215
 1927SOL    HW2 6604   2.472   3.594   2.266
 1928SOL     OW 6605   4.080   6.034   4.878
 1928SOL    HW1 6606   4.058   6.120   4.841
 1928SOL    HW2 6607   4.174   6.038   4.895
 1929SOL     OW 6608   5.059   2.618   1.592
 1929SOL    HW1 6609   5.074   2.615   1.686
 1929SOL    HW2 6610   5.015   2.535   1.572
 1930SOL     OW 6611   2.217   9.363   5.466
 1930SOL    HW1 6612   2.149   9.415   5.424
 1930SOL    HW2 6613   2.203   9.274   5.434
 1931SOL     OW 6614   2.450   0.714   0.661
 1931SOL    HW1 6615   2.441   0.772   0.585
 1931SOL    HW2 6616   2.497   0.767   0.726
 1932SOL     OW 6617   8.331   4.800   0.322
 1932SOL    HW1 6618   8.365   4.868   0.264
 1932SOL    HW2 6619   8.271   4.750   0.266
 1933SOL     OW 6620   7.246   4.782   1.086
 1933SOL    HW1 6621   7.280   4.867   1.058
 1933SOL    HW2 6622   7.180   4.760   1.020
 1934SOL     OW 6623   3.156   5.945   3.935
 1934SOL    HW1 6624   3.062   5.964   3.929
 1934SOL    HW2 6625   3.164   5.855   3.904
 1935SOL     OW 6626   2.987   2.207   2.767
 1935SOL    HW1 6627   2.994   2.115   2.790
 1935SOL    HW2 6628   3.002   2.255   2.848
 1936SOL     OW 6629   1.990   4.087   1.026
 1936SOL    HW1 6630   2.022   4.096   0.936
 1936SOL    HW2 6631   1.984   3.993   1.040
 1937SOL     OW 6632   1.934   8.265   4.559
 1937SOL    HW1 6633   1.911   8.281   4.467
 1937SOL    HW2 6634   1.885   8.332   4.607
 1938SOL     OW 6635   0.048   4.018   5.670
 1938SOL    HW1 6636   0.046   3.924   5.686
 1938SOL    HW2 6637  -0.016   4.054   5.732
 1939SOL     OW 6638   2.174   4.914   0.953
 1939SOL    HW1 6639   2.086   4.949   0.964
 1939SOL    HW2 6640   2.189   4.917   0.858
 1940SOL     OW 6641   1.375   4.171   1.587
 1940SOL    HW1 6642   1.399   4.079   1.578
 1940SOL    HW2 6643   1.432   4.204   1.656
 1941SOL     OW 6644   0.988   7.184   4.872
 1941SOL    HW1 6645   1.003   7.093   4.900
 1941SOL    HW2 6646   0.970   7.177   4.778
 1942SOL     OW 6647   2.859   3.414   0.834
 1942SOL    HW1 6648   2.801   3.456   0.771
 1942SOL    HW2 6649   2.940   3.398   0.785
 1943SOL     OW 6650   1.578   8.096   3.995
 1943SOL    HW1 6651   1.671   8.105   4.013
 1943SOL    HW2 6652   1.559   8.004   4.015
 1944SOL     OW 6653   0.987   4.050   4.629
 1944SOL    HW1 6654   1.078   4.077   4.635
 1944SOL    HW2 6655   0.987   3.975   4.570
 1945SOL     OW 6656   0.005  10.676   6.230
 1945SOL    HW1 6657  -0.079  10.715   6.254
 1945SOL    HW2 6658   0.007  10.593   6.278
 1946SOL     OW 6659   5.267   3.491   2.209
 1946SOL    HW1 6660   5.286   3.536   2.291
 1946SOL    HW2 6661   5.352   3.459   2.179
 1947SOL     OW 6662   2.762   5.408   6.375
 1947SOL    HW1 6663   2.712   5.485   6.403
 1947SOL    HW2 6664   2.714   5.376   6.298
 1948SOL     OW 6665   0.525   1.372   1.737
 1948SOL    HW1 6666   0.468   1.443   1.710
 1948SOL    HW2 6667   0.614   1.406   1.726
 1949SOL     OW 6668   6.386   2.893   4.423
 1949SOL    HW1 6669   6.413   2.892   4.515
 1949SOL    HW2 6670   6.362   2.984   4.407
 1950SOL     OW 6671   8.166   4.220   1.967
 1950SOL    HW1 6672   8.081   4.177   1.970
 1950SOL    HW2 6673   8.173   4.255   1.878
 1951SOL     OW 6674   5.112   0.956   1.340
 1951SOL    HW1 6675   5.120   0.866   1.369
 1951SOL    HW2 6676   5.072   0.950   1.253
 1952SOL     OW 6677   0.657   5.416   6.302
 1952SOL    HW1 6678   0.615   5.501   6.314
 1952SOL    HW2 6679   0.741   5.436   6.260
 1953SOL     OW 6680   3.025   7.592   3.543
 1953SOL    HW1 6681   3.056   7.543   3.467
 1953SOL    HW2 6682   3.105   7.616   3.590
 1954SOL     OW 6683   6.295   4.264   1.731
 1954SOL    HW1 6684   6.298   4.298   1.642
 1954SOL    HW2 6685   6.213   4.296   1.766
 1955SOL     OW 6686   4.345   5.682   0.184
 1955SOL    HW1 6687   4.289   5.759   0.195
 1955SOL    HW2 6688   4.301   5.629   0.118
 1956SOL     OW 6689   7.688   6.080   1.632
 1956SOL    HW1 6690   7.750   6.135   1.679
 1956SOL    HW2 6691   7.607   6.084   1.683
 1957SOL     OW 6692   5.571   8.198   5.747
 1957SOL    HW1 6693   5.664   8.210   5.770
 1957SOL    HW2 6694   5.535   8.149   5.821
 1958SOL     OW 6695   5.957   5.007   2.223
 1958SOL    HW1 6696   5.881   4.998   2.280
 1958SOL    HW2 6697   6.030   5.021   2.283
 1959SOL     OW 6698   0.804   4.121   5.154
 1959SOL    HW1 6699   0.857   4.133   5.075
 1959SOL    HW2 6700   0.714   4.139   5.126
 1960SOL     OW 6701   2.914   4.358   3.098
 1960SOL    HW1 6702   2.819   4.351   3.091
 1960SOL    HW2 6703   2.947   4.325   3.014
 1961SOL     OW 6704   7.452   8.176   2.461
 1961SOL    HW1 6705   7.399   8.120   2.518
 1961SOL    HW2 6706   7.456   8.260   2.507
 1962SOL     OW 6707   8.725   3.322   0.586
 1962SOL    HW1 6708   8.689   3.331   0.498
 1962SOL    HW2 6709   8.709   3.407   0.628
 1963SOL     OW 6710   2.006   3.361   2.339
 1963SOL    HW1 6711   1.952   3.315   2.402
 1963SOL    HW2 6712   2.096   3.338   2.362
 1964SOL     OW 6713   5.894   5.694   0.709
 1964SOL    HW1 6714   5.976   5.684   0.756
 1964SOL    HW2 6715   5.910   5.764   0.645
 1965SOL     OW 6716   5.707   4.259   2.837
 1965SOL    HW1 6717   5.666   4.204   2.903
 1965SOL    HW2 6718   5.789   4.214   2.816
 1966SOL     OW 6719   7.321   9.464   3.284
 1966SOL    HW1 6720   7.285   9.537   3.334
 1966SOL    HW2 6721   7.278   9.469   3.199
 1967SOL     OW 6722   7.948   9.320   3.908
 1967SOL    HW1 6723   8.034   9.336   3.870
 1967SOL    HW2 6724   7.887   9.367   3.851
 1968SOL     OW 6725   3.672   3.600   1.943
 1968SOL    HW1 6726   3.605   3.566   2.002
 1968SOL    HW2 6727   3.623   3.654   1.880
 1969SOL     OW 6728   6.581   9.607   4.121
 1969SOL    HW1 6729   6.539   9.522   4.112
 1969SOL    HW2 6730   6.510   9.666   4.145
 1970SOL     OW 6731  -0.583   3.811   3.192
 1970SOL    HW1 6732  -0.568   3.725   3.231
 1970SOL    HW2 6733  -0.553   3.874   3.259
 1971SOL     OW 6734   3.743   7.560   2.598
 1971SOL    HW1 6735   3.768   7.641   2.642
 1971SOL    HW2 6736   3.822   7.506   2.600
 1972SOL     OW 6737   8.061   6.210   0.597
 1972SOL    HW1 6738   8.140   6.248   0.635
 1972SOL    HW2 6739   8.002   6.284   0.584
 1973SOL     OW 6740   4.271   4.508   2.521
 1973SOL    HW1 6741   4.329   4.583   2.529
 1973SOL    HW2 6742   4.198   4.538   2.466
 1974SOL     OW 6743   8.637   4.195   0.803
 1974SOL    HW1 6744   8.572   4.265   0.814
 1974SOL    HW2 6745   8.587   4.114   0.805
 1975SOL     OW 6746   1.027   1.095   1.284
 1975SOL    HW1 6747   1.112   1.052   1.273
 1975SOL    HW2 6748   0.973   1.060   1.212
 1976SOL     OW 6749   1.911   4.908   6.216
 1976SOL    HW1 6750   1.933   4.827   6.262
 1976SOL    HW2 6751   1.972   4.973   6.252
 1977SOL     OW 6752   7.695   8.422   4.841
 1977SOL    HW1 6753   7.634   8.367   4.792
 1977SOL    HW2 6754   7.756   8.361   4.882
 1978SOL     OW 6755   0.092   3.369   2.076
 1978SOL    HW1 6756   0.165   3.307   2.084
 1978SOL    HW2 6757   0.131   3.455   2.091
 1979SOL     OW 6758   3.477   3.596   2.584
 1979SOL    HW1 6759   3.510   3.508   2.604
 1979SOL    HW2 6760   3.507   3.613   2.495
 1980SOL     OW 6761   5.314   0.497   0.545
 1980SOL    HW1 6762   5.392   0.465   0.499
 1980SOL    HW2 6763   5.265   0.418   0.566
 1981SOL     OW 6764   2.583   5.591   4.824
 1981SOL    HW1 6765   2.552   5.519   4.769
 1981SOL    HW2 6766   2.624   5.652   4.762
 1982SOL     OW 6767   2.831   7.110   6.552
 1982SOL    HW1 6768   2.738   7.093   6.563
 1982SOL    HW2 6769   2.836   7.189   6.498
 1983SOL     OW 6770   5.966   1.728   2.333
 1983SOL    HW1 6771   6.029   1.744   2.263
 1983SOL    HW2 6772   6.007   1.765   2.412
 1984SOL     OW 6773   2.903   7.094   4.332
 1984SOL    HW1 6774   2.845   7.162   4.367
 1984SOL    HW2 6775   2.980   7.098   4.388
 1985SOL     OW 6776   2.242   8.528   1.928
 1985SOL    HW1 6777   2.337   8.539   1.929
 1985SOL    HW2 6778   2.220   8.518   1.835
 1986SOL     OW 6779   2.491   3.193   5.213
 1986SOL    HW1 6780   2.550   3.142   5.269
 1986SOL    HW2 6781   2.420   3.219   5.271
 1987SOL     OW 6782   6.028   8.484   5.177
 1987SOL    HW1 6783   6.045   8.393   5.200
 1987SOL    HW2 6784   6.030   8.530   5.261
 1988SOL     OW 6785   3.047   8.578   2.001
 1988SOL    HW1 6786   2.989   8.654   2.006
 1988SOL    HW2 6787   3.127   8.606   2.045
 1989SOL     OW 6788   1.383  10.092   5.311
 1989SOL    HW1 6789   1.474  10.070   5.330
 1989SOL    HW2 6790   1.367  10.172   5.360
 1990SOL     OW 6791   5.066   6.504   0.221
 1990SOL    HW1 6792   4.978   6.537   0.242
 1990SOL    HW2 6793   5.051   6.415   0.191
 1991SOL     OW 6794   4.710   8.840   3.847
 1991SOL    HW1 6795   4.735   8.748   3.843
 1991SOL    HW2 6796   4.730   8.874   3.760
 1992SOL     OW 6797   1.787   5.610   0.730
 1992SOL    HW1 6798   1.751   5.578   0.648
 1992SOL    HW2 6799   1.788   5.534   0.788
 1993SOL     OW 6800   2.905   6.018   3.818
 1993SOL    HW1 6801   2.846   6.029   3.743
 1993SOL    HW2 6802   2.846   6.012   3.893
 1994SOL     OW 6803   6.113   7.096   6.057
 1994SOL    HW1 6804   6.192   7.150   6.054
 1994SOL    HW2 6805   6.144   7.008   6.039
 1995SOL     OW 6806   6.383   1.375   0.409
 1995SOL    HW1 6807   6.477   1.394   0.402
 1995SOL    HW2 6808   6.344   1.459   0.431
 1996SOL     OW 6809   2.424   7.786   5.225
 1996SOL    HW1 6810   2.353   7.817   5.170
 1996SOL    HW2 6811   2.503   7.828   5.189
 1997SOL     OW 6812   4.819   2.078   0.663
 1997SOL    HW1 6813   4.804   2.116   0.750
 1997SOL    HW2 6814   4.784   2.143   0.602
 1998SOL     OW 6815   5.166   5.718   2.738
 1998SOL    HW1 6816   5.183   5.763   2.820
 1998SOL    HW2 6817   5.086   5.759   2.703
 1999SOL     OW 6818   0.572   2.876   3.912
 1999SOL    HW1 6819   0.621   2.931   3.851
 1999SOL    HW2 6820   0.509   2.830   3.858
 2000SOL     OW 6821   5.444   9.903   5.194
 2000SOL    HW1 6822   5.476   9.992   5.208
 2000SOL    HW2 6823   5.514   9.860   5.144
 2001SOL     OW 6824   2.581   2.140   1.853
 2001SOL    HW1 6825   2.558   2.188   1.932
 2001SOL    HW2 6826   2.567   2.202   1.782
 2002SOL     OW 6827   6.006  10.055   5.142
 2002SOL    HW1 6828   6.064  10.030   5.070
 2002SOL    HW2 6829   6.064  10.087   5.210
 2003SOL     OW 6830   2.113   5.126   6.274
 2003SOL    HW1 6831   2.200   5.114   6.311
 2003SOL    HW2 6832   2.057   5.148   6.348
 2004SOL     OW 6833   4.394  11.206   6.217
 2004SOL    HW1 6834   4.482  11.207   6.255
 2004SOL    HW2 6835   4.406  11.238   6.128
 2005SOL     OW 6836   3.958   8.153   3.307
 2005SOL    HW1 6837   4.037   8.116   3.346
 2005SOL    HW2 6838   3.962   8.246   3.329
 2006SOL     OW 6839   4.755   3.879   0.989
 2006SOL    HW1 6840   4.720   3.920   0.909
 2006SOL    HW2 6841   4.823   3.820   0.957
 2007SOL     OW 6842   3.606   8.285   4.586
 2007SOL    HW1 6843   3.699   8.306   4.580
 2007SOL    HW2 6844   3.568   8.356   4.638
 2008SOL     OW 6845   4.273   4.030   3.490
 2008SOL    HW1 6846   4.239   3.941   3.482
 2008SOL    HW2 6847   4.328   4.028   3.568
 2009SOL     OW 6848   6.753   3.323   1.385
 2009SOL    HW1 6849   6.801   3.247   1.417
 2009SOL    HW2 6850   6.751   3.383   1.459
 2010SOL     OW 6851   4.605   8.508   2.339
 2010SOL    HW1 6852   4.591   8.536   2.248
 2010SOL    HW2 6853   4.690   8.545   2.362
 2011SOL     OW 6854   1.468   4.930   4.780
 2011SOL    HW1 6855   1.372   4.929   4.770
 2011SOL    HW2 6856   1.501   4.895   4.698
 2012SOL     OW 6857   4.022   3.777   1.940
 2012SOL    HW1 6858   4.005   3.862   1.900
 2012SOL    HW2 6859   4.050   3.721   1.868
 2013SOL     OW 6860   7.084   2.377   2.650
 2013SOL    HW1 6861   7.171   2.386   2.689
 2013SOL    HW2 6862   7.083   2.440   2.578
 2014SOL     OW 6863  -1.664   4.364   6.149
 2014SOL    HW1 6864  -1.585   4.330   6.107
 2014SOL    HW2 6865  -1.736   4.340   6.090
 2015SOL     OW 6866   5.022   1.779   2.726
 2015SOL    HW1 6867   5.100   1.743   2.685
 2015SOL    HW2 6868   5.024   1.872   2.707
 2016SOL     OW 6869   3.016   3.506   5.680
 2016SOL    HW1 6870   3.025   3.419   5.640
 2016SOL    HW2 6871   2.941   3.545   5.636
 2017SOL     OW 6872   1.696   5.131   2.547
 2017SOL    HW1 6873   1.653   5.213   2.574
 2017SOL    HW2 6874   1.673   5.068   2.615
 2018SOL     OW 6875   3.560   6.597   6.440
 2018SOL    HW1 6876   3.612   6.666   6.399
 2018SOL    HW2 6877   3.505   6.643   6.504
 2019SOL     OW 6878   6.410  10.675   5.487
 2019SOL    HW1 6879   6.349  10.601   5.485
 2019SOL    HW2 6880   6.373  10.738   5.425
 2020SOL     OW 6881   6.791   3.392   0.900
 2020SOL    HW1 6882   6.868   3.396   0.844
 2020SOL    HW2 6883   6.824   3.411   0.988
 2021SOL     OW 6884  -0.155   2.600   2.495
 2021SOL    HW1 6885  -0.189   2.513   2.517
 2021SOL    HW2 6886  -0.117   2.588   2.407
 2022SOL     OW 6887   2.610   6.525   1.332
 2022SOL    HW1 6888   2.693   6.504   1.374
 2022SOL    HW2 6889   2.568   6.587   1.391
 2023SOL     OW 6890   4.800   1.937   1.764
 2023SOL    HW1 6891   4.709   1.925   1.794
 2023SOL    HW2 6892   4.825   1.852   1.728
 2024SOL     OW 6893   3.707   2.452   3.441
 2024SOL    HW1 6894   3.698   2.469   3.535
 2024SOL    HW2 6895   3.786   2.400   3.433
 2025SOL     OW 6896   7.417   6.040   1.013
 2025SOL    HW1 6897   7.403   5.946   1.021
 2025SOL    HW2 6898   7.512   6.051   1.017
 2026SOL     OW 6899   3.254   7.793   0.357
 2026SOL    HW1 6900   3.325   7.781   0.420
 2026SOL    HW2 6901   3.194   7.854   0.400
 2027SOL     OW 6902   5.900   7.548   1.852
 2027SOL    HW1 6903   5.817   7.582   1.887
 2027SOL    HW2 6904   5.888   7.453   1.849
 2028SOL     OW 6905   5.169   4.457   5.215
 2028SOL    HW1 6906   5.142   4.487   5.128
 2028SOL    HW2 6907   5.187   4.363   5.203
 2029SOL     OW 6908   6.943   8.981   5.149
 2029SOL    HW1 6909   6.848   8.973   5.159
 2029SOL    HW2 6910   6.963   8.925   5.074
 2030SOL     OW 6911  -0.202   1.367   1.351
 2030SOL    HW1 6912  -0.140   1.356   1.280
 2030SOL    HW2 6913  -0.279   1.316   1.324
 2031SOL     OW 6914   5.228   5.995   4.010
 2031SOL    HW1 6915   5.229   6.079   3.962
 2031SOL    HW2 6916   5.299   6.003   4.073
 2032SOL     OW 6917   5.570   6.514   2.166
 2032SOL    HW1 6918   5.581   6.502   2.260
 2032SOL    HW2 6919   5.478   6.539   2.155
 2033SOL     OW 6920   7.384  10.550   6.424
 2033SOL    HW1 6921   7.358  10.626   6.372
 2033SOL    HW2 6922   7.417  10.487   6.359
 2034SOL     OW 6923  -0.752   9.100   6.490
 2034SOL    HW1 6924  -0.726   9.030   6.549
 2034SOL    HW2 6925  -0.671   9.147   6.471
 2035SOL     OW 6926   2.320   5.195   0.476
 2035SOL    HW1 6927   2.262   5.250   0.529
 2035SOL    HW2 6928   2.385   5.256   0.441
 2036SOL     OW 6929   5.185   6.266   5.542
 2036SOL    HW1 6930   5.181   6.181   5.498
 2036SOL    HW2 6931   5.200   6.329   5.472
 2037SOL     OW 6932   6.360   4.443   3.243
 2037SOL    HW1 6933   6.325   4.530   3.224
 2037SOL    HW2 6934   6.284   4.389   3.263
 2038SOL     OW 6935   6.260   2.368   1.887
 2038SOL    HW1 6936   6.208   2.447   1.880
 2038SOL    HW2 6937   6.324   2.387   1.955
 2039SOL     OW 6938   0.767   3.250   5.293
 2039SOL    HW1 6939   0.797   3.314   5.358
 2039SOL    HW2 6940   0.675   3.272   5.278
 2040SOL     OW 6941   1.189   9.170   4.256
 2040SOL    HW1 6942   1.213   9.078   4.239
 2040SOL    HW2 6943   1.094   9.170   4.257
 2041SOL     OW 6944   3.620   7.348   0.677
 2041SOL    HW1 6945   3.529   7.365   0.701
 2041SOL    HW2 6946   3.670   7.362   0.757
 2042SOL     OW 6947   0.579   8.641   6.470
 2042SOL    HW1 6948   0.567   8.561   6.419
 2042SOL    HW2 6949   0.510   8.639   6.536
 2043SOL     OW 6950   0.043  11.461   6.571
 2043SOL    HW1 6951   0.027  11.490   6.661
 2043SOL    HW2 6952   0.114  11.398   6.578
 2044SOL     OW 6953   2.753   3.092   4.372
 2044SOL    HW1 6954   2.731   3.125   4.284
 2044SOL    HW2 6955   2.693   3.138   4.430
 2045SOL     OW 6956   4.194   2.513   0.406
 2045SOL    HW1 6957   4.275   2.481   0.446
 2045SOL    HW2 6958   4.143   2.433   0.389
 2046SOL     OW 6959   1.982   5.696   3.999
 2046SOL    HW1 6960   1.964   5.645   3.921
 2046SOL    HW2 6961   1.978   5.787   3.970
 2047SOL     OW 6962  -1.299   6.126   5.824
 2047SOL    HW1 6963  -1.377   6.161   5.867
 2047SOL    HW2 6964  -1.334   6.079   5.748
 2048SOL     OW 6965   3.666   5.443   6.414
 2048SOL    HW1 6966   3.588   5.424   6.362
 2048SOL    HW2 6967   3.675   5.368   6.473
 2049SOL     OW 6968   1.177   7.763   6.374
 2049SOL    HW1 6969   1.231   7.749   6.296
 2049SOL    HW2 6970   1.211   7.844   6.413
 2050SOL     OW 6971   0.874  10.917   5.941
 2050SOL    HW1 6972   0.901  10.905   6.032
 2050SOL    HW2 6973   0.782  10.941   5.946
 2051SOL     OW 6974   0.881   0.317   0.476
 2051SOL    HW1 6975   0.919   0.248   0.420
 2051SOL    HW2 6976   0.952   0.340   0.536
 2052SOL     OW 6977   6.236   4.610   1.024
 2052SOL    HW1 6978   6.318   4.621   0.977
 2052SOL    HW2 6979   6.197   4.530   0.988
 2053SOL     OW 6980   1.749   7.421   5.275
 2053SOL    HW1 6981   1.704   7.342   5.244
 2053SOL    HW2 6982   1.836   7.415   5.235
 2054SOL     OW 6983   4.351   0.755   0.328
 2054SOL    HW1 6984   4.313   0.778   0.243
 2054SOL    HW2 6985   4.307   0.813   0.390
 2055SOL     OW 6986   1.447   3.255   1.161
 2055SOL    HW1 6987   1.414   3.344   1.178
 2055SOL    HW2 6988   1.452   3.249   1.066
 2056SOL     OW 6989   2.689   5.012   5.208
 2056SOL    HW1 6990   2.615   5.002   5.268
 2056SOL    HW2 6991   2.711   5.105   5.212
 2057SOL     OW 6992   0.769   9.583   5.998
 2057SOL    HW1 6993   0.859   9.552   6.012
 2057SOL    HW2 6994   0.760   9.656   6.060
 2058SOL     OW 6995   6.551   8.295   6.581
 2058SOL    HW1 6996   6.574   8.275   6.672
 2058SOL    HW2 6997   6.512   8.382   6.585
 2059SOL     OW 6998   3.687  10.246   5.761
 2059SOL    HW1 6999   3.660  10.258   5.670
 2059SOL    HW2 7000   3.751  10.175   5.758
 2060SOL     OW 7001   3.704   0.328   0.222
 2060SOL    HW1 7002   3.622   0.341   0.269
 2060SOL    HW2 7003   3.702   0.392   0.151
 2061SOL     OW 7004   3.899   1.137   0.756
 2061SOL    HW1 7005   3.817   1.112   0.800
 2061SOL    HW2 7006   3.870   1.178   0.674
 2062SOL     OW 7007   4.489   8.819   5.106
 2062SOL    HW1 7008   4.432   8.812   5.030
 2062SOL    HW2 7009   4.578   8.811   5.071
 2063SOL     OW 7010   1.450  10.320   6.071
 2063SOL    HW1 7011   1.485  10.283   6.153
 2063SOL    HW2 7012   1.372  10.368   6.098
 2064SOL     OW 7013   1.972   1.520   0.031
 2064SOL    HW1 7014   1.942   1.496  -0.057
 2064SOL    HW2 7015   2.013   1.440   0.065
 2065SOL     OW 7016   2.334   5.244   5.576
 2065SOL    HW1 7017   2.252   5.287   5.603
 2065SOL    HW2 7018   2.335   5.162   5.625
 2066SOL     OW 7019   3.822   6.024   1.960
 2066SOL    HW1 7020   3.870   5.947   1.930
 2066SOL    HW2 7021   3.851   6.037   2.050
 2067SOL     OW 7022   9.259   6.693   0.416
 2067SOL    HW1 7023   9.171   6.702   0.379
 2067SOL    HW2 7024   9.301   6.777   0.400
 2068SOL     OW 7025   1.534   2.052   2.793
 2068SOL    HW1 7026   1.623   2.051   2.757
 2068SOL    HW2 7027   1.533   1.979   2.856
 2069SOL     OW 7028   6.704   4.243   3.763
 2069SOL    HW1 7029   6.728   4.253   3.671
 2069SOL    HW2 7030   6.612   4.215   3.761
 2070SOL     OW 7031   1.096   8.320   5.015
 2070SOL    HW1 7032   1.111   8.310   5.109
 2070SOL    HW2 7033   1.070   8.232   4.986
 2071SOL     OW 7034   4.142   1.784   1.894
 2071SOL    HW1 7035   4.074   1.736   1.943
 2071SOL    HW2 7036   4.191   1.716   1.848
 2072SOL     OW 7037   5.813  10.041   6.649
 2072SOL    HW1 7038   5.809  10.125   6.695
 2072SOL    HW2 7039   5.849  10.062   6.563
 2073SOL     OW 7040   4.676   8.250   5.695
 2073SOL    HW1 7041   4.692   8.343   5.674
 2073SOL    HW2 7042   4.762   8.209   5.688
 2074SOL     OW 7043   5.923   4.273   3.932
 2074SOL    HW1 7044   5.905   4.364   3.909
 2074SOL    HW2 7045   5.983   4.243   3.865
 2075SOL     OW 7046   8.197   3.447   0.941
 2075SOL    HW1 7047   8.227   3.496   1.018
 2075SOL    HW2 7048   8.274   3.439   0.886
 2076SOL     OW 7049   3.934   2.290   3.562
 2076SOL    HW1 7050   3.998   2.248   3.620
 2076SOL    HW2 7051   3.852   2.246   3.581
 2077SOL     OW 7052   7.729   6.594   0.343
 2077SOL    HW1 7053   7.712   6.651   0.418
 2077SOL    HW2 7054   7.696   6.643   0.268
 2078SOL     OW 7055   1.954   4.575   4.670
 2078SOL    HW1 7056   1.899   4.577   4.749
 2078SOL    HW2 7057   1.896   4.545   4.601
 2079SOL     OW 7058   4.255   3.879   2.406
 2079SOL    HW1 7059   4.172   3.835   2.389
 2079SOL    HW2 7060   4.241   3.970   2.378
 2080SOL     OW 7061   3.835   6.181   1.360
 2080SOL    HW1 7062   3.815   6.107   1.302
 2080SOL    HW2 7063   3.820   6.258   1.306
 2081SOL     OW 7064   0.722   9.838   6.397
 2081SOL    HW1 7065   0.806   9.791   6.398
 2081SOL    HW2 7066   0.728   9.898   6.471
 2082SOL     OW 7067   4.364   4.206   6.545
 2082SOL    HW1 7068   4.279   4.170   6.569
 2082SOL    HW2 7069   4.361   4.213   6.449
 2083SOL     OW 7070   3.375   1.975   0.174
 2083SOL    HW1 7071   3.386   1.965   0.079
 2083SOL    HW2 7072   3.307   1.913   0.197
 2084SOL     OW 7073   3.232   8.778   2.520
 2084SOL    HW1 7074   3.168   8.760   2.589
 2084SOL    HW2 7075   3.218   8.710   2.455
 2085SOL     OW 7076   2.289   6.083   2.464
 2085SOL    HW1 7077   2.276   6.012   2.401
 2085SOL    HW2 7078   2.346   6.046   2.531
 2086SOL     OW 7079   0.293   3.173   4.093
 2086SOL    HW1 7080   0.215   3.120   4.077
 2086SOL    HW2 7081   0.260   3.262   4.100
 2087SOL     OW 7082   4.677   6.421   5.994
 2087SOL    HW1 7083   4.668   6.393   6.086
 2087SOL    HW2 7084   4.641   6.510   5.993
 2088SOL     OW 7085   5.541   7.011   1.625
 2088SOL    HW1 7086   5.519   6.950   1.696
 2088SOL    HW2 7087   5.470   7.000   1.562
 2089SOL     OW 7088   3.880   7.645   3.110
 2089SOL    HW1 7089   3.805   7.703   3.126
 2089SOL    HW2 7090   3.934   7.654   3.189
 2090SOL     OW 7091   4.301   4.372   4.926
 2090SOL    HW1 7092   4.257   4.444   4.882
 2090SOL    HW2 7093   4.343   4.322   4.856
 2091SOL     OW 7094   8.768   5.109   0.040
 2091SOL    HW1 7095   8.674   5.119   0.056
 2091SOL    HW2 7096   8.774   5.081  -0.051
 2092SOL     OW 7097   6.296   4.575   4.287
 2092SOL    HW1 7098   6.281   4.532   4.202
 2092SOL    HW2 7099   6.391   4.589   4.289
 2093SOL     OW 7100   5.578   8.763   6.217
 2093SOL    HW1 7101   5.602   8.671   6.206
 2093SOL    HW2 7102   5.559   8.793   6.128
 2094SOL     OW 7103   8.847   7.284   1.560
 2094SOL    HW1 7104   8.821   7.375   1.572
 2094SOL    HW2 7105   8.939   7.288   1.535
 2095SOL     OW 7106  -0.130  10.733   6.578
 2095SOL    HW1 7107  -0.042  10.711   6.547
 2095SOL    HW2 7108  -0.165  10.650   6.611
 2096SOL     OW 7109   5.444   3.211   5.098
 2096SOL    HW1 7110   5.404   3.291   5.063
 2096SOL    HW2 7111   5.440   3.149   5.026
 2097SOL     OW 7112   4.503   7.434   6.289
 2097SOL    HW1 7113   4.454   7.389   6.358
 2097SOL    HW2 7114   4.513   7.524   6.322
 2098SOL     OW 7115  -1.091   3.841   5.240
 2098SOL    HW1 7116  -1.124   3.767   5.189
 2098SOL    HW2 7117  -1.137   3.834   5.324
 2099SOL     OW 7118   4.905   5.937   1.368
 2099SOL    HW1 7119   4.879   6.019   1.411
 2099SOL    HW2 7120   4.830   5.914   1.314
 2100SOL     OW 7121   2.211   8.940   5.027
 2100SOL    HW1 7122   2.295   8.942   4.981
 2100SOL    HW2 7123   2.194   8.847   5.042
 2101SOL     OW 7124   2.201   8.301   2.162
 2101SOL    HW1 7125   2.198   8.379   2.107
 2101SOL    HW2 7126   2.187   8.229   2.101
 2102SOL     OW 7127   0.633  10.697   5.827
 2102SOL    HW1 7128   0.589  10.733   5.904
 2102SOL    HW2 7129   0.562  10.667   5.770
 2103SOL     OW 7130   0.660   5.533   5.881
 2103SOL    HW1 7131   0.670   5.441   5.908
 2103SOL    HW2 7132   0.731   5.547   5.818
 2104SOL     OW 7133   3.114  10.333   4.654
 2104SOL    HW1 7134   3.120  10.287   4.570
 2104SOL    HW2 7135   3.081  10.267   4.716
 2105SOL     OW 7136   7.093   7.369   0.390
 2105SOL    HW1 7137   7.080   7.293   0.333
 2105SOL    HW2 7138   7.009   7.415   0.387
 2106SOL     OW 7139   9.013   5.034   0.161
 2106SOL    HW1 7140   9.101   5.032   0.123
 2106SOL    HW2 7141   8.956   5.057   0.088
 2107SOL     OW 7142   7.968   5.581   1.922
 2107SOL    HW1 7143   7.886   5.585   1.970
 2107SOL    HW2 7144   8.006   5.668   1.931
 2108SOL     OW 7145   1.816   6.165   2.914
 2108SOL    HW1 7146   1.858   6.157   3.000
 2108SOL    HW2 7147   1.826   6.257   2.891
 2109SOL     OW 7148   0.245   4.377   2.729
 2109SOL    HW1 7149   0.215   4.296   2.770
 2109SOL    HW2 7150   0.315   4.408   2.786
 2110SOL     OW 7151   9.078   7.476   2.379
 2110SOL    HW1 7152   8.995   7.509   2.414
 2110SOL    HW2 7153   9.145   7.533   2.417
 2111SOL     OW 7154  -0.587   2.597   2.602
 2111SOL    HW1 7155  -0.549   2.545   2.531
 2111SOL    HW2 7156  -0.671   2.555   2.620
 2112SOL     OW 7157   5.396   4.741   3.408
 2112SOL    HW1 7158   5.437   4.799   3.472
 2112SOL    HW2 7159   5.306   4.730   3.440
 2113SOL     OW 7160   3.032   6.086   1.804
 2113SOL    HW1 7161   3.063   6.133   1.882
 2113SOL    HW2 7162   3.112   6.067   1.755
 2114SOL     OW 7163   2.300   6.267   4.697
 2114SOL    HW1 7164   2.388   6.244   4.726
 2114SOL    HW2 7165   2.312   6.349   4.648
 2115SOL     OW 7166   2.200   8.026   1.154
 2115SOL    HW1 7167   2.252   7.946   1.156
 2115SOL    HW2 7168   2.260   8.094   1.125
 2116SOL     OW 7169   6.320   1.914   0.381
 2116SOL    HW1 7170   6.395   1.940   0.326
 2116SOL    HW2 7171   6.334   1.962   0.463
 2117SOL     OW 7172   7.157   1.828   1.231
 2117SOL    HW1 7173   7.196   1.904   1.275
 2117SOL    HW2 7174   7.178   1.754   1.288
 2118SOL     OW 7175   4.969   4.334   0.878
 2118SOL    HW1 7176   5.061   4.359   0.872
 2118SOL    HW2 7177   4.923   4.415   0.900
 2119SOL     OW 7178   6.379   3.321   1.137
 2119SOL    HW1 7179   6.395   3.400   1.085
 2119SOL    HW2 7180   6.452   3.263   1.118
 2120SOL     OW 7181   3.654   3.343   5.576
 2120SOL    HW1 7182   3.605   3.425   5.572
 2120SOL    HW2 7183   3.603   3.282   5.524
 2121SOL     OW 7184   6.359   6.888   0.061
 2121SOL    HW1 7185   6.342   6.851   0.148
 2121SOL    HW2 7186   6.281   6.866   0.010
 2122SOL     OW 7187  -0.051   9.686   5.872
 2122SOL    HW1 7188  -0.065   9.632   5.794
 2122SOL    HW2 7189  -0.121   9.660   5.932
 2123SOL     OW 7190   4.546   7.969   5.956
 2123SOL    HW1 7191   4.460   7.952   5.996
 2123SOL    HW2 7192   4.608   7.927   6.015
 2124SOL     OW 7193   3.474   9.173   3.941
 2124SOL    HW1 7194   3.430   9.258   3.944
 2124SOL    HW2 7195   3.494   9.152   4.032
 2125SOL     OW 7196  -0.803   7.742   6.629
 2125SOL    HW1 7197  -0.731   7.727   6.690
 2125SOL    HW2 7198  -0.829   7.833   6.643
 2126SOL     OW 7199   9.070   6.751   1.408
 2126SOL    HW1 7200   9.062   6.658   1.386
 2126SOL    HW2 7201   9.161   6.773   1.384
 2127SOL     OW 7202   6.175   9.969   4.932
 2127SOL    HW1 7203   6.253  10.017   4.907
 2127SOL    HW2 7204   6.144   9.930   4.850
 2128SOL     OW 7205   1.638   2.245   1.699
 2128SOL    HW1 7206   1.678   2.252   1.786
 2128SOL    HW2 7207   1.597   2.158   1.700
 2129SOL     OW 7208   2.659   3.380   0.025
 2129SOL    HW1 7209   2.634   3.402  -0.065
 2129SOL    HW2 7210   2.737   3.325   0.015
 2130SOL     OW 7211   5.883   9.905   4.023
 2130SOL    HW1 7212   5.806   9.871   3.977
 2130SOL    HW2 7213   5.949   9.917   3.954
 2131SOL     OW 7214   6.300   5.324   3.724
 2131SOL    HW1 7215   6.331   5.318   3.634
 2131SOL    HW2 7216   6.284   5.233   3.750
 2132SOL     OW 7217   5.751   8.923   6.554
 2132SOL    HW1 7218   5.787   8.861   6.491
 2132SOL    HW2 7219   5.704   8.987   6.500
 2133SOL     OW 7220   6.912   5.457   0.463
 2133SOL    HW1 7221   6.916   5.396   0.536
 2133SOL    HW2 7222   6.885   5.403   0.388
 2134SOL     OW 7223   1.154   5.148   2.195
 2134SOL    HW1 7224   1.233   5.094   2.199
 2134SOL    HW2 7225   1.116   5.142   2.283
 2135SOL     OW 7226   5.012   2.981   2.965
 2135SOL    HW1 7227   4.957   3.047   3.007
 2135SOL    HW2 7228   5.070   3.032   2.907
 2136SOL     OW 7229  -0.028   1.601   2.241
 2136SOL    HW1 7230   0.026   1.674   2.210
 2136SOL    HW2 7231  -0.039   1.545   2.164
 2137SOL     OW 7232   4.504   3.444   3.971
 2137SOL    HW1 7233   4.559   3.403   4.038
 2137SOL    HW2 7234   4.423   3.393   3.972
 2138SOL     OW 7235   5.441   4.742   5.131
 2138SOL    HW1 7236   5.430   4.832   5.160
 2138SOL    HW2 7237   5.496   4.747   5.053
 2139SOL     OW 7238   3.165   6.808   4.261
 2139SOL    HW1 7239   3.181   6.887   4.313
 2139SOL    HW2 7240   3.073   6.814   4.236
 2140SOL     OW 7241   7.567  10.037   4.804
 2140SOL    HW1 7242   7.510  10.114   4.813
 2140SOL    HW2 7243   7.654  10.070   4.828
 2141SOL     OW 7244   3.709   4.379   4.304
 2141SOL    HW1 7245   3.682   4.471   4.302
 2141SOL    HW2 7246   3.777   4.373   4.237
 2142SOL     OW 7247   3.396   3.831   0.466
 2142SOL    HW1 7248   3.313   3.809   0.425
 2142SOL    HW2 7249   3.380   3.823   0.560
 2143SOL     OW 7250   2.922   7.877   0.431
 2143SOL    HW1 7251   2.971   7.802   0.396
 2143SOL    HW2 7252   2.848   7.837   0.478
 2144SOL     OW 7253   2.231  11.096   6.007
 2144SOL    HW1 7254   2.182  11.130   5.932
 2144SOL    HW2 7255   2.240  11.170   6.066
 2145SOL     OW 7256   1.709   6.951   1.388
 2145SOL    HW1 7257   1.717   6.869   1.338
 2145SOL    HW2 7258   1.681   6.923   1.476
 2146SOL     OW 7259   4.766   7.998   6.386
 2146SOL    HW1 7260   4.725   7.955   6.311
 2146SOL    HW2 7261   4.814   8.072   6.348
 2147SOL     OW 7262   5.463   3.372   5.828
 2147SOL    HW1 7263   5.466   3.386   5.923
 2147SOL    HW2 7264   5.549   3.401   5.797
 2148SOL     OW 7265   5.297   3.807   1.998
 2148SOL    HW1 7266   5.323   3.718   1.978
 2148SOL    HW2 7267   5.378   3.852   2.023
 2149SOL     OW 7268   5.944   2.323   2.426
 2149SOL    HW1 7269   5.913   2.256   2.366
 2149SOL    HW2 7270   5.868   2.377   2.445
 2150SOL     OW 7271   3.444   2.019   3.072
 2150SOL    HW1 7272   3.514   1.956   3.090
 2150SOL    HW2 7273   3.477   2.070   2.998
 2151SOL     OW 7274   4.436   9.384   6.264
 2151SOL    HW1 7275   4.425   9.361   6.172
 2151SOL    HW2 7276   4.492   9.315   6.300
 2152SOL     OW 7277   3.142   6.190   3.110
 2152SOL    HW1 7278   3.206   6.125   3.082
 2152SOL    HW2 7279   3.069   6.181   3.048
 2153SOL     OW 7280   6.524  10.051   4.155
 2153SOL    HW1 7281   6.523   9.959   4.182
 2153SOL    HW2 7282   6.565  10.050   4.069
 2154SOL     OW 7283   3.779   7.360   1.344
 2154SOL    HW1 7284   3.735   7.278   1.323
 2154SOL    HW2 7285   3.829   7.341   1.423
 2155SOL     OW 7286   5.235   2.459   2.792
 2155SOL    HW1 7287   5.223   2.537   2.738
 2155SOL    HW2 7288   5.312   2.415   2.754
 2156SOL     OW 7289   5.748   7.349   3.044
 2156SOL    HW1 7290   5.807   7.356   2.970
 2156SOL    HW2 7291   5.741   7.439   3.078
 2157SOL     OW 7292   3.687   6.981   4.359
 2157SOL    HW1 7293   3.643   7.025   4.287
 2157SOL    HW2 7294   3.775   6.961   4.325
 2158SOL     OW 7295   0.862   1.818   2.990
 2158SOL    HW1 7296   0.814   1.755   3.044
 2158SOL    HW2 7297   0.825   1.903   3.015
 2159SOL     OW 7298   1.808   5.854   5.674
 2159SOL    HW1 7299   1.758   5.863   5.755
 2159SOL    HW2 7300   1.842   5.764   5.677
 2160SOL     OW 7301   5.043   1.861   1.017
 2160SOL    HW1 7302   4.949   1.880   1.014
 2160SOL    HW2 7303   5.075   1.891   0.932
 2161SOL     OW 7304   2.946   5.552   2.750
 2161SOL    HW1 7305   2.879   5.527   2.813
 2161SOL    HW2 7306   2.923   5.503   2.670
 2162SOL     OW 7307   2.262   2.970   3.054
 2162SOL    HW1 7308   2.324   2.952   2.983
 2162SOL    HW2 7309   2.191   2.908   3.040
 2163SOL     OW 7310   1.471   3.982   0.166
 2163SOL    HW1 7311   1.380   3.964   0.145
 2163SOL    HW2 7312   1.518   3.973   0.083
 2164SOL     OW 7313   3.823   5.648   0.952
 2164SOL    HW1 7314   3.901   5.610   0.992
 2164SOL    HW2 7315   3.787   5.707   1.019
 2165SOL     OW 7316   2.063   8.519   2.291
 2165SOL    HW1 7317   2.103   8.433   2.284
 2165SOL    HW2 7318   2.120   8.567   2.352
 2166SOL     OW 7319   1.208   5.164   6.495
 2166SOL    HW1 7320   1.258   5.187   6.417
 2166SOL    HW2 7321   1.157   5.242   6.515
 2167SOL     OW 7322   5.771  10.208   5.211
 2167SOL    HW1 7323   5.814  10.122   5.205
 2167SOL    HW2 7324   5.686  10.189   5.250
 2168SOL     OW 7325   6.234   5.245   1.973
 2168SOL    HW1 7326   6.245   5.223   2.066
 2168SOL    HW2 7327   6.151   5.205   1.949
 2169SOL     OW 7328   8.656   6.404   2.850
 2169SOL    HW1 7329   8.608   6.377   2.772
 2169SOL    HW2 7330   8.681   6.322   2.892
 2170SOL     OW 7331   0.275   6.850   6.383
 2170SOL    HW1 7332   0.195   6.838   6.332
 2170SOL    HW2 7333   0.314   6.763   6.388
 2171SOL     OW 7334   2.576   7.632   2.127
 2171SOL    HW1 7335   2.516   7.667   2.060
 2171SOL    HW2 7336   2.612   7.553   2.087
 2172SOL     OW 7337   1.966   6.407   1.035
 2172SOL    HW1 7338   2.028   6.410   0.963
 2172SOL    HW2 7339   2.021   6.397   1.113
 2173SOL     OW 7340   1.775   5.283   5.997
 2173SOL    HW1 7341   1.757   5.370   5.961
 2173SOL    HW2 7342   1.716   5.275   6.072
 2174SOL     OW 7343   3.350   7.799   3.871
 2174SOL    HW1 7344   3.421   7.762   3.924
 2174SOL    HW2 7345   3.282   7.731   3.873
 2175SOL     OW 7346   2.636  10.788   6.466
 2175SOL    HW1 7347   2.695  10.788   6.541
 2175SOL    HW2 7348   2.577  10.714   6.481
 2176SOL     OW 7349   0.100   6.658   6.130
 2176SOL    HW1 7350   0.066   6.734   6.177
 2176SOL    HW2 7351   0.033   6.591   6.140
 2177SOL     OW 7352   6.507   4.923   1.332
 2177SOL    HW1 7353   6.519   5.012   1.301
 2177SOL    HW2 7354   6.437   4.929   1.397
 2178SOL     OW 7355  -0.449   1.392   2.408
 2178SOL    HW1 7356  -0.375   1.453   2.405
 2178SOL    HW2 7357  -0.410   1.305   2.399
 2179SOL     OW 7358   2.750   2.920   1.524
 2179SOL    HW1 7359   2.770   2.870   1.445
 2179SOL    HW2 7360   2.760   2.857   1.596
 2180SOL     OW 7361   6.890   3.584   3.766
 2180SOL    HW1 7362   6.795   3.573   3.769
 2180SOL    HW2 7363   6.916   3.547   3.682
 2181SOL     OW 7364   2.273   6.609   3.824
 2181SOL    HW1 7365   2.201   6.659   3.784
 2181SOL    HW2 7366   2.336   6.596   3.752
 2182SOL     OW 7367   2.074   1.902   0.373
 2182SOL    HW1 7368   2.027   1.825   0.340
 2182SOL    HW2 7369   2.120   1.937   0.297
 2183SOL     OW 7370  -0.479   3.010   3.554
 2183SOL    HW1 7371  -0.550   2.994   3.492
 2183SOL    HW2 7372  -0.409   3.049   3.501
 2184SOL     OW 7373   6.421   9.473   5.565
 2184SOL    HW1 7374   6.409   9.494   5.472
 2184SOL    HW2 7375   6.412   9.558   5.609
 2185SOL     OW 7376  -1.508   3.299   5.121
 2185SOL    HW1 7377  -1.507   3.224   5.181
 2185SOL    HW2 7378  -1.546   3.264   5.040
 2186SOL     OW 7379   3.132   3.328   3.437
 2186SOL    HW1 7380   3.188   3.332   3.515
 2186SOL    HW2 7381   3.064   3.393   3.453
 2187SOL     OW 7382   5.241   8.022   0.931
 2187SOL    HW1 7383   5.284   7.971   0.862
 2187SOL    HW2 7384   5.157   7.978   0.944
 2188SOL     OW 7385   4.820   8.792   2.668
 2188SOL    HW1 7386   4.787   8.819   2.754
 2188SOL    HW2 7387   4.914   8.777   2.682
 2189SOL     OW 7388   2.435   9.240   3.152
 2189SOL    HW1 7389   2.425   9.218   3.060
 2189SOL    HW2 7390   2.376   9.179   3.197
 2190SOL     OW 7391   2.890   6.837   4.398
 2190SOL    HW1 7392   2.902   6.927   4.369
 2190SOL    HW2 7393   2.941   6.831   4.479
 2191SOL     OW 7394   4.552   7.831   4.449
 2191SOL    HW1 7395   4.500   7.790   4.379
 2191SOL    HW2 7396   4.574   7.918   4.415
 2192SOL     OW 7397   5.307   5.537   1.386
 2192SOL    HW1 7398   5.295   5.471   1.318
 2192SOL    HW2 7399   5.228   5.591   1.381
 2193SOL     OW 7400   5.737   2.392   3.226
 2193SOL    HW1 7401   5.758   2.437   3.308
 2193SOL    HW2 7402   5.782   2.442   3.158
 2194SOL     OW 7403   4.941   5.782   6.508
 2194SOL    HW1 7404   4.855   5.780   6.467
 2194SOL    HW2 7405   4.994   5.721   6.456
 2195SOL     OW 7406   4.442   9.239   3.481
 2195SOL    HW1 7407   4.475   9.176   3.416
 2195SOL    HW2 7408   4.348   9.245   3.463
 2196SOL     OW 7409   1.415   1.896   1.626
 2196SOL    HW1 7410   1.476   1.938   1.566
 2196SOL    HW2 7411   1.471   1.854   1.692
 2197SOL     OW 7412   5.760   1.395   0.719
 2197SOL    HW1 7413   5.716   1.381   0.803
 2197SOL    HW2 7414   5.848   1.362   0.732
 2198SOL     OW 7415   4.458   8.639   6.589
 2198SOL    HW1 7416   4.408   8.667   6.512
 2198SOL    HW2 7417   4.545   8.678   6.576
 2199SOL     OW 7418   5.361   7.529   5.972
 2199SOL    HW1 7419   5.393   7.605   5.924
 2199SOL    HW2 7420   5.437   7.471   5.979
 2200SOL     OW 7421   0.626   6.609   3.819
 2200SOL    HW1 7422   0.533   6.590   3.832
 2200SOL    HW2 7423   0.633   6.703   3.836
 2201SOL     OW 7424   7.995   6.009   2.209
 2201SOL    HW1 7425   7.923   6.032   2.151
 2201SOL    HW2 7426   7.963   5.933   2.258
 2202SOL     OW 7427   4.857   7.359   0.887
 2202SOL    HW1 7428   4.800   7.385   0.815
 2202SOL    HW2 7429   4.894   7.275   0.859
 2203SOL     OW 7430   5.473   2.879   0.695
 2203SOL    HW1 7431   5.384   2.912   0.682
 2203SOL    HW2 7432   5.491   2.828   0.617
 2204SOL     OW 7433   4.896   6.553   3.634
 2204SOL    HW1 7434   4.843   6.563   3.714
 2204SOL    HW2 7435   4.834   6.566   3.562
 2205SOL     OW 7436   1.840   9.327   3.056
 2205SOL    HW1 7437   1.825   9.283   2.973
 2205SOL    HW2 7438   1.781   9.283   3.118
 2206SOL     OW 7439   7.184   3.789   3.588
 2206SOL    HW1 7440   7.166   3.793   3.682
 2206SOL    HW2 7441   7.165   3.877   3.555
 2207SOL     OW 7442   6.963   8.931   4.364
 2207SOL    HW1 7443   6.914   8.874   4.304
 2207SOL    HW2 7444   6.939   9.020   4.338
 2208SOL     OW 7445   1.626   2.934   3.686
 2208SOL    HW1 7446   1.720   2.936   3.668
 2208SOL    HW2 7447   1.615   2.987   3.765
 2209SOL     OW 7448   2.327   8.410   3.570
 2209SOL    HW1 7449   2.283   8.483   3.525
 2209SOL    HW2 7450   2.260   8.373   3.627
 2210SOL     OW 7451   5.040   2.047   2.648
 2210SOL    HW1 7452   4.949   2.075   2.638
 2210SOL    HW2 7453   5.071   2.094   2.725
 2211SOL     OW 7454   5.399   3.542   3.788
 2211SOL    HW1 7455   5.314   3.581   3.768
 2211SOL    HW2 7456   5.404   3.542   3.883
 2212SOL     OW 7457   6.142   5.036   3.478
 2212SOL    HW1 7458   6.088   5.057   3.401
 2212SOL    HW2 7459   6.192   4.959   3.452
 2213SOL     OW 7460   3.585   8.383   2.034
 2213SOL    HW1 7461   3.657   8.429   1.991
 2213SOL    HW2 7462   3.613   8.291   2.036
 2214SOL     OW 7463  -0.668   3.115   3.324
 2214SOL    HW1 7464  -0.664   3.192   3.381
 2214SOL    HW2 7465  -0.723   3.053   3.372
 2215SOL     OW 7466   6.535   4.469   1.097
 2215SOL    HW1 7467   6.557   4.446   1.007
 2215SOL    HW2 7468   6.487   4.393   1.131
 2216SOL     OW 7469   0.218   8.769   5.809
 2216SOL    HW1 7470   0.254   8.813   5.732
 2216SOL    HW2 7471   0.258   8.815   5.883
 2217SOL     OW 7472   7.046   8.314   4.909
 2217SOL    HW1 7473   7.041   8.337   4.816
 2217SOL    HW2 7474   7.029   8.219   4.910
 2218SOL     OW 7475   0.159   3.762   4.208
 2218SOL    HW1 7476   0.080   3.785   4.257
 2218SOL    HW2 7477   0.173   3.670   4.228
 2219SOL     OW 7478   3.478   7.483   3.432
 2219SOL    HW1 7479   3.445   7.537   3.504
 2219SOL    HW2 7480   3.530   7.542   3.379
 2220SOL     OW 7481   3.109   4.788   3.126
 2220SOL    HW1 7482   3.073   4.712   3.171
 2220SOL    HW2 7483   3.035   4.848   3.116
 2221SOL     OW 7484   5.231   8.426   4.217
 2221SOL    HW1 7485   5.288   8.469   4.281
 2221SOL    HW2 7486   5.290   8.373   4.164
 2222SOL     OW 7487   3.316   4.782   5.062
 2222SOL    HW1 7488   3.255   4.800   4.990
 2222SOL    HW2 7489   3.399   4.766   5.018
 2223SOL     OW 7490   5.521   3.167   2.180
 2223SOL    HW1 7491   5.526   3.263   2.180
 2223SOL    HW2 7492   5.551   3.142   2.267
 2224SOL     OW 7493   2.184   2.991   3.476
 2224SOL    HW1 7494   2.256   2.993   3.414
 2224SOL    HW2 7495   2.105   2.990   3.421
 2225SOL     OW 7496  -0.472   7.214   6.424
 2225SOL    HW1 7497  -0.506   7.293   6.466
 2225SOL    HW2 7498  -0.536   7.195   6.355
 2226SOL     OW 7499   0.228   6.269   6.620
 2226SOL    HW1 7500   0.239   6.214   6.543
 2226SOL    HW2 7501   0.317   6.287   6.651
 2227SOL     OW 7502   3.148   2.512   3.124
 2227SOL    HW1 7503   3.222   2.451   3.127
 2227SOL    HW2 7504   3.151   2.556   3.210
 2228SOL     OW 7505  -0.380   3.465   5.458
 2228SOL    HW1 7506  -0.409   3.442   5.370
 2228SOL    HW2 7507  -0.312   3.401   5.479
 2229SOL     OW 7508   0.098   2.926   1.660
 2229SOL    HW1 7509   0.154   2.880   1.599
 2229SOL    HW2 7510   0.010   2.919   1.623
 2230SOL     OW 7511   7.217   9.073   4.938
 2230SOL    HW1 7512   7.198   9.005   4.874
 2230SOL    HW2 7513   7.242   9.026   5.018
 2231SOL     OW 7514  -1.761   4.068   5.295
 2231SOL    HW1 7515  -1.743   3.974   5.288
 2231SOL    HW2 7516  -1.694   4.109   5.240
 2232SOL     OW 7517   4.794   5.207   2.677
 2232SOL    HW1 7518   4.743   5.203   2.758
 2232SOL    HW2 7519   4.828   5.296   2.674
 2233SOL     OW 7520  -0.600   4.477   5.954
 2233SOL    HW1 7521  -0.620   4.570   5.958
 2233SOL    HW2 7522  -0.681   4.436   5.925
 2234SOL     OW 7523   1.046   8.320   5.689
 2234SOL    HW1 7524   1.089   8.374   5.755
 2234SOL    HW2 7525   1.084   8.233   5.701
 2235SOL     OW 7526   4.927   5.954   4.208
 2235SOL    HW1 7527   4.934   6.042   4.245
 2235SOL    HW2 7528   4.931   5.968   4.113
 2236SOL     OW 7529   8.686   3.566   0.791
 2236SOL    HW1 7530   8.613   3.527   0.837
 2236SOL    HW2 7531   8.752   3.582   0.859
 2237SOL     OW 7532   6.009   8.358   4.677
 2237SOL    HW1 7533   6.103   8.347   4.685
 2237SOL    HW2 7534   5.991   8.351   4.584
 2238SOL     OW 7535   4.471   2.038   0.600
 2238SOL    HW1 7536   4.479   2.007   0.509
 2238SOL    HW2 7537   4.548   2.002   0.644
 2239SOL     OW 7538   6.682   5.878   0.552
 2239SOL    HW1 7539   6.614   5.903   0.615
 2239SOL    HW2 7540   6.658   5.789   0.526
 2240SOL     OW 7541   1.782   3.435   1.409
 2240SOL    HW1 7542   1.724   3.509   1.394
 2240SOL    HW2 7543   1.870   3.471   1.404
 2241SOL     OW 7544   1.750   5.497   4.509
 2241SOL    HW1 7545   1.837   5.503   4.469
 2241SOL    HW2 7546   1.748   5.568   4.573
 2242SOL     OW 7547   1.164   8.753   5.784
 2242SOL    HW1 7548   1.253   8.777   5.757
 2242SOL    HW2 7549   1.118   8.836   5.790
 2243SOL     OW 7550   1.103   7.503   5.171
 2243SOL    HW1 7551   1.050   7.424   5.177
 2243SOL    HW2 7552   1.143   7.499   5.084
 2244SOL     OW 7553   4.500   3.016   1.694
 2244SOL    HW1 7554   4.565   2.992   1.629
 2244SOL    HW2 7555   4.442   3.077   1.649
 2245SOL     OW 7556   6.194   8.560   6.112
 2245SOL    HW1 7557   6.167   8.643   6.072
 2245SOL    HW2 7558   6.114   8.524   6.149
 2246SOL     OW 7559   2.720   8.897   5.159
 2246SOL    HW1 7560   2.677   8.974   5.122
 2246SOL    HW2 7561   2.769   8.930   5.234
 2247SOL     OW 7562   7.633   4.375   1.344
 2247SOL    HW1 7563   7.644   4.404   1.254
 2247SOL    HW2 7564   7.696   4.303   1.353
 2248SOL     OW 7565   2.682   4.059   0.233
 2248SOL    HW1 7566   2.633   4.118   0.291
 2248SOL    HW2 7567   2.630   3.979   0.231
 2249SOL     OW 7568  -0.295   9.084   6.236
 2249SOL    HW1 7569  -0.320   9.066   6.326
 2249SOL    HW2 7570  -0.363   9.042   6.183
 2250SOL     OW 7571   3.528   4.092   0.484
 2250SOL    HW1 7572   3.623   4.087   0.472
 2250SOL    HW2 7573   3.495   4.009   0.450
 2251SOL     OW 7574   4.141  10.901   5.825
 2251SOL    HW1 7575   4.232  10.909   5.853
 2251SOL    HW2 7576   4.129  10.807   5.812
 2252SOL     OW 7577   5.809   2.552   1.247
 2252SOL    HW1 7578   5.803   2.616   1.177
 2252SOL    HW2 7579   5.722   2.550   1.287
 2253SOL     OW 7580   3.805   2.289   3.169
 2253SOL    HW1 7581   3.837   2.245   3.248
 2253SOL    HW2 7582   3.859   2.368   3.163
 2254SOL     OW 7583   8.048   9.520   5.614
 2254SOL    HW1 7584   8.108   9.448   5.597
 2254SOL    HW2 7585   8.067   9.584   5.545
 2255SOL     OW 7586   1.856   5.402   2.968
 2255SOL    HW1 7587   1.791   5.451   3.018
 2255SOL    HW2 7588   1.810   5.377   2.888
 2256SOL     OW 7589   7.582   9.767   4.891
 2256SOL    HW1 7590   7.530   9.720   4.826
 2256SOL    HW2 7591   7.561   9.859   4.876
 2257SOL     OW 7592   5.804   2.835   4.231
 2257SOL    HW1 7593   5.765   2.909   4.279
 2257SOL    HW2 7594   5.841   2.875   4.152
 2258SOL     OW 7595   2.753   5.278   5.240
 2258SOL    HW1 7596   2.769   5.370   5.218
 2258SOL    HW2 7597   2.703   5.281   5.322
 2259SOL     OW 7598   1.622   5.605   1.435
 2259SOL    HW1 7599   1.711   5.569   1.429
 2259SOL    HW2 7600   1.632   5.684   1.487
 2260SOL     OW 7601   7.382   9.006   2.755
 2260SOL    HW1 7602   7.433   9.087   2.752
 2260SOL    HW2 7603   7.296   9.030   2.720
 2261SOL     OW 7604   7.782   4.468   2.797
 2261SOL    HW1 7605   7.737   4.544   2.757
 2261SOL    HW2 7606   7.742   4.459   2.883
 2262SOL     OW 7607   8.319   5.662   1.296
 2262SOL    HW1 7608   8.307   5.578   1.341
 2262SOL    HW2 7609   8.262   5.722   1.344
 2263SOL     OW 7610   2.081   3.163   2.695
 2263SOL    HW1 7611   2.150   3.187   2.757
 2263SOL    HW2 7612   2.116   3.086   2.649
 2264SOL     OW 7613   0.360   8.944   6.029
 2264SOL    HW1 7614   0.270   8.948   6.061
 2264SOL    HW2 7615   0.413   8.936   6.109
 2265SOL     OW 7616   1.732   9.504   6.504
 2265SOL    HW1 7617   1.765   9.582   6.549
 2265SOL    HW2 7618   1.675   9.461   6.568
 2266SOL     OW 7619   1.870   6.033   2.559
 2266SOL    HW1 7620   1.822   6.113   2.579
 2266SOL    HW2 7621   1.887   6.039   2.465
 2267SOL     OW 7622   6.116   3.700   3.225
 2267SOL    HW1 7623   6.181   3.741   3.283
 2267SOL    HW2 7624   6.039   3.756   3.230
 2268SOL     OW 7625   2.703   7.287   3.569
 2268SOL    HW1 7626   2.790   7.262   3.537
 2268SOL    HW2 7627   2.714   7.377   3.600
 2269SOL     OW 7628   9.637   7.072   0.357
 2269SOL    HW1 7629   9.722   7.040   0.327
 2269SOL    HW2 7630   9.609   7.133   0.289
 2270SOL     OW 7631   2.330   4.642   0.891
 2270SOL    HW1 7632   2.256   4.582   0.902
 2270SOL    HW2 7633   2.297   4.727   0.917
 2271SOL     OW 7634   0.757   6.109   3.728
 2271SOL    HW1 7635   0.797   6.027   3.698
 2271SOL    HW2 7636   0.784   6.117   3.819
 2272SOL     OW 7637   7.827   3.594   1.183
 2272SOL    HW1 7638   7.758   3.588   1.248
 2272SOL    HW2 7639   7.871   3.677   1.201
 2273SOL     OW 7640   1.822   8.294   1.881
 2273SOL    HW1 7641   1.856   8.376   1.845
 2273SOL    HW2 7642   1.756   8.322   1.946
 2274SOL     OW 7643   3.200   9.940   4.467
 2274SOL    HW1 7644   3.151   9.884   4.406
 2274SOL    HW2 7645   3.206   9.888   4.547
 2275SOL     OW 7646   4.785   1.937   0.163
 2275SOL    HW1 7647   4.753   2.003   0.224
 2275SOL    HW2 7648   4.755   1.968   0.077
 2276SOL     OW 7649   5.218   9.189   3.579
 2276SOL    HW1 7650   5.200   9.279   3.605
 2276SOL    HW2 7651   5.151   9.137   3.624
 2277SOL     OW 7652   2.183   3.727   0.059
 2277SOL    HW1 7653   2.271   3.691   0.062
 2277SOL    HW2 7654   2.194   3.819   0.082
 2278SOL     OW 7655   7.783   5.896   1.830
 2278SOL    HW1 7656   7.757   5.807   1.807
 2278SOL    HW2 7657   7.742   5.951   1.763
 2279SOL     OW 7658   4.443   8.133   4.659
 2279SOL    HW1 7659   4.375   8.188   4.698
 2279SOL    HW2 7660   4.402   8.095   4.581
 2280SOL     OW 7661   1.746   9.915   4.054
 2280SOL    HW1 7662   1.682   9.884   4.118
 2280SOL    HW2 7663   1.822   9.859   4.066
 2281SOL     OW 7664   6.330   3.371   1.606
 2281SOL    HW1 7665   6.268   3.347   1.538
 2281SOL    HW2 7666   6.349   3.463   1.590
 2282SOL     OW 7667   8.809   8.358   1.454
 2282SOL    HW1 7668   8.847   8.432   1.407
 2282SOL    HW2 7669   8.745   8.397   1.513
 2283SOL     OW 7670   1.505   5.889   1.425
 2283SOL    HW1 7671   1.555   5.951   1.477
 2283SOL    HW2 7672   1.564   5.862   1.354
 2284SOL     OW 7673   6.646   7.705   4.918
 2284SOL    HW1 7674   6.684   7.660   4.843
 2284SOL    HW2 7675   6.644   7.640   4.988
 2285SOL     OW 7676   1.465   1.646   2.445
 2285SOL    HW1 7677   1.410   1.672   2.519
 2285SOL    HW2 7678   1.450   1.552   2.435
 2286SOL     OW 7679  -1.829   4.745   5.871
 2286SOL    HW1 7680  -1.910   4.746   5.820
 2286SOL    HW2 7681  -1.856   4.728   5.961
 2287SOL     OW 7682   5.187   7.696   1.821
 2287SOL    HW1 7683   5.243   7.647   1.760
 2287SOL    HW2 7684   5.245   7.719   1.894
 2288SOL     OW 7685   2.903   4.641   4.403
 2288SOL    HW1 7686   2.853   4.686   4.334
 2288SOL    HW2 7687   2.927   4.557   4.364
 2289SOL     OW 7688   5.493   4.716   1.090
 2289SOL    HW1 7689   5.517   4.805   1.064
 2289SOL    HW2 7690   5.414   4.697   1.040
 2290SOL     OW 7691   7.370  10.172   6.488
 2290SOL    HW1 7692   7.323  10.143   6.411
 2290SOL    HW2 7693   7.455  10.202   6.455
 2291SOL     OW 7694   2.614   6.770   4.772
 2291SOL    HW1 7695   2.520   6.786   4.783
 2291SOL    HW2 7696   2.623   6.748   4.679
 2292SOL     OW 7697   7.729   2.977   0.516
 2292SOL    HW1 7698   7.809   2.949   0.472
 2292SOL    HW2 7699   7.759   3.033   0.587
 2293SOL     OW 7700   3.247   4.677   2.654
 2293SOL    HW1 7701   3.302   4.754   2.668
 2293SOL    HW2 7702   3.305   4.613   2.612
 2294SOL     OW 7703   7.131   1.252   1.687
 2294SOL    HW1 7704   7.111   1.337   1.725
 2294SOL    HW2 7705   7.203   1.218   1.741
 2295SOL     OW 7706   5.019   0.944   0.455
 2295SOL    HW1 7707   4.952   0.886   0.419
 2295SOL    HW2 7708   4.977   1.030   0.457
 2296SOL     OW 7709   2.235   1.666   1.492
 2296SOL    HW1 7710   2.322   1.648   1.456
 2296SOL    HW2 7711   2.235   1.760   1.509
 2297SOL     OW 7712   2.733   6.233   2.282
 2297SOL    HW1 7713   2.638   6.237   2.277
 2297SOL    HW2 7714   2.763   6.250   2.192
 2298SOL     OW 7715   5.646   5.038   2.777
 2298SOL    HW1 7716   5.740   5.054   2.783
 2298SOL    HW2 7717   5.609   5.123   2.755
 2299SOL     OW 7718   2.758   3.098   4.721
 2299SOL    HW1 7719   2.690   3.106   4.654
 2299SOL    HW2 7720   2.712   3.115   4.804
 2300SOL     OW 7721   1.970   6.437   2.188
 2300SOL    HW1 7722   1.924   6.414   2.269
 2300SOL    HW2 7723   1.955   6.362   2.130
 2301SOL     OW 7724   2.724   4.962   4.952
 2301SOL    HW1 7725   2.727   5.010   5.035
 2301SOL    HW2 7726   2.633   4.971   4.923
 2302SOL     OW 7727   1.494   7.717   3.559
 2302SOL    HW1 7728   1.491   7.784   3.491
 2302SOL    HW2 7729   1.404   7.686   3.567
 2303SOL     OW 7730   0.096   1.963   2.732
 2303SOL    HW1 7731   0.188   1.966   2.705
 2303SOL    HW2 7732   0.052   1.914   2.663
 2304SOL     OW 7733   5.618   4.789   4.920
 2304SOL    HW1 7734   5.604   4.751   4.834
 2304SOL    HW2 7735   5.583   4.878   4.913
 2305SOL     OW 7736  -1.684   4.408   6.436
 2305SOL    HW1 7737  -1.777   4.430   6.436
 2305SOL    HW2 7738  -1.668   4.375   6.348
 2306SOL     OW 7739   0.870   4.197   1.860
 2306SOL    HW1 7740   0.833   4.112   1.836
 2306SOL    HW2 7741   0.964   4.187   1.847
 2307SOL     OW 7742   8.025   3.754   1.280
 2307SOL    HW1 7743   8.042   3.846   1.262
 2307SOL    HW2 7744   8.002   3.751   1.373
 2308SOL     OW 7745  -0.259   8.104   5.716
 2308SOL    HW1 7746  -0.266   8.104   5.621
 2308SOL    HW2 7747  -0.226   8.191   5.737
 2309SOL     OW 7748   0.580   7.287   3.774
 2309SOL    HW1 7749   0.548   7.217   3.830
 2309SOL    HW2 7750   0.665   7.311   3.812
 2310SOL     OW 7751   5.392   7.236   6.551
 2310SOL    HW1 7752   5.439   7.314   6.580
 2310SOL    HW2 7753   5.434   7.212   6.468
 2311SOL     OW 7754   5.617   1.626   0.090
 2311SOL    HW1 7755   5.656   1.626   0.178
 2311SOL    HW2 7756   5.553   1.697   0.092
 2312SOL     OW 7757   4.387   3.091   0.120
 2312SOL    HW1 7758   4.367   3.004   0.154
 2312SOL    HW2 7759   4.458   3.123   0.176
 2313SOL     OW 7760   2.978   0.966   1.286
 2313SOL    HW1 7761   2.990   0.983   1.193
 2313SOL    HW2 7762   2.898   1.013   1.309
 2314SOL     OW 7763   7.800   2.729   0.330
 2314SOL    HW1 7764   7.873   2.774   0.371
 2314SOL    HW2 7765   7.731   2.795   0.322
 2315SOL     OW 7766   6.474   3.761   3.365
 2315SOL    HW1 7767   6.490   3.743   3.272
 2315SOL    HW2 7768   6.388   3.723   3.383
 2316SOL     OW 7769   5.363   6.191   4.633
 2316SOL    HW1 7770   5.315   6.254   4.688
 2316SOL    HW2 7771   5.328   6.106   4.659
 2317SOL     OW 7772   0.483   3.415   2.469
 2317SOL    HW1 7773   0.529   3.478   2.415
 2317SOL    HW2 7774   0.516   3.430   2.558
 2318SOL     OW 7775   6.807   5.744   1.777
 2318SOL    HW1 7776   6.721   5.704   1.784
 2318SOL    HW2 7777   6.868   5.670   1.779
 2319SOL     OW 7778   3.702   5.062   3.351
 2319SOL    HW1 7779   3.724   5.058   3.444
 2319SOL    HW2 7780   3.677   4.972   3.328
 2320SOL     OW 7781   6.519   5.136   2.701
 2320SOL    HW1 7782   6.433   5.108   2.668
 2320SOL    HW2 7783   6.582   5.091   2.646
 2321SOL     OW 7784   7.027   2.749   2.688
 2321SOL    HW1 7785   7.106   2.782   2.731
 2321SOL    HW2 7786   7.048   2.749   2.594
 2322SOL     OW 7787   6.583   2.148   1.457
 2322SOL    HW1 7788   6.549   2.207   1.390
 2322SOL    HW2 7789   6.539   2.065   1.442
 2323SOL     OW 7790   3.890   1.466   1.357
 2323SOL    HW1 7791   3.982   1.491   1.369
 2323SOL    HW2 7792   3.849   1.485   1.442
 2324SOL     OW 7793   3.746   7.045   1.397
 2324SOL    HW1 7794   3.728   6.976   1.333
 2324SOL    HW2 7795   3.688   7.025   1.471
 2325SOL     OW 7796   6.743   9.168   4.820
 2325SOL    HW1 7797   6.717   9.105   4.887
 2325SOL    HW2 7798   6.819   9.213   4.857
 2326SOL     OW 7799   3.999   5.581   2.882
 2326SOL    HW1 7800   4.035   5.640   2.948
 2326SOL    HW2 7801   4.074   5.555   2.829
 2327SOL     OW 7802   3.649   5.622   2.428
 2327SOL    HW1 7803   3.625   5.660   2.344
 2327SOL    HW2 7804   3.738   5.652   2.444
 2328SOL     OW 7805   2.370   9.776   6.223
 2328SOL    HW1 7806   2.457   9.796   6.258
 2328SOL    HW2 7807   2.388   9.733   6.139
 2329SOL     OW 7808   0.368   5.102   5.514
 2329SOL    HW1 7809   0.284   5.058   5.502
 2329SOL    HW2 7810   0.380   5.154   5.434
 2330SOL     OW 7811   9.098   7.691   0.314
 2330SOL    HW1 7812   9.067   7.620   0.259
 2330SOL    HW2 7813   9.044   7.686   0.393
 2331SOL     OW 7814   1.299   9.284   5.825
 2331SOL    HW1 7815   1.228   9.308   5.766
 2331SOL    HW2 7816   1.378   9.313   5.780
 2332SOL     OW 7817   8.019   2.134   0.128
 2332SOL    HW1 7818   8.014   2.229   0.141
 2332SOL    HW2 7819   8.052   2.123   0.038
 2333SOL     OW 7820   4.391   6.118   2.264
 2333SOL    HW1 7821   4.462   6.108   2.327
 2333SOL    HW2 7822   4.313   6.090   2.312
 2334SOL     OW 7823   1.306   6.094   2.188
 2334SOL    HW1 7824   1.245   6.026   2.160
 2334SOL    HW2 7825   1.306   6.157   2.115
 2335SOL     OW 7826   4.102   0.941   1.106
 2335SOL    HW1 7827   4.197   0.953   1.104
 2335SOL    HW2 7828   4.083   0.916   1.196
 2336SOL     OW 7829   6.558  10.999   5.975
 2336SOL    HW1 7830   6.498  11.072   5.962
 2336SOL    HW2 7831   6.628  11.013   5.911
 2337SOL     OW 7832   1.893   5.809   0.889
 2337SOL    HW1 7833   1.863   5.744   0.825
 2337SOL    HW2 7834   1.847   5.890   0.864
 2338SOL     OW 7835   2.340   8.671   3.969
 2338SOL    HW1 7836   2.345   8.761   4.001
 2338SOL    HW2 7837   2.256   8.639   4.000
 2339SOL     OW 7838   3.447   8.436   5.002
 2339SOL    HW1 7839   3.522   8.485   5.036
 2339SOL    HW2 7840   3.392   8.420   5.078
 2340SOL     OW 7841   4.555   7.766   6.292
 2340SOL    HW1 7842   4.619   7.789   6.224
 2340SOL    HW2 7843   4.475   7.745   6.243
 2341SOL     OW 7844   4.534   6.462   5.715
 2341SOL    HW1 7845   4.528   6.498   5.803
 2341SOL    HW2 7846   4.445   6.470   5.680
 2342SOL     OW 7847   5.466   4.599   2.979
 2342SOL    HW1 7848   5.479   4.668   2.915
 2342SOL    HW2 7849   5.481   4.518   2.931
 2343SOL     OW 7850   2.444   7.119   4.119
 2343SOL    HW1 7851   2.388   7.110   4.197
 2343SOL    HW2 7852   2.530   7.089   4.148
 2344SOL     OW 7853   6.617   5.343   1.767
 2344SOL    HW1 7854   6.612   5.439   1.769
 2344SOL    HW2 7855   6.565   5.317   1.692
 2345SOL     OW 7856   1.074   8.450   4.156
 2345SOL    HW1 7857   1.035   8.379   4.207
 2345SOL    HW2 7858   1.150   8.478   4.207
 2346SOL     OW 7859   2.073   7.657   1.292
 2346SOL    HW1 7860   2.152   7.702   1.263
 2346SOL    HW2 7861   2.044   7.707   1.368
 2347SOL     OW 7862   0.277   7.700   6.051
 2347SOL    HW1 7863   0.213   7.771   6.040
 2347SOL    HW2 7864   0.337   7.711   5.978
 2348SOL     OW 7865   2.365   8.951   4.084
 2348SOL    HW1 7866   2.317   8.956   4.167
 2348SOL    HW2 7867   2.448   8.996   4.102
 2349SOL     OW 7868   0.405   4.899   6.057
 2349SOL    HW1 7869   0.450   4.972   6.099
 2349SOL    HW2 7870   0.410   4.827   6.120
 2350SOL     OW 7871   2.718   7.450   6.468
 2350SOL    HW1 7872   2.805   7.484   6.490
 2350SOL    HW2 7873   2.685   7.415   6.551
 2351SOL     OW 7874   2.299   3.334   5.364
 2351SOL    HW1 7875   2.236   3.374   5.304
 2351SOL    HW2 7876   2.245   3.285   5.426
 2352SOL     OW 7877   8.465   5.989   2.312
 2352SOL    HW1 7878   8.512   6.072   2.317
 2352SOL    HW2 7879   8.507   5.934   2.378
 2353SOL     OW 7880   2.037   5.424   0.157
 2353SOL    HW1 7881   2.048   5.431   0.252
 2353SOL    HW2 7882   1.985   5.500   0.133
 2354SOL     OW 7883   2.295   7.222   2.539
 2354SOL    HW1 7884   2.371   7.274   2.567
 2354SOL    HW2 7885   2.316   7.196   2.449
 2355SOL     OW 7886   5.038   1.226   1.416
 2355SOL    HW1 7887   5.052   1.281   1.339
 2355SOL    HW2 7888   5.088   1.147   1.399
 2356SOL     OW 7889   6.953   9.927   5.715
 2356SOL    HW1 7890   6.966   9.895   5.626
 2356SOL    HW2 7891   7.006   9.869   5.769
 2357SOL     OW 7892   1.016   3.197   2.021
 2357SOL    HW1 7893   1.023   3.121   2.079
 2357SOL    HW2 7894   1.075   3.176   1.948
 2358SOL     OW 7895   6.691   2.973   1.107
 2358SOL    HW1 7896   6.761   2.957   1.171
 2358SOL    HW2 7897   6.613   2.987   1.160
 2359SOL     OW 7898   5.226  10.735   5.819
 2359SOL    HW1 7899   5.192  10.648   5.840
 2359SOL    HW2 7900   5.313  10.718   5.782
 2360SOL     OW 7901   3.959   8.122   5.099
 2360SOL    HW1 7902   3.904   8.061   5.148
 2360SOL    HW2 7903   3.912   8.136   5.017
 2361SOL     OW 7904   3.659   3.239   4.646
 2361SOL    HW1 7905   3.725   3.184   4.605
 2361SOL    HW2 7906   3.585   3.239   4.585
 2362SOL     OW 7907   2.562   2.870   0.436
 2362SOL    HW1 7908   2.511   2.793   0.411
 2362SOL    HW2 7909   2.646   2.859   0.391
 2363SOL     OW 7910   6.349   4.428   0.790
 2363SOL    HW1 7911   6.348   4.494   0.721
 2363SOL    HW2 7912   6.432   4.383   0.778
 2364SOL     OW 7913   6.284   6.152   3.775
 2364SOL    HW1 7914   6.267   6.167   3.682
 2364SOL    HW2 7915   6.360   6.207   3.794
 2365SOL     OW 7916  -0.043   8.991   6.573
 2365SOL    HW1 7917  -0.064   9.068   6.625
 2365SOL    HW2 7918  -0.025   9.024   6.485
 2366SOL     OW 7919   6.825   8.339   6.483
 2366SOL    HW1 7920   6.854   8.273   6.547
 2366SOL    HW2 7921   6.731   8.347   6.498
 2367SOL     OW 7922   0.507   4.379   3.085
 2367SOL    HW1 7923   0.496   4.382   2.990
 2367SOL    HW2 7924   0.469   4.294   3.110
 2368SOL     OW 7925   6.169   4.446   2.519
 2368SOL    HW1 7926   6.245   4.405   2.562
 2368SOL    HW2 7927   6.201   4.470   2.432
 2369SOL     OW 7928   4.965   4.132   6.043
 2369SOL    HW1 7929   4.882   4.131   5.994
 2369SOL    HW2 7930   5.031   4.152   5.977
 2370SOL     OW 7931   2.885   4.224   5.778
 2370SOL    HW1 7932   2.800   4.208   5.737
 2370SOL    HW2 7933   2.939   4.150   5.751
 2371SOL     OW 7934   5.477   5.620   2.887
 2371SOL    HW1 7935   5.435   5.574   2.814
 2371SOL    HW2 7936   5.525   5.692   2.846
 2372SOL     OW 7937   1.417   3.306   3.611
 2372SOL    HW1 7938   1.480   3.285   3.542
 2372SOL    HW2 7939   1.467   3.296   3.692
 2373SOL     OW 7940   3.820   8.148   1.344
 2373SOL    HW1 7941   3.866   8.102   1.274
 2373SOL    HW2 7942   3.883   8.214   1.373
 2374SOL     OW 7943  -0.316   3.711   4.729
 2374SOL    HW1 7944  -0.283   3.634   4.774
 2374SOL    HW2 7945  -0.393   3.738   4.780
 2375SOL     OW 7946   4.346   3.170   1.547
 2375SOL    HW1 7947   4.277   3.221   1.504
 2375SOL    HW2 7948   4.361   3.096   1.489
 2376SOL     OW 7949   1.217   9.651   5.109
 2376SOL    HW1 7950   1.227   9.742   5.137
 2376SOL    HW2 7951   1.166   9.656   5.029
 2377SOL     OW 7952   4.875   9.931   4.602
 2377SOL    HW1 7953   4.934  10.006   4.601
 2377SOL    HW2 7954   4.840   9.927   4.513
 2378SOL     OW 7955   7.864   5.152   0.589
 2378SOL    HW1 7956   7.917   5.211   0.643
 2378SOL    HW2 7957   7.896   5.165   0.500
 2379SOL     OW 7958   4.429   5.888   5.927
 2379SOL    HW1 7959   4.418   5.833   6.005
 2379SOL    HW2 7960   4.372   5.847   5.862
 2380SOL     OW 7961   1.581   4.793   1.222
 2380SOL    HW1 7962   1.676   4.783   1.230
 2380SOL    HW2 7963   1.559   4.862   1.285
 2381SOL     OW 7964   3.958   7.715   1.443
 2381SOL    HW1 7965   3.863   7.715   1.441
 2381SOL    HW2 7966   3.982   7.808   1.438
 2382SOL     OW 7967   2.958   7.477   5.064
 2382SOL    HW1 7968   3.034   7.421   5.044
 2382SOL    HW2 7969   2.882   7.424   5.042
 2383SOL     OW 7970   3.845   4.120   5.153
 2383SOL    HW1 7971   3.877   4.148   5.067
 2383SOL    HW2 7972   3.760   4.163   5.161
 2384SOL     OW 7973   6.492   5.649   3.950
 2384SOL    HW1 7974   6.406   5.622   3.982
 2384SOL    HW2 7975   6.513   5.728   3.999
 2385SOL     OW 7976   8.774   6.853   2.682
 2385SOL    HW1 7977   8.796   6.866   2.774
 2385SOL    HW2 7978   8.819   6.924   2.636
 2386SOL     OW 7979   5.881   6.605   2.753
 2386SOL    HW1 7980   5.795   6.569   2.732
 2386SOL    HW2 7981   5.943   6.535   2.733
 2387SOL     OW 7982  -0.156   3.351   3.970
 2387SOL    HW1 7983  -0.226   3.319   4.027
 2387SOL    HW2 7984  -0.202   3.384   3.892
 2388SOL     OW 7985   6.625   8.767   6.241
 2388SOL    HW1 7986   6.638   8.672   6.246
 2388SOL    HW2 7987   6.556   8.784   6.305
 2389SOL     OW 7988   5.952   8.315   1.601
 2389SOL    HW1 7989   5.938   8.304   1.507
 2389SOL    HW2 7990   5.991   8.401   1.611
 2390SOL     OW 7991   4.048   2.682   1.763
 2390SOL    HW1 7992   3.959   2.708   1.784
 2390SOL    HW2 7993   4.103   2.739   1.816
 2391SOL     OW 7994   0.993   5.123   3.056
 2391SOL    HW1 7995   1.069   5.082   3.096
 2391SOL    HW2 7996   0.965   5.061   2.988
 2392SOL     OW 7997   7.163   8.884   5.975
 2392SOL    HW1 7998   7.175   8.979   5.969
 2392SOL    HW2 7999   7.195   8.861   6.062
 2393SOL     OW 8000   4.821   4.950   5.556
 2393SOL    HW1 8001   4.795   4.898   5.632
 2393SOL    HW2 8002   4.839   4.886   5.487
 2394SOL     OW 8003   6.597   2.371   0.350
 2394SOL    HW1 8004   6.619   2.282   0.377
 2394SOL    HW2 8005   6.562   2.360   0.261
 2395SOL     OW 8006  -1.291   4.492   6.537
 2395SOL    HW1 8007  -1.292   4.538   6.452
 2395SOL    HW2 8008  -1.362   4.532   6.586
 2396SOL     OW 8009   4.385   6.318   0.545
 2396SOL    HW1 8010   4.387   6.248   0.611
 2396SOL    HW2 8011   4.353   6.276   0.466
 2397SOL     OW 8012   4.291   4.363   1.176
 2397SOL    HW1 8013   4.257   4.450   1.157
 2397SOL    HW2 8014   4.293   4.319   1.091
 2398SOL     OW 8015   3.854   1.817   1.465
 2398SOL    HW1 8016   3.943   1.785   1.480
 2398SOL    HW2 8017   3.829   1.857   1.548
 2399SOL     OW 8018   3.038   6.286   0.055
 2399SOL    HW1 8019   3.002   6.361   0.008
 2399SOL    HW2 8020   3.129   6.309   0.072
 2400SOL     OW 8021   1.643   7.577   6.536
 2400SOL    HW1 8022   1.661   7.544   6.624
 2400SOL    HW2 8023   1.707   7.535   6.480
 2401SOL     OW 8024   4.977   3.878   6.493
 2401SOL    HW1 8025   4.929   3.926   6.425
 2401SOL    HW2 8026   5.028   3.945   6.538
 2402SOL     OW 8027   1.806   8.872   5.442
 2402SOL    HW1 8028   1.814   8.811   5.369
 2402SOL    HW2 8029   1.793   8.957   5.401
 2403SOL     OW 8030   5.817   7.260   3.596
 2403SOL    HW1 8031   5.899   7.266   3.645
 2403SOL    HW2 8032   5.828   7.319   3.522
 2404SOL     OW 8033   4.837   4.109   4.484
 2404SOL    HW1 8034   4.911   4.081   4.430
 2404SOL    HW2 8035   4.764   4.054   4.454
 2405SOL     OW 8036   3.307   7.957   5.019
 2405SOL    HW1 8037   3.397   7.927   5.004
 2405SOL    HW2 8038   3.256   7.876   5.026
 2406SOL     OW 8039   0.382   8.323   5.290
 2406SOL    HW1 8040   0.384   8.301   5.384
 2406SOL    HW2 8041   0.343   8.246   5.249
 2407SOL     OW 8042   5.973   8.065   6.506
 2407SOL    HW1 8043   5.920   7.991   6.536
 2407SOL    HW2 8044   6.050   8.064   6.562
 2408SOL     OW 8045   2.813   1.645   0.460
 2408SOL    HW1 8046   2.804   1.636   0.365
 2408SOL    HW2 8047   2.837   1.557   0.490
 2409SOL     OW 8048   8.782   8.630   2.085
 2409SOL    HW1 8049   8.697   8.610   2.045
 2409SOL    HW2 8050   8.763   8.701   2.147
 2410SOL     OW 8051   4.053   9.980   6.498
 2410SOL    HW1 8052   4.038   9.926   6.576
 2410SOL    HW2 8053   3.984  10.047   6.502
 2411SOL     OW 8054   5.187   3.697   3.746
 2411SOL    HW1 8055   5.136   3.769   3.784
 2411SOL    HW2 8056   5.182   3.710   3.652
 2412SOL     OW 8057   4.002   7.387   2.251
 2412SOL    HW1 8058   3.945   7.333   2.196
 2412SOL    HW2 8059   3.963   7.474   2.248
 2413SOL     OW 8060   2.313   7.741   1.171
 2413SOL    HW1 8061   2.284   7.715   1.084
 2413SOL    HW2 8062   2.404   7.769   1.159
 2414SOL     OW 8063   6.221   5.678   1.169
 2414SOL    HW1 8064   6.217   5.622   1.246
 2414SOL    HW2 8065   6.188   5.763   1.199
 2415SOL     OW 8066   0.941   4.245   2.117
 2415SOL    HW1 8067   0.945   4.333   2.080
 2415SOL    HW2 8068   0.922   4.188   2.043
 2416SOL     OW 8069   2.822   3.719   2.798
 2416SOL    HW1 8070   2.835   3.628   2.773
 2416SOL    HW2 8071   2.887   3.736   2.866
 2417SOL     OW 8072   2.250   5.936   1.966
 2417SOL    HW1 8073   2.208   5.977   2.041
 2417SOL    HW2 8074   2.194   5.957   1.892
 2418SOL     OW 8075   3.194   9.335   6.082
 2418SOL    HW1 8076   3.136   9.325   6.158
 2418SOL    HW2 8077   3.276   9.367   6.119
 2419SOL     OW 8078   3.422   5.973   2.449
 2419SOL    HW1 8079   3.329   5.995   2.448
 2419SOL    HW2 8080   3.448   5.980   2.541
 2420SOL     OW 8081   5.393   7.059   3.194
 2420SOL    HW1 8082   5.444   7.130   3.155
 2420SOL    HW2 8083   5.396   6.989   3.129
 2421SOL     OW 8084   6.781   7.521   0.728
 2421SOL    HW1 8085   6.814   7.611   0.728
 2421SOL    HW2 8086   6.695   7.527   0.769
 2422SOL     OW 8087   2.149   3.328   0.433
 2422SOL    HW1 8088   2.070   3.286   0.467
 2422SOL    HW2 8089   2.221   3.285   0.479
 2423SOL     OW 8090   5.833   5.762   0.050
 2423SOL    HW1 8091   5.758   5.705   0.039
 2423SOL    HW2 8092   5.809   5.843   0.006
 2424SOL     OW 8093   0.270   7.829   5.040
 2424SOL    HW1 8094   0.208   7.758   5.028
 2424SOL    HW2 8095   0.318   7.834   4.957
 2425SOL     OW 8096   2.298   4.208   2.088
 2425SOL    HW1 8097   2.218   4.191   2.037
 2425SOL    HW2 8098   2.306   4.131   2.145
 2426SOL     OW 8099  -0.561   5.050   6.561
 2426SOL    HW1 8100  -0.508   4.987   6.511
 2426SOL    HW2 8101  -0.619   5.090   6.496
 2427SOL     OW 8102   7.205   2.428   1.792
 2427SOL    HW1 8103   7.120   2.462   1.818
 2427SOL    HW2 8104   7.189   2.335   1.775
 2428SOL     OW 8105   2.356   3.361   1.796
 2428SOL    HW1 8106   2.307   3.409   1.729
 2428SOL    HW2 8107   2.331   3.402   1.879
 2429SOL     OW 8108   2.162   0.719   0.794
 2429SOL    HW1 8109   2.078   0.678   0.774
 2429SOL    HW2 8110   2.202   0.661   0.860
 2430SOL     OW 8111  -0.571   2.949   4.361
 2430SOL    HW1 8112  -0.552   2.933   4.269
 2430SOL    HW2 8113  -0.566   2.862   4.402
 2431SOL     OW 8114   4.397   4.426   5.452
 2431SOL    HW1 8115   4.351   4.342   5.441
 2431SOL    HW2 8116   4.405   4.460   5.363
 2432SOL     OW 8117   1.295   7.415   4.236
 2432SOL    HW1 8118   1.273   7.451   4.323
 2432SOL    HW2 8119   1.387   7.392   4.243
 2433SOL     OW 8120   2.256   7.659   2.901
 2433SOL    HW1 8121   2.201   7.734   2.877
 2433SOL    HW2 8122   2.219   7.627   2.983
 2434SOL     OW 8123   1.329   7.166   6.314
 2434SOL    HW1 8124   1.276   7.224   6.259
 2434SOL    HW2 8125   1.373   7.224   6.375
 2435SOL     OW 8126   3.007   3.477   0.070
 2435SOL    HW1 8127   2.977   3.426  -0.006
 2435SOL    HW2 8128   2.942   3.547   0.078
 2436SOL     OW 8129  -0.513   4.243   5.654
 2436SOL    HW1 8130  -0.581   4.177   5.644
 2436SOL    HW2 8131  -0.561   4.326   5.660
 2437SOL     OW 8132   5.387   0.695   0.061
 2437SOL    HW1 8133   5.416   0.744   0.139
 2437SOL    HW2 8134   5.463   0.642   0.037
 2438SOL     OW 8135   1.686   1.974   1.779
 2438SOL    HW1 8136   1.769   1.945   1.742
 2438SOL    HW2 8137   1.645   1.894   1.812
 2439SOL     OW 8138   6.814   8.983   6.473
 2439SOL    HW1 8139   6.772   8.910   6.519
 2439SOL    HW2 8140   6.802   9.058   6.531
 2440SOL     OW 8141   0.067   5.393   6.428
 2440SOL    HW1 8142   0.092   5.321   6.370
 2440SOL    HW2 8143  -0.028   5.387   6.433
 2441SOL     OW 8144   4.780   4.928   3.601
 2441SOL    HW1 8145   4.844   4.857   3.603
 2441SOL    HW2 8146   4.721   4.906   3.529
 2442SOL     OW 8147   4.366   9.131   2.789
 2442SOL    HW1 8148   4.301   9.192   2.824
 2442SOL    HW2 8149   4.447   9.182   2.787
 2443SOL     OW 8150   5.077   5.394   5.319
 2443SOL    HW1 8151   5.116   5.480   5.339
 2443SOL    HW2 8152   5.029   5.370   5.398
 2444SOL     OW 8153   1.014  10.468   4.933
 2444SOL    HW1 8154   0.926  10.488   4.965
 2444SOL    HW2 8155   1.043  10.396   4.989
 2445SOL     OW 8156   3.217   5.936   5.896
 2445SOL    HW1 8157   3.164   5.872   5.847
 2445SOL    HW2 8158   3.169   5.949   5.977
 2446SOL     OW 8159   0.946   2.133   1.261
 2446SOL    HW1 8160   0.889   2.209   1.273
 2446SOL    HW2 8161   0.939   2.112   1.168
 2447SOL     OW 8162   1.210   6.249   3.836
 2447SOL    HW1 8163   1.281   6.304   3.869
 2447SOL    HW2 8164   1.178   6.294   3.758
 2448SOL     OW 8165   5.689   5.800   2.225
 2448SOL    HW1 8166   5.640   5.828   2.302
 2448SOL    HW2 8167   5.690   5.705   2.230
 2449SOL     OW 8168   2.785   1.338   0.605
 2449SOL    HW1 8169   2.710   1.389   0.636
 2449SOL    HW2 8170   2.753   1.294   0.526
 2450SOL     OW 8171   4.580   4.628   6.136
 2450SOL    HW1 8172   4.536   4.556   6.091
 2450SOL    HW2 8173   4.673   4.614   6.117
 2451SOL     OW 8174   2.380   5.840   4.573
 2451SOL    HW1 8175   2.463   5.844   4.621
 2451SOL    HW2 8176   2.390   5.763   4.517
 2452SOL     OW 8177   2.620   7.771   3.471
 2452SOL    HW1 8178   2.699   7.805   3.513
 2452SOL    HW2 8179   2.558   7.844   3.471
 2453SOL     OW 8180  -2.041   4.830   6.640
 2453SOL    HW1 8181  -1.981   4.822   6.566
 2453SOL    HW2 8182  -2.062   4.923   6.645
 2454SOL     OW 8183   6.134   0.985   1.342
 2454SOL    HW1 8184   6.125   1.039   1.263
 2454SOL    HW2 8185   6.213   0.933   1.326
 2455SOL     OW 8186   4.772   5.415   2.452
 2455SOL    HW1 8187   4.744   5.332   2.491
 2455SOL    HW2 8188   4.739   5.411   2.362
 2456SOL     OW 8189   4.292   9.175   3.964
 2456SOL    HW1 8190   4.338   9.187   3.881
 2456SOL    HW2 8191   4.359   9.144   4.024
 2457SOL     OW 8192   5.124   4.870   2.518
 2457SOL    HW1 8193   5.076   4.939   2.565
 2457SOL    HW2 8194   5.178   4.829   2.585
 2458SOL     OW 8195   4.685   8.315   1.544
 2458SOL    HW1 8196   4.636   8.311   1.462
 2458SOL    HW2 8197   4.732   8.398   1.540
 2459SOL     OW 8198   9.249   8.299   1.150
 2459SOL    HW1 8199   9.243   8.239   1.075
 2459SOL    HW2 8200   9.196   8.375   1.125
 2460SOL     OW 8201   3.746   3.784   6.347
 2460SOL    HW1 8202   3.708   3.868   6.370
 2460SOL    HW2 8203   3.731   3.774   6.253
 2461SOL     OW 8204   7.795   9.243   5.435
 2461SOL    HW1 8205   7.875   9.248   5.383
 2461SOL    HW2 8206   7.725   9.268   5.375
 2462SOL     OW 8207   3.470   3.766   1.190
 2462SOL    HW1 8208   3.509   3.679   1.193
 2462SOL    HW2 8209   3.463   3.793   1.281
 2463SOL     OW 8210   0.359   2.743   3.805
 2463SOL    HW1 8211   0.315   2.748   3.720
 2463SOL    HW2 8212   0.288   2.736   3.869
 2464SOL     OW 8213   4.054   3.616   6.217
 2464SOL    HW1 8214   4.021   3.594   6.304
 2464SOL    HW2 8215   4.077   3.709   6.223
 2465SOL     OW 8216   9.698   7.975   1.146
 2465SOL    HW1 8217   9.737   7.890   1.124
 2465SOL    HW2 8218   9.614   7.974   1.100
 2466SOL     OW 8219   2.928   8.073   2.405
 2466SOL    HW1 8220   2.844   8.069   2.359
 2466SOL    HW2 8221   2.922   8.004   2.472
 2467SOL     OW 8222   0.894   2.288   3.353
 2467SOL    HW1 8223   0.915   2.370   3.398
 2467SOL    HW2 8224   0.932   2.220   3.408
 2468SOL     OW 8225   3.625   2.419   3.699
 2468SOL    HW1 8226   3.535   2.413   3.731
 2468SOL    HW2 8227   3.653   2.328   3.689
 2469SOL     OW 8228   8.678   6.866   1.864
 2469SOL    HW1 8229   8.683   6.856   1.959
 2469SOL    HW2 8230   8.684   6.961   1.850
 2470SOL     OW 8231   4.749   2.520   3.774
 2470SOL    HW1 8232   4.656   2.512   3.796
 2470SOL    HW2 8233   4.795   2.477   3.847
 2471SOL     OW 8234   0.394   2.430   2.805
 2471SOL    HW1 8235   0.379   2.500   2.742
 2471SOL    HW2 8236   0.317   2.430   2.861
 2472SOL     OW 8237   2.729   7.042   3.775
 2472SOL    HW1 8238   2.641   7.050   3.738
 2472SOL    HW2 8239   2.777   7.116   3.739
 2473SOL     OW 8240   6.039   3.807   0.725
 2473SOL    HW1 8241   5.988   3.753   0.664
 2473SOL    HW2 8242   6.060   3.747   0.797
 2474SOL     OW 8243   3.366   5.070   5.150
 2474SOL    HW1 8244   3.402   5.092   5.236
 2474SOL    HW2 8245   3.328   4.983   5.162
 2475SOL     OW 8246   4.739   7.838   6.095
 2475SOL    HW1 8247   4.745   7.761   6.038
 2475SOL    HW2 8248   4.829   7.873   6.097
 2476SOL     OW 8249   6.487   8.985   5.526
 2476SOL    HW1 8250   6.438   8.988   5.608
 2476SOL    HW2 8251   6.532   9.069   5.521
 2477SOL     OW 8252   4.755   7.183   2.951
 2477SOL    HW1 8253   4.710   7.189   2.866
 2477SOL    HW2 8254   4.685   7.196   3.015
 2478SOL     OW 8255   7.757   8.991   4.154
 2478SOL    HW1 8256   7.840   8.975   4.109
 2478SOL    HW2 8257   7.767   9.079   4.192
 2479SOL     OW 8258   3.725   3.187   2.003
 2479SOL    HW1 8259   3.801   3.244   1.990
 2479SOL    HW2 8260   3.736   3.154   2.093
 2480SOL     OW 8261   4.427   4.418   2.851
 2480SOL    HW1 8262   4.481   4.469   2.791
 2480SOL    HW2 8263   4.465   4.330   2.848
 2481SOL     OW 8264   3.662   4.890   5.421
 2481SOL    HW1 8265   3.679   4.909   5.328
 2481SOL    HW2 8266   3.642   4.796   5.423
 2482SOL     OW 8267   0.952   1.487   0.614
 2482SOL    HW1 8268   0.894   1.562   0.603
 2482SOL    HW2 8269   1.018   1.497   0.545
 2483SOL     OW 8270   2.015   1.478   0.802
 2483SOL    HW1 8271   2.071   1.426   0.744
 2483SOL    HW2 8272   1.964   1.414   0.851
 2484SOL     OW 8273   3.044   5.478   3.317
 2484SOL    HW1 8274   3.067   5.489   3.225
 2484SOL    HW2 8275   3.128   5.475   3.363
 2485SOL     OW 8276  -0.123   8.331   5.694
 2485SOL    HW1 8277  -0.057   8.390   5.657
 2485SOL    HW2 8278  -0.092   8.314   5.783
 2486SOL     OW 8279  -0.586   3.707   4.587
 2486SOL    HW1 8280  -0.495   3.715   4.556
 2486SOL    HW2 8281  -0.583   3.637   4.652
 2487SOL     OW 8282   2.710   7.313   2.407
 2487SOL    HW1 8283   2.748   7.229   2.433
 2487SOL    HW2 8284   2.757   7.337   2.327
 2488SOL     OW 8285   8.271   3.774   0.895
 2488SOL    HW1 8286   8.263   3.678   0.892
 2488SOL    HW2 8287   8.263   3.795   0.988
 2489SOL     OW 8288   1.778   6.561   3.582
 2489SOL    HW1 8289   1.719   6.572   3.507
 2489SOL    HW2 8290   1.769   6.642   3.632
 2490SOL     OW 8291   2.373   6.624   6.189
 2490SOL    HW1 8292   2.442   6.673   6.234
 2490SOL    HW2 8293   2.304   6.613   6.254
 2491SOL     OW 8294   5.327   4.071   1.641
 2491SOL    HW1 8295   5.315   4.067   1.546
 2491SOL    HW2 8296   5.240   4.050   1.677
 2492SOL     OW 8297   2.798   3.952   2.678
 2492SOL    HW1 8298   2.876   4.008   2.682
 2492SOL    HW2 8299   2.822   3.875   2.729
 2493SOL     OW 8300   5.232   8.991   3.043
 2493SOL    HW1 8301   5.212   9.054   2.973
 2493SOL    HW2 8302   5.181   9.022   3.118
 2494SOL     OW 8303   4.019   9.967   4.038
 2494SOL    HW1 8304   4.057  10.055   4.036
 2494SOL    HW2 8305   4.078   9.917   4.094
 2495SOL     OW 8306   3.709   5.344   6.047
 2495SOL    HW1 8307   3.620   5.368   6.022
 2495SOL    HW2 8308   3.756   5.335   5.964
 2496SOL     OW 8309   4.234   8.383   5.064
 2496SOL    HW1 8310   4.217   8.461   5.011
 2496SOL    HW2 8311   4.258   8.418   5.150
 2497SOL     OW 8312   2.606   9.588   4.436
 2497SOL    HW1 8313   2.675   9.564   4.374
 2497SOL    HW2 8314   2.647   9.654   4.492
 2498SOL     OW 8315   5.386   4.329   1.761
 2498SOL    HW1 8316   5.374   4.246   1.714
 2498SOL    HW2 8317   5.423   4.388   1.695
 2499SOL     OW 8318   5.316   4.733   2.341
 2499SOL    HW1 8319   5.376   4.792   2.294
 2499SOL    HW2 8320   5.264   4.791   2.396
 2500SOL     OW 8321   1.688   2.828   4.092
 2500SOL    HW1 8322   1.664   2.910   4.050
 2500SOL    HW2 8323   1.609   2.774   4.086
 2501SOL     OW 8324   6.136   3.348   3.660
 2501SOL    HW1 8325   6.154   3.413   3.728
 2501SOL    HW2 8326   6.179   3.268   3.691
 2502SOL     OW 8327   1.246   4.911   2.923
 2502SOL    HW1 8328   1.274   4.955   3.003
 2502SOL    HW2 8329   1.228   4.821   2.951
 2503SOL     OW 8330  -0.221   1.657   1.355
 2503SOL    HW1 8331  -0.236   1.563   1.352
 2503SOL    HW2 8332  -0.228   1.685   1.264
 2504SOL     OW 8333   8.506   3.905   1.384
 2504SOL    HW1 8334   8.579   3.963   1.362
 2504SOL    HW2 8335   8.437   3.965   1.414
 2505SOL     OW 8336   0.720   7.714   4.048
 2505SOL    HW1 8337   0.715   7.627   4.088
 2505SOL    HW2 8338   0.777   7.703   3.972
 2506SOL     OW 8339  -0.762   4.196   5.536
 2506SOL    HW1 8340  -0.810   4.159   5.462
 2506SOL    HW2 8341  -0.707   4.264   5.497
 2507SOL     OW 8342   2.742   4.186   6.404
 2507SOL    HW1 8343   2.794   4.135   6.466
 2507SOL    HW2 8344   2.758   4.146   6.319
 2508SOL     OW 8345   3.524   9.914   6.045
 2508SOL    HW1 8346   3.454   9.849   6.052
 2508SOL    HW2 8347   3.571   9.889   5.965
 2509SOL     OW 8348  -0.846   4.673   4.428
 2509SOL    HW1 8349  -0.760   4.711   4.447
 2509SOL    HW2 8350  -0.826   4.588   4.388
 2510SOL     OW 8351   4.772   5.034   0.218
 2510SOL    HW1 8352   4.780   4.996   0.131
 2510SOL    HW2 8353   4.841   5.100   0.222
 2511SOL     OW 8354   4.324   8.244   6.209
 2511SOL    HW1 8355   4.373   8.281   6.136
 2511SOL    HW2 8356   4.378   8.263   6.286
 2512SOL     OW 8357   3.180   7.927   3.675
 2512SOL    HW1 8358   3.246   7.908   3.741
 2512SOL    HW2 8359   3.097   7.925   3.722
 2513SOL     OW 8360   1.470   8.673   4.289
 2513SOL    HW1 8361   1.516   8.721   4.220
 2513SOL    HW2 8362   1.488   8.581   4.269
 2514SOL     OW 8363   5.265   2.751   4.205
 2514SOL    HW1 8364   5.324   2.696   4.155
 2514SOL    HW2 8365   5.259   2.832   4.154
 2515SOL     OW 8366   3.146   8.029   2.231
 2515SOL    HW1 8367   3.086   8.083   2.283
 2515SOL    HW2 8368   3.205   7.990   2.296
 2516SOL     OW 8369   5.786   7.784   5.735
 2516SOL    HW1 8370   5.753   7.699   5.708
 2516SOL    HW2 8371   5.763   7.844   5.663
 2517SOL     OW 8372   7.498   8.972   4.151
 2517SOL    HW1 8373   7.466   9.055   4.187
 2517SOL    HW2 8374   7.593   8.975   4.164
 2518SOL     OW 8375   7.385   2.731   1.908
 2518SOL    HW1 8376   7.407   2.673   1.980
 2518SOL    HW2 8377   7.405   2.819   1.940
 2519SOL     OW 8378  -1.404   3.846   6.518
 2519SOL    HW1 8379  -1.395   3.755   6.488
 2519SOL    HW2 8380  -1.330   3.859   6.577
 2520SOL     OW 8381   5.010   3.542   3.952
 2520SOL    HW1 8382   5.076   3.498   3.898
 2520SOL    HW2 8383   4.956   3.471   3.986
 2521SOL     OW 8384   1.590   9.961   5.450
 2521SOL    HW1 8385   1.526   9.987   5.516
 2521SOL    HW2 8386   1.673  10.000   5.481
 2522SOL     OW 8387   7.121   8.758   5.447
 2522SOL    HW1 8388   7.152   8.668   5.460
 2522SOL    HW2 8389   7.028   8.749   5.426
 2523SOL     OW 8390   3.117   7.699   1.521
 2523SOL    HW1 8391   3.044   7.653   1.563
 2523SOL    HW2 8392   3.085   7.788   1.509
 2524SOL     OW 8393   1.336   4.597   5.043
 2524SOL    HW1 8394   1.423   4.627   5.014
 2524SOL    HW2 8395   1.286   4.589   4.962
 2525SOL     OW 8396   2.164   4.779   5.941
 2525SOL    HW1 8397   2.193   4.850   5.998
 2525SOL    HW2 8398   2.078   4.806   5.911
 2526SOL     OW 8399   4.613   7.588   3.838
 2526SOL    HW1 8400   4.536   7.631   3.874
 2526SOL    HW2 8401   4.679   7.656   3.833
 2527SOL     OW 8402   1.034   4.984   4.555
 2527SOL    HW1 8403   0.947   4.943   4.559
 2527SOL    HW2 8404   1.019   5.068   4.512
 2528SOL     OW 8405  -1.154   3.579   4.016
 2528SOL    HW1 8406  -1.203   3.589   3.935
 2528SOL    HW2 8407  -1.062   3.593   3.991
 2529SOL     OW 8408   4.289   5.515   5.865
 2529SOL    HW1 8409   4.212   5.571   5.864
 2529SOL    HW2 8410   4.303   5.492   5.773
 2530SOL     OW 8411   2.009   5.273   5.616
 2530SOL    HW1 8412   1.951   5.249   5.544
 2530SOL    HW2 8413   1.988   5.212   5.686
 2531SOL     OW 8414   1.317   9.260   3.871
 2531SOL    HW1 8415   1.232   9.272   3.913
 2531SOL    HW2 8416   1.296   9.248   3.778
 2532SOL     OW 8417   8.502   7.392   1.884
 2532SOL    HW1 8418   8.519   7.424   1.796
 2532SOL    HW2 8419   8.562   7.318   1.896
 2533SOL     OW 8420   5.334   4.687   3.830
 2533SOL    HW1 8421   5.424   4.664   3.805
 2533SOL    HW2 8422   5.339   4.779   3.856
 2534SOL     OW 8423   3.517   8.814   5.106
 2534SOL    HW1 8424   3.439   8.832   5.054
 2534SOL    HW2 8425   3.540   8.723   5.084
 2535SOL     OW 8426   2.514   4.297   1.272
 2535SOL    HW1 8427   2.515   4.393   1.270
 2535SOL    HW2 8428   2.582   4.274   1.335
 2536SOL     OW 8429   2.204   4.012   1.222
 2536SOL    HW1 8430   2.172   3.927   1.253
 2536SOL    HW2 8431   2.158   4.076   1.276
 2537SOL     OW 8432   2.240   7.168   2.210
 2537SOL    HW1 8433   2.164   7.110   2.220
 2537SOL    HW2 8434   2.210   7.237   2.151
 2538SOL     OW 8435   7.642   4.686   2.735
 2538SOL    HW1 8436   7.638   4.756   2.801
 2538SOL    HW2 8437   7.567   4.702   2.678
 2539SOL     OW 8438   3.836   4.000   2.953
 2539SOL    HW1 8439   3.819   4.026   2.863
 2539SOL    HW2 8440   3.919   3.952   2.949
 2540SOL     OW 8441   5.917   2.277   0.118
 2540SOL    HW1 8442   5.871   2.267   0.035
 2540SOL    HW2 8443   6.009   2.290   0.093
 2541SOL     OW 8444   4.843   1.562   1.958
 2541SOL    HW1 8445   4.748   1.550   1.952
 2541SOL    HW2 8446   4.879   1.511   1.886
 2542SOL     OW 8447   3.762   5.260   5.752
 2542SOL    HW1 8448   3.690   5.271   5.689
 2542SOL    HW2 8449   3.826   5.206   5.705
 2543SOL     OW 8450   3.975   7.659   4.866
 2543SOL    HW1 8451   4.024   7.729   4.825
 2543SOL    HW2 8452   3.928   7.617   4.794
 2544SOL     OW 8453   1.667   8.942   3.329
 2544SOL    HW1 8454   1.611   8.989   3.267
 2544SOL    HW2 8455   1.737   8.905   3.275
 2545SOL     OW 8456   3.124   8.248   5.958
 2545SOL    HW1 8457   3.053   8.268   5.897
 2545SOL    HW2 8458   3.080   8.231   6.041
 2546SOL     OW 8459   4.117   5.111   4.678
 2546SOL    HW1 8460   4.138   5.161   4.599
 2546SOL    HW2 8461   4.200   5.108   4.727
 2547SOL     OW 8462   2.661   5.613   5.512
 2547SOL    HW1 8463   2.673   5.683   5.448
 2547SOL    HW2 8464   2.583   5.639   5.562
 2548SOL     OW 8465   1.774   7.066   3.896
 2548SOL    HW1 8466   1.768   6.994   3.959
 2548SOL    HW2 8467   1.714   7.132   3.929
 2549SOL     OW 8468   6.612   1.851   2.621
 2549SOL    HW1 8469   6.685   1.891   2.573
 2549SOL    HW2 8470   6.615   1.890   2.708
 2550SOL     OW 8471   2.389   5.885   5.012
 2550SOL    HW1 8472   2.322   5.874   4.944
 2550SOL    HW2 8473   2.449   5.811   4.998
 2551SOL     OW 8474   4.871   5.345   5.960
 2551SOL    HW1 8475   4.823   5.271   5.923
 2551SOL    HW2 8476   4.896   5.399   5.885
 2552SOL     OW 8477  -0.942   8.399   6.609
 2552SOL    HW1 8478  -0.862   8.441   6.638
 2552SOL    HW2 8479  -0.941   8.313   6.651
 2553SOL     OW 8480   3.837   9.295   4.671
 2553SOL    HW1 8481   3.817   9.386   4.649
 2553SOL    HW2 8482   3.932   9.292   4.679
 2554SOL     OW 8483   2.225   6.398   4.973
 2554SOL    HW1 8484   2.257   6.450   5.048
 2554SOL    HW2 8485   2.244   6.453   4.897
 2555SOL     OW 8486   0.312   1.537   0.963
 2555SOL    HW1 8487   0.227   1.569   0.934
 2555SOL    HW2 8488   0.337   1.597   1.034
 2556SOL     OW 8489  -1.823   5.302   6.089
 2556SOL    HW1 8490  -1.855   5.251   6.015
 2556SOL    HW2 8491  -1.901   5.329   6.137
 2557SOL     OW 8492   7.220   8.598   4.937
 2557SOL    HW1 8493   7.228   8.652   4.858
 2557SOL    HW2 8494   7.174   8.519   4.907
 2558SOL     OW 8495   8.297   8.220   2.438
 2558SOL    HW1 8496   8.352   8.141   2.437
 2558SOL    HW2 8497   8.346   8.283   2.490
 2559SOL     OW 8498   6.901   8.235   1.322
 2559SOL    HW1 8499   6.915   8.330   1.325
 2559SOL    HW2 8500   6.987   8.199   1.303
 2560SOL     OW 8501   6.267   4.427   2.245
 2560SOL    HW1 8502   6.204   4.362   2.214
 2560SOL    HW2 8503   6.280   4.486   2.171
 2561SOL     OW 8504  -1.328   3.968   4.784
 2561SOL    HW1 8505  -1.356   4.017   4.707
 2561SOL    HW2 8506  -1.233   3.983   4.788
 2562SOL     OW 8507  -0.647   2.884   3.010
 2562SOL    HW1 8508  -0.690   2.964   2.980
 2562SOL    HW2 8509  -0.689   2.864   3.094
 2563SOL     OW 8510   6.448   4.659   3.928
 2563SOL    HW1 8511   6.427   4.573   3.965
 2563SOL    HW2 8512   6.388   4.719   3.971
 2564SOL     OW 8513   2.400   5.790   5.560
 2564SOL    HW1 8514   2.385   5.744   5.477
 2564SOL    HW2 8515   2.383   5.724   5.627
 2565SOL     OW 8516   5.938   5.712   4.537
 2565SOL    HW1 8517   5.907   5.717   4.446
 2565SOL    HW2 8518   5.893   5.783   4.582
 2566SOL     OW 8519   6.508   5.010   2.929
 2566SOL    HW1 8520   6.595   5.025   2.968
 2566SOL    HW2 8521   6.510   5.058   2.846
 2567SOL     OW 8522   4.630   1.348   2.094
 2567SOL    HW1 8523   4.547   1.300   2.093
 2567SOL    HW2 8524   4.605   1.439   2.082
 2568SOL     OW 8525   4.814   6.923   2.096
 2568SOL    HW1 8526   4.894   6.912   2.147
 2568SOL    HW2 8527   4.798   7.018   2.098
 2569SOL     OW 8528   2.879   4.799   2.312
 2569SOL    HW1 8529   2.821   4.755   2.374
 2569SOL    HW2 8530   2.868   4.892   2.332
 2570SOL     OW 8531   0.774   4.088   3.620
 2570SOL    HW1 8532   0.818   4.147   3.560
 2570SOL    HW2 8533   0.685   4.079   3.585
 2571SOL     OW 8534  -0.364   4.006   6.331
 2571SOL    HW1 8535  -0.418   4.060   6.273
 2571SOL    HW2 8536  -0.297   3.968   6.274
 2572SOL     OW 8537   3.028   6.457   4.437
 2572SOL    HW1 8538   3.024   6.392   4.367
 2572SOL    HW2 8539   3.118   6.488   4.436
 2573SOL     OW 8540   6.696   1.821   1.771
 2573SOL    HW1 8541   6.614   1.852   1.809
 2573SOL    HW2 8542   6.760   1.830   1.841
 2574SOL     OW 8543   4.522   8.209   6.388
 2574SOL    HW1 8544   4.479   8.211   6.474
 2574SOL    HW2 8545   4.569   8.125   6.387
 2575SOL     OW 8546   5.924   3.141   1.152
 2575SOL    HW1 8547   5.856   3.191   1.197
 2575SOL    HW2 8548   5.930   3.181   1.065
 2576SOL     OW 8549   1.974   7.880   4.120
 2576SOL    HW1 8550   2.046   7.924   4.164
 2576SOL    HW2 8551   1.964   7.927   4.037
 2577SOL     OW 8552   1.311   3.673   1.563
 2577SOL    HW1 8553   1.340   3.680   1.472
 2577SOL    HW2 8554   1.371   3.729   1.612
 2578SOL     OW 8555   3.425   3.732   6.356
 2578SOL    HW1 8556   3.392   3.821   6.369
 2578SOL    HW2 8557   3.497   3.742   6.294
 2579SOL     OW 8558   7.208   8.417   4.080
 2579SOL    HW1 8559   7.301   8.403   4.058
 2579SOL    HW2 8560   7.185   8.497   4.032
 2580SOL     OW 8561   2.641   2.598   0.709
 2580SOL    HW1 8562   2.616   2.526   0.651
 2580SOL    HW2 8563   2.713   2.642   0.663
 2581SOL     OW 8564   5.714   2.963   1.750
 2581SOL    HW1 8565   5.662   2.884   1.734
 2581SOL    HW2 8566   5.801   2.942   1.716
 2582SOL     OW 8567   2.027   1.863   2.735
 2582SOL    HW1 8568   2.078   1.918   2.795
 2582SOL    HW2 8569   2.028   1.777   2.775
 2583SOL     OW 8570   6.255   4.731   3.196
 2583SOL    HW1 8571   6.241   4.723   3.291
 2583SOL    HW2 8572   6.172   4.705   3.157
 2584SOL     OW 8573   3.277   6.411   3.184
 2584SOL    HW1 8574   3.216   6.348   3.146
 2584SOL    HW2 8575   3.303   6.372   3.267
 2585SOL     OW 8576   2.972   2.788   0.171
 2585SOL    HW1 8577   2.894   2.838   0.196
 2585SOL    HW2 8578   2.968   2.785   0.075
 2586SOL     OW 8579   5.368   5.511   4.535
 2586SOL    HW1 8580   5.366   5.604   4.509
 2586SOL    HW2 8581   5.461   5.490   4.537
 2587SOL     OW 8582   5.800   8.610   3.901
 2587SOL    HW1 8583   5.894   8.607   3.882
 2587SOL    HW2 8584   5.795   8.630   3.994
 2588SOL     OW 8585   8.695   6.244   2.548
 2588SOL    HW1 8586   8.753   6.270   2.476
 2588SOL    HW2 8587   8.607   6.250   2.512
 2589SOL     OW 8588   1.995   6.567   4.303
 2589SOL    HW1 8589   1.970   6.592   4.214
 2589SOL    HW2 8590   2.090   6.568   4.303
 2590SOL     OW 8591   3.690   6.137   2.903
 2590SOL    HW1 8592   3.737   6.104   2.980
 2590SOL    HW2 8593   3.634   6.206   2.937
 2591SOL     OW 8594   2.792  10.009   5.304
 2591SOL    HW1 8595   2.748  10.088   5.335
 2591SOL    HW2 8596   2.819  10.030   5.215
 2592SOL     OW 8597   5.158   3.384   5.227
 2592SOL    HW1 8598   5.238   3.429   5.253
 2592SOL    HW2 8599   5.108   3.451   5.179
 2593SOL     OW 8600   6.893   3.398   1.175
 2593SOL    HW1 8601   6.942   3.465   1.223
 2593SOL    HW2 8602   6.823   3.372   1.234
 2594SOL     OW 8603   1.264   4.249   1.372
 2594SOL    HW1 8604   1.302   4.219   1.455
 2594SOL    HW2 8605   1.275   4.175   1.312
 2595SOL     OW 8606   7.017   4.937   2.369
 2595SOL    HW1 8607   6.948   4.891   2.322
 2595SOL    HW2 8608   7.051   5.000   2.306
 2596SOL     OW 8609   2.907   6.286   2.958
 2596SOL    HW1 8610   2.929   6.313   2.868
 2596SOL    HW2 8611   2.928   6.362   3.011
 2597SOL     OW 8612   4.850   8.265   3.897
 2597SOL    HW1 8613   4.770   8.213   3.885
 2597SOL    HW2 8614   4.859   8.273   3.992
 2598SOL     OW 8615   1.571   5.437   6.315
 2598SOL    HW1 8616   1.612   5.356   6.286
 2598SOL    HW2 8617   1.628   5.470   6.384
 2599SOL     OW 8618   4.211   6.141   5.215
 2599SOL    HW1 8619   4.117   6.145   5.198
 2599SOL    HW2 8620   4.234   6.049   5.200
 2600SOL     OW 8621   4.338   4.237   2.468
 2600SOL    HW1 8622   4.274   4.210   2.403
 2600SOL    HW2 8623   4.302   4.317   2.507
 2601SOL     OW 8624   7.179   5.617   0.743
 2601SOL    HW1 8625   7.263   5.659   0.758
 2601SOL    HW2 8626   7.114   5.685   0.761
 2602SOL     OW 8627   1.638  10.862   6.427
 2602SOL    HW1 8628   1.708  10.868   6.492
 2602SOL    HW2 8629   1.593  10.946   6.431
 2603SOL     OW 8630   5.741   5.905   6.557
 2603SOL    HW1 8631   5.816   5.964   6.550
 2603SOL    HW2 8632   5.665   5.962   6.562
 2604SOL     OW 8633   2.735   4.726   5.527
 2604SOL    HW1 8634   2.690   4.674   5.461
 2604SOL    HW2 8635   2.788   4.663   5.576
 2605SOL     OW 8636   5.015   7.282   5.875
 2605SOL    HW1 8637   5.101   7.258   5.841
 2605SOL    HW2 8638   5.003   7.225   5.951
 2606SOL     OW 8639   6.190   9.309   3.367
 2606SOL    HW1 8640   6.130   9.264   3.307
 2606SOL    HW2 8641   6.140   9.319   3.448
 2607SOL     OW 8642   4.915   5.030   3.200
 2607SOL    HW1 8643   4.940   5.050   3.290
 2607SOL    HW2 8644   4.907   4.935   3.198
 2608SOL     OW 8645   2.519   2.116   1.324
 2608SOL    HW1 8646   2.474   2.185   1.374
 2608SOL    HW2 8647   2.488   2.127   1.234
 2609SOL     OW 8648   3.355   4.544   3.202
 2609SOL    HW1 8649   3.311   4.590   3.273
 2609SOL    HW2 8650   3.386   4.614   3.144
 2610SOL     OW 8651   6.755   4.788   3.184
 2610SOL    HW1 8652   6.791   4.825   3.104
 2610SOL    HW2 8653   6.690   4.725   3.154
 2611SOL     OW 8654   1.627   2.996   0.329
 2611SOL    HW1 8655   1.609   2.967   0.240
 2611SOL    HW2 8656   1.673   3.079   0.318
 2612SOL     OW 8657   4.469   4.946   3.479
 2612SOL    HW1 8658   4.455   4.868   3.532
 2612SOL    HW2 8659   4.529   4.919   3.410
 2613SOL     OW 8660   7.453   0.619   0.138
 2613SOL    HW1 8661   7.389   0.555   0.170
 2613SOL    HW2 8662   7.450   0.690   0.202
 2614SOL     OW 8663   1.432   2.797   3.971
 2614SOL    HW1 8664   1.456   2.887   3.951
 2614SOL    HW2 8665   1.392   2.802   4.058
 2615SOL     OW 8666   6.555   9.950   6.222
 2615SOL    HW1 8667   6.530  10.009   6.151
 2615SOL    HW2 8668   6.607  10.004   6.281
 2616SOL     OW 8669   2.918   3.100   2.062
 2616SOL    HW1 8670   2.907   3.097   2.157
 2616SOL    HW2 8671   2.973   3.178   2.047
 2617SOL     OW 8672   4.722   4.283   6.430
 2617SOL    HW1 8673   4.802   4.279   6.378
 2617SOL    HW2 8674   4.654   4.304   6.367
 2618SOL     OW 8675   2.310   6.061   2.988
 2618SOL    HW1 8676   2.244   6.019   2.933
 2618SOL    HW2 8677   2.264   6.081   3.069
 2619SOL     OW 8678   4.780   3.950   0.342
 2619SOL    HW1 8679   4.688   3.974   0.353
 2619SOL    HW2 8680   4.828   4.016   0.392
 2620SOL     OW 8681   6.996   3.992   3.165
 2620SOL    HW1 8682   6.993   3.971   3.072
 2620SOL    HW2 8683   6.904   3.992   3.193
 2621SOL     OW 8684   3.597   1.815   0.266
 2621SOL    HW1 8685   3.570   1.812   0.358
 2621SOL    HW2 8686   3.560   1.897   0.233
 2622SOL     OW 8687   0.872   7.665   3.825
 2622SOL    HW1 8688   0.889   7.624   3.740
 2622SOL    HW2 8689   0.912   7.751   3.818
 2623SOL     OW 8690   2.112   5.324   6.074
 2623SOL    HW1 8691   2.117   5.254   6.139
 2623SOL    HW2 8692   2.034   5.302   6.021
 2624SOL     OW 8693   6.565   7.067   3.215
 2624SOL    HW1 8694   6.617   7.142   3.186
 2624SOL    HW2 8695   6.615   7.031   3.288
 2625SOL     OW 8696   3.985   3.170   2.545
 2625SOL    HW1 8697   4.015   3.121   2.468
 2625SOL    HW2 8698   3.908   3.219   2.514
 2626SOL     OW 8699   1.375   7.951   5.045
 2626SOL    HW1 8700   1.454   7.945   4.992
 2626SOL    HW2 8701   1.312   7.894   5.002
 2627SOL     OW 8702   7.382   4.897   1.374
 2627SOL    HW1 8703   7.402   4.971   1.432
 2627SOL    HW2 8704   7.313   4.930   1.317
 2628SOL     OW 8705   1.906   7.970   2.114
 2628SOL    HW1 8706   1.976   8.035   2.113
 2628SOL    HW2 8707   1.938   7.901   2.172
 2629SOL     OW 8708   5.088   7.586   6.045
 2629SOL    HW1 8709   5.050   7.669   6.016
 2629SOL    HW2 8710   5.175   7.584   6.006
 2630SOL     OW 8711   9.138   8.648   2.615
 2630SOL    HW1 8712   9.078   8.640   2.541
 2630SOL    HW2 8713   9.088   8.695   2.682
 2631SOL     OW 8714   2.024   5.416   3.353
 2631SOL    HW1 8715   1.961   5.362   3.401
 2631SOL    HW2 8716   2.107   5.403   3.399
 2632SOL     OW 8717   5.771   6.995   0.311
 2632SOL    HW1 8718   5.788   7.082   0.275
 2632SOL    HW2 8719   5.681   6.999   0.342
 2633SOL     OW 8720   4.354   1.201   1.001
 2633SOL    HW1 8721   4.349   1.108   1.024
 2633SOL    HW2 8722   4.266   1.223   0.972
 2634SOL     OW 8723   7.398   9.618   6.125
 2634SOL    HW1 8724   7.395   9.703   6.169
 2634SOL    HW2 8725   7.349   9.559   6.183
 2635SOL     OW 8726   5.188   6.138   3.583
 2635SOL    HW1 8727   5.275   6.124   3.547
 2635SOL    HW2 8728   5.153   6.211   3.532
 2636SOL     OW 8729   3.550   2.926   1.411
 2636SOL    HW1 8730   3.478   2.954   1.466
 2636SOL    HW2 8731   3.521   2.945   1.322
 2637SOL     OW 8732   0.740   4.962   2.742
 2637SOL    HW1 8733   0.728   5.056   2.732
 2637SOL    HW2 8734   0.835   4.950   2.745
 2638SOL     OW 8735   6.183   8.354   5.548
 2638SOL    HW1 8736   6.096   8.322   5.525
 2638SOL    HW2 8737   6.183   8.354   5.644
 2639SOL     OW 8738   2.832   3.410   3.534
 2639SOL    HW1 8739   2.838   3.467   3.610
 2639SOL    HW2 8740   2.754   3.441   3.487
 2640SOL     OW 8741   1.505   4.452   6.311
 2640SOL    HW1 8742   1.510   4.357   6.302
 2640SOL    HW2 8743   1.453   4.465   6.390
 2641SOL     OW 8744   2.676   1.438   1.646
 2641SOL    HW1 8745   2.750   1.387   1.678
 2641SOL    HW2 8746   2.678   1.427   1.551
 2642SOL     OW 8747   5.668   9.889   4.675
 2642SOL    HW1 8748   5.749   9.939   4.678
 2642SOL    HW2 8749   5.693   9.802   4.706
 2643SOL     OW 8750   1.689   4.413   3.876
 2643SOL    HW1 8751   1.687   4.489   3.818
 2643SOL    HW2 8752   1.599   4.404   3.908
 2644SOL     OW 8753   7.585   4.755   2.133
 2644SOL    HW1 8754   7.543   4.840   2.148
 2644SOL    HW2 8755   7.579   4.742   2.038
 2645SOL     OW 8756   5.293  10.151   4.788
 2645SOL    HW1 8757   5.294  10.083   4.856
 2645SOL    HW2 8758   5.358  10.122   4.725
 2646SOL     OW 8759   6.280   5.138   1.073
 2646SOL    HW1 8760   6.233   5.059   1.098
 2646SOL    HW2 8761   6.310   5.121   0.984
 2647SOL     OW 8762   3.381  10.293   6.287
 2647SOL    HW1 8763   3.314  10.353   6.319
 2647SOL    HW2 8764   3.332  10.223   6.244
 2648SOL     OW 8765   4.660   4.928   2.347
 2648SOL    HW1 8766   4.751   4.910   2.368
 2648SOL    HW2 8767   4.641   4.872   2.271
 2649SOL     OW 8768   2.524   6.808   1.546
 2649SOL    HW1 8769   2.521   6.903   1.559
 2649SOL    HW2 8770   2.527   6.772   1.635
 2650SOL     OW 8771   5.119   2.316   1.874
 2650SOL    HW1 8772   5.157   2.371   1.943
 2650SOL    HW2 8773   5.024   2.321   1.889
 2651SOL     OW 8774   7.826   5.611   0.751
 2651SOL    HW1 8775   7.920   5.600   0.736
 2651SOL    HW2 8776   7.819   5.694   0.799
 2652SOL     OW 8777   2.577   3.877   3.396
 2652SOL    HW1 8778   2.584   3.819   3.320
 2652SOL    HW2 8779   2.509   3.940   3.371
 2653SOL     OW 8780   7.929   4.741   1.108
 2653SOL    HW1 8781   7.848   4.714   1.065
 2653SOL    HW2 8782   7.933   4.836   1.095
 2654SOL     OW 8783   5.085   7.334   5.326
 2654SOL    HW1 8784   5.054   7.270   5.263
 2654SOL    HW2 8785   5.013   7.343   5.389
 2655SOL     OW 8786   4.314   7.054   5.423
 2655SOL    HW1 8787   4.247   7.122   5.426
 2655SOL    HW2 8788   4.361   7.069   5.342
 2656SOL     OW 8789   3.724   5.884   4.541
 2656SOL    HW1 8790   3.662   5.910   4.474
 2656SOL    HW2 8791   3.773   5.964   4.561
 2657SOL     OW 8792   2.510   6.763   4.319
 2657SOL    HW1 8793   2.567   6.750   4.395
 2657SOL    HW2 8794   2.563   6.817   4.259
 2658SOL     OW 8795   6.447   5.840   2.207
 2658SOL    HW1 8796   6.450   5.928   2.244
 2658SOL    HW2 8797   6.354   5.818   2.204
 2659SOL     OW 8798   2.287   9.547   4.635
 2659SOL    HW1 8799   2.233   9.624   4.655
 2659SOL    HW2 8800   2.240   9.473   4.673
 2660SOL     OW 8801   6.663   1.715   0.817
 2660SOL    HW1 8802   6.737   1.775   0.806
 2660SOL    HW2 8803   6.701   1.638   0.859
 2661SOL     OW 8804   2.970   4.457   0.715
 2661SOL    HW1 8805   3.033   4.529   0.706
 2661SOL    HW2 8806   2.980   4.405   0.636
 2662SOL     OW 8807   6.389   5.439   3.066
 2662SOL    HW1 8808   6.303   5.482   3.070
 2662SOL    HW2 8809   6.386   5.373   3.135
 2663SOL     OW 8810   2.053   5.221   1.256
 2663SOL    HW1 8811   2.147   5.223   1.236
 2663SOL    HW2 8812   2.028   5.312   1.264
 2664SOL     OW 8813   4.427   5.371   5.187
 2664SOL    HW1 8814   4.335   5.362   5.165
 2664SOL    HW2 8815   4.435   5.458   5.225
 2665SOL     OW 8816   3.319   7.514   5.121
 2665SOL    HW1 8817   3.265   7.586   5.089
 2665SOL    HW2 8818   3.267   7.435   5.103
 2666SOL     OW 8819   6.082   8.831   6.057
 2666SOL    HW1 8820   6.143   8.905   6.048
 2666SOL    HW2 8821   5.996   8.873   6.070
 2667SOL     OW 8822   2.206   6.217   3.961
 2667SOL    HW1 8823   2.274   6.264   4.010
 2667SOL    HW2 8824   2.136   6.202   4.025
 2668SOL     OW 8825   0.351   9.627   5.047
 2668SOL    HW1 8826   0.337   9.647   4.954
 2668SOL    HW2 8827   0.276   9.666   5.091
 2669SOL     OW 8828   5.513   1.196   1.897
 2669SOL    HW1 8829   5.548   1.135   1.833
 2669SOL    HW2 8830   5.460   1.257   1.845
 2670SOL     OW 8831   5.168   3.038   3.717
 2670SOL    HW1 8832   5.160   3.132   3.728
 2670SOL    HW2 8833   5.238   3.027   3.653
 2671SOL     OW 8834   3.077   7.280   5.731
 2671SOL    HW1 8835   3.115   7.326   5.657
 2671SOL    HW2 8836   3.149   7.272   5.794
 2672SOL     OW 8837   5.324   9.110   4.244
 2672SOL    HW1 8838   5.407   9.075   4.212
 2672SOL    HW2 8839   5.269   9.033   4.257
 2673SOL     OW 8840   6.162   5.231   4.633
 2673SOL    HW1 8841   6.096   5.161   4.632
 2673SOL    HW2 8842   6.115   5.308   4.601
 2674SOL     OW 8843   4.469   1.024   0.203
 2674SOL    HW1 8844   4.398   1.049   0.262
 2674SOL    HW2 8845   4.544   1.009   0.261
 2675SOL     OW 8846   3.220   4.668   6.445
 2675SOL    HW1 8847   3.266   4.725   6.384
 2675SOL    HW2 8848   3.277   4.591   6.453
 2676SOL     OW 8849   5.340   6.836   2.681
 2676SOL    HW1 8850   5.402   6.846   2.753
 2676SOL    HW2 8851   5.387   6.868   2.604
 2677SOL     OW 8852   1.651   3.515   2.336
 2677SOL    HW1 8853   1.722   3.551   2.389
 2677SOL    HW2 8854   1.578   3.575   2.350
 2678SOL     OW 8855   2.135   5.700   4.242
 2678SOL    HW1 8856   2.100   5.661   4.322
 2678SOL    HW2 8857   2.075   5.673   4.173
 2679SOL     OW 8858   2.868   6.660   3.627
 2679SOL    HW1 8859   2.883   6.571   3.657
 2679SOL    HW2 8860   2.800   6.653   3.561
 2680SOL     OW 8861   1.169   2.688   1.242
 2680SOL    HW1 8862   1.222   2.609   1.228
 2680SOL    HW2 8863   1.109   2.664   1.312
 2681SOL     OW 8864   4.980   4.673   4.304
 2681SOL    HW1 8865   5.016   4.705   4.221
 2681SOL    HW2 8866   4.975   4.578   4.293
 2682SOL     OW 8867   8.390   2.723   0.761
 2682SOL    HW1 8868   8.303   2.686   0.747
 2682SOL    HW2 8869   8.450   2.651   0.741
 2683SOL     OW 8870   1.241   8.883   6.105
 2683SOL    HW1 8871   1.229   8.969   6.065
 2683SOL    HW2 8872   1.278   8.829   6.034
 2684SOL     OW 8873   1.400   4.218   0.500
 2684SOL    HW1 8874   1.387   4.142   0.557
 2684SOL    HW2 8875   1.362   4.191   0.416
 2685SOL     OW 8876  -0.280   2.996   3.912
 2685SOL    HW1 8877  -0.349   2.934   3.887
 2685SOL    HW2 8878  -0.199   2.953   3.886
 2686SOL     OW 8879   2.556   6.088   5.874
 2686SOL    HW1 8880   2.554   6.023   5.803
 2686SOL    HW2 8881   2.565   6.036   5.954
 2687SOL     OW 8882   2.202   9.094   5.424
 2687SOL    HW1 8883   2.156   9.051   5.353
 2687SOL    HW2 8884   2.291   9.106   5.392
 2688SOL     OW 8885   4.786   2.200   0.896
 2688SOL    HW1 8886   4.798   2.120   0.948
 2688SOL    HW2 8887   4.729   2.255   0.950
[truncated: 1,478,342 more chars]
