# Supplementary material for: Improvement in predicting drug sensitivity changes associated with protein mutations using a molecular dynamics based alchemical mutation method
Source: Sci Rep. 2020 Feb 7;10:2161. doi: 10.1038/s41598-020-58877-9 (PMC7005789; doi:10.1038/s41598-020-58877-9)
Supplement: Supplementary file 2 — Supplementary Information. [file 41598_2020_58877_MOESM2_ESM.zip › S1_input/MP-CAFEE/ALK/L1196Q/posre.itp]

; In this topology include file, you will find position restraint
; entries for all the heavy atoms in your original pdb file.
; This means that all the protons which were added by pdb2gmx are
; not restrained.

[ position_restraints ]
; atom  type      fx      fy      fz
     1     1  1000  1000  1000
     5     1  1000  1000  1000
     6     1  1000  1000  1000
     7     1  1000  1000  1000
     9     1  1000  1000  1000
    11     1  1000  1000  1000
    14     1  1000  1000  1000
    16     1  1000  1000  1000
    17     1  1000  1000  1000
    18     1  1000  1000  1000
    20     1  1000  1000  1000
    22     1  1000  1000  1000
    24     1  1000  1000  1000
    28     1  1000  1000  1000
    30     1  1000  1000  1000
    31     1  1000  1000  1000
    32     1  1000  1000  1000
    34     1  1000  1000  1000
    36     1  1000  1000  1000
    38     1  1000  1000  1000
    42     1  1000  1000  1000
    45     1  1000  1000  1000
    49     1  1000  1000  1000
    50     1  1000  1000  1000
    51     1  1000  1000  1000
    53     1  1000  1000  1000
    55     1  1000  1000  1000
    58     1  1000  1000  1000
    61     1  1000  1000  1000
    62     1  1000  1000  1000
    66     1  1000  1000  1000
    67     1  1000  1000  1000
    68     1  1000  1000  1000
    70     1  1000  1000  1000
    72     1  1000  1000  1000
    74     1  1000  1000  1000
    78     1  1000  1000  1000
    80     1  1000  1000  1000
    81     1  1000  1000  1000
    82     1  1000  1000  1000
    84     1  1000  1000  1000
    86     1  1000  1000  1000
    89     1  1000  1000  1000
    90     1  1000  1000  1000
    91     1  1000  1000  1000
    92     1  1000  1000  1000
    93     1  1000  1000  1000
    94     1  1000  1000  1000
    96     1  1000  1000  1000
    98     1  1000  1000  1000
   101     1  1000  1000  1000
   102     1  1000  1000  1000
   104     1  1000  1000  1000
   106     1  1000  1000  1000
   107     1  1000  1000  1000
   109     1  1000  1000  1000
   111     1  1000  1000  1000
   113     1  1000  1000  1000
   114     1  1000  1000  1000
   115     1  1000  1000  1000
   117     1  1000  1000  1000
   119     1  1000  1000  1000
   122     1  1000  1000  1000
   123     1  1000  1000  1000
   124     1  1000  1000  1000
   127     1  1000  1000  1000
   128     1  1000  1000  1000
   129     1  1000  1000  1000
   130     1  1000  1000  1000
   133     1  1000  1000  1000
   136     1  1000  1000  1000
   139     1  1000  1000  1000
   141     1  1000  1000  1000
   142     1  1000  1000  1000
   143     1  1000  1000  1000
   145     1  1000  1000  1000
   147     1  1000  1000  1000
   150     1  1000  1000  1000
   151     1  1000  1000  1000
   152     1  1000  1000  1000
   155     1  1000  1000  1000
   156     1  1000  1000  1000
   157     1  1000  1000  1000
   159     1  1000  1000  1000
   161     1  1000  1000  1000
   164     1  1000  1000  1000
   165     1  1000  1000  1000
   167     1  1000  1000  1000
   169     1  1000  1000  1000
   170     1  1000  1000  1000
   172     1  1000  1000  1000
   174     1  1000  1000  1000
   176     1  1000  1000  1000
   177     1  1000  1000  1000
   178     1  1000  1000  1000
   180     1  1000  1000  1000
   182     1  1000  1000  1000
   185     1  1000  1000  1000
   187     1  1000  1000  1000
   188     1  1000  1000  1000
   189     1  1000  1000  1000
   191     1  1000  1000  1000
   193     1  1000  1000  1000
   196     1  1000  1000  1000
   197     1  1000  1000  1000
   199     1  1000  1000  1000
   201     1  1000  1000  1000
   203     1  1000  1000  1000
   205     1  1000  1000  1000
   207     1  1000  1000  1000
   208     1  1000  1000  1000
   209     1  1000  1000  1000
   211     1  1000  1000  1000
   213     1  1000  1000  1000
   217     1  1000  1000  1000
   218     1  1000  1000  1000
   219     1  1000  1000  1000
   221     1  1000  1000  1000
   224     1  1000  1000  1000
   225     1  1000  1000  1000
   226     1  1000  1000  1000
   228     1  1000  1000  1000
   230     1  1000  1000  1000
   233     1  1000  1000  1000
   236     1  1000  1000  1000
   239     1  1000  1000  1000
   242     1  1000  1000  1000
   246     1  1000  1000  1000
   247     1  1000  1000  1000
   248     1  1000  1000  1000
   250     1  1000  1000  1000
   252     1  1000  1000  1000
   254     1  1000  1000  1000
   258     1  1000  1000  1000
   260     1  1000  1000  1000
   261     1  1000  1000  1000
   262     1  1000  1000  1000
   264     1  1000  1000  1000
   266     1  1000  1000  1000
   269     1  1000  1000  1000
   271     1  1000  1000  1000
   272     1  1000  1000  1000
   273     1  1000  1000  1000
   275     1  1000  1000  1000
   277     1  1000  1000  1000
   280     1  1000  1000  1000
   282     1  1000  1000  1000
   283     1  1000  1000  1000
   284     1  1000  1000  1000
   286     1  1000  1000  1000
   288     1  1000  1000  1000
   290     1  1000  1000  1000
   294     1  1000  1000  1000
   297     1  1000  1000  1000
   301     1  1000  1000  1000
   302     1  1000  1000  1000
   303     1  1000  1000  1000
   305     1  1000  1000  1000
   307     1  1000  1000  1000
   310     1  1000  1000  1000
   312     1  1000  1000  1000
   313     1  1000  1000  1000
   314     1  1000  1000  1000
   316     1  1000  1000  1000
   318     1  1000  1000  1000
   321     1  1000  1000  1000
   322     1  1000  1000  1000
   323     1  1000  1000  1000
   324     1  1000  1000  1000
   325     1  1000  1000  1000
   326     1  1000  1000  1000
   328     1  1000  1000  1000
   330     1  1000  1000  1000
   333     1  1000  1000  1000
   335     1  1000  1000  1000
   339     1  1000  1000  1000
   343     1  1000  1000  1000
   344     1  1000  1000  1000
   345     1  1000  1000  1000
   347     1  1000  1000  1000
   349     1  1000  1000  1000
   352     1  1000  1000  1000
   355     1  1000  1000  1000
   358     1  1000  1000  1000
   361     1  1000  1000  1000
   365     1  1000  1000  1000
   366     1  1000  1000  1000
   367     1  1000  1000  1000
   369     1  1000  1000  1000
   371     1  1000  1000  1000
   374     1  1000  1000  1000
   377     1  1000  1000  1000
   378     1  1000  1000  1000
   379     1  1000  1000  1000
   380     1  1000  1000  1000
   381     1  1000  1000  1000
   382     1  1000  1000  1000
   384     1  1000  1000  1000
   386     1  1000  1000  1000
   388     1  1000  1000  1000
   392     1  1000  1000  1000
   396     1  1000  1000  1000
   397     1  1000  1000  1000
   398     1  1000  1000  1000
   399     1  1000  1000  1000
   402     1  1000  1000  1000
   405     1  1000  1000  1000
   408     1  1000  1000  1000
   410     1  1000  1000  1000
   411     1  1000  1000  1000
   412     1  1000  1000  1000
   414     1  1000  1000  1000
   416     1  1000  1000  1000
   419     1  1000  1000  1000
   422     1  1000  1000  1000
   425     1  1000  1000  1000
   427     1  1000  1000  1000
   428     1  1000  1000  1000
   431     1  1000  1000  1000
   434     1  1000  1000  1000
   435     1  1000  1000  1000
   436     1  1000  1000  1000
   438     1  1000  1000  1000
   440     1  1000  1000  1000
   443     1  1000  1000  1000
   446     1  1000  1000  1000
   449     1  1000  1000  1000
   452     1  1000  1000  1000
   456     1  1000  1000  1000
   457     1  1000  1000  1000
   458     1  1000  1000  1000
   460     1  1000  1000  1000
   462     1  1000  1000  1000
   465     1  1000  1000  1000
   466     1  1000  1000  1000
   467     1  1000  1000  1000
   470     1  1000  1000  1000
   471     1  1000  1000  1000
   472     1  1000  1000  1000
   474     1  1000  1000  1000
   476     1  1000  1000  1000
   478     1  1000  1000  1000
   482     1  1000  1000  1000
   485     1  1000  1000  1000
   489     1  1000  1000  1000
   490     1  1000  1000  1000
   491     1  1000  1000  1000
   493     1  1000  1000  1000
   495     1  1000  1000  1000
   497     1  1000  1000  1000
   501     1  1000  1000  1000
   503     1  1000  1000  1000
   504     1  1000  1000  1000
   505     1  1000  1000  1000
   507     1  1000  1000  1000
   509     1  1000  1000  1000
   512     1  1000  1000  1000
   514     1  1000  1000  1000
   518     1  1000  1000  1000
   522     1  1000  1000  1000
   523     1  1000  1000  1000
   524     1  1000  1000  1000
   526     1  1000  1000  1000
   528     1  1000  1000  1000
   530     1  1000  1000  1000
   534     1  1000  1000  1000
   537     1  1000  1000  1000
   541     1  1000  1000  1000
   542     1  1000  1000  1000
   543     1  1000  1000  1000
   545     1  1000  1000  1000
   547     1  1000  1000  1000
   550     1  1000  1000  1000
   553     1  1000  1000  1000
   556     1  1000  1000  1000
   558     1  1000  1000  1000
   559     1  1000  1000  1000
   562     1  1000  1000  1000
   565     1  1000  1000  1000
   566     1  1000  1000  1000
   567     1  1000  1000  1000
   569     1  1000  1000  1000
   572     1  1000  1000  1000
   573     1  1000  1000  1000
   574     1  1000  1000  1000
   576     1  1000  1000  1000
   578     1  1000  1000  1000
   581     1  1000  1000  1000
   583     1  1000  1000  1000
   587     1  1000  1000  1000
   591     1  1000  1000  1000
   592     1  1000  1000  1000
   593     1  1000  1000  1000
   595     1  1000  1000  1000
   598     1  1000  1000  1000
   599     1  1000  1000  1000
   600     1  1000  1000  1000
   602     1  1000  1000  1000
   604     1  1000  1000  1000
   607     1  1000  1000  1000
   608     1  1000  1000  1000
   609     1  1000  1000  1000
   611     1  1000  1000  1000
   613     1  1000  1000  1000
   615     1  1000  1000  1000
   616     1  1000  1000  1000
   617     1  1000  1000  1000
   619     1  1000  1000  1000
   622     1  1000  1000  1000
   623     1  1000  1000  1000
   624     1  1000  1000  1000
   626     1  1000  1000  1000
   628     1  1000  1000  1000
   632     1  1000  1000  1000
   633     1  1000  1000  1000
   634     1  1000  1000  1000
   636     1  1000  1000  1000
   638     1  1000  1000  1000
   641     1  1000  1000  1000
   642     1  1000  1000  1000
   644     1  1000  1000  1000
   646     1  1000  1000  1000
   648     1  1000  1000  1000
   650     1  1000  1000  1000
   652     1  1000  1000  1000
   653     1  1000  1000  1000
   654     1  1000  1000  1000
   656     1  1000  1000  1000
   659     1  1000  1000  1000
   660     1  1000  1000  1000
   661     1  1000  1000  1000
   663     1  1000  1000  1000
   665     1  1000  1000  1000
   668     1  1000  1000  1000
   671     1  1000  1000  1000
   672     1  1000  1000  1000
   673     1  1000  1000  1000
   674     1  1000  1000  1000
   675     1  1000  1000  1000
   676     1  1000  1000  1000
   678     1  1000  1000  1000
   680     1  1000  1000  1000
   682     1  1000  1000  1000
   686     1  1000  1000  1000
   690     1  1000  1000  1000
   691     1  1000  1000  1000
   692     1  1000  1000  1000
   694     1  1000  1000  1000
   696     1  1000  1000  1000
   699     1  1000  1000  1000
   700     1  1000  1000  1000
   702     1  1000  1000  1000
   704     1  1000  1000  1000
   705     1  1000  1000  1000
   707     1  1000  1000  1000
   709     1  1000  1000  1000
   711     1  1000  1000  1000
   712     1  1000  1000  1000
   713     1  1000  1000  1000
   715     1  1000  1000  1000
   717     1  1000  1000  1000
   720     1  1000  1000  1000
   723     1  1000  1000  1000
   724     1  1000  1000  1000
   725     1  1000  1000  1000
   726     1  1000  1000  1000
   727     1  1000  1000  1000
   728     1  1000  1000  1000
   730     1  1000  1000  1000
   733     1  1000  1000  1000
   734     1  1000  1000  1000
   735     1  1000  1000  1000
   737     1  1000  1000  1000
   739     1  1000  1000  1000
   742     1  1000  1000  1000
   745     1  1000  1000  1000
   746     1  1000  1000  1000
   747     1  1000  1000  1000
   750     1  1000  1000  1000
   751     1  1000  1000  1000
   752     1  1000  1000  1000
   754     1  1000  1000  1000
   756     1  1000  1000  1000
   758     1  1000  1000  1000
   762     1  1000  1000  1000
   766     1  1000  1000  1000
   767     1  1000  1000  1000
   768     1  1000  1000  1000
   770     1  1000  1000  1000
   772     1  1000  1000  1000
   775     1  1000  1000  1000
   777     1  1000  1000  1000
   778     1  1000  1000  1000
   779     1  1000  1000  1000
   781     1  1000  1000  1000
   784     1  1000  1000  1000
   785     1  1000  1000  1000
   786     1  1000  1000  1000
   788     1  1000  1000  1000
   790     1  1000  1000  1000
   793     1  1000  1000  1000
   796     1  1000  1000  1000
   797     1  1000  1000  1000
   801     1  1000  1000  1000
   802     1  1000  1000  1000
   803     1  1000  1000  1000
   804     1  1000  1000  1000
   807     1  1000  1000  1000
   810     1  1000  1000  1000
   813     1  1000  1000  1000
   815     1  1000  1000  1000
   816     1  1000  1000  1000
   817     1  1000  1000  1000
   819     1  1000  1000  1000
   821     1  1000  1000  1000
   824     1  1000  1000  1000
   825     1  1000  1000  1000
   826     1  1000  1000  1000
   829     1  1000  1000  1000
   830     1  1000  1000  1000
   831     1  1000  1000  1000
   833     1  1000  1000  1000
   835     1  1000  1000  1000
   838     1  1000  1000  1000
   839     1  1000  1000  1000
   840     1  1000  1000  1000
   841     1  1000  1000  1000
   842     1  1000  1000  1000
   843     1  1000  1000  1000
   844     1  1000  1000  1000
   847     1  1000  1000  1000
   850     1  1000  1000  1000
   853     1  1000  1000  1000
   855     1  1000  1000  1000
   856     1  1000  1000  1000
   857     1  1000  1000  1000
   859     1  1000  1000  1000
   861     1  1000  1000  1000
   864     1  1000  1000  1000
   866     1  1000  1000  1000
   867     1  1000  1000  1000
   868     1  1000  1000  1000
   869     1  1000  1000  1000
   872     1  1000  1000  1000
   875     1  1000  1000  1000
   878     1  1000  1000  1000
   880     1  1000  1000  1000
   881     1  1000  1000  1000
   882     1  1000  1000  1000
   884     1  1000  1000  1000
   886     1  1000  1000  1000
   889     1  1000  1000  1000
   891     1  1000  1000  1000
   895     1  1000  1000  1000
   899     1  1000  1000  1000
   900     1  1000  1000  1000
   901     1  1000  1000  1000
   903     1  1000  1000  1000
   905     1  1000  1000  1000
   908     1  1000  1000  1000
   911     1  1000  1000  1000
   912     1  1000  1000  1000
   913     1  1000  1000  1000
   916     1  1000  1000  1000
   917     1  1000  1000  1000
   918     1  1000  1000  1000
   920     1  1000  1000  1000
   922     1  1000  1000  1000
   924     1  1000  1000  1000
   928     1  1000  1000  1000
   932     1  1000  1000  1000
   933     1  1000  1000  1000
   934     1  1000  1000  1000
   936     1  1000  1000  1000
   938     1  1000  1000  1000
   942     1  1000  1000  1000
   943     1  1000  1000  1000
   944     1  1000  1000  1000
   946     1  1000  1000  1000
   948     1  1000  1000  1000
   950     1  1000  1000  1000
   954     1  1000  1000  1000
   958     1  1000  1000  1000
   959     1  1000  1000  1000
   960     1  1000  1000  1000
   962     1  1000  1000  1000
   964     1  1000  1000  1000
   967     1  1000  1000  1000
   970     1  1000  1000  1000
   973     1  1000  1000  1000
   976     1  1000  1000  1000
   980     1  1000  1000  1000
   981     1  1000  1000  1000
   982     1  1000  1000  1000
   984     1  1000  1000  1000
   986     1  1000  1000  1000
   988     1  1000  1000  1000
   992     1  1000  1000  1000
   994     1  1000  1000  1000
   995     1  1000  1000  1000
   996     1  1000  1000  1000
   998     1  1000  1000  1000
  1000     1  1000  1000  1000
  1003     1  1000  1000  1000
  1005     1  1000  1000  1000
  1009     1  1000  1000  1000
  1013     1  1000  1000  1000
  1014     1  1000  1000  1000
  1015     1  1000  1000  1000
  1016     1  1000  1000  1000
  1019     1  1000  1000  1000
  1022     1  1000  1000  1000
  1025     1  1000  1000  1000
  1027     1  1000  1000  1000
  1028     1  1000  1000  1000
  1029     1  1000  1000  1000
  1031     1  1000  1000  1000
  1033     1  1000  1000  1000
  1036     1  1000  1000  1000
  1039     1  1000  1000  1000
  1040     1  1000  1000  1000
  1041     1  1000  1000  1000
  1042     1  1000  1000  1000
  1043     1  1000  1000  1000
  1044     1  1000  1000  1000
  1046     1  1000  1000  1000
  1048     1  1000  1000  1000
  1050     1  1000  1000  1000
  1054     1  1000  1000  1000
  1058     1  1000  1000  1000
  1059     1  1000  1000  1000
  1060     1  1000  1000  1000
  1062     1  1000  1000  1000
  1064     1  1000  1000  1000
  1067     1  1000  1000  1000
  1069     1  1000  1000  1000
  1070     1  1000  1000  1000
  1071     1  1000  1000  1000
  1073     1  1000  1000  1000
  1075     1  1000  1000  1000
  1078     1  1000  1000  1000
  1080     1  1000  1000  1000
  1081     1  1000  1000  1000
  1082     1  1000  1000  1000
  1084     1  1000  1000  1000
  1086     1  1000  1000  1000
  1089     1  1000  1000  1000
  1092     1  1000  1000  1000
  1093     1  1000  1000  1000
  1094     1  1000  1000  1000
  1095     1  1000  1000  1000
  1096     1  1000  1000  1000
  1097     1  1000  1000  1000
  1099     1  1000  1000  1000
  1101     1  1000  1000  1000
  1104     1  1000  1000  1000
  1107     1  1000  1000  1000
  1108     1  1000  1000  1000
  1109     1  1000  1000  1000
  1112     1  1000  1000  1000
  1113     1  1000  1000  1000
  1114     1  1000  1000  1000
  1116     1  1000  1000  1000
  1118     1  1000  1000  1000
  1121     1  1000  1000  1000
  1122     1  1000  1000  1000
  1123     1  1000  1000  1000
  1124     1  1000  1000  1000
  1125     1  1000  1000  1000
  1126     1  1000  1000  1000
  1128     1  1000  1000  1000
  1130     1  1000  1000  1000
  1133     1  1000  1000  1000
  1136     1  1000  1000  1000
  1137     1  1000  1000  1000
  1138     1  1000  1000  1000
  1139     1  1000  1000  1000
  1140     1  1000  1000  1000
  1141     1  1000  1000  1000
  1143     1  1000  1000  1000
  1145     1  1000  1000  1000
  1148     1  1000  1000  1000
  1150     1  1000  1000  1000
  1154     1  1000  1000  1000
  1158     1  1000  1000  1000
  1159     1  1000  1000  1000
  1160     1  1000  1000  1000
  1162     1  1000  1000  1000
  1164     1  1000  1000  1000
  1167     1  1000  1000  1000
  1168     1  1000  1000  1000
  1169     1  1000  1000  1000
  1170     1  1000  1000  1000
  1171     1  1000  1000  1000
  1172     1  1000  1000  1000
  1174     1  1000  1000  1000
  1176     1  1000  1000  1000
  1179     1  1000  1000  1000
  1180     1  1000  1000  1000
  1182     1  1000  1000  1000
  1184     1  1000  1000  1000
  1186     1  1000  1000  1000
  1188     1  1000  1000  1000
  1190     1  1000  1000  1000
  1191     1  1000  1000  1000
  1192     1  1000  1000  1000
  1194     1  1000  1000  1000
  1196     1  1000  1000  1000
  1199     1  1000  1000  1000
  1201     1  1000  1000  1000
  1205     1  1000  1000  1000
  1209     1  1000  1000  1000
  1210     1  1000  1000  1000
  1211     1  1000  1000  1000
  1213     1  1000  1000  1000
  1215     1  1000  1000  1000
  1218     1  1000  1000  1000
  1221     1  1000  1000  1000
  1222     1  1000  1000  1000
  1226     1  1000  1000  1000
  1227     1  1000  1000  1000
  1228     1  1000  1000  1000
  1230     1  1000  1000  1000
  1232     1  1000  1000  1000
  1235     1  1000  1000  1000
  1238     1  1000  1000  1000
  1239     1  1000  1000  1000
  1240     1  1000  1000  1000
  1241     1  1000  1000  1000
  1242     1  1000  1000  1000
  1243     1  1000  1000  1000
  1245     1  1000  1000  1000
  1247     1  1000  1000  1000
  1251     1  1000  1000  1000
  1252     1  1000  1000  1000
  1253     1  1000  1000  1000
  1255     1  1000  1000  1000
  1257     1  1000  1000  1000
  1260     1  1000  1000  1000
  1262     1  1000  1000  1000
  1266     1  1000  1000  1000
  1270     1  1000  1000  1000
  1271     1  1000  1000  1000
  1272     1  1000  1000  1000
  1274     1  1000  1000  1000
  1276     1  1000  1000  1000
  1278     1  1000  1000  1000
  1282     1  1000  1000  1000
  1285     1  1000  1000  1000
  1289     1  1000  1000  1000
  1290     1  1000  1000  1000
  1291     1  1000  1000  1000
  1293     1  1000  1000  1000
  1295     1  1000  1000  1000
  1297     1  1000  1000  1000
  1301     1  1000  1000  1000
  1304     1  1000  1000  1000
  1308     1  1000  1000  1000
  1309     1  1000  1000  1000
  1310     1  1000  1000  1000
  1312     1  1000  1000  1000
  1314     1  1000  1000  1000
  1317     1  1000  1000  1000
  1319     1  1000  1000  1000
  1320     1  1000  1000  1000
  1321     1  1000  1000  1000
  1323     1  1000  1000  1000
  1325     1  1000  1000  1000
  1328     1  1000  1000  1000
  1331     1  1000  1000  1000
  1334     1  1000  1000  1000
  1337     1  1000  1000  1000
  1341     1  1000  1000  1000
  1342     1  1000  1000  1000
  1343     1  1000  1000  1000
  1345     1  1000  1000  1000
  1347     1  1000  1000  1000
  1350     1  1000  1000  1000
  1351     1  1000  1000  1000
  1353     1  1000  1000  1000
  1355     1  1000  1000  1000
  1357     1  1000  1000  1000
  1359     1  1000  1000  1000
  1361     1  1000  1000  1000
  1362     1  1000  1000  1000
  1363     1  1000  1000  1000
  1365     1  1000  1000  1000
  1367     1  1000  1000  1000
  1370     1  1000  1000  1000
  1371     1  1000  1000  1000
  1372     1  1000  1000  1000
  1375     1  1000  1000  1000
  1376     1  1000  1000  1000
  1377     1  1000  1000  1000
  1379     1  1000  1000  1000
  1381     1  1000  1000  1000
  1384     1  1000  1000  1000
  1385     1  1000  1000  1000
  1386     1  1000  1000  1000
  1388     1  1000  1000  1000
  1390     1  1000  1000  1000
  1392     1  1000  1000  1000
  1393     1  1000  1000  1000
  1394     1  1000  1000  1000
  1396     1  1000  1000  1000
  1398     1  1000  1000  1000
  1401     1  1000  1000  1000
  1404     1  1000  1000  1000
  1405     1  1000  1000  1000
  1406     1  1000  1000  1000
  1409     1  1000  1000  1000
  1410     1  1000  1000  1000
  1411     1  1000  1000  1000
  1413     1  1000  1000  1000
  1415     1  1000  1000  1000
  1418     1  1000  1000  1000
  1419     1  1000  1000  1000
  1420     1  1000  1000  1000
  1423     1  1000  1000  1000
  1424     1  1000  1000  1000
  1425     1  1000  1000  1000
  1427     1  1000  1000  1000
  1429     1  1000  1000  1000
  1431     1  1000  1000  1000
  1435     1  1000  1000  1000
  1438     1  1000  1000  1000
  1442     1  1000  1000  1000
  1443     1  1000  1000  1000
  1444     1  1000  1000  1000
  1446     1  1000  1000  1000
  1448     1  1000  1000  1000
  1450     1  1000  1000  1000
  1454     1  1000  1000  1000
  1458     1  1000  1000  1000
  1459     1  1000  1000  1000
  1460     1  1000  1000  1000
  1462     1  1000  1000  1000
  1464     1  1000  1000  1000
  1467     1  1000  1000  1000
  1470     1  1000  1000  1000
  1473     1  1000  1000  1000
  1475     1  1000  1000  1000
  1476     1  1000  1000  1000
  1479     1  1000  1000  1000
  1482     1  1000  1000  1000
  1483     1  1000  1000  1000
  1484     1  1000  1000  1000
  1486     1  1000  1000  1000
  1488     1  1000  1000  1000
  1491     1  1000  1000  1000
  1493     1  1000  1000  1000
  1494     1  1000  1000  1000
  1495     1  1000  1000  1000
  1497     1  1000  1000  1000
  1499     1  1000  1000  1000
  1501     1  1000  1000  1000
  1505     1  1000  1000  1000
  1508     1  1000  1000  1000
  1512     1  1000  1000  1000
  1513     1  1000  1000  1000
  1514     1  1000  1000  1000
  1516     1  1000  1000  1000
  1519     1  1000  1000  1000
  1520     1  1000  1000  1000
  1521     1  1000  1000  1000
  1523     1  1000  1000  1000
  1525     1  1000  1000  1000
  1527     1  1000  1000  1000
  1531     1  1000  1000  1000
  1535     1  1000  1000  1000
  1536     1  1000  1000  1000
  1537     1  1000  1000  1000
  1539     1  1000  1000  1000
  1541     1  1000  1000  1000
  1544     1  1000  1000  1000
  1546     1  1000  1000  1000
  1547     1  1000  1000  1000
  1548     1  1000  1000  1000
  1550     1  1000  1000  1000
  1552     1  1000  1000  1000
  1555     1  1000  1000  1000
  1557     1  1000  1000  1000
  1561     1  1000  1000  1000
  1565     1  1000  1000  1000
  1566     1  1000  1000  1000
  1567     1  1000  1000  1000
  1569     1  1000  1000  1000
  1571     1  1000  1000  1000
  1574     1  1000  1000  1000
  1577     1  1000  1000  1000
  1578     1  1000  1000  1000
  1579     1  1000  1000  1000
  1582     1  1000  1000  1000
  1583     1  1000  1000  1000
  1584     1  1000  1000  1000
  1586     1  1000  1000  1000
  1588     1  1000  1000  1000
  1591     1  1000  1000  1000
  1593     1  1000  1000  1000
  1594     1  1000  1000  1000
  1595     1  1000  1000  1000
  1597     1  1000  1000  1000
  1599     1  1000  1000  1000
  1602     1  1000  1000  1000
  1604     1  1000  1000  1000
  1608     1  1000  1000  1000
  1612     1  1000  1000  1000
  1613     1  1000  1000  1000
  1614     1  1000  1000  1000
  1615     1  1000  1000  1000
  1618     1  1000  1000  1000
  1621     1  1000  1000  1000
  1624     1  1000  1000  1000
  1626     1  1000  1000  1000
  1627     1  1000  1000  1000
  1628     1  1000  1000  1000
  1630     1  1000  1000  1000
  1632     1  1000  1000  1000
  1635     1  1000  1000  1000
  1638     1  1000  1000  1000
  1641     1  1000  1000  1000
  1643     1  1000  1000  1000
  1644     1  1000  1000  1000
  1647     1  1000  1000  1000
  1650     1  1000  1000  1000
  1651     1  1000  1000  1000
  1652     1  1000  1000  1000
  1654     1  1000  1000  1000
  1656     1  1000  1000  1000
  1659     1  1000  1000  1000
  1660     1  1000  1000  1000
  1662     1  1000  1000  1000
  1664     1  1000  1000  1000
  1666     1  1000  1000  1000
  1668     1  1000  1000  1000
  1670     1  1000  1000  1000
  1671     1  1000  1000  1000
  1672     1  1000  1000  1000
  1674     1  1000  1000  1000
  1676     1  1000  1000  1000
  1678     1  1000  1000  1000
  1682     1  1000  1000  1000
  1685     1  1000  1000  1000
  1689     1  1000  1000  1000
  1690     1  1000  1000  1000
  1691     1  1000  1000  1000
  1693     1  1000  1000  1000
  1695     1  1000  1000  1000
  1698     1  1000  1000  1000
  1700     1  1000  1000  1000
  1704     1  1000  1000  1000
  1708     1  1000  1000  1000
  1709     1  1000  1000  1000
  1710     1  1000  1000  1000
  1712     1  1000  1000  1000
  1714     1  1000  1000  1000
  1717     1  1000  1000  1000
  1720     1  1000  1000  1000
  1721     1  1000  1000  1000
  1722     1  1000  1000  1000
  1725     1  1000  1000  1000
  1726     1  1000  1000  1000
  1727     1  1000  1000  1000
  1729     1  1000  1000  1000
  1731     1  1000  1000  1000
  1734     1  1000  1000  1000
  1737     1  1000  1000  1000
  1738     1  1000  1000  1000
  1739     1  1000  1000  1000
  1740     1  1000  1000  1000
  1741     1  1000  1000  1000
  1742     1  1000  1000  1000
  1744     1  1000  1000  1000
  1746     1  1000  1000  1000
  1749     1  1000  1000  1000
  1751     1  1000  1000  1000
  1755     1  1000  1000  1000
  1759     1  1000  1000  1000
  1760     1  1000  1000  1000
  1761     1  1000  1000  1000
  1763     1  1000  1000  1000
  1765     1  1000  1000  1000
  1768     1  1000  1000  1000
  1771     1  1000  1000  1000
  1772     1  1000  1000  1000
  1776     1  1000  1000  1000
  1777     1  1000  1000  1000
  1778     1  1000  1000  1000
  1780     1  1000  1000  1000
  1782     1  1000  1000  1000
  1786     1  1000  1000  1000
  1787     1  1000  1000  1000
  1788     1  1000  1000  1000
  1790     1  1000  1000  1000
  1793     1  1000  1000  1000
  1794     1  1000  1000  1000
  1795     1  1000  1000  1000
  1797     1  1000  1000  1000
  1800     1  1000  1000  1000
  1801     1  1000  1000  1000
  1802     1  1000  1000  1000
  1804     1  1000  1000  1000
  1806     1  1000  1000  1000
  1809     1  1000  1000  1000
  1810     1  1000  1000  1000
  1811     1  1000  1000  1000
  1812     1  1000  1000  1000
  1813     1  1000  1000  1000
  1814     1  1000  1000  1000
  1816     1  1000  1000  1000
  1818     1  1000  1000  1000
  1821     1  1000  1000  1000
  1823     1  1000  1000  1000
  1827     1  1000  1000  1000
  1831     1  1000  1000  1000
  1832     1  1000  1000  1000
  1833     1  1000  1000  1000
  1835     1  1000  1000  1000
  1837     1  1000  1000  1000
  1840     1  1000  1000  1000
  1843     1  1000  1000  1000
  1846     1  1000  1000  1000
  1849     1  1000  1000  1000
  1853     1  1000  1000  1000
  1854     1  1000  1000  1000
  1855     1  1000  1000  1000
  1857     1  1000  1000  1000
  1859     1  1000  1000  1000
  1862     1  1000  1000  1000
  1864     1  1000  1000  1000
  1865     1  1000  1000  1000
  1866     1  1000  1000  1000
  1868     1  1000  1000  1000
  1870     1  1000  1000  1000
  1873     1  1000  1000  1000
  1874     1  1000  1000  1000
  1876     1  1000  1000  1000
  1878     1  1000  1000  1000
  1880     1  1000  1000  1000
  1882     1  1000  1000  1000
  1884     1  1000  1000  1000
  1885     1  1000  1000  1000
  1886     1  1000  1000  1000
  1888     1  1000  1000  1000
  1890     1  1000  1000  1000
  1893     1  1000  1000  1000
  1895     1  1000  1000  1000
  1899     1  1000  1000  1000
  1903     1  1000  1000  1000
  1904     1  1000  1000  1000
  1905     1  1000  1000  1000
  1907     1  1000  1000  1000
  1909     1  1000  1000  1000
  1912     1  1000  1000  1000
  1915     1  1000  1000  1000
  1918     1  1000  1000  1000
  1920     1  1000  1000  1000
  1921     1  1000  1000  1000
  1924     1  1000  1000  1000
  1927     1  1000  1000  1000
  1928     1  1000  1000  1000
  1929     1  1000  1000  1000
  1931     1  1000  1000  1000
  1933     1  1000  1000  1000
  1936     1  1000  1000  1000
  1939     1  1000  1000  1000
  1940     1  1000  1000  1000
  1941     1  1000  1000  1000
  1942     1  1000  1000  1000
  1943     1  1000  1000  1000
  1944     1  1000  1000  1000
  1946     1  1000  1000  1000
  1948     1  1000  1000  1000
  1950     1  1000  1000  1000
  1954     1  1000  1000  1000
  1956     1  1000  1000  1000
  1957     1  1000  1000  1000
  1958     1  1000  1000  1000
  1960     1  1000  1000  1000
  1962     1  1000  1000  1000
  1965     1  1000  1000  1000
  1968     1  1000  1000  1000
  1971     1  1000  1000  1000
  1973     1  1000  1000  1000
  1974     1  1000  1000  1000
  1977     1  1000  1000  1000
  1980     1  1000  1000  1000
  1981     1  1000  1000  1000
  1982     1  1000  1000  1000
  1983     1  1000  1000  1000
  1986     1  1000  1000  1000
  1989     1  1000  1000  1000
  1992     1  1000  1000  1000
  1994     1  1000  1000  1000
  1995     1  1000  1000  1000
  1996     1  1000  1000  1000
  1998     1  1000  1000  1000
  2000     1  1000  1000  1000
  2003     1  1000  1000  1000
  2006     1  1000  1000  1000
  2009     1  1000  1000  1000
  2011     1  1000  1000  1000
  2012     1  1000  1000  1000
  2015     1  1000  1000  1000
  2018     1  1000  1000  1000
  2019     1  1000  1000  1000
  2020     1  1000  1000  1000
  2021     1  1000  1000  1000
  2024     1  1000  1000  1000
  2027     1  1000  1000  1000
  2030     1  1000  1000  1000
  2032     1  1000  1000  1000
  2033     1  1000  1000  1000
  2034     1  1000  1000  1000
  2036     1  1000  1000  1000
  2038     1  1000  1000  1000
  2041     1  1000  1000  1000
  2043     1  1000  1000  1000
  2044     1  1000  1000  1000
  2045     1  1000  1000  1000
  2047     1  1000  1000  1000
  2049     1  1000  1000  1000
  2052     1  1000  1000  1000
  2055     1  1000  1000  1000
  2056     1  1000  1000  1000
  2057     1  1000  1000  1000
  2060     1  1000  1000  1000
  2061     1  1000  1000  1000
  2062     1  1000  1000  1000
  2063     1  1000  1000  1000
  2066     1  1000  1000  1000
  2069     1  1000  1000  1000
  2072     1  1000  1000  1000
  2074     1  1000  1000  1000
  2075     1  1000  1000  1000
  2076     1  1000  1000  1000
  2078     1  1000  1000  1000
  2080     1  1000  1000  1000
  2083     1  1000  1000  1000
  2085     1  1000  1000  1000
  2086     1  1000  1000  1000
  2087     1  1000  1000  1000
  2089     1  1000  1000  1000
  2091     1  1000  1000  1000
  2094     1  1000  1000  1000
  2096     1  1000  1000  1000
  2097     1  1000  1000  1000
  2098     1  1000  1000  1000
  2100     1  1000  1000  1000
  2102     1  1000  1000  1000
  2105     1  1000  1000  1000
  2107     1  1000  1000  1000
  2111     1  1000  1000  1000
  2115     1  1000  1000  1000
  2116     1  1000  1000  1000
  2117     1  1000  1000  1000
  2119     1  1000  1000  1000
  2121     1  1000  1000  1000
  2125     1  1000  1000  1000
  2126     1  1000  1000  1000
  2127     1  1000  1000  1000
  2129     1  1000  1000  1000
  2131     1  1000  1000  1000
  2134     1  1000  1000  1000
  2137     1  1000  1000  1000
  2138     1  1000  1000  1000
  2142     1  1000  1000  1000
  2143     1  1000  1000  1000
  2144     1  1000  1000  1000
  2146     1  1000  1000  1000
  2148     1  1000  1000  1000
  2151     1  1000  1000  1000
  2153     1  1000  1000  1000
  2157     1  1000  1000  1000
  2161     1  1000  1000  1000
  2162     1  1000  1000  1000
  2163     1  1000  1000  1000
  2165     1  1000  1000  1000
  2167     1  1000  1000  1000
  2170     1  1000  1000  1000
  2171     1  1000  1000  1000
  2172     1  1000  1000  1000
  2173     1  1000  1000  1000
  2174     1  1000  1000  1000
  2175     1  1000  1000  1000
  2177     1  1000  1000  1000
  2179     1  1000  1000  1000
  2182     1  1000  1000  1000
  2184     1  1000  1000  1000
  2188     1  1000  1000  1000
  2192     1  1000  1000  1000
  2193     1  1000  1000  1000
  2194     1  1000  1000  1000
  2196     1  1000  1000  1000
  2198     1  1000  1000  1000
  2201     1  1000  1000  1000
  2203     1  1000  1000  1000
  2207     1  1000  1000  1000
  2211     1  1000  1000  1000
  2212     1  1000  1000  1000
  2213     1  1000  1000  1000
  2215     1  1000  1000  1000
  2217     1  1000  1000  1000
  2220     1  1000  1000  1000
  2221     1  1000  1000  1000
  2222     1  1000  1000  1000
  2224     1  1000  1000  1000
  2226     1  1000  1000  1000
  2228     1  1000  1000  1000
  2229     1  1000  1000  1000
  2230     1  1000  1000  1000
  2232     1  1000  1000  1000
  2234     1  1000  1000  1000
  2236     1  1000  1000  1000
  2240     1  1000  1000  1000
  2244     1  1000  1000  1000
  2245     1  1000  1000  1000
  2246     1  1000  1000  1000
  2248     1  1000  1000  1000
  2250     1  1000  1000  1000
  2254     1  1000  1000  1000
  2255     1  1000  1000  1000
  2256     1  1000  1000  1000
  2258     1  1000  1000  1000
  2260     1  1000  1000  1000
  2263     1  1000  1000  1000
  2266     1  1000  1000  1000
  2269     1  1000  1000  1000
  2271     1  1000  1000  1000
  2272     1  1000  1000  1000
  2275     1  1000  1000  1000
  2278     1  1000  1000  1000
  2279     1  1000  1000  1000
  2280     1  1000  1000  1000
  2282     1  1000  1000  1000
  2284     1  1000  1000  1000
  2287     1  1000  1000  1000
  2288     1  1000  1000  1000
  2289     1  1000  1000  1000
  2290     1  1000  1000  1000
  2291     1  1000  1000  1000
  2292     1  1000  1000  1000
  2294     1  1000  1000  1000
  2296     1  1000  1000  1000
  2298     1  1000  1000  1000
  2302     1  1000  1000  1000
  2305     1  1000  1000  1000
  2309     1  1000  1000  1000
  2310     1  1000  1000  1000
  2311     1  1000  1000  1000
  2313     1  1000  1000  1000
  2315     1  1000  1000  1000
  2319     1  1000  1000  1000
  2320     1  1000  1000  1000
  2321     1  1000  1000  1000
  2323     1  1000  1000  1000
  2325     1  1000  1000  1000
  2328     1  1000  1000  1000
  2330     1  1000  1000  1000
  2331     1  1000  1000  1000
  2332     1  1000  1000  1000
  2334     1  1000  1000  1000
  2337     1  1000  1000  1000
  2338     1  1000  1000  1000
  2339     1  1000  1000  1000
  2341     1  1000  1000  1000
  2343     1  1000  1000  1000
  2346     1  1000  1000  1000
  2348     1  1000  1000  1000
  2349     1  1000  1000  1000
  2350     1  1000  1000  1000
  2352     1  1000  1000  1000
  2354     1  1000  1000  1000
  2357     1  1000  1000  1000
  2360     1  1000  1000  1000
  2361     1  1000  1000  1000
  2362     1  1000  1000  1000
  2365     1  1000  1000  1000
  2366     1  1000  1000  1000
  2367     1  1000  1000  1000
  2369     1  1000  1000  1000
  2371     1  1000  1000  1000
  2374     1  1000  1000  1000
  2375     1  1000  1000  1000
  2377     1  1000  1000  1000
  2379     1  1000  1000  1000
  2380     1  1000  1000  1000
  2382     1  1000  1000  1000
  2384     1  1000  1000  1000
  2386     1  1000  1000  1000
  2387     1  1000  1000  1000
  2388     1  1000  1000  1000
  2390     1  1000  1000  1000
  2392     1  1000  1000  1000
  2395     1  1000  1000  1000
  2397     1  1000  1000  1000
  2401     1  1000  1000  1000
  2405     1  1000  1000  1000
  2406     1  1000  1000  1000
  2407     1  1000  1000  1000
  2409     1  1000  1000  1000
  2411     1  1000  1000  1000
  2414     1  1000  1000  1000
  2417     1  1000  1000  1000
  2418     1  1000  1000  1000
  2419     1  1000  1000  1000
  2420     1  1000  1000  1000
  2421     1  1000  1000  1000
  2422     1  1000  1000  1000
  2424     1  1000  1000  1000
  2426     1  1000  1000  1000
  2429     1  1000  1000  1000
  2432     1  1000  1000  1000
  2433     1  1000  1000  1000
  2434     1  1000  1000  1000
  2435     1  1000  1000  1000
  2436     1  1000  1000  1000
  2437     1  1000  1000  1000
  2439     1  1000  1000  1000
  2441     1  1000  1000  1000
  2444     1  1000  1000  1000
  2445     1  1000  1000  1000
  2446     1  1000  1000  1000
  2449     1  1000  1000  1000
  2450     1  1000  1000  1000
  2451     1  1000  1000  1000
  2453     1  1000  1000  1000
  2455     1  1000  1000  1000
  2458     1  1000  1000  1000
  2459     1  1000  1000  1000
  2460     1  1000  1000  1000
  2462     1  1000  1000  1000
  2464     1  1000  1000  1000
  2466     1  1000  1000  1000
  2467     1  1000  1000  1000
  2468     1  1000  1000  1000
  2470     1  1000  1000  1000
  2472     1  1000  1000  1000
  2475     1  1000  1000  1000
  2476     1  1000  1000  1000
  2478     1  1000  1000  1000
  2480     1  1000  1000  1000
  2482     1  1000  1000  1000
  2484     1  1000  1000  1000
  2486     1  1000  1000  1000
  2487     1  1000  1000  1000
  2488     1  1000  1000  1000
  2490     1  1000  1000  1000
  2492     1  1000  1000  1000
  2494     1  1000  1000  1000
  2498     1  1000  1000  1000
  2501     1  1000  1000  1000
  2505     1  1000  1000  1000
  2506     1  1000  1000  1000
  2507     1  1000  1000  1000
  2509     1  1000  1000  1000
  2511     1  1000  1000  1000
  2514     1  1000  1000  1000
  2515     1  1000  1000  1000
  2516     1  1000  1000  1000
  2518     1  1000  1000  1000
  2520     1  1000  1000  1000
  2522     1  1000  1000  1000
  2523     1  1000  1000  1000
  2524     1  1000  1000  1000
  2526     1  1000  1000  1000
  2528     1  1000  1000  1000
  2531     1  1000  1000  1000
  2534     1  1000  1000  1000
  2537     1  1000  1000  1000
  2539     1  1000  1000  1000
  2540     1  1000  1000  1000
  2543     1  1000  1000  1000
  2546     1  1000  1000  1000
  2547     1  1000  1000  1000
  2548     1  1000  1000  1000
  2550     1  1000  1000  1000
  2552     1  1000  1000  1000
  2555     1  1000  1000  1000
  2556     1  1000  1000  1000
  2557     1  1000  1000  1000
  2558     1  1000  1000  1000
  2559     1  1000  1000  1000
  2560     1  1000  1000  1000
  2562     1  1000  1000  1000
  2564     1  1000  1000  1000
  2566     1  1000  1000  1000
  2570     1  1000  1000  1000
  2573     1  1000  1000  1000
  2577     1  1000  1000  1000
  2578     1  1000  1000  1000
  2579     1  1000  1000  1000
  2581     1  1000  1000  1000
  2583     1  1000  1000  1000
  2587     1  1000  1000  1000
  2588     1  1000  1000  1000
  2589     1  1000  1000  1000
  2591     1  1000  1000  1000
  2593     1  1000  1000  1000
  2597     1  1000  1000  1000
  2598     1  1000  1000  1000
  2599     1  1000  1000  1000
  2601     1  1000  1000  1000
  2603     1  1000  1000  1000
  2606     1  1000  1000  1000
  2609     1  1000  1000  1000
  2612     1  1000  1000  1000
  2614     1  1000  1000  1000
  2615     1  1000  1000  1000
  2618     1  1000  1000  1000
  2621     1  1000  1000  1000
  2622     1  1000  1000  1000
  2623     1  1000  1000  1000
  2625     1  1000  1000  1000
  2627     1  1000  1000  1000
  2630     1  1000  1000  1000
  2631     1  1000  1000  1000
  2632     1  1000  1000  1000
  2635     1  1000  1000  1000
  2636     1  1000  1000  1000
  2637     1  1000  1000  1000
  2639     1  1000  1000  1000
  2641     1  1000  1000  1000
  2644     1  1000  1000  1000
  2646     1  1000  1000  1000
  2647     1  1000  1000  1000
  2648     1  1000  1000  1000
  2650     1  1000  1000  1000
  2652     1  1000  1000  1000
  2655     1  1000  1000  1000
  2657     1  1000  1000  1000
  2661     1  1000  1000  1000
  2665     1  1000  1000  1000
  2666     1  1000  1000  1000
  2667     1  1000  1000  1000
  2669     1  1000  1000  1000
  2671     1  1000  1000  1000
  2674     1  1000  1000  1000
  2676     1  1000  1000  1000
  2680     1  1000  1000  1000
  2684     1  1000  1000  1000
  2685     1  1000  1000  1000
  2686     1  1000  1000  1000
  2688     1  1000  1000  1000
  2690     1  1000  1000  1000
  2692     1  1000  1000  1000
  2696     1  1000  1000  1000
  2698     1  1000  1000  1000
  2699     1  1000  1000  1000
  2700     1  1000  1000  1000
  2702     1  1000  1000  1000
  2704     1  1000  1000  1000
  2707     1  1000  1000  1000
  2709     1  1000  1000  1000
  2710     1  1000  1000  1000
  2711     1  1000  1000  1000
  2712     1  1000  1000  1000
  2715     1  1000  1000  1000
  2718     1  1000  1000  1000
  2721     1  1000  1000  1000
  2723     1  1000  1000  1000
  2724     1  1000  1000  1000
  2725     1  1000  1000  1000
  2727     1  1000  1000  1000
  2730     1  1000  1000  1000
  2731     1  1000  1000  1000
  2732     1  1000  1000  1000
  2733     1  1000  1000  1000
  2736     1  1000  1000  1000
  2739     1  1000  1000  1000
  2742     1  1000  1000  1000
  2744     1  1000  1000  1000
  2745     1  1000  1000  1000
  2746     1  1000  1000  1000
  2748     1  1000  1000  1000
  2751     1  1000  1000  1000
  2752     1  1000  1000  1000
  2753     1  1000  1000  1000
  2755     1  1000  1000  1000
  2757     1  1000  1000  1000
  2760     1  1000  1000  1000
  2763     1  1000  1000  1000
  2766     1  1000  1000  1000
  2768     1  1000  1000  1000
  2769     1  1000  1000  1000
  2772     1  1000  1000  1000
  2775     1  1000  1000  1000
  2776     1  1000  1000  1000
  2777     1  1000  1000  1000
  2779     1  1000  1000  1000
  2781     1  1000  1000  1000
  2783     1  1000  1000  1000
  2787     1  1000  1000  1000
  2791     1  1000  1000  1000
  2792     1  1000  1000  1000
  2793     1  1000  1000  1000
  2795     1  1000  1000  1000
  2797     1  1000  1000  1000
  2801     1  1000  1000  1000
  2802     1  1000  1000  1000
  2803     1  1000  1000  1000
  2805     1  1000  1000  1000
  2807     1  1000  1000  1000
  2810     1  1000  1000  1000
  2813     1  1000  1000  1000
  2816     1  1000  1000  1000
  2819     1  1000  1000  1000
  2823     1  1000  1000  1000
  2824     1  1000  1000  1000
  2825     1  1000  1000  1000
  2827     1  1000  1000  1000
  2829     1  1000  1000  1000
  2831     1  1000  1000  1000
  2835     1  1000  1000  1000
  2838     1  1000  1000  1000
  2842     1  1000  1000  1000
  2843     1  1000  1000  1000
  2844     1  1000  1000  1000
  2846     1  1000  1000  1000
  2849     1  1000  1000  1000
  2850     1  1000  1000  1000
  2851     1  1000  1000  1000
  2853     1  1000  1000  1000
  2855     1  1000  1000  1000
  2858     1  1000  1000  1000
  2859     1  1000  1000  1000
  2860     1  1000  1000  1000
  2861     1  1000  1000  1000
  2862     1  1000  1000  1000
  2863     1  1000  1000  1000
  2865     1  1000  1000  1000
  2867     1  1000  1000  1000
  2870     1  1000  1000  1000
  2871     1  1000  1000  1000
  2873     1  1000  1000  1000
  2875     1  1000  1000  1000
  2877     1  1000  1000  1000
  2879     1  1000  1000  1000
  2881     1  1000  1000  1000
  2882     1  1000  1000  1000
  2883     1  1000  1000  1000
  2885     1  1000  1000  1000
  2888     1  1000  1000  1000
  2889     1  1000  1000  1000
  2890     1  1000  1000  1000
  2892     1  1000  1000  1000
  2894     1  1000  1000  1000
  2897     1  1000  1000  1000
  2900     1  1000  1000  1000
  2901     1  1000  1000  1000
  2905     1  1000  1000  1000
  2906     1  1000  1000  1000
  2907     1  1000  1000  1000
  2909     1  1000  1000  1000
  2911     1  1000  1000  1000
  2915     1  1000  1000  1000
  2916     1  1000  1000  1000
  2917     1  1000  1000  1000
  2919     1  1000  1000  1000
  2921     1  1000  1000  1000
  2924     1  1000  1000  1000
  2927     1  1000  1000  1000
  2930     1  1000  1000  1000
  2932     1  1000  1000  1000
  2933     1  1000  1000  1000
  2936     1  1000  1000  1000
  2939     1  1000  1000  1000
  2940     1  1000  1000  1000
  2941     1  1000  1000  1000
  2943     1  1000  1000  1000
  2945     1  1000  1000  1000
  2948     1  1000  1000  1000
  2949     1  1000  1000  1000
  2950     1  1000  1000  1000
  2951     1  1000  1000  1000
  2952     1  1000  1000  1000
  2953     1  1000  1000  1000
  2955     1  1000  1000  1000
  2957     1  1000  1000  1000
  2959     1  1000  1000  1000
  2963     1  1000  1000  1000
  2966     1  1000  1000  1000
  2970     1  1000  1000  1000
  2971     1  1000  1000  1000
  2972     1  1000  1000  1000
  2974     1  1000  1000  1000
  2976     1  1000  1000  1000
  2979     1  1000  1000  1000
  2980     1  1000  1000  1000
  2982     1  1000  1000  1000
  2984     1  1000  1000  1000
  2985     1  1000  1000  1000
  2987     1  1000  1000  1000
  2989     1  1000  1000  1000
  2991     1  1000  1000  1000
  2992     1  1000  1000  1000
  2993     1  1000  1000  1000
  2995     1  1000  1000  1000
  2997     1  1000  1000  1000
  3000     1  1000  1000  1000
  3003     1  1000  1000  1000
  3006     1  1000  1000  1000
  3008     1  1000  1000  1000
  3009     1  1000  1000  1000
  3012     1  1000  1000  1000
  3015     1  1000  1000  1000
  3016     1  1000  1000  1000
  3017     1  1000  1000  1000
  3019     1  1000  1000  1000
  3021     1  1000  1000  1000
  3025     1  1000  1000  1000
  3026     1  1000  1000  1000
  3027     1  1000  1000  1000
  3029     1  1000  1000  1000
  3031     1  1000  1000  1000
  3034     1  1000  1000  1000
  3036     1  1000  1000  1000
  3037     1  1000  1000  1000
  3038     1  1000  1000  1000
  3040     1  1000  1000  1000
  3042     1  1000  1000  1000
  3045     1  1000  1000  1000
  3046     1  1000  1000  1000
  3048     1  1000  1000  1000
  3050     1  1000  1000  1000
  3051     1  1000  1000  1000
  3053     1  1000  1000  1000
  3055     1  1000  1000  1000
  3057     1  1000  1000  1000
  3058     1  1000  1000  1000
  3059     1  1000  1000  1000
  3061     1  1000  1000  1000
  3063     1  1000  1000  1000
  3066     1  1000  1000  1000
  3067     1  1000  1000  1000
  3069     1  1000  1000  1000
  3071     1  1000  1000  1000
  3072     1  1000  1000  1000
  3074     1  1000  1000  1000
  3076     1  1000  1000  1000
  3078     1  1000  1000  1000
  3079     1  1000  1000  1000
  3080     1  1000  1000  1000
  3082     1  1000  1000  1000
  3084     1  1000  1000  1000
  3087     1  1000  1000  1000
  3090     1  1000  1000  1000
  3093     1  1000  1000  1000
  3095     1  1000  1000  1000
  3096     1  1000  1000  1000
  3099     1  1000  1000  1000
  3102     1  1000  1000  1000
  3103     1  1000  1000  1000
  3104     1  1000  1000  1000
  3106     1  1000  1000  1000
  3108     1  1000  1000  1000
  3111     1  1000  1000  1000
  3114     1  1000  1000  1000
  3117     1  1000  1000  1000
  3120     1  1000  1000  1000
  3124     1  1000  1000  1000
  3125     1  1000  1000  1000
  3126     1  1000  1000  1000
  3128     1  1000  1000  1000
  3131     1  1000  1000  1000
  3132     1  1000  1000  1000
  3133     1  1000  1000  1000
  3135     1  1000  1000  1000
  3138     1  1000  1000  1000
  3139     1  1000  1000  1000
  3140     1  1000  1000  1000
  3142     1  1000  1000  1000
  3144     1  1000  1000  1000
  3147     1  1000  1000  1000
  3149     1  1000  1000  1000
  3150     1  1000  1000  1000
  3151     1  1000  1000  1000
  3153     1  1000  1000  1000
  3155     1  1000  1000  1000
  3159     1  1000  1000  1000
  3160     1  1000  1000  1000
  3161     1  1000  1000  1000
  3163     1  1000  1000  1000
  3165     1  1000  1000  1000
  3168     1  1000  1000  1000
  3171     1  1000  1000  1000
  3172     1  1000  1000  1000
  3176     1  1000  1000  1000
  3177     1  1000  1000  1000
  3178     1  1000  1000  1000
  3180     1  1000  1000  1000
  3182     1  1000  1000  1000
  3185     1  1000  1000  1000
  3187     1  1000  1000  1000
  3191     1  1000  1000  1000
  3195     1  1000  1000  1000
  3196     1  1000  1000  1000
  3197     1  1000  1000  1000
  3198     1  1000  1000  1000
  3201     1  1000  1000  1000
  3204     1  1000  1000  1000
  3207     1  1000  1000  1000
  3209     1  1000  1000  1000
  3210     1  1000  1000  1000
  3211     1  1000  1000  1000
  3213     1  1000  1000  1000
  3215     1  1000  1000  1000
  3217     1  1000  1000  1000
  3221     1  1000  1000  1000
  3225     1  1000  1000  1000
  3226     1  1000  1000  1000
  3227     1  1000  1000  1000
  3229     1  1000  1000  1000
  3231     1  1000  1000  1000
  3234     1  1000  1000  1000
  3237     1  1000  1000  1000
  3240     1  1000  1000  1000
  3243     1  1000  1000  1000
  3247     1  1000  1000  1000
  3248     1  1000  1000  1000
  3249     1  1000  1000  1000
  3251     1  1000  1000  1000
  3253     1  1000  1000  1000
  3256     1  1000  1000  1000
  3257     1  1000  1000  1000
  3259     1  1000  1000  1000
  3261     1  1000  1000  1000
  3262     1  1000  1000  1000
  3264     1  1000  1000  1000
  3266     1  1000  1000  1000
  3268     1  1000  1000  1000
  3270     1  1000  1000  1000
  3271     1  1000  1000  1000
  3272     1  1000  1000  1000
  3273     1  1000  1000  1000
  3275     1  1000  1000  1000
  3277     1  1000  1000  1000
  3280     1  1000  1000  1000
  3283     1  1000  1000  1000
  3284     1  1000  1000  1000
  3288     1  1000  1000  1000
  3289     1  1000  1000  1000
  3290     1  1000  1000  1000
  3291     1  1000  1000  1000
  3294     1  1000  1000  1000
  3297     1  1000  1000  1000
  3300     1  1000  1000  1000
  3302     1  1000  1000  1000
  3303     1  1000  1000  1000
  3304     1  1000  1000  1000
  3305     1  1000  1000  1000
  3308     1  1000  1000  1000
  3311     1  1000  1000  1000
  3314     1  1000  1000  1000
  3316     1  1000  1000  1000
  3317     1  1000  1000  1000
  3318     1  1000  1000  1000
  3320     1  1000  1000  1000
  3322     1  1000  1000  1000
  3325     1  1000  1000  1000
  3328     1  1000  1000  1000
  3329     1  1000  1000  1000
  3330     1  1000  1000  1000
  3331     1  1000  1000  1000
  3332     1  1000  1000  1000
  3333     1  1000  1000  1000
  3335     1  1000  1000  1000
  3337     1  1000  1000  1000
  3341     1  1000  1000  1000
  3342     1  1000  1000  1000
  3343     1  1000  1000  1000
  3345     1  1000  1000  1000
  3347     1  1000  1000  1000
  3350     1  1000  1000  1000
  3351     1  1000  1000  1000
  3353     1  1000  1000  1000
  3355     1  1000  1000  1000
  3357     1  1000  1000  1000
  3359     1  1000  1000  1000
  3361     1  1000  1000  1000
  3362     1  1000  1000  1000
  3363     1  1000  1000  1000
  3365     1  1000  1000  1000
  3367     1  1000  1000  1000
  3370     1  1000  1000  1000
  3373     1  1000  1000  1000
  3374     1  1000  1000  1000
  3378     1  1000  1000  1000
  3379     1  1000  1000  1000
  3380     1  1000  1000  1000
  3382     1  1000  1000  1000
  3384     1  1000  1000  1000
  3387     1  1000  1000  1000
  3390     1  1000  1000  1000
  3391     1  1000  1000  1000
  3392     1  1000  1000  1000
  3393     1  1000  1000  1000
  3394     1  1000  1000  1000
  3395     1  1000  1000  1000
  3397     1  1000  1000  1000
  3400     1  1000  1000  1000
  3401     1  1000  1000  1000
  3402     1  1000  1000  1000
  3404     1  1000  1000  1000
  3406     1  1000  1000  1000
  3408     1  1000  1000  1000
  3412     1  1000  1000  1000
  3415     1  1000  1000  1000
  3419     1  1000  1000  1000
  3420     1  1000  1000  1000
  3421     1  1000  1000  1000
  3423     1  1000  1000  1000
  3425     1  1000  1000  1000
  3428     1  1000  1000  1000
  3429     1  1000  1000  1000
  3431     1  1000  1000  1000
  3433     1  1000  1000  1000
  3435     1  1000  1000  1000
  3437     1  1000  1000  1000
  3439     1  1000  1000  1000
  3440     1  1000  1000  1000
  3441     1  1000  1000  1000
  3443     1  1000  1000  1000
  3445     1  1000  1000  1000
  3447     1  1000  1000  1000
  3451     1  1000  1000  1000
  3453     1  1000  1000  1000
  3454     1  1000  1000  1000
  3455     1  1000  1000  1000
  3457     1  1000  1000  1000
  3459     1  1000  1000  1000
  3462     1  1000  1000  1000
  3464     1  1000  1000  1000
  3465     1  1000  1000  1000
  3466     1  1000  1000  1000
  3468     1  1000  1000  1000
  3470     1  1000  1000  1000
  3473     1  1000  1000  1000
  3476     1  1000  1000  1000
  3479     1  1000  1000  1000
  3482     1  1000  1000  1000
  3486     1  1000  1000  1000
  3487     1  1000  1000  1000
  3488     1  1000  1000  1000
  3490     1  1000  1000  1000
  3492     1  1000  1000  1000
  3494     1  1000  1000  1000
  3498     1  1000  1000  1000
  3500     1  1000  1000  1000
  3501     1  1000  1000  1000
  3502     1  1000  1000  1000
  3504     1  1000  1000  1000
  3506     1  1000  1000  1000
  3509     1  1000  1000  1000
  3510     1  1000  1000  1000
  3511     1  1000  1000  1000
  3512     1  1000  1000  1000
  3513     1  1000  1000  1000
  3514     1  1000  1000  1000
  3516     1  1000  1000  1000
  3518     1  1000  1000  1000
  3520     1  1000  1000  1000
  3524     1  1000  1000  1000
  3526     1  1000  1000  1000
  3527     1  1000  1000  1000
  3528     1  1000  1000  1000
  3530     1  1000  1000  1000
  3532     1  1000  1000  1000
  3535     1  1000  1000  1000
  3536     1  1000  1000  1000
  3538     1  1000  1000  1000
  3540     1  1000  1000  1000
  3541     1  1000  1000  1000
  3543     1  1000  1000  1000
  3545     1  1000  1000  1000
  3547     1  1000  1000  1000
  3549     1  1000  1000  1000
  3550     1  1000  1000  1000
  3551     1  1000  1000  1000
  3552     1  1000  1000  1000
  3554     1  1000  1000  1000
  3556     1  1000  1000  1000
  3559     1  1000  1000  1000
  3561     1  1000  1000  1000
  3562     1  1000  1000  1000
  3563     1  1000  1000  1000
  3565     1  1000  1000  1000
  3567     1  1000  1000  1000
  3570     1  1000  1000  1000
  3571     1  1000  1000  1000
  3573     1  1000  1000  1000
  3575     1  1000  1000  1000
  3577     1  1000  1000  1000
  3579     1  1000  1000  1000
  3581     1  1000  1000  1000
  3582     1  1000  1000  1000
  3583     1  1000  1000  1000
  3585     1  1000  1000  1000
  3588     1  1000  1000  1000
  3589     1  1000  1000  1000
  3590     1  1000  1000  1000
  3592     1  1000  1000  1000
  3594     1  1000  1000  1000
  3596     1  1000  1000  1000
  3600     1  1000  1000  1000
  3604     1  1000  1000  1000
  3605     1  1000  1000  1000
  3606     1  1000  1000  1000
  3608     1  1000  1000  1000
  3610     1  1000  1000  1000
  3613     1  1000  1000  1000
  3615     1  1000  1000  1000
  3619     1  1000  1000  1000
  3623     1  1000  1000  1000
  3624     1  1000  1000  1000
  3625     1  1000  1000  1000
  3627     1  1000  1000  1000
  3629     1  1000  1000  1000
  3632     1  1000  1000  1000
  3634     1  1000  1000  1000
  3638     1  1000  1000  1000
  3642     1  1000  1000  1000
  3643     1  1000  1000  1000
  3644     1  1000  1000  1000
  3646     1  1000  1000  1000
  3648     1  1000  1000  1000
  3651     1  1000  1000  1000
  3652     1  1000  1000  1000
  3654     1  1000  1000  1000
  3656     1  1000  1000  1000
  3657     1  1000  1000  1000
  3659     1  1000  1000  1000
  3661     1  1000  1000  1000
  3663     1  1000  1000  1000
  3665     1  1000  1000  1000
  3666     1  1000  1000  1000
  3667     1  1000  1000  1000
  3668     1  1000  1000  1000
  3670     1  1000  1000  1000
  3672     1  1000  1000  1000
  3675     1  1000  1000  1000
  3678     1  1000  1000  1000
  3679     1  1000  1000  1000
  3680     1  1000  1000  1000
  3681     1  1000  1000  1000
  3682     1  1000  1000  1000
  3683     1  1000  1000  1000
  3685     1  1000  1000  1000
  3687     1  1000  1000  1000
  3689     1  1000  1000  1000
  3693     1  1000  1000  1000
  3696     1  1000  1000  1000
  3700     1  1000  1000  1000
  3701     1  1000  1000  1000
  3702     1  1000  1000  1000
  3704     1  1000  1000  1000
  3706     1  1000  1000  1000
  3709     1  1000  1000  1000
  3710     1  1000  1000  1000
  3712     1  1000  1000  1000
  3714     1  1000  1000  1000
  3716     1  1000  1000  1000
  3718     1  1000  1000  1000
  3720     1  1000  1000  1000
  3721     1  1000  1000  1000
  3722     1  1000  1000  1000
  3724     1  1000  1000  1000
  3726     1  1000  1000  1000
  3729     1  1000  1000  1000
  3731     1  1000  1000  1000
  3732     1  1000  1000  1000
  3733     1  1000  1000  1000
  3735     1  1000  1000  1000
  3737     1  1000  1000  1000
  3740     1  1000  1000  1000
  3742     1  1000  1000  1000
  3746     1  1000  1000  1000
  3750     1  1000  1000  1000
  3751     1  1000  1000  1000
  3752     1  1000  1000  1000
  3754     1  1000  1000  1000
  3757     1  1000  1000  1000
  3758     1  1000  1000  1000
  3759     1  1000  1000  1000
  3761     1  1000  1000  1000
  3763     1  1000  1000  1000
  3766     1  1000  1000  1000
  3767     1  1000  1000  1000
  3769     1  1000  1000  1000
  3771     1  1000  1000  1000
  3772     1  1000  1000  1000
  3774     1  1000  1000  1000
  3776     1  1000  1000  1000
  3778     1  1000  1000  1000
  3779     1  1000  1000  1000
  3780     1  1000  1000  1000
  3782     1  1000  1000  1000
  3784     1  1000  1000  1000
  3787     1  1000  1000  1000
  3790     1  1000  1000  1000
  3791     1  1000  1000  1000
  3795     1  1000  1000  1000
  3796     1  1000  1000  1000
  3797     1  1000  1000  1000
  3798     1  1000  1000  1000
  3801     1  1000  1000  1000
  3804     1  1000  1000  1000
  3807     1  1000  1000  1000
  3809     1  1000  1000  1000
  3810     1  1000  1000  1000
  3811     1  1000  1000  1000
  3813     1  1000  1000  1000
  3815     1  1000  1000  1000
  3818     1  1000  1000  1000
  3819     1  1000  1000  1000
  3821     1  1000  1000  1000
  3823     1  1000  1000  1000
  3824     1  1000  1000  1000
  3826     1  1000  1000  1000
  3828     1  1000  1000  1000
  3830     1  1000  1000  1000
  3831     1  1000  1000  1000
  3832     1  1000  1000  1000
  3833     1  1000  1000  1000
  3836     1  1000  1000  1000
  3839     1  1000  1000  1000
  3842     1  1000  1000  1000
  3844     1  1000  1000  1000
  3845     1  1000  1000  1000
  3846     1  1000  1000  1000
  3848     1  1000  1000  1000
  3850     1  1000  1000  1000
  3853     1  1000  1000  1000
  3855     1  1000  1000  1000
  3856     1  1000  1000  1000
  3857     1  1000  1000  1000
  3859     1  1000  1000  1000
  3861     1  1000  1000  1000
  3864     1  1000  1000  1000
  3867     1  1000  1000  1000
  3870     1  1000  1000  1000
  3873     1  1000  1000  1000
  3877     1  1000  1000  1000
  3878     1  1000  1000  1000
  3879     1  1000  1000  1000
  3881     1  1000  1000  1000
  3883     1  1000  1000  1000
  3886     1  1000  1000  1000
  3888     1  1000  1000  1000
  3889     1  1000  1000  1000
  3890     1  1000  1000  1000
  3892     1  1000  1000  1000
  3894     1  1000  1000  1000
  3897     1  1000  1000  1000
  3898     1  1000  1000  1000
  3899     1  1000  1000  1000
  3902     1  1000  1000  1000
  3903     1  1000  1000  1000
  3904     1  1000  1000  1000
  3906     1  1000  1000  1000
  3908     1  1000  1000  1000
  3911     1  1000  1000  1000
  3914     1  1000  1000  1000
  3915     1  1000  1000  1000
  3916     1  1000  1000  1000
  3919     1  1000  1000  1000
  3920     1  1000  1000  1000
  3921     1  1000  1000  1000
  3923     1  1000  1000  1000
  3925     1  1000  1000  1000
  3928     1  1000  1000  1000
  3931     1  1000  1000  1000
  3932     1  1000  1000  1000
  3933     1  1000  1000  1000
  3934     1  1000  1000  1000
  3935     1  1000  1000  1000
  3936     1  1000  1000  1000
  3938     1  1000  1000  1000
  3940     1  1000  1000  1000
  3942     1  1000  1000  1000
  3946     1  1000  1000  1000
  3950     1  1000  1000  1000
  3951     1  1000  1000  1000
  3952     1  1000  1000  1000
  3954     1  1000  1000  1000
  3956     1  1000  1000  1000
  3959     1  1000  1000  1000
  3961     1  1000  1000  1000
  3965     1  1000  1000  1000
  3969     1  1000  1000  1000
  3970     1  1000  1000  1000
  3971     1  1000  1000  1000
  3973     1  1000  1000  1000
  3975     1  1000  1000  1000
  3978     1  1000  1000  1000
  3981     1  1000  1000  1000
  3982     1  1000  1000  1000
  3983     1  1000  1000  1000
  3984     1  1000  1000  1000
  3985     1  1000  1000  1000
  3986     1  1000  1000  1000
  3988     1  1000  1000  1000
  3990     1  1000  1000  1000
  3993     1  1000  1000  1000
  3994     1  1000  1000  1000
  3996     1  1000  1000  1000
  3998     1  1000  1000  1000
  4000     1  1000  1000  1000
  4002     1  1000  1000  1000
  4004     1  1000  1000  1000
  4005     1  1000  1000  1000
  4006     1  1000  1000  1000
  4008     1  1000  1000  1000
  4010     1  1000  1000  1000
  4012     1  1000  1000  1000
  4016     1  1000  1000  1000
  4020     1  1000  1000  1000
  4021     1  1000  1000  1000
  4022     1  1000  1000  1000
  4024     1  1000  1000  1000
  4026     1  1000  1000  1000
  4028     1  1000  1000  1000
  4032     1  1000  1000  1000
  4034     1  1000  1000  1000
  4035     1  1000  1000  1000
  4036     1  1000  1000  1000
  4038     1  1000  1000  1000
  4040     1  1000  1000  1000
  4043     1  1000  1000  1000
  4045     1  1000  1000  1000
  4046     1  1000  1000  1000
  4047     1  1000  1000  1000
  4049     1  1000  1000  1000
  4052     1  1000  1000  1000
  4053     1  1000  1000  1000
  4054     1  1000  1000  1000
  4056     1  1000  1000  1000
  4059     1  1000  1000  1000
  4060     1  1000  1000  1000
  4061     1  1000  1000  1000
  4063     1  1000  1000  1000
  4065     1  1000  1000  1000
  4068     1  1000  1000  1000
  4071     1  1000  1000  1000
  4074     1  1000  1000  1000
  4076     1  1000  1000  1000
  4077     1  1000  1000  1000
  4080     1  1000  1000  1000
  4083     1  1000  1000  1000
  4084     1  1000  1000  1000
  4085     1  1000  1000  1000
  4087     1  1000  1000  1000
  4089     1  1000  1000  1000
  4092     1  1000  1000  1000
  4095     1  1000  1000  1000
  4096     1  1000  1000  1000
  4100     1  1000  1000  1000
  4101     1  1000  1000  1000
  4102     1  1000  1000  1000
  4104     1  1000  1000  1000
  4106     1  1000  1000  1000
  4109     1  1000  1000  1000
  4110     1  1000  1000  1000
  4111     1  1000  1000  1000
  4112     1  1000  1000  1000
  4113     1  1000  1000  1000
  4114     1  1000  1000  1000
  4115     1  1000  1000  1000
  4118     1  1000  1000  1000
  4121     1  1000  1000  1000
  4124     1  1000  1000  1000
  4126     1  1000  1000  1000
  4127     1  1000  1000  1000
  4128     1  1000  1000  1000
  4129     1  1000  1000  1000
  4132     1  1000  1000  1000
  4135     1  1000  1000  1000
  4138     1  1000  1000  1000
  4140     1  1000  1000  1000
  4141     1  1000  1000  1000
  4142     1  1000  1000  1000
  4144     1  1000  1000  1000
  4146     1  1000  1000  1000
  4149     1  1000  1000  1000
  4152     1  1000  1000  1000
  4155     1  1000  1000  1000
  4158     1  1000  1000  1000
  4162     1  1000  1000  1000
  4163     1  1000  1000  1000
  4164     1  1000  1000  1000
  4166     1  1000  1000  1000
  4168     1  1000  1000  1000
  4171     1  1000  1000  1000
  4172     1  1000  1000  1000
  4173     1  1000  1000  1000
  4176     1  1000  1000  1000
  4177     1  1000  1000  1000
  4178     1  1000  1000  1000
  4180     1  1000  1000  1000
  4182     1  1000  1000  1000
  4185     1  1000  1000  1000
  4187     1  1000  1000  1000
  4188     1  1000  1000  1000
  4189     1  1000  1000  1000
  4190     1  1000  1000  1000
  4193     1  1000  1000  1000
  4196     1  1000  1000  1000
  4199     1  1000  1000  1000
  4201     1  1000  1000  1000
  4202     1  1000  1000  1000
  4203     1  1000  1000  1000
  4205     1  1000  1000  1000
  4208     1  1000  1000  1000
  4209     1  1000  1000  1000
  4210     1  1000  1000  1000
  4211     1  1000  1000  1000
  4214     1  1000  1000  1000
  4217     1  1000  1000  1000
  4220     1  1000  1000  1000
  4222     1  1000  1000  1000
  4223     1  1000  1000  1000
  4224     1  1000  1000  1000
  4226     1  1000  1000  1000
  4228     1  1000  1000  1000
  4230     1  1000  1000  1000
  4234     1  1000  1000  1000
  4238     1  1000  1000  1000
  4239     1  1000  1000  1000
  4240     1  1000  1000  1000
  4242     1  1000  1000  1000
  4244     1  1000  1000  1000
  4247     1  1000  1000  1000
  4248     1  1000  1000  1000
  4250     1  1000  1000  1000
  4252     1  1000  1000  1000
  4253     1  1000  1000  1000
  4255     1  1000  1000  1000
  4257     1  1000  1000  1000
  4259     1  1000  1000  1000
  4260     1  1000  1000  1000
  4261     1  1000  1000  1000
  4263     1  1000  1000  1000
  4265     1  1000  1000  1000
  4268     1  1000  1000  1000
  4271     1  1000  1000  1000
  4274     1  1000  1000  1000
  4276     1  1000  1000  1000
  4277     1  1000  1000  1000
  4280     1  1000  1000  1000
  4283     1  1000  1000  1000
  4284     1  1000  1000  1000
  4285     1  1000  1000  1000
  4287     1  1000  1000  1000
  4289     1  1000  1000  1000
  4291     1  1000  1000  1000
  4295     1  1000  1000  1000
  4298     1  1000  1000  1000
  4302     1  1000  1000  1000
  4303     1  1000  1000  1000
  4304     1  1000  1000  1000
  4306     1  1000  1000  1000
  4308     1  1000  1000  1000
  4311     1  1000  1000  1000
  4314     1  1000  1000  1000
  4315     1  1000  1000  1000
  4319     1  1000  1000  1000
  4320     1  1000  1000  1000
  4321     1  1000  1000  1000
  4323     1  1000  1000  1000
  4325     1  1000  1000  1000
  4327     1  1000  1000  1000
  4331     1  1000  1000  1000
  4333     1  1000  1000  1000
  4334     1  1000  1000  1000
  4335     1  1000  1000  1000
  4337     1  1000  1000  1000
  4339     1  1000  1000  1000
  4342     1  1000  1000  1000
  4345     1  1000  1000  1000
  4346     1  1000  1000  1000
  4347     1  1000  1000  1000
  4350     1  1000  1000  1000
  4351     1  1000  1000  1000
  4352     1  1000  1000  1000
  4354     1  1000  1000  1000
  4356     1  1000  1000  1000
  4359     1  1000  1000  1000
  4361     1  1000  1000  1000
  4362     1  1000  1000  1000
  4363     1  1000  1000  1000
  4365     1  1000  1000  1000
  4367     1  1000  1000  1000
  4370     1  1000  1000  1000
  4371     1  1000  1000  1000
  4373     1  1000  1000  1000
  4375     1  1000  1000  1000
  4376     1  1000  1000  1000
  4378     1  1000  1000  1000
  4380     1  1000  1000  1000
  4382     1  1000  1000  1000
  4384     1  1000  1000  1000
  4385     1  1000  1000  1000
  4386     1  1000  1000  1000
  4387     1  1000  1000  1000
  4389     1  1000  1000  1000
  4391     1  1000  1000  1000
  4394     1  1000  1000  1000
  4397     1  1000  1000  1000
  4398     1  1000  1000  1000
  4399     1  1000  1000  1000
  4402     1  1000  1000  1000
  4403     1  1000  1000  1000
  4404     1  1000  1000  1000
  4406     1  1000  1000  1000
  4408     1  1000  1000  1000
  4411     1  1000  1000  1000
  4412     1  1000  1000  1000
  4413     1  1000  1000  1000
  4415     1  1000  1000  1000
  4417     1  1000  1000  1000
  4419     1  1000  1000  1000
  4420     1  1000  1000  1000
  4421     1  1000  1000  1000
  4423     1  1000  1000  1000
  4425     1  1000  1000  1000
  4428     1  1000  1000  1000
  4431     1  1000  1000  1000
  4432     1  1000  1000  1000
  4433     1  1000  1000  1000
  4436     1  1000  1000  1000
  4437     1  1000  1000  1000
  4438     1  1000  1000  1000
  4439     1  1000  1000  1000
  4442     1  1000  1000  1000
  4445     1  1000  1000  1000
  4448     1  1000  1000  1000
  4450     1  1000  1000  1000
  4451     1  1000  1000  1000
  4452     1  1000  1000  1000
  4454     1  1000  1000  1000
  4456     1  1000  1000  1000
  4459     1  1000  1000  1000
  4462     1  1000  1000  1000
  4463     1  1000  1000  1000
  4464     1  1000  1000  1000
  4465     1  1000  1000  1000
  4466     1  1000  1000  1000
  4467     1  1000  1000  1000
  4469     1  1000  1000  1000
  4471     1  1000  1000  1000
  4474     1  1000  1000  1000
  4475     1  1000  1000  1000
  4476     1  1000  1000  1000
  4477     1  1000  1000  1000
  4478     1  1000  1000  1000
  4479     1  1000  1000  1000
  4481     1  1000  1000  1000
  4483     1  1000  1000  1000
  4486     1  1000  1000  1000
  4489     1  1000  1000  1000
  4492     1  1000  1000  1000
  4494     1  1000  1000  1000
  4495     1  1000  1000  1000
  4498     1  1000  1000  1000
  4501     1  1000  1000  1000
  4502     1  1000  1000  1000
  4503     1  1000  1000  1000
  4504     1  1000  1000  1000
  4507     1  1000  1000  1000
  4510     1  1000  1000  1000
  4513     1  1000  1000  1000
  4515     1  1000  1000  1000
  4516     1  1000  1000  1000
  4517     1  1000  1000  1000
  4519     1  1000  1000  1000
  4521     1  1000  1000  1000
  4524     1  1000  1000  1000
  4525     1  1000  1000  1000
  4526     1  1000  1000  1000
  4529     1  1000  1000  1000
  4530     1  1000  1000  1000
  4531     1  1000  1000  1000
  4533     1  1000  1000  1000
  4535     1  1000  1000  1000
  4538     1  1000  1000  1000
  4539     1  1000  1000  1000
  4541     1  1000  1000  1000
  4543     1  1000  1000  1000
  4545     1  1000  1000  1000
  4547     1  1000  1000  1000
  4549     1  1000  1000  1000
  4550     1  1000  1000  1000
  4551     1  1000  1000  1000
  4553     1  1000  1000  1000
  4555     1  1000  1000  1000
  4559     1  1000  1000  1000
  4560     1  1000  1000  1000
  4561     1  1000  1000  1000
  4563     1  1000  1000  1000
  4565     1  1000  1000  1000
  4567     1  1000  1000  1000
  4571     1  1000  1000  1000
  4574     1  1000  1000  1000
  4578     1  1000  1000  1000
  4579     1  1000  1000  1000
  4580     1  1000  1000  1000
  4582     1  1000  1000  1000
  4584     1  1000  1000  1000
  4586     1  1000  1000  1000
  4590     1  1000  1000  1000
  4593     1  1000  1000  1000
  4597     1  1000  1000  1000
  4598     1  1000  1000  1000
  4599     1  1000  1000  1000
  4601     1  1000  1000  1000
  4603     1  1000  1000  1000
  4606     1  1000  1000  1000
  4608     1  1000  1000  1000
  4612     1  1000  1000  1000
  4616     1  1000  1000  1000
  4617     1  1000  1000  1000
  4618     1  1000  1000  1000
  4620     1  1000  1000  1000
  4622     1  1000  1000  1000
  4625     1  1000  1000  1000
  4628     1  1000  1000  1000
  4629     1  1000  1000  1000
  4630     1  1000  1000  1000
  4631     1  1000  1000  1000
  4632     1  1000  1000  1000
  4633     1  1000  1000  1000
  4635     1  1000  1000  1000
  4637     1  1000  1000  1000
  4640     1  1000  1000  1000
  4643     1  1000  1000  1000
  4646     1  1000  1000  1000
  4648     1  1000  1000  1000
  4649     1  1000  1000  1000
  4652     1  1000  1000  1000
  4655     1  1000  1000  1000
  4656     1  1000  1000  1000
  4657     1  1000  1000  1000
  4659     1  1000  1000  1000
  4661     1  1000  1000  1000
  4663     1  1000  1000  1000
  4667     1  1000  1000  1000
  4670     1  1000  1000  1000
  4674     1  1000  1000  1000
  4675     1  1000  1000  1000
  4676     1  1000  1000  1000
  4678     1  1000  1000  1000
  4680     1  1000  1000  1000
  4683     1  1000  1000  1000
  4686     1  1000  1000  1000
  4687     1  1000  1000  1000
  4688     1  1000  1000  1000
  4689     1  1000  1000  1000
  4690     1  1000  1000  1000
  4691     1  1000  1000  1000
  4693     1  1000  1000  1000
  4695     1  1000  1000  1000
  4698     1  1000  1000  1000
  4699     1  1000  1000  1000
  4701     1  1000  1000  1000
  4703     1  1000  1000  1000
  4704     1  1000  1000  1000
  4706     1  1000  1000  1000
  4708     1  1000  1000  1000
  4710     1  1000  1000  1000
  4711     1  1000  1000  1000
  4712     1  1000  1000  1000
  4714     1  1000  1000  1000
  4716     1  1000  1000  1000
  4719     1  1000  1000  1000
  4721     1  1000  1000  1000
  4722     1  1000  1000  1000
  4723     1  1000  1000  1000
  4725     1  1000  1000  1000
  4727     1  1000  1000  1000
  4729     1  1000  1000  1000
  4733     1  1000  1000  1000
  4735     1  1000  1000  1000
  4736     1  1000  1000  1000
  4737     1  1000  1000  1000
  4739     1  1000  1000  1000
  4741     1  1000  1000  1000
  4744     1  1000  1000  1000
  4747     1  1000  1000  1000
  4748     1  1000  1000  1000
  4749     1  1000  1000  1000
  4752     1  1000  1000  1000
  4753     1  1000  1000  1000
  4754     1  1000  1000  1000
  4756     1  1000  1000  1000
  4758     1  1000  1000  1000
  4761     1  1000  1000  1000
  4762     1  1000  1000  1000
  4763     1  1000  1000  1000
  4764     1  1000  1000  1000
  4765     1  1000  1000  1000
  4766     1  1000  1000  1000
  4767     1  1000  1000  1000
  4770     1  1000  1000  1000
  4773     1  1000  1000  1000
  4776     1  1000  1000  1000
  4778     1  1000  1000  1000
  4779     1  1000  1000  1000
  4780     1  1000  1000  1000
  4782     1  1000  1000  1000
  4784     1  1000  1000  1000
  4787     1  1000  1000  1000
  4788     1  1000  1000  1000
  4789     1  1000  1000  1000
  4790     1  1000  1000  1000
  4791     1  1000  1000  1000
  4792     1  1000  1000  1000
  4794     1  1000  1000  1000
  4796     1  1000  1000  1000
  4798     1  1000  1000  1000
  4802     1  1000  1000  1000
  4806     1  1000  1000  1000
  4807     1  1000  1000  1000
  4808     1  1000  1000  1000
  4810     1  1000  1000  1000
  4812     1  1000  1000  1000
  4814     1  1000  1000  1000
  4818     1  1000  1000  1000
  4821     1  1000  1000  1000
  4825     1  1000  1000  1000
  4826     1  1000  1000  1000
  4827     1  1000  1000  1000
  4829     1  1000  1000  1000
  4831     1  1000  1000  1000
  4834     1  1000  1000  1000
  4835     1  1000  1000  1000
  4836     1  1000  1000  1000
  4839     1  1000  1000  1000
  4840     1  1000  1000  1000
  4841     1  1000  1000  1000
  4843     1  1000  1000  1000
  4845     1  1000  1000  1000
  4847     1  1000  1000  1000
  4851     1  1000  1000  1000
  4853     1  1000  1000  1000
  4854     1  1000  1000  1000
  4855     1  1000  1000  1000
  4857     1  1000  1000  1000
  4859     1  1000  1000  1000
  4863     1  1000  1000  1000
  4864     1  1000  1000  1000
  4865     1  1000  1000  1000
  4867     1  1000  1000  1000
  4869     1  1000  1000  1000
  4872     1  1000  1000  1000
  4874     1  1000  1000  1000
  4878     1  1000  1000  1000
  4882     1  1000  1000  1000
  4883     1  1000  1000  1000
  4884     1  1000  1000  1000
  4885     1  1000  1000  1000
  4888     1  1000  1000  1000
  4891     1  1000  1000  1000
  4894     1  1000  1000  1000
  4896     1  1000  1000  1000
  4897     1  1000  1000  1000
  4898     1  1000  1000  1000
  4900     1  1000  1000  1000
  4902     1  1000  1000  1000
  4904     1  1000  1000  1000
  4908     1  1000  1000  1000
  4911     1  1000  1000  1000
  4915     1  1000  1000  1000
  4916     1  1000  1000  1000
  4917     1  1000  1000  1000
  4919     1  1000  1000  1000
  4921     1  1000  1000  1000
  4924     1  1000  1000  1000
  4927     1  1000  1000  1000
  4928     1  1000  1000  1000
  4929     1  1000  1000  1000
  4930     1  1000  1000  1000
  4931     1  1000  1000  1000
  4932     1  1000  1000  1000
  4934     1  1000  1000  1000
  4936     1  1000  1000  1000
  4939     1  1000  1000  1000
  4940     1  1000  1000  1000
  4942     1  1000  1000  1000
  4944     1  1000  1000  1000
  4945     1  1000  1000  1000
  4947     1  1000  1000  1000
  4949     1  1000  1000  1000
  4951     1  1000  1000  1000
  4952     1  1000  1000  1000
  4953     1  1000  1000  1000
  4955     1  1000  1000  1000
