# Supplementary material for: Improvement in predicting drug sensitivity changes associated with protein mutations using a molecular dynamics based alchemical mutation method
Source: Sci Rep. 2020 Feb 7;10:2161. doi: 10.1038/s41598-020-58877-9 (PMC7005789; doi:10.1038/s41598-020-58877-9)
Supplement: Supplementary file 2 — Supplementary Information. [file 41598_2020_58877_MOESM2_ESM.zip › S1_input/MP-CAFEE/ALK/ligand_structure/ligand.itp]

; ch5424802_GMX.itp created by acpype (Rev: 0) on Sun Nov 10 00:27:00 2013

[ atomtypes ]
;name   bond_type     mass     charge   ptype   sigma         epsilon       Amb
 ca       ca          0.00000  0.00000   A     3.39967e-01   3.59824e-01 ; 1.91  0.0860
 ha       ha          0.00000  0.00000   A     2.59964e-01   6.27600e-02 ; 1.46  0.0150
 cc       cc          0.00000  0.00000   A     3.39967e-01   3.59824e-01 ; 1.91  0.0860
 cd       cd          0.00000  0.00000   A     3.39967e-01   3.59824e-01 ; 1.91  0.0860
 c3       c3          0.00000  0.00000   A     3.39967e-01   4.57730e-01 ; 1.91  0.1094
 hc       hc          0.00000  0.00000   A     2.64953e-01   6.56888e-02 ; 1.49  0.0157
 hx       hx          0.00000  0.00000   A     1.95998e-01   6.56888e-02 ; 1.10  0.0157
 n1       n1          0.00000  0.00000   A     3.25000e-01   7.11280e-01 ; 1.82  0.1700
 cg       cg          0.00000  0.00000   A     3.39967e-01   8.78640e-01 ; 1.91  0.2100
 na       na          0.00000  0.00000   A     3.25000e-01   7.11280e-01 ; 1.82  0.1700
 hn       hn          0.00000  0.00000   A     1.06908e-01   6.56888e-02 ; 0.60  0.0157
 c        c           0.00000  0.00000   A     3.39967e-01   3.59824e-01 ; 1.91  0.0860
 o        o           0.00000  0.00000   A     2.95992e-01   8.78640e-01 ; 1.66  0.2100
 nh       nh          0.00000  0.00000   A     3.25000e-01   7.11280e-01 ; 1.82  0.1700
 h1       h1          0.00000  0.00000   A     2.47135e-01   6.56888e-02 ; 1.39  0.0157
 n4       n4          0.00000  0.00000   A     3.25000e-01   7.11280e-01 ; 1.82  0.1700
 os       os          0.00000  0.00000   A     3.00001e-01   7.11280e-01 ; 1.68  0.1700

[ moleculetype ]
;name            nrexcl
 LIG        3

[ atoms ]
;   nr  type  resi  res  atom  cgnr     charge      mass       ; qtot   bond_type
     1   ca     1   LIG    C4    1    -0.158383     12.01000 ; qtot -0.158
     2   ha     1   LIG    H4    2     0.164748      1.00800 ; qtot 0.006
     3   ca     1   LIG    C5    3    -0.009747     12.01000 ; qtot -0.003
     4   ca     1   LIG    C6    4    -0.161223     12.01000 ; qtot -0.165
     5   ha     1   LIG    H6    5     0.172135      1.00800 ; qtot 0.008
     6   cc     1   LIG    C7    6    -0.028025     12.01000 ; qtot -0.020
     7   cd     1   LIG    C8    7     0.036186     12.01000 ; qtot 0.016
     8   ca     1   LIG   C10    8    -0.023985     12.01000 ; qtot -0.008
     9   ca     1   LIG   C13    9    -0.140736     12.01000 ; qtot -0.149
    10   ha     1   LIG   H13   10     0.150776      1.00800 ; qtot 0.002
    11   ca     1   LIG   C15   11    -0.019333     12.01000 ; qtot -0.018
    12   c3     1   LIG   C17   12     0.110129     12.01000 ; qtot 0.093
    13   c3     1   LIG   C21   13    -0.154138     12.01000 ; qtot -0.062
    14   hc     1   LIG  H211   14     0.043391      1.00800 ; qtot -0.018
    15   hc     1   LIG  H212   15     0.068875      1.00800 ; qtot 0.051
    16   hc     1   LIG  H213   16     0.049716      1.00800 ; qtot 0.100
    17   c3     1   LIG   C22   17    -0.167227     12.01000 ; qtot -0.067
    18   hc     1   LIG  H221   18     0.053303      1.00800 ; qtot -0.014
    19   hc     1   LIG  H222   19     0.053966      1.00800 ; qtot 0.040
    20   hc     1   LIG  H223   20     0.070750      1.00800 ; qtot 0.111
    21   c3     1   LIG   C24   21    -0.161662     12.01000 ; qtot -0.050
    22   hc     1   LIG  H241   22     0.041943      1.00800 ; qtot -0.009
    23   hc     1   LIG  H242   23     0.056485      1.00800 ; qtot 0.048
    24   hc     1   LIG  H243   24     0.053676      1.00800 ; qtot 0.102
    25   c3     1   LIG   C26   25    -0.038191     12.01000 ; qtot 0.063
    26   hx     1   LIG   H26   26     0.108606      1.00800 ; qtot 0.172
    27   c3     1   LIG   C28   27    -0.018760     12.01000 ; qtot 0.153
    28   hc     1   LIG  H281   28     0.041872      1.00800 ; qtot 0.195
    29   hc     1   LIG  H282   29     0.040355      1.00800 ; qtot 0.236
    30   n1     1   LIG   N19   30    -0.463384     14.01000 ; qtot -0.228
    31   cg     1   LIG   C18   31     0.351536     12.01000 ; qtot 0.124
    32   ca     1   LIG    C3   32    -0.170714     12.01000 ; qtot -0.047
    33   ha     1   LIG    H3   33     0.168939      1.00800 ; qtot 0.122
    34   ca     1   LIG    C1   34     0.069860     12.01000 ; qtot 0.192
    35   ca     1   LIG    C2   35     0.022350     12.01000 ; qtot 0.214
    36   na     1   LIG    N9   36    -0.373716     14.01000 ; qtot -0.160
    37   hn     1   LIG    H9   37     0.382261      1.00800 ; qtot 0.223
    38   ca     1   LIG   C14   38    -0.026440     12.01000 ; qtot 0.196
    39    c     1   LIG   C16   39     0.413613     12.01000 ; qtot 0.610
    40    o     1   LIG   O20   40    -0.484889     16.00000 ; qtot 0.125
    41   ca     1   LIG   C12   41    -0.215104     12.01000 ; qtot -0.090
    42   ha     1   LIG   H12   42     0.163603      1.00800 ; qtot 0.073
    43   ca     1   LIG   C11   43    -0.005552     12.01000 ; qtot 0.068
    44   c3     1   LIG   C23   44     0.067861     12.01000 ; qtot 0.136
    45   hc     1   LIG  H231   45     0.025928      1.00800 ; qtot 0.162
    46   hc     1   LIG  H232   46    -0.014989      1.00800 ; qtot 0.147
    47   nh     1   LIG   N25   47    -0.096114     14.01000 ; qtot 0.051
    48   c3     1   LIG   C29   48    -0.057718     12.01000 ; qtot -0.007
    49   h1     1   LIG  H291   49     0.055748      1.00800 ; qtot 0.049
    50   h1     1   LIG  H292   50     0.108301      1.00800 ; qtot 0.157
    51   c3     1   LIG   C27   51    -0.099281     12.01000 ; qtot 0.058
    52   hc     1   LIG  H271   52     0.051179      1.00800 ; qtot 0.109
    53   hc     1   LIG  H272   53     0.070892      1.00800 ; qtot 0.180
    54   c3     1   LIG   C30   54    -0.042710     12.01000 ; qtot 0.137
    55   h1     1   LIG  H301   55     0.089601      1.00800 ; qtot 0.227
    56   h1     1   LIG  H302   56     0.055746      1.00800 ; qtot 0.282
    57   n4     1   LIG   N31   57    -0.063620     14.01000 ; qtot 0.219
    58   hn     1   LIG   H31   58     0.314404      1.00800 ; qtot 0.533
    59   c3     1   LIG   C32   59    -0.033930     12.01000 ; qtot 0.499
    60   hx     1   LIG  H321   60     0.080306      1.00800 ; qtot 0.579
    61   hx     1   LIG  H322   61     0.135125      1.00800 ; qtot 0.715
    62   c3     1   LIG   C34   62     0.016413     12.01000 ; qtot 0.731
    63   h1     1   LIG  H341   63     0.141581      1.00800 ; qtot 0.873
    64   h1     1   LIG  H342   64     0.085466      1.00800 ; qtot 0.958
    65   os     1   LIG   O36   65    -0.362972     16.00000 ; qtot 0.595
    66   c3     1   LIG   C35   66     0.022377     12.01000 ; qtot 0.617
    67   h1     1   LIG  H351   67     0.082323      1.00800 ; qtot 0.700
    68   h1     1   LIG  H352   68     0.147360      1.00800 ; qtot 0.847
    69   c3     1   LIG   C33   69    -0.087694     12.01000 ; qtot 0.759
    70   hx     1   LIG  H331   70     0.142841      1.00800 ; qtot 0.902
    71   hx     1   LIG  H332   71     0.097710      1.00800 ; qtot 1.000

[ bonds ]
;   ai     aj funct   r             k
     1      2   1    1.0870e-01    2.8811e+05 ;     C4 - H4    
     1      4   1    1.3870e-01    4.0033e+05 ;     C4 - C6    
     1     35   1    1.3870e-01    4.0033e+05 ;     C4 - C2    
     3      4   1    1.3870e-01    4.0033e+05 ;     C5 - C6    
     3     31   1    1.4380e-01    3.4024e+05 ;     C5 - C18   
     3     32   1    1.3870e-01    4.0033e+05 ;     C5 - C3    
     4      5   1    1.0870e-01    2.8811e+05 ;     C6 - H6    
     6      7   1    1.3710e-01    4.2175e+05 ;     C7 - C8    
     6     35   1    1.4340e-01    3.4451e+05 ;     C7 - C2    
     6     39   1    1.4620e-01    3.1581e+05 ;     C7 - C16   
     7     12   1    1.4990e-01    2.8225e+05 ;     C8 - C17   
     7     36   1    1.3710e-01    3.6719e+05 ;     C8 - N9    
     8     41   1    1.3870e-01    4.0033e+05 ;    C10 - C12   
     8     43   1    1.3870e-01    4.0033e+05 ;    C10 - C11   
     8     47   1    1.3640e-01    3.7572e+05 ;    C10 - N25   
     9     10   1    1.0870e-01    2.8811e+05 ;    C13 - H13   
     9     11   1    1.3870e-01    4.0033e+05 ;    C13 - C15   
     9     43   1    1.3870e-01    4.0033e+05 ;    C13 - C11   
    11     38   1    1.3870e-01    4.0033e+05 ;    C15 - C14   
    11     39   1    1.4870e-01    2.9263e+05 ;    C15 - C16   
    12     13   1    1.5350e-01    2.5363e+05 ;    C17 - C21   
    12     17   1    1.5350e-01    2.5363e+05 ;    C17 - C22   
    12     38   1    1.5130e-01    2.7070e+05 ;    C17 - C14   
    13     14   1    1.0920e-01    2.8225e+05 ;    C21 - H211  
    13     15   1    1.0920e-01    2.8225e+05 ;    C21 - H212  
    13     16   1    1.0920e-01    2.8225e+05 ;    C21 - H213  
    17     18   1    1.0920e-01    2.8225e+05 ;    C22 - H221  
    17     19   1    1.0920e-01    2.8225e+05 ;    C22 - H222  
    17     20   1    1.0920e-01    2.8225e+05 ;    C22 - H223  
    21     22   1    1.0920e-01    2.8225e+05 ;    C24 - H241  
    21     23   1    1.0920e-01    2.8225e+05 ;    C24 - H242  
    21     24   1    1.0920e-01    2.8225e+05 ;    C24 - H243  
    21     44   1    1.5350e-01    2.5363e+05 ;    C24 - C23   
    25     26   1    1.0910e-01    2.8342e+05 ;    C26 - H26   
    25     27   1    1.5350e-01    2.5363e+05 ;    C26 - C28   
    25     51   1    1.5350e-01    2.5363e+05 ;    C26 - C27   
    25     57   1    1.4990e-01    2.4568e+05 ;    C26 - N31   
    27     28   1    1.0920e-01    2.8225e+05 ;    C28 - H281  
    27     29   1    1.0920e-01    2.8225e+05 ;    C28 - H282  
    27     54   1    1.5350e-01    2.5363e+05 ;    C28 - C30   
    30     31   1    1.1430e-01    8.3236e+05 ;    N19 - C18   
    32     33   1    1.0870e-01    2.8811e+05 ;     C3 - H3    
    32     34   1    1.3870e-01    4.0033e+05 ;     C3 - C1    
    34     35   1    1.3870e-01    4.0033e+05 ;     C1 - C2    
    34     36   1    1.3500e-01    3.9355e+05 ;     C1 - N9    
    36     37   1    1.0110e-01    3.4024e+05 ;     N9 - H9    
    38     41   1    1.3870e-01    4.0033e+05 ;    C14 - C12   
    39     40   1    1.2140e-01    5.4225e+05 ;    C16 - O20   
    41     42   1    1.0870e-01    2.8811e+05 ;    C12 - H12   
    43     44   1    1.5130e-01    2.7070e+05 ;    C11 - C23   
    44     45   1    1.0920e-01    2.8225e+05 ;    C23 - H231  
    44     46   1    1.0920e-01    2.8225e+05 ;    C23 - H232  
    47     48   1    1.4580e-01    2.7840e+05 ;    N25 - C29   
    47     54   1    1.4580e-01    2.7840e+05 ;    N25 - C30   
    48     49   1    1.0930e-01    2.8108e+05 ;    C29 - H291  
    48     50   1    1.0930e-01    2.8108e+05 ;    C29 - H292  
    48     51   1    1.5350e-01    2.5363e+05 ;    C29 - C27   
    51     52   1    1.0920e-01    2.8225e+05 ;    C27 - H271  
    51     53   1    1.0920e-01    2.8225e+05 ;    C27 - H272  
    54     55   1    1.0930e-01    2.8108e+05 ;    C30 - H301  
    54     56   1    1.0930e-01    2.8108e+05 ;    C30 - H302  
    57     58   1    1.0330e-01    3.0878e+05 ;    N31 - H31   
    57     59   1    1.4990e-01    2.4568e+05 ;    N31 - C32   
    57     69   1    1.4990e-01    2.4568e+05 ;    N31 - C33   
    59     60   1    1.0910e-01    2.8342e+05 ;    C32 - H321  
    59     61   1    1.0910e-01    2.8342e+05 ;    C32 - H322  
    59     62   1    1.5350e-01    2.5363e+05 ;    C32 - C34   
    62     63   1    1.0930e-01    2.8108e+05 ;    C34 - H341  
    62     64   1    1.0930e-01    2.8108e+05 ;    C34 - H342  
    62     65   1    1.4390e-01    2.5230e+05 ;    C34 - O36   
    65     66   1    1.4390e-01    2.5230e+05 ;    O36 - C35   
    66     67   1    1.0930e-01    2.8108e+05 ;    C35 - H351  
    66     68   1    1.0930e-01    2.8108e+05 ;    C35 - H352  
    66     69   1    1.5350e-01    2.5363e+05 ;    C35 - C33   
    69     70   1    1.0910e-01    2.8342e+05 ;    C33 - H331  
    69     71   1    1.0910e-01    2.8342e+05 ;    C33 - H332  

[ pairs ]
;   ai     aj    funct
     1      7      1 ;     C4 - C8    
     1     31      1 ;     C4 - C18   
     1     32      1 ;     C4 - C3    
     1     36      1 ;     C4 - N9    
     1     39      1 ;     C4 - C16   
     2      3      1 ;     H4 - C5    
     2      5      1 ;     H4 - H6    
     2      6      1 ;     H4 - C7    
     2     34      1 ;     H4 - C1    
     3     36      1 ;     C5 - N9    
     4      6      1 ;     C6 - C7    
     4     30      1 ;     C6 - N19   
     4     33      1 ;     C6 - H3    
     4     34      1 ;     C6 - C1    
     5     31      1 ;     H6 - C18   
     5     32      1 ;     H6 - C3    
     6      9      1 ;     C7 - C13   
     6     13      1 ;     C7 - C21   
     6     17      1 ;     C7 - C22   
     6     32      1 ;     C7 - C3    
     6     37      1 ;     C7 - H9    
     6     38      1 ;     C7 - C14   
     7     11      1 ;     C8 - C15   
     7     14      1 ;     C8 - H211  
     7     15      1 ;     C8 - H212  
     7     16      1 ;     C8 - H213  
     7     18      1 ;     C8 - H221  
     7     19      1 ;     C8 - H222  
     7     20      1 ;     C8 - H223  
     7     32      1 ;     C8 - C3    
     7     40      1 ;     C8 - O20   
     7     41      1 ;     C8 - C12   
     8     10      1 ;    C10 - H13   
     8     11      1 ;    C10 - C15   
     8     12      1 ;    C10 - C17   
     8     21      1 ;    C10 - C24   
     8     27      1 ;    C10 - C28   
     8     45      1 ;    C10 - H231  
     8     46      1 ;    C10 - H232  
     8     49      1 ;    C10 - H291  
     8     50      1 ;    C10 - H292  
     8     51      1 ;    C10 - C27   
     8     55      1 ;    C10 - H301  
     8     56      1 ;    C10 - H302  
     9     12      1 ;    C13 - C17   
     9     21      1 ;    C13 - C24   
     9     40      1 ;    C13 - O20   
     9     41      1 ;    C13 - C12   
     9     45      1 ;    C13 - H231  
     9     46      1 ;    C13 - H232  
     9     47      1 ;    C13 - N25   
    10     38      1 ;    H13 - C14   
    10     39      1 ;    H13 - C16   
    10     44      1 ;    H13 - C23   
    11     13      1 ;    C15 - C21   
    11     17      1 ;    C15 - C22   
    11     35      1 ;    C15 - C2    
    11     42      1 ;    C15 - H12   
    11     44      1 ;    C15 - C23   
    12     34      1 ;    C17 - C1    
    12     35      1 ;    C17 - C2    
    12     37      1 ;    C17 - H9    
    12     39      1 ;    C17 - C16   
    12     42      1 ;    C17 - H12   
    13     18      1 ;    C21 - H221  
    13     19      1 ;    C21 - H222  
    13     20      1 ;    C21 - H223  
    13     36      1 ;    C21 - N9    
    13     41      1 ;    C21 - C12   
    14     17      1 ;   H211 - C22   
    14     38      1 ;   H211 - C14   
    15     17      1 ;   H212 - C22   
    15     38      1 ;   H212 - C14   
    16     17      1 ;   H213 - C22   
    16     38      1 ;   H213 - C14   
    17     36      1 ;    C22 - N9    
    17     41      1 ;    C22 - C12   
    18     38      1 ;   H221 - C14   
    19     38      1 ;   H222 - C14   
    20     38      1 ;   H223 - C14   
    22     43      1 ;   H241 - C11   
    22     45      1 ;   H241 - H231  
    22     46      1 ;   H241 - H232  
    23     43      1 ;   H242 - C11   
    23     45      1 ;   H242 - H231  
    23     46      1 ;   H242 - H232  
    24     43      1 ;   H243 - C11   
    24     45      1 ;   H243 - H231  
    24     46      1 ;   H243 - H232  
    25     47      1 ;    C26 - N25   
    25     49      1 ;    C26 - H291  
    25     50      1 ;    C26 - H292  
    25     55      1 ;    C26 - H301  
    25     56      1 ;    C26 - H302  
    25     60      1 ;    C26 - H321  
    25     61      1 ;    C26 - H322  
    25     62      1 ;    C26 - C34   
    25     66      1 ;    C26 - C35   
    25     70      1 ;    C26 - H331  
    25     71      1 ;    C26 - H332  
    26     28      1 ;    H26 - H281  
    26     29      1 ;    H26 - H282  
    26     48      1 ;    H26 - C29   
    26     52      1 ;    H26 - H271  
    26     53      1 ;    H26 - H272  
    26     54      1 ;    H26 - C30   
    26     58      1 ;    H26 - H31   
    26     59      1 ;    H26 - C32   
    26     69      1 ;    H26 - C33   
    27     48      1 ;    C28 - C29   
    27     52      1 ;    C28 - H271  
    27     53      1 ;    C28 - H272  
    27     58      1 ;    C28 - H31   
    27     59      1 ;    C28 - C32   
    27     69      1 ;    C28 - C33   
    28     47      1 ;   H281 - N25   
    28     51      1 ;   H281 - C27   
    28     55      1 ;   H281 - H301  
    28     56      1 ;   H281 - H302  
    28     57      1 ;   H281 - N31   
    29     47      1 ;   H282 - N25   
    29     51      1 ;   H282 - C27   
    29     55      1 ;   H282 - H301  
    29     56      1 ;   H282 - H302  
    29     57      1 ;   H282 - N31   
    30     32      1 ;    N19 - C3    
    31     33      1 ;    C18 - H3    
    31     34      1 ;    C18 - C1    
    32     37      1 ;     C3 - H9    
    33     35      1 ;     H3 - C2    
    33     36      1 ;     H3 - N9    
    34     39      1 ;     C1 - C16   
    35      3      1 ;     C2 - C5    
    35      5      1 ;     C2 - H6    
    35     37      1 ;     C2 - H9    
    35     40      1 ;     C2 - O20   
    36     38      1 ;     N9 - C14   
    36     39      1 ;     N9 - C16   
    38     40      1 ;    C14 - O20   
    38     43      1 ;    C14 - C11   
    38     47      1 ;    C14 - N25   
    39     41      1 ;    C16 - C12   
    39     43      1 ;    C16 - C11   
    41     44      1 ;    C12 - C23   
    41     48      1 ;    C12 - C29   
    41     54      1 ;    C12 - C30   
    42     43      1 ;    H12 - C11   
    42     47      1 ;    H12 - N25   
    43     48      1 ;    C11 - C29   
    43     54      1 ;    C11 - C30   
    44     47      1 ;    C23 - N25   
    47     52      1 ;    N25 - H271  
    47     53      1 ;    N25 - H272  
    48     55      1 ;    C29 - H301  
    48     56      1 ;    C29 - H302  
    48     57      1 ;    C29 - N31   
    49     52      1 ;   H291 - H271  
    49     53      1 ;   H291 - H272  
    49     54      1 ;   H291 - C30   
    50     52      1 ;   H292 - H271  
    50     53      1 ;   H292 - H272  
    50     54      1 ;   H292 - C30   
    51     54      1 ;    C27 - C30   
    51     58      1 ;    C27 - H31   
    51     59      1 ;    C27 - C32   
    51     69      1 ;    C27 - C33   
    52     57      1 ;   H271 - N31   
    53     57      1 ;   H272 - N31   
    54     57      1 ;    C30 - N31   
    57     63      1 ;    N31 - H341  
    57     64      1 ;    N31 - H342  
    57     65      1 ;    N31 - O36   
    57     67      1 ;    N31 - H351  
    57     68      1 ;    N31 - H352  
    58     60      1 ;    H31 - H321  
    58     61      1 ;    H31 - H322  
    58     62      1 ;    H31 - C34   
    58     66      1 ;    H31 - C35   
    58     70      1 ;    H31 - H331  
    58     71      1 ;    H31 - H332  
    59     66      1 ;    C32 - C35   
    59     70      1 ;    C32 - H331  
    59     71      1 ;    C32 - H332  
    60     63      1 ;   H321 - H341  
    60     64      1 ;   H321 - H342  
    60     65      1 ;   H321 - O36   
    60     69      1 ;   H321 - C33   
    61     63      1 ;   H322 - H341  
    61     64      1 ;   H322 - H342  
    61     65      1 ;   H322 - O36   
    61     69      1 ;   H322 - C33   
    62     67      1 ;    C34 - H351  
    62     68      1 ;    C34 - H352  
    62     69      1 ;    C34 - C33   
    63     66      1 ;   H341 - C35   
    64     66      1 ;   H342 - C35   
    65     70      1 ;    O36 - H331  
    65     71      1 ;    O36 - H332  
    67     70      1 ;   H351 - H331  
    67     71      1 ;   H351 - H332  
    68     70      1 ;   H352 - H331  
    68     71      1 ;   H352 - H332  

[ angles ]
;   ai     aj     ak    funct   theta         cth
     1      4      3      1    1.1997e+02    5.6216e+02 ;     C4 - C6     - C5    
     1      4      5      1    1.2001e+02    4.0551e+02 ;     C4 - C6     - H6    
     1     35      6      1    1.2010e+02    5.5220e+02 ;     C4 - C2     - C7    
     1     35     34      1    1.1997e+02    5.6216e+02 ;     C4 - C2     - C1    
     2      1      4      1    1.2001e+02    4.0551e+02 ;     H4 - C4     - C6    
     2      1     35      1    1.2001e+02    4.0551e+02 ;     H4 - C4     - C2    
     3      4      5      1    1.2001e+02    4.0551e+02 ;     C5 - C6     - H6    
     3     31     30      1    1.7942e+02    4.9313e+02 ;     C5 - C18    - N19   
     3     32     33      1    1.2001e+02    4.0551e+02 ;     C5 - C3     - H3    
     3     32     34      1    1.1997e+02    5.6216e+02 ;     C5 - C3     - C1    
     4      1     35      1    1.1997e+02    5.6216e+02 ;     C6 - C4     - C2    
     4      3     31      1    1.2005e+02    5.5145e+02 ;     C6 - C5     - C18   
     4      3     32      1    1.1997e+02    5.6216e+02 ;     C6 - C5     - C3    
     6      7     12      1    1.1945e+02    5.4233e+02 ;     C7 - C8     - C17   
     6      7     36      1    1.0942e+02    6.1011e+02 ;     C7 - C8     - N9    
     6     35     34      1    1.2010e+02    5.5220e+02 ;     C7 - C2     - C1    
     6     39     11      1    1.1557e+02    5.3865e+02 ;     C7 - C16    - C15   
     6     39     40      1    1.2571e+02    5.7664e+02 ;     C7 - C16    - O20   
     7      6     35      1    1.1351e+02    5.7095e+02 ;     C8 - C7     - C2    
     7      6     39      1    1.2151e+02    5.4584e+02 ;     C8 - C7     - C16   
     7     12     13      1    1.0810e+02    5.4133e+02 ;     C8 - C17    - C21   
     7     12     17      1    1.0810e+02    5.4133e+02 ;     C8 - C17    - C22   
     7     12     38      1    1.0808e+02    5.4543e+02 ;     C8 - C17    - C14   
     7     36     34      1    1.1315e+02    5.7287e+02 ;     C8 - N9     - C1    
     7     36     37      1    1.2522e+02    3.9388e+02 ;     C8 - N9     - H9    
     8     41     38      1    1.1997e+02    5.6216e+02 ;    C10 - C12    - C14   
     8     41     42      1    1.2001e+02    4.0551e+02 ;    C10 - C12    - H12   
     8     43      9      1    1.1997e+02    5.6216e+02 ;    C10 - C11    - C13   
     8     43     44      1    1.2063e+02    5.3421e+02 ;    C10 - C11    - C23   
     8     47     48      1    1.1777e+02    5.4024e+02 ;    C10 - N25    - C29   
     8     47     54      1    1.1777e+02    5.4024e+02 ;    C10 - N25    - C30   
     9     11     38      1    1.1997e+02    5.6216e+02 ;    C13 - C15    - C14   
     9     11     39      1    1.2014e+02    5.4091e+02 ;    C13 - C15    - C16   
     9     43     44      1    1.2063e+02    5.3421e+02 ;    C13 - C11    - C23   
    10      9     11      1    1.2001e+02    4.0551e+02 ;    H13 - C13    - C15   
    10      9     43      1    1.2001e+02    4.0551e+02 ;    H13 - C13    - C11   
    11      9     43      1    1.1997e+02    5.6216e+02 ;    C15 - C13    - C11   
    11     38     12      1    1.2063e+02    5.3421e+02 ;    C15 - C14    - C17   
    11     38     41      1    1.1997e+02    5.6216e+02 ;    C15 - C14    - C12   
    11     39     40      1    1.2344e+02    5.7463e+02 ;    C15 - C16    - O20   
    12      7     36      1    1.2214e+02    5.4953e+02 ;    C17 - C8     - N9    
    12     13     14      1    1.1005e+02    3.8802e+02 ;    C17 - C21    - H211  
    12     13     15      1    1.1005e+02    3.8802e+02 ;    C17 - C21    - H212  
    12     13     16      1    1.1005e+02    3.8802e+02 ;    C17 - C21    - H213  
    12     17     18      1    1.1005e+02    3.8802e+02 ;    C17 - C22    - H221  
    12     17     19      1    1.1005e+02    3.8802e+02 ;    C17 - C22    - H222  
    12     17     20      1    1.1005e+02    3.8802e+02 ;    C17 - C22    - H223  
    12     38     41      1    1.2063e+02    5.3421e+02 ;    C17 - C14    - C12   
    13     12     17      1    1.1063e+02    5.2894e+02 ;    C21 - C17    - C22   
    13     12     38      1    1.1209e+02    5.2928e+02 ;    C21 - C17    - C14   
    14     13     15      1    1.0835e+02    3.2995e+02 ;   H211 - C21    - H212  
    14     13     16      1    1.0835e+02    3.2995e+02 ;   H211 - C21    - H213  
    15     13     16      1    1.0835e+02    3.2995e+02 ;   H212 - C21    - H213  
    17     12     38      1    1.1209e+02    5.2928e+02 ;    C22 - C17    - C14   
    18     17     19      1    1.0835e+02    3.2995e+02 ;   H221 - C22    - H222  
    18     17     20      1    1.0835e+02    3.2995e+02 ;   H221 - C22    - H223  
    19     17     20      1    1.0835e+02    3.2995e+02 ;   H222 - C22    - H223  
    21     44     43      1    1.1209e+02    5.2928e+02 ;    C24 - C23    - C11   
    21     44     45      1    1.1005e+02    3.8802e+02 ;    C24 - C23    - H231  
    21     44     46      1    1.1005e+02    3.8802e+02 ;    C24 - C23    - H232  
    22     21     23      1    1.0835e+02    3.2995e+02 ;   H241 - C24    - H242  
    22     21     24      1    1.0835e+02    3.2995e+02 ;   H241 - C24    - H243  
    22     21     44      1    1.1005e+02    3.8802e+02 ;   H241 - C24    - C23   
    23     21     24      1    1.0835e+02    3.2995e+02 ;   H242 - C24    - H243  
    23     21     44      1    1.1005e+02    3.8802e+02 ;   H242 - C24    - C23   
    24     21     44      1    1.1005e+02    3.8802e+02 ;   H243 - C24    - C23   
    25     27     28      1    1.1005e+02    3.8802e+02 ;    C26 - C28    - H281  
    25     27     29      1    1.1005e+02    3.8802e+02 ;    C26 - C28    - H282  
    25     27     54      1    1.1063e+02    5.2894e+02 ;    C26 - C28    - C30   
    25     51     48      1    1.1063e+02    5.2894e+02 ;    C26 - C27    - C29   
    25     51     52      1    1.1005e+02    3.8802e+02 ;    C26 - C27    - H271  
    25     51     53      1    1.1005e+02    3.8802e+02 ;    C26 - C27    - H272  
    25     57     58      1    1.1011e+02    3.8652e+02 ;    C26 - N31    - H31   
    25     57     59      1    1.1064e+02    5.2585e+02 ;    C26 - N31    - C32   
    25     57     69      1    1.1064e+02    5.2585e+02 ;    C26 - N31    - C33   
    26     25     27      1    1.1174e+02    3.8510e+02 ;    H26 - C26    - C28   
    26     25     51      1    1.1174e+02    3.8510e+02 ;    H26 - C26    - C27   
    26     25     57      1    1.0791e+02    4.1020e+02 ;    H26 - C26    - N31   
    27     25     51      1    1.1063e+02    5.2894e+02 ;    C28 - C26    - C27   
    27     25     57      1    1.1432e+02    5.3932e+02 ;    C28 - C26    - N31   
    27     54     47      1    1.1045e+02    5.5555e+02 ;    C28 - C30    - N25   
    27     54     55      1    1.1007e+02    3.8794e+02 ;    C28 - C30    - H301  
    27     54     56      1    1.1007e+02    3.8794e+02 ;    C28 - C30    - H302  
    28     27     29      1    1.0835e+02    3.2995e+02 ;   H281 - C28    - H282  
    28     27     54      1    1.1005e+02    3.8802e+02 ;   H281 - C28    - C30   
    29     27     54      1    1.1005e+02    3.8802e+02 ;   H282 - C28    - C30   
    31      3     32      1    1.2005e+02    5.5145e+02 ;    C18 - C5     - C3    
    32     34     35      1    1.1997e+02    5.6216e+02 ;     C3 - C1     - C2    
    32     34     36      1    1.1834e+02    5.8752e+02 ;     C3 - C1     - N9    
    33     32     34      1    1.2001e+02    4.0551e+02 ;     H3 - C3     - C1    
    34     36     37      1    1.2559e+02    3.9857e+02 ;     C1 - N9     - H9    
    35      6     39      1    1.2295e+02    5.3179e+02 ;     C2 - C7     - C16   
    35     34     36      1    1.1834e+02    5.8752e+02 ;     C2 - C1     - N9    
    38     11     39      1    1.2014e+02    5.4091e+02 ;    C14 - C15    - C16   
    38     41     42      1    1.2001e+02    4.0551e+02 ;    C14 - C12    - H12   
    41      8     43      1    1.1997e+02    5.6216e+02 ;    C12 - C10    - C11   
    41      8     47      1    1.2013e+02    5.8024e+02 ;    C12 - C10    - N25   
    43      8     47      1    1.2013e+02    5.8024e+02 ;    C11 - C10    - N25   
    43     44     45      1    1.1015e+02    3.9296e+02 ;    C11 - C23    - H231  
    43     44     46      1    1.1015e+02    3.9296e+02 ;    C11 - C23    - H232  
    45     44     46      1    1.0835e+02    3.2995e+02 ;   H231 - C23    - H232  
    47     48     49      1    1.0996e+02    4.1614e+02 ;    N25 - C29    - H291  
    47     48     50      1    1.0996e+02    4.1614e+02 ;    N25 - C29    - H292  
    47     48     51      1    1.1045e+02    5.5555e+02 ;    N25 - C29    - C27   
    47     54     55      1    1.0996e+02    4.1614e+02 ;    N25 - C30    - H301  
    47     54     56      1    1.0996e+02    4.1614e+02 ;    N25 - C30    - H302  
    48     47     54      1    1.1444e+02    5.3162e+02 ;    C29 - N25    - C30   
    48     51     52      1    1.1005e+02    3.8802e+02 ;    C29 - C27    - H271  
    48     51     53      1    1.1005e+02    3.8802e+02 ;    C29 - C27    - H272  
    49     48     50      1    1.0955e+02    3.2786e+02 ;   H291 - C29    - H292  
    49     48     51      1    1.1007e+02    3.8794e+02 ;   H291 - C29    - C27   
    50     48     51      1    1.1007e+02    3.8794e+02 ;   H292 - C29    - C27   
    51     25     57      1    1.1432e+02    5.3932e+02 ;    C27 - C26    - N31   
    52     51     53      1    1.0835e+02    3.2995e+02 ;   H271 - C27    - H272  
    55     54     56      1    1.0955e+02    3.2786e+02 ;   H301 - C30    - H302  
    57     59     60      1    1.0791e+02    4.1020e+02 ;    N31 - C32    - H321  
    57     59     61      1    1.0791e+02    4.1020e+02 ;    N31 - C32    - H322  
    57     59     62      1    1.1432e+02    5.3932e+02 ;    N31 - C32    - C34   
    57     69     66      1    1.1432e+02    5.3932e+02 ;    N31 - C33    - C35   
    57     69     70      1    1.0791e+02    4.1020e+02 ;    N31 - C33    - H331  
    57     69     71      1    1.0791e+02    4.1020e+02 ;    N31 - C33    - H332  
    58     57     59      1    1.1011e+02    3.8652e+02 ;    H31 - N31    - C32   
    58     57     69      1    1.1011e+02    3.8652e+02 ;    H31 - N31    - C33   
    59     57     69      1    1.1064e+02    5.2585e+02 ;    C32 - N31    - C33   
    59     62     63      1    1.1007e+02    3.8794e+02 ;    C32 - C34    - H341  
    59     62     64      1    1.1007e+02    3.8794e+02 ;    C32 - C34    - H342  
    59     62     65      1    1.0842e+02    5.6718e+02 ;    C32 - C34    - O36   
    60     59     61      1    1.1074e+02    3.2669e+02 ;   H321 - C32    - H322  
    60     59     62      1    1.1174e+02    3.8510e+02 ;   H321 - C32    - C34   
    61     59     62      1    1.1174e+02    3.8510e+02 ;   H322 - C32    - C34   
    62     65     66      1    1.1245e+02    5.2208e+02 ;    C34 - O36    - C35   
    63     62     64      1    1.0955e+02    3.2786e+02 ;   H341 - C34    - H342  
    63     62     65      1    1.0882e+02    4.2543e+02 ;   H341 - C34    - O36   
    64     62     65      1    1.0882e+02    4.2543e+02 ;   H342 - C34    - O36   
    65     66     67      1    1.0882e+02    4.2543e+02 ;    O36 - C35    - H351  
    65     66     68      1    1.0882e+02    4.2543e+02 ;    O36 - C35    - H352  
    65     66     69      1    1.0842e+02    5.6718e+02 ;    O36 - C35    - C33   
    66     69     70      1    1.1174e+02    3.8510e+02 ;    C35 - C33    - H331  
    66     69     71      1    1.1174e+02    3.8510e+02 ;    C35 - C33    - H332  
    67     66     68      1    1.0955e+02    3.2786e+02 ;   H351 - C35    - H352  
    67     66     69      1    1.1007e+02    3.8794e+02 ;   H351 - C35    - C33   
    68     66     69      1    1.1007e+02    3.8794e+02 ;   H352 - C35    - C33   
    70     69     71      1    1.1074e+02    3.2669e+02 ;   H331 - C33    - H332  

[ dihedrals ] ; propers
; treated as RBs in GROMACS to use combine multiple AMBER torsions per quartet
;    i      j      k      l   func    C0         C1         C2         C3         C4         C5
     1      4      3     31      3   30.33400    0.00000  -30.33400    0.00000    0.00000    0.00000 ;     C4-    C6-    C5-   C18
     1      4      3     32      3   30.33400    0.00000  -30.33400    0.00000    0.00000    0.00000 ;     C4-    C6-    C5-    C3
     1     35      6      7      3   21.33840    0.00000  -21.33840    0.00000    0.00000    0.00000 ;     C4-    C2-    C7-    C8
     1     35      6     39      3   21.33840    0.00000  -21.33840    0.00000    0.00000    0.00000 ;     C4-    C2-    C7-   C16
     1     35     34     32      3   30.33400    0.00000  -30.33400    0.00000    0.00000    0.00000 ;     C4-    C2-    C1-    C3
     1     35     34     36      3   30.33400    0.00000  -30.33400    0.00000    0.00000    0.00000 ;     C4-    C2-    C1-    N9
     2      1      4      3      3   30.33400    0.00000  -30.33400    0.00000    0.00000    0.00000 ;     H4-    C4-    C6-    C5
     2      1      4      5      3   30.33400    0.00000  -30.33400    0.00000    0.00000    0.00000 ;     H4-    C4-    C6-    H6
     2      1     35      6      3   30.33400    0.00000  -30.33400    0.00000    0.00000    0.00000 ;     H4-    C4-    C2-    C7
     2      1     35     34      3   30.33400    0.00000  -30.33400    0.00000    0.00000    0.00000 ;     H4-    C4-    C2-    C1
     3     32     34     35      3   30.33400    0.00000  -30.33400    0.00000    0.00000    0.00000 ;     C5-    C3-    C1-    C2
     3     32     34     36      3   30.33400    0.00000  -30.33400    0.00000    0.00000    0.00000 ;     C5-    C3-    C1-    N9
     4      1     35      6      3   30.33400    0.00000  -30.33400    0.00000    0.00000    0.00000 ;     C6-    C4-    C2-    C7
     4      1     35     34      3   30.33400    0.00000  -30.33400    0.00000    0.00000    0.00000 ;     C6-    C4-    C2-    C1
     4      3     31     30      3    0.00000    0.00000    0.00000    0.00000    0.00000    0.00000 ;     C6-    C5-   C18-   N19
     4      3     32     33      3   30.33400    0.00000  -30.33400    0.00000    0.00000    0.00000 ;     C6-    C5-    C3-    H3
     4      3     32     34      3   30.33400    0.00000  -30.33400    0.00000    0.00000    0.00000 ;     C6-    C5-    C3-    C1
     5      4      3     31      3   30.33400    0.00000  -30.33400    0.00000    0.00000    0.00000 ;     H6-    C6-    C5-   C18
     5      4      3     32      3   30.33400    0.00000  -30.33400    0.00000    0.00000    0.00000 ;     H6-    C6-    C5-    C3
     6      7     12     13      3    0.00000    0.00000    0.00000    0.00000    0.00000    0.00000 ;     C7-    C8-   C17-   C21
     6      7     12     17      3    0.00000    0.00000    0.00000    0.00000    0.00000    0.00000 ;     C7-    C8-   C17-   C22
     6      7     12     38      3    0.00000    0.00000    0.00000    0.00000    0.00000    0.00000 ;     C7-    C8-   C17-   C14
     6      7     36     34      3   14.22560    0.00000  -14.22560    0.00000    0.00000    0.00000 ;     C7-    C8-    N9-    C1
     6      7     36     37      3   14.22560    0.00000  -14.22560    0.00000    0.00000    0.00000 ;     C7-    C8-    N9-    H9
     6     35     34     32      3   30.33400    0.00000  -30.33400    0.00000    0.00000    0.00000 ;     C7-    C2-    C1-    C3
     6     35     34     36      3   30.33400    0.00000  -30.33400    0.00000    0.00000    0.00000 ;     C7-    C2-    C1-    N9
     6     39     11      9      3   30.33400    0.00000  -30.33400    0.00000    0.00000    0.00000 ;     C7-   C16-   C15-   C13
     6     39     11     38      3   30.33400    0.00000  -30.33400    0.00000    0.00000    0.00000 ;     C7-   C16-   C15-   C14
     7      6     35     34      3   21.33840    0.00000  -21.33840    0.00000    0.00000    0.00000 ;     C8-    C7-    C2-    C1
     7      6     39     11      3   24.05800    0.00000  -24.05800    0.00000    0.00000    0.00000 ;     C8-    C7-   C16-   C15
     7      6     39     40      3   24.05800    0.00000  -24.05800    0.00000    0.00000    0.00000 ;     C8-    C7-   C16-   O20
     7     12     13     14      3    0.65084    1.95253    0.00000   -2.60338    0.00000    0.00000 ;     C8-   C17-   C21-  H211
     7     12     13     15      3    0.65084    1.95253    0.00000   -2.60338    0.00000    0.00000 ;     C8-   C17-   C21-  H212
     7     12     13     16      3    0.65084    1.95253    0.00000   -2.60338    0.00000    0.00000 ;     C8-   C17-   C21-  H213
     7     12     17     18      3    0.65084    1.95253    0.00000   -2.60338    0.00000    0.00000 ;     C8-   C17-   C22-  H221
     7     12     17     19      3    0.65084    1.95253    0.00000   -2.60338    0.00000    0.00000 ;     C8-   C17-   C22-  H222
     7     12     17     20      3    0.65084    1.95253    0.00000   -2.60338    0.00000    0.00000 ;     C8-   C17-   C22-  H223
     7     12     38     11      3    0.00000    0.00000    0.00000    0.00000    0.00000    0.00000 ;     C8-   C17-   C14-   C15
     7     12     38     41      3    0.00000    0.00000    0.00000    0.00000    0.00000    0.00000 ;     C8-   C17-   C14-   C12
     7     36     34     32      3    2.51040    0.00000   -2.51040    0.00000    0.00000    0.00000 ;     C8-    N9-    C1-    C3
     7     36     34     35      3    2.51040    0.00000   -2.51040    0.00000    0.00000    0.00000 ;     C8-    N9-    C1-    C2
     8     41     38     11      3   30.33400    0.00000  -30.33400    0.00000    0.00000    0.00000 ;    C10-   C12-   C14-   C15
     8     41     38     12      3   30.33400    0.00000  -30.33400    0.00000    0.00000    0.00000 ;    C10-   C12-   C14-   C17
     8     43      9     10      3   30.33400    0.00000  -30.33400    0.00000    0.00000    0.00000 ;    C10-   C11-   C13-   H13
     8     43      9     11      3   30.33400    0.00000  -30.33400    0.00000    0.00000    0.00000 ;    C10-   C11-   C13-   C15
     8     43     44     21      3    0.00000    0.00000    0.00000    0.00000    0.00000    0.00000 ;    C10-   C11-   C23-   C24
     8     43     44     45      3    0.00000    0.00000    0.00000    0.00000    0.00000    0.00000 ;    C10-   C11-   C23-  H231
     8     43     44     46      3    0.00000    0.00000    0.00000    0.00000    0.00000    0.00000 ;    C10-   C11-   C23-  H232
     8     47     48     49      3    0.00000    0.00000    0.00000    0.00000    0.00000    0.00000 ;    C10-   N25-   C29-  H291
     8     47     48     50      3    0.00000    0.00000    0.00000    0.00000    0.00000    0.00000 ;    C10-   N25-   C29-  H292
     8     47     48     51      3    0.00000    0.00000    0.00000    0.00000    0.00000    0.00000 ;    C10-   N25-   C29-   C27
     8     47     54     27      3    0.00000    0.00000    0.00000    0.00000    0.00000    0.00000 ;    C10-   N25-   C30-   C28
     8     47     54     55      3    0.00000    0.00000    0.00000    0.00000    0.00000    0.00000 ;    C10-   N25-   C30-  H301
     8     47     54     56      3    0.00000    0.00000    0.00000    0.00000    0.00000    0.00000 ;    C10-   N25-   C30-  H302
     9     11     38     12      3   30.33400    0.00000  -30.33400    0.00000    0.00000    0.00000 ;    C13-   C15-   C14-   C17
     9     11     38     41      3   30.33400    0.00000  -30.33400    0.00000    0.00000    0.00000 ;    C13-   C15-   C14-   C12
     9     11     39     40      3   30.33400    0.00000  -30.33400    0.00000    0.00000    0.00000 ;    C13-   C15-   C16-   O20
     9     43      8     41      3   30.33400    0.00000  -30.33400    0.00000    0.00000    0.00000 ;    C13-   C11-   C10-   C12
     9     43      8     47      3   30.33400    0.00000  -30.33400    0.00000    0.00000    0.00000 ;    C13-   C11-   C10-   N25
     9     43     44     21      3    0.00000    0.00000    0.00000    0.00000    0.00000    0.00000 ;    C13-   C11-   C23-   C24
     9     43     44     45      3    0.00000    0.00000    0.00000    0.00000    0.00000    0.00000 ;    C13-   C11-   C23-  H231
     9     43     44     46      3    0.00000    0.00000    0.00000    0.00000    0.00000    0.00000 ;    C13-   C11-   C23-  H232
    10      9     11     38      3   30.33400    0.00000  -30.33400    0.00000    0.00000    0.00000 ;    H13-   C13-   C15-   C14
    10      9     11     39      3   30.33400    0.00000  -30.33400    0.00000    0.00000    0.00000 ;    H13-   C13-   C15-   C16
    10      9     43     44      3   30.33400    0.00000  -30.33400    0.00000    0.00000    0.00000 ;    H13-   C13-   C11-   C23
    11      9     43     44      3   30.33400    0.00000  -30.33400    0.00000    0.00000    0.00000 ;    C15-   C13-   C11-   C23
    11     38     12     13      3    0.00000    0.00000    0.00000    0.00000    0.00000    0.00000 ;    C15-   C14-   C17-   C21
    11     38     12     17      3    0.00000    0.00000    0.00000    0.00000    0.00000    0.00000 ;    C15-   C14-   C17-   C22
    11     38     41     42      3   30.33400    0.00000  -30.33400    0.00000    0.00000    0.00000 ;    C15-   C14-   C12-   H12
    11     39      6     35      3   24.05800    0.00000  -24.05800    0.00000    0.00000    0.00000 ;    C15-   C16-    C7-    C2
    12      7      6     35      3   33.47200    0.00000  -33.47200    0.00000    0.00000    0.00000 ;    C17-    C8-    C7-    C2
    12      7      6     39      3   33.47200    0.00000  -33.47200    0.00000    0.00000    0.00000 ;    C17-    C8-    C7-   C16
    12      7     36     34      3   14.22560    0.00000  -14.22560    0.00000    0.00000    0.00000 ;    C17-    C8-    N9-    C1
    12      7     36     37      3   14.22560    0.00000  -14.22560    0.00000    0.00000    0.00000 ;    C17-    C8-    N9-    H9
    12     38     11     39      3   30.33400    0.00000  -30.33400    0.00000    0.00000    0.00000 ;    C17-   C14-   C15-   C16
    12     38     41     42      3   30.33400    0.00000  -30.33400    0.00000    0.00000    0.00000 ;    C17-   C14-   C12-   H12
    13     12      7     36      3    0.00000    0.00000    0.00000    0.00000    0.00000    0.00000 ;    C21-   C17-    C8-    N9
    13     12     17     18      3    0.66944    2.00832    0.00000   -2.67776    0.00000    0.00000 ;    C21-   C17-   C22-  H221
    13     12     17     19      3    0.66944    2.00832    0.00000   -2.67776    0.00000    0.00000 ;    C21-   C17-   C22-  H222
    13     12     17     20      3    0.66944    2.00832    0.00000   -2.67776    0.00000    0.00000 ;    C21-   C17-   C22-  H223
    13     12     38     41      3    0.00000    0.00000    0.00000    0.00000    0.00000    0.00000 ;    C21-   C17-   C14-   C12
    14     13     12     17      3    0.66944    2.00832    0.00000   -2.67776    0.00000    0.00000 ;   H211-   C21-   C17-   C22
    14     13     12     38      3    0.65084    1.95253    0.00000   -2.60338    0.00000    0.00000 ;   H211-   C21-   C17-   C14
    15     13     12     17      3    0.66944    2.00832    0.00000   -2.67776    0.00000    0.00000 ;   H212-   C21-   C17-   C22
    15     13     12     38      3    0.65084    1.95253    0.00000   -2.60338    0.00000    0.00000 ;   H212-   C21-   C17-   C14
    16     13     12     17      3    0.66944    2.00832    0.00000   -2.67776    0.00000    0.00000 ;   H213-   C21-   C17-   C22
    16     13     12     38      3    0.65084    1.95253    0.00000   -2.60338    0.00000    0.00000 ;   H213-   C21-   C17-   C14
    17     12      7     36      3    0.00000    0.00000    0.00000    0.00000    0.00000    0.00000 ;    C22-   C17-    C8-    N9
    17     12     38     41      3    0.00000    0.00000    0.00000    0.00000    0.00000    0.00000 ;    C22-   C17-   C14-   C12
    18     17     12     38      3    0.65084    1.95253    0.00000   -2.60338    0.00000    0.00000 ;   H221-   C22-   C17-   C14
    19     17     12     38      3    0.65084    1.95253    0.00000   -2.60338    0.00000    0.00000 ;   H222-   C22-   C17-   C14
    20     17     12     38      3    0.65084    1.95253    0.00000   -2.60338    0.00000    0.00000 ;   H223-   C22-   C17-   C14
    22     21     44     43      3    0.65084    1.95253    0.00000   -2.60338    0.00000    0.00000 ;   H241-   C24-   C23-   C11
    22     21     44     45      3    0.62760    1.88280    0.00000   -2.51040    0.00000    0.00000 ;   H241-   C24-   C23-  H231
    22     21     44     46      3    0.62760    1.88280    0.00000   -2.51040    0.00000    0.00000 ;   H241-   C24-   C23-  H232
    23     21     44     43      3    0.65084    1.95253    0.00000   -2.60338    0.00000    0.00000 ;   H242-   C24-   C23-   C11
    23     21     44     45      3    0.62760    1.88280    0.00000   -2.51040    0.00000    0.00000 ;   H242-   C24-   C23-  H231
    23     21     44     46      3    0.62760    1.88280    0.00000   -2.51040    0.00000    0.00000 ;   H242-   C24-   C23-  H232
    24     21     44     43      3    0.65084    1.95253    0.00000   -2.60338    0.00000    0.00000 ;   H243-   C24-   C23-   C11
    24     21     44     45      3    0.62760    1.88280    0.00000   -2.51040    0.00000    0.00000 ;   H243-   C24-   C23-  H231
    24     21     44     46      3    0.62760    1.88280    0.00000   -2.51040    0.00000    0.00000 ;   H243-   C24-   C23-  H232
    25     27     54     47      3    0.65084    1.95253    0.00000   -2.60338    0.00000    0.00000 ;    C26-   C28-   C30-   N25
    25     27     54     55      3    0.65084    1.95253    0.00000   -2.60338    0.00000    0.00000 ;    C26-   C28-   C30-  H301
    25     27     54     56      3    0.65084    1.95253    0.00000   -2.60338    0.00000    0.00000 ;    C26-   C28-   C30-  H302
    25     51     48     47      3    0.65084    1.95253    0.00000   -2.60338    0.00000    0.00000 ;    C26-   C27-   C29-   N25
    25     51     48     49      3    0.65084    1.95253    0.00000   -2.60338    0.00000    0.00000 ;    C26-   C27-   C29-  H291
    25     51     48     50      3    0.65084    1.95253    0.00000   -2.60338    0.00000    0.00000 ;    C26-   C27-   C29-  H292
    25     57     59     60      3    0.65084    1.95253    0.00000   -2.60338    0.00000    0.00000 ;    C26-   N31-   C32-  H321
    25     57     59     61      3    0.65084    1.95253    0.00000   -2.60338    0.00000    0.00000 ;    C26-   N31-   C32-  H322
    25     57     59     62      3    0.65084    1.95253    0.00000   -2.60338    0.00000    0.00000 ;    C26-   N31-   C32-   C34
    25     57     69     66      3    0.65084    1.95253    0.00000   -2.60338    0.00000    0.00000 ;    C26-   N31-   C33-   C35
    25     57     69     70      3    0.65084    1.95253    0.00000   -2.60338    0.00000    0.00000 ;    C26-   N31-   C33-  H331
    25     57     69     71      3    0.65084    1.95253    0.00000   -2.60338    0.00000    0.00000 ;    C26-   N31-   C33-  H332
    26     25     27     28      3    0.65084    1.95253    0.00000   -2.60338    0.00000    0.00000 ;    H26-   C26-   C28-  H281
    26     25     27     29      3    0.65084    1.95253    0.00000   -2.60338    0.00000    0.00000 ;    H26-   C26-   C28-  H282
    26     25     27     54      3    0.65084    1.95253    0.00000   -2.60338    0.00000    0.00000 ;    H26-   C26-   C28-   C30
    26     25     51     48      3    0.65084    1.95253    0.00000   -2.60338    0.00000    0.00000 ;    H26-   C26-   C27-   C29
    26     25     51     52      3    0.65084    1.95253    0.00000   -2.60338    0.00000    0.00000 ;    H26-   C26-   C27-  H271
    26     25     51     53      3    0.65084    1.95253    0.00000   -2.60338    0.00000    0.00000 ;    H26-   C26-   C27-  H272
    26     25     57     58      3    0.65084    1.95253    0.00000   -2.60338    0.00000    0.00000 ;    H26-   C26-   N31-   H31
    26     25     57     59      3    0.65084    1.95253    0.00000   -2.60338    0.00000    0.00000 ;    H26-   C26-   N31-   C32
    26     25     57     69      3    0.65084    1.95253    0.00000   -2.60338    0.00000    0.00000 ;    H26-   C26-   N31-   C33
    27     25     51     48      3    3.68192    3.09616   -2.09200   -3.01248    0.00000    0.00000 ;    C28-   C26-   C27-   C29
    27     25     51     52      3    0.66944    2.00832    0.00000   -2.67776    0.00000    0.00000 ;    C28-   C26-   C27-  H271
    27     25     51     53      3    0.66944    2.00832    0.00000   -2.67776    0.00000    0.00000 ;    C28-   C26-   C27-  H272
    27     25     57     58      3    0.65084    1.95253    0.00000   -2.60338    0.00000    0.00000 ;    C28-   C26-   N31-   H31
    27     25     57     59      3    0.65084    1.95253    0.00000   -2.60338    0.00000    0.00000 ;    C28-   C26-   N31-   C32
    27     25     57     69      3    0.65084    1.95253    0.00000   -2.60338    0.00000    0.00000 ;    C28-   C26-   N31-   C33
    27     54     47     48      3    0.00000    0.00000    0.00000    0.00000    0.00000    0.00000 ;    C28-   C30-   N25-   C29
    28     27     25     51      3    0.66944    2.00832    0.00000   -2.67776    0.00000    0.00000 ;   H281-   C28-   C26-   C27
    28     27     25     57      3    0.65084    1.95253    0.00000   -2.60338    0.00000    0.00000 ;   H281-   C28-   C26-   N31
    28     27     54     47      3    0.65084    1.95253    0.00000   -2.60338    0.00000    0.00000 ;   H281-   C28-   C30-   N25
    28     27     54     55      3    0.65084    1.95253    0.00000   -2.60338    0.00000    0.00000 ;   H281-   C28-   C30-  H301
    28     27     54     56      3    0.65084    1.95253    0.00000   -2.60338    0.00000    0.00000 ;   H281-   C28-   C30-  H302
    29     27     25     51      3    0.66944    2.00832    0.00000   -2.67776    0.00000    0.00000 ;   H282-   C28-   C26-   C27
    29     27     25     57      3    0.65084    1.95253    0.00000   -2.60338    0.00000    0.00000 ;   H282-   C28-   C26-   N31
    29     27     54     47      3    0.65084    1.95253    0.00000   -2.60338    0.00000    0.00000 ;   H282-   C28-   C30-   N25
    29     27     54     55      3    0.65084    1.95253    0.00000   -2.60338    0.00000    0.00000 ;   H282-   C28-   C30-  H301
    29     27     54     56      3    0.65084    1.95253    0.00000   -2.60338    0.00000    0.00000 ;   H282-   C28-   C30-  H302
    30     31      3     32      3    0.00000    0.00000    0.00000    0.00000    0.00000    0.00000 ;    N19-   C18-    C5-    C3
    31      3     32     33      3   30.33400    0.00000  -30.33400    0.00000    0.00000    0.00000 ;    C18-    C5-    C3-    H3
    31      3     32     34      3   30.33400    0.00000  -30.33400    0.00000    0.00000    0.00000 ;    C18-    C5-    C3-    C1
    32     34     36     37      3    2.51040    0.00000   -2.51040    0.00000    0.00000    0.00000 ;     C3-    C1-    N9-    H9
    33     32     34     35      3   30.33400    0.00000  -30.33400    0.00000    0.00000    0.00000 ;     H3-    C3-    C1-    C2
    33     32     34     36      3   30.33400    0.00000  -30.33400    0.00000    0.00000    0.00000 ;     H3-    C3-    C1-    N9
    34     35      6     39      3   21.33840    0.00000  -21.33840    0.00000    0.00000    0.00000 ;     C1-    C2-    C7-   C16
    35      1      4      3      3   30.33400    0.00000  -30.33400    0.00000    0.00000    0.00000 ;     C2-    C4-    C6-    C5
    35      1      4      5      3   30.33400    0.00000  -30.33400    0.00000    0.00000    0.00000 ;     C2-    C4-    C6-    H6
    35      6      7     36      3   33.47200    0.00000  -33.47200    0.00000    0.00000    0.00000 ;     C2-    C7-    C8-    N9
    35      6     39     40      3   24.05800    0.00000  -24.05800    0.00000    0.00000    0.00000 ;     C2-    C7-   C16-   O20
    35     34     36     37      3    2.51040    0.00000   -2.51040    0.00000    0.00000    0.00000 ;     C2-    C1-    N9-    H9
    36      7      6     39      3   33.47200    0.00000  -33.47200    0.00000    0.00000    0.00000 ;     N9-    C8-    C7-   C16
    36      7     12     38      3    0.00000    0.00000    0.00000    0.00000    0.00000    0.00000 ;     N9-    C8-   C17-   C14
    38     11      9     43      3   30.33400    0.00000  -30.33400    0.00000    0.00000    0.00000 ;    C14-   C15-   C13-   C11
    38     11     39     40      3   30.33400    0.00000  -30.33400    0.00000    0.00000    0.00000 ;    C14-   C15-   C16-   O20
    38     41      8     43      3   30.33400    0.00000  -30.33400    0.00000    0.00000    0.00000 ;    C14-   C12-   C10-   C11
    38     41      8     47      3   30.33400    0.00000  -30.33400    0.00000    0.00000    0.00000 ;    C14-   C12-   C10-   N25
    39     11      9     43      3   30.33400    0.00000  -30.33400    0.00000    0.00000    0.00000 ;    C16-   C15-   C13-   C11
    39     11     38     41      3   30.33400    0.00000  -30.33400    0.00000    0.00000    0.00000 ;    C16-   C15-   C14-   C12
    41      8     43     44      3   30.33400    0.00000  -30.33400    0.00000    0.00000    0.00000 ;    C12-   C10-   C11-   C23
    41      8     47     48      3    8.78640    0.00000   -8.78640    0.00000    0.00000    0.00000 ;    C12-   C10-   N25-   C29
    41      8     47     54      3    8.78640    0.00000   -8.78640    0.00000    0.00000    0.00000 ;    C12-   C10-   N25-   C30
    42     41      8     43      3   30.33400    0.00000  -30.33400    0.00000    0.00000    0.00000 ;    H12-   C12-   C10-   C11
    42     41      8     47      3   30.33400    0.00000  -30.33400    0.00000    0.00000    0.00000 ;    H12-   C12-   C10-   N25
    43      8     47     48      3    8.78640    0.00000   -8.78640    0.00000    0.00000    0.00000 ;    C11-   C10-   N25-   C29
    43      8     47     54      3    8.78640    0.00000   -8.78640    0.00000    0.00000    0.00000 ;    C11-   C10-   N25-   C30
    44     43      8     47      3   30.33400    0.00000  -30.33400    0.00000    0.00000    0.00000 ;    C23-   C11-   C10-   N25
    47     48     51     52      3    0.65084    1.95253    0.00000   -2.60338    0.00000    0.00000 ;    N25-   C29-   C27-  H271
    47     48     51     53      3    0.65084    1.95253    0.00000   -2.60338    0.00000    0.00000 ;    N25-   C29-   C27-  H272
    48     47     54     55      3    0.00000    0.00000    0.00000    0.00000    0.00000    0.00000 ;    C29-   N25-   C30-  H301
    48     47     54     56      3    0.00000    0.00000    0.00000    0.00000    0.00000    0.00000 ;    C29-   N25-   C30-  H302
    48     51     25     57      3    0.65084    1.95253    0.00000   -2.60338    0.00000    0.00000 ;    C29-   C27-   C26-   N31
    49     48     47     54      3    0.00000    0.00000    0.00000    0.00000    0.00000    0.00000 ;   H291-   C29-   N25-   C30
    49     48     51     52      3    0.65084    1.95253    0.00000   -2.60338    0.00000    0.00000 ;   H291-   C29-   C27-  H271
    49     48     51     53      3    0.65084    1.95253    0.00000   -2.60338    0.00000    0.00000 ;   H291-   C29-   C27-  H272
    50     48     47     54      3    0.00000    0.00000    0.00000    0.00000    0.00000    0.00000 ;   H292-   C29-   N25-   C30
    50     48     51     52      3    0.65084    1.95253    0.00000   -2.60338    0.00000    0.00000 ;   H292-   C29-   C27-  H271
    50     48     51     53      3    0.65084    1.95253    0.00000   -2.60338    0.00000    0.00000 ;   H292-   C29-   C27-  H272
    51     25     27     54      3    3.68192    3.09616   -2.09200   -3.01248    0.00000    0.00000 ;    C27-   C26-   C28-   C30
    51     25     57     58      3    0.65084    1.95253    0.00000   -2.60338    0.00000    0.00000 ;    C27-   C26-   N31-   H31
    51     25     57     59      3    0.65084    1.95253    0.00000   -2.60338    0.00000    0.00000 ;    C27-   C26-   N31-   C32
    51     25     57     69      3    0.65084    1.95253    0.00000   -2.60338    0.00000    0.00000 ;    C27-   C26-   N31-   C33
    51     48     47     54      3    0.00000    0.00000    0.00000    0.00000    0.00000    0.00000 ;    C27-   C29-   N25-   C30
    52     51     25     57      3    0.65084    1.95253    0.00000   -2.60338    0.00000    0.00000 ;   H271-   C27-   C26-   N31
    53     51     25     57      3    0.65084    1.95253    0.00000   -2.60338    0.00000    0.00000 ;   H272-   C27-   C26-   N31
    54     27     25     57      3    0.65084    1.95253    0.00000   -2.60338    0.00000    0.00000 ;    C30-   C28-   C26-   N31
    57     59     62     63      3    0.65084    1.95253    0.00000   -2.60338    0.00000    0.00000 ;    N31-   C32-   C34-  H341
    57     59     62     64      3    0.65084    1.95253    0.00000   -2.60338    0.00000    0.00000 ;    N31-   C32-   C34-  H342
    57     59     62     65      3    0.65084    1.95253    0.00000   -2.60338    0.00000    0.00000 ;    N31-   C32-   C34-   O36
    57     69     66     65      3    0.65084    1.95253    0.00000   -2.60338    0.00000    0.00000 ;    N31-   C33-   C35-   O36
    57     69     66     67      3    0.65084    1.95253    0.00000   -2.60338    0.00000    0.00000 ;    N31-   C33-   C35-  H351
    57     69     66     68      3    0.65084    1.95253    0.00000   -2.60338    0.00000    0.00000 ;    N31-   C33-   C35-  H352
    58     57     59     60      3    0.65084    1.95253    0.00000   -2.60338    0.00000    0.00000 ;    H31-   N31-   C32-  H321
    58     57     59     61      3    0.65084    1.95253    0.00000   -2.60338    0.00000    0.00000 ;    H31-   N31-   C32-  H322
    58     57     59     62      3    0.65084    1.95253    0.00000   -2.60338    0.00000    0.00000 ;    H31-   N31-   C32-   C34
    58     57     69     66      3    0.65084    1.95253    0.00000   -2.60338    0.00000    0.00000 ;    H31-   N31-   C33-   C35
    58     57     69     70      3    0.65084    1.95253    0.00000   -2.60338    0.00000    0.00000 ;    H31-   N31-   C33-  H331
    58     57     69     71      3    0.65084    1.95253    0.00000   -2.60338    0.00000    0.00000 ;    H31-   N31-   C33-  H332
    59     57     69     66      3    0.65084    1.95253    0.00000   -2.60338    0.00000    0.00000 ;    C32-   N31-   C33-   C35
    59     57     69     70      3    0.65084    1.95253    0.00000   -2.60338    0.00000    0.00000 ;    C32-   N31-   C33-  H331
    59     57     69     71      3    0.65084    1.95253    0.00000   -2.60338    0.00000    0.00000 ;    C32-   N31-   C33-  H332
    59     62     65     66      3    2.43927    4.80742   -0.83680   -6.40989    0.00000    0.00000 ;    C32-   C34-   O36-   C35
    60     59     57     69      3    0.65084    1.95253    0.00000   -2.60338    0.00000    0.00000 ;   H321-   C32-   N31-   C33
    60     59     62     63      3    0.65084    1.95253    0.00000   -2.60338    0.00000    0.00000 ;   H321-   C32-   C34-  H341
    60     59     62     64      3    0.65084    1.95253    0.00000   -2.60338    0.00000    0.00000 ;   H321-   C32-   C34-  H342
    60     59     62     65      3    0.65084    1.95253    0.00000   -2.60338    0.00000    0.00000 ;   H321-   C32-   C34-   O36
    61     59     57     69      3    0.65084    1.95253    0.00000   -2.60338    0.00000    0.00000 ;   H322-   C32-   N31-   C33
    61     59     62     63      3    0.65084    1.95253    0.00000   -2.60338    0.00000    0.00000 ;   H322-   C32-   C34-  H341
    61     59     62     64      3    0.65084    1.95253    0.00000   -2.60338    0.00000    0.00000 ;   H322-   C32-   C34-  H342
    61     59     62     65      3    0.65084    1.95253    0.00000   -2.60338    0.00000    0.00000 ;   H322-   C32-   C34-   O36
    62     59     57     69      3    0.65084    1.95253    0.00000   -2.60338    0.00000    0.00000 ;    C34-   C32-   N31-   C33
    62     65     66     67      3    1.60387    4.81160    0.00000   -6.41547    0.00000    0.00000 ;    C34-   O36-   C35-  H351
    62     65     66     68      3    1.60387    4.81160    0.00000   -6.41547    0.00000    0.00000 ;    C34-   O36-   C35-  H352
    62     65     66     69      3    2.43927    4.80742   -0.83680   -6.40989    0.00000    0.00000 ;    C34-   O36-   C35-   C33
    63     62     65     66      3    1.60387    4.81160    0.00000   -6.41547    0.00000    0.00000 ;   H341-   C34-   O36-   C35
    64     62     65     66      3    1.60387    4.81160    0.00000   -6.41547    0.00000    0.00000 ;   H342-   C34-   O36-   C35
    65     66     69     70      3    0.65084    1.95253    0.00000   -2.60338    0.00000    0.00000 ;    O36-   C35-   C33-  H331
    65     66     69     71      3    0.65084    1.95253    0.00000   -2.60338    0.00000    0.00000 ;    O36-   C35-   C33-  H332
    67     66     69     70      3    0.65084    1.95253    0.00000   -2.60338    0.00000    0.00000 ;   H351-   C35-   C33-  H331
    67     66     69     71      3    0.65084    1.95253    0.00000   -2.60338    0.00000    0.00000 ;   H351-   C35-   C33-  H332
    68     66     69     70      3    0.65084    1.95253    0.00000   -2.60338    0.00000    0.00000 ;   H352-   C35-   C33-  H331
    68     66     69     71      3    0.65084    1.95253    0.00000   -2.60338    0.00000    0.00000 ;   H352-   C35-   C33-  H332

[ dihedrals ] ; impropers
; treated as propers in GROMACS to use correct AMBER analytical function
;    i      j      k      l   func   phase     kd      pn
     1      3      4      5      1   180.00   4.60240   2 ;     C4-    C5-    C6-    H6
     1     34     35      6      1   180.00   4.60240   2 ;     C4-    C1-    C2-    C7
     2      1     35      4      1   180.00   4.60240   2 ;     H4-    C4-    C2-    C6
     3     34     32     33      1   180.00   4.60240   2 ;     C5-    C1-    C3-    H3
     4     32      3     31      1   180.00   4.60240   2 ;     C6-    C3-    C5-   C18
     8     38     41     42      1   180.00   4.60240   2 ;    C10-   C14-   C12-   H12
    11      6     39     40      1   180.00  43.93200   2 ;    C15-    C7-   C16-   O20
    11     41     38     12      1   180.00   4.60240   2 ;    C15-   C12-   C14-   C17
    11     43      9     10      1   180.00   4.60240   2 ;    C15-   C11-   C13-   H13
    12      6      7     36      1   180.00   4.60240   2 ;    C17-    C7-    C8-    N9
    32     35     34     36      1   180.00   4.60240   2 ;     C3-    C2-    C1-    N9
    34      7     36     37      1   180.00   4.60240   2 ;     C1-    C8-    N9-    H9
    39      9     11     38      1   180.00   4.60240   2 ;    C16-   C13-   C15-   C14
    39     35      6      7      1   180.00   4.60240   2 ;    C16-    C2-    C7-    C8
    41     43      8     47      1   180.00   4.60240   2 ;    C12-   C11-   C10-   N25
    44      8     43      9      1   180.00   4.60240   2 ;    C23-   C10-   C11-   C13
    48     54     47      8      1   180.00   4.60240   2 ;    C29-   C30-   N25-   C10
