# Supplementary material for: Improvement in predicting drug sensitivity changes associated with protein mutations using a molecular dynamics based alchemical mutation method
Source: Sci Rep. 2020 Feb 7;10:2161. doi: 10.1038/s41598-020-58877-9 (PMC7005789; doi:10.1038/s41598-020-58877-9)
Supplement: Supplementary file 2 — Supplementary Information. [file 41598_2020_58877_MOESM2_ESM.zip › S1_input/MP-CAFEE/ALK/V1180L/md_fin.gro]

Generated by trjconv : TRANSFERASE/TRANSFERASE INHIBITOR in water t= 30000.00000
41724
 1085ACE    CH3    1   5.904   9.500   3.157
 1085ACE   HH31    2   5.870   9.602   3.176
 1085ACE   HH32    3   5.828   9.425   3.179
 1085ACE   HH33    4   5.997   9.490   3.213
 1085ACE      C    5   5.946   9.481   3.012
 1085ACE      O    6   6.044   9.413   2.983
 1086SER      N    7   5.871   9.542   2.919
 1086SER      H    8   5.793   9.596   2.955
 1086SER     CA    9   5.874   9.517   2.777
 1086SER     HA   10   5.930   9.424   2.766
 1086SER     CB   11   5.734   9.493   2.722
 1086SER    HB1   12   5.686   9.588   2.698
 1086SER    HB2   13   5.680   9.441   2.802
 1086SER     OG   14   5.746   9.407   2.611
 1086SER     HG   15   5.771   9.319   2.640
 1086SER      C   16   5.950   9.620   2.693
 1086SER      O   17   5.976   9.730   2.740
 1087THR      N   18   5.984   9.587   2.568
 1087THR      H   19   5.961   9.489   2.554
 1087THR     CA   20   6.052   9.668   2.470
 1087THR     HA   21   6.060   9.774   2.497
 1087THR     CB   22   6.190   9.616   2.431
 1087THR     HB   23   6.192   9.520   2.380
 1087THR    CG2   24   6.271   9.711   2.343
 1087THR   HG21   25   6.229   9.719   2.243
 1087THR   HG22   26   6.255   9.809   2.388
 1087THR   HG23   27   6.375   9.681   2.329
 1087THR    OG1   28   6.263   9.596   2.550
 1087THR    HG1   29   6.251   9.505   2.580
 1087THR      C   30   5.965   9.664   2.344
 1087THR      O   31   5.957   9.757   2.265
 1088ILE      N   32   5.907   9.547   2.319
 1088ILE      H   33   5.920   9.470   2.383
 1088ILE     CA   34   5.838   9.511   2.197
 1088ILE     HA   35   5.837   9.596   2.128
 1088ILE     CB   36   5.912   9.396   2.130
 1088ILE     HB   37   5.915   9.317   2.204
 1088ILE    CG2   38   5.824   9.352   2.013
 1088ILE   HG21   39   5.790   9.434   1.950
 1088ILE   HG22   40   5.873   9.278   1.950
 1088ILE   HG23   41   5.742   9.295   2.058
 1088ILE    CG1   42   6.053   9.426   2.080
 1088ILE   HG11   43   6.085   9.335   2.029
 1088ILE   HG12   44   6.109   9.433   2.173
 1088ILE     CD   45   6.090   9.549   1.996
 1088ILE    HD1   46   6.192   9.543   1.959
 1088ILE    HD2   47   6.020   9.551   1.912
 1088ILE    HD3   48   6.080   9.643   2.050
 1088ILE      C   49   5.692   9.476   2.224
 1088ILE      O   50   5.603   9.520   2.151
 1089MET      N   51   5.656   9.407   2.332
 1089MET      H   52   5.722   9.374   2.401
 1089MET     CA   53   5.518   9.370   2.358
 1089MET     HA   54   5.462   9.349   2.267
 1089MET     CB   55   5.510   9.245   2.446
 1089MET    HB1   56   5.407   9.212   2.458
 1089MET    HB2   57   5.555   9.274   2.541
 1089MET     CG   58   5.597   9.136   2.384
 1089MET    HG1   59   5.564   9.050   2.442
 1089MET    HG2   60   5.701   9.154   2.410
 1089MET     SD   61   5.557   9.102   2.211
 1089MET     CE   62   5.696   9.009   2.141
 1089MET    HE1   63   5.760   8.969   2.220
 1089MET    HE2   64   5.663   8.923   2.083
 1089MET    HE3   65   5.750   9.081   2.079
 1089MET      C   66   5.446   9.485   2.427
 1089MET      O   67   5.326   9.477   2.455
 1090THR      N   68   5.514   9.597   2.449
 1090THR      H   69   5.614   9.596   2.430
 1090THR     CA   70   5.454   9.726   2.473
 1090THR     HA   71   5.384   9.721   2.557
 1090THR     CB   72   5.556   9.836   2.503
 1090THR     HB   73   5.526   9.931   2.461
 1090THR    CG2   74   5.576   9.861   2.653
 1090THR   HG21   75   5.484   9.876   2.709
 1090THR   HG22   76   5.623   9.775   2.699
 1090THR   HG23   77   5.629   9.954   2.673
 1090THR    OG1   78   5.679   9.796   2.447
 1090THR    HG1   79   5.676   9.823   2.355
 1090THR      C   80   5.367   9.775   2.358
 1090THR      O   81   5.269   9.847   2.378
 1091ASP      N   82   5.414   9.753   2.235
 1091ASP      H   83   5.484   9.681   2.228
 1091ASP     CA   84   5.378   9.820   2.112
 1091ASP     HA   85   5.308   9.900   2.134
 1091ASP     CB   86   5.498   9.898   2.060
 1091ASP    HB1   87   5.479   9.970   1.980
 1091ASP    HB2   88   5.564   9.827   2.009
 1091ASP     CG   89   5.564   9.994   2.157
 1091ASP    OD1   90   5.531  10.114   2.143
 1091ASP    OD2   91   5.658   9.956   2.230
 1091ASP      C   92   5.320   9.730   2.002
 1091ASP      O   93   5.227   9.773   1.935
 1092TYR      N   94   5.373   9.608   1.992
 1092TYR      H   95   5.447   9.572   2.050
 1092TYR     CA   96   5.315   9.497   1.919
 1092TYR     HA   97   5.282   9.539   1.824
 1092TYR     CB   98   5.423   9.394   1.889
 1092TYR    HB1   99   5.476   9.372   1.981
 1092TYR    HB2  100   5.492   9.443   1.821
 1092TYR     CG  101   5.380   9.263   1.827
 1092TYR    CD1  102   5.347   9.254   1.692
 1092TYR    HD1  103   5.347   9.347   1.635
 1092TYR    CE1  104   5.328   9.133   1.625
 1092TYR    HE1  105   5.324   9.134   1.517
 1092TYR     CZ  106   5.315   9.016   1.702
 1092TYR     OH  107   5.280   8.897   1.646
 1092TYR     HH  108   5.288   8.821   1.705
 1092TYR    CE2  109   5.334   9.019   1.842
 1092TYR    HE2  110   5.328   8.934   1.908
 1092TYR    CD2  111   5.379   9.140   1.894
 1092TYR    HD2  112   5.411   9.140   1.998
 1092TYR      C  113   5.194   9.435   1.988
 1092TYR      O  114   5.185   9.443   2.110
 1093ASN      N  115   5.106   9.372   1.910
 1093ASN      H  116   5.132   9.359   1.813
 1093ASN     CA  117   4.981   9.311   1.947
 1093ASN     HA  118   4.975   9.300   2.056
 1093ASN     CB  119   4.866   9.408   1.921
 1093ASN    HB1  120   4.857   9.429   1.814
 1093ASN    HB2  121   4.886   9.498   1.979
 1093ASN     CG  122   4.735   9.362   1.984
 1093ASN    OD1  123   4.741   9.260   2.053
 1093ASN    ND2  124   4.622   9.431   1.971
 1093ASN   HD21  125   4.609   9.514   1.914
 1093ASN   HD22  126   4.542   9.397   2.021
 1093ASN      C  127   4.955   9.174   1.887
 1093ASN      O  128   4.934   9.168   1.766
 1094PRO      N  129   4.969   9.066   1.964
 1094PRO     CD  130   4.992   9.054   2.107
 1094PRO    HD1  131   4.915   9.109   2.161
 1094PRO    HD2  132   5.086   9.103   2.133
 1094PRO     CG  133   5.004   8.907   2.145
 1094PRO    HG1  134   4.915   8.866   2.193
 1094PRO    HG2  135   5.091   8.894   2.209
 1094PRO     CB  136   5.031   8.843   2.009
 1094PRO    HB1  137   5.001   8.739   2.001
 1094PRO    HB2  138   5.136   8.855   1.983
 1094PRO     CA  139   4.952   8.931   1.913
 1094PRO     HA  140   4.992   8.931   1.811
 1094PRO      C  141   4.810   8.882   1.892
 1094PRO      O  142   4.720   8.907   1.971
 1095ASN      N  143   4.794   8.818   1.776
 1095ASN      H  144   4.868   8.815   1.707
 1095ASN     CA  145   4.670   8.749   1.747
 1095ASN     HA  146   4.582   8.791   1.794
 1095ASN     CB  147   4.633   8.761   1.599
 1095ASN    HB1  148   4.540   8.707   1.580
 1095ASN    HB2  149   4.711   8.736   1.528
 1095ASN     CG  150   4.592   8.905   1.571
 1095ASN    OD1  151   4.484   8.954   1.599
 1095ASN    ND2  152   4.681   8.980   1.505
 1095ASN   HD21  153   4.770   8.942   1.474
 1095ASN   HD22  154   4.645   9.074   1.493
 1095ASN      C  155   4.677   8.599   1.777
 1095ASN      O  156   4.775   8.530   1.753
 1096TYR      N  157   4.561   8.551   1.822
 1096TYR      H  158   4.493   8.624   1.838
 1096TYR     CA  159   4.521   8.412   1.832
 1096TYR     HA  160   4.598   8.353   1.782
 1096TYR     CB  161   4.515   8.396   1.983
 1096TYR    HB1  162   4.455   8.478   2.024
 1096TYR    HB2  163   4.611   8.412   2.031
 1096TYR     CG  164   4.460   8.264   2.033
 1096TYR    CD1  165   4.533   8.145   2.021
 1096TYR    HD1  166   4.625   8.149   1.964
 1096TYR    CE1  167   4.486   8.028   2.082
 1096TYR    HE1  168   4.542   7.936   2.089
 1096TYR     CZ  169   4.365   8.032   2.154
 1096TYR     OH  170   4.306   7.924   2.213
 1096TYR     HH  171   4.222   7.934   2.257
 1096TYR    CE2  172   4.293   8.153   2.163
 1096TYR    HE2  173   4.193   8.158   2.204
 1096TYR    CD2  174   4.344   8.273   2.111
 1096TYR    HD2  175   4.293   8.367   2.126
 1096TYR      C  176   4.387   8.382   1.765
 1096TYR      O  177   4.312   8.474   1.733
 1097CYS      N  178   4.358   8.253   1.745
 1097CYS      H  179   4.421   8.188   1.789
 1097CYS     CA  180   4.229   8.205   1.700
 1097CYS     HA  181   4.152   8.283   1.700
 1097CYS     CB  182   4.243   8.177   1.551
 1097CYS    HB1  183   4.310   8.092   1.542
 1097CYS    HB2  184   4.291   8.248   1.483
 1097CYS     SG  185   4.075   8.142   1.493
 1097CYS     HG  186   4.138   8.107   1.381
 1097CYS      C  187   4.182   8.083   1.777
 1097CYS      O  188   4.255   7.984   1.781
 1098PHE      N  189   4.060   8.080   1.831
 1098PHE      H  190   3.996   8.154   1.806
 1098PHE     CA  191   3.995   7.959   1.878
 1098PHE     HA  192   4.064   7.875   1.869
 1098PHE     CB  193   3.966   7.959   2.028
 1098PHE    HB1  194   3.887   8.033   2.046
 1098PHE    HB2  195   4.060   7.973   2.080
 1098PHE     CG  196   3.917   7.831   2.093
 1098PHE    CD1  197   4.005   7.724   2.112
 1098PHE    HD1  198   4.105   7.727   2.071
 1098PHE    CE1  199   3.962   7.614   2.187
 1098PHE    HE1  200   4.021   7.524   2.190
 1098PHE     CZ  201   3.842   7.619   2.261
 1098PHE     HZ  202   3.810   7.540   2.326
 1098PHE    CE2  203   3.756   7.726   2.236
 1098PHE    HE2  204   3.658   7.731   2.283
 1098PHE    CD2  205   3.789   7.831   2.150
 1098PHE    HD2  206   3.726   7.918   2.136
 1098PHE      C  207   3.880   7.928   1.784
 1098PHE      O  208   3.795   8.014   1.761
 1099ALA      N  209   3.869   7.806   1.731
 1099ALA      H  210   3.949   7.745   1.742
 1099ALA     CA  211   3.762   7.753   1.649
 1099ALA     HA  212   3.792   7.661   1.598
 1099ALA     CB  213   3.651   7.692   1.735
 1099ALA    HB1  214   3.622   7.598   1.686
 1099ALA    HB2  215   3.686   7.668   1.835
 1099ALA    HB3  216   3.574   7.766   1.754
 1099ALA      C  217   3.706   7.826   1.528
 1099ALA      O  218   3.621   7.785   1.449
 1100GLY      N  219   3.762   7.943   1.496
 1100GLY      H  220   3.840   7.969   1.555
 1100GLY     CA  221   3.724   8.025   1.383
 1100GLY    HA1  222   3.630   7.990   1.339
 1100GLY    HA2  223   3.799   8.026   1.304
 1100GLY      C  224   3.703   8.172   1.413
 1100GLY      O  225   3.660   8.247   1.326
 1101LYS      N  226   3.718   8.213   1.539
 1101LYS      H  227   3.759   8.153   1.610
 1101LYS     CA  228   3.716   8.354   1.571
 1101LYS     HA  229   3.704   8.409   1.477
 1101LYS     CB  230   3.601   8.378   1.669
 1101LYS    HB1  231   3.615   8.477   1.712
 1101LYS    HB2  232   3.602   8.304   1.750
 1101LYS     CG  233   3.461   8.371   1.610
 1101LYS    HG1  234   3.449   8.271   1.569
 1101LYS    HG2  235   3.459   8.448   1.533
 1101LYS     CD  236   3.344   8.393   1.706
 1101LYS    HD1  237   3.324   8.298   1.755
 1101LYS    HD2  238   3.263   8.406   1.635
 1101LYS     CE  239   3.350   8.520   1.790
 1101LYS    HE1  240   3.339   8.610   1.729
 1101LYS    HE2  241   3.442   8.514   1.848
 1101LYS     NZ  242   3.237   8.514   1.884
 1101LYS    HZ1  243   3.146   8.504   1.844
 1101LYS    HZ2  244   3.250   8.445   1.957
 1101LYS    HZ3  245   3.225   8.604   1.928
 1101LYS      C  246   3.849   8.397   1.631
 1101LYS      O  247   3.908   8.325   1.712
 1102THR      N  248   3.897   8.513   1.586
 1102THR      H  249   3.848   8.556   1.510
 1102THR     CA  250   4.028   8.563   1.624
 1102THR     HA  251   4.083   8.489   1.682
 1102THR     CB  252   4.119   8.578   1.502
 1102THR     HB  253   4.140   8.483   1.453
 1102THR    CG2  254   4.055   8.669   1.397
 1102THR   HG21  255   4.125   8.704   1.322
 1102THR   HG22  256   3.967   8.629   1.346
 1102THR   HG23  257   4.014   8.756   1.448
 1102THR    OG1  258   4.242   8.635   1.541
 1102THR    HG1  259   4.288   8.578   1.603
 1102THR      C  260   4.019   8.681   1.719
 1102THR      O  261   3.946   8.779   1.698
 1103SER      N  262   4.106   8.683   1.820
 1103SER      H  263   4.165   8.601   1.820
 1103SER     CA  264   4.125   8.779   1.927
 1103SER     HA  265   4.075   8.874   1.906
 1103SER     CB  266   4.062   8.712   2.049
 1103SER    HB1  267   4.088   8.776   2.134
 1103SER    HB2  268   4.102   8.613   2.066
 1103SER     OG  269   3.921   8.707   2.037
 1103SER     HG  270   3.892   8.625   1.998
 1103SER      C  271   4.270   8.812   1.958
 1103SER      O  272   4.355   8.724   1.951
 1104SER      N  273   4.290   8.925   2.027
 1104SER      H  274   4.205   8.980   2.034
 1104SER     CA  275   4.420   8.986   2.048
 1104SER     HA  276   4.490   8.904   2.036
 1104SER     CB  277   4.456   9.086   1.938
 1104SER    HB1  278   4.433   9.047   1.839
 1104SER    HB2  279   4.562   9.114   1.939
 1104SER     OG  280   4.368   9.193   1.960
 1104SER     HG  281   4.277   9.167   1.976
 1104SER      C  282   4.431   9.035   2.192
 1104SER      O  283   4.339   9.050   2.272
 1105ILE      N  284   4.550   9.078   2.234
 1105ILE      H  285   4.626   9.080   2.167
 1105ILE     CA  286   4.573   9.135   2.365
 1105ILE     HA  287   4.529   9.066   2.438
 1105ILE     CB  288   4.722   9.144   2.396
 1105ILE     HB  289   4.774   9.092   2.315
 1105ILE    CG2  290   4.769   9.289   2.389
 1105ILE   HG21  291   4.877   9.300   2.380
 1105ILE   HG22  292   4.727   9.334   2.300
 1105ILE   HG23  293   4.743   9.343   2.480
 1105ILE    CG1  294   4.765   9.093   2.533
 1105ILE   HG11  295   4.679   9.109   2.598
 1105ILE   HG12  296   4.854   9.145   2.567
 1105ILE     CD  297   4.790   8.942   2.539
 1105ILE    HD1  298   4.705   8.879   2.564
 1105ILE    HD2  299   4.818   8.911   2.438
 1105ILE    HD3  300   4.875   8.934   2.606
 1105ILE      C  301   4.493   9.260   2.398
 1105ILE      O  302   4.473   9.293   2.514
 1106SER      N  303   4.437   9.329   2.298
 1106SER      H  304   4.465   9.310   2.203
 1106SER     CA  305   4.351   9.445   2.309
 1106SER     HA  306   4.364   9.505   2.399
 1106SER     CB  307   4.374   9.550   2.200
 1106SER    HB1  308   4.475   9.588   2.215
 1106SER    HB2  309   4.315   9.640   2.216
 1106SER     OG  310   4.354   9.510   2.066
 1106SER     HG  311   4.378   9.581   2.006
 1106SER      C  312   4.204   9.407   2.317
 1106SER      O  313   4.119   9.495   2.304
 1107ASP      N  314   4.172   9.278   2.321
 1107ASP      H  315   4.249   9.214   2.313
 1107ASP     CA  316   4.039   9.221   2.328
 1107ASP     HA  317   3.973   9.307   2.321
 1107ASP     CB  318   4.011   9.126   2.212
 1107ASP    HB1  319   3.906   9.100   2.219
 1107ASP    HB2  320   4.073   9.037   2.220
 1107ASP     CG  321   4.041   9.183   2.073
 1107ASP    OD1  322   4.120   9.123   1.998
 1107ASP    OD2  323   3.980   9.289   2.047
 1107ASP      C  324   4.011   9.149   2.459
 1107ASP      O  325   3.917   9.070   2.468
 1108LEU      N  326   4.093   9.184   2.559
 1108LEU      H  327   4.170   9.247   2.542
 1108LEU     CA  328   4.077   9.133   2.694
 1108LEU     HA  329   4.028   9.036   2.688
 1108LEU     CB  330   4.217   9.105   2.746
 1108LEU    HB1  331   4.217   9.075   2.851
 1108LEU    HB2  332   4.265   9.203   2.740
 1108LEU     CG  333   4.308   9.009   2.668
 1108LEU     HG  334   4.329   9.040   2.566
 1108LEU    CD1  335   4.441   8.990   2.740
 1108LEU   HD11  336   4.505   8.920   2.688
 1108LEU   HD12  337   4.485   9.090   2.741
 1108LEU   HD13  338   4.425   8.947   2.839
 1108LEU    CD2  339   4.253   8.869   2.641
 1108LEU   HD21  340   4.151   8.870   2.602
 1108LEU   HD22  341   4.306   8.808   2.568
 1108LEU   HD23  342   4.255   8.808   2.732
 1108LEU      C  343   4.006   9.224   2.793
 1108LEU      O  344   3.989   9.344   2.770
 1109LYS      N  345   3.952   9.157   2.895
 1109LYS      H  346   3.955   9.056   2.894
 1109LYS     CA  347   3.903   9.225   3.014
 1109LYS     HA  348   3.876   9.327   2.987
 1109LYS     CB  349   3.775   9.150   3.054
 1109LYS    HB1  350   3.792   9.049   3.091
 1109LYS    HB2  351   3.703   9.145   2.972
 1109LYS     CG  352   3.701   9.221   3.166
 1109LYS    HG1  353   3.675   9.325   3.143
 1109LYS    HG2  354   3.763   9.224   3.256
 1109LYS     CD  355   3.582   9.137   3.211
 1109LYS    HD1  356   3.542   9.188   3.298
 1109LYS    HD2  357   3.615   9.034   3.227
 1109LYS     CE  358   3.468   9.127   3.109
 1109LYS    HE1  359   3.509   9.092   3.015
 1109LYS    HE2  360   3.425   9.226   3.094
 1109LYS     NZ  361   3.357   9.038   3.147
 1109LYS    HZ1  362   3.316   9.008   3.060
 1109LYS    HZ2  363   3.396   8.954   3.189
 1109LYS    HZ3  364   3.292   9.078   3.213
 1109LYS      C  365   4.012   9.234   3.120
 1109LYS      O  366   4.088   9.145   3.157
 1110GLU      N  367   4.014   9.357   3.171
 1110GLU      H  368   3.944   9.418   3.132
 1110GLU     CA  369   4.106   9.413   3.268
 1110GLU     HA  370   4.188   9.343   3.277
 1110GLU     CB  371   4.156   9.546   3.213
 1110GLU    HB1  372   4.229   9.587   3.283
 1110GLU    HB2  373   4.073   9.616   3.206
 1110GLU     CG  374   4.240   9.527   3.088
 1110GLU    HG1  375   4.175   9.488   3.009
 1110GLU    HG2  376   4.311   9.447   3.109
 1110GLU     CD  377   4.303   9.656   3.037
 1110GLU    OE1  378   4.401   9.703   3.098
 1110GLU    OE2  379   4.251   9.707   2.936
 1110GLU      C  380   4.050   9.428   3.409
 1110GLU      O  381   3.928   9.431   3.423
 1111VAL      N  382   4.129   9.422   3.517
 1111VAL      H  383   4.228   9.403   3.506
 1111VAL     CA  384   4.095   9.433   3.657
 1111VAL     HA  385   3.988   9.455   3.652
 1111VAL     CB  386   4.113   9.299   3.729
 1111VAL     HB  387   4.220   9.279   3.733
 1111VAL    CG1  388   4.041   9.304   3.863
 1111VAL   HG11  389   4.081   9.380   3.931
 1111VAL   HG12  390   3.937   9.334   3.851
 1111VAL   HG13  391   4.054   9.205   3.907
 1111VAL    CG2  392   4.041   9.189   3.651
 1111VAL   HG21  393   4.050   9.093   3.703
 1111VAL   HG22  394   3.935   9.207   3.636
 1111VAL   HG23  395   4.100   9.173   3.561
 1111VAL      C  396   4.173   9.542   3.730
 1111VAL      O  397   4.295   9.548   3.714
 1112PRO      N  398   4.114   9.630   3.812
 1112PRO     CD  399   3.972   9.645   3.837
 1112PRO    HD1  400   3.950   9.607   3.937
 1112PRO    HD2  401   3.907   9.601   3.762
 1112PRO     CG  402   3.957   9.797   3.838
 1112PRO    HG1  403   3.865   9.829   3.886
 1112PRO    HG2  404   3.961   9.833   3.735
 1112PRO     CB  405   4.086   9.850   3.900
 1112PRO    HB1  406   4.085   9.871   4.007
 1112PRO    HB2  407   4.122   9.942   3.855
 1112PRO     CA  408   4.188   9.745   3.858
 1112PRO     HA  409   4.245   9.784   3.773
 1112PRO      C  410   4.294   9.727   3.966
 1112PRO      O  411   4.271   9.665   4.070
 1113ARG      N  412   4.414   9.782   3.951
 1113ARG      H  413   4.429   9.833   3.865
 1113ARG     CA  414   4.527   9.754   4.037
 1113ARG     HA  415   4.528   9.646   4.054
 1113ARG     CB  416   4.654   9.810   3.974
 1113ARG    HB1  417   4.639   9.918   3.964
 1113ARG    HB2  418   4.657   9.786   3.868
 1113ARG     CG  419   4.785   9.763   4.036
 1113ARG    HG1  420   4.786   9.783   4.143
 1113ARG    HG2  421   4.876   9.809   3.995
 1113ARG     CD  422   4.813   9.613   4.029
 1113ARG    HD1  423   4.730   9.557   4.072
 1113ARG    HD2  424   4.898   9.582   4.089
 1113ARG     NE  425   4.835   9.576   3.889
 1113ARG     HE  426   4.760   9.581   3.821
 1113ARG     CZ  427   4.955   9.544   3.841
 1113ARG    NH1  428   5.068   9.543   3.914
 1113ARG   HH11  429   5.066   9.560   4.013
 1113ARG   HH12  430   5.150   9.496   3.877
 1113ARG    NH2  431   4.973   9.519   3.711
 1113ARG   HH21  432   4.901   9.559   3.652
 1113ARG   HH22  433   5.065   9.506   3.671
 1113ARG      C  434   4.506   9.799   4.181
 1113ARG      O  435   4.554   9.724   4.266
 1114LYS      N  436   4.438   9.910   4.211
 1114LYS      H  437   4.423   9.960   4.125
 1114LYS     CA  438   4.392   9.957   4.340
 1114LYS     HA  439   4.467   9.936   4.416
 1114LYS     CB  440   4.347  10.102   4.320
 1114LYS    HB1  441   4.307  10.147   4.411
 1114LYS    HB2  442   4.272  10.106   4.242
 1114LYS     CG  443   4.466  10.192   4.288
 1114LYS    HG1  444   4.439  10.296   4.266
 1114LYS    HG2  445   4.526  10.158   4.204
 1114LYS     CD  446   4.552  10.198   4.414
 1114LYS    HD1  447   4.586  10.098   4.440
 1114LYS    HD2  448   4.497  10.239   4.498
 1114LYS     CE  449   4.668  10.293   4.383
 1114LYS    HE1  450   4.639  10.398   4.383
 1114LYS    HE2  451   4.699  10.272   4.281
 1114LYS     NZ  452   4.779  10.266   4.477
 1114LYS    HZ1  453   4.741  10.266   4.570
 1114LYS    HZ2  454   4.823  10.177   4.458
 1114LYS    HZ3  455   4.848  10.338   4.464
 1114LYS      C  456   4.275   9.875   4.391
 1114LYS      O  457   4.216   9.916   4.491
 1115ASN      N  458   4.224   9.774   4.320
 1115ASN      H  459   4.262   9.760   4.228
 1115ASN     CA  460   4.137   9.666   4.364
 1115ASN     HA  461   4.120   9.680   4.470
 1115ASN     CB  462   4.006   9.699   4.293
 1115ASN    HB1  463   3.933   9.627   4.329
 1115ASN    HB2  464   4.009   9.688   4.184
 1115ASN     CG  465   3.950   9.837   4.324
 1115ASN    OD1  466   3.970   9.932   4.249
 1115ASN    ND2  467   3.877   9.847   4.436
 1115ASN   HD21  468   3.864   9.759   4.482
 1115ASN   HD22  469   3.832   9.935   4.455
 1115ASN      C  470   4.184   9.524   4.336
 1115ASN      O  471   4.098   9.441   4.310
 1116ILE      N  472   4.315   9.497   4.325
 1116ILE      H  473   4.374   9.579   4.329
 1116ILE     CA  474   4.364   9.361   4.323
 1116ILE     HA  475   4.284   9.287   4.310
 1116ILE     CB  476   4.456   9.333   4.204
 1116ILE     HB  477   4.532   9.409   4.193
 1116ILE    CG2  478   4.524   9.198   4.220
 1116ILE   HG21  479   4.594   9.167   4.142
 1116ILE   HG22  480   4.580   9.210   4.312
 1116ILE   HG23  481   4.447   9.124   4.242
 1116ILE    CG1  482   4.367   9.330   4.079
 1116ILE   HG11  483   4.286   9.402   4.080
 1116ILE   HG12  484   4.326   9.229   4.074
 1116ILE     CD  485   4.441   9.357   3.949
 1116ILE    HD1  486   4.458   9.465   3.942
 1116ILE    HD2  487   4.528   9.292   3.940
 1116ILE    HD3  488   4.373   9.324   3.870
 1116ILE      C  489   4.440   9.353   4.455
 1116ILE      O  490   4.547   9.412   4.470
 1117THR      N  491   4.397   9.263   4.543
 1117THR      H  492   4.316   9.208   4.516
 1117THR     CA  493   4.469   9.232   4.665
 1117THR     HA  494   4.558   9.295   4.669
 1117THR     CB  495   4.384   9.259   4.789
 1117THR     HB  496   4.306   9.184   4.789
 1117THR    CG2  497   4.457   9.253   4.923
 1117THR   HG21  498   4.549   9.311   4.919
 1117THR   HG22  499   4.389   9.288   5.001
 1117THR   HG23  500   4.488   9.152   4.950
 1117THR    OG1  501   4.308   9.377   4.776
 1117THR    HG1  502   4.267   9.402   4.860
 1117THR      C  503   4.529   9.092   4.658
 1117THR      O  504   4.461   8.989   4.657
 1118LEU      N  505   4.661   9.078   4.672
 1118LEU      H  506   4.723   9.157   4.660
 1118LEU     CA  507   4.730   8.951   4.683
 1118LEU     HA  508   4.668   8.879   4.630
 1118LEU     CB  509   4.863   8.950   4.608
 1118LEU    HB1  510   4.915   8.865   4.652
 1118LEU    HB2  511   4.908   9.048   4.627
 1118LEU     CG  512   4.865   8.924   4.458
 1118LEU     HG  513   4.791   8.853   4.421
 1118LEU    CD1  514   4.822   9.056   4.393
 1118LEU   HD11  515   4.805   9.037   4.287
 1118LEU   HD12  516   4.733   9.105   4.432
 1118LEU   HD13  517   4.903   9.128   4.402
 1118LEU    CD2  518   5.000   8.877   4.406
 1118LEU   HD21  519   4.997   8.781   4.353
 1118LEU   HD22  520   5.048   8.950   4.340
 1118LEU   HD23  521   5.075   8.870   4.484
 1118LEU      C  522   4.747   8.915   4.830
 1118LEU      O  523   4.787   8.996   4.914
 1119ILE      N  524   4.722   8.789   4.866
 1119ILE      H  525   4.719   8.717   4.795
 1119ILE     CA  526   4.695   8.750   5.003
 1119ILE     HA  527   4.697   8.834   5.072
 1119ILE     CB  528   4.549   8.714   5.029
 1119ILE     HB  529   4.524   8.636   4.956
 1119ILE    CG2  530   4.526   8.651   5.166
 1119ILE   HG21  531   4.591   8.564   5.164
 1119ILE   HG22  532   4.541   8.721   5.248
 1119ILE   HG23  533   4.425   8.612   5.178
 1119ILE    CG1  534   4.447   8.825   5.009
 1119ILE   HG11  535   4.472   8.857   4.908
 1119ILE   HG12  536   4.470   8.903   5.082
 1119ILE     CD  537   4.300   8.784   5.011
 1119ILE    HD1  538   4.255   8.780   5.110
 1119ILE    HD2  539   4.238   8.855   4.956
 1119ILE    HD3  540   4.285   8.692   4.955
 1119ILE      C  541   4.791   8.647   5.060
 1119ILE      O  542   4.858   8.676   5.159
 1120ARG      N  543   4.810   8.533   4.994
 1120ARG      H  544   4.757   8.526   4.908
 1120ARG     CA  545   4.892   8.421   5.036
 1120ARG     HA  546   4.977   8.459   5.094
 1120ARG     CB  547   4.801   8.329   5.117
 1120ARG    HB1  548   4.839   8.228   5.109
 1120ARG    HB2  549   4.699   8.321   5.079
 1120ARG     CG  550   4.797   8.360   5.266
 1120ARG    HG1  551   4.761   8.462   5.285
 1120ARG    HG2  552   4.896   8.349   5.310
 1120ARG     CD  553   4.702   8.271   5.347
 1120ARG    HD1  554   4.719   8.285   5.454
 1120ARG    HD2  555   4.733   8.171   5.318
 1120ARG     NE  556   4.564   8.295   5.306
 1120ARG     HE  557   4.537   8.260   5.215
 1120ARG     CZ  558   4.467   8.362   5.370
 1120ARG    NH1  559   4.342   8.366   5.323
 1120ARG   HH11  560   4.315   8.338   5.230
 1120ARG   HH12  561   4.265   8.413   5.368
 1120ARG    NH2  562   4.478   8.408   5.496
 1120ARG   HH21  563   4.568   8.393   5.540
 1120ARG   HH22  564   4.427   8.487   5.532
 1120ARG      C  565   4.952   8.353   4.913
 1120ARG      O  566   4.879   8.320   4.821
 1121GLY      N  567   5.079   8.313   4.918
 1121GLY      H  568   5.131   8.327   5.004
 1121GLY     CA  569   5.144   8.239   4.812
 1121GLY    HA1  570   5.247   8.240   4.848
 1121GLY    HA2  571   5.133   8.283   4.713
 1121GLY      C  572   5.103   8.093   4.806
 1121GLY      O  573   5.073   8.034   4.910
 1122LEU      N  574   5.080   8.034   4.688
 1122LEU      H  575   5.081   8.086   4.601
 1122LEU     CA  576   5.035   7.898   4.666
 1122LEU     HA  577   5.041   7.838   4.757
 1122LEU     CB  578   4.892   7.899   4.614
 1122LEU    HB1  579   4.864   7.794   4.602
 1122LEU    HB2  580   4.896   7.943   4.514
 1122LEU     CG  581   4.778   7.964   4.692
 1122LEU     HG  582   4.800   8.068   4.716
 1122LEU    CD1  583   4.645   7.948   4.619
 1122LEU   HD11  584   4.565   8.003   4.669
 1122LEU   HD12  585   4.651   7.978   4.515
 1122LEU   HD13  586   4.621   7.841   4.615
 1122LEU    CD2  587   4.762   7.901   4.830
 1122LEU   HD21  588   4.851   7.905   4.894
 1122LEU   HD22  589   4.677   7.947   4.879
 1122LEU   HD23  590   4.734   7.796   4.821
 1122LEU      C  591   5.126   7.826   4.568
 1122LEU      O  592   5.141   7.704   4.568
 1123GLY      N  593   5.195   7.893   4.475
 1123GLY      H  594   5.195   7.994   4.471
 1123GLY     CA  595   5.291   7.829   4.387
 1123GLY    HA1  596   5.242   7.795   4.295
 1123GLY    HA2  597   5.318   7.735   4.436
 1123GLY      C  598   5.422   7.904   4.372
 1123GLY      O  599   5.409   8.026   4.380
 1124HIS      N  600   5.540   7.850   4.341
 1124HIS      H  601   5.553   7.749   4.340
 1124HIS     CA  602   5.659   7.922   4.301
 1124HIS     HA  603   5.619   8.008   4.247
 1124HIS     CB  604   5.728   7.984   4.422
 1124HIS    HB1  605   5.774   7.907   4.484
 1124HIS    HB2  606   5.664   8.038   4.492
 1124HIS     CG  607   5.844   8.077   4.394
 1124HIS    ND1  608   5.967   8.079   4.460
 1124HIS    CE1  609   6.038   8.179   4.407
 1124HIS    HE1  610   6.138   8.202   4.439
 1124HIS    NE2  611   5.965   8.233   4.308
 1124HIS    HE2  612   6.009   8.302   4.248
 1124HIS    CD2  613   5.848   8.162   4.287
 1124HIS    HD2  614   5.769   8.190   4.219
 1124HIS      C  615   5.754   7.835   4.220
 1124HIS      O  616   5.814   7.741   4.273
 1125GLY      N  617   5.773   7.878   4.095
 1125GLY      H  618   5.722   7.962   4.073
 1125GLY     CA  619   5.866   7.828   3.996
 1125GLY    HA1  620   5.821   7.770   3.916
 1125GLY    HA2  621   5.941   7.762   4.040
 1125GLY      C  622   5.940   7.945   3.931
 1125GLY      O  623   5.905   8.062   3.943
 1126ALA      N  624   6.046   7.912   3.858
 1126ALA      H  625   6.063   7.812   3.847
 1126ALA     CA  626   6.144   7.996   3.793
 1126ALA     HA  627   6.203   8.046   3.870
 1126ALA     CB  628   6.249   7.920   3.711
 1126ALA    HB1  629   6.321   7.862   3.769
 1126ALA    HB2  630   6.199   7.860   3.635
 1126ALA    HB3  631   6.293   7.993   3.645
 1126ALA      C  632   6.080   8.105   3.708
 1126ALA      O  633   6.130   8.217   3.715
 1127PHE      N  634   5.968   8.083   3.640
 1127PHE      H  635   5.929   7.991   3.651
 1127PHE     CA  636   5.902   8.186   3.561
 1127PHE     HA  637   5.974   8.250   3.510
 1127PHE     CB  638   5.815   8.118   3.455
 1127PHE    HB1  639   5.889   8.087   3.381
 1127PHE    HB2  640   5.740   8.181   3.408
 1127PHE     CG  641   5.751   7.993   3.510
 1127PHE    CD1  642   5.628   7.999   3.577
 1127PHE    HD1  643   5.574   8.093   3.584
 1127PHE    CE1  644   5.565   7.886   3.629
 1127PHE    HE1  645   5.470   7.892   3.680
 1127PHE     CZ  646   5.637   7.765   3.631
 1127PHE     HZ  647   5.588   7.677   3.670
 1127PHE    CE2  648   5.765   7.758   3.576
 1127PHE    HE2  649   5.805   7.657   3.572
 1127PHE    CD2  650   5.819   7.871   3.514
 1127PHE    HD2  651   5.921   7.864   3.479
 1127PHE      C  652   5.815   8.277   3.647
 1127PHE      O  653   5.780   8.386   3.600
 1128GLY      N  654   5.760   8.239   3.762
 1128GLY      H  655   5.763   8.144   3.797
 1128GLY     CA  656   5.673   8.326   3.838
 1128GLY    HA1  657   5.595   8.365   3.772
 1128GLY    HA2  658   5.737   8.407   3.875
 1128GLY      C  659   5.596   8.254   3.948
 1128GLY      O  660   5.611   8.133   3.967
 1129GLU      N  661   5.520   8.331   4.025
 1129GLU      H  662   5.507   8.428   3.999
 1129GLU     CA  663   5.442   8.288   4.140
 1129GLU     HA  664   5.480   8.193   4.178
 1129GLU     CB  665   5.453   8.388   4.255
 1129GLU    HB1  666   5.379   8.359   4.330
 1129GLU    HB2  667   5.412   8.484   4.223
 1129GLU     CG  668   5.590   8.398   4.322
 1129GLU    HG1  669   5.671   8.439   4.262
 1129GLU    HG2  670   5.619   8.294   4.335
 1129GLU     CD  671   5.581   8.468   4.457
 1129GLU    OE1  672   5.583   8.592   4.467
 1129GLU    OE2  673   5.565   8.390   4.554
 1129GLU      C  674   5.296   8.259   4.110
 1129GLU      O  675   5.238   8.296   4.008
 1130VAL      N  676   5.235   8.169   4.188
 1130VAL      H  677   5.289   8.125   4.261
 1130VAL     CA  678   5.092   8.148   4.199
 1130VAL     HA  679   5.053   8.227   4.135
 1130VAL     CB  680   5.043   8.020   4.133
 1130VAL     HB  681   5.117   7.943   4.150
 1130VAL    CG1  682   4.902   7.974   4.172
 1130VAL   HG11  683   4.830   8.040   4.123
 1130VAL   HG12  684   4.882   7.878   4.124
 1130VAL   HG13  685   4.885   7.960   4.278
 1130VAL    CG2  686   5.033   8.022   3.980
 1130VAL   HG21  687   5.132   8.052   3.946
 1130VAL   HG22  688   5.024   7.921   3.939
 1130VAL   HG23  689   4.953   8.090   3.952
 1130VAL      C  690   5.044   8.193   4.337
 1130VAL      O  691   5.108   8.173   4.440
 1131TYR      N  692   4.924   8.251   4.343
 1131TYR      H  693   4.867   8.258   4.260
 1131TYR     CA  694   4.876   8.322   4.460
 1131TYR     HA  695   4.933   8.290   4.548
 1131TYR     CB  696   4.920   8.467   4.445
 1131TYR    HB1  697   4.830   8.528   4.444
 1131TYR    HB2  698   4.963   8.480   4.345
 1131TYR     CG  699   5.012   8.526   4.549
 1131TYR    CD1  700   5.151   8.524   4.531
 1131TYR    HD1  701   5.186   8.460   4.451
 1131TYR    CE1  702   5.236   8.578   4.628
 1131TYR    HE1  703   5.343   8.575   4.613
 1131TYR     CZ  704   5.181   8.646   4.739
 1131TYR     OH  705   5.270   8.700   4.827
 1131TYR     HH  706   5.230   8.749   4.899
 1131TYR    CE2  707   5.041   8.659   4.749
 1131TYR    HE2  708   5.006   8.713   4.836
 1131TYR    CD2  709   4.957   8.598   4.656
 1131TYR    HD2  710   4.849   8.599   4.663
 1131TYR      C  711   4.730   8.298   4.498
 1131TYR      O  712   4.650   8.286   4.405
 1132GLU      N  713   4.690   8.325   4.622
 1132GLU      H  714   4.756   8.326   4.698
 1132GLU     CA  715   4.553   8.354   4.660
 1132GLU     HA  716   4.469   8.313   4.604
 1132GLU     CB  717   4.531   8.297   4.800
 1132GLU    HB1  718   4.590   8.362   4.865
 1132GLU    HB2  719   4.561   8.192   4.796
 1132GLU     CG  720   4.386   8.298   4.848
 1132GLU    HG1  721   4.325   8.229   4.788
 1132GLU    HG2  722   4.345   8.399   4.849
 1132GLU     CD  723   4.368   8.265   4.995
 1132GLU    OE1  724   4.458   8.199   5.052
 1132GLU    OE2  725   4.269   8.302   5.062
 1132GLU      C  726   4.531   8.504   4.671
 1132GLU      O  727   4.619   8.571   4.725
 1133GLY      N  728   4.412   8.553   4.636
 1133GLY      H  729   4.350   8.486   4.594
 1133GLY     CA  730   4.381   8.695   4.642
 1133GLY    HA1  731   4.428   8.736   4.553
 1133GLY    HA2  732   4.434   8.734   4.729
 1133GLY      C  733   4.233   8.727   4.651
 1133GLY      O  734   4.146   8.642   4.633
 1134GLN      N  735   4.199   8.856   4.661
 1134GLN      H  736   4.274   8.923   4.657
 1134GLN     CA  737   4.065   8.907   4.636
 1134GLN     HA  738   4.011   8.839   4.571
 1134GLN     CB  739   4.001   8.909   4.774
 1134GLN    HB1  740   4.034   8.823   4.832
 1134GLN    HB2  741   3.893   8.904   4.758
 1134GLN     CG  742   4.027   9.033   4.859
 1134GLN    HG1  743   3.994   9.129   4.818
 1134GLN    HG2  744   4.134   9.049   4.872
 1134GLN     CD  745   3.962   9.024   4.996
 1134GLN    OE1  746   3.945   8.919   5.057
 1134GLN    NE2  747   3.903   9.138   5.034
 1134GLN   HE21  748   3.926   9.221   4.980
 1134GLN   HE22  749   3.839   9.148   5.111
 1134GLN      C  750   4.055   9.041   4.565
 1134GLN      O  751   4.143   9.126   4.577
 1135VAL      N  752   3.952   9.062   4.483
 1135VAL      H  753   3.877   8.995   4.492
 1135VAL     CA  754   3.934   9.169   4.386
 1135VAL     HA  755   4.015   9.241   4.395
 1135VAL     CB  756   3.925   9.124   4.240
 1135VAL     HB  757   3.897   9.206   4.174
 1135VAL    CG1  758   4.063   9.080   4.194
 1135VAL   HG11  759   4.072   9.033   4.096
 1135VAL   HG12  760   4.131   9.165   4.203
 1135VAL   HG13  761   4.099   9.011   4.270
 1135VAL    CG2  762   3.841   8.999   4.217
 1135VAL   HG21  763   3.874   8.927   4.292
 1135VAL   HG22  764   3.739   9.030   4.236
 1135VAL   HG23  765   3.844   8.950   4.119
 1135VAL      C  766   3.809   9.249   4.419
 1135VAL      O  767   3.710   9.189   4.461
 1136SER      N  768   3.808   9.382   4.405
 1136SER      H  769   3.895   9.428   4.381
 1136SER     CA  770   3.696   9.460   4.453
 1136SER     HA  771   3.612   9.397   4.483
 1136SER     CB  772   3.738   9.507   4.591
 1136SER    HB1  773   3.739   9.416   4.652
 1136SER    HB2  774   3.667   9.575   4.637
 1136SER     OG  775   3.865   9.569   4.591
 1136SER     HG  776   3.940   9.518   4.622
 1136SER      C  777   3.653   9.573   4.361
 1136SER      O  778   3.647   9.686   4.408
 1137GLY      N  779   3.655   9.548   4.229
 1137GLY      H  780   3.670   9.456   4.190
 1137GLY     CA  781   3.647   9.656   4.133
 1137GLY    HA1  782   3.676   9.609   4.039
 1137GLY    HA2  783   3.713   9.742   4.147
 1137GLY      C  784   3.503   9.703   4.112
 1137GLY      O  785   3.417   9.687   4.198
 1138MET      N  786   3.477   9.753   3.991
 1138MET      H  787   3.549   9.757   3.920
 1138MET     CA  788   3.346   9.805   3.958
 1138MET     HA  789   3.324   9.868   4.044
 1138MET     CB  790   3.346   9.894   3.834
 1138MET    HB1  791   3.246   9.936   3.823
 1138MET    HB2  792   3.367   9.834   3.745
 1138MET     CG  793   3.445  10.008   3.852
 1138MET    HG1  794   3.443  10.041   3.956
 1138MET    HG2  795   3.424  10.081   3.774
 1138MET     SD  796   3.618   9.964   3.824
 1138MET     CE  797   3.688  10.119   3.764
 1138MET    HE1  798   3.656  10.196   3.834
 1138MET    HE2  799   3.797  10.117   3.766
 1138MET    HE3  800   3.648  10.135   3.663
 1138MET      C  801   3.243   9.694   3.941
 1138MET      O  802   3.125   9.725   3.958
 1139PRO      N  803   3.267   9.572   3.892
 1139PRO     CD  804   3.384   9.523   3.822
 1139PRO    HD1  805   3.437   9.458   3.892
 1139PRO    HD2  806   3.443   9.605   3.781
 1139PRO     CG  807   3.328   9.440   3.707
 1139PRO    HG1  808   3.400   9.372   3.663
 1139PRO    HG2  809   3.280   9.495   3.626
 1139PRO     CB  810   3.216   9.372   3.786
 1139PRO    HB1  811   3.260   9.295   3.850
 1139PRO    HB2  812   3.136   9.336   3.722
 1139PRO     CA  813   3.158   9.477   3.880
 1139PRO     HA  814   3.076   9.519   3.823
 1139PRO      C  815   3.104   9.421   4.011
 1139PRO      O  816   3.018   9.334   4.014
 1140ASN      N  817   3.180   9.452   4.116
 1140ASN      H  818   3.254   9.520   4.109
 1140ASN     CA  819   3.161   9.402   4.251
 1140ASN     HA  820   3.056   9.377   4.262
 1140ASN     CB  821   3.225   9.264   4.268
 1140ASN    HB1  822   3.181   9.200   4.191
 1140ASN    HB2  823   3.197   9.222   4.364
 1140ASN     CG  824   3.377   9.259   4.260
 1140ASN    OD1  825   3.437   9.242   4.155
 1140ASN    ND2  826   3.450   9.260   4.372
 1140ASN   HD21  827   3.401   9.276   4.459
 1140ASN   HD22  828   3.548   9.241   4.359
 1140ASN      C  829   3.185   9.512   4.354
 1140ASN      O  830   3.260   9.492   4.449
 1141ASP      N  831   3.120   9.627   4.332
 1141ASP      H  832   3.056   9.626   4.254
 1141ASP     CA  833   3.155   9.753   4.395
 1141ASP     HA  834   3.260   9.776   4.377
 1141ASP     CB  835   3.083   9.869   4.328
 1141ASP    HB1  836   2.975   9.853   4.332
 1141ASP    HB2  837   3.119   9.890   4.227
 1141ASP     CG  838   3.115   9.998   4.401
 1141ASP    OD1  839   3.045  10.033   4.499
 1141ASP    OD2  840   3.206  10.076   4.363
 1141ASP      C  841   3.144   9.750   4.547
 1141ASP      O  842   3.232   9.800   4.616
 1142PRO      N  843   3.041   9.684   4.601
 1142PRO     CD  844   2.924   9.630   4.534
 1142PRO    HD1  845   2.946   9.534   4.487
 1142PRO    HD2  846   2.886   9.695   4.456
 1142PRO     CG  847   2.824   9.604   4.646
 1142PRO    HG1  848   2.836   9.499   4.673
 1142PRO    HG2  849   2.718   9.621   4.626
 1142PRO     CB  850   2.874   9.687   4.765
 1142PRO    HB1  851   2.845   9.638   4.858
 1142PRO    HB2  852   2.836   9.788   4.764
 1142PRO     CA  853   3.025   9.682   4.745
 1142PRO     HA  854   3.071   9.774   4.781
 1142PRO      C  855   3.099   9.567   4.812
 1142PRO      O  856   3.122   9.580   4.932
 1143SER      N  857   3.140   9.457   4.748
 1143SER      H  858   3.100   9.445   4.656
 1143SER     CA  859   3.196   9.345   4.821
 1143SER     HA  860   3.248   9.377   4.911
 1143SER     CB  861   3.082   9.263   4.880
 1143SER    HB1  862   3.106   9.160   4.906
 1143SER    HB2  863   2.990   9.261   4.821
 1143SER     OG  864   3.051   9.323   5.003
 1143SER     HG  865   3.058   9.418   4.987
 1143SER      C  866   3.297   9.265   4.740
 1143SER      O  867   3.269   9.242   4.622
 1144PRO      N  868   3.413   9.236   4.799
 1144PRO     CD  869   3.447   9.246   4.939
 1144PRO    HD1  870   3.363   9.223   5.005
 1144PRO    HD2  871   3.482   9.349   4.946
 1144PRO     CG  872   3.561   9.146   4.959
 1144PRO    HG1  873   3.522   9.049   4.991
 1144PRO    HG2  874   3.630   9.186   5.032
 1144PRO     CB  875   3.632   9.140   4.824
 1144PRO    HB1  876   3.683   9.044   4.819
 1144PRO    HB2  877   3.697   9.227   4.815
 1144PRO     CA  878   3.513   9.157   4.729
 1144PRO     HA  879   3.543   9.218   4.643
 1144PRO      C  880   3.466   9.026   4.669
 1144PRO      O  881   3.380   8.961   4.727
 1145LEU      N  882   3.539   8.983   4.566
 1145LEU      H  883   3.609   9.041   4.523
 1145LEU     CA  884   3.529   8.847   4.515
 1145LEU     HA  885   3.455   8.784   4.564
 1145LEU     CB  886   3.494   8.846   4.367
 1145LEU    HB1  887   3.491   8.748   4.319
 1145LEU    HB2  888   3.576   8.905   4.324
 1145LEU     CG  889   3.364   8.922   4.341
 1145LEU     HG  890   3.359   9.025   4.376
 1145LEU    CD1  891   3.349   8.921   4.190
 1145LEU   HD11  892   3.257   8.960   4.146
 1145LEU   HD12  893   3.437   8.974   4.152
 1145LEU   HD13  894   3.357   8.816   4.162
 1145LEU    CD2  895   3.240   8.843   4.380
 1145LEU   HD21  896   3.240   8.739   4.345
 1145LEU   HD22  897   3.239   8.829   4.488
 1145LEU   HD23  898   3.145   8.892   4.357
 1145LEU      C  899   3.658   8.769   4.532
 1145LEU      O  900   3.766   8.826   4.515
 1146GLN      N  901   3.661   8.640   4.563
 1146GLN      H  902   3.572   8.593   4.573
 1146GLN     CA  903   3.781   8.567   4.603
 1146GLN     HA  904   3.860   8.633   4.640
 1146GLN     CB  905   3.754   8.460   4.709
 1146GLN    HB1  906   3.850   8.415   4.733
 1146GLN    HB2  907   3.682   8.393   4.664
 1146GLN     CG  908   3.690   8.512   4.838
 1146GLN    HG1  909   3.660   8.433   4.907
 1146GLN    HG2  910   3.597   8.562   4.811
 1146GLN     CD  911   3.781   8.604   4.918
 1146GLN    OE1  912   3.879   8.546   4.964
 1146GLN    NE2  913   3.759   8.732   4.946
 1146GLN   HE21  914   3.670   8.777   4.928
 1146GLN   HE22  915   3.820   8.799   4.990
 1146GLN      C  916   3.842   8.502   4.480
 1146GLN      O  917   3.771   8.460   4.389
 1147VAL      N  918   3.973   8.501   4.457
 1147VAL      H  919   4.028   8.549   4.527
 1147VAL     CA  920   4.040   8.465   4.334
 1147VAL     HA  921   3.981   8.396   4.273
 1147VAL     CB  922   4.066   8.589   4.248
 1147VAL     HB  923   4.122   8.551   4.163
 1147VAL    CG1  924   3.937   8.640   4.185
 1147VAL   HG11  925   3.891   8.555   4.135
 1147VAL   HG12  926   3.880   8.664   4.275
 1147VAL   HG13  927   3.942   8.713   4.104
 1147VAL    CG2  928   4.138   8.706   4.314
 1147VAL   HG21  929   4.082   8.733   4.404
 1147VAL   HG22  930   4.238   8.670   4.340
 1147VAL   HG23  931   4.160   8.782   4.239
 1147VAL      C  932   4.172   8.393   4.359
 1147VAL      O  933   4.234   8.413   4.463
 1148ALA      N  934   4.222   8.316   4.263
 1148ALA      H  935   4.164   8.301   4.181
 1148ALA     CA  936   4.364   8.296   4.245
 1148ALA     HA  937   4.408   8.305   4.345
 1148ALA     CB  938   4.395   8.159   4.187
 1148ALA    HB1  939   4.321   8.132   4.112
 1148ALA    HB2  940   4.498   8.149   4.152
 1148ALA    HB3  941   4.382   8.081   4.262
 1148ALA      C  942   4.434   8.408   4.169
 1148ALA      O  943   4.368   8.496   4.114
 1149VAL      N  944   4.568   8.410   4.168
 1149VAL      H  945   4.608   8.344   4.233
 1149VAL     CA  946   4.646   8.510   4.098
 1149VAL     HA  947   4.595   8.556   4.013
 1149VAL     CB  948   4.697   8.617   4.194
 1149VAL     HB  949   4.775   8.570   4.253
 1149VAL    CG1  950   4.752   8.745   4.133
 1149VAL   HG11  951   4.798   8.810   4.207
 1149VAL   HG12  952   4.818   8.725   4.048
 1149VAL   HG13  953   4.667   8.801   4.093
 1149VAL    CG2  954   4.590   8.653   4.296
 1149VAL   HG21  955   4.587   8.565   4.361
 1149VAL   HG22  956   4.621   8.733   4.363
 1149VAL   HG23  957   4.490   8.678   4.261
 1149VAL      C  958   4.765   8.439   4.036
 1149VAL      O  959   4.810   8.337   4.086
 1150LYS      N  960   4.814   8.488   3.921
 1150LYS      H  961   4.764   8.568   3.887
 1150LYS     CA  962   4.927   8.428   3.853
 1150LYS     HA  963   4.985   8.374   3.928
 1150LYS     CB  964   4.875   8.339   3.740
 1150LYS    HB1  965   4.798   8.397   3.690
 1150LYS    HB2  966   4.821   8.253   3.780
 1150LYS     CG  967   4.980   8.287   3.642
 1150LYS    HG1  968   5.056   8.227   3.694
 1150LYS    HG2  969   5.036   8.371   3.602
 1150LYS     CD  970   4.913   8.207   3.531
 1150LYS    HD1  971   4.827   8.262   3.492
 1150LYS    HD2  972   4.892   8.111   3.577
 1150LYS     CE  973   5.009   8.191   3.414
 1150LYS    HE1  974   5.111   8.162   3.438
 1150LYS    HE2  975   5.016   8.282   3.353
 1150LYS     NZ  976   4.963   8.086   3.321
 1150LYS    HZ1  977   5.000   8.099   3.228
 1150LYS    HZ2  978   4.992   7.993   3.345
 1150LYS    HZ3  979   4.862   8.084   3.323
 1150LYS      C  980   5.013   8.546   3.811
 1150LYS      O  981   4.967   8.638   3.745
 1151THR      N  982   5.140   8.537   3.852
 1151THR      H  983   5.163   8.460   3.912
 1151THR     CA  984   5.235   8.646   3.837
 1151THR     HA  985   5.180   8.732   3.798
 1151THR     CB  986   5.306   8.692   3.964
 1151THR     HB  987   5.343   8.794   3.954
 1151THR    CG2  988   5.231   8.691   4.097
 1151THR   HG21  989   5.194   8.592   4.125
 1151THR   HG22  990   5.299   8.726   4.174
 1151THR   HG23  991   5.150   8.764   4.102
 1151THR    OG1  992   5.417   8.608   3.984
 1151THR    HG1  993   5.485   8.665   4.019
 1151THR      C  994   5.342   8.620   3.732
 1151THR      O  995   5.376   8.507   3.697
 1152LEU      N  996   5.402   8.729   3.684
 1152LEU      H  997   5.356   8.818   3.702
 1152LEU     CA  998   5.527   8.734   3.613
 1152LEU     HA  999   5.574   8.636   3.621
 1152LEU     CB 1000   5.502   8.750   3.463
 1152LEU    HB1 1001   5.443   8.841   3.458
 1152LEU    HB2 1002   5.443   8.668   3.422
 1152LEU     CG 1003   5.629   8.767   3.380
 1152LEU     HG 1004   5.685   8.853   3.416
 1152LEU    CD1 1005   5.723   8.647   3.392
 1152LEU   HD11 1006   5.752   8.633   3.496
 1152LEU   HD12 1007   5.676   8.556   3.354
 1152LEU   HD13 1008   5.815   8.673   3.339
 1152LEU    CD2 1009   5.602   8.779   3.230
 1152LEU   HD21 1010   5.529   8.860   3.222
 1152LEU   HD22 1011   5.696   8.784   3.176
 1152LEU   HD23 1012   5.549   8.692   3.189
 1152LEU      C 1013   5.616   8.842   3.675
 1152LEU      O 1014   5.595   8.960   3.650
 1153PRO      N 1015   5.714   8.805   3.757
 1153PRO     CD 1016   5.747   8.674   3.811
 1153PRO    HD1 1017   5.790   8.622   3.725
 1153PRO    HD2 1018   5.670   8.615   3.861
 1153PRO     CG 1019   5.867   8.691   3.904
 1153PRO    HG1 1020   5.959   8.657   3.857
 1153PRO    HG2 1021   5.846   8.636   3.996
 1153PRO     CB 1022   5.874   8.841   3.929
 1153PRO    HB1 1023   5.977   8.875   3.945
 1153PRO    HB2 1024   5.813   8.872   4.013
 1153PRO     CA 1025   5.810   8.903   3.806
 1153PRO     HA 1026   5.763   8.993   3.845
 1153PRO      C 1027   5.910   8.953   3.703
 1153PRO      O 1028   5.942   8.886   3.605
 1154GLU      N 1029   5.977   9.064   3.738
 1154GLU      H 1030   5.948   9.104   3.826
 1154GLU     CA 1031   6.076   9.135   3.661
 1154GLU     HA 1032   6.036   9.156   3.561
 1154GLU     CB 1033   6.108   9.268   3.728
 1154GLU    HB1 1034   6.015   9.324   3.724
 1154GLU    HB2 1035   6.186   9.323   3.674
 1154GLU     CG 1036   6.138   9.254   3.877
 1154GLU    HG1 1037   6.209   9.174   3.898
 1154GLU    HG2 1038   6.046   9.231   3.930
 1154GLU     CD 1039   6.199   9.381   3.936
 1154GLU    OE1 1040   6.301   9.386   4.008
 1154GLU    OE2 1041   6.143   9.490   3.912
 1154GLU      C 1042   6.211   9.068   3.642
 1154GLU      O 1043   6.288   9.096   3.550
 1155VAL      N 1044   6.242   8.962   3.717
 1155VAL      H 1045   6.171   8.943   3.787
 1155VAL     CA 1046   6.355   8.872   3.709
 1155VAL     HA 1047   6.443   8.936   3.701
 1155VAL     CB 1048   6.385   8.786   3.831
 1155VAL     HB 1049   6.478   8.730   3.818
 1155VAL    CG1 1050   6.398   8.872   3.957
 1155VAL   HG11 1051   6.465   8.954   3.933
 1155VAL   HG12 1052   6.301   8.906   3.996
 1155VAL   HG13 1053   6.440   8.817   4.041
 1155VAL    CG2 1054   6.280   8.678   3.858
 1155VAL   HG21 1055   6.176   8.712   3.862
 1155VAL   HG22 1056   6.287   8.597   3.785
 1155VAL   HG23 1057   6.298   8.626   3.952
 1155VAL      C 1058   6.346   8.775   3.592
 1155VAL      O 1059   6.442   8.706   3.560
 1156CYS      N 1060   6.229   8.763   3.529
 1156CYS      H 1061   6.146   8.813   3.559
 1156CYS     CA 1062   6.210   8.679   3.412
 1156CYS     HA 1063   6.275   8.594   3.434
 1156CYS     CB 1064   6.069   8.622   3.420
 1156CYS    HB1 1065   6.055   8.552   3.338
 1156CYS    HB2 1066   5.997   8.704   3.426
 1156CYS     SG 1067   6.061   8.528   3.574
 1156CYS     HG 1068   5.929   8.517   3.593
 1156CYS      C 1069   6.253   8.744   3.281
 1156CYS      O 1070   6.258   8.866   3.270
 1157SER      N 1071   6.287   8.666   3.178
 1157SER      H 1072   6.282   8.566   3.187
 1157SER     CA 1073   6.331   8.721   3.051
 1157SER     HA 1074   6.391   8.808   3.080
 1157SER     CB 1075   6.411   8.613   2.979
 1157SER    HB1 1076   6.474   8.552   3.044
 1157SER    HB2 1077   6.476   8.669   2.912
 1157SER     OG 1078   6.330   8.527   2.901
 1157SER     HG 1079   6.293   8.468   2.966
 1157SER      C 1080   6.216   8.781   2.971
 1157SER      O 1081   6.098   8.756   2.995
 1158GLU      N 1082   6.244   8.853   2.863
 1158GLU      H 1083   6.343   8.853   2.845
 1158GLU     CA 1084   6.151   8.887   2.757
 1158GLU     HA 1085   6.052   8.917   2.789
 1158GLU     CB 1086   6.218   8.994   2.670
 1158GLU    HB1 1087   6.148   9.027   2.594
 1158GLU    HB2 1088   6.298   8.949   2.611
 1158GLU     CG 1089   6.264   9.126   2.733
 1158GLU    HG1 1090   6.361   9.103   2.776
 1158GLU    HG2 1091   6.187   9.139   2.809
 1158GLU     CD 1092   6.279   9.241   2.635
 1158GLU    OE1 1093   6.210   9.345   2.642
 1158GLU    OE2 1094   6.370   9.232   2.550
 1158GLU      C 1095   6.103   8.767   2.677
 1158GLU      O 1096   5.995   8.782   2.621
 1159GLN      N 1097   6.175   8.657   2.655
 1159GLN      H 1098   6.267   8.651   2.698
 1159GLN     CA 1099   6.124   8.532   2.602
 1159GLN     HA 1100   6.076   8.553   2.506
 1159GLN     CB 1101   6.227   8.423   2.574
 1159GLN    HB1 1102   6.174   8.335   2.539
 1159GLN    HB2 1103   6.294   8.411   2.659
 1159GLN     CG 1104   6.327   8.453   2.462
 1159GLN    HG1 1105   6.275   8.515   2.389
 1159GLN    HG2 1106   6.369   8.362   2.419
 1159GLN     CD 1107   6.448   8.529   2.513
 1159GLN    OE1 1108   6.548   8.470   2.555
 1159GLN    NE2 1109   6.436   8.662   2.523
 1159GLN   HE21 1110   6.355   8.712   2.489
 1159GLN   HE22 1111   6.510   8.708   2.573
 1159GLN      C 1112   6.015   8.465   2.683
 1159GLN      O 1113   5.917   8.416   2.627
 1160ASP      N 1114   6.027   8.472   2.816
 1160ASP      H 1115   6.104   8.528   2.850
 1160ASP     CA 1116   5.918   8.444   2.908
 1160ASP     HA 1117   5.889   8.341   2.885
 1160ASP     CB 1118   5.972   8.444   3.051
 1160ASP    HB1 1119   5.890   8.420   3.119
 1160ASP    HB2 1120   6.003   8.545   3.079
 1160ASP     CG 1121   6.086   8.343   3.056
 1160ASP    OD1 1122   6.198   8.385   3.092
 1160ASP    OD2 1123   6.056   8.224   3.035
 1160ASP      C 1124   5.792   8.525   2.884
 1160ASP      O 1125   5.689   8.484   2.938
 1161GLU      N 1126   5.796   8.647   2.830
 1161GLU      H 1127   5.882   8.670   2.782
 1161GLU     CA 1128   5.684   8.737   2.821
 1161GLU     HA 1129   5.619   8.724   2.908
 1161GLU     CB 1130   5.729   8.883   2.818
 1161GLU    HB1 1131   5.835   8.888   2.844
 1161GLU    HB2 1132   5.681   8.939   2.898
 1161GLU     CG 1133   5.716   8.959   2.686
 1161GLU    HG1 1134   5.612   8.964   2.653
 1161GLU    HG2 1135   5.757   8.907   2.600
 1161GLU     CD 1136   5.770   9.100   2.710
 1161GLU    OE1 1137   5.832   9.148   2.612
 1161GLU    OE2 1138   5.740   9.165   2.812
 1161GLU      C 1139   5.587   8.701   2.710
 1161GLU      O 1140   5.466   8.694   2.729
 1162LEU      N 1141   5.638   8.668   2.591
 1162LEU      H 1142   5.732   8.701   2.576
 1162LEU     CA 1143   5.556   8.613   2.485
 1162LEU     HA 1144   5.473   8.684   2.480
 1162LEU     CB 1145   5.612   8.639   2.345
 1162LEU    HB1 1146   5.701   8.578   2.334
 1162LEU    HB2 1147   5.658   8.738   2.345
 1162LEU     CG 1148   5.516   8.622   2.228
 1162LEU     HG 1149   5.481   8.519   2.219
 1162LEU    CD1 1150   5.391   8.710   2.227
 1162LEU   HD11 1151   5.344   8.712   2.128
 1162LEU   HD12 1152   5.328   8.665   2.304
 1162LEU   HD13 1153   5.422   8.811   2.254
 1162LEU    CD2 1154   5.588   8.643   2.096
 1162LEU   HD21 1155   5.667   8.716   2.109
 1162LEU   HD22 1156   5.640   8.553   2.064
 1162LEU   HD23 1157   5.536   8.674   2.005
 1162LEU      C 1158   5.504   8.472   2.512
 1162LEU      O 1159   5.400   8.437   2.456
 1163ASP      N 1160   5.568   8.391   2.596
 1163ASP      H 1161   5.656   8.425   2.632
 1163ASP     CA 1162   5.505   8.275   2.654
 1163ASP     HA 1163   5.467   8.209   2.577
 1163ASP     CB 1164   5.610   8.187   2.722
 1163ASP    HB1 1165   5.576   8.101   2.780
 1163ASP    HB2 1166   5.663   8.255   2.790
 1163ASP     CG 1167   5.717   8.136   2.627
 1163ASP    OD1 1168   5.828   8.104   2.673
 1163ASP    OD2 1169   5.693   8.132   2.504
 1163ASP      C 1170   5.388   8.315   2.743
 1163ASP      O 1171   5.280   8.256   2.738
 1164PHE      N 1172   5.395   8.418   2.827
 1164PHE      H 1173   5.485   8.461   2.843
 1164PHE     CA 1174   5.301   8.447   2.933
 1164PHE     HA 1175   5.277   8.353   2.984
 1164PHE     CB 1176   5.365   8.538   3.037
 1164PHE    HB1 1177   5.406   8.622   2.981
 1164PHE    HB2 1178   5.443   8.480   3.087
 1164PHE     CG 1179   5.266   8.596   3.135
 1164PHE    CD1 1180   5.212   8.522   3.241
 1164PHE    HD1 1181   5.237   8.418   3.251
 1164PHE    CE1 1182   5.142   8.584   3.345
 1164PHE    HE1 1183   5.110   8.531   3.434
 1164PHE     CZ 1184   5.121   8.722   3.339
 1164PHE     HZ 1185   5.078   8.759   3.431
 1164PHE    CE2 1186   5.164   8.795   3.227
 1164PHE    HE2 1187   5.116   8.892   3.228
 1164PHE    CD2 1188   5.242   8.734   3.128
 1164PHE    HD2 1189   5.287   8.798   3.054
 1164PHE      C 1190   5.174   8.512   2.881
 1164PHE      O 1191   5.062   8.472   2.915
 1165LEU      N 1192   5.192   8.612   2.794
 1165LEU      H 1193   5.288   8.629   2.769
 1165LEU     CA 1194   5.092   8.702   2.741
 1165LEU     HA 1195   5.023   8.728   2.821
 1165LEU     CB 1196   5.165   8.823   2.685
 1165LEU    HB1 1197   5.093   8.893   2.642
 1165LEU    HB2 1198   5.234   8.790   2.607
 1165LEU     CG 1199   5.238   8.906   2.790
 1165LEU     HG 1200   5.315   8.847   2.840
 1165LEU    CD1 1201   5.298   9.024   2.713
 1165LEU   HD11 1202   5.221   9.081   2.662
 1165LEU   HD12 1203   5.355   9.091   2.778
 1165LEU   HD13 1204   5.361   8.987   2.632
 1165LEU    CD2 1205   5.145   8.964   2.897
 1165LEU   HD21 1206   5.193   9.033   2.966
 1165LEU   HD22 1207   5.065   9.017   2.845
 1165LEU   HD23 1208   5.104   8.878   2.949
 1165LEU      C 1209   5.000   8.636   2.639
 1165LEU      O 1210   4.878   8.654   2.646
 1166MET      N 1211   5.050   8.537   2.565
 1166MET      H 1212   5.146   8.513   2.588
 1166MET     CA 1213   4.979   8.452   2.471
 1166MET     HA 1214   4.921   8.508   2.397
 1166MET     CB 1215   5.083   8.384   2.382
 1166MET    HB1 1216   5.132   8.304   2.438
 1166MET    HB2 1217   5.159   8.448   2.339
 1166MET     CG 1218   5.016   8.320   2.261
 1166MET    HG1 1219   4.925   8.267   2.288
 1166MET    HG2 1220   5.079   8.244   2.215
 1166MET     SD 1221   4.980   8.438   2.128
 1166MET     CE 1222   4.908   8.321   2.011
 1166MET    HE1 1223   4.972   8.233   1.999
 1166MET    HE2 1224   4.808   8.287   2.038
 1166MET    HE3 1225   4.907   8.370   1.914
 1166MET      C 1226   4.897   8.344   2.539
 1166MET      O 1227   4.786   8.314   2.496
 1167GLU      N 1228   4.940   8.298   2.657
 1167GLU      H 1229   5.026   8.335   2.695
 1167GLU     CA 1230   4.859   8.212   2.741
 1167GLU     HA 1231   4.817   8.141   2.669
 1167GLU     CB 1232   4.949   8.132   2.834
 1167GLU    HB1 1233   5.003   8.200   2.900
 1167GLU    HB2 1234   5.026   8.083   2.774
 1167GLU     CG 1235   4.878   8.025   2.916
 1167GLU    HG1 1236   4.827   7.952   2.852
 1167GLU    HG2 1237   4.801   8.071   2.977
 1167GLU     CD 1238   4.975   7.957   3.011
 1167GLU    OE1 1239   5.069   8.023   3.062
 1167GLU    OE2 1240   4.945   7.846   3.060
 1167GLU      C 1241   4.750   8.291   2.813
 1167GLU      O 1242   4.642   8.234   2.830
 1168ALA      N 1243   4.768   8.420   2.842
 1168ALA      H 1244   4.861   8.457   2.835
 1168ALA     CA 1245   4.660   8.508   2.883
 1168ALA     HA 1246   4.604   8.471   2.969
 1168ALA     CB 1247   4.710   8.644   2.932
 1168ALA    HB1 1248   4.795   8.633   3.000
 1168ALA    HB2 1249   4.731   8.713   2.851
 1168ALA    HB3 1250   4.642   8.696   3.000
 1168ALA      C 1251   4.547   8.517   2.781
 1168ALA      O 1252   4.427   8.512   2.810
 1169LEU      N 1253   4.580   8.510   2.652
 1169LEU      H 1254   4.678   8.500   2.629
 1169LEU     CA 1255   4.495   8.526   2.536
 1169LEU     HA 1256   4.422   8.605   2.556
 1169LEU     CB 1257   4.585   8.578   2.424
 1169LEU    HB1 1258   4.663   8.503   2.408
 1169LEU    HB2 1259   4.631   8.672   2.455
 1169LEU     CG 1260   4.517   8.608   2.291
 1169LEU     HG 1261   4.475   8.515   2.253
 1169LEU    CD1 1262   4.409   8.715   2.296
 1169LEU   HD11 1263   4.460   8.805   2.331
 1169LEU   HD12 1264   4.375   8.743   2.197
 1169LEU   HD13 1265   4.323   8.687   2.358
 1169LEU    CD2 1266   4.626   8.660   2.197
 1169LEU   HD21 1267   4.579   8.689   2.102
 1169LEU   HD22 1268   4.677   8.747   2.238
 1169LEU   HD23 1269   4.704   8.588   2.169
 1169LEU      C 1270   4.416   8.397   2.518
 1169LEU      O 1271   4.295   8.402   2.498
 1170ILE      N 1272   4.488   8.287   2.541
 1170ILE      H 1273   4.586   8.299   2.564
 1170ILE     CA 1274   4.433   8.155   2.518
 1170ILE     HA 1275   4.387   8.167   2.420
 1170ILE     CB 1276   4.547   8.055   2.525
 1170ILE     HB 1277   4.611   8.077   2.610
 1170ILE    CG2 1278   4.492   7.913   2.536
 1170ILE   HG21 1279   4.423   7.875   2.461
 1170ILE   HG22 1280   4.571   7.839   2.554
 1170ILE   HG23 1281   4.431   7.906   2.626
 1170ILE    CG1 1282   4.630   8.062   2.397
 1170ILE   HG11 1283   4.655   8.166   2.378
 1170ILE   HG12 1284   4.561   8.015   2.326
 1170ILE     CD 1285   4.756   7.977   2.389
 1170ILE    HD1 1286   4.729   7.875   2.418
 1170ILE    HD2 1287   4.795   7.987   2.288
 1170ILE    HD3 1288   4.825   8.016   2.464
 1170ILE      C 1289   4.324   8.135   2.623
 1170ILE      O 1290   4.209   8.125   2.582
 1171ILE      N 1291   4.359   8.141   2.752
 1171ILE      H 1292   4.453   8.163   2.783
 1171ILE     CA 1293   4.261   8.113   2.854
 1171ILE     HA 1294   4.220   8.013   2.841
 1171ILE     CB 1295   4.332   8.100   2.989
 1171ILE     HB 1296   4.416   8.032   2.978
 1171ILE    CG2 1297   4.396   8.230   3.036
 1171ILE   HG21 1298   4.425   8.286   2.947
 1171ILE   HG22 1299   4.319   8.290   3.085
 1171ILE   HG23 1300   4.478   8.213   3.106
 1171ILE    CG1 1301   4.244   8.026   3.089
 1171ILE   HG11 1302   4.203   7.935   3.045
 1171ILE   HG12 1303   4.156   8.085   3.115
 1171ILE     CD 1304   4.309   7.991   3.223
 1171ILE    HD1 1305   4.247   7.922   3.280
 1171ILE    HD2 1306   4.400   7.933   3.211
 1171ILE    HD3 1307   4.324   8.078   3.287
 1171ILE      C 1308   4.146   8.213   2.858
 1171ILE      O 1309   4.033   8.177   2.886
 1172SER      N 1310   4.168   8.339   2.819
 1172SER      H 1311   4.261   8.359   2.784
 1172SER     CA 1312   4.061   8.436   2.823
 1172SER     HA 1313   4.019   8.442   2.923
 1172SER     CB 1314   4.114   8.577   2.794
 1172SER    HB1 1315   4.031   8.642   2.767
 1172SER    HB2 1316   4.174   8.578   2.703
 1172SER     OG 1317   4.192   8.631   2.898
 1172SER     HG 1318   4.282   8.604   2.877
 1172SER      C 1319   3.946   8.408   2.727
 1172SER      O 1320   3.838   8.463   2.747
 1173LYS      N 1321   3.969   8.332   2.620
 1173LYS      H 1322   4.059   8.286   2.617
 1173LYS     CA 1323   3.866   8.294   2.525
 1173LYS     HA 1324   3.777   8.354   2.543
 1173LYS     CB 1325   3.920   8.332   2.388
 1173LYS    HB1 1326   3.835   8.308   2.325
 1173LYS    HB2 1327   4.009   8.274   2.362
 1173LYS     CG 1328   3.954   8.478   2.360
 1173LYS    HG1 1329   4.009   8.491   2.267
 1173LYS    HG2 1330   4.029   8.511   2.431
 1173LYS     CD 1331   3.839   8.579   2.361
 1173LYS    HD1 1332   3.768   8.558   2.441
 1173LYS    HD2 1333   3.785   8.589   2.266
 1173LYS     CE 1334   3.905   8.709   2.405
 1173LYS    HE1 1335   3.982   8.747   2.337
 1173LYS    HE2 1336   3.948   8.702   2.505
 1173LYS     NZ 1337   3.801   8.812   2.415
 1173LYS    HZ1 1338   3.839   8.906   2.414
 1173LYS    HZ2 1339   3.732   8.795   2.342
 1173LYS    HZ3 1340   3.732   8.794   2.486
 1173LYS      C 1341   3.818   8.150   2.522
 1173LYS      O 1342   3.774   8.096   2.421
 1174PHE      N 1343   3.809   8.092   2.642
 1174PHE      H 1344   3.839   8.134   2.728
 1174PHE     CA 1345   3.729   7.974   2.670
 1174PHE     HA 1346   3.719   7.930   2.571
 1174PHE     CB 1347   3.799   7.876   2.764
 1174PHE    HB1 1348   3.737   7.800   2.811
 1174PHE    HB2 1349   3.825   7.937   2.851
 1174PHE     CG 1350   3.922   7.811   2.705
 1174PHE    CD1 1351   3.916   7.742   2.583
 1174PHE    HD1 1352   3.822   7.726   2.532
 1174PHE    CE1 1353   4.036   7.693   2.529
 1174PHE    HE1 1354   4.031   7.637   2.437
 1174PHE     CZ 1355   4.154   7.704   2.603
 1174PHE     HZ 1356   4.244   7.658   2.563
 1174PHE    CE2 1357   4.159   7.777   2.722
 1174PHE    HE2 1358   4.254   7.786   2.773
 1174PHE    CD2 1359   4.043   7.837   2.771
 1174PHE    HD2 1360   4.034   7.896   2.862
 1174PHE      C 1361   3.589   8.007   2.719
 1174PHE      O 1362   3.559   8.123   2.747
 1175ASN      N 1363   3.503   7.906   2.727
 1175ASN      H 1364   3.531   7.814   2.696
 1175ASN     CA 1365   3.368   7.915   2.779
 1175ASN     HA 1366   3.379   7.966   2.874
 1175ASN     CB 1367   3.270   7.988   2.686
 1175ASN    HB1 1368   3.239   7.920   2.606
 1175ASN    HB2 1369   3.317   8.080   2.652
 1175ASN     CG 1370   3.138   8.020   2.755
 1175ASN    OD1 1371   3.125   8.015   2.877
 1175ASN    ND2 1372   3.036   8.044   2.672
 1175ASN   HD21 1373   3.053   8.043   2.572
 1175ASN   HD22 1374   2.941   8.043   2.704
 1175ASN      C 1375   3.310   7.779   2.819
 1175ASN      O 1376   3.216   7.732   2.756
 1176HIS      N 1377   3.372   7.708   2.913
 1176HIS      H 1378   3.456   7.747   2.953
 1176HIS     CA 1379   3.350   7.568   2.943
 1176HIS     HA 1380   3.245   7.547   2.923
 1176HIS     CB 1381   3.423   7.481   2.841
 1176HIS    HB1 1382   3.529   7.494   2.862
 1176HIS    HB2 1383   3.403   7.513   2.739
 1176HIS     CG 1384   3.376   7.338   2.858
 1176HIS    ND1 1385   3.404   7.260   2.969
 1176HIS    CE1 1386   3.336   7.147   2.947
 1176HIS    HE1 1387   3.325   7.062   3.013
 1176HIS    NE2 1388   3.274   7.147   2.828
 1176HIS    HE2 1389   3.210   7.076   2.796
 1176HIS    CD2 1390   3.294   7.272   2.771
 1176HIS    HD2 1391   3.257   7.308   2.676
 1176HIS      C 1392   3.383   7.540   3.089
 1176HIS      O 1393   3.491   7.573   3.136
 1177GLN      N 1394   3.295   7.471   3.163
 1177GLN      H 1395   3.215   7.432   3.114
 1177GLN     CA 1396   3.306   7.457   3.306
 1177GLN     HA 1397   3.323   7.553   3.354
 1177GLN     CB 1398   3.173   7.402   3.357
 1177GLN    HB1 1399   3.095   7.471   3.326
 1177GLN    HB2 1400   3.177   7.416   3.465
 1177GLN     CG 1401   3.127   7.260   3.325
 1177GLN    HG1 1402   3.191   7.192   3.381
 1177GLN    HG2 1403   3.145   7.250   3.218
 1177GLN     CD 1404   2.980   7.239   3.356
 1177GLN    OE1 1405   2.916   7.310   3.433
 1177GLN    NE2 1406   2.907   7.138   3.306
 1177GLN   HE21 1407   2.961   7.065   3.261
 1177GLN   HE22 1408   2.816   7.129   3.347
 1177GLN      C 1409   3.426   7.372   3.348
 1177GLN      O 1410   3.479   7.382   3.459
 1178ASN      N 1411   3.470   7.277   3.265
 1178ASN      H 1412   3.424   7.271   3.176
 1178ASN     CA 1413   3.578   7.182   3.281
 1178ASN     HA 1414   3.578   7.169   3.389
 1178ASN     CB 1415   3.540   7.047   3.221
 1178ASN    HB1 1416   3.624   6.978   3.225
 1178ASN    HB2 1417   3.519   7.051   3.114
 1178ASN     CG 1418   3.416   6.991   3.288
 1178ASN    OD1 1419   3.320   6.953   3.222
 1178ASN    ND2 1420   3.426   6.968   3.419
 1178ASN   HD21 1421   3.513   6.983   3.469
 1178ASN   HD22 1422   3.356   6.910   3.462
 1178ASN      C 1423   3.708   7.241   3.227
 1178ASN      O 1424   3.805   7.167   3.219
 1179ILE      N 1425   3.707   7.372   3.202
 1179ILE      H 1426   3.626   7.430   3.214
 1179ILE     CA 1427   3.820   7.447   3.151
 1179ILE     HA 1428   3.914   7.396   3.172
 1179ILE     CB 1429   3.804   7.480   3.003
 1179ILE     HB 1430   3.716   7.543   2.992
 1179ILE    CG2 1431   3.927   7.552   2.948
 1179ILE   HG21 1432   4.022   7.502   2.968
 1179ILE   HG22 1433   3.927   7.578   2.842
 1179ILE   HG23 1434   3.925   7.652   2.993
 1179ILE    CG1 1435   3.783   7.362   2.908
 1179ILE   HG11 1436   3.767   7.402   2.808
 1179ILE   HG12 1437   3.695   7.308   2.940
 1179ILE     CD 1438   3.897   7.261   2.904
 1179ILE    HD1 1439   3.863   7.176   2.844
 1179ILE    HD2 1440   3.988   7.302   2.861
 1179ILE    HD3 1441   3.929   7.238   3.005
 1179ILE      C 1442   3.835   7.576   3.230
 1179ILE      O 1443   3.736   7.641   3.261
 1180LEU      N 1444   3.955   7.611   3.278
 1180LEU      H 1445   4.037   7.556   3.256
 1180LEU     CA 1446   3.971   7.712   3.380
 1180LEU     HA 1447   3.898   7.689   3.457
 1180LEU     CB 1448   4.116   7.700   3.426
 1180LEU    HB1 1449   4.180   7.730   3.343
 1180LEU    HB2 1450   4.142   7.597   3.453
 1180LEU     CG 1451   4.156   7.782   3.548
 1180LEU     HG 1452   4.130   7.888   3.542
 1180LEU    CD1 1453   4.094   7.737   3.680
 1180LEU   HD11 1454   4.132   7.783   3.771
 1180LEU   HD12 1455   3.987   7.754   3.675
 1180LEU   HD13 1456   4.118   7.630   3.690
 1180LEU    CD2 1457   4.305   7.781   3.583
 1180LEU   HD21 1458   4.323   7.674   3.594
 1180LEU   HD22 1459   4.371   7.819   3.504
 1180LEU   HD23 1460   4.332   7.845   3.667
 1180LEU      C 1461   3.921   7.849   3.337
 1180LEU      O 1462   3.954   7.898   3.230
 1181ARG      N 1463   3.847   7.920   3.423
 1181ARG      H 1464   3.820   7.879   3.511
 1181ARG     CA 1465   3.787   8.050   3.404
 1181ARG     HA 1466   3.757   8.062   3.300
 1181ARG     CB 1467   3.656   8.060   3.481
 1181ARG    HB1 1468   3.670   8.030   3.585
 1181ARG    HB2 1469   3.577   7.992   3.451
 1181ARG     CG 1470   3.586   8.194   3.462
 1181ARG    HG1 1471   3.594   8.201   3.353
 1181ARG    HG2 1472   3.644   8.274   3.509
 1181ARG     CD 1473   3.445   8.204   3.519
 1181ARG    HD1 1474   3.439   8.158   3.617
 1181ARG    HD2 1475   3.380   8.146   3.453
 1181ARG     NE 1476   3.400   8.341   3.546
 1181ARG     HE 1477   3.454   8.418   3.510
 1181ARG     CZ 1478   3.284   8.386   3.595
 1181ARG    NH1 1479   3.201   8.297   3.651
 1181ARG   HH11 1480   3.229   8.200   3.652
 1181ARG   HH12 1481   3.115   8.324   3.698
 1181ARG    NH2 1482   3.250   8.515   3.605
 1181ARG   HH21 1483   3.301   8.591   3.561
 1181ARG   HH22 1484   3.154   8.535   3.628
 1181ARG      C 1485   3.884   8.164   3.431
 1181ARG      O 1486   3.925   8.185   3.545
 1182CYS      N 1487   3.907   8.247   3.328
 1182CYS      H 1488   3.869   8.233   3.236
 1182CYS     CA 1489   3.975   8.374   3.342
 1182CYS     HA 1490   4.065   8.363   3.402
 1182CYS     CB 1491   4.018   8.420   3.202
 1182CYS    HB1 1492   3.932   8.436   3.138
 1182CYS    HB2 1493   4.086   8.349   3.154
 1182CYS     SG 1494   4.113   8.573   3.217
 1182CYS     HG 1495   4.186   8.530   3.114
 1182CYS      C 1496   3.877   8.471   3.407
 1182CYS      O 1497   3.770   8.497   3.354
 1183ILE      N 1498   3.910   8.537   3.518
 1183ILE      H 1499   4.004   8.527   3.554
 1183ILE     CA 1500   3.842   8.651   3.577
 1183ILE     HA 1501   3.737   8.660   3.550
 1183ILE     CB 1502   3.848   8.622   3.727
 1183ILE     HB 1503   3.954   8.613   3.748
 1183ILE    CG2 1504   3.787   8.734   3.811
 1183ILE   HG21 1505   3.681   8.746   3.791
 1183ILE   HG22 1506   3.811   8.716   3.915
 1183ILE   HG23 1507   3.841   8.824   3.779
 1183ILE    CG1 1508   3.799   8.487   3.780
 1183ILE   HG11 1509   3.832   8.478   3.883
 1183ILE   HG12 1510   3.862   8.412   3.732
 1183ILE     CD 1511   3.652   8.448   3.775
 1183ILE    HD1 1512   3.594   8.511   3.842
 1183ILE    HD2 1513   3.617   8.447   3.672
 1183ILE    HD3 1514   3.639   8.349   3.820
 1183ILE      C 1515   3.896   8.783   3.524
 1183ILE      O 1516   3.822   8.881   3.526
 1184GLY      N 1517   4.016   8.791   3.468
 1184GLY      H 1518   4.079   8.713   3.481
 1184GLY     CA 1519   4.074   8.907   3.403
 1184GLY    HA1 1520   4.035   8.999   3.447
 1184GLY    HA2 1521   4.046   8.914   3.298
 1184GLY      C 1522   4.226   8.913   3.399
 1184GLY      O 1523   4.294   8.820   3.442
 1185VAL      N 1524   4.285   9.019   3.346
 1185VAL      H 1525   4.216   9.078   3.301
 1185VAL     CA 1526   4.425   9.056   3.341
 1185VAL     HA 1527   4.480   8.981   3.397
 1185VAL     CB 1528   4.485   9.037   3.201
 1185VAL     HB 1529   4.593   9.055   3.207
 1185VAL    CG1 1530   4.449   8.902   3.141
 1185VAL   HG11 1531   4.349   8.897   3.098
 1185VAL   HG12 1532   4.527   8.886   3.067
 1185VAL   HG13 1533   4.453   8.828   3.222
 1185VAL    CG2 1534   4.424   9.146   3.113
 1185VAL   HG21 1535   4.414   9.119   3.008
 1185VAL   HG22 1536   4.328   9.186   3.145
 1185VAL   HG23 1537   4.487   9.234   3.120
 1185VAL      C 1538   4.451   9.190   3.408
 1185VAL      O 1539   4.359   9.268   3.435
 1186SER      N 1540   4.580   9.224   3.416
 1186SER      H 1541   4.646   9.147   3.415
 1186SER     CA 1542   4.649   9.350   3.433
 1186SER     HA 1543   4.598   9.434   3.387
 1186SER     CB 1544   4.662   9.383   3.582
 1186SER    HB1 1545   4.729   9.313   3.632
 1186SER    HB2 1546   4.566   9.370   3.633
 1186SER     OG 1547   4.715   9.511   3.604
 1186SER     HG 1548   4.653   9.582   3.586
 1186SER      C 1549   4.793   9.342   3.383
 1186SER      O 1550   4.884   9.272   3.426
 1187LEU      N 1551   4.817   9.405   3.268
 1187LEU      H 1552   4.748   9.467   3.230
 1187LEU     CA 1553   4.930   9.381   3.180
 1187LEU     HA 1554   4.998   9.305   3.216
 1187LEU     CB 1555   4.873   9.331   3.047
 1187LEU    HB1 1556   4.961   9.330   2.983
 1187LEU    HB2 1557   4.804   9.407   3.011
 1187LEU     CG 1558   4.803   9.195   3.051
 1187LEU     HG 1559   4.719   9.206   3.118
 1187LEU    CD1 1560   4.760   9.165   2.908
 1187LEU   HD11 1561   4.712   9.067   2.907
 1187LEU   HD12 1562   4.681   9.236   2.884
 1187LEU   HD13 1563   4.835   9.174   2.830
 1187LEU    CD2 1564   4.885   9.079   3.107
 1187LEU   HD21 1565   4.978   9.080   3.050
 1187LEU   HD22 1566   4.906   9.085   3.214
 1187LEU   HD23 1567   4.836   8.983   3.095
 1187LEU      C 1568   5.027   9.498   3.164
 1187LEU      O 1569   5.124   9.485   3.091
 1188GLN      N 1570   4.997   9.614   3.223
 1188GLN      H 1571   4.902   9.621   3.255
 1188GLN     CA 1572   5.064   9.739   3.193
 1188GLN     HA 1573   5.124   9.731   3.102
 1188GLN     CB 1574   4.952   9.842   3.179
 1188GLN    HB1 1575   5.000   9.936   3.151
 1188GLN    HB2 1576   4.918   9.876   3.276
 1188GLN     CG 1577   4.835   9.817   3.084
 1188GLN    HG1 1578   4.765   9.900   3.091
 1188GLN    HG2 1579   4.787   9.723   3.109
 1188GLN     CD 1580   4.894   9.800   2.944
 1188GLN    OE1 1581   4.933   9.693   2.900
 1188GLN    NE2 1582   4.899   9.910   2.868
 1188GLN   HE21 1583   4.847   9.985   2.911
 1188GLN   HE22 1584   4.908   9.896   2.768
 1188GLN      C 1585   5.170   9.777   3.295
 1188GLN      O 1586   5.260   9.857   3.266
 1189SER      N 1587   5.164   9.726   3.418
 1189SER      H 1588   5.093   9.657   3.440
 1189SER     CA 1589   5.267   9.752   3.517
 1189SER     HA 1590   5.354   9.791   3.465
 1189SER     CB 1591   5.224   9.867   3.608
 1189SER    HB1 1592   5.170   9.944   3.553
 1189SER    HB2 1593   5.306   9.904   3.670
 1189SER     OG 1594   5.127   9.807   3.690
 1189SER     HG 1595   5.047   9.799   3.638
 1189SER      C 1596   5.317   9.625   3.582
 1189SER      O 1597   5.240   9.529   3.586
 1190LEU      N 1598   5.440   9.618   3.633
 1190LEU      H 1599   5.496   9.701   3.619
 1190LEU     CA 1600   5.507   9.505   3.694
 1190LEU     HA 1601   5.483   9.415   3.638
 1190LEU     CB 1602   5.656   9.536   3.682
 1190LEU    HB1 1603   5.718   9.515   3.770
 1190LEU    HB2 1604   5.672   9.643   3.676
 1190LEU     CG 1605   5.732   9.473   3.566
 1190LEU     HG 1606   5.725   9.365   3.578
 1190LEU    CD1 1607   5.676   9.496   3.426
 1190LEU   HD11 1608   5.706   9.595   3.392
 1190LEU   HD12 1609   5.727   9.420   3.366
 1190LEU   HD13 1610   5.571   9.471   3.412
 1190LEU    CD2 1611   5.876   9.523   3.572
 1190LEU   HD21 1612   5.892   9.625   3.538
 1190LEU   HD22 1613   5.914   9.502   3.672
 1190LEU   HD23 1614   5.934   9.465   3.501
 1190LEU      C 1615   5.473   9.496   3.842
 1190LEU      O 1616   5.460   9.600   3.906
 1191PRO      N 1617   5.464   9.377   3.902
 1191PRO     CD 1618   5.465   9.345   4.043
 1191PRO    HD1 1619   5.396   9.411   4.096
 1191PRO    HD2 1620   5.568   9.353   4.079
 1191PRO     CG 1621   5.409   9.204   4.056
 1191PRO    HG1 1622   5.300   9.203   4.052
 1191PRO    HG2 1623   5.454   9.150   4.139
 1191PRO     CB 1624   5.447   9.136   3.925
 1191PRO    HB1 1625   5.381   9.056   3.891
 1191PRO    HB2 1626   5.551   9.105   3.922
 1191PRO     CA 1627   5.447   9.254   3.828
 1191PRO     HA 1628   5.527   9.243   3.754
 1191PRO      C 1629   5.313   9.243   3.757
 1191PRO      O 1630   5.212   9.299   3.800
 1192ARG      N 1631   5.313   9.175   3.643
 1192ARG      H 1632   5.401   9.138   3.610
 1192ARG     CA 1633   5.194   9.161   3.561
 1192ARG     HA 1634   5.133   9.250   3.577
 1192ARG     CB 1635   5.237   9.138   3.416
 1192ARG    HB1 1636   5.157   9.091   3.359
 1192ARG    HB2 1637   5.332   9.086   3.410
 1192ARG     CG 1638   5.271   9.275   3.357
 1192ARG    HG1 1639   5.332   9.333   3.425
 1192ARG    HG2 1640   5.181   9.335   3.347
 1192ARG     CD 1641   5.342   9.266   3.222
 1192ARG    HD1 1642   5.339   9.363   3.173
 1192ARG    HD2 1643   5.286   9.192   3.165
 1192ARG     NE 1644   5.481   9.222   3.225
 1192ARG     HE 1645   5.522   9.222   3.318
 1192ARG     CZ 1646   5.576   9.220   3.131
 1192ARG    NH1 1647   5.550   9.234   3.000
 1192ARG   HH11 1648   5.455   9.254   2.970
 1192ARG   HH12 1649   5.627   9.223   2.936
 1192ARG    NH2 1650   5.699   9.181   3.167
 1192ARG   HH21 1651   5.723   9.154   3.261
 1192ARG   HH22 1652   5.762   9.179   3.087
 1192ARG      C 1653   5.114   9.043   3.612
 1192ARG      O 1654   5.170   8.944   3.659
 1193PHE      N 1655   4.982   9.043   3.590
 1193PHE      H 1656   4.945   9.116   3.531
 1193PHE     CA 1657   4.885   8.956   3.653
 1193PHE     HA 1658   4.931   8.871   3.703
 1193PHE     CB 1659   4.806   9.037   3.756
 1193PHE    HB1 1660   4.729   8.973   3.800
 1193PHE    HB2 1661   4.733   9.104   3.711
 1193PHE     CG 1662   4.867   9.097   3.879
 1193PHE    CD1 1663   4.809   9.210   3.939
 1193PHE    HD1 1664   4.715   9.246   3.901
 1193PHE    CE1 1665   4.857   9.266   4.058
 1193PHE    HE1 1666   4.798   9.342   4.107
 1193PHE     CZ 1667   4.978   9.214   4.107
 1193PHE     HZ 1668   5.017   9.266   4.193
 1193PHE    CE2 1669   5.043   9.107   4.045
 1193PHE    HE2 1670   5.128   9.058   4.090
 1193PHE    CD2 1671   4.986   9.046   3.933
 1193PHE    HD2 1672   5.028   8.960   3.883
 1193PHE      C 1673   4.783   8.892   3.559
 1193PHE      O 1674   4.734   8.952   3.464
 1194ILE      N 1675   4.730   8.782   3.612
 1194ILE      H 1676   4.774   8.743   3.694
 1194ILE     CA 1677   4.612   8.717   3.558
 1194ILE     HA 1678   4.557   8.796   3.507
 1194ILE     CB 1679   4.659   8.599   3.473
 1194ILE     HB 1680   4.706   8.533   3.546
 1194ILE    CG2 1681   4.540   8.529   3.410
 1194ILE   HG21 1682   4.567   8.432   3.367
 1194ILE   HG22 1683   4.471   8.511   3.493
 1194ILE   HG23 1684   4.480   8.583   3.337
 1194ILE    CG1 1685   4.751   8.646   3.361
 1194ILE   HG11 1686   4.841   8.689   3.405
 1194ILE   HG12 1687   4.711   8.723   3.296
 1194ILE     CD 1688   4.799   8.528   3.277
 1194ILE    HD1 1689   4.893   8.548   3.225
 1194ILE    HD2 1690   4.815   8.439   3.339
 1194ILE    HD3 1691   4.726   8.508   3.199
 1194ILE      C 1692   4.534   8.679   3.683
 1194ILE      O 1693   4.593   8.643   3.784
 1195LEU      N 1694   4.400   8.685   3.677
 1195LEU      H 1695   4.364   8.717   3.589
 1195LEU     CA 1696   4.310   8.658   3.787
 1195LEU     HA 1697   4.362   8.630   3.878
 1195LEU     CB 1698   4.223   8.781   3.810
 1195LEU    HB1 1699   4.143   8.748   3.877
 1195LEU    HB2 1700   4.196   8.802   3.707
 1195LEU     CG 1701   4.279   8.913   3.863
 1195LEU     HG 1702   4.190   8.975   3.870
 1195LEU    CD1 1703   4.344   8.890   4.000
 1195LEU   HD11 1704   4.279   8.896   4.087
 1195LEU   HD12 1705   4.393   8.793   4.008
 1195LEU   HD13 1706   4.404   8.979   4.020
 1195LEU    CD2 1707   4.379   8.980   3.769
 1195LEU   HD21 1708   4.471   8.925   3.789
 1195LEU   HD22 1709   4.361   8.961   3.663
 1195LEU   HD23 1710   4.385   9.085   3.795
 1195LEU      C 1711   4.227   8.536   3.747
 1195LEU      O 1712   4.178   8.527   3.635
 1196LEU      N 1713   4.222   8.436   3.835
 1196LEU      H 1714   4.274   8.445   3.921
 1196LEU     CA 1715   4.162   8.305   3.819
 1196LEU     HA 1716   4.123   8.293   3.718
 1196LEU     CB 1717   4.271   8.198   3.827
 1196LEU    HB1 1718   4.223   8.100   3.821
 1196LEU    HB2 1719   4.305   8.201   3.930
 1196LEU     CG 1720   4.380   8.192   3.720
 1196LEU     HG 1721   4.404   8.088   3.701
 1196LEU    CD1 1722   4.338   8.243   3.583
 1196LEU   HD11 1723   4.343   8.352   3.592
 1196LEU   HD12 1724   4.424   8.222   3.520
 1196LEU   HD13 1725   4.237   8.210   3.557
 1196LEU    CD2 1726   4.507   8.267   3.760
 1196LEU   HD21 1727   4.573   8.261   3.674
 1196LEU   HD22 1728   4.496   8.373   3.782
 1196LEU   HD23 1729   4.558   8.217   3.843
 1196LEU      C 1730   4.052   8.271   3.918
 1196LEU      O 1731   4.048   8.324   4.029
 1197GLU      N 1732   3.965   8.176   3.882
 1197GLU      H 1733   3.983   8.124   3.797
 1197GLU     CA 1734   3.884   8.106   3.979
 1197GLU     HA 1735   3.839   8.180   4.045
 1197GLU     CB 1736   3.768   8.032   3.912
 1197GLU    HB1 1737   3.718   8.111   3.857
 1197GLU    HB2 1738   3.699   7.994   3.987
 1197GLU     CG 1739   3.808   7.912   3.826
 1197GLU    HG1 1740   3.870   7.840   3.879
 1197GLU    HG2 1741   3.869   7.947   3.743
 1197GLU     CD 1742   3.689   7.834   3.772
 1197GLU    OE1 1743   3.701   7.796   3.654
 1197GLU    OE2 1744   3.596   7.796   3.847
 1197GLU      C 1745   3.969   8.026   4.076
 1197GLU      O 1746   4.058   7.952   4.033
 1198LEU      N 1747   3.957   8.048   4.207
 1198LEU      H 1748   3.889   8.115   4.237
 1198LEU     CA 1749   4.039   7.984   4.308
 1198LEU     HA 1750   4.140   7.995   4.270
 1198LEU     CB 1751   4.016   8.060   4.439
 1198LEU    HB1 1752   3.912   8.056   4.471
 1198LEU    HB2 1753   4.039   8.163   4.413
 1198LEU     CG 1754   4.103   8.010   4.554
 1198LEU     HG 1755   4.080   7.906   4.576
 1198LEU    CD1 1756   4.255   8.026   4.550
 1198LEU   HD11 1757   4.297   7.971   4.634
 1198LEU   HD12 1758   4.299   7.984   4.459
 1198LEU   HD13 1759   4.303   8.124   4.546
 1198LEU    CD2 1760   4.062   8.090   4.677
 1198LEU   HD21 1761   3.961   8.064   4.708
 1198LEU   HD22 1762   4.131   8.076   4.761
 1198LEU   HD23 1763   4.047   8.195   4.653
 1198LEU      C 1764   4.009   7.835   4.315
 1198LEU      O 1765   3.905   7.798   4.369
 1199MET      N 1766   4.101   7.753   4.263
 1199MET      H 1767   4.184   7.799   4.229
 1199MET     CA 1768   4.094   7.608   4.271
 1199MET     HA 1769   3.995   7.568   4.248
 1199MET     CB 1770   4.180   7.545   4.162
 1199MET    HB1 1771   4.189   7.437   4.167
 1199MET    HB2 1772   4.281   7.584   4.181
 1199MET     CG 1773   4.124   7.582   4.025
 1199MET    HG1 1774   4.209   7.598   3.959
 1199MET    HG2 1775   4.072   7.676   4.041
 1199MET     SD 1776   4.014   7.457   3.955
 1199MET     CE 1777   3.853   7.541   3.960
 1199MET    HE1 1778   3.840   7.621   3.887
 1199MET    HE2 1779   3.781   7.461   3.943
 1199MET    HE3 1780   3.837   7.585   4.059
 1199MET      C 1781   4.142   7.560   4.407
 1199MET      O 1782   4.256   7.514   4.418
 1200ALA      N 1783   4.059   7.576   4.510
 1200ALA      H 1784   3.973   7.623   4.485
 1200ALA     CA 1785   4.095   7.532   4.644
 1200ALA     HA 1786   4.196   7.569   4.663
 1200ALA     CB 1787   4.007   7.598   4.750
 1200ALA    HB1 1788   4.051   7.563   4.844
 1200ALA    HB2 1789   4.014   7.706   4.733
 1200ALA    HB3 1790   3.904   7.563   4.753
 1200ALA      C 1791   4.090   7.382   4.666
 1200ALA      O 1792   4.111   7.329   4.775
 1201GLY      N 1793   4.069   7.304   4.560
 1201GLY      H 1794   4.040   7.345   4.472
 1201GLY     CA 1795   4.111   7.166   4.556
 1201GLY    HA1 1796   4.049   7.118   4.480
 1201GLY    HA2 1797   4.082   7.112   4.646
 1201GLY      C 1798   4.257   7.149   4.519
 1201GLY      O 1799   4.309   7.039   4.533
 1202GLY      N 1800   4.337   7.254   4.495
 1202GLY      H 1801   4.304   7.349   4.506
 1202GLY     CA 1802   4.466   7.247   4.430
 1202GLY    HA1 1803   4.540   7.194   4.489
 1202GLY    HA2 1804   4.504   7.348   4.410
 1202GLY      C 1805   4.465   7.172   4.298
 1202GLY      O 1806   4.369   7.174   4.222
 1203ASP      N 1807   4.566   7.090   4.267
 1203ASP      H 1808   4.649   7.097   4.324
 1203ASP     CA 1809   4.570   6.995   4.158
 1203ASP     HA 1810   4.503   7.025   4.077
 1203ASP     CB 1811   4.704   6.989   4.085
 1203ASP    HB1 1812   4.726   7.081   4.031
 1203ASP    HB2 1813   4.698   6.907   4.013
 1203ASP     CG 1814   4.821   6.950   4.174
 1203ASP    OD1 1815   4.874   7.042   4.240
 1203ASP    OD2 1816   4.862   6.832   4.170
 1203ASP      C 1817   4.515   6.857   4.195
 1203ASP      O 1818   4.551   6.809   4.302
 1204LEU      N 1819   4.467   6.783   4.095
 1204LEU      H 1820   4.487   6.816   4.002
 1204LEU     CA 1821   4.418   6.647   4.105
 1204LEU     HA 1822   4.332   6.642   4.172
 1204LEU     CB 1823   4.365   6.612   3.966
 1204LEU    HB1 1824   4.445   6.627   3.894
 1204LEU    HB2 1825   4.297   6.693   3.938
 1204LEU     CG 1826   4.303   6.472   3.961
 1204LEU     HG 1827   4.377   6.399   3.994
 1204LEU    CD1 1828   4.185   6.454   4.055
 1204LEU   HD11 1829   4.202   6.491   4.156
 1204LEU   HD12 1830   4.110   6.526   4.023
 1204LEU   HD13 1831   4.162   6.348   4.064
 1204LEU    CD2 1832   4.258   6.436   3.820
 1204LEU   HD21 1833   4.323   6.463   3.737
 1204LEU   HD22 1834   4.221   6.333   3.813
 1204LEU   HD23 1835   4.171   6.498   3.797
 1204LEU      C 1836   4.518   6.550   4.167
 1204LEU      O 1837   4.487   6.483   4.265
 1205LYS      N 1838   4.642   6.548   4.119
 1205LYS      H 1839   4.657   6.610   4.040
 1205LYS     CA 1840   4.742   6.459   4.173
 1205LYS     HA 1841   4.710   6.356   4.157
 1205LYS     CB 1842   4.870   6.477   4.091
 1205LYS    HB1 1843   4.892   6.583   4.079
 1205LYS    HB2 1844   4.847   6.428   3.996
 1205LYS     CG 1845   4.997   6.416   4.147
 1205LYS    HG1 1846   4.982   6.311   4.175
 1205LYS    HG2 1847   5.023   6.472   4.237
 1205LYS     CD 1848   5.109   6.427   4.044
 1205LYS    HD1 1849   5.132   6.533   4.030
 1205LYS    HD2 1850   5.080   6.393   3.945
 1205LYS     CE 1851   5.228   6.349   4.100
 1205LYS    HE1 1852   5.301   6.323   4.023
 1205LYS    HE2 1853   5.194   6.252   4.135
 1205LYS     NZ 1854   5.306   6.419   4.203
 1205LYS    HZ1 1855   5.382   6.362   4.238
 1205LYS    HZ2 1856   5.348   6.504   4.168
 1205LYS    HZ3 1857   5.249   6.446   4.282
 1205LYS      C 1858   4.767   6.484   4.321
 1205LYS      O 1859   4.785   6.393   4.402
 1206SER      N 1860   4.786   6.610   4.360
 1206SER      H 1861   4.792   6.686   4.294
 1206SER     CA 1862   4.808   6.649   4.498
 1206SER     HA 1863   4.888   6.588   4.540
 1206SER     CB 1864   4.875   6.785   4.514
 1206SER    HB1 1865   4.912   6.798   4.616
 1206SER    HB2 1866   4.801   6.864   4.498
 1206SER     OG 1867   4.987   6.802   4.430
 1206SER     HG 1868   4.950   6.824   4.345
 1206SER      C 1869   4.687   6.623   4.587
 1206SER      O 1870   4.710   6.589   4.702
 1207PHE      N 1871   4.566   6.650   4.536
 1207PHE      H 1872   4.557   6.662   4.436
 1207PHE     CA 1873   4.443   6.609   4.599
 1207PHE     HA 1874   4.427   6.663   4.693
 1207PHE     CB 1875   4.332   6.647   4.501
 1207PHE    HB1 1876   4.366   6.646   4.398
 1207PHE    HB2 1877   4.316   6.752   4.524
 1207PHE     CG 1878   4.195   6.584   4.511
 1207PHE    CD1 1879   4.108   6.627   4.612
 1207PHE    HD1 1880   4.147   6.701   4.681
 1207PHE    CE1 1881   3.981   6.571   4.628
 1207PHE    HE1 1882   3.918   6.603   4.710
 1207PHE     CZ 1883   3.945   6.468   4.540
 1207PHE     HZ 1884   3.848   6.424   4.560
 1207PHE    CE2 1885   4.033   6.411   4.448
 1207PHE    HE2 1886   4.000   6.321   4.398
 1207PHE    CD2 1887   4.158   6.474   4.433
 1207PHE    HD2 1888   4.221   6.438   4.354
 1207PHE      C 1889   4.436   6.460   4.629
 1207PHE      O 1890   4.411   6.426   4.745
 1208LEU      N 1891   4.474   6.370   4.538
 1208LEU      H 1892   4.518   6.398   4.451
 1208LEU     CA 1893   4.477   6.227   4.562
 1208LEU     HA 1894   4.385   6.188   4.606
 1208LEU     CB 1895   4.497   6.157   4.428
 1208LEU    HB1 1896   4.498   6.051   4.452
 1208LEU    HB2 1897   4.594   6.170   4.380
 1208LEU     CG 1898   4.388   6.176   4.322
 1208LEU     HG 1899   4.376   6.281   4.298
 1208LEU    CD1 1900   4.412   6.105   4.189
 1208LEU   HD11 1901   4.431   6.000   4.213
 1208LEU   HD12 1902   4.340   6.135   4.114
 1208LEU   HD13 1903   4.511   6.131   4.151
 1208LEU    CD2 1904   4.255   6.116   4.369
 1208LEU   HD21 1905   4.226   6.172   4.457
 1208LEU   HD22 1906   4.179   6.144   4.296
 1208LEU   HD23 1907   4.249   6.008   4.384
 1208LEU      C 1908   4.588   6.183   4.657
 1208LEU      O 1909   4.597   6.067   4.696
 1209ARG      N 1910   4.662   6.280   4.711
 1209ARG      H 1911   4.647   6.368   4.664
 1209ARG     CA 1912   4.751   6.269   4.825
 1209ARG     HA 1913   4.748   6.163   4.851
 1209ARG     CB 1914   4.895   6.308   4.796
 1209ARG    HB1 1915   4.893   6.410   4.758
 1209ARG    HB2 1916   4.936   6.243   4.718
 1209ARG     CG 1917   4.987   6.298   4.917
 1209ARG    HG1 1918   4.979   6.197   4.957
 1209ARG    HG2 1919   4.958   6.368   4.995
 1209ARG     CD 1920   5.135   6.323   4.886
 1209ARG    HD1 1921   5.153   6.425   4.852
 1209ARG    HD2 1922   5.147   6.271   4.791
 1209ARG     NE 1923   5.232   6.274   4.983
 1209ARG     HE 1924   5.203   6.203   5.049
 1209ARG     CZ 1925   5.357   6.321   5.002
 1209ARG    NH1 1926   5.412   6.402   4.912
 1209ARG   HH11 1927   5.352   6.424   4.833
 1209ARG   HH12 1928   5.510   6.424   4.915
 1209ARG    NH2 1929   5.430   6.273   5.104
 1209ARG   HH21 1930   5.397   6.203   5.169
 1209ARG   HH22 1931   5.517   6.322   5.115
 1209ARG      C 1932   4.688   6.325   4.952
 1209ARG      O 1933   4.689   6.252   5.051
 1210GLU      N 1934   4.633   6.447   4.955
 1210GLU      H 1935   4.644   6.490   4.864
 1210GLU     CA 1936   4.582   6.513   5.073
 1210GLU     HA 1937   4.643   6.475   5.155
 1210GLU     CB 1938   4.598   6.664   5.057
 1210GLU    HB1 1939   4.516   6.699   4.993
 1210GLU    HB2 1940   4.690   6.699   5.010
 1210GLU     CG 1941   4.585   6.743   5.187
 1210GLU    HG1 1942   4.661   6.696   5.250
 1210GLU    HG2 1943   4.487   6.736   5.233
 1210GLU     CD 1944   4.617   6.890   5.167
 1210GLU    OE1 1945   4.551   6.977   5.228
 1210GLU    OE2 1946   4.717   6.934   5.106
 1210GLU      C 1947   4.443   6.465   5.113
 1210GLU      O 1948   4.418   6.462   5.233
 1211THR      N 1949   4.351   6.428   5.024
 1211THR      H 1950   4.379   6.437   4.927
 1211THR     CA 1951   4.229   6.353   5.049
 1211THR     HA 1952   4.193   6.378   5.149
 1211THR     CB 1953   4.115   6.394   4.956
 1211THR     HB 1954   4.025   6.342   4.989
 1211THR    CG2 1955   4.099   6.544   4.974
 1211THR   HG21 1956   4.103   6.564   5.081
 1211THR   HG22 1957   4.177   6.597   4.920
 1211THR   HG23 1958   3.998   6.570   4.940
 1211THR    OG1 1959   4.142   6.357   4.823
 1211THR    HG1 1960   4.232   6.374   4.793
 1211THR      C 1961   4.254   6.203   5.048
 1211THR      O 1962   4.157   6.127   5.046
 1212ARG      N 1963   4.376   6.148   5.045
 1212ARG      H 1964   4.451   6.210   5.071
 1212ARG     CA 1965   4.400   6.005   5.036
 1212ARG     HA 1966   4.346   5.977   4.946
 1212ARG     CB 1967   4.549   5.982   5.014
 1212ARG    HB1 1968   4.600   5.997   5.110
 1212ARG    HB2 1969   4.591   6.050   4.939
 1212ARG     CG 1970   4.568   5.836   4.973
 1212ARG    HG1 1971   4.513   5.808   4.884
 1212ARG    HG2 1972   4.550   5.768   5.056
 1212ARG     CD 1973   4.714   5.808   4.938
 1212ARG    HD1 1974   4.740   5.702   4.939
 1212ARG    HD2 1975   4.776   5.845   5.020
 1212ARG     NE 1976   4.760   5.872   4.815
 1212ARG     HE 1977   4.689   5.916   4.758
 1212ARG     CZ 1978   4.887   5.897   4.777
 1212ARG    NH1 1979   4.997   5.860   4.845
 1212ARG   HH11 1980   4.984   5.800   4.925
 1212ARG   HH12 1981   5.086   5.900   4.819
 1212ARG    NH2 1982   4.914   5.969   4.668
 1212ARG   HH21 1983   4.840   5.975   4.599
 1212ARG   HH22 1984   5.006   6.008   4.649
 1212ARG      C 1985   4.346   5.935   5.160
 1212ARG      O 1986   4.377   5.985   5.268
 1213PRO      N 1987   4.274   5.825   5.140
 1213PRO     CD 1988   4.194   5.795   5.024
 1213PRO    HD1 1989   4.249   5.783   4.930
 1213PRO    HD2 1990   4.130   5.881   5.002
 1213PRO     CG 1991   4.097   5.681   5.056
 1213PRO    HG1 1992   4.105   5.603   4.981
 1213PRO    HG2 1993   3.993   5.714   5.061
 1213PRO     CB 1994   4.141   5.632   5.194
 1213PRO    HB1 1995   4.206   5.545   5.185
 1213PRO    HB2 1996   4.058   5.606   5.260
 1213PRO     CA 1997   4.224   5.746   5.251
 1213PRO     HA 1998   4.150   5.809   5.301
 1213PRO      C 1999   4.335   5.700   5.344
 1213PRO      O 2000   4.431   5.632   5.310
 1214ARG      N 2001   4.319   5.722   5.475
 1214ARG      H 2002   4.229   5.751   5.509
 1214ARG     CA 2003   4.421   5.706   5.577
 1214ARG     HA 2004   4.466   5.607   5.572
 1214ARG     CB 2005   4.533   5.810   5.578
 1214ARG    HB1 2006   4.568   5.799   5.475
 1214ARG    HB2 2007   4.606   5.775   5.651
 1214ARG     CG 2008   4.508   5.958   5.602
 1214ARG    HG1 2009   4.458   5.962   5.698
 1214ARG    HG2 2010   4.449   6.007   5.524
 1214ARG     CD 2011   4.645   6.025   5.611
 1214ARG    HD1 2012   4.712   5.973   5.678
 1214ARG    HD2 2013   4.645   6.130   5.640
 1214ARG     NE 2014   4.720   6.024   5.485
 1214ARG     HE 2015   4.796   5.958   5.476
 1214ARG     CZ 2016   4.723   6.126   5.398
 1214ARG    NH1 2017   4.802   6.120   5.289
 1214ARG   HH11 2018   4.868   6.044   5.281
 1214ARG   HH12 2019   4.783   6.176   5.207
 1214ARG    NH2 2020   4.659   6.242   5.412
 1214ARG   HH21 2021   4.602   6.271   5.491
 1214ARG   HH22 2022   4.689   6.311   5.344
 1214ARG      C 2023   4.346   5.709   5.709
 1214ARG      O 2024   4.235   5.761   5.708
 1215PRO      N 2025   4.382   5.648   5.822
 1215PRO     CD 2026   4.500   5.564   5.835
 1215PRO    HD1 2027   4.593   5.620   5.849
 1215PRO    HD2 2028   4.508   5.497   5.749
 1215PRO     CG 2029   4.475   5.477   5.958
 1215PRO    HG1 2030   4.566   5.489   6.016
 1215PRO    HG2 2031   4.460   5.371   5.939
 1215PRO     CB 2032   4.358   5.539   6.034
 1215PRO    HB1 2033   4.398   5.610   6.107
 1215PRO    HB2 2034   4.294   5.458   6.068
 1215PRO     CA 2035   4.286   5.620   5.927
 1215PRO     HA 2036   4.201   5.559   5.896
 1215PRO      C 2037   4.219   5.740   5.992
 1215PRO      O 2038   4.113   5.720   6.051
 1216SER      N 2039   4.270   5.863   5.984
 1216SER      H 2040   4.358   5.876   5.936
 1216SER     CA 2041   4.212   5.982   6.043
 1216SER     HA 2042   4.181   5.962   6.145
 1216SER     CB 2043   4.326   6.084   6.042
 1216SER    HB1 2044   4.408   6.050   6.106
 1216SER    HB2 2045   4.299   6.181   6.084
 1216SER     OG 2046   4.364   6.133   5.916
 1216SER     HG 2047   4.422   6.207   5.932
 1216SER      C 2048   4.094   6.028   5.959
 1216SER      O 2049   4.018   6.120   5.991
 1217GLN      N 2050   4.083   5.974   5.838
 1217GLN      H 2051   4.149   5.902   5.813
 1217GLN     CA 2052   3.984   6.006   5.736
 1217GLN     HA 2053   3.892   6.051   5.774
 1217GLN     CB 2054   4.026   6.122   5.646
 1217GLN    HB1 2055   4.008   6.218   5.694
 1217GLN    HB2 2056   3.960   6.123   5.560
 1217GLN     CG 2057   4.169   6.115   5.591
 1217GLN    HG1 2058   4.179   6.031   5.523
 1217GLN    HG2 2059   4.236   6.108   5.677
 1217GLN     CD 2060   4.209   6.239   5.513
 1217GLN    OE1 2061   4.161   6.349   5.538
 1217GLN    NE2 2062   4.294   6.233   5.411
 1217GLN   HE21 2063   4.308   6.146   5.361
 1217GLN   HE22 2064   4.319   6.320   5.366
 1217GLN      C 2065   3.948   5.877   5.665
 1217GLN      O 2066   3.994   5.853   5.554
 1218PRO      N 2067   3.877   5.781   5.724
 1218PRO     CD 2068   3.811   5.793   5.852
 1218PRO    HD1 2069   3.750   5.883   5.836
 1218PRO    HD2 2070   3.884   5.806   5.933
 1218PRO     CG 2071   3.727   5.667   5.869
 1218PRO    HG1 2072   3.635   5.673   5.811
 1218PRO    HG2 2073   3.724   5.631   5.972
 1218PRO     CB 2074   3.823   5.569   5.803
 1218PRO    HB1 2075   3.766   5.481   5.774
 1218PRO    HB2 2076   3.897   5.520   5.866
 1218PRO     CA 2077   3.887   5.642   5.685
 1218PRO     HA 2078   3.989   5.605   5.679
 1218PRO      C 2079   3.817   5.619   5.551
 1218PRO      O 2080   3.827   5.509   5.497
 1219SER      N 2081   3.733   5.710   5.501
 1219SER      H 2082   3.737   5.803   5.541
 1219SER     CA 2083   3.635   5.695   5.396
 1219SER     HA 2084   3.668   5.608   5.339
 1219SER     CB 2085   3.501   5.669   5.463
 1219SER    HB1 2086   3.416   5.659   5.395
 1219SER    HB2 2087   3.465   5.756   5.518
 1219SER     OG 2088   3.505   5.553   5.544
 1219SER     HG 2089   3.432   5.545   5.606
 1219SER      C 2090   3.642   5.814   5.302
 1219SER      O 2091   3.543   5.841   5.234
 1220SER      N 2092   3.758   5.876   5.280
 1220SER      H 2093   3.843   5.831   5.309
 1220SER     CA 2094   3.767   6.003   5.211
 1220SER     HA 2095   3.685   6.062   5.252
 1220SER     CB 2096   3.899   6.075   5.242
 1220SER    HB1 2097   3.903   6.095   5.349
 1220SER    HB2 2098   3.895   6.166   5.182
 1220SER     OG 2099   4.005   5.995   5.195
 1220SER     HG 2100   4.078   6.044   5.157
 1220SER      C 2101   3.755   6.005   5.059
 1220SER      O 2102   3.709   6.106   5.007
 1221LEU      N 2103   3.769   5.887   4.999
 1221LEU      H 2104   3.811   5.815   5.056
 1221LEU     CA 2105   3.742   5.868   4.857
 1221LEU     HA 2106   3.689   5.955   4.820
 1221LEU     CB 2107   3.872   5.851   4.780
 1221LEU    HB1 2108   3.848   5.812   4.681
 1221LEU    HB2 2109   3.923   5.768   4.829
 1221LEU     CG 2110   3.956   5.979   4.771
 1221LEU     HG 2111   3.969   6.008   4.875
 1221LEU    CD1 2112   4.092   5.948   4.709
 1221LEU   HD11 2113   4.141   5.870   4.768
 1221LEU   HD12 2114   4.080   5.909   4.608
 1221LEU   HD13 2115   4.150   6.039   4.694
 1221LEU    CD2 2116   3.895   6.099   4.699
 1221LEU   HD21 2117   3.886   6.095   4.591
 1221LEU   HD22 2118   3.798   6.118   4.744
 1221LEU   HD23 2119   3.965   6.179   4.722
 1221LEU      C 2120   3.655   5.747   4.829
 1221LEU      O 2121   3.672   5.649   4.902
 1222ALA      N 2122   3.574   5.751   4.723
 1222ALA      H 2123   3.567   5.837   4.671
 1222ALA     CA 2124   3.490   5.643   4.675
 1222ALA     HA 2125   3.517   5.551   4.725
 1222ALA     CB 2126   3.341   5.678   4.681
 1222ALA    HB1 2127   3.312   5.705   4.783
 1222ALA    HB2 2128   3.314   5.761   4.615
 1222ALA    HB3 2129   3.286   5.587   4.659
 1222ALA      C 2130   3.535   5.622   4.531
 1222ALA      O 2131   3.591   5.713   4.469
 1223MET      N 2132   3.497   5.515   4.461
 1223MET      H 2133   3.438   5.449   4.510
 1223MET     CA 2134   3.517   5.498   4.319
 1223MET     HA 2135   3.624   5.504   4.297
 1223MET     CB 2136   3.470   5.359   4.276
 1223MET    HB1 2137   3.469   5.369   4.167
 1223MET    HB2 2138   3.368   5.351   4.313
 1223MET     CG 2139   3.559   5.246   4.327
 1223MET    HG1 2140   3.521   5.148   4.301
 1223MET    HG2 2141   3.558   5.254   4.435
 1223MET     SD 2142   3.734   5.261   4.279
 1223MET     CE 2143   3.813   5.140   4.389
 1223MET    HE1 2144   3.804   5.173   4.492
 1223MET    HE2 2145   3.768   5.043   4.370
 1223MET    HE3 2146   3.919   5.127   4.366
 1223MET      C 2147   3.443   5.609   4.246
 1223MET      O 2148   3.493   5.672   4.153
 1224LEU      N 2149   3.320   5.638   4.289
 1224LEU      H 2150   3.285   5.573   4.358
 1224LEU     CA 2151   3.236   5.745   4.241
 1224LEU     HA 2152   3.213   5.710   4.141
 1224LEU     CB 2153   3.112   5.744   4.330
 1224LEU    HB1 2154   3.140   5.769   4.432
 1224LEU    HB2 2155   3.071   5.643   4.335
 1224LEU     CG 2156   3.000   5.842   4.295
 1224LEU     HG 2157   3.031   5.946   4.309
 1224LEU    CD1 2158   2.961   5.808   4.151
 1224LEU   HD11 2159   3.041   5.824   4.078
 1224LEU   HD12 2160   2.943   5.700   4.145
 1224LEU   HD13 2161   2.873   5.863   4.119
 1224LEU    CD2 2162   2.882   5.828   4.391
 1224LEU   HD21 2163   2.914   5.854   4.492
 1224LEU   HD22 2164   2.814   5.908   4.360
 1224LEU   HD23 2165   2.833   5.731   4.389
 1224LEU      C 2166   3.296   5.885   4.228
 1224LEU      O 2167   3.288   5.952   4.126
 1225ASP      N 2168   3.374   5.924   4.329
 1225ASP      H 2169   3.387   5.855   4.401
 1225ASP     CA 2170   3.460   6.040   4.321
 1225ASP     HA 2171   3.396   6.125   4.297
 1225ASP     CB 2172   3.539   6.063   4.449
 1225ASP    HB1 2173   3.600   6.152   4.430
 1225ASP    HB2 2174   3.610   5.982   4.467
 1225ASP     CG 2175   3.454   6.068   4.576
 1225ASP    OD1 2176   3.355   6.143   4.583
 1225ASP    OD2 2177   3.499   6.008   4.676
 1225ASP      C 2178   3.562   6.042   4.207
 1225ASP      O 2179   3.581   6.147   4.147
 1226LEU      N 2180   3.633   5.930   4.191
 1226LEU      H 2181   3.605   5.850   4.246
 1226LEU     CA 2182   3.733   5.904   4.090
 1226LEU     HA 2183   3.811   5.980   4.080
 1226LEU     CB 2184   3.814   5.778   4.120
 1226LEU    HB1 2185   3.893   5.766   4.045
 1226LEU    HB2 2186   3.747   5.693   4.116
 1226LEU     CG 2187   3.885   5.782   4.255
 1226LEU     HG 2188   3.813   5.781   4.337
 1226LEU    CD1 2189   3.950   5.646   4.277
 1226LEU   HD11 2190   3.877   5.566   4.289
 1226LEU   HD12 2191   4.025   5.628   4.199
 1226LEU   HD13 2192   3.998   5.643   4.375
 1226LEU    CD2 2193   3.999   5.883   4.261
 1226LEU   HD21 2194   4.038   5.875   4.363
 1226LEU   HD22 2195   4.084   5.856   4.199
 1226LEU   HD23 2196   3.956   5.981   4.241
 1226LEU      C 2197   3.666   5.897   3.954
 1226LEU      O 2198   3.721   5.952   3.858
 1227LEU      N 2199   3.547   5.837   3.945
 1227LEU      H 2200   3.509   5.788   4.024
 1227LEU     CA 2201   3.467   5.849   3.824
 1227LEU     HA 2202   3.541   5.829   3.746
 1227LEU     CB 2203   3.355   5.746   3.826
 1227LEU    HB1 2204   3.306   5.767   3.731
 1227LEU    HB2 2205   3.289   5.760   3.911
 1227LEU     CG 2206   3.401   5.601   3.815
 1227LEU     HG 2207   3.487   5.590   3.881
 1227LEU    CD1 2208   3.295   5.499   3.856
 1227LEU   HD11 2209   3.337   5.401   3.833
 1227LEU   HD12 2210   3.270   5.498   3.963
 1227LEU   HD13 2211   3.205   5.512   3.797
 1227LEU    CD2 2212   3.443   5.570   3.672
 1227LEU   HD21 2213   3.360   5.564   3.601
 1227LEU   HD22 2214   3.529   5.629   3.640
 1227LEU   HD23 2215   3.478   5.467   3.666
 1227LEU      C 2216   3.408   5.984   3.788
 1227LEU      O 2217   3.381   6.010   3.671
 1228HIS      N 2218   3.394   6.077   3.883
 1228HIS      H 2219   3.397   6.043   3.978
 1228HIS     CA 2220   3.351   6.214   3.864
 1228HIS     HA 2221   3.279   6.214   3.782
 1228HIS     CB 2222   3.288   6.270   3.991
 1228HIS    HB1 2223   3.280   6.378   3.978
 1228HIS    HB2 2224   3.352   6.257   4.078
 1228HIS     CG 2225   3.149   6.218   4.016
 1228HIS    ND1 2226   3.072   6.254   4.126
 1228HIS    CE1 2227   2.954   6.195   4.104
 1228HIS    HE1 2228   2.870   6.202   4.171
 1228HIS    NE2 2229   2.953   6.130   3.986
 1228HIS    HE2 2230   2.869   6.101   3.937
 1228HIS    CD2 2231   3.079   6.137   3.931
 1228HIS    HD2 2232   3.111   6.087   3.840
 1228HIS      C 2233   3.463   6.304   3.812
 1228HIS      O 2234   3.447   6.384   3.720
 1229VAL      N 2235   3.587   6.285   3.857
 1229VAL      H 2236   3.603   6.223   3.935
 1229VAL     CA 2237   3.700   6.360   3.806
 1229VAL     HA 2238   3.674   6.466   3.802
 1229VAL     CB 2239   3.820   6.357   3.899
 1229VAL     HB 2240   3.896   6.424   3.858
 1229VAL    CG1 2241   3.806   6.411   4.041
 1229VAL   HG11 2242   3.764   6.511   4.032
 1229VAL   HG12 2243   3.749   6.339   4.100
 1229VAL   HG13 2244   3.905   6.422   4.085
 1229VAL    CG2 2245   3.887   6.221   3.916
 1229VAL   HG21 2246   3.969   6.241   3.986
 1229VAL   HG22 2247   3.821   6.157   3.976
 1229VAL   HG23 2248   3.920   6.178   3.821
 1229VAL      C 2249   3.730   6.316   3.663
 1229VAL      O 2250   3.780   6.400   3.589
 1230ALA      N 2251   3.702   6.190   3.630
 1230ALA      H 2252   3.660   6.126   3.695
 1230ALA     CA 2253   3.719   6.143   3.494
 1230ALA     HA 2254   3.817   6.175   3.456
 1230ALA     CB 2255   3.728   5.991   3.493
 1230ALA    HB1 2256   3.635   5.943   3.522
 1230ALA    HB2 2257   3.758   5.948   3.397
 1230ALA    HB3 2258   3.803   5.955   3.563
 1230ALA      C 2259   3.610   6.188   3.398
 1230ALA      O 2260   3.636   6.217   3.281
 1231ARG      N 2261   3.486   6.191   3.445
 1231ARG      H 2262   3.467   6.154   3.537
 1231ARG     CA 2263   3.379   6.255   3.371
 1231ARG     HA 2264   3.380   6.198   3.278
 1231ARG     CB 2265   3.247   6.221   3.439
 1231ARG    HB1 2266   3.249   6.238   3.547
 1231ARG    HB2 2267   3.226   6.113   3.440
 1231ARG     CG 2268   3.125   6.290   3.379
 1231ARG    HG1 2269   3.132   6.270   3.272
 1231ARG    HG2 2270   3.134   6.398   3.387
 1231ARG     CD 2271   2.990   6.238   3.427
 1231ARG    HD1 2272   3.002   6.130   3.436
 1231ARG    HD2 2273   2.911   6.243   3.353
 1231ARG     NE 2274   2.957   6.286   3.562
 1231ARG     HE 2275   2.996   6.376   3.583
 1231ARG     CZ 2276   2.867   6.228   3.642
 1231ARG    NH1 2277   2.830   6.100   3.642
 1231ARG   HH11 2278   2.860   6.049   3.560
 1231ARG   HH12 2279   2.791   6.055   3.725
 1231ARG    NH2 2280   2.812   6.307   3.736
 1231ARG   HH21 2281   2.835   6.405   3.740
 1231ARG   HH22 2282   2.728   6.268   3.777
 1231ARG      C 2283   3.404   6.400   3.334
 1231ARG      O 2284   3.366   6.446   3.227
 1232ASP      N 2285   3.461   6.482   3.424
 1232ASP      H 2286   3.474   6.448   3.518
 1232ASP     CA 2287   3.491   6.621   3.400
 1232ASP     HA 2288   3.404   6.668   3.354
 1232ASP     CB 2289   3.527   6.687   3.532
 1232ASP    HB1 2290   3.577   6.783   3.520
 1232ASP    HB2 2291   3.600   6.617   3.575
 1232ASP     CG 2292   3.414   6.715   3.631
 1232ASP    OD1 2293   3.435   6.722   3.754
 1232ASP    OD2 2294   3.307   6.748   3.576
 1232ASP      C 2295   3.605   6.641   3.301
 1232ASP      O 2296   3.584   6.707   3.199
 1233ILE      N 2297   3.720   6.575   3.314
 1233ILE      H 2298   3.738   6.528   3.401
 1233ILE     CA 2299   3.836   6.596   3.229
 1233ILE     HA 2300   3.842   6.703   3.209
 1233ILE     CB 2301   3.961   6.555   3.306
 1233ILE     HB 2302   3.952   6.451   3.336
 1233ILE    CG2 2303   4.090   6.567   3.225
 1233ILE   HG21 2304   4.079   6.504   3.137
 1233ILE   HG22 2305   4.107   6.672   3.201
 1233ILE   HG23 2306   4.178   6.554   3.288
 1233ILE    CG1 2307   3.968   6.638   3.434
 1233ILE   HG11 2308   4.062   6.601   3.473
 1233ILE   HG12 2309   3.899   6.607   3.512
 1233ILE     CD 2310   3.959   6.791   3.440
 1233ILE    HD1 2311   4.036   6.837   3.379
 1233ILE    HD2 2312   3.864   6.833   3.408
 1233ILE    HD3 2313   3.975   6.827   3.541
 1233ILE      C 2314   3.812   6.535   3.092
 1233ILE      O 2315   3.852   6.588   2.988
 1234ALA      N 2316   3.736   6.426   3.079
 1234ALA      H 2317   3.709   6.383   3.166
 1234ALA     CA 2318   3.682   6.370   2.956
 1234ALA     HA 2319   3.769   6.347   2.895
 1234ALA     CB 2320   3.601   6.245   2.985
 1234ALA    HB1 2321   3.534   6.258   3.070
 1234ALA    HB2 2322   3.540   6.211   2.901
 1234ALA    HB3 2323   3.673   6.163   2.994
 1234ALA      C 2324   3.589   6.469   2.887
 1234ALA      O 2325   3.607   6.477   2.766
 1235CYS      N 2326   3.497   6.540   2.952
 1235CYS      H 2327   3.484   6.528   3.052
 1235CYS     CA 2328   3.427   6.655   2.897
 1235CYS     HA 2329   3.363   6.622   2.816
 1235CYS     CB 2330   3.330   6.705   3.004
 1235CYS    HB1 2331   3.288   6.800   2.973
 1235CYS    HB2 2332   3.390   6.713   3.095
 1235CYS     SG 2333   3.200   6.581   3.021
 1235CYS     HG 2334   3.279   6.475   3.043
 1235CYS      C 2335   3.514   6.767   2.844
 1235CYS      O 2336   3.501   6.809   2.729
 1236GLY      N 2337   3.613   6.816   2.919
 1236GLY      H 2338   3.612   6.779   3.014
 1236GLY     CA 2339   3.714   6.913   2.882
 1236GLY    HA1 2340   3.787   6.923   2.962
 1236GLY    HA2 2341   3.677   7.015   2.867
 1236GLY      C 2342   3.787   6.868   2.757
 1236GLY      O 2343   3.799   6.949   2.665
 1237CYS      N 2344   3.831   6.742   2.754
 1237CYS      H 2345   3.823   6.692   2.842
 1237CYS     CA 2346   3.903   6.683   2.643
 1237CYS     HA 2347   3.991   6.747   2.635
 1237CYS     CB 2348   3.960   6.547   2.685
 1237CYS    HB1 2349   3.994   6.501   2.592
 1237CYS    HB2 2350   3.887   6.479   2.729
 1237CYS     SG 2351   4.099   6.566   2.800
 1237CYS     HG 2352   4.032   6.610   2.907
 1237CYS      C 2353   3.826   6.678   2.512
 1237CYS      O 2354   3.871   6.720   2.406
 1238GLN      N 2355   3.698   6.644   2.532
 1238GLN      H 2356   3.672   6.611   2.624
 1238GLN     CA 2357   3.603   6.635   2.423
 1238GLN     HA 2358   3.649   6.576   2.345
 1238GLN     CB 2359   3.482   6.558   2.474
 1238GLN    HB1 2360   3.434   6.605   2.560
 1238GLN    HB2 2361   3.506   6.459   2.515
 1238GLN     CG 2362   3.371   6.538   2.372
 1238GLN    HG1 2363   3.320   6.448   2.407
 1238GLN    HG2 2364   3.409   6.523   2.271
 1238GLN     CD 2365   3.272   6.653   2.368
 1238GLN    OE1 2366   3.230   6.707   2.471
 1238GLN    NE2 2367   3.225   6.687   2.248
 1238GLN   HE21 2368   3.272   6.656   2.165
 1238GLN   HE22 2369   3.165   6.765   2.224
 1238GLN      C 2370   3.572   6.774   2.370
 1238GLN      O 2371   3.559   6.792   2.249
 1239TYR      N 2372   3.566   6.878   2.454
 1239TYR      H 2373   3.571   6.852   2.551
 1239TYR     CA 2374   3.535   7.013   2.412
 1239TYR     HA 2375   3.453   7.006   2.341
 1239TYR     CB 2376   3.492   7.101   2.529
 1239TYR    HB1 2377   3.530   7.063   2.624
 1239TYR    HB2 2378   3.385   7.088   2.542
 1239TYR     CG 2379   3.521   7.249   2.517
 1239TYR    CD1 2380   3.430   7.328   2.447
 1239TYR    HD1 2381   3.342   7.279   2.407
 1239TYR    CE1 2382   3.450   7.466   2.434
 1239TYR    HE1 2383   3.382   7.520   2.369
 1239TYR     CZ 2384   3.558   7.527   2.500
 1239TYR     OH 2385   3.571   7.662   2.507
 1239TYR     HH 2386   3.502   7.702   2.453
 1239TYR    CE2 2387   3.642   7.446   2.580
 1239TYR    HE2 2388   3.700   7.502   2.652
 1239TYR    CD2 2389   3.634   7.307   2.577
 1239TYR    HD2 2390   3.706   7.243   2.627
 1239TYR      C 2391   3.653   7.072   2.336
 1239TYR      O 2392   3.633   7.141   2.237
 1240LEU      N 2393   3.777   7.037   2.375
 1240LEU      H 2394   3.795   6.985   2.459
 1240LEU     CA 2395   3.888   7.096   2.303
 1240LEU     HA 2396   3.865   7.199   2.275
 1240LEU     CB 2397   4.010   7.089   2.395
 1240LEU    HB1 2398   4.099   7.120   2.341
 1240LEU    HB2 2399   4.021   6.982   2.416
 1240LEU     CG 2400   4.005   7.164   2.528
 1240LEU     HG 2401   3.904   7.154   2.567
 1240LEU    CD1 2402   4.120   7.131   2.623
 1240LEU   HD11 2403   4.111   7.030   2.663
 1240LEU   HD12 2404   4.215   7.148   2.572
 1240LEU   HD13 2405   4.112   7.199   2.708
 1240LEU    CD2 2406   3.997   7.313   2.499
 1240LEU   HD21 2407   4.093   7.348   2.460
 1240LEU   HD22 2408   3.917   7.338   2.429
 1240LEU   HD23 2409   3.966   7.367   2.588
 1240LEU      C 2410   3.902   7.030   2.167
 1240LEU      O 2411   3.928   7.103   2.072
 1241GLU      N 2412   3.872   6.900   2.160
 1241GLU      H 2413   3.843   6.864   2.250
 1241GLU     CA 2414   3.872   6.822   2.038
 1241GLU     HA 2415   3.971   6.821   1.992
 1241GLU     CB 2416   3.840   6.676   2.070
 1241GLU    HB1 2417   3.751   6.662   2.132
 1241GLU    HB2 2418   3.922   6.625   2.120
 1241GLU     CG 2419   3.821   6.596   1.941
 1241GLU    HG1 2420   3.918   6.579   1.893
 1241GLU    HG2 2421   3.764   6.657   1.872
 1241GLU     CD 2422   3.758   6.460   1.970
 1241GLU    OE1 2423   3.635   6.462   1.994
 1241GLU    OE2 2424   3.827   6.356   1.967
 1241GLU      C 2425   3.777   6.889   1.940
 1241GLU      O 2426   3.803   6.900   1.820
 1242GLU      N 2427   3.658   6.922   1.991
 1242GLU      H 2428   3.648   6.901   2.089
 1242GLU     CA 2429   3.542   6.979   1.925
 1242GLU     HA 2430   3.519   6.919   1.838
 1242GLU     CB 2431   3.427   6.987   2.026
 1242GLU    HB1 2432   3.454   7.034   2.120
 1242GLU    HB2 2433   3.409   6.882   2.048
 1242GLU     CG 2434   3.290   7.037   1.983
 1242GLU    HG1 2435   3.263   6.971   1.901
 1242GLU    HG2 2436   3.291   7.143   1.959
 1242GLU     CD 2437   3.193   7.019   2.099
 1242GLU    OE1 2438   3.138   6.908   2.115
 1242GLU    OE2 2439   3.161   7.120   2.166
 1242GLU      C 2440   3.574   7.117   1.868
 1242GLU      O 2441   3.511   7.154   1.769
 1243ASN      N 2442   3.669   7.195   1.920
 1243ASN      H 2443   3.697   7.161   2.011
 1243ASN     CA 2444   3.727   7.323   1.886
 1243ASN     HA 2445   3.666   7.360   1.803
 1243ASN     CB 2446   3.703   7.431   1.991
 1243ASN    HB1 2447   3.748   7.522   1.951
 1243ASN    HB2 2448   3.756   7.411   2.083
 1243ASN     CG 2449   3.554   7.451   2.014
 1243ASN    OD1 2450   3.487   7.540   1.961
 1243ASN    ND2 2451   3.493   7.365   2.095
 1243ASN   HD21 2452   3.545   7.290   2.139
 1243ASN   HD22 2453   3.393   7.375   2.108
 1243ASN      C 2454   3.872   7.316   1.840
 1243ASN      O 2455   3.938   7.414   1.807
 1244HIS      N 2456   3.908   7.203   1.780
 1244HIS      H 2457   3.851   7.122   1.800
 1244HIS     CA 2458   4.022   7.182   1.693
 1244HIS     HA 2459   4.031   7.075   1.677
 1244HIS     CB 2460   4.002   7.248   1.557
 1244HIS    HB1 2461   4.072   7.221   1.478
 1244HIS    HB2 2462   4.022   7.353   1.578
 1244HIS     CG 2463   3.868   7.247   1.490
 1244HIS    ND1 2464   3.796   7.136   1.445
 1244HIS    CE1 2465   3.692   7.187   1.379
 1244HIS    HE1 2466   3.608   7.129   1.342
 1244HIS    NE2 2467   3.692   7.321   1.378
 1244HIS    HE2 2468   3.623   7.376   1.329
 1244HIS    CD2 2469   3.799   7.361   1.457
 1244HIS    HD2 2470   3.840   7.460   1.467
 1244HIS      C 2471   4.156   7.208   1.762
 1244HIS      O 2472   4.251   7.249   1.696
 1245PHE      N 2473   4.157   7.208   1.895
 1245PHE      H 2474   4.069   7.173   1.930
 1245PHE     CA 2475   4.262   7.252   1.985
 1245PHE     HA 2476   4.328   7.317   1.929
 1245PHE     CB 2477   4.211   7.333   2.104
 1245PHE    HB1 2478   4.136   7.278   2.161
 1245PHE    HB2 2479   4.161   7.420   2.062
 1245PHE     CG 2480   4.308   7.386   2.208
 1245PHE    CD1 2481   4.358   7.515   2.192
 1245PHE    HD1 2482   4.315   7.578   2.116
 1245PHE    CE1 2483   4.436   7.570   2.295
 1245PHE    HE1 2484   4.453   7.676   2.285
 1245PHE     CZ 2485   4.457   7.505   2.417
 1245PHE     HZ 2486   4.512   7.551   2.497
 1245PHE    CE2 2487   4.416   7.371   2.424
 1245PHE    HE2 2488   4.437   7.307   2.508
 1245PHE    CD2 2489   4.344   7.311   2.320
 1245PHE    HD2 2490   4.309   7.209   2.326
 1245PHE      C 2491   4.333   7.125   2.033
 1245PHE      O 2492   4.269   7.023   2.053
 1246ILE      N 2493   4.465   7.133   2.048
 1246ILE      H 2494   4.509   7.222   2.028
 1246ILE     CA 2495   4.557   7.030   2.089
 1246ILE     HA 2496   4.500   6.946   2.128
 1246ILE     CB 2497   4.635   6.977   1.968
 1246ILE     HB 2498   4.669   7.064   1.911
 1246ILE    CG2 2499   4.752   6.888   2.007
 1246ILE   HG21 2500   4.777   6.820   1.926
 1246ILE   HG22 2501   4.836   6.952   2.033
 1246ILE   HG23 2502   4.727   6.822   2.091
 1246ILE    CG1 2503   4.553   6.894   1.870
 1246ILE   HG11 2504   4.621   6.874   1.788
 1246ILE   HG12 2505   4.477   6.963   1.833
 1246ILE     CD 2506   4.494   6.761   1.918
 1246ILE    HD1 2507   4.423   6.781   1.999
 1246ILE    HD2 2508   4.444   6.721   1.830
 1246ILE    HD3 2509   4.566   6.684   1.946
 1246ILE      C 2510   4.649   7.078   2.200
 1246ILE      O 2511   4.691   7.193   2.190
 1247HIS      N 2512   4.677   7.001   2.306
 1247HIS      H 2513   4.640   6.908   2.291
 1247HIS     CA 2514   4.732   7.034   2.436
 1247HIS     HA 2515   4.764   7.138   2.428
 1247HIS     CB 2516   4.623   7.022   2.542
 1247HIS    HB1 2517   4.584   6.922   2.561
 1247HIS    HB2 2518   4.536   7.079   2.506
 1247HIS     CG 2519   4.662   7.072   2.678
 1247HIS    ND1 2520   4.770   7.024   2.753
 1247HIS    CE1 2521   4.759   7.087   2.870
 1247HIS    HE1 2522   4.823   7.062   2.954
 1247HIS    NE2 2523   4.658   7.176   2.871
 1247HIS    HE2 2524   4.639   7.243   2.943
 1247HIS    CD2 2525   4.595   7.169   2.748
 1247HIS    HD2 2526   4.520   7.237   2.711
 1247HIS      C 2527   4.859   6.955   2.467
 1247HIS      O 2528   4.962   7.009   2.507
 1248ARG      N 2529   4.849   6.825   2.440
 1248ARG      H 2530   4.760   6.789   2.411
 1248ARG     CA 2531   4.948   6.721   2.463
 1248ARG     HA 2532   4.900   6.625   2.445
 1248ARG     CB 2533   5.061   6.740   2.362
 1248ARG    HB1 2534   5.139   6.665   2.361
 1248ARG    HB2 2535   5.124   6.827   2.382
 1248ARG     CG 2536   5.008   6.735   2.219
 1248ARG    HG1 2537   5.092   6.764   2.157
 1248ARG    HG2 2538   4.922   6.802   2.210
 1248ARG     CD 2539   4.957   6.600   2.170
 1248ARG    HD1 2540   4.856   6.588   2.209
 1248ARG    HD2 2541   5.006   6.519   2.223
 1248ARG     NE 2542   4.963   6.587   2.024
 1248ARG     HE 2543   5.032   6.636   1.970
 1248ARG     CZ 2544   4.858   6.553   1.948
 1248ARG    NH1 2545   4.752   6.493   2.004
 1248ARG   HH11 2546   4.749   6.466   2.101
 1248ARG   HH12 2547   4.671   6.474   1.947
 1248ARG    NH2 2548   4.853   6.570   1.815
 1248ARG   HH21 2549   4.917   6.619   1.755
 1248ARG   HH22 2550   4.773   6.529   1.768
 1248ARG      C 2551   5.005   6.704   2.604
 1248ARG      O 2552   5.107   6.638   2.621
 1249ASP      N 2553   4.945   6.770   2.703
 1249ASP      H 2554   4.864   6.823   2.675
 1249ASP     CA 2555   4.985   6.776   2.842
 1249ASP     HA 2556   5.054   6.693   2.859
 1249ASP     CB 2557   5.081   6.893   2.863
 1249ASP    HB1 2558   5.026   6.986   2.878
 1249ASP    HB2 2559   5.142   6.910   2.774
 1249ASP     CG 2560   5.185   6.880   2.973
 1249ASP    OD1 2561   5.276   6.794   2.964
 1249ASP    OD2 2562   5.194   6.961   3.067
 1249ASP      C 2563   4.875   6.769   2.946
 1249ASP      O 2564   4.894   6.807   3.062
 1250ILE      N 2565   4.757   6.716   2.913
 1250ILE      H 2566   4.755   6.672   2.822
 1250ILE     CA 2567   4.640   6.700   2.999
 1250ILE     HA 2568   4.626   6.783   3.067
 1250ILE     CB 2569   4.508   6.700   2.923
 1250ILE     HB 2570   4.498   6.612   2.859
 1250ILE    CG2 2571   4.395   6.688   3.024
 1250ILE   HG21 2572   4.298   6.689   2.974
 1250ILE   HG22 2573   4.402   6.596   3.083
 1250ILE   HG23 2574   4.391   6.771   3.094
 1250ILE    CG1 2575   4.489   6.827   2.841
 1250ILE   HG11 2576   4.561   6.816   2.760
 1250ILE   HG12 2577   4.510   6.915   2.903
 1250ILE     CD 2578   4.355   6.842   2.770
 1250ILE    HD1 2579   4.308   6.748   2.742
 1250ILE    HD2 2580   4.277   6.892   2.828
 1250ILE    HD3 2581   4.371   6.912   2.688
 1250ILE      C 2582   4.669   6.585   3.094
 1250ILE      O 2583   4.636   6.468   3.070
 1251ALA      N 2584   4.736   6.620   3.203
 1251ALA      H 2585   4.776   6.712   3.199
 1251ALA     CA 2586   4.775   6.529   3.309
 1251ALA     HA 2587   4.734   6.431   3.283
 1251ALA     CB 2588   4.927   6.527   3.297
 1251ALA    HB1 2589   4.974   6.622   3.324
 1251ALA    HB2 2590   4.979   6.450   3.355
 1251ALA    HB3 2591   4.956   6.517   3.193
 1251ALA      C 2592   4.732   6.566   3.450
 1251ALA      O 2593   4.718   6.683   3.484
 1252ALA      N 2594   4.708   6.465   3.534
 1252ALA      H 2595   4.720   6.371   3.500
 1252ALA     CA 2596   4.677   6.476   3.675
 1252ALA     HA 2597   4.572   6.505   3.685
 1252ALA     CB 2598   4.684   6.338   3.738
 1252ALA    HB1 2599   4.630   6.334   3.833
 1252ALA    HB2 2600   4.648   6.257   3.674
 1252ALA    HB3 2601   4.787   6.317   3.766
 1252ALA      C 2602   4.752   6.579   3.759
 1252ALA      O 2603   4.697   6.652   3.841
 1253ARG      N 2604   4.883   6.593   3.736
 1253ARG      H 2605   4.918   6.525   3.670
 1253ARG     CA 2606   4.970   6.695   3.791
 1253ARG     HA 2607   4.959   6.683   3.899
 1253ARG     CB 2608   5.117   6.678   3.755
 1253ARG    HB1 2609   5.144   6.576   3.783
 1253ARG    HB2 2610   5.181   6.754   3.799
 1253ARG     CG 2611   5.156   6.691   3.608
 1253ARG    HG1 2612   5.087   6.765   3.569
 1253ARG    HG2 2613   5.128   6.596   3.561
 1253ARG     CD 2614   5.302   6.719   3.572
 1253ARG    HD1 2615   5.363   6.656   3.636
 1253ARG    HD2 2616   5.313   6.827   3.578
 1253ARG     NE 2617   5.340   6.673   3.439
 1253ARG     HE 2618   5.394   6.588   3.431
 1253ARG     CZ 2619   5.310   6.731   3.322
 1253ARG    NH1 2620   5.342   6.681   3.202
 1253ARG   HH11 2621   5.411   6.609   3.185
 1253ARG   HH12 2622   5.303   6.726   3.121
 1253ARG    NH2 2623   5.239   6.844   3.312
 1253ARG   HH21 2624   5.203   6.884   3.398
 1253ARG   HH22 2625   5.204   6.881   3.225
 1253ARG      C 2626   4.928   6.840   3.773
 1253ARG      O 2627   4.951   6.915   3.867
 1254ASN      N 2628   4.865   6.884   3.663
 1254ASN      H 2629   4.842   6.814   3.594
 1254ASN     CA 2630   4.824   7.020   3.635
 1254ASN     HA 2631   4.851   7.087   3.716
 1254ASN     CB 2632   4.908   7.064   3.515
 1254ASN    HB1 2633   4.872   7.152   3.463
 1254ASN    HB2 2634   4.909   6.973   3.455
 1254ASN     CG 2635   5.052   7.091   3.556
 1254ASN    OD1 2636   5.138   7.011   3.521
 1254ASN    ND2 2637   5.085   7.208   3.612
 1254ASN   HD21 2638   5.014   7.276   3.637
 1254ASN   HD22 2639   5.180   7.221   3.643
 1254ASN      C 2640   4.675   7.044   3.613
 1254ASN      O 2641   4.632   7.158   3.599
 1255CYS      N 2642   4.594   6.938   3.618
 1255CYS      H 2643   4.629   6.851   3.655
 1255CYS     CA 2644   4.450   6.950   3.621
 1255CYS     HA 2645   4.417   7.031   3.556
 1255CYS     CB 2646   4.383   6.831   3.553
 1255CYS    HB1 2647   4.277   6.856   3.545
 1255CYS    HB2 2648   4.398   6.741   3.613
 1255CYS     SG 2649   4.441   6.814   3.383
 1255CYS     HG 2650   4.572   6.811   3.410
 1255CYS      C 2651   4.409   6.979   3.765
 1255CYS      O 2652   4.472   6.915   3.850
 1256LEU      N 2653   4.303   7.058   3.784
 1256LEU      H 2654   4.247   7.083   3.704
 1256LEU     CA 2655   4.277   7.136   3.904
 1256LEU     HA 2656   4.342   7.110   3.987
 1256LEU     CB 2657   4.311   7.283   3.879
 1256LEU    HB1 2658   4.275   7.348   3.958
 1256LEU    HB2 2659   4.243   7.307   3.797
 1256LEU     CG 2660   4.458   7.315   3.854
 1256LEU     HG 2661   4.515   7.236   3.805
 1256LEU    CD1 2662   4.464   7.451   3.785
 1256LEU   HD11 2663   4.397   7.451   3.699
 1256LEU   HD12 2664   4.433   7.536   3.845
 1256LEU   HD13 2665   4.567   7.466   3.752
 1256LEU    CD2 2666   4.545   7.328   3.978
 1256LEU   HD21 2667   4.653   7.329   3.964
 1256LEU   HD22 2668   4.514   7.420   4.028
 1256LEU   HD23 2669   4.541   7.239   4.041
 1256LEU      C 2670   4.135   7.114   3.955
 1256LEU      O 2671   4.048   7.078   3.876
 1257LEU      N 2672   4.113   7.133   4.085
 1257LEU      H 2673   4.193   7.161   4.140
 1257LEU     CA 2674   3.985   7.117   4.151
 1257LEU     HA 2675   3.915   7.091   4.072
 1257LEU     CB 2676   3.989   7.002   4.251
 1257LEU    HB1 2677   3.900   7.009   4.315
 1257LEU    HB2 2678   4.080   7.005   4.311
 1257LEU     CG 2679   3.957   6.872   4.178
 1257LEU     HG 2680   4.002   6.850   4.082
 1257LEU    CD1 2681   4.008   6.761   4.270
 1257LEU   HD11 2682   4.001   6.667   4.215
 1257LEU   HD12 2683   4.110   6.786   4.301
 1257LEU   HD13 2684   3.952   6.762   4.364
 1257LEU    CD2 2685   3.807   6.851   4.162
 1257LEU   HD21 2686   3.779   6.894   4.066
 1257LEU   HD22 2687   3.783   6.744   4.165
 1257LEU   HD23 2688   3.744   6.895   4.240
 1257LEU      C 2689   3.927   7.242   4.215
 1257LEU      O 2690   4.003   7.308   4.285
 1258THR      N 2691   3.795   7.260   4.210
 1258THR      H 2692   3.742   7.188   4.162
 1258THR     CA 2693   3.721   7.357   4.290
 1258THR     HA 2694   3.766   7.454   4.268
 1258THR     CB 2695   3.579   7.362   4.236
 1258THR     HB 2696   3.516   7.422   4.302
 1258THR    CG2 2697   3.555   7.408   4.092
 1258THR   HG21 2698   3.603   7.335   4.028
 1258THR   HG22 2699   3.447   7.417   4.077
 1258THR   HG23 2700   3.591   7.510   4.081
 1258THR    OG1 2701   3.519   7.235   4.245
 1258THR    HG1 2702   3.433   7.250   4.285
 1258THR      C 2703   3.734   7.347   4.441
 1258THR      O 2704   3.756   7.451   4.503
 1259CYS      N 2705   3.715   7.231   4.504
 1259CYS      H 2706   3.690   7.151   4.448
 1259CYS     CA 2707   3.716   7.198   4.645
 1259CYS     HA 2708   3.771   7.264   4.713
 1259CYS     CB 2709   3.571   7.212   4.690
 1259CYS    HB1 2710   3.509   7.124   4.673
 1259CYS    HB2 2711   3.535   7.309   4.657
 1259CYS     SG 2712   3.561   7.240   4.869
 1259CYS     HG 2713   3.471   7.338   4.877
 1259CYS      C 2714   3.746   7.050   4.660
 1259CYS      O 2715   3.710   6.973   4.570
 1260PRO      N 2716   3.800   7.003   4.772
 1260PRO     CD 2717   3.863   7.077   4.880
 1260PRO    HD1 2718   3.794   7.143   4.933
 1260PRO    HD2 2719   3.940   7.139   4.834
 1260PRO     CG 2720   3.931   6.975   4.971
 1260PRO    HG1 2721   3.861   6.938   5.046
 1260PRO    HG2 2722   4.029   7.003   5.008
 1260PRO     CB 2723   3.951   6.865   4.868
 1260PRO    HB1 2724   3.969   6.767   4.914
 1260PRO    HB2 2725   4.034   6.882   4.800
 1260PRO     CA 2726   3.823   6.860   4.786
 1260PRO     HA 2727   3.837   6.803   4.694
 1260PRO      C 2728   3.707   6.787   4.852
 1260PRO      O 2729   3.699   6.664   4.842
 1261GLY      N 2730   3.608   6.861   4.901
 1261GLY      H 2731   3.612   6.960   4.882
 1261GLY     CA 2732   3.481   6.810   4.949
 1261GLY    HA1 2733   3.434   6.897   4.996
 1261GLY    HA2 2734   3.490   6.717   5.005
 1261GLY      C 2735   3.387   6.771   4.836
 1261GLY      O 2736   3.414   6.795   4.719
 1262PRO      N 2737   3.277   6.703   4.870
 1262PRO     CD 2738   3.226   6.681   5.004
 1262PRO    HD1 2739   3.178   6.776   5.028
 1262PRO    HD2 2740   3.299   6.648   5.078
 1262PRO     CG 2741   3.116   6.577   4.989
 1262PRO    HG1 2742   3.037   6.583   5.063
 1262PRO    HG2 2743   3.154   6.475   4.995
 1262PRO     CB 2744   3.067   6.599   4.846
 1262PRO    HB1 2745   2.973   6.655   4.851
 1262PRO    HB2 2746   3.046   6.502   4.800
 1262PRO     CA 2747   3.176   6.672   4.770
 1262PRO     HA 2748   3.217   6.595   4.704
 1262PRO      C 2749   3.115   6.786   4.690
 1262PRO      O 2750   3.124   6.904   4.723
 1263GLY      N 2751   3.050   6.753   4.578
 1263GLY      H 2752   3.064   6.656   4.554
 1263GLY     CA 2753   2.999   6.846   4.479
 1263GLY    HA1 2754   2.934   6.914   4.535
 1263GLY    HA2 2755   2.935   6.793   4.409
 1263GLY      C 2756   3.111   6.919   4.406
 1263GLY      O 2757   3.096   7.037   4.373
 1264ARG      N 2758   3.224   6.854   4.381
 1264ARG      H 2759   3.226   6.757   4.410
 1264ARG     CA 2760   3.335   6.921   4.316
 1264ARG     HA 2761   3.330   7.025   4.350
 1264ARG     CB 2762   3.466   6.871   4.376
 1264ARG    HB1 2763   3.463   6.886   4.483
 1264ARG    HB2 2764   3.538   6.938   4.327
 1264ARG     CG 2765   3.501   6.727   4.342
 1264ARG    HG1 2766   3.533   6.724   4.238
 1264ARG    HG2 2767   3.411   6.666   4.352
 1264ARG     CD 2768   3.617   6.671   4.424
 1264ARG    HD1 2769   3.703   6.738   4.432
 1264ARG    HD2 2770   3.654   6.587   4.364
 1264ARG     NE 2771   3.580   6.625   4.558
 1264ARG     HE 2772   3.561   6.692   4.631
 1264ARG     CZ 2773   3.546   6.500   4.590
 1264ARG    NH1 2774   3.517   6.406   4.498
 1264ARG   HH11 2775   3.504   6.431   4.401
 1264ARG   HH12 2776   3.472   6.321   4.527
 1264ARG    NH2 2777   3.552   6.469   4.721
 1264ARG   HH21 2778   3.596   6.543   4.774
 1264ARG   HH22 2779   3.515   6.383   4.757
 1264ARG      C 2780   3.331   6.922   4.164
 1264ARG      O 2781   3.263   6.844   4.098
 1265VAL      N 2782   3.412   7.001   4.094
 1265VAL      H 2783   3.474   7.067   4.140
 1265VAL     CA 2784   3.423   7.014   3.950
 1265VAL     HA 2785   3.389   6.920   3.907
 1265VAL     CB 2786   3.348   7.137   3.903
 1265VAL     HB 2787   3.401   7.222   3.946
 1265VAL    CG1 2788   3.359   7.165   3.753
 1265VAL   HG11 2789   3.329   7.078   3.694
 1265VAL   HG12 2790   3.303   7.252   3.718
 1265VAL   HG13 2791   3.462   7.187   3.726
 1265VAL    CG2 2792   3.203   7.129   3.949
 1265VAL   HG21 2793   3.152   7.042   3.910
 1265VAL   HG22 2794   3.209   7.144   4.057
 1265VAL   HG23 2795   3.144   7.211   3.908
 1265VAL      C 2796   3.572   7.019   3.919
 1265VAL      O 2797   3.652   7.079   3.991
 1266ALA      N 2798   3.616   6.952   3.812
 1266ALA      H 2799   3.551   6.885   3.774
 1266ALA     CA 2800   3.755   6.946   3.773
 1266ALA     HA 2801   3.809   6.998   3.853
 1266ALA     CB 2802   3.795   6.799   3.771
 1266ALA    HB1 2803   3.745   6.752   3.686
 1266ALA    HB2 2804   3.903   6.793   3.758
 1266ALA    HB3 2805   3.789   6.747   3.866
 1266ALA      C 2806   3.781   7.023   3.644
 1266ALA      O 2807   3.688   7.028   3.563
 1267LYS      N 2808   3.900   7.082   3.631
 1267LYS      H 2809   3.967   7.067   3.705
 1267LYS     CA 2810   3.935   7.165   3.517
 1267LYS     HA 2811   3.873   7.146   3.429
 1267LYS     CB 2812   3.911   7.312   3.549
 1267LYS    HB1 2813   3.916   7.365   3.455
 1267LYS    HB2 2814   3.996   7.352   3.603
 1267LYS     CG 2815   3.785   7.330   3.635
 1267LYS    HG1 2816   3.795   7.294   3.737
 1267LYS    HG2 2817   3.711   7.269   3.583
 1267LYS     CD 2818   3.728   7.471   3.640
 1267LYS    HD1 2819   3.694   7.494   3.538
 1267LYS    HD2 2820   3.802   7.545   3.670
 1267LYS     CE 2821   3.604   7.462   3.729
 1267LYS    HE1 2822   3.635   7.458   3.833
 1267LYS    HE2 2823   3.561   7.364   3.708
 1267LYS     NZ 2824   3.510   7.573   3.711
 1267LYS    HZ1 2825   3.494   7.588   3.612
 1267LYS    HZ2 2826   3.427   7.565   3.767
 1267LYS    HZ3 2827   3.549   7.660   3.745
 1267LYS      C 2828   4.077   7.145   3.465
 1267LYS      O 2829   4.165   7.119   3.547
 1268ILE      N 2830   4.105   7.170   3.337
 1268ILE      H 2831   4.023   7.160   3.279
 1268ILE     CA 2832   4.231   7.199   3.273
 1268ILE     HA 2833   4.317   7.148   3.318
 1268ILE     CB 2834   4.213   7.147   3.130
 1268ILE     HB 2835   4.125   7.193   3.086
 1268ILE    CG2 2836   4.328   7.187   3.038
 1268ILE   HG21 2837   4.317   7.137   2.942
 1268ILE   HG22 2838   4.324   7.293   3.010
 1268ILE   HG23 2839   4.429   7.167   3.075
 1268ILE    CG1 2840   4.192   6.996   3.124
 1268ILE   HG11 2841   4.154   6.955   3.217
 1268ILE   HG12 2842   4.290   6.954   3.100
 1268ILE     CD 2843   4.092   6.955   3.016
 1268ILE    HD1 2844   4.072   6.848   3.019
 1268ILE    HD2 2845   4.000   7.013   3.027
 1268ILE    HD3 2846   4.129   6.986   2.918
 1268ILE      C 2847   4.262   7.348   3.278
 1268ILE      O 2848   4.175   7.428   3.244
 1269GLY      N 2849   4.388   7.386   3.303
 1269GLY      H 2850   4.461   7.318   3.314
 1269GLY     CA 2851   4.428   7.524   3.320
 1269GLY    HA1 2852   4.394   7.557   3.418
 1269GLY    HA2 2853   4.368   7.588   3.254
 1269GLY      C 2854   4.571   7.571   3.296
 1269GLY      O 2855   4.603   7.689   3.308
 1270ASP      N 2856   4.666   7.479   3.277
 1270ASP      H 2857   4.629   7.385   3.269
 1270ASP     CA 2858   4.797   7.503   3.220
 1270ASP     HA 2859   4.826   7.607   3.236
 1270ASP     CB 2860   4.908   7.410   3.269
 1270ASP    HB1 2861   4.869   7.310   3.246
 1270ASP    HB2 2862   4.917   7.435   3.374
 1270ASP     CG 2863   5.038   7.434   3.194
 1270ASP    OD1 2864   5.069   7.551   3.164
 1270ASP    OD2 2865   5.105   7.331   3.170
 1270ASP      C 2866   4.772   7.483   3.071
 1270ASP      O 2867   4.692   7.397   3.033
 1271PHE      N 2868   4.837   7.564   2.988
 1271PHE      H 2869   4.883   7.638   3.039
 1271PHE     CA 2870   4.833   7.566   2.843
 1271PHE     HA 2871   4.798   7.468   2.812
 1271PHE     CB 2872   4.721   7.659   2.797
 1271PHE    HB1 2873   4.713   7.647   2.689
 1271PHE    HB2 2874   4.747   7.762   2.822
 1271PHE     CG 2875   4.580   7.641   2.846
 1271PHE    CD1 2876   4.506   7.533   2.796
 1271PHE    HD1 2877   4.546   7.463   2.724
 1271PHE    CE1 2878   4.377   7.510   2.845
 1271PHE    HE1 2879   4.310   7.438   2.802
 1271PHE     CZ 2880   4.323   7.586   2.950
 1271PHE     HZ 2881   4.231   7.552   2.996
 1271PHE    CE2 2882   4.393   7.700   2.990
 1271PHE    HE2 2883   4.348   7.764   3.065
 1271PHE    CD2 2884   4.520   7.729   2.937
 1271PHE    HD2 2885   4.559   7.817   2.985
 1271PHE      C 2886   4.967   7.583   2.772
 1271PHE      O 2887   4.970   7.606   2.651
 1272GLY      N 2888   5.072   7.587   2.854
 1272GLY      H 2889   5.056   7.579   2.954
 1272GLY     CA 2890   5.205   7.605   2.800
 1272GLY    HA1 2891   5.266   7.574   2.885
 1272GLY    HA2 2892   5.225   7.712   2.803
 1272GLY      C 2893   5.243   7.538   2.668
 1272GLY      O 2894   5.290   7.599   2.572
 1273MET      N 2895   5.220   7.407   2.660
 1273MET      H 2896   5.169   7.365   2.737
 1273MET     CA 2897   5.242   7.326   2.542
 1273MET     HA 2898   5.333   7.356   2.491
 1273MET     CB 2899   5.257   7.187   2.603
 1273MET    HB1 2900   5.160   7.140   2.623
 1273MET    HB2 2901   5.326   7.189   2.687
 1273MET     CG 2902   5.319   7.094   2.499
 1273MET    HG1 2903   5.400   7.149   2.451
 1273MET    HG2 2904   5.242   7.080   2.423
 1273MET     SD 2905   5.367   6.929   2.555
 1273MET     CE 2906   5.526   6.953   2.639
 1273MET    HE1 2907   5.505   7.019   2.722
 1273MET    HE2 2908   5.573   6.859   2.670
 1273MET    HE3 2909   5.597   7.005   2.574
 1273MET      C 2910   5.136   7.341   2.434
 1273MET      O 2911   5.173   7.321   2.319
 1274ALA      N 2912   5.010   7.371   2.467
 1274ALA      H 2913   4.991   7.380   2.566
 1274ALA     CA 2914   4.905   7.407   2.374
 1274ALA     HA 2915   4.893   7.332   2.295
 1274ALA     CB 2916   4.774   7.408   2.452
 1274ALA    HB1 2917   4.759   7.319   2.512
 1274ALA    HB2 2918   4.770   7.493   2.520
 1274ALA    HB3 2919   4.687   7.417   2.386
 1274ALA      C 2920   4.927   7.537   2.298
 1274ALA      O 2921   4.888   7.553   2.183
 1275ARG      N 2922   4.998   7.630   2.363
 1275ARG      H 2923   5.019   7.597   2.456
 1275ARG     CA 2924   5.047   7.761   2.325
 1275ARG     HA 2925   4.965   7.813   2.276
 1275ARG     CB 2926   5.075   7.839   2.453
 1275ARG    HB1 2927   5.147   7.781   2.511
 1275ARG    HB2 2928   4.982   7.843   2.510
 1275ARG     CG 2929   5.138   7.974   2.422
 1275ARG    HG1 2930   5.054   8.044   2.418
 1275ARG    HG2 2931   5.201   7.987   2.334
 1275ARG     CD 2932   5.232   8.017   2.535
 1275ARG    HD1 2933   5.168   8.042   2.620
 1275ARG    HD2 2934   5.262   8.119   2.515
 1275ARG     NE 2935   5.352   7.939   2.562
 1275ARG     HE 2936   5.378   7.878   2.485
 1275ARG     CZ 2937   5.398   7.902   2.683
 1275ARG    NH1 2938   5.344   7.956   2.793
 1275ARG   HH11 2939   5.315   8.053   2.785
 1275ARG   HH12 2940   5.378   7.912   2.877
 1275ARG    NH2 2941   5.488   7.804   2.698
 1275ARG   HH21 2942   5.503   7.744   2.618
 1275ARG   HH22 2943   5.502   7.763   2.789
 1275ARG      C 2944   5.166   7.761   2.229
 1275ARG      O 2945   5.176   7.828   2.126
 1276ASP      N 2946   5.264   7.683   2.274
 1276ASP      H 2947   5.262   7.638   2.365
 1276ASP     CA 2948   5.365   7.634   2.182
 1276ASP     HA 2949   5.412   7.724   2.143
 1276ASP     CB 2950   5.469   7.569   2.272
 1276ASP    HB1 2951   5.555   7.559   2.206
 1276ASP    HB2 2952   5.434   7.470   2.302
 1276ASP     CG 2953   5.523   7.647   2.391
 1276ASP    OD1 2954   5.501   7.770   2.403
 1276ASP    OD2 2955   5.594   7.585   2.473
 1276ASP      C 2956   5.314   7.556   2.061
 1276ASP      O 2957   5.365   7.571   1.951
 1277ILE      N 2958   5.205   7.481   2.080
 1277ILE      H 2959   5.186   7.447   2.173
 1277ILE     CA 2960   5.145   7.406   1.972
 1277ILE     HA 2961   5.225   7.382   1.903
 1277ILE     CB 2962   5.079   7.277   2.022
 1277ILE     HB 2963   5.037   7.286   2.122
 1277ILE    CG2 2964   4.980   7.213   1.925
 1277ILE   HG21 2965   4.897   7.282   1.905
 1277ILE   HG22 2966   5.021   7.207   1.825
 1277ILE   HG23 2967   4.945   7.119   1.967
 1277ILE    CG1 2968   5.189   7.173   2.035
 1277ILE   HG11 2969   5.279   7.220   2.072
 1277ILE   HG12 2970   5.216   7.131   1.938
 1277ILE     CD 2971   5.162   7.048   2.118
 1277ILE    HD1 2972   5.245   6.981   2.093
 1277ILE    HD2 2973   5.164   7.079   2.222
 1277ILE    HD3 2974   5.069   6.993   2.103
 1277ILE      C 2975   5.061   7.490   1.877
 1277ILE      O 2976   5.059   7.469   1.756
 1278TYR      N 2977   4.997   7.596   1.929
 1278TYR      H 2978   4.974   7.592   2.027
 1278TYR     CA 2979   4.936   7.696   1.844
 1278TYR     HA 2980   4.881   7.644   1.766
 1278TYR     CB 2981   4.841   7.780   1.928
 1278TYR    HB1 2982   4.899   7.831   2.006
 1278TYR    HB2 2983   4.777   7.707   1.977
 1278TYR     CG 2984   4.767   7.881   1.844
 1278TYR    CD1 2985   4.816   8.011   1.829
 1278TYR    HD1 2986   4.908   8.038   1.878
 1278TYR    CE1 2987   4.751   8.104   1.747
 1278TYR    HE1 2988   4.784   8.205   1.763
 1278TYR     CZ 2989   4.648   8.058   1.663
 1278TYR     OH 2990   4.584   8.146   1.581
 1278TYR     HH 2991   4.536   8.109   1.506
 1278TYR    CE2 2992   4.607   7.923   1.666
 1278TYR    HE2 2993   4.523   7.899   1.603
 1278TYR    CD2 2994   4.667   7.835   1.757
 1278TYR    HD2 2995   4.642   7.730   1.765
 1278TYR      C 2996   5.036   7.782   1.768
 1278TYR      O 2997   5.020   7.795   1.647
 1279ARG      N 2998   5.143   7.831   1.831
 1279ARG      H 2999   5.142   7.818   1.931
 1279ARG     CA 3000   5.249   7.907   1.767
 1279ARG     HA 3001   5.205   7.990   1.711
 1279ARG     CB 3002   5.336   7.955   1.882
 1279ARG    HB1 3003   5.391   7.869   1.919
 1279ARG    HB2 3004   5.274   8.014   1.950
 1279ARG     CG 3005   5.446   8.051   1.839
 1279ARG    HG1 3006   5.397   8.136   1.792
 1279ARG    HG2 3007   5.511   7.993   1.773
 1279ARG     CD 3008   5.526   8.085   1.964
 1279ARG    HD1 3009   5.585   7.999   1.995
 1279ARG    HD2 3010   5.456   8.109   2.044
 1279ARG     NE 3011   5.624   8.192   1.945
 1279ARG     HE 3012   5.629   8.224   1.849
 1279ARG     CZ 3013   5.712   8.235   2.036
 1279ARG    NH1 3014   5.798   8.334   2.009
 1279ARG   HH11 3015   5.810   8.366   1.914
 1279ARG   HH12 3016   5.861   8.370   2.079
 1279ARG    NH2 3017   5.715   8.183   2.160
 1279ARG   HH21 3018   5.643   8.119   2.191
 1279ARG   HH22 3019   5.777   8.228   2.226
 1279ARG      C 3020   5.325   7.836   1.655
 1279ARG      O 3021   5.370   7.893   1.556
 1280ALA      N 3022   5.335   7.704   1.672
 1280ALA      H 3023   5.323   7.670   1.767
 1280ALA     CA 3024   5.410   7.605   1.599
 1280ALA     HA 3025   5.510   7.650   1.596
 1280ALA     CB 3026   5.439   7.478   1.679
 1280ALA    HB1 3027   5.345   7.442   1.719
 1280ALA    HB2 3028   5.474   7.403   1.607
 1280ALA    HB3 3029   5.516   7.491   1.755
 1280ALA      C 3030   5.363   7.587   1.455
 1280ALA      O 3031   5.246   7.610   1.425
 1281SER      N 3032   5.457   7.544   1.370
 1281SER      H 3033   5.552   7.536   1.404
 1281SER     CA 3034   5.439   7.493   1.236
 1281SER     HA 3035   5.346   7.437   1.235
 1281SER     CB 3036   5.419   7.605   1.134
 1281SER    HB1 3037   5.315   7.635   1.151
 1281SER    HB2 3038   5.423   7.568   1.032
 1281SER     OG 3039   5.509   7.712   1.150
 1281SER     HG 3040   5.498   7.765   1.229
 1281SER      C 3041   5.538   7.393   1.177
 1281SER      O 3042   5.505   7.340   1.071
 1282TYR      N 3043   5.651   7.362   1.241
 1282TYR      H 3044   5.669   7.408   1.329
 1282TYR     CA 3045   5.730   7.250   1.195
 1282TYR     HA 3046   5.718   7.241   1.087
 1282TYR     CB 3047   5.878   7.278   1.224
 1282TYR    HB1 3048   5.897   7.299   1.329
 1282TYR    HB2 3049   5.903   7.371   1.173
 1282TYR     CG 3050   5.971   7.166   1.183
 1282TYR    CD1 3051   6.044   7.100   1.282
 1282TYR    HD1 3052   6.029   7.115   1.388
 1282TYR    CE1 3053   6.135   7.000   1.246
 1282TYR    HE1 3054   6.192   6.944   1.319
 1282TYR     CZ 3055   6.163   6.977   1.110
 1282TYR     OH 3056   6.256   6.881   1.083
 1282TYR     HH 3057   6.261   6.856   0.991
 1282TYR    CE2 3058   6.090   7.047   1.011
 1282TYR    HE2 3059   6.109   7.019   0.909
 1282TYR    CD2 3060   6.000   7.148   1.048
 1282TYR    HD2 3061   5.954   7.206   0.970
 1282TYR      C 3062   5.697   7.117   1.261
 1282TYR      O 3063   5.653   7.118   1.376
 1283TYR      N 3064   5.720   7.005   1.193
 1283TYR      H 3065   5.764   7.015   1.102
 1283TYR     CA 3066   5.725   6.872   1.251
 1283TYR     HA 3067   5.746   6.889   1.357
 1283TYR     CB 3068   5.592   6.806   1.216
 1283TYR    HB1 3069   5.507   6.850   1.268
 1283TYR    HB2 3070   5.601   6.707   1.259
 1283TYR     CG 3071   5.548   6.777   1.074
 1283TYR    CD1 3072   5.591   6.661   1.008
 1283TYR    HD1 3073   5.665   6.601   1.058
 1283TYR    CE1 3074   5.541   6.622   0.883
 1283TYR    HE1 3075   5.578   6.540   0.824
 1283TYR     CZ 3076   5.445   6.705   0.822
 1283TYR     OH 3077   5.394   6.676   0.699
 1283TYR     HH 3078   5.332   6.748   0.683
 1283TYR    CE2 3079   5.400   6.819   0.890
 1283TYR    HE2 3080   5.321   6.884   0.853
 1283TYR    CD2 3081   5.444   6.853   1.019
 1283TYR    HD2 3082   5.388   6.926   1.075
 1283TYR      C 3083   5.847   6.795   1.203
 1283TYR      O 3084   5.889   6.821   1.091
 1284ARG      N 3085   5.904   6.715   1.294
 1284ARG      H 3086   5.857   6.699   1.381
 1284ARG     CA 3087   6.014   6.626   1.265
 1284ARG     HA 3088   6.098   6.677   1.218
 1284ARG     CB 3089   6.069   6.568   1.395
 1284ARG    HB1 3090   6.142   6.491   1.370
 1284ARG    HB2 3091   5.997   6.508   1.452
 1284ARG     CG 3092   6.137   6.678   1.477
 1284ARG    HG1 3093   6.079   6.770   1.485
 1284ARG    HG2 3094   6.232   6.701   1.430
 1284ARG     CD 3095   6.166   6.625   1.617
 1284ARG    HD1 3096   6.074   6.591   1.664
 1284ARG    HD2 3097   6.208   6.708   1.674
 1284ARG     NE 3098   6.263   6.517   1.614
 1284ARG     HE 3099   6.270   6.476   1.522
 1284ARG     CZ 3100   6.336   6.473   1.718
 1284ARG    NH1 3101   6.432   6.380   1.707
 1284ARG   HH11 3102   6.441   6.333   1.618
 1284ARG   HH12 3103   6.500   6.372   1.782
 1284ARG    NH2 3104   6.322   6.516   1.844
 1284ARG   HH21 3105   6.277   6.606   1.858
 1284ARG   HH22 3106   6.372   6.472   1.920
 1284ARG      C 3107   5.964   6.520   1.167
 1284ARG      O 3108   5.850   6.476   1.171
 1285LYS      N 3109   6.046   6.478   1.070
 1285LYS      H 3110   6.129   6.531   1.045
 1285LYS     CA 3111   6.012   6.372   0.978
 1285LYS     HA 3112   5.913   6.381   0.934
 1285LYS     CB 3113   6.092   6.369   0.848
 1285LYS    HB1 3114   6.058   6.279   0.796
 1285LYS    HB2 3115   6.198   6.361   0.868
 1285LYS     CG 3116   6.071   6.488   0.754
 1285LYS    HG1 3117   6.099   6.571   0.819
 1285LYS    HG2 3118   5.963   6.493   0.740
 1285LYS     CD 3119   6.128   6.489   0.612
 1285LYS    HD1 3120   6.091   6.576   0.558
 1285LYS    HD2 3121   6.085   6.399   0.568
 1285LYS     CE 3122   6.280   6.484   0.603
 1285LYS    HE1 3123   6.320   6.429   0.688
 1285LYS    HE2 3124   6.314   6.588   0.603
 1285LYS     NZ 3125   6.314   6.408   0.482
 1285LYS    HZ1 3126   6.254   6.433   0.405
 1285LYS    HZ2 3127   6.412   6.400   0.459
 1285LYS    HZ3 3128   6.288   6.311   0.494
 1285LYS      C 3129   6.020   6.239   1.050
 1285LYS      O 3130   6.112   6.219   1.129
 1286GLY      N 3131   5.925   6.150   1.020
 1286GLY      H 3132   5.851   6.178   0.957
 1286GLY     CA 3133   5.915   6.020   1.083
 1286GLY    HA1 3134   6.012   5.971   1.089
 1286GLY    HA2 3135   5.859   5.952   1.019
 1286GLY      C 3136   5.866   6.041   1.225
 1286GLY      O 3137   5.775   6.120   1.251
 1287GLY      N 3138   5.931   5.970   1.317
 1287GLY      H 3139   5.998   5.905   1.281
 1287GLY     CA 3140   5.884   5.966   1.455
 1287GLY    HA1 3141   5.948   5.894   1.506
 1287GLY    HA2 3142   5.781   5.936   1.472
 1287GLY      C 3143   5.918   6.090   1.536
 1287GLY      O 3144   6.030   6.141   1.528
 1288CYS      N 3145   5.821   6.138   1.614
 1288CYS      H 3146   5.732   6.090   1.614
 1288CYS     CA 3147   5.848   6.248   1.704
 1288CYS     HA 3148   5.896   6.331   1.652
 1288CYS     CB 3149   5.715   6.314   1.737
 1288CYS    HB1 3150   5.726   6.388   1.816
 1288CYS    HB2 3151   5.640   6.237   1.759
 1288CYS     SG 3152   5.650   6.401   1.593
 1288CYS     HG 3153   5.736   6.504   1.594
 1288CYS      C 3154   5.925   6.195   1.824
 1288CYS      O 3155   5.862   6.164   1.925
 1289ALA      N 3156   6.057   6.176   1.810
 1289ALA      H 3157   6.093   6.198   1.719
 1289ALA     CA 3158   6.141   6.101   1.901
 1289ALA     HA 3159   6.071   6.023   1.929
 1289ALA     CB 3160   6.263   6.045   1.829
 1289ALA    HB1 3161   6.224   5.976   1.754
 1289ALA    HB2 3162   6.315   6.128   1.780
 1289ALA    HB3 3163   6.330   5.987   1.892
 1289ALA      C 3164   6.184   6.176   2.027
 1289ALA      O 3165   6.291   6.156   2.083
 1290MET      N 3166   6.086   6.253   2.073
 1290MET      H 3167   6.004   6.273   2.017
 1290MET     CA 3168   6.086   6.328   2.197
 1290MET     HA 3169   6.159   6.278   2.261
 1290MET     CB 3170   6.117   6.476   2.174
 1290MET    HB1 3171   6.210   6.489   2.119
 1290MET    HB2 3172   6.117   6.520   2.274
 1290MET     CG 3173   6.011   6.558   2.103
 1290MET    HG1 3174   6.039   6.662   2.087
 1290MET    HG2 3175   5.915   6.539   2.152
 1290MET     SD 3176   5.984   6.507   1.931
 1290MET     CE 3177   5.855   6.627   1.892
 1290MET    HE1 3178   5.876   6.724   1.937
 1290MET    HE2 3179   5.848   6.640   1.783
 1290MET    HE3 3180   5.757   6.592   1.926
 1290MET      C 3181   5.961   6.312   2.283
 1290MET      O 3182   5.965   6.360   2.395
 1291LEU      N 3183   5.852   6.252   2.234
 1291LEU      H 3184   5.849   6.220   2.138
 1291LEU     CA 3185   5.732   6.228   2.310
 1291LEU     HA 3186   5.713   6.317   2.370
 1291LEU     CB 3187   5.613   6.183   2.225
 1291LEU    HB1 3188   5.534   6.147   2.291
 1291LEU    HB2 3189   5.650   6.107   2.156
 1291LEU     CG 3190   5.572   6.309   2.149
 1291LEU     HG 3191   5.647   6.366   2.094
 1291LEU    CD1 3192   5.477   6.260   2.040
 1291LEU   HD11 3193   5.455   6.340   1.970
 1291LEU   HD12 3194   5.528   6.181   1.984
 1291LEU   HD13 3195   5.383   6.221   2.079
 1291LEU    CD2 3196   5.479   6.393   2.237
 1291LEU   HD21 3197   5.389   6.340   2.268
 1291LEU   HD22 3198   5.529   6.432   2.325
 1291LEU   HD23 3199   5.465   6.475   2.167
 1291LEU      C 3200   5.753   6.120   2.415
 1291LEU      O 3201   5.805   6.014   2.382
 1292PRO      N 3202   5.725   6.142   2.544
 1292PRO     CD 3203   5.664   6.264   2.592
 1292PRO    HD1 3204   5.566   6.286   2.549
 1292PRO    HD2 3205   5.736   6.345   2.598
 1292PRO     CG 3206   5.633   6.243   2.740
 1292PRO    HG1 3207   5.528   6.218   2.756
 1292PRO    HG2 3208   5.662   6.339   2.782
 1292PRO     CB 3209   5.726   6.130   2.784
 1292PRO    HB1 3210   5.680   6.080   2.869
 1292PRO    HB2 3211   5.822   6.171   2.815
 1292PRO     CA 3212   5.742   6.051   2.655
 1292PRO     HA 3213   5.839   6.002   2.659
 1292PRO      C 3214   5.640   5.938   2.654
 1292PRO      O 3215   5.521   5.954   2.681
 1293VAL      N 3216   5.685   5.815   2.627
 1293VAL      H 3217   5.785   5.816   2.612
 1293VAL     CA 3218   5.606   5.694   2.619
 1293VAL     HA 3219   5.521   5.727   2.559
 1293VAL     CB 3220   5.674   5.590   2.530
 1293VAL     HB 3221   5.612   5.500   2.525
 1293VAL    CG1 3222   5.688   5.627   2.383
 1293VAL   HG11 3223   5.747   5.547   2.338
 1293VAL   HG12 3224   5.587   5.639   2.344
 1293VAL   HG13 3225   5.743   5.720   2.364
 1293VAL    CG2 3226   5.809   5.559   2.593
 1293VAL   HG21 3227   5.872   5.649   2.589
 1293VAL   HG22 3228   5.799   5.534   2.699
 1293VAL   HG23 3229   5.863   5.477   2.545
 1293VAL      C 3230   5.545   5.649   2.751
 1293VAL      O 3231   5.465   5.556   2.742
 1294LYS      N 3232   5.566   5.714   2.866
 1294LYS      H 3233   5.640   5.782   2.873
 1294LYS     CA 3234   5.496   5.689   2.990
 1294LYS     HA 3235   5.496   5.581   3.007
 1294LYS     CB 3236   5.554   5.768   3.108
 1294LYS    HB1 3237   5.476   5.783   3.183
 1294LYS    HB2 3238   5.595   5.862   3.073
 1294LYS     CG 3239   5.665   5.683   3.169
 1294LYS    HG1 3240   5.751   5.689   3.102
 1294LYS    HG2 3241   5.639   5.578   3.178
 1294LYS     CD 3242   5.702   5.724   3.311
 1294LYS    HD1 3243   5.617   5.725   3.380
 1294LYS    HD2 3244   5.734   5.828   3.309
 1294LYS     CE 3245   5.800   5.624   3.372
 1294LYS    HE1 3246   5.884   5.629   3.301
 1294LYS    HE2 3247   5.762   5.523   3.360
 1294LYS     NZ 3248   5.843   5.652   3.509
 1294LYS    HZ1 3249   5.918   5.590   3.536
 1294LYS    HZ2 3250   5.883   5.742   3.531
 1294LYS    HZ3 3251   5.758   5.640   3.563
 1294LYS      C 3252   5.351   5.729   2.971
 1294LYS      O 3253   5.263   5.660   3.021
 1295TRP      N 3254   5.321   5.832   2.890
 1295TRP      H 3255   5.399   5.878   2.845
 1295TRP     CA 3256   5.187   5.883   2.869
 1295TRP     HA 3257   5.118   5.831   2.936
 1295TRP     CB 3258   5.180   6.026   2.922
 1295TRP    HB1 3259   5.083   6.066   2.891
 1295TRP    HB2 3260   5.262   6.085   2.882
 1295TRP     CG 3261   5.188   6.049   3.069
 1295TRP    CD1 3262   5.079   6.038   3.149
 1295TRP    HD1 3263   4.979   6.010   3.122
 1295TRP    NE1 3264   5.128   6.044   3.279
 1295TRP    HE1 3265   5.070   6.031   3.360
 1295TRP    CE2 3266   5.263   6.070   3.289
 1295TRP    CZ2 3267   5.350   6.067   3.398
 1295TRP    HZ2 3268   5.304   6.049   3.494
 1295TRP    CH2 3269   5.482   6.105   3.371
 1295TRP    HH2 3270   5.555   6.120   3.449
 1295TRP    CZ3 3271   5.521   6.136   3.240
 1295TRP    HZ3 3272   5.620   6.171   3.214
 1295TRP    CE3 3273   5.437   6.116   3.130
 1295TRP    HE3 3274   5.461   6.148   3.030
 1295TRP    CD2 3275   5.303   6.080   3.153
 1295TRP      C 3276   5.143   5.867   2.725
 1295TRP      O 3277   5.024   5.862   2.696
 1296MET      N 3278   5.239   5.862   2.631
 1296MET      H 3279   5.336   5.868   2.660
 1296MET     CA 3280   5.204   5.876   2.492
 1296MET     HA 3281   5.100   5.910   2.488
 1296MET     CB 3282   5.306   5.964   2.420
 1296MET    HB1 3283   5.294   5.958   2.312
 1296MET    HB2 3284   5.405   5.931   2.452
 1296MET     CG 3285   5.280   6.106   2.469
 1296MET    HG1 3286   5.354   6.169   2.420
 1296MET    HG2 3287   5.290   6.112   2.577
 1296MET     SD 3288   5.117   6.176   2.430
 1296MET     CE 3289   5.156   6.340   2.496
 1296MET    HE1 3290   5.118   6.418   2.430
 1296MET    HE2 3291   5.131   6.352   2.601
 1296MET    HE3 3292   5.265   6.347   2.488
 1296MET      C 3293   5.202   5.743   2.417
 1296MET      O 3294   5.274   5.654   2.461
 1297PRO      N 3295   5.132   5.729   2.304
 1297PRO     CD 3296   5.035   5.829   2.262
 1297PRO    HD1 3297   5.067   5.933   2.269
 1297PRO    HD2 3298   4.946   5.817   2.322
 1297PRO     CG 3299   4.994   5.777   2.124
 1297PRO    HG1 3300   5.065   5.802   2.046
 1297PRO    HG2 3301   4.896   5.820   2.103
 1297PRO     CB 3302   4.994   5.625   2.134
 1297PRO    HB1 3303   5.000   5.573   2.038
 1297PRO    HB2 3304   4.909   5.597   2.195
 1297PRO     CA 3305   5.117   5.610   2.223
 1297PRO     HA 3306   5.115   5.518   2.282
 1297PRO      C 3307   5.244   5.582   2.144
 1297PRO      O 3308   5.313   5.675   2.104
 1298PRO      N 3309   5.284   5.461   2.105
 1298PRO     CD 3310   5.211   5.342   2.146
 1298PRO    HD1 3311   5.109   5.349   2.108
 1298PRO    HD2 3312   5.203   5.333   2.254
 1298PRO     CG 3313   5.295   5.232   2.081
 1298PRO    HG1 3314   5.247   5.220   1.984
 1298PRO    HG2 3315   5.283   5.143   2.142
 1298PRO     CB 3316   5.438   5.282   2.068
 1298PRO    HB1 3317   5.496   5.242   1.985
 1298PRO    HB2 3318   5.494   5.262   2.160
 1298PRO     CA 3319   5.415   5.431   2.051
 1298PRO     HA 3320   5.492   5.489   2.103
 1298PRO      C 3321   5.436   5.481   1.908
 1298PRO      O 3322   5.539   5.543   1.884
 1299GLU      N 3323   5.336   5.479   1.819
 1299GLU      H 3324   5.249   5.448   1.860
 1299GLU     CA 3325   5.334   5.535   1.685
 1299GLU     HA 3326   5.427   5.505   1.637
 1299GLU     CB 3327   5.220   5.478   1.600
 1299GLU    HB1 3328   5.218   5.369   1.605
 1299GLU    HB2 3329   5.249   5.496   1.497
 1299GLU     CG 3330   5.080   5.531   1.625
 1299GLU    HG1 3331   5.007   5.498   1.550
 1299GLU    HG2 3332   5.079   5.639   1.606
 1299GLU     CD 3333   5.021   5.506   1.763
 1299GLU    OE1 3334   5.062   5.408   1.828
 1299GLU    OE2 3335   4.923   5.574   1.802
 1299GLU      C 3336   5.345   5.686   1.679
 1299GLU      O 3337   5.397   5.730   1.577
 1300ALA      N 3338   5.319   5.769   1.781
 1300ALA      H 3339   5.276   5.736   1.866
 1300ALA     CA 3340   5.365   5.906   1.773
 1300ALA     HA 3341   5.339   5.944   1.674
 1300ALA     CB 3342   5.293   5.989   1.879
 1300ALA    HB1 3343   5.324   6.093   1.872
 1300ALA    HB2 3344   5.186   5.993   1.859
 1300ALA    HB3 3345   5.319   5.947   1.976
 1300ALA      C 3346   5.516   5.923   1.777
 1300ALA      O 3347   5.574   5.996   1.697
 1301PHE      N 3348   5.578   5.845   1.866
 1301PHE      H 3349   5.519   5.784   1.921
 1301PHE     CA 3350   5.722   5.837   1.880
 1301PHE     HA 3351   5.767   5.936   1.887
 1301PHE     CB 3352   5.744   5.771   2.016
 1301PHE    HB1 3353   5.719   5.665   2.011
 1301PHE    HB2 3354   5.680   5.815   2.093
 1301PHE     CG 3355   5.888   5.776   2.060
 1301PHE    CD1 3356   5.972   5.669   2.024
 1301PHE    HD1 3357   5.934   5.589   1.962
 1301PHE    CE1 3358   6.101   5.665   2.077
 1301PHE    HE1 3359   6.177   5.599   2.039
 1301PHE     CZ 3360   6.147   5.774   2.152
 1301PHE     HZ 3361   6.246   5.767   2.195
 1301PHE    CE2 3362   6.067   5.886   2.180
 1301PHE    HE2 3363   6.109   5.969   2.236
 1301PHE    CD2 3364   5.938   5.888   2.127
 1301PHE    HD2 3365   5.868   5.970   2.134
 1301PHE      C 3366   5.790   5.772   1.761
 1301PHE      O 3367   5.901   5.816   1.730
 1302MET      N 3368   5.725   5.665   1.715
 1302MET      H 3369   5.648   5.633   1.772
 1302MET     CA 3370   5.791   5.580   1.618
 1302MET     HA 3371   5.899   5.593   1.622
 1302MET     CB 3372   5.754   5.433   1.638
 1302MET    HB1 3373   5.761   5.381   1.542
 1302MET    HB2 3374   5.647   5.438   1.655
 1302MET     CG 3375   5.834   5.362   1.746
 1302MET    HG1 3376   5.784   5.267   1.767
 1302MET    HG2 3377   5.839   5.432   1.830
 1302MET     SD 3378   6.002   5.324   1.691
 1302MET     CE 3379   6.070   5.254   1.843
 1302MET    HE1 3380   5.988   5.193   1.882
 1302MET    HE2 3381   6.159   5.199   1.814
 1302MET    HE3 3382   6.093   5.333   1.914
 1302MET      C 3383   5.765   5.614   1.472
 1302MET      O 3384   5.855   5.601   1.389
 1303GLU      N 3385   5.647   5.660   1.429
 1303GLU      H 3386   5.576   5.685   1.497
 1303GLU     CA 3387   5.611   5.696   1.294
 1303GLU     HA 3388   5.700   5.702   1.231
 1303GLU     CB 3389   5.527   5.584   1.232
 1303GLU    HB1 3390   5.477   5.612   1.139
 1303GLU    HB2 3391   5.438   5.573   1.294
 1303GLU     CG 3392   5.601   5.452   1.218
 1303GLU    HG1 3393   5.654   5.434   1.312
 1303GLU    HG2 3394   5.683   5.458   1.146
 1303GLU     CD 3395   5.500   5.342   1.190
 1303GLU    OE1 3396   5.408   5.325   1.273
 1303GLU    OE2 3397   5.517   5.263   1.095
 1303GLU      C 3398   5.552   5.834   1.272
 1303GLU      O 3399   5.549   5.868   1.153
 1304GLY      N 3400   5.526   5.909   1.379
 1304GLY      H 3401   5.556   5.876   1.469
 1304GLY     CA 3402   5.474   6.045   1.377
 1304GLY    HA1 3403   5.538   6.113   1.321
 1304GLY    HA2 3404   5.487   6.082   1.478
 1304GLY      C 3405   5.331   6.048   1.324
 1304GLY      O 3406   5.295   6.138   1.248
 1305ILE      N 3407   5.248   5.954   1.369
 1305ILE      H 3408   5.278   5.894   1.444
 1305ILE     CA 3409   5.106   5.942   1.341
 1305ILE     HA 3410   5.079   5.992   1.248
 1305ILE     CB 3411   5.069   5.797   1.310
 1305ILE     HB 3412   5.083   5.738   1.401
 1305ILE    CG2 3413   4.920   5.772   1.286
 1305ILE   HG21 3414   4.899   5.666   1.277
 1305ILE   HG22 3415   4.862   5.807   1.371
 1305ILE   HG23 3416   4.898   5.821   1.191
 1305ILE    CG1 3417   5.155   5.731   1.203
 1305ILE   HG11 3418   5.123   5.629   1.179
 1305ILE   HG12 3419   5.258   5.731   1.237
 1305ILE     CD 3420   5.167   5.792   1.064
 1305ILE    HD1 3421   5.186   5.900   1.067
 1305ILE    HD2 3422   5.250   5.749   1.009
 1305ILE    HD3 3423   5.071   5.778   1.013
 1305ILE      C 3424   5.026   6.009   1.451
 1305ILE      O 3425   5.039   5.963   1.565
 1306PHE      N 3426   4.937   6.103   1.419
 1306PHE      H 3427   4.918   6.130   1.324
 1306PHE     CA 3428   4.854   6.171   1.517
 1306PHE     HA 3429   4.854   6.117   1.612
 1306PHE     CB 3430   4.907   6.312   1.540
 1306PHE    HB1 3431   4.831   6.356   1.605
 1306PHE    HB2 3432   4.895   6.371   1.449
 1306PHE     CG 3433   5.045   6.320   1.600
 1306PHE    CD1 3434   5.062   6.335   1.739
 1306PHE    HD1 3435   4.977   6.345   1.805
 1306PHE    CE1 3436   5.190   6.333   1.796
 1306PHE    HE1 3437   5.194   6.352   1.903
 1306PHE     CZ 3438   5.306   6.321   1.718
 1306PHE     HZ 3439   5.406   6.334   1.755
 1306PHE    CE2 3440   5.291   6.301   1.580
 1306PHE    HE2 3441   5.376   6.291   1.514
 1306PHE    CD2 3442   5.162   6.301   1.526
 1306PHE    HD2 3443   5.149   6.285   1.419
 1306PHE      C 3444   4.708   6.165   1.476
 1306PHE      O 3445   4.674   6.186   1.360
 1307THR      N 3446   4.616   6.122   1.564
 1307THR      H 3447   4.648   6.091   1.654
 1307THR     CA 3448   4.476   6.116   1.530
 1307THR     HA 3449   4.452   6.180   1.445
 1307THR     CB 3450   4.437   5.972   1.496
 1307THR     HB 3451   4.335   5.973   1.457
 1307THR    CG2 3452   4.525   5.909   1.388
 1307THR   HG21 3453   4.543   5.984   1.311
 1307THR   HG22 3454   4.618   5.880   1.437
 1307THR   HG23 3455   4.480   5.821   1.342
 1307THR    OG1 3456   4.435   5.896   1.615
 1307THR    HG1 3457   4.463   5.808   1.590
 1307THR      C 3458   4.395   6.174   1.646
 1307THR      O 3459   4.449   6.208   1.750
 1308SER      N 3460   4.261   6.174   1.635
 1308SER      H 3461   4.225   6.134   1.550
 1308SER     CA 3462   4.175   6.210   1.745
 1308SER     HA 3463   4.199   6.306   1.790
 1308SER     CB 3464   4.030   6.232   1.703
 1308SER    HB1 3465   4.010   6.338   1.685
 1308SER    HB2 3466   3.966   6.191   1.780
 1308SER     OG 3467   3.989   6.155   1.592
 1308SER     HG 3468   3.894   6.159   1.588
 1308SER      C 3469   4.184   6.110   1.860
 1308SER      O 3470   4.130   6.129   1.968
 1309LYS      N 3471   4.247   5.995   1.834
 1309LYS      H 3472   4.282   5.987   1.740
 1309LYS     CA 3473   4.273   5.883   1.923
 1309LYS     HA 3474   4.221   5.889   2.019
 1309LYS     CB 3475   4.218   5.756   1.857
 1309LYS    HB1 3476   4.249   5.670   1.917
 1309LYS    HB2 3477   4.268   5.734   1.763
 1309LYS     CG 3478   4.066   5.751   1.841
 1309LYS    HG1 3479   4.029   5.843   1.797
 1309LYS    HG2 3480   4.015   5.748   1.938
 1309LYS     CD 3481   4.018   5.630   1.761
 1309LYS    HD1 3482   4.052   5.541   1.814
 1309LYS    HD2 3483   4.065   5.626   1.663
 1309LYS     CE 3484   3.865   5.629   1.758
 1309LYS    HE1 3485   3.818   5.715   1.709
 1309LYS    HE2 3486   3.821   5.643   1.856
 1309LYS     NZ 3487   3.828   5.499   1.700
 1309LYS    HZ1 3488   3.878   5.498   1.613
 1309LYS    HZ2 3489   3.852   5.418   1.756
 1309LYS    HZ3 3490   3.731   5.480   1.679
 1309LYS      C 3491   4.421   5.870   1.956
 1309LYS      O 3492   4.458   5.776   2.024
 1310THR      N 3493   4.512   5.962   1.923
 1310THR      H 3494   4.479   6.029   1.855
 1310THR     CA 3495   4.631   5.991   2.000
 1310THR     HA 3496   4.694   5.902   1.995
 1310THR     CB 3497   4.720   6.104   1.947
 1310THR     HB 3498   4.664   6.196   1.956
 1310THR    CG2 3499   4.860   6.124   2.005
 1310THR   HG21 3500   4.921   6.198   1.953
 1310THR   HG22 3501   4.838   6.161   2.105
 1310THR   HG23 3502   4.922   6.035   2.017
 1310THR    OG1 3503   4.751   6.073   1.813
 1310THR    HG1 3504   4.789   5.985   1.814
 1310THR      C 3505   4.605   6.022   2.146
 1310THR      O 3506   4.676   5.955   2.220
 1311ASP      N 3507   4.520   6.118   2.184
 1311ASP      H 3508   4.460   6.167   2.119
 1311ASP     CA 3509   4.514   6.156   2.324
 1311ASP     HA 3510   4.613   6.168   2.367
 1311ASP     CB 3511   4.465   6.300   2.337
 1311ASP    HB1 3512   4.464   6.331   2.441
 1311ASP    HB2 3513   4.363   6.302   2.297
 1311ASP     CG 3514   4.544   6.390   2.243
 1311ASP    OD1 3515   4.484   6.478   2.178
 1311ASP    OD2 3516   4.669   6.388   2.236
 1311ASP      C 3517   4.430   6.066   2.414
 1311ASP      O 3518   4.438   6.085   2.535
 1312THR      N 3519   4.353   5.976   2.353
 1312THR      H 3520   4.357   5.974   2.252
 1312THR     CA 3521   4.274   5.878   2.424
 1312THR     HA 3522   4.224   5.929   2.507
 1312THR     CB 3523   4.160   5.821   2.339
 1312THR     HB 3524   4.112   5.741   2.395
 1312THR    CG2 3525   4.064   5.936   2.310
 1312THR   HG21 3526   4.059   6.008   2.390
 1312THR   HG22 3527   4.095   5.990   2.220
 1312THR   HG23 3528   3.965   5.895   2.289
 1312THR    OG1 3529   4.192   5.756   2.218
 1312THR    HG1 3530   4.115   5.703   2.195
 1312THR      C 3531   4.366   5.776   2.489
 1312THR      O 3532   4.335   5.742   2.603
 1313TRP      N 3533   4.476   5.729   2.430
 1313TRP      H 3534   4.493   5.753   2.334
 1313TRP     CA 3535   4.584   5.664   2.502
 1313TRP     HA 3536   4.562   5.560   2.524
 1313TRP     CB 3537   4.705   5.647   2.409
 1313TRP    HB1 3538   4.738   5.743   2.371
 1313TRP    HB2 3539   4.681   5.604   2.312
 1313TRP     CG 3540   4.821   5.564   2.452
 1313TRP    CD1 3541   4.912   5.601   2.546
 1313TRP    HD1 3542   4.906   5.691   2.606
 1313TRP    NE1 3543   5.011   5.506   2.561
 1313TRP    HE1 3544   5.089   5.511   2.624
 1313TRP    CE2 3545   4.984   5.398   2.480
 1313TRP    CZ2 3546   5.047   5.274   2.460
 1313TRP    HZ2 3547   5.126   5.247   2.529
 1313TRP    CH2 3548   5.009   5.190   2.355
 1313TRP    HH2 3549   5.070   5.105   2.327
 1313TRP    CZ3 3550   4.904   5.231   2.273
 1313TRP    HZ3 3551   4.866   5.167   2.195
 1313TRP    CE3 3552   4.834   5.350   2.298
 1313TRP    HE3 3553   4.747   5.379   2.242
 1313TRP    CD2 3554   4.873   5.438   2.401
 1313TRP      C 3555   4.626   5.731   2.632
 1313TRP      O 3556   4.617   5.667   2.737
 1314SER      N 3557   4.669   5.857   2.625
 1314SER      H 3558   4.671   5.904   2.536
 1314SER     CA 3559   4.707   5.933   2.742
 1314SER     HA 3560   4.794   5.896   2.796
 1314SER     CB 3561   4.764   6.070   2.703
 1314SER    HB1 3562   4.803   6.120   2.792
 1314SER    HB2 3563   4.686   6.131   2.658
 1314SER     OG 3564   4.861   6.043   2.605
 1314SER     HG 3565   4.911   5.974   2.649
 1314SER      C 3566   4.599   5.945   2.849
 1314SER      O 3567   4.640   5.934   2.965
 1315PHE      N 3568   4.473   5.961   2.808
 1315PHE      H 3569   4.453   5.973   2.710
 1315PHE     CA 3570   4.363   5.952   2.902
 1315PHE     HA 3571   4.376   6.029   2.978
 1315PHE     CB 3572   4.230   5.973   2.831
 1315PHE    HB1 3573   4.196   5.878   2.790
 1315PHE    HB2 3574   4.238   6.049   2.753
 1315PHE     CG 3575   4.126   6.033   2.922
 1315PHE    CD1 3576   4.107   6.171   2.914
 1315PHE    HD1 3577   4.175   6.230   2.855
 1315PHE    CE1 3578   4.011   6.235   2.994
 1315PHE    HE1 3579   4.013   6.341   3.012
 1315PHE     CZ 3580   3.936   6.154   3.080
 1315PHE     HZ 3581   3.874   6.206   3.152
 1315PHE    CE2 3582   3.952   6.015   3.077
 1315PHE    HE2 3583   3.887   5.956   3.139
 1315PHE    CD2 3584   4.041   5.947   2.993
 1315PHE    HD2 3585   4.051   5.839   2.995
 1315PHE      C 3586   4.353   5.816   2.970
 1315PHE      O 3587   4.308   5.796   3.083
 1316GLY      N 3588   4.417   5.718   2.907
 1316GLY      H 3589   4.457   5.735   2.816
 1316GLY     CA 3590   4.416   5.584   2.963
 1316GLY    HA1 3591   4.461   5.509   2.899
 1316GLY    HA2 3592   4.322   5.558   3.012
 1316GLY      C 3593   4.513   5.590   3.080
 1316GLY      O 3594   4.487   5.527   3.183
 1317VAL      N 3595   4.626   5.659   3.062
 1317VAL      H 3596   4.627   5.724   2.986
 1317VAL     CA 3597   4.726   5.672   3.167
 1317VAL     HA 3598   4.750   5.577   3.213
 1317VAL     CB 3599   4.861   5.713   3.109
 1317VAL     HB 3600   4.843   5.814   3.072
 1317VAL    CG1 3601   4.976   5.722   3.209
 1317VAL   HG11 3602   4.927   5.780   3.287
 1317VAL   HG12 3603   5.003   5.624   3.249
 1317VAL   HG13 3604   5.063   5.775   3.170
 1317VAL    CG2 3605   4.909   5.627   2.993
 1317VAL   HG21 3606   5.012   5.648   2.966
 1317VAL   HG22 3607   4.884   5.523   3.017
 1317VAL   HG23 3608   4.859   5.653   2.900
 1317VAL      C 3609   4.672   5.763   3.276
 1317VAL      O 3610   4.693   5.737   3.395
 1318LEU      N 3611   4.584   5.857   3.240
 1318LEU      H 3612   4.573   5.879   3.142
 1318LEU     CA 3613   4.520   5.945   3.335
 1318LEU     HA 3614   4.595   5.997   3.395
 1318LEU     CB 3615   4.443   6.057   3.264
 1318LEU    HB1 3616   4.362   6.008   3.211
 1318LEU    HB2 3617   4.514   6.103   3.196
 1318LEU     CG 3618   4.377   6.162   3.353
 1318LEU     HG 3619   4.325   6.112   3.435
 1318LEU    CD1 3620   4.482   6.250   3.422
 1318LEU   HD11 3621   4.550   6.288   3.346
 1318LEU   HD12 3622   4.441   6.332   3.481
 1318LEU   HD13 3623   4.530   6.185   3.495
 1318LEU    CD2 3624   4.287   6.259   3.277
 1318LEU   HD21 3625   4.251   6.335   3.346
 1318LEU   HD22 3626   4.334   6.306   3.191
 1318LEU   HD23 3627   4.201   6.205   3.236
 1318LEU      C 3628   4.431   5.875   3.436
 1318LEU      O 3629   4.425   5.906   3.555
 1319LEU      N 3630   4.357   5.778   3.381
 1319LEU      H 3631   4.365   5.762   3.281
 1319LEU     CA 3632   4.275   5.692   3.463
 1319LEU     HA 3633   4.221   5.751   3.538
 1319LEU     CB 3634   4.175   5.608   3.385
 1319LEU    HB1 3635   4.131   5.527   3.445
 1319LEU    HB2 3636   4.228   5.552   3.308
 1319LEU     CG 3637   4.058   5.678   3.316
 1319LEU     HG 3638   4.092   5.767   3.263
 1319LEU    CD1 3639   4.002   5.585   3.208
 1319LEU   HD11 3640   4.080   5.576   3.131
 1319LEU   HD12 3641   3.986   5.489   3.257
 1319LEU   HD13 3642   3.915   5.632   3.162
 1319LEU    CD2 3643   3.948   5.732   3.406
 1319LEU   HD21 3644   4.001   5.814   3.455
 1319LEU   HD22 3645   3.876   5.776   3.336
 1319LEU   HD23 3646   3.906   5.663   3.479
 1319LEU      C 3647   4.358   5.599   3.550
 1319LEU      O 3648   4.316   5.548   3.654
 1320TRP      N 3649   4.485   5.573   3.518
 1320TRP      H 3650   4.523   5.623   3.439
 1320TRP     CA 3651   4.577   5.502   3.605
 1320TRP     HA 3652   4.520   5.424   3.654
 1320TRP     CB 3653   4.685   5.438   3.517
 1320TRP    HB1 3654   4.767   5.503   3.487
 1320TRP    HB2 3655   4.635   5.418   3.422
 1320TRP     CG 3656   4.752   5.323   3.584
 1320TRP    CD1 3657   4.726   5.195   3.546
 1320TRP    HD1 3658   4.653   5.167   3.472
 1320TRP    NE1 3659   4.809   5.110   3.617
 1320TRP    HE1 3660   4.800   5.009   3.613
 1320TRP    CE2 3661   4.886   5.185   3.704
 1320TRP    CZ2 3662   4.964   5.147   3.814
 1320TRP    HZ2 3663   4.970   5.043   3.842
 1320TRP    CH2 3664   5.037   5.244   3.883
 1320TRP    HH2 3665   5.108   5.207   3.955
 1320TRP    CZ3 3666   5.017   5.380   3.854
 1320TRP    HZ3 3667   5.083   5.452   3.900
 1320TRP    CE3 3668   4.922   5.421   3.760
 1320TRP    HE3 3669   4.904   5.525   3.736
 1320TRP    CD2 3670   4.853   5.322   3.689
 1320TRP      C 3671   4.637   5.594   3.710
 1320TRP      O 3672   4.638   5.558   3.827
 1321GLU      N 3673   4.684   5.713   3.670
 1321GLU      H 3674   4.696   5.733   3.571
 1321GLU     CA 3675   4.722   5.815   3.765
 1321GLU     HA 3676   4.803   5.780   3.829
 1321GLU     CB 3677   4.776   5.937   3.690
 1321GLU    HB1 3678   4.762   6.024   3.755
 1321GLU    HB2 3679   4.714   5.944   3.602
 1321GLU     CG 3680   4.926   5.924   3.664
 1321GLU    HG1 3681   4.936   5.854   3.581
 1321GLU    HG2 3682   4.975   5.882   3.752
 1321GLU     CD 3683   4.989   6.059   3.633
 1321GLU    OE1 3684   5.023   6.135   3.726
 1321GLU    OE2 3685   5.006   6.092   3.513
 1321GLU      C 3686   4.611   5.849   3.864
 1321GLU      O 3687   4.637   5.858   3.984
 1322ILE      N 3688   4.483   5.850   3.828
 1322ILE      H 3689   4.459   5.841   3.730
 1322ILE     CA 3690   4.365   5.864   3.912
 1322ILE     HA 3691   4.382   5.944   3.984
 1322ILE     CB 3692   4.241   5.900   3.831
 1322ILE     HB 3693   4.227   5.829   3.750
 1322ILE    CG2 3694   4.112   5.892   3.912
 1322ILE   HG21 3695   4.118   5.959   3.998
 1322ILE   HG22 3696   4.035   5.932   3.846
 1322ILE   HG23 3697   4.098   5.788   3.943
 1322ILE    CG1 3698   4.265   6.038   3.770
 1322ILE   HG11 3699   4.365   6.048   3.730
 1322ILE   HG12 3700   4.252   6.116   3.845
 1322ILE     CD 3701   4.171   6.064   3.653
 1322ILE    HD1 3702   4.205   6.157   3.608
 1322ILE    HD2 3703   4.175   5.984   3.580
 1322ILE    HD3 3704   4.065   6.069   3.677
 1322ILE      C 3705   4.341   5.740   3.997
 1322ILE      O 3706   4.329   5.756   4.118
 1323PHE      N 3707   4.336   5.617   3.944
 1323PHE      H 3708   4.333   5.608   3.843
 1323PHE     CA 3709   4.302   5.505   4.028
 1323PHE     HA 3710   4.245   5.541   4.113
 1323PHE     CB 3711   4.210   5.402   3.963
 1323PHE    HB1 3712   4.199   5.319   4.032
 1323PHE    HB2 3713   4.239   5.370   3.863
 1323PHE     CG 3714   4.072   5.456   3.938
 1323PHE    CD1 3715   4.042   5.548   3.837
 1323PHE    HD1 3716   4.124   5.588   3.780
 1323PHE    CE1 3717   3.911   5.583   3.802
 1323PHE    HE1 3718   3.889   5.648   3.718
 1323PHE     CZ 3719   3.805   5.528   3.876
 1323PHE     HZ 3720   3.706   5.562   3.848
 1323PHE    CE2 3721   3.831   5.445   3.985
 1323PHE    HE2 3722   3.752   5.395   4.039
 1323PHE    CD2 3723   3.964   5.414   4.017
 1323PHE    HD2 3724   3.985   5.341   4.094
 1323PHE      C 3725   4.423   5.439   4.094
 1323PHE      O 3726   4.409   5.365   4.191
 1324SER      N 3727   4.546   5.488   4.072
 1324SER      H 3728   4.560   5.567   4.012
 1324SER     CA 3729   4.657   5.463   4.162
 1324SER     HA 3730   4.641   5.366   4.208
 1324SER     CB 3731   4.790   5.462   4.088
 1324SER    HB1 3732   4.787   5.384   4.012
 1324SER    HB2 3733   4.874   5.445   4.155
 1324SER     OG 3734   4.804   5.588   4.027
 1324SER     HG 3735   4.780   5.587   3.934
 1324SER      C 3736   4.672   5.561   4.277
 1324SER      O 3737   4.769   5.550   4.351
 1325LEU      N 3738   4.574   5.649   4.298
 1325LEU      H 3739   4.502   5.648   4.227
 1325LEU     CA 3740   4.571   5.765   4.385
 1325LEU     HA 3741   4.487   5.828   4.356
 1325LEU     CB 3742   4.539   5.718   4.527
 1325LEU    HB1 3743   4.537   5.804   4.595
 1325LEU    HB2 3744   4.616   5.650   4.564
 1325LEU     CG 3745   4.397   5.663   4.536
 1325LEU     HG 3746   4.382   5.574   4.476
 1325LEU    CD1 3747   4.360   5.622   4.678
 1325LEU   HD11 3748   4.261   5.577   4.670
 1325LEU   HD12 3749   4.431   5.553   4.722
 1325LEU   HD13 3750   4.352   5.709   4.744
 1325LEU    CD2 3751   4.293   5.771   4.505
 1325LEU   HD21 3752   4.196   5.731   4.532
 1325LEU   HD22 3753   4.308   5.858   4.568
 1325LEU   HD23 3754   4.300   5.795   4.399
 1325LEU      C 3755   4.691   5.858   4.369
 1325LEU      O 3756   4.738   5.911   4.468
 1326GLY      N 3757   4.742   5.879   4.247
 1326GLY      H 3758   4.701   5.839   4.164
 1326GLY     CA 3759   4.855   5.965   4.220
 1326GLY    HA1 3760   4.838   6.051   4.286
 1326GLY    HA2 3761   4.848   6.007   4.120
 1326GLY      C 3762   4.986   5.905   4.269
 1326GLY      O 3763   5.067   5.968   4.338
 1327TYR      N 3764   5.012   5.781   4.227
 1327TYR      H 3765   4.934   5.729   4.189
 1327TYR     CA 3766   5.144   5.727   4.200
 1327TYR     HA 3767   5.205   5.783   4.270
 1327TYR     CB 3768   5.136   5.584   4.253
 1327TYR    HB1 3769   5.052   5.532   4.206
 1327TYR    HB2 3770   5.109   5.585   4.358
 1327TYR     CG 3771   5.263   5.502   4.247
 1327TYR    CD1 3772   5.274   5.399   4.153
 1327TYR    HD1 3773   5.193   5.390   4.082
 1327TYR    CE1 3774   5.391   5.322   4.152
 1327TYR    HE1 3775   5.394   5.238   4.084
 1327TYR     CZ 3776   5.488   5.346   4.252
 1327TYR     OH 3777   5.585   5.252   4.266
 1327TYR     HH 3778   5.622   5.260   4.355
 1327TYR    CE2 3779   5.477   5.453   4.344
 1327TYR    HE2 3780   5.550   5.467   4.422
 1327TYR    CD2 3781   5.359   5.528   4.346
 1327TYR    HD2 3782   5.347   5.601   4.425
 1327TYR      C 3783   5.193   5.734   4.056
 1327TYR      O 3784   5.126   5.780   3.964
 1328MET      N 3785   5.318   5.693   4.036
 1328MET      H 3786   5.367   5.652   4.114
 1328MET     CA 3787   5.391   5.702   3.911
 1328MET     HA 3788   5.373   5.802   3.872
 1328MET     CB 3789   5.540   5.675   3.928
 1328MET    HB1 3790   5.547   5.585   3.988
 1328MET    HB2 3791   5.582   5.749   3.998
 1328MET     CG 3792   5.626   5.665   3.802
 1328MET    HG1 3793   5.593   5.580   3.743
 1328MET    HG2 3794   5.732   5.662   3.829
 1328MET     SD 3795   5.609   5.811   3.697
 1328MET     CE 3796   5.706   5.938   3.782
 1328MET    HE1 3797   5.806   5.897   3.796
 1328MET    HE2 3798   5.700   6.028   3.721
 1328MET    HE3 3799   5.661   5.962   3.879
 1328MET      C 3800   5.335   5.597   3.816
 1328MET      O 3801   5.353   5.479   3.846
 1329PRO      N 3802   5.283   5.631   3.698
 1329PRO     CD 3803   5.243   5.762   3.651
 1329PRO    HD1 3804   5.322   5.832   3.679
 1329PRO    HD2 3805   5.149   5.791   3.698
 1329PRO     CG 3806   5.228   5.753   3.499
 1329PRO    HG1 3807   5.328   5.772   3.460
 1329PRO    HG2 3808   5.156   5.827   3.465
 1329PRO     CB 3809   5.182   5.608   3.484
 1329PRO    HB1 3810   5.205   5.574   3.384
 1329PRO    HB2 3811   5.074   5.601   3.500
 1329PRO     CA 3812   5.261   5.534   3.592
 1329PRO     HA 3813   5.201   5.450   3.627
 1329PRO      C 3814   5.393   5.480   3.539
 1329PRO      O 3815   5.493   5.550   3.528
 1330TYR      N 3816   5.398   5.350   3.510
 1330TYR      H 3817   5.309   5.310   3.485
 1330TYR     CA 3818   5.516   5.274   3.471
 1330TYR     HA 3819   5.489   5.168   3.473
 1330TYR     CB 3820   5.561   5.303   3.328
 1330TYR    HB1 3821   5.651   5.244   3.313
 1330TYR    HB2 3822   5.592   5.406   3.309
 1330TYR     CG 3823   5.467   5.250   3.221
 1330TYR    CD1 3824   5.469   5.116   3.183
 1330TYR    HD1 3825   5.549   5.055   3.224
 1330TYR    CE1 3826   5.378   5.064   3.091
 1330TYR    HE1 3827   5.389   4.960   3.064
 1330TYR     CZ 3828   5.284   5.154   3.036
 1330TYR     OH 3829   5.183   5.102   2.960
 1330TYR     HH 3830   5.122   5.166   2.924
 1330TYR    CE2 3831   5.289   5.292   3.062
 1330TYR    HE2 3832   5.216   5.358   3.019
 1330TYR    CD2 3833   5.378   5.339   3.160
 1330TYR    HD2 3834   5.377   5.441   3.195
 1330TYR      C 3835   5.626   5.294   3.574
 1330TYR      O 3836   5.725   5.361   3.544
 1331PRO      N 3837   5.617   5.237   3.694
 1331PRO     CD 3838   5.501   5.161   3.737
 1331PRO    HD1 3839   5.464   5.098   3.657
 1331PRO    HD2 3840   5.422   5.218   3.785
 1331PRO     CG 3841   5.555   5.082   3.855
 1331PRO    HG1 3842   5.601   4.991   3.817
 1331PRO    HG2 3843   5.482   5.044   3.928
 1331PRO     CB 3844   5.656   5.177   3.919
 1331PRO    HB1 3845   5.723   5.128   3.990
 1331PRO    HB2 3846   5.591   5.249   3.967
 1331PRO     CA 3847   5.718   5.244   3.797
 1331PRO     HA 3848   5.742   5.348   3.822
 1331PRO      C 3849   5.845   5.170   3.758
 1331PRO      O 3850   5.837   5.059   3.706
 1332SER      N 3851   5.960   5.232   3.787
 1332SER      H 3852   5.957   5.307   3.856
 1332SER     CA 3853   6.090   5.173   3.766
 1332SER     HA 3854   6.167   5.245   3.795
 1332SER     CB 3855   6.108   5.040   3.839
 1332SER    HB1 3856   6.212   5.010   3.826
 1332SER    HB2 3857   6.037   4.969   3.798
 1332SER     OG 3858   6.084   5.057   3.977
 1332SER     HG 3859   6.059   4.976   4.021
 1332SER      C 3860   6.124   5.155   3.619
 1332SER      O 3861   6.200   5.066   3.583
 1333LYS      N 3862   6.072   5.239   3.529
 1333LYS      H 3863   6.011   5.310   3.565
 1333LYS     CA 3864   6.111   5.240   3.389
 1333LYS     HA 3865   6.209   5.192   3.386
 1333LYS     CB 3866   6.018   5.163   3.295
 1333LYS    HB1 3867   6.041   5.172   3.189
 1333LYS    HB2 3868   5.923   5.211   3.316
 1333LYS     CG 3869   6.011   5.013   3.320
 1333LYS    HG1 3870   5.960   5.002   3.416
 1333LYS    HG2 3871   6.111   4.970   3.325
 1333LYS     CD 3872   5.931   4.945   3.210
 1333LYS    HD1 3873   5.977   4.955   3.112
 1333LYS    HD2 3874   5.829   4.983   3.216
 1333LYS     CE 3875   5.907   4.797   3.238
 1333LYS    HE1 3876   5.827   4.766   3.170
 1333LYS    HE2 3877   5.879   4.797   3.344
 1333LYS     NZ 3878   6.023   4.710   3.212
 1333LYS    HZ1 3879   6.006   4.612   3.229
 1333LYS    HZ2 3880   6.053   4.712   3.116
 1333LYS    HZ3 3881   6.099   4.729   3.277
 1333LYS      C 3882   6.121   5.386   3.346
 1333LYS      O 3883   6.030   5.467   3.362
 1334SER      N 3884   6.238   5.420   3.291
 1334SER      H 3885   6.298   5.340   3.280
 1334SER     CA 3886   6.262   5.545   3.222
 1334SER     HA 3887   6.205   5.627   3.265
 1334SER     CB 3888   6.411   5.574   3.210
 1334SER    HB1 3889   6.456   5.571   3.310
 1334SER    HB2 3890   6.423   5.674   3.167
 1334SER     OG 3891   6.474   5.484   3.122
 1334SER     HG 3892   6.474   5.399   3.166
 1334SER      C 3893   6.206   5.533   3.081
 1334SER      O 3894   6.187   5.421   3.032
 1335ASN      N 3895   6.178   5.644   3.012
 1335ASN      H 3896   6.188   5.730   3.064
 1335ASN     CA 3897   6.096   5.640   2.893
 1335ASN     HA 3898   5.999   5.597   2.916
 1335ASN     CB 3899   6.061   5.778   2.838
 1335ASN    HB1 3900   6.037   5.772   2.732
 1335ASN    HB2 3901   6.142   5.850   2.845
 1335ASN     CG 3902   5.942   5.837   2.913
 1335ASN    OD1 3903   5.829   5.831   2.866
 1335ASN    ND2 3904   5.965   5.887   3.035
 1335ASN   HD21 3905   6.060   5.898   3.066
 1335ASN   HD22 3906   5.893   5.946   3.074
 1335ASN      C 3907   6.158   5.553   2.784
 1335ASN      O 3908   6.089   5.492   2.703
 1336GLN      N 3909   6.290   5.532   2.789
 1336GLN      H 3910   6.343   5.584   2.858
 1336GLN     CA 3911   6.357   5.445   2.694
 1336GLN     HA 3912   6.308   5.457   2.597
 1336GLN     CB 3913   6.507   5.466   2.684
 1336GLN    HB1 3914   6.547   5.370   2.650
 1336GLN    HB2 3915   6.556   5.479   2.781
 1336GLN     CG 3916   6.553   5.564   2.577
 1336GLN    HG1 3917   6.662   5.574   2.583
 1336GLN    HG2 3918   6.505   5.661   2.594
 1336GLN     CD 3919   6.524   5.507   2.439
 1336GLN    OE1 3920   6.599   5.429   2.381
 1336GLN    NE2 3921   6.423   5.555   2.366
 1336GLN   HE21 3922   6.358   5.626   2.396
 1336GLN   HE22 3923   6.413   5.508   2.277
 1336GLN      C 3924   6.328   5.299   2.727
 1336GLN      O 3925   6.331   5.211   2.642
 1337GLU      N 3926   6.310   5.260   2.854
 1337GLU      H 3927   6.303   5.333   2.924
 1337GLU     CA 3928   6.273   5.131   2.907
 1337GLU     HA 3929   6.336   5.054   2.861
 1337GLU     CB 3930   6.310   5.116   3.054
 1337GLU    HB1 3931   6.264   5.028   3.100
 1337GLU    HB2 3932   6.274   5.205   3.106
 1337GLU     CG 3933   6.461   5.103   3.072
 1337GLU    HG1 3934   6.508   5.165   2.996
 1337GLU    HG2 3935   6.500   5.003   3.054
 1337GLU     CD 3936   6.497   5.147   3.213
 1337GLU    OE1 3937   6.473   5.259   3.264
 1337GLU    OE2 3938   6.561   5.066   3.283
 1337GLU      C 3939   6.125   5.102   2.890
 1337GLU      O 3940   6.092   4.988   2.857
 1338VAL      N 3941   6.036   5.201   2.901
 1338VAL      H 3942   6.064   5.292   2.934
 1338VAL     CA 3943   5.898   5.178   2.862
 1338VAL     HA 3944   5.859   5.089   2.912
 1338VAL     CB 3945   5.805   5.290   2.904
 1338VAL     HB 3946   5.833   5.381   2.850
 1338VAL    CG1 3947   5.662   5.250   2.870
 1338VAL   HG11 3948   5.653   5.250   2.761
 1338VAL   HG12 3949   5.636   5.158   2.922
 1338VAL   HG13 3950   5.587   5.323   2.900
 1338VAL    CG2 3951   5.800   5.329   3.052
 1338VAL   HG21 3952   5.886   5.386   3.087
 1338VAL   HG22 3953   5.712   5.388   3.078
 1338VAL   HG23 3954   5.794   5.242   3.117
 1338VAL      C 3955   5.889   5.147   2.713
 1338VAL      O 3956   5.817   5.058   2.669
 1339LEU      N 3957   5.969   5.213   2.628
 1339LEU      H 3958   6.020   5.291   2.667
 1339LEU     CA 3959   5.972   5.199   2.484
 1339LEU     HA 3960   5.879   5.249   2.456
 1339LEU     CB 3961   6.078   5.289   2.421
 1339LEU    HB1 3962   6.175   5.258   2.460
 1339LEU    HB2 3963   6.060   5.394   2.443
 1339LEU     CG 3964   6.080   5.266   2.270
 1339LEU     HG 3965   6.096   5.161   2.242
 1339LEU    CD1 3966   5.945   5.289   2.203
 1339LEU   HD11 3967   5.873   5.208   2.199
 1339LEU   HD12 3968   5.883   5.367   2.248
 1339LEU   HD13 3969   5.963   5.316   2.099
 1339LEU    CD2 3970   6.181   5.365   2.213
 1339LEU   HD21 3971   6.169   5.380   2.106
 1339LEU   HD22 3972   6.176   5.462   2.263
 1339LEU   HD23 3973   6.281   5.328   2.235
 1339LEU      C 3974   5.963   5.053   2.441
 1339LEU      O 3975   5.876   5.016   2.363
 1340GLU      N 3976   6.060   4.975   2.488
 1340GLU      H 3977   6.120   5.015   2.560
 1340GLU     CA 3978   6.081   4.837   2.450
 1340GLU     HA 3979   6.066   4.819   2.343
 1340GLU     CB 3980   6.223   4.789   2.479
 1340GLU    HB1 3981   6.285   4.854   2.417
 1340GLU    HB2 3982   6.241   4.685   2.450
 1340GLU     CG 3983   6.264   4.799   2.626
 1340GLU    HG1 3984   6.190   4.850   2.688
 1340GLU    HG2 3985   6.351   4.862   2.645
 1340GLU     CD 3986   6.283   4.667   2.698
 1340GLU    OE1 3987   6.397   4.630   2.733
 1340GLU    OE2 3988   6.180   4.597   2.710
 1340GLU      C 3989   5.980   4.744   2.514
 1340GLU      O 3990   5.959   4.632   2.468
 1341PHE      N 3991   5.922   4.787   2.627
 1341PHE      H 3992   5.964   4.869   2.670
 1341PHE     CA 3993   5.819   4.712   2.696
 1341PHE     HA 3994   5.859   4.614   2.719
 1341PHE     CB 3995   5.800   4.784   2.830
 1341PHE    HB1 3996   5.733   4.866   2.804
 1341PHE    HB2 3997   5.898   4.820   2.861
 1341PHE     CG 3998   5.734   4.708   2.942
 1341PHE    CD1 3999   5.608   4.747   2.989
 1341PHE    HD1 4000   5.557   4.824   2.932
 1341PHE    CE1 4001   5.541   4.669   3.083
 1341PHE    HE1 4002   5.436   4.691   3.100
 1341PHE     CZ 4003   5.605   4.558   3.139
 1341PHE     HZ 4004   5.546   4.508   3.214
 1341PHE    CE2 4005   5.732   4.516   3.097
 1341PHE    HE2 4006   5.792   4.435   3.136
 1341PHE    CD2 4007   5.795   4.597   3.001
 1341PHE    HD2 4008   5.897   4.574   2.971
 1341PHE      C 4009   5.690   4.711   2.615
 1341PHE      O 4010   5.631   4.605   2.596
 1342VAL      N 4011   5.641   4.827   2.572
 1342VAL      H 4012   5.694   4.904   2.611
 1342VAL     CA 4013   5.519   4.858   2.499
 1342VAL     HA 4014   5.446   4.798   2.553
 1342VAL     CB 4015   5.468   5.001   2.496
 1342VAL     HB 4016   5.369   4.999   2.452
 1342VAL    CG1 4017   5.439   5.047   2.638
 1342VAL   HG11 4018   5.521   5.026   2.707
 1342VAL   HG12 4019   5.423   5.154   2.623
 1342VAL   HG13 4020   5.343   5.006   2.667
 1342VAL    CG2 4021   5.550   5.100   2.412
 1342VAL   HG21 4022   5.582   5.065   2.315
 1342VAL   HG22 4023   5.477   5.174   2.380
 1342VAL   HG23 4024   5.625   5.146   2.476
 1342VAL      C 4025   5.528   4.794   2.361
 1342VAL      O 4026   5.429   4.731   2.325
 1343THR      N 4027   5.643   4.788   2.293
 1343THR      H 4028   5.720   4.843   2.329
 1343THR     CA 4029   5.660   4.716   2.169
 1343THR     HA 4030   5.566   4.723   2.113
 1343THR     CB 4031   5.774   4.777   2.088
 1343THR     HB 4032   5.787   4.715   1.999
 1343THR    CG2 4033   5.755   4.926   2.061
 1343THR   HG21 4034   5.745   4.988   2.150
 1343THR   HG22 4035   5.828   4.963   1.989
 1343THR   HG23 4036   5.661   4.932   2.008
 1343THR    OG1 4037   5.889   4.756   2.167
 1343THR    HG1 4038   5.917   4.841   2.200
 1343THR      C 4039   5.679   4.566   2.186
 1343THR      O 4040   5.674   4.502   2.081
 1344SER      N 4041   5.678   4.517   2.310
 1344SER      H 4042   5.694   4.592   2.376
 1344SER     CA 4043   5.668   4.379   2.352
 1344SER     HA 4044   5.678   4.313   2.266
 1344SER     CB 4045   5.784   4.339   2.443
 1344SER    HB1 4046   5.775   4.231   2.452
 1344SER    HB2 4047   5.766   4.379   2.543
 1344SER     OG 4048   5.901   4.392   2.384
 1344SER     HG 4049   5.905   4.488   2.389
 1344SER      C 4050   5.532   4.333   2.404
 1344SER      O 4051   5.518   4.235   2.476
 1345GLY      N 4052   5.425   4.407   2.374
 1345GLY      H 4053   5.432   4.487   2.312
 1345GLY     CA 4054   5.292   4.393   2.429
 1345GLY    HA1 4055   5.268   4.287   2.440
 1345GLY    HA2 4056   5.220   4.439   2.361
 1345GLY      C 4057   5.269   4.453   2.567
 1345GLY      O 4058   5.156   4.449   2.616
 1346GLY      N 4059   5.373   4.494   2.640
 1346GLY      H 4060   5.457   4.510   2.586
 1346GLY     CA 4061   5.370   4.516   2.783
 1346GLY    HA1 4062   5.472   4.528   2.820
 1346GLY    HA2 4063   5.328   4.430   2.835
 1346GLY      C 4064   5.295   4.643   2.821
 1346GLY      O 4065   5.318   4.742   2.752
 1347ARG      N 4066   5.215   4.638   2.928
 1347ARG      H 4067   5.211   4.547   2.972
 1347ARG     CA 4068   5.136   4.745   2.985
 1347ARG     HA 4069   5.182   4.839   2.955
 1347ARG     CB 4070   4.994   4.743   2.930
 1347ARG    HB1 4071   4.930   4.816   2.978
 1347ARG    HB2 4072   4.949   4.646   2.954
 1347ARG     CG 4073   4.963   4.759   2.782
 1347ARG    HG1 4074   4.855   4.744   2.774
 1347ARG    HG2 4075   5.012   4.677   2.729
 1347ARG     CD 4076   4.998   4.895   2.722
 1347ARG    HD1 4077   5.102   4.920   2.740
 1347ARG    HD2 4078   4.933   4.965   2.775
 1347ARG     NE 4079   4.976   4.901   2.578
 1347ARG     HE 4080   4.892   4.939   2.535
 1347ARG     CZ 4081   5.052   4.842   2.485
 1347ARG    NH1 4082   5.175   4.793   2.505
 1347ARG   HH11 4083   5.227   4.810   2.590
 1347ARG   HH12 4084   5.219   4.745   2.428
 1347ARG    NH2 4085   5.008   4.828   2.359
 1347ARG   HH21 4086   4.917   4.863   2.333
 1347ARG   HH22 4087   5.070   4.805   2.283
 1347ARG      C 4088   5.137   4.742   3.137
 1347ARG      O 4089   5.137   4.631   3.190
 1348MET      N 4090   5.126   4.857   3.204
 1348MET      H 4091   5.129   4.943   3.151
 1348MET     CA 4092   5.140   4.852   3.348
 1348MET     HA 4093   5.234   4.803   3.375
 1348MET     CB 4094   5.158   4.994   3.403
 1348MET    HB1 4095   5.258   5.029   3.376
 1348MET    HB2 4096   5.145   4.999   3.511
 1348MET     CG 4097   5.067   5.107   3.358
 1348MET    HG1 4098   4.965   5.083   3.389
 1348MET    HG2 4099   5.064   5.122   3.250
 1348MET     SD 4100   5.117   5.272   3.412
 1348MET     CE 4101   4.979   5.356   3.331
 1348MET    HE1 4102   4.894   5.289   3.333
 1348MET    HE2 4103   4.962   5.452   3.380
 1348MET    HE3 4104   5.004   5.371   3.226
 1348MET      C 4105   5.032   4.773   3.420
 1348MET      O 4106   4.918   4.765   3.377
 1349ASP      N 4107   5.058   4.721   3.541
 1349ASP      H 4108   5.139   4.757   3.589
 1349ASP     CA 4109   4.974   4.637   3.624
 1349ASP     HA 4110   4.922   4.568   3.558
 1349ASP     CB 4111   5.062   4.556   3.719
 1349ASP    HB1 4112   5.086   4.460   3.674
 1349ASP    HB2 4113   5.000   4.530   3.805
 1349ASP     CG 4114   5.187   4.628   3.770
 1349ASP    OD1 4115   5.287   4.626   3.694
 1349ASP    OD2 4116   5.179   4.686   3.880
 1349ASP      C 4117   4.859   4.711   3.690
 1349ASP      O 4118   4.851   4.833   3.673
 1350PRO      N 4119   4.753   4.646   3.740
 1350PRO     CD 4120   4.746   4.502   3.751
 1350PRO    HD1 4121   4.802   4.469   3.838
 1350PRO    HD2 4122   4.779   4.460   3.657
 1350PRO     CG 4123   4.598   4.473   3.779
 1350PRO    HG1 4124   4.597   4.394   3.854
 1350PRO    HG2 4125   4.548   4.448   3.686
 1350PRO     CB 4126   4.537   4.600   3.838
 1350PRO    HB1 4127   4.535   4.593   3.947
 1350PRO    HB2 4128   4.434   4.618   3.807
 1350PRO     CA 4129   4.631   4.708   3.786
 1350PRO     HA 4130   4.577   4.758   3.707
 1350PRO      C 4131   4.667   4.805   3.898
 1350PRO      O 4132   4.740   4.761   3.987
 1351PRO      N 4133   4.605   4.923   3.906
 1351PRO     CD 4134   4.536   4.995   3.802
 1351PRO    HD1 4135   4.431   4.967   3.799
 1351PRO    HD2 4136   4.583   4.973   3.705
 1351PRO     CG 4137   4.550   5.142   3.840
 1351PRO    HG1 4138   4.458   5.191   3.808
 1351PRO    HG2 4139   4.652   5.173   3.816
 1351PRO     CB 4140   4.554   5.142   3.992
 1351PRO    HB1 4141   4.450   5.145   4.026
 1351PRO    HB2 4142   4.611   5.224   4.036
 1351PRO     CA 4143   4.613   5.005   4.025
 1351PRO     HA 4144   4.716   5.008   4.061
 1351PRO      C 4145   4.537   4.936   4.137
 1351PRO      O 4146   4.433   4.873   4.117
 1352LYS      N 4147   4.593   4.932   4.259
 1352LYS      H 4148   4.669   4.996   4.276
 1352LYS     CA 4149   4.530   4.859   4.367
 1352LYS     HA 4150   4.532   4.752   4.342
 1352LYS     CB 4151   4.596   4.893   4.500
 1352LYS    HB1 4152   4.525   4.862   4.576
 1352LYS    HB2 4153   4.621   4.999   4.506
 1352LYS     CG 4154   4.733   4.827   4.514
 1352LYS    HG1 4155   4.801   4.877   4.444
 1352LYS    HG2 4156   4.736   4.721   4.491
 1352LYS     CD 4157   4.797   4.848   4.651
 1352LYS    HD1 4158   4.737   4.788   4.720
 1352LYS    HD2 4159   4.787   4.951   4.686
 1352LYS     CE 4160   4.944   4.813   4.667
 1352LYS    HE1 4161   4.965   4.834   4.772
 1352LYS    HE2 4162   5.001   4.885   4.608
 1352LYS     NZ 4163   4.988   4.674   4.651
 1352LYS    HZ1 4164   4.975   4.649   4.554
 1352LYS    HZ2 4165   5.084   4.654   4.673
 1352LYS    HZ3 4166   4.926   4.613   4.703
 1352LYS      C 4167   4.382   4.888   4.386
 1352LYS      O 4168   4.331   5.000   4.394
 1353ASN      N 4169   4.300   4.783   4.390
 1353ASN      H 4170   4.346   4.694   4.393
 1353ASN     CA 4171   4.155   4.787   4.398
 1353ASN     HA 4172   4.131   4.681   4.393
 1353ASN     CB 4173   4.110   4.845   4.531
 1353ASN    HB1 4174   4.004   4.820   4.536
 1353ASN    HB2 4175   4.125   4.953   4.539
 1353ASN     CG 4176   4.167   4.780   4.656
 1353ASN    OD1 4177   4.259   4.698   4.656
 1353ASN    ND2 4178   4.112   4.819   4.772
 1353ASN   HD21 4179   4.037   4.887   4.775
 1353ASN   HD22 4180   4.140   4.774   4.858
 1353ASN      C 4181   4.078   4.850   4.282
 1353ASN      O 4182   3.956   4.853   4.295
 1354CYS      N 4183   4.147   4.901   4.180
 1354CYS      H 4184   4.248   4.896   4.178
 1354CYS     CA 4185   4.082   4.937   4.055
 1354CYS     HA 4186   4.017   5.023   4.068
 1354CYS     CB 4187   4.194   4.980   3.961
 1354CYS    HB1 4188   4.255   4.899   3.921
 1354CYS    HB2 4189   4.265   5.043   4.016
 1354CYS     SG 4190   4.118   5.063   3.820
 1354CYS     HG 4191   4.214   5.059   3.727
 1354CYS      C 4192   3.983   4.833   4.003
 1354CYS      O 4193   4.022   4.718   3.983
 1355PRO      N 4194   3.854   4.863   3.987
 1355PRO     CD 4195   3.790   4.990   4.015
 1355PRO    HD1 4196   3.818   5.068   3.944
 1355PRO    HD2 4197   3.813   5.032   4.113
 1355PRO     CG 4198   3.641   4.959   4.008
 1355PRO    HG1 4199   3.601   5.003   3.917
 1355PRO    HG2 4200   3.590   4.988   4.100
 1355PRO     CB 4201   3.626   4.808   3.986
 1355PRO    HB1 4202   3.545   4.788   3.916
 1355PRO    HB2 4203   3.608   4.766   4.085
 1355PRO     CA 4204   3.763   4.763   3.937
 1355PRO     HA 4205   3.790   4.665   3.977
 1355PRO      C 4206   3.771   4.739   3.787
 1355PRO      O 4207   3.795   4.830   3.708
 1356GLY      N 4208   3.740   4.614   3.752
 1356GLY      H 4209   3.713   4.546   3.822
 1356GLY     CA 4210   3.764   4.563   3.619
 1356GLY    HA1 4211   3.723   4.462   3.613
 1356GLY    HA2 4212   3.871   4.553   3.599
 1356GLY      C 4213   3.702   4.650   3.510
 1356GLY      O 4214   3.779   4.670   3.416
 1357PRO      N 4215   3.583   4.709   3.511
 1357PRO     CD 4216   3.476   4.667   3.599
 1357PRO    HD1 4217   3.469   4.741   3.678
 1357PRO    HD2 4218   3.494   4.572   3.649
 1357PRO     CG 4219   3.349   4.678   3.515
 1357PRO    HG1 4220   3.267   4.686   3.587
 1357PRO    HG2 4221   3.332   4.598   3.444
 1357PRO     CB 4222   3.381   4.803   3.434
 1357PRO    HB1 4223   3.371   4.887   3.503
 1357PRO    HB2 4224   3.316   4.826   3.349
 1357PRO     CA 4225   3.530   4.795   3.406
 1357PRO     HA 4226   3.544   4.746   3.309
 1357PRO      C 4227   3.594   4.932   3.392
 1357PRO      O 4228   3.575   4.988   3.284
 1358VAL      N 4229   3.666   4.971   3.496
 1358VAL      H 4230   3.675   4.900   3.568
 1358VAL     CA 4231   3.749   5.089   3.485
 1358VAL     HA 4232   3.695   5.154   3.416
 1358VAL     CB 4233   3.753   5.170   3.614
 1358VAL     HB 4234   3.797   5.111   3.695
 1358VAL    CG1 4235   3.839   5.296   3.600
 1358VAL   HG11 4236   3.814   5.365   3.681
 1358VAL   HG12 4237   3.945   5.270   3.597
 1358VAL   HG13 4238   3.814   5.340   3.504
 1358VAL    CG2 4239   3.615   5.210   3.664
 1358VAL   HG21 4240   3.568   5.256   3.577
 1358VAL   HG22 4241   3.570   5.114   3.688
 1358VAL   HG23 4242   3.620   5.268   3.756
 1358VAL      C 4243   3.892   5.060   3.440
 1358VAL      O 4244   3.950   5.133   3.360
 1359TYR      N 4245   3.947   4.952   3.496
 1359TYR      H 4246   3.904   4.908   3.576
 1359TYR     CA 4247   4.075   4.902   3.452
 1359TYR     HA 4248   4.158   4.971   3.470
 1359TYR     CB 4249   4.108   4.779   3.536
 1359TYR    HB1 4250   4.021   4.712   3.535
 1359TYR    HB2 4251   4.108   4.803   3.643
 1359TYR     CG 4252   4.228   4.700   3.491
 1359TYR    CD1 4253   4.349   4.769   3.479
 1359TYR    HD1 4254   4.349   4.875   3.497
 1359TYR    CE1 4255   4.469   4.704   3.449
 1359TYR    HE1 4256   4.565   4.754   3.451
 1359TYR     CZ 4257   4.472   4.565   3.424
 1359TYR     OH 4258   4.588   4.500   3.394
 1359TYR     HH 4259   4.579   4.405   3.404
 1359TYR    CE2 4260   4.350   4.497   3.439
 1359TYR    HE2 4261   4.350   4.390   3.432
 1359TYR    CD2 4262   4.230   4.561   3.472
 1359TYR    HD2 4263   4.145   4.495   3.484
 1359TYR      C 4264   4.077   4.884   3.301
 1359TYR      O 4265   4.164   4.939   3.233
 1360ARG      N 4266   3.978   4.813   3.247
 1360ARG      H 4267   3.921   4.757   3.309
 1360ARG     CA 4268   3.951   4.791   3.106
 1360ARG     HA 4269   4.042   4.741   3.074
 1360ARG     CB 4270   3.828   4.705   3.081
 1360ARG    HB1 4271   3.797   4.695   2.977
 1360ARG    HB2 4272   3.749   4.754   3.138
 1360ARG     CG 4273   3.845   4.559   3.120
 1360ARG    HG1 4274   3.745   4.516   3.119
 1360ARG    HG2 4275   3.881   4.544   3.221
 1360ARG     CD 4276   3.928   4.476   3.023
 1360ARG    HD1 4277   4.032   4.511   3.025
 1360ARG    HD2 4278   3.878   4.489   2.927
 1360ARG     NE 4279   3.931   4.335   3.064
 1360ARG     HE 4280   4.016   4.299   3.106
 1360ARG     CZ 4281   3.829   4.252   3.041
 1360ARG    NH1 4282   3.835   4.131   3.098
 1360ARG   HH11 4283   3.919   4.117   3.151
 1360ARG   HH12 4284   3.770   4.057   3.075
 1360ARG    NH2 4285   3.715   4.266   2.972
 1360ARG   HH21 4286   3.698   4.354   2.925
 1360ARG   HH22 4287   3.643   4.196   2.962
 1360ARG      C 4288   3.954   4.915   3.018
 1360ARG      O 4289   3.996   4.905   2.903
 1361ILE      N 4290   3.914   5.036   3.059
 1361ILE      H 4291   3.882   5.043   3.155
 1361ILE     CA 4292   3.913   5.156   2.979
 1361ILE     HA 4293   3.852   5.146   2.890
 1361ILE     CB 4294   3.856   5.276   3.054
 1361ILE     HB 4295   3.919   5.296   3.141
 1361ILE    CG2 4296   3.842   5.398   2.963
 1361ILE   HG21 4297   3.805   5.359   2.869
 1361ILE   HG22 4298   3.789   5.482   3.007
 1361ILE   HG23 4299   3.946   5.425   2.942
 1361ILE    CG1 4300   3.720   5.243   3.115
 1361ILE   HG11 4301   3.735   5.151   3.172
 1361ILE   HG12 4302   3.646   5.225   3.036
 1361ILE     CD 4303   3.664   5.354   3.203
 1361ILE    HD1 4304   3.586   5.319   3.270
 1361ILE    HD2 4305   3.743   5.398   3.265
 1361ILE    HD3 4306   3.620   5.433   3.142
 1361ILE      C 4307   4.058   5.179   2.937
 1361ILE      O 4308   4.077   5.199   2.817
 1362MET      N 4309   4.152   5.174   3.032
 1362MET      H 4310   4.124   5.147   3.125
 1362MET     CA 4311   4.296   5.193   3.027
 1362MET     HA 4312   4.313   5.294   2.990
 1362MET     CB 4313   4.358   5.187   3.166
 1362MET    HB1 4314   4.446   5.251   3.164
 1362MET    HB2 4315   4.407   5.094   3.195
 1362MET     CG 4316   4.272   5.232   3.284
 1362MET    HG1 4317   4.178   5.180   3.304
 1362MET    HG2 4318   4.243   5.337   3.273
 1362MET     SD 4319   4.372   5.210   3.433
 1362MET     CE 4320   4.234   5.227   3.549
 1362MET    HE1 4321   4.146   5.167   3.528
 1362MET    HE2 4322   4.265   5.210   3.653
 1362MET    HE3 4323   4.205   5.332   3.546
 1362MET      C 4324   4.364   5.104   2.925
 1362MET      O 4325   4.419   5.156   2.828
 1363THR      N 4326   4.344   4.973   2.937
 1363THR      H 4327   4.284   4.936   3.010
 1363THR     CA 4328   4.395   4.882   2.837
 1363THR     HA 4329   4.494   4.917   2.809
 1363THR     CB 4330   4.406   4.740   2.892
 1363THR     HB 4331   4.434   4.672   2.811
 1363THR    CG2 4332   4.516   4.723   2.996
 1363THR   HG21 4333   4.521   4.624   3.042
 1363THR   HG22 4334   4.615   4.736   2.955
 1363THR   HG23 4335   4.514   4.800   3.074
 1363THR    OG1 4336   4.280   4.698   2.940
 1363THR    HG1 4337   4.295   4.604   2.945
 1363THR      C 4338   4.332   4.884   2.698
 1363THR      O 4339   4.392   4.837   2.602
 1364GLN      N 4340   4.213   4.939   2.672
 1364GLN      H 4341   4.164   4.977   2.752
 1364GLN     CA 4342   4.161   4.966   2.540
 1364GLN     HA 4343   4.200   4.891   2.471
 1364GLN     CB 4344   4.009   4.948   2.547
 1364GLN    HB1 4345   3.970   5.035   2.601
 1364GLN    HB2 4346   3.986   4.861   2.607
 1364GLN     CG 4347   3.937   4.946   2.412
 1364GLN    HG1 4348   3.970   5.031   2.353
 1364GLN    HG2 4349   3.829   4.946   2.428
 1364GLN     CD 4350   3.959   4.816   2.337
 1364GLN    OE1 4351   4.001   4.714   2.392
 1364GLN    NE2 4352   3.943   4.817   2.205
 1364GLN   HE21 4353   3.916   4.903   2.158
 1364GLN   HE22 4354   3.955   4.728   2.158
 1364GLN      C 4355   4.197   5.100   2.478
 1364GLN      O 4356   4.197   5.121   2.357
 1365CYS      N 4357   4.220   5.196   2.568
 1365CYS      H 4358   4.195   5.184   2.666
 1365CYS     CA 4359   4.282   5.323   2.540
 1365CYS     HA 4360   4.225   5.373   2.462
 1365CYS     CB 4361   4.278   5.409   2.666
 1365CYS    HB1 4362   4.357   5.484   2.658
 1365CYS    HB2 4363   4.302   5.348   2.753
 1365CYS     SG 4364   4.110   5.476   2.678
 1365CYS     HG 4365   4.055   5.372   2.743
 1365CYS      C 4366   4.423   5.307   2.485
 1365CYS      O 4367   4.467   5.370   2.389
 1366TRP      N 4368   4.502   5.219   2.547
 1366TRP      H 4369   4.467   5.184   2.635
 1366TRP     CA 4370   4.632   5.171   2.506
 1366TRP     HA 4371   4.696   5.256   2.481
 1366TRP     CB 4372   4.704   5.113   2.627
 1366TRP    HB1 4373   4.805   5.086   2.597
 1366TRP    HB2 4374   4.660   5.016   2.651
 1366TRP     CG 4375   4.705   5.201   2.748
 1366TRP    CD1 4376   4.708   5.336   2.749
 1366TRP    HD1 4377   4.709   5.409   2.670
 1366TRP    NE1 4378   4.719   5.375   2.881
 1366TRP    HE1 4379   4.715   5.473   2.904
 1366TRP    CE2 4380   4.721   5.272   2.972
 1366TRP    CZ2 4381   4.719   5.265   3.112
 1366TRP    HZ2 4382   4.712   5.362   3.159
 1366TRP    CH2 4383   4.717   5.138   3.171
 1366TRP    HH2 4384   4.715   5.128   3.279
 1366TRP    CZ3 4385   4.720   5.023   3.092
 1366TRP    HZ3 4386   4.703   4.925   3.134
 1366TRP    CE3 4387   4.717   5.034   2.952
 1366TRP    HE3 4388   4.729   4.946   2.891
 1366TRP    CD2 4389   4.714   5.158   2.888
 1366TRP      C 4390   4.638   5.064   2.397
 1366TRP      O 4391   4.743   5.003   2.376
 1367GLN      N 4392   4.529   5.046   2.323
 1367GLN      H 4393   4.444   5.093   2.353
 1367GLN     CA 4394   4.510   4.938   2.229
 1367GLN     HA 4395   4.528   4.848   2.287
 1367GLN     CB 4396   4.363   4.948   2.188
 1367GLN    HB1 4397   4.334   5.049   2.160
 1367GLN    HB2 4398   4.309   4.927   2.280
 1367GLN     CG 4399   4.316   4.838   2.094
 1367GLN    HG1 4400   4.367   4.851   1.998
 1367GLN    HG2 4401   4.212   4.863   2.073
 1367GLN     CD 4402   4.316   4.696   2.148
 1367GLN    OE1 4403   4.387   4.652   2.238
 1367GLN    NE2 4404   4.236   4.610   2.086
 1367GLN   HE21 4405   4.178   4.640   2.008
 1367GLN   HE22 4406   4.245   4.511   2.103
 1367GLN      C 4407   4.604   4.957   2.111
 1367GLN      O 4408   4.621   5.069   2.063
 1368HIS      N 4409   4.674   4.850   2.073
 1368HIS      H 4410   4.654   4.762   2.119
 1368HIS     CA 4411   4.775   4.846   1.969
 1368HIS     HA 4412   4.859   4.913   1.989
 1368HIS     CB 4413   4.821   4.701   1.980
 1368HIS    HB1 4414   4.866   4.687   2.078
 1368HIS    HB2 4415   4.901   4.686   1.907
 1368HIS     CG 4416   4.716   4.595   1.957
 1368HIS    ND1 4417   4.605   4.574   2.039
 1368HIS    CE1 4418   4.553   4.457   2.001
 1368HIS    HE1 4419   4.460   4.418   2.040
 1368HIS    NE2 4420   4.615   4.417   1.889
 1368HIS    HE2 4421   4.578   4.342   1.833
 1368HIS    CD2 4422   4.726   4.495   1.864
 1368HIS    HD2 4423   4.802   4.480   1.789
 1368HIS      C 4424   4.717   4.871   1.831
 1368HIS      O 4425   4.795   4.885   1.737
 1369GLN      N 4426   4.587   4.892   1.812
 1369GLN      H 4427   4.528   4.898   1.894
 1369GLN     CA 4428   4.526   4.918   1.683
 1369GLN     HA 4429   4.589   4.914   1.594
 1369GLN     CB 4430   4.420   4.810   1.661
 1369GLN    HB1 4431   4.369   4.838   1.569
 1369GLN    HB2 4432   4.351   4.804   1.746
 1369GLN     CG 4433   4.483   4.672   1.645
 1369GLN    HG1 4434   4.519   4.651   1.746
 1369GLN    HG2 4435   4.558   4.687   1.567
 1369GLN     CD 4436   4.381   4.568   1.602
 1369GLN    OE1 4437   4.286   4.536   1.674
 1369GLN    NE2 4438   4.411   4.497   1.493
 1369GLN   HE21 4439   4.472   4.539   1.425
 1369GLN   HE22 4440   4.361   4.412   1.473
 1369GLN      C 4441   4.464   5.057   1.686
 1369GLN      O 4442   4.363   5.064   1.756
 1370PRO      N 4443   4.520   5.164   1.631
 1370PRO     CD 4444   4.653   5.170   1.573
 1370PRO    HD1 4445   4.628   5.129   1.475
 1370PRO    HD2 4446   4.714   5.103   1.634
 1370PRO     CG 4447   4.703   5.313   1.585
 1370PRO    HG1 4448   4.762   5.343   1.498
 1370PRO    HG2 4449   4.768   5.329   1.671
 1370PRO     CB 4450   4.576   5.396   1.602
 1370PRO    HB1 4451   4.549   5.428   1.501
 1370PRO    HB2 4452   4.590   5.481   1.669
 1370PRO     CA 4453   4.478   5.299   1.666
 1370PRO     HA 4454   4.479   5.304   1.774
 1370PRO      C 4455   4.335   5.334   1.627
 1370PRO      O 4456   4.287   5.432   1.684
 1371GLU      N 4457   4.262   5.253   1.550
 1371GLU      H 4458   4.302   5.177   1.498
 1371GLU     CA 4459   4.120   5.278   1.533
 1371GLU     HA 4460   4.098   5.384   1.544
 1371GLU     CB 4461   4.084   5.245   1.388
 1371GLU    HB1 4462   4.121   5.146   1.361
 1371GLU    HB2 4463   4.131   5.323   1.328
 1371GLU     CG 4464   3.938   5.251   1.345
 1371GLU    HG1 4465   3.878   5.186   1.408
 1371GLU    HG2 4466   3.942   5.218   1.241
 1371GLU     CD 4467   3.880   5.392   1.340
 1371GLU    OE1 4468   3.939   5.477   1.409
 1371GLU    OE2 4469   3.782   5.420   1.267
 1371GLU      C 4470   4.032   5.202   1.631
 1371GLU      O 4471   3.921   5.248   1.657
 1372ASP      N 4472   4.074   5.092   1.694
 1372ASP      H 4473   4.161   5.051   1.664
 1372ASP     CA 4474   4.004   5.018   1.797
 1372ASP     HA 4475   3.898   5.012   1.772
 1372ASP     CB 4476   4.053   4.873   1.796
 1372ASP    HB1 4477   4.146   4.873   1.852
 1372ASP    HB2 4478   4.073   4.840   1.694
 1372ASP     CG 4479   3.959   4.772   1.860
 1372ASP    OD1 4480   4.010   4.679   1.927
 1372ASP    OD2 4481   3.836   4.772   1.840
 1372ASP      C 4482   4.006   5.078   1.937
 1372ASP      O 4483   3.927   5.041   2.023
 1373ARG      N 4484   4.081   5.187   1.951
 1373ARG      H 4485   4.143   5.210   1.875
 1373ARG     CA 4486   4.066   5.280   2.062
 1373ARG     HA 4487   4.093   5.225   2.152
 1373ARG     CB 4488   4.176   5.385   2.050
 1373ARG    HB1 4489   4.163   5.472   2.115
 1373ARG    HB2 4490   4.163   5.427   1.950
 1373ARG     CG 4491   4.315   5.327   2.074
 1373ARG    HG1 4492   4.333   5.238   2.014
 1373ARG    HG2 4493   4.329   5.301   2.179
 1373ARG     CD 4494   4.420   5.430   2.034
 1373ARG    HD1 4495   4.422   5.501   2.117
 1373ARG    HD2 4496   4.388   5.481   1.943
 1373ARG     NE 4497   4.555   5.374   2.025
 1373ARG     HE 4498   4.577   5.276   2.039
 1373ARG     CZ 4499   4.663   5.437   1.976
 1373ARG    NH1 4500   4.663   5.571   1.964
 1373ARG   HH11 4501   4.586   5.630   1.990
 1373ARG   HH12 4502   4.745   5.603   1.915
 1373ARG    NH2 4503   4.782   5.385   1.944
 1373ARG   HH21 4504   4.798   5.286   1.959
 1373ARG   HH22 4505   4.852   5.445   1.904
 1373ARG      C 4506   3.930   5.348   2.073
 1373ARG      O 4507   3.868   5.376   1.970
 1374PRO      N 4508   3.884   5.392   2.190
 1374PRO     CD 4509   3.949   5.370   2.318
 1374PRO    HD1 4510   4.054   5.396   2.313
 1374PRO    HD2 4511   3.942   5.265   2.346
 1374PRO     CG 4512   3.882   5.460   2.422
 1374PRO    HG1 4513   3.933   5.556   2.424
 1374PRO    HG2 4514   3.873   5.419   2.523
 1374PRO     CB 4515   3.742   5.473   2.363
 1374PRO    HB1 4516   3.684   5.555   2.404
 1374PRO    HB2 4517   3.690   5.377   2.374
 1374PRO     CA 4518   3.773   5.482   2.214
 1374PRO     HA 4519   3.685   5.449   2.158
 1374PRO      C 4520   3.809   5.622   2.167
 1374PRO      O 4521   3.922   5.665   2.184
 1375ASN      N 4522   3.713   5.707   2.129
 1375ASN      H 4523   3.622   5.665   2.110
 1375ASN     CA 4524   3.711   5.851   2.138
 1375ASN     HA 4525   3.813   5.883   2.118
 1375ASN     CB 4526   3.623   5.916   2.031
 1375ASN    HB1 4527   3.622   6.022   2.053
 1375ASN    HB2 4528   3.527   5.866   2.044
 1375ASN     CG 4529   3.681   5.887   1.893
 1375ASN    OD1 4530   3.643   5.796   1.819
 1375ASN    ND2 4531   3.791   5.952   1.854
 1375ASN   HD21 4532   3.843   6.010   1.919
 1375ASN   HD22 4533   3.844   5.922   1.773
 1375ASN      C 4534   3.668   5.902   2.275
 1375ASN      O 4535   3.612   5.825   2.353
 1376PHE      N 4536   3.677   6.030   2.310
 1376PHE      H 4537   3.728   6.097   2.254
 1376PHE     CA 4538   3.637   6.075   2.442
 1376PHE     HA 4539   3.697   6.021   2.516
 1376PHE     CB 4540   3.665   6.223   2.465
 1376PHE    HB1 4541   3.629   6.251   2.564
 1376PHE    HB2 4542   3.608   6.291   2.401
 1376PHE     CG 4543   3.813   6.252   2.464
 1376PHE    CD1 4544   3.902   6.189   2.552
 1376PHE    HD1 4545   3.858   6.135   2.634
 1376PHE    CE1 4546   4.038   6.223   2.551
 1376PHE    HE1 4547   4.108   6.190   2.625
 1376PHE     CZ 4548   4.088   6.303   2.447
 1376PHE     HZ 4549   4.194   6.324   2.459
 1376PHE    CE2 4550   4.000   6.362   2.357
 1376PHE    HE2 4551   4.039   6.430   2.283
 1376PHE    CD2 4552   3.862   6.335   2.363
 1376PHE    HD2 4553   3.800   6.388   2.293
 1376PHE      C 4554   3.490   6.051   2.474
 1376PHE      O 4555   3.450   6.012   2.583
 1377ALA      N 4556   3.401   6.055   2.375
 1377ALA      H 4557   3.442   6.089   2.289
 1377ALA     CA 4558   3.263   6.010   2.370
 1377ALA     HA 4559   3.201   6.066   2.440
 1377ALA     CB 4560   3.210   6.027   2.228
 1377ALA    HB1 4561   3.270   5.969   2.157
 1377ALA    HB2 4562   3.106   5.995   2.229
 1377ALA    HB3 4563   3.221   6.132   2.202
 1377ALA      C 4564   3.250   5.866   2.418
 1377ALA      O 4565   3.164   5.843   2.503
 1378ILE      N 4566   3.335   5.769   2.384
 1378ILE      H 4567   3.414   5.799   2.331
 1378ILE     CA 4568   3.322   5.632   2.431
 1378ILE     HA 4569   3.217   5.604   2.434
 1378ILE     CB 4570   3.377   5.535   2.326
 1378ILE     HB 4571   3.477   5.568   2.299
 1378ILE    CG2 4572   3.379   5.387   2.363
 1378ILE   HG21 4573   3.281   5.340   2.361
 1378ILE   HG22 4574   3.437   5.330   2.291
 1378ILE   HG23 4575   3.429   5.363   2.456
 1378ILE    CG1 4576   3.300   5.553   2.195
 1378ILE   HG11 4577   3.319   5.467   2.131
 1378ILE   HG12 4578   3.348   5.639   2.148
 1378ILE     CD 4579   3.148   5.563   2.200
 1378ILE    HD1 4580   3.101   5.553   2.102
 1378ILE    HD2 4581   3.108   5.482   2.260
 1378ILE    HD3 4582   3.106   5.659   2.232
 1378ILE      C 4583   3.385   5.601   2.566
 1378ILE      O 4584   3.342   5.508   2.633
 1379ILE      N 4585   3.484   5.685   2.599
 1379ILE      H 4586   3.488   5.764   2.535
 1379ILE     CA 4587   3.514   5.698   2.740
 1379ILE     HA 4588   3.545   5.600   2.776
 1379ILE     CB 4589   3.642   5.777   2.764
 1379ILE     HB 4590   3.620   5.880   2.733
 1379ILE    CG2 4591   3.689   5.775   2.909
 1379ILE   HG21 4592   3.604   5.815   2.964
 1379ILE   HG22 4593   3.703   5.674   2.949
 1379ILE   HG23 4594   3.776   5.838   2.924
 1379ILE    CG1 4595   3.759   5.722   2.683
 1379ILE   HG11 4596   3.725   5.694   2.584
 1379ILE   HG12 4597   3.799   5.630   2.726
 1379ILE     CD 4598   3.879   5.815   2.662
 1379ILE    HD1 4599   3.842   5.906   2.615
 1379ILE    HD2 4600   3.919   5.836   2.761
 1379ILE    HD3 4601   3.953   5.763   2.601
 1379ILE      C 4602   3.394   5.743   2.823
 1379ILE      O 4603   3.362   5.682   2.924
 1380LEU      N 4604   3.328   5.854   2.789
 1380LEU      H 4605   3.353   5.899   2.703
 1380LEU     CA 4606   3.209   5.908   2.853
 1380LEU     HA 4607   3.240   5.928   2.956
 1380LEU     CB 4608   3.156   6.037   2.790
 1380LEU    HB1 4609   3.059   6.067   2.829
 1380LEU    HB2 4610   3.142   6.027   2.683
 1380LEU     CG 4611   3.260   6.138   2.837
 1380LEU     HG 4612   3.358   6.090   2.845
 1380LEU    CD1 4613   3.267   6.260   2.745
 1380LEU   HD11 4614   3.180   6.325   2.750
 1380LEU   HD12 4615   3.350   6.325   2.773
 1380LEU   HD13 4616   3.282   6.225   2.643
 1380LEU    CD2 4617   3.221   6.193   2.974
 1380LEU   HD21 4618   3.129   6.250   2.966
 1380LEU   HD22 4619   3.200   6.116   3.048
 1380LEU   HD23 4620   3.308   6.250   3.004
 1380LEU      C 4621   3.100   5.803   2.866
 1380LEU      O 4622   3.031   5.796   2.967
 1381GLU      N 4623   3.083   5.726   2.758
 1381GLU      H 4624   3.145   5.735   2.679
 1381GLU     CA 4625   2.981   5.623   2.745
 1381GLU     HA 4626   2.892   5.670   2.785
 1381GLU     CB 4627   2.964   5.588   2.598
 1381GLU    HB1 4628   3.016   5.496   2.570
 1381GLU    HB2 4629   2.990   5.675   2.538
 1381GLU     CG 4630   2.820   5.556   2.558
 1381GLU    HG1 4631   2.775   5.473   2.614
 1381GLU    HG2 4632   2.808   5.515   2.457
 1381GLU     CD 4633   2.719   5.670   2.567
 1381GLU    OE1 4634   2.735   5.754   2.476
 1381GLU    OE2 4635   2.620   5.667   2.643
 1381GLU      C 4636   3.014   5.506   2.836
 1381GLU      O 4637   2.924   5.429   2.870
 1382ARG      N 4638   3.139   5.492   2.882
 1382ARG      H 4639   3.193   5.572   2.854
 1382ARG     CA 4640   3.190   5.391   2.973
 1382ARG     HA 4641   3.114   5.314   2.964
 1382ARG     CB 4642   3.318   5.327   2.918
 1382ARG    HB1 4643   3.360   5.268   2.999
 1382ARG    HB2 4644   3.388   5.406   2.890
 1382ARG     CG 4645   3.296   5.233   2.800
 1382ARG    HG1 4646   3.240   5.289   2.725
 1382ARG    HG2 4647   3.233   5.149   2.830
 1382ARG     CD 4648   3.420   5.164   2.744
 1382ARG    HD1 4649   3.494   5.240   2.718
 1382ARG    HD2 4650   3.395   5.119   2.649
 1382ARG     NE 4651   3.473   5.071   2.844
 1382ARG     HE 4652   3.414   5.055   2.924
 1382ARG     CZ 4653   3.576   4.986   2.829
 1382ARG    NH1 4654   3.604   4.895   2.923
 1382ARG   HH11 4655   3.544   4.905   3.004
 1382ARG   HH12 4656   3.642   4.806   2.895
 1382ARG    NH2 4657   3.646   4.975   2.715
 1382ARG   HH21 4658   3.610   5.028   2.637
 1382ARG   HH22 4659   3.726   4.913   2.715
 1382ARG      C 4660   3.206   5.421   3.121
 1382ARG      O 4661   3.151   5.345   3.200
 1383ILE      N 4662   3.255   5.541   3.152
 1383ILE      H 4663   3.289   5.594   3.073
 1383ILE     CA 4664   3.242   5.604   3.282
 1383ILE     HA 4665   3.292   5.541   3.355
 1383ILE     CB 4666   3.300   5.745   3.283
 1383ILE     HB 4667   3.236   5.799   3.214
 1383ILE    CG2 4668   3.283   5.812   3.419
 1383ILE   HG21 4669   3.331   5.909   3.429
 1383ILE   HG22 4670   3.176   5.826   3.438
 1383ILE   HG23 4671   3.329   5.748   3.494
 1383ILE    CG1 4672   3.446   5.764   3.240
 1383ILE   HG11 4673   3.458   5.872   3.243
 1383ILE   HG12 4674   3.447   5.734   3.135
 1383ILE     CD 4675   3.547   5.681   3.319
 1383ILE    HD1 4676   3.584   5.738   3.404
 1383ILE    HD2 4677   3.512   5.588   3.362
 1383ILE    HD3 4678   3.627   5.662   3.247
 1383ILE      C 4679   3.094   5.611   3.318
 1383ILE      O 4680   3.059   5.562   3.424
 1384GLU      N 4681   3.009   5.640   3.219
 1384GLU      H 4682   3.037   5.694   3.139
 1384GLU     CA 4683   2.869   5.643   3.258
 1384GLU     HA 4684   2.855   5.674   3.362
 1384GLU     CB 4685   2.788   5.749   3.184
 1384GLU    HB1 4686   2.685   5.731   3.215
 1384GLU    HB2 4687   2.799   5.721   3.079
 1384GLU     CG 4688   2.833   5.890   3.217
 1384GLU    HG1 4689   2.775   5.963   3.162
 1384GLU    HG2 4690   2.939   5.894   3.193
 1384GLU     CD 4691   2.804   5.928   3.362
 1384GLU    OE1 4692   2.692   5.974   3.393
 1384GLU    OE2 4693   2.894   5.918   3.449
 1384GLU      C 4694   2.799   5.508   3.258
 1384GLU      O 4695   2.685   5.497   3.303
 1385TYR      N 4696   2.867   5.400   3.218
 1385TYR      H 4697   2.964   5.400   3.188
 1385TYR     CA 4698   2.820   5.269   3.258
 1385TYR     HA 4699   2.712   5.258   3.264
 1385TYR     CB 4700   2.878   5.162   3.167
 1385TYR    HB1 4701   2.986   5.147   3.171
 1385TYR    HB2 4702   2.848   5.183   3.064
 1385TYR     CG 4703   2.820   5.026   3.200
 1385TYR    CD1 4704   2.700   4.988   3.138
 1385TYR    HD1 4705   2.648   5.053   3.070
 1385TYR    CE1 4706   2.645   4.861   3.158
 1385TYR    HE1 4707   2.562   4.830   3.098
 1385TYR     CZ 4708   2.711   4.768   3.241
 1385TYR     OH 4709   2.659   4.643   3.251
 1385TYR     HH 4710   2.683   4.586   3.325
 1385TYR    CE2 4711   2.831   4.810   3.302
 1385TYR    HE2 4712   2.877   4.733   3.364
 1385TYR    CD2 4713   2.887   4.937   3.285
 1385TYR    HD2 4714   2.980   4.963   3.332
 1385TYR      C 4715   2.873   5.243   3.399
 1385TYR      O 4716   2.807   5.180   3.481
 1386CYS      N 4717   3.000   5.270   3.431
 1386CYS      H 4718   3.049   5.320   3.359
 1386CYS     CA 4719   3.066   5.251   3.559
 1386CYS     HA 4720   3.052   5.146   3.584
 1386CYS     CB 4721   3.212   5.290   3.541
 1386CYS    HB1 4722   3.270   5.281   3.633
 1386CYS    HB2 4723   3.219   5.393   3.505
 1386CYS     SG 4724   3.288   5.170   3.427
 1386CYS     HG 4725   3.188   5.176   3.338
 1386CYS      C 4726   2.997   5.328   3.670
 1386CYS      O 4727   2.968   5.272   3.776
 1387THR      N 4728   2.938   5.447   3.653
 1387THR      H 4729   2.947   5.495   3.565
 1387THR     CA 4730   2.868   5.520   3.757
 1387THR     HA 4731   2.925   5.510   3.849
 1387THR     CB 4732   2.865   5.671   3.736
 1387THR     HB 4733   2.793   5.714   3.805
 1387THR    CG2 4734   3.001   5.736   3.760
 1387THR   HG21 4735   3.064   5.713   3.674
 1387THR   HG22 4736   2.982   5.843   3.757
 1387THR   HG23 4737   3.047   5.708   3.855
 1387THR    OG1 4738   2.818   5.691   3.605
 1387THR    HG1 4739   2.864   5.759   3.555
 1387THR      C 4740   2.727   5.468   3.778
 1387THR      O 4741   2.661   5.502   3.876
 1388GLN      N 4742   2.675   5.379   3.692
 1388GLN      H 4743   2.740   5.347   3.622
 1388GLN     CA 4744   2.552   5.305   3.712
 1388GLN     HA 4745   2.480   5.355   3.777
 1388GLN     CB 4746   2.472   5.300   3.583
 1388GLN    HB1 4747   2.388   5.233   3.600
 1388GLN    HB2 4748   2.532   5.256   3.503
 1388GLN     CG 4749   2.428   5.440   3.540
 1388GLN    HG1 4750   2.509   5.511   3.524
 1388GLN    HG2 4751   2.380   5.498   3.619
 1388GLN     CD 4752   2.345   5.434   3.413
 1388GLN    OE1 4753   2.223   5.421   3.408
 1388GLN    NE2 4754   2.411   5.436   3.297
 1388GLN   HE21 4755   2.512   5.437   3.301
 1388GLN   HE22 4756   2.350   5.421   3.217
 1388GLN      C 4757   2.571   5.167   3.774
 1388GLN      O 4758   2.473   5.099   3.803
 1389ASP      N 4759   2.697   5.122   3.779
 1389ASP      H 4760   2.779   5.180   3.779
 1389ASP     CA 4761   2.716   4.981   3.806
 1389ASP     HA 4762   2.636   4.920   3.763
 1389ASP     CB 4763   2.833   4.921   3.728
 1389ASP    HB1 4764   2.930   4.964   3.755
 1389ASP    HB2 4765   2.826   4.938   3.621
 1389ASP     CG 4766   2.836   4.772   3.757
 1389ASP    OD1 4767   2.912   4.726   3.844
 1389ASP    OD2 4768   2.754   4.699   3.696
 1389ASP      C 4769   2.721   4.947   3.954
 1389ASP      O 4770   2.806   5.000   4.024
 1390PRO      N 4771   2.632   4.862   4.007
 1390PRO     CD 4772   2.530   4.787   3.937
 1390PRO    HD1 4773   2.578   4.691   3.920
 1390PRO    HD2 4774   2.487   4.841   3.852
 1390PRO     CG 4775   2.424   4.752   4.041
 1390PRO    HG1 4776   2.367   4.662   4.020
 1390PRO    HG2 4777   2.351   4.831   4.060
 1390PRO     CB 4778   2.505   4.745   4.170
 1390PRO    HB1 4779   2.536   4.643   4.190
 1390PRO    HB2 4780   2.445   4.781   4.254
 1390PRO     CA 4781   2.625   4.836   4.149
 1390PRO     HA 4782   2.603   4.923   4.211
 1390PRO      C 4783   2.746   4.766   4.210
 1390PRO      O 4784   2.758   4.766   4.332
 1391ASP      N 4785   2.840   4.711   4.133
 1391ASP      H 4786   2.836   4.731   4.034
 1391ASP     CA 4787   2.956   4.656   4.201
 1391ASP     HA 4788   2.944   4.638   4.307
 1391ASP     CB 4789   3.006   4.529   4.134
 1391ASP    HB1 4790   3.093   4.486   4.184
 1391ASP    HB2 4791   3.032   4.557   4.032
 1391ASP     CG 4792   2.889   4.432   4.136
 1391ASP    OD1 4793   2.818   4.413   4.034
 1391ASP    OD2 4794   2.859   4.375   4.243
 1391ASP      C 4795   3.078   4.747   4.194
 1391ASP      O 4796   3.151   4.759   4.292
 1392VAL      N 4797   3.078   4.837   4.095
 1392VAL      H 4798   3.009   4.835   4.021
 1392VAL     CA 4799   3.185   4.933   4.078
 1392VAL     HA 4800   3.280   4.880   4.079
 1392VAL     CB 4801   3.174   5.002   3.942
 1392VAL     HB 4802   3.072   5.031   3.918
 1392VAL    CG1 4803   3.265   5.124   3.935
 1392VAL   HG11 4804   3.369   5.103   3.961
 1392VAL   HG12 4805   3.258   5.181   3.843
 1392VAL   HG13 4806   3.227   5.201   4.002
 1392VAL    CG2 4807   3.215   4.911   3.827
 1392VAL   HG21 4808   3.198   4.963   3.732
 1392VAL   HG22 4809   3.320   4.884   3.824
 1392VAL   HG23 4810   3.163   4.816   3.824
 1392VAL      C 4811   3.179   5.036   4.190
 1392VAL      O 4812   3.280   5.072   4.251
 1393ILE      N 4813   3.061   5.096   4.208
 1393ILE      H 4814   2.982   5.063   4.156
 1393ILE     CA 4815   3.038   5.203   4.303
 1393ILE     HA 4816   3.122   5.272   4.306
 1393ILE     CB 4817   2.924   5.296   4.263
 1393ILE     HB 4818   2.921   5.382   4.331
 1393ILE    CG2 4819   2.959   5.348   4.123
 1393ILE   HG21 4820   2.955   5.270   4.047
 1393ILE   HG22 4821   2.889   5.428   4.100
 1393ILE   HG23 4822   3.065   5.376   4.123
 1393ILE    CG1 4823   2.789   5.230   4.286
 1393ILE   HG11 4824   2.761   5.226   4.391
 1393ILE   HG12 4825   2.781   5.129   4.247
 1393ILE     CD 4826   2.662   5.282   4.219
 1393ILE    HD1 4827   2.563   5.265   4.262
 1393ILE    HD2 4828   2.662   5.390   4.223
 1393ILE    HD3 4829   2.659   5.247   4.116
 1393ILE      C 4830   3.038   5.154   4.447
 1393ILE      O 4831   3.035   5.232   4.542
 1394ASN      N 4832   3.066   5.027   4.477
 1394ASN      H 4833   3.059   4.960   4.401
 1394ASN     CA 4834   3.080   4.969   4.609
 1394ASN     HA 4835   3.073   5.043   4.688
 1394ASN     CB 4836   2.957   4.881   4.631
 1394ASN    HB1 4837   2.956   4.832   4.728
 1394ASN    HB2 4838   2.951   4.805   4.552
 1394ASN     CG 4839   2.833   4.968   4.641
 1394ASN    OD1 4840   2.833   5.050   4.732
 1394ASN    ND2 4841   2.734   4.936   4.557
 1394ASN   HD21 4842   2.758   4.869   4.486
 1394ASN   HD22 4843   2.651   4.993   4.562
 1394ASN      C 4844   3.206   4.885   4.630
 1394ASN      O 4845   3.221   4.828   4.737
 1395THR      N 4846   3.292   4.879   4.528
 1395THR      H 4847   3.259   4.945   4.459
 1395THR     CA 4848   3.430   4.843   4.551
 1395THR     HA 4849   3.430   4.759   4.620
 1395THR     CB 4850   3.489   4.788   4.421
 1395THR     HB 4851   3.471   4.860   4.341
 1395THR    CG2 4852   3.639   4.762   4.424
 1395THR   HG21 4853   3.666   4.703   4.512
 1395THR   HG22 4854   3.679   4.715   4.334
 1395THR   HG23 4855   3.701   4.851   4.422
 1395THR    OG1 4856   3.434   4.665   4.379
 1395THR    HG1 4857   3.340   4.682   4.380
 1395THR      C 4858   3.505   4.957   4.616
 1395THR      O 4859   3.473   5.072   4.586
 1396ALA      N 4860   3.595   4.928   4.711
 1396ALA      H 4861   3.620   4.831   4.725
 1396ALA     CA 4862   3.659   5.029   4.793
 1396ALA     HA 4863   3.606   5.121   4.769
 1396ALA     CB 4864   3.633   4.996   4.940
 1396ALA    HB1 4865   3.639   5.092   4.991
 1396ALA    HB2 4866   3.533   4.955   4.948
 1396ALA    HB3 4867   3.695   4.918   4.985
 1396ALA      C 4868   3.802   5.040   4.745
 1396ALA      O 4869   3.862   4.949   4.688
 1397LEU      N 4870   3.859   5.157   4.775
 1397LEU      H 4871   3.803   5.214   4.836
 1397LEU     CA 4872   3.999   5.192   4.759
 1397LEU     HA 4873   4.039   5.155   4.665
 1397LEU     CB 4874   4.005   5.345   4.750
 1397LEU    HB1 4875   4.108   5.379   4.749
 1397LEU    HB2 4876   3.958   5.381   4.842
 1397LEU     CG 4877   3.944   5.403   4.623
 1397LEU     HG 4878   3.843   5.369   4.600
 1397LEU    CD1 4879   3.918   5.553   4.639
 1397LEU   HD11 4880   4.012   5.607   4.642
 1397LEU   HD12 4881   3.862   5.590   4.553
 1397LEU   HD13 4882   3.856   5.570   4.727
 1397LEU    CD2 4883   4.038   5.371   4.507
 1397LEU   HD21 4884   4.065   5.266   4.508
 1397LEU   HD22 4885   3.987   5.391   4.413
 1397LEU   HD23 4886   4.131   5.425   4.525
 1397LEU      C 4887   4.081   5.142   4.877
 1397LEU      O 4888   4.030   5.095   4.978
 1398PRO      N 4889   4.213   5.135   4.858
 1398PRO     CD 4890   4.287   5.149   4.734
 1398PRO    HD1 4891   4.267   5.245   4.688
 1398PRO    HD2 4892   4.258   5.076   4.659
 1398PRO     CG 4893   4.436   5.150   4.765
 1398PRO    HG1 4894   4.453   5.257   4.782
 1398PRO    HG2 4895   4.494   5.107   4.684
 1398PRO     CB 4896   4.441   5.074   4.897
 1398PRO    HB1 4897   4.527   5.104   4.956
 1398PRO    HB2 4898   4.452   4.969   4.870
 1398PRO     CA 4899   4.307   5.104   4.964
 1398PRO     HA 4900   4.284   5.014   5.022
 1398PRO      C 4901   4.318   5.212   5.071
 1398PRO      O 4902   4.295   5.329   5.042
 1399ILE      N 4903   4.369   5.177   5.190
 1399ILE      H 4904   4.377   5.079   5.214
 1399ILE     CA 4905   4.419   5.271   5.289
 1399ILE     HA 4906   4.369   5.366   5.266
 1399ILE     CB 4907   4.373   5.226   5.427
 1399ILE     HB 4908   4.433   5.138   5.451
 1399ILE    CG2 4909   4.403   5.331   5.534
 1399ILE   HG21 4910   4.363   5.432   5.525
 1399ILE   HG22 4911   4.368   5.291   5.629
 1399ILE   HG23 4912   4.509   5.348   5.548
 1399ILE    CG1 4913   4.222   5.204   5.430
 1399ILE   HG11 4914   4.205   5.165   5.531
 1399ILE   HG12 4915   4.201   5.124   5.360
 1399ILE     CD 4916   4.133   5.324   5.400
 1399ILE    HD1 4917   4.029   5.296   5.421
 1399ILE    HD2 4918   4.152   5.406   5.469
 1399ILE    HD3 4919   4.144   5.344   5.294
 1399ILE      C 4920   4.570   5.288   5.286
 1399ILE      O 4921   4.644   5.190   5.289
 1400GLU      N 4922   4.618   5.412   5.285
 1400GLU      H 4923   4.549   5.485   5.298
 1400GLU     CA 4924   4.757   5.446   5.303
 1400GLU     HA 4925   4.797   5.382   5.225
 1400GLU     CB 4926   4.778   5.592   5.263
 1400GLU    HB1 4927   4.697   5.646   5.311
 1400GLU    HB2 4928   4.755   5.600   5.157
 1400GLU     CG 4929   4.915   5.645   5.303
 1400GLU    HG1 4930   4.989   5.573   5.267
 1400GLU    HG2 4931   4.929   5.654   5.411
 1400GLU     CD 4932   4.954   5.779   5.241
 1400GLU    OE1 4933   4.943   5.882   5.310
 1400GLU    OE2 4934   4.992   5.792   5.123
 1400GLU      C 4935   4.819   5.405   5.436
 1400GLU      O 4936   4.765   5.441   5.541
 1401TYR      N 4937   4.923   5.322   5.435
 1401TYR      H 4938   4.953   5.305   5.340
 1401TYR     CA 4939   4.995   5.269   5.550
 1401TYR     HA 4940   4.927   5.257   5.634
 1401TYR     CB 4941   5.047   5.129   5.520
 1401TYR    HB1 4942   5.108   5.131   5.430
 1401TYR    HB2 4943   4.959   5.068   5.498
 1401TYR     CG 4944   5.117   5.059   5.634
 1401TYR    CD1 4945   5.047   4.983   5.728
 1401TYR    HD1 4946   4.939   4.990   5.738
 1401TYR    CE1 4947   5.122   4.909   5.820
 1401TYR    HE1 4948   5.052   4.847   5.874
 1401TYR     CZ 4949   5.262   4.923   5.829
 1401TYR     OH 4950   5.329   4.864   5.933
 1401TYR     HH 4951   5.425   4.859   5.934
 1401TYR    CE2 4952   5.329   4.989   5.724
 1401TYR    HE2 4953   5.433   4.972   5.702
 1401TYR    CD2 4954   5.257   5.058   5.625
 1401TYR    HD2 4955   5.299   5.105   5.538
 1401TYR      C 4956   5.101   5.366   5.599
 1401TYR      O 4957   5.171   5.426   5.518
    0NME      N 4958   5.122   5.373   5.731
    0NME      H 4959   5.052   5.326   5.786
    0NME    CH3 4960   5.219   5.454   5.802
    0NME   HH31 4961   5.199   5.561   5.794
    0NME   HH32 4962   5.200   5.421   5.904
    0NME   HH33 4963   5.320   5.431   5.767
 1402LIG     C4 4964   4.499   7.846   4.029
 1402LIG     H4 4965   4.423   7.891   4.092
 1402LIG     C5 4966   4.611   7.839   3.816
 1402LIG     C6 4967   4.523   7.901   3.904
 1402LIG     H6 4968   4.467   7.990   3.879
 1402LIG     C7 4969   4.601   7.672   4.191
 1402LIG     C8 4970   4.707   7.588   4.171
 1402LIG    C10 4971   4.657   7.446   4.634
 1402LIG    C13 4972   4.520   7.616   4.553
 1402LIG    H13 4973   4.435   7.682   4.566
 1402LIG    C15 4974   4.583   7.605   4.430
 1402LIG    C17 4975   4.774   7.515   4.284
 1402LIG    C21 4976   4.901   7.597   4.309
 1402LIG   H211 4977   4.878   7.703   4.323
 1402LIG   H212 4978   4.976   7.576   4.233
 1402LIG   H213 4979   4.943   7.563   4.404
 1402LIG    C22 4980   4.806   7.374   4.231
 1402LIG   H221 4981   4.876   7.375   4.148
 1402LIG   H222 4982   4.711   7.327   4.204
 1402LIG   H223 4983   4.855   7.319   4.312
 1402LIG    C24 4984   4.413   7.667   4.831
 1402LIG   H241 4985   4.341   7.689   4.752
 1402LIG   H242 4986   4.482   7.752   4.833
 1402LIG   H243 4987   4.358   7.648   4.923
 1402LIG    C26 4988   4.737   7.236   5.003
 1402LIG    H26 4989   4.820   7.175   4.966
 1402LIG    C28 4990   4.616   7.214   4.912
 1402LIG   H281 4991   4.589   7.109   4.921
 1402LIG   H282 4992   4.522   7.267   4.932
 1402LIG    N19 4993   4.656   7.956   3.592
 1402LIG    C18 4994   4.627   7.900   3.687
 1402LIG     C3 4995   4.693   7.733   3.852
 1402LIG     H3 4996   4.764   7.693   3.780
 1402LIG     C1 4997   4.676   7.685   3.981
 1402LIG     C2 4998   4.580   7.739   4.065
 1402LIG     N9 4999   4.755   7.594   4.043
 1402LIG     H9 5000   4.836   7.543   4.010
 1402LIG    C14 5001   4.688   7.516   4.409
 1402LIG    C16 5002   4.540   7.697   4.321
 1402LIG    O20 5003   4.449   7.777   4.332
 1402LIG    C12 5004   4.725   7.434   4.514
 1402LIG    H12 5005   4.820   7.382   4.505
 1402LIG    C11 5006   4.548   7.528   4.656
 1402LIG    C23 5007   4.481   7.534   4.792
 1402LIG   H231 5008   4.401   7.460   4.799
 1402LIG   H232 5009   4.560   7.517   4.865
 1402LIG    N25 5010   4.703   7.366   4.735
 1402LIG    C29 5011   4.812   7.407   4.823
 1402LIG   H291 5012   4.897   7.346   4.792
 1402LIG   H292 5013   4.847   7.509   4.809
 1402LIG    C27 5014   4.781   7.379   4.971
 1402LIG   H271 5015   4.709   7.456   4.999
 1402LIG   H272 5016   4.873   7.399   5.027
 1402LIG    C30 5017   4.650   7.234   4.763
 1402LIG   H301 5018   4.556   7.224   4.708
 1402LIG   H302 5019   4.711   7.149   4.730
 1402LIG    N31 5020   4.719   7.201   5.148
 1402LIG    H31 5021   4.680   7.106   5.162
 1402LIG    C32 5022   4.851   7.181   5.215
 1402LIG   H321 5023   4.886   7.090   5.166
 1402LIG   H322 5024   4.915   7.267   5.196
 1402LIG    C34 5025   4.845   7.152   5.365
 1402LIG   H341 5026   4.943   7.149   5.413
 1402LIG   H342 5027   4.806   7.053   5.391
 1402LIG    O36 5028   4.769   7.258   5.427
 1402LIG    C35 5029   4.636   7.264   5.373
 1402LIG   H351 5030   4.592   7.166   5.396
 1402LIG   H352 5031   4.579   7.342   5.423
 1402LIG    C33 5032   4.643   7.304   5.225
 1402LIG   H331 5033   4.700   7.396   5.210
 1402LIG   H332 5034   4.546   7.321   5.178
 1403SOL     OW 5035   1.019   1.750   2.144
 1403SOL    HW1 5036   1.111   1.729   2.131
 1403SOL    HW2 5037   0.991   1.691   2.215
 1404SOL     OW 5038   5.658   1.815   1.035
 1404SOL    HW1 5039   5.656   1.908   1.058
 1404SOL    HW2 5040   5.617   1.771   1.110
 1405SOL     OW 5041   7.230   7.628   1.342
 1405SOL    HW1 5042   7.250   7.689   1.414
 1405SOL    HW2 5043   7.235   7.683   1.263
 1406SOL     OW 5044   0.064   3.356   2.178
 1406SOL    HW1 5045   0.059   3.266   2.212
 1406SOL    HW2 5046   0.149   3.359   2.133
 1407SOL     OW 5047   1.164   5.248   1.245
 1407SOL    HW1 5048   1.232   5.203   1.295
 1407SOL    HW2 5049   1.145   5.189   1.172
 1408SOL     OW 5050   5.069   1.201   0.257
 1408SOL    HW1 5051   5.147   1.250   0.229
 1408SOL    HW2 5052   5.009   1.207   0.183
 1409SOL     OW 5053   6.149   3.136   3.561
 1409SOL    HW1 5054   6.191   3.179   3.486
 1409SOL    HW2 5055   6.112   3.208   3.612
 1410SOL     OW 5056   5.983   5.095   6.301
 1410SOL    HW1 5057   6.037   5.121   6.376
 1410SOL    HW2 5058   5.928   5.024   6.335
 1411SOL     OW 5059   8.347   4.021   0.882
 1411SOL    HW1 5060   8.358   3.976   0.798
 1411SOL    HW2 5061   8.259   4.059   0.878
 1412SOL     OW 5062   1.490   4.887   4.146
 1412SOL    HW1 5063   1.445   4.971   4.145
 1412SOL    HW2 5064   1.581   4.908   4.165
 1413SOL     OW 5065   3.852   3.243   2.235
 1413SOL    HW1 5066   3.856   3.240   2.331
 1413SOL    HW2 5067   3.916   3.310   2.211
 1414SOL     OW 5068   6.180   9.243   5.013
 1414SOL    HW1 5069   6.178   9.150   5.034
 1414SOL    HW2 5070   6.196   9.286   5.096
 1415SOL     OW 5071   7.380   3.843   3.383
 1415SOL    HW1 5072   7.295   3.818   3.420
 1415SOL    HW2 5073   7.438   3.772   3.407
 1416SOL     OW 5074   0.103   9.410   5.984
 1416SOL    HW1 5075   0.091   9.453   5.899
 1416SOL    HW2 5076   0.186   9.363   5.974
 1417SOL     OW 5077   5.459   3.586   1.513
 1417SOL    HW1 5078   5.516   3.662   1.509
 1417SOL    HW2 5079   5.372   3.622   1.526
 1418SOL     OW 5080   6.145   4.650   4.814
 1418SOL    HW1 5081   6.096   4.655   4.732
 1418SOL    HW2 5082   6.236   4.639   4.787
 1419SOL     OW 5083   8.144   3.610   0.982
 1419SOL    HW1 5084   8.156   3.641   0.892
 1419SOL    HW2 5085   8.223   3.558   1.000
 1420SOL     OW 5086   3.989   4.245   0.200
 1420SOL    HW1 5087   4.079   4.235   0.171
 1420SOL    HW2 5088   3.987   4.207   0.288
 1421SOL     OW 5089   2.381   8.684   5.170
 1421SOL    HW1 5090   2.471   8.669   5.199
 1421SOL    HW2 5091   2.351   8.759   5.221
 1422SOL     OW 5092   5.032   1.800   0.404
 1422SOL    HW1 5093   5.058   1.723   0.453
 1422SOL    HW2 5094   4.953   1.774   0.356
 1423SOL     OW 5095   8.126   5.990   2.245
 1423SOL    HW1 5096   8.103   6.061   2.305
 1423SOL    HW2 5097   8.061   5.995   2.175
 1424SOL     OW 5098   4.858   2.145   1.310
 1424SOL    HW1 5099   4.898   2.220   1.265
 1424SOL    HW2 5100   4.930   2.106   1.359
 1425SOL     OW 5101   8.592   6.962   0.028
 1425SOL    HW1 5102   8.600   6.937  -0.064
 1425SOL    HW2 5103   8.525   6.904   0.063
 1426SOL     OW 5104   6.917   7.565   3.916
 1426SOL    HW1 5105   6.911   7.657   3.889
 1426SOL    HW2 5106   6.893   7.566   4.009
 1427SOL     OW 5107   2.616  10.505   5.323
 1427SOL    HW1 5108   2.561  10.437   5.362
 1427SOL    HW2 5109   2.555  10.556   5.269
 1428SOL     OW 5110   5.230   4.005   4.594
 1428SOL    HW1 5111   5.217   4.081   4.652
 1428SOL    HW2 5112   5.211   3.929   4.649
 1429SOL     OW 5113   2.773   6.654   0.782
 1429SOL    HW1 5114   2.857   6.617   0.808
 1429SOL    HW2 5115   2.708   6.589   0.807
 1430SOL     OW 5116   7.565   9.050   2.855
 1430SOL    HW1 5117   7.586   8.983   2.790
 1430SOL    HW2 5118   7.601   9.131   2.818
 1431SOL     OW 5119   4.665   5.356   4.652
 1431SOL    HW1 5120   4.746   5.379   4.607
 1431SOL    HW2 5121   4.597   5.369   4.585
 1432SOL     OW 5122   5.642   2.457   0.853
 1432SOL    HW1 5123   5.555   2.417   0.856
 1432SOL    HW2 5124   5.692   2.412   0.922
 1433SOL     OW 5125   4.923   3.138   0.621
 1433SOL    HW1 5126   4.988   3.070   0.603
 1433SOL    HW2 5127   4.940   3.164   0.712
 1434SOL     OW 5128   2.125   7.288   4.241
 1434SOL    HW1 5129   2.138   7.319   4.331
 1434SOL    HW2 5130   2.038   7.249   4.241
 1435SOL     OW 5131   2.398   6.902   0.719
 1435SOL    HW1 5132   2.311   6.903   0.759
 1435SOL    HW2 5133   2.458   6.887   0.792
 1436SOL     OW 5134   3.470   2.471   4.094
 1436SOL    HW1 5135   3.383   2.510   4.091
 1436SOL    HW2 5136   3.484   2.449   4.186
 1437SOL     OW 5137   1.294   4.714   6.522
 1437SOL    HW1 5138   1.310   4.773   6.449
 1437SOL    HW2 5139   1.240   4.764   6.583
 1438SOL     OW 5140   7.854   8.344   5.034
 1438SOL    HW1 5141   7.820   8.429   5.005
 1438SOL    HW2 5142   7.908   8.313   4.962
 1439SOL     OW 5143   8.634   7.006   3.203
 1439SOL    HW1 5144   8.686   7.040   3.276
 1439SOL    HW2 5145   8.696   7.000   3.130
 1440SOL     OW 5146   6.084   3.091   0.389
 1440SOL    HW1 5147   5.993   3.091   0.361
 1440SOL    HW2 5148   6.134   3.102   0.309
 1441SOL     OW 5149   2.417   1.928   0.030
 1441SOL    HW1 5150   2.469   1.951   0.107
 1441SOL    HW2 5151   2.469   1.958  -0.045
 1442SOL     OW 5152  -0.901   6.017   5.052
 1442SOL    HW1 5153  -0.991   6.049   5.045
 1442SOL    HW2 5154  -0.869   6.015   4.962
 1443SOL     OW 5155   7.908  10.616   6.024
 1443SOL    HW1 5156   7.922  10.678   6.095
 1443SOL    HW2 5157   7.987  10.561   6.023
 1444SOL     OW 5158   5.586   3.930   6.429
 1444SOL    HW1 5159   5.633   3.850   6.451
 1444SOL    HW2 5160   5.574   3.975   6.512
 1445SOL     OW 5161   4.659   6.191   6.208
 1445SOL    HW1 5162   4.615   6.199   6.293
 1445SOL    HW2 5163   4.752   6.192   6.230
 1446SOL     OW 5164   9.199   4.547   0.208
 1446SOL    HW1 5165   9.110   4.527   0.179
 1446SOL    HW2 5166   9.254   4.489   0.155
 1447SOL     OW 5167   1.825   3.612   1.011
 1447SOL    HW1 5168   1.827   3.532   1.062
 1447SOL    HW2 5169   1.913   3.620   0.975
 1448SOL     OW 5170   2.352   9.880   6.494
 1448SOL    HW1 5171   2.285   9.818   6.522
 1448SOL    HW2 5172   2.372   9.931   6.572
 1449SOL     OW 5173   1.748   6.083   2.815
 1449SOL    HW1 5174   1.750   6.008   2.756
 1449SOL    HW2 5175   1.671   6.068   2.870
 1450SOL     OW 5176   6.749   5.517   5.350
 1450SOL    HW1 5177   6.786   5.598   5.314
 1450SOL    HW2 5178   6.788   5.447   5.297
 1451SOL     OW 5179   7.039   3.319   0.703
 1451SOL    HW1 5180   7.123   3.313   0.658
 1451SOL    HW2 5181   6.974   3.294   0.637
 1452SOL     OW 5182   0.630   7.523   3.596
 1452SOL    HW1 5183   0.590   7.571   3.524
 1452SOL    HW2 5184   0.705   7.576   3.621
 1453SOL     OW 5185   6.589   0.580   0.352
 1453SOL    HW1 5186   6.515   0.597   0.294
 1453SOL    HW2 5187   6.626   0.667   0.370
 1454SOL     OW 5188   5.881   5.305   4.593
 1454SOL    HW1 5189   5.903   5.214   4.610
 1454SOL    HW2 5190   5.791   5.302   4.561
 1455SOL     OW 5191   5.935   3.527   2.696
 1455SOL    HW1 5192   5.860   3.583   2.715
 1455SOL    HW2 5193   5.904   3.467   2.628
 1456SOL     OW 5194   4.953   3.805   5.561
 1456SOL    HW1 5195   4.895   3.816   5.486
 1456SOL    HW2 5196   5.002   3.724   5.542
 1457SOL     OW 5197   0.923   8.941   4.580
 1457SOL    HW1 5198   0.895   8.854   4.553
 1457SOL    HW2 5199   0.966   8.928   4.664
 1458SOL     OW 5200   3.847   3.931   5.491
 1458SOL    HW1 5201   3.881   3.956   5.405
 1458SOL    HW2 5202   3.782   3.998   5.512
 1459SOL     OW 5203   1.421  10.533   6.032
 1459SOL    HW1 5204   1.460  10.589   6.099
 1459SOL    HW2 5205   1.449  10.573   5.949
 1460SOL     OW 5206   5.053   8.109   0.738
 1460SOL    HW1 5207   4.997   8.067   0.673
 1460SOL    HW2 5208   4.997   8.115   0.817
 1461SOL     OW 5209  -0.762   3.607   3.681
 1461SOL    HW1 5210  -0.762   3.565   3.596
 1461SOL    HW2 5211  -0.680   3.580   3.722
 1462SOL     OW 5212   5.361   7.332   4.399
 1462SOL    HW1 5213   5.375   7.367   4.311
 1462SOL    HW2 5214   5.400   7.397   4.457
 1463SOL     OW 5215   1.630   8.468   3.761
 1463SOL    HW1 5216   1.714   8.498   3.726
 1463SOL    HW2 5217   1.582   8.434   3.685
 1464SOL     OW 5218   0.256   4.951   6.510
 1464SOL    HW1 5219   0.236   4.947   6.604
 1464SOL    HW2 5220   0.344   4.914   6.503
 1465SOL     OW 5221   9.231   7.016   1.095
 1465SOL    HW1 5222   9.164   7.071   1.053
 1465SOL    HW2 5223   9.300   7.008   1.029
 1466SOL     OW 5224   5.604   4.137   4.857
 1466SOL    HW1 5225   5.664   4.202   4.892
 1466SOL    HW2 5226   5.621   4.058   4.910
 1467SOL     OW 5227   2.678   6.013   6.157
 1467SOL    HW1 5228   2.672   6.084   6.093
 1467SOL    HW2 5229   2.632   6.047   6.234
 1468SOL     OW 5230   5.851   9.626   4.446
 1468SOL    HW1 5231   5.763   9.648   4.476
 1468SOL    HW2 5232   5.844   9.535   4.416
 1469SOL     OW 5233   5.219   3.334   5.382
 1469SOL    HW1 5234   5.220   3.290   5.468
 1469SOL    HW2 5235   5.217   3.262   5.319
 1470SOL     OW 5236   3.506   7.003   0.870
 1470SOL    HW1 5237   3.416   7.010   0.837
 1470SOL    HW2 5238   3.498   7.015   0.964
 1471SOL     OW 5239  -0.027   3.143   2.419
 1471SOL    HW1 5240   0.028   3.209   2.462
 1471SOL    HW2 5241   0.031   3.104   2.353
 1472SOL     OW 5242   7.434   7.770   3.715
 1472SOL    HW1 5243   7.496   7.773   3.642
 1472SOL    HW2 5244   7.360   7.719   3.682
 1473SOL     OW 5245   7.400  10.010   4.591
 1473SOL    HW1 5246   7.397   9.993   4.497
 1473SOL    HW2 5247   7.311  10.036   4.614
 1474SOL     OW 5248   0.887   4.357   5.317
 1474SOL    HW1 5249   0.911   4.380   5.227
 1474SOL    HW2 5250   0.881   4.441   5.362
 1475SOL     OW 5251   4.174   6.186   6.587
 1475SOL    HW1 5252   4.101   6.142   6.630
 1475SOL    HW2 5253   4.189   6.134   6.508
 1476SOL     OW 5254   4.443   8.185   5.859
 1476SOL    HW1 5255   4.416   8.132   5.784
 1476SOL    HW2 5256   4.389   8.263   5.854
 1477SOL     OW 5257   4.773   3.650   1.550
 1477SOL    HW1 5258   4.801   3.676   1.637
 1477SOL    HW2 5259   4.836   3.582   1.524
 1478SOL     OW 5260   3.802   6.114   0.829
 1478SOL    HW1 5261   3.863   6.040   0.831
 1478SOL    HW2 5262   3.727   6.085   0.882
 1479SOL     OW 5263   0.183   1.180   1.676
 1479SOL    HW1 5264   0.095   1.140   1.675
 1479SOL    HW2 5265   0.168   1.271   1.652
 1480SOL     OW 5266   0.190   6.320   4.053
 1480SOL    HW1 5267   0.220   6.230   4.067
 1480SOL    HW2 5268   0.149   6.345   4.136
 1481SOL     OW 5269   0.747   2.911   2.276
 1481SOL    HW1 5270   0.709   2.829   2.307
 1481SOL    HW2 5271   0.815   2.932   2.340
 1482SOL     OW 5272   1.336   4.399   6.275
 1482SOL    HW1 5273   1.287   4.364   6.349
 1482SOL    HW2 5274   1.284   4.374   6.198
 1483SOL     OW 5275   4.132   2.541   1.800
 1483SOL    HW1 5276   4.193   2.556   1.873
 1483SOL    HW2 5277   4.144   2.448   1.778
 1484SOL     OW 5278   9.273   5.131   0.546
 1484SOL    HW1 5279   9.334   5.140   0.619
 1484SOL    HW2 5280   9.195   5.092   0.585
 1485SOL     OW 5281   4.661   4.000   2.658
 1485SOL    HW1 5282   4.585   3.982   2.713
 1485SOL    HW2 5283   4.632   3.981   2.569
 1486SOL     OW 5284   0.834   6.801   3.469
 1486SOL    HW1 5285   0.804   6.741   3.401
 1486SOL    HW2 5286   0.848   6.884   3.424
 1487SOL     OW 5287   1.905   5.565   1.506
 1487SOL    HW1 5288   1.987   5.549   1.552
 1487SOL    HW2 5289   1.839   5.519   1.559
 1488SOL     OW 5290   6.673   6.347   3.309
 1488SOL    HW1 5291   6.745   6.319   3.253
 1488SOL    HW2 5292   6.709   6.419   3.360
 1489SOL     OW 5293   0.344   8.514   5.652
 1489SOL    HW1 5294   0.405   8.446   5.683
 1489SOL    HW2 5295   0.391   8.596   5.666
 1490SOL     OW 5296   8.271   9.459   4.148
 1490SOL    HW1 5297   8.251   9.460   4.242
 1490SOL    HW2 5298   8.355   9.413   4.142
 1491SOL     OW 5299   7.125   3.061   3.239
 1491SOL    HW1 5300   7.106   2.992   3.174
 1491SOL    HW2 5301   7.138   3.140   3.186
 1492SOL     OW 5302   8.062   7.502   0.416
 1492SOL    HW1 5303   8.033   7.445   0.488
 1492SOL    HW2 5304   8.038   7.590   0.444
 1493SOL     OW 5305   1.931   7.449   5.193
 1493SOL    HW1 5306   1.845   7.448   5.152
 1493SOL    HW2 5307   1.988   7.491   5.129
 1494SOL     OW 5308   1.042   5.271   3.895
 1494SOL    HW1 5309   1.057   5.186   3.935
 1494SOL    HW2 5310   1.086   5.265   3.810
 1495SOL     OW 5311   6.805   9.216   3.147
 1495SOL    HW1 5312   6.865   9.286   3.123
 1495SOL    HW2 5313   6.763   9.190   3.065
 1496SOL     OW 5314   1.220   3.519   4.581
 1496SOL    HW1 5315   1.161   3.510   4.656
 1496SOL    HW2 5316   1.257   3.607   4.590
 1497SOL     OW 5317   5.410   4.581   5.302
 1497SOL    HW1 5318   5.414   4.487   5.320
 1497SOL    HW2 5319   5.345   4.589   5.232
 1498SOL     OW 5320   2.178   6.641   6.206
 1498SOL    HW1 5321   2.243   6.710   6.222
 1498SOL    HW2 5322   2.094   6.680   6.229
 1499SOL     OW 5323   6.427   6.796   2.598
 1499SOL    HW1 5324   6.427   6.722   2.538
 1499SOL    HW2 5325   6.339   6.796   2.636
 1500SOL     OW 5326   4.136   7.613   5.098
 1500SOL    HW1 5327   4.204   7.629   5.163
 1500SOL    HW2 5328   4.182   7.616   5.014
 1501SOL     OW 5329   7.064   8.672   2.244
 1501SOL    HW1 5330   7.149   8.667   2.201
 1501SOL    HW2 5331   7.042   8.765   2.243
 1502SOL     OW 5332   7.420  10.114   5.211
 1502SOL    HW1 5333   7.426  10.153   5.298
 1502SOL    HW2 5334   7.458  10.179   5.153
 1503SOL     OW 5335   7.202   4.535   0.817
 1503SOL    HW1 5336   7.176   4.624   0.841
 1503SOL    HW2 5337   7.296   4.540   0.802
 1504SOL     OW 5338   6.351   2.196   2.890
 1504SOL    HW1 5339   6.353   2.185   2.795
 1504SOL    HW2 5340   6.348   2.291   2.902
 1505SOL     OW 5341   0.014   2.958   4.011
 1505SOL    HW1 5342  -0.027   2.941   3.926
 1505SOL    HW2 5343   0.059   3.042   3.999
 1506SOL     OW 5344   2.853   6.987   5.945
 1506SOL    HW1 5345   2.901   7.066   5.967
 1506SOL    HW2 5346   2.811   7.007   5.861
 1507SOL     OW 5347   5.309   5.641   4.850
 1507SOL    HW1 5348   5.352   5.566   4.890
 1507SOL    HW2 5349   5.288   5.699   4.923
 1508SOL     OW 5350   5.554   7.633   4.040
 1508SOL    HW1 5351   5.529   7.725   4.043
 1508SOL    HW2 5352   5.516   7.600   3.959
 1509SOL     OW 5353   1.106   4.502   5.169
 1509SOL    HW1 5354   1.138   4.553   5.096
 1509SOL    HW2 5355   1.046   4.561   5.215
 1510SOL     OW 5356   1.571   4.006   6.125
 1510SOL    HW1 5357   1.480   4.031   6.141
 1510SOL    HW2 5358   1.609   4.082   6.081
 1511SOL     OW 5359   1.213   5.202   3.204
 1511SOL    HW1 5360   1.145   5.268   3.217
 1511SOL    HW2 5361   1.213   5.152   3.286
 1512SOL     OW 5362   5.230   1.262   0.929
 1512SOL    HW1 5363   5.317   1.294   0.953
 1512SOL    HW2 5364   5.209   1.307   0.847
 1513SOL     OW 5365   8.550   6.463   1.247
 1513SOL    HW1 5366   8.568   6.371   1.228
 1513SOL    HW2 5367   8.468   6.482   1.200
 1514SOL     OW 5368   4.768  11.455   6.624
 1514SOL    HW1 5369   4.732  11.516   6.559
 1514SOL    HW2 5370   4.714  11.376   6.615
 1515SOL     OW 5371   3.719   6.334   1.372
 1515SOL    HW1 5372   3.649   6.357   1.311
 1515SOL    HW2 5373   3.716   6.403   1.439
 1516SOL     OW 5374   2.230   8.004   2.379
 1516SOL    HW1 5375   2.260   8.023   2.290
 1516SOL    HW2 5376   2.262   7.916   2.397
 1517SOL     OW 5377   6.142   8.984   4.162
 1517SOL    HW1 5378   6.231   8.999   4.129
 1517SOL    HW2 5379   6.125   9.059   4.219
 1518SOL     OW 5380   7.206   6.492   3.867
 1518SOL    HW1 5381   7.178   6.571   3.914
 1518SOL    HW2 5382   7.300   6.504   3.855
 1519SOL     OW 5383   7.072   5.497   3.592
 1519SOL    HW1 5384   7.153   5.448   3.606
 1519SOL    HW2 5385   7.097   5.571   3.536
 1520SOL     OW 5386   0.407   3.892   2.431
 1520SOL    HW1 5387   0.365   3.923   2.511
 1520SOL    HW2 5388   0.449   3.970   2.395
 1521SOL     OW 5389   2.712   5.979   3.914
 1521SOL    HW1 5390   2.686   5.944   3.999
 1521SOL    HW2 5391   2.629   5.989   3.866
 1522SOL     OW 5392   7.541   5.807   2.793
 1522SOL    HW1 5393   7.591   5.774   2.719
 1522SOL    HW2 5394   7.460   5.756   2.792
 1523SOL     OW 5395  -0.013   5.552   6.227
 1523SOL    HW1 5396   0.024   5.557   6.138
 1523SOL    HW2 5397  -0.091   5.608   6.223
 1524SOL     OW 5398   7.198   7.444   5.062
 1524SOL    HW1 5399   7.107   7.415   5.055
 1524SOL    HW2 5400   7.233   7.435   4.973
 1525SOL     OW 5401   6.289   6.470   4.819
 1525SOL    HW1 5402   6.195   6.469   4.800
 1525SOL    HW2 5403   6.295   6.506   4.908
 1526SOL     OW 5404  -1.481   6.934   6.600
 1526SOL    HW1 5405  -1.438   7.001   6.652
 1526SOL    HW2 5406  -1.575   6.951   6.610
 1527SOL     OW 5407   7.204   7.636   3.270
 1527SOL    HW1 5408   7.213   7.546   3.241
 1527SOL    HW2 5409   7.110   7.647   3.283
 1528SOL     OW 5410   1.588   4.786   5.032
 1528SOL    HW1 5411   1.520   4.837   5.077
 1528SOL    HW2 5412   1.596   4.828   4.946
 1529SOL     OW 5413   6.934   3.687   0.116
 1529SOL    HW1 5414   6.922   3.606   0.067
 1529SOL    HW2 5415   6.872   3.680   0.189
 1530SOL     OW 5416  -0.134   1.151   1.229
 1530SOL    HW1 5417  -0.080   1.183   1.157
 1530SOL    HW2 5418  -0.076   1.091   1.277
 1531SOL     OW 5419   2.732   4.126   0.275
 1531SOL    HW1 5420   2.727   4.218   0.302
 1531SOL    HW2 5421   2.798   4.087   0.332
 1532SOL     OW 5422   1.939   3.851   3.702
 1532SOL    HW1 5423   1.847   3.856   3.725
 1532SOL    HW2 5424   1.981   3.922   3.751
 1533SOL     OW 5425   2.778   9.403   3.819
 1533SOL    HW1 5426   2.808   9.317   3.849
 1533SOL    HW2 5427   2.747   9.447   3.899
 1534SOL     OW 5428   5.887   5.231   6.059
 1534SOL    HW1 5429   5.809   5.201   6.106
 1534SOL    HW2 5430   5.957   5.226   6.124
 1535SOL     OW 5431   6.959   4.871   0.271
 1535SOL    HW1 5432   7.045   4.913   0.278
 1535SOL    HW2 5433   6.955   4.840   0.180
 1536SOL     OW 5434   2.092   6.297   2.038
 1536SOL    HW1 5435   2.150   6.334   2.106
 1536SOL    HW2 5436   2.129   6.328   1.956
 1537SOL     OW 5437   7.537   9.486   5.167
 1537SOL    HW1 5438   7.508   9.460   5.255
 1537SOL    HW2 5439   7.538   9.405   5.117
 1538SOL     OW 5440   1.897   2.373   1.159
 1538SOL    HW1 5441   1.891   2.411   1.246
 1538SOL    HW2 5442   1.809   2.385   1.122
 1539SOL     OW 5443   7.253   3.179   2.197
 1539SOL    HW1 5444   7.314   3.186   2.271
 1539SOL    HW2 5445   7.175   3.138   2.235
 1540SOL     OW 5446  -0.054   2.090   1.754
 1540SOL    HW1 5447  -0.009   2.016   1.794
 1540SOL    HW2 5448  -0.052   2.158   1.821
 1541SOL     OW 5449   1.228   4.362   6.026
 1541SOL    HW1 5450   1.148   4.341   6.074
 1541SOL    HW2 5451   1.234   4.457   6.029
 1542SOL     OW 5452   2.230   2.965   4.423
 1542SOL    HW1 5453   2.182   3.033   4.470
 1542SOL    HW2 5454   2.234   2.892   4.485
 1543SOL     OW 5455   6.849   9.762   4.014
 1543SOL    HW1 5456   6.932   9.744   3.971
 1543SOL    HW2 5457   6.796   9.805   3.947
 1544SOL     OW 5458   7.232   5.907   2.843
 1544SOL    HW1 5459   7.169   5.891   2.913
 1544SOL    HW2 5460   7.198   5.859   2.767
 1545SOL     OW 5461   5.944   3.085   0.016
 1545SOL    HW1 5462   5.928   3.066  -0.076
 1545SOL    HW2 5463   5.911   3.175   0.028
 1546SOL     OW 5464   2.982   3.702   2.524
 1546SOL    HW1 5465   2.928   3.669   2.596
 1546SOL    HW2 5466   2.942   3.665   2.446
 1547SOL     OW 5467   4.654   7.110   6.612
 1547SOL    HW1 5468   4.626   7.137   6.700
 1547SOL    HW2 5469   4.749   7.102   6.618
 1548SOL     OW 5470   6.110   4.219   1.641
 1548SOL    HW1 5471   6.181   4.281   1.657
 1548SOL    HW2 5472   6.030   4.268   1.658
 1549SOL     OW 5473   7.512   4.329   1.226
 1549SOL    HW1 5474   7.507   4.234   1.221
 1549SOL    HW2 5475   7.494   4.350   1.317
 1550SOL     OW 5476   2.001   9.233   4.952
 1550SOL    HW1 5477   2.003   9.323   4.983
 1550SOL    HW2 5478   1.919   9.226   4.902
 1551SOL     OW 5479   6.301   6.650   4.594
 1551SOL    HW1 5480   6.257   6.569   4.565
 1551SOL    HW2 5481   6.309   6.640   4.689
 1552SOL     OW 5482   2.625   6.343   5.831
 1552SOL    HW1 5483   2.579   6.422   5.859
 1552SOL    HW2 5484   2.647   6.358   5.739
 1553SOL     OW 5485   5.265   7.613   6.510
 1553SOL    HW1 5486   5.293   7.690   6.560
 1553SOL    HW2 5487   5.247   7.648   6.423
 1554SOL     OW 5488   5.825   5.486   5.321
 1554SOL    HW1 5489   5.832   5.466   5.414
 1554SOL    HW2 5490   5.913   5.516   5.296
 1555SOL     OW 5491   1.776   4.828   3.575
 1555SOL    HW1 5492   1.719   4.787   3.510
 1555SOL    HW2 5493   1.726   4.904   3.606
 1556SOL     OW 5494   7.886   7.406   1.488
 1556SOL    HW1 5495   7.926   7.490   1.463
 1556SOL    HW2 5496   7.873   7.412   1.582
 1557SOL     OW 5497   6.226   4.169   1.092
 1557SOL    HW1 5498   6.221   4.074   1.085
 1557SOL    HW2 5499   6.294   4.185   1.157
 1558SOL     OW 5500  -1.061   7.876   6.525
 1558SOL    HW1 5501  -1.115   7.870   6.446
 1558SOL    HW2 5502  -1.002   7.801   6.520
 1559SOL     OW 5503   7.479   5.771   2.291
 1559SOL    HW1 5504   7.514   5.844   2.341
 1559SOL    HW2 5505   7.388   5.762   2.321
 1560SOL     OW 5506   5.457   1.444   0.576
 1560SOL    HW1 5507   5.459   1.510   0.645
 1560SOL    HW2 5508   5.377   1.395   0.593
 1561SOL     OW 5509   8.251   3.837   1.459
 1561SOL    HW1 5510   8.324   3.777   1.442
 1561SOL    HW2 5511   8.197   3.832   1.381
 1562SOL     OW 5512   2.460   6.636   0.333
 1562SOL    HW1 5513   2.487   6.561   0.386
 1562SOL    HW2 5514   2.424   6.698   0.396
 1563SOL     OW 5515   9.304   6.737   1.734
 1563SOL    HW1 5516   9.263   6.782   1.808
 1563SOL    HW2 5517   9.235   6.680   1.699
 1564SOL     OW 5518   7.003   5.552   2.522
 1564SOL    HW1 5519   7.048   5.480   2.568
 1564SOL    HW2 5520   6.922   5.512   2.490
 1565SOL     OW 5521   9.163   5.374   1.443
 1565SOL    HW1 5522   9.198   5.353   1.357
 1565SOL    HW2 5523   9.072   5.399   1.427
 1566SOL     OW 5524  -0.006   1.812   1.459
 1566SOL    HW1 5525  -0.064   1.866   1.513
 1566SOL    HW2 5526  -0.040   1.821   1.370
 1567SOL     OW 5527  -0.572   7.185   6.335
 1567SOL    HW1 5528  -0.605   7.198   6.424
 1567SOL    HW2 5529  -0.626   7.244   6.282
 1568SOL     OW 5530   0.426   4.671   4.759
 1568SOL    HW1 5531   0.452   4.756   4.792
 1568SOL    HW2 5532   0.385   4.689   4.674
 1569SOL     OW 5533   3.033   7.466   4.813
 1569SOL    HW1 5534   3.081   7.527   4.870
 1569SOL    HW2 5535   3.088   7.388   4.810
 1570SOL     OW 5536   1.650   5.360   4.451
 1570SOL    HW1 5537   1.569   5.309   4.451
 1570SOL    HW2 5538   1.643   5.418   4.376
 1571SOL     OW 5539   6.958   1.649   0.334
 1571SOL    HW1 5540   7.010   1.685   0.406
 1571SOL    HW2 5541   6.964   1.554   0.346
 1572SOL     OW 5542   7.712   8.202   2.639
 1572SOL    HW1 5543   7.617   8.208   2.653
 1572SOL    HW2 5544   7.721   8.188   2.545
 1573SOL     OW 5545   6.113   1.976   1.501
 1573SOL    HW1 5546   6.055   2.052   1.492
 1573SOL    HW2 5547   6.118   1.961   1.596
 1574SOL     OW 5548   5.896   2.026   3.440
 1574SOL    HW1 5549   5.834   1.974   3.492
 1574SOL    HW2 5550   5.977   1.975   3.440
 1575SOL     OW 5551   8.721   6.976   0.479
 1575SOL    HW1 5552   8.740   7.065   0.508
 1575SOL    HW2 5553   8.735   6.978   0.384
 1576SOL     OW 5554   2.507   3.764   3.272
 1576SOL    HW1 5555   2.496   3.737   3.364
 1576SOL    HW2 5556   2.431   3.728   3.227
 1577SOL     OW 5557   2.055   6.062   5.251
 1577SOL    HW1 5558   2.060   5.999   5.179
 1577SOL    HW2 5559   2.129   6.040   5.308
 1578SOL     OW 5560   1.447   4.586   1.813
 1578SOL    HW1 5561   1.372   4.536   1.847
 1578SOL    HW2 5562   1.509   4.520   1.783
 1579SOL     OW 5563   6.673   6.691   4.221
 1579SOL    HW1 5564   6.634   6.644   4.295
 1579SOL    HW2 5565   6.616   6.766   4.206
 1580SOL     OW 5566   2.754   9.278   5.403
 1580SOL    HW1 5567   2.831   9.312   5.358
 1580SOL    HW2 5568   2.767   9.183   5.403
 1581SOL     OW 5569   6.995   6.584   3.291
 1581SOL    HW1 5570   6.924   6.565   3.351
 1581SOL    HW2 5571   7.065   6.524   3.317
 1582SOL     OW 5572  -0.295   4.043   3.510
 1582SOL    HW1 5573  -0.263   4.051   3.420
 1582SOL    HW2 5574  -0.267   4.124   3.552
 1583SOL     OW 5575   8.735   8.551   2.694
 1583SOL    HW1 5576   8.772   8.623   2.642
 1583SOL    HW2 5577   8.775   8.472   2.657
 1584SOL     OW 5578   1.242   1.846   0.127
 1584SOL    HW1 5579   1.254   1.909   0.197
 1584SOL    HW2 5580   1.267   1.893   0.047
 1585SOL     OW 5581   4.422   9.879   6.188
 1585SOL    HW1 5582   4.482   9.871   6.262
 1585SOL    HW2 5583   4.427   9.794   6.145
 1586SOL     OW 5584   7.072   9.461   4.589
 1586SOL    HW1 5585   7.032   9.449   4.675
 1586SOL    HW2 5586   6.998   9.483   4.532
 1587SOL     OW 5587   8.111   8.412   4.422
 1587SOL    HW1 5588   8.096   8.463   4.501
 1587SOL    HW2 5589   8.175   8.462   4.372
 1588SOL     OW 5590   5.966   6.632   3.363
 1588SOL    HW1 5591   6.050   6.607   3.401
 1588SOL    HW2 5592   5.963   6.727   3.371
 1589SOL     OW 5593   7.805   6.879   3.717
 1589SOL    HW1 5594   7.900   6.883   3.723
 1589SOL    HW2 5595   7.788   6.827   3.638
 1590SOL     OW 5596   2.992   6.806   1.806
 1590SOL    HW1 5597   3.005   6.786   1.713
 1590SOL    HW2 5598   3.006   6.722   1.850
 1591SOL     OW 5599   9.527   4.866   0.500
 1591SOL    HW1 5600   9.535   4.934   0.434
 1591SOL    HW2 5601   9.545   4.784   0.453
 1592SOL     OW 5602  -0.740   4.903   5.026
 1592SOL    HW1 5603  -0.794   4.902   4.948
 1592SOL    HW2 5604  -0.704   4.992   5.031
 1593SOL     OW 5605   4.588   7.544   1.110
 1593SOL    HW1 5606   4.516   7.480   1.114
 1593SOL    HW2 5607   4.594   7.569   1.018
 1594SOL     OW 5608  -0.633   3.872   6.605
 1594SOL    HW1 5609  -0.620   3.962   6.576
 1594SOL    HW2 5610  -0.584   3.865   6.687
 1595SOL     OW 5611   3.206   0.603   0.483
 1595SOL    HW1 5612   3.191   0.640   0.396
 1595SOL    HW2 5613   3.258   0.669   0.528
 1596SOL     OW 5614   6.524   1.411   0.584
 1596SOL    HW1 5615   6.602   1.393   0.531
 1596SOL    HW2 5616   6.460   1.347   0.555
 1597SOL     OW 5617   8.748   7.549   3.045
 1597SOL    HW1 5618   8.663   7.590   3.060
 1597SOL    HW2 5619   8.807   7.621   3.022
 1598SOL     OW 5620  -0.437   9.006   6.340
 1598SOL    HW1 5621  -0.464   9.054   6.418
 1598SOL    HW2 5622  -0.369   9.062   6.301
 1599SOL     OW 5623   4.197   2.885   2.245
 1599SOL    HW1 5624   4.108   2.919   2.258
 1599SOL    HW2 5625   4.243   2.955   2.198
 1600SOL     OW 5626   5.159   3.808   1.208
 1600SOL    HW1 5627   5.225   3.771   1.150
 1600SOL    HW2 5628   5.210   3.858   1.272
 1601SOL     OW 5629   3.653   3.689   0.440
 1601SOL    HW1 5630   3.657   3.730   0.527
 1601SOL    HW2 5631   3.744   3.665   0.421
 1602SOL     OW 5632   2.589   5.177   5.378
 1602SOL    HW1 5633   2.650   5.162   5.306
 1602SOL    HW2 5634   2.634   5.237   5.436
 1603SOL     OW 5635   1.365   7.768   4.480
 1603SOL    HW1 5636   1.401   7.793   4.565
 1603SOL    HW2 5637   1.314   7.689   4.497
 1604SOL     OW 5638   8.512   7.628   3.149
 1604SOL    HW1 5639   8.494   7.722   3.153
 1604SOL    HW2 5640   8.443   7.588   3.202
 1605SOL     OW 5641   7.333   8.034   1.276
 1605SOL    HW1 5642   7.383   7.956   1.298
 1605SOL    HW2 5643   7.303   8.019   1.187
 1606SOL     OW 5644   1.501   9.219   5.951
 1606SOL    HW1 5645   1.409   9.200   5.966
 1606SOL    HW2 5646   1.546   9.188   6.029
 1607SOL     OW 5647   5.923   4.923   1.250
 1607SOL    HW1 5648   5.960   4.975   1.321
 1607SOL    HW2 5649   5.830   4.945   1.250
 1608SOL     OW 5650  -1.042   4.992   5.336
 1608SOL    HW1 5651  -1.066   4.917   5.281
 1608SOL    HW2 5652  -1.083   5.067   5.294
 1609SOL     OW 5653   7.544   9.638   4.218
 1609SOL    HW1 5654   7.556   9.733   4.216
 1609SOL    HW2 5655   7.544   9.616   4.311
 1610SOL     OW 5656   8.251   9.493   4.401
 1610SOL    HW1 5657   8.247   9.586   4.423
 1610SOL    HW2 5658   8.274   9.449   4.483
 1611SOL     OW 5659   1.163   1.204   1.105
 1611SOL    HW1 5660   1.172   1.110   1.086
 1611SOL    HW2 5661   1.218   1.219   1.181
 1612SOL     OW 5662   3.721   4.537   1.731
 1612SOL    HW1 5663   3.650   4.555   1.792
 1612SOL    HW2 5664   3.791   4.596   1.757
 1613SOL     OW 5665   2.275   3.618   3.920
 1613SOL    HW1 5666   2.354   3.628   3.867
 1613SOL    HW2 5667   2.208   3.589   3.858
 1614SOL     OW 5668   1.531   3.004   4.882
 1614SOL    HW1 5669   1.599   3.042   4.826
 1614SOL    HW2 5670   1.452   3.005   4.827
 1615SOL     OW 5671   3.666  10.628   5.702
 1615SOL    HW1 5672   3.588  10.681   5.685
 1615SOL    HW2 5673   3.668  10.564   5.631
 1616SOL     OW 5674   6.743   7.542   4.533
 1616SOL    HW1 5675   6.757   7.600   4.608
 1616SOL    HW2 5676   6.831   7.515   4.506
 1617SOL     OW 5677   0.459   1.702   0.407
 1617SOL    HW1 5678   0.541   1.670   0.371
 1617SOL    HW2 5679   0.474   1.795   0.423
 1618SOL     OW 5680   1.350   5.984   5.852
 1618SOL    HW1 5681   1.290   6.032   5.910
 1618SOL    HW2 5682   1.325   5.892   5.864
 1619SOL     OW 5683   0.524   7.086   3.524
 1619SOL    HW1 5684   0.484   7.111   3.608
 1619SOL    HW2 5685   0.496   6.996   3.510
 1620SOL     OW 5686   7.733   9.929   4.971
 1620SOL    HW1 5687   7.686   9.880   5.038
 1620SOL    HW2 5688   7.701   9.893   4.888
 1621SOL     OW 5689   1.848   2.882   3.578
 1621SOL    HW1 5690   1.842   2.973   3.551
 1621SOL    HW2 5691   1.835   2.883   3.673
 1622SOL     OW 5692   3.943   2.370   2.442
 1622SOL    HW1 5693   3.994   2.293   2.467
 1622SOL    HW2 5694   3.955   2.431   2.515
 1623SOL     OW 5695   1.946   5.951   3.907
 1623SOL    HW1 5696   1.872   5.911   3.863
 1623SOL    HW2 5697   1.998   5.877   3.938
 1624SOL     OW 5698   2.707   5.797   0.938
 1624SOL    HW1 5699   2.778   5.776   0.878
 1624SOL    HW2 5700   2.641   5.730   0.922
 1625SOL     OW 5701   5.905   7.349   2.022
 1625SOL    HW1 5702   5.968   7.281   2.048
 1625SOL    HW2 5703   5.864   7.376   2.105
 1626SOL     OW 5704   7.026   1.199   1.345
 1626SOL    HW1 5705   7.100   1.233   1.396
 1626SOL    HW2 5706   6.962   1.173   1.411
 1627SOL     OW 5707   3.303   6.578   1.588
 1627SOL    HW1 5708   3.346   6.556   1.505
 1627SOL    HW2 5709   3.233   6.637   1.564
 1628SOL     OW 5710  -0.406   5.339   5.338
 1628SOL    HW1 5711  -0.419   5.353   5.432
 1628SOL    HW2 5712  -0.455   5.409   5.296
 1629SOL     OW 5713   4.157   4.803   6.035
 1629SOL    HW1 5714   4.222   4.766   5.975
 1629SOL    HW2 5715   4.139   4.890   5.999
 1630SOL     OW 5716   9.505   8.414   1.795
 1630SOL    HW1 5717   9.582   8.357   1.803
 1630SOL    HW2 5718   9.538   8.501   1.815
 1631SOL     OW 5719   4.805   6.208   3.419
 1631SOL    HW1 5720   4.784   6.181   3.330
 1631SOL    HW2 5721   4.879   6.152   3.444
 1632SOL     OW 5722   3.393   4.763   4.904
 1632SOL    HW1 5723   3.424   4.674   4.888
 1632SOL    HW2 5724   3.329   4.779   4.835
 1633SOL     OW 5725   0.732   1.192   0.236
 1633SOL    HW1 5726   0.714   1.218   0.327
 1633SOL    HW2 5727   0.648   1.160   0.203
 1634SOL     OW 5728   7.436   1.376   1.074
 1634SOL    HW1 5729   7.524   1.377   1.037
 1634SOL    HW2 5730   7.425   1.286   1.105
 1635SOL     OW 5731   3.162   5.233   5.764
 1635SOL    HW1 5732   3.110   5.158   5.733
 1635SOL    HW2 5733   3.230   5.244   5.697
 1636SOL     OW 5734   2.084   5.608   4.577
 1636SOL    HW1 5735   2.178   5.627   4.583
 1636SOL    HW2 5736   2.075   5.521   4.615
 1637SOL     OW 5737   1.429   1.822   2.621
 1637SOL    HW1 5738   1.359   1.775   2.666
 1637SOL    HW2 5739   1.383   1.888   2.568
 1638SOL     OW 5740   7.635   2.764   1.813
 1638SOL    HW1 5741   7.618   2.770   1.907
 1638SOL    HW2 5742   7.668   2.851   1.789
 1639SOL     OW 5743   6.837   6.816   4.622
 1639SOL    HW1 5744   6.905   6.794   4.558
 1639SOL    HW2 5745   6.821   6.910   4.609
 1640SOL     OW 5746   4.157   4.362   0.447
 1640SOL    HW1 5747   4.218   4.366   0.374
 1640SOL    HW2 5748   4.193   4.295   0.506
 1641SOL     OW 5749   6.091  10.512   6.021
 1641SOL    HW1 5750   6.173  10.481   6.058
 1641SOL    HW2 5751   6.023  10.468   6.073
 1642SOL     OW 5752   4.754   3.879   4.812
 1642SOL    HW1 5753   4.763   3.822   4.736
 1642SOL    HW2 5754   4.695   3.833   4.871
 1643SOL     OW 5755   8.195   2.524   0.991
 1643SOL    HW1 5756   8.169   2.527   0.899
 1643SOL    HW2 5757   8.112   2.535   1.039
 1644SOL     OW 5758   6.136   6.118   2.503
 1644SOL    HW1 5759   6.101   6.186   2.561
 1644SOL    HW2 5760   6.224   6.149   2.481
 1645SOL     OW 5761   4.936  10.640   5.859
 1645SOL    HW1 5762   4.904  10.595   5.781
 1645SOL    HW2 5763   4.926  10.733   5.839
 1646SOL     OW 5764   6.459   5.014   3.689
 1646SOL    HW1 5765   6.384   5.045   3.638
 1646SOL    HW2 5766   6.517   5.090   3.696
 1647SOL     OW 5767   5.979   2.913   3.057
 1647SOL    HW1 5768   6.032   2.859   3.116
 1647SOL    HW2 5769   5.968   2.859   2.979
 1648SOL     OW 5770   1.438   7.062   5.392
 1648SOL    HW1 5771   1.456   7.140   5.446
 1648SOL    HW2 5772   1.348   7.073   5.363
 1649SOL     OW 5773   6.450   1.763   1.585
 1649SOL    HW1 5774   6.358   1.741   1.603
 1649SOL    HW2 5775   6.452   1.859   1.588
 1650SOL     OW 5776   6.204   5.819   0.885
 1650SOL    HW1 5777   6.179   5.850   0.798
 1650SOL    HW2 5778   6.122   5.790   0.925
 1651SOL     OW 5779   1.812   9.738   3.905
 1651SOL    HW1 5780   1.852   9.751   3.991
 1651SOL    HW2 5781   1.879   9.694   3.854
 1652SOL     OW 5782   4.710   2.354   1.544
 1652SOL    HW1 5783   4.713   2.309   1.628
 1652SOL    HW2 5784   4.782   2.417   1.547
 1653SOL     OW 5785  -1.050   5.603   5.179
 1653SOL    HW1 5786  -1.008   5.517   5.186
 1653SOL    HW2 5787  -1.048   5.638   5.268
 1654SOL     OW 5788   4.482   4.444   4.142
 1654SOL    HW1 5789   4.407   4.484   4.098
 1654SOL    HW2 5790   4.466   4.459   4.236
 1655SOL     OW 5791   7.906   7.722   4.025
 1655SOL    HW1 5792   7.895   7.732   3.930
 1655SOL    HW2 5793   8.000   7.724   4.038
 1656SOL     OW 5794  -1.109   7.175   5.965
 1656SOL    HW1 5795  -1.153   7.163   5.880
 1656SOL    HW2 5796  -1.025   7.130   5.955
 1657SOL     OW 5797   3.734   2.671   0.605
 1657SOL    HW1 5798   3.652   2.690   0.651
 1657SOL    HW2 5799   3.762   2.587   0.640
 1658SOL     OW 5800   6.390   4.166   1.431
 1658SOL    HW1 5801   6.325   4.237   1.436
 1658SOL    HW2 5802   6.442   4.187   1.353
 1659SOL     OW 5803   5.318   7.817   0.935
 1659SOL    HW1 5804   5.403   7.796   0.973
 1659SOL    HW2 5805   5.322   7.911   0.917
 1660SOL     OW 5806   2.363   7.471   4.767
 1660SOL    HW1 5807   2.421   7.510   4.832
 1660SOL    HW2 5808   2.391   7.379   4.761
 1661SOL     OW 5809   8.152   4.206   0.889
 1661SOL    HW1 5810   8.061   4.235   0.879
 1661SOL    HW2 5811   8.177   4.234   0.977
 1662SOL     OW 5812   1.377   7.928   2.886
 1662SOL    HW1 5813   1.383   8.023   2.878
 1662SOL    HW2 5814   1.450   7.894   2.834
 1663SOL     OW 5815   5.464   6.613   5.340
 1663SOL    HW1 5816   5.492   6.632   5.251
 1663SOL    HW2 5817   5.382   6.662   5.350
 1664SOL     OW 5818   2.587   8.368   4.187
 1664SOL    HW1 5819   2.599   8.305   4.259
 1664SOL    HW2 5820   2.503   8.343   4.148
 1665SOL     OW 5821   4.405   2.789   0.127
 1665SOL    HW1 5822   4.314   2.817   0.124
 1665SOL    HW2 5823   4.454   2.867   0.152
 1666SOL     OW 5824   4.737   2.790   2.633
 1666SOL    HW1 5825   4.665   2.760   2.577
 1666SOL    HW2 5826   4.740   2.884   2.620
 1667SOL     OW 5827   6.806   6.632   5.220
 1667SOL    HW1 5828   6.882   6.667   5.173
 1667SOL    HW2 5829   6.734   6.637   5.157
 1668SOL     OW 5830   0.173   6.424   3.790
 1668SOL    HW1 5831   0.152   6.388   3.876
 1668SOL    HW2 5832   0.211   6.510   3.809
 1669SOL     OW 5833   9.212   6.908   0.034
 1669SOL    HW1 5834   9.245   6.929   0.121
 1669SOL    HW2 5835   9.232   6.815   0.022
 1670SOL     OW 5836   1.314   5.103   3.852
 1670SOL    HW1 5837   1.355   5.017   3.856
 1670SOL    HW2 5838   1.243   5.099   3.917
 1671SOL     OW 5839   2.680   5.156   1.741
 1671SOL    HW1 5840   2.738   5.144   1.816
 1671SOL    HW2 5841   2.601   5.196   1.778
 1672SOL     OW 5842   6.467   8.139   0.809
 1672SOL    HW1 5843   6.400   8.172   0.869
 1672SOL    HW2 5844   6.512   8.218   0.779
 1673SOL     OW 5845   6.067   8.523   6.507
 1673SOL    HW1 5846   6.118   8.515   6.588
 1673SOL    HW2 5847   6.099   8.603   6.466
 1674SOL     OW 5848   6.133   8.765   6.368
 1674SOL    HW1 5849   6.217   8.809   6.382
 1674SOL    HW2 5850   6.107   8.793   6.280
 1675SOL     OW 5851   5.450   4.719   5.525
 1675SOL    HW1 5852   5.382   4.699   5.588
 1675SOL    HW2 5853   5.417   4.685   5.442
 1676SOL     OW 5854   6.732   6.292   2.915
 1676SOL    HW1 5855   6.767   6.218   2.865
 1676SOL    HW2 5856   6.720   6.361   2.849
 1677SOL     OW 5857   4.263   2.177   3.353
 1677SOL    HW1 5858   4.294   2.229   3.279
 1677SOL    HW2 5859   4.261   2.238   3.427
 1678SOL     OW 5860   6.967   9.893   5.277
 1678SOL    HW1 5861   6.911   9.910   5.354
 1678SOL    HW2 5862   6.905   9.866   5.209
 1679SOL     OW 5863   6.879   7.169   3.952
 1679SOL    HW1 5864   6.860   7.077   3.932
 1679SOL    HW2 5865   6.904   7.169   4.044
 1680SOL     OW 5866   6.540   9.232   4.617
 1680SOL    HW1 5867   6.580   9.288   4.550
 1680SOL    HW2 5868   6.519   9.151   4.571
 1681SOL     OW 5869   7.644   8.469   4.472
 1681SOL    HW1 5870   7.557   8.498   4.443
 1681SOL    HW2 5871   7.658   8.385   4.427
 1682SOL     OW 5872   3.784   4.237   1.704
 1682SOL    HW1 5873   3.852   4.188   1.751
 1682SOL    HW2 5874   3.811   4.329   1.714
 1683SOL     OW 5875   3.668   5.305   6.516
 1683SOL    HW1 5876   3.644   5.281   6.426
 1683SOL    HW2 5877   3.584   5.314   6.561
 1684SOL     OW 5878   0.550   8.201   6.161
 1684SOL    HW1 5879   0.612   8.152   6.106
 1684SOL    HW2 5880   0.532   8.143   6.234
 1685SOL     OW 5881   3.627   9.671   3.559
 1685SOL    HW1 5882   3.629   9.656   3.654
 1685SOL    HW2 5883   3.718   9.690   3.536
 1686SOL     OW 5884   4.083   9.502   5.414
 1686SOL    HW1 5885   4.023   9.522   5.342
 1686SOL    HW2 5886   4.034   9.527   5.493
 1687SOL     OW 5887   6.208   3.305   0.834
 1687SOL    HW1 5888   6.137   3.369   0.823
 1687SOL    HW2 5889   6.184   3.257   0.913
 1688SOL     OW 5890   7.701   6.185   2.958
 1688SOL    HW1 5891   7.686   6.162   3.050
 1688SOL    HW2 5892   7.619   6.163   2.914
 1689SOL     OW 5893   6.680   2.538   0.494
 1689SOL    HW1 5894   6.722   2.623   0.479
 1689SOL    HW2 5895   6.686   2.493   0.410
 1690SOL     OW 5896   3.377   5.949   1.315
 1690SOL    HW1 5897   3.387   5.895   1.393
 1690SOL    HW2 5898   3.420   5.900   1.245
 1691SOL     OW 5899   5.823   9.334   4.356
 1691SOL    HW1 5900   5.816   9.374   4.270
 1691SOL    HW2 5901   5.902   9.281   4.352
 1692SOL     OW 5902   4.511   3.668   0.963
 1692SOL    HW1 5903   4.444   3.612   1.004
 1692SOL    HW2 5904   4.560   3.705   1.037
 1693SOL     OW 5905   6.812   8.007   4.277
 1693SOL    HW1 5906   6.817   8.090   4.229
 1693SOL    HW2 5907   6.736   7.962   4.240
 1694SOL     OW 5908   7.398   3.830   0.140
 1694SOL    HW1 5909   7.384   3.743   0.103
 1694SOL    HW2 5910   7.315   3.876   0.126
 1695SOL     OW 5911   4.282   3.517   1.024
 1695SOL    HW1 5912   4.191   3.538   1.000
 1695SOL    HW2 5913   4.285   3.532   1.119
 1696SOL     OW 5914   3.259   8.264   2.291
 1696SOL    HW1 5915   3.353   8.274   2.303
 1696SOL    HW2 5916   3.224   8.352   2.305
 1697SOL     OW 5917   1.030   3.965   2.766
 1697SOL    HW1 5918   0.953   3.907   2.764
 1697SOL    HW2 5919   1.044   3.991   2.675
 1698SOL     OW 5920   4.022   3.928   5.806
 1698SOL    HW1 5921   3.931   3.946   5.827
 1698SOL    HW2 5922   4.042   3.983   5.731
 1699SOL     OW 5923   0.213   4.412   3.157
 1699SOL    HW1 5924   0.142   4.386   3.098
 1699SOL    HW2 5925   0.260   4.480   3.110
 1700SOL     OW 5926   6.453   6.716   3.595
 1700SOL    HW1 5927   6.473   6.700   3.688
 1700SOL    HW2 5928   6.468   6.809   3.582
 1701SOL     OW 5929   8.836   8.384   3.618
 1701SOL    HW1 5930   8.890   8.412   3.692
 1701SOL    HW2 5931   8.746   8.391   3.649
 1702SOL     OW 5932   5.050   7.803   0.341
 1702SOL    HW1 5933   5.015   7.729   0.292
 1702SOL    HW2 5934   5.139   7.777   0.364
 1703SOL     OW 5935   6.920   5.956   4.912
 1703SOL    HW1 5936   6.886   6.041   4.883
 1703SOL    HW2 5937   6.850   5.920   4.967
 1704SOL     OW 5938   2.410   7.759   2.434
 1704SOL    HW1 5939   2.406   7.728   2.344
 1704SOL    HW2 5940   2.386   7.684   2.488
 1705SOL     OW 5941   2.101   4.886   5.766
 1705SOL    HW1 5942   2.017   4.856   5.730
 1705SOL    HW2 5943   2.076   4.938   5.842
 1706SOL     OW 5944   4.053   1.870   0.596
 1706SOL    HW1 5945   4.027   1.778   0.607
 1706SOL    HW2 5946   3.974   1.919   0.620
 1707SOL     OW 5947   3.259   3.426   5.352
 1707SOL    HW1 5948   3.342   3.445   5.308
 1707SOL    HW2 5949   3.239   3.507   5.399
 1708SOL     OW 5950   7.465   6.647   0.134
 1708SOL    HW1 5951   7.477   6.714   0.201
 1708SOL    HW2 5952   7.380   6.608   0.153
 1709SOL     OW 5953   3.009   8.464   5.463
 1709SOL    HW1 5954   3.103   8.475   5.451
 1709SOL    HW2 5955   3.000   8.380   5.508
 1710SOL     OW 5956   8.475   7.455   0.338
 1710SOL    HW1 5957   8.556   7.505   0.332
 1710SOL    HW2 5958   8.433   7.467   0.253
 1711SOL     OW 5959   7.371   6.235   1.294
 1711SOL    HW1 5960   7.421   6.197   1.221
 1711SOL    HW2 5961   7.431   6.296   1.336
 1712SOL     OW 5962   7.117   8.563   4.479
 1712SOL    HW1 5963   7.045   8.520   4.526
 1712SOL    HW2 5964   7.131   8.645   4.527
 1713SOL     OW 5965   3.208   3.896   2.803
 1713SOL    HW1 5966   3.281   3.883   2.864
 1713SOL    HW2 5967   3.236   3.854   2.722
 1714SOL     OW 5968  -0.820   7.418   6.565
 1714SOL    HW1 5969  -0.757   7.348   6.554
 1714SOL    HW2 5970  -0.801   7.456   6.651
 1715SOL     OW 5971   7.512   3.441   1.772
 1715SOL    HW1 5972   7.552   3.417   1.856
 1715SOL    HW2 5973   7.422   3.408   1.778
 1716SOL     OW 5974   1.828   8.108   5.898
 1716SOL    HW1 5975   1.831   8.197   5.863
 1716SOL    HW2 5976   1.841   8.119   5.992
 1717SOL     OW 5977   7.554   8.990   4.504
 1717SOL    HW1 5978   7.593   9.077   4.497
 1717SOL    HW2 5979   7.512   8.975   4.419
 1718SOL     OW 5980   2.753   6.804   0.028
 1718SOL    HW1 5981   2.688   6.736   0.043
 1718SOL    HW2 5982   2.837   6.762   0.044
 1719SOL     OW 5983   2.748   3.793   0.954
 1719SOL    HW1 5984   2.773   3.870   0.902
 1719SOL    HW2 5985   2.719   3.729   0.889
 1720SOL     OW 5986   4.342   4.038   5.651
 1720SOL    HW1 5987   4.252   4.062   5.628
 1720SOL    HW2 5988   4.393   4.118   5.635
 1721SOL     OW 5989   7.401   5.053   1.125
 1721SOL    HW1 5990   7.440   5.015   1.204
 1721SOL    HW2 5991   7.380   5.143   1.150
 1722SOL     OW 5992   3.142   3.354   4.663
 1722SOL    HW1 5993   3.123   3.423   4.726
 1722SOL    HW2 5994   3.058   3.333   4.623
 1723SOL     OW 5995   7.742   3.942   1.313
 1723SOL    HW1 5996   7.763   3.869   1.255
 1723SOL    HW2 5997   7.825   3.987   1.325
 1724SOL     OW 5998   6.013   9.485   5.643
 1724SOL    HW1 5999   5.973   9.447   5.566
 1724SOL    HW2 6000   5.940   9.523   5.692
 1725SOL     OW 6001   1.701   4.674   6.242
 1725SOL    HW1 6002   1.649   4.602   6.278
 1725SOL    HW2 6003   1.639   4.724   6.189
 1726SOL     OW 6004   1.664   5.634   2.122
 1726SOL    HW1 6005   1.639   5.710   2.070
 1726SOL    HW2 6006   1.640   5.559   2.069
 1727SOL     OW 6007   7.272   2.612   2.359
 1727SOL    HW1 6008   7.355   2.647   2.326
 1727SOL    HW2 6009   7.269   2.640   2.450
 1728SOL     OW 6010   5.147   5.369   1.155
 1728SOL    HW1 6011   5.223   5.350   1.211
 1728SOL    HW2 6012   5.180   5.363   1.066
 1729SOL     OW 6013   5.995   3.558   4.633
 1729SOL    HW1 6014   5.924   3.515   4.585
 1729SOL    HW2 6015   5.996   3.513   4.718
 1730SOL     OW 6016   4.788   2.138   2.017
 1730SOL    HW1 6017   4.787   2.221   2.064
 1730SOL    HW2 6018   4.726   2.151   1.945
 1731SOL     OW 6019   4.756   7.120   6.305
 1731SOL    HW1 6020   4.789   7.030   6.309
 1731SOL    HW2 6021   4.819   7.170   6.356
 1732SOL     OW 6022   1.112   0.706   1.159
 1732SOL    HW1 6023   1.111   0.652   1.080
 1732SOL    HW2 6024   1.044   0.668   1.215
 1733SOL     OW 6025   0.302   3.743   4.775
 1733SOL    HW1 6026   0.362   3.804   4.733
 1733SOL    HW2 6027   0.344   3.657   4.764
 1734SOL     OW 6028   8.238   2.017   0.086
 1734SOL    HW1 6029   8.218   1.931   0.050
 1734SOL    HW2 6030   8.285   2.062   0.017
 1735SOL     OW 6031  -0.101   7.509   4.688
 1735SOL    HW1 6032  -0.113   7.596   4.727
 1735SOL    HW2 6033  -0.097   7.450   4.763
 1736SOL     OW 6034   6.350   4.289   4.095
 1736SOL    HW1 6035   6.361   4.214   4.153
 1736SOL    HW2 6036   6.394   4.362   4.140
 1737SOL     OW 6037   5.478   2.645   2.400
 1737SOL    HW1 6038   5.393   2.646   2.356
 1737SOL    HW2 6039   5.490   2.734   2.433
 1738SOL     OW 6040  -0.172   5.354   4.335
 1738SOL    HW1 6041  -0.238   5.300   4.290
 1738SOL    HW2 6042  -0.145   5.418   4.269
 1739SOL     OW 6043   1.184   4.070   0.625
 1739SOL    HW1 6044   1.193   4.165   0.631
 1739SOL    HW2 6045   1.244   4.045   0.554
 1740SOL     OW 6046   6.047   0.724   1.098
 1740SOL    HW1 6047   5.988   0.787   1.139
 1740SOL    HW2 6048   6.122   0.776   1.069
 1741SOL     OW 6049   3.342   4.294   4.208
 1741SOL    HW1 6050   3.290   4.279   4.129
 1741SOL    HW2 6051   3.415   4.232   4.201
 1742SOL     OW 6052   4.455   9.670   5.334
 1742SOL    HW1 6053   4.381   9.663   5.273
 1742SOL    HW2 6054   4.474   9.763   5.339
 1743SOL     OW 6055   5.888   6.116   3.393
 1743SOL    HW1 6056   5.862   6.107   3.301
 1743SOL    HW2 6057   5.861   6.204   3.417
 1744SOL     OW 6058   7.917   5.222   1.132
 1744SOL    HW1 6059   7.904   5.128   1.146
 1744SOL    HW2 6060   7.832   5.262   1.155
 1745SOL     OW 6061  -0.083   4.051   4.097
 1745SOL    HW1 6062  -0.132   3.970   4.109
 1745SOL    HW2 6063  -0.132   4.117   4.145
 1746SOL     OW 6064  -0.821   6.799   5.985
 1746SOL    HW1 6065  -0.773   6.755   6.055
 1746SOL    HW2 6066  -0.775   6.882   5.973
 1747SOL     OW 6067   3.497   6.230   4.842
 1747SOL    HW1 6068   3.544   6.224   4.925
 1747SOL    HW2 6069   3.510   6.144   4.801
 1748SOL     OW 6070   8.807   8.630   1.846
 1748SOL    HW1 6071   8.882   8.643   1.904
 1748SOL    HW2 6072   8.784   8.538   1.856
 1749SOL     OW 6073   1.408   8.843   3.061
 1749SOL    HW1 6074   1.470   8.892   3.008
 1749SOL    HW2 6075   1.322   8.872   3.032
 1750SOL     OW 6076   5.333   8.300   5.544
 1750SOL    HW1 6077   5.344   8.209   5.515
 1750SOL    HW2 6078   5.287   8.293   5.628
 1751SOL     OW 6079   2.323   8.646   2.286
 1751SOL    HW1 6080   2.359   8.578   2.343
 1751SOL    HW2 6081   2.392   8.661   2.221
 1752SOL     OW 6082   3.196   2.516   0.368
 1752SOL    HW1 6083   3.136   2.553   0.433
 1752SOL    HW2 6084   3.276   2.498   0.416
 1753SOL     OW 6085   2.476   4.073   0.109
 1753SOL    HW1 6086   2.539   4.103   0.174
 1753SOL    HW2 6087   2.394   4.118   0.132
 1754SOL     OW 6088   4.992   2.404   3.040
 1754SOL    HW1 6089   4.938   2.480   3.062
 1754SOL    HW2 6090   4.980   2.344   3.113
 1755SOL     OW 6091   7.881   8.621   3.865
 1755SOL    HW1 6092   7.828   8.700   3.855
 1755SOL    HW2 6093   7.826   8.562   3.918
 1756SOL     OW 6094   4.978   1.813   2.890
 1756SOL    HW1 6095   5.066   1.840   2.914
 1756SOL    HW2 6096   4.930   1.814   2.973
 1757SOL     OW 6097   1.393   9.575   5.851
 1757SOL    HW1 6098   1.299   9.560   5.858
 1757SOL    HW2 6099   1.425   9.501   5.799
 1758SOL     OW 6100   7.820   3.933   2.765
 1758SOL    HW1 6101   7.756   3.921   2.834
 1758SOL    HW2 6102   7.897   3.885   2.795
 1759SOL     OW 6103   3.271   9.384   5.435
 1759SOL    HW1 6104   3.204   9.416   5.374
 1759SOL    HW2 6105   3.235   9.301   5.467
 1760SOL     OW 6106   4.757   3.421   0.991
 1760SOL    HW1 6107   4.724   3.506   0.960
 1760SOL    HW2 6108   4.760   3.367   0.912
 1761SOL     OW 6109   6.944   2.603   0.896
 1761SOL    HW1 6110   6.932   2.639   0.984
 1761SOL    HW2 6111   6.883   2.651   0.841
 1762SOL     OW 6112   0.833   5.404   4.152
 1762SOL    HW1 6113   0.776   5.327   4.156
 1762SOL    HW2 6114   0.817   5.441   4.065
 1763SOL     OW 6115  -0.558   8.543   5.971
 1763SOL    HW1 6116  -0.570   8.590   5.889
 1763SOL    HW2 6117  -0.562   8.451   5.947
 1764SOL     OW 6118   8.019   1.554   0.838
 1764SOL    HW1 6119   8.017   1.461   0.818
 1764SOL    HW2 6120   7.952   1.591   0.780
 1765SOL     OW 6121   3.252   4.560   2.620
 1765SOL    HW1 6122   3.158   4.557   2.637
 1765SOL    HW2 6123   3.258   4.557   2.524
 1766SOL     OW 6124   6.500   6.557   5.338
 1766SOL    HW1 6125   6.470   6.549   5.248
 1766SOL    HW2 6126   6.430   6.519   5.391
 1767SOL     OW 6127  -0.283   4.893   4.457
 1767SOL    HW1 6128  -0.282   4.879   4.362
 1767SOL    HW2 6129  -0.369   4.860   4.484
 1768SOL     OW 6130   5.777   4.927   4.176
 1768SOL    HW1 6131   5.690   4.888   4.170
 1768SOL    HW2 6132   5.803   4.914   4.267
 1769SOL     OW 6133   4.205   3.560   1.673
 1769SOL    HW1 6134   4.200   3.655   1.663
 1769SOL    HW2 6135   4.150   3.542   1.750
 1770SOL     OW 6136   1.781   9.341   3.715
 1770SOL    HW1 6137   1.852   9.322   3.653
 1770SOL    HW2 6138   1.705   9.298   3.678
 1771SOL     OW 6139   9.478   7.297   0.028
 1771SOL    HW1 6140   9.460   7.381  -0.015
 1771SOL    HW2 6141   9.537   7.318   0.100
 1772SOL     OW 6142   5.668   6.063   4.742
 1772SOL    HW1 6143   5.753   6.021   4.753
 1772SOL    HW2 6144   5.629   6.063   4.829
 1773SOL     OW 6145   2.718   4.026   5.191
 1773SOL    HW1 6146   2.752   4.079   5.119
 1773SOL    HW2 6147   2.795   3.985   5.229
 1774SOL     OW 6148   0.759   3.156   5.196
 1774SOL    HW1 6149   0.751   3.251   5.185
 1774SOL    HW2 6150   0.752   3.143   5.291
 1775SOL     OW 6151   7.537   9.810   4.753
 1775SOL    HW1 6152   7.478   9.820   4.828
 1775SOL    HW2 6153   7.483   9.832   4.677
 1776SOL     OW 6154   1.747   1.149   0.988
 1776SOL    HW1 6155   1.825   1.205   0.986
 1776SOL    HW2 6156   1.675   1.208   1.010
 1777SOL     OW 6157   0.847   2.077   2.899
 1777SOL    HW1 6158   0.919   2.074   2.837
 1777SOL    HW2 6159   0.769   2.092   2.845
 1778SOL     OW 6160   2.304   5.370   0.799
 1778SOL    HW1 6161   2.210   5.379   0.811
 1778SOL    HW2 6162   2.338   5.351   0.887
 1779SOL     OW 6163   8.606   7.974   3.345
 1779SOL    HW1 6164   8.678   7.994   3.285
 1779SOL    HW2 6165   8.647   7.974   3.431
 1780SOL     OW 6166   4.560   3.029   2.913
 1780SOL    HW1 6167   4.469   3.002   2.924
 1780SOL    HW2 6168   4.610   2.948   2.919
 1781SOL     OW 6169   5.863   2.410   1.788
 1781SOL    HW1 6170   5.955   2.398   1.765
 1781SOL    HW2 6171   5.863   2.473   1.859
 1782SOL     OW 6172   4.468   7.801   0.529
 1782SOL    HW1 6173   4.423   7.767   0.451
 1782SOL    HW2 6174   4.488   7.892   0.508
 1783SOL     OW 6175   6.295   1.745   2.433
 1783SOL    HW1 6176   6.267   1.836   2.438
 1783SOL    HW2 6177   6.230   1.703   2.378
 1784SOL     OW 6178   6.649   7.532   4.904
 1784SOL    HW1 6179   6.656   7.625   4.883
 1784SOL    HW2 6180   6.554   7.516   4.910
 1785SOL     OW 6181   1.495   7.077   6.222
 1785SOL    HW1 6182   1.560   7.143   6.201
 1785SOL    HW2 6183   1.531   7.030   6.297
 1786SOL     OW 6184   5.562   8.614   6.449
 1786SOL    HW1 6185   5.567   8.523   6.477
 1786SOL    HW2 6186   5.652   8.636   6.425
 1787SOL     OW 6187   2.501   5.171   6.346
 1787SOL    HW1 6188   2.551   5.180   6.427
 1787SOL    HW2 6189   2.423   5.224   6.360
 1788SOL     OW 6190   0.121   2.787   4.226
 1788SOL    HW1 6191   0.091   2.842   4.153
 1788SOL    HW2 6192   0.172   2.718   4.184
 1789SOL     OW 6193  -0.475   4.134   5.452
 1789SOL    HW1 6194  -0.459   4.051   5.408
 1789SOL    HW2 6195  -0.469   4.199   5.382
 1790SOL     OW 6196   5.145   2.625   1.680
 1790SOL    HW1 6197   5.213   2.678   1.722
 1790SOL    HW2 6198   5.141   2.545   1.731
 1791SOL     OW 6199   3.005   8.157   1.734
 1791SOL    HW1 6200   2.959   8.073   1.738
 1791SOL    HW2 6201   2.967   8.209   1.805
 1792SOL     OW 6202   2.999   4.692   1.357
 1792SOL    HW1 6203   3.035   4.683   1.268
 1792SOL    HW2 6204   3.007   4.604   1.394
 1793SOL     OW 6205   7.804   6.548   0.546
 1793SOL    HW1 6206   7.762   6.462   0.552
 1793SOL    HW2 6207   7.878   6.534   0.487
 1794SOL     OW 6208   4.957   6.260   1.150
 1794SOL    HW1 6209   5.008   6.244   1.071
 1794SOL    HW2 6210   5.001   6.335   1.192
 1795SOL     OW 6211   5.589   6.005   5.172
 1795SOL    HW1 6212   5.548   5.960   5.246
 1795SOL    HW2 6213   5.662   6.054   5.210
 1796SOL     OW 6214  -1.327   3.517   5.501
 1796SOL    HW1 6215  -1.350   3.607   5.478
 1796SOL    HW2 6216  -1.336   3.513   5.596
 1797SOL     OW 6217   7.531   9.250   6.170
 1797SOL    HW1 6218   7.446   9.251   6.126
 1797SOL    HW2 6219   7.582   9.317   6.124
 1798SOL     OW 6220   5.498  10.866   6.430
 1798SOL    HW1 6221   5.578  10.831   6.390
 1798SOL    HW2 6222   5.482  10.948   6.382
 1799SOL     OW 6223   2.142   8.768   4.238
 1799SOL    HW1 6224   2.160   8.778   4.145
 1799SOL    HW2 6225   2.198   8.695   4.266
 1800SOL     OW 6226   7.123   9.969   6.368
 1800SOL    HW1 6227   7.056  10.037   6.366
 1800SOL    HW2 6228   7.199  10.009   6.326
 1801SOL     OW 6229   7.652   0.219   0.361
 1801SOL    HW1 6230   7.662   0.227   0.456
 1801SOL    HW2 6231   7.716   0.281   0.325
 1802SOL     OW 6232   1.470   9.837   6.266
 1802SOL    HW1 6233   1.377   9.858   6.264
 1802SOL    HW2 6234   1.480   9.779   6.341
 1803SOL     OW 6235   7.397   3.572   0.835
 1803SOL    HW1 6236   7.393   3.530   0.749
 1803SOL    HW2 6237   7.305   3.590   0.856
 1804SOL     OW 6238   3.747   3.758   0.974
 1804SOL    HW1 6239   3.761   3.698   1.048
 1804SOL    HW2 6240   3.804   3.833   0.994
 1805SOL     OW 6241   4.608   4.219   0.556
 1805SOL    HW1 6242   4.676   4.197   0.620
 1805SOL    HW2 6243   4.540   4.154   0.571
 1806SOL     OW 6244   6.623   8.345   1.548
 1806SOL    HW1 6245   6.664   8.288   1.613
 1806SOL    HW2 6246   6.548   8.295   1.515
 1807SOL     OW 6247   4.267   9.753   5.168
 1807SOL    HW1 6248   4.175   9.735   5.183
 1807SOL    HW2 6249   4.275   9.848   5.177
 1808SOL     OW 6250   3.821   6.447   5.545
 1808SOL    HW1 6251   3.855   6.471   5.631
 1808SOL    HW2 6252   3.899   6.445   5.489
 1809SOL     OW 6253   7.971   8.690   2.255
 1809SOL    HW1 6254   7.955   8.608   2.207
 1809SOL    HW2 6255   8.015   8.662   2.335
 1810SOL     OW 6256   5.370   4.187   6.047
 1810SOL    HW1 6257   5.327   4.110   6.082
 1810SOL    HW2 6258   5.357   4.180   5.952
 1811SOL     OW 6259   9.833   5.850   0.607
 1811SOL    HW1 6260   9.802   5.939   0.622
 1811SOL    HW2 6261   9.770   5.794   0.653
 1812SOL     OW 6262   3.487   7.409   1.194
 1812SOL    HW1 6263   3.470   7.481   1.254
 1812SOL    HW2 6264   3.516   7.452   1.113
 1813SOL     OW 6265   2.108   4.974   6.430
 1813SOL    HW1 6266   2.099   4.946   6.521
 1813SOL    HW2 6267   2.178   5.039   6.431
 1814SOL     OW 6268   6.848   5.778   1.265
 1814SOL    HW1 6269   6.826   5.835   1.338
 1814SOL    HW2 6270   6.896   5.705   1.305
 1815SOL     OW 6271   0.812   1.020   1.033
 1815SOL    HW1 6272   0.765   0.969   1.100
 1815SOL    HW2 6273   0.840   0.955   0.969
 1816SOL     OW 6274   0.221  10.610   6.316
 1816SOL    HW1 6275   0.272  10.531   6.297
 1816SOL    HW2 6276   0.130  10.583   6.301
 1817SOL     OW 6277   8.894   7.662   2.516
 1817SOL    HW1 6278   8.973   7.666   2.571
 1817SOL    HW2 6279   8.925   7.689   2.429
 1818SOL     OW 6280   5.565   3.493   0.395
 1818SOL    HW1 6281   5.513   3.565   0.431
 1818SOL    HW2 6282   5.567   3.428   0.466
 1819SOL     OW 6283   2.250   8.366   3.137
 1819SOL    HW1 6284   2.156   8.382   3.128
 1819SOL    HW2 6285   2.257   8.303   3.208
 1820SOL     OW 6286   4.885   5.831   1.804
 1820SOL    HW1 6287   4.891   5.736   1.800
 1820SOL    HW2 6288   4.967   5.862   1.765
 1821SOL     OW 6289   5.918   9.425   4.098
 1821SOL    HW1 6290   6.006   9.446   4.066
 1821SOL    HW2 6291   5.872   9.509   4.099
 1822SOL     OW 6292   4.199   0.905   1.559
 1822SOL    HW1 6293   4.237   0.993   1.559
 1822SOL    HW2 6294   4.265   0.850   1.600
 1823SOL     OW 6295   2.419   6.220   4.533
 1823SOL    HW1 6296   2.403   6.130   4.504
 1823SOL    HW2 6297   2.515   6.226   4.541
 1824SOL     OW 6298   1.301   4.023   5.278
 1824SOL    HW1 6299   1.387   4.040   5.239
 1824SOL    HW2 6300   1.280   4.104   5.325
 1825SOL     OW 6301   4.730   5.530   6.317
 1825SOL    HW1 6302   4.799   5.539   6.382
 1825SOL    HW2 6303   4.698   5.441   6.328
 1826SOL     OW 6304   6.052   2.421   1.199
 1826SOL    HW1 6305   6.038   2.435   1.293
 1826SOL    HW2 6306   6.003   2.342   1.179
 1827SOL     OW 6307   1.732   5.796   3.087
 1827SOL    HW1 6308   1.649   5.752   3.071
 1827SOL    HW2 6309   1.780   5.786   3.004
 1828SOL     OW 6310   2.704   8.077   0.902
 1828SOL    HW1 6311   2.731   8.163   0.934
 1828SOL    HW2 6312   2.744   8.070   0.815
 1829SOL     OW 6313   7.514   4.317   3.530
 1829SOL    HW1 6314   7.511   4.226   3.558
 1829SOL    HW2 6315   7.476   4.316   3.442
 1830SOL     OW 6316   6.109   5.987   6.202
 1830SOL    HW1 6317   6.041   6.031   6.150
 1830SOL    HW2 6318   6.127   6.049   6.274
 1831SOL     OW 6319   4.813   1.915   1.159
 1831SOL    HW1 6320   4.718   1.908   1.172
 1831SOL    HW2 6321   4.840   1.985   1.219
 1832SOL     OW 6322   6.718   1.664   2.759
 1832SOL    HW1 6323   6.698   1.745   2.711
 1832SOL    HW2 6324   6.689   1.594   2.700
 1833SOL     OW 6325   5.099   7.765   6.242
 1833SOL    HW1 6326   5.032   7.727   6.185
 1833SOL    HW2 6327   5.177   7.773   6.186
 1834SOL     OW 6328   3.499   1.620   0.027
 1834SOL    HW1 6329   3.441   1.684   0.067
 1834SOL    HW2 6330   3.582   1.629   0.074
 1835SOL     OW 6331   2.709   2.460   0.944
 1835SOL    HW1 6332   2.626   2.479   0.986
 1835SOL    HW2 6333   2.753   2.399   1.003
 1836SOL     OW 6334   4.079   4.623   2.760
 1836SOL    HW1 6335   3.997   4.668   2.738
 1836SOL    HW2 6336   4.121   4.682   2.823
 1837SOL     OW 6337   1.509   9.266   3.995
 1837SOL    HW1 6338   1.602   9.282   4.006
 1837SOL    HW2 6339   1.485   9.313   3.916
 1838SOL     OW 6340   3.166   3.316   3.103
 1838SOL    HW1 6341   3.087   3.364   3.130
 1838SOL    HW2 6342   3.144   3.224   3.119
 1839SOL     OW 6343   5.026   8.353   1.346
 1839SOL    HW1 6344   4.952   8.372   1.405
 1839SOL    HW2 6345   5.103   8.373   1.398
 1840SOL     OW 6346   2.283   4.668   5.769
 1840SOL    HW1 6347   2.246   4.745   5.811
 1840SOL    HW2 6348   2.355   4.642   5.826
 1841SOL     OW 6349   3.819   7.063   5.438
 1841SOL    HW1 6350   3.909   7.045   5.467
 1841SOL    HW2 6351   3.829   7.128   5.369
 1842SOL     OW 6352   5.194   6.837   0.599
 1842SOL    HW1 6353   5.116   6.808   0.646
 1842SOL    HW2 6354   5.169   6.836   0.507
 1843SOL     OW 6355  -0.599   3.817   4.521
 1843SOL    HW1 6356  -0.517   3.791   4.561
 1843SOL    HW2 6357  -0.611   3.756   4.449
 1844SOL     OW 6358   5.694   4.469   6.035
 1844SOL    HW1 6359   5.690   4.414   5.957
 1844SOL    HW2 6360   5.745   4.418   6.098
 1845SOL     OW 6361   4.766   6.153   3.165
 1845SOL    HW1 6362   4.691   6.123   3.113
 1845SOL    HW2 6363   4.824   6.195   3.101
 1846SOL     OW 6364   6.065   4.274   3.121
 1846SOL    HW1 6365   6.099   4.309   3.038
 1846SOL    HW2 6366   6.104   4.330   3.188
 1847SOL     OW 6367   3.365   2.107   1.004
 1847SOL    HW1 6368   3.382   2.159   0.925
 1847SOL    HW2 6369   3.448   2.063   1.022
 1848SOL     OW 6370   5.239   9.617   4.868
 1848SOL    HW1 6371   5.305   9.579   4.926
 1848SOL    HW2 6372   5.185   9.672   4.925
 1849SOL     OW 6373   3.381   7.577   4.569
 1849SOL    HW1 6374   3.462   7.627   4.584
 1849SOL    HW2 6375   3.337   7.624   4.498
 1850SOL     OW 6376   5.417   8.170   4.635
 1850SOL    HW1 6377   5.468   8.246   4.608
 1850SOL    HW2 6378   5.374   8.140   4.556
 1851SOL     OW 6379   3.172   9.158   5.216
 1851SOL    HW1 6380   3.093   9.126   5.261
 1851SOL    HW2 6381   3.140   9.226   5.157
 1852SOL     OW 6382   2.694   0.937   0.371
 1852SOL    HW1 6383   2.690   1.033   0.372
 1852SOL    HW2 6384   2.787   0.917   0.381
 1853SOL     OW 6385   0.508   5.623   6.226
 1853SOL    HW1 6386   0.502   5.530   6.205
 1853SOL    HW2 6387   0.489   5.667   6.143
 1854SOL     OW 6388   6.538   8.298   6.181
 1854SOL    HW1 6389   6.543   8.225   6.242
 1854SOL    HW2 6390   6.467   8.353   6.215
 1855SOL     OW 6391   2.731   7.401   5.097
 1855SOL    HW1 6392   2.764   7.355   5.020
 1855SOL    HW2 6393   2.704   7.487   5.063
 1856SOL     OW 6394   7.108   3.514   1.147
 1856SOL    HW1 6395   7.105   3.458   1.225
 1856SOL    HW2 6396   7.156   3.592   1.176
 1857SOL     OW 6397   1.013   5.661   4.467
 1857SOL    HW1 6398   1.088   5.691   4.415
 1857SOL    HW2 6399   0.939   5.664   4.406
 1858SOL     OW 6400   4.830   2.620   3.142
 1858SOL    HW1 6401   4.875   2.699   3.171
 1858SOL    HW2 6402   4.770   2.598   3.214
 1859SOL     OW 6403  -0.015   3.067   4.444
 1859SOL    HW1 6404   0.068   3.021   4.456
 1859SOL    HW2 6405  -0.082   2.999   4.453
 1860SOL     OW 6406   3.911   9.427   5.180
 1860SOL    HW1 6407   3.880   9.517   5.192
 1860SOL    HW2 6408   3.916   9.416   5.085
 1861SOL     OW 6409   3.385   4.030   4.546
 1861SOL    HW1 6410   3.345   4.017   4.460
 1861SOL    HW2 6411   3.382   4.125   4.559
 1862SOL     OW 6412   4.940   2.747   1.209
 1862SOL    HW1 6413   4.853   2.707   1.202
 1862SOL    HW2 6414   4.952   2.762   1.303
 1863SOL     OW 6415   0.067   2.980   5.111
 1863SOL    HW1 6416   0.007   2.975   5.037
 1863SOL    HW2 6417   0.149   2.943   5.079
 1864SOL     OW 6418   6.744  10.716   5.688
 1864SOL    HW1 6419   6.772  10.685   5.774
 1864SOL    HW2 6420   6.682  10.649   5.658
 1865SOL     OW 6421   4.468   7.821   5.719
 1865SOL    HW1 6422   4.446   7.889   5.655
 1865SOL    HW2 6423   4.385   7.804   5.764
 1866SOL     OW 6424   5.896   6.494   3.630
 1866SOL    HW1 6425   5.875   6.586   3.650
 1866SOL    HW2 6426   5.963   6.500   3.562
 1867SOL     OW 6427   7.390   1.676   1.612
 1867SOL    HW1 6428   7.295   1.682   1.600
 1867SOL    HW2 6429   7.426   1.724   1.537
 1868SOL     OW 6430   3.673   3.910   3.149
 1868SOL    HW1 6431   3.667   3.915   3.245
 1868SOL    HW2 6432   3.680   3.817   3.130
 1869SOL     OW 6433  -1.023   3.858   6.606
 1869SOL    HW1 6434  -0.997   3.930   6.549
 1869SOL    HW2 6435  -0.942   3.812   6.626
 1870SOL     OW 6436   3.621   4.062   2.576
 1870SOL    HW1 6437   3.700   4.028   2.619
 1870SOL    HW2 6438   3.581   4.119   2.641
 1871SOL     OW 6439   0.958   5.270   3.553
 1871SOL    HW1 6440   0.913   5.193   3.588
 1871SOL    HW2 6441   1.046   5.266   3.592
 1872SOL     OW 6442   1.599   5.295   1.141
 1872SOL    HW1 6443   1.621   5.210   1.103
 1872SOL    HW2 6444   1.684   5.340   1.150
 1873SOL     OW 6445   3.777   1.377   1.457
 1873SOL    HW1 6446   3.734   1.403   1.539
 1873SOL    HW2 6447   3.808   1.288   1.475
 1874SOL     OW 6448   0.438   5.887   3.427
 1874SOL    HW1 6449   0.412   5.819   3.363
 1874SOL    HW2 6450   0.495   5.841   3.488
 1875SOL     OW 6451   3.406   7.101   1.510
 1875SOL    HW1 6452   3.470   7.136   1.572
 1875SOL    HW2 6453   3.383   7.015   1.547
 1876SOL     OW 6454   4.806   5.135   6.123
 1876SOL    HW1 6455   4.724   5.087   6.134
 1876SOL    HW2 6456   4.850   5.128   6.209
 1877SOL     OW 6457   3.925   0.225   0.126
 1877SOL    HW1 6458   3.855   0.234   0.062
 1877SOL    HW2 6459   3.883   0.183   0.201
 1878SOL     OW 6460   9.785   8.021   0.751
 1878SOL    HW1 6461   9.822   8.089   0.808
 1878SOL    HW2 6462   9.856   7.958   0.740
 1879SOL     OW 6463  -1.651   4.807   6.110
 1879SOL    HW1 6464  -1.697   4.725   6.097
 1879SOL    HW2 6465  -1.717   4.875   6.094
 1880SOL     OW 6466   0.291   6.777   6.246
 1880SOL    HW1 6467   0.324   6.810   6.329
 1880SOL    HW2 6468   0.324   6.838   6.181
 1881SOL     OW 6469   7.129   8.909   4.345
 1881SOL    HW1 6470   7.049   8.863   4.369
 1881SOL    HW2 6471   7.099   8.994   4.311
 1882SOL     OW 6472   4.554   7.104   0.424
 1882SOL    HW1 6473   4.585   7.127   0.336
 1882SOL    HW2 6474   4.500   7.178   0.450
 1883SOL     OW 6475   4.007   1.280   1.119
 1883SOL    HW1 6476   4.041   1.191   1.123
 1883SOL    HW2 6477   3.912   1.270   1.130
 1884SOL     OW 6478   3.057   3.870   3.468
 1884SOL    HW1 6479   3.060   3.920   3.550
 1884SOL    HW2 6480   3.134   3.899   3.419
 1885SOL     OW 6481   2.688   4.673   5.790
 1885SOL    HW1 6482   2.615   4.616   5.816
 1885SOL    HW2 6483   2.733   4.694   5.872
 1886SOL     OW 6484  -1.498   3.718   5.938
 1886SOL    HW1 6485  -1.471   3.808   5.922
 1886SOL    HW2 6486  -1.445   3.689   6.012
 1887SOL     OW 6487   1.993   6.305   4.892
 1887SOL    HW1 6488   2.003   6.212   4.871
 1887SOL    HW2 6489   1.936   6.306   4.969
 1888SOL     OW 6490   5.573   3.367   4.129
 1888SOL    HW1 6491   5.546   3.375   4.037
 1888SOL    HW2 6492   5.540   3.447   4.170
 1889SOL     OW 6493   3.561   9.613   5.768
 1889SOL    HW1 6494   3.492   9.590   5.706
 1889SOL    HW2 6495   3.535   9.699   5.801
 1890SOL     OW 6496   8.880   6.267   1.259
 1890SOL    HW1 6497   8.843   6.302   1.178
 1890SOL    HW2 6498   8.901   6.176   1.239
 1891SOL     OW 6499   5.090   6.287   5.435
 1891SOL    HW1 6500   5.167   6.230   5.434
 1891SOL    HW2 6501   5.108   6.353   5.368
 1892SOL     OW 6502   2.923   3.445   2.400
 1892SOL    HW1 6503   3.019   3.440   2.397
 1892SOL    HW2 6504   2.895   3.408   2.316
 1893SOL     OW 6505   4.413   5.642   1.510
 1893SOL    HW1 6506   4.336   5.654   1.453
 1893SOL    HW2 6507   4.392   5.565   1.563
 1894SOL     OW 6508   1.933   5.735   0.618
 1894SOL    HW1 6509   1.916   5.654   0.665
 1894SOL    HW2 6510   1.847   5.774   0.604
 1895SOL     OW 6511   1.896   2.385   2.443
 1895SOL    HW1 6512   1.965   2.449   2.426
 1895SOL    HW2 6513   1.904   2.366   2.537
 1896SOL     OW 6514   6.968   2.613   3.196
 1896SOL    HW1 6515   6.958   2.578   3.108
 1896SOL    HW2 6516   7.049   2.572   3.229
 1897SOL     OW 6517  -0.817   7.686   6.489
 1897SOL    HW1 6518  -0.796   7.592   6.496
 1897SOL    HW2 6519  -0.852   7.696   6.401
 1898SOL     OW 6520   3.784   6.647   5.263
 1898SOL    HW1 6521   3.745   6.588   5.199
 1898SOL    HW2 6522   3.853   6.596   5.305
 1899SOL     OW 6523   2.582   6.608   0.077
 1899SOL    HW1 6524   2.643   6.534   0.086
 1899SOL    HW2 6525   2.539   6.613   0.163
 1900SOL     OW 6526   2.863   8.507   6.575
 1900SOL    HW1 6527   2.836   8.514   6.483
 1900SOL    HW2 6528   2.840   8.417   6.599
 1901SOL     OW 6529   8.702   7.419   0.568
 1901SOL    HW1 6530   8.622   7.386   0.609
 1901SOL    HW2 6531   8.685   7.512   0.553
 1902SOL     OW 6532   6.456   6.923   4.096
 1902SOL    HW1 6533   6.480   6.928   4.003
 1902SOL    HW2 6534   6.492   7.003   4.134
 1903SOL     OW 6535   8.419   4.645   0.088
 1903SOL    HW1 6536   8.337   4.688   0.108
 1903SOL    HW2 6537   8.487   4.705   0.120
 1904SOL     OW 6538  -0.297   6.362   4.873
 1904SOL    HW1 6539  -0.361   6.403   4.815
 1904SOL    HW2 6540  -0.220   6.346   4.818
 1905SOL     OW 6541   4.383   3.558   4.386
 1905SOL    HW1 6542   4.325   3.518   4.321
 1905SOL    HW2 6543   4.381   3.498   4.460
 1906SOL     OW 6544   1.103   5.357   2.295
 1906SOL    HW1 6545   1.071   5.377   2.383
 1906SOL    HW2 6546   1.173   5.420   2.281
 1907SOL     OW 6547   7.776   6.833   0.529
 1907SOL    HW1 6548   7.796   6.740   0.521
 1907SOL    HW2 6549   7.764   6.863   0.439
 1908SOL     OW 6550   8.568   6.283   1.587
 1908SOL    HW1 6551   8.649   6.302   1.634
 1908SOL    HW2 6552   8.592   6.292   1.494
 1909SOL     OW 6553   0.513   5.183   5.181
 1909SOL    HW1 6554   0.513   5.230   5.265
 1909SOL    HW2 6555   0.432   5.210   5.139
 1910SOL     OW 6556   5.365   2.955   0.289
 1910SOL    HW1 6557   5.391   2.975   0.199
 1910SOL    HW2 6558   5.376   2.860   0.296
 1911SOL     OW 6559   1.541   5.691   0.791
 1911SOL    HW1 6560   1.449   5.714   0.779
 1911SOL    HW2 6561   1.541   5.597   0.808
 1912SOL     OW 6562   6.373  10.763   5.921
 1912SOL    HW1 6563   6.403  10.756   5.831
 1912SOL    HW2 6564   6.439  10.817   5.964
 1913SOL     OW 6565   7.265   6.152   4.558
 1913SOL    HW1 6566   7.247   6.093   4.631
 1913SOL    HW2 6567   7.226   6.108   4.482
 1914SOL     OW 6568   3.118   4.777   6.621
 1914SOL    HW1 6569   3.174   4.802   6.695
 1914SOL    HW2 6570   3.177   4.771   6.546
 1915SOL     OW 6571  -0.745   3.074   3.318
 1915SOL    HW1 6572  -0.840   3.078   3.302
 1915SOL    HW2 6573  -0.716   2.998   3.268
 1916SOL     OW 6574   1.986   2.890   4.815
 1916SOL    HW1 6575   1.956   2.800   4.824
 1916SOL    HW2 6576   1.976   2.909   4.721
 1917SOL     OW 6577   2.418  11.379   6.634
 1917SOL    HW1 6578   2.483  11.419   6.692
 1917SOL    HW2 6579   2.449  11.398   6.546
 1918SOL     OW 6580   6.856   8.110   4.776
 1918SOL    HW1 6581   6.943   8.103   4.817
 1918SOL    HW2 6582   6.865   8.061   4.694
 1919SOL     OW 6583   7.646   5.410   1.211
 1919SOL    HW1 6584   7.622   5.360   1.289
 1919SOL    HW2 6585   7.699   5.483   1.244
 1920SOL     OW 6586   7.981   0.893   0.411
 1920SOL    HW1 6587   7.983   0.801   0.387
 1920SOL    HW2 6588   7.953   0.939   0.331
 1921SOL     OW 6589   6.421   8.193   1.974
 1921SOL    HW1 6590   6.514   8.204   1.991
 1921SOL    HW2 6591   6.408   8.098   1.971
 1922SOL     OW 6592   3.439   6.664   0.995
 1922SOL    HW1 6593   3.374   6.695   0.931
 1922SOL    HW2 6594   3.403   6.691   1.080
 1923SOL     OW 6595  -0.770   5.441   5.464
 1923SOL    HW1 6596  -0.758   5.346   5.456
 1923SOL    HW2 6597  -0.770   5.472   5.373
 1924SOL     OW 6598   5.647   2.538   3.937
 1924SOL    HW1 6599   5.643   2.553   4.031
 1924SOL    HW2 6600   5.739   2.522   3.919
 1925SOL     OW 6601  -1.146   4.359   6.500
 1925SOL    HW1 6602  -1.198   4.305   6.440
 1925SOL    HW2 6603  -1.056   4.350   6.468
 1926SOL     OW 6604   1.526   7.487   6.298
 1926SOL    HW1 6605   1.587   7.502   6.370
 1926SOL    HW2 6606   1.577   7.439   6.233
 1927SOL     OW 6607   6.254   7.179   1.875
 1927SOL    HW1 6608   6.317   7.251   1.868
 1927SOL    HW2 6609   6.221   7.185   1.965
 1928SOL     OW 6610   5.931   7.074   4.025
 1928SOL    HW1 6611   6.025   7.073   4.045
 1928SOL    HW2 6612   5.916   6.990   3.981
 1929SOL     OW 6613   8.961   8.082   1.356
 1929SOL    HW1 6614   8.870   8.107   1.340
 1929SOL    HW2 6615   8.977   8.106   1.447
 1930SOL     OW 6616   3.621   3.735   4.132
 1930SOL    HW1 6617   3.544   3.743   4.075
 1930SOL    HW2 6618   3.626   3.641   4.152
 1931SOL     OW 6619  -0.125   5.209   3.846
 1931SOL    HW1 6620  -0.042   5.219   3.892
 1931SOL    HW2 6621  -0.126   5.280   3.782
 1932SOL     OW 6622   2.239   2.560   3.182
 1932SOL    HW1 6623   2.151   2.530   3.164
 1932SOL    HW2 6624   2.228   2.628   3.250
 1933SOL     OW 6625   2.955   4.099   5.669
 1933SOL    HW1 6626   2.973   4.192   5.662
 1933SOL    HW2 6627   2.861   4.091   5.656
 1934SOL     OW 6628   9.271   6.868   0.822
 1934SOL    HW1 6629   9.313   6.927   0.760
 1934SOL    HW2 6630   9.197   6.831   0.774
 1935SOL     OW 6631   3.657   9.868   4.811
 1935SOL    HW1 6632   3.629   9.889   4.722
 1935SOL    HW2 6633   3.594   9.803   4.842
 1936SOL     OW 6634   2.557   5.459   5.064
 1936SOL    HW1 6635   2.479   5.412   5.032
 1936SOL    HW2 6636   2.630   5.400   5.046
 1937SOL     OW 6637   7.264   7.971   2.451
 1937SOL    HW1 6638   7.352   8.008   2.444
 1937SOL    HW2 6639   7.242   7.980   2.544
 1938SOL     OW 6640   1.306  10.243   4.436
 1938SOL    HW1 6641   1.323  10.275   4.347
 1938SOL    HW2 6642   1.300  10.148   4.425
 1939SOL     OW 6643   3.179   0.940   0.047
 1939SOL    HW1 6644   3.171   1.024   0.091
 1939SOL    HW2 6645   3.271   0.915   0.057
 1940SOL     OW 6646   5.859   4.897   5.627
 1940SOL    HW1 6647   5.861   4.952   5.706
 1940SOL    HW2 6648   5.772   4.913   5.589
 1941SOL     OW 6649   2.741   3.416   0.483
 1941SOL    HW1 6650   2.775   3.363   0.555
 1941SOL    HW2 6651   2.646   3.410   0.491
 1942SOL     OW 6652   6.304   7.481   5.822
 1942SOL    HW1 6653   6.356   7.483   5.742
 1942SOL    HW2 6654   6.367   7.460   5.891
 1943SOL     OW 6655   3.002   5.036   5.669
 1943SOL    HW1 6656   2.981   4.969   5.603
 1943SOL    HW2 6657   2.935   5.024   5.737
 1944SOL     OW 6658   3.704   6.300   5.322
 1944SOL    HW1 6659   3.680   6.356   5.249
 1944SOL    HW2 6660   3.764   6.353   5.375
 1945SOL     OW 6661   8.628   8.971   3.398
 1945SOL    HW1 6662   8.659   8.886   3.429
 1945SOL    HW2 6663   8.542   8.981   3.438
 1946SOL     OW 6664   6.836   2.603   1.919
 1946SOL    HW1 6665   6.743   2.622   1.906
 1946SOL    HW2 6666   6.859   2.545   1.846
 1947SOL     OW 6667   1.135   9.963   4.962
 1947SOL    HW1 6668   1.139   9.983   5.056
 1947SOL    HW2 6669   1.055   9.911   4.952
 1948SOL     OW 6670   1.356   8.958   5.668
 1948SOL    HW1 6671   1.372   9.008   5.588
 1948SOL    HW2 6672   1.439   8.915   5.687
 1949SOL     OW 6673   1.589   8.242   6.618
 1949SOL    HW1 6674   1.518   8.301   6.592
 1949SOL    HW2 6675   1.658   8.260   6.554
 1950SOL     OW 6676   7.386   4.468   0.212
 1950SOL    HW1 6677   7.335   4.491   0.135
 1950SOL    HW2 6678   7.465   4.520   0.206
 1951SOL     OW 6679   4.605   1.536   0.164
 1951SOL    HW1 6680   4.548   1.544   0.087
 1951SOL    HW2 6681   4.585   1.449   0.199
 1952SOL     OW 6682  -0.327   1.034   1.667
 1952SOL    HW1 6683  -0.384   1.088   1.721
 1952SOL    HW2 6684  -0.303   1.091   1.593
 1953SOL     OW 6685  -0.112   2.849   4.565
 1953SOL    HW1 6686  -0.173   2.835   4.637
 1953SOL    HW2 6687  -0.138   2.785   4.499
 1954SOL     OW 6688   4.495   4.035   0.275
 1954SOL    HW1 6689   4.462   4.074   0.194
 1954SOL    HW2 6690   4.572   3.985   0.249
 1955SOL     OW 6691   7.494   8.597   4.095
 1955SOL    HW1 6692   7.525   8.507   4.104
 1955SOL    HW2 6693   7.486   8.611   4.001
 1956SOL     OW 6694   7.379   3.952   2.813
 1956SOL    HW1 6695   7.307   4.014   2.823
 1956SOL    HW2 6696   7.442   3.998   2.757
 1957SOL     OW 6697   5.870   6.903   2.253
 1957SOL    HW1 6698   5.799   6.846   2.224
 1957SOL    HW2 6699   5.828   6.987   2.269
 1958SOL     OW 6700   6.428   5.088   5.616
 1958SOL    HW1 6701   6.360   5.108   5.680
 1958SOL    HW2 6702   6.456   4.999   5.638
 1959SOL     OW 6703   0.930   4.061   5.345
 1959SOL    HW1 6704   0.879   4.028   5.271
 1959SOL    HW2 6705   0.905   4.154   5.351
 1960SOL     OW 6706   0.358   1.979   1.336
 1960SOL    HW1 6707   0.300   2.007   1.407
 1960SOL    HW2 6708   0.429   1.932   1.380
 1961SOL     OW 6709   2.203   5.263   5.857
 1961SOL    HW1 6710   2.217   5.352   5.824
 1961SOL    HW2 6711   2.284   5.242   5.903
 1962SOL     OW 6712   6.360   5.845   6.286
 1962SOL    HW1 6713   6.386   5.806   6.202
 1962SOL    HW2 6714   6.270   5.875   6.272
 1963SOL     OW 6715   7.903   3.495   1.033
 1963SOL    HW1 6716   7.839   3.498   0.961
 1963SOL    HW2 6717   7.986   3.515   0.992
 1964SOL     OW 6718   6.221   7.088   5.794
 1964SOL    HW1 6719   6.188   7.147   5.862
 1964SOL    HW2 6720   6.279   7.028   5.841
 1965SOL     OW 6721   7.600   4.237   2.431
 1965SOL    HW1 6722   7.535   4.168   2.419
 1965SOL    HW2 6723   7.549   4.318   2.427
 1966SOL     OW 6724   7.494   4.740   0.546
 1966SOL    HW1 6725   7.488   4.820   0.598
 1966SOL    HW2 6726   7.580   4.704   0.568
 1967SOL     OW 6727   6.992   5.635   0.155
 1967SOL    HW1 6728   7.010   5.568   0.221
 1967SOL    HW2 6729   7.041   5.712   0.185
 1968SOL     OW 6730   4.707   1.875   2.768
 1968SOL    HW1 6731   4.766   1.903   2.698
 1968SOL    HW2 6732   4.656   1.803   2.729
 1969SOL     OW 6733   2.659   2.594   1.586
 1969SOL    HW1 6734   2.570   2.612   1.618
 1969SOL    HW2 6735   2.702   2.679   1.584
 1970SOL     OW 6736   8.870   7.709   2.244
 1970SOL    HW1 6737   8.855   7.798   2.274
 1970SOL    HW2 6738   8.782   7.672   2.232
 1971SOL     OW 6739   6.984   1.592   1.417
 1971SOL    HW1 6740   6.998   1.669   1.362
 1971SOL    HW2 6741   6.932   1.623   1.490
 1972SOL     OW 6742   0.160   6.679   3.597
 1972SOL    HW1 6743   0.237   6.671   3.653
 1972SOL    HW2 6744   0.148   6.773   3.586
 1973SOL     OW 6745   6.230   7.331   4.233
 1973SOL    HW1 6746   6.322   7.357   4.223
 1973SOL    HW2 6747   6.217   7.325   4.327
 1974SOL     OW 6748   3.259   4.634   6.409
 1974SOL    HW1 6749   3.331   4.578   6.439
 1974SOL    HW2 6750   3.299   4.695   6.348
 1975SOL     OW 6751   1.914   6.999   6.289
 1975SOL    HW1 6752   1.906   7.069   6.353
 1975SOL    HW2 6753   1.991   7.022   6.238
 1976SOL     OW 6754   3.713   5.311   0.632
 1976SOL    HW1 6755   3.777   5.342   0.696
 1976SOL    HW2 6756   3.742   5.347   0.549
 1977SOL     OW 6757  -0.921   3.872   4.342
 1977SOL    HW1 6758  -0.859   3.929   4.388
 1977SOL    HW2 6759  -1.001   3.923   4.335
 1978SOL     OW 6760   0.505   4.092   4.909
 1978SOL    HW1 6761   0.577   4.133   4.861
 1978SOL    HW2 6762   0.544   4.062   4.991
 1979SOL     OW 6763   4.306   3.438   3.798
 1979SOL    HW1 6764   4.386   3.428   3.746
 1979SOL    HW2 6765   4.249   3.368   3.770
 1980SOL     OW 6766   7.999   6.318   0.845
 1980SOL    HW1 6767   8.003   6.321   0.749
 1980SOL    HW2 6768   8.087   6.340   0.874
 1981SOL     OW 6769   5.631   6.415   4.231
 1981SOL    HW1 6770   5.679   6.385   4.153
 1981SOL    HW2 6771   5.697   6.419   4.300
 1982SOL     OW 6772   5.317   4.091   6.433
 1982SOL    HW1 6773   5.232   4.129   6.413
 1982SOL    HW2 6774   5.377   4.166   6.437
 1983SOL     OW 6775   6.289  10.346   5.389
 1983SOL    HW1 6776   6.209  10.396   5.376
 1983SOL    HW2 6777   6.343  10.365   5.313
 1984SOL     OW 6778   7.470   7.103   1.521
 1984SOL    HW1 6779   7.413   7.029   1.505
 1984SOL    HW2 6780   7.452   7.164   1.449
 1985SOL     OW 6781   8.809  10.295   4.704
 1985SOL    HW1 6782   8.763  10.303   4.620
 1985SOL    HW2 6783   8.868  10.221   4.692
 1986SOL     OW 6784   1.100  10.320   5.313
 1986SOL    HW1 6785   1.176  10.293   5.262
 1986SOL    HW2 6786   1.135  10.374   5.384
 1987SOL     OW 6787   0.757   7.144   6.395
 1987SOL    HW1 6788   0.814   7.220   6.398
 1987SOL    HW2 6789   0.701   7.159   6.319
 1988SOL     OW 6790   0.439   2.026   2.398
 1988SOL    HW1 6791   0.525   1.993   2.373
 1988SOL    HW2 6792   0.442   2.120   2.381
 1989SOL     OW 6793  -0.637   7.007   5.994
 1989SOL    HW1 6794  -0.581   7.084   5.980
 1989SOL    HW2 6795  -0.625   6.985   6.086
 1990SOL     OW 6796   8.015   3.424   1.605
 1990SOL    HW1 6797   8.041   3.451   1.517
 1990SOL    HW2 6798   8.012   3.505   1.656
 1991SOL     OW 6799   9.769   8.709   2.215
 1991SOL    HW1 6800   9.832   8.650   2.174
 1991SOL    HW2 6801   9.755   8.672   2.302
 1992SOL     OW 6802   7.466   3.806   2.027
 1992SOL    HW1 6803   7.436   3.890   2.062
 1992SOL    HW2 6804   7.389   3.750   2.032
 1993SOL     OW 6805   6.621   6.680   1.945
 1993SOL    HW1 6806   6.562   6.755   1.935
 1993SOL    HW2 6807   6.610   6.631   1.863
 1994SOL     OW 6808   5.622   6.203   4.529
 1994SOL    HW1 6809   5.540   6.241   4.561
 1994SOL    HW2 6810   5.660   6.160   4.606
 1995SOL     OW 6811   6.117   2.510   2.025
 1995SOL    HW1 6812   6.097   2.565   1.949
 1995SOL    HW2 6813   6.062   2.544   2.095
 1996SOL     OW 6814   0.182   5.621   3.724
 1996SOL    HW1 6815   0.224   5.542   3.691
 1996SOL    HW2 6816   0.248   5.661   3.782
 1997SOL     OW 6817   0.868   1.605   2.319
 1997SOL    HW1 6818   0.857   1.580   2.411
 1997SOL    HW2 6819   0.780   1.628   2.290
 1998SOL     OW 6820   2.691   0.681   1.069
 1998SOL    HW1 6821   2.700   0.664   1.163
 1998SOL    HW2 6822   2.781   0.689   1.037
 1999SOL     OW 6823   2.733   6.441   2.601
 1999SOL    HW1 6824   2.811   6.486   2.568
 1999SOL    HW2 6825   2.763   6.395   2.679
 2000SOL     OW 6826   7.051   1.152   1.077
 2000SOL    HW1 6827   6.975   1.189   1.031
 2000SOL    HW2 6828   7.047   1.192   1.164
 2001SOL     OW 6829   5.949   2.739   2.807
 2001SOL    HW1 6830   5.897   2.710   2.732
 2001SOL    HW2 6831   6.008   2.806   2.771
 2002SOL     OW 6832   8.931   6.015   2.038
 2002SOL    HW1 6833   8.880   6.091   2.064
 2002SOL    HW2 6834   9.022   6.039   2.058
 2003SOL     OW 6835   2.870   4.105   4.221
 2003SOL    HW1 6836   2.861   4.201   4.221
 2003SOL    HW2 6837   2.810   4.076   4.290
 2004SOL     OW 6838   4.409   2.312   2.332
 2004SOL    HW1 6839   4.327   2.307   2.283
 2004SOL    HW2 6840   4.397   2.250   2.403
 2005SOL     OW 6841   2.315   9.343   6.490
 2005SOL    HW1 6842   2.326   9.436   6.470
 2005SOL    HW2 6843   2.387   9.300   6.446
 2006SOL     OW 6844   0.781   4.354   2.217
 2006SOL    HW1 6845   0.854   4.359   2.155
 2006SOL    HW2 6846   0.817   4.389   2.298
 2007SOL     OW 6847   4.032   3.887   4.733
 2007SOL    HW1 6848   4.090   3.818   4.702
 2007SOL    HW2 6849   4.089   3.944   4.785
 2008SOL     OW 6850   2.061   8.142   5.095
 2008SOL    HW1 6851   2.044   8.223   5.047
 2008SOL    HW2 6852   2.079   8.077   5.027
 2009SOL     OW 6853   3.536   3.021   3.347
 2009SOL    HW1 6854   3.607   2.975   3.302
 2009SOL    HW2 6855   3.577   3.098   3.385
 2010SOL     OW 6856   6.776   2.865   2.683
 2010SOL    HW1 6857   6.826   2.919   2.744
 2010SOL    HW2 6858   6.843   2.819   2.632
 2011SOL     OW 6859   7.545   8.010   5.238
 2011SOL    HW1 6860   7.628   8.053   5.258
 2011SOL    HW2 6861   7.480   8.058   5.291
 2012SOL     OW 6862   5.031   9.699   4.592
 2012SOL    HW1 6863   5.026   9.603   4.589
 2012SOL    HW2 6864   4.967   9.725   4.658
 2013SOL     OW 6865   3.118   4.199   0.489
 2013SOL    HW1 6866   3.115   4.233   0.578
 2013SOL    HW2 6867   3.208   4.216   0.460
 2014SOL     OW 6868   6.313   4.299   4.494
 2014SOL    HW1 6869   6.232   4.335   4.458
 2014SOL    HW2 6870   6.286   4.257   4.576
 2015SOL     OW 6871   6.906   3.304   1.093
 2015SOL    HW1 6872   6.830   3.338   1.046
 2015SOL    HW2 6873   6.951   3.382   1.126
 2016SOL     OW 6874   7.294   4.183   3.420
 2016SOL    HW1 6875   7.347   4.111   3.386
 2016SOL    HW2 6876   7.207   4.167   3.384
 2017SOL     OW 6877  -1.347   2.377   4.050
 2017SOL    HW1 6878  -1.312   2.356   4.137
 2017SOL    HW2 6879  -1.367   2.292   4.011
 2018SOL     OW 6880   4.495   6.748   1.246
 2018SOL    HW1 6881   4.590   6.737   1.240
 2018SOL    HW2 6882   4.463   6.721   1.159
 2019SOL     OW 6883  -0.220   6.986   5.851
 2019SOL    HW1 6884  -0.139   6.961   5.896
 2019SOL    HW2 6885  -0.254   7.059   5.902
 2020SOL     OW 6886   8.262   6.303   0.931
 2020SOL    HW1 6887   8.267   6.211   0.907
 2020SOL    HW2 6888   8.303   6.308   1.017
 2021SOL     OW 6889   6.025   8.304   3.993
 2021SOL    HW1 6890   5.999   8.212   3.996
 2021SOL    HW2 6891   6.036   8.323   3.900
 2022SOL     OW 6892   2.322   4.636   1.306
 2022SOL    HW1 6893   2.331   4.668   1.395
 2022SOL    HW2 6894   2.261   4.697   1.264
 2023SOL     OW 6895  -1.327   5.346   6.406
 2023SOL    HW1 6896  -1.261   5.288   6.369
 2023SOL    HW2 6897  -1.407   5.294   6.406
 2024SOL     OW 6898   2.016   5.994   6.096
 2024SOL    HW1 6899   2.071   6.062   6.058
 2024SOL    HW2 6900   1.927   6.021   6.075
 2025SOL     OW 6901   1.189   8.567   3.698
 2025SOL    HW1 6902   1.152   8.480   3.684
 2025SOL    HW2 6903   1.187   8.580   3.793
 2026SOL     OW 6904   4.479   8.882   6.034
 2026SOL    HW1 6905   4.574   8.896   6.040
 2026SOL    HW2 6906   4.444   8.969   6.012
 2027SOL     OW 6907   2.321   1.003   0.196
 2027SOL    HW1 6908   2.253   0.994   0.129
 2027SOL    HW2 6909   2.375   0.925   0.186
 2028SOL     OW 6910   3.809   3.534   2.593
 2028SOL    HW1 6911   3.822   3.565   2.682
 2028SOL    HW2 6912   3.761   3.605   2.550
 2029SOL     OW 6913   5.008   6.055   0.706
 2029SOL    HW1 6914   4.923   6.043   0.748
 2029SOL    HW2 6915   5.013   6.149   0.686
 2030SOL     OW 6916   2.911   6.524   3.862
 2030SOL    HW1 6917   2.998   6.530   3.901
 2030SOL    HW2 6918   2.854   6.498   3.935
 2031SOL     OW 6919   0.416   8.840   5.187
 2031SOL    HW1 6920   0.448   8.750   5.185
 2031SOL    HW2 6921   0.367   8.850   5.105
 2032SOL     OW 6922   0.820   3.322   4.225
 2032SOL    HW1 6923   0.769   3.306   4.146
 2032SOL    HW2 6924   0.803   3.414   4.246
 2033SOL     OW 6925   6.741   5.844   4.586
 2033SOL    HW1 6926   6.765   5.826   4.677
 2033SOL    HW2 6927   6.661   5.793   4.573
 2034SOL     OW 6928   1.603   0.734   0.631
 2034SOL    HW1 6929   1.668   0.726   0.701
 2034SOL    HW2 6930   1.641   0.684   0.558
 2035SOL     OW 6931   6.456   5.254   5.039
 2035SOL    HW1 6932   6.499   5.172   5.015
 2035SOL    HW2 6933   6.463   5.308   4.960
 2036SOL     OW 6934   2.480   2.242   2.643
 2036SOL    HW1 6935   2.497   2.220   2.551
 2036SOL    HW2 6936   2.424   2.319   2.640
 2037SOL     OW 6937   5.310   4.444   4.044
 2037SOL    HW1 6938   5.360   4.523   4.021
 2037SOL    HW2 6939   5.354   4.411   4.122
 2038SOL     OW 6940   6.860   5.078   0.848
 2038SOL    HW1 6941   6.800   5.115   0.783
 2038SOL    HW2 6942   6.898   5.001   0.805
 2039SOL     OW 6943   1.723  10.094   5.170
 2039SOL    HW1 6944   1.749  10.036   5.242
 2039SOL    HW2 6945   1.655  10.045   5.123
 2040SOL     OW 6946   3.486   4.254   6.101
 2040SOL    HW1 6947   3.422   4.248   6.031
 2040SOL    HW2 6948   3.489   4.166   6.140
 2041SOL     OW 6949   0.746   6.292   4.379
 2041SOL    HW1 6950   0.737   6.241   4.298
 2041SOL    HW2 6951   0.679   6.360   4.373
 2042SOL     OW 6952   9.011   6.874   2.337
 2042SOL    HW1 6953   9.043   6.957   2.372
 2042SOL    HW2 6954   8.925   6.895   2.301
 2043SOL     OW 6955   7.723   3.941   1.967
 2043SOL    HW1 6956   7.805   3.911   1.928
 2043SOL    HW2 6957   7.668   3.863   1.972
 2044SOL     OW 6958   3.480   3.358   2.181
 2044SOL    HW1 6959   3.422   3.374   2.106
 2044SOL    HW2 6960   3.497   3.264   2.178
 2045SOL     OW 6961   5.556   6.815   1.934
 2045SOL    HW1 6962   5.578   6.744   1.994
 2045SOL    HW2 6963   5.564   6.777   1.847
 2046SOL     OW 6964   1.467   5.354   3.923
 2046SOL    HW1 6965   1.420   5.274   3.901
 2046SOL    HW2 6966   1.498   5.388   3.838
 2047SOL     OW 6967   1.843   7.059   2.113
 2047SOL    HW1 6968   1.749   7.074   2.104
 2047SOL    HW2 6969   1.859   6.977   2.066
 2048SOL     OW 6970   1.347   2.897   3.361
 2048SOL    HW1 6971   1.261   2.898   3.403
 2048SOL    HW2 6972   1.329   2.913   3.269
 2049SOL     OW 6973   1.970   4.225   1.454
 2049SOL    HW1 6974   1.899   4.160   1.451
 2049SOL    HW2 6975   1.990   4.234   1.547
 2050SOL     OW 6976   8.826   6.698   0.988
 2050SOL    HW1 6977   8.921   6.688   0.992
 2050SOL    HW2 6978   8.810   6.792   0.999
 2051SOL     OW 6979   9.834   7.959   1.447
 2051SOL    HW1 6980   9.810   7.928   1.534
 2051SOL    HW2 6981   9.803   7.891   1.388
 2052SOL     OW 6982   1.412  10.859   5.985
 2052SOL    HW1 6983   1.402  10.899   6.071
 2052SOL    HW2 6984   1.330  10.812   5.971
 2053SOL     OW 6985   2.569   9.995   5.599
 2053SOL    HW1 6986   2.588  10.088   5.586
 2053SOL    HW2 6987   2.630   9.949   5.541
 2054SOL     OW 6988   4.124   8.518   5.645
 2054SOL    HW1 6989   4.146   8.608   5.623
 2054SOL    HW2 6990   4.112   8.475   5.560
 2055SOL     OW 6991   1.020   5.396   5.553
 2055SOL    HW1 6992   1.106   5.436   5.542
 2055SOL    HW2 6993   1.024   5.316   5.500
 2056SOL     OW 6994   7.437   6.583   4.124
 2056SOL    HW1 6995   7.453   6.494   4.092
 2056SOL    HW2 6996   7.498   6.593   4.197
 2057SOL     OW 6997   1.386  10.260   5.913
 2057SOL    HW1 6998   1.429  10.340   5.944
 2057SOL    HW2 6999   1.457  10.198   5.897
 2058SOL     OW 7000   4.505   3.219   5.365
 2058SOL    HW1 7001   4.452   3.298   5.375
 2058SOL    HW2 7002   4.441   3.149   5.350
 2059SOL     OW 7003   7.868   3.320   0.775
 2059SOL    HW1 7004   7.850   3.277   0.858
 2059SOL    HW2 7005   7.964   3.316   0.766
 2060SOL     OW 7006   6.829   0.828   0.050
 2060SOL    HW1 7007   6.786   0.815  -0.035
 2060SOL    HW2 7008   6.859   0.740   0.075
 2061SOL     OW 7009   9.104   4.783   0.830
 2061SOL    HW1 7010   9.196   4.795   0.807
 2061SOL    HW2 7011   9.107   4.741   0.916
 2062SOL     OW 7012   0.902   0.786   0.295
 2062SOL    HW1 7013   0.826   0.799   0.237
 2062SOL    HW2 7014   0.920   0.873   0.331
 2063SOL     OW 7015   1.459   6.922   4.441
 2063SOL    HW1 7016   1.540   6.893   4.399
 2063SOL    HW2 7017   1.417   6.841   4.471
 2064SOL     OW 7018   0.921   3.789   1.203
 2064SOL    HW1 7019   0.936   3.883   1.190
 2064SOL    HW2 7020   0.992   3.762   1.261
 2065SOL     OW 7021   1.712   7.290   3.492
 2065SOL    HW1 7022   1.672   7.365   3.448
 2065SOL    HW2 7023   1.651   7.218   3.476
 2066SOL     OW 7024   0.927   6.814   5.293
 2066SOL    HW1 7025   0.893   6.866   5.367
 2066SOL    HW2 7026   0.897   6.725   5.311
 2067SOL     OW 7027   4.975  11.104   6.448
 2067SOL    HW1 7028   4.909  11.034   6.453
 2067SOL    HW2 7029   5.004  11.116   6.538
 2068SOL     OW 7030   4.011   3.334   1.759
 2068SOL    HW1 7031   3.952   3.351   1.832
 2068SOL    HW2 7032   4.010   3.239   1.748
 2069SOL     OW 7033   3.182   1.134   0.244
 2069SOL    HW1 7034   3.111   1.194   0.265
 2069SOL    HW2 7035   3.247   1.188   0.200
 2070SOL     OW 7036   7.330   5.497   3.056
 2070SOL    HW1 7037   7.409   5.446   3.078
 2070SOL    HW2 7038   7.333   5.505   2.961
 2071SOL     OW 7039   6.907   5.402   0.004
 2071SOL    HW1 7040   6.900   5.417  -0.091
 2071SOL    HW2 7041   6.934   5.487   0.039
 2072SOL     OW 7042   5.830   3.506   2.369
 2072SOL    HW1 7043   5.780   3.587   2.370
 2072SOL    HW2 7044   5.768   3.439   2.340
 2073SOL     OW 7045   0.968   6.788   6.392
 2073SOL    HW1 7046   1.044   6.801   6.335
 2073SOL    HW2 7047   0.892   6.806   6.335
 2074SOL     OW 7048   1.477   5.582   6.006
 2074SOL    HW1 7049   1.513   5.646   6.068
 2074SOL    HW2 7050   1.383   5.583   6.022
 2075SOL     OW 7051   1.160   4.621   2.826
 2075SOL    HW1 7052   1.117   4.672   2.758
 2075SOL    HW2 7053   1.130   4.532   2.812
 2076SOL     OW 7054   7.166   8.050   5.359
 2076SOL    HW1 7055   7.249   8.056   5.407
 2076SOL    HW2 7056   7.111   8.118   5.397
 2077SOL     OW 7057   1.206   4.666   1.093
 2077SOL    HW1 7058   1.205   4.642   1.186
 2077SOL    HW2 7059   1.203   4.761   1.093
 2078SOL     OW 7060   4.116   6.428   0.275
 2078SOL    HW1 7061   4.053   6.362   0.247
 2078SOL    HW2 7062   4.142   6.473   0.195
 2079SOL     OW 7063   6.959   5.020   3.585
 2079SOL    HW1 7064   7.044   4.992   3.553
 2079SOL    HW2 7065   6.959   5.115   3.576
 2080SOL     OW 7066   5.754   8.388   1.726
 2080SOL    HW1 7067   5.672   8.435   1.744
 2080SOL    HW2 7068   5.806   8.450   1.675
 2081SOL     OW 7069   1.013   3.428   4.816
 2081SOL    HW1 7070   0.940   3.416   4.755
 2081SOL    HW2 7071   1.028   3.341   4.853
 2082SOL     OW 7072   0.476   6.195   3.906
 2082SOL    HW1 7073   0.402   6.199   3.966
 2082SOL    HW2 7074   0.490   6.286   3.879
 2083SOL     OW 7075   7.179   4.167   2.825
 2083SOL    HW1 7076   7.132   4.251   2.830
 2083SOL    HW2 7077   7.112   4.101   2.842
 2084SOL     OW 7078   7.684   7.365   3.493
 2084SOL    HW1 7079   7.694   7.452   3.454
 2084SOL    HW2 7080   7.613   7.375   3.556
 2085SOL     OW 7081   9.655   5.025   0.280
 2085SOL    HW1 7082   9.728   4.999   0.225
 2085SOL    HW2 7083   9.607   5.090   0.227
 2086SOL     OW 7084   2.911   7.743   0.505
 2086SOL    HW1 7085   2.828   7.703   0.477
 2086SOL    HW2 7086   2.926   7.708   0.593
 2087SOL     OW 7087   3.870   3.234   3.212
 2087SOL    HW1 7088   3.863   3.140   3.194
 2087SOL    HW2 7089   3.952   3.261   3.170
 2088SOL     OW 7090   6.324   8.360   3.857
 2088SOL    HW1 7091   6.369   8.298   3.914
 2088SOL    HW2 7092   6.248   8.313   3.824
 2089SOL     OW 7093   2.559   3.012   4.351
 2089SOL    HW1 7094   2.519   2.990   4.435
 2089SOL    HW2 7095   2.492   3.064   4.306
 2090SOL     OW 7096   1.305   1.888   2.044
 2090SOL    HW1 7097   1.373   1.886   1.977
 2090SOL    HW2 7098   1.298   1.797   2.074
 2091SOL     OW 7099   3.283   3.055   3.483
 2091SOL    HW1 7100   3.376   3.077   3.487
 2091SOL    HW2 7101   3.280   2.961   3.495
 2092SOL     OW 7102   7.891   2.995   0.347
 2092SOL    HW1 7103   7.826   2.927   0.367
 2092SOL    HW2 7104   7.955   2.989   0.418
 2093SOL     OW 7105   7.456   2.418   1.430
 2093SOL    HW1 7106   7.531   2.390   1.482
 2093SOL    HW2 7107   7.412   2.484   1.484
 2094SOL     OW 7108   4.113   7.974   0.711
 2094SOL    HW1 7109   4.109   8.058   0.666
 2094SOL    HW2 7110   4.047   7.920   0.667
 2095SOL     OW 7111   3.560   3.593   3.768
 2095SOL    HW1 7112   3.518   3.523   3.719
 2095SOL    HW2 7113   3.654   3.574   3.761
 2096SOL     OW 7114   2.856   5.114   0.086
 2096SOL    HW1 7115   2.855   5.020   0.104
 2096SOL    HW2 7116   2.830   5.154   0.169
 2097SOL     OW 7117   5.328   1.299   0.179
 2097SOL    HW1 7118   5.363   1.377   0.222
 2097SOL    HW2 7119   5.385   1.228   0.208
 2098SOL     OW 7120   0.863   4.745   3.143
 2098SOL    HW1 7121   0.956   4.729   3.127
 2098SOL    HW2 7122   0.835   4.800   3.070
 2099SOL     OW 7123   2.843   3.360   0.090
 2099SOL    HW1 7124   2.780   3.302   0.047
 2099SOL    HW2 7125   2.870   3.312   0.168
 2100SOL     OW 7126   1.223   7.776   3.366
 2100SOL    HW1 7127   1.264   7.744   3.286
 2100SOL    HW2 7128   1.263   7.861   3.382
 2101SOL     OW 7129   2.077   7.096   3.077
 2101SOL    HW1 7130   2.050   7.181   3.111
 2101SOL    HW2 7131   2.127   7.116   2.998
 2102SOL     OW 7132   4.918   5.380   1.286
 2102SOL    HW1 7133   4.934   5.293   1.322
 2102SOL    HW2 7134   4.997   5.400   1.236
 2103SOL     OW 7135   3.231   3.735   1.768
 2103SOL    HW1 7136   3.208   3.642   1.763
 2103SOL    HW2 7137   3.194   3.763   1.852
 2104SOL     OW 7138   2.858   8.952   2.508
 2104SOL    HW1 7139   2.868   9.040   2.543
 2104SOL    HW2 7140   2.765   8.944   2.488
 2105SOL     OW 7141   6.601   5.592   4.550
 2105SOL    HW1 7142   6.661   5.532   4.594
 2105SOL    HW2 7143   6.636   5.600   4.461
 2106SOL     OW 7144   3.679   3.233   3.402
 2106SOL    HW1 7145   3.671   3.324   3.432
 2106SOL    HW2 7146   3.739   3.238   3.328
 2107SOL     OW 7147   5.367   4.442   5.648
 2107SOL    HW1 7148   5.314   4.363   5.646
 2107SOL    HW2 7149   5.304   4.514   5.655
 2108SOL     OW 7150   1.668   5.045   3.712
 2108SOL    HW1 7151   1.722   5.124   3.710
 2108SOL    HW2 7152   1.608   5.060   3.786
 2109SOL     OW 7153   1.908   2.593   0.218
 2109SOL    HW1 7154   1.820   2.555   0.223
 2109SOL    HW2 7155   1.897   2.672   0.165
 2110SOL     OW 7156   0.868   9.283   6.519
 2110SOL    HW1 7157   0.776   9.305   6.507
 2110SOL    HW2 7158   0.915   9.364   6.499
 2111SOL     OW 7159   1.702   5.009   5.489
 2111SOL    HW1 7160   1.755   5.086   5.467
 2111SOL    HW2 7161   1.612   5.040   5.486
 2112SOL     OW 7162   7.506   6.957   3.025
 2112SOL    HW1 7163   7.504   6.863   3.043
 2112SOL    HW2 7164   7.545   6.964   2.938
 2113SOL     OW 7165   6.321   3.445   1.922
 2113SOL    HW1 7166   6.234   3.454   1.959
 2113SOL    HW2 7167   6.378   3.434   1.998
 2114SOL     OW 7168   3.852   4.517   4.323
 2114SOL    HW1 7169   3.762   4.515   4.291
 2114SOL    HW2 7170   3.844   4.533   4.417
 2115SOL     OW 7171   4.806   6.389   5.830
 2115SOL    HW1 7172   4.871   6.451   5.796
 2115SOL    HW2 7173   4.798   6.323   5.761
 2116SOL     OW 7174   1.374   3.733   5.602
 2116SOL    HW1 7175   1.410   3.822   5.599
 2116SOL    HW2 7176   1.294   3.742   5.654
 2117SOL     OW 7177  -0.396   5.888   5.701
 2117SOL    HW1 7178  -0.356   5.858   5.783
 2117SOL    HW2 7179  -0.435   5.809   5.664
 2118SOL     OW 7180   6.761   8.663   4.157
 2118SOL    HW1 7181   6.693   8.729   4.142
 2118SOL    HW2 7182   6.715   8.579   4.151
 2119SOL     OW 7183   1.387   7.821   3.753
 2119SOL    HW1 7184   1.306   7.778   3.726
 2119SOL    HW2 7185   1.450   7.749   3.764
 2120SOL     OW 7186   8.064   7.255   4.136
 2120SOL    HW1 7187   8.113   7.312   4.076
 2120SOL    HW2 7188   8.064   7.303   4.219
 2121SOL     OW 7189   6.081   4.105   5.282
 2121SOL    HW1 7190   6.135   4.103   5.203
 2121SOL    HW2 7191   6.066   4.012   5.303
 2122SOL     OW 7192   4.086   8.530   5.347
 2122SOL    HW1 7193   4.066   8.623   5.350
 2122SOL    HW2 7194   4.008   8.490   5.309
 2123SOL     OW 7195   7.977   8.294   2.323
 2123SOL    HW1 7196   7.946   8.241   2.397
 2123SOL    HW2 7197   8.071   8.273   2.317
 2124SOL     OW 7198   5.807   3.090   0.325
 2124SOL    HW1 7199   5.774   3.156   0.263
 2124SOL    HW2 7200   5.799   3.007   0.278
 2125SOL     OW 7201   7.112   5.442   0.335
 2125SOL    HW1 7202   7.168   5.394   0.274
 2125SOL    HW2 7203   7.042   5.380   0.357
 2126SOL     OW 7204   5.208   2.564   3.455
 2126SOL    HW1 7205   5.120   2.544   3.487
 2126SOL    HW2 7206   5.215   2.515   3.373
 2127SOL     OW 7207   3.606   5.039   1.259
 2127SOL    HW1 7208   3.560   5.070   1.181
 2127SOL    HW2 7209   3.615   4.945   1.245
 2128SOL     OW 7210   1.915   9.425   5.813
 2128SOL    HW1 7211   1.965   9.503   5.839
 2128SOL    HW2 7212   1.867   9.400   5.893
 2129SOL     OW 7213   0.595   7.967   3.841
 2129SOL    HW1 7214   0.594   7.925   3.755
 2129SOL    HW2 7215   0.539   8.044   3.830
 2130SOL     OW 7216   5.653   8.263   3.095
 2130SOL    HW1 7217   5.682   8.351   3.071
 2130SOL    HW2 7218   5.697   8.205   3.032
 2131SOL     OW 7219   2.250   7.389   5.719
 2131SOL    HW1 7220   2.207   7.395   5.633
 2131SOL    HW2 7221   2.184   7.420   5.781
 2132SOL     OW 7222   1.847   9.179   5.326
 2132SOL    HW1 7223   1.851   9.270   5.356
 2132SOL    HW2 7224   1.771   9.177   5.268
 2133SOL     OW 7225   6.188   8.463   4.152
 2133SOL    HW1 7226   6.164   8.555   4.148
 2133SOL    HW2 7227   6.139   8.421   4.081
 2134SOL     OW 7228   5.349   5.399   2.521
 2134SOL    HW1 7229   5.312   5.480   2.486
 2134SOL    HW2 7230   5.418   5.427   2.581
 2135SOL     OW 7231   2.767   3.951   5.912
 2135SOL    HW1 7232   2.700   3.927   5.977
 2135SOL    HW2 7233   2.850   3.944   5.959
 2136SOL     OW 7234   5.990   8.458   2.222
 2136SOL    HW1 7235   5.935   8.427   2.295
 2136SOL    HW2 7236   6.078   8.432   2.246
 2137SOL     OW 7237   0.604   2.730   2.488
 2137SOL    HW1 7238   0.683   2.769   2.524
 2137SOL    HW2 7239   0.533   2.782   2.524
 2138SOL     OW 7240   5.434   2.367   0.298
 2138SOL    HW1 7241   5.406   2.282   0.332
 2138SOL    HW2 7242   5.529   2.358   0.287
 2139SOL     OW 7243   1.535   7.014   4.158
 2139SOL    HW1 7244   1.517   7.013   4.252
 2139SOL    HW2 7245   1.509   6.927   4.128
 2140SOL     OW 7246  -0.517   4.363   5.294
 2140SOL    HW1 7247  -0.598   4.396   5.334
 2140SOL    HW2 7248  -0.453   4.433   5.307
 2141SOL     OW 7249   1.108   2.962   3.235
 2141SOL    HW1 7250   1.156   2.889   3.195
 2141SOL    HW2 7251   1.074   2.926   3.317
 2142SOL     OW 7252   0.734   5.648   2.080
 2142SOL    HW1 7253   0.745   5.740   2.054
 2142SOL    HW2 7254   0.640   5.639   2.098
 2143SOL     OW 7255   8.625   7.626   2.650
 2143SOL    HW1 7256   8.691   7.660   2.589
 2143SOL    HW2 7257   8.660   7.541   2.677
 2144SOL     OW 7258   4.423   6.644   0.998
 2144SOL    HW1 7259   4.373   6.563   0.984
 2144SOL    HW2 7260   4.382   6.707   0.939
 2145SOL     OW 7261   1.981   6.425   3.805
 2145SOL    HW1 7262   2.019   6.494   3.751
 2145SOL    HW2 7263   1.954   6.358   3.742
 2146SOL     OW 7264   3.022   2.433   0.621
 2146SOL    HW1 7265   2.933   2.467   0.627
 2146SOL    HW2 7266   3.069   2.478   0.692
 2147SOL     OW 7267   0.394   8.448   6.363
 2147SOL    HW1 7268   0.333   8.517   6.337
 2147SOL    HW2 7269   0.400   8.390   6.287
 2148SOL     OW 7270   4.186   1.675   2.805
 2148SOL    HW1 7271   4.237   1.613   2.753
 2148SOL    HW2 7272   4.148   1.622   2.875
 2149SOL     OW 7273   6.457   2.284   3.855
 2149SOL    HW1 7274   6.417   2.369   3.874
 2149SOL    HW2 7275   6.407   2.221   3.908
 2150SOL     OW 7276   6.705   7.617   6.363
 2150SOL    HW1 7277   6.668   7.637   6.449
 2150SOL    HW2 7278   6.799   7.611   6.379
 2151SOL     OW 7279   1.991   3.053   0.267
 2151SOL    HW1 7280   2.051   3.128   0.266
 2151SOL    HW2 7281   2.001   3.013   0.180
 2152SOL     OW 7282   8.128   8.036   1.592
 2152SOL    HW1 7283   8.055   8.082   1.551
 2152SOL    HW2 7284   8.104   8.031   1.684
 2153SOL     OW 7285   7.731   6.264   2.150
 2153SOL    HW1 7286   7.762   6.354   2.158
 2153SOL    HW2 7287   7.773   6.230   2.071
 2154SOL     OW 7288   1.422   7.143   5.689
 2154SOL    HW1 7289   1.384   7.058   5.713
 2154SOL    HW2 7290   1.356   7.207   5.714
 2155SOL     OW 7291   6.086   3.998   0.749
 2155SOL    HW1 7292   6.169   4.023   0.789
 2155SOL    HW2 7293   6.071   4.064   0.682
 2156SOL     OW 7294   2.463   4.917   1.879
 2156SOL    HW1 7295   2.388   4.864   1.906
 2156SOL    HW2 7296   2.424   4.999   1.846
 2157SOL     OW 7297   7.038   8.228   5.503
 2157SOL    HW1 7298   6.961   8.281   5.485
 2157SOL    HW2 7299   7.094   8.284   5.556
 2158SOL     OW 7300   5.101   7.584   3.919
 2158SOL    HW1 7301   5.120   7.629   3.836
 2158SOL    HW2 7302   5.033   7.521   3.896
 2159SOL     OW 7303   7.837   1.259   0.518
 2159SOL    HW1 7304   7.766   1.251   0.455
 2159SOL    HW2 7305   7.814   1.336   0.570
 2160SOL     OW 7306   7.809   3.784   1.580
 2160SOL    HW1 7307   7.882   3.765   1.638
 2160SOL    HW2 7308   7.822   3.875   1.553
 2161SOL     OW 7309   7.356   4.786   2.295
 2161SOL    HW1 7310   7.404   4.800   2.376
 2161SOL    HW2 7311   7.283   4.847   2.299
 2162SOL     OW 7312  -1.821   4.285   5.783
 2162SOL    HW1 7313  -1.898   4.333   5.752
 2162SOL    HW2 7314  -1.777   4.257   5.703
 2163SOL     OW 7315   1.622   4.477   3.110
 2163SOL    HW1 7316   1.538   4.468   3.065
 2163SOL    HW2 7317   1.629   4.570   3.129
 2164SOL     OW 7318   6.490   5.949   3.105
 2164SOL    HW1 7319   6.487   6.044   3.098
 2164SOL    HW2 7320   6.410   5.926   3.152
 2165SOL     OW 7321   4.288   1.793   1.639
 2165SOL    HW1 7322   4.299   1.714   1.691
 2165SOL    HW2 7323   4.224   1.768   1.572
 2166SOL     OW 7324   7.861   4.861   1.200
 2166SOL    HW1 7325   7.767   4.871   1.215
 2166SOL    HW2 7326   7.903   4.906   1.273
 2167SOL     OW 7327   1.590   4.244   4.167
 2167SOL    HW1 7328   1.548   4.329   4.182
 2167SOL    HW2 7329   1.567   4.191   4.243
 2168SOL     OW 7330   2.128   1.302   0.715
 2168SOL    HW1 7331   2.143   1.387   0.674
 2168SOL    HW2 7332   2.215   1.263   0.723
 2169SOL     OW 7333  -0.210   1.946   1.599
 2169SOL    HW1 7334  -0.150   1.968   1.670
 2169SOL    HW2 7335  -0.257   2.027   1.581
 2170SOL     OW 7336   6.747   3.108   2.416
 2170SOL    HW1 7337   6.733   3.177   2.351
 2170SOL    HW2 7338   6.663   3.062   2.421
 2171SOL     OW 7339   4.897   7.998   1.441
 2171SOL    HW1 7340   4.858   7.936   1.503
 2171SOL    HW2 7341   4.947   7.942   1.381
 2172SOL     OW 7342   5.132   3.099   2.657
 2172SOL    HW1 7343   5.196   3.058   2.599
 2172SOL    HW2 7344   5.052   3.106   2.605
 2173SOL     OW 7345   2.953   4.582   6.419
 2173SOL    HW1 7346   2.953   4.558   6.326
 2173SOL    HW2 7347   3.041   4.618   6.434
 2174SOL     OW 7348   1.158   4.542   5.727
 2174SOL    HW1 7349   1.090   4.516   5.789
 2174SOL    HW2 7350   1.228   4.577   5.783
 2175SOL     OW 7351   6.365   3.375   0.253
 2175SOL    HW1 7352   6.280   3.355   0.213
 2175SOL    HW2 7353   6.429   3.348   0.188
 2176SOL     OW 7354  -0.821   7.719   5.957
 2176SOL    HW1 7355  -0.735   7.749   5.928
 2176SOL    HW2 7356  -0.883   7.779   5.915
 2177SOL     OW 7357   5.069   5.009   1.085
 2177SOL    HW1 7358   5.146   5.054   1.051
 2177SOL    HW2 7359   5.001   5.024   1.020
 2178SOL     OW 7360   2.268   8.766   3.729
 2178SOL    HW1 7361   2.183   8.734   3.760
 2178SOL    HW2 7362   2.249   8.805   3.644
 2179SOL     OW 7363   0.582   7.027   4.336
 2179SOL    HW1 7364   0.609   7.085   4.265
 2179SOL    HW2 7365   0.508   7.073   4.377
 2180SOL     OW 7366   0.936   4.397   1.390
 2180SOL    HW1 7367   0.982   4.314   1.406
 2180SOL    HW2 7368   0.978   4.460   1.449
 2181SOL     OW 7369   6.433   8.113   5.609
 2181SOL    HW1 7370   6.490   8.186   5.634
 2181SOL    HW2 7371   6.494   8.042   5.588
 2182SOL     OW 7372   6.505   5.273   0.252
 2182SOL    HW1 7373   6.439   5.315   0.197
 2182SOL    HW2 7374   6.548   5.345   0.297
 2183SOL     OW 7375   6.477  10.490   6.491
 2183SOL    HW1 7376   6.436  10.411   6.527
 2183SOL    HW2 7377   6.487  10.472   6.398
 2184SOL     OW 7378   3.176  10.532   5.666
 2184SOL    HW1 7379   3.235  10.463   5.695
 2184SOL    HW2 7380   3.115  10.545   5.739
 2185SOL     OW 7381   5.522   0.736   1.174
 2185SOL    HW1 7382   5.465   0.678   1.124
 2185SOL    HW2 7383   5.572   0.784   1.108
 2186SOL     OW 7384   6.663   9.705   4.465
 2186SOL    HW1 7385   6.680   9.706   4.370
 2186SOL    HW2 7386   6.572   9.734   4.472
 2187SOL     OW 7387   6.191   1.111   0.784
 2187SOL    HW1 7388   6.229   1.181   0.730
 2187SOL    HW2 7389   6.234   1.120   0.869
 2188SOL     OW 7390   5.671   0.984   0.640
 2188SOL    HW1 7391   5.706   0.965   0.553
 2188SOL    HW2 7392   5.745   0.970   0.699
 2189SOL     OW 7393   1.487   3.747   1.695
 2189SOL    HW1 7394   1.475   3.653   1.698
 2189SOL    HW2 7395   1.486   3.769   1.601
 2190SOL     OW 7396   4.312   1.623   1.270
 2190SOL    HW1 7397   4.335   1.618   1.177
 2190SOL    HW2 7398   4.341   1.539   1.307
 2191SOL     OW 7399   3.933   2.513   2.684
 2191SOL    HW1 7400   3.931   2.434   2.737
 2191SOL    HW2 7401   4.013   2.558   2.710
 2192SOL     OW 7402   3.777   4.753   6.309
 2192SOL    HW1 7403   3.715   4.684   6.284
 2192SOL    HW2 7404   3.819   4.778   6.227
 2193SOL     OW 7405   1.176   3.804   6.594
 2193SOL    HW1 7406   1.258   3.789   6.641
 2193SOL    HW2 7407   1.194   3.879   6.538
 2194SOL     OW 7408   8.523   3.112   0.046
 2194SOL    HW1 7409   8.598   3.150   0.092
 2194SOL    HW2 7410   8.517   3.023   0.080
 2195SOL     OW 7411   1.403   8.288   5.274
 2195SOL    HW1 7412   1.431   8.305   5.184
 2195SOL    HW2 7413   1.376   8.374   5.307
 2196SOL     OW 7414   3.234  10.040   5.026
 2196SOL    HW1 7415   3.148  10.071   4.998
 2196SOL    HW2 7416   3.296  10.098   4.981
 2197SOL     OW 7417   6.882   2.098   2.985
 2197SOL    HW1 7418   6.793   2.123   2.962
 2197SOL    HW2 7419   6.876   2.004   3.004
 2198SOL     OW 7420   1.773   8.057   4.839
 2198SOL    HW1 7421   1.742   7.997   4.771
 2198SOL    HW2 7422   1.867   8.040   4.846
 2199SOL     OW 7423   7.883   3.285   1.218
 2199SOL    HW1 7424   7.811   3.316   1.274
 2199SOL    HW2 7425   7.883   3.344   1.143
 2200SOL     OW 7426   2.948   6.261   5.049
 2200SOL    HW1 7427   2.887   6.232   4.982
 2200SOL    HW2 7428   3.034   6.258   5.006
 2201SOL     OW 7429   2.552   7.713   4.213
 2201SOL    HW1 7430   2.560   7.624   4.178
 2201SOL    HW2 7431   2.559   7.702   4.308
 2202SOL     OW 7432   1.443   4.573   0.329
 2202SOL    HW1 7433   1.461   4.485   0.297
 2202SOL    HW2 7434   1.481   4.631   0.263
 2203SOL     OW 7435   0.729   5.003   2.123
 2203SOL    HW1 7436   0.670   5.061   2.074
 2203SOL    HW2 7437   0.775   5.061   2.183
 2204SOL     OW 7438   2.530   5.099   0.368
 2204SOL    HW1 7439   2.617   5.133   0.388
 2204SOL    HW2 7440   2.513   5.033   0.435
 2205SOL     OW 7441   3.189   4.807   3.143
 2205SOL    HW1 7442   3.123   4.799   3.073
 2205SOL    HW2 7443   3.213   4.717   3.163
 2206SOL     OW 7444   3.467   3.416   2.659
 2206SOL    HW1 7445   3.454   3.462   2.576
 2206SOL    HW2 7446   3.506   3.332   2.634
 2207SOL     OW 7447   2.982   7.503   5.988
 2207SOL    HW1 7448   2.957   7.572   6.049
 2207SOL    HW2 7449   2.981   7.545   5.902
 2208SOL     OW 7450   0.036   9.206   5.737
 2208SOL    HW1 7451  -0.021   9.174   5.667
 2208SOL    HW2 7452  -0.022   9.219   5.812
 2209SOL     OW 7453   3.200   3.185   2.247
 2209SOL    HW1 7454   3.256   3.177   2.170
 2209SOL    HW2 7455   3.261   3.182   2.321
 2210SOL     OW 7456   2.048   7.008   3.530
 2210SOL    HW1 7457   2.121   6.997   3.469
 2210SOL    HW2 7458   2.000   6.925   3.525
 2211SOL     OW 7459   3.862   3.348   1.506
 2211SOL    HW1 7460   3.871   3.350   1.601
 2211SOL    HW2 7461   3.933   3.403   1.474
 2212SOL     OW 7462   6.471   2.838   4.343
 2212SOL    HW1 7463   6.559   2.840   4.380
 2212SOL    HW2 7464   6.416   2.802   4.414
 2213SOL     OW 7465   4.977   4.645   0.190
 2213SOL    HW1 7466   4.888   4.625   0.219
 2213SOL    HW2 7467   4.986   4.739   0.204
 2214SOL     OW 7468   3.070   3.492   1.246
 2214SOL    HW1 7469   3.160   3.525   1.242
 2214SOL    HW2 7470   3.020   3.556   1.195
 2215SOL     OW 7471   0.371   6.109   4.579
 2215SOL    HW1 7472   0.353   6.039   4.641
 2215SOL    HW2 7473   0.287   6.126   4.537
 2216SOL     OW 7474   2.170   3.407   1.410
 2216SOL    HW1 7475   2.263   3.398   1.392
 2216SOL    HW2 7476   2.164   3.419   1.505
 2217SOL     OW 7477   0.867   7.477   6.408
 2217SOL    HW1 7478   0.818   7.559   6.398
 2217SOL    HW2 7479   0.957   7.505   6.428
 2218SOL     OW 7480   7.067   5.798   3.969
 2218SOL    HW1 7481   7.099   5.746   3.895
 2218SOL    HW2 7482   7.061   5.736   4.041
 2219SOL     OW 7483   5.962   9.434   5.165
 2219SOL    HW1 7484   5.944   9.403   5.254
 2219SOL    HW2 7485   5.898   9.504   5.152
 2220SOL     OW 7486   5.622   7.291   2.554
 2220SOL    HW1 7487   5.651   7.267   2.642
 2220SOL    HW2 7488   5.646   7.383   2.545
 2221SOL     OW 7489   4.486   9.662   6.039
 2221SOL    HW1 7490   4.462   9.570   6.025
 2221SOL    HW2 7491   4.520   9.691   5.954
 2222SOL     OW 7492  -0.617   5.584   5.966
 2222SOL    HW1 7493  -0.556   5.576   5.892
 2222SOL    HW2 7494  -0.573   5.643   6.027
 2223SOL     OW 7495   2.956   6.462   6.085
 2223SOL    HW1 7496   2.991   6.379   6.053
 2223SOL    HW2 7497   2.941   6.514   6.006
 2224SOL     OW 7498   2.762   5.754   2.209
 2224SOL    HW1 7499   2.739   5.711   2.291
 2224SOL    HW2 7500   2.835   5.811   2.232
 2225SOL     OW 7501   6.361   5.313   0.989
 2225SOL    HW1 7502   6.415   5.389   1.011
 2225SOL    HW2 7503   6.423   5.250   0.951
 2226SOL     OW 7504   6.715   9.638   5.407
 2226SOL    HW1 7505   6.705   9.630   5.312
 2226SOL    HW2 7506   6.643   9.586   5.443
 2227SOL     OW 7507   3.305   5.971   5.359
 2227SOL    HW1 7508   3.281   6.063   5.373
 2227SOL    HW2 7509   3.400   5.970   5.365
 2228SOL     OW 7510   2.415   7.598   1.778
 2228SOL    HW1 7511   2.492   7.574   1.829
 2228SOL    HW2 7512   2.395   7.520   1.727
 2229SOL     OW 7513   4.865   4.062   5.659
 2229SOL    HW1 7514   4.873   4.139   5.602
 2229SOL    HW2 7515   4.885   3.988   5.603
 2230SOL     OW 7516   2.742   3.099   0.094
 2230SOL    HW1 7517   2.737   3.023   0.152
 2230SOL    HW2 7518   2.769   3.063   0.009
 2231SOL     OW 7519   0.176   1.146   0.718
 2231SOL    HW1 7520   0.102   1.181   0.668
 2231SOL    HW2 7521   0.240   1.121   0.652
 2232SOL     OW 7522   0.815  10.073   5.015
 2232SOL    HW1 7523   0.817  10.037   5.104
 2232SOL    HW2 7524   0.845  10.002   4.959
 2233SOL     OW 7525   6.621   3.260   2.037
 2233SOL    HW1 7526   6.651   3.177   2.000
 2233SOL    HW2 7527   6.656   3.327   1.978
 2234SOL     OW 7528   4.665   2.302   1.067
 2234SOL    HW1 7529   4.758   2.279   1.074
 2234SOL    HW2 7530   4.633   2.300   1.157
 2235SOL     OW 7531   3.734  10.084   4.982
 2235SOL    HW1 7532   3.811  10.126   4.944
 2235SOL    HW2 7533   3.713  10.013   4.922
 2236SOL     OW 7534   3.478   8.875   5.544
 2236SOL    HW1 7535   3.464   8.959   5.586
 2236SOL    HW2 7536   3.390   8.841   5.527
 2237SOL     OW 7537   5.824   3.075   3.803
 2237SOL    HW1 7538   5.915   3.054   3.784
 2237SOL    HW2 7539   5.774   3.001   3.767
 2238SOL     OW 7540   1.337   3.221   0.726
 2238SOL    HW1 7541   1.256   3.177   0.699
 2238SOL    HW2 7542   1.308   3.305   0.761
 2239SOL     OW 7543   7.189   3.018   1.981
 2239SOL    HW1 7544   7.238   2.938   1.999
 2239SOL    HW2 7545   7.232   3.085   2.035
 2240SOL     OW 7546  -0.109   8.896   5.910
 2240SOL    HW1 7547  -0.182   8.838   5.930
 2240SOL    HW2 7548  -0.062   8.853   5.839
 2241SOL     OW 7549   7.214   6.533   0.196
 2241SOL    HW1 7550   7.238   6.480   0.271
 2241SOL    HW2 7551   7.155   6.477   0.145
 2242SOL     OW 7552   5.901   2.941   4.493
 2242SOL    HW1 7553   5.977   2.918   4.547
 2242SOL    HW2 7554   5.919   3.030   4.464
 2243SOL     OW 7555   6.451   6.407   3.503
 2243SOL    HW1 7556   6.495   6.483   3.540
 2243SOL    HW2 7557   6.506   6.381   3.429
 2244SOL     OW 7558  -1.184   6.184   6.611
 2244SOL    HW1 7559  -1.135   6.121   6.664
 2244SOL    HW2 7560  -1.133   6.195   6.531
 2245SOL     OW 7561   2.775   0.572   0.774
 2245SOL    HW1 7562   2.768   0.668   0.773
 2245SOL    HW2 7563   2.706   0.544   0.834
 2246SOL     OW 7564   4.645   4.477   5.019
 2246SOL    HW1 7565   4.577   4.517   5.074
 2246SOL    HW2 7566   4.715   4.455   5.080
 2247SOL     OW 7567   6.425   2.808   0.102
 2247SOL    HW1 7568   6.474   2.888   0.082
 2247SOL    HW2 7569   6.404   2.815   0.195
 2248SOL     OW 7570   1.414   5.381   1.315
 2248SOL    HW1 7571   1.364   5.437   1.256
 2248SOL    HW2 7572   1.471   5.330   1.258
 2249SOL     OW 7573  -0.504   3.181   2.667
 2249SOL    HW1 7574  -0.499   3.209   2.758
 2249SOL    HW2 7575  -0.478   3.257   2.616
 2250SOL     OW 7576   2.897   6.819   1.016
 2250SOL    HW1 7577   2.967   6.865   1.062
 2250SOL    HW2 7578   2.902   6.729   1.048
 2251SOL     OW 7579   1.598   5.944   2.559
 2251SOL    HW1 7580   1.677   5.901   2.591
 2251SOL    HW2 7581   1.550   5.876   2.513
 2252SOL     OW 7582   3.026   4.412   1.893
 2252SOL    HW1 7583   3.038   4.494   1.846
 2252SOL    HW2 7584   2.993   4.351   1.827
 2253SOL     OW 7585   1.253  10.881   5.618
 2253SOL    HW1 7586   1.201  10.853   5.693
 2253SOL    HW2 7587   1.257  10.804   5.561
 2254SOL     OW 7588   2.456   8.487   4.946
 2254SOL    HW1 7589   2.386   8.517   5.004
 2254SOL    HW2 7590   2.529   8.547   4.964
 2255SOL     OW 7591   5.588   6.864   6.543
 2255SOL    HW1 7592   5.621   6.845   6.630
 2255SOL    HW2 7593   5.649   6.929   6.507
 2256SOL     OW 7594   2.795   1.700   0.987
 2256SOL    HW1 7595   2.750   1.761   1.046
 2256SOL    HW2 7596   2.727   1.666   0.931
 2257SOL     OW 7597   4.711   9.063   6.007
 2257SOL    HW1 7598   4.737   9.124   6.076
 2257SOL    HW2 7599   4.775   8.992   6.011
 2258SOL     OW 7600   4.390   4.496   4.384
 2258SOL    HW1 7601   4.319   4.436   4.407
 2258SOL    HW2 7602   4.456   4.483   4.453
 2259SOL     OW 7603   7.611   6.655   4.322
 2259SOL    HW1 7604   7.611   6.647   4.418
 2259SOL    HW2 7605   7.645   6.743   4.305
 2260SOL     OW 7606   1.201   6.134   4.715
 2260SOL    HW1 7607   1.151   6.200   4.763
 2260SOL    HW2 7608   1.289   6.171   4.708
 2261SOL     OW 7609   0.993   1.924   0.577
 2261SOL    HW1 7610   1.018   2.012   0.604
 2261SOL    HW2 7611   1.066   1.894   0.522
 2262SOL     OW 7612   2.331   2.501   1.991
 2262SOL    HW1 7613   2.344   2.596   1.984
 2262SOL    HW2 7614   2.264   2.481   1.925
 2263SOL     OW 7615   5.723  10.577   6.182
 2263SOL    HW1 7616   5.774  10.498   6.165
 2263SOL    HW2 7617   5.746  10.602   6.272
 2264SOL     OW 7618   8.096   2.958   1.526
 2264SOL    HW1 7619   8.080   3.012   1.603
 2264SOL    HW2 7620   8.173   2.998   1.484
 2265SOL     OW 7621   5.090   5.864   6.122
 2265SOL    HW1 7622   5.067   5.898   6.208
 2265SOL    HW2 7623   5.020   5.802   6.101
 2266SOL     OW 7624   1.116   7.541   3.141
 2266SOL    HW1 7625   1.139   7.449   3.155
 2266SOL    HW2 7626   1.198   7.582   3.115
 2267SOL     OW 7627   4.867   4.376   2.610
 2267SOL    HW1 7628   4.866   4.281   2.600
 2267SOL    HW2 7629   4.955   4.396   2.642
 2268SOL     OW 7630   0.188   7.057   5.925
 2268SOL    HW1 7631   0.108   7.103   5.949
 2268SOL    HW2 7632   0.180   7.040   5.832
 2269SOL     OW 7633   3.934   9.928   6.264
 2269SOL    HW1 7634   3.920   9.907   6.356
 2269SOL    HW2 7635   3.940   9.843   6.221
 2270SOL     OW 7636   1.136   1.699   1.839
 2270SOL    HW1 7637   1.086   1.769   1.881
 2270SOL    HW2 7638   1.206   1.678   1.902
 2271SOL     OW 7639   4.488   7.338   0.874
 2271SOL    HW1 7640   4.468   7.275   0.943
 2271SOL    HW2 7641   4.584   7.334   0.866
 2272SOL     OW 7642   2.088   4.576   3.136
 2272SOL    HW1 7643   2.025   4.508   3.159
 2272SOL    HW2 7644   2.172   4.544   3.167
 2273SOL     OW 7645   6.327   6.858   5.097
 2273SOL    HW1 7646   6.411   6.884   5.136
 2273SOL    HW2 7647   6.335   6.764   5.083
 2274SOL     OW 7648   0.842   4.770   4.189
 2274SOL    HW1 7649   0.844   4.688   4.140
 2274SOL    HW2 7650   0.885   4.833   4.131
 2275SOL     OW 7651   5.173   8.322   5.185
 2275SOL    HW1 7652   5.162   8.324   5.280
 2275SOL    HW2 7653   5.230   8.396   5.166
 2276SOL     OW 7654   1.988   5.240   2.484
 2276SOL    HW1 7655   2.010   5.147   2.492
 2276SOL    HW2 7656   2.017   5.264   2.397
 2277SOL     OW 7657   0.036   6.011   6.066
 2277SOL    HW1 7658  -0.027   6.076   6.033
 2277SOL    HW2 7659   0.034   5.940   6.001
 2278SOL     OW 7660   2.856   9.892   5.707
 2278SOL    HW1 7661   2.847   9.812   5.759
 2278SOL    HW2 7662   2.921   9.944   5.754
 2279SOL     OW 7663   5.049   6.897   0.337
 2279SOL    HW1 7664   5.124   6.903   0.277
 2279SOL    HW2 7665   5.014   6.809   0.320
 2280SOL     OW 7666   5.987   3.357   1.237
 2280SOL    HW1 7667   6.017   3.421   1.172
 2280SOL    HW2 7668   6.001   3.400   1.321
 2281SOL     OW 7669   6.511   2.150   1.547
 2281SOL    HW1 7670   6.451   2.118   1.480
 2281SOL    HW2 7671   6.594   2.161   1.501
 2282SOL     OW 7672   5.198   8.356   5.803
 2282SOL    HW1 7673   5.167   8.293   5.868
 2282SOL    HW2 7674   5.277   8.393   5.841
 2283SOL     OW 7675   2.355   8.479   1.840
 2283SOL    HW1 7676   2.351   8.537   1.764
 2283SOL    HW2 7677   2.395   8.532   1.909
 2284SOL     OW 7678   0.325   8.321   5.312
 2284SOL    HW1 7679   0.396   8.332   5.375
 2284SOL    HW2 7680   0.267   8.257   5.352
 2285SOL     OW 7681  -0.468   3.596   4.899
 2285SOL    HW1 7682  -0.535   3.540   4.937
 2285SOL    HW2 7683  -0.515   3.674   4.869
 2286SOL     OW 7684   1.621   4.557   5.210
 2286SOL    HW1 7685   1.652   4.496   5.144
 2286SOL    HW2 7686   1.627   4.643   5.168
 2287SOL     OW 7687   3.095   5.516   1.523
 2287SOL    HW1 7688   3.020   5.550   1.571
 2287SOL    HW2 7689   3.062   5.498   1.435
 2288SOL     OW 7690   2.975   2.744   0.270
 2288SOL    HW1 7691   2.984   2.649   0.283
 2288SOL    HW2 7692   2.995   2.756   0.177
 2289SOL     OW 7693   7.995   2.524   0.108
 2289SOL    HW1 7694   8.056   2.454   0.129
 2289SOL    HW2 7695   7.950   2.543   0.191
 2290SOL     OW 7696   7.478   7.433   3.685
 2290SOL    HW1 7697   7.396   7.396   3.652
 2290SOL    HW2 7698   7.461   7.450   3.778
 2291SOL     OW 7699   7.609   7.063   4.732
 2291SOL    HW1 7700   7.653   7.142   4.701
 2291SOL    HW2 7701   7.562   7.031   4.654
 2292SOL     OW 7702   1.017   7.340   4.517
 2292SOL    HW1 7703   1.049   7.251   4.501
 2292SOL    HW2 7704   1.009   7.379   4.430
 2293SOL     OW 7705   3.156   4.937   0.914
 2293SOL    HW1 7706   3.157   4.951   0.819
 2293SOL    HW2 7707   3.088   4.997   0.946
 2294SOL     OW 7708  -1.133   4.641   6.266
 2294SOL    HW1 7709  -1.076   4.684   6.330
 2294SOL    HW2 7710  -1.220   4.673   6.285
 2295SOL     OW 7711   9.638   6.536   1.000
 2295SOL    HW1 7712   9.676   6.503   0.918
 2295SOL    HW2 7713   9.656   6.630   0.998
 2296SOL     OW 7714  -0.550   5.080   5.211
 2296SOL    HW1 7715  -0.484   5.136   5.252
 2296SOL    HW2 7716  -0.500   5.010   5.170
 2297SOL     OW 7717   0.403   2.459   2.995
 2297SOL    HW1 7718   0.443   2.391   3.049
 2297SOL    HW2 7719   0.424   2.434   2.905
 2298SOL     OW 7720   1.890   4.828   4.843
 2298SOL    HW1 7721   1.842   4.745   4.850
 2298SOL    HW2 7722   1.889   4.864   4.932
 2299SOL     OW 7723   7.130   1.205   2.036
 2299SOL    HW1 7724   7.113   1.118   2.073
 2299SOL    HW2 7725   7.051   1.256   2.057
 2300SOL     OW 7726   6.618   9.343   5.884
 2300SOL    HW1 7727   6.632   9.248   5.884
 2300SOL    HW2 7728   6.569   9.360   5.964
 2301SOL     OW 7729   3.524   8.573   3.422
 2301SOL    HW1 7730   3.538   8.651   3.476
 2301SOL    HW2 7731   3.612   8.542   3.401
 2302SOL     OW 7732   9.724   6.495   0.748
 2302SOL    HW1 7733   9.809   6.488   0.704
 2302SOL    HW2 7734   9.678   6.564   0.700
 2303SOL     OW 7735   3.673  10.577   5.401
 2303SOL    HW1 7736   3.607  10.524   5.355
 2303SOL    HW2 7737   3.623  10.648   5.441
 2304SOL     OW 7738   8.138   2.350   0.529
 2304SOL    HW1 7739   8.054   2.327   0.570
 2304SOL    HW2 7740   8.144   2.445   0.538
 2305SOL     OW 7741   3.371   7.381   0.901
 2305SOL    HW1 7742   3.387   7.290   0.928
 2305SOL    HW2 7743   3.449   7.428   0.929
 2306SOL     OW 7744   1.343  10.753   5.372
 2306SOL    HW1 7745   1.426  10.739   5.327
 2306SOL    HW2 7746   1.321  10.845   5.352
 2307SOL     OW 7747   1.720   5.038   4.269
 2307SOL    HW1 7748   1.807   5.022   4.233
 2307SOL    HW2 7749   1.696   5.125   4.236
 2308SOL     OW 7750   4.343   2.044   1.752
 2308SOL    HW1 7751   4.317   1.953   1.762
 2308SOL    HW2 7752   4.382   2.049   1.665
 2309SOL     OW 7753   7.627   2.430   0.605
 2309SOL    HW1 7754   7.573   2.502   0.574
 2309SOL    HW2 7755   7.585   2.401   0.686
 2310SOL     OW 7756   3.789  10.155   5.912
 2310SOL    HW1 7757   3.715  10.205   5.878
 2310SOL    HW2 7758   3.865  10.193   5.867
 2311SOL     OW 7759   7.185   8.379   3.033
 2311SOL    HW1 7760   7.127   8.306   3.057
 2311SOL    HW2 7761   7.132   8.457   3.048
 2312SOL     OW 7762   2.169   9.824   5.455
 2312SOL    HW1 7763   2.241   9.781   5.501
 2312SOL    HW2 7764   2.098   9.760   5.458
 2313SOL     OW 7765   0.167   6.794   3.925
 2313SOL    HW1 7766   0.106   6.743   3.979
 2313SOL    HW2 7767   0.158   6.884   3.958
 2314SOL     OW 7768   1.857   7.470   5.697
 2314SOL    HW1 7769   1.887   7.502   5.612
 2314SOL    HW2 7770   1.766   7.445   5.683
 2315SOL     OW 7771   1.154   7.158   5.815
 2315SOL    HW1 7772   1.180   7.250   5.811
 2315SOL    HW2 7773   1.151   7.131   5.723
 2316SOL     OW 7774   0.649   7.549   5.196
 2316SOL    HW1 7775   0.634   7.479   5.133
 2316SOL    HW2 7776   0.695   7.507   5.269
 2317SOL     OW 7777   5.380   8.806   6.558
 2317SOL    HW1 7778   5.350   8.826   6.469
 2317SOL    HW2 7779   5.456   8.749   6.544
 2318SOL     OW 7780   6.162   5.685   4.526
 2318SOL    HW1 7781   6.090   5.649   4.578
 2318SOL    HW2 7782   6.125   5.763   4.484
 2319SOL     OW 7783   6.190   7.160   3.030
 2319SOL    HW1 7784   6.129   7.224   2.992
 2319SOL    HW2 7785   6.227   7.115   2.954
 2320SOL     OW 7786   3.569   4.225   3.573
 2320SOL    HW1 7787   3.610   4.299   3.529
 2320SOL    HW2 7788   3.640   4.163   3.588
 2321SOL     OW 7789   0.187   7.036   5.161
 2321SOL    HW1 7790   0.263   7.077   5.202
 2321SOL    HW2 7791   0.155   6.974   5.227
 2322SOL     OW 7792   7.270   7.185   1.346
 2322SOL    HW1 7793   7.210   7.220   1.411
 2322SOL    HW2 7794   7.255   7.238   1.268
 2323SOL     OW 7795   0.470   8.791   5.625
 2323SOL    HW1 7796   0.558   8.824   5.610
 2323SOL    HW2 7797   0.429   8.857   5.680
 2324SOL     OW 7798   7.327   8.101   1.615
 2324SOL    HW1 7799   7.301   8.009   1.617
 2324SOL    HW2 7800   7.260   8.143   1.560
 2325SOL     OW 7801   3.368   6.379   5.118
 2325SOL    HW1 7802   3.353   6.284   5.121
 2325SOL    HW2 7803   3.335   6.411   5.202
 2326SOL     OW 7804   5.367   9.415   6.258
 2326SOL    HW1 7805   5.450   9.449   6.290
 2326SOL    HW2 7806   5.367   9.323   6.284
 2327SOL     OW 7807   2.551   6.842   5.986
 2327SOL    HW1 7808   2.470   6.861   6.032
 2327SOL    HW2 7809   2.620   6.875   6.045
 2328SOL     OW 7810   2.849   8.645   5.188
 2328SOL    HW1 7811   2.867   8.739   5.188
 2328SOL    HW2 7812   2.902   8.609   5.259
 2329SOL     OW 7813   2.546   8.044   3.390
 2329SOL    HW1 7814   2.614   8.098   3.348
 2329SOL    HW2 7815   2.595   7.983   3.445
 2330SOL     OW 7816   6.428   6.560   2.414
 2330SOL    HW1 7817   6.384   6.476   2.402
 2330SOL    HW2 7818   6.521   6.540   2.404
 2331SOL     OW 7819   5.957   3.650   3.897
 2331SOL    HW1 7820   6.029   3.672   3.956
 2331SOL    HW2 7821   5.971   3.558   3.876
 2332SOL     OW 7822  -0.832   2.061   3.417
 2332SOL    HW1 7823  -0.907   2.014   3.453
 2332SOL    HW2 7824  -0.816   2.019   3.333
 2333SOL     OW 7825   6.545   4.701   4.085
 2333SOL    HW1 7826   6.503   4.787   4.079
 2333SOL    HW2 7827   6.584   4.688   3.998
 2334SOL     OW 7828   3.442   4.094   5.162
 2334SOL    HW1 7829   3.525   4.083   5.115
 2334SOL    HW2 7830   3.381   4.038   5.115
 2335SOL     OW 7831   1.664   8.525   5.411
 2335SOL    HW1 7832   1.740   8.578   5.388
 2335SOL    HW2 7833   1.664   8.523   5.507
 2336SOL     OW 7834   2.014   5.939   4.475
 2336SOL    HW1 7835   2.034   5.952   4.568
 2336SOL    HW2 7836   2.066   5.862   4.450
 2337SOL     OW 7837   5.382   2.356   0.992
 2337SOL    HW1 7838   5.345   2.424   0.936
 2337SOL    HW2 7839   5.367   2.388   1.081
 2338SOL     OW 7840   2.989   2.605   2.226
 2338SOL    HW1 7841   3.077   2.569   2.232
 2338SOL    HW2 7842   2.935   2.532   2.196
 2339SOL     OW 7843   1.766   6.180   1.730
 2339SOL    HW1 7844   1.769   6.241   1.656
 2339SOL    HW2 7845   1.777   6.236   1.807
 2340SOL     OW 7846   6.309   6.833   4.303
 2340SOL    HW1 7847   6.359   6.871   4.231
 2340SOL    HW2 7848   6.263   6.759   4.265
 2341SOL     OW 7849   0.814   6.194   4.041
 2341SOL    HW1 7850   0.878   6.185   3.970
 2341SOL    HW2 7851   0.730   6.205   3.996
 2342SOL     OW 7852   3.721   9.137   5.286
 2342SOL    HW1 7853   3.625   9.136   5.289
 2342SOL    HW2 7854   3.748   9.072   5.352
 2343SOL     OW 7855   1.710  10.292   5.636
 2343SOL    HW1 7856   1.754  10.220   5.592
 2343SOL    HW2 7857   1.681  10.255   5.719
 2344SOL     OW 7858   2.251   2.273   2.361
 2344SOL    HW1 7859   2.281   2.209   2.296
 2344SOL    HW2 7860   2.252   2.225   2.444
 2345SOL     OW 7861   1.154   4.134   3.337
 2345SOL    HW1 7862   1.184   4.050   3.371
 2345SOL    HW2 7863   1.117   4.179   3.412
 2346SOL     OW 7864   1.287   2.210   1.307
 2346SOL    HW1 7865   1.302   2.232   1.215
 2346SOL    HW2 7866   1.195   2.232   1.322
 2347SOL     OW 7867   4.046   3.420   2.155
 2347SOL    HW1 7868   4.008   3.429   2.068
 2347SOL    HW2 7869   4.124   3.366   2.142
 2348SOL     OW 7870   0.436   3.024   2.273
 2348SOL    HW1 7871   0.387   2.988   2.347
 2348SOL    HW2 7872   0.423   2.960   2.203
 2349SOL     OW 7873   2.886   6.112   2.068
 2349SOL    HW1 7874   2.838   6.184   2.108
 2349SOL    HW2 7875   2.832   6.086   1.993
 2350SOL     OW 7876   6.315  11.038   6.325
 2350SOL    HW1 7877   6.256  11.002   6.259
 2350SOL    HW2 7878   6.363  10.961   6.358
 2351SOL     OW 7879   5.088   8.075   1.228
 2351SOL    HW1 7880   5.046   8.114   1.304
 2351SOL    HW2 7881   5.082   7.980   1.243
 2352SOL     OW 7882   7.443   8.206   2.678
 2352SOL    HW1 7883   7.442   8.175   2.768
 2352SOL    HW2 7884   7.358   8.249   2.666
 2353SOL     OW 7885   7.288   1.308   0.117
 2353SOL    HW1 7886   7.337   1.355   0.185
 2353SOL    HW2 7887   7.344   1.312   0.040
 2354SOL     OW 7888   8.993   5.600   1.759
 2354SOL    HW1 7889   9.019   5.508   1.755
 2354SOL    HW2 7890   8.902   5.601   1.732
 2355SOL     OW 7891   2.208   5.394   1.178
 2355SOL    HW1 7892   2.230   5.479   1.217
 2355SOL    HW2 7893   2.182   5.340   1.253
 2356SOL     OW 7894   3.369   3.926   2.166
 2356SOL    HW1 7895   3.367   3.993   2.098
 2356SOL    HW2 7896   3.449   3.944   2.215
 2357SOL     OW 7897   1.776   6.640   6.507
 2357SOL    HW1 7898   1.745   6.640   6.597
 2357SOL    HW2 7899   1.816   6.554   6.495
 2358SOL     OW 7900   3.105   8.920   3.217
 2358SOL    HW1 7901   3.131   8.828   3.213
 2358SOL    HW2 7902   3.035   8.923   3.282
 2359SOL     OW 7903   8.539   6.015   0.379
 2359SOL    HW1 7904   8.533   5.999   0.473
 2359SOL    HW2 7905   8.514   6.107   0.369
 2360SOL     OW 7906   7.544   5.929   3.598
 2360SOL    HW1 7907   7.482   5.997   3.624
 2360SOL    HW2 7908   7.614   5.977   3.553
 2361SOL     OW 7909   0.779   7.832   5.787
 2361SOL    HW1 7910   0.800   7.742   5.814
 2361SOL    HW2 7911   0.796   7.834   5.693
 2362SOL     OW 7912   1.271   8.332   3.185
 2362SOL    HW1 7913   1.230   8.314   3.100
 2362SOL    HW2 7914   1.242   8.420   3.207
 2363SOL     OW 7915  -0.237   1.574   1.730
 2363SOL    HW1 7916  -0.304   1.585   1.797
 2363SOL    HW2 7917  -0.177   1.509   1.766
 2364SOL     OW 7918   5.609   9.296   5.546
 2364SOL    HW1 7919   5.591   9.355   5.473
 2364SOL    HW2 7920   5.522   9.269   5.577
 2365SOL     OW 7921   0.109   6.122   3.385
 2365SOL    HW1 7922   0.156   6.046   3.418
 2365SOL    HW2 7923   0.086   6.173   3.462
 2366SOL     OW 7924   1.997   2.747   2.406
 2366SOL    HW1 7925   1.928   2.729   2.471
 2366SOL    HW2 7926   2.052   2.669   2.408
 2367SOL     OW 7927   4.160   3.891   2.933
 2367SOL    HW1 7928   4.171   3.818   2.872
 2367SOL    HW2 7929   4.085   3.867   2.986
 2368SOL     OW 7930   1.565   6.813   6.054
 2368SOL    HW1 7931   1.626   6.787   5.985
 2368SOL    HW2 7932   1.574   6.909   6.058
 2369SOL     OW 7933   2.634   4.642   4.791
 2369SOL    HW1 7934   2.563   4.683   4.742
 2369SOL    HW2 7935   2.656   4.705   4.860
 2370SOL     OW 7936  -1.104   3.509   4.752
 2370SOL    HW1 7937  -1.126   3.424   4.713
 2370SOL    HW2 7938  -1.108   3.570   4.678
 2371SOL     OW 7939   5.973   2.611   4.467
 2371SOL    HW1 7940   5.886   2.651   4.470
 2371SOL    HW2 7941   6.019   2.661   4.399
 2372SOL     OW 7942   3.118  11.002   5.843
 2372SOL    HW1 7943   3.025  10.987   5.863
 2372SOL    HW2 7944   3.119  11.082   5.791
 2373SOL     OW 7945   4.957   2.342   1.146
 2373SOL    HW1 7946   5.023   2.286   1.105
 2373SOL    HW2 7947   4.943   2.413   1.084
 2374SOL     OW 7948   8.655   7.917   1.803
 2374SOL    HW1 7949   8.663   7.828   1.768
 2374SOL    HW2 7950   8.615   7.967   1.732
 2375SOL     OW 7951   6.143   2.692   3.896
 2375SOL    HW1 7952   6.099   2.682   3.811
 2375SOL    HW2 7953   6.073   2.720   3.955
 2376SOL     OW 7954   1.399   5.300   4.466
 2376SOL    HW1 7955   1.381   5.391   4.492
 2376SOL    HW2 7956   1.342   5.247   4.521
 2377SOL     OW 7957   7.232   3.122   0.412
 2377SOL    HW1 7958   7.188   3.065   0.475
 2377SOL    HW2 7959   7.325   3.118   0.438
 2378SOL     OW 7960   4.434   8.941   5.461
 2378SOL    HW1 7961   4.461   8.918   5.550
 2378SOL    HW2 7962   4.456   9.033   5.452
 2379SOL     OW 7963   7.098   7.341   4.020
 2379SOL    HW1 7964   7.067   7.251   4.033
 2379SOL    HW2 7965   7.019   7.389   3.993
 2380SOL     OW 7966   2.336   3.331   3.707
 2380SOL    HW1 7967   2.288   3.271   3.764
 2380SOL    HW2 7968   2.411   3.281   3.676
 2381SOL     OW 7969  -0.430   5.700   5.374
 2381SOL    HW1 7970  -0.453   5.680   5.465
 2381SOL    HW2 7971  -0.496   5.653   5.322
 2382SOL     OW 7972   2.941   6.228   1.470
 2382SOL    HW1 7973   2.967   6.136   1.466
 2382SOL    HW2 7974   2.935   6.248   1.563
 2383SOL     OW 7975   1.408   7.561   5.186
 2383SOL    HW1 7976   1.417   7.656   5.192
 2383SOL    HW2 7977   1.372   7.535   5.271
 2384SOL     OW 7978   6.951   7.831   6.297
 2384SOL    HW1 7979   6.968   7.743   6.263
 2384SOL    HW2 7980   7.003   7.888   6.241
 2385SOL     OW 7981   4.195   6.382   6.244
 2385SOL    HW1 7982   4.125   6.317   6.241
 2385SOL    HW2 7983   4.208   6.407   6.153
 2386SOL     OW 7984   5.318   2.772   2.716
 2386SOL    HW1 7985   5.294   2.681   2.731
 2386SOL    HW2 7986   5.246   2.823   2.754
 2387SOL     OW 7987   5.118   4.431   4.700
 2387SOL    HW1 7988   5.186   4.378   4.742
 2387SOL    HW2 7989   5.116   4.400   4.610
 2388SOL     OW 7990   9.373   9.171   3.053
 2388SOL    HW1 7991   9.383   9.162   2.959
 2388SOL    HW2 7992   9.310   9.104   3.078
 2389SOL     OW 7993  -0.896   4.443   4.638
 2389SOL    HW1 7994  -0.814   4.471   4.680
 2389SOL    HW2 7995  -0.958   4.513   4.659
 2390SOL     OW 7996   2.688   3.891   2.589
 2390SOL    HW1 7997   2.733   3.929   2.512
 2390SOL    HW2 7998   2.696   3.958   2.656
 2391SOL     OW 7999   6.667   2.326   3.081
 2391SOL    HW1 8000   6.693   2.373   3.001
 2391SOL    HW2 8001   6.632   2.243   3.050
 2392SOL     OW 8002   3.234   7.593   2.008
 2392SOL    HW1 8003   3.246   7.534   2.082
 2392SOL    HW2 8004   3.318   7.592   1.963
 2393SOL     OW 8005  -0.029   3.707   2.491
 2393SOL    HW1 8006   0.053   3.720   2.444
 2393SOL    HW2 8007  -0.079   3.788   2.476
 2394SOL     OW 8008   5.021   8.989   5.215
 2394SOL    HW1 8009   5.080   9.053   5.255
 2394SOL    HW2 8010   4.994   9.031   5.133
 2395SOL     OW 8011   4.744   3.765   0.057
 2395SOL    HW1 8012   4.695   3.696   0.012
 2395SOL    HW2 8013   4.695   3.845   0.037
 2396SOL     OW 8014   2.035   7.130   3.836
 2396SOL    HW1 8015   1.984   7.068   3.889
 2396SOL    HW2 8016   1.971   7.167   3.774
 2397SOL     OW 8017   6.896  10.132   6.367
 2397SOL    HW1 8018   6.830  10.075   6.404
 2397SOL    HW2 8019   6.873  10.220   6.398
 2398SOL     OW 8020  -0.354   3.461   3.413
 2398SOL    HW1 8021  -0.335   3.422   3.328
 2398SOL    HW2 8022  -0.391   3.389   3.464
 2399SOL     OW 8023   4.552   7.646   0.819
 2399SOL    HW1 8024   4.529   7.737   0.797
 2399SOL    HW2 8025   4.472   7.596   0.799
 2400SOL     OW 8026   6.952   6.053   2.205
 2400SOL    HW1 8027   6.920   5.998   2.277
 2400SOL    HW2 8028   7.045   6.063   2.222
 2401SOL     OW 8029   5.580   7.423   4.565
 2401SOL    HW1 8030   5.507   7.470   4.607
 2401SOL    HW2 8031   5.617   7.487   4.504
 2402SOL     OW 8032   1.615   4.803   6.532
 2402SOL    HW1 8033   1.577   4.730   6.483
 2402SOL    HW2 8034   1.693   4.827   6.481
 2403SOL     OW 8035   2.646   6.368   0.191
 2403SOL    HW1 8036   2.591   6.329   0.259
 2403SOL    HW2 8037   2.663   6.296   0.130
 2404SOL     OW 8038   7.838   3.937   0.291
 2404SOL    HW1 8039   7.871   3.866   0.237
 2404SOL    HW2 8040   7.760   3.901   0.334
 2405SOL     OW 8041   2.289   7.631   6.072
 2405SOL    HW1 8042   2.275   7.536   6.067
 2405SOL    HW2 8043   2.207   7.669   6.040
 2406SOL     OW 8044   9.054   6.058   0.216
 2406SOL    HW1 8045   8.963   6.077   0.193
 2406SOL    HW2 8046   9.055   6.052   0.311
 2407SOL     OW 8047   5.731   2.530   3.394
 2407SOL    HW1 8048   5.695   2.531   3.483
 2407SOL    HW2 8049   5.824   2.512   3.406
 2408SOL     OW 8050   5.763   9.618   5.164
 2408SOL    HW1 8051   5.765   9.703   5.207
 2408SOL    HW2 8052   5.700   9.567   5.216
 2409SOL     OW 8053   5.268   1.837   2.879
 2409SOL    HW1 8054   5.278   1.855   2.786
 2409SOL    HW2 8055   5.307   1.912   2.923
 2410SOL     OW 8056   4.771   7.913   6.452
 2410SOL    HW1 8057   4.816   7.849   6.507
 2410SOL    HW2 8058   4.751   7.867   6.371
 2411SOL     OW 8059   3.558   1.517   0.749
 2411SOL    HW1 8060   3.497   1.460   0.796
 2411SOL    HW2 8061   3.519   1.604   0.753
 2412SOL     OW 8062   7.237   5.958   4.731
 2412SOL    HW1 8063   7.321   5.934   4.692
 2412SOL    HW2 8064   7.201   5.875   4.762
 2413SOL     OW 8065   2.853   7.230   3.970
 2413SOL    HW1 8066   2.937   7.231   3.926
 2413SOL    HW2 8067   2.801   7.165   3.923
 2414SOL     OW 8068   5.037   7.819   1.253
 2414SOL    HW1 8069   5.043   7.804   1.159
 2414SOL    HW2 8070   5.048   7.733   1.292
 2415SOL     OW 8071   5.827   3.947   1.322
 2415SOL    HW1 8072   5.869   4.000   1.389
 2415SOL    HW2 8073   5.824   4.003   1.244
 2416SOL     OW 8074   1.663   6.837   5.005
 2416SOL    HW1 8075   1.647   6.890   5.083
 2416SOL    HW2 8076   1.750   6.864   4.975
 2417SOL     OW 8077   5.635   5.796   0.426
 2417SOL    HW1 8078   5.541   5.793   0.442
 2417SOL    HW2 8079   5.653   5.888   0.406
 2418SOL     OW 8080   8.693   6.420   2.470
 2418SOL    HW1 8081   8.634   6.436   2.543
 2418SOL    HW2 8082   8.643   6.364   2.410
 2419SOL     OW 8083   5.819   2.841   4.779
 2419SOL    HW1 8084   5.808   2.893   4.858
 2419SOL    HW2 8085   5.738   2.854   4.730
 2420SOL     OW 8086  -0.674   8.351   6.593
 2420SOL    HW1 8087  -0.736   8.369   6.664
 2420SOL    HW2 8088  -0.700   8.264   6.561
 2421SOL     OW 8089   7.035   4.241   1.820
 2421SOL    HW1 8090   7.103   4.299   1.855
 2421SOL    HW2 8091   7.062   4.153   1.848
 2422SOL     OW 8092   0.766   5.681   4.671
 2422SOL    HW1 8093   0.675   5.705   4.684
 2422SOL    HW2 8094   0.767   5.585   4.676
 2423SOL     OW 8095   7.264   5.749   0.070
 2423SOL    HW1 8096   7.269   5.682   0.138
 2423SOL    HW2 8097   7.234   5.827   0.116
 2424SOL     OW 8098   7.489   4.590   2.835
 2424SOL    HW1 8099   7.472   4.589   2.929
 2424SOL    HW2 8100   7.485   4.498   2.809
 2425SOL     OW 8101   4.190   3.394   4.545
 2425SOL    HW1 8102   4.128   3.333   4.504
 2425SOL    HW2 8103   4.173   3.386   4.639
 2426SOL     OW 8104  -0.066   4.869   5.547
 2426SOL    HW1 8105  -0.008   4.937   5.513
 2426SOL    HW2 8106  -0.117   4.912   5.616
 2427SOL     OW 8107   3.742   2.305   2.810
 2427SOL    HW1 8108   3.668   2.280   2.754
 2427SOL    HW2 8109   3.801   2.230   2.807
 2428SOL     OW 8110   0.979   2.873   2.133
 2428SOL    HW1 8111   0.893   2.909   2.153
 2428SOL    HW2 8112   0.996   2.811   2.205
 2429SOL     OW 8113   6.596   6.820   5.132
 2429SOL    HW1 8114   6.640   6.892   5.177
 2429SOL    HW2 8115   6.635   6.819   5.044
 2430SOL     OW 8116   7.086   9.088   2.846
 2430SOL    HW1 8117   7.036   9.107   2.767
 2430SOL    HW2 8118   7.174   9.069   2.814
 2431SOL     OW 8119   4.135   7.907   6.652
 2431SOL    HW1 8120   4.061   7.872   6.702
 2431SOL    HW2 8121   4.098   7.980   6.602
 2432SOL     OW 8122   7.039   9.091   3.532
 2432SOL    HW1 8123   7.025   9.171   3.481
 2432SOL    HW2 8124   7.067   9.122   3.618
 2433SOL     OW 8125   5.950  10.058   6.517
 2433SOL    HW1 8126   5.972  10.096   6.432
 2433SOL    HW2 8127   6.033  10.029   6.553
 2434SOL     OW 8128   1.335   8.523   4.805
 2434SOL    HW1 8129   1.394   8.532   4.730
 2434SOL    HW2 8130   1.337   8.429   4.826
 2435SOL     OW 8131   2.008   5.789   5.908
 2435SOL    HW1 8132   2.027   5.844   5.984
 2435SOL    HW2 8133   1.926   5.744   5.930
 2436SOL     OW 8134   6.301   7.968   5.298
 2436SOL    HW1 8135   6.301   7.888   5.352
 2436SOL    HW2 8136   6.278   8.038   5.359
 2437SOL     OW 8137   7.497  10.716   5.889
 2437SOL    HW1 8138   7.454  10.778   5.947
 2437SOL    HW2 8139   7.429  10.690   5.826
 2438SOL     OW 8140   2.622   0.985   0.731
 2438SOL    HW1 8141   2.576   0.970   0.813
 2438SOL    HW2 8142   2.709   0.947   0.745
 2439SOL     OW 8143   0.370   6.429   4.614
 2439SOL    HW1 8144   0.424   6.349   4.614
 2439SOL    HW2 8145   0.374   6.459   4.705
 2440SOL     OW 8146   7.175   8.072   1.015
 2440SOL    HW1 8147   7.115   8.001   1.036
 2440SOL    HW2 8148   7.119   8.147   0.999
 2441SOL     OW 8149   1.862   4.825   5.616
 2441SOL    HW1 8150   1.810   4.885   5.563
 2441SOL    HW2 8151   1.887   4.755   5.555
 2442SOL     OW 8152   0.349   4.477   4.951
 2442SOL    HW1 8153   0.301   4.411   4.901
 2442SOL    HW2 8154   0.354   4.553   4.892
 2443SOL     OW 8155   6.008   3.312   2.065
 2443SOL    HW1 8156   5.997   3.406   2.052
 2443SOL    HW2 8157   6.057   3.304   2.147
 2444SOL     OW 8158   5.662   5.167   6.177
 2444SOL    HW1 8159   5.591   5.185   6.116
 2444SOL    HW2 8160   5.624   5.108   6.242
 2445SOL     OW 8161   7.178   1.962   1.109
 2445SOL    HW1 8162   7.190   1.874   1.145
 2445SOL    HW2 8163   7.200   2.020   1.182
 2446SOL     OW 8164   2.881   8.701   3.869
 2446SOL    HW1 8165   2.852   8.789   3.843
 2446SOL    HW2 8166   2.814   8.671   3.930
 2447SOL     OW 8167   7.469   5.519   0.538
 2447SOL    HW1 8168   7.429   5.512   0.625
 2447SOL    HW2 8169   7.510   5.434   0.523
 2448SOL     OW 8170   0.071   2.065   2.802
 2448SOL    HW1 8171   0.046   1.982   2.762
 2448SOL    HW2 8172   0.143   2.097   2.748
 2449SOL     OW 8173   6.195   5.198   5.464
 2449SOL    HW1 8174   6.159   5.147   5.392
 2449SOL    HW2 8175   6.270   5.146   5.495
 2450SOL     OW 8176   1.236   7.438   5.855
 2450SOL    HW1 8177   1.260   7.529   5.866
 2450SOL    HW2 8178   1.187   7.415   5.934
 2451SOL     OW 8179  -0.462   3.570   5.855
 2451SOL    HW1 8180  -0.436   3.526   5.936
 2451SOL    HW2 8181  -0.393   3.549   5.792
 2452SOL     OW 8182   6.759   5.920   4.120
 2452SOL    HW1 8183   6.770   5.988   4.187
 2452SOL    HW2 8184   6.778   5.838   4.166
 2453SOL     OW 8185  -1.174   5.259   6.017
 2453SOL    HW1 8186  -1.163   5.297   6.105
 2453SOL    HW2 8187  -1.085   5.237   5.990
 2454SOL     OW 8188   7.786   7.557   0.329
 2454SOL    HW1 8189   7.774   7.555   0.424
 2454SOL    HW2 8190   7.861   7.500   0.314
 2455SOL     OW 8191   5.340   6.629   5.811
 2455SOL    HW1 8192   5.315   6.542   5.843
 2455SOL    HW2 8193   5.337   6.685   5.889
 2456SOL     OW 8194   7.371   7.029   3.761
 2456SOL    HW1 8195   7.321   7.109   3.743
 2456SOL    HW2 8196   7.342   6.967   3.695
 2457SOL     OW 8197   3.067   4.622   2.952
 2457SOL    HW1 8198   3.071   4.669   2.868
 2457SOL    HW2 8199   2.974   4.617   2.972
 2458SOL     OW 8200   4.936   4.254   0.377
 2458SOL    HW1 8201   4.928   4.280   0.469
 2458SOL    HW2 8202   5.010   4.193   0.375
 2459SOL     OW 8203   8.941   7.101   1.679
 2459SOL    HW1 8204   8.854   7.063   1.690
 2459SOL    HW2 8205   8.983   7.045   1.613
 2460SOL     OW 8206   7.657   7.147   2.352
 2460SOL    HW1 8207   7.613   7.135   2.268
 2460SOL    HW2 8208   7.683   7.240   2.351
 2461SOL     OW 8209   6.887   0.261   0.020
 2461SOL    HW1 8210   6.830   0.310   0.078
 2461SOL    HW2 8211   6.975   0.271   0.057
 2462SOL     OW 8212   4.355   4.127   1.952
 2462SOL    HW1 8213   4.278   4.108   1.897
 2462SOL    HW2 8214   4.414   4.175   1.894
 2463SOL     OW 8215   8.922   9.108   2.830
 2463SOL    HW1 8216   8.893   9.199   2.831
 2463SOL    HW2 8217   8.910   9.077   2.920
 2464SOL     OW 8218   1.403   6.882   5.763
 2464SOL    HW1 8219   1.490   6.843   5.760
 2464SOL    HW2 8220   1.353   6.824   5.822
 2465SOL     OW 8221   1.166  10.538   5.493
 2465SOL    HW1 8222   1.165  10.533   5.589
 2465SOL    HW2 8223   1.239  10.596   5.473
 2466SOL     OW 8224   6.398   5.120   4.456
 2466SOL    HW1 8225   6.313   5.160   4.474
 2466SOL    HW2 8226   6.419   5.147   4.367
 2467SOL     OW 8227   2.655   6.632   4.988
 2467SOL    HW1 8228   2.726   6.577   5.022
 2467SOL    HW2 8229   2.577   6.600   5.032
 2468SOL     OW 8230   2.227   9.896   6.117
 2468SOL    HW1 8231   2.156   9.930   6.171
 2468SOL    HW2 8232   2.297   9.876   6.178
 2469SOL     OW 8233   0.073   7.472   5.253
 2469SOL    HW1 8234   0.096   7.543   5.313
 2469SOL    HW2 8235  -0.020   7.483   5.236
 2470SOL     OW 8236   6.322   2.075   0.640
 2470SOL    HW1 8237   6.287   2.066   0.551
 2470SOL    HW2 8238   6.414   2.098   0.627
 2471SOL     OW 8239   6.721   3.728   0.821
 2471SOL    HW1 8240   6.755   3.796   0.879
 2471SOL    HW2 8241   6.626   3.741   0.821
 2472SOL     OW 8242   7.704   0.541   0.411
 2472SOL    HW1 8243   7.787   0.512   0.374
 2472SOL    HW2 8244   7.708   0.514   0.503
 2473SOL     OW 8245   6.349   1.521   0.228
 2473SOL    HW1 8246   6.435   1.482   0.244
 2473SOL    HW2 8247   6.368   1.611   0.201
 2474SOL     OW 8248   0.338   3.231   2.857
 2474SOL    HW1 8249   0.248   3.200   2.865
 2474SOL    HW2 8250   0.391   3.160   2.894
 2475SOL     OW 8251   6.465   5.858   5.564
 2475SOL    HW1 8252   6.496   5.767   5.571
 2475SOL    HW2 8253   6.377   5.850   5.529
 2476SOL     OW 8254   7.522   7.671   4.438
 2476SOL    HW1 8255   7.526   7.691   4.344
 2476SOL    HW2 8256   7.612   7.646   4.460
 2477SOL     OW 8257   4.810   3.334   2.255
 2477SOL    HW1 8258   4.850   3.247   2.258
 2477SOL    HW2 8259   4.762   3.341   2.338
 2478SOL     OW 8260   5.732   2.723   4.481
 2478SOL    HW1 8261   5.782   2.805   4.484
 2478SOL    HW2 8262   5.664   2.735   4.548
 2479SOL     OW 8263   3.107   3.782   1.373
 2479SOL    HW1 8264   3.156   3.863   1.386
 2479SOL    HW2 8265   3.170   3.723   1.331
 2480SOL     OW 8266   3.387   8.757   3.864
 2480SOL    HW1 8267   3.389   8.671   3.905
 2480SOL    HW2 8268   3.303   8.795   3.893
 2481SOL     OW 8269   5.484   6.999   3.726
 2481SOL    HW1 8270   5.445   7.075   3.683
 2481SOL    HW2 8271   5.488   7.023   3.818
 2482SOL     OW 8272   4.609   6.727   2.277
 2482SOL    HW1 8273   4.523   6.746   2.314
 2482SOL    HW2 8274   4.599   6.644   2.232
 2483SOL     OW 8275   4.069   4.301   6.180
 2483SOL    HW1 8276   3.993   4.332   6.228
 2483SOL    HW2 8277   4.055   4.332   6.090
 2484SOL     OW 8278   6.384   4.411   2.323
 2484SOL    HW1 8279   6.373   4.319   2.298
 2484SOL    HW2 8280   6.362   4.412   2.417
 2485SOL     OW 8281   2.010   5.373   2.730
 2485SOL    HW1 8282   2.081   5.328   2.777
 2485SOL    HW2 8283   1.998   5.321   2.650
 2486SOL     OW 8284   7.027   8.776   5.944
 2486SOL    HW1 8285   7.088   8.704   5.926
 2486SOL    HW2 8286   6.956   8.763   5.881
 2487SOL     OW 8287   0.330   7.845   5.592
 2487SOL    HW1 8288   0.387   7.903   5.542
 2487SOL    HW2 8289   0.280   7.903   5.650
 2488SOL     OW 8290   4.339   4.271   2.682
 2488SOL    HW1 8291   4.414   4.223   2.650
 2488SOL    HW2 8292   4.308   4.220   2.757
 2489SOL     OW 8293   5.694   1.692   0.803
 2489SOL    HW1 8294   5.689   1.758   0.871
 2489SOL    HW2 8295   5.606   1.653   0.801
 2490SOL     OW 8296   8.626   7.012   2.699
 2490SOL    HW1 8297   8.567   7.075   2.740
 2490SOL    HW2 8298   8.585   6.991   2.615
 2491SOL     OW 8299   8.005   5.049   0.137
 2491SOL    HW1 8300   7.915   5.029   0.162
 2491SOL    HW2 8301   8.014   5.009   0.050
 2492SOL     OW 8302   4.985   3.601   0.984
 2492SOL    HW1 8303   5.042   3.531   0.953
 2492SOL    HW2 8304   4.919   3.557   1.037
 2493SOL     OW 8305   3.961   3.196   4.961
 2493SOL    HW1 8306   4.009   3.234   5.035
 2493SOL    HW2 8307   3.880   3.246   4.958
 2494SOL     OW 8308   3.651   1.516   1.254
 2494SOL    HW1 8309   3.572   1.515   1.308
 2494SOL    HW2 8310   3.711   1.458   1.299
 2495SOL     OW 8311   4.975   4.828   6.115
 2495SOL    HW1 8312   4.940   4.916   6.101
 2495SOL    HW2 8313   4.913   4.771   6.069
 2496SOL     OW 8314  -0.795   6.311   5.910
 2496SOL    HW1 8315  -0.769   6.319   5.818
 2496SOL    HW2 8316  -0.808   6.218   5.924
 2497SOL     OW 8317   0.361   6.890   5.612
 2497SOL    HW1 8318   0.393   6.895   5.522
 2497SOL    HW2 8319   0.424   6.941   5.664
 2498SOL     OW 8320   0.550   4.217   2.729
 2498SOL    HW1 8321   0.608   4.165   2.784
 2498SOL    HW2 8322   0.520   4.288   2.786
 2499SOL     OW 8323   4.509   6.345   5.982
 2499SOL    HW1 8324   4.587   6.400   5.971
 2499SOL    HW2 8325   4.538   6.273   6.038
 2500SOL     OW 8326   2.506   3.799   2.859
 2500SOL    HW1 8327   2.452   3.726   2.888
 2500SOL    HW2 8328   2.443   3.863   2.824
 2501SOL     OW 8329   4.817   2.617   2.360
 2501SOL    HW1 8330   4.738   2.567   2.343
 2501SOL    HW2 8331   4.803   2.656   2.446
 2502SOL     OW 8332   0.977   4.413   2.632
 2502SOL    HW1 8333   0.941   4.478   2.571
 2502SOL    HW2 8334   0.920   4.418   2.708
 2503SOL     OW 8335   1.902   9.234   3.486
 2503SOL    HW1 8336   1.931   9.283   3.409
 2503SOL    HW2 8337   1.983   9.205   3.528
 2504SOL     OW 8338   5.135   4.864   5.002
 2504SOL    HW1 8339   5.138   4.940   4.943
 2504SOL    HW2 8340   5.205   4.880   5.065
 2505SOL     OW 8341   6.653   4.367   0.792
 2505SOL    HW1 8342   6.719   4.297   0.790
 2505SOL    HW2 8343   6.677   4.423   0.718
 2506SOL     OW 8344   5.931   4.593   0.835
 2506SOL    HW1 8345   5.994   4.657   0.802
 2506SOL    HW2 8346   5.919   4.616   0.927
 2507SOL     OW 8347   4.634   2.922   4.491
 2507SOL    HW1 8348   4.544   2.952   4.488
 2507SOL    HW2 8349   4.658   2.926   4.583
 2508SOL     OW 8350   5.647   2.417   2.007
 2508SOL    HW1 8351   5.654   2.382   1.919
 2508SOL    HW2 8352   5.651   2.341   2.065
 2509SOL     OW 8353  -0.377   3.968   3.865
 2509SOL    HW1 8354  -0.464   3.929   3.852
 2509SOL    HW2 8355  -0.317   3.894   3.860
 2510SOL     OW 8356   2.190   6.733   3.439
 2510SOL    HW1 8357   2.196   6.645   3.402
 2510SOL    HW2 8358   2.160   6.788   3.366
 2511SOL     OW 8359   2.985   6.827   5.180
 2511SOL    HW1 8360   2.929   6.772   5.125
 2511SOL    HW2 8361   2.923   6.873   5.237
 2512SOL     OW 8362   6.158   6.342   0.100
 2512SOL    HW1 8363   6.159   6.251   0.068
 2512SOL    HW2 8364   6.068   6.355   0.131
 2513SOL     OW 8365   1.432   5.411   5.260
 2513SOL    HW1 8366   1.393   5.369   5.184
 2513SOL    HW2 8367   1.443   5.502   5.234
 2514SOL     OW 8368   1.652   7.061   2.498
 2514SOL    HW1 8369   1.702   7.041   2.577
 2514SOL    HW2 8370   1.630   6.975   2.462
 2515SOL     OW 8371   2.744   8.794   6.414
 2515SOL    HW1 8372   2.695   8.763   6.338
 2515SOL    HW2 8373   2.713   8.738   6.486
 2516SOL     OW 8374   8.369   7.623   1.496
 2516SOL    HW1 8375   8.331   7.693   1.443
 2516SOL    HW2 8376   8.340   7.643   1.585
 2517SOL     OW 8377   3.062   4.262   2.480
 2517SOL    HW1 8378   3.073   4.337   2.422
 2517SOL    HW2 8379   3.146   4.252   2.524
 2518SOL     OW 8380  -0.424   5.119   6.587
 2518SOL    HW1 8381  -0.400   5.184   6.521
 2518SOL    HW2 8382  -0.362   5.047   6.574
 2519SOL     OW 8383   6.833   5.699   5.152
 2519SOL    HW1 8384   6.924   5.670   5.159
 2519SOL    HW2 8385   6.839   5.795   5.152
 2520SOL     OW 8386   5.831   7.376   3.642
 2520SOL    HW1 8387   5.869   7.334   3.719
 2520SOL    HW2 8388   5.903   7.428   3.605
 2521SOL     OW 8389   5.170   4.504   1.340
 2521SOL    HW1 8390   5.227   4.444   1.294
 2521SOL    HW2 8391   5.182   4.589   1.297
 2522SOL     OW 8392   1.408   0.513   0.539
 2522SOL    HW1 8393   1.455   0.500   0.457
 2522SOL    HW2 8394   1.436   0.599   0.570
 2523SOL     OW 8395  -1.100   7.343   6.513
 2523SOL    HW1 8396  -1.009   7.370   6.512
 2523SOL    HW2 8397  -1.123   7.331   6.421
 2524SOL     OW 8398   2.889   7.080   5.559
 2524SOL    HW1 8399   2.818   7.135   5.591
 2524SOL    HW2 8400   2.935   7.135   5.495
 2525SOL     OW 8401   8.156   7.807   0.241
 2525SOL    HW1 8402   8.085   7.833   0.183
 2525SOL    HW2 8403   8.236   7.833   0.195
 2526SOL     OW 8404   6.053   4.513   3.642
 2526SOL    HW1 8405   6.132   4.519   3.696
 2526SOL    HW2 8406   6.051   4.596   3.594
 2527SOL     OW 8407  -0.688   8.900   6.624
 2527SOL    HW1 8408  -0.620   8.966   6.637
 2527SOL    HW2 8409  -0.666   8.858   6.541
 2528SOL     OW 8410   7.517   6.080   0.768
 2528SOL    HW1 8411   7.458   6.023   0.817
 2528SOL    HW2 8412   7.603   6.039   0.775
 2529SOL     OW 8413   6.074   4.917   5.430
 2529SOL    HW1 8414   5.991   4.902   5.475
 2529SOL    HW2 8415   6.056   4.990   5.370
 2530SOL     OW 8416   4.098   4.162   1.518
 2530SOL    HW1 8417   4.032   4.195   1.456
 2530SOL    HW2 8418   4.102   4.229   1.586
 2531SOL     OW 8419  -1.426   4.729   6.249
 2531SOL    HW1 8420  -1.497   4.746   6.187
 2531SOL    HW2 8421  -1.467   4.679   6.319
 2532SOL     OW 8422  -0.247   6.014   6.182
 2532SOL    HW1 8423  -0.188   6.088   6.195
 2532SOL    HW2 8424  -0.298   6.038   6.104
 2533SOL     OW 8425   6.551   9.242   4.292
 2533SOL    HW1 8426   6.457   9.259   4.301
 2533SOL    HW2 8427   6.564   9.232   4.198
 2534SOL     OW 8428   7.621   6.122   3.290
 2534SOL    HW1 8429   7.534   6.083   3.288
 2534SOL    HW2 8430   7.669   6.067   3.352
 2535SOL     OW 8431   6.790   4.212   2.042
 2535SOL    HW1 8432   6.874   4.255   2.058
 2535SOL    HW2 8433   6.810   4.145   1.976
 2536SOL     OW 8434   0.975   2.973   5.103
 2536SOL    HW1 8435   0.924   3.031   5.159
 2536SOL    HW2 8436   0.913   2.904   5.078
 2537SOL     OW 8437   0.170   2.409   2.236
 2537SOL    HW1 8438   0.164   2.319   2.267
 2537SOL    HW2 8439   0.080   2.442   2.240
 2538SOL     OW 8440   2.640   8.159   2.848
 2538SOL    HW1 8441   2.597   8.107   2.780
 2538SOL    HW2 8442   2.583   8.148   2.925
 2539SOL     OW 8443   6.811   1.248   0.979
 2539SOL    HW1 8444   6.825   1.313   1.048
 2539SOL    HW2 8445   6.718   1.256   0.958
 2540SOL     OW 8446  -1.171   3.114   3.743
 2540SOL    HW1 8447  -1.226   3.040   3.716
 2540SOL    HW2 8448  -1.083   3.078   3.749
 2541SOL     OW 8449   2.435   9.602   6.459
 2541SOL    HW1 8450   2.510   9.640   6.413
 2541SOL    HW2 8451   2.456   9.613   6.552
 2542SOL     OW 8452   3.978   6.867   0.954
 2542SOL    HW1 8453   3.914   6.872   0.883
 2542SOL    HW2 8454   3.942   6.802   1.014
 2543SOL     OW 8455   3.336   6.098   5.110
 2543SOL    HW1 8456   3.268   6.046   5.067
 2543SOL    HW2 8457   3.375   6.038   5.174
 2544SOL     OW 8458   5.533   3.932   3.059
 2544SOL    HW1 8459   5.573   4.017   3.075
 2544SOL    HW2 8460   5.502   3.936   2.969
 2545SOL     OW 8461   6.485   4.044   3.203
 2545SOL    HW1 8462   6.554   3.978   3.202
 2545SOL    HW2 8463   6.419   4.009   3.263
 2546SOL     OW 8464   3.766   4.069   3.737
 2546SOL    HW1 8465   3.827   4.142   3.748
 2546SOL    HW2 8466   3.738   4.047   3.826
 2547SOL     OW 8467   5.162   3.423   1.618
 2547SOL    HW1 8468   5.166   3.519   1.611
 2547SOL    HW2 8469   5.222   3.392   1.551
 2548SOL     OW 8470   6.044   3.867   0.370
 2548SOL    HW1 8471   6.092   3.815   0.305
 2548SOL    HW2 8472   6.085   3.954   0.366
 2549SOL     OW 8473   5.303   9.320   2.904
 2549SOL    HW1 8474   5.303   9.412   2.933
 2549SOL    HW2 8475   5.210   9.300   2.890
 2550SOL     OW 8476  -1.372   3.341   5.300
 2550SOL    HW1 8477  -1.303   3.357   5.236
 2550SOL    HW2 8478  -1.372   3.418   5.356
 2551SOL     OW 8479   3.087   2.902   3.799
 2551SOL    HW1 8480   3.166   2.864   3.760
 2551SOL    HW2 8481   3.068   2.979   3.745
 2552SOL     OW 8482   4.904   4.724   5.529
 2552SOL    HW1 8483   4.910   4.819   5.536
 2552SOL    HW2 8484   4.922   4.705   5.437
 2553SOL     OW 8485   5.111   7.922   6.503
 2553SOL    HW1 8486   5.081   7.851   6.561
 2553SOL    HW2 8487   5.086   7.892   6.415
 2554SOL     OW 8488   1.307   7.607   5.456
 2554SOL    HW1 8489   1.255   7.688   5.455
 2554SOL    HW2 8490   1.398   7.637   5.454
 2555SOL     OW 8491   1.477   8.259   4.168
 2555SOL    HW1 8492   1.388   8.264   4.203
 2555SOL    HW2 8493   1.512   8.347   4.178
 2556SOL     OW 8494   3.048   4.147   4.455
 2556SOL    HW1 8495   2.999   4.199   4.391
 2556SOL    HW2 8496   3.119   4.204   4.483
 2557SOL     OW 8497   5.719   2.965   3.003
 2557SOL    HW1 8498   5.701   3.057   3.020
 2557SOL    HW2 8499   5.798   2.947   3.053
 2558SOL     OW 8500   7.318   4.725   3.936
 2558SOL    HW1 8501   7.395   4.676   3.908
 2558SOL    HW2 8502   7.341   4.817   3.919
 2559SOL     OW 8503   3.516   1.172   0.601
 2559SOL    HW1 8504   3.472   1.222   0.669
 2559SOL    HW2 8505   3.574   1.112   0.650
 2560SOL     OW 8506   1.622   7.303   5.380
 2560SOL    HW1 8507   1.687   7.233   5.380
 2560SOL    HW2 8508   1.587   7.303   5.291
 2561SOL     OW 8509   2.875   5.716   0.735
 2561SOL    HW1 8510   2.969   5.705   0.719
 2561SOL    HW2 8511   2.841   5.756   0.655
 2562SOL     OW 8512   6.650   0.097   0.076
 2562SOL    HW1 8513   6.728   0.135   0.035
 2562SOL    HW2 8514   6.637   0.014   0.029
 2563SOL     OW 8515   3.184   7.089   5.948
 2563SOL    HW1 8516   3.113   7.152   5.939
 2563SOL    HW2 8517   3.151   7.024   6.009
 2564SOL     OW 8518   1.457   3.391   4.766
 2564SOL    HW1 8519   1.390   3.455   4.791
 2564SOL    HW2 8520   1.413   3.335   4.703
 2565SOL     OW 8521   6.262   1.147   1.747
 2565SOL    HW1 8522   6.292   1.237   1.737
 2565SOL    HW2 8523   6.175   1.155   1.785
 2566SOL     OW 8524   5.150   1.604   0.797
 2566SOL    HW1 8525   5.097   1.669   0.843
 2566SOL    HW2 8526   5.099   1.583   0.719
 2567SOL     OW 8527   7.780   8.383   3.668
 2567SOL    HW1 8528   7.810   8.374   3.758
 2567SOL    HW2 8529   7.853   8.348   3.615
 2568SOL     OW 8530   2.331   7.108   6.499
 2568SOL    HW1 8531   2.292   7.063   6.574
 2568SOL    HW2 8532   2.378   7.039   6.452
 2569SOL     OW 8533  -1.371   5.360   5.840
 2569SOL    HW1 8534  -1.320   5.325   5.913
 2569SOL    HW2 8535  -1.349   5.301   5.767
 2570SOL     OW 8536   4.456  10.392   6.243
 2570SOL    HW1 8537   4.424  10.302   6.254
 2570SOL    HW2 8538   4.539  10.383   6.196
 2571SOL     OW 8539   3.754   9.652   4.962
 2571SOL    HW1 8540   3.763   9.721   4.896
 2571SOL    HW2 8541   3.659   9.643   4.973
 2572SOL     OW 8542   3.465   7.603   6.316
 2572SOL    HW1 8543   3.551   7.561   6.320
 2572SOL    HW2 8544   3.435   7.588   6.226
 2573SOL     OW 8545   2.550   6.274   3.825
 2573SOL    HW1 8546   2.486   6.337   3.792
 2573SOL    HW2 8547   2.517   6.189   3.796
 2574SOL     OW 8548  -1.261   4.028   5.608
 2574SOL    HW1 8549  -1.346   3.989   5.591
 2574SOL    HW2 8550  -1.278   4.122   5.613
 2575SOL     OW 8551   8.143   7.547   2.784
 2575SOL    HW1 8552   8.142   7.476   2.721
 2575SOL    HW2 8553   8.126   7.505   2.868
 2576SOL     OW 8554   2.456   9.590   4.195
 2576SOL    HW1 8555   2.427   9.548   4.276
 2576SOL    HW2 8556   2.397   9.555   4.128
 2577SOL     OW 8557   2.401   9.196   3.578
 2577SOL    HW1 8558   2.430   9.135   3.646
 2577SOL    HW2 8559   2.403   9.145   3.497
 2578SOL     OW 8560   1.552   2.681   0.931
 2578SOL    HW1 8561   1.545   2.744   1.003
 2578SOL    HW2 8562   1.574   2.735   0.855
 2579SOL     OW 8563   2.387   2.737   4.111
 2579SOL    HW1 8564   2.360   2.829   4.106
 2579SOL    HW2 8565   2.356   2.698   4.029
 2580SOL     OW 8566   4.893   7.334   0.225
 2580SOL    HW1 8567   4.818   7.277   0.240
 2580SOL    HW2 8568   4.929   7.305   0.142
 2581SOL     OW 8569   3.354   3.804   5.044
 2581SOL    HW1 8570   3.271   3.772   5.010
 2581SOL    HW2 8571   3.336   3.823   5.136
 2582SOL     OW 8572   6.669   8.327   4.309
 2582SOL    HW1 8573   6.716   8.299   4.388
 2582SOL    HW2 8574   6.594   8.376   4.341
 2583SOL     OW 8575   7.526   8.885   5.509
 2583SOL    HW1 8576   7.602   8.935   5.539
 2583SOL    HW2 8577   7.463   8.951   5.483
 2584SOL     OW 8578   1.565   6.246   3.919
 2584SOL    HW1 8579   1.650   6.263   3.961
 2584SOL    HW2 8580   1.577   6.273   3.828
 2585SOL     OW 8581   8.964   6.398   1.955
 2585SOL    HW1 8582   8.924   6.417   2.040
 2585SOL    HW2 8583   9.052   6.366   1.978
 2586SOL     OW 8584   3.474   9.556   3.389
 2586SOL    HW1 8585   3.536   9.572   3.460
 2586SOL    HW2 8586   3.519   9.585   3.310
 2587SOL     OW 8587   3.883   3.884   2.450
 2587SOL    HW1 8588   3.906   3.793   2.427
 2587SOL    HW2 8589   3.809   3.904   2.392
 2588SOL     OW 8590   1.507   3.565   5.399
 2588SOL    HW1 8591   1.453   3.615   5.460
 2588SOL    HW2 8592   1.557   3.632   5.352
 2589SOL     OW 8593   5.824   6.603   5.279
 2589SOL    HW1 8594   5.781   6.675   5.233
 2589SOL    HW2 8595   5.899   6.643   5.322
 2590SOL     OW 8596   1.117   9.257   5.094
 2590SOL    HW1 8597   1.170   9.213   5.160
 2590SOL    HW2 8598   1.040   9.201   5.084
 2591SOL     OW 8599   0.102   5.437   5.995
 2591SOL    HW1 8600   0.194   5.456   6.014
 2591SOL    HW2 8601   0.104   5.392   5.911
 2592SOL     OW 8602   3.933   0.873   0.471
 2592SOL    HW1 8603   3.997   0.910   0.411
 2592SOL    HW2 8604   3.985   0.821   0.533
 2593SOL     OW 8605   3.358   9.220   6.269
 2593SOL    HW1 8606   3.365   9.154   6.338
 2593SOL    HW2 8607   3.432   9.203   6.211
 2594SOL     OW 8608   4.726   4.611   0.357
 2594SOL    HW1 8609   4.657   4.548   0.377
 2594SOL    HW2 8610   4.695   4.693   0.396
 2595SOL     OW 8611   7.708   1.285   1.377
 2595SOL    HW1 8612   7.792   1.268   1.420
 2595SOL    HW2 8613   7.732   1.318   1.291
 2596SOL     OW 8614   2.456   6.249   0.899
 2596SOL    HW1 8615   2.394   6.233   0.970
 2596SOL    HW2 8616   2.471   6.343   0.901
 2597SOL     OW 8617   6.362   0.665   0.206
 2597SOL    HW1 8618   6.267   0.653   0.204
 2597SOL    HW2 8619   6.378   0.742   0.150
 2598SOL     OW 8620   0.075   7.743   6.233
 2598SOL    HW1 8621   0.062   7.795   6.153
 2598SOL    HW2 8622  -0.005   7.759   6.284
 2599SOL     OW 8623   6.666   6.498   0.159
 2599SOL    HW1 8624   6.665   6.591   0.182
 2599SOL    HW2 8625   6.626   6.495   0.072
 2600SOL     OW 8626   3.957   3.828   3.691
 2600SOL    HW1 8627   4.024   3.818   3.624
 2600SOL    HW2 8628   3.941   3.922   3.695
 2601SOL     OW 8629   2.874   7.228   2.827
 2601SOL    HW1 8630   2.926   7.271   2.760
 2601SOL    HW2 8631   2.797   7.195   2.780
 2602SOL     OW 8632   1.245   7.412   6.356
 2602SOL    HW1 8633   1.336   7.442   6.354
 2602SOL    HW2 8634   1.194   7.487   6.326
 2603SOL     OW 8635   8.491   8.527   2.819
 2603SOL    HW1 8636   8.468   8.448   2.770
 2603SOL    HW2 8637   8.576   8.553   2.782
 2604SOL     OW 8638   6.913   9.959   4.203
 2604SOL    HW1 8639   6.871  10.003   4.277
 2604SOL    HW2 8640   6.840   9.934   4.146
 2605SOL     OW 8641   8.006   3.649   1.764
 2605SOL    HW1 8642   8.049   3.730   1.735
 2605SOL    HW2 8643   7.993   3.662   1.858
 2606SOL     OW 8644   4.763   9.693   4.998
 2606SOL    HW1 8645   4.786   9.737   4.916
 2606SOL    HW2 8646   4.671   9.669   4.987
 2607SOL     OW 8647   6.959   3.656   1.982
 2607SOL    HW1 8648   6.922   3.596   1.917
 2607SOL    HW2 8649   6.943   3.743   1.946
 2608SOL     OW 8650   0.644   3.092   3.746
 2608SOL    HW1 8651   0.652   3.080   3.652
 2608SOL    HW2 8652   0.712   3.156   3.768
 2609SOL     OW 8653   2.145   4.155   5.154
 2609SOL    HW1 8654   2.230   4.144   5.111
 2609SOL    HW2 8655   2.157   4.229   5.213
 2610SOL     OW 8656   7.760  11.165   6.621
 2610SOL    HW1 8657   7.701  11.160   6.546
 2610SOL    HW2 8658   7.706  11.141   6.696
 2611SOL     OW 8659   7.596   6.398   1.339
 2611SOL    HW1 8660   7.655   6.461   1.380
 2611SOL    HW2 8661   7.568   6.440   1.258
 2612SOL     OW 8662   9.726   5.777   0.300
 2612SOL    HW1 8663   9.685   5.695   0.325
 2612SOL    HW2 8664   9.807   5.780   0.351
 2613SOL     OW 8665   5.801   6.066   4.984
 2613SOL    HW1 8666   5.814   6.094   5.074
 2613SOL    HW2 8667   5.727   6.006   4.986
 2614SOL     OW 8668  -0.596   5.522   5.206
 2614SOL    HW1 8669  -0.630   5.610   5.188
 2614SOL    HW2 8670  -0.652   5.463   5.155
 2615SOL     OW 8671   0.405   8.039   4.121
 2615SOL    HW1 8672   0.412   8.132   4.099
 2615SOL    HW2 8673   0.455   8.029   4.202
 2616SOL     OW 8674  -0.168   1.275   1.506
 2616SOL    HW1 8675  -0.156   1.368   1.487
 2616SOL    HW2 8676  -0.144   1.231   1.424
 2617SOL     OW 8677   0.227   2.307   2.788
 2617SOL    HW1 8678   0.202   2.357   2.710
 2617SOL    HW2 8679   0.176   2.346   2.859
 2618SOL     OW 8680   5.970   6.526   5.614
 2618SOL    HW1 8681   5.885   6.510   5.574
 2618SOL    HW2 8682   5.994   6.442   5.654
 2619SOL     OW 8683   3.131   4.501   0.925
 2619SOL    HW1 8684   3.209   4.466   0.969
 2619SOL    HW2 8685   3.126   4.592   0.954
 2620SOL     OW 8686   4.518   4.442   2.362
 2620SOL    HW1 8687   4.450   4.435   2.429
 2620SOL    HW2 8688   4.486   4.509   2.302
 2621SOL     OW 8689   3.293   5.538   5.707
 2621SOL    HW1 8690   3.222   5.518   5.646
 2621SOL    HW2 8691   3.249   5.575   5.783
 2622SOL     OW 8692   7.111  10.582   5.539
 2622SOL    HW1 8693   7.062  10.537   5.607
 2622SOL    HW2 8694   7.091  10.534   5.459
 2623SOL     OW 8695   7.315   6.436   2.409
 2623SOL    HW1 8696   7.269   6.518   2.391
 2623SOL    HW2 8697   7.376   6.426   2.336
 2624SOL     OW 8698   1.577   5.114   6.593
 2624SOL    HW1 8699   1.530   5.056   6.654
 2624SOL    HW2 8700   1.587   5.062   6.513
 2625SOL     OW 8701   6.562   8.718   6.521
 2625SOL    HW1 8702   6.477   8.698   6.559
 2625SOL    HW2 8703   6.620   8.727   6.596
 2626SOL     OW 8704   4.797   6.896   4.849
 2626SOL    HW1 8705   4.766   6.888   4.939
 2626SOL    HW2 8706   4.746   6.832   4.800
 2627SOL     OW 8707   7.413   5.747   4.079
 2627SOL    HW1 8708   7.347   5.683   4.051
 2627SOL    HW2 8709   7.496   5.709   4.053
 2628SOL     OW 8710  -0.112   9.191   6.347
 2628SOL    HW1 8711  -0.193   9.229   6.380
 2628SOL    HW2 8712  -0.082   9.134   6.418
 2629SOL     OW 8713   0.827   8.606   5.249
 2629SOL    HW1 8714   0.863   8.693   5.236
 2629SOL    HW2 8715   0.751   8.619   5.306
 2630SOL     OW 8716   1.180   4.934   2.077
 2630SOL    HW1 8717   1.115   5.003   2.060
 2630SOL    HW2 8718   1.241   4.974   2.139
 2631SOL     OW 8719   7.599   7.965   1.570
 2631SOL    HW1 8720   7.641   7.956   1.655
 2631SOL    HW2 8721   7.519   8.014   1.588
 2632SOL     OW 8722   8.131   3.264   0.843
 2632SOL    HW1 8723   8.144   3.171   0.822
 2632SOL    HW2 8724   8.136   3.267   0.939
 2633SOL     OW 8725   3.621   3.920   4.610
 2633SOL    HW1 8726   3.537   3.955   4.580
 2633SOL    HW2 8727   3.620   3.829   4.581
 2634SOL     OW 8728   6.755   2.856   1.297
 2634SOL    HW1 8729   6.786   2.941   1.266
 2634SOL    HW2 8730   6.667   2.874   1.332
 2635SOL     OW 8731   8.212   9.971   4.735
 2635SOL    HW1 8732   8.302   9.945   4.753
 2635SOL    HW2 8733   8.220  10.035   4.664
 2636SOL     OW 8734   0.381   5.448   5.988
 2636SOL    HW1 8735   0.473   5.456   5.963
 2636SOL    HW2 8736   0.383   5.407   6.075
 2637SOL     OW 8737   3.123   1.293   0.596
 2637SOL    HW1 8738   3.193   1.335   0.646
 2637SOL    HW2 8739   3.102   1.214   0.645
 2638SOL     OW 8740   2.388   5.921   3.587
 2638SOL    HW1 8741   2.436   5.859   3.532
 2638SOL    HW2 8742   2.428   6.006   3.569
 2639SOL     OW 8743   6.944   3.717   3.296
 2639SOL    HW1 8744   6.986   3.754   3.373
 2639SOL    HW2 8745   6.985   3.762   3.222
 2640SOL     OW 8746   7.008   2.327   0.212
 2640SOL    HW1 8747   7.001   2.232   0.208
 2640SOL    HW2 8748   7.017   2.355   0.121
 2641SOL     OW 8749   2.732   7.081   1.184
 2641SOL    HW1 8750   2.814   7.091   1.231
 2641SOL    HW2 8751   2.758   7.073   1.092
 2642SOL     OW 8752   5.928   5.902   6.442
 2642SOL    HW1 8753   6.020   5.918   6.420
 2642SOL    HW2 8754   5.918   5.935   6.531
 2643SOL     OW 8755  -0.197   3.472   4.285
 2643SOL    HW1 8756  -0.287   3.443   4.301
 2643SOL    HW2 8757  -0.197   3.564   4.310
 2644SOL     OW 8758   3.167   5.659   5.920
 2644SOL    HW1 8759   3.223   5.701   5.986
 2644SOL    HW2 8760   3.078   5.674   5.950
 2645SOL     OW 8761   7.769   1.159   1.101
 2645SOL    HW1 8762   7.730   1.072   1.107
 2645SOL    HW2 8763   7.847   1.154   1.157
 2646SOL     OW 8764   3.038   8.923   2.916
 2646SOL    HW1 8765   3.042   8.964   3.002
 2646SOL    HW2 8766   3.121   8.875   2.908
 2647SOL     OW 8767   5.224   3.618   3.184
 2647SOL    HW1 8768   5.247   3.535   3.143
 2647SOL    HW2 8769   5.151   3.652   3.131
 2648SOL     OW 8770   5.230   9.876   4.682
 2648SOL    HW1 8771   5.277   9.823   4.746
 2648SOL    HW2 8772   5.166   9.817   4.643
 2649SOL     OW 8773   6.996   4.488   1.363
 2649SOL    HW1 8774   7.051   4.431   1.308
 2649SOL    HW2 8775   6.987   4.440   1.445
 2650SOL     OW 8776   2.667   2.494   2.366
 2650SOL    HW1 8777   2.592   2.481   2.308
 2650SOL    HW2 8778   2.743   2.489   2.308
 2651SOL     OW 8779   1.190  10.544   5.755
 2651SOL    HW1 8780   1.141  10.621   5.785
 2651SOL    HW2 8781   1.267  10.541   5.812
 2652SOL     OW 8782   3.685   2.579   3.947
 2652SOL    HW1 8783   3.631   2.651   3.916
 2652SOL    HW2 8784   3.624   2.522   3.995
 2653SOL     OW 8785   3.030   5.706   0.398
 2653SOL    HW1 8786   3.080   5.784   0.421
 2653SOL    HW2 8787   3.056   5.641   0.463
 2654SOL     OW 8788  -0.395   8.430   6.155
 2654SOL    HW1 8789  -0.436   8.474   6.080
 2654SOL    HW2 8790  -0.468   8.406   6.212
 2655SOL     OW 8791   4.664   5.753   6.170
 2655SOL    HW1 8792   4.627   5.820   6.228
 2655SOL    HW2 8793   4.667   5.674   6.224
 2656SOL     OW 8794   1.636   2.484   2.478
 2656SOL    HW1 8795   1.720   2.439   2.490
 2656SOL    HW2 8796   1.575   2.415   2.451
 2657SOL     OW 8797   2.113   4.175   6.438
 2657SOL    HW1 8798   2.062   4.256   6.438
 2657SOL    HW2 8799   2.161   4.178   6.356
 2658SOL     OW 8800   3.678   3.532   2.247
 2658SOL    HW1 8801   3.629   3.567   2.321
 2658SOL    HW2 8802   3.615   3.477   2.200
 2659SOL     OW 8803  -1.206   3.373   5.051
 2659SOL    HW1 8804  -1.282   3.317   5.034
 2659SOL    HW2 8805  -1.137   3.336   4.997
 2660SOL     OW 8806   0.010   0.747   1.226
 2660SOL    HW1 8807   0.044   0.773   1.311
 2660SOL    HW2 8808   0.085   0.755   1.166
 2661SOL     OW 8809   6.309   6.124   0.905
 2661SOL    HW1 8810   6.299   6.154   0.815
 2661SOL    HW2 8811   6.286   6.031   0.901
 2662SOL     OW 8812  -0.558   7.738   5.855
 2662SOL    HW1 8813  -0.540   7.663   5.911
 2662SOL    HW2 8814  -0.556   7.703   5.766
 2663SOL     OW 8815   7.565   7.158   2.061
 2663SOL    HW1 8816   7.571   7.142   1.967
 2663SOL    HW2 8817   7.504   7.232   2.069
 2664SOL     OW 8818   1.867   5.769   4.176
 2664SOL    HW1 8819   1.950   5.737   4.140
 2664SOL    HW2 8820   1.894   5.825   4.250
 2665SOL     OW 8821   2.678   7.133   0.628
 2665SOL    HW1 8822   2.647   7.150   0.717
 2665SOL    HW2 8823   2.607   7.086   0.587
 2666SOL     OW 8824   6.023   8.132   5.125
 2666SOL    HW1 8825   6.091   8.066   5.108
 2666SOL    HW2 8826   5.992   8.158   5.038
 2667SOL     OW 8827   3.094   6.365   5.557
 2667SOL    HW1 8828   3.037   6.434   5.592
 2667SOL    HW2 8829   3.065   6.285   5.600
 2668SOL     OW 8830   0.198   3.709   2.803
 2668SOL    HW1 8831   0.263   3.746   2.863
 2668SOL    HW2 8832   0.247   3.647   2.749
 2669SOL     OW 8833   7.941   7.657   1.410
 2669SOL    HW1 8834   7.935   7.619   1.322
 2669SOL    HW2 8835   8.020   7.711   1.407
 2670SOL     OW 8836   0.080   5.647   5.107
 2670SOL    HW1 8837   0.025   5.723   5.087
 2670SOL    HW2 8838   0.155   5.655   5.049
 2671SOL     OW 8839   4.848   4.244   3.489
 2671SOL    HW1 8840   4.887   4.200   3.565
 2671SOL    HW2 8841   4.919   4.297   3.454
 2672SOL     OW 8842   3.309   2.450   1.192
 2672SOL    HW1 8843   3.332   2.461   1.100
 2672SOL    HW2 8844   3.268   2.364   1.197
 2673SOL     OW 8845   8.355   6.571   1.055
 2673SOL    HW1 8846   8.283   6.612   1.007
 2673SOL    HW2 8847   8.433   6.593   1.005
 2674SOL     OW 8848   5.269   3.287   0.705
 2674SOL    HW1 8849   5.261   3.205   0.656
 2674SOL    HW2 8850   5.360   3.286   0.737
 2675SOL     OW 8851   6.621   2.975   3.215
 2675SOL    HW1 8852   6.534   3.011   3.234
 2675SOL    HW2 8853   6.682   3.041   3.247
 2676SOL     OW 8854   3.817   8.002   5.756
 2676SOL    HW1 8855   3.772   7.918   5.765
 2676SOL    HW2 8856   3.882   7.987   5.688
 2677SOL     OW 8857   6.761   7.774   2.555
 2677SOL    HW1 8858   6.836   7.810   2.603
 2677SOL    HW2 8859   6.781   7.680   2.548
 2678SOL     OW 8860   7.812   2.935   1.208
 2678SOL    HW1 8861   7.852   2.853   1.179
 2678SOL    HW2 8862   7.718   2.922   1.194
 2679SOL     OW 8863   9.151   8.185   2.366
 2679SOL    HW1 8864   9.118   8.111   2.418
 2679SOL    HW2 8865   9.207   8.234   2.427
 2680SOL     OW 8866   1.392   4.991   5.926
 2680SOL    HW1 8867   1.332   4.942   5.870
 2680SOL    HW2 8868   1.456   5.028   5.866
 2681SOL     OW 8869   0.284   2.009   2.037
 2681SOL    HW1 8870   0.366   1.992   2.084
 2681SOL    HW2 8871   0.282   2.104   2.026
 2682SOL     OW 8872   4.966   7.167   3.971
 2682SOL    HW1 8873   4.966   7.080   3.932
 2682SOL    HW2 8874   4.929   7.155   4.058
 2683SOL     OW 8875   7.572   6.035   0.515
 2683SOL    HW1 8876   7.590   5.941   0.514
 2683SOL    HW2 8877   7.541   6.053   0.604
 2684SOL     OW 8878   7.249   3.608   1.699
 2684SOL    HW1 8879   7.331   3.586   1.656
 2684SOL    HW2 8880   7.262   3.696   1.734
 2685SOL     OW 8881   7.257   9.090   4.609
 2685SOL    HW1 8882   7.325   9.046   4.661
 2685SOL    HW2 8883   7.303   9.118   4.530
 2686SOL     OW 8884   4.463   3.852   5.428
 2686SOL    HW1 8885   4.514   3.785   5.474
 2686SOL    HW2 8886   4.444   3.918   5.495
[truncated: 1,477,802 more chars]
