# Supplementary material for: Improvement in predicting drug sensitivity changes associated with protein mutations using a molecular dynamics based alchemical mutation method
Source: Sci Rep. 2020 Feb 7;10:2161. doi: 10.1038/s41598-020-58877-9 (PMC7005789; doi:10.1038/s41598-020-58877-9)
Supplement: Supplementary file 2 — Supplementary Information. [file 41598_2020_58877_MOESM2_ESM.zip › S1_input/MP-CAFEE/ALK/V1185L/md_fin.gro]

Generated by trjconv : Protein in water t= 42000.00000
41742
 1085ACE    CH3    1   2.473   8.686   4.174
 1085ACE   HH31    2   2.448   8.754   4.092
 1085ACE   HH32    3   2.441   8.584   4.151
 1085ACE   HH33    4   2.416   8.717   4.262
 1085ACE      C    5   2.623   8.706   4.191
 1085ACE      O    6   2.676   8.729   4.299
 1086SER      N    7   2.696   8.677   4.084
 1086SER      H    8   2.638   8.654   4.004
 1086SER     CA    9   2.841   8.689   4.078
 1086SER     HA   10   2.883   8.666   4.176
 1086SER     CB   11   2.892   8.582   3.982
 1086SER    HB1   12   2.828   8.588   3.894
 1086SER    HB2   13   2.877   8.481   4.020
 1086SER     OG   14   3.028   8.604   3.956
 1086SER     HG   15   3.078   8.568   4.030
 1086SER      C   16   2.881   8.831   4.041
 1086SER      O   17   2.831   8.896   3.950
 1087THR      N   18   2.971   8.881   4.126
 1087THR      H   19   3.000   8.820   4.201
 1087THR     CA   20   3.028   9.014   4.109
 1087THR     HA   21   2.944   9.078   4.083
 1087THR     CB   22   3.115   9.047   4.229
 1087THR     HB   23   3.173   9.136   4.205
 1087THR    CG2   24   3.030   9.078   4.352
 1087THR   HG21   25   3.092   9.112   4.434
 1087THR   HG22   26   2.959   9.155   4.324
 1087THR   HG23   27   2.972   8.993   4.389
 1087THR    OG1   28   3.202   8.941   4.263
 1087THR    HG1   29   3.256   8.979   4.332
 1087THR      C   30   3.120   9.025   3.988
 1087THR      O   31   3.135   9.134   3.933
 1088ILE      N   32   3.159   8.911   3.932
 1088ILE      H   33   3.161   8.824   3.984
 1088ILE     CA   34   3.228   8.906   3.804
 1088ILE     HA   35   3.309   8.978   3.813
 1088ILE     CB   36   3.290   8.768   3.783
 1088ILE     HB   37   3.205   8.707   3.757
 1088ILE    CG2   38   3.383   8.749   3.664
 1088ILE   HG21   39   3.470   8.815   3.660
 1088ILE   HG22   40   3.413   8.645   3.652
 1088ILE   HG23   41   3.324   8.784   3.579
 1088ILE    CG1   42   3.358   8.703   3.903
 1088ILE   HG11   43   3.412   8.617   3.861
 1088ILE   HG12   44   3.279   8.673   3.972
 1088ILE     CD   45   3.465   8.783   3.976
 1088ILE    HD1   46   3.422   8.879   4.004
 1088ILE    HD2   47   3.489   8.726   4.065
 1088ILE    HD3   48   3.557   8.799   3.919
 1088ILE      C   49   3.138   8.955   3.691
 1088ILE      O   50   3.189   9.030   3.608
 1089MET      N   51   3.009   8.923   3.690
 1089MET      H   52   2.974   8.879   3.774
 1089MET     CA   53   2.915   8.967   3.588
 1089MET     HA   54   2.962   8.947   3.492
 1089MET     CB   55   2.795   8.872   3.590
 1089MET    HB1   56   2.723   8.901   3.513
 1089MET    HB2   57   2.749   8.879   3.688
 1089MET     CG   58   2.835   8.725   3.579
 1089MET    HG1   59   2.745   8.664   3.586
 1089MET    HG2   60   2.900   8.702   3.663
 1089MET     SD   61   2.927   8.672   3.432
 1089MET     CE   62   2.804   8.660   3.299
 1089MET    HE1   63   2.842   8.590   3.225
 1089MET    HE2   64   2.714   8.622   3.348
 1089MET    HE3   65   2.776   8.755   3.254
 1089MET      C   66   2.872   9.113   3.577
 1089MET      O   67   2.786   9.144   3.496
 1090THR      N   68   2.918   9.192   3.674
 1090THR      H   69   2.989   9.152   3.735
 1090THR     CA   70   2.873   9.326   3.702
 1090THR     HA   71   2.817   9.366   3.617
 1090THR     CB   72   2.763   9.337   3.808
 1090THR     HB   73   2.751   9.441   3.838
 1090THR    CG2   74   2.634   9.274   3.756
 1090THR   HG21   75   2.647   9.168   3.737
 1090THR   HG22   76   2.559   9.284   3.835
 1090THR   HG23   77   2.601   9.321   3.663
 1090THR    OG1   78   2.800   9.264   3.923
 1090THR    HG1   79   2.872   9.309   3.968
 1090THR      C   80   2.978   9.427   3.746
 1090THR      O   81   2.966   9.546   3.717
 1091ASP      N   82   3.092   9.383   3.801
 1091ASP      H   83   3.084   9.289   3.836
 1091ASP     CA   84   3.198   9.463   3.860
 1091ASP     HA   85   3.168   9.564   3.834
 1091ASP     CB   86   3.192   9.447   4.012
 1091ASP    HB1   87   3.267   9.515   4.053
 1091ASP    HB2   88   3.219   9.343   4.034
 1091ASP     CG   89   3.058   9.474   4.078
 1091ASP    OD1   90   2.976   9.381   4.069
 1091ASP    OD2   91   3.031   9.587   4.123
 1091ASP      C   92   3.334   9.437   3.797
 1091ASP      O   93   3.432   9.505   3.829
 1092TYR      N   94   3.351   9.334   3.714
 1092TYR      H   95   3.268   9.280   3.696
 1092TYR     CA   96   3.468   9.293   3.639
 1092TYR     HA   97   3.544   9.369   3.654
 1092TYR     CB   98   3.524   9.161   3.691
 1092TYR    HB1   99   3.604   9.120   3.629
 1092TYR    HB2  100   3.446   9.084   3.695
 1092TYR     CG  101   3.585   9.168   3.829
 1092TYR    CD1  102   3.720   9.189   3.858
 1092TYR    HD1  103   3.788   9.199   3.774
 1092TYR    CE1  104   3.769   9.173   3.988
 1092TYR    HE1  105   3.874   9.186   4.009
 1092TYR     CZ  106   3.683   9.137   4.094
 1092TYR     OH  107   3.720   9.134   4.225
 1092TYR     HH  108   3.649   9.139   4.289
 1092TYR    CE2  109   3.546   9.118   4.064
 1092TYR    HE2  110   3.476   9.105   4.145
 1092TYR    CD2  111   3.497   9.143   3.935
 1092TYR    HD2  112   3.392   9.137   3.911
 1092TYR      C  113   3.448   9.283   3.488
 1092TYR      O  114   3.522   9.347   3.414
 1093ASN      N  115   3.344   9.212   3.444
 1093ASN      H  116   3.281   9.172   3.512
 1093ASN     CA  117   3.297   9.199   3.307
 1093ASN     HA  118   3.211   9.133   3.298
 1093ASN     CB  119   3.231   9.329   3.261
 1093ASN    HB1  120   3.190   9.318   3.161
 1093ASN    HB2  121   3.301   9.412   3.264
 1093ASN     CG  122   3.124   9.375   3.360
 1093ASN    OD1  123   3.146   9.392   3.480
 1093ASN    ND2  124   3.000   9.390   3.315
 1093ASN   HD21  125   2.977   9.374   3.218
 1093ASN   HD22  126   2.940   9.454   3.366
 1093ASN      C  127   3.406   9.137   3.221
 1093ASN      O  128   3.458   9.215   3.142
 1094PRO      N  129   3.460   9.017   3.242
 1094PRO     CD  130   3.420   8.916   3.338
 1094PRO    HD1  131   3.353   8.847   3.286
 1094PRO    HD2  132   3.375   8.957   3.428
 1094PRO     CG  133   3.542   8.828   3.365
 1094PRO    HG1  134   3.535   8.725   3.399
 1094PRO    HG2  135   3.611   8.891   3.421
 1094PRO     CB  136   3.600   8.821   3.224
 1094PRO    HB1  137   3.542   8.748   3.167
 1094PRO    HB2  138   3.704   8.790   3.227
 1094PRO     CA  139   3.575   8.963   3.174
 1094PRO     HA  140   3.656   9.023   3.216
 1094PRO      C  141   3.575   8.982   3.023
 1094PRO      O  142   3.480   8.947   2.954
 1095ASN      N  143   3.690   9.006   2.958
 1095ASN      H  144   3.769   9.028   3.016
 1095ASN     CA  145   3.723   8.996   2.818
 1095ASN     HA  146   3.639   8.936   2.783
 1095ASN     CB  147   3.727   9.132   2.748
 1095ASN    HB1  148   3.783   9.118   2.656
 1095ASN    HB2  149   3.780   9.209   2.804
 1095ASN     CG  150   3.591   9.191   2.712
 1095ASN    OD1  151   3.565   9.212   2.594
 1095ASN    ND2  152   3.526   9.252   2.812
 1095ASN   HD21  153   3.575   9.262   2.900
 1095ASN   HD22  154   3.450   9.316   2.798
 1095ASN      C  155   3.853   8.917   2.805
 1095ASN      O  156   3.942   8.912   2.889
 1096TYR      N  157   3.862   8.864   2.683
 1096TYR      H  158   3.782   8.876   2.622
 1096TYR     CA  159   3.958   8.765   2.641
 1096TYR     HA  160   4.054   8.779   2.691
 1096TYR     CB  161   3.909   8.624   2.673
 1096TYR    HB1  162   3.810   8.627   2.627
 1096TYR    HB2  163   3.897   8.615   2.781
 1096TYR     CG  164   3.989   8.515   2.607
 1096TYR    CD1  165   4.126   8.503   2.633
 1096TYR    HD1  166   4.178   8.565   2.705
 1096TYR    CE1  167   4.201   8.395   2.584
 1096TYR    HE1  168   4.306   8.382   2.601
 1096TYR     CZ  169   4.136   8.310   2.492
 1096TYR     OH  170   4.216   8.225   2.422
 1096TYR     HH  171   4.147   8.175   2.378
 1096TYR    CE2  172   3.999   8.324   2.462
 1096TYR    HE2  173   3.957   8.261   2.386
 1096TYR    CD2  174   3.927   8.434   2.511
 1096TYR    HD2  175   3.820   8.432   2.493
 1096TYR      C  176   3.984   8.780   2.491
 1096TYR      O  177   3.894   8.801   2.410
 1097CYS      N  178   4.112   8.776   2.454
 1097CYS      H  179   4.181   8.766   2.527
 1097CYS     CA  180   4.162   8.776   2.318
 1097CYS     HA  181   4.080   8.796   2.250
 1097CYS     CB  182   4.267   8.886   2.307
 1097CYS    HB1  183   4.356   8.841   2.351
 1097CYS    HB2  184   4.231   8.975   2.360
 1097CYS     SG  185   4.290   8.935   2.134
 1097CYS     HG  186   4.377   9.035   2.150
 1097CYS      C  187   4.213   8.641   2.270
 1097CYS      O  188   4.308   8.583   2.323
 1098PHE      N  189   4.154   8.598   2.158
 1098PHE      H  190   4.084   8.661   2.123
 1098PHE     CA  191   4.201   8.481   2.086
 1098PHE     HA  192   4.301   8.460   2.122
 1098PHE     CB  193   4.110   8.361   2.108
 1098PHE    HB1  194   4.015   8.378   2.057
 1098PHE    HB2  195   4.095   8.343   2.215
 1098PHE     CG  196   4.167   8.241   2.036
 1098PHE    CD1  197   4.294   8.185   2.057
 1098PHE    HD1  198   4.351   8.232   2.136
 1098PHE    CE1  199   4.340   8.080   1.978
 1098PHE    HE1  200   4.439   8.037   1.988
 1098PHE     CZ  201   4.266   8.035   1.868
 1098PHE     HZ  202   4.293   7.953   1.804
 1098PHE    CE2  203   4.133   8.079   1.858
 1098PHE    HE2  204   4.077   8.041   1.773
 1098PHE    CD2  205   4.088   8.186   1.935
 1098PHE    HD2  206   3.987   8.224   1.929
 1098PHE      C  207   4.218   8.500   1.936
 1098PHE      O  208   4.120   8.545   1.877
 1099ALA      N  209   4.333   8.469   1.875
 1099ALA      H  210   4.413   8.424   1.917
 1099ALA     CA  211   4.362   8.492   1.735
 1099ALA     HA  212   4.471   8.487   1.728
 1099ALA     CB  213   4.306   8.371   1.662
 1099ALA    HB1  214   4.330   8.381   1.556
 1099ALA    HB2  215   4.362   8.289   1.708
 1099ALA    HB3  216   4.199   8.363   1.676
 1099ALA      C  217   4.328   8.632   1.685
 1099ALA      O  218   4.270   8.645   1.577
 1100GLY      N  219   4.359   8.734   1.765
 1100GLY      H  220   4.386   8.719   1.861
 1100GLY     CA  221   4.337   8.873   1.728
 1100GLY    HA1  222   4.366   8.879   1.623
 1100GLY    HA2  223   4.392   8.927   1.804
 1100GLY      C  224   4.192   8.916   1.741
 1100GLY      O  225   4.162   9.030   1.706
 1101LYS      N  226   4.099   8.831   1.785
 1101LYS      H  227   4.126   8.736   1.807
 1101LYS     CA  228   3.959   8.866   1.803
 1101LYS     HA  229   3.953   8.972   1.781
 1101LYS     CB  230   3.872   8.773   1.719
 1101LYS    HB1  231   3.769   8.780   1.754
 1101LYS    HB2  232   3.902   8.671   1.742
 1101LYS     CG  233   3.866   8.804   1.569
 1101LYS    HG1  234   3.967   8.788   1.531
 1101LYS    HG2  235   3.835   8.907   1.552
 1101LYS     CD  236   3.767   8.724   1.485
 1101LYS    HD1  237   3.670   8.700   1.529
 1101LYS    HD2  238   3.809   8.624   1.470
 1101LYS     CE  239   3.740   8.792   1.351
 1101LYS    HE1  240   3.720   8.898   1.367
 1101LYS    HE2  241   3.647   8.749   1.314
 1101LYS     NZ  242   3.843   8.755   1.253
 1101LYS    HZ1  243   3.934   8.787   1.281
 1101LYS    HZ2  244   3.847   8.654   1.253
 1101LYS    HZ3  245   3.823   8.777   1.157
 1101LYS      C  246   3.919   8.863   1.950
 1101LYS      O  247   3.967   8.778   2.025
 1102THR      N  248   3.827   8.950   1.990
 1102THR      H  249   3.775   9.002   1.920
 1102THR     CA  250   3.798   8.966   2.131
 1102THR     HA  251   3.874   8.913   2.188
 1102THR     CB  252   3.827   9.107   2.180
 1102THR     HB  253   3.763   9.178   2.126
 1102THR    CG2  254   3.820   9.129   2.330
 1102THR   HG21  255   3.847   9.233   2.349
 1102THR   HG22  256   3.727   9.100   2.379
 1102THR   HG23  257   3.896   9.067   2.379
 1102THR    OG1  258   3.965   9.131   2.163
 1102THR    HG1  259   3.978   9.165   2.074
 1102THR      C  260   3.656   8.921   2.159
 1102THR      O  261   3.563   8.933   2.080
 1103SER      N  262   3.640   8.876   2.284
 1103SER      H  263   3.722   8.866   2.341
 1103SER     CA  264   3.512   8.831   2.335
 1103SER     HA  265   3.429   8.869   2.276
 1103SER     CB  266   3.507   8.678   2.337
 1103SER    HB1  267   3.496   8.658   2.230
 1103SER    HB2  268   3.431   8.638   2.404
 1103SER     OG  269   3.625   8.610   2.374
 1103SER     HG  270   3.693   8.606   2.306
 1103SER      C  271   3.492   8.868   2.482
 1103SER      O  272   3.585   8.917   2.545
 1104SER      N  273   3.371   8.858   2.537
 1104SER      H  274   3.295   8.827   2.479
 1104SER     CA  275   3.338   8.889   2.675
 1104SER     HA  276   3.432   8.888   2.729
 1104SER     CB  277   3.274   9.028   2.686
 1104SER    HB1  278   3.175   9.020   2.641
 1104SER    HB2  279   3.327   9.105   2.629
 1104SER     OG  280   3.268   9.070   2.820
 1104SER     HG  281   3.357   9.068   2.857
 1104SER      C  282   3.234   8.792   2.728
 1104SER      O  283   3.167   8.727   2.648
 1105ILE      N  284   3.198   8.795   2.856
 1105ILE      H  285   3.258   8.850   2.916
 1105ILE     CA  286   3.085   8.728   2.918
 1105ILE     HA  287   3.090   8.622   2.893
 1105ILE     CB  288   3.083   8.737   3.070
 1105ILE     HB  289   2.998   8.691   3.120
 1105ILE    CG2  290   3.201   8.658   3.125
 1105ILE   HG21  291   3.295   8.679   3.074
 1105ILE   HG22  292   3.225   8.676   3.230
 1105ILE   HG23  293   3.172   8.554   3.114
 1105ILE    CG1  294   3.094   8.876   3.132
 1105ILE   HG11  295   3.185   8.928   3.104
 1105ILE   HG12  296   3.118   8.863   3.237
 1105ILE     CD  297   2.976   8.971   3.110
 1105ILE    HD1  298   2.952   8.991   3.006
 1105ILE    HD2  299   2.885   8.921   3.146
 1105ILE    HD3  300   2.981   9.058   3.175
 1105ILE      C  301   2.948   8.763   2.860
 1105ILE      O  302   2.849   8.692   2.875
 1106SER      N  303   2.949   8.859   2.768
 1106SER      H  304   3.023   8.927   2.757
 1106SER     CA  305   2.827   8.887   2.694
 1106SER     HA  306   2.747   8.889   2.767
 1106SER     CB  307   2.831   9.025   2.629
 1106SER    HB1  308   2.822   9.106   2.701
 1106SER    HB2  309   2.754   9.028   2.551
 1106SER     OG  310   2.954   9.053   2.565
 1106SER     HG  311   2.962   8.997   2.488
 1106SER      C  312   2.805   8.785   2.583
 1106SER      O  313   2.697   8.779   2.525
 1107ASP      N  314   2.905   8.703   2.551
 1107ASP      H  315   2.995   8.723   2.594
 1107ASP     CA  316   2.908   8.613   2.438
 1107ASP     HA  317   2.816   8.634   2.383
 1107ASP     CB  318   3.028   8.642   2.348
 1107ASP    HB1  319   3.009   8.591   2.254
 1107ASP    HB2  320   3.106   8.573   2.381
 1107ASP     CG  321   3.073   8.787   2.331
 1107ASP    OD1  322   2.992   8.881   2.343
 1107ASP    OD2  323   3.192   8.812   2.304
 1107ASP      C  324   2.894   8.468   2.483
 1107ASP      O  325   2.909   8.379   2.400
 1108LEU      N  326   2.863   8.443   2.610
 1108LEU      H  327   2.831   8.520   2.667
 1108LEU     CA  328   2.827   8.317   2.673
 1108LEU     HA  329   2.826   8.244   2.592
 1108LEU     CB  330   2.933   8.301   2.782
 1108LEU    HB1  331   2.894   8.229   2.855
 1108LEU    HB2  332   2.943   8.394   2.837
 1108LEU     CG  333   3.071   8.254   2.737
 1108LEU     HG  334   3.062   8.159   2.684
 1108LEU    CD1  335   3.152   8.347   2.646
 1108LEU   HD11  336   3.107   8.348   2.547
 1108LEU   HD12  337   3.148   8.453   2.673
 1108LEU   HD13  338   3.253   8.311   2.630
 1108LEU    CD2  339   3.150   8.241   2.867
 1108LEU   HD21  340   3.125   8.157   2.931
 1108LEU   HD22  341   3.254   8.221   2.839
 1108LEU   HD23  342   3.152   8.337   2.919
 1108LEU      C  343   2.687   8.318   2.734
 1108LEU      O  344   2.645   8.411   2.801
 1109LYS      N  345   2.608   8.211   2.719
 1109LYS      H  346   2.647   8.132   2.671
 1109LYS     CA  347   2.465   8.205   2.739
 1109LYS     HA  348   2.414   8.301   2.738
 1109LYS     CB  349   2.402   8.115   2.632
 1109LYS    HB1  350   2.296   8.114   2.657
 1109LYS    HB2  351   2.442   8.013   2.639
 1109LYS     CG  352   2.419   8.170   2.491
 1109LYS    HG1  353   2.520   8.147   2.459
 1109LYS    HG2  354   2.401   8.278   2.483
 1109LYS     CD  355   2.321   8.095   2.403
 1109LYS    HD1  356   2.219   8.128   2.425
 1109LYS    HD2  357   2.329   7.990   2.431
 1109LYS     CE  358   2.353   8.108   2.254
 1109LYS    HE1  359   2.452   8.076   2.220
 1109LYS    HE2  360   2.367   8.214   2.234
 1109LYS     NZ  361   2.254   8.049   2.163
 1109LYS    HZ1  362   2.293   8.041   2.070
 1109LYS    HZ2  363   2.227   7.958   2.196
 1109LYS    HZ3  364   2.167   8.100   2.158
 1109LYS      C  365   2.430   8.159   2.880
 1109LYS      O  366   2.494   8.072   2.937
 1110GLU      N  367   2.332   8.227   2.940
 1110GLU      H  368   2.286   8.303   2.893
 1110GLU     CA  369   2.267   8.171   3.057
 1110GLU     HA  370   2.345   8.127   3.119
 1110GLU     CB  371   2.206   8.284   3.139
 1110GLU    HB1  372   2.286   8.344   3.183
 1110GLU    HB2  373   2.163   8.229   3.223
 1110GLU     CG  374   2.106   8.372   3.064
 1110GLU    HG1  375   2.034   8.310   3.011
 1110GLU    HG2  376   2.169   8.439   3.005
 1110GLU     CD  377   2.015   8.454   3.153
 1110GLU    OE1  378   1.902   8.409   3.182
 1110GLU    OE2  379   2.052   8.568   3.190
 1110GLU      C  380   2.175   8.051   3.035
 1110GLU      O  381   2.097   8.048   2.940
 1111VAL      N  382   2.186   7.954   3.126
 1111VAL      H  383   2.250   7.972   3.203
 1111VAL     CA  384   2.089   7.847   3.138
 1111VAL     HA  385   2.016   7.857   3.058
 1111VAL     CB  386   2.149   7.712   3.100
 1111VAL     HB  387   2.223   7.692   3.177
 1111VAL    CG1  388   2.041   7.603   3.100
 1111VAL   HG11  389   1.974   7.619   3.016
 1111VAL   HG12  390   2.089   7.507   3.079
 1111VAL   HG13  391   1.995   7.594   3.198
 1111VAL    CG2  392   2.211   7.700   2.961
 1111VAL   HG21  393   2.279   7.785   2.960
 1111VAL   HG22  394   2.257   7.604   2.942
 1111VAL   HG23  395   2.137   7.724   2.884
 1111VAL      C  396   2.019   7.848   3.273
 1111VAL      O  397   2.084   7.857   3.377
 1112PRO      N  398   1.886   7.839   3.277
 1112PRO     CD  399   1.793   7.856   3.166
 1112PRO    HD1  400   1.819   7.789   3.084
 1112PRO    HD2  401   1.791   7.958   3.128
 1112PRO     CG  402   1.656   7.808   3.212
 1112PRO    HG1  403   1.650   7.699   3.204
 1112PRO    HG2  404   1.571   7.851   3.159
 1112PRO     CB  405   1.660   7.843   3.361
 1112PRO    HB1  406   1.591   7.789   3.426
 1112PRO    HB2  407   1.623   7.945   3.362
 1112PRO     CA  408   1.808   7.842   3.399
 1112PRO     HA  409   1.831   7.936   3.450
 1112PRO      C  410   1.831   7.723   3.491
 1112PRO      O  411   1.826   7.606   3.453
 1113ARG      N  412   1.851   7.757   3.618
 1113ARG      H  413   1.853   7.854   3.645
 1113ARG     CA  414   1.885   7.657   3.718
 1113ARG     HA  415   1.977   7.604   3.696
 1113ARG     CB  416   1.899   7.719   3.857
 1113ARG    HB1  417   1.798   7.737   3.892
 1113ARG    HB2  418   1.949   7.816   3.858
 1113ARG     CG  419   1.960   7.631   3.965
 1113ARG    HG1  420   1.888   7.555   3.993
 1113ARG    HG2  421   1.978   7.697   4.050
 1113ARG     CD  422   2.090   7.563   3.924
 1113ARG    HD1  423   2.068   7.515   3.829
 1113ARG    HD2  424   2.108   7.502   4.013
 1113ARG     NE  425   2.200   7.656   3.900
 1113ARG     HE  426   2.192   7.724   3.825
 1113ARG     CZ  427   2.309   7.670   3.977
 1113ARG    NH1  428   2.332   7.605   4.092
 1113ARG   HH11  429   2.262   7.541   4.125
 1113ARG   HH12  430   2.426   7.616   4.128
 1113ARG    NH2  431   2.405   7.756   3.941
 1113ARG   HH21  432   2.373   7.833   3.885
 1113ARG   HH22  433   2.481   7.775   4.006
 1113ARG      C  434   1.780   7.547   3.722
 1113ARG      O  435   1.818   7.430   3.727
 1114LYS      N  436   1.651   7.579   3.708
 1114LYS      H  437   1.636   7.676   3.684
 1114LYS     CA  438   1.537   7.491   3.715
 1114LYS     HA  439   1.528   7.443   3.812
 1114LYS     CB  440   1.412   7.572   3.680
 1114LYS    HB1  441   1.412   7.603   3.576
 1114LYS    HB2  442   1.417   7.669   3.730
 1114LYS     CG  443   1.284   7.494   3.710
 1114LYS    HG1  444   1.291   7.397   3.661
 1114LYS    HG2  445   1.204   7.556   3.670
 1114LYS     CD  446   1.266   7.487   3.861
 1114LYS    HD1  447   1.293   7.586   3.898
 1114LYS    HD2  448   1.328   7.406   3.901
 1114LYS     CE  449   1.116   7.464   3.875
 1114LYS    HE1  450   1.099   7.360   3.845
 1114LYS    HE2  451   1.069   7.538   3.810
 1114LYS     NZ  452   1.077   7.479   4.015
 1114LYS    HZ1  453   1.107   7.571   4.044
 1114LYS    HZ2  454   0.977   7.470   4.030
 1114LYS    HZ3  455   1.121   7.411   4.076
 1114LYS      C  456   1.552   7.375   3.617
 1114LYS      O  457   1.479   7.277   3.630
 1115ASN      N  458   1.625   7.396   3.508
 1115ASN      H  459   1.679   7.481   3.507
 1115ASN     CA  460   1.646   7.315   3.390
 1115ASN     HA  461   1.566   7.242   3.375
 1115ASN     CB  462   1.635   7.392   3.259
 1115ASN    HB1  463   1.636   7.324   3.174
 1115ASN    HB2  464   1.725   7.450   3.240
 1115ASN     CG  465   1.506   7.473   3.251
 1115ASN    OD1  466   1.489   7.577   3.315
 1115ASN    ND2  467   1.404   7.441   3.171
 1115ASN   HD21  468   1.412   7.360   3.112
 1115ASN   HD22  469   1.343   7.520   3.156
 1115ASN      C  470   1.775   7.235   3.395
 1115ASN      O  471   1.821   7.196   3.288
 1116ILE      N  472   1.833   7.208   3.512
 1116ILE      H  473   1.794   7.249   3.596
 1116ILE     CA  474   1.966   7.154   3.529
 1116ILE     HA  475   1.988   7.104   3.434
 1116ILE     CB  476   2.074   7.257   3.559
 1116ILE     HB  477   2.052   7.288   3.661
 1116ILE    CG2  478   2.213   7.193   3.564
 1116ILE   HG21  479   2.294   7.265   3.581
 1116ILE   HG22  480   2.217   7.105   3.628
 1116ILE   HG23  481   2.228   7.158   3.462
 1116ILE    CG1  482   2.070   7.374   3.463
 1116ILE   HG11  483   1.970   7.418   3.466
 1116ILE   HG12  484   2.087   7.337   3.361
 1116ILE     CD  485   2.172   7.482   3.500
 1116ILE    HD1  486   2.161   7.507   3.605
 1116ILE    HD2  487   2.268   7.443   3.468
 1116ILE    HD3  488   2.146   7.572   3.444
 1116ILE      C  489   1.962   7.052   3.643
 1116ILE      O  490   1.918   7.081   3.754
 1117THR      N  491   2.015   6.932   3.618
 1117THR      H  492   2.044   6.909   3.524
 1117THR     CA  493   2.022   6.827   3.717
 1117THR     HA  494   1.994   6.860   3.817
 1117THR     CB  495   1.921   6.721   3.675
 1117THR     HB  496   1.934   6.692   3.571
 1117THR    CG2  497   1.919   6.591   3.756
 1117THR   HG21  498   1.896   6.607   3.862
 1117THR   HG22  499   1.851   6.522   3.707
 1117THR   HG23  500   2.020   6.552   3.765
 1117THR    OG1  501   1.791   6.776   3.669
 1117THR    HG1  502   1.729   6.720   3.622
 1117THR      C  503   2.164   6.774   3.713
 1117THR      O  504   2.214   6.750   3.603
 1118LEU      N  505   2.225   6.750   3.830
 1118LEU      H  506   2.162   6.753   3.909
 1118LEU     CA  507   2.350   6.678   3.836
 1118LEU     HA  508   2.399   6.667   3.739
 1118LEU     CB  509   2.436   6.761   3.931
 1118LEU    HB1  510   2.495   6.692   3.990
 1118LEU    HB2  511   2.362   6.798   4.003
 1118LEU     CG  512   2.524   6.871   3.874
 1118LEU     HG  513   2.587   6.814   3.806
 1118LEU    CD1  514   2.455   6.972   3.782
 1118LEU   HD11  515   2.373   7.027   3.828
 1118LEU   HD12  516   2.528   7.049   3.757
 1118LEU   HD13  517   2.429   6.921   3.690
 1118LEU    CD2  518   2.609   6.943   3.979
 1118LEU   HD21  519   2.684   7.010   3.938
 1118LEU   HD22  520   2.553   7.018   4.035
 1118LEU   HD23  521   2.658   6.872   4.046
 1118LEU      C  522   2.328   6.530   3.866
 1118LEU      O  523   2.265   6.494   3.965
 1119ILE      N  524   2.396   6.442   3.791
 1119ILE      H  525   2.454   6.469   3.713
 1119ILE     CA  526   2.385   6.298   3.801
 1119ILE     HA  527   2.287   6.274   3.843
 1119ILE     CB  528   2.396   6.224   3.668
 1119ILE     HB  529   2.499   6.223   3.632
 1119ILE    CG2  530   2.361   6.076   3.679
 1119ILE   HG21  531   2.437   6.019   3.731
 1119ILE   HG22  532   2.266   6.059   3.728
 1119ILE   HG23  533   2.346   6.028   3.582
 1119ILE    CG1  534   2.314   6.286   3.555
 1119ILE   HG11  535   2.315   6.221   3.468
 1119ILE   HG12  536   2.368   6.367   3.506
 1119ILE     CD  537   2.174   6.330   3.595
 1119ILE    HD1  538   2.114   6.326   3.504
 1119ILE    HD2  539   2.134   6.264   3.672
 1119ILE    HD3  540   2.179   6.430   3.639
 1119ILE      C  541   2.483   6.237   3.901
 1119ILE      O  542   2.442   6.162   3.989
 1120ARG      N  543   2.612   6.264   3.880
 1120ARG      H  544   2.624   6.326   3.801
 1120ARG     CA  545   2.725   6.210   3.953
 1120ARG     HA  546   2.691   6.218   4.056
 1120ARG     CB  547   2.750   6.065   3.911
 1120ARG    HB1  548   2.656   6.018   3.940
 1120ARG    HB2  549   2.824   6.021   3.977
 1120ARG     CG  550   2.776   6.046   3.762
 1120ARG    HG1  551   2.869   6.102   3.749
 1120ARG    HG2  552   2.689   6.083   3.707
 1120ARG     CD  553   2.784   5.900   3.720
 1120ARG    HD1  554   2.702   5.841   3.761
 1120ARG    HD2  555   2.873   5.853   3.763
 1120ARG     NE  556   2.777   5.884   3.574
 1120ARG     HE  557   2.708   5.940   3.527
 1120ARG     CZ  558   2.831   5.783   3.505
 1120ARG    NH1  559   2.804   5.780   3.374
 1120ARG   HH11  560   2.747   5.857   3.339
 1120ARG   HH12  561   2.826   5.704   3.312
 1120ARG    NH2  562   2.916   5.690   3.550
 1120ARG   HH21  563   2.931   5.685   3.650
 1120ARG   HH22  564   2.940   5.619   3.482
 1120ARG      C  565   2.850   6.298   3.944
 1120ARG      O  566   2.878   6.354   3.839
 1121GLY      N  567   2.933   6.292   4.049
 1121GLY      H  568   2.902   6.244   4.133
 1121GLY     CA  569   3.067   6.346   4.046
 1121GLY    HA1  570   3.110   6.378   4.140
 1121GLY    HA2  571   3.055   6.440   3.991
 1121GLY      C  572   3.165   6.260   3.968
 1121GLY      O  573   3.149   6.139   3.953
 1122LEU      N  574   3.269   6.325   3.917
 1122LEU      H  575   3.285   6.424   3.928
 1122LEU     CA  576   3.360   6.274   3.816
 1122LEU     HA  577   3.349   6.166   3.805
 1122LEU     CB  578   3.333   6.336   3.679
 1122LEU    HB1  579   3.402   6.290   3.609
 1122LEU    HB2  580   3.353   6.443   3.676
 1122LEU     CG  581   3.192   6.316   3.623
 1122LEU     HG  582   3.117   6.362   3.687
 1122LEU    CD1  583   3.190   6.377   3.483
 1122LEU   HD11  584   3.212   6.483   3.488
 1122LEU   HD12  585   3.263   6.326   3.420
 1122LEU   HD13  586   3.093   6.374   3.433
 1122LEU    CD2  587   3.145   6.173   3.599
 1122LEU   HD21  588   3.149   6.120   3.695
 1122LEU   HD22  589   3.044   6.166   3.561
 1122LEU   HD23  590   3.214   6.126   3.529
 1122LEU      C  591   3.508   6.300   3.842
 1122LEU      O  592   3.588   6.212   3.813
 1123GLY      N  593   3.538   6.420   3.892
 1123GLY      H  594   3.464   6.479   3.928
 1123GLY     CA  595   3.672   6.473   3.909
 1123GLY    HA1  596   3.701   6.509   3.811
 1123GLY    HA2  597   3.745   6.404   3.952
 1123GLY      C  598   3.679   6.600   3.993
 1123GLY      O  599   3.584   6.647   4.055
 1124HIS      N  600   3.794   6.667   3.989
 1124HIS      H  601   3.872   6.633   3.935
 1124HIS     CA  602   3.827   6.786   4.065
 1124HIS     HA  603   3.744   6.856   4.076
 1124HIS     CB  604   3.872   6.754   4.207
 1124HIS    HB1  605   3.977   6.725   4.200
 1124HIS    HB2  606   3.813   6.674   4.251
 1124HIS     CG  607   3.883   6.867   4.306
 1124HIS    ND1  608   3.773   6.928   4.367
 1124HIS    CE1  609   3.820   7.040   4.422
 1124HIS    HE1  610   3.762   7.119   4.467
 1124HIS    NE2  611   3.953   7.050   4.409
 1124HIS    HE2  612   4.005   7.132   4.438
 1124HIS    CD2  613   3.994   6.943   4.332
 1124HIS    HD2  614   4.091   6.919   4.291
 1124HIS      C  615   3.936   6.863   3.993
 1124HIS      O  616   4.033   6.811   3.938
 1125GLY      N  617   3.919   6.996   3.990
 1125GLY      H  618   3.842   7.035   4.043
 1125GLY     CA  619   4.000   7.094   3.921
 1125GLY    HA1  620   3.926   7.165   3.886
 1125GLY    HA2  621   4.061   7.039   3.848
 1125GLY      C  622   4.098   7.174   4.006
 1125GLY      O  623   4.165   7.114   4.090
 1126ALA      N  624   4.107   7.304   3.978
 1126ALA      H  625   4.054   7.341   3.901
 1126ALA     CA  626   4.182   7.397   4.061
 1126ALA     HA  627   4.261   7.340   4.110
 1126ALA     CB  628   4.250   7.497   3.968
 1126ALA    HB1  629   4.316   7.447   3.897
 1126ALA    HB2  630   4.178   7.551   3.906
 1126ALA    HB3  631   4.319   7.569   4.013
 1126ALA      C  632   4.102   7.463   4.172
 1126ALA      O  633   4.163   7.498   4.272
 1127PHE      N  634   3.971   7.486   4.159
 1127PHE      H  635   3.929   7.468   4.069
 1127PHE     CA  636   3.889   7.557   4.256
 1127PHE     HA  637   3.955   7.582   4.339
 1127PHE     CB  638   3.846   7.688   4.191
 1127PHE    HB1  639   3.801   7.758   4.261
 1127PHE    HB2  640   3.764   7.666   4.123
 1127PHE     CG  641   3.955   7.761   4.116
 1127PHE    CD1  642   4.064   7.829   4.173
 1127PHE    HD1  643   4.072   7.840   4.280
 1127PHE    CE1  644   4.164   7.888   4.095
 1127PHE    HE1  645   4.257   7.926   4.133
 1127PHE     CZ  646   4.153   7.877   3.956
 1127PHE     HZ  647   4.223   7.925   3.889
 1127PHE    CE2  648   4.042   7.814   3.898
 1127PHE    HE2  649   4.044   7.816   3.790
 1127PHE    CD2  650   3.950   7.745   3.977
 1127PHE    HD2  651   3.887   7.674   3.925
 1127PHE      C  652   3.767   7.475   4.296
 1127PHE      O  653   3.703   7.517   4.392
 1128GLY      N  654   3.731   7.360   4.239
 1128GLY      H  655   3.795   7.312   4.178
 1128GLY     CA  656   3.611   7.285   4.268
 1128GLY    HA1  657   3.528   7.350   4.242
 1128GLY    HA2  658   3.606   7.277   4.377
 1128GLY      C  659   3.610   7.156   4.187
 1128GLY      O  660   3.698   7.131   4.105
 1129GLU      N  661   3.502   7.078   4.195
 1129GLU      H  662   3.435   7.106   4.266
 1129GLU     CA  663   3.477   6.948   4.136
 1129GLU     HA  664   3.570   6.891   4.136
 1129GLU     CB  665   3.386   6.870   4.229
 1129GLU    HB1  666   3.354   6.777   4.181
 1129GLU    HB2  667   3.297   6.926   4.259
 1129GLU     CG  668   3.467   6.823   4.349
 1129GLU    HG1  669   3.480   6.905   4.419
 1129GLU    HG2  670   3.559   6.774   4.317
 1129GLU     CD  671   3.387   6.716   4.421
 1129GLU    OE1  672   3.443   6.613   4.464
 1129GLU    OE2  673   3.270   6.738   4.461
 1129GLU      C  674   3.428   6.953   3.992
 1129GLU      O  675   3.384   7.057   3.942
 1130VAL      N  676   3.424   6.836   3.928
 1130VAL      H  677   3.478   6.764   3.975
 1130VAL     CA  678   3.376   6.815   3.793
 1130VAL     HA  679   3.319   6.904   3.766
 1130VAL     CB  680   3.494   6.788   3.699
 1130VAL     HB  681   3.537   6.691   3.723
 1130VAL    CG1  682   3.449   6.795   3.554
 1130VAL   HG11  683   3.359   6.744   3.520
 1130VAL   HG12  684   3.435   6.898   3.524
 1130VAL   HG13  685   3.535   6.763   3.495
 1130VAL    CG2  686   3.606   6.891   3.713
 1130VAL   HG21  687   3.700   6.860   3.668
 1130VAL   HG22  688   3.568   6.988   3.681
 1130VAL   HG23  689   3.629   6.896   3.819
 1130VAL      C  690   3.272   6.704   3.787
 1130VAL      O  691   3.284   6.610   3.866
 1131TYR      N  692   3.168   6.716   3.704
 1131TYR      H  693   3.181   6.785   3.632
 1131TYR     CA  694   3.038   6.653   3.717
 1131TYR     HA  695   3.042   6.562   3.776
 1131TYR     CB  696   2.944   6.738   3.801
 1131TYR    HB1  697   2.849   6.754   3.750
 1131TYR    HB2  698   2.989   6.836   3.813
 1131TYR     CG  699   2.930   6.693   3.945
 1131TYR    CD1  700   3.030   6.693   4.043
 1131TYR    HD1  701   3.124   6.730   4.006
 1131TYR    CE1  702   3.010   6.646   4.173
 1131TYR    HE1  703   3.087   6.660   4.247
 1131TYR     CZ  704   2.880   6.604   4.210
 1131TYR     OH  705   2.853   6.569   4.339
 1131TYR     HH  706   2.936   6.554   4.386
 1131TYR    CE2  707   2.779   6.598   4.113
 1131TYR    HE2  708   2.676   6.573   4.134
 1131TYR    CD2  709   2.806   6.638   3.981
 1131TYR    HD2  710   2.724   6.637   3.912
 1131TYR      C  711   2.965   6.608   3.591
 1131TYR      O  712   2.972   6.669   3.484
 1132GLU      N  713   2.888   6.500   3.600
 1132GLU      H  714   2.895   6.443   3.683
 1132GLU     CA  715   2.790   6.460   3.501
 1132GLU     HA  716   2.826   6.497   3.406
 1132GLU     CB  717   2.784   6.307   3.494
 1132GLU    HB1  718   2.735   6.277   3.587
 1132GLU    HB2  719   2.887   6.275   3.485
 1132GLU     CG  720   2.703   6.261   3.374
 1132GLU    HG1  721   2.746   6.300   3.281
 1132GLU    HG2  722   2.600   6.291   3.391
 1132GLU     CD  723   2.694   6.110   3.361
 1132GLU    OE1  724   2.775   6.043   3.294
 1132GLU    OE2  725   2.600   6.049   3.418
 1132GLU      C  726   2.652   6.520   3.522
 1132GLU      O  727   2.596   6.534   3.631
 1133GLY      N  728   2.586   6.563   3.414
 1133GLY      H  729   2.621   6.546   3.321
 1133GLY     CA  730   2.462   6.637   3.424
 1133GLY    HA1  731   2.492   6.740   3.443
 1133GLY    HA2  732   2.420   6.626   3.524
 1133GLY      C  733   2.364   6.613   3.310
 1133GLY      O  734   2.395   6.551   3.208
 1134GLN      N  735   2.241   6.657   3.337
 1134GLN      H  736   2.236   6.693   3.432
 1134GLN     CA  737   2.124   6.647   3.252
 1134GLN     HA  738   2.169   6.637   3.154
 1134GLN     CB  739   2.030   6.531   3.283
 1134GLN    HB1  740   1.933   6.551   3.238
 1134GLN    HB2  741   2.017   6.514   3.390
 1134GLN     CG  742   2.089   6.405   3.219
 1134GLN    HG1  743   2.192   6.401   3.253
 1134GLN    HG2  744   2.092   6.404   3.110
 1134GLN     CD  745   2.013   6.276   3.247
 1134GLN    OE1  746   1.893   6.273   3.270
 1134GLN    NE2  747   2.078   6.160   3.232
 1134GLN   HE21  748   2.177   6.150   3.244
 1134GLN   HE22  749   2.015   6.081   3.221
 1134GLN      C  750   2.056   6.784   3.252
 1134GLN      O  751   2.044   6.848   3.357
 1135VAL      N  752   2.028   6.831   3.131
 1135VAL      H  753   2.051   6.778   3.048
 1135VAL     CA  754   1.972   6.962   3.105
 1135VAL     HA  755   1.929   6.999   3.198
 1135VAL     CB  756   2.077   7.056   3.046
 1135VAL     HB  757   2.167   7.045   3.107
 1135VAL    CG1  758   2.119   7.026   2.902
 1135VAL   HG11  759   2.042   7.047   2.828
 1135VAL   HG12  760   2.210   7.081   2.881
 1135VAL   HG13  761   2.127   6.918   2.891
 1135VAL    CG2  762   2.030   7.201   3.049
 1135VAL   HG21  763   2.115   7.266   3.027
 1135VAL   HG22  764   1.943   7.222   2.987
 1135VAL   HG23  765   2.002   7.228   3.150
 1135VAL      C  766   1.842   6.952   3.027
 1135VAL      O  767   1.838   6.864   2.941
 1136SER      N  768   1.740   7.037   3.044
 1136SER      H  769   1.757   7.102   3.120
 1136SER     CA  770   1.608   7.021   2.988
 1136SER     HA  771   1.612   6.964   2.895
 1136SER     CB  772   1.516   6.945   3.084
 1136SER    HB1  773   1.416   6.924   3.047
 1136SER    HB2  774   1.514   6.998   3.179
 1136SER     OG  775   1.582   6.827   3.125
 1136SER     HG  776   1.659   6.848   3.179
 1136SER      C  777   1.545   7.154   2.949
 1136SER      O  778   1.453   7.201   3.015
 1137GLY      N  779   1.593   7.214   2.839
 1137GLY      H  780   1.667   7.177   2.781
 1137GLY     CA  781   1.527   7.333   2.789
 1137GLY    HA1  782   1.593   7.382   2.718
 1137GLY    HA2  783   1.519   7.396   2.877
 1137GLY      C  784   1.399   7.290   2.718
 1137GLY      O  785   1.357   7.175   2.714
 1138MET      N  786   1.338   7.390   2.652
 1138MET      H  787   1.388   7.478   2.648
 1138MET     CA  788   1.215   7.365   2.581
 1138MET     HA  789   1.144   7.323   2.653
 1138MET     CB  790   1.150   7.492   2.526
 1138MET    HB1  791   1.072   7.472   2.454
 1138MET    HB2  792   1.222   7.551   2.469
 1138MET     CG  793   1.097   7.590   2.630
 1138MET    HG1  794   1.177   7.648   2.677
 1138MET    HG2  795   1.041   7.539   2.708
 1138MET     SD  796   0.982   7.704   2.549
 1138MET     CE  797   1.096   7.817   2.465
 1138MET    HE1  798   1.033   7.880   2.402
 1138MET    HE2  799   1.158   7.882   2.527
 1138MET    HE3  800   1.168   7.760   2.406
 1138MET      C  801   1.212   7.253   2.479
 1138MET      O  802   1.110   7.185   2.473
 1139PRO      N  803   1.321   7.219   2.408
 1139PRO     CD  804   1.438   7.300   2.382
 1139PRO    HD1  805   1.487   7.312   2.479
 1139PRO    HD2  806   1.410   7.394   2.336
 1139PRO     CG  807   1.529   7.208   2.302
 1139PRO    HG1  808   1.582   7.133   2.362
 1139PRO    HG2  809   1.607   7.261   2.247
 1139PRO     CB  810   1.429   7.134   2.213
 1139PRO    HB1  811   1.453   7.041   2.161
 1139PRO    HB2  812   1.387   7.202   2.138
 1139PRO     CA  813   1.325   7.104   2.320
 1139PRO     HA  814   1.225   7.092   2.277
 1139PRO      C  815   1.363   6.974   2.389
 1139PRO      O  816   1.361   6.872   2.320
 1140ASN      N  817   1.394   6.972   2.518
 1140ASN      H  818   1.410   7.060   2.564
 1140ASN     CA  819   1.420   6.846   2.587
 1140ASN     HA  820   1.411   6.764   2.515
 1140ASN     CB  821   1.562   6.860   2.639
 1140ASN    HB1  822   1.598   6.784   2.709
 1140ASN    HB2  823   1.560   6.947   2.704
 1140ASN     CG  824   1.664   6.869   2.526
 1140ASN    OD1  825   1.713   6.974   2.486
 1140ASN    ND2  826   1.679   6.757   2.454
 1140ASN   HD21  827   1.615   6.683   2.479
 1140ASN   HD22  828   1.732   6.762   2.368
 1140ASN      C  829   1.317   6.814   2.694
 1140ASN      O  830   1.345   6.736   2.784
 1141ASP      N  831   1.193   6.860   2.672
 1141ASP      H  832   1.187   6.925   2.595
 1141ASP     CA  833   1.075   6.806   2.736
 1141ASP     HA  834   1.115   6.804   2.838
 1141ASP     CB  835   0.962   6.907   2.722
 1141ASP    HB1  836   0.938   6.918   2.616
 1141ASP    HB2  837   0.991   7.008   2.752
 1141ASP     CG  838   0.840   6.852   2.795
 1141ASP    OD1  839   0.743   6.806   2.731
 1141ASP    OD2  840   0.835   6.848   2.920
 1141ASP      C  841   1.049   6.661   2.695
 1141ASP      O  842   1.028   6.585   2.789
 1142PRO      N  843   1.041   6.615   2.570
 1142PRO     CD  844   1.035   6.694   2.449
 1142PRO    HD1  845   1.129   6.747   2.431
 1142PRO    HD2  846   0.955   6.767   2.460
 1142PRO     CG  847   1.015   6.589   2.341
 1142PRO    HG1  848   1.063   6.615   2.247
 1142PRO    HG2  849   0.909   6.589   2.316
 1142PRO     CB  850   1.055   6.451   2.395
 1142PRO    HB1  851   1.162   6.442   2.377
 1142PRO    HB2  852   0.994   6.372   2.353
 1142PRO     CA  853   1.041   6.473   2.545
 1142PRO     HA  854   0.945   6.429   2.572
 1142PRO      C  855   1.149   6.397   2.622
 1142PRO      O  856   1.121   6.295   2.684
 1143SER      N  857   1.276   6.438   2.624
 1143SER      H  858   1.311   6.518   2.573
 1143SER     CA  859   1.387   6.365   2.682
 1143SER     HA  860   1.341   6.318   2.769
 1143SER     CB  861   1.448   6.257   2.592
 1143SER    HB1  862   1.387   6.167   2.584
 1143SER    HB2  863   1.538   6.226   2.644
 1143SER     OG  864   1.494   6.301   2.466
 1143SER     HG  865   1.565   6.247   2.430
 1143SER      C  866   1.502   6.453   2.726
 1143SER      O  867   1.538   6.542   2.650
 1144PRO      N  868   1.564   6.434   2.843
 1144PRO     CD  869   1.545   6.324   2.935
 1144PRO    HD1  870   1.545   6.230   2.879
 1144PRO    HD2  871   1.449   6.341   2.986
 1144PRO     CG  872   1.667   6.326   3.026
 1144PRO    HG1  873   1.753   6.274   2.983
 1144PRO    HG2  874   1.636   6.285   3.122
 1144PRO     CB  875   1.701   6.475   3.027
 1144PRO    HB1  876   1.805   6.485   3.058
 1144PRO    HB2  877   1.642   6.523   3.105
 1144PRO     CA  878   1.666   6.526   2.888
 1144PRO     HA  879   1.630   6.629   2.891
 1144PRO      C  880   1.789   6.523   2.798
 1144PRO      O  881   1.804   6.431   2.717
 1145LEU      N  882   1.879   6.620   2.790
 1145LEU      H  883   1.878   6.692   2.861
 1145LEU     CA  884   1.999   6.629   2.709
 1145LEU     HA  885   1.986   6.554   2.631
 1145LEU     CB  886   2.000   6.759   2.629
 1145LEU    HB1  887   1.968   6.845   2.688
 1145LEU    HB2  888   1.915   6.753   2.561
 1145LEU     CG  889   2.123   6.785   2.543
 1145LEU     HG  890   2.210   6.779   2.609
 1145LEU    CD1  891   2.134   6.689   2.425
 1145LEU   HD11  892   2.162   6.590   2.460
 1145LEU   HD12  893   2.035   6.682   2.379
 1145LEU   HD13  894   2.201   6.725   2.347
 1145LEU    CD2  895   2.124   6.924   2.480
 1145LEU   HD21  896   2.156   6.989   2.562
 1145LEU   HD22  897   2.212   6.925   2.416
 1145LEU   HD23  898   2.032   6.946   2.426
 1145LEU      C  899   2.126   6.615   2.792
 1145LEU      O  900   2.126   6.668   2.903
 1146GLN      N  901   2.235   6.550   2.752
 1146GLN      H  902   2.222   6.493   2.670
 1146GLN     CA  903   2.348   6.521   2.838
 1146GLN     HA  904   2.305   6.511   2.938
 1146GLN     CB  905   2.413   6.385   2.813
 1146GLN    HB1  906   2.504   6.379   2.873
 1146GLN    HB2  907   2.442   6.384   2.708
 1146GLN     CG  908   2.310   6.274   2.837
 1146GLN    HG1  909   2.214   6.298   2.791
 1146GLN    HG2  910   2.292   6.261   2.943
 1146GLN     CD  911   2.367   6.146   2.778
 1146GLN    OE1  912   2.484   6.132   2.742
 1146GLN    NE2  913   2.287   6.042   2.757
 1146GLN   HE21  914   2.192   6.052   2.791
 1146GLN   HE22  915   2.312   5.953   2.717
 1146GLN      C  916   2.449   6.635   2.836
 1146GLN      O  917   2.501   6.671   2.730
 1147VAL      N  918   2.493   6.670   2.957
 1147VAL      H  919   2.455   6.624   3.039
 1147VAL     CA  920   2.596   6.767   2.984
 1147VAL     HA  921   2.641   6.793   2.888
 1147VAL     CB  922   2.549   6.902   3.039
 1147VAL     HB  923   2.634   6.963   3.069
 1147VAL    CG1  924   2.477   6.973   2.925
 1147VAL   HG11  925   2.400   6.907   2.884
 1147VAL   HG12  926   2.434   7.063   2.969
 1147VAL   HG13  927   2.558   6.994   2.855
 1147VAL    CG2  928   2.448   6.879   3.151
 1147VAL   HG21  929   2.416   6.978   3.184
 1147VAL   HG22  930   2.362   6.819   3.121
 1147VAL   HG23  931   2.489   6.826   3.236
 1147VAL      C  932   2.705   6.713   3.076
 1147VAL      O  933   2.692   6.616   3.150
 1148ALA      N  934   2.819   6.782   3.070
 1148ALA      H  935   2.815   6.860   3.006
 1148ALA     CA  936   2.925   6.783   3.169
 1148ALA     HA  937   2.898   6.711   3.246
 1148ALA     CB  938   3.054   6.739   3.100
 1148ALA    HB1  939   3.091   6.817   3.032
 1148ALA    HB2  940   3.141   6.738   3.166
 1148ALA    HB3  941   3.041   6.641   3.054
 1148ALA      C  942   2.944   6.917   3.238
 1148ALA      O  943   2.925   7.021   3.176
 1149VAL      N  944   2.973   6.922   3.369
 1149VAL      H  945   2.993   6.834   3.414
 1149VAL     CA  946   2.961   7.036   3.457
 1149VAL     HA  947   2.941   7.128   3.404
 1149VAL     CB  948   2.844   7.013   3.552
 1149VAL     HB  949   2.876   6.929   3.615
 1149VAL    CG1  950   2.834   7.140   3.636
 1149VAL   HG11  951   2.914   7.142   3.709
 1149VAL   HG12  952   2.830   7.231   3.577
 1149VAL   HG13  953   2.740   7.138   3.691
 1149VAL    CG2  954   2.711   6.991   3.480
 1149VAL   HG21  955   2.719   6.887   3.450
 1149VAL   HG22  956   2.625   7.008   3.546
 1149VAL   HG23  957   2.706   7.056   3.393
 1149VAL      C  958   3.097   7.064   3.519
 1149VAL      O  959   3.163   6.972   3.567
 1150LYS      N  960   3.142   7.190   3.525
 1150LYS      H  961   3.099   7.264   3.472
 1150LYS     CA  962   3.240   7.228   3.625
 1150LYS     HA  963   3.279   7.139   3.674
 1150LYS     CB  964   3.352   7.300   3.550
 1150LYS    HB1  965   3.410   7.356   3.623
 1150LYS    HB2  966   3.321   7.377   3.480
 1150LYS     CG  967   3.449   7.206   3.479
 1150LYS    HG1  968   3.388   7.135   3.423
 1150LYS    HG2  969   3.500   7.142   3.551
 1150LYS     CD  970   3.550   7.282   3.392
 1150LYS    HD1  971   3.596   7.354   3.459
 1150LYS    HD2  972   3.497   7.337   3.314
 1150LYS     CE  973   3.664   7.197   3.338
 1150LYS    HE1  974   3.619   7.111   3.289
 1150LYS    HE2  975   3.720   7.153   3.421
 1150LYS     NZ  976   3.745   7.279   3.246
 1150LYS    HZ1  977   3.785   7.361   3.289
 1150LYS    HZ2  978   3.825   7.221   3.224
 1150LYS    HZ3  979   3.697   7.298   3.160
 1150LYS      C  980   3.166   7.301   3.736
 1150LYS      O  981   3.082   7.388   3.715
 1151THR      N  982   3.203   7.272   3.861
 1151THR      H  983   3.290   7.220   3.869
 1151THR     CA  984   3.145   7.325   3.983
 1151THR     HA  985   3.064   7.394   3.962
 1151THR     CB  986   3.083   7.214   4.067
 1151THR     HB  987   3.032   7.262   4.150
 1151THR    CG2  988   2.992   7.121   3.986
 1151THR   HG21  989   3.047   7.068   3.908
 1151THR   HG22  990   2.945   7.050   4.054
 1151THR   HG23  991   2.914   7.175   3.933
 1151THR    OG1  992   3.181   7.126   4.118
 1151THR    HG1  993   3.228   7.086   4.045
 1151THR      C  994   3.246   7.407   4.063
 1151THR      O  995   3.364   7.375   4.049
 1152LEU      N  996   3.201   7.510   4.135
 1152LEU      H  997   3.103   7.530   4.125
 1152LEU     CA  998   3.277   7.597   4.223
 1152LEU     HA  999   3.379   7.563   4.241
 1152LEU     CB 1000   3.288   7.733   4.155
 1152LEU    HB1 1001   3.187   7.775   4.146
 1152LEU    HB2 1002   3.332   7.723   4.056
 1152LEU     CG 1003   3.382   7.838   4.211
 1152LEU     HG 1004   3.351   7.853   4.314
 1152LEU    CD1 1005   3.530   7.800   4.204
 1152LEU   HD11 1006   3.586   7.881   4.252
 1152LEU   HD12 1007   3.559   7.707   4.252
 1152LEU   HD13 1008   3.564   7.784   4.102
 1152LEU    CD2 1009   3.366   7.975   4.145
 1152LEU   HD21 1010   3.432   8.050   4.190
 1152LEU   HD22 1011   3.394   7.974   4.040
 1152LEU   HD23 1012   3.261   7.999   4.158
 1152LEU      C 1013   3.207   7.612   4.358
 1152LEU      O 1014   3.084   7.615   4.352
 1153PRO      N 1015   3.273   7.612   4.474
 1153PRO     CD 1016   3.413   7.583   4.495
 1153PRO    HD1 1017   3.470   7.675   4.481
 1153PRO    HD2 1018   3.453   7.504   4.432
 1153PRO     CG 1019   3.433   7.552   4.643
 1153PRO    HG1 1020   3.491   7.633   4.688
 1153PRO    HG2 1021   3.478   7.454   4.654
 1153PRO     CB 1022   3.292   7.537   4.700
 1153PRO    HB1 1023   3.292   7.569   4.804
 1153PRO    HB2 1024   3.257   7.435   4.714
 1153PRO     CA 1025   3.204   7.614   4.602
 1153PRO     HA 1026   3.104   7.572   4.600
 1153PRO      C 1027   3.183   7.759   4.641
 1153PRO      O 1028   3.266   7.846   4.613
 1154GLU      N 1029   3.084   7.794   4.722
 1154GLU      H 1030   3.020   7.717   4.735
 1154GLU     CA 1031   3.051   7.921   4.785
 1154GLU     HA 1032   3.044   7.999   4.710
 1154GLU     CB 1033   2.913   7.904   4.848
 1154GLU    HB1 1034   2.843   7.891   4.766
 1154GLU    HB2 1035   2.886   7.994   4.903
 1154GLU     CG 1036   2.904   7.790   4.950
 1154GLU    HG1 1037   2.840   7.825   5.031
 1154GLU    HG2 1038   3.002   7.758   4.983
 1154GLU     CD 1039   2.830   7.673   4.886
 1154GLU    OE1 1040   2.890   7.590   4.814
 1154GLU    OE2 1041   2.710   7.654   4.916
 1154GLU      C 1042   3.150   7.963   4.893
 1154GLU      O 1043   3.116   8.062   4.957
 1155VAL      N 1044   3.269   7.903   4.903
 1155VAL      H 1045   3.276   7.816   4.852
 1155VAL     CA 1046   3.383   7.938   4.984
 1155VAL     HA 1047   3.339   8.012   5.051
 1155VAL     CB 1048   3.433   7.826   5.076
 1155VAL     HB 1049   3.512   7.859   5.143
 1155VAL    CG1 1050   3.321   7.751   5.148
 1155VAL   HG11 1051   3.242   7.716   5.081
 1155VAL   HG12 1052   3.365   7.673   5.211
 1155VAL   HG13 1053   3.275   7.824   5.214
 1155VAL    CG2 1054   3.503   7.724   4.987
 1155VAL   HG21 1055   3.539   7.639   5.044
 1155VAL   HG22 1056   3.434   7.692   4.909
 1155VAL   HG23 1057   3.597   7.761   4.945
 1155VAL      C 1058   3.498   8.001   4.907
 1155VAL      O 1059   3.605   8.019   4.966
 1156CYS      N 1060   3.491   8.007   4.774
 1156CYS      H 1061   3.410   7.972   4.725
 1156CYS     CA 1062   3.602   8.063   4.699
 1156CYS     HA 1063   3.693   8.026   4.746
 1156CYS     CB 1064   3.597   8.003   4.559
 1156CYS    HB1 1065   3.601   7.895   4.574
 1156CYS    HB2 1066   3.690   8.021   4.504
 1156CYS     SG 1067   3.448   8.054   4.470
 1156CYS     HG 1068   3.371   7.956   4.518
 1156CYS      C 1069   3.613   8.214   4.697
 1156CYS      O 1070   3.522   8.292   4.724
 1157SER      N 1071   3.727   8.265   4.650
 1157SER      H 1072   3.794   8.198   4.617
 1157SER     CA 1073   3.755   8.405   4.623
 1157SER     HA 1074   3.705   8.463   4.701
 1157SER     CB 1075   3.907   8.426   4.619
 1157SER    HB1 1076   3.932   8.530   4.602
 1157SER    HB2 1077   3.941   8.365   4.535
 1157SER     OG 1078   3.968   8.392   4.742
 1157SER     HG 1079   4.002   8.302   4.738
 1157SER      C 1080   3.707   8.462   4.491
 1157SER      O 1081   3.700   8.391   4.391
 1158GLU      N 1082   3.684   8.593   4.477
 1158GLU      H 1083   3.703   8.651   4.558
 1158GLU     CA 1084   3.650   8.648   4.348
 1158GLU     HA 1085   3.568   8.596   4.298
 1158GLU     CB 1086   3.615   8.795   4.364
 1158GLU    HB1 1087   3.587   8.836   4.267
 1158GLU    HB2 1088   3.707   8.844   4.397
 1158GLU     CG 1089   3.510   8.833   4.468
 1158GLU    HG1 1090   3.542   8.809   4.569
 1158GLU    HG2 1091   3.414   8.782   4.461
 1158GLU     CD 1092   3.485   8.982   4.451
 1158GLU    OE1 1093   3.581   9.061   4.465
 1158GLU    OE2 1094   3.367   9.025   4.445
 1158GLU      C 1095   3.769   8.637   4.253
 1158GLU      O 1096   3.731   8.645   4.136
 1159GLN      N 1097   3.894   8.612   4.291
 1159GLN      H 1098   3.918   8.612   4.389
 1159GLN     CA 1099   3.990   8.572   4.190
 1159GLN     HA 1100   3.990   8.630   4.098
 1159GLN     CB 1101   4.130   8.590   4.249
 1159GLN    HB1 1102   4.197   8.546   4.175
 1159GLN    HB2 1103   4.138   8.544   4.347
 1159GLN     CG 1104   4.171   8.735   4.272
 1159GLN    HG1 1105   4.275   8.731   4.307
 1159GLN    HG2 1106   4.113   8.777   4.354
 1159GLN     CD 1107   4.161   8.807   4.139
 1159GLN    OE1 1108   4.237   8.778   4.047
 1159GLN    NE2 1109   4.072   8.905   4.119
 1159GLN   HE21 1110   4.004   8.924   4.191
 1159GLN   HE22 1111   4.083   8.954   4.031
 1159GLN      C 1112   3.975   8.432   4.132
 1159GLN      O 1113   4.016   8.401   4.020
 1160ASP      N 1114   3.909   8.344   4.208
 1160ASP      H 1115   3.860   8.384   4.287
 1160ASP     CA 1116   3.895   8.205   4.172
 1160ASP     HA 1117   3.989   8.175   4.126
 1160ASP     CB 1118   3.871   8.122   4.298
 1160ASP    HB1 1119   3.850   8.017   4.276
 1160ASP    HB2 1120   3.786   8.158   4.355
 1160ASP     CG 1121   3.976   8.137   4.406
 1160ASP    OD1 1122   3.940   8.083   4.513
 1160ASP    OD2 1123   4.085   8.194   4.386
 1160ASP      C 1124   3.780   8.185   4.075
 1160ASP      O 1125   3.792   8.110   3.978
 1161GLU      N 1126   3.673   8.260   4.101
 1161GLU      H 1127   3.666   8.316   4.185
 1161GLU     CA 1128   3.557   8.270   4.013
 1161GLU     HA 1129   3.504   8.181   3.979
 1161GLU     CB 1130   3.464   8.363   4.090
 1161GLU    HB1 1131   3.491   8.466   4.068
 1161GLU    HB2 1132   3.464   8.343   4.197
 1161GLU     CG 1133   3.318   8.343   4.050
 1161GLU    HG1 1134   3.296   8.237   4.038
 1161GLU    HG2 1135   3.295   8.384   3.952
 1161GLU     CD 1136   3.219   8.388   4.156
 1161GLU    OE1 1137   3.177   8.506   4.151
 1161GLU    OE2 1138   3.190   8.305   4.244
 1161GLU      C 1139   3.596   8.344   3.886
 1161GLU      O 1140   3.564   8.296   3.777
 1162LEU      N 1141   3.686   8.442   3.885
 1162LEU      H 1142   3.726   8.467   3.974
 1162LEU     CA 1143   3.750   8.487   3.762
 1162LEU     HA 1144   3.673   8.536   3.703
 1162LEU     CB 1145   3.847   8.596   3.807
 1162LEU    HB1 1146   3.925   8.557   3.873
 1162LEU    HB2 1147   3.787   8.665   3.866
 1162LEU     CG 1148   3.911   8.683   3.700
 1162LEU     HG 1149   3.972   8.621   3.633
 1162LEU    CD1 1150   3.807   8.773   3.635
 1162LEU   HD11 1151   3.783   8.855   3.703
 1162LEU   HD12 1152   3.829   8.805   3.533
 1162LEU   HD13 1153   3.719   8.711   3.620
 1162LEU    CD2 1154   4.013   8.772   3.770
 1162LEU   HD21 1155   3.972   8.826   3.856
 1162LEU   HD22 1156   4.103   8.716   3.796
 1162LEU   HD23 1157   4.040   8.840   3.690
 1162LEU      C 1158   3.821   8.379   3.681
 1162LEU      O 1159   3.802   8.362   3.561
 1163ASP      N 1160   3.905   8.298   3.745
 1163ASP      H 1161   3.950   8.327   3.831
 1163ASP     CA 1162   3.980   8.195   3.676
 1163ASP     HA 1163   4.017   8.239   3.584
 1163ASP     CB 1164   4.092   8.142   3.765
 1163ASP    HB1 1165   4.127   8.046   3.727
 1163ASP    HB2 1166   4.058   8.120   3.866
 1163ASP     CG 1167   4.207   8.238   3.789
 1163ASP    OD1 1168   4.217   8.345   3.723
 1163ASP    OD2 1169   4.295   8.204   3.871
 1163ASP      C 1170   3.901   8.073   3.630
 1163ASP      O 1171   3.915   8.023   3.519
 1164PHE      N 1172   3.805   8.037   3.716
 1164PHE      H 1173   3.803   8.068   3.812
 1164PHE     CA 1174   3.710   7.933   3.683
 1164PHE     HA 1175   3.763   7.840   3.662
 1164PHE     CB 1176   3.625   7.905   3.806
 1164PHE    HB1 1177   3.570   7.993   3.841
 1164PHE    HB2 1178   3.677   7.865   3.893
 1164PHE     CG 1179   3.508   7.810   3.789
 1164PHE    CD1 1180   3.523   7.675   3.822
 1164PHE    HD1 1181   3.620   7.633   3.844
 1164PHE    CE1 1182   3.410   7.593   3.825
 1164PHE    HE1 1183   3.413   7.489   3.853
 1164PHE     CZ 1184   3.286   7.650   3.791
 1164PHE     HZ 1185   3.205   7.579   3.797
 1164PHE    CE2 1186   3.279   7.780   3.741
 1164PHE    HE2 1187   3.183   7.817   3.707
 1164PHE    CD2 1188   3.389   7.867   3.743
 1164PHE    HD2 1189   3.382   7.973   3.726
 1164PHE      C 1190   3.624   7.973   3.564
 1164PHE      O 1191   3.585   7.889   3.482
 1165LEU      N 1192   3.591   8.101   3.543
 1165LEU      H 1193   3.610   8.164   3.619
 1165LEU     CA 1194   3.521   8.144   3.424
 1165LEU     HA 1195   3.446   8.070   3.396
 1165LEU     CB 1196   3.429   8.259   3.466
 1165LEU    HB1 1197   3.488   8.339   3.511
 1165LEU    HB2 1198   3.372   8.218   3.549
 1165LEU     CG 1199   3.329   8.323   3.370
 1165LEU     HG 1200   3.380   8.351   3.278
 1165LEU    CD1 1201   3.226   8.218   3.328
 1165LEU   HD11 1202   3.157   8.264   3.257
 1165LEU   HD12 1203   3.280   8.140   3.274
 1165LEU   HD13 1204   3.169   8.186   3.416
 1165LEU    CD2 1205   3.265   8.442   3.441
 1165LEU   HD21 1206   3.223   8.419   3.539
 1165LEU   HD22 1207   3.337   8.518   3.471
 1165LEU   HD23 1208   3.178   8.475   3.385
 1165LEU      C 1209   3.603   8.176   3.300
 1165LEU      O 1210   3.567   8.154   3.184
 1166MET      N 1211   3.729   8.210   3.325
 1166MET      H 1212   3.759   8.210   3.422
 1166MET     CA 1213   3.822   8.249   3.221
 1166MET     HA 1214   3.772   8.332   3.172
 1166MET     CB 1215   3.950   8.307   3.279
 1166MET    HB1 1216   3.997   8.235   3.347
 1166MET    HB2 1217   3.927   8.392   3.343
 1166MET     CG 1218   4.050   8.357   3.176
 1166MET    HG1 1219   4.074   8.274   3.110
 1166MET    HG2 1220   4.142   8.381   3.230
 1166MET     SD 1221   3.997   8.498   3.075
 1166MET     CE 1222   3.999   8.620   3.209
 1166MET    HE1 1223   3.949   8.605   3.304
 1166MET    HE2 1224   4.101   8.640   3.241
 1166MET    HE3 1225   3.954   8.714   3.176
 1166MET      C 1226   3.850   8.131   3.128
 1166MET      O 1227   3.866   8.153   3.008
 1167GLU      N 1228   3.848   8.007   3.178
 1167GLU      H 1229   3.852   7.996   3.279
 1167GLU     CA 1230   3.870   7.893   3.092
 1167GLU     HA 1231   3.950   7.925   3.025
 1167GLU     CB 1232   3.921   7.777   3.177
 1167GLU    HB1 1233   4.024   7.800   3.204
 1167GLU    HB2 1234   3.926   7.684   3.121
 1167GLU     CG 1235   3.841   7.759   3.305
 1167GLU    HG1 1236   3.735   7.758   3.282
 1167GLU    HG2 1237   3.861   7.847   3.367
 1167GLU     CD 1238   3.877   7.631   3.379
 1167GLU    OE1 1239   3.860   7.522   3.320
 1167GLU    OE2 1240   3.922   7.630   3.496
 1167GLU      C 1241   3.751   7.861   3.003
 1167GLU      O 1242   3.767   7.795   2.901
 1168ALA      N 1243   3.633   7.914   3.036
 1168ALA      H 1244   3.635   7.981   3.112
 1168ALA     CA 1245   3.509   7.898   2.962
 1168ALA     HA 1246   3.508   7.799   2.917
 1168ALA     CB 1247   3.389   7.928   3.051
 1168ALA    HB1 1248   3.299   7.901   2.996
 1168ALA    HB2 1249   3.392   7.865   3.140
 1168ALA    HB3 1250   3.385   8.033   3.079
 1168ALA      C 1251   3.504   7.997   2.847
 1168ALA      O 1252   3.469   7.966   2.734
 1169LEU      N 1253   3.562   8.116   2.869
 1169LEU      H 1254   3.574   8.144   2.966
 1169LEU     CA 1255   3.598   8.205   2.761
 1169LEU     HA 1256   3.511   8.228   2.700
 1169LEU     CB 1257   3.656   8.331   2.826
 1169LEU    HB1 1258   3.717   8.385   2.753
 1169LEU    HB2 1259   3.716   8.316   2.916
 1169LEU     CG 1260   3.545   8.430   2.858
 1169LEU     HG 1261   3.459   8.409   2.794
 1169LEU    CD1 1262   3.475   8.400   2.991
 1169LEU   HD11 1263   3.526   8.460   3.066
 1169LEU   HD12 1264   3.368   8.423   2.987
 1169LEU   HD13 1265   3.473   8.293   3.009
 1169LEU    CD2 1266   3.591   8.575   2.857
 1169LEU   HD21 1267   3.686   8.588   2.909
 1169LEU   HD22 1268   3.623   8.591   2.754
 1169LEU   HD23 1269   3.524   8.654   2.890
 1169LEU      C 1270   3.707   8.164   2.663
 1169LEU      O 1271   3.684   8.179   2.543
 1170ILE      N 1272   3.809   8.091   2.708
 1170ILE      H 1273   3.827   8.071   2.806
 1170ILE     CA 1274   3.914   8.033   2.627
 1170ILE     HA 1275   3.956   8.112   2.564
 1170ILE     CB 1276   4.033   7.988   2.710
 1170ILE     HB 1277   3.996   7.915   2.783
 1170ILE    CG2 1278   4.133   7.908   2.627
 1170ILE   HG21 1279   4.079   7.816   2.606
 1170ILE   HG22 1280   4.159   7.960   2.534
 1170ILE   HG23 1281   4.229   7.883   2.671
 1170ILE    CG1 1282   4.103   8.106   2.777
 1170ILE   HG11 1283   4.025   8.171   2.816
 1170ILE   HG12 1284   4.159   8.161   2.702
 1170ILE     CD 1285   4.196   8.067   2.892
 1170ILE    HD1 1286   4.274   8.002   2.853
 1170ILE    HD2 1287   4.243   8.160   2.926
 1170ILE    HD3 1288   4.143   8.026   2.978
 1170ILE      C 1289   3.854   7.928   2.535
 1170ILE      O 1290   3.875   7.936   2.414
 1171ILE      N 1291   3.774   7.837   2.592
 1171ILE      H 1292   3.769   7.840   2.692
 1171ILE     CA 1293   3.702   7.738   2.513
 1171ILE     HA 1294   3.767   7.713   2.430
 1171ILE     CB 1295   3.672   7.602   2.575
 1171ILE     HB 1296   3.639   7.533   2.497
 1171ILE    CG2 1297   3.808   7.557   2.628
 1171ILE   HG21 1298   3.816   7.449   2.645
 1171ILE   HG22 1299   3.893   7.569   2.561
 1171ILE   HG23 1300   3.833   7.607   2.721
 1171ILE    CG1 1301   3.561   7.601   2.680
 1171ILE   HG11 1302   3.474   7.636   2.624
 1171ILE   HG12 1303   3.584   7.668   2.763
 1171ILE     CD 1304   3.537   7.463   2.740
 1171ILE    HD1 1305   3.632   7.433   2.785
 1171ILE    HD2 1306   3.465   7.475   2.822
 1171ILE    HD3 1307   3.502   7.391   2.665
 1171ILE      C 1308   3.579   7.786   2.439
 1171ILE      O 1309   3.534   7.713   2.351
 1172SER      N 1310   3.529   7.908   2.460
 1172SER      H 1311   3.558   7.951   2.547
 1172SER     CA 1312   3.430   7.966   2.371
 1172SER     HA 1313   3.353   7.893   2.346
 1172SER     CB 1314   3.357   8.078   2.444
 1172SER    HB1 1315   3.287   8.115   2.368
 1172SER    HB2 1316   3.430   8.155   2.470
 1172SER     OG 1317   3.283   8.024   2.551
 1172SER     HG 1318   3.345   8.001   2.620
 1172SER      C 1319   3.484   8.013   2.237
 1172SER      O 1320   3.405   8.044   2.147
 1173LYS      N 1321   3.616   8.024   2.220
 1173LYS      H 1322   3.673   7.997   2.299
 1173LYS     CA 1323   3.677   8.094   2.109
 1173LYS     HA 1324   3.600   8.142   2.050
 1173LYS     CB 1325   3.767   8.204   2.165
 1173LYS    HB1 1326   3.860   8.217   2.109
 1173LYS    HB2 1327   3.807   8.174   2.262
 1173LYS     CG 1328   3.709   8.342   2.193
 1173LYS    HG1 1329   3.787   8.398   2.244
 1173LYS    HG2 1330   3.636   8.326   2.273
 1173LYS     CD 1331   3.636   8.413   2.079
 1173LYS    HD1 1332   3.620   8.518   2.103
 1173LYS    HD2 1333   3.549   8.352   2.055
 1173LYS     CE 1334   3.724   8.417   1.955
 1173LYS    HE1 1335   3.788   8.330   1.944
 1173LYS    HE2 1336   3.790   8.502   1.967
 1173LYS     NZ 1337   3.640   8.438   1.836
 1173LYS    HZ1 1338   3.589   8.353   1.813
 1173LYS    HZ2 1339   3.560   8.498   1.849
 1173LYS    HZ3 1340   3.696   8.462   1.756
 1173LYS      C 1341   3.752   8.017   2.001
 1173LYS      O 1342   3.782   8.076   1.898
 1174PHE      N 1343   3.770   7.887   2.024
 1174PHE      H 1344   3.734   7.851   2.112
 1174PHE     CA 1345   3.818   7.788   1.930
 1174PHE     HA 1346   3.877   7.842   1.856
 1174PHE     CB 1347   3.888   7.668   1.994
 1174PHE    HB1 1348   3.932   7.604   1.918
 1174PHE    HB2 1349   3.802   7.622   2.042
 1174PHE     CG 1350   3.997   7.706   2.092
 1174PHE    CD1 1351   4.109   7.776   2.048
 1174PHE    HD1 1352   4.122   7.816   1.948
 1174PHE    CE1 1353   4.213   7.814   2.134
 1174PHE    HE1 1354   4.303   7.858   2.094
 1174PHE     CZ 1355   4.199   7.778   2.269
 1174PHE     HZ 1356   4.268   7.816   2.343
 1174PHE    CE2 1357   4.084   7.717   2.320
 1174PHE    HE2 1358   4.069   7.687   2.422
 1174PHE    CD2 1359   3.988   7.673   2.228
 1174PHE    HD2 1360   3.908   7.614   2.272
 1174PHE      C 1361   3.698   7.736   1.854
 1174PHE      O 1362   3.579   7.733   1.886
 1175ASN      N 1363   3.737   7.691   1.734
 1175ASN      H 1364   3.831   7.711   1.705
 1175ASN     CA 1365   3.647   7.640   1.633
 1175ASN     HA 1366   3.552   7.616   1.680
 1175ASN     CB 1367   3.618   7.749   1.530
 1175ASN    HB1 1368   3.565   7.706   1.446
 1175ASN    HB2 1369   3.710   7.791   1.490
 1175ASN     CG 1370   3.537   7.866   1.585
 1175ASN    OD1 1371   3.592   7.976   1.584
 1175ASN    ND2 1372   3.411   7.841   1.621
 1175ASN   HD21 1373   3.372   7.748   1.628
 1175ASN   HD22 1374   3.371   7.907   1.686
 1175ASN      C 1375   3.701   7.510   1.575
 1175ASN      O 1376   3.743   7.505   1.460
 1176HIS      N 1377   3.710   7.405   1.657
 1176HIS      H 1378   3.667   7.414   1.748
 1176HIS     CA 1379   3.759   7.276   1.614
 1176HIS     HA 1380   3.754   7.280   1.505
 1176HIS     CB 1381   3.904   7.256   1.654
 1176HIS    HB1 1382   3.905   7.225   1.759
 1176HIS    HB2 1383   3.943   7.357   1.642
 1176HIS     CG 1384   3.978   7.153   1.573
 1176HIS    ND1 1385   4.000   7.018   1.603
 1176HIS    CE1 1386   4.064   6.961   1.501
 1176HIS    HE1 1387   4.092   6.857   1.491
 1176HIS    NE2 1388   4.076   7.054   1.405
 1176HIS    HE2 1389   4.112   7.030   1.314
 1176HIS    CD2 1390   4.031   7.177   1.449
 1176HIS    HD2 1391   4.026   7.262   1.383
 1176HIS      C 1392   3.673   7.158   1.659
 1176HIS      O 1393   3.606   7.162   1.761
 1177GLN      N 1394   3.691   7.049   1.584
 1177GLN      H 1395   3.749   7.068   1.504
 1177GLN     CA 1396   3.632   6.918   1.603
 1177GLN     HA 1397   3.524   6.930   1.608
 1177GLN     CB 1398   3.665   6.832   1.481
 1177GLN    HB1 1399   3.769   6.833   1.449
 1177GLN    HB2 1400   3.600   6.860   1.398
 1177GLN     CG 1401   3.628   6.688   1.517
 1177GLN    HG1 1402   3.532   6.678   1.568
 1177GLN    HG2 1403   3.701   6.647   1.586
 1177GLN     CD 1404   3.623   6.605   1.389
 1177GLN    OE1 1405   3.524   6.589   1.318
 1177GLN    NE2 1406   3.739   6.551   1.352
 1177GLN   HE21 1407   3.815   6.560   1.417
 1177GLN   HE22 1408   3.754   6.495   1.270
 1177GLN      C 1409   3.684   6.858   1.733
 1177GLN      O 1410   3.611   6.815   1.821
 1178ASN      N 1411   3.817   6.850   1.744
 1178ASN      H 1412   3.870   6.879   1.662
 1178ASN     CA 1413   3.887   6.781   1.850
 1178ASN     HA 1414   3.816   6.715   1.898
 1178ASN     CB 1415   4.000   6.703   1.781
 1178ASN    HB1 1416   4.055   6.648   1.857
 1178ASN    HB2 1417   4.065   6.771   1.727
 1178ASN     CG 1418   3.952   6.604   1.677
 1178ASN    OD1 1419   3.927   6.638   1.561
 1178ASN    ND2 1420   3.924   6.479   1.715
 1178ASN   HD21 1421   3.944   6.452   1.810
 1178ASN   HD22 1422   3.869   6.417   1.656
 1178ASN      C 1423   3.929   6.872   1.964
 1178ASN      O 1424   4.027   6.840   2.032
 1179ILE      N 1425   3.848   6.975   1.990
 1179ILE      H 1426   3.770   6.985   1.926
 1179ILE     CA 1427   3.857   7.055   2.110
 1179ILE     HA 1428   3.921   7.007   2.183
 1179ILE     CB 1429   3.929   7.186   2.079
 1179ILE     HB 1430   3.870   7.241   2.005
 1179ILE    CG2 1431   3.929   7.280   2.199
 1179ILE   HG21 1432   3.972   7.230   2.286
 1179ILE   HG22 1433   3.989   7.371   2.192
 1179ILE   HG23 1434   3.828   7.314   2.223
 1179ILE    CG1 1435   4.067   7.169   2.017
 1179ILE   HG11 1436   4.060   7.110   1.925
 1179ILE   HG12 1437   4.132   7.111   2.082
 1179ILE     CD 1438   4.133   7.299   1.973
 1179ILE    HD1 1439   4.196   7.281   1.886
 1179ILE    HD2 1440   4.051   7.367   1.950
 1179ILE    HD3 1441   4.197   7.333   2.055
 1179ILE      C 1442   3.721   7.074   2.175
 1179ILE      O 1443   3.624   7.105   2.105
 1180VAL      N 1444   3.715   7.078   2.308
 1180VAL      H 1445   3.795   7.048   2.362
 1180VAL     CA 1446   3.594   7.079   2.389
 1180VAL     HA 1447   3.540   6.993   2.351
 1180VAL     CB 1448   3.628   7.068   2.537
 1180VAL     HB 1449   3.535   7.095   2.588
 1180VAL    CG1 1450   3.654   6.924   2.582
 1180VAL   HG11 1451   3.686   6.928   2.687
 1180VAL   HG12 1452   3.566   6.861   2.571
 1180VAL   HG13 1453   3.744   6.885   2.536
 1180VAL    CG2 1454   3.735   7.161   2.592
 1180VAL   HG21 1455   3.749   7.153   2.700
 1180VAL   HG22 1456   3.827   7.129   2.543
 1180VAL   HG23 1457   3.712   7.264   2.563
 1180VAL      C 1458   3.501   7.198   2.373
 1180VAL      O 1459   3.538   7.315   2.363
 1181ARG      N 1460   3.371   7.169   2.364
 1181ARG      H 1461   3.347   7.071   2.356
 1181ARG     CA 1462   3.267   7.268   2.344
 1181ARG     HA 1463   3.311   7.359   2.303
 1181ARG     CB 1464   3.177   7.203   2.240
 1181ARG    HB1 1465   3.134   7.115   2.288
 1181ARG    HB2 1466   3.245   7.180   2.157
 1181ARG     CG 1467   3.070   7.300   2.191
 1181ARG    HG1 1468   3.104   7.402   2.178
 1181ARG    HG2 1469   3.002   7.312   2.276
 1181ARG     CD 1470   3.000   7.252   2.064
 1181ARG    HD1 1471   2.982   7.144   2.064
 1181ARG    HD2 1472   3.070   7.267   1.982
 1181ARG     NE 1473   2.882   7.331   2.030
 1181ARG     HE 1474   2.798   7.308   2.082
 1181ARG     CZ 1475   2.870   7.412   1.924
 1181ARG    NH1 1476   2.963   7.446   1.834
 1181ARG   HH11 1477   3.058   7.411   1.838
 1181ARG   HH12 1478   2.939   7.519   1.769
 1181ARG    NH2 1479   2.749   7.469   1.912
 1181ARG   HH21 1480   2.674   7.465   1.980
 1181ARG   HH22 1481   2.730   7.533   1.836
 1181ARG      C 1482   3.206   7.306   2.478
 1181ARG      O 1483   3.199   7.233   2.577
 1182CYS      N 1484   3.158   7.430   2.473
 1182CYS      H 1485   3.180   7.484   2.390
 1182CYS     CA 1486   3.098   7.502   2.584
 1182CYS     HA 1487   3.101   7.442   2.674
 1182CYS     CB 1488   3.162   7.640   2.601
 1182CYS    HB1 1489   3.126   7.701   2.518
 1182CYS    HB2 1490   3.271   7.638   2.595
 1182CYS     SG 1491   3.127   7.716   2.761
 1182CYS     HG 1492   3.217   7.814   2.772
 1182CYS      C 1493   2.950   7.509   2.550
 1182CYS      O 1494   2.918   7.531   2.433
 1183ILE      N 1495   2.863   7.493   2.650
 1183ILE      H 1496   2.903   7.466   2.739
 1183ILE     CA 1497   2.720   7.483   2.632
 1183ILE     HA 1498   2.685   7.476   2.529
 1183ILE     CB 1499   2.682   7.351   2.700
 1183ILE     HB 1500   2.692   7.358   2.808
 1183ILE    CG2 1501   2.535   7.317   2.677
 1183ILE   HG21 1502   2.464   7.391   2.713
 1183ILE   HG22 1503   2.507   7.313   2.571
 1183ILE   HG23 1504   2.518   7.225   2.732
 1183ILE    CG1 1505   2.764   7.233   2.649
 1183ILE   HG11 1506   2.729   7.138   2.692
 1183ILE   HG12 1507   2.865   7.250   2.685
 1183ILE     CD 1508   2.772   7.204   2.500
 1183ILE    HD1 1509   2.815   7.293   2.453
 1183ILE    HD2 1510   2.844   7.122   2.493
 1183ILE    HD3 1511   2.675   7.178   2.457
 1183ILE      C 1512   2.649   7.601   2.697
 1183ILE      O 1513   2.545   7.652   2.655
 1184GLY      N 1514   2.698   7.654   2.809
 1184GLY      H 1515   2.764   7.597   2.860
 1184GLY     CA 1516   2.630   7.760   2.881
 1184GLY    HA1 1517   2.522   7.746   2.888
 1184GLY    HA2 1518   2.652   7.852   2.827
 1184GLY      C 1519   2.671   7.790   3.024
 1184GLY      O 1520   2.763   7.720   3.065
 1185LEU      N 1521   2.615   7.884   3.101
 1185LEU      H 1522   2.535   7.933   3.064
 1185LEU     CA 1523   2.654   7.932   3.232
 1185LEU     HA 1524   2.734   7.869   3.271
 1185LEU     CB 1525   2.702   8.077   3.228
 1185LEU    HB1 1526   2.731   8.108   3.328
 1185LEU    HB2 1527   2.621   8.142   3.196
 1185LEU     CG 1528   2.822   8.097   3.136
 1185LEU     HG 1529   2.798   8.073   3.032
 1185LEU    CD1 1530   2.853   8.246   3.143
 1185LEU   HD11 1531   2.767   8.302   3.106
 1185LEU   HD12 1532   2.878   8.274   3.245
 1185LEU   HD13 1533   2.936   8.258   3.073
 1185LEU    CD2 1534   2.944   8.016   3.181
 1185LEU   HD21 1535   2.928   7.909   3.173
 1185LEU   HD22 1536   3.032   8.053   3.128
 1185LEU   HD23 1537   2.973   8.042   3.283
 1185LEU      C 1538   2.535   7.927   3.326
 1185LEU      O 1539   2.418   7.925   3.286
 1186SER      N 1540   2.567   7.915   3.455
 1186SER      H 1541   2.664   7.905   3.484
 1186SER     CA 1542   2.467   7.910   3.560
 1186SER     HA 1543   2.384   7.978   3.545
 1186SER     CB 1544   2.410   7.770   3.573
 1186SER    HB1 1545   2.477   7.714   3.638
 1186SER    HB2 1546   2.414   7.725   3.473
 1186SER     OG 1547   2.274   7.775   3.608
 1186SER     HG 1548   2.217   7.790   3.532
 1186SER      C 1549   2.530   7.959   3.690
 1186SER      O 1550   2.587   7.886   3.770
 1187LEU      N 1551   2.542   8.092   3.689
 1187LEU      H 1552   2.490   8.137   3.616
 1187LEU     CA 1553   2.610   8.163   3.796
 1187LEU     HA 1554   2.662   8.090   3.859
 1187LEU     CB 1555   2.715   8.253   3.732
 1187LEU    HB1 1556   2.776   8.314   3.798
 1187LEU    HB2 1557   2.662   8.334   3.681
 1187LEU     CG 1558   2.812   8.193   3.631
 1187LEU     HG 1559   2.764   8.140   3.549
 1187LEU    CD1 1560   2.896   8.309   3.578
 1187LEU   HD11 1561   2.967   8.355   3.646
 1187LEU   HD12 1562   2.960   8.280   3.494
 1187LEU   HD13 1563   2.834   8.381   3.525
 1187LEU    CD2 1564   2.913   8.092   3.684
 1187LEU   HD21 1565   2.979   8.140   3.757
 1187LEU   HD22 1566   2.858   8.010   3.730
 1187LEU   HD23 1567   2.964   8.060   3.593
 1187LEU      C 1568   2.524   8.240   3.895
 1187LEU      O 1569   2.570   8.284   4.000
 1188GLN      N 1570   2.394   8.255   3.865
 1188GLN      H 1571   2.363   8.234   3.771
 1188GLN     CA 1572   2.301   8.332   3.945
 1188GLN     HA 1573   2.352   8.427   3.963
 1188GLN     CB 1574   2.177   8.355   3.861
 1188GLN    HB1 1575   2.110   8.420   3.918
 1188GLN    HB2 1576   2.131   8.258   3.839
 1188GLN     CG 1577   2.203   8.427   3.729
 1188GLN    HG1 1578   2.284   8.499   3.744
 1188GLN    HG2 1579   2.112   8.478   3.698
 1188GLN     CD 1580   2.238   8.341   3.608
 1188GLN    OE1 1581   2.277   8.224   3.616
 1188GLN    NE2 1582   2.200   8.388   3.489
 1188GLN   HE21 1583   2.161   8.481   3.485
 1188GLN   HE22 1584   2.242   8.350   3.406
 1188GLN      C 1585   2.274   8.261   4.077
 1188GLN      O 1586   2.255   8.328   4.178
 1189SER      N 1587   2.277   8.127   4.080
 1189SER      H 1588   2.303   8.086   3.992
 1189SER     CA 1589   2.267   8.046   4.200
 1189SER     HA 1590   2.247   8.113   4.283
 1189SER     CB 1591   2.159   7.940   4.184
 1189SER    HB1 1592   2.171   7.858   4.255
 1189SER    HB2 1593   2.167   7.885   4.090
 1189SER     OG 1594   2.036   8.004   4.211
 1189SER     HG 1595   2.010   8.056   4.135
 1189SER      C 1596   2.397   7.976   4.237
 1189SER      O 1597   2.494   7.973   4.161
 1190LEU      N 1598   2.403   7.927   4.361
 1190LEU      H 1599   2.320   7.939   4.418
 1190LEU     CA 1600   2.514   7.862   4.427
 1190LEU     HA 1601   2.604   7.874   4.365
 1190LEU     CB 1602   2.546   7.940   4.554
 1190LEU    HB1 1603   2.623   7.886   4.608
 1190LEU    HB2 1604   2.463   7.933   4.624
 1190LEU     CG 1605   2.584   8.087   4.539
 1190LEU     HG 1606   2.496   8.144   4.510
 1190LEU    CD1 1607   2.640   8.141   4.670
 1190LEU   HD11 1608   2.728   8.086   4.705
 1190LEU   HD12 1609   2.671   8.245   4.665
 1190LEU   HD13 1610   2.569   8.113   4.747
 1190LEU    CD2 1611   2.694   8.123   4.438
 1190LEU   HD21 1612   2.788   8.076   4.468
 1190LEU   HD22 1613   2.672   8.082   4.340
 1190LEU   HD23 1614   2.711   8.231   4.436
 1190LEU      C 1615   2.487   7.714   4.451
 1190LEU      O 1616   2.388   7.690   4.520
 1191PRO      N 1617   2.574   7.622   4.412
 1191PRO     CD 1618   2.557   7.480   4.433
 1191PRO    HD1 1619   2.469   7.448   4.377
 1191PRO    HD2 1620   2.548   7.448   4.537
 1191PRO     CG 1621   2.665   7.416   4.347
 1191PRO    HG1 1622   2.644   7.407   4.240
 1191PRO    HG2 1623   2.692   7.314   4.375
 1191PRO     CB 1624   2.783   7.511   4.366
 1191PRO    HB1 1625   2.862   7.504   4.291
 1191PRO    HB2 1626   2.835   7.492   4.459
 1191PRO     CA 1627   2.708   7.644   4.360
 1191PRO     HA 1628   2.760   7.724   4.413
 1191PRO      C 1629   2.704   7.695   4.217
 1191PRO      O 1630   2.601   7.691   4.150
 1192ARG      N 1631   2.809   7.756   4.162
 1192ARG      H 1632   2.891   7.775   4.217
 1192ARG     CA 1633   2.816   7.811   4.028
 1192ARG     HA 1634   2.716   7.833   3.988
 1192ARG     CB 1635   2.901   7.938   4.034
 1192ARG    HB1 1636   2.922   7.957   3.929
 1192ARG    HB2 1637   2.993   7.910   4.084
 1192ARG     CG 1638   2.847   8.061   4.107
 1192ARG    HG1 1639   2.867   8.045   4.213
 1192ARG    HG2 1640   2.738   8.066   4.107
 1192ARG     CD 1641   2.894   8.200   4.067
 1192ARG    HD1 1642   2.819   8.238   3.997
 1192ARG    HD2 1643   2.992   8.189   4.020
 1192ARG     NE 1644   2.921   8.283   4.185
 1192ARG     HE 1645   3.012   8.270   4.226
 1192ARG     CZ 1646   2.845   8.363   4.260
 1192ARG    NH1 1647   2.714   8.375   4.231
 1192ARG   HH11 1648   2.678   8.324   4.152
 1192ARG   HH12 1649   2.643   8.412   4.292
 1192ARG    NH2 1650   2.893   8.437   4.362
 1192ARG   HH21 1651   2.993   8.437   4.379
 1192ARG   HH22 1652   2.831   8.502   4.406
 1192ARG      C 1653   2.867   7.705   3.932
 1192ARG      O 1654   2.941   7.614   3.970
 1193PHE      N 1655   2.821   7.713   3.807
 1193PHE      H 1656   2.756   7.787   3.784
 1193PHE     CA 1657   2.840   7.615   3.702
 1193PHE     HA 1658   2.918   7.545   3.734
 1193PHE     CB 1659   2.714   7.534   3.674
 1193PHE    HB1 1660   2.752   7.461   3.602
 1193PHE    HB2 1661   2.644   7.593   3.615
 1193PHE     CG 1662   2.648   7.466   3.792
 1193PHE    CD1 1663   2.719   7.397   3.891
 1193PHE    HD1 1664   2.826   7.395   3.885
 1193PHE    CE1 1665   2.649   7.330   3.992
 1193PHE    HE1 1666   2.704   7.276   4.068
 1193PHE     CZ 1667   2.509   7.333   4.002
 1193PHE     HZ 1668   2.465   7.261   4.069
 1193PHE    CE2 1669   2.439   7.387   3.894
 1193PHE    HE2 1670   2.332   7.375   3.887
 1193PHE    CD2 1671   2.509   7.457   3.794
 1193PHE    HD2 1672   2.456   7.497   3.709
 1193PHE      C 1673   2.881   7.674   3.568
 1193PHE      O 1674   2.829   7.776   3.525
 1194ILE      N 1675   2.967   7.600   3.497
 1194ILE      H 1676   3.000   7.513   3.537
 1194ILE     CA 1677   2.996   7.603   3.355
 1194ILE     HA 1678   2.941   7.688   3.317
 1194ILE     CB 1679   3.145   7.616   3.327
 1194ILE     HB 1680   3.197   7.522   3.347
 1194ILE    CG2 1681   3.154   7.650   3.178
 1194ILE   HG21 1682   3.258   7.674   3.156
 1194ILE   HG22 1683   3.140   7.557   3.124
 1194ILE   HG23 1684   3.092   7.730   3.139
 1194ILE    CG1 1685   3.219   7.728   3.400
 1194ILE   HG11 1686   3.327   7.723   3.384
 1194ILE   HG12 1687   3.195   7.699   3.502
 1194ILE     CD 1688   3.175   7.873   3.386
 1194ILE    HD1 1689   3.218   7.942   3.459
 1194ILE    HD2 1690   3.198   7.905   3.285
 1194ILE    HD3 1691   3.067   7.872   3.404
 1194ILE      C 1692   2.953   7.467   3.302
 1194ILE      O 1693   2.970   7.362   3.363
 1195LEU      N 1694   2.890   7.476   3.184
 1195LEU      H 1695   2.887   7.562   3.131
 1195LEU     CA 1696   2.837   7.366   3.106
 1195LEU     HA 1697   2.831   7.273   3.161
 1195LEU     CB 1698   2.691   7.397   3.072
 1195LEU    HB1 1699   2.653   7.312   3.015
 1195LEU    HB2 1700   2.689   7.482   3.004
 1195LEU     CG 1701   2.599   7.420   3.191
 1195LEU     HG 1702   2.640   7.505   3.246
 1195LEU    CD1 1703   2.460   7.470   3.155
 1195LEU   HD11 1704   2.463   7.575   3.125
 1195LEU   HD12 1705   2.407   7.396   3.095
 1195LEU   HD13 1706   2.402   7.472   3.248
 1195LEU    CD2 1707   2.613   7.300   3.285
 1195LEU   HD21 1708   2.587   7.209   3.232
 1195LEU   HD22 1709   2.710   7.303   3.336
 1195LEU   HD23 1710   2.535   7.303   3.362
 1195LEU      C 1711   2.923   7.339   2.984
 1195LEU      O 1712   2.965   7.428   2.910
 1196LEU      N 1713   2.950   7.210   2.963
 1196LEU      H 1714   2.913   7.155   3.039
 1196LEU     CA 1715   3.039   7.137   2.875
 1196LEU     HA 1716   3.074   7.212   2.803
 1196LEU     CB 1717   3.163   7.086   2.948
 1196LEU    HB1 1718   3.228   7.037   2.876
 1196LEU    HB2 1719   3.131   7.009   3.018
 1196LEU     CG 1720   3.236   7.183   3.041
 1196LEU     HG 1721   3.163   7.240   3.100
 1196LEU    CD1 1722   3.312   7.096   3.140
 1196LEU   HD11 1723   3.244   7.087   3.225
 1196LEU   HD12 1724   3.332   6.997   3.099
 1196LEU   HD13 1725   3.399   7.155   3.167
 1196LEU    CD2 1726   3.335   7.281   2.977
 1196LEU   HD21 1727   3.293   7.361   2.916
 1196LEU   HD22 1728   3.393   7.327   3.056
 1196LEU   HD23 1729   3.400   7.221   2.913
 1196LEU      C 1730   2.980   7.015   2.807
 1196LEU      O 1731   2.882   6.958   2.854
 1197GLU      N 1732   3.020   6.977   2.685
 1197GLU      H 1733   3.058   7.044   2.620
 1197GLU     CA 1734   2.988   6.846   2.630
 1197GLU     HA 1735   2.880   6.836   2.629
 1197GLU     CB 1736   3.038   6.832   2.487
 1197GLU    HB1 1737   2.972   6.876   2.411
 1197GLU    HB2 1738   3.025   6.726   2.468
 1197GLU     CG 1739   3.186   6.863   2.464
 1197GLU    HG1 1740   3.233   6.793   2.534
 1197GLU    HG2 1741   3.211   6.968   2.478
 1197GLU     CD 1742   3.233   6.820   2.326
 1197GLU    OE1 1743   3.179   6.728   2.261
 1197GLU    OE2 1744   3.327   6.887   2.277
 1197GLU      C 1745   3.046   6.732   2.713
 1197GLU      O 1746   3.156   6.735   2.767
 1198LEU      N 1747   2.954   6.636   2.726
 1198LEU      H 1748   2.858   6.652   2.700
 1198LEU     CA 1749   2.975   6.510   2.795
 1198LEU     HA 1750   3.021   6.530   2.891
 1198LEU     CB 1751   2.842   6.445   2.834
 1198LEU    HB1 1752   2.783   6.411   2.748
 1198LEU    HB2 1753   2.780   6.523   2.879
 1198LEU     CG 1754   2.848   6.334   2.937
 1198LEU     HG 1755   2.913   6.257   2.894
 1198LEU    CD1 1756   2.914   6.361   3.073
 1198LEU   HD11 1757   2.866   6.444   3.124
 1198LEU   HD12 1758   2.899   6.270   3.132
 1198LEU   HD13 1759   3.019   6.389   3.061
 1198LEU    CD2 1760   2.716   6.268   2.974
 1198LEU   HD21 1761   2.665   6.344   3.033
 1198LEU   HD22 1762   2.656   6.252   2.884
 1198LEU   HD23 1763   2.733   6.175   3.027
 1198LEU      C 1764   3.078   6.428   2.719
 1198LEU      O 1765   3.071   6.385   2.604
 1199MET      N 1766   3.186   6.394   2.789
 1199MET      H 1767   3.193   6.442   2.878
 1199MET     CA 1768   3.298   6.311   2.749
 1199MET     HA 1769   3.287   6.292   2.642
 1199MET     CB 1770   3.430   6.385   2.770
 1199MET    HB1 1771   3.517   6.320   2.778
 1199MET    HB2 1772   3.428   6.441   2.863
 1199MET     CG 1773   3.452   6.489   2.660
 1199MET    HG1 1774   3.544   6.544   2.681
 1199MET    HG2 1775   3.369   6.557   2.644
 1199MET     SD 1776   3.496   6.425   2.496
 1199MET     CE 1777   3.343   6.481   2.418
 1199MET    HE1 1778   3.333   6.584   2.452
 1199MET    HE2 1779   3.356   6.478   2.310
 1199MET    HE3 1780   3.258   6.420   2.448
 1199MET      C 1781   3.294   6.171   2.809
 1199MET      O 1782   3.357   6.137   2.909
 1200ALA      N 1783   3.210   6.082   2.757
 1200ALA      H 1784   3.165   6.093   2.668
 1200ALA     CA 1785   3.171   5.962   2.829
 1200ALA     HA 1786   3.144   5.993   2.930
 1200ALA     CB 1787   3.043   5.904   2.769
 1200ALA    HB1 1788   2.988   5.842   2.840
 1200ALA    HB2 1789   2.972   5.980   2.737
 1200ALA    HB3 1790   3.066   5.837   2.686
 1200ALA      C 1791   3.278   5.854   2.828
 1200ALA      O 1792   3.253   5.752   2.892
 1201GLY      N 1793   3.389   5.865   2.755
 1201GLY      H 1794   3.401   5.953   2.706
 1201GLY     CA 1795   3.504   5.778   2.766
 1201GLY    HA1 1796   3.560   5.773   2.672
 1201GLY    HA2 1797   3.480   5.673   2.780
 1201GLY      C 1798   3.604   5.816   2.874
 1201GLY      O 1799   3.704   5.751   2.901
 1202GLY      N 1800   3.579   5.930   2.939
 1202GLY      H 1801   3.496   5.978   2.907
 1202GLY     CA 1802   3.665   6.006   3.027
 1202GLY    HA1 1803   3.683   5.962   3.126
 1202GLY    HA2 1804   3.624   6.106   3.036
 1202GLY      C 1805   3.796   6.039   2.958
 1202GLY      O 1806   3.801   6.078   2.841
 1203ASP      N 1807   3.906   6.057   3.032
 1203ASP      H 1808   3.901   6.069   3.133
 1203ASP     CA 1809   4.038   6.075   2.976
 1203ASP     HA 1810   4.034   6.133   2.883
 1203ASP     CB 1811   4.125   6.154   3.073
 1203ASP    HB1 1812   4.069   6.245   3.098
 1203ASP    HB2 1813   4.216   6.195   3.029
 1203ASP     CG 1814   4.148   6.083   3.205
 1203ASP    OD1 1815   4.258   6.028   3.226
 1203ASP    OD2 1816   4.056   6.088   3.290
 1203ASP      C 1817   4.111   5.957   2.913
 1203ASP      O 1818   4.111   5.843   2.959
 1204LEU      N 1819   4.173   5.979   2.797
 1204LEU      H 1820   4.177   6.071   2.756
 1204LEU     CA 1821   4.231   5.874   2.714
 1204LEU     HA 1822   4.151   5.809   2.679
 1204LEU     CB 1823   4.277   5.945   2.588
 1204LEU    HB1 1824   4.318   6.043   2.614
 1204LEU    HB2 1825   4.192   5.961   2.521
 1204LEU     CG 1826   4.384   5.870   2.509
 1204LEU     HG 1827   4.464   5.839   2.577
 1204LEU    CD1 1828   4.329   5.741   2.449
 1204LEU   HD11 1829   4.413   5.684   2.411
 1204LEU   HD12 1830   4.276   5.681   2.523
 1204LEU   HD13 1831   4.253   5.763   2.374
 1204LEU    CD2 1832   4.429   5.969   2.402
 1204LEU   HD21 1833   4.354   5.979   2.323
 1204LEU   HD22 1834   4.461   6.065   2.442
 1204LEU   HD23 1835   4.517   5.918   2.362
 1204LEU      C 1836   4.332   5.791   2.791
 1204LEU      O 1837   4.336   5.669   2.781
 1205LYS      N 1838   4.420   5.854   2.870
 1205LYS      H 1839   4.427   5.955   2.865
 1205LYS     CA 1840   4.504   5.790   2.969
 1205LYS     HA 1841   4.584   5.739   2.915
 1205LYS     CB 1842   4.563   5.903   3.052
 1205LYS    HB1 1843   4.488   5.957   3.109
 1205LYS    HB2 1844   4.605   5.985   2.993
 1205LYS     CG 1845   4.681   5.862   3.140
 1205LYS    HG1 1846   4.756   5.819   3.074
 1205LYS    HG2 1847   4.655   5.783   3.210
 1205LYS     CD 1848   4.744   5.986   3.203
 1205LYS    HD1 1849   4.675   6.053   3.254
 1205LYS    HD2 1850   4.799   6.031   3.120
 1205LYS     CE 1851   4.839   5.936   3.311
 1205LYS    HE1 1852   4.876   5.835   3.291
 1205LYS    HE2 1853   4.785   5.946   3.405
 1205LYS     NZ 1854   4.955   6.019   3.345
 1205LYS    HZ1 1855   5.008   6.053   3.266
 1205LYS    HZ2 1856   4.920   6.101   3.392
 1205LYS    HZ3 1857   5.024   5.980   3.408
 1205LYS      C 1858   4.428   5.694   3.060
 1205LYS      O 1859   4.459   5.575   3.061
 1206SER      N 1860   4.329   5.747   3.131
 1206SER      H 1861   4.323   5.848   3.132
 1206SER     CA 1862   4.258   5.658   3.220
 1206SER     HA 1863   4.326   5.605   3.287
 1206SER     CB 1864   4.160   5.739   3.305
 1206SER    HB1 1865   4.103   5.670   3.366
 1206SER    HB2 1866   4.100   5.812   3.250
 1206SER     OG 1867   4.224   5.826   3.395
 1206SER     HG 1868   4.223   5.914   3.355
 1206SER      C 1869   4.183   5.546   3.151
 1206SER      O 1870   4.190   5.434   3.202
 1207PHE      N 1871   4.131   5.573   3.030
 1207PHE      H 1872   4.128   5.671   3.006
 1207PHE     CA 1873   4.090   5.467   2.940
 1207PHE     HA 1874   4.014   5.408   2.991
 1207PHE     CB 1875   4.023   5.530   2.818
 1207PHE    HB1 1876   4.098   5.588   2.764
 1207PHE    HB2 1877   3.937   5.589   2.850
 1207PHE     CG 1878   3.974   5.426   2.721
 1207PHE    CD1 1879   3.853   5.360   2.747
 1207PHE    HD1 1880   3.797   5.392   2.834
 1207PHE    CE1 1881   3.814   5.252   2.667
 1207PHE    HE1 1882   3.725   5.197   2.691
 1207PHE     CZ 1883   3.900   5.205   2.567
 1207PHE     HZ 1884   3.874   5.127   2.497
 1207PHE    CE2 1885   4.016   5.277   2.536
 1207PHE    HE2 1886   4.087   5.239   2.463
 1207PHE    CD2 1887   4.059   5.381   2.620
 1207PHE    HD2 1888   4.151   5.436   2.605
 1207PHE      C 1889   4.192   5.360   2.907
 1207PHE      O 1890   4.161   5.242   2.922
 1208LEU      N 1891   4.308   5.392   2.850
 1208LEU      H 1892   4.334   5.490   2.849
 1208LEU     CA 1893   4.414   5.302   2.810
 1208LEU     HA 1894   4.377   5.227   2.739
 1208LEU     CB 1895   4.527   5.377   2.741
 1208LEU    HB1 1896   4.612   5.309   2.741
 1208LEU    HB2 1897   4.561   5.454   2.811
 1208LEU     CG 1898   4.505   5.443   2.605
 1208LEU     HG 1899   4.439   5.529   2.618
 1208LEU    CD1 1900   4.643   5.483   2.556
 1208LEU   HD11 1901   4.714   5.400   2.543
 1208LEU   HD12 1902   4.632   5.536   2.461
 1208LEU   HD13 1903   4.683   5.552   2.630
 1208LEU    CD2 1904   4.429   5.358   2.503
 1208LEU   HD21 1905   4.347   5.308   2.555
 1208LEU   HD22 1906   4.389   5.419   2.423
 1208LEU   HD23 1907   4.496   5.279   2.469
 1208LEU      C 1908   4.468   5.222   2.928
 1208LEU      O 1909   4.501   5.105   2.910
 1209ARG      N 1910   4.489   5.278   3.047
 1209ARG      H 1911   4.461   5.374   3.059
 1209ARG     CA 1912   4.517   5.209   3.171
 1209ARG     HA 1913   4.619   5.169   3.163
 1209ARG     CB 1914   4.514   5.312   3.284
 1209ARG    HB1 1915   4.508   5.265   3.382
 1209ARG    HB2 1916   4.422   5.369   3.288
 1209ARG     CG 1917   4.636   5.403   3.296
 1209ARG    HG1 1918   4.671   5.443   3.201
 1209ARG    HG2 1919   4.727   5.347   3.317
 1209ARG     CD 1920   4.606   5.506   3.405
 1209ARG    HD1 1921   4.556   5.455   3.488
 1209ARG    HD2 1922   4.541   5.580   3.359
 1209ARG     NE 1923   4.735   5.554   3.455
 1209ARG     HE 1924   4.821   5.534   3.407
 1209ARG     CZ 1925   4.752   5.658   3.537
 1209ARG    NH1 1926   4.645   5.718   3.591
 1209ARG   HH11 1927   4.552   5.683   3.570
 1209ARG   HH12 1928   4.657   5.777   3.671
 1209ARG    NH2 1929   4.873   5.702   3.574
 1209ARG   HH21 1930   4.954   5.657   3.534
 1209ARG   HH22 1931   4.893   5.780   3.636
 1209ARG      C 1932   4.418   5.098   3.202
 1209ARG      O 1933   4.462   4.987   3.234
 1210GLU      N 1934   4.291   5.137   3.191
 1210GLU      H 1935   4.268   5.234   3.171
 1210GLU     CA 1936   4.188   5.041   3.224
 1210GLU     HA 1937   4.210   4.996   3.321
 1210GLU     CB 1938   4.058   5.121   3.235
 1210GLU    HB1 1939   4.017   5.138   3.135
 1210GLU    HB2 1940   4.078   5.220   3.276
 1210GLU     CG 1941   3.950   5.056   3.320
 1210GLU    HG1 1942   3.994   5.025   3.415
 1210GLU    HG2 1943   3.922   4.963   3.270
 1210GLU     CD 1944   3.829   5.147   3.334
 1210GLU    OE1 1945   3.736   5.119   3.255
 1210GLU    OE2 1946   3.829   5.237   3.420
 1210GLU      C 1947   4.171   4.929   3.122
 1210GLU      O 1948   4.136   4.817   3.157
 1211THR      N 1949   4.202   4.957   2.995
 1211THR      H 1950   4.228   5.053   2.982
 1211THR     CA 1951   4.189   4.866   2.882
 1211THR     HA 1952   4.126   4.786   2.920
 1211THR     CB 1953   4.117   4.921   2.760
 1211THR     HB 1954   4.129   4.845   2.682
 1211THR    CG2 1955   3.965   4.929   2.768
 1211THR   HG21 1956   3.916   4.943   2.671
 1211THR   HG22 1957   3.928   4.837   2.815
 1211THR   HG23 1958   3.942   5.019   2.824
 1211THR    OG1 1959   4.176   5.043   2.721
 1211THR    HG1 1960   4.135   5.111   2.776
 1211THR      C 1961   4.318   4.792   2.848
 1211THR      O 1962   4.318   4.712   2.755
 1212ARG      N 1963   4.421   4.793   2.932
 1212ARG      H 1964   4.421   4.854   3.013
 1212ARG     CA 1965   4.546   4.721   2.921
 1212ARG     HA 1966   4.613   4.764   2.846
 1212ARG     CB 1967   4.621   4.734   3.053
 1212ARG    HB1 1968   4.672   4.639   3.073
 1212ARG    HB2 1969   4.550   4.747   3.135
 1212ARG     CG 1970   4.712   4.857   3.054
 1212ARG    HG1 1971   4.649   4.945   3.047
 1212ARG    HG2 1972   4.783   4.859   2.971
 1212ARG     CD 1973   4.793   4.878   3.181
 1212ARG    HD1 1974   4.865   4.796   3.189
 1212ARG    HD2 1975   4.714   4.871   3.257
 1212ARG     NE 1976   4.858   5.008   3.179
 1212ARG     HE 1977   4.831   5.076   3.110
 1212ARG     CZ 1978   4.943   5.054   3.273
 1212ARG    NH1 1979   4.984   4.985   3.380
 1212ARG   HH11 1980   4.985   4.884   3.380
 1212ARG   HH12 1981   5.023   5.035   3.458
 1212ARG    NH2 1982   4.985   5.181   3.264
 1212ARG   HH21 1983   4.959   5.236   3.184
 1212ARG   HH22 1984   5.044   5.218   3.337
 1212ARG      C 1985   4.515   4.574   2.900
 1212ARG      O 1986   4.451   4.511   2.984
 1213PRO      N 1987   4.566   4.515   2.791
 1213PRO     CD 1988   4.631   4.581   2.680
 1213PRO    HD1 1989   4.736   4.604   2.698
 1213PRO    HD2 1990   4.573   4.669   2.652
 1213PRO     CG 1991   4.641   4.478   2.569
 1213PRO    HG1 1992   4.718   4.506   2.497
 1213PRO    HG2 1993   4.542   4.462   2.526
 1213PRO     CB 1994   4.662   4.350   2.650
 1213PRO    HB1 1995   4.768   4.345   2.677
 1213PRO    HB2 1996   4.640   4.256   2.600
 1213PRO     CA 1997   4.571   4.371   2.770
 1213PRO     HA 1998   4.469   4.337   2.751
 1213PRO      C 1999   4.619   4.296   2.893
 1213PRO      O 2000   4.725   4.321   2.950
 1214ARG      N 2001   4.528   4.210   2.940
 1214ARG      H 2002   4.452   4.182   2.879
 1214ARG     CA 2003   4.529   4.131   3.061
 1214ARG     HA 2004   4.629   4.124   3.105
 1214ARG     CB 2005   4.450   4.203   3.170
 1214ARG    HB1 2006   4.420   4.133   3.248
 1214ARG    HB2 2007   4.356   4.245   3.132
 1214ARG     CG 2008   4.530   4.312   3.241
 1214ARG    HG1 2009   4.600   4.358   3.172
 1214ARG    HG2 2010   4.601   4.269   3.312
 1214ARG     CD 2011   4.447   4.416   3.316
 1214ARG    HD1 2012   4.384   4.367   3.391
 1214ARG    HD2 2013   4.373   4.462   3.250
 1214ARG     NE 2014   4.528   4.521   3.377
 1214ARG     HE 2015   4.624   4.494   3.396
 1214ARG     CZ 2016   4.487   4.647   3.396
 1214ARG    NH1 2017   4.568   4.739   3.449
 1214ARG   HH11 2018   4.656   4.695   3.472
 1214ARG   HH12 2019   4.550   4.838   3.449
 1214ARG    NH2 2020   4.361   4.687   3.375
 1214ARG   HH21 2021   4.289   4.626   3.337
 1214ARG   HH22 2022   4.326   4.775   3.411
 1214ARG      C 2023   4.467   3.994   3.035
 1214ARG      O 2024   4.386   3.986   2.943
 1215PRO      N 2025   4.490   3.891   3.115
 1215PRO     CD 2026   4.599   3.869   3.209
 1215PRO    HD1 2027   4.574   3.914   3.305
 1215PRO    HD2 2028   4.688   3.912   3.162
 1215PRO     CG 2029   4.607   3.720   3.239
 1215PRO    HG1 2030   4.620   3.699   3.346
 1215PRO    HG2 2031   4.669   3.675   3.161
 1215PRO     CB 2032   4.466   3.672   3.206
 1215PRO    HB1 2033   4.406   3.676   3.297
 1215PRO    HB2 2034   4.458   3.570   3.169
 1215PRO     CA 2035   4.415   3.768   3.099
 1215PRO     HA 2036   4.451   3.726   3.006
 1215PRO      C 2037   4.263   3.776   3.093
 1215PRO      O 2038   4.204   3.683   3.038
 1216SER      N 2039   4.205   3.876   3.160
 1216SER      H 2040   4.266   3.939   3.211
 1216SER     CA 2041   4.065   3.912   3.171
 1216SER     HA 2042   4.011   3.823   3.202
 1216SER     CB 2043   4.055   4.023   3.276
 1216SER    HB1 2044   4.065   3.970   3.371
 1216SER    HB2 2045   3.961   4.077   3.271
 1216SER     OG 2046   4.159   4.118   3.268
 1216SER     HG 2047   4.148   4.178   3.343
 1216SER      C 2048   4.012   3.961   3.037
 1216SER      O 2049   3.917   3.902   2.985
 1217GLN      N 2050   4.078   4.056   2.971
 1217GLN      H 2051   4.160   4.089   3.021
 1217GLN     CA 2052   4.058   4.077   2.829
 1217GLN     HA 2053   4.016   3.986   2.786
 1217GLN     CB 2054   3.952   4.184   2.804
 1217GLN    HB1 2055   3.979   4.277   2.854
 1217GLN    HB2 2056   3.860   4.152   2.852
 1217GLN     CG 2057   3.925   4.209   2.656
 1217GLN    HG1 2058   4.020   4.219   2.602
 1217GLN    HG2 2059   3.871   4.302   2.635
 1217GLN     CD 2060   3.845   4.103   2.581
 1217GLN    OE1 2061   3.903   4.025   2.505
 1217GLN    NE2 2062   3.716   4.094   2.610
 1217GLN   HE21 2063   3.668   4.163   2.666
 1217GLN   HE22 2064   3.669   4.012   2.573
 1217GLN      C 2065   4.191   4.118   2.769
 1217GLN      O 2066   4.242   4.224   2.806
 1218PRO      N 2067   4.255   4.040   2.681
 1218PRO     CD 2068   4.223   3.902   2.652
 1218PRO    HD1 2069   4.133   3.912   2.591
 1218PRO    HD2 2070   4.196   3.839   2.737
 1218PRO     CG 2071   4.340   3.846   2.573
 1218PRO    HG1 2072   4.308   3.818   2.472
 1218PRO    HG2 2073   4.368   3.748   2.611
 1218PRO     CB 2074   4.453   3.949   2.581
 1218PRO    HB1 2075   4.517   3.946   2.493
 1218PRO    HB2 2076   4.517   3.929   2.667
 1218PRO     CA 2077   4.377   4.078   2.611
 1218PRO     HA 2078   4.435   4.149   2.669
 1218PRO      C 2079   4.344   4.147   2.480
 1218PRO      O 2080   4.430   4.222   2.435
 1219SER      N 2081   4.226   4.131   2.420
 1219SER      H 2082   4.168   4.060   2.464
 1219SER     CA 2083   4.184   4.185   2.292
 1219SER     HA 2084   4.267   4.201   2.223
 1219SER     CB 2085   4.096   4.092   2.208
 1219SER    HB1 2086   4.087   4.147   2.115
 1219SER    HB2 2087   3.994   4.079   2.247
 1219SER     OG 2088   4.147   3.963   2.185
 1219SER     HG 2089   4.112   3.926   2.104
 1219SER      C 2090   4.120   4.322   2.304
 1219SER      O 2091   4.064   4.374   2.207
 1220SER      N 2092   4.115   4.387   2.420
 1220SER      H 2093   4.142   4.334   2.502
 1220SER     CA 2094   4.065   4.518   2.454
 1220SER     HA 2095   3.958   4.532   2.436
 1220SER     CB 2096   4.078   4.541   2.604
 1220SER    HB1 2097   4.006   4.480   2.659
 1220SER    HB2 2098   4.062   4.646   2.628
 1220SER     OG 2099   4.199   4.503   2.665
 1220SER     HG 2100   4.250   4.584   2.671
 1220SER      C 2101   4.138   4.631   2.383
 1220SER      O 2102   4.076   4.736   2.366
 1221LEU      N 2103   4.265   4.626   2.343
 1221LEU      H 2104   4.316   4.539   2.343
 1221LEU     CA 2105   4.341   4.727   2.272
 1221LEU     HA 2106   4.269   4.802   2.239
 1221LEU     CB 2107   4.430   4.798   2.374
 1221LEU    HB1 2108   4.503   4.849   2.311
 1221LEU    HB2 2109   4.483   4.723   2.433
 1221LEU     CG 2110   4.369   4.901   2.469
 1221LEU     HG 2111   4.300   4.845   2.532
 1221LEU    CD1 2112   4.479   4.970   2.549
 1221LEU   HD11 2113   4.537   4.886   2.588
 1221LEU   HD12 2114   4.538   5.043   2.492
 1221LEU   HD13 2115   4.432   5.020   2.633
 1221LEU    CD2 2116   4.312   5.013   2.383
 1221LEU   HD21 2117   4.384   5.039   2.306
 1221LEU   HD22 2118   4.212   4.986   2.347
 1221LEU   HD23 2119   4.298   5.100   2.447
 1221LEU      C 2120   4.410   4.671   2.149
 1221LEU      O 2121   4.441   4.553   2.138
 1222ALA      N 2122   4.442   4.761   2.056
 1222ALA      H 2123   4.419   4.859   2.069
 1222ALA     CA 2124   4.499   4.726   1.927
 1222ALA     HA 2125   4.572   4.647   1.947
 1222ALA     CB 2126   4.382   4.693   1.835
 1222ALA    HB1 2127   4.334   4.786   1.804
 1222ALA    HB2 2128   4.424   4.629   1.758
 1222ALA    HB3 2129   4.316   4.629   1.893
 1222ALA      C 2130   4.574   4.850   1.879
 1222ALA      O 2131   4.537   4.961   1.918
 1223MET      N 2132   4.685   4.846   1.805
 1223MET      H 2133   4.709   4.757   1.766
 1223MET     CA 2134   4.757   4.965   1.764
 1223MET     HA 2135   4.775   5.019   1.857
 1223MET     CB 2136   4.882   4.925   1.686
 1223MET    HB1 2137   4.936   5.017   1.661
 1223MET    HB2 2138   4.866   4.887   1.586
 1223MET     CG 2139   4.988   4.849   1.766
 1223MET    HG1 2140   5.072   4.833   1.698
 1223MET    HG2 2141   4.949   4.752   1.797
 1223MET     SD 2142   5.063   4.928   1.910
 1223MET     CE 2143   5.187   4.803   1.954
 1223MET    HE1 2144   5.240   4.825   2.047
 1223MET    HE2 2145   5.139   4.706   1.954
 1223MET    HE3 2146   5.271   4.807   1.884
 1223MET      C 2147   4.671   5.060   1.683
 1223MET      O 2148   4.703   5.179   1.684
 1224LEU      N 2149   4.565   5.018   1.613
 1224LEU      H 2150   4.555   4.920   1.593
 1224LEU     CA 2151   4.491   5.116   1.536
 1224LEU     HA 2152   4.564   5.184   1.491
 1224LEU     CB 2153   4.424   5.040   1.422
 1224LEU    HB1 2154   4.353   4.968   1.462
 1224LEU    HB2 2155   4.493   4.967   1.378
 1224LEU     CG 2156   4.353   5.120   1.313
 1224LEU     HG 2157   4.262   5.169   1.349
 1224LEU    CD1 2158   4.445   5.229   1.258
 1224LEU   HD11 2159   4.394   5.279   1.176
 1224LEU   HD12 2160   4.455   5.299   1.341
 1224LEU   HD13 2161   4.537   5.179   1.228
 1224LEU    CD2 2162   4.312   5.022   1.204
 1224LEU   HD21 2163   4.257   5.072   1.124
 1224LEU   HD22 2164   4.395   4.955   1.180
 1224LEU   HD23 2165   4.235   4.956   1.245
 1224LEU      C 2166   4.404   5.206   1.622
 1224LEU      O 2167   4.406   5.328   1.609
 1225ASP      N 2168   4.341   5.150   1.726
 1225ASP      H 2169   4.358   5.052   1.741
 1225ASP     CA 2170   4.280   5.229   1.831
 1225ASP     HA 2171   4.195   5.279   1.784
 1225ASP     CB 2172   4.227   5.141   1.943
 1225ASP    HB1 2173   4.168   5.205   2.009
 1225ASP    HB2 2174   4.316   5.111   1.998
 1225ASP     CG 2175   4.143   5.022   1.900
 1225ASP    OD1 2176   4.168   4.906   1.938
 1225ASP    OD2 2177   4.031   5.051   1.850
 1225ASP      C 2178   4.375   5.331   1.892
 1225ASP      O 2179   4.327   5.432   1.943
 1226LEU      N 2180   4.507   5.310   1.896
 1226LEU      H 2181   4.531   5.217   1.862
 1226LEU     CA 2182   4.598   5.406   1.954
 1226LEU     HA 2183   4.559   5.459   2.041
 1226LEU     CB 2184   4.721   5.331   2.004
 1226LEU    HB1 2185   4.785   5.414   2.036
 1226LEU    HB2 2186   4.771   5.280   1.922
 1226LEU     CG 2187   4.696   5.232   2.118
 1226LEU     HG 2188   4.599   5.183   2.106
 1226LEU    CD1 2189   4.799   5.124   2.149
 1226LEU   HD11 2190   4.812   5.078   2.051
 1226LEU   HD12 2191   4.888   5.175   2.186
 1226LEU   HD13 2192   4.756   5.057   2.223
 1226LEU    CD2 2193   4.683   5.312   2.247
 1226LEU   HD21 2194   4.599   5.381   2.238
 1226LEU   HD22 2195   4.668   5.242   2.329
 1226LEU   HD23 2196   4.780   5.359   2.268
 1226LEU      C 2197   4.643   5.510   1.853
 1226LEU      O 2198   4.653   5.629   1.885
 1227LEU      N 2199   4.669   5.472   1.728
 1227LEU      H 2200   4.650   5.378   1.696
 1227LEU     CA 2201   4.707   5.566   1.624
 1227LEU     HA 2202   4.786   5.624   1.673
 1227LEU     CB 2203   4.749   5.488   1.500
 1227LEU    HB1 2204   4.780   5.560   1.424
 1227LEU    HB2 2205   4.663   5.429   1.466
 1227LEU     CG 2206   4.868   5.397   1.525
 1227LEU     HG 2207   4.874   5.351   1.624
 1227LEU    CD1 2208   4.873   5.275   1.433
 1227LEU   HD11 2209   4.897   5.302   1.330
 1227LEU   HD12 2210   4.953   5.218   1.481
 1227LEU   HD13 2211   4.781   5.220   1.453
 1227LEU    CD2 2212   4.991   5.483   1.495
 1227LEU   HD21 2213   4.992   5.573   1.556
 1227LEU   HD22 2214   5.085   5.431   1.509
 1227LEU   HD23 2215   4.989   5.518   1.392
 1227LEU      C 2216   4.595   5.661   1.587
 1227LEU      O 2217   4.626   5.778   1.568
 1228HIS      N 2218   4.465   5.631   1.603
 1228HIS      H 2219   4.444   5.533   1.613
 1228HIS     CA 2220   4.355   5.722   1.582
 1228HIS     HA 2221   4.372   5.761   1.481
 1228HIS     CB 2222   4.223   5.648   1.566
 1228HIS    HB1 2223   4.148   5.727   1.556
 1228HIS    HB2 2224   4.202   5.588   1.655
 1228HIS     CG 2225   4.212   5.565   1.441
 1228HIS    ND1 2226   4.231   5.618   1.313
 1228HIS    CE1 2227   4.203   5.517   1.231
 1228HIS    HE1 2228   4.197   5.522   1.123
 1228HIS    NE2 2229   4.157   5.410   1.299
 1228HIS    HE2 2230   4.128   5.322   1.259
 1228HIS    CD2 2231   4.174   5.434   1.434
 1228HIS    HD2 2232   4.151   5.369   1.517
 1228HIS      C 2233   4.349   5.844   1.673
 1228HIS      O 2234   4.365   5.958   1.630
 1229VAL      N 2235   4.352   5.824   1.805
 1229VAL      H 2236   4.333   5.733   1.845
 1229VAL     CA 2237   4.369   5.929   1.903
 1229VAL     HA 2238   4.297   6.008   1.882
 1229VAL     CB 2239   4.339   5.873   2.041
 1229VAL     HB 2240   4.348   5.952   2.116
 1229VAL    CG1 2241   4.197   5.823   2.065
 1229VAL   HG11 2242   4.184   5.799   2.171
 1229VAL   HG12 2243   4.121   5.896   2.037
 1229VAL   HG13 2244   4.177   5.734   2.005
 1229VAL    CG2 2245   4.427   5.757   2.085
 1229VAL   HG21 2246   4.396   5.746   2.189
 1229VAL   HG22 2247   4.414   5.674   2.016
 1229VAL   HG23 2248   4.530   5.793   2.083
 1229VAL      C 2249   4.505   5.998   1.899
 1229VAL      O 2250   4.517   6.106   1.956
 1230ALA      N 2251   4.612   5.932   1.854
 1230ALA      H 2252   4.600   5.847   1.801
 1230ALA     CA 2253   4.733   6.011   1.838
 1230ALA     HA 2254   4.755   6.059   1.934
 1230ALA     CB 2255   4.861   5.931   1.818
 1230ALA    HB1 2256   4.862   5.880   1.722
 1230ALA    HB2 2257   4.949   5.994   1.810
 1230ALA    HB3 2258   4.867   5.856   1.897
 1230ALA      C 2259   4.718   6.120   1.732
 1230ALA      O 2260   4.734   6.240   1.749
 1231ARG      N 2261   4.653   6.077   1.623
 1231ARG      H 2262   4.621   5.981   1.611
 1231ARG     CA 2263   4.616   6.170   1.519
 1231ARG     HA 2264   4.706   6.228   1.495
 1231ARG     CB 2265   4.572   6.104   1.389
 1231ARG    HB1 2266   4.468   6.073   1.398
 1231ARG    HB2 2267   4.628   6.013   1.367
 1231ARG     CG 2268   4.584   6.200   1.270
 1231ARG    HG1 2269   4.692   6.206   1.263
 1231ARG    HG2 2270   4.551   6.302   1.290
 1231ARG     CD 2271   4.539   6.153   1.132
 1231ARG    HD1 2272   4.439   6.116   1.155
 1231ARG    HD2 2273   4.598   6.068   1.098
 1231ARG     NE 2274   4.527   6.265   1.040
 1231ARG     HE 2275   4.600   6.297   0.977
 1231ARG     CZ 2276   4.414   6.333   1.017
 1231ARG    NH1 2277   4.300   6.319   1.086
 1231ARG   HH11 2278   4.299   6.259   1.167
 1231ARG   HH12 2279   4.219   6.373   1.059
 1231ARG    NH2 2280   4.412   6.419   0.914
 1231ARG   HH21 2281   4.505   6.434   0.879
 1231ARG   HH22 2282   4.340   6.490   0.911
 1231ARG      C 2283   4.516   6.277   1.560
 1231ARG      O 2284   4.540   6.392   1.526
 1232ASP      N 2285   4.409   6.249   1.636
 1232ASP      H 2286   4.376   6.154   1.643
 1232ASP     CA 2287   4.310   6.349   1.671
 1232ASP     HA 2288   4.258   6.399   1.589
 1232ASP     CB 2289   4.209   6.281   1.762
 1232ASP    HB1 2290   4.140   6.359   1.796
 1232ASP    HB2 2291   4.256   6.242   1.852
 1232ASP     CG 2292   4.122   6.173   1.700
 1232ASP    OD1 2293   4.113   6.180   1.575
 1232ASP    OD2 2294   4.044   6.099   1.764
 1232ASP      C 2295   4.376   6.458   1.754
 1232ASP      O 2296   4.348   6.576   1.738
 1233ILE      N 2297   4.477   6.422   1.835
 1233ILE      H 2298   4.504   6.325   1.840
 1233ILE     CA 2299   4.541   6.519   1.921
 1233ILE     HA 2300   4.479   6.600   1.960
 1233ILE     CB 2301   4.587   6.436   2.040
 1233ILE     HB 2302   4.649   6.356   1.998
 1233ILE    CG2 2303   4.671   6.528   2.128
 1233ILE   HG21 2304   4.689   6.488   2.227
 1233ILE   HG22 2305   4.771   6.539   2.088
 1233ILE   HG23 2306   4.627   6.628   2.133
 1233ILE    CG1 2307   4.472   6.373   2.118
 1233ILE   HG11 2308   4.401   6.312   2.062
 1233ILE   HG12 2309   4.403   6.455   2.142
 1233ILE     CD 2310   4.520   6.298   2.241
 1233ILE    HD1 2311   4.595   6.225   2.210
 1233ILE    HD2 2312   4.546   6.373   2.315
 1233ILE    HD3 2313   4.441   6.230   2.275
 1233ILE      C 2314   4.652   6.591   1.845
 1233ILE      O 2315   4.655   6.714   1.853
 1234ALA      N 2316   4.709   6.529   1.742
 1234ALA      H 2317   4.701   6.428   1.741
 1234ALA     CA 2318   4.792   6.597   1.645
 1234ALA     HA 2319   4.867   6.652   1.702
 1234ALA     CB 2320   4.860   6.495   1.554
 1234ALA    HB1 2321   4.806   6.403   1.534
 1234ALA    HB2 2322   4.880   6.544   1.459
 1234ALA    HB3 2323   4.956   6.481   1.604
 1234ALA      C 2324   4.709   6.698   1.566
 1234ALA      O 2325   4.776   6.792   1.523
 1235CYS      N 2326   4.578   6.678   1.553
 1235CYS      H 2327   4.542   6.597   1.601
 1235CYS     CA 2328   4.500   6.776   1.481
 1235CYS     HA 2329   4.561   6.814   1.399
 1235CYS     CB 2330   4.377   6.703   1.427
 1235CYS    HB1 2331   4.314   6.778   1.380
 1235CYS    HB2 2332   4.317   6.666   1.510
 1235CYS     SG 2333   4.406   6.565   1.314
 1235CYS     HG 2334   4.504   6.513   1.388
 1235CYS      C 2335   4.461   6.893   1.570
 1235CYS      O 2336   4.481   7.006   1.525
 1236GLY      N 2337   4.435   6.873   1.699
 1236GLY      H 2338   4.423   6.777   1.729
 1236GLY     CA 2339   4.424   6.988   1.786
 1236GLY    HA1 2340   4.390   6.951   1.883
 1236GLY    HA2 2341   4.346   7.048   1.740
 1236GLY      C 2342   4.551   7.071   1.797
 1236GLY      O 2343   4.542   7.194   1.794
 1237CYS      N 2344   4.667   7.008   1.818
 1237CYS      H 2345   4.668   6.908   1.837
 1237CYS     CA 2346   4.796   7.071   1.835
 1237CYS     HA 2347   4.792   7.149   1.911
 1237CYS     CB 2348   4.893   6.965   1.887
 1237CYS    HB1 2349   4.986   7.013   1.918
 1237CYS    HB2 2350   4.914   6.884   1.818
 1237CYS     SG 2351   4.827   6.894   2.040
 1237CYS     HG 2352   4.718   6.851   1.976
 1237CYS      C 2353   4.849   7.134   1.707
 1237CYS      O 2354   4.924   7.231   1.712
 1238GLN      N 2355   4.810   7.090   1.587
 1238GLN      H 2356   4.746   7.012   1.589
 1238GLN     CA 2357   4.829   7.150   1.456
 1238GLN     HA 2358   4.937   7.165   1.453
 1238GLN     CB 2359   4.786   7.049   1.350
 1238GLN    HB1 2360   4.679   7.032   1.353
 1238GLN    HB2 2361   4.851   6.963   1.364
 1238GLN     CG 2362   4.819   7.097   1.208
 1238GLN    HG1 2363   4.818   7.016   1.135
 1238GLN    HG2 2364   4.918   7.142   1.209
 1238GLN     CD 2365   4.715   7.194   1.153
 1238GLN    OE1 2366   4.598   7.158   1.150
 1238GLN    NE2 2367   4.751   7.316   1.113
 1238GLN   HE21 2368   4.841   7.356   1.135
 1238GLN   HE22 2369   4.679   7.378   1.078
 1238GLN      C 2370   4.755   7.282   1.437
 1238GLN      O 2371   4.805   7.385   1.392
 1239TYR      N 2372   4.632   7.285   1.488
 1239TYR      H 2373   4.601   7.194   1.518
 1239TYR     CA 2374   4.543   7.399   1.502
 1239TYR     HA 2375   4.547   7.440   1.401
 1239TYR     CB 2376   4.402   7.343   1.521
 1239TYR    HB1 2377   4.407   7.272   1.604
 1239TYR    HB2 2378   4.383   7.285   1.431
 1239TYR     CG 2379   4.296   7.445   1.557
 1239TYR    CD1 2380   4.228   7.515   1.457
 1239TYR    HD1 2381   4.246   7.489   1.354
 1239TYR    CE1 2382   4.119   7.598   1.486
 1239TYR    HE1 2383   4.062   7.654   1.414
 1239TYR     CZ 2384   4.105   7.636   1.621
 1239TYR     OH 2385   4.020   7.734   1.662
 1239TYR     HH 2386   4.006   7.793   1.587
 1239TYR    CE2 2387   4.177   7.570   1.723
 1239TYR    HE2 2388   4.160   7.585   1.828
 1239TYR    CD2 2389   4.269   7.469   1.692
 1239TYR    HD2 2390   4.328   7.426   1.772
 1239TYR      C 2391   4.575   7.513   1.597
 1239TYR      O 2392   4.562   7.624   1.547
 1240LEU      N 2393   4.619   7.480   1.719
 1240LEU      H 2394   4.607   7.381   1.736
 1240LEU     CA 2395   4.672   7.571   1.818
 1240LEU     HA 2396   4.598   7.649   1.834
 1240LEU     CB 2397   4.685   7.499   1.951
 1240LEU    HB1 2398   4.728   7.577   2.014
 1240LEU    HB2 2399   4.757   7.419   1.932
 1240LEU     CG 2400   4.551   7.450   2.005
 1240LEU     HG 2401   4.481   7.429   1.925
 1240LEU    CD1 2402   4.555   7.324   2.092
 1240LEU   HD11 2403   4.465   7.302   2.149
 1240LEU   HD12 2404   4.585   7.242   2.027
 1240LEU   HD13 2405   4.632   7.343   2.167
 1240LEU    CD2 2406   4.492   7.567   2.083
 1240LEU   HD21 2407   4.547   7.589   2.174
 1240LEU   HD22 2408   4.497   7.654   2.018
 1240LEU   HD23 2409   4.387   7.543   2.103
 1240LEU      C 2410   4.788   7.652   1.761
 1240LEU      O 2411   4.783   7.775   1.762
 1241GLU      N 2412   4.886   7.582   1.705
 1241GLU      H 2413   4.897   7.483   1.720
 1241GLU     CA 2414   4.988   7.645   1.622
 1241GLU     HA 2415   5.047   7.695   1.699
 1241GLU     CB 2416   5.092   7.549   1.566
 1241GLU    HB1 2417   5.046   7.498   1.481
 1241GLU    HB2 2418   5.109   7.472   1.641
 1241GLU     CG 2419   5.224   7.609   1.519
 1241GLU    HG1 2420   5.290   7.523   1.515
 1241GLU    HG2 2421   5.253   7.683   1.594
 1241GLU     CD 2422   5.221   7.665   1.377
 1241GLU    OE1 2423   5.264   7.778   1.345
 1241GLU    OE2 2424   5.196   7.587   1.283
 1241GLU      C 2425   4.944   7.741   1.514
 1241GLU      O 2426   4.985   7.857   1.512
 1242GLU      N 2427   4.859   7.699   1.419
 1242GLU      H 2428   4.816   7.608   1.423
 1242GLU     CA 2429   4.806   7.782   1.312
 1242GLU     HA 2430   4.880   7.824   1.245
 1242GLU     CB 2431   4.717   7.689   1.230
 1242GLU    HB1 2432   4.641   7.633   1.285
 1242GLU    HB2 2433   4.779   7.621   1.171
 1242GLU     CG 2434   4.637   7.754   1.119
 1242GLU    HG1 2435   4.698   7.826   1.065
 1242GLU    HG2 2436   4.549   7.801   1.164
 1242GLU     CD 2437   4.578   7.659   1.016
 1242GLU    OE1 2438   4.512   7.710   0.923
 1242GLU    OE2 2439   4.587   7.536   1.033
 1242GLU      C 2440   4.730   7.905   1.359
 1242GLU      O 2441   4.704   7.991   1.275
 1243ASN      N 2442   4.688   7.903   1.486
 1243ASN      H 2443   4.702   7.819   1.540
 1243ASN     CA 2444   4.625   8.018   1.548
 1243ASN     HA 2445   4.618   8.094   1.471
 1243ASN     CB 2446   4.486   7.968   1.585
 1243ASN    HB1 2447   4.442   8.057   1.628
 1243ASN    HB2 2448   4.485   7.881   1.651
 1243ASN     CG 2449   4.402   7.933   1.462
 1243ASN    OD1 2450   4.365   8.022   1.387
 1243ASN    ND2 2451   4.371   7.807   1.431
 1243ASN   HD21 2452   4.410   7.732   1.487
 1243ASN   HD22 2453   4.319   7.800   1.344
 1243ASN      C 2454   4.705   8.077   1.664
 1243ASN      O 2455   4.652   8.133   1.760
 1244HIS      N 2456   4.838   8.072   1.653
 1244HIS      H 2457   4.869   8.004   1.585
 1244HIS     CA 2458   4.933   8.129   1.746
 1244HIS     HA 2459   5.018   8.072   1.706
 1244HIS     CB 2460   4.946   8.280   1.728
 1244HIS    HB1 2461   4.862   8.322   1.784
 1244HIS    HB2 2462   4.927   8.313   1.626
 1244HIS     CG 2463   5.067   8.347   1.786
 1244HIS    ND1 2464   5.189   8.333   1.720
 1244HIS    CE1 2465   5.269   8.415   1.789
 1244HIS    HE1 2466   5.376   8.421   1.778
 1244HIS    NE2 2467   5.201   8.484   1.883
 1244HIS    HE2 2468   5.247   8.546   1.947
 1244HIS    CD2 2469   5.068   8.446   1.881
 1244HIS    HD2 2470   4.990   8.474   1.951
 1244HIS      C 2471   4.925   8.079   1.890
 1244HIS      O 2472   5.007   8.124   1.969
 1245PHE      N 2473   4.847   7.979   1.930
 1245PHE      H 2474   4.793   7.933   1.858
 1245PHE     CA 2475   4.828   7.938   2.068
 1245PHE     HA 2476   4.807   8.031   2.120
 1245PHE     CB 2477   4.694   7.869   2.094
 1245PHE    HB1 2478   4.695   7.766   2.057
 1245PHE    HB2 2479   4.626   7.922   2.028
 1245PHE     CG 2480   4.639   7.865   2.234
 1245PHE    CD1 2481   4.670   7.756   2.316
 1245PHE    HD1 2482   4.732   7.671   2.293
 1245PHE    CE1 2483   4.610   7.754   2.443
 1245PHE    HE1 2484   4.642   7.672   2.505
 1245PHE     CZ 2485   4.524   7.854   2.489
 1245PHE     HZ 2486   4.473   7.842   2.584
 1245PHE    CE2 2487   4.512   7.969   2.411
 1245PHE    HE2 2488   4.454   8.048   2.457
 1245PHE    CD2 2489   4.564   7.974   2.281
 1245PHE    HD2 2490   4.549   8.057   2.214
 1245PHE      C 2491   4.943   7.856   2.124
 1245PHE      O 2492   4.991   7.763   2.059
 1246ILE      N 2493   4.983   7.875   2.250
 1246ILE      H 2494   4.956   7.966   2.287
 1246ILE     CA 2495   5.068   7.787   2.327
 1246ILE     HA 2496   5.102   7.707   2.261
 1246ILE     CB 2497   5.190   7.858   2.383
 1246ILE     HB 2498   5.165   7.941   2.449
 1246ILE    CG2 2499   5.296   7.774   2.455
 1246ILE   HG21 2500   5.373   7.731   2.391
 1246ILE   HG22 2501   5.349   7.832   2.531
 1246ILE   HG23 2502   5.254   7.697   2.519
 1246ILE    CG1 2503   5.260   7.930   2.268
 1246ILE   HG11 2504   5.202   8.016   2.235
 1246ILE   HG12 2505   5.259   7.876   2.174
 1246ILE     CD 2506   5.394   7.999   2.296
 1246ILE    HD1 2507   5.467   7.923   2.324
 1246ILE    HD2 2508   5.421   8.045   2.201
 1246ILE    HD3 2509   5.375   8.070   2.376
 1246ILE      C 2510   4.983   7.723   2.437
 1246ILE      O 2511   4.918   7.791   2.516
 1247HIS      N 2512   4.995   7.592   2.454
 1247HIS      H 2513   5.053   7.542   2.388
 1247HIS     CA 2514   4.917   7.515   2.549
 1247HIS     HA 2515   4.820   7.563   2.560
 1247HIS     CB 2516   4.888   7.375   2.494
 1247HIS    HB1 2517   4.985   7.327   2.501
 1247HIS    HB2 2518   4.868   7.390   2.388
 1247HIS     CG 2519   4.778   7.299   2.563
 1247HIS    ND1 2520   4.788   7.215   2.673
 1247HIS    CE1 2521   4.667   7.167   2.700
 1247HIS    HE1 2522   4.647   7.104   2.786
 1247HIS    NE2 2523   4.579   7.213   2.610
 1247HIS    HE2 2524   4.480   7.210   2.630
 1247HIS    CD2 2525   4.647   7.295   2.523
 1247HIS    HD2 2526   4.604   7.345   2.438
 1247HIS      C 2527   4.976   7.512   2.689
 1247HIS      O 2528   4.905   7.523   2.789
 1248ARG      N 2529   5.109   7.501   2.696
 1248ARG      H 2530   5.163   7.497   2.610
 1248ARG     CA 2531   5.174   7.461   2.819
 1248ARG     HA 2532   5.280   7.453   2.794
 1248ARG     CB 2533   5.168   7.580   2.915
 1248ARG    HB1 2534   5.243   7.567   2.993
 1248ARG    HB2 2535   5.072   7.592   2.966
 1248ARG     CG 2536   5.205   7.714   2.853
 1248ARG    HG1 2537   5.285   7.702   2.780
 1248ARG    HG2 2538   5.243   7.768   2.939
 1248ARG     CD 2539   5.090   7.803   2.806
 1248ARG    HD1 2540   5.010   7.796   2.880
 1248ARG    HD2 2541   5.044   7.763   2.715
 1248ARG     NE 2542   5.136   7.941   2.787
 1248ARG     HE 2543   5.229   7.955   2.823
 1248ARG     CZ 2544   5.064   8.050   2.759
 1248ARG    NH1 2545   4.943   8.035   2.703
 1248ARG   HH11 2546   4.914   7.939   2.690
 1248ARG   HH12 2547   4.895   8.111   2.658
 1248ARG    NH2 2548   5.125   8.168   2.780
 1248ARG   HH21 2549   5.214   8.162   2.827
 1248ARG   HH22 2550   5.085   8.252   2.741
 1248ARG      C 2551   5.137   7.331   2.889
 1248ARG      O 2552   5.189   7.313   2.999
 1249ASP      N 2553   5.050   7.240   2.846
 1249ASP      H 2554   4.996   7.269   2.765
 1249ASP     CA 2555   5.009   7.126   2.925
 1249ASP     HA 2556   5.101   7.083   2.964
 1249ASP     CB 2557   4.920   7.166   3.042
 1249ASP    HB1 2558   4.825   7.196   2.998
 1249ASP    HB2 2559   4.958   7.255   3.092
 1249ASP     CG 2560   4.890   7.070   3.156
 1249ASP    OD1 2561   4.810   7.107   3.245
 1249ASP    OD2 2562   4.931   6.952   3.159
 1249ASP      C 2563   4.951   7.016   2.837
 1249ASP      O 2564   4.853   6.949   2.868
 1250ILE      N 2565   5.005   6.990   2.718
 1250ILE      H 2566   5.073   7.051   2.676
 1250ILE     CA 2567   4.970   6.874   2.638
 1250ILE     HA 2568   4.861   6.872   2.631
 1250ILE     CB 2569   5.020   6.888   2.495
 1250ILE     HB 2570   5.126   6.912   2.500
 1250ILE    CG2 2571   5.018   6.756   2.418
 1250ILE   HG21 2572   5.082   6.682   2.465
 1250ILE   HG22 2573   4.921   6.706   2.417
 1250ILE   HG23 2574   5.056   6.766   2.316
 1250ILE    CG1 2575   4.952   7.002   2.419
 1250ILE   HG11 2576   4.999   7.014   2.321
 1250ILE   HG12 2577   4.975   7.093   2.475
 1250ILE     CD 2578   4.802   6.987   2.399
 1250ILE    HD1 2579   4.747   6.988   2.493
 1250ILE    HD2 2580   4.770   7.061   2.325
 1250ILE    HD3 2581   4.785   6.886   2.359
 1250ILE      C 2582   5.003   6.743   2.707
 1250ILE      O 2583   5.121   6.715   2.722
 1251ALA      N 2584   4.902   6.668   2.755
 1251ALA      H 2585   4.809   6.701   2.734
 1251ALA     CA 2586   4.914   6.545   2.830
 1251ALA     HA 2587   5.003   6.493   2.794
 1251ALA     CB 2588   4.926   6.595   2.973
 1251ALA    HB1 2589   4.834   6.616   3.028
 1251ALA    HB2 2590   4.973   6.512   3.026
 1251ALA    HB3 2591   4.993   6.681   2.968
 1251ALA      C 2592   4.791   6.455   2.820
 1251ALA      O 2593   4.679   6.500   2.800
 1252ALA      N 2594   4.820   6.325   2.833
 1252ALA      H 2595   4.916   6.301   2.853
 1252ALA     CA 2596   4.715   6.226   2.817
 1252ALA     HA 2597   4.676   6.243   2.717
 1252ALA     CB 2598   4.783   6.089   2.818
 1252ALA    HB1 2599   4.855   6.078   2.737
 1252ALA    HB2 2600   4.824   6.067   2.917
 1252ALA    HB3 2601   4.703   6.016   2.804
 1252ALA      C 2602   4.595   6.235   2.909
 1252ALA      O 2603   4.488   6.187   2.870
 1253ARG      N 2604   4.609   6.306   3.022
 1253ARG      H 2605   4.702   6.338   3.044
 1253ARG     CA 2606   4.509   6.339   3.121
 1253ARG     HA 2607   4.434   6.261   3.133
 1253ARG     CB 2608   4.566   6.370   3.259
 1253ARG    HB1 2609   4.644   6.295   3.275
 1253ARG    HB2 2610   4.497   6.355   3.343
 1253ARG     CG 2611   4.618   6.510   3.288
 1253ARG    HG1 2612   4.536   6.582   3.283
 1253ARG    HG2 2613   4.675   6.545   3.202
 1253ARG     CD 2614   4.699   6.524   3.417
 1253ARG    HD1 2615   4.794   6.472   3.411
 1253ARG    HD2 2616   4.634   6.479   3.492
 1253ARG     NE 2617   4.711   6.666   3.452
 1253ARG     HE 2618   4.655   6.703   3.527
 1253ARG     CZ 2619   4.778   6.758   3.381
 1253ARG    NH1 2620   4.763   6.888   3.407
 1253ARG   HH11 2621   4.706   6.908   3.488
 1253ARG   HH12 2622   4.789   6.954   3.334
 1253ARG    NH2 2623   4.865   6.723   3.285
 1253ARG   HH21 2624   4.902   6.632   3.306
 1253ARG   HH22 2625   4.909   6.798   3.233
 1253ARG      C 2626   4.414   6.450   3.077
 1253ARG      O 2627   4.295   6.450   3.106
 1254ASN      N 2628   4.464   6.549   3.003
 1254ASN      H 2629   4.562   6.538   2.982
 1254ASN     CA 2630   4.396   6.663   2.944
 1254ASN     HA 2631   4.318   6.697   3.011
 1254ASN     CB 2632   4.499   6.771   2.910
 1254ASN    HB1 2633   4.455   6.853   2.854
 1254ASN    HB2 2634   4.580   6.732   2.849
 1254ASN     CG 2635   4.545   6.830   3.043
 1254ASN    OD1 2636   4.475   6.832   3.144
 1254ASN    ND2 2637   4.665   6.888   3.049
 1254ASN   HD21 2638   4.728   6.875   2.971
 1254ASN   HD22 2639   4.701   6.942   3.127
 1254ASN      C 2640   4.331   6.632   2.810
 1254ASN      O 2641   4.292   6.725   2.739
 1255CYS      N 2642   4.336   6.506   2.763
 1255CYS      H 2643   4.381   6.439   2.823
 1255CYS     CA 2644   4.285   6.467   2.634
 1255CYS     HA 2645   4.248   6.560   2.591
 1255CYS     CB 2646   4.397   6.406   2.550
 1255CYS    HB1 2647   4.348   6.363   2.463
 1255CYS    HB2 2648   4.445   6.327   2.608
 1255CYS     SG 2649   4.509   6.543   2.514
 1255CYS     HG 2650   4.556   6.546   2.640
 1255CYS      C 2651   4.174   6.366   2.662
 1255CYS      O 2652   4.188   6.267   2.734
 1256LEU      N 2653   4.051   6.390   2.616
 1256LEU      H 2654   4.041   6.465   2.550
 1256LEU     CA 2655   3.925   6.332   2.659
 1256LEU     HA 2656   3.939   6.258   2.738
 1256LEU     CB 2657   3.834   6.446   2.702
 1256LEU    HB1 2658   3.741   6.399   2.736
 1256LEU    HB2 2659   3.810   6.510   2.617
 1256LEU     CG 2660   3.890   6.522   2.821
 1256LEU     HG 2661   3.983   6.577   2.803
 1256LEU    CD1 2662   3.783   6.623   2.861
 1256LEU   HD11 2663   3.821   6.681   2.945
 1256LEU   HD12 2664   3.758   6.689   2.778
 1256LEU   HD13 2665   3.691   6.571   2.887
 1256LEU    CD2 2666   3.919   6.431   2.940
 1256LEU   HD21 2667   3.907   6.478   3.038
 1256LEU   HD22 2668   3.866   6.336   2.942
 1256LEU   HD23 2669   4.026   6.411   2.935
 1256LEU      C 2670   3.857   6.261   2.543
 1256LEU      O 2671   3.875   6.302   2.429
 1257LEU      N 2672   3.772   6.162   2.572
 1257LEU      H 2673   3.768   6.140   2.671
 1257LEU     CA 2674   3.709   6.068   2.482
 1257LEU     HA 2675   3.740   6.082   2.378
 1257LEU     CB 2676   3.746   5.928   2.532
 1257LEU    HB1 2677   3.683   5.866   2.468
 1257LEU    HB2 2678   3.708   5.923   2.634
 1257LEU     CG 2679   3.892   5.883   2.529
 1257LEU     HG 2680   3.948   5.933   2.608
 1257LEU    CD1 2681   3.902   5.732   2.550
 1257LEU   HD11 2682   4.005   5.705   2.575
 1257LEU   HD12 2683   3.835   5.691   2.625
 1257LEU   HD13 2684   3.898   5.695   2.448
 1257LEU    CD2 2685   3.946   5.917   2.390
 1257LEU   HD21 2686   3.973   6.022   2.382
 1257LEU   HD22 2687   4.036   5.863   2.363
 1257LEU   HD23 2688   3.865   5.898   2.318
 1257LEU      C 2689   3.557   6.075   2.480
 1257LEU      O 2690   3.489   6.076   2.582
 1258THR      N 2691   3.501   6.068   2.359
 1258THR      H 2692   3.563   6.049   2.281
 1258THR     CA 2693   3.358   6.062   2.332
 1258THR     HA 2694   3.320   6.158   2.367
 1258THR     CB 2695   3.329   6.056   2.183
 1258THR     HB 2696   3.224   6.035   2.160
 1258THR    CG2 2697   3.366   6.190   2.119
 1258THR   HG21 2698   3.347   6.278   2.180
 1258THR   HG22 2699   3.474   6.187   2.108
 1258THR   HG23 2700   3.315   6.189   2.022
 1258THR    OG1 2701   3.392   5.947   2.120
 1258THR    HG1 2702   3.337   5.936   2.042
 1258THR      C 2703   3.289   5.946   2.402
 1258THR      O 2704   3.189   5.972   2.470
 1259CYS      N 2705   3.335   5.822   2.389
 1259CYS      H 2706   3.420   5.820   2.334
 1259CYS     CA 2707   3.278   5.701   2.443
 1259CYS     HA 2708   3.223   5.726   2.534
 1259CYS     CB 2709   3.173   5.640   2.351
 1259CYS    HB1 2710   3.087   5.707   2.354
 1259CYS    HB2 2711   3.132   5.548   2.393
 1259CYS     SG 2712   3.224   5.615   2.179
 1259CYS     HG 2713   3.191   5.732   2.125
 1259CYS      C 2714   3.389   5.604   2.485
 1259CYS      O 2715   3.500   5.614   2.435
 1260PRO      N 2716   3.356   5.505   2.568
 1260PRO     CD 2717   3.229   5.485   2.635
 1260PRO    HD1 2718   3.140   5.460   2.578
 1260PRO    HD2 2719   3.214   5.570   2.703
 1260PRO     CG 2720   3.251   5.363   2.724
 1260PRO    HG1 2721   3.205   5.275   2.679
 1260PRO    HG2 2722   3.223   5.379   2.828
 1260PRO     CB 2723   3.401   5.332   2.724
 1260PRO    HB1 2724   3.410   5.223   2.728
 1260PRO    HB2 2725   3.452   5.374   2.810
 1260PRO     CA 2726   3.450   5.398   2.596
 1260PRO     HA 2727   3.547   5.441   2.619
 1260PRO      C 2728   3.466   5.301   2.480
 1260PRO      O 2729   3.564   5.228   2.477
 1261GLY      N 2730   3.365   5.287   2.394
 1261GLY      H 2731   3.289   5.353   2.399
 1261GLY     CA 2732   3.357   5.176   2.301
 1261GLY    HA1 2733   3.253   5.165   2.271
 1261GLY    HA2 2734   3.389   5.084   2.350
 1261GLY      C 2735   3.436   5.196   2.172
 1261GLY      O 2736   3.519   5.285   2.159
 1262PRO      N 2737   3.398   5.118   2.070
 1262PRO     CD 2738   3.309   5.004   2.078
 1262PRO    HD1 2739   3.209   5.028   2.041
 1262PRO    HD2 2740   3.307   4.954   2.174
 1262PRO     CG 2741   3.373   4.904   1.982
 1262PRO    HG1 2742   3.301   4.826   1.955
 1262PRO    HG2 2743   3.453   4.851   2.033
 1262PRO     CB 2744   3.436   4.986   1.871
 1262PRO    HB1 2745   3.381   5.002   1.778
 1262PRO    HB2 2746   3.526   4.939   1.833
 1262PRO     CA 2747   3.468   5.117   1.943
 1262PRO     HA 2748   3.576   5.116   1.958
 1262PRO      C 2749   3.436   5.243   1.865
 1262PRO      O 2750   3.325   5.295   1.874
 1263GLY      N 2751   3.541   5.294   1.800
 1263GLY      H 2752   3.630   5.247   1.794
 1263GLY     CA 2753   3.525   5.419   1.729
 1263GLY    HA1 2754   3.436   5.406   1.667
 1263GLY    HA2 2755   3.607   5.427   1.657
 1263GLY      C 2756   3.517   5.547   1.810
 1263GLY      O 2757   3.470   5.651   1.763
 1264ARG      N 2758   3.561   5.541   1.936
 1264ARG      H 2759   3.593   5.455   1.978
 1264ARG     CA 2760   3.592   5.657   2.016
 1264ARG     HA 2761   3.495   5.701   2.040
 1264ARG     CB 2762   3.640   5.615   2.155
 1264ARG    HB1 2763   3.567   5.542   2.189
 1264ARG    HB2 2764   3.640   5.701   2.221
 1264ARG     CG 2765   3.780   5.554   2.148
 1264ARG    HG1 2766   3.849   5.635   2.127
 1264ARG    HG2 2767   3.787   5.474   2.074
 1264ARG     CD 2768   3.812   5.489   2.283
 1264ARG    HD1 2769   3.759   5.555   2.351
 1264ARG    HD2 2770   3.919   5.503   2.295
 1264ARG     NE 2771   3.764   5.351   2.284
 1264ARG     HE 2772   3.670   5.324   2.308
 1264ARG     CZ 2773   3.836   5.243   2.250
 1264ARG    NH1 2774   3.954   5.248   2.187
 1264ARG   HH11 2775   3.995   5.338   2.167
 1264ARG   HH12 2776   3.997   5.160   2.161
 1264ARG    NH2 2777   3.784   5.119   2.252
 1264ARG   HH21 2778   3.691   5.106   2.289
 1264ARG   HH22 2779   3.843   5.039   2.234
 1264ARG      C 2780   3.691   5.752   1.950
 1264ARG      O 2781   3.792   5.708   1.897
 1265VAL      N 2782   3.658   5.881   1.961
 1265VAL      H 2783   3.573   5.906   2.009
 1265VAL     CA 2784   3.744   5.988   1.913
 1265VAL     HA 2785   3.840   5.946   1.883
 1265VAL     CB 2786   3.690   6.058   1.789
 1265VAL     HB 2787   3.782   6.092   1.740
 1265VAL    CG1 2788   3.612   5.963   1.700
 1265VAL   HG11 2789   3.683   5.886   1.671
 1265VAL   HG12 2790   3.525   5.927   1.755
 1265VAL   HG13 2791   3.578   6.012   1.609
 1265VAL    CG2 2792   3.593   6.172   1.819
 1265VAL   HG21 2793   3.638   6.253   1.877
 1265VAL   HG22 2794   3.549   6.213   1.728
 1265VAL   HG23 2795   3.506   6.139   1.876
 1265VAL      C 2796   3.782   6.084   2.025
 1265VAL      O 2797   3.719   6.081   2.130
 1266ALA      N 2798   3.894   6.155   2.010
 1266ALA      H 2799   3.937   6.158   1.918
 1266ALA     CA 2800   3.956   6.225   2.120
 1266ALA     HA 2801   3.913   6.208   2.219
 1266ALA     CB 2802   4.100   6.178   2.136
 1266ALA    HB1 2803   4.099   6.076   2.177
 1266ALA    HB2 2804   4.162   6.181   2.046
 1266ALA    HB3 2805   4.165   6.238   2.199
 1266ALA      C 2806   3.961   6.375   2.092
 1266ALA      O 2807   3.966   6.426   1.980
 1267LYS      N 2808   3.954   6.452   2.200
 1267LYS      H 2809   3.923   6.399   2.281
 1267LYS     CA 2810   3.958   6.596   2.208
 1267LYS     HA 2811   3.995   6.630   2.111
 1267LYS     CB 2812   3.819   6.655   2.231
 1267LYS    HB1 2813   3.824   6.762   2.211
 1267LYS    HB2 2814   3.793   6.643   2.336
 1267LYS     CG 2815   3.711   6.588   2.147
 1267LYS    HG1 2816   3.690   6.493   2.196
 1267LYS    HG2 2817   3.744   6.580   2.043
 1267LYS     CD 2818   3.589   6.680   2.145
 1267LYS    HD1 2819   3.618   6.780   2.116
 1267LYS    HD2 2820   3.536   6.677   2.241
 1267LYS     CE 2821   3.496   6.623   2.039
 1267LYS    HE1 2822   3.481   6.517   2.063
 1267LYS    HE2 2823   3.544   6.641   1.942
 1267LYS     NZ 2824   3.365   6.688   2.042
 1267LYS    HZ1 2825   3.317   6.683   2.131
 1267LYS    HZ2 2826   3.362   6.789   2.043
 1267LYS    HZ3 2827   3.307   6.640   1.975
 1267LYS      C 2828   4.054   6.647   2.314
 1267LYS      O 2829   4.066   6.590   2.423
 1268ILE      N 2830   4.108   6.767   2.294
 1268ILE      H 2831   4.075   6.818   2.214
 1268ILE     CA 2832   4.192   6.838   2.389
 1268ILE     HA 2833   4.248   6.764   2.446
 1268ILE     CB 2834   4.288   6.938   2.325
 1268ILE     HB 2835   4.232   7.014   2.270
 1268ILE    CG2 2836   4.368   7.011   2.432
 1268ILE   HG21 2837   4.429   6.944   2.493
 1268ILE   HG22 2838   4.429   7.081   2.376
 1268ILE   HG23 2839   4.299   7.063   2.499
 1268ILE    CG1 2840   4.378   6.858   2.232
 1268ILE   HG11 2841   4.315   6.802   2.162
 1268ILE   HG12 2842   4.441   6.779   2.273
 1268ILE     CD 2843   4.487   6.936   2.159
 1268ILE    HD1 2844   4.444   7.029   2.123
 1268ILE    HD2 2845   4.567   6.972   2.224
 1268ILE    HD3 2846   4.529   6.873   2.080
 1268ILE      C 2847   4.096   6.916   2.478
 1268ILE      O 2848   4.013   6.990   2.426
 1269GLY      N 2849   4.100   6.892   2.609
 1269GLY      H 2850   4.171   6.830   2.645
 1269GLY     CA 2851   3.995   6.917   2.706
 1269GLY    HA1 2852   3.963   6.819   2.742
 1269GLY    HA2 2853   3.909   6.973   2.669
 1269GLY      C 2854   4.034   6.992   2.832
 1269GLY      O 2855   3.952   6.991   2.924
 1270ASP      N 2856   4.152   7.054   2.837
 1270ASP      H 2857   4.218   7.048   2.760
 1270ASP     CA 2858   4.192   7.150   2.937
 1270ASP     HA 2859   4.098   7.187   2.980
 1270ASP     CB 2860   4.261   7.071   3.048
 1270ASP    HB1 2861   4.357   7.046   3.003
 1270ASP    HB2 2862   4.209   6.981   3.079
 1270ASP     CG 2863   4.292   7.162   3.166
 1270ASP    OD1 2864   4.195   7.201   3.235
 1270ASP    OD2 2865   4.410   7.196   3.192
 1270ASP      C 2866   4.271   7.268   2.883
 1270ASP      O 2867   4.342   7.249   2.785
 1271PHE      N 2868   4.255   7.384   2.948
 1271PHE      H 2869   4.181   7.391   3.016
 1271PHE     CA 2870   4.335   7.501   2.915
 1271PHE     HA 2871   4.425   7.475   2.859
 1271PHE     CB 2872   4.253   7.584   2.817
 1271PHE    HB1 2873   4.290   7.686   2.812
 1271PHE    HB2 2874   4.150   7.596   2.850
 1271PHE     CG 2875   4.256   7.523   2.679
 1271PHE    CD1 2876   4.359   7.542   2.586
 1271PHE    HD1 2877   4.438   7.607   2.620
 1271PHE    CE1 2878   4.357   7.500   2.452
 1271PHE    HE1 2879   4.440   7.520   2.385
 1271PHE     CZ 2880   4.244   7.426   2.415
 1271PHE     HZ 2881   4.237   7.395   2.312
 1271PHE    CE2 2882   4.133   7.412   2.500
 1271PHE    HE2 2883   4.048   7.355   2.465
 1271PHE    CD2 2884   4.142   7.456   2.633
 1271PHE    HD2 2885   4.064   7.438   2.706
 1271PHE      C 2886   4.377   7.569   3.045
 1271PHE      O 2887   4.384   7.692   3.046
 1272GLY      N 2888   4.392   7.495   3.155
 1272GLY      H 2889   4.374   7.396   3.150
 1272GLY     CA 2890   4.428   7.537   3.289
 1272GLY    HA1 2891   4.452   7.435   3.321
 1272GLY    HA2 2892   4.353   7.589   3.348
 1272GLY      C 2893   4.556   7.619   3.296
 1272GLY      O 2894   4.548   7.732   3.344
 1273MET      N 2895   4.666   7.567   3.241
 1273MET      H 2896   4.663   7.476   3.197
 1273MET     CA 2897   4.794   7.636   3.245
 1273MET     HA 2898   4.805   7.659   3.351
 1273MET     CB 2899   4.909   7.542   3.212
 1273MET    HB1 2900   5.004   7.590   3.186
 1273MET    HB2 2901   4.881   7.469   3.136
 1273MET     CG 2902   4.951   7.462   3.335
 1273MET    HG1 2903   4.868   7.392   3.347
 1273MET    HG2 2904   4.972   7.513   3.428
 1273MET     SD 2905   5.098   7.361   3.304
 1273MET     CE 2906   5.222   7.485   3.349
 1273MET    HE1 2907   5.218   7.567   3.278
 1273MET    HE2 2908   5.201   7.505   3.454
 1273MET    HE3 2909   5.321   7.438   3.352
 1273MET      C 2910   4.789   7.766   3.168
 1273MET      O 2911   4.856   7.865   3.199
 1274ALA      N 2912   4.709   7.774   3.061
 1274ALA      H 2913   4.657   7.692   3.035
 1274ALA     CA 2914   4.705   7.891   2.976
 1274ALA     HA 2915   4.809   7.919   2.959
 1274ALA     CB 2916   4.649   7.846   2.842
 1274ALA    HB1 2917   4.633   7.923   2.766
 1274ALA    HB2 2918   4.710   7.773   2.788
 1274ALA    HB3 2919   4.547   7.812   2.861
 1274ALA      C 2920   4.631   8.009   3.039
 1274ALA      O 2921   4.669   8.126   3.033
 1275ARG      N 2922   4.534   7.970   3.122
 1275ARG      H 2923   4.506   7.873   3.119
 1275ARG     CA 2924   4.454   8.061   3.202
 1275ARG     HA 2925   4.427   8.153   3.150
 1275ARG     CB 2926   4.322   7.996   3.245
 1275ARG    HB1 2927   4.340   7.902   3.297
 1275ARG    HB2 2928   4.265   7.974   3.155
 1275ARG     CG 2929   4.235   8.094   3.322
 1275ARG    HG1 2930   4.129   8.070   3.317
 1275ARG    HG2 2931   4.239   8.194   3.280
 1275ARG     CD 2932   4.260   8.093   3.473
 1275ARG    HD1 2933   4.165   8.110   3.522
 1275ARG    HD2 2934   4.331   8.170   3.501
 1275ARG     NE 2935   4.310   7.969   3.533
 1275ARG     HE 2936   4.406   7.967   3.565
 1275ARG     CZ 2937   4.245   7.854   3.556
 1275ARG    NH1 2938   4.118   7.829   3.521
 1275ARG   HH11 2939   4.051   7.899   3.492
 1275ARG   HH12 2940   4.079   7.736   3.521
 1275ARG    NH2 2941   4.316   7.753   3.609
 1275ARG   HH21 2942   4.410   7.777   3.636
 1275ARG   HH22 2943   4.273   7.662   3.608
 1275ARG      C 2944   4.532   8.109   3.323
 1275ARG      O 2945   4.525   8.226   3.362
 1276ASP      N 2946   4.606   8.019   3.388
 1276ASP      H 2947   4.577   7.925   3.365
 1276ASP     CA 2948   4.703   8.055   3.489
 1276ASP     HA 2949   4.652   8.110   3.568
 1276ASP     CB 2950   4.764   7.927   3.546
 1276ASP    HB1 2951   4.844   7.953   3.615
 1276ASP    HB2 2952   4.807   7.865   3.468
 1276ASP     CG 2953   4.663   7.835   3.613
 1276ASP    OD1 2954   4.560   7.876   3.671
 1276ASP    OD2 2955   4.697   7.715   3.628
 1276ASP      C 2956   4.810   8.155   3.448
 1276ASP      O 2957   4.858   8.234   3.528
 1277ILE      N 2958   4.844   8.153   3.319
 1277ILE      H 2959   4.803   8.087   3.255
 1277ILE     CA 2960   4.934   8.245   3.251
 1277ILE     HA 2961   5.003   8.286   3.326
 1277ILE     CB 2962   5.026   8.163   3.162
 1277ILE     HB 2963   4.967   8.099   3.096
 1277ILE    CG2 2964   5.111   8.258   3.078
 1277ILE   HG21 2965   5.179   8.201   3.016
 1277ILE   HG22 2966   5.060   8.321   3.005
 1277ILE   HG23 2967   5.166   8.322   3.147
 1277ILE    CG1 2968   5.128   8.079   3.238
 1277ILE   HG11 2969   5.084   8.020   3.318
 1277ILE   HG12 2970   5.207   8.136   3.287
 1277ILE     CD 2971   5.193   7.971   3.151
 1277ILE    HD1 2972   5.248   8.009   3.066
 1277ILE    HD2 2973   5.257   7.896   3.199
 1277ILE    HD3 2974   5.114   7.918   3.097
 1277ILE      C 2975   4.869   8.374   3.202
 1277ILE      O 2976   4.937   8.477   3.202
 1278TYR      N 2977   4.745   8.366   3.154
 1278TYR      H 2978   4.704   8.274   3.148
 1278TYR     CA 2979   4.673   8.481   3.102
 1278TYR     HA 2980   4.740   8.537   3.037
 1278TYR     CB 2981   4.562   8.432   3.011
 1278TYR    HB1 2982   4.499   8.377   3.081
 1278TYR    HB2 2983   4.595   8.355   2.941
 1278TYR     CG 2984   4.480   8.535   2.937
 1278TYR    CD1 2985   4.544   8.603   2.832
 1278TYR    HD1 2986   4.646   8.581   2.803
 1278TYR    CE1 2987   4.497   8.716   2.764
 1278TYR    HE1 2988   4.558   8.765   2.690
 1278TYR     CZ 2989   4.369   8.759   2.805
 1278TYR     OH 2990   4.308   8.869   2.753
 1278TYR     HH 2991   4.364   8.916   2.691
 1278TYR    CE2 2992   4.297   8.686   2.902
 1278TYR    HE2 2993   4.198   8.724   2.922
 1278TYR    CD2 2994   4.349   8.573   2.966
 1278TYR    HD2 2995   4.292   8.533   3.050
 1278TYR      C 2996   4.614   8.576   3.205
 1278TYR      O 2997   4.595   8.693   3.172
 1279ARG      N 2998   4.578   8.525   3.323
 1279ARG      H 2999   4.593   8.425   3.335
 1279ARG     CA 3000   4.526   8.599   3.436
 1279ARG     HA 3001   4.436   8.653   3.403
 1279ARG     CB 3002   4.489   8.507   3.551
 1279ARG    HB1 3003   4.415   8.437   3.512
 1279ARG    HB2 3004   4.434   8.555   3.632
 1279ARG     CG 3005   4.603   8.436   3.623
 1279ARG    HG1 3006   4.703   8.477   3.612
 1279ARG    HG2 3007   4.608   8.333   3.586
 1279ARG     CD 3008   4.571   8.415   3.771
 1279ARG    HD1 3009   4.640   8.339   3.807
 1279ARG    HD2 3010   4.469   8.376   3.776
 1279ARG     NE 3011   4.580   8.532   3.858
 1279ARG     HE 3012   4.671   8.566   3.887
 1279ARG     CZ 3013   4.480   8.604   3.910
 1279ARG    NH1 3014   4.498   8.709   3.991
 1279ARG   HH11 3015   4.593   8.739   4.011
 1279ARG   HH12 3016   4.420   8.760   4.029
 1279ARG    NH2 3017   4.354   8.568   3.882
 1279ARG   HH21 3018   4.336   8.483   3.830
 1279ARG   HH22 3019   4.283   8.633   3.914
 1279ARG      C 3020   4.623   8.709   3.477
 1279ARG      O 3021   4.744   8.708   3.458
 1280ALA      N 3022   4.565   8.812   3.539
 1280ALA      H 3023   4.467   8.803   3.561
 1280ALA     CA 3024   4.640   8.930   3.580
 1280ALA     HA 3025   4.719   8.957   3.511
 1280ALA     CB 3026   4.532   9.038   3.580
 1280ALA    HB1 3027   4.567   9.127   3.633
 1280ALA    HB2 3028   4.499   9.069   3.481
 1280ALA    HB3 3029   4.445   9.003   3.635
 1280ALA      C 3030   4.690   8.910   3.722
 1280ALA      O 3031   4.687   8.801   3.780
 1281SER      N 3032   4.731   9.016   3.793
 1281SER      H 3033   4.723   9.105   3.747
 1281SER     CA 3034   4.799   9.019   3.921
 1281SER     HA 3035   4.838   8.921   3.947
 1281SER     CB 3036   4.922   9.107   3.898
 1281SER    HB1 3037   4.982   9.114   3.988
 1281SER    HB2 3038   4.888   9.208   3.874
 1281SER     OG 3039   4.997   9.056   3.790
 1281SER     HG 3040   4.974   9.108   3.713
 1281SER      C 3041   4.721   9.063   4.044
 1281SER      O 3042   4.777   9.102   4.146
 1282TYR      N 3043   4.590   9.079   4.020
 1282TYR      H 3044   4.560   9.059   3.926
 1282TYR     CA 3045   4.499   9.127   4.122
 1282TYR     HA 3046   4.557   9.210   4.164
 1282TYR     CB 3047   4.367   9.181   4.068
 1282TYR    HB1 3048   4.287   9.110   4.048
 1282TYR    HB2 3049   4.380   9.238   3.975
 1282TYR     CG 3050   4.309   9.280   4.166
 1282TYR    CD1 3051   4.341   9.416   4.160
 1282TYR    HD1 3052   4.421   9.453   4.098
 1282TYR    CE1 3053   4.275   9.512   4.239
 1282TYR    HE1 3054   4.306   9.615   4.243
 1282TYR     CZ 3055   4.181   9.467   4.333
 1282TYR     OH 3056   4.137   9.563   4.420
 1282TYR     HH 3057   4.064   9.532   4.474
 1282TYR    CE2 3058   4.144   9.331   4.341
 1282TYR    HE2 3059   4.069   9.300   4.412
 1282TYR    CD2 3060   4.209   9.241   4.256
 1282TYR    HD2 3061   4.182   9.136   4.256
 1282TYR      C 3062   4.469   9.026   4.232
 1282TYR      O 3063   4.436   8.910   4.205
 1283TYR      N 3064   4.497   9.068   4.355
 1283TYR      H 3065   4.522   9.165   4.369
 1283TYR     CA 3066   4.506   8.978   4.469
 1283TYR     HA 3067   4.546   9.043   4.547
 1283TYR     CB 3068   4.369   8.933   4.517
 1283TYR    HB1 3069   4.323   8.882   4.432
 1283TYR    HB2 3070   4.313   9.026   4.529
 1283TYR     CG 3071   4.359   8.857   4.647
 1283TYR    CD1 3072   4.382   8.719   4.656
 1283TYR    HD1 3073   4.413   8.674   4.562
 1283TYR    CE1 3074   4.346   8.654   4.774
 1283TYR    HE1 3075   4.358   8.546   4.776
 1283TYR     CZ 3076   4.296   8.727   4.883
 1283TYR     OH 3077   4.272   8.666   5.002
 1283TYR     HH 3078   4.262   8.740   5.062
 1283TYR    CE2 3079   4.287   8.868   4.876
 1283TYR    HE2 3080   4.266   8.930   4.962
 1283TYR    CD2 3081   4.312   8.933   4.754
 1283TYR    HD2 3082   4.304   9.040   4.742
 1283TYR      C 3083   4.614   8.872   4.459
 1283TYR      O 3084   4.667   8.834   4.563
 1284ARG      N 3085   4.661   8.829   4.342
 1284ARG      H 3086   4.605   8.842   4.259
 1284ARG     CA 3087   4.748   8.713   4.334
 1284ARG     HA 3088   4.827   8.720   4.409
 1284ARG     CB 3089   4.682   8.580   4.368
 1284ARG    HB1 3090   4.652   8.579   4.473
 1284ARG    HB2 3091   4.761   8.505   4.373
 1284ARG     CG 3092   4.568   8.523   4.284
 1284ARG    HG1 3093   4.598   8.512   4.180
 1284ARG    HG2 3094   4.481   8.589   4.279
 1284ARG     CD 3095   4.534   8.382   4.331
 1284ARG    HD1 3096   4.522   8.385   4.439
 1284ARG    HD2 3097   4.605   8.305   4.301
 1284ARG     NE 3098   4.398   8.342   4.294
 1284ARG     HE 3099   4.326   8.329   4.363
 1284ARG     CZ 3100   4.364   8.294   4.174
 1284ARG    NH1 3101   4.243   8.238   4.157
 1284ARG   HH11 3102   4.176   8.233   4.232
 1284ARG   HH12 3103   4.231   8.222   4.058
 1284ARG    NH2 3104   4.438   8.312   4.063
 1284ARG   HH21 3105   4.534   8.342   4.069
 1284ARG   HH22 3106   4.401   8.269   3.979
 1284ARG      C 3107   4.821   8.705   4.200
 1284ARG      O 3108   4.769   8.749   4.098
 1285LYS      N 3109   4.942   8.649   4.206
 1285LYS      H 3110   4.980   8.620   4.296
 1285LYS     CA 3111   5.030   8.626   4.094
 1285LYS     HA 3112   5.055   8.723   4.051
 1285LYS     CB 3113   5.157   8.548   4.128
 1285LYS    HB1 3114   5.202   8.507   4.037
 1285LYS    HB2 3115   5.112   8.466   4.184
 1285LYS     CG 3116   5.245   8.636   4.216
 1285LYS    HG1 3117   5.188   8.694   4.288
 1285LYS    HG2 3118   5.292   8.718   4.161
 1285LYS     CD 3119   5.348   8.553   4.293
 1285LYS    HD1 3120   5.375   8.473   4.224
 1285LYS    HD2 3121   5.303   8.502   4.378
 1285LYS     CE 3122   5.473   8.635   4.325
 1285LYS    HE1 3123   5.520   8.671   4.234
 1285LYS    HE2 3124   5.546   8.563   4.363
 1285LYS     NZ 3125   5.459   8.741   4.426
 1285LYS    HZ1 3126   5.386   8.809   4.410
 1285LYS    HZ2 3127   5.444   8.694   4.514
 1285LYS    HZ3 3128   5.547   8.790   4.435
 1285LYS      C 3129   4.969   8.539   3.985
 1285LYS      O 3130   4.917   8.431   4.008
 1286GLY      N 3131   4.976   8.585   3.859
 1286GLY      H 3132   5.030   8.670   3.850
 1286GLY     CA 3133   4.980   8.494   3.746
 1286GLY    HA1 3134   4.954   8.541   3.651
 1286GLY    HA2 3135   4.907   8.414   3.758
 1286GLY      C 3136   5.109   8.419   3.721
 1286GLY      O 3137   5.207   8.450   3.789
 1287GLY      N 3138   5.105   8.327   3.625
 1287GLY      H 3139   5.012   8.298   3.598
 1287GLY     CA 3140   5.215   8.235   3.606
 1287GLY    HA1 3141   5.312   8.279   3.628
 1287GLY    HA2 3142   5.211   8.205   3.501
 1287GLY      C 3143   5.196   8.110   3.690
 1287GLY      O 3144   5.145   8.119   3.802
 1288CYS      N 3145   5.231   7.993   3.636
 1288CYS      H 3146   5.272   8.007   3.544
 1288CYS     CA 3147   5.229   7.862   3.699
 1288CYS     HA 3148   5.145   7.869   3.768
 1288CYS     CB 3149   5.221   7.749   3.597
 1288CYS    HB1 3150   5.191   7.653   3.640
 1288CYS    HB2 3151   5.317   7.737   3.547
 1288CYS     SG 3152   5.103   7.787   3.466
 1288CYS     HG 3153   4.976   7.784   3.508
 1288CYS      C 3154   5.342   7.834   3.796
 1288CYS      O 3155   5.453   7.884   3.781
 1289ALA      N 3156   5.304   7.763   3.903
 1289ALA      H 3157   5.221   7.708   3.893
 1289ALA     CA 3158   5.376   7.753   4.029
 1289ALA     HA 3159   5.440   7.841   4.038
 1289ALA     CB 3160   5.287   7.751   4.153
 1289ALA    HB1 3161   5.201   7.818   4.144
 1289ALA    HB2 3162   5.249   7.649   4.149
 1289ALA    HB3 3163   5.345   7.775   4.242
 1289ALA      C 3164   5.468   7.633   4.019
 1289ALA      O 3165   5.570   7.642   4.087
 1290MET      N 3166   5.439   7.536   3.931
 1290MET      H 3167   5.347   7.532   3.891
 1290MET     CA 3168   5.540   7.445   3.882
 1290MET     HA 3169   5.639   7.490   3.894
 1290MET     CB 3170   5.529   7.314   3.958
 1290MET    HB1 3171   5.425   7.280   3.959
 1290MET    HB2 3172   5.553   7.324   4.064
 1290MET     CG 3173   5.613   7.200   3.900
 1290MET    HG1 3174   5.717   7.232   3.909
 1290MET    HG2 3175   5.585   7.174   3.798
 1290MET     SD 3176   5.600   7.052   4.003
 1290MET     CE 3177   5.728   6.949   3.927
 1290MET    HE1 3178   5.711   6.942   3.819
 1290MET    HE2 3179   5.833   6.973   3.948
 1290MET    HE3 3180   5.708   6.854   3.975
 1290MET      C 3181   5.528   7.429   3.731
 1290MET      O 3182   5.418   7.429   3.676
 1291LEU      N 3183   5.641   7.428   3.661
 1291LEU      H 3184   5.730   7.445   3.706
 1291LEU     CA 3185   5.649   7.387   3.522
 1291LEU     HA 3186   5.557   7.413   3.469
 1291LEU     CB 3187   5.754   7.475   3.456
 1291LEU    HB1 3188   5.762   7.448   3.350
 1291LEU    HB2 3189   5.852   7.457   3.500
 1291LEU     CG 3190   5.732   7.625   3.478
 1291LEU     HG 3191   5.731   7.646   3.585
 1291LEU    CD1 3192   5.844   7.713   3.426
 1291LEU   HD11 3193   5.828   7.739   3.321
 1291LEU   HD12 3194   5.853   7.805   3.484
 1291LEU   HD13 3195   5.936   7.656   3.427
 1291LEU    CD2 3196   5.599   7.663   3.413
 1291LEU   HD21 3197   5.600   7.636   3.307
 1291LEU   HD22 3198   5.510   7.626   3.464
 1291LEU   HD23 3199   5.583   7.770   3.422
 1291LEU      C 3200   5.680   7.238   3.516
 1291LEU      O 3201   5.789   7.198   3.556
 1292PRO      N 3202   5.591   7.153   3.466
 1292PRO     CD 3203   5.454   7.186   3.434
 1292PRO    HD1 3204   5.437   7.212   3.329
 1292PRO    HD2 3205   5.420   7.272   3.492
 1292PRO     CG 3206   5.372   7.060   3.462
 1292PRO    HG1 3207   5.289   7.043   3.394
 1292PRO    HG2 3208   5.340   7.066   3.567
 1292PRO     CB 3209   5.474   6.947   3.459
 1292PRO    HB1 3210   5.471   6.899   3.361
 1292PRO    HB2 3211   5.453   6.869   3.532
 1292PRO     CA 3212   5.611   7.010   3.480
 1292PRO     HA 3213   5.643   6.995   3.584
 1292PRO      C 3214   5.729   6.949   3.406
 1292PRO      O 3215   5.726   6.939   3.284
 1293VAL      N 3216   5.841   6.910   3.468
 1293VAL      H 3217   5.829   6.905   3.569
 1293VAL     CA 3218   5.962   6.860   3.407
 1293VAL     HA 3219   5.994   6.939   3.339
 1293VAL     CB 3220   6.072   6.829   3.509
 1293VAL     HB 3221   6.147   6.774   3.452
 1293VAL    CG1 3222   6.132   6.960   3.560
 1293VAL   HG11 3223   6.223   6.940   3.616
 1293VAL   HG12 3224   6.167   7.015   3.472
 1293VAL   HG13 3225   6.063   7.010   3.628
 1293VAL    CG2 3226   6.024   6.738   3.621
 1293VAL   HG21 3227   6.103   6.698   3.685
 1293VAL   HG22 3228   5.961   6.781   3.699
 1293VAL   HG23 3229   5.963   6.659   3.578
 1293VAL      C 3230   5.938   6.737   3.321
 1293VAL      O 3231   6.017   6.699   3.235
 1294LYS      N 3232   5.828   6.664   3.345
 1294LYS      H 3233   5.779   6.687   3.430
 1294LYS     CA 3234   5.786   6.540   3.284
 1294LYS     HA 3235   5.875   6.487   3.253
 1294LYS     CB 3236   5.709   6.450   3.381
 1294LYS    HB1 3237   5.672   6.364   3.326
 1294LYS    HB2 3238   5.641   6.514   3.438
 1294LYS     CG 3239   5.813   6.399   3.480
 1294LYS    HG1 3240   5.854   6.473   3.549
 1294LYS    HG2 3241   5.892   6.346   3.426
 1294LYS     CD 3242   5.743   6.303   3.575
 1294LYS    HD1 3243   5.683   6.228   3.522
 1294LYS    HD2 3244   5.674   6.365   3.632
 1294LYS     CE 3245   5.817   6.236   3.690
 1294LYS    HE1 3246   5.751   6.231   3.777
 1294LYS    HE2 3247   5.902   6.289   3.734
 1294LYS     NZ 3248   5.864   6.099   3.666
 1294LYS    HZ1 3249   5.892   6.084   3.570
 1294LYS    HZ2 3250   5.947   6.075   3.719
 1294LYS    HZ3 3251   5.797   6.033   3.704
 1294LYS      C 3252   5.710   6.556   3.153
 1294LYS      O 3253   5.699   6.469   3.067
 1295TRP      N 3254   5.669   6.678   3.119
 1295TRP      H 3255   5.690   6.757   3.179
 1295TRP     CA 3256   5.587   6.713   3.005
 1295TRP     HA 3257   5.581   6.637   2.928
 1295TRP     CB 3258   5.442   6.737   3.046
 1295TRP    HB1 3259   5.389   6.804   2.977
 1295TRP    HB2 3260   5.437   6.792   3.140
 1295TRP     CG 3261   5.363   6.612   3.064
 1295TRP    CD1 3262   5.296   6.547   2.966
 1295TRP    HD1 3263   5.297   6.567   2.860
 1295TRP    NE1 3264   5.240   6.433   3.021
 1295TRP    HE1 3265   5.200   6.365   2.960
 1295TRP    CE2 3266   5.273   6.418   3.155
 1295TRP    CZ2 3267   5.245   6.323   3.253
 1295TRP    HZ2 3268   5.186   6.234   3.233
 1295TRP    CH2 3269   5.289   6.337   3.385
 1295TRP    HH2 3270   5.277   6.248   3.446
 1295TRP    CZ3 3271   5.359   6.454   3.415
 1295TRP    HZ3 3272   5.402   6.458   3.514
 1295TRP    CE3 3273   5.377   6.557   3.322
 1295TRP    HE3 3274   5.439   6.640   3.352
 1295TRP    CD2 3275   5.337   6.540   3.189
 1295TRP      C 3276   5.642   6.830   2.925
 1295TRP      O 3277   5.622   6.822   2.804
 1296MET      N 3278   5.714   6.925   2.984
 1296MET      H 3279   5.722   6.921   3.085
 1296MET     CA 3280   5.774   7.044   2.927
 1296MET     HA 3281   5.716   7.068   2.838
 1296MET     CB 3282   5.770   7.163   3.023
 1296MET    HB1 3283   5.838   7.232   2.974
 1296MET    HB2 3284   5.794   7.142   3.127
 1296MET     CG 3285   5.634   7.232   3.015
 1296MET    HG1 3286   5.561   7.163   3.057
 1296MET    HG2 3287   5.621   7.250   2.908
 1296MET     SD 3288   5.635   7.398   3.088
 1296MET     CE 3289   5.459   7.438   3.097
 1296MET    HE1 3290   5.399   7.359   3.142
 1296MET    HE2 3291   5.447   7.527   3.158
 1296MET    HE3 3292   5.426   7.457   2.995
 1296MET      C 3293   5.913   7.011   2.874
 1296MET      O 3294   5.989   6.935   2.932
 1297PRO      N 3295   5.947   7.072   2.760
 1297PRO     CD 3296   5.867   7.149   2.667
 1297PRO    HD1 3297   5.819   7.231   2.720
 1297PRO    HD2 3298   5.802   7.088   2.604
 1297PRO     CG 3299   5.959   7.237   2.582
 1297PRO    HG1 3300   5.985   7.333   2.626
 1297PRO    HG2 3301   5.910   7.267   2.490
 1297PRO     CB 3302   6.081   7.146   2.574
 1297PRO    HB1 3303   6.173   7.200   2.554
 1297PRO    HB2 3304   6.062   7.072   2.495
 1297PRO     CA 3305   6.083   7.079   2.711
 1297PRO     HA 3306   6.117   6.976   2.697
 1297PRO      C 3307   6.176   7.159   2.801
 1297PRO      O 3308   6.142   7.261   2.859
 1298PRO      N 3309   6.305   7.124   2.800
 1298PRO     CD 3310   6.364   7.014   2.725
 1298PRO    HD1 3311   6.320   7.007   2.626
 1298PRO    HD2 3312   6.340   6.930   2.790
 1298PRO     CG 3313   6.515   7.038   2.722
 1298PRO    HG1 3314   6.527   7.095   2.630
 1298PRO    HG2 3315   6.574   6.947   2.720
 1298PRO     CB 3316   6.532   7.119   2.851
 1298PRO    HB1 3317   6.618   7.184   2.834
 1298PRO    HB2 3318   6.559   7.053   2.933
 1298PRO     CA 3319   6.402   7.191   2.884
 1298PRO     HA 3320   6.367   7.180   2.987
 1298PRO      C 3321   6.428   7.341   2.873
 1298PRO      O 3322   6.489   7.399   2.963
 1299GLU      N 3323   6.389   7.406   2.764
 1299GLU      H 3324   6.351   7.354   2.686
 1299GLU     CA 3325   6.389   7.551   2.755
 1299GLU     HA 3326   6.475   7.583   2.814
 1299GLU     CB 3327   6.421   7.599   2.614
 1299GLU    HB1 3328   6.512   7.548   2.584
 1299GLU    HB2 3329   6.442   7.706   2.620
 1299GLU     CG 3330   6.307   7.579   2.515
 1299GLU    HG1 3331   6.320   7.640   2.425
 1299GLU    HG2 3332   6.222   7.623   2.567
 1299GLU     CD 3333   6.273   7.438   2.467
 1299GLU    OE1 3334   6.348   7.340   2.490
 1299GLU    OE2 3335   6.161   7.431   2.412
 1299GLU      C 3336   6.267   7.622   2.812
 1299GLU      O 3337   6.281   7.735   2.857
 1300ALA      N 3338   6.152   7.556   2.834
 1300ALA      H 3339   6.147   7.460   2.804
 1300ALA     CA 3340   6.041   7.608   2.910
 1300ALA     HA 3341   6.047   7.714   2.884
 1300ALA     CB 3342   5.913   7.553   2.848
 1300ALA    HB1 3343   5.887   7.586   2.747
 1300ALA    HB2 3344   5.915   7.444   2.853
 1300ALA    HB3 3345   5.830   7.590   2.909
 1300ALA      C 3346   6.059   7.592   3.060
 1300ALA      O 3347   6.046   7.686   3.139
 1301PHE      N 3348   6.082   7.470   3.109
 1301PHE      H 3349   6.105   7.393   3.048
 1301PHE     CA 3350   6.094   7.453   3.252
 1301PHE     HA 3351   6.005   7.505   3.287
 1301PHE     CB 3352   6.068   7.309   3.297
 1301PHE    HB1 3353   5.963   7.290   3.275
 1301PHE    HB2 3354   6.065   7.317   3.405
 1301PHE     CG 3355   6.168   7.202   3.261
 1301PHE    CD1 3356   6.143   7.108   3.160
 1301PHE    HD1 3357   6.044   7.098   3.119
 1301PHE    CE1 3358   6.236   7.005   3.142
 1301PHE    HE1 3359   6.209   6.928   3.071
 1301PHE     CZ 3360   6.356   7.005   3.214
 1301PHE     HZ 3361   6.435   6.936   3.187
 1301PHE    CE2 3362   6.384   7.105   3.308
 1301PHE    HE2 3363   6.471   7.098   3.372
 1301PHE    CD2 3364   6.286   7.200   3.337
 1301PHE    HD2 3365   6.309   7.287   3.397
 1301PHE      C 3366   6.211   7.517   3.325
 1301PHE      O 3367   6.197   7.553   3.442
 1302MET      N 3368   6.323   7.537   3.255
 1302MET      H 3369   6.333   7.490   3.167
 1302MET     CA 3370   6.431   7.617   3.309
 1302MET     HA 3371   6.433   7.622   3.418
 1302MET     CB 3372   6.572   7.571   3.274
 1302MET    HB1 3373   6.649   7.647   3.291
 1302MET    HB2 3374   6.574   7.542   3.169
 1302MET     CG 3375   6.612   7.437   3.335
 1302MET    HG1 3376   6.718   7.416   3.320
 1302MET    HG2 3377   6.551   7.360   3.287
 1302MET     SD 3378   6.574   7.426   3.512
 1302MET     CE 3379   6.726   7.346   3.569
 1302MET    HE1 3380   6.707   7.338   3.676
 1302MET    HE2 3381   6.722   7.248   3.522
 1302MET    HE3 3382   6.815   7.405   3.547
 1302MET      C 3383   6.417   7.764   3.271
 1302MET      O 3384   6.368   7.843   3.351
 1303GLU      N 3385   6.443   7.790   3.143
 1303GLU      H 3386   6.496   7.717   3.098
 1303GLU     CA 3387   6.459   7.924   3.090
 1303GLU     HA 3388   6.503   7.982   3.172
 1303GLU     CB 3389   6.563   7.920   2.979
 1303GLU    HB1 3390   6.582   8.020   2.939
 1303GLU    HB2 3391   6.526   7.853   2.901
 1303GLU     CG 3392   6.695   7.870   3.037
 1303GLU    HG1 3393   6.680   7.770   3.077
 1303GLU    HG2 3394   6.722   7.946   3.110
 1303GLU     CD 3395   6.809   7.894   2.939
 1303GLU    OE1 3396   6.847   7.800   2.866
 1303GLU    OE2 3397   6.862   8.007   2.928
 1303GLU      C 3398   6.336   8.002   3.047
 1303GLU      O 3399   6.345   8.120   3.013
 1304GLY      N 3400   6.220   7.938   3.063
 1304GLY      H 3401   6.230   7.838   3.073
 1304GLY     CA 3402   6.091   7.998   3.035
 1304GLY    HA1 3403   6.081   8.090   3.091
 1304GLY    HA2 3404   6.008   7.930   3.058
 1304GLY      C 3405   6.077   8.039   2.889
 1304GLY      O 3406   6.005   8.133   2.856
 1305ILE      N 3407   6.148   7.980   2.792
 1305ILE      H 3408   6.210   7.905   2.819
 1305ILE     CA 3409   6.146   8.010   2.650
 1305ILE     HA 3410   6.134   8.119   2.645
 1305ILE     CB 3411   6.280   7.989   2.581
 1305ILE     HB 3412   6.294   7.881   2.577
 1305ILE    CG2 3413   6.285   8.029   2.434
 1305ILE   HG21 3414   6.247   8.130   2.417
 1305ILE   HG22 3415   6.387   8.011   2.401
 1305ILE   HG23 3416   6.224   7.961   2.375
 1305ILE    CG1 3417   6.401   8.050   2.651
 1305ILE   HG11 3418   6.494   8.042   2.596
 1305ILE   HG12 3419   6.425   7.985   2.735
 1305ILE     CD 3420   6.391   8.195   2.697
 1305ILE    HD1 3421   6.340   8.208   2.793
 1305ILE    HD2 3422   6.491   8.236   2.709
 1305ILE    HD3 3423   6.330   8.252   2.627
 1305ILE      C 3424   6.030   7.948   2.573
 1305ILE      O 3425   6.046   7.837   2.524
 1306PHE      N 3426   5.913   8.011   2.564
 1306PHE      H 3427   5.909   8.102   2.608
 1306PHE     CA 3428   5.791   7.956   2.508
 1306PHE     HA 3429   5.791   7.848   2.522
 1306PHE     CB 3430   5.668   8.001   2.587
 1306PHE    HB1 3431   5.577   7.980   2.532
 1306PHE    HB2 3432   5.670   8.108   2.606
 1306PHE     CG 3433   5.660   7.932   2.721
 1306PHE    CD1 3434   5.731   7.970   2.836
 1306PHE    HD1 3435   5.785   8.062   2.820
 1306PHE    CE1 3436   5.724   7.904   2.959
 1306PHE    HE1 3437   5.774   7.932   3.051
 1306PHE     CZ 3438   5.652   7.784   2.964
 1306PHE     HZ 3439   5.638   7.727   3.055
 1306PHE    CE2 3440   5.587   7.732   2.852
 1306PHE    HE2 3441   5.540   7.635   2.859
 1306PHE    CD2 3442   5.588   7.813   2.738
 1306PHE    HD2 3443   5.527   7.783   2.653
 1306PHE      C 3444   5.791   7.982   2.358
 1306PHE      O 3445   5.817   8.095   2.317
 1307THR      N 3446   5.758   7.886   2.271
 1307THR      H 3447   5.737   7.794   2.307
 1307THR     CA 3448   5.780   7.893   2.128
 1307THR     HA 3449   5.789   7.998   2.099
 1307THR     CB 3450   5.909   7.820   2.089
 1307THR     HB 3451   5.912   7.813   1.980
 1307THR    CG2 3452   6.026   7.909   2.131
 1307THR   HG21 3453   6.058   7.890   2.233
 1307THR   HG22 3454   6.112   7.878   2.071
 1307THR   HG23 3455   6.009   8.015   2.113
 1307THR    OG1 3456   5.923   7.688   2.134
 1307THR    HG1 3457   5.929   7.689   2.230
 1307THR      C 3458   5.657   7.837   2.057
 1307THR      O 3459   5.578   7.762   2.113
 1308SER      N 3460   5.662   7.845   1.924
 1308SER      H 3461   5.732   7.905   1.882
 1308SER     CA 3462   5.579   7.759   1.841
 1308SER     HA 3463   5.474   7.786   1.858
 1308SER     CB 3464   5.603   7.798   1.696
 1308SER    HB1 3465   5.549   7.725   1.635
 1308SER    HB2 3466   5.711   7.794   1.680
 1308SER     OG 3467   5.556   7.927   1.663
 1308SER     HG 3468   5.551   7.930   1.568
 1308SER      C 3469   5.601   7.609   1.852
 1308SER      O 3470   5.529   7.535   1.785
 1309LYS      N 3471   5.712   7.557   1.905
 1309LYS      H 3472   5.764   7.620   1.964
 1309LYS     CA 3473   5.741   7.416   1.924
 1309LYS     HA 3474   5.651   7.359   1.902
 1309LYS     CB 3475   5.851   7.380   1.825
 1309LYS    HB1 3476   5.875   7.274   1.834
 1309LYS    HB2 3477   5.939   7.441   1.844
 1309LYS     CG 3478   5.806   7.397   1.680
 1309LYS    HG1 3479   5.781   7.501   1.658
 1309LYS    HG2 3480   5.715   7.339   1.668
 1309LYS     CD 3481   5.907   7.346   1.578
 1309LYS    HD1 3482   5.905   7.237   1.568
 1309LYS    HD2 3483   6.011   7.365   1.604
 1309LYS     CE 3484   5.867   7.396   1.439
 1309LYS    HE1 3485   5.848   7.503   1.451
 1309LYS    HE2 3486   5.764   7.367   1.422
 1309LYS     NZ 3487   5.959   7.359   1.331
 1309LYS    HZ1 3488   5.927   7.395   1.242
 1309LYS    HZ2 3489   6.052   7.395   1.345
 1309LYS    HZ3 3490   5.976   7.260   1.321
 1309LYS      C 3491   5.763   7.380   2.070
 1309LYS      O 3492   5.835   7.286   2.101
 1310THR      N 3493   5.700   7.449   2.166
 1310THR      H 3494   5.645   7.524   2.128
 1310THR     CA 3495   5.687   7.409   2.305
 1310THR     HA 3496   5.785   7.383   2.345
 1310THR     CB 3497   5.624   7.517   2.392
 1310THR     HB 3498   5.526   7.539   2.350
 1310THR    CG2 3499   5.620   7.488   2.542
 1310THR   HG21 3500   5.556   7.567   2.582
 1310THR   HG22 3501   5.575   7.390   2.558
 1310THR   HG23 3502   5.721   7.480   2.580
 1310THR    OG1 3503   5.692   7.639   2.371
 1310THR    HG1 3504   5.785   7.622   2.386
 1310THR      C 3505   5.603   7.282   2.316
 1310THR      O 3506   5.650   7.174   2.353
 1311ASP      N 3507   5.480   7.287   2.265
 1311ASP      H 3508   5.444   7.372   2.223
 1311ASP     CA 3509   5.380   7.187   2.295
 1311ASP     HA 3510   5.372   7.157   2.399
 1311ASP     CB 3511   5.236   7.236   2.280
 1311ASP    HB1 3512   5.171   7.155   2.313
 1311ASP    HB2 3513   5.209   7.247   2.175
 1311ASP     CG 3514   5.218   7.370   2.351
 1311ASP    OD1 3515   5.255   7.379   2.470
 1311ASP    OD2 3516   5.184   7.470   2.284
 1311ASP      C 3517   5.403   7.066   2.205
 1311ASP      O 3518   5.342   6.961   2.221
 1312THR      N 3519   5.489   7.075   2.103
 1312THR      H 3520   5.513   7.172   2.090
 1312THR     CA 3521   5.553   6.979   2.015
 1312THR     HA 3522   5.477   6.923   1.961
 1312THR     CB 3523   5.649   7.048   1.918
 1312THR     HB 3524   5.730   7.106   1.963
 1312THR    CG2 3525   5.709   6.939   1.830
 1312THR   HG21 3526   5.641   6.857   1.809
 1312THR   HG22 3527   5.754   6.988   1.744
 1312THR   HG23 3528   5.800   6.897   1.873
 1312THR    OG1 3529   5.580   7.131   1.827
 1312THR    HG1 3530   5.544   7.205   1.877
 1312THR      C 3531   5.627   6.872   2.094
 1312THR      O 3532   5.609   6.755   2.064
 1313TRP      N 3533   5.707   6.911   2.193
 1313TRP      H 3534   5.713   7.007   2.223
 1313TRP     CA 3535   5.776   6.816   2.279
 1313TRP     HA 3536   5.820   6.734   2.223
 1313TRP     CB 3537   5.885   6.893   2.352
 1313TRP    HB1 3538   5.850   6.985   2.399
 1313TRP    HB2 3539   5.947   6.921   2.267
 1313TRP     CG 3540   5.956   6.820   2.461
 1313TRP    CD1 3541   5.901   6.772   2.575
 1313TRP    HD1 3542   5.797   6.790   2.598
 1313TRP    NE1 3543   5.993   6.711   2.658
 1313TRP    HE1 3544   5.970   6.676   2.750
 1313TRP    CE2 3545   6.118   6.722   2.601
 1313TRP    CZ2 3546   6.244   6.692   2.655
 1313TRP    HZ2 3547   6.258   6.644   2.751
 1313TRP    CH2 3548   6.356   6.733   2.582
 1313TRP    HH2 3549   6.447   6.685   2.614
 1313TRP    CZ3 3550   6.342   6.805   2.463
 1313TRP    HZ3 3551   6.429   6.826   2.403
 1313TRP    CE3 3552   6.215   6.842   2.417
 1313TRP    HE3 3553   6.203   6.896   2.324
 1313TRP    CD2 3554   6.099   6.794   2.480
 1313TRP      C 3555   5.675   6.747   2.370
 1313TRP      O 3556   5.683   6.627   2.392
 1314SER      N 3557   5.584   6.826   2.429
 1314SER      H 3558   5.600   6.925   2.415
 1314SER     CA 3559   5.474   6.775   2.507
 1314SER     HA 3560   5.518   6.734   2.597
 1314SER     CB 3561   5.385   6.885   2.565
 1314SER    HB1 3562   5.322   6.838   2.641
 1314SER    HB2 3563   5.316   6.926   2.491
 1314SER     OG 3564   5.471   6.980   2.624
 1314SER     HG 3565   5.523   6.927   2.685
 1314SER      C 3566   5.383   6.674   2.438
 1314SER      O 3567   5.355   6.573   2.501
 1315PHE      N 3568   5.363   6.681   2.306
 1315PHE      H 3569   5.401   6.760   2.254
 1315PHE     CA 3570   5.305   6.574   2.228
 1315PHE     HA 3571   5.213   6.548   2.279
 1315PHE     CB 3572   5.277   6.612   2.083
 1315PHE    HB1 3573   5.370   6.621   2.026
 1315PHE    HB2 3574   5.225   6.706   2.097
 1315PHE     CG 3575   5.199   6.512   2.000
 1315PHE    CD1 3576   5.059   6.499   2.007
 1315PHE    HD1 3577   5.003   6.551   2.084
 1315PHE    CE1 3578   4.988   6.408   1.929
 1315PHE    HE1 3579   4.887   6.384   1.958
 1315PHE     CZ 3580   5.061   6.328   1.839
 1315PHE     HZ 3581   5.005   6.249   1.791
 1315PHE    CE2 3582   5.199   6.343   1.829
 1315PHE    HE2 3583   5.256   6.276   1.766
 1315PHE    CD2 3584   5.270   6.428   1.914
 1315PHE    HD2 3585   5.377   6.444   1.903
 1315PHE      C 3586   5.398   6.454   2.221
 1315PHE      O 3587   5.345   6.344   2.205
 1316GLY      N 3588   5.531   6.467   2.221
 1316GLY      H 3589   5.562   6.562   2.236
 1316GLY     CA 3590   5.625   6.357   2.213
 1316GLY    HA1 3591   5.728   6.388   2.198
 1316GLY    HA2 3592   5.591   6.297   2.129
 1316GLY      C 3593   5.611   6.276   2.342
 1316GLY      O 3594   5.600   6.154   2.329
 1317VAL      N 3595   5.598   6.343   2.457
 1317VAL      H 3596   5.594   6.442   2.442
 1317VAL     CA 3597   5.563   6.289   2.587
 1317VAL     HA 3598   5.635   6.210   2.606
 1317VAL     CB 3599   5.564   6.395   2.696
 1317VAL     HB 3600   5.484   6.467   2.680
 1317VAL    CG1 3601   5.538   6.317   2.825
 1317VAL   HG11 3602   5.534   6.382   2.912
 1317VAL   HG12 3603   5.442   6.266   2.816
 1317VAL   HG13 3604   5.612   6.238   2.834
 1317VAL    CG2 3605   5.698   6.468   2.698
 1317VAL   HG21 3606   5.718   6.509   2.797
 1317VAL   HG22 3607   5.776   6.395   2.673
 1317VAL   HG23 3608   5.697   6.547   2.623
 1317VAL      C 3609   5.428   6.219   2.581
 1317VAL      O 3610   5.412   6.101   2.612
 1318LEU      N 3611   5.328   6.280   2.517
 1318LEU      H 3612   5.340   6.378   2.499
 1318LEU     CA 3613   5.194   6.224   2.511
 1318LEU     HA 3614   5.158   6.201   2.611
 1318LEU     CB 3615   5.107   6.343   2.469
 1318LEU    HB1 3616   5.142   6.380   2.373
 1318LEU    HB2 3617   5.120   6.429   2.536
 1318LEU     CG 3618   4.959   6.308   2.477
 1318LEU     HG 3619   4.941   6.249   2.567
 1318LEU    CD1 3620   4.880   6.438   2.481
 1318LEU   HD11 3621   4.774   6.417   2.493
 1318LEU   HD12 3622   4.920   6.495   2.565
 1318LEU   HD13 3623   4.902   6.490   2.388
 1318LEU    CD2 3624   4.911   6.237   2.351
 1318LEU   HD21 3625   4.957   6.138   2.348
 1318LEU   HD22 3626   4.803   6.220   2.345
 1318LEU   HD23 3627   4.938   6.296   2.263
 1318LEU      C 3628   5.185   6.098   2.426
 1318LEU      O 3629   5.119   6.002   2.464
 1319LEU      N 3630   5.256   6.088   2.314
 1319LEU      H 3631   5.306   6.168   2.277
 1319LEU     CA 3632   5.270   5.967   2.236
 1319LEU     HA 3633   5.169   5.938   2.208
 1319LEU     CB 3634   5.335   6.017   2.108
 1319LEU    HB1 3635   5.439   6.042   2.128
 1319LEU    HB2 3636   5.284   6.111   2.084
 1319LEU     CG 3637   5.342   5.923   1.987
 1319LEU     HG 3638   5.375   5.825   2.022
 1319LEU    CD1 3639   5.200   5.895   1.938
 1319LEU   HD11 3640   5.198   5.854   1.837
 1319LEU   HD12 3641   5.150   5.834   2.013
 1319LEU   HD13 3642   5.150   5.991   1.925
 1319LEU    CD2 3643   5.432   5.976   1.875
 1319LEU   HD21 3644   5.462   5.892   1.813
 1319LEU   HD22 3645   5.384   6.055   1.818
 1319LEU   HD23 3646   5.520   6.020   1.922
 1319LEU      C 3647   5.330   5.852   2.317
 1319LEU      O 3648   5.284   5.739   2.301
 1320TRP      N 3649   5.420   5.887   2.409
 1320TRP      H 3650   5.452   5.981   2.422
 1320TRP     CA 3651   5.468   5.788   2.504
 1320TRP     HA 3652   5.486   5.696   2.449
 1320TRP     CB 3653   5.600   5.846   2.557
 1320TRP    HB1 3654   5.588   5.932   2.623
 1320TRP    HB2 3655   5.651   5.881   2.468
 1320TRP     CG 3656   5.683   5.748   2.633
 1320TRP    CD1 3657   5.801   5.698   2.589
 1320TRP    HD1 3658   5.837   5.732   2.493
 1320TRP    NE1 3659   5.862   5.617   2.683
 1320TRP    HE1 3660   5.956   5.580   2.676
 1320TRP    CE2 3661   5.785   5.607   2.796
 1320TRP    CZ2 3662   5.802   5.527   2.909
 1320TRP    HZ2 3663   5.881   5.453   2.919
 1320TRP    CH2 3664   5.707   5.550   3.009
 1320TRP    HH2 3665   5.717   5.499   3.103
 1320TRP    CZ3 3666   5.604   5.645   2.997
 1320TRP    HZ3 3667   5.548   5.673   3.085
 1320TRP    CE3 3668   5.588   5.712   2.876
 1320TRP    HE3 3669   5.511   5.788   2.877
 1320TRP    CD2 3670   5.679   5.698   2.770
 1320TRP      C 3671   5.374   5.750   2.617
 1320TRP      O 3672   5.370   5.633   2.656
 1321GLU      N 3673   5.300   5.844   2.676
 1321GLU      H 3674   5.315   5.937   2.641
 1321GLU     CA 3675   5.191   5.804   2.763
 1321GLU     HA 3676   5.226   5.759   2.856
 1321GLU     CB 3677   5.117   5.926   2.817
 1321GLU    HB1 3678   5.037   5.883   2.876
 1321GLU    HB2 3679   5.068   5.986   2.742
 1321GLU     CG 3680   5.193   6.028   2.902
 1321GLU    HG1 3681   5.258   6.088   2.837
 1321GLU    HG2 3682   5.250   5.962   2.967
 1321GLU     CD 3683   5.103   6.117   2.986
 1321GLU    OE1 3684   5.065   6.226   2.939
 1321GLU    OE2 3685   5.066   6.081   3.100
 1321GLU      C 3686   5.090   5.714   2.691
 1321GLU      O 3687   5.027   5.627   2.750
 1322ILE      N 3688   5.062   5.740   2.563
 1322ILE      H 3689   5.108   5.821   2.525
 1322ILE     CA 3690   4.974   5.659   2.480
 1322ILE     HA 3691   4.885   5.643   2.541
 1322ILE     CB 3692   4.930   5.721   2.348
 1322ILE     HB 3693   5.020   5.756   2.298
 1322ILE    CG2 3694   4.862   5.616   2.261
 1322ILE   HG21 3695   4.768   5.582   2.304
 1322ILE   HG22 3696   4.852   5.661   2.162
 1322ILE   HG23 3697   4.921   5.527   2.240
 1322ILE    CG1 3698   4.831   5.834   2.377
 1322ILE   HG11 3699   4.876   5.910   2.441
 1322ILE   HG12 3700   4.740   5.793   2.421
 1322ILE     CD 3701   4.796   5.905   2.246
 1322ILE    HD1 3702   4.746   5.998   2.272
 1322ILE    HD2 3703   4.885   5.937   2.192
 1322ILE    HD3 3704   4.728   5.845   2.186
 1322ILE      C 3705   5.038   5.521   2.465
 1322ILE      O 3706   4.974   5.431   2.518
 1323PHE      N 3707   5.147   5.504   2.390
 1323PHE      H 3708   5.184   5.588   2.347
 1323PHE     CA 3709   5.198   5.375   2.348
 1323PHE     HA 3710   5.107   5.320   2.324
 1323PHE     CB 3711   5.285   5.378   2.223
 1323PHE    HB1 3712   5.335   5.282   2.213
 1323PHE    HB2 3713   5.359   5.455   2.247
 1323PHE     CG 3714   5.218   5.403   2.090
 1323PHE    CD1 3715   5.156   5.526   2.066
 1323PHE    HD1 3716   5.180   5.610   2.129
 1323PHE    CE1 3717   5.071   5.543   1.955
 1323PHE    HE1 3718   5.023   5.638   1.938
 1323PHE     CZ 3719   5.049   5.436   1.867
 1323PHE     HZ 3720   4.990   5.444   1.777
 1323PHE    CE2 3721   5.109   5.312   1.892
 1323PHE    HE2 3722   5.086   5.228   1.829
 1323PHE    CD2 3723   5.198   5.299   1.999
 1323PHE    HD2 3724   5.223   5.196   2.021
 1323PHE      C 3725   5.253   5.284   2.457
 1323PHE      O 3726   5.289   5.170   2.431
 1324SER      N 3727   5.258   5.331   2.582
 1324SER      H 3728   5.227   5.426   2.595
 1324SER     CA 3729   5.281   5.250   2.700
 1324SER     HA 3730   5.332   5.160   2.667
 1324SER     CB 3731   5.373   5.322   2.798
 1324SER    HB1 3732   5.465   5.353   2.747
 1324SER    HB2 3733   5.401   5.251   2.876
 1324SER     OG 3734   5.304   5.435   2.847
 1324SER     HG 3735   5.347   5.511   2.806
 1324SER      C 3736   5.157   5.203   2.775
 1324SER      O 3737   5.170   5.136   2.877
 1325LEU      N 3738   5.036   5.243   2.732
 1325LEU      H 3739   5.033   5.306   2.653
 1325LEU     CA 3740   4.904   5.223   2.788
 1325LEU     HA 3741   4.840   5.267   2.712
 1325LEU     CB 3742   4.870   5.074   2.794
 1325LEU    HB1 3743   4.763   5.079   2.813
 1325LEU    HB2 3744   4.924   5.032   2.878
 1325LEU     CG 3745   4.900   4.994   2.667
 1325LEU     HG 3746   5.007   4.987   2.650
 1325LEU    CD1 3747   4.851   4.850   2.684
 1325LEU   HD11 3748   4.894   4.796   2.600
 1325LEU   HD12 3749   4.880   4.808   2.780
 1325LEU   HD13 3750   4.743   4.859   2.677
 1325LEU    CD2 3751   4.829   5.061   2.551
 1325LEU   HD21 3752   4.728   5.089   2.582
 1325LEU   HD22 3753   4.877   5.152   2.514
 1325LEU   HD23 3754   4.827   4.990   2.468
 1325LEU      C 3755   4.891   5.298   2.920
 1325LEU      O 3756   4.844   5.242   3.018
 1326GLY      N 3757   4.950   5.418   2.923
 1326GLY      H 3758   4.974   5.462   2.835
 1326GLY     CA 3759   4.939   5.509   3.035
 1326GLY    HA1 3760   4.838   5.503   3.077
 1326GLY    HA2 3761   4.964   5.602   2.984
 1326GLY      C 3762   5.047   5.494   3.141
 1326GLY      O 3763   5.011   5.500   3.258
 1327TYR      N 3764   5.177   5.485   3.112
 1327TYR      H 3765   5.211   5.484   3.017
 1327TYR     CA 3766   5.287   5.490   3.206
 1327TYR     HA 3767   5.244   5.453   3.300
 1327TYR     CB 3768   5.412   5.413   3.166
 1327TYR    HB1 3769   5.483   5.442   3.244
 1327TYR    HB2 3770   5.449   5.439   3.066
 1327TYR     CG 3771   5.414   5.262   3.175
 1327TYR    CD1 3772   5.537   5.199   3.198
 1327TYR    HD1 3773   5.624   5.260   3.216
 1327TYR    CE1 3774   5.552   5.061   3.217
 1327TYR    HE1 3775   5.647   5.023   3.250
 1327TYR     CZ 3776   5.434   4.984   3.220
 1327TYR     OH 3777   5.437   4.851   3.249
 1327TYR     HH 3778   5.348   4.815   3.238
 1327TYR    CE2 3779   5.312   5.050   3.195
 1327TYR    HE2 3780   5.223   4.991   3.176
 1327TYR    CD2 3781   5.298   5.184   3.160
 1327TYR    HD2 3782   5.201   5.220   3.129
 1327TYR      C 3783   5.326   5.633   3.238
 1327TYR      O 3784   5.310   5.725   3.157
 1328MET      N 3785   5.371   5.655   3.362
 1328MET      H 3786   5.370   5.575   3.424
 1328MET     CA 3787   5.428   5.776   3.418
 1328MET     HA 3788   5.345   5.846   3.405
 1328MET     CB 3789   5.466   5.750   3.563
 1328MET    HB1 3790   5.552   5.683   3.562
 1328MET    HB2 3791   5.381   5.703   3.612
 1328MET     CG 3792   5.506   5.881   3.632
 1328MET    HG1 3793   5.603   5.916   3.596
 1328MET    HG2 3794   5.516   5.858   3.738
 1328MET     SD 3795   5.383   6.010   3.602
 1328MET     CE 3796   5.452   6.137   3.711
 1328MET    HE1 3797   5.399   6.232   3.704
 1328MET    HE2 3798   5.444   6.099   3.813
 1328MET    HE3 3799   5.557   6.155   3.691
 1328MET      C 3800   5.549   5.818   3.336
 1328MET      O 3801   5.645   5.742   3.335
 1329PRO      N 3802   5.553   5.937   3.274
 1329PRO     CD 3803   5.447   6.033   3.253
 1329PRO    HD1 3804   5.433   6.090   3.344
 1329PRO    HD2 3805   5.356   5.975   3.238
 1329PRO     CG 3806   5.493   6.111   3.130
 1329PRO    HG1 3807   5.452   6.211   3.119
 1329PRO    HG2 3808   5.469   6.062   3.036
 1329PRO     CB 3809   5.646   6.107   3.134
 1329PRO    HB1 3810   5.683   6.193   3.191
 1329PRO    HB2 3811   5.677   6.114   3.030
 1329PRO     CA 3812   5.673   5.973   3.201
 1329PRO     HA 3813   5.688   5.900   3.121
 1329PRO      C 3814   5.795   5.984   3.291
 1329PRO      O 3815   5.791   6.005   3.412
 1330TYR      N 3816   5.912   5.959   3.232
 1330TYR      H 3817   5.911   5.949   3.131
 1330TYR     CA 3818   6.035   5.951   3.308
 1330TYR     HA 3819   6.101   5.903   3.236
 1330TYR     CB 3820   6.104   6.084   3.337
 1330TYR    HB1 3821   6.204   6.057   3.371
 1330TYR    HB2 3822   6.043   6.135   3.411
 1330TYR     CG 3823   6.119   6.173   3.216
 1330TYR    CD1 3824   6.216   6.136   3.122
 1330TYR    HD1 3825   6.290   6.062   3.148
 1330TYR    CE1 3826   6.221   6.197   2.996
 1330TYR    HE1 3827   6.300   6.182   2.924
 1330TYR     CZ 3828   6.127   6.297   2.961
 1330TYR     OH 3829   6.156   6.378   2.856
 1330TYR     HH 3830   6.120   6.467   2.869
 1330TYR    CE2 3831   6.023   6.324   3.053
 1330TYR    HE2 3832   5.943   6.391   3.027
 1330TYR    CD2 3833   6.016   6.259   3.177
 1330TYR    HD2 3834   5.927   6.275   3.237
 1330TYR      C 3835   6.030   5.855   3.426
 1330TYR      O 3836   6.043   5.902   3.538
 1331PRO      N 3837   5.981   5.732   3.409
 1331PRO     CD 3838   5.968   5.658   3.285
 1331PRO    HD1 3839   6.049   5.690   3.219
 1331PRO    HD2 3840   5.868   5.679   3.248
 1331PRO     CG 3841   5.966   5.509   3.317
 1331PRO    HG1 3842   6.067   5.468   3.321
 1331PRO    HG2 3843   5.897   5.449   3.257
 1331PRO     CB 3844   5.897   5.512   3.454
 1331PRO    HB1 3845   5.929   5.427   3.515
 1331PRO    HB2 3846   5.790   5.509   3.435
 1331PRO     CA 3847   5.946   5.642   3.517
 1331PRO     HA 3848   5.874   5.683   3.588
 1331PRO      C 3849   6.067   5.613   3.605
 1331PRO      O 3850   6.180   5.637   3.562
 1332SER      N 3851   6.039   5.574   3.729
 1332SER      H 3852   5.941   5.561   3.751
 1332SER     CA 3853   6.136   5.563   3.836
 1332SER     HA 3854   6.076   5.550   3.926
 1332SER     CB 3855   6.208   5.430   3.814
 1332SER    HB1 3856   6.275   5.402   3.895
 1332SER    HB2 3857   6.264   5.446   3.722
 1332SER     OG 3858   6.120   5.321   3.798
 1332SER     HG 3859   6.049   5.328   3.862
 1332SER      C 3860   6.233   5.675   3.869
 1332SER      O 3861   6.329   5.649   3.942
 1333LYS      N 3862   6.219   5.797   3.817
 1333LYS      H 3863   6.138   5.807   3.756
 1333LYS     CA 3864   6.281   5.927   3.832
 1333LYS     HA 3865   6.361   5.912   3.904
 1333LYS     CB 3866   6.341   5.981   3.703
 1333LYS    HB1 3867   6.360   6.086   3.726
 1333LYS    HB2 3868   6.269   5.984   3.621
 1333LYS     CG 3869   6.476   5.922   3.661
 1333LYS    HG1 3870   6.454   5.816   3.650
 1333LYS    HG2 3871   6.545   5.937   3.744
 1333LYS     CD 3872   6.512   5.983   3.526
 1333LYS    HD1 3873   6.510   6.092   3.524
 1333LYS    HD2 3874   6.433   5.952   3.458
 1333LYS     CE 3875   6.643   5.933   3.465
 1333LYS    HE1 3876   6.714   5.999   3.514
 1333LYS    HE2 3877   6.637   5.941   3.356
 1333LYS     NZ 3878   6.672   5.794   3.506
 1333LYS    HZ1 3879   6.594   5.730   3.502
 1333LYS    HZ2 3880   6.731   5.758   3.432
 1333LYS    HZ3 3881   6.724   5.797   3.593
 1333LYS      C 3882   6.185   6.026   3.897
 1333LYS      O 3883   6.082   6.057   3.838
 1334SER      N 3884   6.226   6.081   4.012
 1334SER      H 3885   6.311   6.044   4.054
 1334SER     CA 3886   6.153   6.186   4.079
 1334SER     HA 3887   6.045   6.174   4.080
 1334SER     CB 3888   6.198   6.182   4.225
 1334SER    HB1 3889   6.172   6.082   4.260
 1334SER    HB2 3890   6.139   6.251   4.286
 1334SER     OG 3891   6.336   6.194   4.250
 1334SER     HG 3892   6.384   6.129   4.198
 1334SER      C 3893   6.176   6.316   4.003
 1334SER      O 3894   6.258   6.330   3.913
 1335ASN      N 3895   6.087   6.409   4.039
 1335ASN      H 3896   6.006   6.391   4.096
 1335ASN     CA 3897   6.103   6.540   3.979
 1335ASN     HA 3898   6.095   6.525   3.872
 1335ASN     CB 3899   5.984   6.628   4.016
 1335ASN    HB1 3900   6.005   6.726   3.972
 1335ASN    HB2 3901   5.982   6.642   4.124
 1335ASN     CG 3902   5.849   6.584   3.960
 1335ASN    OD1 3903   5.834   6.558   3.841
 1335ASN    ND2 3904   5.745   6.592   4.043
 1335ASN   HD21 3905   5.769   6.628   4.135
 1335ASN   HD22 3906   5.648   6.575   4.022
 1335ASN      C 3907   6.240   6.600   4.004
 1335ASN      O 3908   6.301   6.648   3.908
 1336GLN      N 3909   6.289   6.589   4.127
 1336GLN      H 3910   6.231   6.546   4.198
 1336GLN     CA 3911   6.428   6.621   4.155
 1336GLN     HA 3912   6.443   6.722   4.117
 1336GLN     CB 3913   6.438   6.634   4.307
 1336GLN    HB1 3914   6.351   6.686   4.347
 1336GLN    HB2 3915   6.528   6.692   4.329
 1336GLN     CG 3916   6.456   6.494   4.364
 1336GLN    HG1 3917   6.562   6.471   4.355
 1336GLN    HG2 3918   6.398   6.426   4.302
 1336GLN     CD 3919   6.400   6.493   4.505
 1336GLN    OE1 3920   6.280   6.474   4.521
 1336GLN    NE2 3921   6.487   6.515   4.604
 1336GLN   HE21 3922   6.583   6.540   4.582
 1336GLN   HE22 3923   6.459   6.517   4.701
 1336GLN      C 3924   6.532   6.540   4.080
 1336GLN      O 3925   6.647   6.584   4.090
 1337GLU      N 3926   6.497   6.430   4.013
 1337GLU      H 3927   6.400   6.401   4.013
 1337GLU     CA 3928   6.588   6.357   3.927
 1337GLU     HA 3929   6.690   6.386   3.954
 1337GLU     CB 3930   6.572   6.206   3.941
 1337GLU    HB1 3931   6.622   6.156   3.858
 1337GLU    HB2 3932   6.467   6.177   3.936
 1337GLU     CG 3933   6.626   6.142   4.068
 1337GLU    HG1 3934   6.601   6.206   4.152
 1337GLU    HG2 3935   6.734   6.153   4.061
 1337GLU     CD 3936   6.580   6.001   4.099
 1337GLU    OE1 3937   6.666   5.910   4.103
 1337GLU    OE2 3938   6.459   5.982   4.125
 1337GLU      C 3939   6.575   6.400   3.781
 1337GLU      O 3940   6.674   6.439   3.720
 1338VAL      N 3941   6.456   6.396   3.720
 1338VAL      H 3942   6.385   6.346   3.773
 1338VAL     CA 3943   6.411   6.444   3.591
 1338VAL     HA 3944   6.458   6.374   3.521
 1338VAL     CB 3945   6.262   6.425   3.562
 1338VAL     HB 3946   6.209   6.501   3.619
 1338VAL    CG1 3947   6.243   6.449   3.413
 1338VAL   HG11 3948   6.136   6.454   3.389
 1338VAL   HG12 3949   6.283   6.546   3.384
 1338VAL   HG13 3950   6.286   6.366   3.356
 1338VAL    CG2 3951   6.216   6.283   3.591
 1338VAL   HG21 3952   6.229   6.261   3.698
 1338VAL   HG22 3953   6.112   6.277   3.558
 1338VAL   HG23 3954   6.262   6.211   3.524
 1338VAL      C 3955   6.463   6.583   3.560
 1338VAL      O 3956   6.516   6.608   3.452
 1339LEU      N 3957   6.461   6.677   3.655
 1339LEU      H 3958   6.422   6.647   3.743
 1339LEU     CA 3959   6.514   6.811   3.654
 1339LEU     HA 3960   6.450   6.871   3.590
 1339LEU     CB 3961   6.511   6.864   3.797
 1339LEU    HB1 3962   6.569   6.804   3.867
 1339LEU    HB2 3963   6.410   6.855   3.835
 1339LEU     CG 3964   6.561   7.005   3.830
 1339LEU     HG 3965   6.665   7.014   3.800
 1339LEU    CD1 3966   6.468   7.097   3.751
 1339LEU   HD11 3967   6.504   7.198   3.772
 1339LEU   HD12 3968   6.468   7.068   3.646
 1339LEU   HD13 3969   6.367   7.101   3.791
 1339LEU    CD2 3970   6.541   7.022   3.980
 1339LEU   HD21 3971   6.537   7.127   4.008
 1339LEU   HD22 3972   6.446   6.983   4.017
 1339LEU   HD23 3973   6.620   6.970   4.035
 1339LEU      C 3974   6.654   6.812   3.593
 1339LEU      O 3975   6.685   6.896   3.509
 1340GLU      N 3976   6.745   6.726   3.641
 1340GLU      H 3977   6.718   6.671   3.721
 1340GLU     CA 3978   6.887   6.725   3.613
 1340GLU     HA 3979   6.923   6.822   3.579
 1340GLU     CB 3980   6.961   6.693   3.743
 1340GLU    HB1 3981   7.066   6.669   3.723
 1340GLU    HB2 3982   6.910   6.607   3.786
 1340GLU     CG 3983   6.954   6.804   3.848
 1340GLU    HG1 3984   6.852   6.806   3.886
 1340GLU    HG2 3985   6.969   6.901   3.802
 1340GLU     CD 3986   7.055   6.791   3.961
 1340GLU    OE1 3987   7.173   6.822   3.934
 1340GLU    OE2 3988   7.017   6.735   4.066
 1340GLU      C 3989   6.921   6.627   3.502
 1340GLU      O 3990   7.030   6.636   3.447
 1341PHE      N 3991   6.822   6.546   3.463
 1341PHE      H 3992   6.730   6.560   3.502
 1341PHE     CA 3993   6.833   6.451   3.354
 1341PHE     HA 3994   6.932   6.405   3.354
 1341PHE     CB 3995   6.728   6.344   3.381
 1341PHE    HB1 3996   6.627   6.384   3.375
 1341PHE    HB2 3997   6.741   6.305   3.481
 1341PHE     CG 3998   6.732   6.225   3.288
 1341PHE    CD1 3999   6.848   6.148   3.276
 1341PHE    HD1 4000   6.944   6.171   3.320
 1341PHE    CE1 4001   6.845   6.028   3.203
 1341PHE    HE1 4002   6.926   5.958   3.218
 1341PHE     CZ 4003   6.731   5.988   3.133
 1341PHE     HZ 4004   6.724   5.890   3.090
 1341PHE    CE2 4005   6.619   6.073   3.136
 1341PHE    HE2 4006   6.522   6.045   3.097
 1341PHE    CD2 4007   6.618   6.188   3.215
 1341PHE    HD2 4008   6.529   6.249   3.226
 1341PHE      C 4009   6.815   6.516   3.217
 1341PHE      O 4010   6.908   6.530   3.138
 1342VAL      N 4011   6.696   6.566   3.182
 1342VAL      H 4012   6.625   6.557   3.254
 1342VAL     CA 4013   6.661   6.625   3.055
 1342VAL     HA 4014   6.678   6.551   2.977
 1342VAL     CB 4015   6.511   6.654   3.059
 1342VAL     HB 4016   6.497   6.715   3.148
 1342VAL    CG1 4017   6.463   6.729   2.935
 1342VAL   HG11 4018   6.356   6.747   2.924
 1342VAL   HG12 4019   6.505   6.828   2.953
 1342VAL   HG13 4020   6.496   6.686   2.841
 1342VAL    CG2 4021   6.434   6.522   3.068
 1342VAL   HG21 4022   6.437   6.455   2.983
 1342VAL   HG22 4023   6.459   6.475   3.163
 1342VAL   HG23 4024   6.327   6.540   3.077
 1342VAL      C 4025   6.740   6.751   3.025
 1342VAL      O 4026   6.763   6.776   2.907
 1343THR      N 4027   6.784   6.831   3.123
 1343THR      H 4028   6.770   6.797   3.217
 1343THR     CA 4029   6.880   6.938   3.105
 1343THR     HA 4030   6.850   6.998   3.020
 1343THR     CB 4031   6.884   7.023   3.231
 1343THR     HB 4032   6.963   7.097   3.232
 1343THR    CG2 4033   6.755   7.104   3.246
 1343THR   HG21 4034   6.778   7.184   3.316
 1343THR   HG22 4035   6.734   7.138   3.145
 1343THR   HG23 4036   6.676   7.033   3.271
 1343THR    OG1 4037   6.901   6.935   3.340
 1343THR    HG1 4038   6.811   6.916   3.369
 1343THR      C 4039   7.018   6.885   3.069
 1343THR      O 4040   7.093   6.945   2.993
 1344SER      N 4041   7.054   6.766   3.117
 1344SER      H 4042   6.995   6.713   3.180
 1344SER     CA 4043   7.168   6.688   3.073
 1344SER     HA 4044   7.243   6.763   3.047
 1344SER     CB 4045   7.226   6.619   3.196
 1344SER    HB1 4046   7.322   6.576   3.168
 1344SER    HB2 4047   7.160   6.542   3.235
 1344SER     OG 4048   7.256   6.710   3.299
 1344SER     HG 4049   7.172   6.741   3.335
 1344SER      C 4050   7.156   6.599   2.949
 1344SER      O 4051   7.235   6.506   2.938
 1345GLY      N 4052   7.050   6.617   2.870
 1345GLY      H 4053   6.997   6.701   2.890
 1345GLY     CA 4054   7.026   6.535   2.754
 1345GLY    HA1 4055   7.122   6.499   2.717
 1345GLY    HA2 4056   6.969   6.595   2.683
 1345GLY      C 4057   6.950   6.404   2.772
 1345GLY      O 4058   6.915   6.352   2.667
 1346GLY      N 4059   6.930   6.346   2.891
 1346GLY      H 4060   6.955   6.399   2.973
 1346GLY     CA 4061   6.861   6.219   2.902
 1346GLY    HA1 4062   6.842   6.187   3.005
 1346GLY    HA2 4063   6.929   6.141   2.868
 1346GLY      C 4064   6.722   6.207   2.841
 1346GLY      O 4065   6.658   6.309   2.814
 1347ARG      N 4066   6.684   6.086   2.801
 1347ARG      H 4067   6.744   6.005   2.815
 1347ARG     CA 4068   6.565   6.057   2.725
 1347ARG     HA 4069   6.482   6.124   2.750
 1347ARG     CB 4070   6.583   6.060   2.573
 1347ARG    HB1 4071   6.499   6.017   2.518
 1347ARG    HB2 4072   6.669   6.002   2.541
 1347ARG     CG 4073   6.609   6.193   2.503
 1347ARG    HG1 4074   6.632   6.163   2.401
 1347ARG    HG2 4075   6.698   6.238   2.546
 1347ARG     CD 4076   6.495   6.295   2.503
 1347ARG    HD1 4077   6.446   6.312   2.599
 1347ARG    HD2 4078   6.413   6.261   2.439
 1347ARG     NE 4079   6.531   6.426   2.450
 1347ARG     HE 4080   6.505   6.444   2.354
 1347ARG     CZ 4081   6.617   6.516   2.500
 1347ARG    NH1 4082   6.672   6.516   2.622
 1347ARG   HH11 4083   6.650   6.439   2.685
 1347ARG   HH12 4084   6.721   6.601   2.644
 1347ARG    NH2 4085   6.645   6.630   2.435
 1347ARG   HH21 4086   6.599   6.644   2.346
 1347ARG   HH22 4087   6.700   6.704   2.477
 1347ARG      C 4088   6.503   5.925   2.769
 1347ARG      O 4089   6.573   5.830   2.804
 1348MET      N 4090   6.370   5.915   2.769
 1348MET      H 4091   6.325   5.993   2.723
 1348MET     CA 4092   6.304   5.788   2.792
 1348MET     HA 4093   6.318   5.748   2.892
 1348MET     CB 4094   6.153   5.808   2.780
 1348MET    HB1 4095   6.097   5.719   2.752
 1348MET    HB2 4096   6.140   5.887   2.706
 1348MET     CG 4097   6.087   5.853   2.910
 1348MET    HG1 4098   6.139   5.939   2.953
 1348MET    HG2 4099   6.106   5.780   2.989
 1348MET     SD 4100   5.911   5.896   2.904
 1348MET     CE 4101   5.912   6.036   2.789
 1348MET    HE1 4102   5.807   6.052   2.764
 1348MET    HE2 4103   5.946   6.125   2.843
 1348MET    HE3 4104   5.959   6.018   2.692
 1348MET      C 4105   6.335   5.681   2.688
 1348MET      O 4106   6.336   5.712   2.569
 1349ASP      N 4107   6.359   5.557   2.731
 1349ASP      H 4108   6.347   5.543   2.830
 1349ASP     CA 4109   6.350   5.438   2.649
 1349ASP     HA 4110   6.418   5.443   2.565
 1349ASP     CB 4111   6.399   5.313   2.721
 1349ASP    HB1 4112   6.404   5.228   2.653
 1349ASP    HB2 4113   6.321   5.290   2.794
 1349ASP     CG 4114   6.531   5.323   2.797
 1349ASP    OD1 4115   6.618   5.404   2.758
 1349ASP    OD2 4116   6.542   5.248   2.896
 1349ASP      C 4117   6.215   5.413   2.583
 1349ASP      O 4118   6.126   5.480   2.635
 1350PRO      N 4119   6.199   5.333   2.477
 1350PRO     CD 4120   6.302   5.279   2.391
 1350PRO    HD1 4121   6.377   5.221   2.445
 1350PRO    HD2 4122   6.350   5.361   2.338
 1350PRO     CG 4123   6.224   5.187   2.297
 1350PRO    HG1 4124   6.203   5.093   2.348
 1350PRO    HG2 4125   6.270   5.168   2.200
 1350PRO     CB 4126   6.093   5.262   2.278
 1350PRO    HB1 4127   6.012   5.190   2.264
 1350PRO    HB2 4128   6.106   5.337   2.200
 1350PRO     CA 4129   6.068   5.322   2.416
 1350PRO     HA 4130   6.029   5.422   2.398
 1350PRO      C 4131   5.968   5.252   2.508
 1350PRO      O 4132   6.007   5.165   2.586
 1351PRO      N 4133   5.839   5.279   2.490
 1351PRO     CD 4134   5.786   5.382   2.403
 1351PRO    HD1 4135   5.791   5.352   2.298
 1351PRO    HD2 4136   5.840   5.476   2.410
 1351PRO     CG 4137   5.642   5.407   2.447
 1351PRO    HG1 4138   5.573   5.424   2.365
 1351PRO    HG2 4139   5.639   5.490   2.518
 1351PRO     CB 4140   5.605   5.272   2.509
 1351PRO    HB1 4141   5.561   5.210   2.431
 1351PRO    HB2 4142   5.534   5.291   2.590
 1351PRO     CA 4143   5.733   5.201   2.551
 1351PRO     HA 4144   5.747   5.206   2.659
 1351PRO      C 4145   5.745   5.058   2.500
 1351PRO      O 4146   5.789   5.039   2.387
 1352LYS      N 4147   5.704   4.960   2.582
 1352LYS      H 4148   5.675   4.989   2.674
 1352LYS     CA 4149   5.714   4.818   2.554
 1352LYS     HA 4150   5.818   4.792   2.532
 1352LYS     CB 4151   5.676   4.727   2.670
 1352LYS    HB1 4152   5.572   4.744   2.700
 1352LYS    HB2 4153   5.738   4.752   2.755
 1352LYS     CG 4154   5.688   4.580   2.630
 1352LYS    HG1 4155   5.786   4.547   2.595
 1352LYS    HG2 4156   5.614   4.564   2.551
 1352LYS     CD 4157   5.645   4.485   2.741
 1352LYS    HD1 4158   5.544   4.499   2.779
 1352LYS    HD2 4159   5.714   4.506   2.823
 1352LYS     CE 4160   5.662   4.342   2.690
 1352LYS    HE1 4161   5.761   4.339   2.644
 1352LYS    HE2 4162   5.595   4.328   2.605
 1352LYS     NZ 4163   5.658   4.245   2.800
 1352LYS    HZ1 4164   5.725   4.271   2.871
 1352LYS    HZ2 4165   5.570   4.238   2.849
 1352LYS    HZ3 4166   5.670   4.147   2.778
 1352LYS      C 4167   5.636   4.792   2.426
 1352LYS      O 4168   5.520   4.830   2.411
 1353ASN      N 4169   5.696   4.717   2.333
 1353ASN      H 4170   5.792   4.693   2.354
 1353ASN     CA 4171   5.648   4.687   2.200
 1353ASN     HA 4172   5.741   4.650   2.157
 1353ASN     CB 4173   5.542   4.577   2.201
 1353ASN    HB1 4174   5.526   4.534   2.103
 1353ASN    HB2 4175   5.447   4.611   2.243
 1353ASN     CG 4176   5.581   4.458   2.288
 1353ASN    OD1 4177   5.509   4.385   2.355
 1353ASN    ND2 4178   5.710   4.426   2.276
 1353ASN   HD21 4179   5.773   4.473   2.213
 1353ASN   HD22 4180   5.754   4.362   2.341
 1353ASN      C 4181   5.606   4.810   2.121
 1353ASN      O 4182   5.526   4.803   2.028
 1354CYS      N 4183   5.646   4.935   2.146
 1354CYS      H 4184   5.702   4.953   2.227
 1354CYS     CA 4185   5.615   5.046   2.058
 1354CYS     HA 4186   5.507   5.061   2.058
 1354CYS     CB 4187   5.682   5.171   2.114
 1354CYS    HB1 4188   5.790   5.159   2.124
 1354CYS    HB2 4189   5.635   5.197   2.208
 1354CYS     SG 4190   5.642   5.317   2.014
 1354CYS     HG 4191   5.730   5.288   1.918
 1354CYS      C 4192   5.667   5.028   1.917
 1354CYS      O 4193   5.789   5.011   1.908
 1355PRO      N 4194   5.591   5.050   1.809
 1355PRO     CD 4195   5.449   5.078   1.806
 1355PRO    HD1 4196   5.424   5.183   1.823
 1355PRO    HD2 4197   5.395   5.015   1.877
 1355PRO     CG 4198   5.409   5.026   1.669
 1355PRO    HG1 4199   5.322   5.082   1.635
 1355PRO    HG2 4200   5.404   4.917   1.672
 1355PRO     CB 4201   5.525   5.064   1.577
 1355PRO    HB1 4202   5.517   5.171   1.560
 1355PRO    HB2 4203   5.527   5.006   1.485
 1355PRO     CA 4204   5.642   5.042   1.673
 1355PRO     HA 4205   5.684   4.946   1.644
 1355PRO      C 4206   5.747   5.151   1.663
 1355PRO      O 4207   5.732   5.270   1.687
 1356GLY      N 4208   5.860   5.115   1.600
 1356GLY      H 4209   5.868   5.014   1.593
 1356GLY     CA 4210   5.973   5.195   1.560
 1356GLY    HA1 4211   6.027   5.147   1.479
 1356GLY    HA2 4212   6.033   5.220   1.648
 1356GLY      C 4213   5.925   5.327   1.501
 1356GLY      O 4214   5.957   5.427   1.565
 1357PRO      N 4215   5.841   5.339   1.398
 1357PRO     CD 4216   5.788   5.236   1.310
 1357PRO    HD1 4217   5.686   5.207   1.335
 1357PRO    HD2 4218   5.856   5.151   1.317
 1357PRO     CG 4219   5.790   5.293   1.168
 1357PRO    HG1 4220   5.728   5.231   1.103
 1357PRO    HG2 4221   5.887   5.297   1.119
 1357PRO     CB 4222   5.730   5.430   1.201
 1357PRO    HB1 4223   5.622   5.420   1.208
 1357PRO    HB2 4224   5.748   5.489   1.111
 1357PRO     CA 4225   5.801   5.461   1.332
 1357PRO     HA 4226   5.893   5.521   1.327
 1357PRO      C 4227   5.717   5.554   1.419
 1357PRO      O 4228   5.720   5.674   1.395
 1358VAL      N 4229   5.657   5.499   1.524
 1358VAL      H 4230   5.670   5.399   1.534
 1358VAL     CA 4231   5.586   5.570   1.629
 1358VAL     HA 4232   5.532   5.649   1.577
 1358VAL     CB 4233   5.472   5.490   1.692
 1358VAL     HB 4234   5.514   5.399   1.735
 1358VAL    CG1 4235   5.398   5.570   1.799
 1358VAL   HG11 4236   5.320   5.512   1.848
 1358VAL   HG12 4237   5.476   5.590   1.872
 1358VAL   HG13 4238   5.374   5.674   1.775
 1358VAL    CG2 4239   5.362   5.450   1.594
 1358VAL   HG21 4240   5.406   5.408   1.503
 1358VAL   HG22 4241   5.291   5.379   1.637
 1358VAL   HG23 4242   5.303   5.536   1.563
 1358VAL      C 4243   5.685   5.628   1.729
 1358VAL      O 4244   5.676   5.744   1.767
 1359TYR      N 4245   5.777   5.543   1.776
 1359TYR      H 4246   5.795   5.456   1.728
 1359TYR     CA 4247   5.886   5.591   1.859
 1359TYR     HA 4248   5.842   5.637   1.948
 1359TYR     CB 4249   5.975   5.476   1.906
 1359TYR    HB1 4250   6.001   5.412   1.821
 1359TYR    HB2 4251   5.923   5.406   1.971
 1359TYR     CG 4252   6.095   5.513   1.990
 1359TYR    CD1 4253   6.081   5.600   2.099
 1359TYR    HD1 4254   5.995   5.664   2.110
 1359TYR    CE1 4255   6.194   5.629   2.176
 1359TYR    HE1 4256   6.203   5.708   2.249
 1359TYR     CZ 4257   6.317   5.564   2.152
 1359TYR     OH 4258   6.420   5.593   2.236
 1359TYR     HH 4259   6.499   5.541   2.220
 1359TYR    CE2 4260   6.327   5.467   2.051
 1359TYR    HE2 4261   6.416   5.408   2.036
 1359TYR    CD2 4262   6.215   5.444   1.971
 1359TYR    HD2 4263   6.226   5.373   1.890
 1359TYR      C 4264   5.965   5.697   1.784
 1359TYR      O 4265   6.005   5.792   1.852
 1360ARG      N 4266   5.980   5.697   1.651
 1360ARG      H 4267   5.944   5.619   1.599
 1360ARG     CA 4268   6.063   5.794   1.583
 1360ARG     HA 4269   6.149   5.800   1.649
 1360ARG     CB 4270   6.106   5.740   1.447
 1360ARG    HB1 4271   6.016   5.728   1.387
 1360ARG    HB2 4272   6.154   5.643   1.465
 1360ARG     CG 4273   6.204   5.830   1.372
 1360ARG    HG1 4274   6.286   5.864   1.434
 1360ARG    HG2 4275   6.154   5.923   1.344
 1360ARG     CD 4276   6.253   5.754   1.249
 1360ARG    HD1 4277   6.304   5.826   1.184
 1360ARG    HD2 4278   6.166   5.713   1.199
 1360ARG     NE 4279   6.351   5.649   1.275
 1360ARG     HE 4280   6.392   5.645   1.367
 1360ARG     CZ 4281   6.391   5.557   1.186
 1360ARG    NH1 4282   6.473   5.460   1.229
 1360ARG   HH11 4283   6.478   5.457   1.330
 1360ARG   HH12 4284   6.492   5.377   1.174
 1360ARG    NH2 4285   6.354   5.555   1.057
 1360ARG   HH21 4286   6.283   5.621   1.031
 1360ARG   HH22 4287   6.383   5.478   0.999
 1360ARG      C 4288   6.003   5.934   1.590
 1360ARG      O 4289   6.080   6.029   1.597
 1361ILE      N 4290   5.870   5.947   1.592
 1361ILE      H 4291   5.807   5.868   1.595
 1361ILE     CA 4292   5.810   6.078   1.609
 1361ILE     HA 4293   5.855   6.142   1.533
 1361ILE     CB 4294   5.663   6.062   1.574
 1361ILE     HB 4295   5.619   5.992   1.645
 1361ILE    CG2 4296   5.576   6.186   1.589
 1361ILE   HG21 4297   5.622   6.266   1.531
 1361ILE   HG22 4298   5.475   6.163   1.553
 1361ILE   HG23 4299   5.573   6.230   1.689
 1361ILE    CG1 4300   5.649   6.018   1.428
 1361ILE   HG11 4301   5.728   5.949   1.396
 1361ILE   HG12 4302   5.645   6.100   1.356
 1361ILE     CD 4303   5.518   5.942   1.416
 1361ILE    HD1 4304   5.502   5.875   1.501
 1361ILE    HD2 4305   5.435   6.013   1.412
 1361ILE    HD3 4306   5.516   5.880   1.326
 1361ILE      C 4307   5.836   6.127   1.750
 1361ILE      O 4308   5.854   6.248   1.763
 1362MET      N 4309   5.851   6.042   1.852
 1362MET      H 4310   5.846   5.945   1.826
 1362MET     CA 4311   5.879   6.081   1.989
 1362MET     HA 4312   5.807   6.158   2.018
 1362MET     CB 4313   5.865   5.968   2.091
 1362MET    HB1 4314   5.864   6.015   2.189
 1362MET    HB2 4315   5.953   5.904   2.083
 1362MET     CG 4316   5.744   5.876   2.082
 1362MET    HG1 4317   5.729   5.835   1.982
 1362MET    HG2 4318   5.666   5.944   2.117
 1362MET     SD 4319   5.747   5.739   2.200
 1362MET     CE 4320   5.614   5.642   2.126
 1362MET    HE1 4321   5.529   5.703   2.095
 1362MET    HE2 4322   5.644   5.588   2.036
 1362MET    HE3 4323   5.575   5.569   2.198
 1362MET      C 4324   6.010   6.159   1.995
 1362MET      O 4325   6.016   6.281   2.011
 1363THR      N 4326   6.119   6.089   1.964
 1363THR      H 4327   6.110   5.993   1.936
 1363THR     CA 4328   6.252   6.147   1.979
 1363THR     HA 4329   6.269   6.181   2.081
 1363THR     CB 4330   6.356   6.039   1.951
 1363THR     HB 4331   6.455   6.084   1.946
 1363THR    CG2 4332   6.350   5.924   2.051
 1363THR   HG21 4333   6.364   5.965   2.151
 1363THR   HG22 4334   6.249   5.882   2.053
 1363THR   HG23 4335   6.420   5.842   2.034
 1363THR    OG1 4336   6.339   5.970   1.829
 1363THR    HG1 4337   6.391   6.004   1.755
 1363THR      C 4338   6.280   6.257   1.878
 1363THR      O 4339   6.367   6.335   1.916
 1364GLN      N 4340   6.211   6.272   1.765
 1364GLN      H 4341   6.136   6.211   1.733
 1364GLN     CA 4342   6.227   6.376   1.666
 1364GLN     HA 4343   6.334   6.396   1.660
 1364GLN     CB 4344   6.172   6.338   1.529
 1364GLN    HB1 4345   6.153   6.421   1.461
 1364GLN    HB2 4346   6.073   6.294   1.540
 1364GLN     CG 4347   6.281   6.248   1.471
 1364GLN    HG1 4348   6.303   6.166   1.539
 1364GLN    HG2 4349   6.366   6.315   1.457
 1364GLN     CD 4350   6.246   6.189   1.335
 1364GLN    OE1 4351   6.132   6.185   1.290
 1364GLN    NE2 4352   6.335   6.132   1.254
 1364GLN   HE21 4353   6.433   6.117   1.276
 1364GLN   HE22 4354   6.303   6.104   1.163
 1364GLN      C 4355   6.154   6.497   1.723
 1364GLN      O 4356   6.216   6.603   1.716
 1365CYS      N 4357   6.038   6.495   1.788
 1365CYS      H 4358   5.991   6.406   1.784
 1365CYS     CA 4359   5.976   6.594   1.874
 1365CYS     HA 4360   5.968   6.688   1.818
 1365CYS     CB 4361   5.839   6.536   1.908
 1365CYS    HB1 4362   5.807   6.595   1.994
 1365CYS    HB2 4363   5.852   6.431   1.935
 1365CYS     SG 4364   5.728   6.554   1.766
 1365CYS     HG 4365   5.683   6.432   1.796
 1365CYS      C 4366   6.064   6.633   1.992
 1365CYS      O 4367   6.089   6.752   2.011
 1366TRP      N 4368   6.120   6.539   2.069
 1366TRP      H 4369   6.104   6.443   2.045
 1366TRP     CA 4370   6.204   6.559   2.186
 1366TRP     HA 4371   6.147   6.631   2.244
 1366TRP     CB 4372   6.219   6.435   2.273
 1366TRP    HB1 4373   6.279   6.470   2.357
 1366TRP    HB2 4374   6.288   6.366   2.225
 1366TRP     CG 4375   6.103   6.363   2.336
 1366TRP    CD1 4376   5.986   6.412   2.381
 1366TRP    HD1 4377   5.962   6.518   2.377
 1366TRP    NE1 4378   5.910   6.310   2.435
 1366TRP    HE1 4379   5.816   6.322   2.468
 1366TRP    CE2 4380   5.968   6.186   2.420
 1366TRP    CZ2 4381   5.929   6.055   2.451
 1366TRP    HZ2 4382   5.832   6.031   2.492
 1366TRP    CH2 4383   6.019   5.951   2.423
 1366TRP    HH2 4384   6.001   5.846   2.435
 1366TRP    CZ3 4385   6.148   5.983   2.379
 1366TRP    HZ3 4386   6.221   5.905   2.367
 1366TRP    CE3 4387   6.185   6.115   2.349
 1366TRP    HE3 4388   6.286   6.144   2.325
 1366TRP    CD2 4389   6.093   6.220   2.362
 1366TRP      C 4390   6.341   6.623   2.162
 1366TRP      O 4391   6.432   6.614   2.244
 1367GLN      N 4392   6.374   6.677   2.045
 1367GLN      H 4393   6.302   6.672   1.974
 1367GLN     CA 4394   6.499   6.737   2.004
 1367GLN     HA 4395   6.576   6.667   2.036
 1367GLN     CB 4396   6.507   6.753   1.853
 1367GLN    HB1 4397   6.600   6.803   1.827
 1367GLN    HB2 4398   6.421   6.807   1.815
 1367GLN     CG 4399   6.527   6.617   1.786
 1367GLN    HG1 4400   6.433   6.563   1.799
 1367GLN    HG2 4401   6.614   6.569   1.831
 1367GLN     CD 4402   6.557   6.637   1.638
 1367GLN    OE1 4403   6.674   6.654   1.603
 1367GLN    NE2 4404   6.461   6.648   1.546
 1367GLN   HE21 4405   6.363   6.634   1.567
 1367GLN   HE22 4406   6.474   6.682   1.452
 1367GLN      C 4407   6.527   6.870   2.073
 1367GLN      O 4408   6.438   6.944   2.115
 1368HIS      N 4409   6.655   6.899   2.097
 1368HIS      H 4410   6.724   6.834   2.063
 1368HIS     CA 4411   6.703   6.977   2.210
 1368HIS     HA 4412   6.672   6.926   2.301
 1368HIS     CB 4413   6.855   6.978   2.194
 1368HIS    HB1 4414   6.884   7.013   2.095
 1368HIS    HB2 4415   6.897   6.877   2.201
 1368HIS     CG 4416   6.921   7.057   2.303
 1368HIS    ND1 4417   7.039   7.132   2.294
 1368HIS    CE1 4418   7.063   7.187   2.413
 1368HIS    HE1 4419   7.147   7.253   2.434
 1368HIS    NE2 4420   6.965   7.151   2.497
 1368HIS    HE2 4421   6.953   7.195   2.587
 1368HIS    CD2 4422   6.880   7.062   2.434
 1368HIS    HD2 4423   6.801   6.999   2.473
 1368HIS      C 4424   6.648   7.119   2.204
 1368HIS      O 4425   6.586   7.154   2.304
 1369GLN      N 4426   6.643   7.188   2.090
 1369GLN      H 4427   6.679   7.137   2.010
 1369GLN     CA 4428   6.589   7.322   2.084
 1369GLN     HA 4429   6.578   7.374   2.179
 1369GLN     CB 4430   6.683   7.405   1.997
 1369GLN    HB1 4431   6.645   7.506   1.978
 1369GLN    HB2 4432   6.692   7.345   1.907
 1369GLN     CG 4433   6.823   7.415   2.058
 1369GLN    HG1 4434   6.891   7.465   1.990
 1369GLN    HG2 4435   6.845   7.309   2.070
 1369GLN     CD 4436   6.834   7.484   2.193
 1369GLN    OE1 4437   6.734   7.537   2.240
 1369GLN    NE2 4438   6.954   7.490   2.251
 1369GLN   HE21 4439   7.034   7.444   2.209
 1369GLN   HE22 4440   6.965   7.525   2.346
 1369GLN      C 4441   6.452   7.330   2.018
 1369GLN      O 4442   6.410   7.232   1.957
 1370PRO      N 4443   6.383   7.443   2.024
 1370PRO     CD 4444   6.388   7.542   2.129
 1370PRO    HD1 4445   6.461   7.617   2.100
 1370PRO    HD2 4446   6.406   7.513   2.233
 1370PRO     CG 4447   6.248   7.604   2.126
 1370PRO    HG1 4448   6.255   7.706   2.164
 1370PRO    HG2 4449   6.191   7.534   2.188
 1370PRO     CB 4450   6.201   7.593   1.981
 1370PRO    HB1 4451   6.244   7.679   1.930
 1370PRO    HB2 4452   6.095   7.593   1.957
 1370PRO     CA 4453   6.268   7.463   1.937
 1370PRO     HA 4454   6.188   7.390   1.949
 1370PRO      C 4455   6.308   7.459   1.791
 1370PRO      O 4456   6.240   7.400   1.707
 1371GLU      N 4457   6.420   7.513   1.743
 1371GLU      H 4458   6.465   7.573   1.812
 1371GLU     CA 4459   6.478   7.514   1.610
 1371GLU     HA 4460   6.400   7.548   1.543
 1371GLU     CB 4461   6.592   7.615   1.605
 1371GLU    HB1 4462   6.637   7.601   1.507
 1371GLU    HB2 4463   6.660   7.597   1.689
 1371GLU     CG 4464   6.533   7.755   1.617
 1371GLU    HG1 4465   6.430   7.756   1.580
 1371GLU    HG2 4466   6.593   7.817   1.550
 1371GLU     CD 4467   6.528   7.817   1.756
 1371GLU    OE1 4468   6.518   7.941   1.764
 1371GLU    OE2 4469   6.526   7.745   1.858
 1371GLU      C 4470   6.521   7.379   1.554
 1371GLU      O 4471   6.587   7.377   1.451
 1372ASP      N 4472   6.493   7.269   1.625
 1372ASP      H 4473   6.449   7.279   1.715
 1372ASP     CA 4474   6.516   7.129   1.593
 1372ASP     HA 4475   6.586   7.123   1.510
 1372ASP     CB 4476   6.589   7.062   1.708
 1372ASP    HB1 4477   6.619   6.962   1.676
 1372ASP    HB2 4478   6.520   7.063   1.793
 1372ASP     CG 4479   6.721   7.131   1.742
 1372ASP    OD1 4480   6.767   7.087   1.849
 1372ASP    OD2 4481   6.781   7.213   1.668
 1372ASP      C 4482   6.395   7.054   1.540
 1372ASP      O 4483   6.402   6.973   1.448
 1373ARG      N 4484   6.280   7.087   1.599
 1373ARG      H 4485   6.286   7.170   1.655
 1373ARG     CA 4486   6.164   7.000   1.605
 1373ARG     HA 4487   6.201   6.897   1.610
 1373ARG     CB 4488   6.082   7.027   1.731
 1373ARG    HB1 4489   6.003   6.951   1.727
 1373ARG    HB2 4490   6.033   7.124   1.728
 1373ARG     CG 4491   6.161   7.026   1.861
 1373ARG    HG1 4492   6.245   7.094   1.849
 1373ARG    HG2 4493   6.202   6.925   1.870
 1373ARG     CD 4494   6.082   7.070   1.984
 1373ARG    HD1 4495   6.015   6.988   2.013
 1373ARG    HD2 4496   6.027   7.163   1.969
 1373ARG     NE 4497   6.178   7.085   2.093
 1373ARG     HE 4498   6.269   7.044   2.077
 1373ARG     CZ 4499   6.177   7.156   2.207
 1373ARG    NH1 4500   6.066   7.219   2.248
 1373ARG   HH11 4501   5.984   7.216   2.190
 1373ARG   HH12 4502   6.079   7.292   2.317
 1373ARG    NH2 4503   6.281   7.160   2.291
 1373ARG   HH21 4504   6.372   7.132   2.258
 1373ARG   HH22 4505   6.275   7.210   2.379
 1373ARG      C 4506   6.079   7.007   1.479
 1373ARG      O 4507   6.073   7.107   1.408
 1374PRO      N 4508   6.011   6.902   1.434
 1374PRO     CD 4509   6.015   6.770   1.495
 1374PRO    HD1 4510   6.008   6.777   1.604
 1374PRO    HD2 4511   6.112   6.730   1.467
 1374PRO     CG 4512   5.909   6.681   1.432
 1374PRO    HG1 4513   5.815   6.674   1.487
 1374PRO    HG2 4514   5.945   6.580   1.412
 1374PRO     CB 4515   5.886   6.752   1.299
 1374PRO    HB1 4516   5.785   6.740   1.261
 1374PRO    HB2 4517   5.952   6.705   1.227
 1374PRO     CA 4518   5.921   6.899   1.321
 1374PRO     HA 4519   5.978   6.931   1.233
 1374PRO      C 4520   5.798   6.986   1.341
 1374PRO      O 4521   5.763   7.020   1.454
 1375ASN      N 4522   5.742   7.042   1.233
 1375ASN      H 4523   5.794   7.053   1.147
 1375ASN     CA 4524   5.611   7.104   1.239
 1375ASN     HA 4525   5.601   7.160   1.331
 1375ASN     CB 4526   5.598   7.196   1.118
 1375ASN    HB1 4527   5.493   7.225   1.113
 1375ASN    HB2 4528   5.613   7.135   1.029
 1375ASN     CG 4529   5.697   7.312   1.124
 1375ASN    OD1 4530   5.819   7.303   1.115
 1375ASN    ND2 4531   5.650   7.435   1.105
 1375ASN   HD21 4532   5.551   7.456   1.109
 1375ASN   HD22 4533   5.718   7.507   1.087
 1375ASN      C 4534   5.501   7.000   1.252
 1375ASN      O 4535   5.522   6.883   1.223
 1376PHE      N 4536   5.378   7.043   1.280
 1376PHE      H 4537   5.366   7.139   1.310
 1376PHE     CA 4538   5.267   6.950   1.286
 1376PHE     HA 4539   5.295   6.861   1.343
 1376PHE     CB 4540   5.155   7.002   1.375
 1376PHE    HB1 4541   5.062   6.964   1.332
 1376PHE    HB2 4542   5.142   7.109   1.359
 1376PHE     CG 4543   5.167   6.963   1.521
 1376PHE    CD1 4544   5.119   6.836   1.556
 1376PHE    HD1 4545   5.073   6.765   1.490
 1376PHE    CE1 4546   5.139   6.794   1.688
 1376PHE    HE1 4547   5.106   6.697   1.720
 1376PHE     CZ 4548   5.208   6.871   1.782
 1376PHE     HZ 4549   5.214   6.831   1.882
 1376PHE    CE2 4550   5.257   6.997   1.742
 1376PHE    HE2 4551   5.303   7.056   1.820
 1376PHE    CD2 4552   5.237   7.043   1.612
 1376PHE    HD2 4553   5.282   7.136   1.579
 1376PHE      C 4554   5.217   6.890   1.155
 1376PHE      O 4555   5.170   6.777   1.159
 1377ALA      N 4556   5.240   6.962   1.045
 1377ALA      H 4557   5.238   7.062   1.054
 1377ALA     CA 4558   5.214   6.904   0.914
 1377ALA     HA 4559   5.117   6.857   0.924
 1377ALA     CB 4560   5.207   7.009   0.804
 1377ALA    HB1 4561   5.157   6.958   0.722
 1377ALA    HB2 4562   5.139   7.086   0.841
 1377ALA    HB3 4563   5.307   7.049   0.784
 1377ALA      C 4564   5.304   6.787   0.877
 1377ALA      O 4565   5.266   6.700   0.798
 1378ILE      N 4566   5.418   6.775   0.946
 1378ILE      H 4567   5.444   6.861   0.992
 1378ILE     CA 4568   5.514   6.667   0.941
 1378ILE     HA 4569   5.518   6.618   0.843
 1378ILE     CB 4570   5.655   6.712   0.977
 1378ILE     HB 4571   5.649   6.740   1.082
 1378ILE    CG2 4572   5.756   6.599   0.962
 1378ILE   HG21 4573   5.735   6.508   1.018
 1378ILE   HG22 4574   5.768   6.570   0.857
 1378ILE   HG23 4575   5.848   6.635   1.006
 1378ILE    CG1 4576   5.694   6.838   0.899
 1378ILE   HG11 4577   5.778   6.886   0.949
 1378ILE   HG12 4578   5.610   6.908   0.892
 1378ILE     CD 4579   5.739   6.814   0.755
 1378ILE    HD1 4580   5.837   6.768   0.762
 1378ILE    HD2 4581   5.671   6.746   0.703
 1378ILE    HD3 4582   5.729   6.895   0.683
 1378ILE      C 4583   5.461   6.563   1.039
 1378ILE      O 4584   5.433   6.453   0.992
 1379ILE      N 4585   5.435   6.586   1.168
 1379ILE      H 4586   5.457   6.679   1.199
 1379ILE     CA 4587   5.399   6.484   1.264
 1379ILE     HA 4588   5.471   6.404   1.277
 1379ILE     CB 4589   5.373   6.550   1.399
 1379ILE     HB 4590   5.308   6.637   1.393
 1379ILE    CG2 4591   5.313   6.453   1.501
 1379ILE   HG21 4592   5.218   6.422   1.459
 1379ILE   HG22 4593   5.384   6.373   1.523
 1379ILE   HG23 4594   5.288   6.510   1.591
 1379ILE    CG1 4595   5.503   6.596   1.464
 1379ILE   HG11 4596   5.577   6.614   1.386
 1379ILE   HG12 4597   5.544   6.523   1.535
 1379ILE     CD 4598   5.484   6.723   1.547
 1379ILE    HD1 4599   5.392   6.716   1.605
 1379ILE    HD2 4600   5.550   6.726   1.634
 1379ILE    HD3 4601   5.494   6.815   1.490
 1379ILE      C 4602   5.271   6.414   1.221
 1379ILE      O 4603   5.265   6.291   1.226
 1380LEU      N 4604   5.171   6.484   1.166
 1380LEU      H 4605   5.197   6.579   1.147
 1380LEU     CA 4606   5.054   6.431   1.098
 1380LEU     HA 4607   5.001   6.368   1.168
 1380LEU     CB 4608   4.966   6.542   1.042
 1380LEU    HB1 4609   4.893   6.508   0.969
 1380LEU    HB2 4610   5.027   6.615   0.988
 1380LEU     CG 4611   4.886   6.628   1.139
 1380LEU     HG 4612   4.945   6.680   1.215
 1380LEU    CD1 4613   4.817   6.737   1.058
 1380LEU   HD11 4614   4.738   6.791   1.111
 1380LEU   HD12 4615   4.896   6.809   1.035
 1380LEU   HD13 4616   4.772   6.692   0.970
 1380LEU    CD2 4617   4.785   6.526   1.191
 1380LEU   HD21 4618   4.734   6.583   1.269
 1380LEU   HD22 4619   4.721   6.480   1.116
 1380LEU   HD23 4620   4.837   6.442   1.238
 1380LEU      C 4621   5.078   6.340   0.979
 1380LEU      O 4622   5.035   6.225   0.974
 1381GLU      N 4623   5.180   6.374   0.899
 1381GLU      H 4624   5.228   6.461   0.917
 1381GLU     CA 4625   5.221   6.288   0.789
 1381GLU     HA 4626   5.133   6.255   0.734
 1381GLU     CB 4627   5.308   6.369   0.693
 1381GLU    HB1 4628   5.410   6.383   0.729
 1381GLU    HB2 4629   5.268   6.471   0.693
 1381GLU     CG 4630   5.304   6.306   0.555
 1381GLU    HG1 4631   5.198   6.306   0.529
 1381GLU    HG2 4632   5.347   6.206   0.563
 1381GLU     CD 4633   5.387   6.391   0.460
 1381GLU    OE1 4634   5.506   6.357   0.443
 1381GLU    OE2 4635   5.337   6.490   0.402
 1381GLU      C 4636   5.281   6.156   0.834
 1381GLU      O 4637   5.249   6.050   0.780
 1382ARG      N 4638   5.364   6.169   0.937
 1382ARG      H 4639   5.380   6.262   0.974
 1382ARG     CA 4640   5.423   6.056   1.006
 1382ARG     HA 4641   5.457   5.993   0.924
 1382ARG     CB 4642   5.543   6.098   1.092
 1382ARG    HB1 4643   5.598   6.012   1.130
 1382ARG    HB2 4644   5.505   6.159   1.174
 1382ARG     CG 4645   5.650   6.185   1.027
 1382ARG    HG1 4646   5.728   6.192   1.103
 1382ARG    HG2 4647   5.621   6.288   1.007
 1382ARG     CD 4648   5.704   6.128   0.897
 1382ARG    HD1 4649   5.773   6.203   0.858
 1382ARG    HD2 4650   5.626   6.118   0.822
 1382ARG     NE 4651   5.780   6.006   0.923
 1382ARG     HE 4652   5.806   5.986   1.018
 1382ARG     CZ 4653   5.798   5.912   0.828
 1382ARG    NH1 4654   5.835   5.790   0.869
 1382ARG   HH11 4655   5.833   5.768   0.967
 1382ARG   HH12 4656   5.844   5.714   0.802
 1382ARG    NH2 4657   5.776   5.922   0.696
 1382ARG   HH21 4658   5.735   6.008   0.661
 1382ARG   HH22 4659   5.800   5.853   0.627
 1382ARG      C 4660   5.325   5.964   1.077
 1382ARG      O 4661   5.324   5.845   1.047
 1383ILE      N 4662   5.229   6.015   1.155
 1383ILE      H 4663   5.228   6.112   1.183
 1383ILE     CA 4664   5.123   5.933   1.211
 1383ILE     HA 4665   5.169   5.843   1.252
 1383ILE     CB 4666   5.045   6.008   1.319
 1383ILE     HB 4667   5.019   6.108   1.285
 1383ILE    CG2 4668   4.923   5.932   1.368
 1383ILE   HG21 4669   4.854   5.919   1.285
 1383ILE   HG22 4670   4.946   5.837   1.416
 1383ILE   HG23 4671   4.869   5.992   1.443
 1383ILE    CG1 4672   5.141   6.023   1.437
 1383ILE   HG11 4673   5.235   6.069   1.404
 1383ILE   HG12 4674   5.164   5.926   1.481
 1383ILE     CD 4675   5.082   6.112   1.545
 1383ILE    HD1 4676   5.171   6.137   1.602
 1383ILE    HD2 4677   5.037   6.203   1.506
 1383ILE    HD3 4678   5.010   6.051   1.601
 1383ILE      C 4679   5.032   5.872   1.106
 1383ILE      O 4680   4.990   5.760   1.135
 1384GLU      N 4681   4.999   5.936   0.994
 1384GLU      H 4682   5.039   6.026   0.972
 1384GLU     CA 4683   4.913   5.877   0.894
 1384GLU     HA 4684   4.822   5.830   0.930
 1384GLU     CB 4685   4.866   5.987   0.799
 1384GLU    HB1 4686   4.827   5.937   0.711
 1384GLU    HB2 4687   4.945   6.057   0.772
 1384GLU     CG 4688   4.746   6.067   0.851
 1384GLU    HG1 4689   4.773   6.100   0.951
 1384GLU    HG2 4690   4.668   5.991   0.855
 1384GLU     CD 4691   4.715   6.198   0.780
 1384GLU    OE1 4692   4.719   6.305   0.846
 1384GLU    OE2 4693   4.678   6.191   0.661
 1384GLU      C 4694   4.991   5.771   0.817
 1384GLU      O 4695   4.934   5.669   0.779
 1385TYR      N 4696   5.120   5.788   0.785
 1385TYR      H 4697   5.160   5.878   0.809
 1385TYR     CA 4698   5.214   5.685   0.747
 1385TYR     HA 4699   5.181   5.648   0.649
 1385TYR     CB 4700   5.356   5.740   0.738
 1385TYR    HB1 4701   5.380   5.805   0.823
 1385TYR    HB2 4702   5.353   5.809   0.654
 1385TYR     CG 4703   5.461   5.635   0.715
 1385TYR    CD1 4704   5.488   5.589   0.585
 1385TYR    HD1 4705   5.423   5.620   0.504
 1385TYR    CE1 4706   5.584   5.491   0.557
 1385TYR    HE1 4707   5.602   5.452   0.458
 1385TYR     CZ 4708   5.671   5.459   0.663
 1385TYR     OH 4709   5.777   5.375   0.642
 1385TYR     HH 4710   5.760   5.327   0.561
 1385TYR    CE2 4711   5.648   5.508   0.793
 1385TYR    HE2 4712   5.716   5.476   0.870
 1385TYR    CD2 4713   5.536   5.586   0.823
 1385TYR    HD2 4714   5.511   5.619   0.923
 1385TYR      C 4715   5.209   5.565   0.839
 1385TYR      O 4716   5.181   5.454   0.793
 1386CYS      N 4717   5.217   5.588   0.971
 1386CYS      H 4718   5.251   5.678   1.000
 1386CYS     CA 4719   5.199   5.483   1.068
 1386CYS     HA 4720   5.282   5.414   1.050
 1386CYS     CB 4721   5.215   5.542   1.208
 1386CYS    HB1 4722   5.201   5.464   1.282
 1386CYS    HB2 4723   5.133   5.611   1.225
 1386CYS     SG 4724   5.381   5.610   1.232
 1386CYS     HG 4725   5.366   5.713   1.149
 1386CYS      C 4726   5.066   5.410   1.060
 1386CYS      O 4727   5.059   5.291   1.090
 1387THR      N 4728   4.961   5.475   1.009
 1387THR      H 4729   4.978   5.570   0.977
 1387THR     CA 4730   4.823   5.432   1.006
 1387THR     HA 4731   4.816   5.356   1.084
 1387THR     CB 4732   4.726   5.542   1.049
 1387THR     HB 4733   4.725   5.618   0.971
 1387THR    CG2 4734   4.586   5.493   1.086
 1387THR   HG21 4735   4.529   5.490   0.993
 1387THR   HG22 4736   4.582   5.398   1.139
 1387THR   HG23 4737   4.538   5.560   1.157
 1387THR    OG1 4738   4.759   5.616   1.165
 1387THR    HG1 4739   4.832   5.677   1.152
 1387THR      C 4740   4.783   5.369   0.874
 1387THR      O 4741   4.689   5.290   0.871
 1388GLN      N 4742   4.860   5.383   0.766
 1388GLN      H 4743   4.941   5.443   0.774
 1388GLN     CA 4744   4.860   5.308   0.642
 1388GLN     HA 4745   4.763   5.260   0.624
 1388GLN     CB 4746   4.877   5.415   0.535
 1388GLN    HB1 4747   4.889   5.376   0.434
 1388GLN    HB2 4748   4.963   5.479   0.554
 1388GLN     CG 4749   4.748   5.495   0.520
 1388GLN    HG1 4750   4.728   5.558   0.607
 1388GLN    HG2 4751   4.669   5.423   0.503
 1388GLN     CD 4752   4.761   5.600   0.410
 1388GLN    OE1 4753   4.704   5.573   0.304
 1388GLN    NE2 4754   4.827   5.713   0.433
 1388GLN   HE21 4755   4.861   5.734   0.526
 1388GLN   HE22 4756   4.821   5.786   0.364
 1388GLN      C 4757   4.964   5.197   0.631
 1388GLN      O 4758   4.935   5.099   0.562
 1389ASP      N 4759   5.076   5.209   0.701
 1389ASP      H 4760   5.087   5.298   0.747
 1389ASP     CA 4761   5.178   5.105   0.707
 1389ASP     HA 4762   5.228   5.098   0.610
 1389ASP     CB 4763   5.290   5.143   0.804
 1389ASP    HB1 4764   5.253   5.160   0.905
 1389ASP    HB2 4765   5.327   5.240   0.773
 1389ASP     CG 4766   5.403   5.041   0.810
 1389ASP    OD1 4767   5.510   5.078   0.756
 1389ASP    OD2 4768   5.381   4.924   0.846
 1389ASP      C 4769   5.108   4.981   0.760
 1389ASP      O 4770   5.048   4.993   0.866
 1390PRO      N 4771   5.109   4.863   0.698
 1390PRO     CD 4772   5.158   4.844   0.562
 1390PRO    HD1 4773   5.263   4.871   0.550
 1390PRO    HD2 4774   5.099   4.912   0.501
 1390PRO     CG 4775   5.139   4.700   0.517
 1390PRO    HG1 4776   5.223   4.642   0.555
 1390PRO    HG2 4777   5.126   4.694   0.409
 1390PRO     CB 4778   5.013   4.669   0.598
 1390PRO    HB1 4779   5.003   4.560   0.605
 1390PRO    HB2 4780   4.933   4.704   0.531
 1390PRO     CA 4781   5.027   4.747   0.728
 1390PRO     HA 4782   4.928   4.780   0.757
 1390PRO      C 4783   5.103   4.663   0.830
 1390PRO      O 4784   5.044   4.569   0.883
 1391ASP      N 4785   5.228   4.687   0.868
 1391ASP      H 4786   5.274   4.768   0.830
 1391ASP     CA 4787   5.315   4.621   0.964
 1391ASP     HA 4788   5.286   4.522   0.998
 1391ASP     CB 4789   5.456   4.602   0.909
 1391ASP    HB1 4790   5.509   4.551   0.988
 1391ASP    HB2 4791   5.506   4.697   0.888
 1391ASP     CG 4792   5.458   4.509   0.788
 1391ASP    OD1 4793   5.368   4.423   0.777
 1391ASP    OD2 4794   5.561   4.517   0.717
 1391ASP      C 4795   5.307   4.697   1.096
 1391ASP      O 4796   5.306   4.632   1.201
 1392VAL      N 4797   5.297   4.830   1.101
 1392VAL      H 4798   5.307   4.882   1.015
 1392VAL     CA 4799   5.286   4.905   1.224
 1392VAL     HA 4800   5.358   4.876   1.301
 1392VAL     CB 4801   5.279   5.056   1.199
 1392VAL     HB 4802   5.210   5.066   1.115
 1392VAL    CG1 4803   5.229   5.136   1.319
 1392VAL   HG11 4804   5.251   5.242   1.306
 1392VAL   HG12 4805   5.121   5.121   1.327
 1392VAL   HG13 4806   5.278   5.098   1.409
 1392VAL    CG2 4807   5.412   5.110   1.149
 1392VAL   HG21 4808   5.486   5.109   1.229
 1392VAL   HG22 4809   5.456   5.050   1.070
 1392VAL   HG23 4810   5.387   5.213   1.122
 1392VAL      C 4811   5.165   4.853   1.299
 1392VAL      O 4812   5.182   4.810   1.413
 1393ILE      N 4813   5.050   4.845   1.232
 1393ILE      H 4814   5.051   4.873   1.135
 1393ILE     CA 4815   4.926   4.791   1.283
 1393ILE     HA 4816   4.912   4.835   1.382
 1393ILE     CB 4817   4.803   4.832   1.202
 1393ILE     HB 4818   4.718   4.790   1.255
 1393ILE    CG2 4819   4.797   4.984   1.202
 1393ILE   HG21 4820   4.876   5.044   1.158
 1393ILE   HG22 4821   4.705   5.016   1.152
 1393ILE   HG23 4822   4.791   5.030   1.301
 1393ILE    CG1 4823   4.806   4.771   1.062
 1393ILE   HG11 4824   4.828   4.665   1.067
 1393ILE   HG12 4825   4.883   4.815   0.999
 1393ILE     CD 4826   4.671   4.778   0.991
 1393ILE    HD1 4827   4.692   4.747   0.888
 1393ILE    HD2 4828   4.605   4.703   1.037
 1393ILE    HD3 4829   4.624   4.876   0.992
 1393ILE      C 4830   4.918   4.644   1.323
 1393ILE      O 4831   4.825   4.609   1.394
 1394ASN      N 4832   5.014   4.569   1.268
 1394ASN      H 4833   5.078   4.621   1.209
 1394ASN     CA 4834   5.030   4.428   1.294
 1394ASN     HA 4835   4.935   4.376   1.285
 1394ASN     CB 4836   5.114   4.366   1.183
 1394ASN    HB1 4837   5.218   4.397   1.191
 1394ASN    HB2 4838   5.079   4.402   1.086
 1394ASN     CG 4839   5.103   4.214   1.184
 1394ASN    OD1 4840   5.192   4.143   1.230
 1394ASN    ND2 4841   4.986   4.164   1.145
 1394ASN   HD21 4842   4.907   4.223   1.122
 1394ASN   HD22 4843   4.983   4.063   1.152
 1394ASN      C 4844   5.099   4.406   1.428
 1394ASN      O 4845   5.069   4.308   1.496
 1395THR      N 4846   5.180   4.504   1.469
 1395THR      H 4847   5.201   4.575   1.401
 1395THR     CA 4848   5.264   4.494   1.587
 1395THR     HA 4849   5.329   4.407   1.580
 1395THR     CB 4850   5.345   4.622   1.606
 1395THR     HB 4851   5.293   4.700   1.661
 1395THR    CG2 4852   5.455   4.579   1.702
 1395THR   HG21 4853   5.517   4.494   1.674
 1395THR   HG22 4854   5.522   4.664   1.707
 1395THR   HG23 4855   5.410   4.558   1.800
 1395THR    OG1 4856   5.408   4.667   1.488
 1395THR    HG1 4857   5.336   4.711   1.442
 1395THR      C 4858   5.173   4.476   1.708
 1395THR      O 4859   5.086   4.559   1.731
 1396ALA      N 4860   5.197   4.376   1.793
 1396ALA      H 4861   5.284   4.328   1.772
 1396ALA     CA 4862   5.119   4.332   1.907
 1396ALA     HA 4863   5.014   4.337   1.879
 1396ALA     CB 4864   5.151   4.184   1.931
 1396ALA    HB1 4865   5.141   4.161   2.037
 1396ALA    HB2 4866   5.078   4.117   1.885
 1396ALA    HB3 4867   5.254   4.164   1.905
 1396ALA      C 4868   5.150   4.423   2.025
 1396ALA      O 4869   5.264   4.463   2.046
 1397LEU      N 4870   5.052   4.447   2.112
 1397LEU      H 4871   4.962   4.403   2.097
 1397LEU     CA 4872   5.061   4.508   2.243
 1397LEU     HA 4873   5.135   4.588   2.247
 1397LEU     CB 4874   4.926   4.567   2.281
 1397LEU    HB1 4875   4.941   4.586   2.388
 1397LEU    HB2 4876   4.857   4.485   2.265
 1397LEU     CG 4877   4.889   4.695   2.207
 1397LEU     HG 4878   4.914   4.687   2.101
 1397LEU    CD1 4879   4.744   4.733   2.234
 1397LEU   HD11 4880   4.724   4.774   2.333
 1397LEU   HD12 4881   4.709   4.818   2.174
 1397LEU   HD13 4882   4.681   4.651   2.200
 1397LEU    CD2 4883   4.970   4.810   2.266
 1397LEU   HD21 4884   5.072   4.812   2.226
 1397LEU   HD22 4885   4.929   4.906   2.237
 1397LEU   HD23 4886   4.978   4.811   2.375
 1397LEU      C 4887   5.104   4.409   2.351
 1397LEU      O 4888   5.090   4.287   2.337
 1398PRO      N 4889   5.160   4.465   2.458
 1398PRO     CD 4890   5.206   4.602   2.472
 1398PRO    HD1 4891   5.136   4.680   2.440
 1398PRO    HD2 4892   5.293   4.621   2.409
 1398PRO     CG 4893   5.261   4.614   2.613
 1398PRO    HG1 4894   5.185   4.647   2.684
 1398PRO    HG2 4895   5.349   4.677   2.629
 1398PRO     CB 4896   5.301   4.470   2.644
 1398PRO    HB1 4897   5.301   4.448   2.751
 1398PRO    HB2 4898   5.401   4.447   2.606
 1398PRO     CA 4899   5.199   4.383   2.571
 1398PRO     HA 4900   5.245   4.293   2.530
 1398PRO      C 4901   5.085   4.355   2.667
 1398PRO      O 4902   4.983   4.424   2.669
 1399ILE      N 4903   5.099   4.247   2.744
 1399ILE      H 4904   5.187   4.197   2.737
 1399ILE     CA 4905   4.999   4.187   2.830
 1399ILE     HA 4906   4.907   4.244   2.821
 1399ILE     CB 4907   4.966   4.046   2.785
 1399ILE     HB 4908   5.046   3.981   2.820
 1399ILE    CG2 4909   4.850   3.998   2.871
 1399ILE   HG21 4910   4.760   4.053   2.843
 1399ILE   HG22 4911   4.818   3.895   2.849
 1399ILE   HG23 4912   4.867   4.005   2.979
 1399ILE    CG1 4913   4.940   4.033   2.635
 1399ILE   HG11 4914   5.026   4.070   2.580
 1399ILE   HG12 4915   4.853   4.093   2.610
 1399ILE     CD 4916   4.889   3.896   2.591
 1399ILE    HD1 4917   4.969   3.826   2.615
 1399ILE    HD2 4918   4.797   3.871   2.645
 1399ILE    HD3 4919   4.854   3.913   2.489
 1399ILE      C 4920   5.048   4.197   2.974
 1399ILE      O 4921   5.161   4.163   3.008
 1400GLU      N 4922   4.964   4.254   3.061
 1400GLU      H 4923   4.871   4.280   3.031
 1400GLU     CA 4924   4.982   4.272   3.203
 1400GLU     HA 4925   5.090   4.281   3.210
 1400GLU     CB 4926   4.924   4.406   3.248
 1400GLU    HB1 4927   4.815   4.400   3.246
 1400GLU    HB2 4928   4.949   4.473   3.167
 1400GLU     CG 4929   4.973   4.468   3.378
 1400GLU    HG1 4930   5.080   4.481   3.360
 1400GLU    HG2 4931   4.961   4.390   3.454
 1400GLU     CD 4932   4.907   4.598   3.423
 1400GLU    OE1 4933   4.975   4.702   3.417
 1400GLU    OE2 4934   4.796   4.591   3.479
 1400GLU      C 4935   4.943   4.150   3.285
 1400GLU      O 4936   4.826   4.129   3.317
 1401TYR      N 4937   5.039   4.067   3.328
 1401TYR      H 4938   5.137   4.076   3.306
 1401TYR     CA 4939   5.009   3.959   3.420
 1401TYR     HA 4940   4.904   3.929   3.417
 1401TYR     CB 4941   5.101   3.843   3.384
 1401TYR    HB1 4942   5.081   3.760   3.451
 1401TYR    HB2 4943   5.207   3.868   3.398
 1401TYR     CG 4944   5.074   3.788   3.246
 1401TYR    CD1 4945   4.966   3.703   3.221
 1401TYR    HD1 4946   4.907   3.673   3.307
 1401TYR    CE1 4947   4.939   3.660   3.091
 1401TYR    HE1 4948   4.860   3.588   3.071
 1401TYR     CZ 4949   5.018   3.707   2.984
 1401TYR     OH 4950   4.999   3.659   2.857
 1401TYR     HH 4951   5.055   3.695   2.788
 1401TYR    CE2 4952   5.128   3.790   3.008
 1401TYR    HE2 4953   5.190   3.821   2.925
 1401TYR    CD2 4954   5.160   3.823   3.141
 1401TYR    HD2 4955   5.248   3.881   3.164
 1401TYR      C 4956   5.032   4.004   3.564
 1401TYR      O 4957   5.149   4.022   3.596
    0NME      N 4958   4.930   4.033   3.645
    0NME      H 4959   4.834   4.016   3.616
    0NME    CH3 4960   4.955   4.085   3.777
    0NME   HH31 4961   5.026   4.024   3.834
    0NME   HH32 4962   4.995   4.187   3.769
    0NME   HH33 4963   4.863   4.106   3.832
 1402LIG     C4 4964   3.419   6.709   2.999
 1402LIG     H4 4965   3.334   6.667   2.945
 1402LIG     C5 4966   3.584   6.891   3.020
 1402LIG     C6 4967   3.466   6.836   2.971
 1402LIG     H6 4968   3.407   6.897   2.902
 1402LIG     C7 4969   3.482   6.503   3.143
 1402LIG     C8 4970   3.596   6.482   3.217
 1402LIG    C10 4971   3.444   6.025   3.319
 1402LIG    C13 4972   3.308   6.174   3.194
 1402LIG    H13 4973   3.216   6.191   3.138
 1402LIG    C15 4974   3.402   6.275   3.203
 1402LIG    C17 4975   3.624   6.358   3.295
 1402LIG    C21 4976   3.619   6.393   3.444
 1402LIG   H211 4977   3.534   6.458   3.464
 1402LIG   H212 4978   3.715   6.439   3.469
 1402LIG   H213 4979   3.610   6.303   3.505
 1402LIG    C22 4980   3.759   6.311   3.239
 1402LIG   H221 4981   3.754   6.274   3.137
 1402LIG   H222 4982   3.824   6.245   3.297
 1402LIG   H223 4983   3.824   6.399   3.246
 1402LIG    C24 4984   3.116   5.951   3.361
 1402LIG   H241 4985   3.171   5.955   3.455
 1402LIG   H242 4986   3.064   5.857   3.379
 1402LIG   H243 4987   3.047   6.036   3.359
 1402LIG    C26 4988   3.495   5.649   3.518
 1402LIG    H26 4989   3.598   5.676   3.540
 1402LIG    C28 4990   3.483   5.655   3.365
 1402LIG   H281 4991   3.539   5.581   3.307
 1402LIG   H282 4992   3.379   5.640   3.335
 1402LIG    N19 4993   3.669   7.129   2.970
 1402LIG    C18 4994   3.627   7.026   2.995
 1402LIG     C3 4995   3.659   6.812   3.106
 1402LIG     H3 4996   3.759   6.831   3.142
 1402LIG     C1 4997   3.610   6.688   3.144
 1402LIG     C2 4998   3.494   6.635   3.089
 1402LIG     N9 4999   3.674   6.595   3.219
 1402LIG     H9 5000   3.753   6.609   3.281
 1402LIG    C14 5001   3.518   6.252   3.276
 1402LIG    C16 5002   3.377   6.402   3.129
 1402LIG    O20 5003   3.276   6.428   3.067
 1402LIG    C12 5004   3.538   6.127   3.333
 1402LIG    H12 5005   3.627   6.096   3.388
 1402LIG    C11 5006   3.324   6.050   3.253
 1402LIG    C23 5007   3.215   5.946   3.244
 1402LIG   H231 5008   3.144   5.978   3.167
 1402LIG   H232 5009   3.243   5.844   3.218
 1402LIG    N25 5010   3.472   5.908   3.381
 1402LIG    C29 5011   3.483   5.903   3.527
 1402LIG   H291 5012   3.588   5.918   3.551
 1402LIG   H292 5013   3.432   5.982   3.583
 1402LIG    C27 5014   3.428   5.771   3.582
 1402LIG   H271 5015   3.321   5.774   3.559
 1402LIG   H272 5016   3.429   5.775   3.691
 1402LIG    C30 5017   3.533   5.792   3.317
 1402LIG   H301 5018   3.511   5.793   3.210
 1402LIG   H302 5019   3.641   5.794   3.332
 1402LIG    N31 5020   3.463   5.514   3.575
 1402LIG    H31 5021   3.516   5.443   3.522
 1402LIG    C32 5022   3.514   5.515   3.716
 1402LIG   H321 5023   3.621   5.534   3.725
 1402LIG   H322 5024   3.466   5.598   3.767
 1402LIG    C34 5025   3.495   5.379   3.785
 1402LIG   H341 5026   3.517   5.381   3.892
 1402LIG   H342 5027   3.548   5.295   3.740
 1402LIG    O36 5028   3.357   5.339   3.774
 1402LIG    C35 5029   3.287   5.346   3.648
 1402LIG   H351 5030   3.311   5.264   3.580
 1402LIG   H352 5031   3.179   5.339   3.665
 1402LIG    C33 5032   3.316   5.484   3.588
 1402LIG   H331 5033   3.266   5.551   3.657
 1402LIG   H332 5034   3.266   5.496   3.492
 1403SOL     OW 5035   5.502   8.230   4.871
 1403SOL    HW1 5036   5.583   8.219   4.821
 1403SOL    HW2 5037   5.439   8.260   4.807
 1404SOL     OW 5038   0.701   2.548   0.633
 1404SOL    HW1 5039   0.730   2.516   0.548
 1404SOL    HW2 5040   0.768   2.518   0.694
 1405SOL     OW 5041   1.932   3.526   2.629
 1405SOL    HW1 5042   1.843   3.500   2.604
 1405SOL    HW2 5043   1.934   3.517   2.725
 1406SOL     OW 5044   5.525   8.539   2.633
 1406SOL    HW1 5045   5.525   8.514   2.541
 1406SOL    HW2 5046   5.455   8.604   2.641
 1407SOL     OW 5047   1.765   2.927   4.714
 1407SOL    HW1 5048   1.706   2.948   4.642
 1407SOL    HW2 5049   1.762   2.831   4.720
 1408SOL     OW 5050   2.161   7.393   0.999
 1408SOL    HW1 5051   2.246   7.399   0.955
 1408SOL    HW2 5052   2.140   7.300   0.998
 1409SOL     OW 5053   3.656   7.116   0.019
 1409SOL    HW1 5054   3.596   7.043   0.036
 1409SOL    HW2 5055   3.717   7.082  -0.045
 1410SOL     OW 5056   1.235   5.503   1.604
 1410SOL    HW1 5057   1.143   5.516   1.626
 1410SOL    HW2 5058   1.272   5.458   1.679
 1411SOL     OW 5059   5.214   4.489   4.603
 1411SOL    HW1 5060   5.275   4.448   4.541
 1411SOL    HW2 5061   5.130   4.488   4.557
 1412SOL     OW 5062   7.303   3.681   0.361
 1412SOL    HW1 5063   7.335   3.698   0.450
 1412SOL    HW2 5064   7.294   3.768   0.322
 1413SOL     OW 5065   1.924   3.537   5.996
 1413SOL    HW1 5066   1.859   3.525   6.065
 1413SOL    HW2 5067   1.914   3.629   5.970
 1414SOL     OW 5068   4.604  10.242   5.977
 1414SOL    HW1 5069   4.594  10.328   5.938
 1414SOL    HW2 5070   4.689  10.245   6.021
 1415SOL     OW 5071   1.552   4.229   3.294
 1415SOL    HW1 5072   1.586   4.304   3.246
 1415SOL    HW2 5073   1.510   4.174   3.226
 1416SOL     OW 5074   2.329   4.919   4.841
 1416SOL    HW1 5075   2.239   4.895   4.820
 1416SOL    HW2 5076   2.321   4.994   4.901
 1417SOL     OW 5077   7.271   8.649   4.245
 1417SOL    HW1 5078   7.203   8.655   4.311
 1417SOL    HW2 5079   7.340   8.596   4.286
 1418SOL     OW 5080   0.517   1.755   0.296
 1418SOL    HW1 5081   0.471   1.681   0.337
 1418SOL    HW2 5082   0.596   1.767   0.349
 1419SOL     OW 5083   2.311   1.250   1.809
 1419SOL    HW1 5084   2.310   1.160   1.776
 1419SOL    HW2 5085   2.306   1.304   1.730
 1420SOL     OW 5086   7.108   7.226   4.357
 1420SOL    HW1 5087   7.176   7.293   4.352
 1420SOL    HW2 5088   7.140   7.156   4.300
 1421SOL     OW 5089   8.341   7.993   3.384
 1421SOL    HW1 5090   8.387   7.975   3.301
 1421SOL    HW2 5091   8.248   7.993   3.360
 1422SOL     OW 5092   3.731   7.333   4.673
 1422SOL    HW1 5093   3.685   7.318   4.755
 1422SOL    HW2 5094   3.662   7.339   4.607
 1423SOL     OW 5095   5.555   8.525   4.975
 1423SOL    HW1 5096   5.576   8.612   5.008
 1423SOL    HW2 5097   5.637   8.494   4.935
 1424SOL     OW 5098   2.840   6.374   1.461
 1424SOL    HW1 5099   2.896   6.418   1.526
 1424SOL    HW2 5100   2.841   6.432   1.385
 1425SOL     OW 5101  -1.551   3.119   5.271
 1425SOL    HW1 5102  -1.626   3.151   5.221
 1425SOL    HW2 5103  -1.475   3.159   5.229
 1426SOL     OW 5104   1.703   3.209   2.413
 1426SOL    HW1 5105   1.734   3.233   2.326
 1426SOL    HW2 5106   1.783   3.190   2.462
 1427SOL     OW 5107   8.358   6.029   0.971
 1427SOL    HW1 5108   8.441   6.010   1.015
 1427SOL    HW2 5109   8.317   5.943   0.960
 1428SOL     OW 5110   3.536   6.857   6.541
 1428SOL    HW1 5111   3.471   6.809   6.491
 1428SOL    HW2 5112   3.501   6.860   6.630
 1429SOL     OW 5113   8.419   8.593   1.979
 1429SOL    HW1 5114   8.332   8.558   1.996
 1429SOL    HW2 5115   8.475   8.551   2.043
 1430SOL     OW 5116   1.466   1.075   0.631
 1430SOL    HW1 5117   1.483   1.166   0.655
 1430SOL    HW2 5118   1.387   1.052   0.679
 1431SOL     OW 5119   6.016   9.723   4.637
 1431SOL    HW1 5120   5.930   9.747   4.604
 1431SOL    HW2 5121   6.054   9.668   4.567
 1432SOL     OW 5122   3.312   2.753   3.395
 1432SOL    HW1 5123   3.218   2.771   3.399
 1432SOL    HW2 5124   3.319   2.660   3.415
 1433SOL     OW 5125   4.486   3.470   4.888
 1433SOL    HW1 5126   4.505   3.384   4.925
 1433SOL    HW2 5127   4.485   3.529   4.962
 1434SOL     OW 5128   5.398  11.243   6.403
 1434SOL    HW1 5129   5.308  11.214   6.391
 1434SOL    HW2 5130   5.414  11.232   6.497
 1435SOL     OW 5131  -0.379   3.768   3.090
 1435SOL    HW1 5132  -0.377   3.859   3.060
 1435SOL    HW2 5133  -0.438   3.725   3.028
 1436SOL     OW 5134   6.334   1.712   0.360
 1436SOL    HW1 5135   6.322   1.635   0.305
 1436SOL    HW2 5136   6.404   1.761   0.316
 1437SOL     OW 5137   7.442   9.751   5.278
 1437SOL    HW1 5138   7.453   9.751   5.183
 1437SOL    HW2 5139   7.438   9.658   5.302
 1438SOL     OW 5140   6.495   5.731   1.514
 1438SOL    HW1 5141   6.509   5.797   1.582
 1438SOL    HW2 5142   6.477   5.650   1.562
 1439SOL     OW 5143   2.172   5.607   0.117
 1439SOL    HW1 5144   2.247   5.654   0.155
 1439SOL    HW2 5145   2.095   5.653   0.151
 1440SOL     OW 5146  -0.299   3.129   2.918
 1440SOL    HW1 5147  -0.237   3.155   2.987
 1440SOL    HW2 5148  -0.385   3.152   2.954
 1441SOL     OW 5149   8.629   5.683   0.126
 1441SOL    HW1 5150   8.633   5.758   0.066
 1441SOL    HW2 5151   8.547   5.696   0.174
 1442SOL     OW 5152   5.669   2.008   1.944
 1442SOL    HW1 5153   5.662   1.935   2.006
 1442SOL    HW2 5154   5.760   2.008   1.916
 1443SOL     OW 5155   5.056   8.912   2.744
 1443SOL    HW1 5156   5.130   8.910   2.805
 1443SOL    HW2 5157   4.985   8.869   2.792
 1444SOL     OW 5158   1.749   2.704   0.961
 1444SOL    HW1 5159   1.770   2.781   0.908
 1444SOL    HW2 5160   1.755   2.631   0.899
 1445SOL     OW 5161   5.424   3.799   6.541
 1445SOL    HW1 5162   5.387   3.750   6.614
 1445SOL    HW2 5163   5.467   3.733   6.487
 1446SOL     OW 5164   1.398   9.185   5.280
 1446SOL    HW1 5165   1.340   9.261   5.280
 1446SOL    HW2 5166   1.371   9.134   5.204
 1447SOL     OW 5167   6.033   4.604   5.920
 1447SOL    HW1 5168   6.027   4.698   5.904
 1447SOL    HW2 5169   6.118   4.592   5.963
 1448SOL     OW 5170   8.058   4.193   0.755
 1448SOL    HW1 5171   8.058   4.219   0.847
 1448SOL    HW2 5172   8.137   4.139   0.746
 1449SOL     OW 5173   3.100   2.523   1.024
 1449SOL    HW1 5174   3.011   2.490   1.027
 1449SOL    HW2 5175   3.137   2.500   1.110
 1450SOL     OW 5176   1.874   6.422   2.025
 1450SOL    HW1 5177   1.792   6.374   2.030
 1450SOL    HW2 5178   1.926   6.375   1.960
 1451SOL     OW 5179   6.747   3.614   2.593
 1451SOL    HW1 5180   6.652   3.622   2.598
 1451SOL    HW2 5181   6.779   3.705   2.588
 1452SOL     OW 5182   1.211   3.059   3.833
 1452SOL    HW1 5183   1.206   3.043   3.739
 1452SOL    HW2 5184   1.296   3.101   3.845
 1453SOL     OW 5185   0.955   3.756   3.833
 1453SOL    HW1 5186   0.965   3.703   3.912
 1453SOL    HW2 5187   1.042   3.757   3.794
 1454SOL     OW 5188   6.327   3.876   1.051
 1454SOL    HW1 5189   6.277   3.815   0.997
 1454SOL    HW2 5190   6.270   3.896   1.125
 1455SOL     OW 5191   9.218   6.795   1.972
 1455SOL    HW1 5192   9.141   6.758   2.015
 1455SOL    HW2 5193   9.282   6.723   1.972
 1456SOL     OW 5194  -0.859   2.662   4.029
 1456SOL    HW1 5195  -0.840   2.578   3.988
 1456SOL    HW2 5196  -0.931   2.698   3.977
 1457SOL     OW 5197   8.619   5.874   1.991
 1457SOL    HW1 5198   8.639   5.964   2.018
 1457SOL    HW2 5199   8.620   5.878   1.895
 1458SOL     OW 5200   3.225   6.771   4.721
 1458SOL    HW1 5201   3.229   6.755   4.627
 1458SOL    HW2 5202   3.300   6.828   4.738
 1459SOL     OW 5203   0.436   3.562   4.467
 1459SOL    HW1 5204   0.455   3.530   4.556
 1459SOL    HW2 5205   0.472   3.650   4.465
 1460SOL     OW 5206   2.571   7.676   5.145
 1460SOL    HW1 5207   2.617   7.726   5.213
 1460SOL    HW2 5208   2.624   7.690   5.066
 1461SOL     OW 5209   9.086   3.935   0.167
 1461SOL    HW1 5210   9.037   4.008   0.205
 1461SOL    HW2 5211   9.020   3.870   0.145
 1462SOL     OW 5212   2.808   5.957   6.273
 1462SOL    HW1 5213   2.859   6.036   6.293
 1462SOL    HW2 5214   2.827   5.897   6.345
 1463SOL     OW 5215   2.737   2.954   1.069
 1463SOL    HW1 5216   2.667   2.989   1.123
 1463SOL    HW2 5217   2.707   2.866   1.044
 1464SOL     OW 5218   6.566   2.885   1.845
 1464SOL    HW1 5219   6.567   2.968   1.894
 1464SOL    HW2 5220   6.575   2.818   1.913
 1465SOL     OW 5221  -0.449   4.034   3.242
 1465SOL    HW1 5222  -0.536   4.029   3.202
 1465SOL    HW2 5223  -0.422   4.125   3.228
 1466SOL     OW 5224   5.910   1.986   0.908
 1466SOL    HW1 5225   5.843   2.009   0.972
 1466SOL    HW2 5226   5.895   2.046   0.835
 1467SOL     OW 5227   4.213   5.201   5.652
 1467SOL    HW1 5228   4.128   5.230   5.618
 1467SOL    HW2 5229   4.273   5.272   5.631
 1468SOL     OW 5230   4.921   5.658   3.958
 1468SOL    HW1 5231   4.829   5.674   3.937
 1468SOL    HW2 5232   4.967   5.673   3.875
 1469SOL     OW 5233   1.573   6.499   4.575
 1469SOL    HW1 5234   1.566   6.437   4.647
 1469SOL    HW2 5235   1.496   6.556   4.585
 1470SOL     OW 5236   6.118   6.925   5.199
 1470SOL    HW1 5237   6.048   6.860   5.189
 1470SOL    HW2 5238   6.191   6.890   5.148
 1471SOL     OW 5239   5.736   8.583   6.493
 1471SOL    HW1 5240   5.738   8.660   6.549
 1471SOL    HW2 5241   5.647   8.549   6.502
 1472SOL     OW 5242   7.737   6.532   4.197
 1472SOL    HW1 5243   7.658   6.514   4.247
 1472SOL    HW2 5244   7.707   6.583   4.121
 1473SOL     OW 5245   5.149   9.483   5.986
 1473SOL    HW1 5246   5.221   9.420   5.980
 1473SOL    HW2 5247   5.127   9.486   6.079
 1474SOL     OW 5248   4.325   7.274   0.816
 1474SOL    HW1 5249   4.259   7.341   0.798
 1474SOL    HW2 5250   4.280   7.210   0.871
 1475SOL     OW 5251   5.890   1.962   3.386
 1475SOL    HW1 5252   5.876   1.897   3.317
 1475SOL    HW2 5253   5.868   1.916   3.467
 1476SOL     OW 5254   3.087   1.781   0.556
 1476SOL    HW1 5255   3.169   1.782   0.607
 1476SOL    HW2 5256   3.106   1.724   0.482
 1477SOL     OW 5257  -0.693   4.074   4.376
 1477SOL    HW1 5258  -0.725   4.117   4.455
 1477SOL    HW2 5259  -0.675   4.146   4.315
 1478SOL     OW 5260   1.759   3.060   5.113
 1478SOL    HW1 5261   1.747   3.149   5.145
 1478SOL    HW2 5262   1.840   3.030   5.155
 1479SOL     OW 5263   0.773   2.443   3.810
 1479SOL    HW1 5264   0.752   2.438   3.717
 1479SOL    HW2 5265   0.854   2.393   3.820
 1480SOL     OW 5266   7.336   6.513   3.708
 1480SOL    HW1 5267   7.355   6.602   3.679
 1480SOL    HW2 5268   7.405   6.493   3.770
 1481SOL     OW 5269   3.687   5.819   0.913
 1481SOL    HW1 5270   3.624   5.766   0.865
 1481SOL    HW2 5271   3.643   5.902   0.927
 1482SOL     OW 5272  -1.025   7.879   6.391
 1482SOL    HW1 5273  -1.030   7.840   6.479
 1482SOL    HW2 5274  -0.939   7.853   6.359
 1483SOL     OW 5275   0.488   1.997   1.352
 1483SOL    HW1 5276   0.457   1.975   1.440
 1483SOL    HW2 5277   0.477   2.092   1.346
 1484SOL     OW 5278   7.584   8.477   2.225
 1484SOL    HW1 5279   7.648   8.448   2.159
 1484SOL    HW2 5280   7.529   8.540   2.180
 1485SOL     OW 5281   6.067   9.442   4.638
 1485SOL    HW1 5282   6.144   9.493   4.663
 1485SOL    HW2 5283   6.080   9.356   4.679
 1486SOL     OW 5284   2.913   6.373   6.434
 1486SOL    HW1 5285   2.833   6.367   6.486
 1486SOL    HW2 5286   2.941   6.282   6.422
 1487SOL     OW 5287   3.969   7.603   5.016
 1487SOL    HW1 5288   4.045   7.546   5.019
 1487SOL    HW2 5289   3.924   7.589   5.099
 1488SOL     OW 5290   8.560   7.509   2.587
 1488SOL    HW1 5291   8.655   7.514   2.579
 1488SOL    HW2 5292   8.544   7.423   2.625
 1489SOL     OW 5293   0.530   4.221   2.170
 1489SOL    HW1 5294   0.591   4.205   2.098
 1489SOL    HW2 5295   0.455   4.264   2.129
 1490SOL     OW 5296   3.557   4.683   6.352
 1490SOL    HW1 5297   3.487   4.662   6.414
 1490SOL    HW2 5298   3.512   4.715   6.274
 1491SOL     OW 5299   7.435   8.543   5.446
 1491SOL    HW1 5300   7.364   8.486   5.416
 1491SOL    HW2 5301   7.480   8.492   5.514
 1492SOL     OW 5302   6.788   9.427   4.811
 1492SOL    HW1 5303   6.806   9.520   4.796
 1492SOL    HW2 5304   6.763   9.394   4.725
 1493SOL     OW 5305   1.721   4.049   6.482
 1493SOL    HW1 5306   1.756   4.098   6.556
 1493SOL    HW2 5307   1.631   4.079   6.473
 1494SOL     OW 5308   0.323   5.295   4.533
 1494SOL    HW1 5309   0.275   5.377   4.544
 1494SOL    HW2 5310   0.350   5.296   4.441
 1495SOL     OW 5311   5.603   8.343   4.560
 1495SOL    HW1 5312   5.532   8.306   4.508
 1495SOL    HW2 5313   5.668   8.370   4.495
 1496SOL     OW 5314   6.004   3.321   5.344
 1496SOL    HW1 5315   6.008   3.375   5.265
 1496SOL    HW2 5316   5.913   3.291   5.347
 1497SOL     OW 5317   4.079   7.025   0.383
 1497SOL    HW1 5318   3.996   7.051   0.342
 1497SOL    HW2 5319   4.146   7.047   0.319
 1498SOL     OW 5320   6.996   8.650   3.935
 1498SOL    HW1 5321   7.091   8.637   3.927
 1498SOL    HW2 5322   6.976   8.628   4.026
 1499SOL     OW 5323   2.967   4.344   2.238
 1499SOL    HW1 5324   3.032   4.362   2.170
 1499SOL    HW2 5325   2.892   4.398   2.213
 1500SOL     OW 5326   4.973   4.226   6.302
 1500SOL    HW1 5327   4.890   4.261   6.335
 1500SOL    HW2 5328   4.970   4.132   6.324
 1501SOL     OW 5329   3.829   9.438   5.049
 1501SOL    HW1 5330   3.807   9.507   4.986
 1501SOL    HW2 5331   3.786   9.359   5.014
 1502SOL     OW 5332   5.174   2.707   0.424
 1502SOL    HW1 5333   5.165   2.767   0.498
 1502SOL    HW2 5334   5.146   2.758   0.348
 1503SOL     OW 5335   2.975   4.508   2.806
 1503SOL    HW1 5336   3.026   4.430   2.828
 1503SOL    HW2 5337   3.036   4.564   2.758
 1504SOL     OW 5338   2.071   3.893   3.808
 1504SOL    HW1 5339   1.998   3.877   3.748
 1504SOL    HW2 5340   2.144   3.843   3.772
 1505SOL     OW 5341  -0.541   3.557   4.291
 1505SOL    HW1 5342  -0.587   3.535   4.371
 1505SOL    HW2 5343  -0.576   3.643   4.266
 1506SOL     OW 5344   8.678   8.794   2.421
 1506SOL    HW1 5345   8.710   8.793   2.511
 1506SOL    HW2 5346   8.750   8.756   2.370
 1507SOL     OW 5347   6.290   2.921   1.157
 1507SOL    HW1 5348   6.323   2.884   1.075
 1507SOL    HW2 5349   6.351   2.992   1.177
 1508SOL     OW 5350   8.223   9.499   3.210
 1508SOL    HW1 5351   8.289   9.552   3.255
 1508SOL    HW2 5352   8.164   9.471   3.279
 1509SOL     OW 5353   0.097   3.744   4.041
 1509SOL    HW1 5354   0.103   3.811   3.974
 1509SOL    HW2 5355   0.090   3.793   4.123
 1510SOL     OW 5356   6.926   3.574   1.405
 1510SOL    HW1 5357   6.992   3.511   1.435
 1510SOL    HW2 5358   6.842   3.536   1.431
 1511SOL     OW 5359   1.835   3.935   5.009
 1511SOL    HW1 5360   1.928   3.930   4.987
 1511SOL    HW2 5361   1.814   4.028   5.003
 1512SOL     OW 5362   3.886   4.341   1.265
 1512SOL    HW1 5363   3.908   4.400   1.193
 1512SOL    HW2 5364   3.964   4.340   1.320
 1513SOL     OW 5365   1.610   2.929   4.477
 1513SOL    HW1 5366   1.516   2.940   4.486
 1513SOL    HW2 5367   1.621   2.842   4.437
 1514SOL     OW 5368   7.749   5.916   3.517
 1514SOL    HW1 5369   7.730   5.844   3.577
 1514SOL    HW2 5370   7.701   5.895   3.438
 1515SOL     OW 5371   7.515   6.430   4.597
 1515SOL    HW1 5372   7.549   6.351   4.640
 1515SOL    HW2 5373   7.545   6.423   4.507
 1516SOL     OW 5374   3.841   7.035   6.378
 1516SOL    HW1 5375   3.830   6.949   6.418
 1516SOL    HW2 5376   3.868   7.092   6.450
 1517SOL     OW 5377   8.197   3.138   1.625
 1517SOL    HW1 5378   8.215   3.139   1.531
 1517SOL    HW2 5379   8.102   3.153   1.631
 1518SOL     OW 5380   3.952   0.874   0.374
 1518SOL    HW1 5381   3.987   0.885   0.463
 1518SOL    HW2 5382   3.857   0.871   0.387
 1519SOL     OW 5383   1.439   8.969   6.395
 1519SOL    HW1 5384   1.366   8.966   6.334
 1519SOL    HW2 5385   1.439   9.058   6.429
 1520SOL     OW 5386  -2.421   4.132   6.342
 1520SOL    HW1 5387  -2.327   4.114   6.341
 1520SOL    HW2 5388  -2.427   4.228   6.343
 1521SOL     OW 5389   4.566   9.038   6.161
 1521SOL    HW1 5390   4.621   8.962   6.182
 1521SOL    HW2 5391   4.572   9.093   6.239
 1522SOL     OW 5392   4.489  10.516   5.661
 1522SOL    HW1 5393   4.500  10.609   5.682
 1522SOL    HW2 5394   4.578  10.482   5.653
 1523SOL     OW 5395   4.289   4.044   6.482
 1523SOL    HW1 5396   4.253   3.956   6.476
 1523SOL    HW2 5397   4.275   4.082   6.395
 1524SOL     OW 5398   2.182   8.072   1.456
 1524SOL    HW1 5399   2.253   8.079   1.521
 1524SOL    HW2 5400   2.110   8.122   1.493
 1525SOL     OW 5401   4.014   8.416   5.870
 1525SOL    HW1 5402   4.053   8.353   5.810
 1525SOL    HW2 5403   4.018   8.500   5.823
 1526SOL     OW 5404   3.004   5.454   4.321
 1526SOL    HW1 5405   3.023   5.449   4.415
 1526SOL    HW2 5406   2.937   5.523   4.314
 1527SOL     OW 5407   4.595   6.933   4.441
 1527SOL    HW1 5408   4.516   6.980   4.466
 1527SOL    HW2 5409   4.659   7.001   4.421
 1528SOL     OW 5410   6.629   7.463   5.689
 1528SOL    HW1 5411   6.626   7.455   5.784
 1528SOL    HW2 5412   6.542   7.497   5.666
 1529SOL     OW 5413   9.453   5.788   1.044
 1529SOL    HW1 5414   9.388   5.836   0.992
 1529SOL    HW2 5415   9.410   5.776   1.129
 1530SOL     OW 5416   2.389   0.771   0.529
 1530SOL    HW1 5417   2.409   0.790   0.621
 1530SOL    HW2 5418   2.443   0.834   0.480
 1531SOL     OW 5419   0.530   4.465   5.369
 1531SOL    HW1 5420   0.612   4.463   5.320
 1531SOL    HW2 5421   0.531   4.550   5.413
 1532SOL     OW 5422   6.981   6.724   0.009
 1532SOL    HW1 5423   6.929   6.761  -0.062
 1532SOL    HW2 5424   6.920   6.718   0.082
 1533SOL     OW 5425   3.298   6.221   6.468
 1533SOL    HW1 5426   3.379   6.268   6.452
 1533SOL    HW2 5427   3.257   6.269   6.540
 1534SOL     OW 5428   1.059   6.778   3.747
 1534SOL    HW1 5429   1.113   6.729   3.685
 1534SOL    HW2 5430   1.078   6.739   3.832
 1535SOL     OW 5431   3.653   2.819   3.852
 1535SOL    HW1 5432   3.749   2.812   3.858
 1535SOL    HW2 5433   3.621   2.733   3.880
 1536SOL     OW 5434   1.705   3.553   4.342
 1536SOL    HW1 5435   1.747   3.514   4.265
 1536SOL    HW2 5436   1.746   3.640   4.349
 1537SOL     OW 5437   2.029   8.036   6.626
 1537SOL    HW1 5438   2.012   7.967   6.561
 1537SOL    HW2 5439   1.941   8.067   6.650
 1538SOL     OW 5440   0.525   4.465   3.949
 1538SOL    HW1 5441   0.529   4.418   3.865
 1538SOL    HW2 5442   0.591   4.422   4.003
 1539SOL     OW 5443  -1.281   4.061   5.924
 1539SOL    HW1 5444  -1.348   4.102   5.869
 1539SOL    HW2 5445  -1.322   3.980   5.955
 1540SOL     OW 5446   6.654   6.973   0.974
 1540SOL    HW1 5447   6.670   7.064   0.996
 1540SOL    HW2 5448   6.674   6.966   0.881
 1541SOL     OW 5449  -1.329   3.220   4.050
 1541SOL    HW1 5450  -1.374   3.193   3.969
 1541SOL    HW2 5451  -1.241   3.242   4.022
 1542SOL     OW 5452   1.753   9.569   5.019
 1542SOL    HW1 5453   1.666   9.563   5.057
 1542SOL    HW2 5454   1.754   9.653   4.973
 1543SOL     OW 5455   0.603   2.225   2.786
 1543SOL    HW1 5456   0.631   2.288   2.852
 1543SOL    HW2 5457   0.684   2.187   2.753
 1544SOL     OW 5458   2.132   7.248   2.458
 1544SOL    HW1 5459   2.048   7.206   2.437
 1544SOL    HW2 5460   2.182   7.241   2.377
 1545SOL     OW 5461   2.471   1.863   0.014
 1545SOL    HW1 5462   2.404   1.885  -0.050
 1545SOL    HW2 5463   2.460   1.928   0.083
 1546SOL     OW 5464   7.110   5.446   1.885
 1546SOL    HW1 5465   7.135   5.377   1.823
 1546SOL    HW2 5466   7.038   5.492   1.841
 1547SOL     OW 5467   2.888   7.659   2.199
 1547SOL    HW1 5468   2.948   7.734   2.201
 1547SOL    HW2 5469   2.895   7.620   2.286
 1548SOL     OW 5470   7.257   6.105   2.827
 1548SOL    HW1 5471   7.327   6.048   2.859
 1548SOL    HW2 5472   7.209   6.130   2.906
 1549SOL     OW 5473   1.394   8.770   4.565
 1549SOL    HW1 5474   1.402   8.739   4.475
 1549SOL    HW2 5475   1.484   8.768   4.599
 1550SOL     OW 5476   2.025   1.430   2.190
 1550SOL    HW1 5477   1.988   1.418   2.278
 1550SOL    HW2 5478   2.082   1.353   2.178
 1551SOL     OW 5479   2.391   5.631   4.388
 1551SOL    HW1 5480   2.426   5.551   4.427
 1551SOL    HW2 5481   2.298   5.631   4.413
 1552SOL     OW 5482   3.493   6.394   0.143
 1552SOL    HW1 5483   3.443   6.457   0.092
 1552SOL    HW2 5484   3.488   6.426   0.233
 1553SOL     OW 5485   7.950   6.105   3.532
 1553SOL    HW1 5486   7.886   6.036   3.520
 1553SOL    HW2 5487   7.953   6.119   3.627
 1554SOL     OW 5488   2.102   3.865   4.088
 1554SOL    HW1 5489   2.012   3.876   4.119
 1554SOL    HW2 5490   2.096   3.877   3.993
 1555SOL     OW 5491   0.061   6.274   6.416
 1555SOL    HW1 5492   0.155   6.291   6.403
 1555SOL    HW2 5493   0.037   6.329   6.491
 1556SOL     OW 5494   0.281   3.247   4.762
 1556SOL    HW1 5495   0.195   3.231   4.722
 1556SOL    HW2 5496   0.263   3.255   4.855
 1557SOL     OW 5497   2.910   4.512   5.556
 1557SOL    HW1 5498   2.817   4.504   5.534
 1557SOL    HW2 5499   2.918   4.601   5.592
 1558SOL     OW 5500   0.431   8.732   4.806
 1558SOL    HW1 5501   0.388   8.737   4.720
 1558SOL    HW2 5502   0.461   8.641   4.812
 1559SOL     OW 5503   6.289   1.365   1.121
 1559SOL    HW1 5504   6.270   1.437   1.180
 1559SOL    HW2 5505   6.289   1.287   1.177
 1560SOL     OW 5506   0.820  10.324   4.717
 1560SOL    HW1 5507   0.741  10.377   4.730
 1560SOL    HW2 5508   0.849  10.345   4.629
 1561SOL     OW 5509   5.567   6.377   5.656
 1561SOL    HW1 5510   5.529   6.344   5.737
 1561SOL    HW2 5511   5.586   6.298   5.605
 1562SOL     OW 5512  -0.546   3.421   3.444
 1562SOL    HW1 5513  -0.641   3.422   3.451
 1562SOL    HW2 5514  -0.518   3.345   3.495
 1563SOL     OW 5515   2.764   2.624   3.409
 1563SOL    HW1 5516   2.770   2.591   3.319
 1563SOL    HW2 5517   2.780   2.547   3.463
 1564SOL     OW 5518   4.393   1.718   2.848
 1564SOL    HW1 5519   4.432   1.800   2.816
 1564SOL    HW2 5520   4.402   1.657   2.775
 1565SOL     OW 5521   6.332   7.101   0.215
 1565SOL    HW1 5522   6.408   7.133   0.264
 1565SOL    HW2 5523   6.266   7.170   0.227
 1566SOL     OW 5524   3.421   8.055   6.277
 1566SOL    HW1 5525   3.453   8.061   6.367
 1566SOL    HW2 5526   3.432   8.143   6.241
 1567SOL     OW 5527   4.762   3.309   5.476
 1567SOL    HW1 5528   4.796   3.292   5.563
 1567SOL    HW2 5529   4.779   3.228   5.427
 1568SOL     OW 5530   4.270   2.624   0.447
 1568SOL    HW1 5531   4.209   2.613   0.375
 1568SOL    HW2 5532   4.325   2.698   0.421
 1569SOL     OW 5533   0.389   3.016   5.042
 1569SOL    HW1 5534   0.366   2.992   4.952
 1569SOL    HW2 5535   0.323   2.973   5.096
 1570SOL     OW 5536  -1.157   2.908   4.004
 1570SOL    HW1 5537  -1.248   2.902   3.974
 1570SOL    HW2 5538  -1.116   2.827   3.973
 1571SOL     OW 5539   6.378   8.179   6.208
 1571SOL    HW1 5540   6.439   8.121   6.253
 1571SOL    HW2 5541   6.322   8.121   6.158
 1572SOL     OW 5542   4.520   2.668   0.152
 1572SOL    HW1 5543   4.553   2.686   0.064
 1572SOL    HW2 5544   4.455   2.598   0.139
 1573SOL     OW 5545   5.980   2.969   2.429
 1573SOL    HW1 5546   6.072   2.949   2.412
 1573SOL    HW2 5547   5.934   2.940   2.351
 1574SOL     OW 5548   7.271   4.775   1.527
 1574SOL    HW1 5549   7.351   4.820   1.555
 1574SOL    HW2 5550   7.251   4.813   1.442
 1575SOL     OW 5551   5.251   3.449   0.397
 1575SOL    HW1 5552   5.293   3.367   0.368
 1575SOL    HW2 5553   5.323   3.501   0.431
 1576SOL     OW 5554   4.395   5.042   6.545
 1576SOL    HW1 5555   4.454   5.024   6.618
 1576SOL    HW2 5556   4.365   4.956   6.516
 1577SOL     OW 5557   5.894   5.412   0.194
 1577SOL    HW1 5558   5.833   5.486   0.190
 1577SOL    HW2 5559   5.929   5.415   0.283
 1578SOL     OW 5560   4.893   5.909   3.761
 1578SOL    HW1 5561   4.801   5.930   3.749
 1578SOL    HW2 5562   4.921   5.962   3.835
 1579SOL     OW 5563   7.413   9.472   5.319
 1579SOL    HW1 5564   7.395   9.442   5.408
 1579SOL    HW2 5565   7.362   9.414   5.263
 1580SOL     OW 5566  -0.605   3.050   4.736
 1580SOL    HW1 5567  -0.646   3.069   4.652
 1580SOL    HW2 5568  -0.533   2.990   4.715
 1581SOL     OW 5569   5.006   3.815   2.233
 1581SOL    HW1 5570   4.913   3.836   2.232
 1581SOL    HW2 5571   5.013   3.733   2.185
 1582SOL     OW 5572  -0.104   7.639   5.279
 1582SOL    HW1 5573  -0.174   7.682   5.329
 1582SOL    HW2 5574  -0.080   7.563   5.331
 1583SOL     OW 5575   2.214   4.605   4.243
 1583SOL    HW1 5576   2.133   4.608   4.294
 1583SOL    HW2 5577   2.269   4.543   4.291
 1584SOL     OW 5578   1.968   2.688   0.255
 1584SOL    HW1 5579   1.936   2.778   0.252
 1584SOL    HW2 5580   2.007   2.679   0.342
 1585SOL     OW 5581   6.250   2.739   1.893
 1585SOL    HW1 5582   6.156   2.722   1.888
 1585SOL    HW2 5583   6.259   2.802   1.964
 1586SOL     OW 5584   1.479  10.928   6.292
 1586SOL    HW1 5585   1.433  10.993   6.239
 1586SOL    HW2 5586   1.410  10.885   6.343
 1587SOL     OW 5587   4.870   2.662   0.603
 1587SOL    HW1 5588   4.885   2.614   0.684
 1587SOL    HW2 5589   4.953   2.655   0.555
 1588SOL     OW 5590   4.110   8.974   6.345
 1588SOL    HW1 5591   4.030   8.929   6.320
 1588SOL    HW2 5592   4.166   8.906   6.383
 1589SOL     OW 5593   7.966   7.249   0.192
 1589SOL    HW1 5594   7.934   7.245   0.282
 1589SOL    HW2 5595   7.902   7.303   0.146
 1590SOL     OW 5596   2.799   7.393   5.048
 1590SOL    HW1 5597   2.748   7.446   4.987
 1590SOL    HW2 5598   2.784   7.303   5.020
 1591SOL     OW 5599   2.161   5.331   2.904
 1591SOL    HW1 5600   2.245   5.376   2.918
 1591SOL    HW2 5601   2.148   5.280   2.983
 1592SOL     OW 5602   2.881   6.735   0.012
 1592SOL    HW1 5603   2.807   6.785  -0.022
 1592SOL    HW2 5604   2.895   6.665  -0.052
 1593SOL     OW 5605   1.748   1.357   0.680
 1593SOL    HW1 5606   1.680   1.396   0.624
 1593SOL    HW2 5607   1.715   1.368   0.769
 1594SOL     OW 5608   6.069   1.517   2.011
 1594SOL    HW1 5609   6.086   1.599   1.964
 1594SOL    HW2 5610   6.079   1.541   2.103
 1595SOL     OW 5611   0.910   4.762   4.526
 1595SOL    HW1 5612   1.004   4.777   4.515
 1595SOL    HW2 5613   0.870   4.807   4.451
 1596SOL     OW 5614   7.346   3.779   2.757
 1596SOL    HW1 5615   7.300   3.765   2.674
 1596SOL    HW2 5616   7.279   3.815   2.815
 1597SOL     OW 5617   2.976   4.407   5.086
 1597SOL    HW1 5618   3.015   4.441   5.167
 1597SOL    HW2 5619   3.042   4.424   5.019
 1598SOL     OW 5620   5.666   5.543   4.489
 1598SOL    HW1 5621   5.726   5.517   4.559
 1598SOL    HW2 5622   5.692   5.633   4.468
 1599SOL     OW 5623   8.301   8.007   2.760
 1599SOL    HW1 5624   8.214   8.035   2.729
 1599SOL    HW2 5625   8.361   8.043   2.695
 1600SOL     OW 5626  -1.733   4.237   5.750
 1600SOL    HW1 5627  -1.730   4.191   5.834
 1600SOL    HW2 5628  -1.649   4.216   5.708
 1601SOL     OW 5629   5.302   2.978   2.489
 1601SOL    HW1 5630   5.256   2.992   2.406
 1601SOL    HW2 5631   5.246   2.916   2.536
 1602SOL     OW 5632  10.304   7.711   0.697
 1602SOL    HW1 5633  10.303   7.794   0.650
 1602SOL    HW2 5634  10.280   7.646   0.631
 1603SOL     OW 5635   4.662   3.180   4.619
 1603SOL    HW1 5636   4.667   3.263   4.572
 1603SOL    HW2 5637   4.622   3.120   4.556
 1604SOL     OW 5638   3.000   4.545   0.909
 1604SOL    HW1 5639   3.055   4.509   0.840
 1604SOL    HW2 5640   3.024   4.496   0.988
 1605SOL     OW 5641   3.073   0.852   1.213
 1605SOL    HW1 5642   3.018   0.861   1.134
 1605SOL    HW2 5643   3.123   0.772   1.198
 1606SOL     OW 5644   1.360   6.646   3.042
 1606SOL    HW1 5645   1.352   6.665   2.949
 1606SOL    HW2 5646   1.445   6.681   3.067
 1607SOL     OW 5647   2.201   7.443   4.286
 1607SOL    HW1 5648   2.132   7.465   4.349
 1607SOL    HW2 5649   2.234   7.359   4.315
 1608SOL     OW 5650   1.944   5.365   2.115
 1608SOL    HW1 5651   2.032   5.343   2.087
 1608SOL    HW2 5652   1.923   5.299   2.181
 1609SOL     OW 5653   1.011   9.361   5.473
 1609SOL    HW1 5654   0.933   9.408   5.444
 1609SOL    HW2 5655   1.018   9.287   5.413
 1610SOL     OW 5656   2.167   9.249   4.237
 1610SOL    HW1 5657   2.169   9.186   4.309
 1610SOL    HW2 5658   2.257   9.252   4.205
 1611SOL     OW 5659   0.742   8.660   6.516
 1611SOL    HW1 5660   0.803   8.627   6.449
 1611SOL    HW2 5661   0.795   8.668   6.595
 1612SOL     OW 5662   0.008   2.948   3.621
 1612SOL    HW1 5663  -0.007   3.031   3.576
 1612SOL    HW2 5664  -0.077   2.905   3.621
 1613SOL     OW 5665   6.117   7.288   1.066
 1613SOL    HW1 5666   6.048   7.223   1.048
 1613SOL    HW2 5667   6.198   7.242   1.045
 1614SOL     OW 5668   6.896   7.798   3.260
 1614SOL    HW1 5669   6.909   7.734   3.190
 1614SOL    HW2 5670   6.973   7.787   3.316
 1615SOL     OW 5671   1.488   6.183   5.183
 1615SOL    HW1 5672   1.460   6.118   5.118
 1615SOL    HW2 5673   1.413   6.191   5.243
 1616SOL     OW 5674   5.061  10.041   4.275
 1616SOL    HW1 5675   4.980  10.053   4.324
 1616SOL    HW2 5676   5.094   9.956   4.304
 1617SOL     OW 5677   3.937   1.889   2.993
 1617SOL    HW1 5678   3.862   1.854   2.944
 1617SOL    HW2 5679   4.008   1.828   2.974
 1618SOL     OW 5680   5.710   6.693   3.623
 1618SOL    HW1 5681   5.624   6.666   3.654
 1618SOL    HW2 5682   5.770   6.666   3.692
 1619SOL     OW 5683   5.433   9.071   4.625
 1619SOL    HW1 5684   5.340   9.093   4.624
 1619SOL    HW2 5685   5.477   9.155   4.638
 1620SOL     OW 5686   7.069   3.847   3.131
 1620SOL    HW1 5687   7.141   3.888   3.084
 1620SOL    HW2 5688   7.064   3.895   3.214
 1621SOL     OW 5689   1.556   8.169   5.435
 1621SOL    HW1 5690   1.586   8.107   5.368
 1621SOL    HW2 5691   1.569   8.255   5.396
 1622SOL     OW 5692   5.568   4.809   3.504
 1622SOL    HW1 5693   5.597   4.898   3.519
 1622SOL    HW2 5694   5.532   4.810   3.415
 1623SOL     OW 5695   7.291   0.889   0.213
 1623SOL    HW1 5696   7.272   0.906   0.305
 1623SOL    HW2 5697   7.344   0.809   0.214
 1624SOL     OW 5698   6.969   7.964   0.489
 1624SOL    HW1 5699   7.063   7.948   0.488
 1624SOL    HW2 5700   6.930   7.880   0.513
 1625SOL     OW 5701   6.203   3.979   5.167
 1625SOL    HW1 5702   6.109   3.997   5.162
 1625SOL    HW2 5703   6.213   3.893   5.126
 1626SOL     OW 5704  -1.121   4.372   4.684
 1626SOL    HW1 5705  -1.215   4.360   4.669
 1626SOL    HW2 5706  -1.088   4.283   4.698
 1627SOL     OW 5707   7.952   1.821   1.261
 1627SOL    HW1 5708   8.008   1.837   1.337
 1627SOL    HW2 5709   7.880   1.883   1.270
 1628SOL     OW 5710   7.927   0.470   0.079
 1628SOL    HW1 5711   7.920   0.380   0.047
 1628SOL    HW2 5712   8.013   0.473   0.122
 1629SOL     OW 5713   4.926   6.718   6.092
 1629SOL    HW1 5714   4.987   6.770   6.145
 1629SOL    HW2 5715   4.841   6.732   6.133
 1630SOL     OW 5716   5.131   1.260   0.878
 1630SOL    HW1 5717   5.116   1.347   0.914
 1630SOL    HW2 5718   5.137   1.203   0.955
 1631SOL     OW 5719   6.881   5.448   1.267
 1631SOL    HW1 5720   6.902   5.477   1.178
 1631SOL    HW2 5721   6.804   5.392   1.257
 1632SOL     OW 5722   4.447   7.609   0.167
 1632SOL    HW1 5723   4.436   7.631   0.074
 1632SOL    HW2 5724   4.374   7.652   0.211
 1633SOL     OW 5725   7.076   5.983   2.280
 1633SOL    HW1 5726   7.034   6.006   2.363
 1633SOL    HW2 5727   7.168   6.007   2.292
 1634SOL     OW 5728   6.827   7.541   0.707
 1634SOL    HW1 5729   6.770   7.488   0.763
 1634SOL    HW2 5730   6.896   7.571   0.766
 1635SOL     OW 5731   7.857   1.471   0.095
 1635SOL    HW1 5732   7.903   1.551   0.121
 1635SOL    HW2 5733   7.858   1.473  -0.000
 1636SOL     OW 5734   6.023  10.981   6.578
 1636SOL    HW1 5735   6.071  10.973   6.660
 1636SOL    HW2 5736   6.063  10.916   6.520
 1637SOL     OW 5737  -0.449   8.353   6.504
 1637SOL    HW1 5738  -0.401   8.313   6.432
 1637SOL    HW2 5739  -0.393   8.339   6.580
 1638SOL     OW 5740   4.468   5.327   5.894
 1638SOL    HW1 5741   4.409   5.336   5.969
 1638SOL    HW2 5742   4.487   5.233   5.891
 1639SOL     OW 5743   2.183   6.327   2.559
 1639SOL    HW1 5744   2.247   6.354   2.493
 1639SOL    HW2 5745   2.115   6.281   2.509
 1640SOL     OW 5746   5.331   3.066   2.931
 1640SOL    HW1 5747   5.277   2.995   2.898
 1640SOL    HW2 5748   5.304   3.078   3.022
 1641SOL     OW 5749   7.573   7.018   2.902
 1641SOL    HW1 5750   7.543   7.053   2.986
 1641SOL    HW2 5751   7.644   7.077   2.876
 1642SOL     OW 5752   6.263   6.595   1.246
 1642SOL    HW1 5753   6.222   6.680   1.230
 1642SOL    HW2 5754   6.357   6.612   1.240
 1643SOL     OW 5755   0.988   4.839   2.715
 1643SOL    HW1 5756   0.900   4.808   2.734
 1643SOL    HW2 5757   1.033   4.763   2.679
 1644SOL     OW 5758   3.154   5.397   1.572
 1644SOL    HW1 5759   3.160   5.431   1.662
 1644SOL    HW2 5760   3.198   5.313   1.575
 1645SOL     OW 5761   3.216   1.646   0.351
 1645SOL    HW1 5762   3.268   1.682   0.279
 1645SOL    HW2 5763   3.177   1.566   0.315
 1646SOL     OW 5764   0.578   5.394   4.617
 1646SOL    HW1 5765   0.605   5.386   4.708
 1646SOL    HW2 5766   0.492   5.351   4.614
 1647SOL     OW 5767   8.579   6.054   2.645
 1647SOL    HW1 5768   8.605   6.138   2.607
 1647SOL    HW2 5769   8.641   6.041   2.717
 1648SOL     OW 5770   2.793   4.833   2.000
 1648SOL    HW1 5771   2.845   4.912   2.013
 1648SOL    HW2 5772   2.824   4.772   2.067
 1649SOL     OW 5773   3.055   4.499   1.629
 1649SOL    HW1 5774   3.121   4.429   1.626
 1649SOL    HW2 5775   3.107   4.579   1.630
 1650SOL     OW 5776   6.955  10.724   6.008
 1650SOL    HW1 5777   6.905  10.750   5.931
 1650SOL    HW2 5778   6.988  10.806   6.044
 1651SOL     OW 5779   8.883   5.865   0.564
 1651SOL    HW1 5780   8.836   5.781   0.565
 1651SOL    HW2 5781   8.933   5.863   0.483
 1652SOL     OW 5782   0.390   3.153   5.405
 1652SOL    HW1 5783   0.422   3.064   5.397
 1652SOL    HW2 5784   0.304   3.145   5.448
 1653SOL     OW 5785   1.959   9.076   5.575
 1653SOL    HW1 5786   1.947   9.065   5.480
 1653SOL    HW2 5787   1.974   8.987   5.607
 1654SOL     OW 5788   4.135   3.510   3.376
 1654SOL    HW1 5789   4.121   3.472   3.289
 1654SOL    HW2 5790   4.062   3.571   3.388
 1655SOL     OW 5791   0.304   4.250   5.138
 1655SOL    HW1 5792   0.289   4.340   5.106
 1655SOL    HW2 5793   0.327   4.261   5.230
 1656SOL     OW 5794   4.728   3.485   0.531
 1656SOL    HW1 5795   4.652   3.462   0.584
 1656SOL    HW2 5796   4.758   3.402   0.494
 1657SOL     OW 5797   0.905   2.715   0.921
 1657SOL    HW1 5798   0.994   2.703   0.954
 1657SOL    HW2 5799   0.914   2.713   0.826
 1658SOL     OW 5800   6.671   6.125   0.806
 1658SOL    HW1 5801   6.607   6.061   0.776
 1658SOL    HW2 5802   6.697   6.093   0.893
 1659SOL     OW 5803   1.014   6.847   5.963
 1659SOL    HW1 5804   1.054   6.804   6.038
 1659SOL    HW2 5805   1.009   6.940   5.987
 1660SOL     OW 5806   2.899   7.737   1.757
 1660SOL    HW1 5807   2.872   7.827   1.740
 1660SOL    HW2 5808   2.966   7.745   1.825
 1661SOL     OW 5809   6.976   9.189   3.408
 1661SOL    HW1 5810   6.981   9.283   3.396
 1661SOL    HW2 5811   6.994   9.176   3.501
 1662SOL     OW 5812   2.476  10.126   6.223
 1662SOL    HW1 5813   2.498  10.108   6.315
 1662SOL    HW2 5814   2.447  10.217   6.223
 1663SOL     OW 5815   7.190   9.015   4.808
 1663SOL    HW1 5816   7.141   8.959   4.869
 1663SOL    HW2 5817   7.282   8.996   4.826
 1664SOL     OW 5818   3.453   1.703   1.724
 1664SOL    HW1 5819   3.435   1.767   1.793
 1664SOL    HW2 5820   3.523   1.649   1.759
 1665SOL     OW 5821   5.504   1.482   1.586
 1665SOL    HW1 5822   5.593   1.495   1.620
 1665SOL    HW2 5823   5.469   1.571   1.578
 1666SOL     OW 5824   1.791   5.157   4.002
 1666SOL    HW1 5825   1.861   5.173   3.939
 1666SOL    HW2 5826   1.833   5.165   4.087
 1667SOL     OW 5827   6.012   4.888   6.063
 1667SOL    HW1 5828   6.062   4.949   6.009
 1667SOL    HW2 5829   6.046   4.902   6.152
 1668SOL     OW 5830   2.332   8.646   1.869
 1668SOL    HW1 5831   2.241   8.651   1.840
 1668SOL    HW2 5832   2.330   8.679   1.959
 1669SOL     OW 5833   8.229   7.234   0.917
 1669SOL    HW1 5834   8.224   7.330   0.925
 1669SOL    HW2 5835   8.316   7.212   0.950
 1670SOL     OW 5836   9.848   7.279   0.302
 1670SOL    HW1 5837   9.829   7.189   0.329
 1670SOL    HW2 5838   9.893   7.318   0.377
 1671SOL     OW 5839   1.527   6.744   6.530
 1671SOL    HW1 5840   1.545   6.777   6.618
 1671SOL    HW2 5841   1.496   6.821   6.482
 1672SOL     OW 5842   1.694   6.542   5.295
 1672SOL    HW1 5843   1.719   6.451   5.314
 1672SOL    HW2 5844   1.770   6.579   5.251
 1673SOL     OW 5845   4.896   8.053   4.705
 1673SOL    HW1 5846   4.804   8.068   4.730
 1673SOL    HW2 5847   4.904   7.958   4.700
 1674SOL     OW 5848   1.657   9.142   3.872
 1674SOL    HW1 5849   1.702   9.089   3.938
 1674SOL    HW2 5850   1.567   9.148   3.903
 1675SOL     OW 5851   9.918   7.414   1.072
 1675SOL    HW1 5852   9.952   7.470   1.003
 1675SOL    HW2 5853   9.921   7.326   1.036
 1676SOL     OW 5854   1.483   5.028   1.528
 1676SOL    HW1 5855   1.435   5.066   1.454
 1676SOL    HW2 5856   1.558   5.085   1.540
 1677SOL     OW 5857   2.179   2.938   3.254
 1677SOL    HW1 5858   2.168   2.851   3.215
 1677SOL    HW2 5859   2.189   2.921   3.348
 1678SOL     OW 5860   2.784   3.989   4.833
 1678SOL    HW1 5861   2.870   3.987   4.791
 1678SOL    HW2 5862   2.798   4.038   4.914
 1679SOL     OW 5863   0.033   9.916   6.273
 1679SOL    HW1 5864   0.093   9.936   6.201
 1679SOL    HW2 5865   0.071   9.961   6.348
 1680SOL     OW 5866  -0.281   3.813   3.604
 1680SOL    HW1 5867  -0.309   3.766   3.526
 1680SOL    HW2 5868  -0.186   3.821   3.594
 1681SOL     OW 5869   7.000   8.270   1.970
 1681SOL    HW1 5870   7.070   8.327   2.003
 1681SOL    HW2 5871   6.922   8.299   2.017
 1682SOL     OW 5872   2.144   1.646   0.064
 1682SOL    HW1 5873   2.207   1.588   0.023
 1682SOL    HW2 5874   2.077   1.661  -0.003
 1683SOL     OW 5875   2.530   1.596   0.026
 1683SOL    HW1 5876   2.499   1.685   0.011
 1683SOL    HW2 5877   2.462   1.555   0.079
 1684SOL     OW 5878   1.734   7.952   5.318
 1684SOL    HW1 5879   1.649   7.931   5.358
 1684SOL    HW2 5880   1.719   7.941   5.224
 1685SOL     OW 5881   8.213   8.041   2.329
 1685SOL    HW1 5882   8.196   7.946   2.328
 1685SOL    HW2 5883   8.127   8.081   2.315
 1686SOL     OW 5884   6.243   5.977   4.472
 1686SOL    HW1 5885   6.312   6.043   4.465
 1686SOL    HW2 5886   6.288   5.894   4.456
 1687SOL     OW 5887   1.681   6.942   5.342
 1687SOL    HW1 5888   1.642   6.945   5.429
 1687SOL    HW2 5889   1.774   6.962   5.357
 1688SOL     OW 5890   4.843   7.707   6.574
 1688SOL    HW1 5891   4.836   7.801   6.560
 1688SOL    HW2 5892   4.877   7.673   6.491
 1689SOL     OW 5893  -0.470   7.545   6.597
 1689SOL    HW1 5894  -0.503   7.598   6.669
 1689SOL    HW2 5895  -0.512   7.460   6.609
 1690SOL     OW 5896   1.145   2.565   0.822
 1690SOL    HW1 5897   1.210   2.495   0.814
 1690SOL    HW2 5898   1.196   2.646   0.814
 1691SOL     OW 5899   5.107   2.859   2.104
 1691SOL    HW1 5900   5.127   2.766   2.113
 1691SOL    HW2 5901   5.113   2.894   2.193
 1692SOL     OW 5902   7.844   3.573   2.353
 1692SOL    HW1 5903   7.790   3.493   2.351
 1692SOL    HW2 5904   7.848   3.595   2.446
 1693SOL     OW 5905   1.253   3.866   6.528
 1693SOL    HW1 5906   1.281   3.803   6.595
 1693SOL    HW2 5907   1.251   3.950   6.574
 1694SOL     OW 5908   4.188   2.451   0.719
 1694SOL    HW1 5909   4.174   2.437   0.625
 1694SOL    HW2 5910   4.171   2.544   0.732
 1695SOL     OW 5911   5.358   1.214   1.931
 1695SOL    HW1 5912   5.315   1.257   1.856
 1695SOL    HW2 5913   5.293   1.150   1.962
 1696SOL     OW 5914   2.624   2.418   1.634
 1696SOL    HW1 5915   2.680   2.479   1.681
 1696SOL    HW2 5916   2.622   2.340   1.690
 1697SOL     OW 5917   1.201  10.642   5.488
 1697SOL    HW1 5918   1.123  10.645   5.544
 1697SOL    HW2 5919   1.179  10.698   5.413
 1698SOL     OW 5920   7.098   5.530   2.139
 1698SOL    HW1 5921   7.126   5.621   2.127
 1698SOL    HW2 5922   7.107   5.491   2.052
 1699SOL     OW 5923   5.087  10.625   5.450
 1699SOL    HW1 5924   5.008  10.675   5.431
 1699SOL    HW2 5925   5.158  10.689   5.444
 1700SOL     OW 5926  -1.152   4.309   5.102
 1700SOL    HW1 5927  -1.158   4.286   5.195
 1700SOL    HW2 5928  -1.071   4.359   5.095
 1701SOL     OW 5929   2.835   4.886   2.630
 1701SOL    HW1 5930   2.904   4.952   2.626
 1701SOL    HW2 5931   2.781   4.911   2.705
 1702SOL     OW 5932  -0.472   6.457   6.039
 1702SOL    HW1 5933  -0.492   6.365   6.021
 1702SOL    HW2 5934  -0.555   6.502   6.025
 1703SOL     OW 5935   6.289   8.663   3.755
 1703SOL    HW1 5936   6.367   8.614   3.779
 1703SOL    HW2 5937   6.259   8.622   3.673
 1704SOL     OW 5938   8.210   7.113   3.776
 1704SOL    HW1 5939   8.213   7.112   3.680
 1704SOL    HW2 5940   8.277   7.176   3.802
 1705SOL     OW 5941  -0.653   3.723   5.652
 1705SOL    HW1 5942  -0.654   3.699   5.744
 1705SOL    HW2 5943  -0.572   3.774   5.642
 1706SOL     OW 5944   6.302   9.442   3.303
 1706SOL    HW1 5945   6.353   9.386   3.245
 1706SOL    HW2 5946   6.368   9.493   3.351
 1707SOL     OW 5947   1.953   8.696   4.744
 1707SOL    HW1 5948   1.982   8.627   4.804
 1707SOL    HW2 5949   1.959   8.776   4.796
 1708SOL     OW 5950  -0.056   4.136   2.735
 1708SOL    HW1 5951  -0.147   4.155   2.714
 1708SOL    HW2 5952  -0.010   4.218   2.718
 1709SOL     OW 5953  -0.371   7.319   5.848
 1709SOL    HW1 5954  -0.361   7.226   5.829
 1709SOL    HW2 5955  -0.287   7.345   5.886
 1710SOL     OW 5956   1.692  10.403   6.620
 1710SOL    HW1 5957   1.716  10.490   6.589
 1710SOL    HW2 5958   1.735  10.395   6.704
 1711SOL     OW 5959   5.977   9.125   5.397
 1711SOL    HW1 5960   6.018   9.171   5.324
 1711SOL    HW2 5961   5.901   9.178   5.420
 1712SOL     OW 5962   5.598   2.917   2.819
 1712SOL    HW1 5963   5.583   3.012   2.814
 1712SOL    HW2 5964   5.661   2.899   2.750
 1713SOL     OW 5965   5.112   7.555   0.994
 1713SOL    HW1 5966   5.025   7.547   0.957
 1713SOL    HW2 5967   5.099   7.545   1.088
 1714SOL     OW 5968   5.856   8.431   3.940
 1714SOL    HW1 5969   5.888   8.521   3.951
 1714SOL    HW2 5970   5.790   8.438   3.871
 1715SOL     OW 5971   0.084   2.245   1.989
 1715SOL    HW1 5972   0.022   2.287   1.930
 1715SOL    HW2 5973   0.170   2.276   1.959
 1716SOL     OW 5974   3.892   1.590   0.635
 1716SOL    HW1 5975   3.811   1.540   0.622
 1716SOL    HW2 5976   3.924   1.608   0.547
 1717SOL     OW 5977   4.964  10.954   6.220
 1717SOL    HW1 5978   4.996  10.864   6.218
 1717SOL    HW2 5979   4.901  10.956   6.291
 1718SOL     OW 5980   7.478   3.973   2.290
 1718SOL    HW1 5981   7.546   4.020   2.242
 1718SOL    HW2 5982   7.396   4.012   2.260
 1719SOL     OW 5983   0.483   5.101   3.029
 1719SOL    HW1 5984   0.489   5.135   3.118
 1719SOL    HW2 5985   0.436   5.018   3.038
 1720SOL     OW 5986  10.062   7.093   0.480
 1720SOL    HW1 5987  10.098   7.133   0.402
 1720SOL    HW2 5988  10.059   7.163   0.545
 1721SOL     OW 5989   3.356   7.162   1.121
 1721SOL    HW1 5990   3.288   7.152   1.188
 1721SOL    HW2 5991   3.312   7.207   1.049
 1722SOL     OW 5992   3.058   7.410   5.341
 1722SOL    HW1 5993   3.068   7.332   5.396
 1722SOL    HW2 5994   3.125   7.400   5.274
 1723SOL     OW 5995   5.688   4.865   0.918
 1723SOL    HW1 5996   5.745   4.901   0.850
 1723SOL    HW2 5997   5.602   4.904   0.900
 1724SOL     OW 5998  -1.049   5.234   5.972
 1724SOL    HW1 5999  -1.074   5.179   6.046
 1724SOL    HW2 6000  -0.979   5.185   5.928
 1725SOL     OW 6001  -0.291   4.280   5.523
 1725SOL    HW1 6002  -0.258   4.192   5.540
 1725SOL    HW2 6003  -0.238   4.337   5.580
 1726SOL     OW 6004   9.332   6.334   0.332
 1726SOL    HW1 6005   9.277   6.317   0.256
 1726SOL    HW2 6006   9.376   6.416   0.312
 1727SOL     OW 6007   7.939   5.917   1.766
 1727SOL    HW1 6008   7.977   6.004   1.768
 1727SOL    HW2 6009   8.012   5.859   1.741
 1728SOL     OW 6010   8.498   7.824   1.437
 1728SOL    HW1 6011   8.590   7.851   1.440
 1728SOL    HW2 6012   8.465   7.858   1.354
 1729SOL     OW 6013   1.259   6.126   3.612
 1729SOL    HW1 6014   1.292   6.066   3.545
 1729SOL    HW2 6015   1.226   6.201   3.563
 1730SOL     OW 6016   5.574   3.598   1.294
 1730SOL    HW1 6017   5.535   3.590   1.207
 1730SOL    HW2 6018   5.510   3.648   1.345
 1731SOL     OW 6019   3.242   6.425   5.734
 1731SOL    HW1 6020   3.156   6.462   5.715
 1731SOL    HW2 6021   3.242   6.410   5.828
 1732SOL     OW 6022   0.994  10.162   4.825
 1732SOL    HW1 6023   1.020  10.112   4.748
 1732SOL    HW2 6024   0.934  10.229   4.791
 1733SOL     OW 6025   5.693  11.356   6.604
 1733SOL    HW1 6026   5.616  11.327   6.653
 1733SOL    HW2 6027   5.763  11.296   6.629
 1734SOL     OW 6028   7.165   7.392   3.174
 1734SOL    HW1 6029   7.169   7.316   3.116
 1734SOL    HW2 6030   7.251   7.433   3.166
 1735SOL     OW 6031   1.996   9.530   6.390
 1735SOL    HW1 6032   1.947   9.596   6.438
 1735SOL    HW2 6033   1.983   9.553   6.298
 1736SOL     OW 6034   7.949   9.179   5.332
 1736SOL    HW1 6035   7.857   9.188   5.356
 1736SOL    HW2 6036   7.988   9.264   5.355
 1737SOL     OW 6037  -1.164   3.848   6.298
 1737SOL    HW1 6038  -1.130   3.810   6.217
 1737SOL    HW2 6039  -1.214   3.778   6.339
 1738SOL     OW 6040   3.719   9.907   5.879
 1738SOL    HW1 6041   3.647   9.883   5.820
 1738SOL    HW2 6042   3.679   9.914   5.965
 1739SOL     OW 6043   3.112   8.661   4.348
 1739SOL    HW1 6044   3.130   8.599   4.277
 1739SOL    HW2 6045   3.136   8.746   4.312
 1740SOL     OW 6046   3.431   4.866   3.756
 1740SOL    HW1 6047   3.348   4.818   3.757
 1740SOL    HW2 6048   3.441   4.896   3.665
 1741SOL     OW 6049   6.843   7.810   3.650
 1741SOL    HW1 6050   6.763   7.761   3.670
 1741SOL    HW2 6051   6.908   7.773   3.709
 1742SOL     OW 6052   2.756   8.535   6.515
 1742SOL    HW1 6053   2.725   8.578   6.595
 1742SOL    HW2 6054   2.733   8.595   6.444
 1743SOL     OW 6055   3.537   3.350   2.926
 1743SOL    HW1 6056   3.501   3.321   3.010
 1743SOL    HW2 6057   3.480   3.309   2.861
 1744SOL     OW 6058   6.271   2.995   2.392
 1744SOL    HW1 6059   6.319   3.073   2.418
 1744SOL    HW2 6060   6.305   2.926   2.449
 1745SOL     OW 6061   4.114   6.392   6.628
 1745SOL    HW1 6062   4.180   6.375   6.561
 1745SOL    HW2 6063   4.035   6.351   6.594
 1746SOL     OW 6064   0.107   8.352   6.506
 1746SOL    HW1 6065   0.055   8.281   6.544
 1746SOL    HW2 6066   0.157   8.388   6.579
 1747SOL     OW 6067   5.062   5.412   4.002
 1747SOL    HW1 6068   5.061   5.397   4.096
 1747SOL    HW2 6069   5.024   5.499   3.991
 1748SOL     OW 6070   5.905   2.557   4.236
 1748SOL    HW1 6071   5.873   2.542   4.325
 1748SOL    HW2 6072   5.971   2.626   4.246
 1749SOL     OW 6073   1.106   7.960   4.429
 1749SOL    HW1 6074   1.148   8.038   4.465
 1749SOL    HW2 6075   1.173   7.919   4.376
 1750SOL     OW 6076   8.896   5.576   0.893
 1750SOL    HW1 6077   8.819   5.533   0.930
 1750SOL    HW2 6078   8.934   5.511   0.834
 1751SOL     OW 6079   7.083   9.338   5.226
 1751SOL    HW1 6080   7.074   9.378   5.139
 1751SOL    HW2 6081   7.114   9.249   5.208
 1752SOL     OW 6082   5.796   8.848   4.870
 1752SOL    HW1 6083   5.891   8.852   4.879
 1752SOL    HW2 6084   5.773   8.925   4.818
 1753SOL     OW 6085   7.216   4.483   0.152
 1753SOL    HW1 6086   7.160   4.421   0.105
 1753SOL    HW2 6087   7.161   4.515   0.224
 1754SOL     OW 6088   5.172   2.250   3.547
 1754SOL    HW1 6089   5.107   2.183   3.527
 1754SOL    HW2 6090   5.247   2.229   3.492
 1755SOL     OW 6091   4.805   9.779   5.596
 1755SOL    HW1 6092   4.788   9.770   5.502
 1755SOL    HW2 6093   4.730   9.827   5.630
 1756SOL     OW 6094   4.051   6.272   3.484
 1756SOL    HW1 6095   3.977   6.261   3.543
 1756SOL    HW2 6096   4.033   6.212   3.412
 1757SOL     OW 6097   6.158   5.853   5.156
 1757SOL    HW1 6098   6.191   5.827   5.242
 1757SOL    HW2 6099   6.187   5.943   5.145
 1758SOL     OW 6100   4.747   3.686   3.678
 1758SOL    HW1 6101   4.775   3.752   3.742
 1758SOL    HW2 6102   4.652   3.683   3.687
 1759SOL     OW 6103   5.860   0.991   1.258
 1759SOL    HW1 6104   5.943   0.982   1.304
 1759SOL    HW2 6105   5.811   0.913   1.282
 1760SOL     OW 6106   0.140   4.261   5.619
 1760SOL    HW1 6107   0.226   4.224   5.637
 1760SOL    HW2 6108   0.103   4.279   5.705
 1761SOL     OW 6109   3.732   4.706   1.214
 1761SOL    HW1 6110   3.687   4.661   1.285
 1761SOL    HW2 6111   3.825   4.689   1.229
 1762SOL     OW 6112   3.812   4.096   5.361
 1762SOL    HW1 6113   3.828   4.043   5.439
 1762SOL    HW2 6114   3.845   4.044   5.288
 1763SOL     OW 6115   0.879   8.742   5.346
 1763SOL    HW1 6116   0.939   8.710   5.413
 1763SOL    HW2 6117   0.792   8.721   5.379
 1764SOL     OW 6118   9.234   6.636   1.573
 1764SOL    HW1 6119   9.206   6.678   1.492
 1764SOL    HW2 6120   9.202   6.694   1.642
 1765SOL     OW 6121   3.000   9.368   2.994
 1765SOL    HW1 6122   2.966   9.453   2.964
 1765SOL    HW2 6123   3.032   9.326   2.914
 1766SOL     OW 6124  -0.191   5.853   4.513
 1766SOL    HW1 6125  -0.212   5.818   4.426
 1766SOL    HW2 6126  -0.224   5.943   4.511
 1767SOL     OW 6127   5.434   4.780   3.743
 1767SOL    HW1 6128   5.345   4.781   3.707
 1767SOL    HW2 6129   5.490   4.793   3.667
 1768SOL     OW 6130   2.857   8.602   1.995
 1768SOL    HW1 6131   2.843   8.687   1.953
 1768SOL    HW2 6132   2.785   8.594   2.058
 1769SOL     OW 6133   1.201   2.922   2.222
 1769SOL    HW1 6134   1.249   2.867   2.160
 1769SOL    HW2 6135   1.144   2.861   2.269
 1770SOL     OW 6136   2.471   4.326   1.704
 1770SOL    HW1 6137   2.504   4.295   1.789
 1770SOL    HW2 6138   2.379   4.301   1.704
 1771SOL     OW 6139   1.340   2.573   1.317
 1771SOL    HW1 6140   1.337   2.642   1.383
 1771SOL    HW2 6141   1.355   2.493   1.366
 1772SOL     OW 6142   0.589   3.603   3.703
 1772SOL    HW1 6143   0.620   3.563   3.784
 1772SOL    HW2 6144   0.662   3.657   3.673
 1773SOL     OW 6145   9.716   4.975   0.020
 1773SOL    HW1 6146   9.665   4.940  -0.053
 1773SOL    HW2 6147   9.738   4.899   0.073
 1774SOL     OW 6148   0.710   0.994   1.589
 1774SOL    HW1 6149   0.663   0.911   1.586
 1774SOL    HW2 6150   0.680   1.036   1.669
 1775SOL     OW 6151   5.844   5.474   6.220
 1775SOL    HW1 6152   5.891   5.502   6.142
 1775SOL    HW2 6153   5.800   5.554   6.250
 1776SOL     OW 6154   4.146   6.478   5.387
 1776SOL    HW1 6155   4.195   6.509   5.311
 1776SOL    HW2 6156   4.089   6.410   5.353
 1777SOL     OW 6157   6.210   7.861   4.327
 1777SOL    HW1 6158   6.294   7.827   4.358
 1777SOL    HW2 6159   6.204   7.948   4.368
 1778SOL     OW 6160   6.235   4.524   4.194
 1778SOL    HW1 6161   6.218   4.599   4.136
 1778SOL    HW2 6162   6.265   4.563   4.275
 1779SOL     OW 6163   3.906   6.806   5.333
 1779SOL    HW1 6164   3.949   6.724   5.310
 1779SOL    HW2 6165   3.970   6.874   5.311
 1780SOL     OW 6166   6.681   8.943   2.574
 1780SOL    HW1 6167   6.732   8.890   2.636
 1780SOL    HW2 6168   6.715   9.032   2.584
 1781SOL     OW 6169  -1.787   5.082   6.178
 1781SOL    HW1 6170  -1.774   4.988   6.167
 1781SOL    HW2 6171  -1.880   5.096   6.158
 1782SOL     OW 6172   5.959   7.781   6.246
 1782SOL    HW1 6173   5.946   7.693   6.284
 1782SOL    HW2 6174   6.052   7.784   6.224
 1783SOL     OW 6175   4.322   6.274   3.512
 1783SOL    HW1 6176   4.231   6.289   3.539
 1783SOL    HW2 6177   4.315   6.209   3.441
 1784SOL     OW 6178   7.785  10.853   5.518
 1784SOL    HW1 6179   7.814  10.788   5.582
 1784SOL    HW2 6180   7.774  10.804   5.437
 1785SOL     OW 6181   0.732   2.521   3.505
 1785SOL    HW1 6182   0.734   2.521   3.410
 1785SOL    HW2 6183   0.803   2.580   3.531
 1786SOL     OW 6184   2.477   4.696   1.315
 1786SOL    HW1 6185   2.475   4.750   1.394
 1786SOL    HW2 6186   2.463   4.607   1.347
 1787SOL     OW 6187   5.733   2.524   2.821
 1787SOL    HW1 6188   5.776   2.481   2.747
 1787SOL    HW2 6189   5.779   2.607   2.830
 1788SOL     OW 6190   7.850   8.290   1.693
 1788SOL    HW1 6191   7.827   8.345   1.768
 1788SOL    HW2 6192   7.773   8.294   1.637
 1789SOL     OW 6193  -0.071   2.313   4.014
 1789SOL    HW1 6194  -0.017   2.319   3.935
 1789SOL    HW2 6195  -0.105   2.402   4.026
 1790SOL     OW 6196   1.896   9.434   3.149
 1790SOL    HW1 6197   1.831   9.490   3.192
 1790SOL    HW2 6198   1.880   9.347   3.185
 1791SOL     OW 6199   0.079   4.379   4.290
 1791SOL    HW1 6200   0.045   4.453   4.240
 1791SOL    HW2 6201   0.028   4.380   4.371
 1792SOL     OW 6202   4.554   2.166   0.158
 1792SOL    HW1 6203   4.585   2.248   0.198
 1792SOL    HW2 6204   4.542   2.106   0.232
 1793SOL     OW 6205  -0.726   7.760   6.373
 1793SOL    HW1 6206  -0.647   7.808   6.348
 1793SOL    HW2 6207  -0.724   7.680   6.320
 1794SOL     OW 6208   2.135   6.276   5.221
 1794SOL    HW1 6209   2.100   6.338   5.285
 1794SOL    HW2 6210   2.079   6.199   5.228
 1795SOL     OW 6211   2.904   5.640   1.055
 1795SOL    HW1 6212   2.913   5.723   1.009
 1795SOL    HW2 6213   2.815   5.641   1.089
 1796SOL     OW 6214  -1.675   3.354   5.447
 1796SOL    HW1 6215  -1.613   3.303   5.394
 1796SOL    HW2 6216  -1.726   3.287   5.494
 1797SOL     OW 6217   0.786   7.146   3.900
 1797SOL    HW1 6218   0.762   7.065   3.855
 1797SOL    HW2 6219   0.848   7.119   3.967
 1798SOL     OW 6220   7.671   7.305   0.423
 1798SOL    HW1 6221   7.723   7.386   0.425
 1798SOL    HW2 6222   7.623   7.309   0.340
 1799SOL     OW 6223   7.411   6.309   0.979
 1799SOL    HW1 6224   7.388   6.400   0.998
 1799SOL    HW2 6225   7.497   6.297   1.019
 1800SOL     OW 6226   3.282   3.662   6.162
 1800SOL    HW1 6227   3.299   3.745   6.117
 1800SOL    HW2 6228   3.352   3.604   6.133
 1801SOL     OW 6229   7.102   4.008   3.710
 1801SOL    HW1 6230   7.161   4.062   3.658
 1801SOL    HW2 6231   7.036   4.069   3.743
 1802SOL     OW 6232   6.790   2.098   0.706
 1802SOL    HW1 6233   6.873   2.069   0.743
 1802SOL    HW2 6234   6.723   2.055   0.760
 1803SOL     OW 6235   1.296  10.152   5.217
 1803SOL    HW1 6236   1.282  10.246   5.224
 1803SOL    HW2 6237   1.219  10.113   5.258
 1804SOL     OW 6238   0.250   2.429   3.577
 1804SOL    HW1 6239   0.234   2.388   3.662
 1804SOL    HW2 6240   0.178   2.491   3.566
 1805SOL     OW 6241   1.931   1.881   1.375
 1805SOL    HW1 6242   1.921   1.877   1.470
 1805SOL    HW2 6243   1.920   1.790   1.346
 1806SOL     OW 6244   5.490   8.700   2.140
 1806SOL    HW1 6245   5.417   8.760   2.128
 1806SOL    HW2 6246   5.456   8.630   2.196
 1807SOL     OW 6247   4.889   5.250   6.543
 1807SOL    HW1 6248   4.921   5.336   6.518
 1807SOL    HW2 6249   4.954   5.189   6.509
 1808SOL     OW 6250   6.630   5.323   2.512
 1808SOL    HW1 6251   6.641   5.359   2.600
 1808SOL    HW2 6252   6.710   5.273   2.496
 1809SOL     OW 6253   6.096   4.220   1.488
 1809SOL    HW1 6254   6.017   4.191   1.534
 1809SOL    HW2 6255   6.063   4.260   1.407
 1810SOL     OW 6256   1.813   9.525   5.449
 1810SOL    HW1 6257   1.903   9.499   5.468
 1810SOL    HW2 6258   1.795   9.489   5.362
 1811SOL     OW 6259   6.538   8.679   2.301
 1811SOL    HW1 6260   6.505   8.685   2.212
 1811SOL    HW2 6261   6.470   8.718   2.355
 1812SOL     OW 6262   3.450   4.947   5.964
 1812SOL    HW1 6263   3.511   5.020   5.971
 1812SOL    HW2 6264   3.378   4.980   5.911
 1813SOL     OW 6265   5.691   3.560   5.436
 1813SOL    HW1 6266   5.597   3.567   5.420
 1813SOL    HW2 6267   5.702   3.584   5.529
 1814SOL     OW 6268   3.005   3.530   2.429
 1814SOL    HW1 6269   3.054   3.453   2.460
 1814SOL    HW2 6270   3.044   3.604   2.476
 1815SOL     OW 6271   3.773   2.956   1.276
 1815SOL    HW1 6272   3.788   2.878   1.329
 1815SOL    HW2 6273   3.684   2.984   1.300
 1816SOL     OW 6274   2.462   8.131   1.332
 1816SOL    HW1 6275   2.430   8.221   1.332
 1816SOL    HW2 6276   2.429   8.094   1.414
 1817SOL     OW 6277   0.580   4.713   3.357
 1817SOL    HW1 6278   0.519   4.741   3.289
 1817SOL    HW2 6279   0.570   4.618   3.359
 1818SOL     OW 6280   9.188   9.231   3.626
 1818SOL    HW1 6281   9.227   9.164   3.570
 1818SOL    HW2 6282   9.122   9.273   3.570
 1819SOL     OW 6283   6.769   2.170   1.659
 1819SOL    HW1 6284   6.770   2.081   1.624
 1819SOL    HW2 6285   6.678   2.184   1.686
 1820SOL     OW 6286   8.405   8.740   2.755
 1820SOL    HW1 6287   8.407   8.654   2.797
 1820SOL    HW2 6288   8.312   8.763   2.754
 1821SOL     OW 6289   1.173   5.297   5.975
 1821SOL    HW1 6290   1.209   5.369   6.028
 1821SOL    HW2 6291   1.079   5.302   5.990
 1822SOL     OW 6292   5.379   7.617   6.093
 1822SOL    HW1 6293   5.414   7.652   6.011
 1822SOL    HW2 6294   5.307   7.559   6.066
 1823SOL     OW 6295  -0.239   7.547   5.970
 1823SOL    HW1 6296  -0.280   7.593   5.896
 1823SOL    HW2 6297  -0.152   7.586   5.976
 1824SOL     OW 6298   5.363   3.210   3.198
 1824SOL    HW1 6299   5.374   3.303   3.216
 1824SOL    HW2 6300   5.450   3.179   3.176
 1825SOL     OW 6301   0.811   8.553   5.769
 1825SOL    HW1 6302   0.782   8.475   5.720
 1825SOL    HW2 6303   0.731   8.588   5.806
 1826SOL     OW 6304   0.254   4.203   4.447
 1826SOL    HW1 6305   0.333   4.201   4.394
 1826SOL    HW2 6306   0.186   4.235   4.388
 1827SOL     OW 6307   4.574   3.823   0.780
 1827SOL    HW1 6308   4.576   3.842   0.686
 1827SOL    HW2 6309   4.664   3.837   0.809
 1828SOL     OW 6310   1.782   3.422   0.683
 1828SOL    HW1 6311   1.786   3.477   0.605
 1828SOL    HW2 6312   1.760   3.335   0.650
 1829SOL     OW 6313   0.939   2.934   2.978
 1829SOL    HW1 6314   0.983   3.012   2.944
 1829SOL    HW2 6315   0.850   2.963   2.996
 1830SOL     OW 6316   8.590   5.268   1.185
 1830SOL    HW1 6317   8.569   5.278   1.278
 1830SOL    HW2 6318   8.675   5.223   1.185
 1831SOL     OW 6319   2.244   8.506   6.483
 1831SOL    HW1 6320   2.301   8.555   6.424
 1831SOL    HW2 6321   2.242   8.558   6.563
 1832SOL     OW 6322   6.528   2.630   0.984
 1832SOL    HW1 6323   6.567   2.604   0.900
 1832SOL    HW2 6324   6.526   2.550   1.035
 1833SOL     OW 6325   4.803   9.781   5.301
 1833SOL    HW1 6326   4.853   9.721   5.245
 1833SOL    HW2 6327   4.746   9.828   5.240
 1834SOL     OW 6328   0.914   7.707   3.896
 1834SOL    HW1 6329   0.854   7.644   3.856
 1834SOL    HW2 6330   0.862   7.751   3.963
 1835SOL     OW 6331   2.383   7.678   6.111
 1835SOL    HW1 6332   2.457   7.734   6.137
 1835SOL    HW2 6333   2.381   7.609   6.177
 1836SOL     OW 6334   7.548   7.064   0.003
 1836SOL    HW1 6335   7.567   7.140   0.059
 1836SOL    HW2 6336   7.628   7.012   0.005
 1837SOL     OW 6337  -0.044   8.633   6.101
 1837SOL    HW1 6338  -0.027   8.574   6.028
 1837SOL    HW2 6339  -0.125   8.600   6.139
 1838SOL     OW 6340   4.951   6.295   0.430
 1838SOL    HW1 6341   5.006   6.358   0.383
 1838SOL    HW2 6342   4.916   6.345   0.504
 1839SOL     OW 6343   2.551   5.798   5.849
 1839SOL    HW1 6344   2.629   5.853   5.848
 1839SOL    HW2 6345   2.541   5.773   5.941
 1840SOL     OW 6346   6.807   5.141   3.328
 1840SOL    HW1 6347   6.872   5.210   3.318
 1840SOL    HW2 6348   6.757   5.143   3.246
 1841SOL     OW 6349   5.311   4.980   4.604
 1841SOL    HW1 6350   5.252   5.047   4.641
 1841SOL    HW2 6351   5.343   5.019   4.523
 1842SOL     OW 6352   4.606   3.204   4.866
 1842SOL    HW1 6353   4.636   3.180   4.778
 1842SOL    HW2 6354   4.586   3.120   4.908
 1843SOL     OW 6355   8.943   5.523   1.231
 1843SOL    HW1 6356   8.881   5.475   1.287
 1843SOL    HW2 6357   8.980   5.455   1.174
 1844SOL     OW 6358   3.531   8.833   5.301
 1844SOL    HW1 6359   3.597   8.903   5.305
 1844SOL    HW2 6360   3.528   8.809   5.209
 1845SOL     OW 6361   6.008   5.764   6.244
 1845SOL    HW1 6362   5.947   5.758   6.316
 1845SOL    HW2 6363   6.001   5.855   6.214
 1846SOL     OW 6364   3.778   5.297   1.476
 1846SOL    HW1 6365   3.741   5.302   1.388
 1846SOL    HW2 6366   3.807   5.386   1.495
 1847SOL     OW 6367   5.078   3.911   0.535
 1847SOL    HW1 6368   5.056   3.905   0.628
 1847SOL    HW2 6369   5.173   3.925   0.534
 1848SOL     OW 6370   7.041   6.910   5.591
 1848SOL    HW1 6371   6.978   6.883   5.657
 1848SOL    HW2 6372   7.125   6.880   5.624
 1849SOL     OW 6373   1.587   4.717   2.364
 1849SOL    HW1 6374   1.550   4.727   2.276
 1849SOL    HW2 6375   1.559   4.795   2.411
 1850SOL     OW 6376  -0.495   2.849   2.904
 1850SOL    HW1 6377  -0.491   2.828   2.810
 1850SOL    HW2 6378  -0.448   2.932   2.912
 1851SOL     OW 6379   5.263   4.247   3.702
 1851SOL    HW1 6380   5.312   4.215   3.778
 1851SOL    HW2 6381   5.211   4.172   3.673
 1852SOL     OW 6382   5.203   8.611   5.735
 1852SOL    HW1 6383   5.138   8.628   5.667
 1852SOL    HW2 6384   5.281   8.658   5.706
 1853SOL     OW 6385   6.987   3.481   2.637
 1853SOL    HW1 6386   6.900   3.506   2.608
 1853SOL    HW2 6387   7.008   3.542   2.708
 1854SOL     OW 6388   6.151   5.038   5.543
 1854SOL    HW1 6389   6.101   5.073   5.470
 1854SOL    HW2 6390   6.242   5.060   5.523
 1855SOL     OW 6391   5.493   6.479   5.033
 1855SOL    HW1 6392   5.559   6.413   5.053
 1855SOL    HW2 6393   5.429   6.472   5.104
 1856SOL     OW 6394  -1.095   4.084   4.676
 1856SOL    HW1 6395  -1.045   4.049   4.750
 1856SOL    HW2 6396  -1.066   4.033   4.601
 1857SOL     OW 6397   1.690   7.637   4.795
 1857SOL    HW1 6398   1.596   7.619   4.796
 1857SOL    HW2 6399   1.698   7.714   4.738
 1858SOL     OW 6400   0.057   2.439   2.330
 1858SOL    HW1 6401   0.135   2.432   2.275
 1858SOL    HW2 6402  -0.016   2.437   2.268
 1859SOL     OW 6403   3.842   3.601   4.743
 1859SOL    HW1 6404   3.836   3.582   4.650
 1859SOL    HW2 6405   3.901   3.676   4.748
 1860SOL     OW 6406   0.626   7.615   3.495
 1860SOL    HW1 6407   0.663   7.543   3.444
 1860SOL    HW2 6408   0.531   7.601   3.493
 1861SOL     OW 6409   6.273   5.214   0.456
 1861SOL    HW1 6410   6.314   5.148   0.512
 1861SOL    HW2 6411   6.211   5.259   0.514
 1862SOL     OW 6412   6.291   5.561   3.049
 1862SOL    HW1 6413   6.372   5.514   3.069
 1862SOL    HW2 6414   6.221   5.500   3.071
 1863SOL     OW 6415   5.931   3.003   2.786
 1863SOL    HW1 6416   5.929   3.001   2.881
 1863SOL    HW2 6417   6.022   2.983   2.763
 1864SOL     OW 6418   5.699   1.108   0.210
 1864SOL    HW1 6419   5.638   1.155   0.267
 1864SOL    HW2 6420   5.696   1.017   0.240
 1865SOL     OW 6421   3.677   8.484   5.740
 1865SOL    HW1 6422   3.593   8.519   5.772
 1865SOL    HW2 6423   3.701   8.417   5.804
 1866SOL     OW 6424   5.978   8.772   2.310
 1866SOL    HW1 6425   5.927   8.697   2.279
 1866SOL    HW2 6426   6.053   8.775   2.250
 1867SOL     OW 6427   5.490   7.048   6.303
 1867SOL    HW1 6428   5.568   6.995   6.292
 1867SOL    HW2 6429   5.419   6.995   6.266
 1868SOL     OW 6430   3.181   2.294   2.158
 1868SOL    HW1 6431   3.275   2.291   2.140
 1868SOL    HW2 6432   3.175   2.315   2.252
 1869SOL     OW 6433  -0.673   6.738   6.471
 1869SOL    HW1 6434  -0.721   6.775   6.545
 1869SOL    HW2 6435  -0.720   6.769   6.394
 1870SOL     OW 6436   7.172   8.194   1.590
 1870SOL    HW1 6437   7.248   8.137   1.604
 1870SOL    HW2 6438   7.105   8.137   1.553
 1871SOL     OW 6439   2.562   5.132   5.491
 1871SOL    HW1 6440   2.529   5.221   5.480
 1871SOL    HW2 6441   2.584   5.104   5.402
 1872SOL     OW 6442   0.794   3.377   0.794
 1872SOL    HW1 6443   0.885   3.386   0.823
 1872SOL    HW2 6444   0.782   3.284   0.780
 1873SOL     OW 6445   3.197   5.492   4.116
 1873SOL    HW1 6446   3.236   5.579   4.128
 1873SOL    HW2 6447   3.126   5.488   4.181
 1874SOL     OW 6448   1.531   3.479   1.569
 1874SOL    HW1 6449   1.443   3.443   1.564
 1874SOL    HW2 6450   1.542   3.502   1.662
 1875SOL     OW 6451   0.953   2.375   2.844
 1875SOL    HW1 6452   0.874   2.392   2.895
 1875SOL    HW2 6453   0.967   2.454   2.792
 1876SOL     OW 6454   1.993   3.791   4.715
 1876SOL    HW1 6455   2.025   3.870   4.756
 1876SOL    HW2 6456   2.060   3.768   4.650
 1877SOL     OW 6457   6.250   6.163   2.687
 1877SOL    HW1 6458   6.208   6.151   2.601
 1877SOL    HW2 6459   6.199   6.232   2.729
 1878SOL     OW 6460   7.652   1.705   1.317
 1878SOL    HW1 6461   7.649   1.694   1.221
 1878SOL    HW2 6462   7.561   1.691   1.344
 1879SOL     OW 6463   5.815  10.367   6.338
 1879SOL    HW1 6464   5.856  10.369   6.424
 1879SOL    HW2 6465   5.762  10.447   6.335
 1880SOL     OW 6466   5.487   2.295   2.386
 1880SOL    HW1 6467   5.400   2.280   2.424
 1880SOL    HW2 6468   5.505   2.216   2.335
 1881SOL     OW 6469   5.631   2.844   0.000
 1881SOL    HW1 6470   5.571   2.918   0.010
 1881SOL    HW2 6471   5.649   2.816   0.090
 1882SOL     OW 6472   2.314   7.628   4.777
 1882SOL    HW1 6473   2.244   7.563   4.768
 1882SOL    HW2 6474   2.328   7.661   4.688
 1883SOL     OW 6475   0.781   6.648   5.912
 1883SOL    HW1 6476   0.834   6.700   5.852
 1883SOL    HW2 6477   0.772   6.703   5.990
 1884SOL     OW 6478   9.165   7.350   1.698
 1884SOL    HW1 6479   9.217   7.376   1.623
 1884SOL    HW2 6480   9.121   7.430   1.727
 1885SOL     OW 6481  -0.968   4.329   5.783
 1885SOL    HW1 6482  -0.986   4.372   5.866
 1885SOL    HW2 6483  -0.951   4.237   5.807
 1886SOL     OW 6484   1.482   6.651   5.424
 1886SOL    HW1 6485   1.410   6.675   5.366
 1886SOL    HW2 6486   1.550   6.619   5.365
 1887SOL     OW 6487   3.818   7.979   5.438
 1887SOL    HW1 6488   3.800   7.959   5.346
 1887SOL    HW2 6489   3.839   7.894   5.477
 1888SOL     OW 6490   6.402   7.607   5.653
 1888SOL    HW1 6491   6.407   7.667   5.579
 1888SOL    HW2 6492   6.321   7.558   5.639
 1889SOL     OW 6493   0.650   6.180   3.417
 1889SOL    HW1 6494   0.583   6.209   3.480
 1889SOL    HW2 6495   0.602   6.128   3.353
 1890SOL     OW 6496   6.908   3.389   2.185
 1890SOL    HW1 6497   6.993   3.370   2.145
 1890SOL    HW2 6498   6.916   3.358   2.275
 1891SOL     OW 6499   5.949  10.000   6.480
 1891SOL    HW1 6500   5.929  10.001   6.574
 1891SOL    HW2 6501   6.040  10.027   6.475
 1892SOL     OW 6502   6.314   0.572   0.590
 1892SOL    HW1 6503   6.259   0.530   0.524
 1892SOL    HW2 6504   6.282   0.662   0.594
 1893SOL     OW 6505   5.075   8.458   2.706
 1893SOL    HW1 6506   5.097   8.426   2.619
 1893SOL    HW2 6507   5.148   8.516   2.730
 1894SOL     OW 6508   7.512   6.256   2.071
 1894SOL    HW1 6509   7.442   6.285   2.012
 1894SOL    HW2 6510   7.569   6.203   2.015
 1895SOL     OW 6511   5.423   4.551   5.929
 1895SOL    HW1 6512   5.499   4.553   5.870
 1895SOL    HW2 6513   5.445   4.613   5.998
 1896SOL     OW 6514   1.059   3.805   5.228
 1896SOL    HW1 6515   0.974   3.763   5.241
 1896SOL    HW2 6516   1.057   3.836   5.138
 1897SOL     OW 6517   2.127   5.119   2.689
 1897SOL    HW1 6518   2.053   5.063   2.712
 1897SOL    HW2 6519   2.129   5.185   2.760
 1898SOL     OW 6520   5.819  10.687   5.474
 1898SOL    HW1 6521   5.831  10.612   5.533
 1898SOL    HW2 6522   5.726  10.709   5.482
 1899SOL     OW 6523   3.121   2.501   3.210
 1899SOL    HW1 6524   3.200   2.503   3.265
 1899SOL    HW2 6525   3.122   2.413   3.172
 1900SOL     OW 6526   0.974   3.854   6.043
 1900SOL    HW1 6527   1.016   3.887   6.123
 1900SOL    HW2 6528   1.035   3.788   6.010
 1901SOL     OW 6529   6.882   0.252   0.346
 1901SOL    HW1 6530   6.934   0.198   0.287
 1901SOL    HW2 6531   6.793   0.246   0.311
 1902SOL     OW 6532   5.059   5.320   4.254
 1902SOL    HW1 6533   5.020   5.346   4.338
 1902SOL    HW2 6534   5.057   5.225   4.256
 1903SOL     OW 6535   2.668   9.489   4.982
 1903SOL    HW1 6536   2.591   9.440   4.952
 1903SOL    HW2 6537   2.633   9.551   5.046
 1904SOL     OW 6538   4.130   3.043   0.728
 1904SOL    HW1 6539   4.181   3.124   0.726
 1904SOL    HW2 6540   4.039   3.073   0.734
 1905SOL     OW 6541  -0.557   2.797   2.638
 1905SOL    HW1 6542  -0.474   2.814   2.593
 1905SOL    HW2 6543  -0.619   2.857   2.597
 1906SOL     OW 6544   9.739   7.223   1.463
 1906SOL    HW1 6545   9.828   7.210   1.429
 1906SOL    HW2 6546   9.732   7.163   1.536
 1907SOL     OW 6547   6.743   6.524   5.321
 1907SOL    HW1 6548   6.793   6.605   5.327
 1907SOL    HW2 6549   6.780   6.468   5.390
 1908SOL     OW 6550   0.033   0.891   1.027
 1908SOL    HW1 6551   0.069   0.847   1.105
 1908SOL    HW2 6552  -0.060   0.900   1.046
 1909SOL     OW 6553   6.828   1.657   2.060
 1909SOL    HW1 6554   6.776   1.735   2.042
 1909SOL    HW2 6555   6.839   1.656   2.155
 1910SOL     OW 6556  -1.020   4.277   4.329
 1910SOL    HW1 6557  -1.053   4.195   4.365
 1910SOL    HW2 6558  -0.975   4.319   4.403
 1911SOL     OW 6559   3.013   7.991   2.461
 1911SOL    HW1 6560   3.030   8.075   2.418
 1911SOL    HW2 6561   3.098   7.967   2.499
 1912SOL     OW 6562   8.781   5.520   0.308
 1912SOL    HW1 6563   8.822   5.448   0.261
 1912SOL    HW2 6564   8.729   5.566   0.242
 1913SOL     OW 6565   6.203   1.937   3.343
 1913SOL    HW1 6566   6.118   1.939   3.388
 1913SOL    HW2 6567   6.182   1.959   3.252
 1914SOL     OW 6568   5.180   9.668   5.047
 1914SOL    HW1 6569   5.251   9.641   5.105
 1914SOL    HW2 6570   5.100   9.649   5.096
 1915SOL     OW 6571   3.542   3.073   3.846
 1915SOL    HW1 6572   3.456   3.059   3.808
 1915SOL    HW2 6573   3.584   2.987   3.843
 1916SOL     OW 6574   2.607   5.282   6.444
 1916SOL    HW1 6575   2.564   5.354   6.490
 1916SOL    HW2 6576   2.544   5.255   6.377
 1917SOL     OW 6577   1.675   2.852   3.038
 1917SOL    HW1 6578   1.762   2.844   2.998
 1917SOL    HW2 6579   1.692   2.892   3.124
 1918SOL     OW 6580   2.522   1.641   1.933
 1918SOL    HW1 6581   2.466   1.713   1.960
 1918SOL    HW2 6582   2.480   1.563   1.969
 1919SOL     OW 6583   0.180   1.401   1.795
 1919SOL    HW1 6584   0.108   1.463   1.801
 1919SOL    HW2 6585   0.258   1.453   1.815
 1920SOL     OW 6586   6.142   3.049   0.573
 1920SOL    HW1 6587   6.128   3.094   0.489
 1920SOL    HW2 6588   6.152   2.956   0.549
 1921SOL     OW 6589   2.177   3.673   4.536
 1921SOL    HW1 6590   2.215   3.700   4.453
 1921SOL    HW2 6591   2.185   3.578   4.537
 1922SOL     OW 6592   4.407   4.398   1.931
 1922SOL    HW1 6593   4.319   4.361   1.920
 1922SOL    HW2 6594   4.404   4.439   2.018
 1923SOL     OW 6595   2.172   7.010   1.504
 1923SOL    HW1 6596   2.171   6.992   1.410
 1923SOL    HW2 6597   2.127   7.094   1.513
 1924SOL     OW 6598   1.262   9.350   5.619
 1924SOL    HW1 6599   1.323   9.281   5.592
 1924SOL    HW2 6600   1.180   9.329   5.575
 1925SOL     OW 6601   8.059  10.426   5.238
 1925SOL    HW1 6602   8.148  10.460   5.229
 1925SOL    HW2 6603   8.052  10.360   5.169
 1926SOL     OW 6604   1.555  11.055   5.985
 1926SOL    HW1 6605   1.594  10.969   5.969
 1926SOL    HW2 6606   1.544  11.093   5.898
 1927SOL     OW 6607   6.033   7.476   4.902
 1927SOL    HW1 6608   6.049   7.485   4.996
 1927SOL    HW2 6609   5.968   7.544   4.883
 1928SOL     OW 6610   0.970   5.431   1.644
 1928SOL    HW1 6611   0.877   5.420   1.664
 1928SOL    HW2 6612   1.000   5.343   1.621
 1929SOL     OW 6613   4.106   5.388   0.861
 1929SOL    HW1 6614   4.045   5.350   0.924
 1929SOL    HW2 6615   4.174   5.321   0.850
 1930SOL     OW 6616   5.320   4.758   4.913
 1930SOL    HW1 6617   5.240   4.808   4.928
 1930SOL    HW2 6618   5.389   4.812   4.952
 1931SOL     OW 6619   1.630   5.516   5.295
 1931SOL    HW1 6620   1.581   5.445   5.253
 1931SOL    HW2 6621   1.671   5.563   5.223
 1932SOL     OW 6622   6.045   5.466   0.986
 1932SOL    HW1 6623   6.028   5.559   0.976
 1932SOL    HW2 6624   6.054   5.433   0.896
 1933SOL     OW 6625   6.097   3.384   0.928
 1933SOL    HW1 6626   6.121   3.474   0.949
 1933SOL    HW2 6627   6.120   3.334   1.007
 1934SOL     OW 6628   7.782   4.462   1.379
 1934SOL    HW1 6629   7.775   4.558   1.383
 1934SOL    HW2 6630   7.842   4.445   1.307
 1935SOL     OW 6631   5.335   1.234   0.699
 1935SOL    HW1 6632   5.399   1.170   0.730
 1935SOL    HW2 6633   5.268   1.237   0.766
 1936SOL     OW 6634  -0.456   2.354   3.252
 1936SOL    HW1 6635  -0.446   2.277   3.195
 1936SOL    HW2 6636  -0.451   2.319   3.341
 1937SOL     OW 6637   5.039   2.924   3.331
 1937SOL    HW1 6638   4.967   2.861   3.332
 1937SOL    HW2 6639   5.033   2.969   3.415
 1938SOL     OW 6640   3.638   5.582   4.765
 1938SOL    HW1 6641   3.628   5.621   4.678
 1938SOL    HW2 6642   3.605   5.493   4.755
 1939SOL     OW 6643   7.753   4.234   2.986
 1939SOL    HW1 6644   7.704   4.182   2.923
 1939SOL    HW2 6645   7.820   4.174   3.019
 1940SOL     OW 6646  -0.537   4.950   3.740
 1940SOL    HW1 6647  -0.500   4.876   3.691
 1940SOL    HW2 6648  -0.613   4.913   3.786
 1941SOL     OW 6649   6.056   6.760   4.424
 1941SOL    HW1 6650   6.060   6.821   4.350
 1941SOL    HW2 6651   6.138   6.774   4.471
 1942SOL     OW 6652   3.677   7.333   6.535
 1942SOL    HW1 6653   3.735   7.378   6.473
 1942SOL    HW2 6654   3.705   7.242   6.532
 1943SOL     OW 6655   6.775   6.657   0.193
 1943SOL    HW1 6656   6.686   6.644   0.160
 1943SOL    HW2 6657   6.808   6.568   0.209
 1944SOL     OW 6658   4.553   9.435   4.699
 1944SOL    HW1 6659   4.645   9.410   4.694
 1944SOL    HW2 6660   4.530   9.425   4.792
 1945SOL     OW 6661   6.488   9.264   3.207
 1945SOL    HW1 6662   6.545   9.219   3.270
 1945SOL    HW2 6663   6.516   9.230   3.122
 1946SOL     OW 6664   3.042   1.428   2.217
 1946SOL    HW1 6665   3.027   1.351   2.272
 1946SOL    HW2 6666   2.963   1.434   2.163
 1947SOL     OW 6667   3.099   1.435   0.241
 1947SOL    HW1 6668   3.059   1.491   0.175
 1947SOL    HW2 6669   3.138   1.363   0.191
 1948SOL     OW 6670   8.001  10.445   5.699
 1948SOL    HW1 6671   7.954  10.479   5.623
 1948SOL    HW2 6672   8.092  10.437   5.670
 1949SOL     OW 6673   4.894   7.132   5.116
 1949SOL    HW1 6674   4.963   7.130   5.183
 1949SOL    HW2 6675   4.922   7.202   5.056
 1950SOL     OW 6676   5.588   8.119   3.731
 1950SOL    HW1 6677   5.546   8.154   3.652
 1950SOL    HW2 6678   5.541   8.037   3.748
 1951SOL     OW 6679   6.141   6.671   4.737
 1951SOL    HW1 6680   6.181   6.715   4.663
 1951SOL    HW2 6681   6.059   6.634   4.702
 1952SOL     OW 6682   6.191   2.796   0.385
 1952SOL    HW1 6683   6.263   2.745   0.422
 1952SOL    HW2 6684   6.218   2.814   0.295
 1953SOL     OW 6685   3.663   2.532   0.008
 1953SOL    HW1 6686   3.675   2.602   0.072
 1953SOL    HW2 6687   3.712   2.458   0.044
 1954SOL     OW 6688   8.601   7.034   2.283
 1954SOL    HW1 6689   8.543   6.976   2.332
 1954SOL    HW2 6690   8.688   7.014   2.316
 1955SOL     OW 6691   8.584   9.427   3.198
 1955SOL    HW1 6692   8.526   9.418   3.122
 1955SOL    HW2 6693   8.662   9.469   3.164
 1956SOL     OW 6694  -1.775   4.750   6.608
 1956SOL    HW1 6695  -1.717   4.681   6.642
 1956SOL    HW2 6696  -1.718   4.803   6.553
 1957SOL     OW 6697   8.336   7.780   3.786
 1957SOL    HW1 6698   8.417   7.744   3.821
 1957SOL    HW2 6699   8.361   7.866   3.751
 1958SOL     OW 6700   4.536   7.108   5.411
 1958SOL    HW1 6701   4.557   7.163   5.487
 1958SOL    HW2 6702   4.601   7.037   5.414
 1959SOL     OW 6703   0.276   6.238   5.664
 1959SOL    HW1 6704   0.272   6.147   5.692
 1959SOL    HW2 6705   0.255   6.237   5.571
 1960SOL     OW 6706   7.728   6.807   2.857
 1960SOL    HW1 6707   7.652   6.753   2.880
 1960SOL    HW2 6708   7.697   6.897   2.868
 1961SOL     OW 6709   6.345   2.733   2.664
 1961SOL    HW1 6710   6.432   2.694   2.676
 1961SOL    HW2 6711   6.322   2.710   2.574
 1962SOL     OW 6712   4.038   0.629   0.190
 1962SOL    HW1 6713   4.041   0.553   0.248
 1962SOL    HW2 6714   3.991   0.696   0.241
 1963SOL     OW 6715   3.602   3.683   5.818
 1963SOL    HW1 6716   3.644   3.610   5.772
 1963SOL    HW2 6717   3.675   3.734   5.854
 1964SOL     OW 6718   0.760   3.230   1.784
 1964SOL    HW1 6719   0.676   3.183   1.778
 1964SOL    HW2 6720   0.821   3.165   1.817
 1965SOL     OW 6721   2.188   3.755   1.223
 1965SOL    HW1 6722   2.171   3.684   1.285
 1965SOL    HW2 6723   2.273   3.734   1.184
 1966SOL     OW 6724   8.444   7.053   0.510
 1966SOL    HW1 6725   8.524   7.103   0.526
 1966SOL    HW2 6726   8.474   6.972   0.469
 1967SOL     OW 6727   4.762   9.086   4.755
 1967SOL    HW1 6728   4.816   9.027   4.704
 1967SOL    HW2 6729   4.692   9.031   4.790
 1968SOL     OW 6730   2.341  10.845   6.248
 1968SOL    HW1 6731   2.326  10.900   6.324
 1968SOL    HW2 6732   2.280  10.878   6.181
 1969SOL     OW 6733   5.939   1.295   1.910
 1969SOL    HW1 6734   5.981   1.368   1.955
 1969SOL    HW2 6735   5.875   1.261   1.972
 1970SOL     OW 6736   9.140   6.229   0.150
 1970SOL    HW1 6737   9.144   6.178   0.069
 1970SOL    HW2 6738   9.060   6.199   0.193
 1971SOL     OW 6739   1.971   4.248   3.518
 1971SOL    HW1 6740   2.033   4.211   3.580
 1971SOL    HW2 6741   2.025   4.296   3.455
 1972SOL     OW 6742   3.611   4.911   2.840
 1972SOL    HW1 6743   3.620   5.001   2.871
 1972SOL    HW2 6744   3.674   4.861   2.892
 1973SOL     OW 6745   0.832   7.857   3.293
 1973SOL    HW1 6746   0.774   7.904   3.354
 1973SOL    HW2 6747   0.772   7.809   3.235
 1974SOL     OW 6748  -0.295   1.869   2.500
 1974SOL    HW1 6749  -0.382   1.828   2.495
 1974SOL    HW2 6750  -0.276   1.873   2.594
 1975SOL     OW 6751   5.688   5.080   5.755
 1975SOL    HW1 6752   5.731   4.995   5.744
 1975SOL    HW2 6753   5.757   5.143   5.736
 1976SOL     OW 6754   4.372   1.523   1.582
 1976SOL    HW1 6755   4.402   1.446   1.533
 1976SOL    HW2 6756   4.310   1.566   1.525
 1977SOL     OW 6757   1.658   5.045   3.354
 1977SOL    HW1 6758   1.587   5.016   3.297
 1977SOL    HW2 6759   1.696   4.964   3.388
 1978SOL     OW 6760   2.014   1.455   0.975
 1978SOL    HW1 6761   2.005   1.485   0.884
 1978SOL    HW2 6762   1.925   1.460   1.011
 1979SOL     OW 6763   1.807   7.088   1.761
 1979SOL    HW1 6764   1.846   7.127   1.683
 1979SOL    HW2 6765   1.718   7.063   1.734
 1980SOL     OW 6766   0.455   5.076   5.776
 1980SOL    HW1 6767   0.494   5.149   5.824
 1980SOL    HW2 6768   0.363   5.100   5.765
 1981SOL     OW 6769   5.082   3.312   4.716
 1981SOL    HW1 6770   5.014   3.378   4.704
 1981SOL    HW2 6771   5.118   3.298   4.628
 1982SOL     OW 6772   2.605   5.821   4.357
 1982SOL    HW1 6773   2.620   5.915   4.366
 1982SOL    HW2 6774   2.518   5.816   4.315
 1983SOL     OW 6775   4.071   1.429   1.209
 1983SOL    HW1 6776   4.136   1.446   1.142
 1983SOL    HW2 6777   4.101   1.349   1.253
 1984SOL     OW 6778   2.513   8.027   6.581
 1984SOL    HW1 6779   2.431   7.985   6.555
 1984SOL    HW2 6780   2.563   8.035   6.500
 1985SOL     OW 6781   3.786   2.672   4.531
 1985SOL    HW1 6782   3.711   2.729   4.521
 1985SOL    HW2 6783   3.796   2.629   4.446
 1986SOL     OW 6784   6.625   8.795   5.636
 1986SOL    HW1 6785   6.698   8.797   5.574
 1986SOL    HW2 6786   6.559   8.740   5.594
 1987SOL     OW 6787   3.270   0.774   1.004
 1987SOL    HW1 6788   3.295   0.736   0.920
 1987SOL    HW2 6789   3.271   0.700   1.065
 1988SOL     OW 6790   0.742   4.418   5.209
 1988SOL    HW1 6791   0.698   4.473   5.143
 1988SOL    HW2 6792   0.790   4.353   5.158
 1989SOL     OW 6793   3.021   2.710   1.876
 1989SOL    HW1 6794   3.108   2.735   1.848
 1989SOL    HW2 6795   2.968   2.714   1.797
 1990SOL     OW 6796   4.116   4.699   5.567
 1990SOL    HW1 6797   4.172   4.776   5.578
 1990SOL    HW2 6798   4.042   4.730   5.515
 1991SOL     OW 6799   4.014   5.135   1.619
 1991SOL    HW1 6800   3.933   5.186   1.613
 1991SOL    HW2 6801   4.009   5.093   1.705
 1992SOL     OW 6802   0.260   3.293   1.752
 1992SOL    HW1 6803   0.183   3.253   1.712
 1992SOL    HW2 6804   0.226   3.340   1.828
 1993SOL     OW 6805   2.836   3.539   4.484
 1993SOL    HW1 6806   2.868   3.604   4.421
 1993SOL    HW2 6807   2.911   3.481   4.498
 1994SOL     OW 6808   5.600   7.158   6.523
 1994SOL    HW1 6809   5.597   7.092   6.593
 1994SOL    HW2 6810   5.558   7.116   6.448
 1995SOL     OW 6811   4.045   5.309   0.034
 1995SOL    HW1 6812   4.033   5.388   0.087
 1995SOL    HW2 6813   3.989   5.244   0.076
 1996SOL     OW 6814   4.883   8.722   2.383
 1996SOL    HW1 6815   4.853   8.670   2.457
 1996SOL    HW2 6816   4.978   8.726   2.393
 1997SOL     OW 6817   4.505   4.231   0.904
 1997SOL    HW1 6818   4.447   4.258   0.833
 1997SOL    HW2 6819   4.464   4.152   0.940
 1998SOL     OW 6820   4.424   5.797   0.060
 1998SOL    HW1 6821   4.432   5.706   0.089
 1998SOL    HW2 6822   4.330   5.811   0.052
 1999SOL     OW 6823   1.311   2.593   3.089
 1999SOL    HW1 6824   1.233   2.628   3.047
 1999SOL    HW2 6825   1.278   2.535   3.157
 2000SOL     OW 6826   2.881   9.106   6.144
 2000SOL    HW1 6827   2.828   9.060   6.079
 2000SOL    HW2 6828   2.866   9.057   6.225
 2001SOL     OW 6829   1.165   2.636   3.636
 2001SOL    HW1 6830   1.166   2.540   3.642
 2001SOL    HW2 6831   1.247   2.663   3.677
 2002SOL     OW 6832   2.869   3.146   4.413
 2002SOL    HW1 6833   2.961   3.142   4.438
 2002SOL    HW2 6834   2.824   3.175   4.492
 2003SOL     OW 6835   0.461   3.021   1.046
 2003SOL    HW1 6836   0.422   2.948   1.095
 2003SOL    HW2 6837   0.502   3.076   1.113
 2004SOL     OW 6838   1.658   7.160   5.031
 2004SOL    HW1 6839   1.604   7.222   5.079
 2004SOL    HW2 6840   1.660   7.192   4.941
 2005SOL     OW 6841   5.459   3.990   1.808
 2005SOL    HW1 6842   5.375   3.943   1.804
 2005SOL    HW2 6843   5.458   4.048   1.732
 2006SOL     OW 6844   1.121   7.653   5.572
 2006SOL    HW1 6845   1.157   7.564   5.576
 2006SOL    HW2 6846   1.179   7.705   5.628
 2007SOL     OW 6847  -0.091   5.434   3.576
 2007SOL    HW1 6848  -0.045   5.387   3.646
 2007SOL    HW2 6849  -0.072   5.384   3.497
 2008SOL     OW 6850   4.535   4.489   6.505
 2008SOL    HW1 6851   4.494   4.409   6.539
 2008SOL    HW2 6852   4.527   4.552   6.577
 2009SOL     OW 6853   4.151   3.844   0.855
 2009SOL    HW1 6854   4.062   3.878   0.846
 2009SOL    HW2 6855   4.189   3.853   0.768
 2010SOL     OW 6856   2.618   9.477   4.350
 2010SOL    HW1 6857   2.631   9.559   4.397
 2010SOL    HW2 6858   2.665   9.488   4.268
 2011SOL     OW 6859   0.631   6.146   4.636
 2011SOL    HW1 6860   0.723   6.131   4.616
 2011SOL    HW2 6861   0.624   6.133   4.731
 2012SOL     OW 6862   1.756   6.782   1.621
 2012SOL    HW1 6863   1.838   6.745   1.588
 2012SOL    HW2 6864   1.782   6.841   1.691
 2013SOL     OW 6865   2.412   9.003   3.565
 2013SOL    HW1 6866   2.327   9.047   3.566
 2013SOL    HW2 6867   2.438   8.997   3.657
 2014SOL     OW 6868   0.726   1.254   1.454
 2014SOL    HW1 6869   0.650   1.306   1.481
 2014SOL    HW2 6870   0.717   1.171   1.501
 2015SOL     OW 6871   8.015   3.943   1.495
 2015SOL    HW1 6872   8.093   3.927   1.441
 2015SOL    HW2 6873   8.042   4.009   1.558
 2016SOL     OW 6874   6.927   5.142   0.296
 2016SOL    HW1 6875   6.868   5.188   0.355
 2016SOL    HW2 6876   6.871   5.107   0.227
 2017SOL     OW 6877   2.468   6.234   5.900
 2017SOL    HW1 6878   2.459   6.284   5.982
 2017SOL    HW2 6879   2.386   6.184   5.895
 2018SOL     OW 6880   6.365   8.680   4.037
 2018SOL    HW1 6881   6.372   8.632   3.955
 2018SOL    HW2 6882   6.278   8.720   4.034
 2019SOL     OW 6883   0.080   5.567   5.645
 2019SOL    HW1 6884   0.163   5.577   5.597
 2019SOL    HW2 6885   0.103   5.581   5.737
 2020SOL     OW 6886   0.992   7.230   6.645
 2020SOL    HW1 6887   0.987   7.160   6.709
 2020SOL    HW2 6888   0.905   7.270   6.646
 2021SOL     OW 6889   4.037   3.444   4.339
 2021SOL    HW1 6890   4.106   3.474   4.279
 2021SOL    HW2 6891   4.051   3.350   4.346
 2022SOL     OW 6892   2.389   5.963   1.911
 2022SOL    HW1 6893   2.415   5.881   1.952
 2022SOL    HW2 6894   2.375   6.024   1.984
 2023SOL     OW 6895  -0.125   5.906   6.379
 2023SOL    HW1 6896  -0.054   5.884   6.438
 2023SOL    HW2 6897  -0.163   5.986   6.416
 2024SOL     OW 6898   5.660   7.575   6.090
 2024SOL    HW1 6899   5.567   7.557   6.098
 2024SOL    HW2 6900   5.692   7.576   6.180
 2025SOL     OW 6901   4.258   9.700   5.962
 2025SOL    HW1 6902   4.183   9.679   6.018
 2025SOL    HW2 6903   4.297   9.778   6.002
 2026SOL     OW 6904   0.982   1.021   0.369
 2026SOL    HW1 6905   0.890   1.036   0.389
 2026SOL    HW2 6906   1.023   1.007   0.454
 2027SOL     OW 6907   3.640   5.080   0.464
 2027SOL    HW1 6908   3.597   5.117   0.542
 2027SOL    HW2 6909   3.714   5.138   0.448
 2028SOL     OW 6910   5.515   2.765   3.696
 2028SOL    HW1 6911   5.470   2.811   3.625
 2028SOL    HW2 6912   5.605   2.800   3.694
 2029SOL     OW 6913   5.086   2.988   3.063
 2029SOL    HW1 6914   5.099   2.962   3.154
 2029SOL    HW2 6915   5.063   3.081   3.067
 2030SOL     OW 6916   5.602   4.948   5.487
 2030SOL    HW1 6917   5.548   4.970   5.563
 2030SOL    HW2 6918   5.652   4.871   5.514
 2031SOL     OW 6919   7.285   8.187   3.075
 2031SOL    HW1 6920   7.335   8.184   3.157
 2031SOL    HW2 6921   7.234   8.105   3.076
 2032SOL     OW 6922   0.270   0.386   0.478
 2032SOL    HW1 6923   0.313   0.433   0.550
 2032SOL    HW2 6924   0.181   0.422   0.475
 2033SOL     OW 6925   5.323   6.729   4.037
 2033SOL    HW1 6926   5.342   6.645   3.995
 2033SOL    HW2 6927   5.286   6.783   3.968
 2034SOL     OW 6928   3.729   6.432   6.269
 2034SOL    HW1 6929   3.803   6.480   6.306
 2034SOL    HW2 6930   3.724   6.462   6.178
 2035SOL     OW 6931   5.015   5.044   4.211
 2035SOL    HW1 6932   4.955   5.032   4.138
 2035SOL    HW2 6933   4.978   4.990   4.281
 2036SOL     OW 6934   4.699   3.663   4.128
 2036SOL    HW1 6935   4.629   3.651   4.065
 2036SOL    HW2 6936   4.672   3.613   4.205
 2037SOL     OW 6937   3.864   5.135   4.124
 2037SOL    HW1 6938   3.945   5.100   4.161
 2037SOL    HW2 6939   3.860   5.225   4.156
 2038SOL     OW 6940   1.467   4.912   3.175
 2038SOL    HW1 6941   1.438   4.981   3.116
 2038SOL    HW2 6942   1.387   4.868   3.202
 2039SOL     OW 6943   3.050   4.664   2.180
 2039SOL    HW1 6944   3.126   4.698   2.226
 2039SOL    HW2 6945   2.979   4.667   2.245
 2040SOL     OW 6946   1.171   1.818   0.007
 2040SOL    HW1 6947   1.243   1.872   0.040
 2040SOL    HW2 6948   1.127   1.873  -0.058
 2041SOL     OW 6949   4.960   8.543   5.105
 2041SOL    HW1 6950   4.904   8.616   5.079
 2041SOL    HW2 6951   4.904   8.488   5.160
 2042SOL     OW 6952   2.627   4.557   0.741
 2042SOL    HW1 6953   2.659   4.481   0.692
 2042SOL    HW2 6954   2.606   4.622   0.674
 2043SOL     OW 6955   2.770   7.963   0.679
 2043SOL    HW1 6956   2.831   7.969   0.752
 2043SOL    HW2 6957   2.704   8.030   0.696
 2044SOL     OW 6958   0.300   8.233   5.029
 2044SOL    HW1 6959   0.356   8.240   4.952
 2044SOL    HW2 6960   0.268   8.322   5.044
 2045SOL     OW 6961   2.069   7.792   4.957
 2045SOL    HW1 6962   2.105   7.731   4.893
 2045SOL    HW2 6963   2.121   7.871   4.948
 2046SOL     OW 6964   9.939   7.494   1.334
 2046SOL    HW1 6965   9.931   7.487   1.239
 2046SOL    HW2 6966   9.930   7.404   1.365
 2047SOL     OW 6967   6.901   2.499   2.347
 2047SOL    HW1 6968   6.966   2.437   2.314
 2047SOL    HW2 6969   6.882   2.555   2.272
 2048SOL     OW 6970   1.743   2.875   0.293
 2048SOL    HW1 6971   1.754   2.901   0.384
 2048SOL    HW2 6972   1.692   2.794   0.297
 2049SOL     OW 6973  -0.692   1.937   2.371
 2049SOL    HW1 6974  -0.733   1.960   2.287
 2049SOL    HW2 6975  -0.722   2.005   2.431
 2050SOL     OW 6976   4.712   1.463   1.389
 2050SOL    HW1 6977   4.786   1.406   1.411
 2050SOL    HW2 6978   4.670   1.481   1.473
 2051SOL     OW 6979   2.473   3.889   6.254
 2051SOL    HW1 6980   2.558   3.878   6.297
 2051SOL    HW2 6981   2.409   3.859   6.319
 2052SOL     OW 6982   7.847   4.807   0.469
 2052SOL    HW1 6983   7.882   4.745   0.405
 2052SOL    HW2 6984   7.893   4.889   0.451
 2053SOL     OW 6985  -0.189   6.449   5.952
 2053SOL    HW1 6986  -0.278   6.463   5.985
 2053SOL    HW2 6987  -0.161   6.367   5.993
 2054SOL     OW 6988   4.589   6.498   5.326
 2054SOL    HW1 6989   4.565   6.479   5.416
 2054SOL    HW2 6990   4.517   6.462   5.274
 2055SOL     OW 6991   3.671   3.963   3.096
 2055SOL    HW1 6992   3.588   3.981   3.053
 2055SOL    HW2 6993   3.734   3.953   3.024
 2056SOL     OW 6994   2.757   7.029   2.048
 2056SOL    HW1 6995   2.756   6.941   2.085
 2056SOL    HW2 6996   2.697   7.080   2.104
 2057SOL     OW 6997   4.133   3.557   2.652
 2057SOL    HW1 6998   4.124   3.604   2.568
 2057SOL    HW2 6999   4.081   3.608   2.714
 2058SOL     OW 7000   7.576   9.641   6.457
 2058SOL    HW1 7001   7.580   9.547   6.471
 2058SOL    HW2 7002   7.540   9.651   6.369
 2059SOL     OW 7003   5.126   5.675   3.757
 2059SOL    HW1 7004   5.194   5.632   3.810
 2059SOL    HW2 7005   5.099   5.609   3.693
 2060SOL     OW 7006   7.323   9.438   3.553
 2060SOL    HW1 7007   7.230   9.445   3.572
 2060SOL    HW2 7008   7.339   9.502   3.484
 2061SOL     OW 7009   5.729   1.310   2.178
 2061SOL    HW1 7010   5.787   1.365   2.230
 2061SOL    HW2 7011   5.687   1.252   2.242
 2062SOL     OW 7012   1.975   3.050   2.242
 2062SOL    HW1 7013   1.956   2.966   2.283
 2062SOL    HW2 7014   1.977   3.112   2.314
 2063SOL     OW 7015   2.585   4.145   4.959
 2063SOL    HW1 7016   2.500   4.125   4.998
 2063SOL    HW2 7017   2.602   4.070   4.901
 2064SOL     OW 7018   6.255  10.196   5.973
 2064SOL    HW1 7019   6.242  10.145   5.893
 2064SOL    HW2 7020   6.229  10.285   5.949
 2065SOL     OW 7021   6.859   9.223   4.157
 2065SOL    HW1 7022   6.785   9.279   4.181
 2065SOL    HW2 7023   6.866   9.231   4.062
 2066SOL     OW 7024   2.085   1.968   0.060
 2066SOL    HW1 7025   2.088   1.886   0.109
 2066SOL    HW2 7026   2.036   2.028   0.116
 2067SOL     OW 7027   4.993   7.129   5.912
 2067SOL    HW1 7028   5.053   7.102   5.981
 2067SOL    HW2 7029   5.001   7.224   5.909
 2068SOL     OW 7030   3.116   8.154   1.723
 2068SOL    HW1 7031   3.041   8.213   1.732
 2068SOL    HW2 7032   3.120   8.107   1.807
 2069SOL     OW 7033   7.967   9.030   5.096
 2069SOL    HW1 7034   7.908   9.071   5.032
 2069SOL    HW2 7035   7.951   9.078   5.177
 2070SOL     OW 7036   0.962   7.786   4.627
 2070SOL    HW1 7037   1.040   7.749   4.669
 2070SOL    HW2 7038   0.996   7.853   4.569
 2071SOL     OW 7039   0.954   4.214   4.739
 2071SOL    HW1 7040   0.890   4.283   4.723
 2071SOL    HW2 7041   0.963   4.170   4.655
 2072SOL     OW 7042   3.321   6.071   4.456
 2072SOL    HW1 7043   3.378   6.036   4.524
 2072SOL    HW2 7044   3.233   6.062   4.492
 2073SOL     OW 7045   7.184   3.298   2.110
 2073SOL    HW1 7046   7.269   3.259   2.091
 2073SOL    HW2 7047   7.203   3.389   2.129
 2074SOL     OW 7048   2.795   7.353   4.738
 2074SOL    HW1 7049   2.701   7.368   4.751
 2074SOL    HW2 7050   2.836   7.434   4.770
 2075SOL     OW 7051   5.530   2.820   2.407
 2075SOL    HW1 7052   5.471   2.895   2.418
 2075SOL    HW2 7053   5.535   2.779   2.493
 2076SOL     OW 7054   9.192   8.124   1.598
 2076SOL    HW1 7055   9.098   8.135   1.613
 2076SOL    HW2 7056   9.228   8.108   1.686
 2077SOL     OW 7057   2.059   7.048   1.855
 2077SOL    HW1 7058   2.076   6.965   1.900
 2077SOL    HW2 7059   1.970   7.038   1.821
 2078SOL     OW 7060   6.029   9.490   3.354
 2078SOL    HW1 7061   5.976   9.411   3.364
 2078SOL    HW2 7062   6.115   9.457   3.325
 2079SOL     OW 7063   2.911   4.198   6.133
 2079SOL    HW1 7064   2.957   4.166   6.210
 2079SOL    HW2 7065   2.909   4.123   6.073
 2080SOL     OW 7066   8.730   9.013   3.496
 2080SOL    HW1 7067   8.639   8.990   3.515
 2080SOL    HW2 7068   8.727   9.103   3.464
 2081SOL     OW 7069   6.034   1.885   1.389
 2081SOL    HW1 7070   6.090   1.836   1.328
 2081SOL    HW2 7071   5.945   1.857   1.366
 2082SOL     OW 7072   1.786   2.494   0.801
 2082SOL    HW1 7073   1.751   2.405   0.798
 2082SOL    HW2 7074   1.780   2.524   0.710
 2083SOL     OW 7075   2.314   2.350   1.638
 2083SOL    HW1 7076   2.264   2.420   1.680
 2083SOL    HW2 7077   2.405   2.367   1.663
 2084SOL     OW 7078   1.267   3.374   4.681
 2084SOL    HW1 7079   1.202   3.304   4.668
 2084SOL    HW2 7080   1.351   3.328   4.680
 2085SOL     OW 7081   2.686   6.048   2.593
 2085SOL    HW1 7082   2.751   6.110   2.561
 2085SOL    HW2 7083   2.627   6.100   2.647
 2086SOL     OW 7084   6.426   0.863   1.446
 2086SOL    HW1 7085   6.503   0.809   1.464
 2086SOL    HW2 7086   6.417   0.861   1.351
 2087SOL     OW 7087   3.382   4.268   3.652
 2087SOL    HW1 7088   3.302   4.225   3.622
 2087SOL    HW2 7089   3.352   4.342   3.704
 2088SOL     OW 7090   0.740   3.285   1.088
 2088SOL    HW1 7091   0.648   3.304   1.105
 2088SOL    HW2 7092   0.759   3.330   1.006
 2089SOL     OW 7093   3.375   8.325   5.057
 2089SOL    HW1 7094   3.467   8.308   5.035
 2089SOL    HW2 7095   3.366   8.420   5.047
 2090SOL     OW 7096   7.551   8.697   1.968
 2090SOL    HW1 7097   7.480   8.683   2.032
 2090SOL    HW2 7098   7.512   8.753   1.902
 2091SOL     OW 7099   2.875   3.290   2.215
 2091SOL    HW1 7100   2.797   3.337   2.185
 2091SOL    HW2 7101   2.948   3.347   2.189
 2092SOL     OW 7102  -1.267   5.423   5.972
 2092SOL    HW1 7103  -1.195   5.362   5.957
 2092SOL    HW2 7104  -1.307   5.394   6.054
 2093SOL     OW 7105   2.553   9.137   4.590
 2093SOL    HW1 7106   2.563   9.089   4.508
 2093SOL    HW2 7107   2.499   9.213   4.567
 2094SOL     OW 7108   1.253   9.738   4.605
 2094SOL    HW1 7109   1.221   9.652   4.578
 2094SOL    HW2 7110   1.348   9.727   4.614
 2095SOL     OW 7111   1.197   6.120   5.972
 2095SOL    HW1 7112   1.174   6.055   6.038
 2095SOL    HW2 7113   1.189   6.073   5.889
 2096SOL     OW 7114   9.018   5.844   0.316
 2096SOL    HW1 7115   8.991   5.880   0.231
 2096SOL    HW2 7116   9.031   5.751   0.299
 2097SOL     OW 7117   4.692   3.088   5.327
 2097SOL    HW1 7118   4.653   3.114   5.245
 2097SOL    HW2 7119   4.639   3.014   5.357
 2098SOL     OW 7120   5.842   3.461   3.780
 2098SOL    HW1 7121   5.805   3.436   3.865
 2098SOL    HW2 7122   5.934   3.437   3.785
 2099SOL     OW 7123   1.385   2.286   3.578
 2099SOL    HW1 7124   1.367   2.331   3.661
 2099SOL    HW2 7125   1.344   2.200   3.587
 2100SOL     OW 7126   0.354   7.287   5.887
 2100SOL    HW1 7127   0.350   7.273   5.982
 2100SOL    HW2 7128   0.264   7.307   5.862
 2101SOL     OW 7129   1.087   8.331   4.331
 2101SOL    HW1 7130   1.028   8.376   4.391
 2101SOL    HW2 7131   1.131   8.265   4.384
 2102SOL     OW 7132   5.409  10.842   6.229
 2102SOL    HW1 7133   5.417  10.829   6.135
 2102SOL    HW2 7134   5.454  10.925   6.246
 2103SOL     OW 7135   2.868   7.483   0.587
 2103SOL    HW1 7136   2.961   7.507   0.594
 2103SOL    HW2 7137   2.865   7.391   0.613
 2104SOL     OW 7138   2.484   7.857   4.880
 2104SOL    HW1 7139   2.422   7.791   4.910
 2104SOL    HW2 7140   2.570   7.817   4.893
 2105SOL     OW 7141   7.917   5.592   0.703
 2105SOL    HW1 7142   8.002   5.557   0.728
 2105SOL    HW2 7143   7.900   5.661   0.767
 2106SOL     OW 7144   1.756   4.953   2.278
 2106SOL    HW1 7145   1.786   4.891   2.211
 2106SOL    HW2 7146   1.781   4.912   2.361
 2107SOL     OW 7147   1.365   8.328   6.149
 2107SOL    HW1 7148   1.372   8.287   6.063
 2107SOL    HW2 7149   1.405   8.414   6.139
 2108SOL     OW 7150   0.963   5.007   6.226
 2108SOL    HW1 7151   0.959   5.012   6.131
 2108SOL    HW2 7152   0.888   4.952   6.250
 2109SOL     OW 7153   9.039   4.769   0.368
 2109SOL    HW1 7154   9.072   4.857   0.350
 2109SOL    HW2 7155   9.093   4.737   0.440
 2110SOL     OW 7156   3.000   6.475   2.311
 2110SOL    HW1 7157   3.060   6.524   2.256
 2110SOL    HW2 7158   2.982   6.534   2.385
 2111SOL     OW 7159   2.976   2.989   2.568
 2111SOL    HW1 7160   2.989   2.969   2.661
 2111SOL    HW2 7161   3.029   2.924   2.522
 2112SOL     OW 7162   4.520  10.863   5.698
 2112SOL    HW1 7163   4.496  10.950   5.667
 2112SOL    HW2 7164   4.589  10.834   5.638
 2113SOL     OW 7165   7.181   7.490   5.595
 2113SOL    HW1 7166   7.136   7.411   5.565
 2113SOL    HW2 7167   7.152   7.501   5.685
 2114SOL     OW 7168   5.185   3.044   0.008
 2114SOL    HW1 7169   5.175   3.001   0.093
 2114SOL    HW2 7170   5.119   3.113   0.008
 2115SOL     OW 7171   8.041   5.837   2.597
 2115SOL    HW1 7172   8.124   5.882   2.585
 2115SOL    HW2 7173   8.064   5.759   2.648
 2116SOL     OW 7174   5.960   9.221   5.832
 2116SOL    HW1 7175   6.038   9.274   5.819
 2116SOL    HW2 7176   5.990   9.131   5.822
 2117SOL     OW 7177   7.021   6.280   0.536
 2117SOL    HW1 7178   6.945   6.277   0.479
 2117SOL    HW2 7179   7.081   6.215   0.499
 2118SOL     OW 7180   8.939   6.521   1.277
 2118SOL    HW1 7181   8.962   6.531   1.185
 2118SOL    HW2 7182   9.021   6.497   1.320
 2119SOL     OW 7183   3.514   0.814   1.326
 2119SOL    HW1 7184   3.542   0.815   1.418
 2119SOL    HW2 7185   3.445   0.880   1.321
 2120SOL     OW 7186   2.568   6.350   1.505
 2120SOL    HW1 7187   2.664   6.349   1.495
 2120SOL    HW2 7188   2.538   6.275   1.454
 2121SOL     OW 7189   3.112   8.989   5.954
 2121SOL    HW1 7190   3.026   9.029   5.969
 2121SOL    HW2 7191   3.170   9.032   6.017
 2122SOL     OW 7192   8.276   4.584  -0.005
 2122SOL    HW1 7193   8.216   4.517   0.027
 2122SOL    HW2 7194   8.327   4.610   0.072
 2123SOL     OW 7195   4.539   3.442   3.767
 2123SOL    HW1 7196   4.551   3.534   3.791
 2123SOL    HW2 7197   4.532   3.397   3.851
 2124SOL     OW 7198   2.564   4.682   0.446
 2124SOL    HW1 7199   2.558   4.719   0.358
 2124SOL    HW2 7200   2.555   4.588   0.433
 2125SOL     OW 7201   1.390   8.286   4.219
 2125SOL    HW1 7202   1.372   8.203   4.176
 2125SOL    HW2 7203   1.485   8.287   4.230
 2126SOL     OW 7204  -0.154   5.307   4.699
 2126SOL    HW1 7205  -0.201   5.274   4.776
 2126SOL    HW2 7206  -0.191   5.257   4.626
 2127SOL     OW 7207   7.046   4.590   3.551
 2127SOL    HW1 7208   7.085   4.511   3.514
 2127SOL    HW2 7209   6.994   4.627   3.479
 2128SOL     OW 7210   3.343   6.695   5.748
 2128SOL    HW1 7211   3.323   6.702   5.842
 2128SOL    HW2 7212   3.294   6.617   5.720
 2129SOL     OW 7213   1.452   3.352   3.332
 2129SOL    HW1 7214   1.364   3.372   3.300
 2129SOL    HW2 7215   1.440   3.337   3.426
 2130SOL     OW 7216   4.756   3.351   3.330
 2130SOL    HW1 7217   4.675   3.353   3.379
 2130SOL    HW2 7218   4.819   3.397   3.385
 2131SOL     OW 7219   5.668   6.288   5.027
 2131SOL    HW1 7220   5.757   6.293   5.063
 2131SOL    HW2 7221   5.639   6.199   5.047
 2132SOL     OW 7222   2.352   2.590   2.634
 2132SOL    HW1 7223   2.382   2.659   2.695
 2132SOL    HW2 7224   2.259   2.607   2.623
 2133SOL     OW 7225   1.050   2.615   3.938
 2133SOL    HW1 7226   1.075   2.698   3.897
 2133SOL    HW2 7227   1.086   2.548   3.880
 2134SOL     OW 7228   5.207   3.146   2.271
 2134SOL    HW1 7229   5.137   3.202   2.303
 2134SOL    HW2 7230   5.250   3.197   2.203
 2135SOL     OW 7231   3.198   9.806   5.737
 2135SOL    HW1 7232   3.130   9.831   5.675
 2135SOL    HW2 7233   3.151   9.783   5.817
 2136SOL     OW 7234   2.759   4.546   3.642
 2136SOL    HW1 7235   2.699   4.619   3.656
 2136SOL    HW2 7236   2.781   4.515   3.730
 2137SOL     OW 7237   1.623   5.676   2.534
 2137SOL    HW1 7238   1.536   5.650   2.565
 2137SOL    HW2 7239   1.626   5.644   2.443
 2138SOL     OW 7240   2.535   2.602   4.287
 2138SOL    HW1 7241   2.456   2.622   4.337
 2138SOL    HW2 7242   2.593   2.676   4.303
 2139SOL     OW 7243   5.635  11.322   6.340
 2139SOL    HW1 7244   5.541  11.301   6.347
 2139SOL    HW2 7245   5.665  11.326   6.431
 2140SOL     OW 7246   5.046   2.759   4.241
 2140SOL    HW1 7247   5.058   2.783   4.149
 2140SOL    HW2 7248   5.087   2.831   4.290
 2141SOL     OW 7249   0.945  10.389   5.012
 2141SOL    HW1 7250   0.909  10.313   5.057
 2141SOL    HW2 7251   0.896  10.394   4.930
 2142SOL     OW 7252   4.085   7.635   6.399
 2142SOL    HW1 7253   4.064   7.669   6.312
 2142SOL    HW2 7254   4.004   7.642   6.448
 2143SOL     OW 7255  -0.033   8.930   5.386
 2143SOL    HW1 7256  -0.077   9.015   5.389
 2143SOL    HW2 7257   0.058   8.950   5.366
 2144SOL     OW 7258   3.055   5.926   1.686
 2144SOL    HW1 7259   3.107   5.862   1.636
 2144SOL    HW2 7260   3.020   5.985   1.619
 2145SOL     OW 7261   5.836   7.057   5.875
 2145SOL    HW1 7262   5.861   6.992   5.941
 2145SOL    HW2 7263   5.809   7.006   5.799
 2146SOL     OW 7264   3.004  10.290   5.027
 2146SOL    HW1 7265   2.942  10.360   5.048
 2146SOL    HW2 7266   3.088  10.323   5.060
 2147SOL     OW 7267  -0.580   7.863   6.037
 2147SOL    HW1 7268  -0.541   7.937   6.084
 2147SOL    HW2 7269  -0.646   7.828   6.097
 2148SOL     OW 7270   6.089   7.848   5.876
 2148SOL    HW1 7271   6.008   7.885   5.841
 2148SOL    HW2 7272   6.157   7.880   5.818
 2149SOL     OW 7273   1.108   4.303   3.441
 2149SOL    HW1 7274   1.172   4.251   3.491
 2149SOL    HW2 7275   1.032   4.308   3.498
 2150SOL     OW 7276   4.603   5.461   5.533
 2150SOL    HW1 7277   4.518   5.481   5.572
 2150SOL    HW2 7278   4.593   5.373   5.497
 2151SOL     OW 7279   8.571   7.905   2.275
 2151SOL    HW1 7280   8.617   7.846   2.216
 2151SOL    HW2 7281   8.506   7.949   2.220
 2152SOL     OW 7282   3.740   5.986   0.404
 2152SOL    HW1 7283   3.785   5.937   0.335
 2152SOL    HW2 7284   3.757   5.937   0.484
 2153SOL     OW 7285  -1.337   5.990   6.316
 2153SOL    HW1 7286  -1.344   5.903   6.354
 2153SOL    HW2 7287  -1.350   5.976   6.222
 2154SOL     OW 7288   4.081   1.990   0.911
 2154SOL    HW1 7289   4.007   2.040   0.946
 2154SOL    HW2 7290   4.089   2.021   0.820
 2155SOL     OW 7291   5.564   1.079   0.739
 2155SOL    HW1 7292   5.622   1.059   0.813
 2155SOL    HW2 7293   5.533   0.993   0.709
 2156SOL     OW 7294   4.906   5.872   4.418
 2156SOL    HW1 7295   4.880   5.963   4.435
 2156SOL    HW2 7296   4.983   5.879   4.363
 2157SOL     OW 7297   3.333   4.083   2.538
 2157SOL    HW1 7298   3.324   4.038   2.622
 2157SOL    HW2 7299   3.413   4.049   2.500
 2158SOL     OW 7300   1.790   1.641   1.339
 2158SOL    HW1 7301   1.805   1.649   1.245
 2158SOL    HW2 7302   1.702   1.675   1.353
 2159SOL     OW 7303   4.884  10.610   5.985
 2159SOL    HW1 7304   4.976  10.607   6.013
 2159SOL    HW2 7305   4.873  10.696   5.947
 2160SOL     OW 7306   1.119   8.076   5.070
 2160SOL    HW1 7307   1.185   8.036   5.126
 2160SOL    HW2 7308   1.071   8.135   5.128
 2161SOL     OW 7309   2.520   8.766   5.215
 2161SOL    HW1 7310   2.532   8.856   5.182
 2161SOL    HW2 7311   2.592   8.717   5.176
 2162SOL     OW 7312   4.985   3.044   5.262
 2162SOL    HW1 7313   4.994   3.003   5.176
 2162SOL    HW2 7314   4.891   3.059   5.272
 2163SOL     OW 7315   2.303  11.267   6.390
 2163SOL    HW1 7316   2.303  11.324   6.467
 2163SOL    HW2 7317   2.211  11.241   6.379
 2164SOL     OW 7318   1.788   8.619   5.445
 2164SOL    HW1 7319   1.771   8.675   5.521
 2164SOL    HW2 7320   1.853   8.556   5.475
 2165SOL     OW 7321  -0.535   6.152   6.437
 2165SOL    HW1 7322  -0.621   6.174   6.471
 2165SOL    HW2 7323  -0.473   6.194   6.497
 2166SOL     OW 7324   7.617   9.146   5.322
 2166SOL    HW1 7325   7.535   9.140   5.373
 2166SOL    HW2 7326   7.663   9.221   5.360
 2167SOL     OW 7327   4.472   3.184   2.366
 2167SOL    HW1 7328   4.412   3.149   2.431
 2167SOL    HW2 7329   4.518   3.255   2.411
 2168SOL     OW 7330   2.652   5.123   3.118
 2168SOL    HW1 7331   2.582   5.144   3.180
 2168SOL    HW2 7332   2.676   5.033   3.139
 2169SOL     OW 7333   2.355   8.979   6.333
 2169SOL    HW1 7334   2.281   8.984   6.273
 2169SOL    HW2 7335   2.317   8.948   6.415
 2170SOL     OW 7336   7.252   9.875   4.053
 2170SOL    HW1 7337   7.198   9.848   3.979
 2170SOL    HW2 7338   7.341   9.850   4.028
 2171SOL     OW 7339   1.485   1.619   1.038
 2171SOL    HW1 7340   1.464   1.571   1.118
 2171SOL    HW2 7341   1.400   1.640   0.999
 2172SOL     OW 7342   1.300   3.940   1.987
 2172SOL    HW1 7343   1.296   4.035   1.971
 2172SOL    HW2 7344   1.341   3.905   1.908
 2173SOL     OW 7345   6.862   8.917   5.098
 2173SOL    HW1 7346   6.882   9.007   5.070
 2173SOL    HW2 7347   6.941   8.867   5.080
 2174SOL     OW 7348   5.309   5.707   4.988
 2174SOL    HW1 7349   5.274   5.620   5.005
 2174SOL    HW2 7350   5.328   5.743   5.074
 2175SOL     OW 7351   5.296   8.492   5.330
 2175SOL    HW1 7352   5.304   8.439   5.251
 2175SOL    HW2 7353   5.316   8.432   5.401
 2176SOL     OW 7354   6.987   5.905   1.453
 2176SOL    HW1 7355   7.072   5.861   1.447
 2176SOL    HW2 7356   6.997   5.969   1.523
 2177SOL     OW 7357   0.781   3.465   2.265
 2177SOL    HW1 7358   0.848   3.434   2.204
 2177SOL    HW2 7359   0.795   3.414   2.344
 2178SOL     OW 7360   2.861   3.721   2.835
 2178SOL    HW1 7361   2.776   3.763   2.840
 2178SOL    HW2 7362   2.897   3.747   2.751
 2179SOL     OW 7363   4.407   7.294   0.364
 2179SOL    HW1 7364   4.397   7.328   0.453
 2179SOL    HW2 7365   4.500   7.302   0.345
 2180SOL     OW 7366   3.701   3.910   3.845
 2180SOL    HW1 7367   3.618   3.957   3.841
 2180SOL    HW2 7368   3.726   3.913   3.938
 2181SOL     OW 7369   8.155   5.523   0.410
 2181SOL    HW1 7370   8.082   5.539   0.350
 2181SOL    HW2 7371   8.144   5.431   0.437
 2182SOL     OW 7372   7.059   7.563   1.788
 2182SOL    HW1 7373   7.030   7.650   1.815
 2182SOL    HW2 7374   6.979   7.518   1.761
 2183SOL     OW 7375   1.385   9.325   4.247
 2183SOL    HW1 7376   1.385   9.341   4.153
 2183SOL    HW2 7377   1.474   9.347   4.276
 2184SOL     OW 7378   0.623   1.844   2.515
 2184SOL    HW1 7379   0.592   1.768   2.466
 2184SOL    HW2 7380   0.557   1.857   2.583
 2185SOL     OW 7381  -0.682   3.986   6.597
 2185SOL    HW1 7382  -0.738   4.063   6.603
 2185SOL    HW2 7383  -0.624   3.993   6.673
 2186SOL     OW 7384   7.723   5.363   3.442
 2186SOL    HW1 7385   7.754   5.288   3.491
 2186SOL    HW2 7386   7.634   5.340   3.416
 2187SOL     OW 7387   7.086   4.062   1.586
 2187SOL    HW1 7388   7.034   3.986   1.615
 2187SOL    HW2 7389   7.165   4.024   1.548
 2188SOL     OW 7390   4.444   2.350   0.473
 2188SOL    HW1 7391   4.502   2.380   0.402
 2188SOL    HW2 7392   4.416   2.431   0.516
 2189SOL     OW 7393   6.123   7.787   4.815
 2189SOL    HW1 7394   6.044   7.770   4.763
 2189SOL    HW2 7395   6.182   7.830   4.754
 2190SOL     OW 7396   7.671   5.930   3.153
 2190SOL    HW1 7397   7.713   5.862   3.206
 2190SOL    HW2 7398   7.587   5.891   3.128
 2191SOL     OW 7399   6.852   4.882   1.020
 2191SOL    HW1 7400   6.801   4.897   0.941
 2191SOL    HW2 7401   6.788   4.856   1.086
 2192SOL     OW 7402   0.240   2.920   4.828
 2192SOL    HW1 7403   0.281   2.845   4.784
 2192SOL    HW2 7404   0.186   2.881   4.896
 2193SOL     OW 7405   3.177   2.665   3.001
 2193SOL    HW1 7406   3.131   2.608   3.063
 2193SOL    HW2 7407   3.257   2.689   3.046
 2194SOL     OW 7408   1.590   4.453   5.594
 2194SOL    HW1 7409   1.626   4.373   5.555
 2194SOL    HW2 7410   1.496   4.434   5.603
 2195SOL     OW 7411   1.516   5.195   4.479
 2195SOL    HW1 7412   1.573   5.266   4.507
 2195SOL    HW2 7413   1.561   5.158   4.402
 2196SOL     OW 7414   5.558   6.256   4.279
 2196SOL    HW1 7415   5.506   6.267   4.200
 2196SOL    HW2 7416   5.572   6.345   4.311
 2197SOL     OW 7417   2.132   5.631   2.342
 2197SOL    HW1 7418   2.164   5.718   2.365
 2197SOL    HW2 7419   2.051   5.621   2.393
 2198SOL     OW 7420   4.750   4.363   5.385
 2198SOL    HW1 7421   4.712   4.449   5.404
 2198SOL    HW2 7422   4.805   4.344   5.461
 2199SOL     OW 7423   9.839   7.374   0.697
 2199SOL    HW1 7424   9.762   7.392   0.642
 2199SOL    HW2 7425   9.836   7.279   0.711
 2200SOL     OW 7426   7.792   1.598   0.660
 2200SOL    HW1 7427   7.764   1.644   0.581
 2200SOL    HW2 7428   7.714   1.550   0.689
 2201SOL     OW 7429   6.997   9.105   5.798
 2201SOL    HW1 7430   6.924   9.126   5.739
 2201SOL    HW2 7431   6.997   9.176   5.862
 2202SOL     OW 7432  -0.282   5.565   3.857
 2202SOL    HW1 7433  -0.197   5.521   3.869
 2202SOL    HW2 7434  -0.338   5.528   3.925
 2203SOL     OW 7435   4.303   4.261   0.708
 2203SOL    HW1 7436   4.340   4.279   0.621
 2203SOL    HW2 7437   4.226   4.207   0.689
 2204SOL     OW 7438   3.055   4.064   6.313
 2204SOL    HW1 7439   3.090   3.975   6.320
 2204SOL    HW2 7440   3.123   4.113   6.267
 2205SOL     OW 7441   0.889   7.225   6.168
 2205SOL    HW1 7442   0.928   7.308   6.195
 2205SOL    HW2 7443   0.922   7.161   6.230
 2206SOL     OW 7444   7.015   4.551   1.446
 2206SOL    HW1 7445   6.963   4.536   1.525
 2206SOL    HW2 7446   6.997   4.475   1.390
 2207SOL     OW 7447   8.039   9.246   4.596
 2207SOL    HW1 7448   8.130   9.218   4.606
 2207SOL    HW2 7449   7.988   9.182   4.646
 2208SOL     OW 7450   3.662   3.776   0.467
 2208SOL    HW1 7451   3.723   3.834   0.513
 2208SOL    HW2 7452   3.714   3.739   0.395
 2209SOL     OW 7453   7.868  10.648   6.527
 2209SOL    HW1 7454   7.914  10.704   6.590
 2209SOL    HW2 7455   7.922  10.569   6.521
 2210SOL     OW 7456   4.597   3.085   3.597
 2210SOL    HW1 7457   4.691   3.073   3.584
 2210SOL    HW2 7458   4.583   3.179   3.589
 2211SOL     OW 7459   5.806  10.647   6.467
 2211SOL    HW1 7460   5.827  10.703   6.392
 2211SOL    HW2 7461   5.762  10.705   6.529
 2212SOL     OW 7462   4.417   3.258   3.166
 2212SOL    HW1 7463   4.405   3.265   3.260
 2212SOL    HW2 7464   4.511   3.244   3.155
 2213SOL     OW 7465   8.581   7.189   1.438
 2213SOL    HW1 7466   8.624   7.234   1.511
 2213SOL    HW2 7467   8.645   7.189   1.368
 2214SOL     OW 7468   2.235   4.022   2.905
 2214SOL    HW1 7469   2.270   3.998   2.819
 2214SOL    HW2 7470   2.295   4.089   2.938
 2215SOL     OW 7471   3.745   7.698   4.587
 2215SOL    HW1 7472   3.702   7.642   4.522
 2215SOL    HW2 7473   3.792   7.637   4.644
 2216SOL     OW 7474   6.150   9.419   6.635
 2216SOL    HW1 7475   6.061   9.433   6.668
 2216SOL    HW2 7476   6.206   9.462   6.699
 2217SOL     OW 7477   5.463   3.601   4.606
 2217SOL    HW1 7478   5.460   3.507   4.588
 2217SOL    HW2 7479   5.527   3.635   4.544
 2218SOL     OW 7480   0.938   1.644   0.033
 2218SOL    HW1 7481   0.922   1.626  -0.059
 2218SOL    HW2 7482   1.022   1.690   0.035
 2219SOL     OW 7483   7.996   5.079   2.646
 2219SOL    HW1 7484   8.031   5.162   2.678
 2219SOL    HW2 7485   8.044   5.012   2.695
 2220SOL     OW 7486   7.692   6.173   3.360
 2220SOL    HW1 7487   7.687   6.140   3.271
 2220SOL    HW2 7488   7.779   6.214   3.365
 2221SOL     OW 7489   2.311   3.772   2.333
 2221SOL    HW1 7490   2.347   3.858   2.310
 2221SOL    HW2 7491   2.387   3.721   2.359
 2222SOL     OW 7492   2.591   8.901   4.862
 2222SOL    HW1 7493   2.566   8.881   4.952
 2222SOL    HW2 7494   2.511   8.932   4.820
 2223SOL     OW 7495   6.773   3.963   1.841
 2223SOL    HW1 7496   6.703   4.001   1.894
 2223SOL    HW2 7497   6.779   4.021   1.765
 2224SOL     OW 7498   2.294   3.218   3.214
 2224SOL    HW1 7499   2.337   3.215   3.300
 2224SOL    HW2 7500   2.232   3.146   3.216
 2225SOL     OW 7501   5.237   1.110   1.134
 2225SOL    HW1 7502   5.322   1.136   1.172
 2225SOL    HW2 7503   5.175   1.119   1.206
 2226SOL     OW 7504  -0.455   4.930   6.532
 2226SOL    HW1 7505  -0.480   4.858   6.474
 2226SOL    HW2 7506  -0.452   4.890   6.620
 2227SOL     OW 7507   2.464   2.007   2.527
 2227SOL    HW1 7508   2.400   2.005   2.599
 2227SOL    HW2 7509   2.503   1.920   2.528
 2228SOL     OW 7510   2.612  11.086   6.528
 2228SOL    HW1 7511   2.526  11.099   6.570
 2228SOL    HW2 7512   2.668  11.153   6.567
 2229SOL     OW 7513   1.667   8.767   2.784
 2229SOL    HW1 7514   1.655   8.684   2.739
 2229SOL    HW2 7515   1.599   8.769   2.851
 2230SOL     OW 7516   0.871   5.471   2.914
 2230SOL    HW1 7517   0.874   5.417   2.835
 2230SOL    HW2 7518   0.960   5.468   2.948
 2231SOL     OW 7519   1.477   1.430   1.281
 2231SOL    HW1 7520   1.571   1.423   1.300
 2231SOL    HW2 7521   1.439   1.462   1.363
 2232SOL     OW 7522   3.411  10.786   6.448
 2232SOL    HW1 7523   3.334  10.728   6.453
 2232SOL    HW2 7524   3.483  10.733   6.482
 2233SOL     OW 7525   4.429  10.545   6.300
 2233SOL    HW1 7526   4.338  10.525   6.279
 2233SOL    HW2 7527   4.448  10.627   6.254
 2234SOL     OW 7528   5.430   2.067   2.900
 2234SOL    HW1 7529   5.496   2.129   2.930
 2234SOL    HW2 7530   5.466   2.030   2.820
 2235SOL     OW 7531   0.713   3.417   4.574
 2235SOL    HW1 7532   0.758   3.501   4.576
 2235SOL    HW2 7533   0.629   3.433   4.618
 2236SOL     OW 7534   2.328   8.619   3.107
 2236SOL    HW1 7535   2.329   8.714   3.120
 2236SOL    HW2 7536   2.237   8.594   3.120
 2237SOL     OW 7537   4.898   9.293   6.624
 2237SOL    HW1 7538   4.929   9.218   6.674
 2237SOL    HW2 7539   4.833   9.255   6.564
 2238SOL     OW 7540   6.981   4.519   4.123
 2238SOL    HW1 7541   6.988   4.525   4.028
 2238SOL    HW2 7542   7.069   4.539   4.155
 2239SOL     OW 7543   6.856  10.644   5.336
 2239SOL    HW1 7544   6.865  10.696   5.416
 2239SOL    HW2 7545   6.805  10.700   5.277
 2240SOL     OW 7546   4.735  10.694   5.608
 2240SOL    HW1 7547   4.814  10.735   5.645
 2240SOL    HW2 7548   4.755  10.600   5.607
 2241SOL     OW 7549   2.023   5.977   3.718
 2241SOL    HW1 7550   2.095   5.916   3.698
 2241SOL    HW2 7551   2.007   5.965   3.811
 2242SOL     OW 7552   2.067   6.370   4.114
 2242SOL    HW1 7553   2.123   6.324   4.176
 2242SOL    HW2 7554   2.127   6.420   4.059
 2243SOL     OW 7555   6.272   9.962   6.484
 2243SOL    HW1 7556   6.356   9.969   6.438
 2243SOL    HW2 7557   6.241   9.874   6.463
 2244SOL     OW 7558   1.739   4.016   1.389
 2244SOL    HW1 7559   1.824   3.998   1.349
 2244SOL    HW2 7560   1.683   4.046   1.317
 2245SOL     OW 7561   9.458   8.063   1.090
 2245SOL    HW1 7562   9.418   8.082   1.175
 2245SOL    HW2 7563   9.467   7.967   1.089
 2246SOL     OW 7564   6.244  10.095   5.703
 2246SOL    HW1 7565   6.266  10.075   5.612
 2246SOL    HW2 7566   6.149  10.087   5.708
 2247SOL     OW 7567   8.087   7.347   3.143
 2247SOL    HW1 7568   8.105   7.324   3.051
 2247SOL    HW2 7569   8.014   7.291   3.168
 2248SOL     OW 7570   5.207   8.850   2.957
 2248SOL    HW1 7571   5.208   8.784   3.027
 2248SOL    HW2 7572   5.262   8.921   2.991
 2249SOL     OW 7573   6.006   2.946   3.905
 2249SOL    HW1 7574   6.032   2.988   3.987
 2249SOL    HW2 7575   5.936   2.886   3.930
 2250SOL     OW 7576   2.249   5.623   1.397
 2250SOL    HW1 7577   2.205   5.608   1.313
 2250SOL    HW2 7578   2.252   5.719   1.404
 2251SOL     OW 7579   3.584   9.452   6.526
 2251SOL    HW1 7580   3.541   9.522   6.574
 2251SOL    HW2 7581   3.562   9.372   6.575
 2252SOL     OW 7582   9.227   5.493   1.030
 2252SOL    HW1 7583   9.181   5.578   1.030
 2252SOL    HW2 7584   9.158   5.429   1.019
 2253SOL     OW 7585   6.122   8.560   2.954
 2253SOL    HW1 7586   6.101   8.506   3.031
 2253SOL    HW2 7587   6.164   8.638   2.990
 2254SOL     OW 7588   2.762   9.511   4.132
 2254SOL    HW1 7589   2.856   9.514   4.116
 2254SOL    HW2 7590   2.724   9.566   4.062
 2255SOL     OW 7591   5.923   4.111   0.386
 2255SOL    HW1 7592   5.918   4.088   0.294
 2255SOL    HW2 7593   5.929   4.207   0.386
 2256SOL     OW 7594   3.618   6.816   0.350
 2256SOL    HW1 7595   3.705   6.803   0.311
 2256SOL    HW2 7596   3.635   6.822   0.444
 2257SOL     OW 7597   5.245   2.531   1.861
 2257SOL    HW1 7598   5.229   2.553   1.769
 2257SOL    HW2 7599   5.177   2.467   1.882
 2258SOL     OW 7600   4.288   0.731   0.123
 2258SOL    HW1 7601   4.319   0.684   0.046
 2258SOL    HW2 7602   4.202   0.692   0.141
 2259SOL     OW 7603   1.186   4.973   1.130
 2259SOL    HW1 7604   1.234   4.981   1.047
 2259SOL    HW2 7605   1.255   4.972   1.197
 2260SOL     OW 7606   5.177   2.822   0.690
 2260SOL    HW1 7607   5.096   2.815   0.740
 2260SOL    HW2 7608   5.191   2.917   0.681
 2261SOL     OW 7609   4.742   8.824   6.227
 2261SOL    HW1 7610   4.717   8.829   6.320
 2261SOL    HW2 7611   4.750   8.731   6.210
 2262SOL     OW 7612   4.850   5.908   4.699
 2262SOL    HW1 7613   4.807   5.837   4.650
 2262SOL    HW2 7614   4.838   5.985   4.644
 2263SOL     OW 7615   8.384   6.887   2.646
 2263SOL    HW1 7616   8.367   6.962   2.702
 2263SOL    HW2 7617   8.299   6.866   2.607
 2264SOL     OW 7618   5.152   8.305   2.180
 2264SOL    HW1 7619   5.245   8.319   2.202
 2264SOL    HW2 7620   5.154   8.253   2.100
 2265SOL     OW 7621   0.971   4.332   1.654
 2265SOL    HW1 7622   0.907   4.262   1.645
 2265SOL    HW2 7623   0.948   4.395   1.586
 2266SOL     OW 7624   5.860   3.387   2.761
 2266SOL    HW1 7625   5.935   3.433   2.800
 2266SOL    HW2 7626   5.813   3.350   2.835
 2267SOL     OW 7627   3.834   9.058   5.740
 2267SOL    HW1 7628   3.786   8.995   5.793
 2267SOL    HW2 7629   3.822   9.028   5.649
 2268SOL     OW 7630   5.991   7.334   4.150
 2268SOL    HW1 7631   6.027   7.388   4.220
 2268SOL    HW2 7632   5.991   7.391   4.073
 2269SOL     OW 7633  -2.404   3.826   6.610
 2269SOL    HW1 7634  -2.469   3.845   6.678
 2269SOL    HW2 7635  -2.442   3.864   6.530
 2270SOL     OW 7636   0.032   4.928   5.702
 2270SOL    HW1 7637  -0.055   4.937   5.740
 2270SOL    HW2 7638   0.027   4.974   5.618
 2271SOL     OW 7639   6.293   3.014   4.526
 2271SOL    HW1 7640   6.363   3.035   4.589
 2271SOL    HW2 7641   6.334   2.953   4.465
 2272SOL     OW 7642   3.267   4.370   0.601
 2272SOL    HW1 7643   3.222   4.439   0.553
 2272SOL    HW2 7644   3.327   4.417   0.659
 2273SOL     OW 7645   7.680   7.829   1.777
 2273SOL    HW1 7646   7.677   7.923   1.756
 2273SOL    HW2 7647   7.590   7.799   1.766
 2274SOL     OW 7648   7.460   4.987   1.503
 2274SOL    HW1 7649   7.495   5.030   1.581
 2274SOL    HW2 7650   7.513   5.021   1.431
 2275SOL     OW 7651   3.652   5.556   6.065
 2275SOL    HW1 7652   3.683   5.643   6.038
 2275SOL    HW2 7653   3.556   5.564   6.066
 2276SOL     OW 7654   2.279   2.426   2.005
 2276SOL    HW1 7655   2.364   2.383   2.002
 2276SOL    HW2 7656   2.244   2.403   2.092
 2277SOL     OW 7657   4.667   6.260   4.934
 2277SOL    HW1 7658   4.743   6.201   4.930
 2277SOL    HW2 7659   4.605   6.223   4.871
 2278SOL     OW 7660   0.446   3.820   2.477
 2278SOL    HW1 7661   0.458   3.843   2.569
 2278SOL    HW2 7662   0.410   3.899   2.437
 2279SOL     OW 7663   4.055   3.356   0.367
 2279SOL    HW1 7664   4.059   3.377   0.274
 2279SOL    HW2 7665   4.029   3.438   0.409
 2280SOL     OW 7666   3.982   3.248   3.180
 2280SOL    HW1 7667   3.892   3.260   3.212
 2280SOL    HW2 7668   3.999   3.326   3.128
 2281SOL     OW 7669   4.999   5.213   5.253
 2281SOL    HW1 7670   5.093   5.227   5.244
 2281SOL    HW2 7671   4.960   5.270   5.187
 2282SOL     OW 7672   3.518   3.619   1.538
 2282SOL    HW1 7673   3.596   3.670   1.558
 2282SOL    HW2 7674   3.456   3.681   1.500
 2283SOL     OW 7675   5.344   2.293   3.777
 2283SOL    HW1 7676   5.311   2.252   3.697
 2283SOL    HW2 7677   5.432   2.258   3.788
 2284SOL     OW 7678   6.337   9.668   5.026
 2284SOL    HW1 7679   6.431   9.662   5.005
 2284SOL    HW2 7680   6.330   9.630   5.114
 2285SOL     OW 7681   5.519   3.116   0.892
 2285SOL    HW1 7682   5.521   3.211   0.890
 2285SOL    HW2 7683   5.586   3.089   0.829
 2286SOL     OW 7684   5.197   1.313   0.262
 2286SOL    HW1 7685   5.224   1.232   0.306
 2286SOL    HW2 7686   5.208   1.381   0.329
 2287SOL     OW 7687   2.372   4.987   1.238
 2287SOL    HW1 7688   2.369   5.060   1.300
 2287SOL    HW2 7689   2.377   4.909   1.293
 2288SOL     OW 7690   3.222   7.934   6.510
 2288SOL    HW1 7691   3.248   8.011   6.560
 2288SOL    HW2 7692   3.202   7.968   6.422
 2289SOL     OW 7693   0.912   6.440   6.006
 2289SOL    HW1 7694   0.845   6.374   5.989
 2289SOL    HW2 7695   0.871   6.523   5.980
 2290SOL     OW 7696   4.054   9.532   4.798
 2290SOL    HW1 7697   3.997   9.503   4.726
 2290SOL    HW2 7698   4.006   9.604   4.838
 2291SOL     OW 7699   4.345   7.868   4.879
 2291SOL    HW1 7700   4.411   7.905   4.938
 2291SOL    HW2 7701   4.366   7.906   4.794
 2292SOL     OW 7702   3.846   4.635   5.050
 2292SOL    HW1 7703   3.837   4.687   5.130
 2292SOL    HW2 7704   3.765   4.584   5.046
 2293SOL     OW 7705   1.799   0.447   0.275
 2293SOL    HW1 7706   1.755   0.368   0.244
 2293SOL    HW2 7707   1.892   0.427   0.266
 2294SOL     OW 7708   3.694   4.746   0.877
 2294SOL    HW1 7709   3.787   4.766   0.862
 2294SOL    HW2 7710   3.656   4.742   0.790
 2295SOL     OW 7711   1.176   9.851   5.163
 2295SOL    HW1 7712   1.176   9.760   5.132
 2295SOL    HW2 7713   1.195   9.845   5.256
 2296SOL     OW 7714   2.903   2.621   4.134
 2296SOL    HW1 7715   2.891   2.550   4.198
 2296SOL    HW2 7716   2.971   2.676   4.172
 2297SOL     OW 7717   6.989   5.670   3.464
 2297SOL    HW1 7718   6.945   5.674   3.379
 2297SOL    HW2 7719   7.048   5.745   3.463
 2298SOL     OW 7720   9.314   3.979   0.029
 2298SOL    HW1 7721   9.271   4.016  -0.048
 2298SOL    HW2 7722   9.243   3.971   0.093
 2299SOL     OW 7723   2.798   7.747   1.042
 2299SOL    HW1 7724   2.867   7.791   0.992
 2299SOL    HW2 7725   2.786   7.803   1.119
 2300SOL     OW 7726   4.623   5.408   5.059
 2300SOL    HW1 7727   4.658   5.475   5.117
 2300SOL    HW2 7728   4.530   5.431   5.048
 2301SOL     OW 7729   4.961   4.464   4.418
 2301SOL    HW1 7730   4.985   4.548   4.378
 2301SOL    HW2 7731   4.917   4.416   4.347
 2302SOL     OW 7732   6.793   7.285   0.196
 2302SOL    HW1 7733   6.815   7.244   0.280
 2302SOL    HW2 7734   6.872   7.274   0.143
 2303SOL     OW 7735   5.116   6.651   5.122
 2303SOL    HW1 7736   5.115   6.636   5.217
 2303SOL    HW2 7737   5.067   6.577   5.085
 2304SOL     OW 7738   6.414   6.204   5.990
 2304SOL    HW1 7739   6.498   6.223   6.032
 2304SOL    HW2 7740   6.434   6.133   5.929
 2305SOL     OW 7741   0.790   8.472   6.015
 2305SOL    HW1 7742   0.824   8.509   5.934
 2305SOL    HW2 7743   0.865   8.471   6.075
 2306SOL     OW 7744   3.091   4.171   0.214
 2306SOL    HW1 7745   3.112   4.135   0.128
 2306SOL    HW2 7746   3.113   4.264   0.207
 2307SOL     OW 7747   5.109   3.897   4.303
 2307SOL    HW1 7748   5.121   3.989   4.280
 2307SOL    HW2 7749   5.182   3.878   4.362
 2308SOL     OW 7750   2.105   8.482   4.557
 2308SOL    HW1 7751   2.060   8.483   4.641
 2308SOL    HW2 7752   2.170   8.553   4.564
 2309SOL     OW 7753   2.312   2.520   1.343
 2309SOL    HW1 7754   2.270   2.444   1.383
 2309SOL    HW2 7755   2.367   2.556   1.413
 2310SOL     OW 7756   5.351   8.381   5.564
 2310SOL    HW1 7757   5.338   8.286   5.572
 2310SOL    HW2 7758   5.405   8.404   5.640
 2311SOL     OW 7759   4.564   2.186   0.929
 2311SOL    HW1 7760   4.496   2.245   0.962
 2311SOL    HW2 7761   4.568   2.205   0.835
 2312SOL     OW 7762  -0.211   7.180   6.500
 2312SOL    HW1 7763  -0.244   7.172   6.590
 2312SOL    HW2 7764  -0.184   7.091   6.476
 2313SOL     OW 7765   0.900   7.164   4.284
 2313SOL    HW1 7766   0.958   7.136   4.214
 2313SOL    HW2 7767   0.924   7.109   4.359
 2314SOL     OW 7768   2.269   2.250   2.232
 2314SOL    HW1 7769   2.264   2.295   2.316
 2314SOL    HW2 7770   2.358   2.214   2.228
 2315SOL     OW 7771   3.054   3.437   5.330
 2315SOL    HW1 7772   3.001   3.426   5.251
 2315SOL    HW2 7773   3.018   3.372   5.392
 2316SOL     OW 7774   2.397   6.313   0.605
 2316SOL    HW1 7775   2.482   6.350   0.628
 2316SOL    HW2 7776   2.349   6.386   0.565
 2317SOL     OW 7777   5.696   2.472   3.149
 2317SOL    HW1 7778   5.779   2.503   3.112
 2317SOL    HW2 7779   5.722   2.411   3.218
 2318SOL     OW 7780   8.512   7.503   3.430
 2318SOL    HW1 7781   8.554   7.430   3.476
 2318SOL    HW2 7782   8.446   7.461   3.374
 2319SOL     OW 7783   6.807   5.443   2.992
 2319SOL    HW1 7784   6.805   5.538   2.981
 2319SOL    HW2 7785   6.766   5.408   2.912
 2320SOL     OW 7786   8.114  10.655   5.865
 2320SOL    HW1 7787   8.175  10.709   5.915
 2320SOL    HW2 7788   8.157  10.642   5.781
 2321SOL     OW 7789   4.965   4.256   5.164
 2321SOL    HW1 7790   4.973   4.344   5.127
 2321SOL    HW2 7791   4.974   4.198   5.088
 2322SOL     OW 7792   2.125   3.433   3.211
 2322SOL    HW1 7793   2.176   3.352   3.214
 2322SOL    HW2 7794   2.039   3.406   3.178
 2323SOL     OW 7795   3.092   6.982   4.782
 2323SOL    HW1 7796   3.109   6.891   4.759
 2323SOL    HW2 7797   3.055   7.021   4.703
 2324SOL     OW 7798   2.409   4.119   0.006
 2324SOL    HW1 7799   2.314   4.133   0.005
 2324SOL    HW2 7800   2.419   4.028   0.034
 2325SOL     OW 7801   7.174   3.020   0.204
 2325SOL    HW1 7802   7.224   2.962   0.261
 2325SOL    HW2 7803   7.238   3.054   0.142
 2326SOL     OW 7804   6.242   9.690   6.416
 2326SOL    HW1 7805   6.160   9.653   6.384
 2326SOL    HW2 7806   6.306   9.670   6.347
 2327SOL     OW 7807   7.425   7.774   4.012
 2327SOL    HW1 7808   7.474   7.697   4.042
 2327SOL    HW2 7809   7.333   7.747   4.019
 2328SOL     OW 7810   8.903   2.726   0.329
 2328SOL    HW1 7811   8.926   2.722   0.236
 2328SOL    HW2 7812   8.937   2.810   0.358
 2329SOL     OW 7813   2.057   4.871   4.415
 2329SOL    HW1 7814   1.982   4.928   4.432
 2329SOL    HW2 7815   2.018   4.784   4.401
 2330SOL     OW 7816   2.799   6.395   5.532
 2330SOL    HW1 7817   2.737   6.356   5.594
 2330SOL    HW2 7818   2.759   6.383   5.446
 2331SOL     OW 7819   0.820   3.937   1.267
 2331SOL    HW1 7820   0.907   3.932   1.308
 2331SOL    HW2 7821   0.759   3.908   1.334
 2332SOL     OW 7822   5.653   2.614   0.951
 2332SOL    HW1 7823   5.564   2.641   0.931
 2332SOL    HW2 7824   5.676   2.663   1.029
 2333SOL     OW 7825   3.887   5.814   4.561
 2333SOL    HW1 7826   3.905   5.746   4.496
 2333SOL    HW2 7827   3.954   5.880   4.544
 2334SOL     OW 7828   2.876   7.579   5.233
 2334SOL    HW1 7829   2.827   7.525   5.170
 2334SOL    HW2 7830   2.953   7.526   5.255
 2335SOL     OW 7831   3.524   7.955   5.524
 2335SOL    HW1 7832   3.570   8.020   5.578
 2335SOL    HW2 7833   3.593   7.897   5.493
 2336SOL     OW 7834   3.383   4.775   1.156
 2336SOL    HW1 7835   3.332   4.731   1.225
 2336SOL    HW2 7836   3.445   4.708   1.126
 2337SOL     OW 7837   3.693   0.813   0.436
 2337SOL    HW1 7838   3.628   0.882   0.446
 2337SOL    HW2 7839   3.720   0.792   0.525
 2338SOL     OW 7840   3.197   8.996   4.642
 2338SOL    HW1 7841   3.210   9.081   4.684
 2338SOL    HW2 7842   3.251   8.999   4.563
 2339SOL     OW 7843   2.444  10.440   6.104
 2339SOL    HW1 7844   2.358  10.411   6.074
 2339SOL    HW2 7845   2.500  10.432   6.027
 2340SOL     OW 7846   6.854   3.241   3.364
 2340SOL    HW1 7847   6.928   3.282   3.319
 2340SOL    HW2 7848   6.780   3.299   3.346
 2341SOL     OW 7849   6.530   5.801   4.896
 2341SOL    HW1 7850   6.571   5.715   4.903
 2341SOL    HW2 7851   6.480   5.797   4.814
 2342SOL     OW 7852  -1.053   6.671   6.473
 2342SOL    HW1 7853  -1.022   6.760   6.488
 2342SOL    HW2 7854  -1.067   6.635   6.561
 2343SOL     OW 7855  -0.818   5.894   5.612
 2343SOL    HW1 7856  -0.846   5.803   5.610
 2343SOL    HW2 7857  -0.725   5.891   5.592
 2344SOL     OW 7858   4.099   2.031   1.544
 2344SOL    HW1 7859   4.178   2.084   1.531
 2344SOL    HW2 7860   4.109   1.959   1.482
 2345SOL     OW 7861   5.763   3.122   3.485
 2345SOL    HW1 7862   5.759   3.211   3.521
 2345SOL    HW2 7863   5.832   3.079   3.536
 2346SOL     OW 7864   0.373   9.973   6.502
 2346SOL    HW1 7865   0.292   9.941   6.541
 2346SOL    HW2 7866   0.361   9.960   6.408
 2347SOL     OW 7867   1.631   9.698   4.225
 2347SOL    HW1 7868   1.601   9.737   4.143
 2347SOL    HW2 7869   1.683   9.622   4.198
 2348SOL     OW 7870   4.648   8.020   4.812
 2348SOL    HW1 7871   4.564   8.018   4.766
 2348SOL    HW2 7872   4.630   8.067   4.893
 2349SOL     OW 7873   2.029   7.194   3.978
 2349SOL    HW1 7874   2.006   7.164   3.890
 2349SOL    HW2 7875   1.951   7.240   4.009
 2350SOL     OW 7876   7.523   9.559   5.722
 2350SOL    HW1 7877   7.450   9.581   5.664
 2350SOL    HW2 7878   7.491   9.485   5.773
 2351SOL     OW 7879   3.081   6.785   0.692
 2351SOL    HW1 7880   3.120   6.862   0.733
 2351SOL    HW2 7881   3.005   6.765   0.747
 2352SOL     OW 7882   2.058   4.268   4.839
 2352SOL    HW1 7883   2.017   4.355   4.841
 2352SOL    HW2 7884   2.151   4.287   4.826
 2353SOL     OW 7885   6.570   2.122   1.217
 2353SOL    HW1 7886   6.563   2.147   1.309
 2353SOL    HW2 7887   6.491   2.159   1.177
 2354SOL     OW 7888   2.159   4.461   5.192
 2354SOL    HW1 7889   2.078   4.410   5.186
 2354SOL    HW2 7890   2.224   4.410   5.143
 2355SOL     OW 7891   3.513   2.335   2.426
 2355SOL    HW1 7892   3.485   2.316   2.336
 2355SOL    HW2 7893   3.606   2.355   2.418
 2356SOL     OW 7894   6.137   5.481   5.283
 2356SOL    HW1 7895   6.060   5.491   5.340
 2356SOL    HW2 7896   6.104   5.498   5.195
 2357SOL     OW 7897   0.699   4.034   4.901
 2357SOL    HW1 7898   0.663   3.972   4.965
 2357SOL    HW2 7899   0.624   4.086   4.873
 2358SOL     OW 7900   5.233   8.093   4.088
 2358SOL    HW1 7901   5.191   8.106   4.003
 2358SOL    HW2 7902   5.160   8.091   4.150
 2359SOL     OW 7903   8.315   6.836   3.556
 2359SOL    HW1 7904   8.316   6.756   3.504
 2359SOL    HW2 7905   8.392   6.830   3.612
 2360SOL     OW 7906   4.728   6.045   6.486
 2360SOL    HW1 7907   4.708   6.127   6.441
 2360SOL    HW2 7908   4.657   5.986   6.460
 2361SOL     OW 7909   7.907   6.902   3.491
 2361SOL    HW1 7910   7.842   6.951   3.542
 2361SOL    HW2 7911   7.964   6.862   3.557
 2362SOL     OW 7912   1.614   6.196   4.188
 2362SOL    HW1 7913   1.576   6.158   4.109
 2362SOL    HW2 7914   1.708   6.193   4.173
 2363SOL     OW 7915   6.223   3.676   5.239
 2363SOL    HW1 7916   6.188   3.691   5.327
 2363SOL    HW2 7917   6.313   3.707   5.242
 2364SOL     OW 7918   2.251   6.050   2.249
 2364SOL    HW1 7919   2.338   6.088   2.262
 2364SOL    HW2 7920   2.258   5.962   2.287
 2365SOL     OW 7921   5.231   5.352   5.779
 2365SOL    HW1 7922   5.148   5.312   5.805
 2365SOL    HW2 7923   5.290   5.335   5.852
 2366SOL     OW 7924   5.381   0.571   0.406
 2366SOL    HW1 7925   5.339   0.517   0.472
 2366SOL    HW2 7926   5.412   0.648   0.454
 2367SOL     OW 7927   5.366   2.597   3.852
 2367SOL    HW1 7928   5.415   2.666   3.807
 2367SOL    HW2 7929   5.345   2.534   3.783
 2368SOL     OW 7930   0.346   4.271   5.403
 2368SOL    HW1 7931   0.281   4.304   5.465
 2368SOL    HW2 7932   0.416   4.337   5.404
 2369SOL     OW 7933   3.687   8.793   4.763
 2369SOL    HW1 7934   3.742   8.727   4.805
 2369SOL    HW2 7935   3.600   8.778   4.799
 2370SOL     OW 7936   0.371   3.969   5.394
 2370SOL    HW1 7937   0.385   4.063   5.396
 2370SOL    HW2 7938   0.279   3.959   5.368
 2371SOL     OW 7939   3.018   6.805   1.657
 2371SOL    HW1 7940   2.977   6.840   1.737
 2371SOL    HW2 7941   2.968   6.844   1.586
 2372SOL     OW 7942   4.803   1.895   0.904
 2372SOL    HW1 7943   4.821   1.988   0.890
 2372SOL    HW2 7944   4.737   1.893   0.973
 2373SOL     OW 7945   5.900   1.003   0.069
 2373SOL    HW1 7946   5.918   1.030  -0.021
 2373SOL    HW2 7947   5.818   1.046   0.091
 2374SOL     OW 7948   4.643   7.311   3.111
 2374SOL    HW1 7949   4.563   7.270   3.145
 2374SOL    HW2 7950   4.713   7.277   3.165
 2375SOL     OW 7951   8.186   5.964   3.125
 2375SOL    HW1 7952   8.208   5.922   3.042
 2375SOL    HW2 7953   8.103   6.007   3.109
 2376SOL     OW 7954   7.186   5.401   2.609
 2376SOL    HW1 7955   7.199   5.353   2.527
 2376SOL    HW2 7956   7.122   5.468   2.588
 2377SOL     OW 7957   6.329   7.143   0.996
 2377SOL    HW1 7958   6.393   7.164   1.064
 2377SOL    HW2 7959   6.379   7.099   0.928
 2378SOL     OW 7960  -0.117   3.827   5.885
 2378SOL    HW1 7961  -0.197   3.879   5.883
 2378SOL    HW2 7962  -0.097   3.815   5.978
 2379SOL     OW 7963   5.203   4.385   4.880
 2379SOL    HW1 7964   5.235   4.439   4.807
 2379SOL    HW2 7965   5.149   4.445   4.931
 2380SOL     OW 7966   8.754   8.554   2.858
 2380SOL    HW1 7967   8.728   8.638   2.894
 2380SOL    HW2 7968   8.827   8.574   2.800
 2381SOL     OW 7969   7.206   6.301   4.479
 2381SOL    HW1 7970   7.239   6.310   4.568
 2381SOL    HW2 7971   7.264   6.356   4.426
 2382SOL     OW 7972   1.616   1.778   0.324
 2382SOL    HW1 7973   1.548   1.818   0.270
 2382SOL    HW2 7974   1.698   1.805   0.284
 2383SOL     OW 7975   6.272  10.574   6.136
 2383SOL    HW1 7976   6.308  10.662   6.141
 2383SOL    HW2 7977   6.225  10.572   6.053
 2384SOL     OW 7978   6.051   4.350   2.495
 2384SOL    HW1 7979   6.034   4.318   2.584
 2384SOL    HW2 7980   6.145   4.368   2.493
 2385SOL     OW 7981   1.082   2.379   3.748
 2385SOL    HW1 7982   1.087   2.340   3.836
 2385SOL    HW2 7983   1.040   2.312   3.695
 2386SOL     OW 7984   7.450   2.999   1.658
 2386SOL    HW1 7985   7.480   2.910   1.680
 2386SOL    HW2 7986   7.358   2.987   1.635
 2387SOL     OW 7987   2.379   5.285   3.118
 2387SOL    HW1 7988   2.412   5.272   3.207
 2387SOL    HW2 7989   2.324   5.209   3.102
 2388SOL     OW 7990   4.566   7.493   3.589
 2388SOL    HW1 7991   4.633   7.428   3.569
 2388SOL    HW2 7992   4.613   7.576   3.594
 2389SOL     OW 7993   6.344   7.657   3.654
 2389SOL    HW1 7994   6.267   7.677   3.707
 2389SOL    HW2 7995   6.311   7.601   3.584
 2390SOL     OW 7996   2.323   6.495   0.913
 2390SOL    HW1 7997   2.296   6.561   0.849
 2390SOL    HW2 7998   2.327   6.542   0.996
 2391SOL     OW 7999   2.614   0.531   0.732
 2391SOL    HW1 8000   2.602   0.586   0.809
 2391SOL    HW2 8001   2.668   0.582   0.673
 2392SOL     OW 8002   9.363   7.016   1.589
 2392SOL    HW1 8003   9.416   7.039   1.665
 2392SOL    HW2 8004   9.273   7.033   1.616
 2393SOL     OW 8005   0.406   4.310   6.357
 2393SOL    HW1 8006   0.466   4.240   6.330
 2393SOL    HW2 8007   0.349   4.323   6.281
 2394SOL     OW 8008   3.441   4.527   4.200
 2394SOL    HW1 8009   3.348   4.517   4.178
 2394SOL    HW2 8010   3.442   4.540   4.294
 2395SOL     OW 8011   5.712   5.245   4.155
 2395SOL    HW1 8012   5.740   5.229   4.245
 2395SOL    HW2 8013   5.634   5.300   4.164
 2396SOL     OW 8014   0.525   1.789   1.133
 2396SOL    HW1 8015   0.544   1.878   1.162
 2396SOL    HW2 8016   0.553   1.787   1.041
 2397SOL     OW 8017   8.758   5.610   0.564
 2397SOL    HW1 8018   8.740   5.578   0.475
 2397SOL    HW2 8019   8.830   5.556   0.595
 2398SOL     OW 8020   1.294   6.597   6.498
 2398SOL    HW1 8021   1.268   6.597   6.590
 2398SOL    HW2 8022   1.378   6.643   6.496
 2399SOL     OW 8023   3.022   2.462   2.004
 2399SOL    HW1 8024   3.085   2.521   1.960
 2399SOL    HW2 8025   3.077   2.394   2.043
 2400SOL     OW 8026   6.017   8.954   6.356
 2400SOL    HW1 8027   6.105   8.942   6.392
 2400SOL    HW2 8028   6.031   8.991   6.269
 2401SOL     OW 8029   1.816   2.888   1.471
 2401SOL    HW1 8030   1.774   2.921   1.392
 2401SOL    HW2 8031   1.890   2.836   1.438
 2402SOL     OW 8032   2.541   4.985   1.820
 2402SOL    HW1 8033   2.587   5.022   1.895
 2402SOL    HW2 8034   2.455   5.028   1.820
 2403SOL     OW 8035   7.008   6.368   4.861
 2403SOL    HW1 8036   7.065   6.384   4.786
 2403SOL    HW2 8037   6.978   6.278   4.850
 2404SOL     OW 8038   8.620   5.383   0.038
 2404SOL    HW1 8039   8.636   5.399  -0.054
 2404SOL    HW2 8040   8.590   5.467   0.072
 2405SOL     OW 8041   8.213   1.554   0.496
 2405SOL    HW1 8042   8.191   1.498   0.570
 2405SOL    HW2 8043   8.128   1.579   0.458
 2406SOL     OW 8044   1.600   5.933   3.053
 2406SOL    HW1 8045   1.521   5.980   3.078
 2406SOL    HW2 8046   1.611   5.950   2.960
 2407SOL     OW 8047   1.056   4.227   1.117
 2407SOL    HW1 8048   1.083   4.263   1.032
 2407SOL    HW2 8049   1.092   4.287   1.182
 2408SOL     OW 8050   4.993   9.010   4.345
 2408SOL    HW1 8051   4.982   8.977   4.434
 2408SOL    HW2 8052   4.951   9.096   4.346
 2409SOL     OW 8053   0.134   3.479   5.339
 2409SOL    HW1 8054   0.101   3.525   5.416
 2409SOL    HW2 8055   0.210   3.531   5.310
 2410SOL     OW 8056  10.429   7.399   0.504
 2410SOL    HW1 8057  10.513   7.382   0.547
 2410SOL    HW2 8058  10.439   7.486   0.465
 2411SOL     OW 8059   3.422   6.651   0.040
 2411SOL    HW1 8060   3.413   6.742   0.068
 2411SOL    HW2 8061   3.446   6.657  -0.052
 2412SOL     OW 8062   9.628   6.861   0.030
 2412SOL    HW1 8063   9.690   6.800   0.069
 2412SOL    HW2 8064   9.558   6.868   0.096
 2413SOL     OW 8065  -0.052   9.559   6.137
 2413SOL    HW1 8066  -0.013   9.482   6.178
 2413SOL    HW2 8067   0.015   9.593   6.079
 2414SOL     OW 8068   2.020   2.465   0.108
 2414SOL    HW1 8069   2.000   2.545   0.157
 2414SOL    HW2 8070   2.104   2.435   0.143
 2415SOL     OW 8071   3.717   6.242   4.466
 2415SOL    HW1 8072   3.703   6.331   4.434
 2415SOL    HW2 8073   3.629   6.209   4.485
 2416SOL     OW 8074   3.183   4.554   6.158
 2416SOL    HW1 8075   3.233   4.629   6.190
 2416SOL    HW2 8076   3.191   4.489   6.227
 2417SOL     OW 8077   5.079   6.452   6.274
 2417SOL    HW1 8078   5.013   6.426   6.339
 2417SOL    HW2 8079   5.076   6.383   6.208
 2418SOL     OW 8080   7.622   1.655   0.179
 2418SOL    HW1 8081   7.661   1.568   0.190
 2418SOL    HW2 8082   7.689   1.705   0.132
 2419SOL     OW 8083   2.403   3.884   4.053
 2419SOL    HW1 8084   2.336   3.816   4.051
 2419SOL    HW2 8085   2.470   3.851   4.113
 2420SOL     OW 8086   4.669   7.326   4.945
 2420SOL    HW1 8087   4.612   7.339   4.869
 2420SOL    HW2 8088   4.679   7.231   4.951
 2421SOL     OW 8089   7.567   1.478   1.562
 2421SOL    HW1 8090   7.520   1.476   1.478
 2421SOL    HW2 8091   7.632   1.409   1.553
 2422SOL     OW 8092   3.266   1.300   2.003
 2422SOL    HW1 8093   3.175   1.319   2.025
 2422SOL    HW2 8094   3.261   1.224   1.944
 2423SOL     OW 8095   7.262   8.936   4.323
 2423SOL    HW1 8096   7.218   8.972   4.400
 2423SOL    HW2 8097   7.293   8.850   4.352
 2424SOL     OW 8098   2.653   2.799   1.919
 2424SOL    HW1 8099   2.712   2.732   1.885
 2424SOL    HW2 8100   2.690   2.823   2.004
 2425SOL     OW 8101   9.346   8.169   1.336
 2425SOL    HW1 8102   9.297   8.129   1.409
 2425SOL    HW2 8103   9.354   8.261   1.361
 2426SOL     OW 8104   5.312   5.545   0.056
 2426SOL    HW1 8105   5.373   5.599   0.107
 2426SOL    HW2 8106   5.226   5.584   0.071
 2427SOL     OW 8107   7.127   5.028   0.913
 2427SOL    HW1 8108   7.143   4.963   0.845
 2427SOL    HW2 8109   7.074   4.982   0.978
 2428SOL     OW 8110   6.424   5.247   1.005
 2428SOL    HW1 8111   6.432   5.169   0.950
 2428SOL    HW2 8112   6.330   5.256   1.021
 2429SOL     OW 8113   6.471   2.191   0.113
 2429SOL    HW1 8114   6.433   2.279   0.109
 2429SOL    HW2 8115   6.509   2.177   0.027
 2430SOL     OW 8116  -0.001   6.548   4.617
 2430SOL    HW1 8117  -0.080   6.594   4.646
 2430SOL    HW2 8118   0.035   6.509   4.697
 2431SOL     OW 8119   6.702   8.378   2.877
 2431SOL    HW1 8120   6.785   8.407   2.840
 2431SOL    HW2 8121   6.725   8.341   2.962
 2432SOL     OW 8122   6.738   1.880   1.356
 2432SOL    HW1 8123   6.792   1.912   1.428
 2432SOL    HW2 8124   6.732   1.954   1.296
 2433SOL     OW 8125   1.086   3.162   4.516
 2433SOL    HW1 8126   0.997   3.195   4.503
 2433SOL    HW2 8127   1.077   3.088   4.576
 2434SOL     OW 8128   1.543   7.365   5.168
 2434SOL    HW1 8129   1.458   7.339   5.204
 2434SOL    HW2 8130   1.537   7.459   5.155
 2435SOL     OW 8131   7.301   1.882   0.846
 2435SOL    HW1 8132   7.378   1.899   0.793
 2435SOL    HW2 8133   7.249   1.820   0.795
 2436SOL     OW 8134   2.039   6.192   2.147
 2436SOL    HW1 8135   2.120   6.142   2.150
 2436SOL    HW2 8136   2.059   6.273   2.194
 2437SOL     OW 8137  -0.434   8.639   6.323
 2437SOL    HW1 8138  -0.463   8.722   6.360
 2437SOL    HW2 8139  -0.360   8.612   6.378
 2438SOL     OW 8140  -0.472   4.669   5.268
 2438SOL    HW1 8141  -0.566   4.649   5.261
 2438SOL    HW2 8142  -0.437   4.645   5.182
 2439SOL     OW 8143   8.821   5.269   1.356
 2439SOL    HW1 8144   8.849   5.228   1.274
 2439SOL    HW2 8145   8.818   5.197   1.419
 2440SOL     OW 8146   0.363   8.081   4.186
 2440SOL    HW1 8147   0.317   8.093   4.103
 2440SOL    HW2 8148   0.375   7.986   4.193
 2441SOL     OW 8149   7.403   0.599   0.179
 2441SOL    HW1 8150   7.477   0.581   0.236
 2441SOL    HW2 8151   7.442   0.621   0.095
 2442SOL     OW 8152  -0.676   5.012   6.180
 2442SOL    HW1 8153  -0.704   5.103   6.191
 2442SOL    HW2 8154  -0.588   5.009   6.216
 2443SOL     OW 8155  -0.602   3.823   4.245
 2443SOL    HW1 8156  -0.642   3.896   4.293
 2443SOL    HW2 8157  -0.583   3.859   4.158
 2444SOL     OW 8158   1.883   4.094   1.008
 2444SOL    HW1 8159   1.893   4.134   1.095
 2444SOL    HW2 8160   1.790   4.077   0.999
 2445SOL     OW 8161   0.848   9.783   6.629
 2445SOL    HW1 8162   0.775   9.751   6.576
 2445SOL    HW2 8163   0.838   9.878   6.628
 2446SOL     OW 8164   3.551   7.243   1.295
 2446SOL    HW1 8165   3.632   7.211   1.258
 2446SOL    HW2 8166   3.482   7.193   1.251
 2447SOL     OW 8167   1.761   5.227   1.088
 2447SOL    HW1 8168   1.775   5.310   1.132
 2447SOL    HW2 8169   1.670   5.203   1.109
 2448SOL     OW 8170   5.113   2.800   3.675
 2448SOL    HW1 8171   5.116   2.709   3.647
 2448SOL    HW2 8172   5.194   2.839   3.642
 2449SOL     OW 8173   6.056   2.141   2.206
 2449SOL    HW1 8174   6.116   2.151   2.280
 2449SOL    HW2 8175   6.011   2.225   2.200
 2450SOL     OW 8176   1.340   7.000   6.150
 2450SOL    HW1 8177   1.256   7.001   6.104
 2450SOL    HW2 8178   1.401   6.963   6.086
 2451SOL     OW 8179   0.012   4.319   5.262
 2451SOL    HW1 8180   0.019   4.261   5.339
 2451SOL    HW2 8181   0.078   4.386   5.277
 2452SOL     OW 8182   0.680   5.563   6.099
 2452SOL    HW1 8183   0.598   5.566   6.050
 2452SOL    HW2 8184   0.678   5.478   6.145
 2453SOL     OW 8185   5.648   2.233   2.700
 2453SOL    HW1 8186   5.732   2.279   2.703
 2453SOL    HW2 8187   5.623   2.235   2.608
 2454SOL     OW 8188   3.857   2.890   4.106
 2454SOL    HW1 8189   3.868   2.827   4.035
 2454SOL    HW2 8190   3.913   2.856   4.177
 2455SOL     OW 8191   8.655   6.983   1.133
 2455SOL    HW1 8192   8.700   6.936   1.062
 2455SOL    HW2 8193   8.700   7.067   1.138
 2456SOL     OW 8194   1.876   6.406   4.723
 2456SOL    HW1 8195   1.825   6.411   4.804
 2456SOL    HW2 8196   1.905   6.315   4.719
 2457SOL     OW 8197   6.072   7.888   0.597
 2457SOL    HW1 8198   6.040   7.818   0.652
 2457SOL    HW2 8199   6.007   7.896   0.527
 2458SOL     OW 8200   5.468   4.261   6.030
 2458SOL    HW1 8201   5.446   4.337   5.977
 2458SOL    HW2 8202   5.520   4.297   6.102
 2459SOL     OW 8203   5.048   5.343   0.207
 2459SOL    HW1 8204   4.984   5.309   0.144
 2459SOL    HW2 8205   5.029   5.437   0.213
 2460SOL     OW 8206   4.821   5.714   0.101
 2460SOL    HW1 8207   4.796   5.806   0.102
 2460SOL    HW2 8208   4.763   5.673   0.165
 2461SOL     OW 8209  -0.426   4.529   4.244
 2461SOL    HW1 8210  -0.480   4.525   4.166
 2461SOL    HW2 8211  -0.344   4.570   4.214
 2462SOL     OW 8212   0.607   9.435   6.292
 2462SOL    HW1 8213   0.612   9.343   6.319
 2462SOL    HW2 8214   0.531   9.469   6.339
 2463SOL     OW 8215   8.077   7.559   2.687
 2463SOL    HW1 8216   8.164   7.578   2.722
 2463SOL    HW2 8217   8.093   7.513   2.605
 2464SOL     OW 8218  -1.607   3.188   4.611
 2464SOL    HW1 8219  -1.612   3.208   4.704
 2464SOL    HW2 8220  -1.513   3.183   4.593
 2465SOL     OW 8221   4.304   6.246   4.448
 2465SOL    HW1 8222   4.235   6.191   4.484
 2465SOL    HW2 8223   4.262   6.331   4.436
 2466SOL     OW 8224   0.558   6.122   6.318
 2466SOL    HW1 8225   0.526   6.032   6.307
 2466SOL    HW2 8226   0.649   6.119   6.289
 2467SOL     OW 8227   5.695   4.194   5.884
 2467SOL    HW1 8228   5.619   4.203   5.941
 2467SOL    HW2 8229   5.717   4.284   5.859
 2468SOL     OW 8230   3.880   1.771   0.957
 2468SOL    HW1 8231   3.901   1.824   1.035
 2468SOL    HW2 8232   3.949   1.794   0.894
 2469SOL     OW 8233   1.458   8.850   5.130
 2469SOL    HW1 8234   1.369   8.884   5.128
 2469SOL    HW2 8235   1.483   8.843   5.038
 2470SOL     OW 8236   7.687   8.430   3.670
 2470SOL    HW1 8237   7.738   8.507   3.647
 2470SOL    HW2 8238   7.752   8.364   3.694
 2471SOL     OW 8239  -0.750   3.646   5.415
 2471SOL    HW1 8240  -0.725   3.717   5.474
 2471SOL    HW2 8241  -0.839   3.622   5.444
 2472SOL     OW 8242   8.384  10.019   5.180
 2472SOL    HW1 8243   8.409   9.936   5.222
 2472SOL    HW2 8244   8.288  10.016   5.177
 2473SOL     OW 8245   1.012   6.760   5.717
 2473SOL    HW1 8246   1.102   6.728   5.722
 2473SOL    HW2 8247   0.995   6.797   5.804
 2474SOL     OW 8248   4.254   3.077   0.101
 2474SOL    HW1 8249   4.264   3.170   0.123
 2474SOL    HW2 8250   4.340   3.039   0.118
 2475SOL     OW 8251   6.214   3.256   4.627
 2475SOL    HW1 8252   6.288   3.313   4.607
 2475SOL    HW2 8253   6.214   3.191   4.556
 2476SOL     OW 8254  -0.020   4.339   3.642
 2476SOL    HW1 8255  -0.009   4.352   3.548
 2476SOL    HW2 8256  -0.035   4.245   3.651
 2477SOL     OW 8257   2.843   3.285   2.677
 2477SOL    HW1 8258   2.788   3.234   2.618
 2477SOL    HW2 8259   2.911   3.322   2.621
 2478SOL     OW 8260   6.315   1.847   1.286
 2478SOL    HW1 8261   6.318   1.933   1.328
 2478SOL    HW2 8262   6.288   1.865   1.196
 2479SOL     OW 8263  -0.963   5.202   6.556
 2479SOL    HW1 8264  -0.979   5.209   6.462
 2479SOL    HW2 8265  -0.899   5.270   6.575
 2480SOL     OW 8266  -0.310   2.736   3.335
 2480SOL    HW1 8267  -0.400   2.756   3.309
 2480SOL    HW2 8268  -0.283   2.665   3.277
 2481SOL     OW 8269   0.135   3.792   6.511
 2481SOL    HW1 8270   0.067   3.761   6.450
 2481SOL    HW2 8271   0.096   3.870   6.552
 2482SOL     OW 8272   0.818   5.228   4.073
 2482SOL    HW1 8273   0.896   5.215   4.127
 2482SOL    HW2 8274   0.845   5.295   4.009
 2483SOL     OW 8275   4.993   9.540   6.315
 2483SOL    HW1 8276   5.040   9.500   6.388
 2483SOL    HW2 8277   5.026   9.493   6.238
 2484SOL     OW 8278   8.708  10.463   4.865
 2484SOL    HW1 8279   8.731  10.554   4.848
 2484SOL    HW2 8280   8.664  10.434   4.785
 2485SOL     OW 8281   7.053   4.068   0.132
 2485SOL    HW1 8282   7.106   4.068   0.053
 2485SOL    HW2 8283   7.017   3.980   0.138
 2486SOL     OW 8284   0.656   4.979   4.756
 2486SOL    HW1 8285   0.702   5.063   4.751
 2486SOL    HW2 8286   0.616   4.969   4.670
 2487SOL     OW 8287   2.643   5.858   2.851
 2487SOL    HW1 8288   2.619   5.898   2.767
 2487SOL    HW2 8289   2.604   5.915   2.917
 2488SOL     OW 8290   1.278   9.083   5.051
 2488SOL    HW1 8291   1.315   9.141   4.984
 2488SOL    HW2 8292   1.206   9.038   5.007
 2489SOL     OW 8293   6.705   5.497   0.358
 2489SOL    HW1 8294   6.702   5.506   0.263
 2489SOL    HW2 8295   6.712   5.402   0.373
 2490SOL     OW 8296   5.059   2.205   0.553
 2490SOL    HW1 8297   4.970   2.239   0.563
 2490SOL    HW2 8298   5.110   2.282   0.526
 2491SOL     OW 8299   4.628   4.512   4.199
 2491SOL    HW1 8300   4.583   4.596   4.198
 2491SOL    HW2 8301   4.611   4.476   4.286
 2492SOL     OW 8302   0.458   5.919   4.761
 2492SOL    HW1 8303   0.418   5.987   4.815
 2492SOL    HW2 8304   0.490   5.965   4.683
 2493SOL     OW 8305   4.573   5.751   0.729
 2493SOL    HW1 8306   4.588   5.772   0.821
 2493SOL    HW2 8307   4.478   5.750   0.720
 2494SOL     OW 8308   1.896   4.520   2.261
 2494SOL    HW1 8309   1.928   4.520   2.170
 2494SOL    HW2 8310   1.880   4.428   2.280
 2495SOL     OW 8311   4.272   4.326   4.639
 2495SOL    HW1 8312   4.255   4.259   4.705
 2495SOL    HW2 8313   4.364   4.350   4.651
 2496SOL     OW 8314   8.970   4.354   0.413
 2496SOL    HW1 8315   8.968   4.443   0.450
 2496SOL    HW2 8316   9.063   4.333   0.406
 2497SOL     OW 8317   3.327   5.187   1.577
 2497SOL    HW1 8318   3.278   5.105   1.589
 2497SOL    HW2 8319   3.375   5.174   1.496
 2498SOL     OW 8320   3.342   7.039   1.759
 2498SOL    HW1 8321   3.336   6.987   1.838
 2498SOL    HW2 8322   3.430   7.076   1.760
 2499SOL     OW 8323   2.389   7.017   0.844
 2499SOL    HW1 8324   2.387   7.061   0.759
 2499SOL    HW2 8325   2.406   7.086   0.907
 2500SOL     OW 8326   6.950   4.858   0.565
 2500SOL    HW1 8327   7.034   4.845   0.609
 2500SOL    HW2 8328   6.887   4.811   0.620
 2501SOL     OW 8329   8.185   4.444   0.445
 2501SOL    HW1 8330   8.172   4.354   0.415
 2501SOL    HW2 8331   8.279   4.450   0.464
 2502SOL     OW 8332   1.602   8.961   5.844
 2502SOL    HW1 8333   1.586   8.964   5.749
 2502SOL    HW2 8334   1.519   8.929   5.880
 2503SOL     OW 8335   4.159  10.415   6.313
 2503SOL    HW1 8336   4.186  10.348   6.376
 2503SOL    HW2 8337   4.131  10.365   6.236
 2504SOL     OW 8338   4.286   3.202   0.490
 2504SOL    HW1 8339   4.194   3.217   0.470
 2504SOL    HW2 8340   4.294   3.222   0.584
 2505SOL     OW 8341   6.030   7.964   4.989
 2505SOL    HW1 8342   6.058   7.885   4.942
 2505SOL    HW2 8343   6.110   7.998   5.029
 2506SOL     OW 8344   5.404   2.133   3.483
 2506SOL    HW1 8345   5.484   2.160   3.528
 2506SOL    HW2 8346   5.369   2.062   3.537
 2507SOL     OW 8347   7.646   6.254   2.456
 2507SOL    HW1 8348   7.651   6.257   2.552
 2507SOL    HW2 8349   7.685   6.169   2.433
 2508SOL     OW 8350   3.069   9.375   5.628
 2508SOL    HW1 8351   3.047   9.359   5.720
 2508SOL    HW2 8352   3.148   9.429   5.631
 2509SOL     OW 8353   0.448   3.964   4.174
 2509SOL    HW1 8354   0.441   4.038   4.234
 2509SOL    HW2 8355   0.395   3.990   4.098
 2510SOL     OW 8356   1.686   6.769   4.914
 2510SOL    HW1 8357   1.732   6.828   4.974
 2510SOL    HW2 8358   1.712   6.681   4.941
 2511SOL     OW 8359   4.412   4.239   5.251
 2511SOL    HW1 8360   4.438   4.202   5.336
 2511SOL    HW2 8361   4.328   4.282   5.268
 2512SOL     OW 8362   4.578   2.999   5.030
 2512SOL    HW1 8363   4.551   2.946   4.955
 2512SOL    HW2 8364   4.504   2.995   5.091
 2513SOL     OW 8365   7.879   4.768   2.254
 2513SOL    HW1 8366   7.785   4.770   2.271
 2513SOL    HW2 8367   7.886   4.763   2.158
 2514SOL     OW 8368   6.003   3.079   4.187
 2514SOL    HW1 8369   5.993   3.157   4.243
 2514SOL    HW2 8370   6.011   3.007   4.249
 2515SOL     OW 8371   5.390   9.571   5.837
 2515SOL    HW1 8372   5.312   9.612   5.874
 2515SOL    HW2 8373   5.364   9.480   5.821
 2516SOL     OW 8374   5.484   3.347   1.645
 2516SOL    HW1 8375   5.400   3.392   1.636
 2516SOL    HW2 8376   5.460   3.255   1.659
 2517SOL     OW 8377   5.469   8.128   3.456
 2517SOL    HW1 8378   5.475   8.214   3.415
 2517SOL    HW2 8379   5.535   8.075   3.412
 2518SOL     OW 8380   8.609   8.030   2.933
 2518SOL    HW1 8381   8.697   7.992   2.926
 2518SOL    HW2 8382   8.613   8.110   2.881
 2519SOL     OW 8383   5.728   5.595   6.640
 2519SOL    HW1 8384   5.684   5.523   6.686
 2519SOL    HW2 8385   5.675   5.672   6.661
 2520SOL     OW 8386  -0.290   3.578   4.119
 2520SOL    HW1 8387  -0.254   3.623   4.195
 2520SOL    HW2 8388  -0.384   3.591   4.126
 2521SOL     OW 8389   2.140   8.869   5.375
 2521SOL    HW1 8390   2.140   8.964   5.374
 2521SOL    HW2 8391   2.123   8.846   5.466
 2522SOL     OW 8392   4.281   3.109   2.543
 2522SOL    HW1 8393   4.228   3.072   2.473
 2522SOL    HW2 8394   4.220   3.162   2.594
 2523SOL     OW 8395   3.077   5.345   0.703
 2523SOL    HW1 8396   2.997   5.369   0.750
 2523SOL    HW2 8397   3.122   5.286   0.763
 2524SOL     OW 8398  -1.799   4.853   6.051
 2524SOL    HW1 8399  -1.804   4.758   6.062
 2524SOL    HW2 8400  -1.815   4.867   5.958
 2525SOL     OW 8401   3.589   7.688   6.363
 2525SOL    HW1 8402   3.496   7.711   6.358
 2525SOL    HW2 8403   3.620   7.729   6.443
 2526SOL     OW 8404   5.091   6.473   5.764
 2526SOL    HW1 8405   5.181   6.487   5.792
 2526SOL    HW2 8406   5.078   6.378   5.771
 2527SOL     OW 8407   2.537   3.111   2.262
 2527SOL    HW1 8408   2.600   3.156   2.319
 2527SOL    HW2 8409   2.524   3.026   2.305
 2528SOL     OW 8410   1.271   9.499   6.061
 2528SOL    HW1 8411   1.326   9.524   5.986
 2528SOL    HW2 8412   1.216   9.429   6.028
 2529SOL     OW 8413   5.001   3.522   4.963
 2529SOL    HW1 8414   5.018   3.613   4.990
 2529SOL    HW2 8415   4.953   3.530   4.880
 2530SOL     OW 8416   3.580   5.098   4.896
 2530SOL    HW1 8417   3.646   5.154   4.937
 2530SOL    HW2 8418   3.592   5.012   4.938
 2531SOL     OW 8419   2.641   3.765   3.458
 2531SOL    HW1 8420   2.602   3.839   3.505
 2531SOL    HW2 8421   2.676   3.709   3.527
 2532SOL     OW 8422  -1.496   3.552   5.950
 2532SOL    HW1 8423  -1.542   3.516   5.874
 2532SOL    HW2 8424  -1.560   3.608   5.993
 2533SOL     OW 8425   7.882   7.514   3.354
 2533SOL    HW1 8426   7.890   7.458   3.277
 2533SOL    HW2 8427   7.970   7.550   3.367
 2534SOL     OW 8428   4.134   9.470   5.615
 2534SOL    HW1 8429   4.060   9.465   5.675
 2534SOL    HW2 8430   4.115   9.405   5.548
 2535SOL     OW 8431   6.949   3.470   1.882
 2535SOL    HW1 8432   6.976   3.518   1.804
 2535SOL    HW2 8433   6.898   3.532   1.933
 2536SOL     OW 8434   4.739   2.766   4.271
 2536SOL    HW1 8435   4.801   2.697   4.244
 2536SOL    HW2 8436   4.697   2.730   4.349
 2537SOL     OW 8437   1.620   4.072   1.068
 2537SOL    HW1 8438   1.568   4.144   1.105
 2537SOL    HW2 8439   1.556   4.018   1.022
 2538SOL     OW 8440   6.079   3.254   2.191
 2538SOL    HW1 8441   6.001   3.308   2.190
 2538SOL    HW2 8442   6.083   3.220   2.280
 2539SOL     OW 8443   6.333   6.561   6.081
 2539SOL    HW1 8444   6.291   6.643   6.107
 2539SOL    HW2 8445   6.261   6.500   6.068
 2540SOL     OW 8446   3.058   0.638   0.621
 2540SOL    HW1 8447   3.004   0.571   0.580
 2540SOL    HW2 8448   3.053   0.619   0.715
 2541SOL     OW 8449   0.321   3.044   3.995
 2541SOL    HW1 8450   0.332   3.108   3.925
 2541SOL    HW2 8451   0.243   3.073   4.042
 2542SOL     OW 8452   1.953   5.870   2.270
 2542SOL    HW1 8453   1.986   5.869   2.180
 2542SOL    HW2 8454   1.927   5.780   2.287
 2543SOL     OW 8455  -0.929   2.854   4.748
 2543SOL    HW1 8456  -0.887   2.828   4.666
 2543SOL    HW2 8457  -0.921   2.777   4.805
 2544SOL     OW 8458   2.766   3.134   2.456
 2544SOL    HW1 8459   2.821   3.065   2.493
 2544SOL    HW2 8460   2.826   3.184   2.399
 2545SOL     OW 8461   9.410   5.916   0.157
 2545SOL    HW1 8462   9.352   5.876   0.092
 2545SOL    HW2 8463   9.494   5.873   0.143
 2546SOL     OW 8464   6.949   8.473   3.208
 2546SOL    HW1 8465   6.963   8.382   3.183
 2546SOL    HW2 8466   6.854   8.484   3.209
 2547SOL     OW 8467   4.137   9.833   6.255
 2547SOL    HW1 8468   4.130   9.907   6.314
 2547SOL    HW2 8469   4.228   9.804   6.263
 2548SOL     OW 8470   6.425   8.179   5.525
 2548SOL    HW1 8471   6.439   8.233   5.603
 2548SOL    HW2 8472   6.508   8.132   5.513
 2549SOL     OW 8473   6.414   5.501   1.649
 2549SOL    HW1 8474   6.469   5.430   1.682
 2549SOL    HW2 8475   6.383   5.546   1.728
 2550SOL     OW 8476   4.073   6.004   6.056
 2550SOL    HW1 8477   4.071   6.064   6.130
 2550SOL    HW2 8478   4.016   5.932   6.082
 2551SOL     OW 8479   7.019   8.023   4.713
 2551SOL    HW1 8480   7.018   8.033   4.617
 2551SOL    HW2 8481   6.932   8.049   4.741
 2552SOL     OW 8482   8.989   7.619   1.694
 2552SOL    HW1 8483   8.919   7.602   1.757
 2552SOL    HW2 8484   8.960   7.577   1.613
 2553SOL     OW 8485   7.643   6.810   0.325
 2553SOL    HW1 8486   7.704   6.736   0.331
 2553SOL    HW2 8487   7.693   6.885   0.354
 2554SOL     OW 8488   2.734   9.817   6.096
 2554SOL    HW1 8489   2.816   9.768   6.093
 2554SOL    HW2 8490   2.745   9.879   6.168
 2555SOL     OW 8491   4.445  11.125   6.198
 2555SOL    HW1 8492   4.466  11.031   6.202
 2555SOL    HW2 8493   4.356  11.131   6.233
 2556SOL     OW 8494  -0.368   4.089   3.503
 2556SOL    HW1 8495  -0.401   4.179   3.510
 2556SOL    HW2 8496  -0.381   4.066   3.411
 2557SOL     OW 8497   5.258   5.516   6.433
 2557SOL    HW1 8498   5.236   5.459   6.360
 2557SOL    HW2 8499   5.331   5.569   6.401
 2558SOL     OW 8500   3.796   4.080   6.480
 2558SOL    HW1 8501   3.829   4.112   6.396
 2558SOL    HW2 8502   3.710   4.044   6.459
 2559SOL     OW 8503   3.246   6.493   1.012
 2559SOL    HW1 8504   3.174   6.551   1.039
 2559SOL    HW2 8505   3.211   6.445   0.937
 2560SOL     OW 8506   5.673   1.491   0.969
 2560SOL    HW1 8507   5.761   1.455   0.961
 2560SOL    HW2 8508   5.623   1.424   1.014
 2561SOL     OW 8509   4.166   2.276   3.176
 2561SOL    HW1 8510   4.073   2.298   3.179
 2561SOL    HW2 8511   4.189   2.258   3.268
 2562SOL     OW 8512   6.054   5.882   5.763
 2562SOL    HW1 8513   5.964   5.915   5.762
 2562SOL    HW2 8514   6.089   5.904   5.677
 2563SOL     OW 8515   4.479   2.120   2.216
 2563SOL    HW1 8516   4.472   2.027   2.193
 2563SOL    HW2 8517   4.565   2.146   2.184
 2564SOL     OW 8518   5.975   3.362   0.230
 2564SOL    HW1 8519   5.924   3.402   0.300
 2564SOL    HW2 8520   5.985   3.432   0.165
 2565SOL     OW 8521   4.994   6.522   3.786
 2565SOL    HW1 8522   4.969   6.518   3.879
 2565SOL    HW2 8523   4.911   6.531   3.739
 2566SOL     OW 8524  -1.085   4.886   4.703
 2566SOL    HW1 8525  -0.997   4.911   4.673
 2566SOL    HW2 8526  -1.075   4.794   4.729
 2567SOL     OW 8527   2.065   4.840   4.776
 2567SOL    HW1 8528   2.027   4.919   4.814
 2567SOL    HW2 8529   1.997   4.806   4.718
 2568SOL     OW 8530   7.697   6.378   2.736
 2568SOL    HW1 8531   7.765   6.413   2.678
 2568SOL    HW2 8532   7.641   6.454   2.755
 2569SOL     OW 8533   2.081  11.113   6.570
 2569SOL    HW1 8534   2.057  11.039   6.626
 2569SOL    HW2 8535   2.088  11.187   6.631
 2570SOL     OW 8536   5.899   5.274   5.773
 2570SOL    HW1 8537   5.954   5.339   5.818
 2570SOL    HW2 8538   5.910   5.294   5.680
 2571SOL     OW 8539   6.748   7.041   0.481
 2571SOL    HW1 8540   6.785   7.126   0.505
 2571SOL    HW2 8541   6.796   7.016   0.402
 2572SOL     OW 8542   9.172   8.448   2.046
 2572SOL    HW1 8543   9.183   8.353   2.049
 2572SOL    HW2 8544   9.077   8.461   2.038
 2573SOL     OW 8545   6.121   7.521   4.331
 2573SOL    HW1 8546   6.200   7.571   4.313
 2573SOL    HW2 8547   6.077   7.568   4.401
 2574SOL     OW 8548   3.806   6.782   6.497
 2574SOL    HW1 8549   3.728   6.780   6.552
 2574SOL    HW2 8550   3.872   6.734   6.548
 2575SOL     OW 8551   1.826   4.280   0.026
 2575SOL    HW1 8552   1.748   4.228   0.044
 2575SOL    HW2 8553   1.870   4.288   0.111
 2576SOL     OW 8554   1.225   4.006   1.104
 2576SOL    HW1 8555   1.168   4.081   1.085
 2576SOL    HW2 8556   1.310   4.045   1.122
 2577SOL     OW 8557   4.189   5.668   4.324
 2577SOL    HW1 8558   4.235   5.705   4.249
 2577SOL    HW2 8559   4.236   5.588   4.344
 2578SOL     OW 8560   1.751   2.236   2.677
 2578SOL    HW1 8561   1.705   2.217   2.759
 2578SOL    HW2 8562   1.682   2.258   2.615
 2579SOL     OW 8563   0.740   0.621   0.614
 2579SOL    HW1 8564   0.686   0.697   0.631
 2579SOL    HW2 8565   0.743   0.574   0.697
 2580SOL     OW 8566   1.012   4.066   5.768
 2580SOL    HW1 8567   1.001   3.973   5.786
 2580SOL    HW2 8568   0.964   4.081   5.686
 2581SOL     OW 8569   5.361  10.147   5.958
 2581SOL    HW1 8570   5.342  10.197   5.879
 2581SOL    HW2 8571   5.382  10.059   5.927
 2582SOL     OW 8572   8.325   7.524   2.778
 2582SOL    HW1 8573   8.376   7.589   2.826
 2582SOL    HW2 8574   8.387   7.483   2.719
 2583SOL     OW 8575   7.337   3.899   1.051
 2583SOL    HW1 8576   7.285   3.875   0.974
 2583SOL    HW2 8577   7.356   3.992   1.040
 2584SOL     OW 8578   3.645   7.850   6.639
 2584SOL    HW1 8579   3.595   7.790   6.695
 2584SOL    HW2 8580   3.736   7.833   6.661
 2585SOL     OW 8581  -0.429   2.131   2.819
 2585SOL    HW1 8582  -0.409   2.043   2.851
 2585SOL    HW2 8583  -0.524   2.140   2.831
 2586SOL     OW 8584   1.259   9.419   5.301
 2586SOL    HW1 8585   1.194   9.461   5.245
 2586SOL    HW2 8586   1.228   9.434   5.390
 2587SOL     OW 8587   5.670   9.643   6.159
 2587SOL    HW1 8588   5.580   9.664   6.185
 2587SOL    HW2 8589   5.660   9.604   6.072
 2588SOL     OW 8590  -1.885   4.032   5.528
 2588SOL    HW1 8591  -1.831   4.013   5.451
 2588SOL    HW2 8592  -1.973   4.004   5.503
 2589SOL     OW 8593   0.498   5.419   2.722
 2589SOL    HW1 8594   0.481   5.504   2.681
 2589SOL    HW2 8595   0.517   5.441   2.813
 2590SOL     OW 8596   4.726   6.739   5.745
 2590SOL    HW1 8597   4.749   6.662   5.796
 2590SOL    HW2 8598   4.721   6.708   5.654
 2591SOL     OW 8599   0.726   6.315   6.483
 2591SOL    HW1 8600   0.767   6.322   6.397
 2591SOL    HW2 8601   0.799   6.315   6.545
 2592SOL     OW 8602   7.087   1.263   0.759
 2592SOL    HW1 8603   7.138   1.301   0.688
 2592SOL    HW2 8604   7.020   1.210   0.715
 2593SOL     OW 8605   8.311   1.506   0.162
 2593SOL    HW1 8606   8.334   1.467   0.247
 2593SOL    HW2 8607   8.223   1.474   0.143
 2594SOL     OW 8608   4.305   4.740   4.530
 2594SOL    HW1 8609   4.242   4.740   4.459
 2594SOL    HW2 8610   4.361   4.665   4.513
 2595SOL     OW 8611  -1.203   3.968   5.395
 2595SOL    HW1 8612  -1.197   3.930   5.483
 2595SOL    HW2 8613  -1.116   3.956   5.358
 2596SOL     OW 8614   8.400   5.517   0.259
 2596SOL    HW1 8615   8.379   5.591   0.203
 2596SOL    HW2 8616   8.321   5.503   0.311
 2597SOL     OW 8617   1.282   7.770   5.938
 2597SOL    HW1 8618   1.337   7.723   6.000
 2597SOL    HW2 8619   1.197   7.726   5.943
 2598SOL     OW 8620   6.187  10.485   5.866
 2598SOL    HW1 8621   6.232  10.535   5.798
 2598SOL    HW2 8622   6.096  10.479   5.837
 2599SOL     OW 8623   3.671   3.113   4.090
 2599SOL    HW1 8624   3.645   3.121   3.998
 2599SOL    HW2 8625   3.735   3.042   4.091
 2600SOL     OW 8626   8.057   7.589   1.088
 2600SOL    HW1 8627   8.122   7.577   1.157
 2600SOL    HW2 8628   8.050   7.684   1.079
 2601SOL     OW 8629   5.153   8.824   3.784
 2601SOL    HW1 8630   5.088   8.892   3.767
 2601SOL    HW2 8631   5.230   8.872   3.816
 2602SOL     OW 8632   7.840  10.236   5.213
 2602SOL    HW1 8633   7.873  10.288   5.286
 2602SOL    HW2 8634   7.776  10.293   5.170
 2603SOL     OW 8635   7.518   3.038   2.335
 2603SOL    HW1 8636   7.492   3.077   2.418
 2603SOL    HW2 8637   7.439   2.996   2.302
 2604SOL     OW 8638   0.735   7.615   6.082
 2604SOL    HW1 8639   0.693   7.529   6.071
 2604SOL    HW2 8640   0.766   7.614   6.173
 2605SOL     OW 8641   6.797   3.987   4.432
 2605SOL    HW1 8642   6.891   3.983   4.454
 2605SOL    HW2 8643   6.793   3.960   4.341
 2606SOL     OW 8644   0.892   2.899   2.658
 2606SOL    HW1 8645   0.849   2.941   2.733
 2606SOL    HW2 8646   0.977   2.942   2.653
 2607SOL     OW 8647   3.969   2.716   3.074
 2607SOL    HW1 8648   3.983   2.638   3.128
 2607SOL    HW2 8649   4.044   2.718   3.015
 2608SOL     OW 8650   0.796   2.796   4.003
 2608SOL    HW1 8651   0.874   2.850   3.997
 2608SOL    HW2 8652   0.730   2.852   4.043
 2609SOL     OW 8653   3.257   3.458   3.023
 2609SOL    HW1 8654   3.173   3.426   2.988
 2609SOL    HW2 8655   3.304   3.379   3.049
 2610SOL     OW 8656   7.375   6.714   4.443
 2610SOL    HW1 8657   7.459   6.678   4.470
 2610SOL    HW2 8658   7.343   6.654   4.376
 2611SOL     OW 8659   5.571   8.527   1.548
 2611SOL    HW1 8660   5.552   8.438   1.578
 2611SOL    HW2 8661   5.648   8.518   1.492
 2612SOL     OW 8662   0.871   4.336   5.489
 2612SOL    HW1 8663   0.847   4.363   5.400
 2612SOL    HW2 8664   0.793   4.353   5.542
 2613SOL     OW 8665   1.923   8.757   3.044
 2613SOL    HW1 8666   1.952   8.696   3.112
 2613SOL    HW2 8667   1.868   8.820   3.091
 2614SOL     OW 8668   6.084   6.513   4.338
 2614SOL    HW1 8669   6.069   6.599   4.377
 2614SOL    HW2 8670   6.152   6.473   4.393
 2615SOL     OW 8671   3.462   4.606   1.941
 2615SOL    HW1 8672   3.458   4.568   2.029
 2615SOL    HW2 8673   3.536   4.563   1.899
 2616SOL     OW 8674  -0.178   4.479   5.789
 2616SOL    HW1 8675  -0.111   4.540   5.755
 2616SOL    HW2 8676  -0.127   4.408   5.828
 2617SOL     OW 8677  -1.611   4.722   6.257
 2617SOL    HW1 8678  -1.704   4.741   6.273
 2617SOL    HW2 8679  -1.586   4.664   6.328
 2618SOL     OW 8680   2.567   2.158   0.773
 2618SOL    HW1 8681   2.491   2.197   0.817
 2618SOL    HW2 8682   2.594   2.087   0.831
 2619SOL     OW 8683   2.655   5.421   2.259
 2619SOL    HW1 8684   2.617   5.390   2.176
 2619SOL    HW2 8685   2.705   5.346   2.291
 2620SOL     OW 8686   2.321   5.613   5.442
 2620SOL    HW1 8687   2.363   5.538   5.401
 2620SOL    HW2 8688   2.298   5.671   5.369
 2621SOL     OW 8689   4.487   1.434   2.042
 2621SOL    HW1 8690   4.459   1.471   1.959
 2621SOL    HW2 8691   4.492   1.509   2.102
 2622SOL     OW 8692   5.040   5.804   3.149
 2622SOL    HW1 8693   5.043   5.893   3.116
 2622SOL    HW2 8694   5.131   5.781   3.167
 2623SOL     OW 8695   5.723   5.999   3.878
 2623SOL    HW1 8696   5.709   6.080   3.926
 2623SOL    HW2 8697   5.747   5.935   3.945
 2624SOL     OW 8698   4.119   4.363   1.586
 2624SOL    HW1 8699   4.051   4.314   1.631
 2624SOL    HW2 8700   4.199   4.312   1.600
 2625SOL     OW 8701   5.707   1.984   3.002
 2625SOL    HW1 8702   5.769   2.057   3.014
 2625SOL    HW2 8703   5.646   1.993   3.075
 2626SOL     OW 8704   2.184   1.052   0.620
 2626SOL    HW1 8705   2.257   1.109   0.599
 2626SOL    HW2 8706   2.224   0.971   0.652
 2627SOL     OW 8707   6.819   1.741   0.755
 2627SOL    HW1 8708   6.759   1.727   0.829
 2627SOL    HW2 8709   6.827   1.655   0.715
 2628SOL     OW 8710   1.275   1.806   1.848
 2628SOL    HW1 8711   1.324   1.878   1.888
 2628SOL    HW2 8712   1.185   1.818   1.879
 2629SOL     OW 8713   0.426   4.089   2.378
 2629SOL    HW1 8714   0.342   4.133   2.391
 2629SOL    HW2 8715   0.466   4.136   2.305
 2630SOL     OW 8716   4.374   6.555   6.563
 2630SOL    HW1 8717   4.398   6.524   6.649
 2630SOL    HW2 8718   4.449   6.607   6.533
 2631SOL     OW 8719   4.304   8.045   5.350
 2631SOL    HW1 8720   4.290   7.963   5.302
 2631SOL    HW2 8721   4.223   8.058   5.399
 2632SOL     OW 8722   4.889   4.216   4.238
 2632SOL    HW1 8723   4.933   4.184   4.317
 2632SOL    HW2 8724   4.960   4.239   4.178
 2633SOL     OW 8725   3.395   9.635   6.431
 2633SOL    HW1 8726   3.454   9.703   6.400
 2633SOL    HW2 8727   3.439   9.552   6.410
 2634SOL     OW 8728   6.444   6.643   0.858
 2634SOL    HW1 8729   6.403   6.596   0.931
 2634SOL    HW2 8730   6.419   6.594   0.780
 2635SOL     OW 8731   2.454   9.306   4.820
 2635SOL    HW1 8732   2.528   9.246   4.813
 2635SOL    HW2 8733   2.462   9.363   4.743
 2636SOL     OW 8734   1.231  10.354   5.416
 2636SOL    HW1 8735   1.271  10.296   5.481
 2636SOL    HW2 8736   1.162  10.400   5.464
 2637SOL     OW 8737   5.812   4.232   5.274
 2637SOL    HW1 8738   5.803   4.145   5.313
 2637SOL    HW2 8739   5.743   4.284   5.315
 2638SOL     OW 8740   1.126   3.753   1.037
 2638SOL    HW1 8741   1.200   3.696   1.058
 2638SOL    HW2 8742   1.156   3.841   1.058
 2639SOL     OW 8743   2.188   2.852   2.424
 2639SOL    HW1 8744   2.243   2.783   2.388
 2639SOL    HW2 8745   2.100   2.815   2.424
 2640SOL     OW 8746   4.608   9.755   4.854
 2640SOL    HW1 8747   4.569   9.794   4.775
 2640SOL    HW2 8748   4.683   9.706   4.821
 2641SOL     OW 8749   7.317   6.786   3.641
 2641SOL    HW1 8750   7.258   6.814   3.571
 2641SOL    HW2 8751   7.286   6.832   3.718
 2642SOL     OW 8752   3.261   5.127   0.744
 2642SOL    HW1 8753   3.217   5.101   0.663
 2642SOL    HW2 8754   3.233   5.062   0.808
 2643SOL     OW 8755   7.168   8.806   3.389
 2643SOL    HW1 8756   7.075   8.787   3.377
 2643SOL    HW2 8757   7.188   8.874   3.325
 2644SOL     OW 8758   2.338   1.885   0.595
 2644SOL    HW1 8759   2.297   1.864   0.679
 2644SOL    HW2 8760   2.331   1.805   0.544
 2645SOL     OW 8761   2.039   8.003   3.606
 2645SOL    HW1 8762   2.065   7.952   3.530
 2645SOL    HW2 8763   2.045   8.094   3.576
 2646SOL     OW 8764   1.340   4.086   4.497
 2646SOL    HW1 8765   1.379   4.040   4.571
 2646SOL    HW2 8766   1.292   4.159   4.537
 2647SOL     OW 8767   5.183   3.517   0.885
 2647SOL    HW1 8768   5.143   3.480   0.964
 2647SOL    HW2 8769   5.111   3.522   0.822
 2648SOL     OW 8770   0.693   2.873   4.560
 2648SOL    HW1 8771   0.642   2.876   4.641
 2648SOL    HW2 8772   0.749   2.796   4.570
 2649SOL     OW 8773   2.188   5.287   4.103
 2649SOL    HW1 8774   2.163   5.214   4.046
 2649SOL    HW2 8775   2.282   5.277   4.115
 2650SOL     OW 8776   8.003   6.925   1.330
 2650SOL    HW1 8777   8.077   6.885   1.285
 2650SOL    HW2 8778   7.999   6.879   1.414
 2651SOL     OW 8779   0.680   4.382   3.251
 2651SOL    HW1 8780   0.598   4.430   3.256
 2651SOL    HW2 8781   0.668   4.319   3.179
 2652SOL     OW 8782   3.145   7.872   1.331
 2652SOL    HW1 8783   3.059   7.915   1.325
 2652SOL    HW2 8784   3.128   7.791   1.379
 2653SOL     OW 8785   3.201   4.856   5.557
 2653SOL    HW1 8786   3.186   4.859   5.462
 2653SOL    HW2 8787   3.114   4.863   5.595
 2654SOL     OW 8788   3.025   3.623   3.523
 2654SOL    HW1 8789   3.078   3.546   3.501
 2654SOL    HW2 8790   3.075   3.697   3.489
 2655SOL     OW 8791   6.732  10.790   5.867
 2655SOL    HW1 8792   6.678  10.743   5.931
 2655SOL    HW2 8793   6.687  10.874   5.857
 2656SOL     OW 8794   5.628   4.057   5.413
 2656SOL    HW1 8795   5.591   3.987   5.360
 2656SOL    HW2 8796   5.558   4.081   5.474
 2657SOL     OW 8797   0.148   5.068   5.918
 2657SOL    HW1 8798   0.124   5.006   5.849
 2657SOL    HW2 8799   0.164   5.150   5.873
 2658SOL     OW 8800   2.520   4.192   2.485
 2658SOL    HW1 8801   2.480   4.268   2.444
 2658SOL    HW2 8802   2.575   4.154   2.416
 2659SOL     OW 8803   3.181   6.529   5.335
 2659SOL    HW1 8804   3.121   6.468   5.292
 2659SOL    HW2 8805   3.130   6.610   5.344
 2660SOL     OW 8806   6.956   8.479   2.434
 2660SOL    HW1 8807   7.046   8.448   2.443
 2660SOL    HW2 8808   6.960   8.572   2.458
 2661SOL     OW 8809   5.905   3.722   1.163
 2661SOL    HW1 8810   5.896   3.650   1.226
 2661SOL    HW2 8811   5.902   3.801   1.216
 2662SOL     OW 8812   5.236  10.600   5.099
 2662SOL    HW1 8813   5.261  10.563   5.015
 2662SOL    HW2 8814   5.300  10.564   5.161
 2663SOL     OW 8815   9.177   6.361   1.451
 2663SOL    HW1 8816   9.182   6.430   1.518
 2663SOL    HW2 8817   9.089   6.326   1.460
 2664SOL     OW 8818   7.402   2.627   0.832
 2664SOL    HW1 8819   7.470   2.585   0.885
 2664SOL    HW2 8820   7.439   2.630   0.744
 2665SOL     OW 8821   1.523   6.461   5.078
 2665SOL    HW1 8822   1.574   6.492   5.152
 2665SOL    HW2 8823   1.491   6.374   5.105
 2666SOL     OW 8824   4.014   9.163   5.965
 2666SOL    HW1 8825   3.952   9.202   6.027
 2666SOL    HW2 8826   3.968   9.164   5.882
 2667SOL     OW 8827   4.346   0.972   0.013
 2667SOL    HW1 8828   4.284   1.018   0.070
 2667SOL    HW2 8829   4.320   0.881   0.018
 2668SOL     OW 8830   5.471   7.896   4.972
 2668SOL    HW1 8831   5.547   7.952   4.990
 2668SOL    HW2 8832   5.480   7.872   4.880
 2669SOL     OW 8833   2.113   3.501   0.755
 2669SOL    HW1 8834   2.127   3.574   0.815
 2669SOL    HW2 8835   2.021   3.477   0.768
 2670SOL     OW 8836   3.239   9.786   3.744
 2670SOL    HW1 8837   3.175   9.746   3.803
 2670SOL    HW2 8838   3.248   9.723   3.672
 2671SOL     OW 8839   3.310   6.546   6.208
 2671SOL    HW1 8840   3.254   6.604   6.260
 2671SOL    HW2 8841   3.361   6.498   6.273
 2672SOL     OW 8842   1.043   6.219   3.781
 2672SOL    HW1 8843   1.116   6.208   3.841
 2672SOL    HW2 8844   1.083   6.218   3.694
 2673SOL     OW 8845   8.387   7.117   0.229
 2673SOL    HW1 8846   8.387   7.209   0.201
 2673SOL    HW2 8847   8.395   7.120   0.324
 2674SOL     OW 8848   3.204   0.580   0.290
 2674SOL    HW1 8849   3.141   0.651   0.285
 2674SOL    HW2 8850   3.227   0.576   0.383
 2675SOL     OW 8851   8.447   5.413   1.778
 2675SOL    HW1 8852   8.399   5.366   1.847
 2675SOL    HW2 8853   8.538   5.385   1.790
 2676SOL     OW 8854   0.072   5.873   4.886
 2676SOL    HW1 8855   0.089   5.863   4.979
 2676SOL    HW2 8856   0.152   5.913   4.851
 2677SOL     OW 8857   6.128   7.470   5.151
 2677SOL    HW1 8858   6.141   7.378   5.130
 2677SOL    HW2 8859   6.216   7.508   5.143
 2678SOL     OW 8860   9.197   6.359   0.954
 2678SOL    HW1 8861   9.274   6.373   0.900
 2678SOL    HW2 8862   9.231   6.325   1.037
 2679SOL     OW 8863   4.223   1.873   0.553
 2679SOL    HW1 8864   4.275   1.888   0.632
 2679SOL    HW2 8865   4.135   1.901   0.576
 2680SOL     OW 8866   3.451   4.727   6.127
 2680SOL    HW1 8867   3.449   4.794   6.059
 2680SOL    HW2 8868   3.474   4.647   6.080
 2681SOL     OW 8869   7.399   4.868   2.080
 2681SOL    HW1 8870   7.400   4.802   2.011
 2681SOL    HW2 8871   7.489   4.899   2.085
 2682SOL     OW 8872   6.497   6.971   0.549
 2682SOL    HW1 8873   6.591   6.991   0.550
 2682SOL    HW2 8874   6.455   7.048   0.587
 2683SOL     OW 8875  -0.122   1.512   2.474
 2683SOL    HW1 8876  -0.203   1.504   2.524
 2683SOL    HW2 8877  -0.115   1.431   2.425
 2684SOL     OW 8878   7.876   2.704   1.447
 2684SOL    HW1 8879   7.927   2.640   1.398
 2684SOL    HW2 8880   7.839   2.762   1.380
 2685SOL     OW 8881   4.245   5.945   5.865
 2685SOL    HW1 8882   4.185   5.967   5.936
 2685SOL    HW2 8883   4.274   5.856   5.885
 2686SOL     OW 8884   1.466   6.112   4.414
 2686SOL    HW1 8885   1.515   6.063   4.480
 2686SOL    HW2 8886   1.532   6.144   4.353
 2687SOL     OW 8887   0.925   8.367   4.098
[truncated: 1,478,567 more chars]
