# Supplementary material for: Improvement in predicting drug sensitivity changes associated with protein mutations using a molecular dynamics based alchemical mutation method
Source: Sci Rep. 2020 Feb 7;10:2161. doi: 10.1038/s41598-020-58877-9 (PMC7005789; doi:10.1038/s41598-020-58877-9)
Supplement: Supplementary file 2 — Supplementary Information. [file 41598_2020_58877_MOESM2_ESM.zip › S1_input/MP-CAFEE/ALK/Wild/md_fin.gro]

Generated by trjconv : TRANSFERASE/TRANSFERASE INHIBITOR in water t= 40000.00000
41739
 1085ACE    CH3    1   6.159   6.175   4.959
 1085ACE   HH31    2   6.081   6.249   4.972
 1085ACE   HH32    3   6.235   6.227   4.900
 1085ACE   HH33    4   6.120   6.083   4.915
 1085ACE      C    5   6.217   6.144   5.097
 1085ACE      O    6   6.178   6.047   5.163
 1086SER      N    7   6.293   6.240   5.149
 1086SER      H    8   6.339   6.304   5.086
 1086SER     CA    9   6.343   6.243   5.285
 1086SER     HA   10   6.267   6.197   5.347
 1086SER     CB   11   6.467   6.154   5.294
 1086SER    HB1   12   6.460   6.054   5.251
 1086SER    HB2   13   6.495   6.136   5.398
 1086SER     OG   14   6.586   6.205   5.238
 1086SER     HG   15   6.576   6.204   5.142
 1086SER      C   16   6.367   6.383   5.339
 1086SER      O   17   6.369   6.481   5.265
 1087THR      N   18   6.376   6.394   5.472
 1087THR      H   19   6.372   6.311   5.529
 1087THR     CA   20   6.372   6.519   5.545
 1087THR     HA   21   6.292   6.579   5.503
 1087THR     CB   22   6.336   6.505   5.692
 1087THR     HB   23   6.311   6.598   5.743
 1087THR    CG2   24   6.211   6.420   5.716
 1087THR   HG21   25   6.197   6.415   5.824
 1087THR   HG22   26   6.127   6.477   5.675
 1087THR   HG23   27   6.211   6.319   5.674
 1087THR    OG1   28   6.434   6.426   5.757
 1087THR    HG1   29   6.424   6.443   5.851
 1087THR      C   30   6.500   6.601   5.539
 1087THR      O   31   6.493   6.724   5.548
 1088ILE      N   32   6.609   6.538   5.497
 1088ILE      H   33   6.612   6.437   5.507
 1088ILE     CA   34   6.734   6.603   5.463
 1088ILE     HA   35   6.740   6.686   5.533
 1088ILE     CB   36   6.858   6.515   5.475
 1088ILE     HB   37   6.948   6.566   5.442
 1088ILE    CG2   38   6.889   6.474   5.618
 1088ILE   HG21   39   6.888   6.551   5.696
 1088ILE   HG22   40   6.825   6.393   5.650
 1088ILE   HG23   41   6.991   6.435   5.614
 1088ILE    CG1   42   6.852   6.387   5.392
 1088ILE   HG11   43   6.761   6.328   5.408
 1088ILE   HG12   44   6.940   6.328   5.421
 1088ILE     CD   45   6.856   6.404   5.241
 1088ILE    HD1   46   6.760   6.436   5.200
 1088ILE    HD2   47   6.925   6.484   5.214
 1088ILE    HD3   48   6.885   6.309   5.196
 1088ILE      C   49   6.719   6.681   5.333
 1088ILE      O   50   6.817   6.743   5.292
 1089MET      N   51   6.608   6.673   5.259
 1089MET      H   52   6.538   6.604   5.284
 1089MET     CA   53   6.574   6.745   5.139
 1089MET     HA   54   6.670   6.760   5.090
 1089MET     CB   55   6.491   6.662   5.041
 1089MET    HB1   56   6.479   6.719   4.949
 1089MET    HB2   57   6.392   6.637   5.080
 1089MET     CG   58   6.554   6.535   4.986
 1089MET    HG1   59   6.591   6.472   5.067
 1089MET    HG2   60   6.643   6.563   4.930
 1089MET     SD   61   6.434   6.453   4.879
 1089MET     CE   62   6.535   6.320   4.808
 1089MET    HE1   63   6.622   6.360   4.756
 1089MET    HE2   64   6.561   6.253   4.889
 1089MET    HE3   65   6.466   6.273   4.738
 1089MET      C   66   6.511   6.882   5.160
 1089MET      O   67   6.459   6.948   5.070
 1090THR      N   68   6.507   6.939   5.281
 1090THR      H   69   6.562   6.894   5.353
 1090THR     CA   70   6.421   7.049   5.318
 1090THR     HA   71   6.348   7.076   5.242
 1090THR     CB   72   6.351   7.024   5.451
 1090THR     HB   73   6.292   7.113   5.471
 1090THR    CG2   74   6.261   6.901   5.434
 1090THR   HG21   75   6.193   6.919   5.351
 1090THR   HG22   76   6.326   6.818   5.406
 1090THR   HG23   77   6.211   6.869   5.525
 1090THR    OG1   78   6.442   6.989   5.553
 1090THR    HG1   79   6.469   6.897   5.547
 1090THR      C   80   6.490   7.184   5.326
 1090THR      O   81   6.419   7.285   5.323
 1091ASP      N   82   6.623   7.184   5.341
 1091ASP      H   83   6.659   7.091   5.357
 1091ASP     CA   84   6.708   7.301   5.336
 1091ASP     HA   85   6.643   7.372   5.388
 1091ASP     CB   86   6.841   7.265   5.401
 1091ASP    HB1   87   6.895   7.186   5.349
 1091ASP    HB2   88   6.808   7.223   5.496
 1091ASP     CG   89   6.932   7.385   5.423
 1091ASP    OD1   90   6.896   7.480   5.495
 1091ASP    OD2   91   7.042   7.383   5.363
 1091ASP      C   92   6.718   7.345   5.191
 1091ASP      O   93   6.769   7.454   5.165
 1092TYR      N   94   6.667   7.279   5.086
 1092TYR      H   95   6.623   7.190   5.106
 1092TYR     CA   96   6.662   7.313   4.946
 1092TYR     HA   97   6.661   7.421   4.927
 1092TYR     CB   98   6.792   7.261   4.885
 1092TYR    HB1   99   6.875   7.310   4.936
 1092TYR    HB2  100   6.798   7.284   4.779
 1092TYR     CG  101   6.808   7.110   4.888
 1092TYR    CD1  102   6.785   7.037   4.771
 1092TYR    HD1  103   6.752   7.086   4.681
 1092TYR    CE1  104   6.812   6.899   4.776
 1092TYR    HE1  105   6.789   6.840   4.689
 1092TYR     CZ  106   6.862   6.839   4.893
 1092TYR     OH  107   6.906   6.710   4.897
 1092TYR     HH  108   6.953   6.697   4.980
 1092TYR    CE2  109   6.894   6.915   5.008
 1092TYR    HE2  110   6.939   6.869   5.094
 1092TYR    CD2  111   6.860   7.051   5.003
 1092TYR    HD2  112   6.880   7.107   5.093
 1092TYR      C  113   6.547   7.261   4.861
 1092TYR      O  114   6.523   7.307   4.749
 1093ASN      N  115   6.461   7.178   4.919
 1093ASN      H  116   6.490   7.128   5.002
 1093ASN     CA  117   6.317   7.177   4.902
 1093ASN     HA  118   6.271   7.083   4.934
 1093ASN     CB  119   6.270   7.295   4.986
 1093ASN    HB1  120   6.296   7.387   4.932
 1093ASN    HB2  121   6.305   7.304   5.089
 1093ASN     CG  122   6.118   7.284   4.987
 1093ASN    OD1  123   6.063   7.174   4.995
 1093ASN    ND2  124   6.053   7.398   5.008
 1093ASN   HD21  125   6.109   7.481   4.993
 1093ASN   HD22  126   5.954   7.400   5.032
 1093ASN      C  127   6.275   7.169   4.755
 1093ASN      O  128   6.232   7.268   4.697
 1094PRO      N  129   6.281   7.050   4.696
 1094PRO     CD  130   6.349   6.928   4.733
 1094PRO    HD1  131   6.282   6.860   4.786
 1094PRO    HD2  132   6.439   6.941   4.794
 1094PRO     CG  133   6.399   6.866   4.603
 1094PRO    HG1  134   6.407   6.758   4.607
 1094PRO    HG2  135   6.495   6.904   4.568
 1094PRO     CB  136   6.290   6.908   4.504
 1094PRO    HB1  137   6.212   6.832   4.505
 1094PRO    HB2  138   6.325   6.912   4.401
 1094PRO     CA  139   6.236   7.040   4.558
 1094PRO     HA  140   6.292   7.117   4.505
 1094PRO      C  141   6.085   7.050   4.546
 1094PRO      O  142   6.009   6.996   4.625
 1095ASN      N  143   6.037   7.127   4.448
 1095ASN      H  144   6.112   7.163   4.391
 1095ASN     CA  145   5.899   7.163   4.424
 1095ASN     HA  146   5.838   7.104   4.493
 1095ASN     CB  147   5.895   7.313   4.456
 1095ASN    HB1  148   5.965   7.341   4.535
 1095ASN    HB2  149   5.794   7.342   4.487
 1095ASN     CG  150   5.908   7.399   4.331
 1095ASN    OD1  151   5.810   7.431   4.264
 1095ASN    ND2  152   6.029   7.434   4.286
 1095ASN   HD21  153   6.108   7.401   4.340
 1095ASN   HD22  154   6.034   7.498   4.208
 1095ASN      C  155   5.849   7.126   4.285
 1095ASN      O  156   5.929   7.096   4.196
 1096TYR      N  157   5.717   7.133   4.266
 1096TYR      H  158   5.661   7.147   4.348
 1096TYR     CA  159   5.656   7.099   4.139
 1096TYR     HA  160   5.729   7.126   4.062
 1096TYR     CB  161   5.637   6.948   4.148
 1096TYR    HB1  162   5.588   6.922   4.242
 1096TYR    HB2  163   5.732   6.896   4.153
 1096TYR     CG  164   5.552   6.897   4.035
 1096TYR    CD1  165   5.592   6.902   3.901
 1096TYR    HD1  166   5.693   6.938   3.885
 1096TYR    CE1  167   5.512   6.858   3.795
 1096TYR    HE1  168   5.542   6.881   3.694
 1096TYR     CZ  169   5.386   6.803   3.824
 1096TYR     OH  170   5.301   6.769   3.723
 1096TYR     HH  171   5.211   6.741   3.745
 1096TYR    CE2  172   5.342   6.799   3.958
 1096TYR    HE2  173   5.239   6.772   3.979
 1096TYR    CD2  174   5.424   6.845   4.061
 1096TYR    HD2  175   5.384   6.847   4.161
 1096TYR      C  176   5.525   7.174   4.121
 1096TYR      O  177   5.452   7.187   4.219
 1097CYS      N  178   5.475   7.208   4.002
 1097CYS      H  179   5.531   7.182   3.922
 1097CYS     CA  180   5.351   7.277   3.974
 1097CYS     HA  181   5.299   7.303   4.066
 1097CYS     CB  182   5.375   7.409   3.902
 1097CYS    HB1  183   5.414   7.388   3.802
 1097CYS    HB2  184   5.468   7.460   3.930
 1097CYS     SG  185   5.240   7.529   3.900
 1097CYS     HG  186   5.253   7.540   4.033
 1097CYS      C  187   5.251   7.197   3.891
 1097CYS      O  188   5.279   7.122   3.798
 1098PHE      N  189   5.123   7.214   3.927
 1098PHE      H  190   5.099   7.274   4.004
 1098PHE     CA  191   5.006   7.174   3.852
 1098PHE     HA  192   5.040   7.166   3.748
 1098PHE     CB  193   4.965   7.037   3.903
 1098PHE    HB1  194   4.957   7.046   4.012
 1098PHE    HB2  195   5.040   6.966   3.869
 1098PHE     CG  196   4.827   6.997   3.856
 1098PHE    CD1  197   4.812   6.967   3.721
 1098PHE    HD1  198   4.899   6.953   3.657
 1098PHE    CE1  199   4.684   6.947   3.669
 1098PHE    HE1  200   4.686   6.915   3.566
 1098PHE     CZ  201   4.564   6.965   3.739
 1098PHE     HZ  202   4.466   6.967   3.695
 1098PHE    CE2  203   4.580   7.001   3.873
 1098PHE    HE2  204   4.493   6.988   3.936
 1098PHE    CD2  205   4.708   7.016   3.928
 1098PHE    HD2  206   4.714   7.041   4.033
 1098PHE      C  207   4.894   7.277   3.858
 1098PHE      O  208   4.871   7.323   3.970
 1099ALA      N  209   4.830   7.306   3.745
 1099ALA      H  210   4.833   7.239   3.668
 1099ALA     CA  211   4.726   7.405   3.724
 1099ALA     HA  212   4.714   7.417   3.616
 1099ALA     CB  213   4.595   7.345   3.775
 1099ALA    HB1  214   4.589   7.238   3.762
 1099ALA    HB2  215   4.578   7.359   3.882
 1099ALA    HB3  216   4.511   7.395   3.728
 1099ALA      C  217   4.759   7.540   3.787
 1099ALA      O  218   4.669   7.609   3.834
 1100GLY      N  219   4.886   7.578   3.796
 1100GLY      H  220   4.955   7.525   3.745
 1100GLY     CA  221   4.932   7.697   3.864
 1100GLY    HA1  222   4.867   7.781   3.841
 1100GLY    HA2  223   5.032   7.722   3.827
 1100GLY      C  224   4.928   7.709   4.016
 1100GLY      O  225   4.956   7.817   4.068
 1101LYS      N  226   4.908   7.592   4.076
 1101LYS      H  227   4.896   7.520   4.007
 1101LYS     CA  228   4.932   7.576   4.218
 1101LYS     HA  229   4.940   7.672   4.269
 1101LYS     CB  230   4.816   7.504   4.287
 1101LYS    HB1  231   4.846   7.482   4.389
 1101LYS    HB2  232   4.804   7.405   4.242
 1101LYS     CG  233   4.682   7.576   4.286
 1101LYS    HG1  234   4.615   7.539   4.208
 1101LYS    HG2  235   4.698   7.683   4.281
 1101LYS     CD  236   4.592   7.547   4.406
 1101LYS    HD1  237   4.647   7.562   4.499
 1101LYS    HD2  238   4.579   7.439   4.398
 1101LYS     CE  239   4.469   7.635   4.392
 1101LYS    HE1  240   4.430   7.619   4.291
 1101LYS    HE2  241   4.500   7.738   4.406
 1101LYS     NZ  242   4.368   7.603   4.494
 1101LYS    HZ1  243   4.290   7.667   4.494
 1101LYS    HZ2  244   4.334   7.508   4.486
 1101LYS    HZ3  245   4.410   7.603   4.586
 1101LYS      C  246   5.065   7.502   4.233
 1101LYS      O  247   5.106   7.423   4.148
 1102THR      N  248   5.137   7.526   4.342
 1102THR      H  249   5.107   7.600   4.404
 1102THR     CA  250   5.265   7.467   4.376
 1102THR     HA  251   5.297   7.412   4.288
 1102THR     CB  252   5.370   7.577   4.396
 1102THR     HB  253   5.348   7.653   4.470
 1102THR    CG2  254   5.504   7.515   4.434
 1102THR   HG21  255   5.534   7.438   4.363
 1102THR   HG22  256   5.583   7.590   4.436
 1102THR   HG23  257   5.498   7.475   4.535
 1102THR    OG1  258   5.410   7.645   4.279
 1102THR    HG1  259   5.337   7.698   4.244
 1102THR      C  260   5.261   7.367   4.490
 1102THR      O  261   5.197   7.379   4.595
 1103SER      N  262   5.341   7.261   4.482
 1103SER      H  263   5.402   7.250   4.402
 1103SER     CA  264   5.383   7.173   4.589
 1103SER     HA  265   5.344   7.212   4.683
 1103SER     CB  266   5.321   7.040   4.546
 1103SER    HB1  267   5.374   6.994   4.463
 1103SER    HB2  268   5.225   7.075   4.510
 1103SER     OG  269   5.305   6.955   4.657
 1103SER     HG  270   5.258   6.879   4.624
 1103SER      C  271   5.534   7.160   4.603
 1103SER      O  272   5.607   7.185   4.506
 1104SER      N  273   5.585   7.119   4.719
 1104SER      H  274   5.523   7.083   4.791
 1104SER     CA  275   5.723   7.096   4.755
 1104SER     HA  276   5.775   7.058   4.667
 1104SER     CB  277   5.795   7.218   4.812
 1104SER    HB1  278   5.802   7.307   4.749
 1104SER    HB2  279   5.897   7.188   4.838
 1104SER     OG  280   5.742   7.254   4.938
 1104SER     HG  281   5.667   7.312   4.921
 1104SER      C  282   5.727   6.989   4.863
 1104SER      O  283   5.622   6.956   4.918
 1105ILE      N  284   5.843   6.934   4.899
 1105ILE      H  285   5.929   6.976   4.867
 1105ILE     CA  286   5.846   6.833   5.002
 1105ILE     HA  287   5.773   6.759   4.968
 1105ILE     CB  288   5.978   6.759   5.023
 1105ILE     HB  289   6.009   6.714   4.929
 1105ILE    CG2  290   6.090   6.850   5.071
 1105ILE   HG21  291   6.181   6.799   5.104
 1105ILE   HG22  292   6.116   6.926   4.997
 1105ILE   HG23  293   6.047   6.908   5.153
 1105ILE    CG1  294   5.967   6.641   5.120
 1105ILE   HG11  295   5.875   6.590   5.091
 1105ILE   HG12  296   5.966   6.673   5.224
 1105ILE     CD  297   6.086   6.546   5.113
 1105ILE    HD1  298   6.085   6.476   5.196
 1105ILE    HD2  299   6.097   6.498   5.016
 1105ILE    HD3  300   6.180   6.593   5.142
 1105ILE      C  301   5.805   6.885   5.139
 1105ILE      O  302   5.733   6.824   5.218
 1106SER      N  303   5.826   7.016   5.153
 1106SER      H  304   5.871   7.066   5.077
 1106SER     CA  305   5.782   7.098   5.264
 1106SER     HA  306   5.795   7.045   5.359
 1106SER     CB  307   5.868   7.223   5.278
 1106SER    HB1  308   5.844   7.258   5.378
 1106SER    HB2  309   5.826   7.299   5.211
 1106SER     OG  310   6.006   7.199   5.268
 1106SER     HG  311   6.022   7.169   5.179
 1106SER      C  312   5.634   7.131   5.256
 1106SER      O  313   5.579   7.161   5.361
 1107ASP      N  314   5.567   7.135   5.141
 1107ASP      H  315   5.618   7.109   5.058
 1107ASP     CA  316   5.424   7.154   5.123
 1107ASP     HA  317   5.390   7.215   5.206
 1107ASP     CB  318   5.398   7.240   5.000
 1107ASP    HB1  319   5.292   7.257   4.978
 1107ASP    HB2  320   5.438   7.191   4.911
 1107ASP     CG  321   5.459   7.378   5.018
 1107ASP    OD1  322   5.431   7.440   5.123
 1107ASP    OD2  323   5.535   7.419   4.928
 1107ASP      C  324   5.331   7.036   5.147
 1107ASP      O  325   5.212   7.048   5.122
 1108LEU      N  326   5.388   6.917   5.171
 1108LEU      H  327   5.489   6.917   5.181
 1108LEU     CA  328   5.324   6.793   5.208
 1108LEU     HA  329   5.224   6.793   5.165
 1108LEU     CB  330   5.395   6.675   5.143
 1108LEU    HB1  331   5.352   6.585   5.187
 1108LEU    HB2  332   5.497   6.664   5.181
 1108LEU     CG  333   5.408   6.677   4.991
 1108LEU     HG  334   5.468   6.762   4.957
 1108LEU    CD1  335   5.480   6.553   4.940
 1108LEU   HD11  336   5.414   6.467   4.956
 1108LEU   HD12  337   5.510   6.563   4.835
 1108LEU   HD13  338   5.572   6.538   4.996
 1108LEU    CD2  339   5.271   6.686   4.926
 1108LEU   HD21  340   5.202   6.620   4.979
 1108LEU   HD22  341   5.231   6.787   4.924
 1108LEU   HD23  342   5.291   6.648   4.826
 1108LEU      C  343   5.298   6.784   5.358
 1108LEU      O  344   5.379   6.817   5.445
 1109LYS      N  345   5.186   6.722   5.395
 1109LYS      H  346   5.124   6.680   5.328
 1109LYS     CA  347   5.161   6.679   5.531
 1109LYS     HA  348   5.184   6.765   5.594
 1109LYS     CB  349   5.015   6.639   5.547
 1109LYS    HB1  350   5.007   6.533   5.523
 1109LYS    HB2  351   4.956   6.703   5.481
 1109LYS     CG  352   4.960   6.648   5.689
 1109LYS    HG1  353   4.937   6.753   5.704
 1109LYS    HG2  354   5.041   6.634   5.761
 1109LYS     CD  355   4.849   6.552   5.731
 1109LYS    HD1  356   4.897   6.454   5.734
 1109LYS    HD2  357   4.766   6.546   5.662
 1109LYS     CE  358   4.813   6.579   5.877
 1109LYS    HE1  359   4.784   6.684   5.885
 1109LYS    HE2  360   4.892   6.559   5.950
 1109LYS     NZ  361   4.695   6.503   5.920
 1109LYS    HZ1  362   4.618   6.505   5.854
 1109LYS    HZ2  363   4.718   6.405   5.925
 1109LYS    HZ3  364   4.664   6.539   6.009
 1109LYS      C  365   5.248   6.563   5.577
 1109LYS      O  366   5.231   6.448   5.539
 1110GLU      N  367   5.353   6.591   5.655
 1110GLU      H  368   5.366   6.688   5.681
 1110GLU     CA  369   5.442   6.501   5.725
 1110GLU     HA  370   5.484   6.433   5.652
 1110GLU     CB  371   5.551   6.583   5.792
 1110GLU    HB1  372   5.507   6.659   5.856
 1110GLU    HB2  373   5.611   6.639   5.719
 1110GLU     CG  374   5.650   6.505   5.878
 1110GLU    HG1  375   5.714   6.446   5.814
 1110GLU    HG2  376   5.594   6.432   5.938
 1110GLU     CD  377   5.735   6.593   5.969
 1110GLU    OE1  378   5.681   6.689   6.028
 1110GLU    OE2  379   5.854   6.564   5.993
 1110GLU      C  380   5.356   6.442   5.837
 1110GLU      O  381   5.302   6.507   5.926
 1111VAL      N  382   5.347   6.309   5.838
 1111VAL      H  383   5.412   6.265   5.774
 1111VAL     CA  384   5.282   6.230   5.941
 1111VAL     HA  385   5.230   6.295   6.011
 1111VAL     CB  386   5.184   6.129   5.882
 1111VAL     HB  387   5.240   6.074   5.805
 1111VAL    CG1  388   5.116   6.039   5.984
 1111VAL   HG11  389   5.059   5.958   5.938
 1111VAL   HG12  390   5.184   5.992   6.055
 1111VAL   HG13  391   5.058   6.099   6.054
 1111VAL    CG2  392   5.073   6.212   5.819
 1111VAL   HG21  393   5.112   6.277   5.740
 1111VAL   HG22  394   5.002   6.134   5.793
 1111VAL   HG23  395   5.036   6.279   5.896
 1111VAL      C  396   5.395   6.162   6.017
 1111VAL      O  397   5.471   6.090   5.953
 1112PRO      N  398   5.418   6.192   6.145
 1112PRO     CD  399   5.372   6.314   6.207
 1112PRO    HD1  400   5.267   6.311   6.237
 1112PRO    HD2  401   5.400   6.389   6.133
 1112PRO     CG  402   5.446   6.329   6.340
 1112PRO    HG1  403   5.373   6.353   6.417
 1112PRO    HG2  404   5.531   6.396   6.332
 1112PRO     CB  405   5.510   6.192   6.361
 1112PRO    HB1  406   5.443   6.130   6.420
 1112PRO    HB2  407   5.602   6.192   6.419
 1112PRO     CA  408   5.522   6.128   6.223
 1112PRO     HA  409   5.620   6.139   6.177
 1112PRO      C  410   5.512   5.977   6.242
 1112PRO      O  411   5.404   5.919   6.242
 1113ARG      N  412   5.626   5.909   6.261
 1113ARG      H  413   5.715   5.957   6.262
 1113ARG     CA  414   5.634   5.766   6.237
 1113ARG     HA  415   5.578   5.740   6.148
 1113ARG     CB  416   5.780   5.725   6.232
 1113ARG    HB1  417   5.817   5.744   6.333
 1113ARG    HB2  418   5.841   5.785   6.165
 1113ARG     CG  419   5.795   5.578   6.194
 1113ARG    HG1  420   5.744   5.520   6.270
 1113ARG    HG2  421   5.901   5.556   6.196
 1113ARG     CD  422   5.734   5.539   6.059
 1113ARG    HD1  423   5.626   5.555   6.067
 1113ARG    HD2  424   5.747   5.431   6.048
 1113ARG     NE  425   5.783   5.608   5.940
 1113ARG     HE  426   5.758   5.705   5.927
 1113ARG     CZ  427   5.852   5.554   5.839
 1113ARG    NH1  428   5.879   5.423   5.829
 1113ARG   HH11  429   5.847   5.358   5.900
 1113ARG   HH12  430   5.912   5.389   5.740
 1113ARG    NH2  431   5.904   5.622   5.736
 1113ARG   HH21  432   5.909   5.722   5.743
 1113ARG   HH22  433   5.960   5.583   5.661
 1113ARG      C  434   5.564   5.699   6.355
 1113ARG      O  435   5.484   5.608   6.335
 1114LYS      N  436   5.572   5.757   6.475
 1114LYS      H  437   5.635   5.836   6.478
 1114LYS     CA  438   5.515   5.721   6.603
 1114LYS     HA  439   5.543   5.617   6.620
 1114LYS     CB  440   5.572   5.817   6.707
 1114LYS    HB1  441   5.679   5.836   6.696
 1114LYS    HB2  442   5.549   5.783   6.808
 1114LYS     CG  443   5.510   5.956   6.696
 1114LYS    HG1  444   5.403   5.946   6.713
 1114LYS    HG2  445   5.527   5.997   6.597
 1114LYS     CD  446   5.570   6.045   6.805
 1114LYS    HD1  447   5.668   6.079   6.772
 1114LYS    HD2  448   5.569   6.003   6.905
 1114LYS     CE  449   5.492   6.175   6.818
 1114LYS    HE1  450   5.396   6.157   6.866
 1114LYS    HE2  451   5.459   6.223   6.726
 1114LYS     NZ  452   5.566   6.275   6.897
 1114LYS    HZ1  453   5.585   6.232   6.986
 1114LYS    HZ2  454   5.644   6.313   6.845
 1114LYS    HZ3  455   5.502   6.350   6.920
 1114LYS      C  456   5.363   5.715   6.604
 1114LYS      O  457   5.310   5.660   6.700
 1115ASN      N  458   5.295   5.769   6.503
 1115ASN      H  459   5.357   5.813   6.437
 1115ASN     CA  460   5.151   5.786   6.501
 1115ASN     HA  461   5.120   5.736   6.593
 1115ASN     CB  462   5.115   5.932   6.475
 1115ASN    HB1  463   5.007   5.944   6.462
 1115ASN    HB2  464   5.169   5.975   6.390
 1115ASN     CG  465   5.144   6.030   6.588
 1115ASN    OD1  466   5.230   6.116   6.589
 1115ASN    ND2  467   5.075   6.001   6.699
 1115ASN   HD21  468   5.005   5.929   6.689
 1115ASN   HD22  469   5.096   6.048   6.786
 1115ASN      C  470   5.089   5.697   6.393
 1115ASN      O  471   4.967   5.696   6.396
 1116ILE      N  472   5.167   5.621   6.316
 1116ILE      H  473   5.267   5.626   6.322
 1116ILE     CA  474   5.136   5.532   6.205
 1116ILE     HA  475   5.038   5.564   6.169
 1116ILE     CB  476   5.229   5.560   6.088
 1116ILE     HB  477   5.330   5.530   6.119
 1116ILE    CG2  478   5.185   5.480   5.965
 1116ILE   HG21  479   5.077   5.492   5.960
 1116ILE   HG22  480   5.221   5.518   5.869
 1116ILE   HG23  481   5.221   5.377   5.971
 1116ILE    CG1  482   5.234   5.705   6.040
 1116ILE   HG11  483   5.240   5.777   6.121
 1116ILE   HG12  484   5.130   5.720   6.010
 1116ILE     CD  485   5.343   5.746   5.941
 1116ILE    HD1  486   5.330   5.718   5.836
 1116ILE    HD2  487   5.355   5.853   5.954
 1116ILE    HD3  488   5.438   5.700   5.969
 1116ILE      C  489   5.134   5.385   6.244
 1116ILE      O  490   5.220   5.343   6.320
 1117THR      N  491   5.036   5.308   6.196
 1117THR      H  492   4.960   5.362   6.158
 1117THR     CA  493   5.021   5.169   6.234
 1117THR     HA  494   5.105   5.122   6.285
 1117THR     CB  495   4.904   5.154   6.331
 1117THR     HB  496   4.820   5.186   6.268
 1117THR    CG2  497   4.888   5.011   6.381
 1117THR   HG21  498   4.976   4.981   6.438
 1117THR   HG22  499   4.804   5.003   6.451
 1117THR   HG23  500   4.880   4.935   6.304
 1117THR    OG1  501   4.922   5.237   6.444
 1117THR    HG1  502   4.872   5.312   6.413
 1117THR      C  503   4.999   5.085   6.109
 1117THR      O  504   4.921   5.128   6.024
 1118LEU      N  505   5.072   4.974   6.094
 1118LEU      H  506   5.121   4.946   6.178
 1118LEU     CA  507   5.045   4.882   5.986
 1118LEU     HA  508   4.988   4.942   5.914
 1118LEU     CB  509   5.167   4.824   5.915
 1118LEU    HB1  510   5.130   4.750   5.843
 1118LEU    HB2  511   5.229   4.773   5.989
 1118LEU     CG  512   5.261   4.921   5.845
 1118LEU     HG  513   5.299   4.985   5.924
 1118LEU    CD1  514   5.370   4.848   5.766
 1118LEU   HD11  515   5.427   4.783   5.832
 1118LEU   HD12  516   5.318   4.787   5.692
 1118LEU   HD13  517   5.436   4.919   5.718
 1118LEU    CD2  518   5.189   5.015   5.749
 1118LEU   HD21  519   5.266   5.081   5.709
 1118LEU   HD22  520   5.139   4.955   5.673
 1118LEU   HD23  521   5.117   5.074   5.807
 1118LEU      C  522   4.947   4.773   6.028
 1118LEU      O  523   4.959   4.716   6.137
 1119ILE      N  524   4.851   4.736   5.944
 1119ILE      H  525   4.847   4.783   5.854
 1119ILE     CA  526   4.762   4.625   5.972
 1119ILE     HA  527   4.769   4.603   6.078
 1119ILE     CB  528   4.618   4.669   5.947
 1119ILE     HB  529   4.623   4.672   5.838
 1119ILE    CG2  530   4.517   4.565   5.993
 1119ILE   HG21  531   4.533   4.472   5.938
 1119ILE   HG22  532   4.512   4.551   6.101
 1119ILE   HG23  533   4.420   4.596   5.953
 1119ILE    CG1  534   4.581   4.807   6.002
 1119ILE   HG11  535   4.475   4.829   5.988
 1119ILE   HG12  536   4.633   4.891   5.956
 1119ILE     CD  537   4.605   4.813   6.152
 1119ILE    HD1  538   4.707   4.846   6.172
 1119ILE    HD2  539   4.538   4.888   6.193
 1119ILE    HD3  540   4.585   4.720   6.207
 1119ILE      C  541   4.801   4.499   5.896
 1119ILE      O  542   4.800   4.389   5.952
 1120ARG      N  543   4.821   4.516   5.765
 1120ARG      H  544   4.827   4.612   5.734
 1120ARG     CA  545   4.846   4.414   5.666
 1120ARG     HA  546   4.902   4.330   5.706
 1120ARG     CB  547   4.709   4.352   5.637
 1120ARG    HB1  548   4.661   4.313   5.727
 1120ARG    HB2  549   4.716   4.281   5.555
 1120ARG     CG  550   4.608   4.454   5.586
 1120ARG    HG1  551   4.643   4.487   5.488
 1120ARG    HG2  552   4.588   4.534   5.658
 1120ARG     CD  553   4.476   4.383   5.558
 1120ARG    HD1  554   4.438   4.349   5.654
 1120ARG    HD2  555   4.499   4.290   5.504
 1120ARG     NE  556   4.380   4.468   5.488
 1120ARG     HE  557   4.363   4.563   5.518
 1120ARG     CZ  558   4.302   4.441   5.383
 1120ARG    NH1  559   4.217   4.540   5.352
 1120ARG   HH11  560   4.221   4.624   5.407
 1120ARG   HH12  561   4.174   4.543   5.260
 1120ARG    NH2  562   4.306   4.328   5.311
 1120ARG   HH21  563   4.373   4.255   5.333
 1120ARG   HH22  564   4.230   4.319   5.245
 1120ARG      C  565   4.919   4.469   5.544
 1120ARG      O  566   4.910   4.588   5.516
 1121GLY      N  567   4.982   4.379   5.469
 1121GLY      H  568   4.985   4.286   5.507
 1121GLY     CA  569   5.021   4.401   5.331
 1121GLY    HA1  570   5.112   4.352   5.297
 1121GLY    HA2  571   5.052   4.505   5.316
 1121GLY      C  572   4.912   4.374   5.229
 1121GLY      O  573   4.819   4.298   5.252
 1122LEU      N  574   4.919   4.448   5.118
 1122LEU      H  575   4.983   4.526   5.112
 1122LEU     CA  576   4.811   4.454   5.021
 1122LEU     HA  577   4.730   4.382   5.032
 1122LEU     CB  578   4.764   4.599   5.013
 1122LEU    HB1  579   4.697   4.598   4.927
 1122LEU    HB2  580   4.845   4.669   4.994
 1122LEU     CG  581   4.695   4.645   5.141
 1122LEU     HG  582   4.764   4.641   5.224
 1122LEU    CD1  583   4.653   4.790   5.120
 1122LEU   HD11  584   4.584   4.784   5.035
 1122LEU   HD12  585   4.596   4.820   5.207
 1122LEU   HD13  586   4.737   4.858   5.106
 1122LEU    CD2  587   4.571   4.561   5.173
 1122LEU   HD21  588   4.610   4.468   5.213
 1122LEU   HD22  589   4.510   4.617   5.244
 1122LEU   HD23  590   4.513   4.554   5.082
 1122LEU      C  591   4.852   4.414   4.881
 1122LEU      O  592   4.767   4.387   4.797
 1123GLY      N  593   4.981   4.422   4.846
 1123GLY      H  594   5.037   4.460   4.921
 1123GLY     CA  595   5.046   4.383   4.722
 1123GLY    HA1  596   4.981   4.392   4.635
 1123GLY    HA2  597   5.083   4.281   4.723
 1123GLY      C  598   5.176   4.454   4.688
 1123GLY      O  599   5.209   4.553   4.752
 1124HIS      N  600   5.252   4.413   4.587
 1124HIS      H  601   5.220   4.327   4.543
 1124HIS     CA  602   5.358   4.492   4.528
 1124HIS     HA  603   5.418   4.537   4.607
 1124HIS     CB  604   5.460   4.401   4.460
 1124HIS    HB1  605   5.495   4.331   4.535
 1124HIS    HB2  606   5.541   4.458   4.415
 1124HIS     CG  607   5.413   4.304   4.355
 1124HIS    ND1  608   5.307   4.315   4.265
 1124HIS    CE1  609   5.309   4.202   4.193
 1124HIS    HE1  610   5.235   4.193   4.115
 1124HIS    NE2  611   5.415   4.126   4.223
 1124HIS    HE2  612   5.437   4.036   4.183
 1124HIS    CD2  613   5.484   4.191   4.324
 1124HIS    HD2  614   5.576   4.149   4.362
 1124HIS      C  615   5.311   4.607   4.440
 1124HIS      O  616   5.209   4.597   4.372
 1125GLY      N  617   5.385   4.718   4.436
 1125GLY      H  618   5.457   4.722   4.507
 1125GLY     CA  619   5.390   4.815   4.328
 1125GLY    HA1  620   5.400   4.914   4.373
 1125GLY    HA2  621   5.298   4.808   4.270
 1125GLY      C  622   5.506   4.788   4.233
 1125GLY      O  623   5.572   4.685   4.239
 1126ALA      N  624   5.531   4.894   4.155
 1126ALA      H  625   5.466   4.971   4.161
 1126ALA     CA  626   5.639   4.900   4.059
 1126ALA     HA  627   5.636   4.813   3.994
 1126ALA     CB  628   5.618   5.017   3.963
 1126ALA    HB1  629   5.536   4.995   3.894
 1126ALA    HB2  630   5.600   5.104   4.025
 1126ALA    HB3  631   5.706   5.037   3.903
 1126ALA      C  632   5.777   4.891   4.122
 1126ALA      O  633   5.872   4.857   4.051
 1127PHE      N  634   5.793   4.920   4.252
 1127PHE      H  635   5.716   4.948   4.311
 1127PHE     CA  636   5.921   4.915   4.319
 1127PHE     HA  637   5.987   4.854   4.258
 1127PHE     CB  638   5.987   5.052   4.322
 1127PHE    HB1  639   5.941   5.123   4.391
 1127PHE    HB2  640   5.968   5.100   4.226
 1127PHE     CG  641   6.136   5.069   4.343
 1127PHE    CD1  642   6.223   4.961   4.328
 1127PHE    HD1  643   6.191   4.858   4.317
 1127PHE    CE1  644   6.360   4.983   4.348
 1127PHE    HE1  645   6.430   4.904   4.327
 1127PHE     CZ  646   6.411   5.112   4.369
 1127PHE     HZ  647   6.516   5.131   4.381
 1127PHE    CE2  648   6.322   5.219   4.380
 1127PHE    HE2  649   6.361   5.320   4.379
 1127PHE    CD2  650   6.185   5.199   4.363
 1127PHE    HD2  651   6.123   5.288   4.362
 1127PHE      C  652   5.919   4.843   4.453
 1127PHE      O  653   5.999   4.753   4.479
 1128GLY      N  654   5.832   4.893   4.542
 1128GLY      H  655   5.767   4.958   4.501
 1128GLY     CA  656   5.800   4.845   4.675
 1128GLY    HA1  657   5.786   4.935   4.734
 1128GLY    HA2  658   5.883   4.788   4.717
 1128GLY      C  659   5.670   4.769   4.695
 1128GLY      O  660   5.604   4.727   4.600
 1129GLU      N  661   5.629   4.760   4.822
 1129GLU      H  662   5.685   4.802   4.895
 1129GLU     CA  663   5.496   4.714   4.858
 1129GLU     HA  664   5.454   4.671   4.767
 1129GLU     CB  665   5.502   4.597   4.955
 1129GLU    HB1  666   5.405   4.549   4.946
 1129GLU    HB2  667   5.515   4.626   5.059
 1129GLU     CG  668   5.607   4.493   4.914
 1129GLU    HG1  669   5.705   4.532   4.941
 1129GLU    HG2  670   5.603   4.475   4.807
 1129GLU     CD  671   5.600   4.370   5.003
 1129GLU    OE1  672   5.699   4.293   5.008
 1129GLU    OE2  673   5.494   4.323   5.049
 1129GLU      C  674   5.402   4.825   4.902
 1129GLU      O  675   5.437   4.935   4.945
 1130VAL      N  676   5.273   4.789   4.899
 1130VAL      H  677   5.247   4.703   4.853
 1130VAL     CA  678   5.164   4.871   4.949
 1130VAL     HA  679   5.204   4.968   4.979
 1130VAL     CB  680   5.055   4.884   4.843
 1130VAL     HB  681   5.007   4.790   4.817
 1130VAL    CG1  682   4.944   4.978   4.890
 1130VAL   HG11  683   4.860   4.985   4.821
 1130VAL   HG12  684   4.903   4.950   4.987
 1130VAL   HG13  685   4.977   5.082   4.902
 1130VAL    CG2  686   5.114   4.939   4.714
 1130VAL   HG21  687   5.025   4.955   4.652
 1130VAL   HG22  688   5.172   5.031   4.715
 1130VAL   HG23  689   5.173   4.864   4.661
 1130VAL      C  690   5.111   4.800   5.073
 1130VAL      O  691   5.098   4.678   5.078
 1131TYR      N  692   5.072   4.881   5.172
 1131TYR      H  693   5.083   4.981   5.169
 1131TYR     CA  694   5.014   4.832   5.296
 1131TYR     HA  695   4.988   4.725   5.294
 1131TYR     CB  696   5.116   4.832   5.409
 1131TYR    HB1  697   5.068   4.792   5.498
 1131TYR    HB2  698   5.147   4.936   5.422
 1131TYR     CG  699   5.233   4.738   5.391
 1131TYR    CD1  700   5.348   4.785   5.326
 1131TYR    HD1  701   5.355   4.889   5.297
 1131TYR    CE1  702   5.456   4.700   5.300
 1131TYR    HE1  703   5.542   4.742   5.251
 1131TYR     CZ  704   5.452   4.567   5.347
 1131TYR     OH  705   5.562   4.488   5.330
 1131TYR     HH  706   5.530   4.398   5.343
 1131TYR    CE2  707   5.343   4.523   5.424
 1131TYR    HE2  708   5.340   4.421   5.458
 1131TYR    CD2  709   5.234   4.609   5.444
 1131TYR    HD2  710   5.155   4.572   5.507
 1131TYR      C  711   4.882   4.899   5.333
 1131TYR      O  712   4.846   5.007   5.289
 1132GLU      N  713   4.797   4.833   5.412
 1132GLU      H  714   4.831   4.746   5.452
 1132GLU     CA  715   4.698   4.908   5.486
 1132GLU     HA  716   4.659   4.992   5.430
 1132GLU     CB  717   4.584   4.812   5.519
 1132GLU    HB1  718   4.622   4.739   5.590
 1132GLU    HB2  719   4.564   4.761   5.425
 1132GLU     CG  720   4.463   4.878   5.586
 1132GLU    HG1  721   4.426   4.954   5.518
 1132GLU    HG2  722   4.489   4.922   5.683
 1132GLU     CD  723   4.351   4.778   5.611
 1132GLU    OE1  724   4.287   4.734   5.514
 1132GLU    OE2  725   4.324   4.734   5.725
 1132GLU      C  726   4.762   4.960   5.614
 1132GLU      O  727   4.829   4.887   5.687
 1133GLY      N  728   4.726   5.084   5.651
 1133GLY      H  729   4.683   5.152   5.590
 1133GLY     CA  730   4.762   5.137   5.781
 1133GLY    HA1  731   4.850   5.200   5.767
 1133GLY    HA2  732   4.795   5.066   5.857
 1133GLY      C  733   4.646   5.213   5.843
 1133GLY      O  734   4.542   5.235   5.780
 1134GLN      N  735   4.668   5.269   5.962
 1134GLN      H  736   4.760   5.245   5.997
 1134GLN     CA  737   4.592   5.363   6.041
 1134GLN     HA  738   4.514   5.409   5.980
 1134GLN     CB  739   4.530   5.293   6.161
 1134GLN    HB1  740   4.476   5.366   6.222
 1134GLN    HB2  741   4.612   5.248   6.217
 1134GLN     CG  742   4.442   5.178   6.110
 1134GLN    HG1  743   4.428   5.110   6.193
 1134GLN    HG2  744   4.486   5.119   6.030
 1134GLN     CD  745   4.300   5.219   6.072
 1134GLN    OE1  746   4.251   5.329   6.094
 1134GLN    NE2  747   4.214   5.131   6.019
 1134GLN   HE21  748   4.242   5.036   6.004
 1134GLN   HE22  749   4.116   5.153   6.012
 1134GLN      C  750   4.682   5.478   6.084
 1134GLN      O  751   4.802   5.463   6.107
 1135VAL      N  752   4.626   5.597   6.106
 1135VAL      H  753   4.527   5.591   6.088
 1135VAL     CA  754   4.685   5.708   6.179
 1135VAL     HA  755   4.767   5.664   6.236
 1135VAL     CB  756   4.738   5.823   6.094
 1135VAL     HB  757   4.657   5.885   6.054
 1135VAL    CG1  758   4.831   5.920   6.166
 1135VAL   HG11  759   4.857   5.998   6.094
 1135VAL   HG12  760   4.783   5.953   6.258
 1135VAL   HG13  761   4.921   5.864   6.192
 1135VAL    CG2  762   4.820   5.761   5.982
 1135VAL   HG21  763   4.882   5.679   6.020
 1135VAL   HG22  764   4.764   5.727   5.895
 1135VAL   HG23  765   4.884   5.840   5.943
 1135VAL      C  766   4.584   5.759   6.281
 1135VAL      O  767   4.465   5.775   6.254
 1136SER      N  768   4.644   5.794   6.395
 1136SER      H  769   4.745   5.794   6.400
 1136SER     CA  770   4.576   5.825   6.520
 1136SER     HA  771   4.501   5.895   6.484
 1136SER     CB  772   4.524   5.698   6.587
 1136SER    HB1  773   4.461   5.643   6.517
 1136SER    HB2  774   4.472   5.729   6.678
 1136SER     OG  775   4.632   5.617   6.628
 1136SER     HG  776   4.621   5.578   6.715
 1136SER      C  777   4.659   5.908   6.616
 1136SER      O  778   4.782   5.907   6.605
 1137GLY      N  779   4.586   5.983   6.698
 1137GLY      H  780   4.486   5.991   6.687
 1137GLY     CA  781   4.639   6.088   6.782
 1137GLY    HA1  782   4.734   6.056   6.825
 1137GLY    HA2  783   4.560   6.098   6.856
 1137GLY      C  784   4.660   6.219   6.708
 1137GLY      O  785   4.583   6.252   6.617
 1138MET      N  786   4.762   6.294   6.750
 1138MET      H  787   4.811   6.254   6.829
 1138MET     CA  788   4.773   6.435   6.718
 1138MET     HA  789   4.688   6.488   6.762
 1138MET     CB  790   4.903   6.486   6.778
 1138MET    HB1  791   4.927   6.586   6.742
 1138MET    HB2  792   4.978   6.411   6.753
 1138MET     CG  793   4.885   6.483   6.929
 1138MET    HG1  794   4.984   6.499   6.971
 1138MET    HG2  795   4.847   6.385   6.957
 1138MET     SD  796   4.769   6.613   6.978
 1138MET     CE  797   4.796   6.606   7.157
 1138MET    HE1  798   4.899   6.631   7.185
 1138MET    HE2  799   4.730   6.679   7.203
 1138MET    HE3  800   4.773   6.511   7.205
 1138MET      C  801   4.767   6.467   6.569
 1138MET      O  802   4.697   6.564   6.540
 1139PRO      N  803   4.827   6.394   6.475
 1139PRO     CD  804   4.921   6.284   6.486
 1139PRO    HD1  805   4.869   6.190   6.503
 1139PRO    HD2  806   4.990   6.295   6.570
 1139PRO     CG  807   4.986   6.272   6.348
 1139PRO    HG1  808   5.019   6.169   6.334
 1139PRO    HG2  809   5.074   6.336   6.337
 1139PRO     CB  810   4.878   6.318   6.251
 1139PRO    HB1  811   4.811   6.233   6.237
 1139PRO    HB2  812   4.918   6.360   6.159
 1139PRO     CA  813   4.809   6.425   6.334
 1139PRO     HA  814   4.859   6.521   6.323
 1139PRO      C  815   4.665   6.437   6.288
 1139PRO      O  816   4.645   6.519   6.199
 1140ASN      N  817   4.568   6.363   6.344
 1140ASN      H  818   4.591   6.306   6.424
 1140ASN     CA  819   4.428   6.369   6.309
 1140ASN     HA  820   4.418   6.472   6.275
 1140ASN     CB  821   4.398   6.278   6.190
 1140ASN    HB1  822   4.431   6.316   6.094
 1140ASN    HB2  823   4.290   6.271   6.178
 1140ASN     CG  824   4.457   6.139   6.209
 1140ASN    OD1  825   4.557   6.095   6.151
 1140ASN    ND2  826   4.394   6.054   6.291
 1140ASN   HD21  827   4.312   6.082   6.342
 1140ASN   HD22  828   4.430   5.959   6.293
 1140ASN      C  829   4.339   6.346   6.430
 1140ASN      O  830   4.268   6.248   6.450
 1141ASP      N  831   4.348   6.448   6.516
 1141ASP      H  832   4.417   6.521   6.503
 1141ASP     CA  833   4.285   6.446   6.646
 1141ASP     HA  834   4.339   6.374   6.708
 1141ASP     CB  835   4.309   6.590   6.692
 1141ASP    HB1  836   4.252   6.656   6.627
 1141ASP    HB2  837   4.414   6.616   6.680
 1141ASP     CG  838   4.263   6.618   6.834
 1141ASP    OD1  839   4.148   6.663   6.856
 1141ASP    OD2  840   4.336   6.592   6.932
 1141ASP      C  841   4.136   6.419   6.662
 1141ASP      O  842   4.105   6.361   6.766
 1142PRO      N  843   4.050   6.447   6.564
 1142PRO     CD  844   4.074   6.535   6.452
 1142PRO    HD1  845   4.091   6.464   6.371
 1142PRO    HD2  846   4.158   6.603   6.459
 1142PRO     CG  847   3.946   6.616   6.439
 1142PRO    HG1  848   3.932   6.653   6.337
 1142PRO    HG2  849   3.945   6.701   6.508
 1142PRO     CB  850   3.841   6.511   6.474
 1142PRO    HB1  851   3.815   6.457   6.383
 1142PRO    HB2  852   3.750   6.556   6.515
 1142PRO     CA  853   3.908   6.421   6.578
 1142PRO     HA  854   3.867   6.448   6.675
 1142PRO      C  855   3.857   6.280   6.549
 1142PRO      O  856   3.751   6.239   6.595
 1143SER      N  857   3.930   6.208   6.464
 1143SER      H  858   4.020   6.243   6.434
 1143SER     CA  859   3.906   6.065   6.460
 1143SER     HA  860   3.894   6.017   6.557
 1143SER     CB  861   3.787   6.038   6.369
 1143SER    HB1  862   3.807   6.066   6.266
 1143SER    HB2  863   3.708   6.105   6.402
 1143SER     OG  864   3.729   5.911   6.392
 1143SER     HG  865   3.682   5.881   6.314
 1143SER      C  866   4.018   5.988   6.390
 1143SER      O  867   4.079   6.054   6.306
 1144PRO      N  868   4.053   5.863   6.419
 1144PRO     CD  869   4.013   5.788   6.536
 1144PRO    HD1  870   3.917   5.741   6.516
 1144PRO    HD2  871   3.989   5.848   6.624
 1144PRO     CG  872   4.128   5.689   6.558
 1144PRO    HG1  873   4.090   5.600   6.608
 1144PRO    HG2  874   4.206   5.732   6.621
 1144PRO     CB  875   4.167   5.658   6.414
 1144PRO    HB1  876   4.107   5.576   6.377
 1144PRO    HB2  877   4.271   5.628   6.406
 1144PRO     CA  878   4.151   5.791   6.340
 1144PRO     HA  879   4.245   5.845   6.339
 1144PRO      C  880   4.107   5.775   6.195
 1144PRO      O  881   3.989   5.773   6.161
 1145LEU      N  882   4.210   5.756   6.113
 1145LEU      H  883   4.305   5.746   6.147
 1145LEU     CA  884   4.206   5.749   5.968
 1145LEU     HA  885   4.103   5.731   5.938
 1145LEU     CB  886   4.261   5.883   5.919
 1145LEU    HB1  887   4.366   5.882   5.950
 1145LEU    HB2  888   4.205   5.963   5.967
 1145LEU     CG  889   4.252   5.890   5.767
 1145LEU     HG  890   4.323   5.822   5.720
 1145LEU    CD1  891   4.119   5.849   5.705
 1145LEU   HD11  892   4.039   5.896   5.763
 1145LEU   HD12  893   4.110   5.866   5.598
 1145LEU   HD13  894   4.102   5.741   5.704
 1145LEU    CD2  895   4.269   6.031   5.709
 1145LEU   HD21  896   4.362   6.071   5.748
 1145LEU   HD22  897   4.279   6.031   5.601
 1145LEU   HD23  898   4.185   6.090   5.747
 1145LEU      C  899   4.276   5.626   5.913
 1145LEU      O  900   4.397   5.612   5.930
 1146GLN      N  901   4.204   5.547   5.834
 1146GLN      H  902   4.104   5.550   5.850
 1146GLN     CA  903   4.253   5.432   5.760
 1146GLN     HA  904   4.323   5.384   5.828
 1146GLN     CB  905   4.140   5.330   5.747
 1146GLN    HB1  906   4.058   5.387   5.703
 1146GLN    HB2  907   4.116   5.299   5.848
 1146GLN     CG  908   4.170   5.213   5.654
 1146GLN    HG1  909   4.238   5.136   5.691
 1146GLN    HG2  910   4.206   5.258   5.561
 1146GLN     CD  911   4.042   5.141   5.614
 1146GLN    OE1  912   4.016   5.029   5.658
 1146GLN    NE2  913   3.959   5.192   5.523
 1146GLN   HE21  914   3.975   5.278   5.474
 1146GLN   HE22  915   3.870   5.146   5.507
 1146GLN      C  916   4.324   5.470   5.631
 1146GLN      O  917   4.277   5.550   5.551
 1147VAL      N  918   4.440   5.410   5.603
 1147VAL      H  919   4.471   5.329   5.655
 1147VAL     CA  920   4.519   5.457   5.491
 1147VAL     HA  921   4.456   5.512   5.421
 1147VAL     CB  922   4.629   5.556   5.530
 1147VAL     HB  923   4.696   5.557   5.444
 1147VAL    CG1  924   4.591   5.703   5.544
 1147VAL   HG11  925   4.530   5.722   5.632
 1147VAL   HG12  926   4.683   5.761   5.545
 1147VAL   HG13  927   4.531   5.729   5.457
 1147VAL    CG2  928   4.710   5.518   5.654
 1147VAL   HG21  929   4.752   5.419   5.633
 1147VAL   HG22  930   4.796   5.583   5.670
 1147VAL   HG23  931   4.651   5.518   5.745
 1147VAL      C  932   4.574   5.340   5.411
 1147VAL      O  933   4.603   5.233   5.465
 1148ALA      N  934   4.606   5.369   5.285
 1148ALA      H  935   4.562   5.452   5.248
 1148ALA     CA  936   4.701   5.297   5.202
 1148ALA     HA  937   4.707   5.190   5.221
 1148ALA     CB  938   4.664   5.307   5.055
 1148ALA    HB1  939   4.621   5.406   5.035
 1148ALA    HB2  940   4.758   5.297   5.001
 1148ALA    HB3  941   4.585   5.236   5.030
 1148ALA      C  942   4.841   5.348   5.229
 1148ALA      O  943   4.864   5.468   5.241
 1149VAL      N  944   4.945   5.264   5.229
 1149VAL      H  945   4.931   5.165   5.221
 1149VAL     CA  946   5.083   5.300   5.258
 1149VAL     HA  947   5.086   5.409   5.255
 1149VAL     CB  948   5.125   5.251   5.396
 1149VAL     HB  949   5.141   5.143   5.389
 1149VAL    CG1  950   5.259   5.313   5.434
 1149VAL   HG11  951   5.342   5.281   5.372
 1149VAL   HG12  952   5.248   5.422   5.430
 1149VAL   HG13  953   5.286   5.279   5.534
 1149VAL    CG2  954   5.028   5.285   5.509
 1149VAL   HG21  955   5.018   5.390   5.534
 1149VAL   HG22  956   4.927   5.249   5.489
 1149VAL   HG23  957   5.049   5.227   5.599
 1149VAL      C  958   5.170   5.248   5.145
 1149VAL      O  959   5.192   5.128   5.133
 1150LYS      N  960   5.222   5.341   5.064
 1150LYS      H  961   5.201   5.434   5.095
 1150LYS     CA  962   5.316   5.319   4.955
 1150LYS     HA  963   5.296   5.216   4.926
 1150LYS     CB  964   5.281   5.402   4.832
 1150LYS    HB1  965   5.318   5.504   4.848
 1150LYS    HB2  966   5.173   5.404   4.817
 1150LYS     CG  967   5.349   5.345   4.708
 1150LYS    HG1  968   5.318   5.242   4.692
 1150LYS    HG2  969   5.457   5.347   4.723
 1150LYS     CD  970   5.326   5.426   4.581
 1150LYS    HD1  971   5.410   5.414   4.513
 1150LYS    HD2  972   5.328   5.532   4.606
 1150LYS     CE  973   5.199   5.392   4.504
 1150LYS    HE1  974   5.116   5.374   4.572
 1150LYS    HE2  975   5.213   5.291   4.464
 1150LYS     NZ  976   5.160   5.488   4.400
 1150LYS    HZ1  977   5.084   5.452   4.344
 1150LYS    HZ2  978   5.137   5.582   4.431
 1150LYS    HZ3  979   5.236   5.496   4.334
 1150LYS      C  980   5.460   5.334   5.002
 1150LYS      O  981   5.481   5.428   5.078
 1151THR      N  982   5.544   5.233   4.981
 1151THR      H  983   5.516   5.159   4.918
 1151THR     CA  984   5.679   5.230   5.034
 1151THR     HA  985   5.691   5.322   5.091
 1151THR     CB  986   5.713   5.109   5.120
 1151THR     HB  987   5.814   5.115   5.159
 1151THR    CG2  988   5.623   5.104   5.243
 1151THR   HG21  989   5.639   5.011   5.297
 1151THR   HG22  990   5.640   5.191   5.307
 1151THR   HG23  991   5.520   5.106   5.207
 1151THR    OG1  992   5.692   4.991   5.044
 1151THR    HG1  993   5.601   4.971   5.066
 1151THR      C  994   5.783   5.244   4.923
 1151THR      O  995   5.755   5.230   4.804
 1152LEU      N  996   5.906   5.265   4.970
 1152LEU      H  997   5.907   5.286   5.069
 1152LEU     CA  998   6.027   5.258   4.892
 1152LEU     HA  999   6.005   5.238   4.787
 1152LEU     CB 1000   6.090   5.397   4.906
 1152LEU    HB1 1001   6.119   5.413   5.009
 1152LEU    HB2 1002   6.014   5.473   4.887
 1152LEU     CG 1003   6.210   5.415   4.813
 1152LEU     HG 1004   6.274   5.328   4.828
 1152LEU    CD1 1005   6.170   5.417   4.666
 1152LEU   HD11 1006   6.250   5.447   4.599
 1152LEU   HD12 1007   6.139   5.315   4.644
 1152LEU   HD13 1008   6.093   5.491   4.645
 1152LEU    CD2 1009   6.274   5.550   4.842
 1152LEU   HD21 1010   6.195   5.625   4.836
 1152LEU   HD22 1011   6.324   5.553   4.939
 1152LEU   HD23 1012   6.344   5.572   4.761
 1152LEU      C 1013   6.120   5.150   4.943
 1152LEU      O 1014   6.146   5.150   5.063
 1153PRO      N 1015   6.183   5.066   4.859
 1153PRO     CD 1016   6.149   5.032   4.722
 1153PRO    HD1 1017   6.202   5.103   4.659
 1153PRO    HD2 1018   6.043   5.026   4.699
 1153PRO     CG 1019   6.202   4.890   4.706
 1153PRO    HG1 1020   6.233   4.871   4.603
 1153PRO    HG2 1021   6.125   4.820   4.737
 1153PRO     CB 1022   6.330   4.887   4.790
 1153PRO    HB1 1023   6.411   4.934   4.735
 1153PRO    HB2 1024   6.351   4.787   4.829
 1153PRO     CA 1025   6.286   4.976   4.906
 1153PRO     HA 1026   6.235   4.911   4.977
 1153PRO      C 1027   6.404   5.044   4.973
 1153PRO      O 1028   6.450   5.148   4.925
 1154GLU      N 1029   6.477   4.978   5.062
 1154GLU      H 1030   6.436   4.893   5.098
 1154GLU     CA 1031   6.616   4.997   5.096
 1154GLU     HA 1032   6.634   5.092   5.148
 1154GLU     CB 1033   6.655   4.895   5.202
 1154GLU    HB1 1034   6.584   4.909   5.283
 1154GLU    HB2 1035   6.759   4.910   5.231
 1154GLU     CG 1036   6.639   4.749   5.161
 1154GLU    HG1 1037   6.700   4.733   5.073
 1154GLU    HG2 1038   6.539   4.729   5.122
 1154GLU     CD 1039   6.685   4.651   5.268
 1154GLU    OE1 1040   6.593   4.594   5.331
 1154GLU    OE2 1041   6.805   4.644   5.303
 1154GLU      C 1042   6.710   4.991   4.977
 1154GLU      O 1043   6.814   5.056   4.983
 1155VAL      N 1044   6.677   4.921   4.868
 1155VAL      H 1045   6.596   4.860   4.867
 1155VAL     CA 1046   6.769   4.904   4.757
 1155VAL     HA 1047   6.869   4.913   4.798
 1155VAL     CB 1048   6.769   4.767   4.690
 1155VAL     HB 1049   6.834   4.769   4.602
 1155VAL    CG1 1050   6.823   4.663   4.787
 1155VAL   HG11 1051   6.834   4.575   4.724
 1155VAL   HG12 1052   6.923   4.696   4.815
 1155VAL   HG13 1053   6.760   4.632   4.870
 1155VAL    CG2 1054   6.634   4.721   4.636
 1155VAL   HG21 1055   6.640   4.623   4.589
 1155VAL   HG22 1056   6.556   4.719   4.713
 1155VAL   HG23 1057   6.589   4.786   4.561
 1155VAL      C 1058   6.764   5.016   4.655
 1155VAL      O 1059   6.817   5.012   4.544
 1156CYS      N 1060   6.706   5.131   4.689
 1156CYS      H 1061   6.675   5.139   4.785
 1156CYS     CA 1062   6.707   5.253   4.610
 1156CYS     HA 1063   6.694   5.215   4.509
 1156CYS     CB 1064   6.588   5.343   4.642
 1156CYS    HB1 1065   6.493   5.293   4.623
 1156CYS    HB2 1066   6.592   5.427   4.573
 1156CYS     SG 1067   6.591   5.394   4.815
 1156CYS     HG 1068   6.522   5.294   4.870
 1156CYS      C 1069   6.836   5.334   4.612
 1156CYS      O 1070   6.925   5.321   4.696
 1157SER      N 1071   6.851   5.421   4.512
 1157SER      H 1072   6.786   5.425   4.435
 1157SER     CA 1073   6.944   5.532   4.517
 1157SER     HA 1074   7.027   5.513   4.584
 1157SER     CB 1075   7.011   5.550   4.381
 1157SER    HB1 1076   7.028   5.457   4.328
 1157SER    HB2 1077   7.112   5.589   4.393
 1157SER     OG 1078   6.931   5.640   4.307
 1157SER     HG 1079   6.960   5.643   4.216
 1157SER      C 1080   6.875   5.658   4.568
 1157SER      O 1081   6.755   5.672   4.589
 1158GLU      N 1082   6.960   5.756   4.600
 1158GLU      H 1083   7.054   5.727   4.619
 1158GLU     CA 1084   6.916   5.887   4.644
 1158GLU     HA 1085   6.837   5.863   4.716
 1158GLU     CB 1086   7.034   5.952   4.715
 1158GLU    HB1 1087   7.109   5.978   4.641
 1158GLU    HB2 1088   7.074   5.879   4.785
 1158GLU     CG 1089   6.991   6.072   4.800
 1158GLU    HG1 1090   6.908   6.044   4.866
 1158GLU    HG2 1091   6.954   6.143   4.726
 1158GLU     CD 1092   7.109   6.138   4.869
 1158GLU    OE1 1093   7.151   6.091   4.977
 1158GLU    OE2 1094   7.158   6.237   4.811
 1158GLU      C 1095   6.858   5.976   4.535
 1158GLU      O 1096   6.783   6.069   4.564
 1159GLN      N 1097   6.875   5.932   4.411
 1159GLN      H 1098   6.945   5.861   4.396
 1159GLN     CA 1099   6.802   5.981   4.296
 1159GLN     HA 1100   6.773   6.081   4.329
 1159GLN     CB 1101   6.883   5.987   4.166
 1159GLN    HB1 1102   6.814   5.988   4.081
 1159GLN    HB2 1103   6.942   5.898   4.150
 1159GLN     CG 1104   6.964   6.116   4.158
 1159GLN    HG1 1105   7.027   6.120   4.247
 1159GLN    HG2 1106   6.892   6.195   4.138
 1159GLN     CD 1107   7.069   6.136   4.050
 1159GLN    OE1 1108   7.057   6.096   3.934
 1159GLN    NE2 1109   7.175   6.211   4.079
 1159GLN   HE21 1110   7.193   6.244   4.173
 1159GLN   HE22 1111   7.222   6.260   4.004
 1159GLN      C 1112   6.670   5.909   4.270
 1159GLN      O 1113   6.572   5.969   4.229
 1160ASP      N 1114   6.669   5.778   4.298
 1160ASP      H 1115   6.748   5.735   4.344
 1160ASP     CA 1116   6.543   5.705   4.297
 1160ASP     HA 1117   6.498   5.736   4.203
 1160ASP     CB 1118   6.565   5.555   4.310
 1160ASP    HB1 1119   6.466   5.509   4.297
 1160ASP    HB2 1120   6.617   5.528   4.402
 1160ASP     CG 1121   6.652   5.492   4.203
 1160ASP    OD1 1122   6.646   5.542   4.088
 1160ASP    OD2 1123   6.720   5.390   4.228
 1160ASP      C 1124   6.449   5.756   4.405
 1160ASP      O 1125   6.327   5.758   4.390
 1161GLU      N 1126   6.505   5.803   4.517
 1161GLU      H 1127   6.606   5.798   4.526
 1161GLU     CA 1128   6.440   5.864   4.631
 1161GLU     HA 1129   6.350   5.803   4.640
 1161GLU     CB 1130   6.530   5.846   4.753
 1161GLU    HB1 1131   6.617   5.910   4.736
 1161GLU    HB2 1132   6.555   5.740   4.756
 1161GLU     CG 1133   6.468   5.897   4.883
 1161GLU    HG1 1134   6.370   5.850   4.895
 1161GLU    HG2 1135   6.447   6.002   4.865
 1161GLU     CD 1136   6.566   5.868   4.996
 1161GLU    OE1 1137   6.575   5.748   5.031
 1161GLU    OE2 1138   6.628   5.961   5.051
 1161GLU      C 1139   6.386   6.004   4.607
 1161GLU      O 1140   6.269   6.031   4.636
 1162LEU      N 1141   6.453   6.076   4.517
 1162LEU      H 1142   6.544   6.042   4.490
 1162LEU     CA 1143   6.396   6.200   4.468
 1162LEU     HA 1144   6.349   6.258   4.548
 1162LEU     CB 1145   6.513   6.286   4.420
 1162LEU    HB1 1146   6.574   6.232   4.348
 1162LEU    HB2 1147   6.575   6.307   4.508
 1162LEU     CG 1148   6.481   6.413   4.343
 1162LEU     HG 1149   6.409   6.381   4.267
 1162LEU    CD1 1150   6.408   6.515   4.429
 1162LEU   HD11 1151   6.468   6.554   4.512
 1162LEU   HD12 1152   6.376   6.603   4.373
 1162LEU   HD13 1153   6.316   6.478   4.475
 1162LEU    CD2 1154   6.609   6.474   4.286
 1162LEU   HD21 1155   6.651   6.405   4.213
 1162LEU   HD22 1156   6.588   6.573   4.245
 1162LEU   HD23 1157   6.678   6.495   4.368
 1162LEU      C 1158   6.283   6.179   4.369
 1162LEU      O 1159   6.195   6.263   4.348
 1163ASP      N 1160   6.280   6.062   4.305
 1163ASP      H 1161   6.357   5.998   4.314
 1163ASP     CA 1162   6.173   6.020   4.216
 1163ASP     HA 1163   6.138   6.111   4.166
 1163ASP     CB 1164   6.228   5.925   4.111
 1163ASP    HB1 1165   6.283   5.848   4.164
 1163ASP    HB2 1166   6.303   5.988   4.062
 1163ASP     CG 1167   6.122   5.868   4.017
 1163ASP    OD1 1168   6.072   5.937   3.926
 1163ASP    OD2 1169   6.088   5.749   4.032
 1163ASP      C 1170   6.058   5.959   4.295
 1163ASP      O 1171   5.945   5.960   4.246
 1164PHE      N 1172   6.081   5.914   4.419
 1164PHE      H 1173   6.177   5.920   4.449
 1164PHE     CA 1174   5.981   5.870   4.513
 1164PHE     HA 1175   5.905   5.819   4.454
 1164PHE     CB 1176   6.036   5.781   4.624
 1164PHE    HB1 1177   6.108   5.837   4.683
 1164PHE    HB2 1178   6.081   5.695   4.574
 1164PHE     CG 1179   5.932   5.726   4.718
 1164PHE    CD1 1180   5.853   5.617   4.679
 1164PHE    HD1 1181   5.850   5.592   4.574
 1164PHE    CE1 1182   5.762   5.559   4.768
 1164PHE    HE1 1183   5.704   5.472   4.739
 1164PHE     CZ 1184   5.760   5.602   4.901
 1164PHE     HZ 1185   5.702   5.552   4.977
 1164PHE    CE2 1186   5.836   5.713   4.942
 1164PHE    HE2 1187   5.826   5.751   5.042
 1164PHE    CD2 1188   5.922   5.773   4.850
 1164PHE    HD2 1189   5.990   5.851   4.881
 1164PHE      C 1190   5.911   5.991   4.575
 1164PHE      O 1191   5.792   5.994   4.604
 1165LEU      N 1192   5.978   6.106   4.586
 1165LEU      H 1193   6.069   6.119   4.544
 1165LEU     CA 1194   5.916   6.228   4.634
 1165LEU     HA 1195   5.860   6.212   4.725
 1165LEU     CB 1196   6.025   6.332   4.660
 1165LEU    HB1 1197   6.096   6.340   4.578
 1165LEU    HB2 1198   6.087   6.308   4.746
 1165LEU     CG 1199   5.973   6.474   4.681
 1165LEU     HG 1200   5.915   6.495   4.591
 1165LEU    CD1 1201   5.874   6.480   4.797
 1165LEU   HD11 1202   5.920   6.452   4.892
 1165LEU   HD12 1203   5.841   6.584   4.806
 1165LEU   HD13 1204   5.799   6.403   4.780
 1165LEU    CD2 1205   6.086   6.576   4.682
 1165LEU   HD21 1206   6.046   6.676   4.695
 1165LEU   HD22 1207   6.153   6.561   4.767
 1165LEU   HD23 1208   6.150   6.566   4.594
 1165LEU      C 1209   5.822   6.279   4.525
 1165LEU      O 1210   5.710   6.319   4.554
 1166MET      N 1211   5.863   6.261   4.400
 1166MET      H 1212   5.951   6.213   4.386
 1166MET     CA 1213   5.776   6.284   4.287
 1166MET     HA 1214   5.733   6.383   4.300
 1166MET     CB 1215   5.856   6.286   4.157
 1166MET    HB1 1216   5.880   6.188   4.116
 1166MET    HB2 1217   5.950   6.337   4.181
 1166MET     CG 1218   5.785   6.371   4.052
 1166MET    HG1 1219   5.691   6.322   4.026
 1166MET    HG2 1220   5.837   6.352   3.957
 1166MET     SD 1221   5.764   6.550   4.067
 1166MET     CE 1222   5.649   6.571   3.929
 1166MET    HE1 1223   5.692   6.609   3.836
 1166MET    HE2 1224   5.594   6.479   3.906
 1166MET    HE3 1225   5.569   6.633   3.967
 1166MET      C 1226   5.654   6.193   4.276
 1166MET      O 1227   5.548   6.238   4.233
 1167GLU      N 1228   5.657   6.071   4.330
 1167GLU      H 1229   5.749   6.045   4.363
 1167GLU     CA 1230   5.540   5.988   4.345
 1167GLU     HA 1231   5.504   5.983   4.242
 1167GLU     CB 1232   5.580   5.849   4.391
 1167GLU    HB1 1233   5.540   5.820   4.488
 1167GLU    HB2 1234   5.687   5.860   4.414
 1167GLU     CG 1235   5.578   5.726   4.300
 1167GLU    HG1 1236   5.605   5.632   4.348
 1167GLU    HG2 1237   5.655   5.749   4.227
 1167GLU     CD 1238   5.443   5.714   4.230
 1167GLU    OE1 1239   5.444   5.739   4.107
 1167GLU    OE2 1240   5.347   5.678   4.301
 1167GLU      C 1241   5.434   6.053   4.433
 1167GLU      O 1242   5.314   6.033   4.414
 1168ALA      N 1243   5.474   6.138   4.527
 1168ALA      H 1244   5.571   6.160   4.544
 1168ALA     CA 1245   5.385   6.223   4.603
 1168ALA     HA 1246   5.289   6.172   4.609
 1168ALA     CB 1247   5.440   6.248   4.744
 1168ALA    HB1 1248   5.424   6.157   4.802
 1168ALA    HB2 1249   5.541   6.286   4.748
 1168ALA    HB3 1250   5.382   6.331   4.784
 1168ALA      C 1251   5.357   6.358   4.537
 1168ALA      O 1252   5.240   6.391   4.524
 1169LEU      N 1253   5.461   6.429   4.492
 1169LEU      H 1254   5.551   6.392   4.518
 1169LEU     CA 1255   5.441   6.547   4.411
 1169LEU     HA 1256   5.379   6.606   4.478
 1169LEU     CB 1257   5.568   6.630   4.394
 1169LEU    HB1 1258   5.544   6.720   4.337
 1169LEU    HB2 1259   5.628   6.566   4.329
 1169LEU     CG 1260   5.647   6.671   4.518
 1169LEU     HG 1261   5.672   6.580   4.573
 1169LEU    CD1 1262   5.778   6.736   4.475
 1169LEU   HD11 1263   5.777   6.840   4.441
 1169LEU   HD12 1264   5.836   6.737   4.567
 1169LEU   HD13 1265   5.840   6.685   4.401
 1169LEU    CD2 1266   5.575   6.757   4.622
 1169LEU   HD21 1267   5.557   6.855   4.579
 1169LEU   HD22 1268   5.474   6.718   4.637
 1169LEU   HD23 1269   5.643   6.773   4.705
 1169LEU      C 1270   5.356   6.541   4.285
 1169LEU      O 1271   5.287   6.642   4.272
 1170ILE      N 1272   5.349   6.431   4.210
 1170ILE      H 1273   5.409   6.355   4.236
 1170ILE     CA 1274   5.258   6.425   4.097
 1170ILE     HA 1275   5.285   6.515   4.041
 1170ILE     CB 1276   5.319   6.317   4.007
 1170ILE     HB 1277   5.428   6.326   3.997
 1170ILE    CG2 1278   5.280   6.176   4.048
 1170ILE   HG21 1279   5.172   6.162   4.038
 1170ILE   HG22 1280   5.321   6.103   3.977
 1170ILE   HG23 1281   5.313   6.161   4.150
 1170ILE    CG1 1282   5.261   6.330   3.866
 1170ILE   HG11 1283   5.155   6.357   3.871
 1170ILE   HG12 1284   5.254   6.238   3.809
 1170ILE     CD 1285   5.328   6.441   3.785
 1170ILE    HD1 1286   5.276   6.456   3.691
 1170ILE    HD2 1287   5.331   6.538   3.834
 1170ILE    HD3 1288   5.431   6.414   3.762
 1170ILE      C 1289   5.108   6.429   4.123
 1170ILE      O 1290   5.037   6.484   4.040
 1171ILE      N 1291   5.062   6.373   4.235
 1171ILE      H 1292   5.133   6.342   4.300
 1171ILE     CA 1293   4.923   6.369   4.276
 1171ILE     HA 1294   4.850   6.379   4.195
 1171ILE     CB 1295   4.891   6.235   4.340
 1171ILE     HB 1296   4.948   6.159   4.287
 1171ILE    CG2 1297   4.955   6.213   4.477
 1171ILE   HG21 1298   4.939   6.113   4.517
 1171ILE   HG22 1299   5.062   6.216   4.455
 1171ILE   HG23 1300   4.913   6.289   4.543
 1171ILE    CG1 1301   4.742   6.202   4.329
 1171ILE   HG11 1302   4.721   6.224   4.224
 1171ILE   HG12 1303   4.684   6.265   4.396
 1171ILE     CD 1304   4.713   6.053   4.350
 1171ILE    HD1 1305   4.774   6.003   4.274
 1171ILE    HD2 1306   4.749   6.021   4.448
 1171ILE    HD3 1307   4.613   6.024   4.319
 1171ILE      C 1308   4.881   6.479   4.373
 1171ILE      O 1309   4.761   6.498   4.392
 1172SER      N 1310   4.970   6.555   4.437
 1172SER      H 1311   5.061   6.532   4.401
 1172SER     CA 1312   4.941   6.639   4.552
 1172SER     HA 1313   4.888   6.571   4.618
 1172SER     CB 1314   5.077   6.683   4.606
 1172SER    HB1 1315   5.139   6.594   4.617
 1172SER    HB2 1316   5.073   6.732   4.703
 1172SER     OG 1317   5.148   6.764   4.514
 1172SER     HG 1318   5.161   6.725   4.427
 1172SER      C 1319   4.859   6.764   4.524
 1172SER      O 1320   4.823   6.827   4.624
 1173LYS      N 1321   4.833   6.800   4.398
 1173LYS      H 1322   4.876   6.750   4.322
 1173LYS     CA 1323   4.758   6.917   4.359
 1173LYS     HA 1324   4.715   6.964   4.448
 1173LYS     CB 1325   4.851   7.013   4.286
 1173LYS    HB1 1326   4.796   7.088   4.229
 1173LYS    HB2 1327   4.898   6.961   4.202
 1173LYS     CG 1328   4.956   7.078   4.375
 1173LYS    HG1 1329   5.028   7.133   4.315
 1173LYS    HG2 1330   5.010   6.997   4.425
 1173LYS     CD 1331   4.894   7.171   4.479
 1173LYS    HD1 1332   4.786   7.159   4.479
 1173LYS    HD2 1333   4.925   7.270   4.447
 1173LYS     CE 1334   4.945   7.142   4.620
 1173LYS    HE1 1335   5.053   7.152   4.616
 1173LYS    HE2 1336   4.913   7.039   4.639
 1173LYS     NZ 1337   4.894   7.238   4.719
 1173LYS    HZ1 1338   4.943   7.326   4.710
 1173LYS    HZ2 1339   4.795   7.248   4.705
 1173LYS    HZ3 1340   4.917   7.198   4.809
 1173LYS      C 1341   4.637   6.887   4.272
 1173LYS      O 1342   4.563   6.980   4.244
 1174PHE      N 1343   4.608   6.760   4.243
 1174PHE      H 1344   4.654   6.682   4.289
 1174PHE     CA 1345   4.480   6.733   4.179
 1174PHE     HA 1346   4.452   6.807   4.105
 1174PHE     CB 1347   4.474   6.594   4.116
 1174PHE    HB1 1348   4.376   6.576   4.072
 1174PHE    HB2 1349   4.470   6.523   4.198
 1174PHE     CG 1350   4.583   6.564   4.015
 1174PHE    CD1 1351   4.612   6.647   3.906
 1174PHE    HD1 1352   4.554   6.736   3.886
 1174PHE    CE1 1353   4.714   6.608   3.819
 1174PHE    HE1 1354   4.737   6.668   3.732
 1174PHE     CZ 1355   4.778   6.485   3.837
 1174PHE     HZ 1356   4.845   6.449   3.761
 1174PHE    CE2 1357   4.735   6.398   3.938
 1174PHE    HE2 1358   4.770   6.296   3.948
 1174PHE    CD2 1359   4.641   6.439   4.034
 1174PHE    HD2 1360   4.613   6.364   4.107
 1174PHE      C 1361   4.370   6.728   4.285
 1174PHE      O 1362   4.396   6.672   4.391
 1175ASN      N 1363   4.252   6.782   4.253
 1175ASN      H 1364   4.250   6.824   4.162
 1175ASN     CA 1365   4.139   6.786   4.344
 1175ASN     HA 1366   4.155   6.715   4.426
 1175ASN     CB 1367   4.124   6.927   4.400
 1175ASN    HB1 1368   4.110   6.996   4.317
 1175ASN    HB2 1369   4.220   6.952   4.444
 1175ASN     CG 1370   4.014   6.938   4.505
 1175ASN    OD1 1371   4.022   6.899   4.621
 1175ASN    ND2 1372   3.901   6.995   4.463
 1175ASN   HD21 1373   3.877   6.997   4.365
 1175ASN   HD22 1374   3.839   7.017   4.539
 1175ASN      C 1375   4.006   6.742   4.285
 1175ASN      O 1376   3.950   6.816   4.205
 1176HIS      N 1377   3.964   6.616   4.300
 1176HIS      H 1378   4.031   6.547   4.329
 1176HIS     CA 1379   3.849   6.556   4.234
 1176HIS     HA 1380   3.771   6.629   4.212
 1176HIS     CB 1381   3.893   6.504   4.098
 1176HIS    HB1 1382   3.939   6.405   4.102
 1176HIS    HB2 1383   3.964   6.570   4.048
 1176HIS     CG 1384   3.774   6.489   4.008
 1176HIS    ND1 1385   3.703   6.374   3.973
 1176HIS    CE1 1386   3.611   6.407   3.883
 1176HIS    HE1 1387   3.530   6.346   3.845
 1176HIS    NE2 1388   3.620   6.539   3.863
 1176HIS    HE2 1389   3.557   6.588   3.800
 1176HIS    CD2 1390   3.717   6.595   3.943
 1176HIS    HD2 1391   3.746   6.699   3.952
 1176HIS      C 1392   3.788   6.436   4.306
 1176HIS      O 1393   3.859   6.355   4.366
 1177GLN      N 1394   3.658   6.413   4.293
 1177GLN      H 1395   3.603   6.486   4.250
 1177GLN     CA 1396   3.594   6.292   4.341
 1177GLN     HA 1397   3.627   6.287   4.445
 1177GLN     CB 1398   3.443   6.305   4.354
 1177GLN    HB1 1399   3.415   6.400   4.400
 1177GLN    HB2 1400   3.426   6.220   4.420
 1177GLN     CG 1401   3.356   6.291   4.229
 1177GLN    HG1 1402   3.257   6.258   4.262
 1177GLN    HG2 1403   3.396   6.222   4.155
 1177GLN     CD 1404   3.349   6.425   4.157
 1177GLN    OE1 1405   3.423   6.519   4.182
 1177GLN    NE2 1406   3.285   6.430   4.040
 1177GLN   HE21 1407   3.234   6.348   4.008
 1177GLN   HE22 1408   3.306   6.511   3.984
 1177GLN      C 1409   3.636   6.160   4.277
 1177GLN      O 1410   3.605   6.053   4.328
 1178ASN      N 1411   3.697   6.164   4.158
 1178ASN      H 1412   3.713   6.252   4.110
 1178ASN     CA 1413   3.742   6.046   4.087
 1178ASN     HA 1414   3.713   5.955   4.139
 1178ASN     CB 1415   3.669   6.028   3.955
 1178ASN    HB1 1416   3.699   5.932   3.912
 1178ASN    HB2 1417   3.694   6.110   3.888
 1178ASN     CG 1418   3.517   6.016   3.962
 1178ASN    OD1 1419   3.445   6.099   3.907
 1178ASN    ND2 1420   3.464   5.919   4.037
 1178ASN   HD21 1421   3.524   5.849   4.079
 1178ASN   HD22 1422   3.363   5.914   4.046
 1178ASN      C 1423   3.893   6.040   4.071
 1178ASN      O 1424   3.946   5.983   3.976
 1179ILE      N 1425   3.971   6.113   4.151
 1179ILE      H 1426   3.934   6.175   4.222
 1179ILE     CA 1427   4.116   6.106   4.152
 1179ILE     HA 1428   4.158   6.025   4.092
 1179ILE     CB 1429   4.180   6.234   4.101
 1179ILE     HB 1430   4.150   6.323   4.157
 1179ILE    CG2 1431   4.331   6.225   4.123
 1179ILE   HG21 1432   4.377   6.321   4.098
 1179ILE   HG22 1433   4.359   6.208   4.227
 1179ILE   HG23 1434   4.371   6.147   4.058
 1179ILE    CG1 1435   4.143   6.252   3.954
 1179ILE   HG11 1436   4.036   6.252   3.932
 1179ILE   HG12 1437   4.180   6.164   3.902
 1179ILE     CD 1438   4.199   6.375   3.884
 1179ILE    HD1 1439   4.307   6.364   3.890
 1179ILE    HD2 1440   4.168   6.370   3.779
 1179ILE    HD3 1441   4.154   6.466   3.923
 1179ILE      C 1442   4.164   6.079   4.294
 1179ILE      O 1443   4.135   6.158   4.383
 1180VAL      N 1444   4.241   5.972   4.320
 1180VAL      H 1445   4.270   5.921   4.238
 1180VAL     CA 1446   4.286   5.928   4.450
 1180VAL     HA 1447   4.193   5.904   4.502
 1180VAL     CB 1448   4.367   5.799   4.441
 1180VAL     HB 1449   4.460   5.807   4.384
 1180VAL    CG1 1450   4.396   5.739   4.578
 1180VAL   HG11 1451   4.309   5.724   4.642
 1180VAL   HG12 1452   4.448   5.644   4.567
 1180VAL   HG13 1453   4.466   5.801   4.634
 1180VAL    CG2 1454   4.275   5.694   4.380
 1180VAL   HG21 1455   4.232   5.731   4.287
 1180VAL   HG22 1456   4.331   5.601   4.365
 1180VAL   HG23 1457   4.194   5.662   4.445
 1180VAL      C 1458   4.357   6.031   4.538
 1180VAL      O 1459   4.460   6.084   4.497
 1181ARG      N 1460   4.310   6.057   4.660
 1181ARG      H 1461   4.215   6.027   4.674
 1181ARG     CA 1462   4.370   6.159   4.743
 1181ARG     HA 1463   4.393   6.240   4.674
 1181ARG     CB 1464   4.283   6.201   4.861
 1181ARG    HB1 1465   4.345   6.260   4.928
 1181ARG    HB2 1466   4.257   6.109   4.913
 1181ARG     CG 1467   4.151   6.269   4.826
 1181ARG    HG1 1468   4.097   6.220   4.745
 1181ARG    HG2 1469   4.176   6.373   4.804
 1181ARG     CD 1470   4.049   6.265   4.940
 1181ARG    HD1 1471   3.969   6.333   4.908
 1181ARG    HD2 1472   4.098   6.298   5.032
 1181ARG     NE 1473   3.991   6.135   4.972
 1181ARG     HE 1474   3.991   6.070   4.894
 1181ARG     CZ 1475   3.916   6.111   5.080
 1181ARG    NH1 1476   3.895   6.190   5.186
 1181ARG   HH11 1477   3.947   6.276   5.180
 1181ARG   HH12 1478   3.834   6.166   5.263
 1181ARG    NH2 1479   3.861   5.991   5.104
 1181ARG   HH21 1480   3.872   5.917   5.036
 1181ARG   HH22 1481   3.828   5.956   5.193
 1181ARG      C 1482   4.504   6.105   4.792
 1181ARG      O 1483   4.512   5.989   4.832
 1182CYS      N 1484   4.602   6.195   4.804
 1182CYS      H 1485   4.585   6.288   4.769
 1182CYS     CA 1486   4.713   6.183   4.897
 1182CYS     HA 1487   4.739   6.079   4.915
 1182CYS     CB 1488   4.829   6.262   4.838
 1182CYS    HB1 1489   4.802   6.367   4.827
 1182CYS    HB2 1490   4.841   6.217   4.739
 1182CYS     SG 1491   4.978   6.239   4.938
 1182CYS     HG 1492   5.061   6.282   4.842
 1182CYS      C 1493   4.677   6.240   5.033
 1182CYS      O 1494   4.604   6.339   5.034
 1183ILE      N 1495   4.717   6.170   5.140
 1183ILE      H 1496   4.777   6.089   5.132
 1183ILE     CA 1497   4.687   6.201   5.278
 1183ILE     HA 1498   4.620   6.286   5.288
 1183ILE     CB 1499   4.630   6.074   5.340
 1183ILE     HB 1500   4.707   5.998   5.352
 1183ILE    CG2 1501   4.560   6.112   5.470
 1183ILE   HG21 1502   4.523   6.022   5.520
 1183ILE   HG22 1503   4.630   6.162   5.536
 1183ILE   HG23 1504   4.480   6.183   5.452
 1183ILE    CG1 1505   4.515   6.008   5.263
 1183ILE   HG11 1506   4.472   5.932   5.328
 1183ILE   HG12 1507   4.564   5.948   5.187
 1183ILE     CD 1508   4.402   6.083   5.194
 1183ILE    HD1 1509   4.329   6.116   5.269
 1183ILE    HD2 1510   4.430   6.177   5.147
 1183ILE    HD3 1511   4.362   6.008   5.126
 1183ILE      C 1512   4.808   6.246   5.359
 1183ILE      O 1513   4.792   6.331   5.447
 1184GLY      N 1514   4.928   6.201   5.320
 1184GLY      H 1515   4.937   6.127   5.252
 1184GLY     CA 1516   5.051   6.257   5.372
 1184GLY    HA1 1517   5.035   6.257   5.480
 1184GLY    HA2 1518   5.068   6.360   5.340
 1184GLY      C 1519   5.177   6.179   5.340
 1184GLY      O 1520   5.183   6.102   5.244
 1185VAL      N 1521   5.284   6.198   5.419
 1185VAL      H 1522   5.267   6.278   5.478
 1185VAL     CA 1523   5.418   6.146   5.398
 1185VAL     HA 1524   5.400   6.049   5.353
 1185VAL     CB 1525   5.500   6.231   5.302
 1185VAL     HB 1526   5.592   6.176   5.282
 1185VAL    CG1 1527   5.441   6.245   5.162
 1185VAL   HG11 1528   5.523   6.286   5.103
 1185VAL   HG12 1529   5.413   6.147   5.122
 1185VAL   HG13 1530   5.348   6.301   5.161
 1185VAL    CG2 1531   5.526   6.367   5.367
 1185VAL   HG21 1532   5.593   6.423   5.302
 1185VAL   HG22 1533   5.432   6.416   5.392
 1185VAL   HG23 1534   5.582   6.352   5.460
 1185VAL      C 1535   5.486   6.108   5.529
 1185VAL      O 1536   5.462   6.176   5.628
 1186SER      N 1537   5.565   6.001   5.538
 1186SER      H 1538   5.560   5.941   5.457
 1186SER     CA 1539   5.652   5.970   5.650
 1186SER     HA 1540   5.674   6.060   5.708
 1186SER     CB 1541   5.591   5.878   5.755
 1186SER    HB1 1542   5.580   5.775   5.719
 1186SER    HB2 1543   5.493   5.914   5.785
 1186SER     OG 1544   5.675   5.868   5.868
 1186SER     HG 1545   5.664   5.948   5.920
 1186SER      C 1546   5.788   5.926   5.598
 1186SER      O 1547   5.800   5.813   5.550
 1187LEU      N 1548   5.889   6.012   5.614
 1187LEU      H 1549   5.862   6.100   5.654
 1187LEU     CA 1550   6.006   6.016   5.529
 1187LEU     HA 1551   6.003   5.920   5.477
 1187LEU     CB 1552   5.999   6.131   5.428
 1187LEU    HB1 1553   6.084   6.107   5.364
 1187LEU    HB2 1554   6.005   6.222   5.487
 1187LEU     CG 1555   5.871   6.116   5.347
 1187LEU     HG 1556   5.782   6.135   5.408
 1187LEU    CD1 1557   5.882   6.234   5.251
 1187LEU   HD11 1558   5.976   6.226   5.196
 1187LEU   HD12 1559   5.805   6.233   5.174
 1187LEU   HD13 1560   5.871   6.321   5.316
 1187LEU    CD2 1561   5.848   5.991   5.263
 1187LEU   HD21 1562   5.832   5.902   5.323
 1187LEU   HD22 1563   5.769   6.016   5.192
 1187LEU   HD23 1564   5.934   5.982   5.196
 1187LEU      C 1565   6.145   6.011   5.591
 1187LEU      O 1566   6.246   5.997   5.522
 1188GLN      N 1567   6.157   6.031   5.722
 1188GLN      H 1568   6.072   6.034   5.777
 1188GLN     CA 1569   6.277   6.053   5.800
 1188GLN     HA 1570   6.353   6.112   5.748
 1188GLN     CB 1571   6.234   6.106   5.937
 1188GLN    HB1 1572   6.184   6.026   5.991
 1188GLN    HB2 1573   6.164   6.185   5.910
 1188GLN     CG 1574   6.341   6.176   6.021
 1188GLN    HG1 1575   6.283   6.250   6.077
 1188GLN    HG2 1576   6.417   6.226   5.962
 1188GLN     CD 1577   6.399   6.081   6.125
 1188GLN    OE1 1578   6.340   5.980   6.161
 1188GLN    NE2 1579   6.520   6.104   6.176
 1188GLN   HE21 1580   6.563   6.184   6.132
 1188GLN   HE22 1581   6.559   6.032   6.235
 1188GLN      C 1582   6.348   5.922   5.827
 1188GLN      O 1583   6.470   5.906   5.826
 1189SER      N 1584   6.280   5.809   5.848
 1189SER      H 1585   6.181   5.822   5.837
 1189SER     CA 1586   6.331   5.675   5.870
 1189SER     HA 1587   6.440   5.678   5.867
 1189SER     CB 1588   6.281   5.621   6.004
 1189SER    HB1 1589   6.321   5.689   6.078
 1189SER    HB2 1590   6.328   5.525   6.024
 1189SER     OG 1591   6.140   5.611   6.005
 1189SER     HG 1592   6.099   5.679   6.058
 1189SER      C 1593   6.286   5.584   5.757
 1189SER      O 1594   6.225   5.637   5.664
 1190LEU      N 1595   6.312   5.453   5.764
 1190LEU      H 1596   6.364   5.423   5.845
 1190LEU     CA 1597   6.292   5.352   5.662
 1190LEU     HA 1598   6.282   5.400   5.565
 1190LEU     CB 1599   6.424   5.277   5.646
 1190LEU    HB1 1600   6.400   5.189   5.587
 1190LEU    HB2 1601   6.463   5.249   5.743
 1190LEU     CG 1602   6.541   5.354   5.585
 1190LEU     HG 1603   6.559   5.448   5.638
 1190LEU    CD1 1604   6.667   5.269   5.585
 1190LEU   HD11 1605   6.757   5.328   5.566
 1190LEU   HD12 1606   6.687   5.217   5.679
 1190LEU   HD13 1607   6.670   5.187   5.514
 1190LEU    CD2 1608   6.515   5.394   5.440
 1190LEU   HD21 1609   6.485   5.316   5.370
 1190LEU   HD22 1610   6.431   5.463   5.439
 1190LEU   HD23 1611   6.603   5.437   5.392
 1190LEU      C 1612   6.186   5.248   5.697
 1190LEU      O 1613   6.170   5.220   5.815
 1191PRO      N 1614   6.115   5.192   5.598
 1191PRO     CD 1615   6.022   5.083   5.614
 1191PRO    HD1 1616   5.936   5.113   5.675
 1191PRO    HD2 1617   6.072   4.996   5.658
 1191PRO     CG 1618   5.991   5.034   5.473
 1191PRO    HG1 1619   5.889   4.998   5.460
 1191PRO    HG2 1620   6.068   4.958   5.458
 1191PRO     CB 1621   6.007   5.156   5.384
 1191PRO    HB1 1622   5.907   5.198   5.393
 1191PRO    HB2 1623   6.042   5.133   5.283
 1191PRO     CA 1624   6.103   5.244   5.463
 1191PRO     HA 1625   6.204   5.246   5.422
 1191PRO      C 1626   6.049   5.386   5.463
 1191PRO      O 1627   5.973   5.421   5.553
 1192ARG      N 1628   6.070   5.461   5.354
 1192ARG      H 1629   6.132   5.422   5.285
 1192ARG     CA 1630   5.986   5.576   5.329
 1192ARG     HA 1631   5.996   5.649   5.410
 1192ARG     CB 1632   6.025   5.655   5.205
 1192ARG    HB1 1633   5.974   5.749   5.230
 1192ARG    HB2 1634   5.980   5.601   5.122
 1192ARG     CG 1635   6.171   5.695   5.183
 1192ARG    HG1 1636   6.185   5.764   5.100
 1192ARG    HG2 1637   6.209   5.602   5.141
 1192ARG     CD 1638   6.257   5.736   5.301
 1192ARG    HD1 1639   6.249   5.659   5.378
 1192ARG    HD2 1640   6.219   5.827   5.348
 1192ARG     NE 1641   6.397   5.755   5.264
 1192ARG     HE 1642   6.417   5.711   5.175
 1192ARG     CZ 1643   6.505   5.762   5.343
 1192ARG    NH1 1644   6.486   5.790   5.473
 1192ARG   HH11 1645   6.404   5.832   5.514
 1192ARG   HH12 1646   6.570   5.778   5.528
 1192ARG    NH2 1647   6.629   5.751   5.294
 1192ARG   HH21 1648   6.635   5.760   5.193
 1192ARG   HH22 1649   6.710   5.756   5.354
 1192ARG      C 1650   5.838   5.541   5.322
 1192ARG      O 1651   5.805   5.440   5.260
 1193PHE      N 1652   5.742   5.618   5.372
 1193PHE      H 1653   5.774   5.694   5.431
 1193PHE     CA 1654   5.600   5.603   5.351
 1193PHE     HA 1655   5.585   5.518   5.284
 1193PHE     CB 1656   5.524   5.591   5.484
 1193PHE    HB1 1657   5.419   5.609   5.459
 1193PHE    HB2 1658   5.556   5.677   5.542
 1193PHE     CG 1659   5.547   5.469   5.570
 1193PHE    CD1 1660   5.605   5.351   5.522
 1193PHE    HD1 1661   5.648   5.359   5.424
 1193PHE    CE1 1662   5.605   5.228   5.589
 1193PHE    HE1 1663   5.652   5.141   5.545
 1193PHE     CZ 1664   5.547   5.224   5.716
 1193PHE     HZ 1665   5.544   5.131   5.771
 1193PHE    CE2 1666   5.496   5.342   5.772
 1193PHE    HE2 1667   5.469   5.347   5.876
 1193PHE    CD2 1668   5.495   5.462   5.700
 1193PHE    HD2 1669   5.449   5.548   5.746
 1193PHE      C 1670   5.549   5.724   5.275
 1193PHE      O 1671   5.567   5.839   5.316
 1194ILE      N 1672   5.462   5.692   5.179
 1194ILE      H 1673   5.467   5.597   5.145
 1194ILE     CA 1674   5.363   5.783   5.124
 1194ILE     HA 1675   5.379   5.879   5.174
 1194ILE     CB 1676   5.389   5.815   4.977
 1194ILE     HB 1677   5.374   5.723   4.921
 1194ILE    CG2 1678   5.281   5.914   4.937
 1194ILE   HG21 1679   5.278   5.920   4.828
 1194ILE   HG22 1680   5.180   5.893   4.973
 1194ILE   HG23 1681   5.299   6.016   4.971
 1194ILE    CG1 1682   5.526   5.876   4.950
 1194ILE   HG11 1683   5.599   5.809   4.996
 1194ILE   HG12 1684   5.529   5.969   5.007
 1194ILE     CD 1685   5.571   5.890   4.805
 1194ILE    HD1 1686   5.562   5.795   4.753
 1194ILE    HD2 1687   5.507   5.965   4.757
 1194ILE    HD3 1688   5.675   5.923   4.801
 1194ILE      C 1689   5.223   5.732   5.156
 1194ILE      O 1690   5.193   5.614   5.144
 1195LEU      N 1691   5.130   5.816   5.202
 1195LEU      H 1692   5.151   5.913   5.218
 1195LEU     CA 1693   5.004   5.774   5.262
 1195LEU     HA 1694   5.001   5.666   5.270
 1195LEU     CB 1695   4.980   5.847   5.393
 1195LEU    HB1 1696   4.875   5.831   5.420
 1195LEU    HB2 1697   5.002   5.954   5.395
 1195LEU     CG 1698   5.052   5.781   5.510
 1195LEU     HG 1699   5.028   5.675   5.500
 1195LEU    CD1 1700   5.200   5.819   5.511
 1195LEU   HD11 1701   5.251   5.822   5.415
 1195LEU   HD12 1702   5.218   5.920   5.550
 1195LEU   HD13 1703   5.254   5.748   5.574
 1195LEU    CD2 1704   4.995   5.833   5.641
 1195LEU   HD21 1705   5.039   5.797   5.735
 1195LEU   HD22 1706   5.011   5.941   5.637
 1195LEU   HD23 1707   4.892   5.797   5.645
 1195LEU      C 1708   4.892   5.816   5.167
 1195LEU      O 1709   4.880   5.935   5.140
 1196LEU      N 1710   4.814   5.728   5.104
 1196LEU      H 1711   4.813   5.630   5.129
 1196LEU     CA 1712   4.710   5.759   5.008
 1196LEU     HA 1713   4.699   5.865   4.985
 1196LEU     CB 1714   4.731   5.684   4.877
 1196LEU    HB1 1715   4.637   5.708   4.828
 1196LEU    HB2 1716   4.733   5.576   4.894
 1196LEU     CG 1717   4.842   5.727   4.782
 1196LEU     HG 1718   4.824   5.687   4.682
 1196LEU    CD1 1719   4.858   5.878   4.770
 1196LEU   HD11 1720   4.936   5.889   4.695
 1196LEU   HD12 1721   4.767   5.927   4.735
 1196LEU   HD13 1722   4.885   5.931   4.861
 1196LEU    CD2 1723   4.975   5.666   4.824
 1196LEU   HD21 1724   4.957   5.560   4.840
 1196LEU   HD22 1725   5.056   5.690   4.755
 1196LEU   HD23 1726   4.994   5.705   4.924
 1196LEU      C 1727   4.578   5.707   5.064
 1196LEU      O 1728   4.582   5.628   5.158
 1197GLU      N 1729   4.461   5.754   5.019
 1197GLU      H 1730   4.462   5.824   4.946
 1197GLU     CA 1731   4.341   5.689   5.068
 1197GLU     HA 1732   4.338   5.695   5.176
 1197GLU     CB 1733   4.217   5.768   5.028
 1197GLU    HB1 1734   4.232   5.871   5.062
 1197GLU    HB2 1735   4.129   5.732   5.080
 1197GLU     CG 1736   4.182   5.771   4.879
 1197GLU    HG1 1737   4.154   5.672   4.844
 1197GLU    HG2 1738   4.264   5.818   4.824
 1197GLU     CD 1739   4.053   5.844   4.844
 1197GLU    OE1 1740   3.952   5.808   4.909
 1197GLU    OE2 1741   4.044   5.929   4.753
 1197GLU      C 1742   4.319   5.543   5.031
 1197GLU      O 1743   4.369   5.502   4.926
 1198LEU      N 1744   4.260   5.463   5.119
 1198LEU      H 1745   4.219   5.506   5.201
 1198LEU     CA 1746   4.244   5.319   5.106
 1198LEU     HA 1747   4.333   5.276   5.058
 1198LEU     CB 1748   4.234   5.266   5.249
 1198LEU    HB1 1749   4.135   5.284   5.291
 1198LEU    HB2 1750   4.306   5.322   5.308
 1198LEU     CG 1751   4.265   5.119   5.274
 1198LEU     HG 1752   4.264   5.123   5.383
 1198LEU    CD1 1753   4.150   5.033   5.223
 1198LEU   HD11 1754   4.155   4.936   5.272
 1198LEU   HD12 1755   4.058   5.076   5.261
 1198LEU   HD13 1756   4.157   5.028   5.114
 1198LEU    CD2 1757   4.395   5.063   5.216
 1198LEU   HD21 1758   4.388   5.068   5.107
 1198LEU   HD22 1759   4.481   5.122   5.247
 1198LEU   HD23 1760   4.399   4.961   5.254
 1198LEU      C 1761   4.131   5.287   5.009
 1198LEU      O 1762   4.020   5.330   5.036
 1199MET      N 1763   4.161   5.221   4.897
 1199MET      H 1764   4.257   5.192   4.883
 1199MET     CA 1765   4.072   5.171   4.794
 1199MET     HA 1766   3.985   5.238   4.797
 1199MET     CB 1767   4.138   5.199   4.660
 1199MET    HB1 1768   4.067   5.167   4.584
 1199MET    HB2 1769   4.219   5.127   4.647
 1199MET     CG 1770   4.191   5.341   4.638
 1199MET    HG1 1771   4.231   5.346   4.537
 1199MET    HG2 1772   4.285   5.349   4.693
 1199MET     SD 1773   4.071   5.476   4.648
 1199MET     CE 1774   3.970   5.435   4.504
 1199MET    HE1 1775   3.939   5.332   4.486
 1199MET    HE2 1776   3.872   5.484   4.510
 1199MET    HE3 1777   4.023   5.469   4.415
 1199MET      C 1778   4.016   5.032   4.820
 1199MET      O 1779   4.066   4.935   4.762
 1200ALA      N 1780   3.914   5.020   4.905
 1200ALA      H 1781   3.872   5.093   4.960
 1200ALA     CA 1782   3.874   4.892   4.961
 1200ALA     HA 1783   3.965   4.837   4.985
 1200ALA     CB 1784   3.790   4.910   5.087
 1200ALA    HB1 1785   3.839   4.940   5.179
 1200ALA    HB2 1786   3.700   4.969   5.067
 1200ALA    HB3 1787   3.760   4.808   5.111
 1200ALA      C 1788   3.812   4.793   4.864
 1200ALA      O 1789   3.773   4.689   4.915
 1201GLY      N 1790   3.793   4.831   4.737
 1201GLY      H 1791   3.821   4.926   4.720
 1201GLY     CA 1792   3.769   4.746   4.622
 1201GLY    HA1 1793   3.716   4.800   4.543
 1201GLY    HA2 1794   3.697   4.668   4.648
 1201GLY      C 1795   3.890   4.680   4.558
 1201GLY      O 1796   3.875   4.591   4.475
 1202GLY      N 1797   4.013   4.710   4.602
 1202GLY      H 1798   4.021   4.784   4.670
 1202GLY     CA 1799   4.131   4.682   4.523
 1202GLY    HA1 1800   4.134   4.575   4.503
 1202GLY    HA2 1801   4.220   4.710   4.580
 1202GLY      C 1802   4.139   4.759   4.391
 1202GLY      O 1803   4.077   4.863   4.371
 1203ASP      N 1804   4.221   4.710   4.298
 1203ASP      H 1805   4.266   4.620   4.309
 1203ASP     CA 1806   4.227   4.773   4.168
 1203ASP     HA 1807   4.222   4.882   4.170
 1203ASP     CB 1808   4.367   4.743   4.114
 1203ASP    HB1 1809   4.434   4.790   4.186
 1203ASP    HB2 1810   4.384   4.793   4.018
 1203ASP     CG 1811   4.396   4.594   4.107
 1203ASP    OD1 1812   4.443   4.537   4.208
 1203ASP    OD2 1813   4.380   4.536   3.998
 1203ASP      C 1814   4.113   4.721   4.081
 1203ASP      O 1815   4.033   4.637   4.122
 1204LEU      N 1816   4.092   4.788   3.968
 1204LEU      H 1817   4.155   4.863   3.944
 1204LEU     CA 1818   3.974   4.760   3.889
 1204LEU     HA 1819   3.891   4.736   3.955
 1204LEU     CB 1820   3.944   4.890   3.814
 1204LEU    HB1 1821   4.033   4.923   3.760
 1204LEU    HB2 1822   3.915   4.967   3.885
 1204LEU     CG 1823   3.822   4.878   3.723
 1204LEU     HG 1824   3.838   4.795   3.655
 1204LEU    CD1 1825   3.692   4.869   3.803
 1204LEU   HD11 1826   3.685   4.942   3.883
 1204LEU   HD12 1827   3.602   4.880   3.743
 1204LEU   HD13 1828   3.673   4.766   3.833
 1204LEU    CD2 1829   3.808   4.999   3.631
 1204LEU   HD21 1830   3.903   5.003   3.577
 1204LEU   HD22 1831   3.729   4.986   3.557
 1204LEU   HD23 1832   3.796   5.086   3.695
 1204LEU      C 1833   3.997   4.641   3.798
 1204LEU      O 1834   3.904   4.561   3.786
 1205LYS      N 1835   4.114   4.623   3.737
 1205LYS      H 1836   4.169   4.707   3.724
 1205LYS     CA 1837   4.143   4.508   3.654
 1205LYS     HA 1838   4.083   4.500   3.563
 1205LYS     CB 1839   4.284   4.531   3.601
 1205LYS    HB1 1840   4.345   4.549   3.690
 1205LYS    HB2 1841   4.280   4.615   3.533
 1205LYS     CG 1842   4.346   4.410   3.532
 1205LYS    HG1 1843   4.285   4.409   3.442
 1205LYS    HG2 1844   4.331   4.319   3.589
 1205LYS     CD 1845   4.493   4.420   3.490
 1205LYS    HD1 1846   4.555   4.438   3.578
 1205LYS    HD2 1847   4.500   4.505   3.422
 1205LYS     CE 1848   4.547   4.295   3.422
 1205LYS    HE1 1849   4.561   4.214   3.494
 1205LYS    HE2 1850   4.642   4.334   3.387
 1205LYS     NZ 1851   4.454   4.251   3.317
 1205LYS    HZ1 1852   4.444   4.321   3.246
 1205LYS    HZ2 1853   4.494   4.169   3.272
 1205LYS    HZ3 1854   4.361   4.222   3.344
 1205LYS      C 1855   4.135   4.379   3.735
 1205LYS      O 1856   4.062   4.293   3.687
 1206SER      N 1857   4.185   4.357   3.856
 1206SER      H 1858   4.246   4.429   3.891
 1206SER     CA 1859   4.154   4.247   3.946
 1206SER     HA 1860   4.184   4.153   3.901
 1206SER     CB 1861   4.244   4.255   4.069
 1206SER    HB1 1862   4.233   4.155   4.110
 1206SER    HB2 1863   4.217   4.331   4.142
 1206SER     OG 1864   4.380   4.268   4.036
 1206SER     HG 1865   4.395   4.363   4.029
 1206SER      C 1866   4.007   4.236   3.985
 1206SER      O 1867   3.958   4.124   4.002
 1207PHE      N 1868   3.938   4.347   4.009
 1207PHE      H 1869   3.982   4.437   4.021
 1207PHE     CA 1870   3.797   4.339   4.043
 1207PHE     HA 1871   3.770   4.266   4.119
 1207PHE     CB 1872   3.743   4.475   4.086
 1207PHE    HB1 1873   3.750   4.539   3.997
 1207PHE    HB2 1874   3.797   4.513   4.173
 1207PHE     CG 1875   3.599   4.482   4.130
 1207PHE    CD1 1876   3.560   4.442   4.258
 1207PHE    HD1 1877   3.633   4.404   4.328
 1207PHE    CE1 1878   3.424   4.422   4.284
 1207PHE    HE1 1879   3.398   4.389   4.383
 1207PHE     CZ 1880   3.330   4.465   4.189
 1207PHE     HZ 1881   3.225   4.456   4.214
 1207PHE    CE2 1882   3.372   4.521   4.068
 1207PHE    HE2 1883   3.295   4.552   3.999
 1207PHE    CD2 1884   3.508   4.527   4.034
 1207PHE    HD2 1885   3.537   4.570   3.939
 1207PHE      C 1886   3.710   4.288   3.929
 1207PHE      O 1887   3.618   4.209   3.952
 1208LEU      N 1888   3.744   4.331   3.808
 1208LEU      H 1889   3.820   4.396   3.794
 1208LEU     CA 1890   3.678   4.278   3.690
 1208LEU     HA 1891   3.570   4.289   3.705
 1208LEU     CB 1892   3.740   4.343   3.567
 1208LEU    HB1 1893   3.717   4.283   3.479
 1208LEU    HB2 1894   3.848   4.357   3.576
 1208LEU     CG 1895   3.682   4.483   3.549
 1208LEU     HG 1896   3.693   4.543   3.640
 1208LEU    CD1 1897   3.771   4.557   3.450
 1208LEU   HD11 1898   3.727   4.657   3.445
 1208LEU   HD12 1899   3.873   4.565   3.486
 1208LEU   HD13 1900   3.773   4.521   3.347
 1208LEU    CD2 1901   3.538   4.474   3.500
 1208LEU   HD21 1902   3.475   4.410   3.562
 1208LEU   HD22 1903   3.499   4.576   3.503
 1208LEU   HD23 1904   3.541   4.437   3.397
 1208LEU      C 1905   3.701   4.128   3.676
 1208LEU      O 1906   3.612   4.049   3.644
 1209ARG      N 1907   3.826   4.089   3.699
 1209ARG      H 1908   3.897   4.156   3.727
 1209ARG     CA 1909   3.872   3.954   3.675
 1209ARG     HA 1910   3.834   3.915   3.580
 1209ARG     CB 1911   4.025   3.955   3.680
 1209ARG    HB1 1912   4.049   3.987   3.781
 1209ARG    HB2 1913   4.063   4.027   3.608
 1209ARG     CG 1914   4.084   3.819   3.645
 1209ARG    HG1 1915   4.048   3.771   3.554
 1209ARG    HG2 1916   4.050   3.764   3.733
 1209ARG     CD 1917   4.236   3.823   3.634
 1209ARG    HD1 1918   4.260   3.896   3.557
 1209ARG    HD2 1919   4.271   3.723   3.608
 1209ARG     NE 1920   4.297   3.846   3.765
 1209ARG     HE 1921   4.278   3.776   3.835
 1209ARG     CZ 1922   4.363   3.957   3.801
 1209ARG    NH1 1923   4.397   4.048   3.708
 1209ARG   HH11 1924   4.368   4.050   3.611
 1209ARG   HH12 1925   4.461   4.123   3.729
 1209ARG    NH2 1926   4.399   3.976   3.928
 1209ARG   HH21 1927   4.362   3.914   3.999
 1209ARG   HH22 1928   4.444   4.063   3.955
 1209ARG      C 1929   3.807   3.864   3.778
 1209ARG      O 1930   3.762   3.754   3.745
 1210GLU      N 1931   3.798   3.906   3.905
 1210GLU      H 1932   3.848   3.990   3.931
 1210GLU     CA 1933   3.740   3.843   4.021
 1210GLU     HA 1934   3.781   3.742   4.017
 1210GLU     CB 1935   3.793   3.904   4.151
 1210GLU    HB1 1936   3.740   3.999   4.162
 1210GLU    HB2 1937   3.901   3.911   4.157
 1210GLU     CG 1938   3.744   3.822   4.270
 1210GLU    HG1 1939   3.752   3.714   4.260
 1210GLU    HG2 1940   3.636   3.823   4.285
 1210GLU     CD 1941   3.806   3.869   4.401
 1210GLU    OE1 1942   3.736   3.875   4.504
 1210GLU    OE2 1943   3.926   3.904   4.405
 1210GLU      C 1944   3.589   3.829   4.028
 1210GLU      O 1945   3.544   3.725   4.074
 1211THR      N 1946   3.512   3.932   3.990
 1211THR      H 1947   3.559   4.016   3.960
 1211THR     CA 1948   3.371   3.946   4.021
 1211THR     HA 1949   3.336   3.877   4.098
 1211THR     CB 1950   3.343   4.085   4.076
 1211THR     HB 1951   3.357   4.156   3.994
 1211THR    CG2 1952   3.203   4.112   4.129
 1211THR   HG21 1953   3.165   4.019   4.173
 1211THR   HG22 1954   3.203   4.178   4.216
 1211THR   HG23 1955   3.137   4.160   4.057
 1211THR    OG1 1956   3.440   4.122   4.172
 1211THR    HG1 1957   3.496   4.181   4.120
 1211THR      C 1958   3.276   3.902   3.909
 1211THR      O 1959   3.159   3.936   3.903
 1212ARG      N 1960   3.330   3.832   3.808
 1212ARG      H 1961   3.430   3.824   3.801
 1212ARG     CA 1962   3.251   3.777   3.700
 1212ARG     HA 1963   3.217   3.857   3.634
 1212ARG     CB 1964   3.346   3.691   3.616
 1212ARG    HB1 1965   3.293   3.635   3.539
 1212ARG    HB2 1966   3.390   3.619   3.685
 1212ARG     CG 1967   3.450   3.773   3.540
 1212ARG    HG1 1968   3.498   3.843   3.608
 1212ARG    HG2 1969   3.412   3.832   3.457
 1212ARG     CD 1970   3.545   3.669   3.481
 1212ARG    HD1 1971   3.502   3.611   3.399
 1212ARG    HD2 1972   3.582   3.602   3.560
 1212ARG     NE 1973   3.654   3.746   3.424
 1212ARG     HE 1974   3.645   3.847   3.426
 1212ARG     CZ 1975   3.773   3.699   3.384
 1212ARG    NH1 1976   3.815   3.571   3.387
 1212ARG   HH11 1977   3.746   3.498   3.399
 1212ARG   HH12 1978   3.902   3.532   3.354
 1212ARG    NH2 1979   3.868   3.780   3.335
 1212ARG   HH21 1980   3.847   3.878   3.326
 1212ARG   HH22 1981   3.958   3.742   3.308
 1212ARG      C 1982   3.132   3.693   3.743
 1212ARG      O 1983   3.153   3.609   3.830
 1213PRO      N 1984   3.015   3.697   3.678
 1213PRO     CD 1985   2.983   3.800   3.581
 1213PRO    HD1 1986   3.053   3.789   3.499
 1213PRO    HD2 1987   3.018   3.896   3.617
 1213PRO     CG 1988   2.833   3.782   3.557
 1213PRO    HG1 1989   2.807   3.820   3.458
 1213PRO    HG2 1990   2.787   3.851   3.628
 1213PRO     CB 1991   2.810   3.633   3.582
 1213PRO    HB1 1992   2.830   3.580   3.489
 1213PRO    HB2 1993   2.709   3.610   3.614
 1213PRO     CA 1994   2.910   3.599   3.692
 1213PRO     HA 1995   2.863   3.616   3.789
 1213PRO      C 1996   2.960   3.459   3.660
 1213PRO      O 1997   3.050   3.444   3.578
 1214ARG      N 1998   2.897   3.360   3.725
 1214ARG      H 1999   2.812   3.392   3.770
 1214ARG     CA 2000   2.930   3.219   3.724
 1214ARG     HA 2001   2.962   3.181   3.628
 1214ARG     CB 2002   3.053   3.203   3.813
 1214ARG    HB1 2003   3.136   3.263   3.777
 1214ARG    HB2 2004   3.088   3.100   3.803
 1214ARG     CG 2005   3.034   3.223   3.964
 1214ARG    HG1 2006   2.939   3.174   3.985
 1214ARG    HG2 2007   3.021   3.328   3.992
 1214ARG     CD 2008   3.148   3.177   4.054
 1214ARG    HD1 2009   3.184   3.077   4.027
 1214ARG    HD2 2010   3.115   3.173   4.158
 1214ARG     NE 2011   3.262   3.268   4.046
 1214ARG     HE 2012   3.262   3.335   4.122
 1214ARG     CZ 2013   3.350   3.293   3.948
 1214ARG    NH1 2014   3.414   3.410   3.945
 1214ARG   HH11 2015   3.405   3.484   4.014
 1214ARG   HH12 2016   3.487   3.421   3.876
 1214ARG    NH2 2017   3.386   3.211   3.848
 1214ARG   HH21 2018   3.357   3.115   3.849
 1214ARG   HH22 2019   3.447   3.247   3.776
 1214ARG      C 2020   2.811   3.135   3.768
 1214ARG      O 2021   2.709   3.189   3.810
 1215PRO      N 2022   2.803   3.005   3.738
 1215PRO     CD 2023   2.895   2.923   3.662
 1215PRO    HD1 2024   2.986   2.895   3.714
 1215PRO    HD2 2025   2.929   2.982   3.576
 1215PRO     CG 2026   2.826   2.797   3.610
 1215PRO    HG1 2027   2.907   2.724   3.614
 1215PRO    HG2 2028   2.790   2.808   3.507
 1215PRO     CB 2029   2.719   2.785   3.718
 1215PRO    HB1 2030   2.775   2.730   3.794
 1215PRO    HB2 2031   2.627   2.739   3.681
 1215PRO     CA 2032   2.684   2.926   3.764
 1215PRO     HA 2033   2.603   2.959   3.699
 1215PRO      C 2034   2.629   2.926   3.906
 1215PRO      O 2035   2.511   2.891   3.913
 1216SER      N 2036   2.705   2.968   4.007
 1216SER      H 2037   2.804   2.962   3.991
 1216SER     CA 2038   2.654   2.990   4.141
 1216SER     HA 2039   2.585   2.907   4.160
 1216SER     CB 2040   2.764   2.980   4.246
 1216SER    HB1 2041   2.820   2.888   4.227
 1216SER    HB2 2042   2.715   2.959   4.341
 1216SER     OG 2043   2.842   3.096   4.233
 1216SER     HG 2044   2.862   3.130   4.320
 1216SER      C 2045   2.580   3.122   4.154
 1216SER      O 2046   2.486   3.126   4.234
 1217GLN      N 2047   2.617   3.224   4.077
 1217GLN      H 2048   2.685   3.202   4.006
 1217GLN     CA 2049   2.589   3.365   4.097
 1217GLN     HA 2050   2.494   3.373   4.149
 1217GLN     CB 2051   2.694   3.427   4.190
 1217GLN    HB1 2052   2.788   3.435   4.136
 1217GLN    HB2 2053   2.706   3.363   4.277
 1217GLN     CG 2054   2.653   3.571   4.218
 1217GLN    HG1 2055   2.548   3.578   4.249
 1217GLN    HG2 2056   2.646   3.634   4.130
 1217GLN     CD 2057   2.737   3.643   4.323
 1217GLN    OE1 2058   2.846   3.602   4.362
 1217GLN    NE2 2059   2.701   3.767   4.356
 1217GLN   HE21 2060   2.606   3.800   4.340
 1217GLN   HE22 2061   2.757   3.825   4.417
 1217GLN      C 2062   2.569   3.437   3.964
 1217GLN      O 2063   2.657   3.508   3.917
 1218PRO      N 2064   2.452   3.420   3.903
 1218PRO     CD 2065   2.336   3.339   3.935
 1218PRO    HD1 2066   2.293   3.349   4.035
 1218PRO    HD2 2067   2.366   3.235   3.920
 1218PRO     CG 2068   2.231   3.374   3.830
 1218PRO    HG1 2069   2.176   3.465   3.854
 1218PRO    HG2 2070   2.159   3.294   3.815
 1218PRO     CB 2071   2.319   3.401   3.708
 1218PRO    HB1 2072   2.254   3.455   3.638
 1218PRO    HB2 2073   2.350   3.307   3.662
 1218PRO     CA 2074   2.437   3.474   3.769
 1218PRO     HA 2075   2.520   3.454   3.701
 1218PRO      C 2076   2.426   3.625   3.754
 1218PRO      O 2077   2.429   3.677   3.642
 1219SER      N 2078   2.414   3.697   3.866
 1219SER      H 2079   2.410   3.646   3.953
 1219SER     CA 2080   2.383   3.838   3.863
 1219SER     HA 2081   2.380   3.875   3.761
 1219SER     CB 2082   2.241   3.861   3.915
 1219SER    HB1 2083   2.214   3.965   3.902
 1219SER    HB2 2084   2.252   3.853   4.023
 1219SER     OG 2085   2.159   3.767   3.849
 1219SER     HG 2086   2.079   3.816   3.828
 1219SER      C 2087   2.480   3.923   3.944
 1219SER      O 2088   2.440   4.024   4.002
 1220SER      N 2089   2.609   3.889   3.944
 1220SER      H 2090   2.633   3.815   3.881
 1220SER     CA 2091   2.711   3.967   4.012
 1220SER     HA 2092   2.682   3.965   4.117
 1220SER     CB 2093   2.840   3.886   4.004
 1220SER    HB1 2094   2.822   3.779   4.010
 1220SER    HB2 2095   2.911   3.916   4.080
 1220SER     OG 2096   2.893   3.901   3.874
 1220SER     HG 2097   2.988   3.901   3.888
 1220SER      C 2098   2.731   4.110   3.962
 1220SER      O 2099   2.750   4.205   4.038
 1221LEU      N 2100   2.717   4.133   3.832
 1221LEU      H 2101   2.709   4.043   3.786
 1221LEU     CA 2102   2.740   4.254   3.756
 1221LEU     HA 2103   2.750   4.346   3.814
 1221LEU     CB 2104   2.873   4.242   3.683
 1221LEU    HB1 2105   2.893   4.316   3.606
 1221LEU    HB2 2106   2.866   4.145   3.633
 1221LEU     CG 2107   3.000   4.241   3.768
 1221LEU     HG 2108   2.986   4.174   3.853
 1221LEU    CD1 2109   3.116   4.202   3.678
 1221LEU   HD11 2110   3.105   4.103   3.632
 1221LEU   HD12 2111   3.125   4.277   3.599
 1221LEU   HD13 2112   3.208   4.200   3.736
 1221LEU    CD2 2113   3.021   4.384   3.817
 1221LEU   HD21 2114   2.996   4.463   3.746
 1221LEU   HD22 2115   2.953   4.395   3.901
 1221LEU   HD23 2116   3.123   4.392   3.856
 1221LEU      C 2117   2.632   4.270   3.650
 1221LEU      O 2118   2.562   4.175   3.615
 1222ALA      N 2119   2.615   4.390   3.595
 1222ALA      H 2120   2.677   4.464   3.622
 1222ALA     CA 2121   2.518   4.438   3.498
 1222ALA     HA 2122   2.489   4.369   3.419
 1222ALA     CB 2123   2.389   4.487   3.564
 1222ALA    HB1 2124   2.312   4.527   3.499
 1222ALA    HB2 2125   2.352   4.396   3.612
 1222ALA    HB3 2126   2.412   4.561   3.641
 1222ALA      C 2127   2.597   4.546   3.427
 1222ALA      O 2128   2.682   4.617   3.480
 1223MET      N 2129   2.548   4.573   3.306
 1223MET      H 2130   2.465   4.520   3.281
 1223MET     CA 2131   2.596   4.674   3.213
 1223MET     HA 2132   2.696   4.641   3.189
 1223MET     CB 2133   2.519   4.669   3.082
 1223MET    HB1 2134   2.562   4.732   3.004
 1223MET    HB2 2135   2.418   4.710   3.090
 1223MET     CG 2136   2.505   4.531   3.019
 1223MET    HG1 2137   2.444   4.533   2.929
 1223MET    HG2 2138   2.454   4.465   3.089
 1223MET     SD 2139   2.662   4.452   2.975
 1223MET     CE 2140   2.603   4.303   2.891
 1223MET    HE1 2141   2.690   4.250   2.853
 1223MET    HE2 2142   2.544   4.243   2.960
 1223MET    HE3 2143   2.551   4.329   2.798
 1223MET      C 2144   2.589   4.813   3.276
 1223MET      O 2145   2.677   4.894   3.248
 1224LEU      N 2146   2.489   4.843   3.358
 1224LEU      H 2147   2.412   4.778   3.362
 1224LEU     CA 2148   2.475   4.971   3.426
 1224LEU     HA 2149   2.472   5.048   3.349
 1224LEU     CB 2150   2.338   4.972   3.492
 1224LEU    HB1 2151   2.334   4.896   3.571
 1224LEU    HB2 2152   2.263   4.942   3.419
 1224LEU     CG 2153   2.293   5.102   3.558
 1224LEU     HG 2154   2.363   5.111   3.641
 1224LEU    CD1 2155   2.309   5.230   3.477
 1224LEU   HD11 2156   2.263   5.316   3.525
 1224LEU   HD12 2157   2.414   5.255   3.462
 1224LEU   HD13 2158   2.254   5.222   3.383
 1224LEU    CD2 2159   2.147   5.078   3.593
 1224LEU   HD21 2160   2.089   5.078   3.501
 1224LEU   HD22 2161   2.137   4.987   3.652
 1224LEU   HD23 2162   2.111   5.164   3.650
 1224LEU      C 2163   2.592   4.997   3.519
 1224LEU      O 2164   2.633   5.112   3.537
 1225ASP      N 2165   2.646   4.890   3.578
 1225ASP      H 2166   2.610   4.797   3.565
 1225ASP     CA 2167   2.750   4.892   3.679
 1225ASP     HA 2168   2.726   4.980   3.739
 1225ASP     CB 2169   2.743   4.765   3.763
 1225ASP    HB1 2170   2.826   4.763   3.833
 1225ASP    HB2 2171   2.747   4.673   3.705
 1225ASP     CG 2172   2.621   4.756   3.854
 1225ASP    OD1 2173   2.602   4.658   3.929
 1225ASP    OD2 2174   2.543   4.854   3.860
 1225ASP      C 2175   2.889   4.901   3.618
 1225ASP      O 2176   2.976   4.972   3.668
 1226LEU      N 2177   2.908   4.836   3.503
 1226LEU      H 2178   2.831   4.782   3.464
 1226LEU     CA 2179   3.020   4.848   3.412
 1226LEU     HA 2180   3.109   4.821   3.468
 1226LEU     CB 2181   3.019   4.746   3.298
 1226LEU    HB1 2182   3.103   4.770   3.232
 1226LEU    HB2 2183   2.925   4.756   3.245
 1226LEU     CG 2184   3.029   4.598   3.335
 1226LEU     HG 2185   2.938   4.565   3.386
 1226LEU    CD1 2186   3.032   4.526   3.201
 1226LEU   HD11 2187   3.034   4.419   3.218
 1226LEU   HD12 2188   2.958   4.556   3.126
 1226LEU   HD13 2189   3.128   4.544   3.152
 1226LEU    CD2 2190   3.155   4.565   3.414
 1226LEU   HD21 2191   3.239   4.591   3.350
 1226LEU   HD22 2192   3.160   4.627   3.503
 1226LEU   HD23 2193   3.150   4.458   3.434
 1226LEU      C 2194   3.022   4.991   3.360
 1226LEU      O 2195   3.128   5.052   3.344
 1227LEU      N 2196   2.906   5.045   3.323
 1227LEU      H 2197   2.824   4.991   3.344
 1227LEU     CA 2198   2.891   5.181   3.275
 1227LEU     HA 2199   2.969   5.206   3.203
 1227LEU     CB 2200   2.754   5.200   3.211
 1227LEU    HB1 2201   2.738   5.308   3.213
 1227LEU    HB2 2202   2.686   5.142   3.273
 1227LEU     CG 2203   2.743   5.155   3.065
 1227LEU     HG 2204   2.785   5.055   3.070
 1227LEU    CD1 2205   2.596   5.160   3.026
 1227LEU   HD11 2206   2.528   5.100   3.087
 1227LEU   HD12 2207   2.565   5.264   3.040
 1227LEU   HD13 2208   2.589   5.119   2.925
 1227LEU    CD2 2209   2.827   5.238   2.968
 1227LEU   HD21 2210   2.819   5.345   2.989
 1227LEU   HD22 2211   2.929   5.201   2.957
 1227LEU   HD23 2212   2.786   5.231   2.867
 1227LEU      C 2213   2.906   5.282   3.388
 1227LEU      O 2214   2.954   5.393   3.366
 1228HIS      N 2215   2.884   5.245   3.514
 1228HIS      H 2216   2.832   5.160   3.532
 1228HIS     CA 2217   2.921   5.321   3.632
 1228HIS     HA 2218   2.899   5.424   3.604
 1228HIS     CB 2219   2.845   5.285   3.759
 1228HIS    HB1 2220   2.889   5.337   3.843
 1228HIS    HB2 2221   2.862   5.181   3.785
 1228HIS     CG 2222   2.704   5.336   3.772
 1228HIS    ND1 2223   2.605   5.291   3.860
 1228HIS    CE1 2224   2.499   5.371   3.851
 1228HIS    HE1 2225   2.400   5.363   3.893
 1228HIS    NE2 2226   2.528   5.462   3.756
 1228HIS    HE2 2227   2.460   5.529   3.723
 1228HIS    CD2 2228   2.659   5.452   3.715
 1228HIS    HD2 2229   2.713   5.521   3.652
 1228HIS      C 2230   3.072   5.335   3.646
 1228HIS      O 2231   3.118   5.446   3.675
 1229VAL      N 2232   3.148   5.225   3.650
 1229VAL      H 2233   3.109   5.132   3.650
 1229VAL     CA 2234   3.292   5.235   3.657
 1229VAL     HA 2235   3.309   5.310   3.734
 1229VAL     CB 2236   3.365   5.110   3.706
 1229VAL     HB 2237   3.473   5.121   3.711
 1229VAL    CG1 2238   3.311   5.076   3.845
 1229VAL   HG11 2239   3.327   5.168   3.900
 1229VAL   HG12 2240   3.205   5.050   3.842
 1229VAL   HG13 2241   3.370   4.999   3.894
 1229VAL    CG2 2242   3.340   4.981   3.627
 1229VAL   HG21 2243   3.393   4.988   3.531
 1229VAL   HG22 2244   3.373   4.896   3.686
 1229VAL   HG23 2245   3.233   4.973   3.612
 1229VAL      C 2246   3.359   5.303   3.538
 1229VAL      O 2247   3.458   5.374   3.557
 1230ALA      N 2248   3.284   5.310   3.428
 1230ALA      H 2249   3.205   5.247   3.422
 1230ALA     CA 2250   3.338   5.383   3.315
 1230ALA     HA 2251   3.447   5.380   3.315
 1230ALA     CB 2252   3.294   5.309   3.189
 1230ALA    HB1 2253   3.187   5.327   3.173
 1230ALA    HB2 2254   3.341   5.360   3.105
 1230ALA    HB3 2255   3.303   5.201   3.197
 1230ALA      C 2256   3.298   5.530   3.315
 1230ALA      O 2257   3.383   5.615   3.292
 1231ARG      N 2258   3.181   5.562   3.370
 1231ARG      H 2259   3.115   5.490   3.398
 1231ARG     CA 2260   3.144   5.699   3.397
 1231ARG     HA 2261   3.157   5.751   3.302
 1231ARG     CB 2262   2.994   5.697   3.428
 1231ARG    HB1 2263   2.985   5.658   3.529
 1231ARG    HB2 2264   2.951   5.628   3.356
 1231ARG     CG 2265   2.928   5.835   3.422
 1231ARG    HG1 2266   2.937   5.896   3.332
 1231ARG    HG2 2267   2.947   5.901   3.507
 1231ARG     CD 2268   2.778   5.813   3.436
 1231ARG    HD1 2269   2.755   5.731   3.368
 1231ARG    HD2 2270   2.724   5.903   3.409
 1231ARG     NE 2271   2.737   5.771   3.570
 1231ARG     HE 2272   2.805   5.733   3.634
 1231ARG     CZ 2273   2.618   5.802   3.623
 1231ARG    NH1 2274   2.512   5.844   3.553
 1231ARG   HH11 2275   2.517   5.848   3.452
 1231ARG   HH12 2276   2.429   5.877   3.600
 1231ARG    NH2 2277   2.582   5.775   3.749
 1231ARG   HH21 2278   2.631   5.735   3.828
 1231ARG   HH22 2279   2.492   5.797   3.790
 1231ARG      C 2280   3.237   5.761   3.501
 1231ARG      O 2281   3.290   5.867   3.466
 1232ASP      N 2282   3.263   5.699   3.616
 1232ASP      H 2283   3.218   5.609   3.625
 1232ASP     CA 2284   3.360   5.738   3.716
 1232ASP     HA 2285   3.320   5.828   3.765
 1232ASP     CB 2286   3.383   5.626   3.817
 1232ASP    HB1 2287   3.449   5.668   3.894
 1232ASP    HB2 2288   3.422   5.544   3.758
 1232ASP     CG 2289   3.274   5.570   3.907
 1232ASP    OD1 2290   3.175   5.638   3.939
 1232ASP    OD2 2291   3.287   5.449   3.938
 1232ASP      C 2292   3.494   5.783   3.660
 1232ASP      O 2293   3.531   5.900   3.673
 1233ILE      N 2294   3.558   5.700   3.577
 1233ILE      H 2295   3.515   5.610   3.558
 1233ILE     CA 2296   3.684   5.734   3.514
 1233ILE     HA 2297   3.745   5.784   3.590
 1233ILE     CB 2298   3.751   5.603   3.475
 1233ILE     HB 2299   3.682   5.545   3.414
 1233ILE    CG2 2300   3.877   5.612   3.389
 1233ILE   HG21 2301   3.934   5.702   3.411
 1233ILE   HG22 2302   3.946   5.531   3.413
 1233ILE   HG23 2303   3.846   5.629   3.286
 1233ILE    CG1 2304   3.776   5.522   3.602
 1233ILE   HG11 2305   3.840   5.438   3.575
 1233ILE   HG12 2306   3.682   5.482   3.639
 1233ILE     CD 2307   3.843   5.585   3.723
 1233ILE    HD1 2308   3.852   5.511   3.803
 1233ILE    HD2 2309   3.940   5.626   3.695
 1233ILE    HD3 2310   3.783   5.665   3.765
 1233ILE      C 2311   3.670   5.838   3.404
 1233ILE      O 2312   3.759   5.922   3.391
 1234ALA      N 2313   3.562   5.845   3.326
 1234ALA      H 2314   3.486   5.778   3.326
 1234ALA     CA 2315   3.541   5.949   3.228
 1234ALA     HA 2316   3.637   5.957   3.176
 1234ALA     CB 2317   3.415   5.925   3.144
 1234ALA    HB1 2318   3.329   5.931   3.211
 1234ALA    HB2 2319   3.420   5.994   3.060
 1234ALA    HB3 2320   3.405   5.822   3.111
 1234ALA      C 2321   3.524   6.081   3.301
 1234ALA      O 2322   3.580   6.174   3.243
 1235CYS      N 2323   3.448   6.085   3.411
 1235CYS      H 2324   3.420   6.003   3.462
 1235CYS     CA 2325   3.444   6.203   3.496
 1235CYS     HA 2326   3.401   6.285   3.438
 1235CYS     CB 2327   3.351   6.175   3.613
 1235CYS    HB1 2328   3.356   6.255   3.687
 1235CYS    HB2 2329   3.366   6.082   3.668
 1235CYS     SG 2330   3.185   6.187   3.541
 1235CYS     HG 2331   3.190   6.062   3.493
 1235CYS      C 2332   3.582   6.246   3.544
 1235CYS      O 2333   3.609   6.364   3.527
 1236GLY      N 2334   3.679   6.164   3.587
 1236GLY      H 2335   3.664   6.067   3.607
 1236GLY     CA 2336   3.808   6.211   3.635
 1236GLY    HA1 2337   3.851   6.134   3.698
 1236GLY    HA2 2338   3.792   6.303   3.693
 1236GLY      C 2339   3.903   6.253   3.524
 1236GLY      O 2340   3.963   6.360   3.533
 1237CYS      N 2341   3.884   6.187   3.409
 1237CYS      H 2342   3.814   6.114   3.406
 1237CYS     CA 2343   3.961   6.233   3.296
 1237CYS     HA 2344   4.067   6.240   3.321
 1237CYS     CB 2345   3.952   6.131   3.182
 1237CYS    HB1 2346   4.011   6.157   3.094
 1237CYS    HB2 2347   3.849   6.119   3.151
 1237CYS     SG 2348   4.015   5.971   3.238
 1237CYS     HG 2349   3.936   5.955   3.344
 1237CYS      C 2350   3.918   6.368   3.242
 1237CYS      O 2351   4.001   6.432   3.177
 1238GLN      N 2352   3.792   6.412   3.247
 1238GLN      H 2353   3.719   6.351   3.281
 1238GLN     CA 2354   3.740   6.539   3.202
 1238GLN     HA 2355   3.772   6.558   3.100
 1238GLN     CB 2356   3.587   6.534   3.207
 1238GLN    HB1 2357   3.545   6.541   3.307
 1238GLN    HB2 2358   3.555   6.444   3.155
 1238GLN     CG 2359   3.530   6.652   3.128
 1238GLN    HG1 2360   3.531   6.626   3.022
 1238GLN    HG2 2361   3.598   6.735   3.149
 1238GLN     CD 2362   3.391   6.684   3.181
 1238GLN    OE1 2363   3.335   6.627   3.274
 1238GLN    NE2 2364   3.332   6.796   3.139
 1238GLN   HE21 2365   3.371   6.840   3.056
 1238GLN   HE22 2366   3.247   6.814   3.191
 1238GLN      C 2367   3.790   6.651   3.293
 1238GLN      O 2368   3.803   6.763   3.244
 1239TYR      N 2369   3.819   6.622   3.419
 1239TYR      H 2370   3.799   6.528   3.452
 1239TYR     CA 2371   3.885   6.714   3.509
 1239TYR     HA 2372   3.843   6.815   3.505
 1239TYR     CB 2373   3.872   6.667   3.653
 1239TYR    HB1 2374   3.881   6.560   3.670
 1239TYR    HB2 2375   3.770   6.687   3.686
 1239TYR     CG 2376   3.969   6.733   3.749
 1239TYR    CD1 2377   3.936   6.856   3.807
 1239TYR    HD1 2378   3.840   6.899   3.783
 1239TYR    CE1 2379   4.021   6.913   3.902
 1239TYR    HE1 2380   3.996   7.010   3.943
 1239TYR     CZ 2381   4.149   6.856   3.914
 1239TYR     OH 2382   4.244   6.929   3.981
 1239TYR     HH 2383   4.194   6.999   4.023
 1239TYR    CE2 2384   4.188   6.740   3.844
 1239TYR    HE2 2385   4.286   6.696   3.855
 1239TYR    CD2 2386   4.096   6.675   3.762
 1239TYR    HD2 2387   4.109   6.580   3.712
 1239TYR      C 2388   4.028   6.739   3.463
 1239TYR      O 2389   4.071   6.854   3.459
 1240LEU      N 2390   4.095   6.630   3.422
 1240LEU      H 2391   4.054   6.538   3.428
 1240LEU     CA 2392   4.224   6.642   3.358
 1240LEU     HA 2393   4.288   6.701   3.424
 1240LEU     CB 2394   4.281   6.501   3.351
 1240LEU    HB1 2395   4.376   6.519   3.299
 1240LEU    HB2 2396   4.212   6.444   3.289
 1240LEU     CG 2397   4.319   6.436   3.483
 1240LEU     HG 2398   4.225   6.428   3.538
 1240LEU    CD1 2399   4.360   6.292   3.455
 1240LEU   HD11 2400   4.283   6.244   3.394
 1240LEU   HD12 2401   4.455   6.284   3.402
 1240LEU   HD13 2402   4.365   6.246   3.554
 1240LEU    CD2 2403   4.418   6.507   3.576
 1240LEU   HD21 2404   4.403   6.476   3.679
 1240LEU   HD22 2405   4.519   6.481   3.546
 1240LEU   HD23 2406   4.405   6.615   3.573
 1240LEU      C 2407   4.226   6.726   3.231
 1240LEU      O 2408   4.318   6.805   3.213
 1241GLU      N 2409   4.122   6.720   3.147
 1241GLU      H 2410   4.057   6.645   3.166
 1241GLU     CA 2411   4.104   6.788   3.020
 1241GLU     HA 2412   4.197   6.781   2.963
 1241GLU     CB 2413   3.987   6.719   2.949
 1241GLU    HB1 2414   3.902   6.727   3.016
 1241GLU    HB2 2415   3.994   6.611   2.952
 1241GLU     CG 2416   3.947   6.789   2.819
 1241GLU    HG1 2417   4.035   6.821   2.763
 1241GLU    HG2 2418   3.892   6.880   2.842
 1241GLU     CD 2419   3.867   6.692   2.734
 1241GLU    OE1 2420   3.936   6.595   2.695
 1241GLU    OE2 2421   3.752   6.719   2.695
 1241GLU      C 2422   4.091   6.938   3.042
 1241GLU      O 2423   4.160   7.013   2.974
 1242GLU      N 2424   4.013   6.979   3.142
 1242GLU      H 2425   3.959   6.914   3.197
 1242GLU     CA 2426   3.998   7.115   3.191
 1242GLU     HA 2427   3.956   7.176   3.112
 1242GLU     CB 2428   3.906   7.110   3.312
 1242GLU    HB1 2429   3.963   7.089   3.403
 1242GLU    HB2 2430   3.836   7.029   3.292
 1242GLU     CG 2431   3.840   7.244   3.345
 1242GLU    HG1 2432   3.904   7.331   3.339
 1242GLU    HG2 2433   3.803   7.245   3.447
 1242GLU     CD 2434   3.718   7.280   3.261
 1242GLU    OE1 2435   3.612   7.224   3.297
 1242GLU    OE2 2436   3.713   7.365   3.169
 1242GLU      C 2437   4.130   7.180   3.231
 1242GLU      O 2438   4.142   7.302   3.231
 1243ASN      N 2439   4.231   7.098   3.260
 1243ASN      H 2440   4.209   7.000   3.245
 1243ASN     CA 2441   4.363   7.132   3.309
 1243ASN     HA 2442   4.360   7.241   3.305
 1243ASN     CB 2443   4.389   7.086   3.452
 1243ASN    HB1 2444   4.491   7.106   3.485
 1243ASN    HB2 2445   4.380   6.977   3.462
 1243ASN     CG 2446   4.287   7.147   3.547
 1243ASN    OD1 2447   4.301   7.265   3.578
 1243ASN    ND2 2448   4.194   7.072   3.606
 1243ASN   HD21 2449   4.188   6.974   3.583
 1243ASN   HD22 2450   4.116   7.108   3.659
 1243ASN      C 2451   4.475   7.091   3.215
 1243ASN      O 2452   4.591   7.103   3.254
 1244HIS      N 2453   4.450   7.066   3.086
 1244HIS      H 2454   4.353   7.075   3.060
 1244HIS     CA 2455   4.542   7.034   2.978
 1244HIS     HA 2456   4.476   6.986   2.906
 1244HIS     CB 2457   4.589   7.166   2.917
 1244HIS    HB1 2458   4.658   7.133   2.839
 1244HIS    HB2 2459   4.639   7.228   2.990
 1244HIS     CG 2460   4.466   7.235   2.865
 1244HIS    ND1 2461   4.438   7.236   2.729
 1244HIS    CE1 2462   4.338   7.324   2.715
 1244HIS    HE1 2463   4.285   7.341   2.622
 1244HIS    NE2 2464   4.294   7.371   2.833
 1244HIS    HE2 2465   4.210   7.425   2.849
 1244HIS    CD2 2466   4.372   7.312   2.929
 1244HIS    HD2 2467   4.372   7.327   3.036
 1244HIS      C 2468   4.646   6.934   3.026
 1244HIS      O 2469   4.763   6.961   3.002
 1245PHE      N 2470   4.609   6.828   3.099
 1245PHE      H 2471   4.516   6.816   3.136
 1245PHE     CA 2472   4.695   6.730   3.161
 1245PHE     HA 2473   4.797   6.760   3.140
 1245PHE     CB 2474   4.663   6.726   3.310
 1245PHE    HB1 2475   4.567   6.679   3.332
 1245PHE    HB2 2476   4.670   6.825   3.357
 1245PHE     CG 2477   4.773   6.655   3.386
 1245PHE    CD1 2478   4.772   6.517   3.410
 1245PHE    HD1 2479   4.687   6.463   3.370
 1245PHE    CE1 2480   4.869   6.444   3.479
 1245PHE    HE1 2481   4.850   6.339   3.497
 1245PHE     CZ 2482   4.978   6.519   3.525
 1245PHE     HZ 2483   5.058   6.468   3.576
 1245PHE    CE2 2484   4.991   6.656   3.498
 1245PHE    HE2 2485   5.078   6.708   3.533
 1245PHE    CD2 2486   4.888   6.722   3.429
 1245PHE    HD2 2487   4.902   6.826   3.404
 1245PHE      C 2488   4.677   6.593   3.096
 1245PHE      O 2489   4.579   6.526   3.128
 1246ILE      N 2490   4.773   6.553   3.013
 1246ILE      H 2491   4.847   6.620   2.999
 1246ILE     CA 2492   4.777   6.420   2.956
 1246ILE     HA 2493   4.674   6.404   2.924
 1246ILE     CB 2494   4.854   6.417   2.824
 1246ILE     HB 2495   4.959   6.439   2.846
 1246ILE    CG2 2496   4.847   6.272   2.775
 1246ILE   HG21 2497   4.878   6.201   2.851
 1246ILE   HG22 2498   4.748   6.239   2.745
 1246ILE   HG23 2499   4.914   6.260   2.689
 1246ILE    CG1 2500   4.794   6.511   2.720
 1246ILE   HG11 2501   4.751   6.597   2.770
 1246ILE   HG12 2502   4.712   6.471   2.661
 1246ILE     CD 2503   4.894   6.564   2.618
 1246ILE    HD1 2504   4.860   6.653   2.565
 1246ILE    HD2 2505   4.981   6.600   2.673
 1246ILE    HD3 2506   4.923   6.481   2.553
 1246ILE      C 2507   4.815   6.323   3.067
 1246ILE      O 2508   4.912   6.349   3.137
 1247HIS      N 2509   4.747   6.209   3.079
 1247HIS      H 2510   4.664   6.193   3.024
 1247HIS     CA 2511   4.788   6.106   3.172
 1247HIS     HA 2512   4.819   6.153   3.266
 1247HIS     CB 2513   4.666   6.018   3.197
 1247HIS    HB1 2514   4.640   5.955   3.111
 1247HIS    HB2 2515   4.579   6.082   3.213
 1247HIS     CG 2516   4.681   5.926   3.315
 1247HIS    ND1 2517   4.749   5.805   3.312
 1247HIS    CE1 2518   4.742   5.761   3.438
 1247HIS    HE1 2519   4.788   5.667   3.463
 1247HIS    NE2 2520   4.681   5.844   3.524
 1247HIS    HE2 2521   4.681   5.822   3.623
 1247HIS    CD2 2522   4.643   5.951   3.445
 1247HIS    HD2 2523   4.587   6.038   3.472
 1247HIS      C 2524   4.905   6.025   3.117
 1247HIS      O 2525   5.004   5.999   3.185
 1248ARG      N 2526   4.894   5.984   2.991
 1248ARG      H 2527   4.816   6.022   2.938
 1248ARG     CA 2528   4.978   5.892   2.917
 1248ARG     HA 2529   4.932   5.884   2.818
 1248ARG     CB 2530   5.116   5.946   2.883
 1248ARG    HB1 2531   5.156   5.880   2.806
 1248ARG    HB2 2532   5.176   5.938   2.973
 1248ARG     CG 2533   5.124   6.091   2.835
 1248ARG    HG1 2534   5.089   6.159   2.912
 1248ARG    HG2 2535   5.067   6.108   2.744
 1248ARG     CD 2536   5.265   6.144   2.808
 1248ARG    HD1 2537   5.317   6.071   2.746
 1248ARG    HD2 2538   5.318   6.153   2.903
 1248ARG     NE 2539   5.270   6.278   2.750
 1248ARG     HE 2540   5.298   6.279   2.653
 1248ARG     CZ 2541   5.244   6.398   2.803
 1248ARG    NH1 2542   5.208   6.425   2.929
 1248ARG   HH11 2543   5.196   6.352   2.997
 1248ARG   HH12 2544   5.209   6.523   2.953
 1248ARG    NH2 2545   5.257   6.508   2.728
 1248ARG   HH21 2546   5.323   6.523   2.653
 1248ARG   HH22 2547   5.230   6.593   2.776
 1248ARG      C 2548   4.981   5.747   2.964
 1248ARG      O 2549   5.062   5.671   2.911
 1249ASP      N 2550   4.898   5.705   3.060
 1249ASP      H 2551   4.853   5.787   3.100
 1249ASP     CA 2552   4.891   5.575   3.123
 1249ASP     HA 2553   4.917   5.502   3.046
 1249ASP     CB 2554   5.004   5.572   3.226
 1249ASP    HB1 2555   4.973   5.614   3.322
 1249ASP    HB2 2556   5.087   5.636   3.194
 1249ASP     CG 2557   5.073   5.438   3.248
 1249ASP    OD1 2558   5.112   5.372   3.150
 1249ASP    OD2 2559   5.076   5.388   3.363
 1249ASP      C 2560   4.755   5.527   3.171
 1249ASP      O 2561   4.738   5.471   3.279
 1250ILE      N 2562   4.655   5.548   3.085
 1250ILE      H 2563   4.678   5.599   3.001
 1250ILE     CA 2564   4.520   5.506   3.117
 1250ILE     HA 2565   4.507   5.507   3.225
 1250ILE     CB 2566   4.413   5.602   3.063
 1250ILE     HB 2567   4.421   5.623   2.957
 1250ILE    CG2 2568   4.278   5.536   3.087
 1250ILE   HG21 2569   4.197   5.608   3.070
 1250ILE   HG22 2570   4.272   5.461   3.008
 1250ILE   HG23 2571   4.272   5.485   3.182
 1250ILE    CG1 2572   4.412   5.736   3.137
 1250ILE   HG11 2573   4.354   5.810   3.082
 1250ILE   HG12 2574   4.515   5.772   3.142
 1250ILE     CD 2575   4.372   5.736   3.284
 1250ILE    HD1 2576   4.428   5.668   3.347
 1250ILE    HD2 2577   4.395   5.837   3.319
 1250ILE    HD3 2578   4.265   5.718   3.295
 1250ILE      C 2579   4.508   5.358   3.083
 1250ILE      O 2580   4.536   5.315   2.971
 1251ALA      N 2581   4.479   5.279   3.186
 1251ALA      H 2582   4.481   5.328   3.275
 1251ALA     CA 2583   4.435   5.141   3.188
 1251ALA     HA 2584   4.386   5.124   3.092
 1251ALA     CB 2585   4.565   5.063   3.172
 1251ALA    HB1 2586   4.543   4.959   3.195
 1251ALA    HB2 2587   4.608   5.082   3.073
 1251ALA    HB3 2588   4.634   5.096   3.249
 1251ALA      C 2589   4.357   5.101   3.313
 1251ALA      O 2590   4.356   5.172   3.413
 1252ALA      N 2591   4.292   4.984   3.310
 1252ALA      H 2592   4.297   4.930   3.226
 1252ALA     CA 2593   4.203   4.933   3.413
 1252ALA     HA 2594   4.135   5.013   3.440
 1252ALA     CB 2595   4.117   4.817   3.364
 1252ALA    HB1 2596   4.048   4.774   3.436
 1252ALA    HB2 2597   4.072   4.836   3.267
 1252ALA    HB3 2598   4.180   4.737   3.325
 1252ALA      C 2599   4.284   4.891   3.535
 1252ALA      O 2600   4.226   4.872   3.642
 1253ARG      N 2601   4.417   4.887   3.526
 1253ARG      H 2602   4.460   4.883   3.434
 1253ARG     CA 2603   4.507   4.877   3.639
 1253ARG     HA 2604   4.453   4.814   3.710
 1253ARG     CB 2605   4.643   4.824   3.595
 1253ARG    HB1 2606   4.624   4.721   3.566
 1253ARG    HB2 2607   4.710   4.828   3.681
 1253ARG     CG 2608   4.704   4.907   3.483
 1253ARG    HG1 2609   4.727   5.002   3.531
 1253ARG    HG2 2610   4.633   4.916   3.400
 1253ARG     CD 2611   4.827   4.849   3.415
 1253ARG    HD1 2612   4.822   4.746   3.379
 1253ARG    HD2 2613   4.909   4.842   3.486
 1253ARG     NE 2614   4.869   4.938   3.307
 1253ARG     HE 2615   4.830   4.927   3.214
 1253ARG     CZ 2616   4.949   5.045   3.308
 1253ARG    NH1 2617   4.972   5.115   3.196
 1253ARG   HH11 2618   4.938   5.092   3.104
 1253ARG   HH12 2619   5.019   5.202   3.217
 1253ARG    NH2 2620   5.005   5.097   3.419
 1253ARG   HH21 2621   4.986   5.056   3.509
 1253ARG   HH22 2622   5.073   5.170   3.407
 1253ARG      C 2623   4.521   5.010   3.712
 1253ARG      O 2624   4.510   5.006   3.834
 1254ASN      N 2625   4.522   5.126   3.645
 1254ASN      H 2626   4.505   5.134   3.546
 1254ASN     CA 2627   4.543   5.248   3.719
 1254ASN     HA 2628   4.601   5.232   3.810
 1254ASN     CB 2629   4.630   5.340   3.634
 1254ASN    HB1 2630   4.634   5.436   3.687
 1254ASN    HB2 2631   4.581   5.349   3.537
 1254ASN     CG 2632   4.773   5.290   3.623
 1254ASN    OD1 2633   4.821   5.204   3.697
 1254ASN    ND2 2634   4.841   5.338   3.519
 1254ASN   HD21 2635   4.792   5.406   3.461
 1254ASN   HD22 2636   4.941   5.330   3.509
 1254ASN      C 2637   4.415   5.318   3.763
 1254ASN      O 2638   4.410   5.438   3.787
 1255CYS      N 2639   4.310   5.237   3.782
 1255CYS      H 2640   4.325   5.138   3.769
 1255CYS     CA 2641   4.175   5.273   3.821
 1255CYS     HA 2642   4.168   5.379   3.842
 1255CYS     CB 2643   4.073   5.249   3.709
 1255CYS    HB1 2644   3.971   5.273   3.738
 1255CYS    HB2 2645   4.070   5.144   3.677
 1255CYS     SG 2646   4.103   5.356   3.567
 1255CYS     HG 2647   4.223   5.300   3.554
 1255CYS      C 2648   4.151   5.185   3.942
 1255CYS      O 2649   4.166   5.063   3.931
 1256LEU      N 2650   4.126   5.238   4.062
 1256LEU      H 2651   4.111   5.338   4.063
 1256LEU     CA 2652   4.113   5.179   4.194
 1256LEU     HA 2653   4.138   5.073   4.192
 1256LEU     CB 2654   4.220   5.238   4.286
 1256LEU    HB1 2655   4.210   5.190   4.383
 1256LEU    HB2 2656   4.196   5.344   4.293
 1256LEU     CG 2657   4.366   5.225   4.243
 1256LEU     HG 2658   4.396   5.309   4.179
 1256LEU    CD1 2659   4.447   5.239   4.372
 1256LEU   HD11 2660   4.423   5.169   4.452
 1256LEU   HD12 2661   4.550   5.239   4.337
 1256LEU   HD13 2662   4.443   5.341   4.411
 1256LEU    CD2 2663   4.403   5.091   4.182
 1256LEU   HD21 2664   4.346   5.015   4.235
 1256LEU   HD22 2665   4.373   5.094   4.077
 1256LEU   HD23 2666   4.510   5.076   4.197
 1256LEU      C 2667   3.971   5.195   4.245
 1256LEU      O 2668   3.903   5.294   4.217
 1257LEU      N 2669   3.919   5.100   4.323
 1257LEU      H 2670   3.975   5.029   4.368
 1257LEU     CA 2671   3.779   5.104   4.361
 1257LEU     HA 2672   3.725   5.187   4.315
 1257LEU     CB 2673   3.718   4.971   4.316
 1257LEU    HB1 2674   3.625   4.962   4.374
 1257LEU    HB2 2675   3.778   4.887   4.351
 1257LEU     CG 2676   3.684   4.970   4.167
 1257LEU     HG 2677   3.765   5.014   4.109
 1257LEU    CD1 2678   3.657   4.822   4.139
 1257LEU   HD11 2679   3.607   4.806   4.044
 1257LEU   HD12 2680   3.755   4.776   4.131
 1257LEU   HD13 2681   3.600   4.771   4.217
 1257LEU    CD2 2682   3.563   5.056   4.136
 1257LEU   HD21 2683   3.544   5.055   4.029
 1257LEU   HD22 2684   3.479   5.028   4.199
 1257LEU   HD23 2685   3.587   5.156   4.171
 1257LEU      C 2686   3.764   5.127   4.510
 1257LEU      O 2687   3.825   5.063   4.595
 1258THR      N 2688   3.679   5.223   4.549
 1258THR      H 2689   3.645   5.287   4.479
 1258THR     CA 2690   3.652   5.250   4.689
 1258THR     HA 2691   3.742   5.267   4.748
 1258THR     CB 2692   3.553   5.364   4.708
 1258THR     HB 2693   3.528   5.367   4.814
 1258THR    CG2 2694   3.608   5.502   4.672
 1258THR   HG21 2695   3.539   5.586   4.676
 1258THR   HG22 2696   3.700   5.520   4.728
 1258THR   HG23 2697   3.645   5.500   4.569
 1258THR    OG1 2698   3.429   5.345   4.643
 1258THR    HG1 2699   3.367   5.401   4.689
 1258THR      C 2700   3.594   5.137   4.773
 1258THR      O 2701   3.625   5.130   4.891
 1259CYS      N 2702   3.519   5.043   4.715
 1259CYS      H 2703   3.499   5.051   4.617
 1259CYS     CA 2704   3.475   4.918   4.776
 1259CYS     HA 2705   3.554   4.888   4.844
 1259CYS     CB 2706   3.357   4.961   4.862
 1259CYS    HB1 2707   3.385   5.023   4.947
 1259CYS    HB2 2708   3.303   4.876   4.903
 1259CYS     SG 2709   3.234   5.065   4.780
 1259CYS     HG 2710   3.125   5.039   4.854
 1259CYS      C 2711   3.433   4.817   4.670
 1259CYS      O 2712   3.439   4.840   4.550
 1260PRO      N 2713   3.397   4.698   4.720
 1260PRO     CD 2714   3.438   4.640   4.846
 1260PRO    HD1 2715   3.396   4.694   4.931
 1260PRO    HD2 2716   3.547   4.646   4.858
 1260PRO     CG 2717   3.398   4.493   4.846
 1260PRO    HG1 2718   3.292   4.487   4.872
 1260PRO    HG2 2719   3.463   4.428   4.905
 1260PRO     CB 2720   3.405   4.460   4.698
 1260PRO    HB1 2721   3.335   4.380   4.673
 1260PRO    HB2 2722   3.500   4.425   4.656
 1260PRO     CA 2723   3.356   4.589   4.634
 1260PRO     HA 2724   3.410   4.598   4.539
 1260PRO      C 2725   3.205   4.593   4.611
 1260PRO      O 2726   3.160   4.548   4.506
 1261GLY      N 2727   3.118   4.645   4.698
 1261GLY      H 2728   3.151   4.694   4.779
 1261GLY     CA 2729   2.975   4.629   4.680
 1261GLY    HA1 2730   2.923   4.637   4.776
 1261GLY    HA2 2731   2.955   4.533   4.634
 1261GLY      C 2732   2.898   4.727   4.592
 1261GLY      O 2733   2.960   4.794   4.510
 1262PRO      N 2734   2.765   4.730   4.597
 1262PRO     CD 2735   2.682   4.678   4.704
 1262PRO    HD1 2736   2.730   4.708   4.797
 1262PRO    HD2 2737   2.673   4.571   4.691
 1262PRO     CG 2738   2.546   4.745   4.682
 1262PRO    HG1 2739   2.543   4.829   4.751
 1262PRO    HG2 2740   2.465   4.681   4.714
 1262PRO     CB 2741   2.548   4.781   4.533
 1262PRO    HB1 2742   2.482   4.866   4.518
 1262PRO    HB2 2743   2.520   4.695   4.473
 1262PRO     CA 2744   2.694   4.817   4.505
 1262PRO     HA 2745   2.710   4.792   4.400
 1262PRO      C 2746   2.727   4.963   4.529
 1262PRO      O 2747   2.726   5.002   4.646
 1263GLY      N 2748   2.743   5.053   4.431
 1263GLY      H 2749   2.732   5.017   4.337
 1263GLY     CA 2750   2.767   5.193   4.458
 1263GLY    HA1 2751   2.716   5.234   4.545
 1263GLY    HA2 2752   2.740   5.260   4.377
 1263GLY      C 2753   2.910   5.231   4.493
 1263GLY      O 2754   2.930   5.350   4.513
 1264ARG      N 2755   3.001   5.133   4.485
 1264ARG      H 2756   2.957   5.045   4.462
 1264ARG     CA 2757   3.141   5.162   4.460
 1264ARG     HA 2758   3.186   5.177   4.558
 1264ARG     CB 2759   3.212   5.040   4.405
 1264ARG    HB1 2760   3.201   4.956   4.473
 1264ARG    HB2 2761   3.320   5.057   4.394
 1264ARG     CG 2762   3.177   4.999   4.262
 1264ARG    HG1 2763   3.218   5.076   4.197
 1264ARG    HG2 2764   3.068   4.993   4.260
 1264ARG     CD 2765   3.233   4.864   4.218
 1264ARG    HD1 2766   3.338   4.855   4.245
 1264ARG    HD2 2767   3.227   4.848   4.110
 1264ARG     NE 2768   3.159   4.749   4.269
 1264ARG     HE 2769   3.169   4.709   4.361
 1264ARG     CZ 2770   3.058   4.684   4.209
 1264ARG    NH1 2771   3.001   4.713   4.091
 1264ARG   HH11 2772   3.015   4.801   4.045
 1264ARG   HH12 2773   2.922   4.660   4.055
 1264ARG    NH2 2774   2.992   4.589   4.277
 1264ARG   HH21 2775   3.016   4.584   4.375
 1264ARG   HH22 2776   2.913   4.543   4.233
 1264ARG      C 2777   3.176   5.283   4.374
 1264ARG      O 2778   3.103   5.308   4.279
 1265VAL      N 2779   3.290   5.349   4.398
 1265VAL      H 2780   3.345   5.327   4.480
 1265VAL     CA 2781   3.336   5.453   4.308
 1265VAL     HA 2782   3.274   5.449   4.218
 1265VAL     CB 2783   3.323   5.593   4.366
 1265VAL     HB 2784   3.373   5.583   4.462
 1265VAL    CG1 2785   3.391   5.704   4.286
 1265VAL   HG11 2786   3.499   5.698   4.271
 1265VAL   HG12 2787   3.337   5.721   4.193
 1265VAL   HG13 2788   3.371   5.797   4.341
 1265VAL    CG2 2789   3.180   5.634   4.401
 1265VAL   HG21 2790   3.121   5.640   4.310
 1265VAL   HG22 2791   3.143   5.567   4.479
 1265VAL   HG23 2792   3.191   5.738   4.432
 1265VAL      C 2793   3.478   5.428   4.260
 1265VAL      O 2794   3.570   5.403   4.338
 1266ALA      N 2795   3.507   5.428   4.129
 1266ALA      H 2796   3.430   5.446   4.067
 1266ALA     CA 2797   3.638   5.424   4.067
 1266ALA     HA 2798   3.693   5.351   4.127
 1266ALA     CB 2799   3.626   5.372   3.924
 1266ALA    HB1 2800   3.577   5.446   3.860
 1266ALA    HB2 2801   3.723   5.348   3.880
 1266ALA    HB3 2802   3.556   5.290   3.915
 1266ALA      C 2803   3.707   5.559   4.076
 1266ALA      O 2804   3.642   5.660   4.050
 1267LYS      N 2805   3.837   5.563   4.107
 1267LYS      H 2806   3.879   5.473   4.127
 1267LYS     CA 2807   3.925   5.678   4.104
 1267LYS     HA 2808   3.864   5.755   4.058
 1267LYS     CB 2809   3.949   5.732   4.244
 1267LYS    HB1 2810   4.012   5.821   4.235
 1267LYS    HB2 2811   4.009   5.664   4.305
 1267LYS     CG 2812   3.827   5.755   4.332
 1267LYS    HG1 2813   3.796   5.658   4.372
 1267LYS    HG2 2814   3.743   5.798   4.278
 1267LYS     CD 2815   3.860   5.850   4.447
 1267LYS    HD1 2816   3.877   5.947   4.400
 1267LYS    HD2 2817   3.951   5.814   4.496
 1267LYS     CE 2818   3.745   5.857   4.547
 1267LYS    HE1 2819   3.725   5.754   4.578
 1267LYS    HE2 2820   3.659   5.906   4.502
 1267LYS     NZ 2821   3.783   5.935   4.666
 1267LYS    HZ1 2822   3.703   5.952   4.725
 1267LYS    HZ2 2823   3.853   5.892   4.725
 1267LYS    HZ3 2824   3.817   6.025   4.638
 1267LYS      C 2825   4.060   5.653   4.036
 1267LYS      O 2826   4.108   5.541   4.048
 1268ILE      N 2827   4.112   5.752   3.963
 1268ILE      H 2828   4.072   5.845   3.962
 1268ILE     CA 2829   4.245   5.739   3.907
 1268ILE     HA 2830   4.257   5.641   3.861
 1268ILE     CB 2831   4.287   5.845   3.805
 1268ILE     HB 2832   4.293   5.941   3.857
 1268ILE    CG2 2833   4.426   5.813   3.750
 1268ILE   HG21 2834   4.505   5.833   3.823
 1268ILE   HG22 2835   4.430   5.729   3.681
 1268ILE   HG23 2836   4.451   5.890   3.677
 1268ILE    CG1 2837   4.182   5.831   3.696
 1268ILE   HG11 2838   4.079   5.831   3.733
 1268ILE   HG12 2839   4.202   5.743   3.635
 1268ILE     CD 2840   4.180   5.958   3.610
 1268ILE    HD1 2841   4.144   6.042   3.669
 1268ILE    HD2 2842   4.274   5.979   3.558
 1268ILE    HD3 2843   4.104   5.941   3.534
 1268ILE      C 2844   4.346   5.734   4.020
 1268ILE      O 2845   4.360   5.837   4.085
 1269GLY      N 2846   4.419   5.623   4.036
 1269GLY      H 2847   4.394   5.546   3.975
 1269GLY     CA 2848   4.514   5.602   4.144
 1269GLY    HA1 2849   4.472   5.537   4.221
 1269GLY    HA2 2850   4.525   5.700   4.190
 1269GLY      C 2851   4.657   5.562   4.108
 1269GLY      O 2852   4.729   5.495   4.181
 1270ASP      N 2853   4.696   5.603   3.987
 1270ASP      H 2854   4.628   5.650   3.929
 1270ASP     CA 2855   4.835   5.608   3.946
 1270ASP     HA 2856   4.893   5.629   4.036
 1270ASP     CB 2857   4.865   5.477   3.873
 1270ASP    HB1 2858   4.834   5.482   3.769
 1270ASP    HB2 2859   4.814   5.389   3.913
 1270ASP     CG 2860   5.014   5.446   3.875
 1270ASP    OD1 2861   5.079   5.471   3.771
 1270ASP    OD2 2862   5.065   5.371   3.961
 1270ASP      C 2863   4.862   5.724   3.851
 1270ASP      O 2864   4.777   5.757   3.770
 1271PHE      N 2865   4.980   5.785   3.866
 1271PHE      H 2866   5.042   5.745   3.935
 1271PHE     CA 2867   5.034   5.891   3.784
 1271PHE     HA 2868   4.990   5.882   3.685
 1271PHE     CB 2869   5.000   6.032   3.833
 1271PHE    HB1 2870   5.031   6.102   3.756
 1271PHE    HB2 2871   5.050   6.051   3.928
 1271PHE     CG 2872   4.853   6.060   3.847
 1271PHE    CD1 2873   4.781   6.113   3.739
 1271PHE    HD1 2874   4.822   6.126   3.640
 1271PHE    CE1 2875   4.643   6.132   3.751
 1271PHE    HE1 2876   4.578   6.167   3.671
 1271PHE     CZ 2877   4.581   6.107   3.874
 1271PHE     HZ 2878   4.473   6.117   3.879
 1271PHE    CE2 2879   4.654   6.057   3.982
 1271PHE    HE2 2880   4.604   6.025   4.072
 1271PHE    CD2 2881   4.792   6.035   3.971
 1271PHE    HD2 2882   4.849   5.983   4.046
 1271PHE      C 2883   5.183   5.867   3.762
 1271PHE      O 2884   5.264   5.959   3.749
 1272GLY      N 2885   5.228   5.742   3.756
 1272GLY      H 2886   5.170   5.660   3.749
 1272GLY     CA 2887   5.368   5.704   3.763
 1272GLY    HA1 2888   5.370   5.599   3.791
 1272GLY    HA2 2889   5.425   5.767   3.831
 1272GLY      C 2890   5.439   5.715   3.629
 1272GLY      O 2891   5.556   5.678   3.620
 1273MET      N 2892   5.372   5.747   3.519
 1273MET      H 2893   5.273   5.758   3.532
 1273MET     CA 2894   5.434   5.784   3.393
 1273MET     HA 2895   5.536   5.748   3.389
 1273MET     CB 2896   5.356   5.714   3.282
 1273MET    HB1 2897   5.257   5.759   3.269
 1273MET    HB2 2898   5.342   5.608   3.303
 1273MET     CG 2899   5.424   5.732   3.147
 1273MET    HG1 2900   5.360   5.670   3.085
 1273MET    HG2 2901   5.522   5.684   3.156
 1273MET     SD 2902   5.420   5.899   3.077
 1273MET     CE 2903   5.498   5.857   2.920
 1273MET    HE1 2904   5.484   5.940   2.850
 1273MET    HE2 2905   5.604   5.844   2.944
 1273MET    HE3 2906   5.452   5.766   2.883
 1273MET      C 2907   5.446   5.936   3.381
 1273MET      O 2908   5.551   5.990   3.347
 1274ALA      N 2909   5.340   6.007   3.420
 1274ALA      H 2910   5.250   5.961   3.418
 1274ALA     CA 2911   5.339   6.150   3.440
 1274ALA     HA 2912   5.362   6.185   3.339
 1274ALA     CB 2913   5.206   6.196   3.499
 1274ALA    HB1 2914   5.181   6.138   3.588
 1274ALA    HB2 2915   5.217   6.293   3.548
 1274ALA    HB3 2916   5.135   6.191   3.417
 1274ALA      C 2917   5.454   6.199   3.528
 1274ALA      O 2918   5.500   6.310   3.501
 1275ARG      N 2919   5.498   6.125   3.630
 1275ARG      H 2920   5.434   6.053   3.659
 1275ARG     CA 2921   5.621   6.140   3.706
 1275ARG     HA 2922   5.597   6.222   3.774
 1275ARG     CB 2923   5.638   6.015   3.790
 1275ARG    HB1 2924   5.685   5.936   3.732
 1275ARG    HB2 2925   5.539   5.975   3.812
 1275ARG     CG 2926   5.710   6.041   3.922
 1275ARG    HG1 2927   5.649   6.110   3.981
 1275ARG    HG2 2928   5.811   6.080   3.912
 1275ARG     CD 2929   5.717   5.917   4.011
 1275ARG    HD1 2930   5.616   5.878   4.022
 1275ARG    HD2 2931   5.749   5.956   4.108
 1275ARG     NE 2932   5.813   5.817   3.966
 1275ARG     HE 2933   5.908   5.850   3.958
 1275ARG     CZ 2934   5.783   5.689   3.940
 1275ARG    NH1 2935   5.661   5.633   3.945
 1275ARG   HH11 2936   5.594   5.673   4.009
 1275ARG   HH12 2937   5.661   5.534   3.923
 1275ARG    NH2 2938   5.888   5.614   3.902
 1275ARG   HH21 2939   5.975   5.659   3.928
 1275ARG   HH22 2940   5.878   5.515   3.916
 1275ARG      C 2941   5.749   6.178   3.634
 1275ARG      O 2942   5.828   6.255   3.688
 1276ASP      N 2943   5.773   6.132   3.510
 1276ASP      H 2944   5.708   6.060   3.482
 1276ASP     CA 2945   5.883   6.166   3.423
 1276ASP     HA 2946   5.970   6.201   3.480
 1276ASP     CB 2947   5.919   6.043   3.341
 1276ASP    HB1 2948   5.832   6.012   3.283
 1276ASP    HB2 2949   5.934   5.965   3.416
 1276ASP     CG 2950   6.041   6.063   3.251
 1276ASP    OD1 2951   6.028   6.043   3.128
 1276ASP    OD2 2952   6.145   6.112   3.298
 1276ASP      C 2953   5.861   6.287   3.333
 1276ASP      O 2954   5.940   6.381   3.326
 1277ILE      N 2955   5.745   6.289   3.268
 1277ILE      H 2956   5.679   6.218   3.297
 1277ILE     CA 2957   5.720   6.382   3.159
 1277ILE     HA 2958   5.799   6.370   3.085
 1277ILE     CB 2959   5.590   6.350   3.084
 1277ILE     HB 2960   5.510   6.359   3.158
 1277ILE    CG2 2961   5.556   6.446   2.970
 1277ILE   HG21 2962   5.511   6.539   3.005
 1277ILE   HG22 2963   5.645   6.469   2.912
 1277ILE   HG23 2964   5.485   6.395   2.906
 1277ILE    CG1 2965   5.599   6.209   3.028
 1277ILE   HG11 2966   5.496   6.173   3.017
 1277ILE   HG12 2967   5.628   6.135   3.104
 1277ILE     CD 2968   5.687   6.175   2.908
 1277ILE    HD1 2969   5.694   6.068   2.891
 1277ILE    HD2 2970   5.643   6.211   2.815
 1277ILE    HD3 2971   5.788   6.213   2.924
 1277ILE      C 2972   5.713   6.526   3.205
 1277ILE      O 2973   5.779   6.608   3.141
 1278TYR      N 2974   5.647   6.556   3.317
 1278TYR      H 2975   5.611   6.477   3.370
 1278TYR     CA 2976   5.632   6.689   3.373
 1278TYR     HA 2977   5.614   6.759   3.291
 1278TYR     CB 2978   5.505   6.702   3.456
 1278TYR    HB1 2979   5.501   6.803   3.497
 1278TYR    HB2 2980   5.506   6.632   3.540
 1278TYR     CG 2981   5.378   6.683   3.376
 1278TYR    CD1 2982   5.324   6.787   3.298
 1278TYR    HD1 2983   5.371   6.884   3.302
 1278TYR    CE1 2984   5.205   6.767   3.228
 1278TYR    HE1 2985   5.155   6.851   3.181
 1278TYR     CZ 2986   5.141   6.642   3.228
 1278TYR     OH 2987   5.029   6.617   3.154
 1278TYR     HH 2988   5.002   6.525   3.151
 1278TYR    CE2 2989   5.194   6.535   3.303
 1278TYR    HE2 2990   5.154   6.435   3.298
 1278TYR    CD2 2991   5.315   6.559   3.370
 1278TYR    HD2 2992   5.361   6.474   3.418
 1278TYR      C 2993   5.750   6.734   3.457
 1278TYR      O 2994   5.753   6.852   3.492
 1279ARG      N 2995   5.846   6.647   3.489
 1279ARG      H 2996   5.841   6.553   3.452
 1279ARG     CA 2997   5.973   6.681   3.549
 1279ARG     HA 2998   5.954   6.757   3.624
 1279ARG     CB 2999   6.021   6.555   3.621
 1279ARG    HB1 3000   6.036   6.472   3.552
 1279ARG    HB2 3001   5.947   6.521   3.693
 1279ARG     CG 3002   6.155   6.579   3.689
 1279ARG    HG1 3003   6.146   6.669   3.750
 1279ARG    HG2 3004   6.237   6.596   3.619
 1279ARG     CD 3005   6.207   6.475   3.788
 1279ARG    HD1 3006   6.133   6.471   3.868
 1279ARG    HD2 3007   6.298   6.520   3.828
 1279ARG     NE 3008   6.222   6.343   3.727
 1279ARG     HE 3009   6.269   6.332   3.638
 1279ARG     CZ 3010   6.169   6.229   3.773
 1279ARG    NH1 3011   6.175   6.125   3.689
 1279ARG   HH11 3012   6.232   6.127   3.605
 1279ARG   HH12 3013   6.129   6.043   3.726
 1279ARG    NH2 3014   6.116   6.215   3.895
 1279ARG   HH21 3015   6.145   6.290   3.957
 1279ARG   HH22 3016   6.100   6.121   3.927
 1279ARG      C 3017   6.069   6.734   3.443
 1279ARG      O 3018   6.147   6.827   3.465
 1280ALA      N 3019   6.083   6.659   3.334
 1280ALA      H 3020   6.035   6.570   3.336
 1280ALA     CA 3021   6.189   6.676   3.237
 1280ALA     HA 3022   6.283   6.656   3.288
 1280ALA     CB 3023   6.173   6.559   3.140
 1280ALA    HB1 3024   6.146   6.464   3.186
 1280ALA    HB2 3025   6.091   6.590   3.075
 1280ALA    HB3 3026   6.263   6.539   3.083
 1280ALA      C 3027   6.199   6.815   3.175
 1280ALA      O 3028   6.105   6.887   3.141
 1281SER      N 3029   6.322   6.853   3.142
 1281SER      H 3030   6.398   6.798   3.179
 1281SER     CA 3031   6.355   6.972   3.067
 1281SER     HA 3032   6.261   7.019   3.036
 1281SER     CB 3033   6.421   7.078   3.155
 1281SER    HB1 3034   6.450   7.163   3.094
 1281SER    HB2 3035   6.516   7.045   3.199
 1281SER     OG 3036   6.338   7.110   3.263
 1281SER     HG 3037   6.366   7.066   3.344
 1281SER      C 3038   6.427   6.938   2.937
 1281SER      O 3039   6.483   7.024   2.869
 1282TYR      N 3040   6.433   6.808   2.907
 1282TYR      H 3041   6.367   6.757   2.963
 1282TYR     CA 3042   6.498   6.743   2.795
 1282TYR     HA 3043   6.522   6.817   2.719
 1282TYR     CB 3044   6.612   6.651   2.837
 1282TYR    HB1 3045   6.573   6.586   2.916
 1282TYR    HB2 3046   6.683   6.717   2.886
 1282TYR     CG 3047   6.681   6.568   2.731
 1282TYR    CD1 3048   6.773   6.620   2.639
 1282TYR    HD1 3049   6.802   6.724   2.636
 1282TYR    CE1 3050   6.823   6.545   2.532
 1282TYR    HE1 3051   6.886   6.592   2.458
 1282TYR     CZ 3052   6.778   6.413   2.509
 1282TYR     OH 3053   6.819   6.335   2.405
 1282TYR     HH 3054   6.773   6.252   2.393
 1282TYR    CE2 3055   6.680   6.364   2.598
 1282TYR    HE2 3056   6.638   6.265   2.597
 1282TYR    CD2 3057   6.637   6.437   2.709
 1282TYR    HD2 3058   6.563   6.391   2.773
 1282TYR      C 3059   6.387   6.667   2.723
 1282TYR      O 3060   6.286   6.626   2.780
 1283TYR      N 3061   6.405   6.653   2.592
 1283TYR      H 3062   6.488   6.688   2.547
 1283TYR     CA 3063   6.308   6.601   2.497
 1283TYR     HA 3064   6.219   6.663   2.498
 1283TYR     CB 3065   6.374   6.611   2.360
 1283TYR    HB1 3066   6.309   6.559   2.290
 1283TYR    HB2 3067   6.469   6.558   2.370
 1283TYR     CG 3068   6.389   6.747   2.295
 1283TYR    CD1 3069   6.509   6.819   2.305
 1283TYR    HD1 3070   6.595   6.779   2.355
 1283TYR    CE1 3071   6.516   6.951   2.258
 1283TYR    HE1 3072   6.601   7.017   2.271
 1283TYR     CZ 3073   6.402   7.006   2.196
 1283TYR     OH 3074   6.415   7.135   2.154
 1283TYR     HH 3075   6.506   7.166   2.156
 1283TYR    CE2 3076   6.286   6.929   2.176
 1283TYR    HE2 3077   6.203   6.977   2.127
 1283TYR    CD2 3078   6.279   6.798   2.226
 1283TYR    HD2 3079   6.191   6.738   2.205
 1283TYR      C 3080   6.254   6.463   2.530
 1283TYR      O 3081   6.326   6.375   2.576
 1284ARG      N 3082   6.123   6.442   2.510
 1284ARG      H 3083   6.065   6.518   2.478
 1284ARG     CA 3084   6.048   6.319   2.516
 1284ARG     HA 3085   6.117   6.236   2.534
 1284ARG     CB 3086   5.951   6.322   2.634
 1284ARG    HB1 3087   5.885   6.236   2.626
 1284ARG    HB2 3088   5.898   6.416   2.620
 1284ARG     CG 3089   6.017   6.321   2.772
 1284ARG    HG1 3090   5.935   6.341   2.841
 1284ARG    HG2 3091   6.088   6.403   2.781
 1284ARG     CD 3092   6.073   6.183   2.803
 1284ARG    HD1 3093   6.134   6.151   2.719
 1284ARG    HD2 3094   5.987   6.116   2.806
 1284ARG     NE 3095   6.144   6.173   2.931
 1284ARG     HE 3096   6.099   6.121   3.004
 1284ARG     CZ 3097   6.261   6.229   2.965
 1284ARG    NH1 3098   6.300   6.230   3.093
 1284ARG   HH11 3099   6.240   6.183   3.159
 1284ARG   HH12 3100   6.395   6.249   3.123
 1284ARG    NH2 3101   6.339   6.305   2.886
 1284ARG   HH21 3102   6.313   6.322   2.790
 1284ARG   HH22 3103   6.421   6.344   2.929
 1284ARG      C 3104   5.982   6.291   2.382
 1284ARG      O 3105   5.923   6.384   2.328
 1285LYS      N 3106   5.967   6.164   2.343
 1285LYS      H 3107   6.000   6.085   2.397
 1285LYS     CA 3108   5.880   6.123   2.234
 1285LYS     HA 3109   5.790   6.183   2.247
 1285LYS     CB 3110   5.945   6.143   2.097
 1285LYS    HB1 3111   5.988   6.244   2.097
 1285LYS    HB2 3112   5.866   6.136   2.023
 1285LYS     CG 3113   6.058   6.046   2.064
 1285LYS    HG1 3114   6.027   5.942   2.055
 1285LYS    HG2 3115   6.134   6.054   2.141
 1285LYS     CD 3116   6.123   6.096   1.935
 1285LYS    HD1 3117   6.212   6.036   1.920
 1285LYS    HD2 3118   6.155   6.200   1.942
 1285LYS     CE 3119   6.033   6.079   1.813
 1285LYS    HE1 3120   5.960   6.160   1.822
 1285LYS    HE2 3121   5.993   5.978   1.810
 1285LYS     NZ 3122   6.101   6.098   1.684
 1285LYS    HZ1 3123   6.129   6.195   1.677
 1285LYS    HZ2 3124   6.179   6.033   1.686
 1285LYS    HZ3 3125   6.034   6.088   1.610
 1285LYS      C 3126   5.832   5.981   2.255
 1285LYS      O 3127   5.913   5.900   2.299
 1286GLY      N 3128   5.705   5.948   2.229
 1286GLY      H 3129   5.647   6.027   2.203
 1286GLY     CA 3130   5.656   5.812   2.232
 1286GLY    HA1 3131   5.548   5.805   2.227
 1286GLY    HA2 3132   5.673   5.772   2.332
 1286GLY      C 3133   5.721   5.725   2.125
 1286GLY      O 3134   5.756   5.761   2.013
 1287GLY      N 3135   5.749   5.601   2.163
 1287GLY      H 3136   5.715   5.568   2.253
 1287GLY     CA 3137   5.819   5.502   2.084
 1287GLY    HA1 3138   5.925   5.489   2.106
 1287GLY    HA2 3139   5.818   5.531   1.979
 1287GLY      C 3140   5.755   5.364   2.098
 1287GLY      O 3141   5.687   5.337   2.197
 1288CYS      N 3142   5.779   5.279   1.999
 1288CYS      H 3143   5.841   5.308   1.924
 1288CYS     CA 3144   5.707   5.155   1.977
 1288CYS     HA 3145   5.605   5.188   1.993
 1288CYS     CB 3146   5.724   5.105   1.834
 1288CYS    HB1 3147   5.669   5.011   1.829
 1288CYS    HB2 3148   5.829   5.087   1.813
 1288CYS     SG 3149   5.644   5.222   1.721
 1288CYS     HG 3150   5.757   5.294   1.723
 1288CYS      C 3151   5.743   5.050   2.081
 1288CYS      O 3152   5.654   4.998   2.148
 1289ALA      N 3153   5.871   5.026   2.110
 1289ALA      H 3154   5.946   5.072   2.061
 1289ALA     CA 3155   5.905   4.925   2.209
 1289ALA     HA 3156   5.841   4.839   2.192
 1289ALA     CB 3157   6.051   4.888   2.187
 1289ALA    HB1 3158   6.065   4.797   2.245
 1289ALA    HB2 3159   6.073   4.862   2.084
 1289ALA    HB3 3160   6.113   4.968   2.228
 1289ALA      C 3161   5.887   4.974   2.352
 1289ALA      O 3162   5.911   4.902   2.449
 1290MET      N 3163   5.842   5.098   2.373
 1290MET      H 3164   5.813   5.156   2.295
 1290MET     CA 3165   5.843   5.158   2.504
 1290MET     HA 3166   5.908   5.102   2.571
 1290MET     CB 3167   5.895   5.302   2.497
 1290MET    HB1 3168   5.885   5.356   2.591
 1290MET    HB2 3169   5.832   5.366   2.435
 1290MET     CG 3170   6.043   5.307   2.461
 1290MET    HG1 3171   6.105   5.238   2.519
 1290MET    HG2 3172   6.058   5.410   2.492
 1290MET     SD 3173   6.087   5.303   2.285
 1290MET     CE 3174   6.265   5.282   2.309
 1290MET    HE1 3175   6.315   5.369   2.351
 1290MET    HE2 3176   6.285   5.194   2.371
 1290MET    HE3 3177   6.299   5.272   2.206
 1290MET      C 3178   5.705   5.175   2.565
 1290MET      O 3179   5.695   5.167   2.687
 1291LEU      N 3180   5.603   5.192   2.480
 1291LEU      H 3181   5.619   5.182   2.381
 1291LEU     CA 3182   5.469   5.231   2.519
 1291LEU     HA 3183   5.475   5.272   2.620
 1291LEU     CB 3184   5.424   5.334   2.416
 1291LEU    HB1 3185   5.315   5.328   2.416
 1291LEU    HB2 3186   5.437   5.294   2.316
 1291LEU     CG 3187   5.472   5.478   2.434
 1291LEU     HG 3188   5.581   5.479   2.428
 1291LEU    CD1 3189   5.408   5.561   2.323
 1291LEU   HD11 3190   5.446   5.662   2.327
 1291LEU   HD12 3191   5.436   5.519   2.226
 1291LEU   HD13 3192   5.301   5.553   2.344
 1291LEU    CD2 3193   5.424   5.529   2.570
 1291LEU   HD21 3194   5.316   5.523   2.584
 1291LEU   HD22 3195   5.483   5.481   2.648
 1291LEU   HD23 3196   5.456   5.633   2.576
 1291LEU      C 3197   5.369   5.116   2.518
 1291LEU      O 3198   5.400   5.019   2.448
 1292PRO      N 3199   5.257   5.125   2.590
 1292PRO     CD 3200   5.230   5.221   2.695
 1292PRO    HD1 3201   5.168   5.302   2.655
 1292PRO    HD2 3202   5.316   5.261   2.748
 1292PRO     CG 3203   5.153   5.135   2.795
 1292PRO    HG1 3204   5.084   5.200   2.849
 1292PRO    HG2 3205   5.211   5.065   2.855
 1292PRO     CB 3206   5.064   5.052   2.702
 1292PRO    HB1 3207   4.970   5.106   2.687
 1292PRO    HB2 3208   5.032   4.956   2.740
 1292PRO     CA 3209   5.148   5.030   2.576
 1292PRO     HA 3210   5.195   4.932   2.571
 1292PRO      C 3211   5.079   5.040   2.441
 1292PRO      O 3212   4.976   5.106   2.432
 1293VAL      N 3213   5.143   4.986   2.338
 1293VAL      H 3214   5.233   4.944   2.359
 1293VAL     CA 3215   5.082   5.001   2.207
 1293VAL     HA 3216   5.051   5.103   2.186
 1293VAL     CB 3217   5.179   4.958   2.098
 1293VAL     HB 3218   5.144   4.978   1.997
 1293VAL    CG1 3219   5.310   5.037   2.109
 1293VAL   HG11 3220   5.359   5.022   2.205
 1293VAL   HG12 3221   5.373   5.019   2.021
 1293VAL   HG13 3222   5.282   5.142   2.106
 1293VAL    CG2 3223   5.228   4.815   2.121
 1293VAL   HG21 3224   5.307   4.776   2.058
 1293VAL   HG22 3225   5.262   4.809   2.224
 1293VAL   HG23 3226   5.149   4.740   2.117
 1293VAL      C 3227   4.951   4.925   2.195
 1293VAL      O 3228   4.878   4.959   2.102
 1294LYS      N 3229   4.908   4.839   2.288
 1294LYS      H 3230   4.967   4.831   2.369
 1294LYS     CA 3231   4.778   4.777   2.305
 1294LYS     HA 3232   4.734   4.763   2.207
 1294LYS     CB 3233   4.796   4.644   2.377
 1294LYS    HB1 3234   4.698   4.605   2.405
 1294LYS    HB2 3235   4.842   4.653   2.475
 1294LYS     CG 3236   4.875   4.542   2.295
 1294LYS    HG1 3237   4.976   4.575   2.272
 1294LYS    HG2 3238   4.822   4.525   2.201
 1294LYS     CD 3239   4.885   4.406   2.364
 1294LYS    HD1 3240   4.786   4.373   2.396
 1294LYS    HD2 3241   4.962   4.402   2.441
 1294LYS     CE 3242   4.936   4.304   2.262
 1294LYS    HE1 3243   5.044   4.299   2.250
 1294LYS    HE2 3244   4.900   4.338   2.165
 1294LYS     NZ 3245   4.883   4.170   2.293
 1294LYS    HZ1 3246   4.906   4.150   2.389
 1294LYS    HZ2 3247   4.786   4.159   2.268
 1294LYS    HZ3 3248   4.931   4.095   2.246
 1294LYS      C 3249   4.680   4.874   2.370
 1294LYS      O 3250   4.566   4.831   2.368
 1295TRP      N 3251   4.720   4.994   2.414
 1295TRP      H 3252   4.819   5.014   2.420
 1295TRP     CA 3253   4.634   5.097   2.468
 1295TRP     HA 3254   4.530   5.077   2.441
 1295TRP     CB 3255   4.651   5.119   2.618
 1295TRP    HB1 3256   4.615   5.219   2.641
 1295TRP    HB2 3257   4.760   5.123   2.624
 1295TRP     CG 3258   4.593   5.017   2.710
 1295TRP    CD1 3259   4.478   5.018   2.781
 1295TRP    HD1 3260   4.407   5.099   2.779
 1295TRP    NE1 3261   4.465   4.903   2.857
 1295TRP    HE1 3262   4.391   4.879   2.922
 1295TRP    CE2 3263   4.577   4.825   2.841
 1295TRP    CZ2 3264   4.619   4.705   2.901
 1295TRP    HZ2 3265   4.557   4.645   2.965
 1295TRP    CH2 3266   4.744   4.650   2.868
 1295TRP    HH2 3267   4.773   4.564   2.926
 1295TRP    CZ3 3268   4.822   4.709   2.768
 1295TRP    HZ3 3269   4.919   4.671   2.741
 1295TRP    CE3 3270   4.774   4.824   2.704
 1295TRP    HE3 3271   4.840   4.864   2.628
 1295TRP    CD2 3272   4.658   4.892   2.746
 1295TRP      C 3273   4.656   5.236   2.411
 1295TRP      O 3274   4.577   5.328   2.433
 1296MET      N 3275   4.770   5.255   2.346
 1296MET      H 3276   4.831   5.175   2.355
 1296MET     CA 3277   4.795   5.385   2.285
 1296MET     HA 3278   4.751   5.467   2.341
 1296MET     CB 3279   4.944   5.415   2.300
 1296MET    HB1 3280   4.968   5.503   2.241
 1296MET    HB2 3281   5.007   5.337   2.256
 1296MET     CG 3282   4.982   5.440   2.445
 1296MET    HG1 3283   5.091   5.440   2.447
 1296MET    HG2 3284   4.954   5.352   2.503
 1296MET     SD 3285   4.914   5.588   2.524
 1296MET     CE 3286   5.059   5.696   2.533
 1296MET    HE1 3287   5.148   5.642   2.567
 1296MET    HE2 3288   5.078   5.749   2.440
 1296MET    HE3 3289   5.044   5.773   2.609
 1296MET      C 3290   4.748   5.405   2.142
 1296MET      O 3291   4.750   5.307   2.068
 1297PRO      N 3292   4.720   5.529   2.099
 1297PRO     CD 3293   4.716   5.645   2.185
 1297PRO    HD1 3294   4.811   5.660   2.236
 1297PRO    HD2 3295   4.637   5.638   2.260
 1297PRO     CG 3296   4.700   5.769   2.097
 1297PRO    HG1 3297   4.796   5.819   2.082
 1297PRO    HG2 3298   4.631   5.842   2.137
 1297PRO     CB 3299   4.635   5.706   1.974
 1297PRO    HB1 3300   4.676   5.760   1.889
 1297PRO    HB2 3301   4.527   5.699   1.987
 1297PRO     CA 3302   4.689   5.563   1.962
 1297PRO     HA 3303   4.621   5.492   1.916
 1297PRO      C 3304   4.808   5.559   1.868
 1297PRO      O 3305   4.922   5.561   1.916
 1298PRO      N 3306   4.783   5.557   1.737
 1298PRO     CD 3307   4.651   5.554   1.676
 1298PRO    HD1 3308   4.578   5.621   1.721
 1298PRO    HD2 3309   4.622   5.450   1.693
 1298PRO     CG 3310   4.673   5.576   1.527
 1298PRO    HG1 3311   4.670   5.681   1.496
 1298PRO    HG2 3312   4.589   5.523   1.482
 1298PRO     CB 3313   4.813   5.520   1.504
 1298PRO    HB1 3314   4.857   5.567   1.416
 1298PRO    HB2 3315   4.799   5.414   1.481
 1298PRO     CA 3316   4.885   5.541   1.636
 1298PRO     HA 3317   4.938   5.446   1.651
 1298PRO      C 3318   4.986   5.654   1.632
 1298PRO      O 3319   5.107   5.632   1.624
 1299GLU      N 3320   4.942   5.779   1.649
 1299GLU      H 3321   4.844   5.803   1.659
 1299GLU     CA 3322   5.037   5.888   1.638
 1299GLU     HA 3323   5.106   5.867   1.556
 1299GLU     CB 3324   4.978   6.026   1.610
 1299GLU    HB1 3325   4.926   6.019   1.514
 1299GLU    HB2 3326   5.064   6.091   1.596
 1299GLU     CG 3327   4.879   6.091   1.706
 1299GLU    HG1 3328   4.841   6.180   1.656
 1299GLU    HG2 3329   4.939   6.112   1.795
 1299GLU     CD 3330   4.755   6.011   1.745
 1299GLU    OE1 3331   4.702   5.924   1.673
 1299GLU    OE2 3332   4.703   6.036   1.856
 1299GLU      C 3333   5.130   5.898   1.759
 1299GLU      O 3334   5.249   5.923   1.743
 1300ALA      N 3335   5.076   5.846   1.869
 1300ALA      H 3336   4.976   5.829   1.871
 1300ALA     CA 3337   5.155   5.825   1.989
 1300ALA     HA 3338   5.198   5.920   2.020
 1300ALA     CB 3339   5.070   5.787   2.110
 1300ALA    HB1 3340   5.141   5.788   2.192
 1300ALA    HB2 3341   5.000   5.867   2.136
 1300ALA    HB3 3342   5.022   5.690   2.095
 1300ALA      C 3343   5.273   5.729   1.981
 1300ALA      O 3344   5.369   5.758   2.052
 1301PHE      N 3345   5.265   5.622   1.902
 1301PHE      H 3346   5.179   5.605   1.851
 1301PHE     CA 3347   5.376   5.531   1.886
 1301PHE     HA 3348   5.448   5.559   1.962
 1301PHE     CB 3349   5.348   5.386   1.925
 1301PHE    HB1 3350   5.307   5.389   2.026
 1301PHE    HB2 3351   5.442   5.331   1.915
 1301PHE     CG 3352   5.248   5.318   1.834
 1301PHE    CD1 3353   5.120   5.291   1.881
 1301PHE    HD1 3354   5.082   5.324   1.977
 1301PHE    CE1 3355   5.036   5.210   1.802
 1301PHE    HE1 3356   4.944   5.186   1.853
 1301PHE     CZ 3357   5.079   5.152   1.682
 1301PHE     HZ 3358   5.020   5.094   1.614
 1301PHE    CE2 3359   5.205   5.187   1.631
 1301PHE    HE2 3360   5.230   5.168   1.528
 1301PHE    CD2 3361   5.287   5.270   1.709
 1301PHE    HD2 3362   5.379   5.306   1.666
 1301PHE      C 3363   5.453   5.538   1.755
 1301PHE      O 3364   5.573   5.511   1.764
 1302MET      N 3365   5.386   5.568   1.644
 1302MET      H 3366   5.288   5.592   1.654
 1302MET     CA 3367   5.444   5.569   1.511
 1302MET     HA 3368   5.524   5.496   1.497
 1302MET     CB 3369   5.333   5.533   1.412
 1302MET    HB1 3370   5.245   5.597   1.419
 1302MET    HB2 3371   5.300   5.433   1.438
 1302MET     CG 3372   5.387   5.525   1.269
 1302MET    HG1 3373   5.487   5.483   1.277
 1302MET    HG2 3374   5.395   5.623   1.223
 1302MET     SD 3375   5.292   5.424   1.153
 1302MET     CE 3376   5.399   5.433   1.007
 1302MET    HE1 3377   5.455   5.526   0.991
 1302MET    HE2 3378   5.479   5.359   1.017
 1302MET    HE3 3379   5.334   5.412   0.922
 1302MET      C 3380   5.510   5.701   1.475
 1302MET      O 3381   5.601   5.714   1.394
 1303GLU      N 3382   5.472   5.811   1.541
 1303GLU      H 3383   5.398   5.801   1.609
 1303GLU     CA 3384   5.527   5.944   1.524
 1303GLU     HA 3385   5.607   5.938   1.450
 1303GLU     CB 3386   5.427   6.048   1.473
 1303GLU    HB1 3387   5.494   6.133   1.459
 1303GLU    HB2 3388   5.360   6.077   1.555
 1303GLU     CG 3389   5.348   6.013   1.348
 1303GLU    HG1 3390   5.295   5.919   1.365
 1303GLU    HG2 3391   5.415   5.990   1.265
 1303GLU     CD 3392   5.251   6.128   1.326
 1303GLU    OE1 3393   5.305   6.241   1.319
 1303GLU    OE2 3394   5.131   6.107   1.299
 1303GLU      C 3395   5.583   5.997   1.654
 1303GLU      O 3396   5.659   6.092   1.642
 1304GLY      N 3397   5.557   5.938   1.771
 1304GLY      H 3398   5.494   5.859   1.777
 1304GLY     CA 3399   5.594   5.990   1.901
 1304GLY    HA1 3400   5.700   6.015   1.912
 1304GLY    HA2 3401   5.580   5.907   1.971
 1304GLY      C 3402   5.516   6.105   1.963
 1304GLY      O 3403   5.563   6.149   2.068
 1305ILE      N 3404   5.409   6.148   1.896
 1305ILE      H 3405   5.363   6.074   1.845
 1305ILE     CA 3406   5.338   6.268   1.936
 1305ILE     HA 3407   5.405   6.342   1.979
 1305ILE     CB 3408   5.273   6.329   1.812
 1305ILE     HB 3409   5.196   6.264   1.771
 1305ILE    CG2 3410   5.192   6.455   1.841
 1305ILE   HG21 3411   5.099   6.435   1.894
 1305ILE   HG22 3412   5.247   6.520   1.909
 1305ILE   HG23 3413   5.166   6.515   1.753
 1305ILE    CG1 3414   5.377   6.367   1.707
 1305ILE   HG11 3415   5.324   6.405   1.620
 1305ILE   HG12 3416   5.426   6.279   1.666
 1305ILE     CD 3417   5.479   6.474   1.745
 1305ILE    HD1 3418   5.537   6.431   1.827
 1305ILE    HD2 3419   5.552   6.483   1.665
 1305ILE    HD3 3420   5.424   6.564   1.771
 1305ILE      C 3421   5.230   6.246   2.041
 1305ILE      O 3422   5.132   6.177   2.010
 1306PHE      N 3423   5.236   6.309   2.158
 1306PHE      H 3424   5.303   6.384   2.160
 1306PHE     CA 3425   5.132   6.311   2.258
 1306PHE     HA 3426   5.069   6.224   2.239
 1306PHE     CB 3427   5.182   6.320   2.402
 1306PHE    HB1 3428   5.100   6.326   2.474
 1306PHE    HB2 3429   5.240   6.410   2.420
 1306PHE     CG 3430   5.264   6.198   2.439
 1306PHE    CD1 3431   5.402   6.219   2.441
 1306PHE    HD1 3432   5.443   6.314   2.412
 1306PHE    CE1 3433   5.483   6.110   2.478
 1306PHE    HE1 3434   5.590   6.123   2.487
 1306PHE     CZ 3435   5.420   5.986   2.490
 1306PHE     HZ 3436   5.486   5.905   2.517
 1306PHE    CE2 3437   5.283   5.958   2.483
 1306PHE    HE2 3438   5.245   5.859   2.500
 1306PHE    CD2 3439   5.207   6.071   2.453
 1306PHE    HD2 3440   5.101   6.056   2.438
 1306PHE      C 3441   5.033   6.425   2.237
 1306PHE      O 3442   5.072   6.540   2.255
 1307THR      N 3443   4.905   6.403   2.206
 1307THR      H 3444   4.877   6.306   2.204
 1307THR     CA 3445   4.797   6.497   2.186
 1307THR     HA 3446   4.833   6.600   2.193
 1307THR     CB 3447   4.739   6.482   2.045
 1307THR     HB 3448   4.670   6.565   2.029
 1307THR    CG2 3449   4.843   6.483   1.934
 1307THR   HG21 3450   4.909   6.569   1.930
 1307THR   HG22 3451   4.893   6.386   1.942
 1307THR   HG23 3452   4.794   6.471   1.837
 1307THR    OG1 3453   4.654   6.369   2.035
 1307THR    HG1 3454   4.711   6.293   2.048
 1307THR      C 3455   4.688   6.502   2.292
 1307THR      O 3456   4.679   6.412   2.375
 1308SER      N 3457   4.600   6.603   2.292
 1308SER      H 3458   4.630   6.686   2.244
 1308SER     CA 3459   4.485   6.614   2.380
 1308SER     HA 3460   4.519   6.631   2.482
 1308SER     CB 3461   4.411   6.743   2.344
 1308SER    HB1 3462   4.476   6.830   2.344
 1308SER    HB2 3463   4.339   6.770   2.421
 1308SER     OG 3464   4.347   6.738   2.218
 1308SER     HG 3465   4.404   6.774   2.150
 1308SER      C 3466   4.388   6.498   2.365
 1308SER      O 3467   4.294   6.491   2.444
 1309LYS      N 3468   4.399   6.412   2.263
 1309LYS      H 3469   4.473   6.438   2.199
 1309LYS     CA 3470   4.320   6.294   2.236
 1309LYS     HA 3471   4.238   6.303   2.307
 1309LYS     CB 3472   4.264   6.306   2.095
 1309LYS    HB1 3473   4.242   6.212   2.044
 1309LYS    HB2 3474   4.324   6.364   2.026
 1309LYS     CG 3475   4.130   6.379   2.083
 1309LYS    HG1 3476   4.050   6.327   2.136
 1309LYS    HG2 3477   4.100   6.377   1.978
 1309LYS     CD 3478   4.128   6.526   2.125
 1309LYS    HD1 3479   4.211   6.572   2.071
 1309LYS    HD2 3480   4.148   6.521   2.232
 1309LYS     CE 3481   3.999   6.599   2.091
 1309LYS    HE1 3482   4.008   6.702   2.127
 1309LYS    HE2 3483   3.927   6.553   2.159
 1309LYS     NZ 3484   3.958   6.595   1.950
 1309LYS    HZ1 3485   3.985   6.516   1.894
 1309LYS    HZ2 3486   3.858   6.606   1.948
 1309LYS    HZ3 3487   3.989   6.679   1.904
 1309LYS      C 3488   4.403   6.169   2.259
 1309LYS      O 3489   4.384   6.060   2.204
 1310THR      N 3490   4.507   6.180   2.342
 1310THR      H 3491   4.512   6.259   2.405
 1310THR     CA 3492   4.592   6.067   2.373
 1310THR     HA 3493   4.619   6.019   2.279
 1310THR     CB 3494   4.716   6.106   2.453
 1310THR     HB 3495   4.694   6.174   2.535
 1310THR    CG2 3496   4.794   5.986   2.504
 1310THR   HG21 3497   4.795   5.909   2.427
 1310THR   HG22 3498   4.886   6.027   2.545
 1310THR   HG23 3499   4.750   5.929   2.586
 1310THR    OG1 3500   4.810   6.178   2.376
 1310THR    HG1 3501   4.765   6.259   2.351
 1310THR      C 3502   4.511   5.968   2.456
 1310THR      O 3503   4.513   5.849   2.424
 1311ASP      N 3504   4.453   6.016   2.566
 1311ASP      H 3505   4.455   6.115   2.583
 1311ASP     CA 3506   4.388   5.933   2.666
 1311ASP     HA 3507   4.449   5.842   2.666
 1311ASP     CB 3508   4.394   5.990   2.807
 1311ASP    HB1 3509   4.371   5.904   2.870
 1311ASP    HB2 3510   4.323   6.072   2.813
 1311ASP     CG 3511   4.530   6.042   2.850
 1311ASP    OD1 3512   4.633   5.973   2.842
 1311ASP    OD2 3513   4.530   6.160   2.894
 1311ASP      C 3514   4.242   5.904   2.632
 1311ASP      O 3515   4.184   5.821   2.701
 1312THR      N 3516   4.190   5.962   2.524
 1312THR      H 3517   4.246   6.029   2.472
 1312THR     CA 3518   4.056   5.925   2.485
 1312THR     HA 3519   4.001   5.909   2.578
 1312THR     CB 3520   3.980   6.036   2.413
 1312THR     HB 3521   3.887   5.996   2.373
 1312THR    CG2 3522   3.960   6.150   2.512
 1312THR   HG21 3523   3.937   6.242   2.458
 1312THR   HG22 3524   3.877   6.115   2.574
 1312THR   HG23 3525   4.045   6.163   2.580
 1312THR    OG1 3526   4.054   6.078   2.300
 1312THR    HG1 3527   4.008   6.140   2.243
 1312THR      C 3528   4.058   5.794   2.407
 1312THR      O 3529   3.971   5.707   2.419
 1313TRP      N 3530   4.169   5.764   2.339
 1313TRP      H 3531   4.228   5.837   2.304
 1313TRP     CA 3532   4.203   5.634   2.284
 1313TRP     HA 3533   4.119   5.602   2.223
 1313TRP     CB 3534   4.323   5.644   2.190
 1313TRP    HB1 3535   4.408   5.673   2.251
 1313TRP    HB2 3536   4.302   5.728   2.123
 1313TRP     CG 3537   4.361   5.521   2.113
 1313TRP    CD1 3538   4.395   5.404   2.170
 1313TRP    HD1 3539   4.410   5.387   2.276
 1313TRP    NE1 3540   4.412   5.301   2.080
 1313TRP    HE1 3541   4.451   5.211   2.104
 1313TRP    CE2 3542   4.382   5.348   1.953
 1313TRP    CZ2 3543   4.398   5.292   1.826
 1313TRP    HZ2 3544   4.403   5.185   1.812
 1313TRP    CH2 3545   4.356   5.363   1.713
 1313TRP    HH2 3546   4.359   5.316   1.616
 1313TRP    CZ3 3547   4.318   5.497   1.727
 1313TRP    HZ3 3548   4.297   5.554   1.638
 1313TRP    CE3 3549   4.304   5.549   1.857
 1313TRP    HE3 3550   4.269   5.649   1.879
 1313TRP    CD2 3551   4.351   5.485   1.972
 1313TRP      C 3552   4.219   5.525   2.389
 1313TRP      O 3553   4.165   5.415   2.377
 1314SER      N 3554   4.302   5.551   2.490
 1314SER      H 3555   4.354   5.637   2.493
 1314SER     CA 3556   4.326   5.456   2.596
 1314SER     HA 3557   4.349   5.359   2.552
 1314SER     CB 3558   4.434   5.509   2.690
 1314SER    HB1 3559   4.459   5.441   2.771
 1314SER    HB2 3560   4.406   5.605   2.733
 1314SER     OG 3561   4.555   5.532   2.620
 1314SER     HG 3562   4.572   5.458   2.562
 1314SER      C 3563   4.203   5.433   2.683
 1314SER      O 3564   4.181   5.322   2.730
 1315PHE      N 3565   4.122   5.537   2.708
 1315PHE      H 3566   4.161   5.630   2.701
 1315PHE     CA 3567   3.993   5.523   2.772
 1315PHE     HA 3568   3.999   5.462   2.862
 1315PHE     CB 3569   3.928   5.658   2.799
 1315PHE    HB1 3570   3.913   5.716   2.708
 1315PHE    HB2 3571   4.002   5.707   2.863
 1315PHE     CG 3572   3.793   5.647   2.866
 1315PHE    CD1 3573   3.779   5.651   3.005
 1315PHE    HD1 3574   3.858   5.667   3.076
 1315PHE    CE1 3575   3.645   5.636   3.046
 1315PHE    HE1 3576   3.626   5.635   3.152
 1315PHE     CZ 3577   3.532   5.620   2.966
 1315PHE     HZ 3578   3.432   5.611   3.008
 1315PHE    CE2 3579   3.552   5.613   2.828
 1315PHE    HE2 3580   3.474   5.601   2.754
 1315PHE    CD2 3581   3.682   5.637   2.782
 1315PHE    HD2 3582   3.693   5.632   2.675
 1315PHE      C 3583   3.904   5.444   2.676
 1315PHE      O 3584   3.833   5.358   2.726
 1316GLY      N 3585   3.917   5.445   2.543
 1316GLY      H 3586   3.973   5.517   2.499
 1316GLY     CA 3587   3.843   5.352   2.461
 1316GLY    HA1 3588   3.861   5.379   2.357
 1316GLY    HA2 3589   3.737   5.364   2.485
 1316GLY      C 3590   3.882   5.205   2.471
 1316GLY      O 3591   3.802   5.117   2.441
 1317VAL      N 3592   4.009   5.186   2.508
 1317VAL      H 3593   4.072   5.264   2.519
 1317VAL     CA 3594   4.052   5.051   2.536
 1317VAL     HA 3595   4.010   4.985   2.460
 1317VAL     CB 3596   4.203   5.038   2.513
 1317VAL     HB 3597   4.255   5.113   2.572
 1317VAL    CG1 3598   4.247   4.903   2.567
 1317VAL   HG11 3599   4.242   4.892   2.676
 1317VAL   HG12 3600   4.189   4.828   2.514
 1317VAL   HG13 3601   4.353   4.895   2.543
 1317VAL    CG2 3602   4.227   5.035   2.362
 1317VAL   HG21 3603   4.250   5.136   2.329
 1317VAL   HG22 3604   4.317   4.976   2.343
 1317VAL   HG23 3605   4.143   4.994   2.307
 1317VAL      C 3606   4.003   5.002   2.672
 1317VAL      O 3607   3.958   4.889   2.687
 1318LEU      N 3608   4.011   5.089   2.773
 1318LEU      H 3609   4.065   5.172   2.752
 1318LEU     CA 3610   3.956   5.073   2.906
 1318LEU     HA 3611   4.010   4.991   2.953
 1318LEU     CB 3612   3.974   5.203   2.985
 1318LEU    HB1 3613   3.918   5.285   2.940
 1318LEU    HB2 3614   4.081   5.223   2.984
 1318LEU     CG 3615   3.925   5.198   3.129
 1318LEU     HG 3616   3.817   5.186   3.137
 1318LEU    CD1 3617   3.972   5.083   3.218
 1318LEU   HD11 3618   4.079   5.072   3.204
 1318LEU   HD12 3619   3.944   5.103   3.322
 1318LEU   HD13 3620   3.918   4.993   3.189
 1318LEU    CD2 3621   3.948   5.336   3.190
 1318LEU   HD21 3622   4.051   5.343   3.225
 1318LEU   HD22 3623   3.932   5.416   3.118
 1318LEU   HD23 3624   3.881   5.340   3.275
 1318LEU      C 3625   3.812   5.025   2.903
 1318LEU      O 3626   3.787   4.936   2.984
 1319LEU      N 3627   3.727   5.079   2.816
 1319LEU      H 3628   3.760   5.164   2.772
 1319LEU     CA 3629   3.590   5.035   2.800
 1319LEU     HA 3630   3.529   5.050   2.890
 1319LEU     CB 3631   3.523   5.111   2.686
 1319LEU    HB1 3632   3.438   5.052   2.651
 1319LEU    HB2 3633   3.582   5.113   2.594
 1319LEU     CG 3634   3.481   5.256   2.710
 1319LEU     HG 3635   3.576   5.307   2.721
 1319LEU    CD1 3636   3.407   5.319   2.593
 1319LEU   HD11 3637   3.301   5.293   2.596
 1319LEU   HD12 3638   3.420   5.428   2.595
 1319LEU   HD13 3639   3.454   5.282   2.502
 1319LEU    CD2 3640   3.395   5.290   2.832
 1319LEU   HD21 3641   3.292   5.256   2.822
 1319LEU   HD22 3642   3.440   5.236   2.916
 1319LEU   HD23 3643   3.401   5.394   2.862
 1319LEU      C 3644   3.582   4.888   2.763
 1319LEU      O 3645   3.505   4.812   2.822
 1320TRP      N 3646   3.664   4.843   2.669
 1320TRP      H 3647   3.732   4.905   2.628
 1320TRP     CA 3648   3.679   4.703   2.632
 1320TRP     HA 3649   3.579   4.661   2.636
 1320TRP     CB 3650   3.748   4.700   2.496
 1320TRP    HB1 3651   3.851   4.735   2.504
 1320TRP    HB2 3652   3.687   4.763   2.431
 1320TRP     CG 3653   3.771   4.569   2.426
 1320TRP    CD1 3654   3.712   4.538   2.309
 1320TRP    HD1 3655   3.650   4.600   2.245
 1320TRP    NE1 3656   3.757   4.415   2.267
 1320TRP    HE1 3657   3.723   4.373   2.181
 1320TRP    CE2 3658   3.849   4.361   2.354
 1320TRP    CZ2 3659   3.928   4.246   2.353
 1320TRP    HZ2 3660   3.932   4.179   2.269
 1320TRP    CH2 3661   4.014   4.223   2.462
 1320TRP    HH2 3662   4.080   4.138   2.461
 1320TRP    CZ3 3663   4.012   4.308   2.573
 1320TRP    HZ3 3664   4.076   4.289   2.658
 1320TRP    CE3 3665   3.948   4.432   2.564
 1320TRP    HE3 3666   3.958   4.505   2.642
 1320TRP    CD2 3667   3.863   4.460   2.455
 1320TRP      C 3668   3.748   4.614   2.734
 1320TRP      O 3669   3.707   4.499   2.748
 1321GLU      N 3670   3.840   4.666   2.816
 1321GLU      H 3671   3.864   4.764   2.814
 1321GLU     CA 3672   3.897   4.605   2.935
 1321GLU     HA 3673   3.934   4.509   2.898
 1321GLU     CB 3674   4.006   4.680   3.010
 1321GLU    HB1 3675   4.022   4.627   3.104
 1321GLU    HB2 3676   3.973   4.780   3.039
 1321GLU     CG 3677   4.142   4.687   2.939
 1321GLU    HG1 3678   4.135   4.768   2.867
 1321GLU    HG2 3679   4.157   4.594   2.884
 1321GLU     CD 3680   4.255   4.720   3.036
 1321GLU    OE1 3681   4.277   4.841   3.058
 1321GLU    OE2 3682   4.319   4.627   3.090
 1321GLU      C 3683   3.785   4.586   3.036
 1321GLU      O 3684   3.790   4.485   3.107
 1322ILE      N 3685   3.688   4.676   3.053
 1322ILE      H 3686   3.695   4.765   3.007
 1322ILE     CA 3687   3.577   4.672   3.146
 1322ILE     HA 3688   3.610   4.627   3.240
 1322ILE     CB 3689   3.537   4.815   3.182
 1322ILE     HB 3690   3.525   4.874   3.092
 1322ILE    CG2 3691   3.402   4.808   3.253
 1322ILE   HG21 3692   3.340   4.742   3.191
 1322ILE   HG22 3693   3.405   4.776   3.357
 1322ILE   HG23 3694   3.354   4.906   3.246
 1322ILE    CG1 3695   3.632   4.886   3.278
 1322ILE   HG11 3696   3.735   4.860   3.250
 1322ILE   HG12 3697   3.618   4.843   3.377
 1322ILE     CD 3698   3.617   5.038   3.278
 1322ILE    HD1 3699   3.691   5.090   3.340
 1322ILE    HD2 3700   3.626   5.082   3.178
 1322ILE    HD3 3701   3.517   5.058   3.315
 1322ILE      C 3702   3.472   4.573   3.097
 1322ILE      O 3703   3.427   4.486   3.172
 1323PHE      N 3704   3.431   4.588   2.971
 1323PHE      H 3705   3.476   4.652   2.908
 1323PHE     CA 3706   3.328   4.500   2.920
 1323PHE     HA 3707   3.254   4.478   2.997
 1323PHE     CB 3708   3.243   4.567   2.813
 1323PHE    HB1 3709   3.194   4.492   2.750
 1323PHE    HB2 3710   3.323   4.606   2.749
 1323PHE     CG 3711   3.132   4.664   2.848
 1323PHE    CD1 3712   3.148   4.769   2.938
 1323PHE    HD1 3713   3.247   4.795   2.972
 1323PHE    CE1 3714   3.037   4.841   2.984
 1323PHE    HE1 3715   3.043   4.920   3.057
 1323PHE     CZ 3716   2.910   4.812   2.933
 1323PHE     HZ 3717   2.821   4.861   2.972
 1323PHE    CE2 3718   2.896   4.694   2.859
 1323PHE    HE2 3719   2.795   4.658   2.842
 1323PHE    CD2 3720   3.004   4.619   2.812
 1323PHE    HD2 3721   2.982   4.530   2.756
 1323PHE      C 3722   3.374   4.361   2.878
 1323PHE      O 3723   3.290   4.272   2.874
 1324SER      N 3724   3.504   4.332   2.863
 1324SER      H 3725   3.568   4.410   2.868
 1324SER     CA 3726   3.545   4.194   2.858
 1324SER     HA 3727   3.470   4.137   2.804
 1324SER     CB 3728   3.680   4.179   2.787
 1324SER    HB1 3729   3.670   4.212   2.684
 1324SER    HB2 3730   3.704   4.073   2.781
 1324SER     OG 3731   3.788   4.257   2.833
 1324SER     HG 3732   3.786   4.335   2.778
 1324SER      C 3733   3.552   4.120   2.991
 1324SER      O 3734   3.578   4.000   2.991
 1325LEU      N 3735   3.530   4.193   3.100
 1325LEU      H 3736   3.516   4.291   3.083
 1325LEU     CA 3737   3.552   4.156   3.239
 1325LEU     HA 3738   3.528   4.244   3.299
 1325LEU     CB 3739   3.451   4.053   3.288
 1325LEU    HB1 3740   3.473   4.036   3.394
 1325LEU    HB2 3741   3.466   3.958   3.236
 1325LEU     CG 3742   3.307   4.099   3.268
 1325LEU     HG 3743   3.278   4.113   3.164
 1325LEU    CD1 3744   3.219   3.989   3.326
 1325LEU   HD11 3745   3.252   3.896   3.279
 1325LEU   HD12 3746   3.235   3.984   3.434
 1325LEU   HD13 3747   3.114   4.014   3.307
 1325LEU    CD2 3748   3.270   4.222   3.350
 1325LEU   HD21 3749   3.293   4.214   3.456
 1325LEU   HD22 3750   3.319   4.307   3.301
 1325LEU   HD23 3751   3.162   4.237   3.346
 1325LEU      C 3752   3.698   4.126   3.267
 1325LEU      O 3753   3.724   4.035   3.345
 1326GLY      N 3754   3.791   4.193   3.199
 1326GLY      H 3755   3.768   4.261   3.128
 1326GLY     CA 3756   3.927   4.187   3.249
 1326GLY    HA1 3757   3.927   4.162   3.355
 1326GLY    HA2 3758   3.968   4.288   3.253
 1326GLY      C 3759   4.029   4.106   3.170
 1326GLY      O 3760   4.113   4.043   3.234
 1327TYR      N 3761   4.015   4.103   3.037
 1327TYR      H 3762   3.945   4.160   2.992
 1327TYR     CA 3763   4.111   4.035   2.952
 1327TYR     HA 3764   4.161   3.961   3.015
 1327TYR     CB 3765   4.035   3.952   2.849
 1327TYR    HB1 3766   4.105   3.940   2.766
 1327TYR    HB2 3767   3.960   4.023   2.815
 1327TYR     CG 3768   3.978   3.819   2.889
 1327TYR    CD1 3769   3.864   3.812   2.970
 1327TYR    HD1 3770   3.812   3.904   2.995
 1327TYR    CE1 3771   3.817   3.690   3.020
 1327TYR    HE1 3772   3.730   3.679   3.082
 1327TYR     CZ 3773   3.888   3.572   2.990
 1327TYR     OH 3774   3.834   3.452   3.026
 1327TYR     HH 3775   3.746   3.468   3.061
 1327TYR    CE2 3776   3.994   3.576   2.897
 1327TYR    HE2 3777   4.030   3.478   2.870
 1327TYR    CD2 3778   4.043   3.700   2.853
 1327TYR    HD2 3779   4.126   3.714   2.786
 1327TYR      C 3780   4.213   4.132   2.894
 1327TYR      O 3781   4.189   4.252   2.890
 1328MET      N 3782   4.324   4.077   2.845
 1328MET      H 3783   4.343   3.981   2.868
 1328MET     CA 3784   4.425   4.157   2.778
 1328MET     HA 3785   4.450   4.238   2.846
 1328MET     CB 3786   4.545   4.064   2.761
 1328MET    HB1 3787   4.518   3.985   2.690
 1328MET    HB2 3788   4.568   4.013   2.855
 1328MET     CG 3789   4.669   4.140   2.714
 1328MET    HG1 3790   4.639   4.208   2.634
 1328MET    HG2 3791   4.745   4.066   2.688
 1328MET     SD 3792   4.747   4.254   2.831
 1328MET     CE 3793   4.888   4.320   2.737
 1328MET    HE1 3794   4.933   4.227   2.702
 1328MET    HE2 3795   4.855   4.380   2.652
 1328MET    HE3 3796   4.960   4.376   2.796
 1328MET      C 3797   4.368   4.210   2.647
 1328MET      O 3798   4.314   4.137   2.564
 1329PRO      N 3799   4.383   4.340   2.621
 1329PRO     CD 3800   4.441   4.443   2.705
 1329PRO    HD1 3801   4.543   4.428   2.738
 1329PRO    HD2 3802   4.387   4.450   2.799
 1329PRO     CG 3803   4.428   4.575   2.629
 1329PRO    HG1 3804   4.521   4.615   2.588
 1329PRO    HG2 3805   4.389   4.653   2.695
 1329PRO     CB 3806   4.328   4.550   2.516
 1329PRO    HB1 3807   4.363   4.604   2.429
 1329PRO    HB2 3808   4.231   4.588   2.546
 1329PRO     CA 3809   4.352   4.401   2.493
 1329PRO     HA 3810   4.250   4.381   2.459
 1329PRO      C 3811   4.450   4.361   2.383
 1329PRO      O 3812   4.560   4.313   2.408
 1330TYR      N 3813   4.402   4.370   2.259
 1330TYR      H 3814   4.318   4.422   2.241
 1330TYR     CA 3815   4.446   4.309   2.135
 1330TYR     HA 3816   4.357   4.308   2.072
 1330TYR     CB 3817   4.550   4.392   2.060
 1330TYR    HB1 3818   4.576   4.353   1.961
 1330TYR    HB2 3819   4.648   4.396   2.108
 1330TYR     CG 3820   4.507   4.534   2.032
 1330TYR    CD1 3821   4.450   4.556   1.906
 1330TYR    HD1 3822   4.438   4.478   1.832
 1330TYR    CE1 3823   4.407   4.684   1.868
 1330TYR    HE1 3824   4.359   4.695   1.772
 1330TYR     CZ 3825   4.422   4.793   1.956
 1330TYR     OH 3826   4.383   4.919   1.923
 1330TYR     HH 3827   4.438   4.982   1.969
 1330TYR    CE2 3828   4.480   4.771   2.083
 1330TYR    HE2 3829   4.485   4.849   2.158
 1330TYR    CD2 3830   4.516   4.641   2.121
 1330TYR    HD2 3831   4.547   4.619   2.222
 1330TYR      C 3832   4.499   4.167   2.150
 1330TYR      O 3833   4.620   4.147   2.147
 1331PRO      N 3834   4.410   4.072   2.178
 1331PRO     CD 3835   4.267   4.090   2.199
 1331PRO    HD1 3836   4.225   4.091   2.098
 1331PRO    HD2 3837   4.231   4.172   2.260
 1331PRO     CG 3838   4.216   3.956   2.251
 1331PRO    HG1 3839   4.116   3.932   2.214
 1331PRO    HG2 3840   4.221   3.945   2.360
 1331PRO     CB 3841   4.317   3.856   2.197
 1331PRO    HB1 3842   4.283   3.821   2.099
 1331PRO    HB2 3843   4.321   3.778   2.273
 1331PRO     CA 3844   4.448   3.933   2.196
 1331PRO     HA 3845   4.492   3.922   2.295
 1331PRO      C 3846   4.526   3.865   2.085
 1331PRO      O 3847   4.516   3.910   1.971
 1332SER      N 3848   4.594   3.757   2.122
 1332SER      H 3849   4.564   3.738   2.217
 1332SER     CA 3850   4.666   3.660   2.042
 1332SER     HA 3851   4.699   3.583   2.111
 1332SER     CB 3852   4.568   3.596   1.943
 1332SER    HB1 3853   4.615   3.518   1.884
 1332SER    HB2 3854   4.519   3.668   1.878
 1332SER     OG 3855   4.465   3.529   2.012
 1332SER     HG 3856   4.393   3.527   1.949
 1332SER      C 3857   4.786   3.710   1.964
 1332SER      O 3858   4.844   3.641   1.880
 1333LYS      N 3859   4.819   3.839   1.972
 1333LYS      H 3860   4.764   3.892   2.038
 1333LYS     CA 3861   4.912   3.909   1.885
 1333LYS     HA 3862   4.959   3.842   1.814
 1333LYS     CB 3863   4.834   4.024   1.821
 1333LYS    HB1 3864   4.903   4.099   1.785
 1333LYS    HB2 3865   4.778   4.082   1.894
 1333LYS     CG 3866   4.744   3.988   1.703
 1333LYS    HG1 3867   4.659   3.932   1.743
 1333LYS    HG2 3868   4.798   3.917   1.641
 1333LYS     CD 3869   4.703   4.102   1.610
 1333LYS    HD1 3870   4.790   4.125   1.549
 1333LYS    HD2 3871   4.696   4.193   1.671
 1333LYS     CE 3872   4.580   4.063   1.530
 1333LYS    HE1 3873   4.530   4.149   1.484
 1333LYS    HE2 3874   4.513   4.014   1.601
 1333LYS     NZ 3875   4.618   3.959   1.433
 1333LYS    HZ1 3876   4.684   3.895   1.475
 1333LYS    HZ2 3877   4.541   3.902   1.402
 1333LYS    HZ3 3878   4.670   3.997   1.355
 1333LYS      C 3879   5.016   3.974   1.976
 1333LYS      O 3880   4.984   4.016   2.087
 1334SER      N 3881   5.139   3.989   1.926
 1334SER      H 3882   5.169   3.935   1.847
 1334SER     CA 3883   5.245   4.049   2.005
 1334SER     HA 3884   5.237   4.007   2.106
 1334SER     CB 3885   5.381   3.998   1.960
 1334SER    HB1 3886   5.384   3.892   1.934
 1334SER    HB2 3887   5.448   4.033   2.039
 1334SER     OG 3888   5.406   4.064   1.838
 1334SER     HG 3889   5.493   4.038   1.807
 1334SER      C 3890   5.239   4.201   2.019
 1334SER      O 3891   5.156   4.260   1.951
 1335ASN      N 3892   5.329   4.261   2.097
 1335ASN      H 3893   5.402   4.213   2.147
 1335ASN     CA 3894   5.338   4.406   2.109
 1335ASN     HA 3895   5.237   4.441   2.088
 1335ASN     CB 3896   5.400   4.454   2.239
 1335ASN    HB1 3897   5.400   4.563   2.242
 1335ASN    HB2 3898   5.501   4.415   2.255
 1335ASN     CG 3899   5.313   4.413   2.357
 1335ASN    OD1 3900   5.215   4.482   2.387
 1335ASN    ND2 3901   5.346   4.308   2.431
 1335ASN   HD21 3902   5.431   4.258   2.410
 1335ASN   HD22 3903   5.287   4.268   2.503
 1335ASN      C 3904   5.410   4.456   1.984
 1335ASN      O 3905   5.408   4.577   1.965
 1336GLN      N 3906   5.468   4.370   1.900
 1336GLN      H 3907   5.481   4.275   1.930
 1336GLN     CA 3908   5.513   4.415   1.770
 1336GLN     HA 3909   5.546   4.519   1.774
 1336GLN     CB 3910   5.636   4.334   1.733
 1336GLN    HB1 3911   5.613   4.228   1.728
 1336GLN    HB2 3912   5.716   4.360   1.802
 1336GLN     CG 3913   5.701   4.379   1.602
 1336GLN    HG1 3914   5.732   4.484   1.607
 1336GLN    HG2 3915   5.632   4.378   1.517
 1336GLN     CD 3916   5.827   4.298   1.576
 1336GLN    OE1 3917   5.850   4.183   1.613
 1336GLN    NE2 3918   5.913   4.351   1.488
 1336GLN   HE21 3919   5.906   4.449   1.465
 1336GLN   HE22 3920   5.978   4.288   1.445
 1336GLN      C 3921   5.403   4.398   1.666
 1336GLN      O 3922   5.387   4.485   1.581
 1337GLU      N 3923   5.328   4.287   1.662
 1337GLU      H 3924   5.337   4.218   1.735
 1337GLU     CA 3925   5.230   4.264   1.558
 1337GLU     HA 3926   5.286   4.264   1.465
 1337GLU     CB 3927   5.154   4.134   1.586
 1337GLU    HB1 3928   5.089   4.148   1.672
 1337GLU    HB2 3929   5.220   4.050   1.606
 1337GLU     CG 3930   5.075   4.088   1.464
 1337GLU    HG1 3931   5.140   4.079   1.377
 1337GLU    HG2 3932   5.001   4.160   1.427
 1337GLU     CD 3933   5.006   3.953   1.480
 1337GLU    OE1 3934   4.900   3.934   1.417
 1337GLU    OE2 3935   5.048   3.864   1.558
 1337GLU      C 3936   5.128   4.376   1.540
 1337GLU      O 3937   5.077   4.408   1.433
 1338VAL      N 3938   5.094   4.436   1.654
 1338VAL      H 3939   5.116   4.396   1.743
 1338VAL     CA 3940   4.999   4.544   1.674
 1338VAL     HA 3941   4.902   4.515   1.634
 1338VAL     CB 3942   4.988   4.557   1.826
 1338VAL     HB 3943   5.084   4.548   1.877
 1338VAL    CG1 3944   4.930   4.693   1.862
 1338VAL   HG11 3945   4.922   4.713   1.969
 1338VAL   HG12 3946   4.982   4.778   1.816
 1338VAL   HG13 3947   4.823   4.695   1.844
 1338VAL    CG2 3948   4.888   4.452   1.874
 1338VAL   HG21 3949   4.860   4.473   1.977
 1338VAL   HG22 3950   4.801   4.458   1.810
 1338VAL   HG23 3951   4.939   4.356   1.860
 1338VAL      C 3952   5.039   4.671   1.601
 1338VAL      O 3953   4.959   4.754   1.557
 1339LEU      N 3954   5.168   4.701   1.585
 1339LEU      H 3955   5.236   4.633   1.617
 1339LEU     CA 3956   5.226   4.819   1.525
 1339LEU     HA 3957   5.196   4.901   1.591
 1339LEU     CB 3958   5.378   4.816   1.519
 1339LEU    HB1 3959   5.415   4.906   1.469
 1339LEU    HB2 3960   5.396   4.739   1.443
 1339LEU     CG 3961   5.452   4.794   1.650
 1339LEU     HG 3962   5.413   4.705   1.699
 1339LEU    CD1 3963   5.601   4.762   1.643
 1339LEU   HD11 3964   5.617   4.667   1.591
 1339LEU   HD12 3965   5.650   4.846   1.594
 1339LEU   HD13 3966   5.643   4.752   1.743
 1339LEU    CD2 3967   5.418   4.909   1.745
 1339LEU   HD21 3968   5.447   5.008   1.711
 1339LEU   HD22 3969   5.309   4.914   1.754
 1339LEU   HD23 3970   5.464   4.885   1.841
 1339LEU      C 3971   5.175   4.848   1.384
 1339LEU      O 3972   5.157   4.962   1.342
 1340GLU      N 3973   5.136   4.745   1.310
 1340GLU      H 3974   5.165   4.653   1.337
 1340GLU     CA 3975   5.078   4.748   1.177
 1340GLU     HA 3976   5.091   4.851   1.143
 1340GLU     CB 3977   5.165   4.665   1.082
 1340GLU    HB1 3978   5.176   4.562   1.114
 1340GLU    HB2 3979   5.268   4.701   1.084
 1340GLU     CG 3980   5.120   4.670   0.937
 1340GLU    HG1 3981   5.094   4.772   0.911
 1340GLU    HG2 3982   5.028   4.613   0.924
 1340GLU     CD 3983   5.232   4.627   0.843
 1340GLU    OE1 3984   5.302   4.528   0.872
 1340GLU    OE2 3985   5.262   4.700   0.746
 1340GLU      C 3986   4.929   4.716   1.170
 1340GLU      O 3987   4.862   4.753   1.074
 1341PHE      N 3988   4.882   4.642   1.271
 1341PHE      H 3989   4.951   4.597   1.329
 1341PHE     CA 3990   4.742   4.613   1.292
 1341PHE     HA 3991   4.700   4.571   1.200
 1341PHE     CB 3992   4.723   4.508   1.401
 1341PHE    HB1 3993   4.734   4.562   1.495
 1341PHE    HB2 3994   4.796   4.428   1.389
 1341PHE     CG 3995   4.584   4.448   1.405
 1341PHE    CD1 3996   4.509   4.416   1.292
 1341PHE    HD1 3997   4.547   4.415   1.191
 1341PHE    CE1 3998   4.375   4.374   1.300
 1341PHE    HE1 3999   4.317   4.340   1.215
 1341PHE     CZ 4000   4.309   4.374   1.423
 1341PHE     HZ 4001   4.206   4.341   1.432
 1341PHE    CE2 4002   4.383   4.408   1.537
 1341PHE    HE2 4003   4.332   4.403   1.632
 1341PHE    CD2 4004   4.518   4.443   1.529
 1341PHE    HD2 4005   4.564   4.472   1.622
 1341PHE      C 4006   4.652   4.735   1.309
 1341PHE      O 4007   4.559   4.752   1.230
 1342VAL      N 4008   4.672   4.827   1.404
 1342VAL      H 4009   4.742   4.810   1.475
 1342VAL     CA 4010   4.580   4.938   1.420
 1342VAL     HA 4011   4.480   4.895   1.428
 1342VAL     CB 4012   4.612   5.000   1.555
 1342VAL     HB 4013   4.527   5.066   1.566
 1342VAL    CG1 4014   4.615   4.908   1.677
 1342VAL   HG11 4015   4.699   4.842   1.656
 1342VAL   HG12 4016   4.632   4.973   1.764
 1342VAL   HG13 4017   4.517   4.861   1.688
 1342VAL    CG2 4018   4.739   5.084   1.548
 1342VAL   HG21 4019   4.722   5.172   1.486
 1342VAL   HG22 4020   4.769   5.119   1.647
 1342VAL   HG23 4021   4.819   5.020   1.510
 1342VAL      C 4022   4.577   5.039   1.306
 1342VAL      O 4023   4.477   5.109   1.290
 1343THR      N 4024   4.679   5.052   1.221
 1343THR      H 4025   4.761   4.997   1.244
 1343THR     CA 4026   4.694   5.157   1.122
 1343THR     HA 4027   4.659   5.251   1.165
 1343THR     CB 4028   4.841   5.191   1.101
 1343THR     HB 4029   4.850   5.244   1.006
 1343THR    CG2 4030   4.893   5.288   1.207
 1343THR   HG21 4031   4.904   5.234   1.300
 1343THR   HG22 4032   4.994   5.310   1.174
 1343THR   HG23 4033   4.827   5.375   1.209
 1343THR    OG1 4034   4.916   5.073   1.094
 1343THR    HG1 4035   4.947   5.055   1.005
 1343THR      C 4036   4.630   5.128   0.987
 1343THR      O 4037   4.582   5.221   0.922
 1344SER      N 4038   4.642   5.001   0.949
 1344SER      H 4039   4.683   4.938   1.017
 1344SER     CA 4040   4.577   4.934   0.838
 1344SER     HA 4041   4.594   4.985   0.743
 1344SER     CB 4042   4.658   4.806   0.823
 1344SER    HB1 4043   4.761   4.839   0.814
 1344SER    HB2 4044   4.624   4.760   0.730
 1344SER     OG 4045   4.644   4.717   0.932
 1344SER     HG 4046   4.722   4.726   0.988
 1344SER      C 4047   4.426   4.918   0.852
 1344SER      O 4048   4.368   4.838   0.779
 1345GLY      N 4049   4.363   4.973   0.957
 1345GLY      H 4050   4.419   5.040   1.008
 1345GLY     CA 4051   4.221   4.971   0.981
 1345GLY    HA1 4052   4.172   4.949   0.886
 1345GLY    HA2 4053   4.194   5.068   1.022
 1345GLY      C 4054   4.169   4.862   1.074
 1345GLY      O 4055   4.048   4.842   1.086
 1346GLY      N 4056   4.260   4.774   1.116
 1346GLY      H 4057   4.356   4.792   1.089
 1346GLY     CA 4058   4.233   4.672   1.216
 1346GLY    HA1 4059   4.323   4.618   1.245
 1346GLY    HA2 4060   4.167   4.596   1.175
 1346GLY      C 4061   4.177   4.732   1.344
 1346GLY      O 4062   4.232   4.826   1.402
 1347ARG      N 4063   4.070   4.677   1.401
 1347ARG      H 4064   4.011   4.610   1.353
 1347ARG     CA 4065   4.008   4.731   1.520
 1347ARG     HA 4066   4.078   4.799   1.570
 1347ARG     CB 4067   3.889   4.816   1.474
 1347ARG    HB1 4068   3.818   4.835   1.554
 1347ARG    HB2 4069   3.839   4.758   1.396
 1347ARG     CG 4070   3.925   4.958   1.433
 1347ARG    HG1 4071   3.830   4.993   1.394
 1347ARG    HG2 4072   3.995   4.949   1.349
 1347ARG     CD 4073   3.988   5.047   1.540
 1347ARG    HD1 4074   4.074   4.996   1.583
 1347ARG    HD2 4075   3.916   5.073   1.617
 1347ARG     NE 4076   4.030   5.178   1.488
 1347ARG     HE 4077   3.977   5.262   1.505
 1347ARG     CZ 4078   4.137   5.204   1.411
 1347ARG    NH1 4079   4.215   5.107   1.362
 1347ARG   HH11 4080   4.211   5.008   1.382
 1347ARG   HH12 4081   4.294   5.141   1.309
 1347ARG    NH2 4082   4.167   5.320   1.351
 1347ARG   HH21 4083   4.116   5.397   1.392
 1347ARG   HH22 4084   4.239   5.326   1.280
 1347ARG      C 4085   3.968   4.615   1.610
 1347ARG      O 4086   3.943   4.509   1.553
 1348MET      N 4087   3.950   4.633   1.741
 1348MET      H 4088   3.955   4.723   1.786
 1348MET     CA 4089   3.904   4.519   1.818
 1348MET     HA 4090   3.954   4.427   1.789
 1348MET     CB 4091   3.938   4.548   1.964
 1348MET    HB1 4092   3.893   4.476   2.032
 1348MET    HB2 4093   3.896   4.642   2.000
 1348MET     CG 4094   4.088   4.548   1.992
 1348MET    HG1 4095   4.130   4.638   1.947
 1348MET    HG2 4096   4.143   4.461   1.956
 1348MET     SD 4097   4.133   4.547   2.167
 1348MET     CE 4098   4.109   4.725   2.193
 1348MET    HE1 4099   4.122   4.753   2.298
 1348MET    HE2 4100   4.179   4.784   2.133
 1348MET    HE3 4101   4.004   4.743   2.171
 1348MET      C 4102   3.754   4.493   1.806
 1348MET      O 4103   3.670   4.581   1.789
 1349ASP      N 4104   3.716   4.368   1.831
 1349ASP      H 4105   3.783   4.299   1.861
 1349ASP     CA 4106   3.578   4.325   1.821
 1349ASP     HA 4107   3.529   4.389   1.747
 1349ASP     CB 4108   3.561   4.184   1.766
 1349ASP    HB1 4109   3.602   4.196   1.666
 1349ASP    HB2 4110   3.457   4.153   1.768
 1349ASP     CG 4111   3.648   4.080   1.836
 1349ASP    OD1 4112   3.769   4.067   1.809
 1349ASP    OD2 4113   3.602   4.001   1.922
 1349ASP      C 4114   3.501   4.328   1.952
 1349ASP      O 4115   3.569   4.327   2.055
 1350PRO      N 4116   3.368   4.328   1.959
 1350PRO     CD 4117   3.269   4.318   1.854
 1350PRO    HD1 4118   3.283   4.223   1.803
 1350PRO    HD2 4119   3.271   4.409   1.793
 1350PRO     CG 4120   3.134   4.305   1.923
 1350PRO    HG1 4121   3.095   4.204   1.935
 1350PRO    HG2 4122   3.061   4.375   1.882
 1350PRO     CB 4123   3.157   4.342   2.070
 1350PRO    HB1 4124   3.104   4.266   2.127
 1350PRO    HB2 4125   3.128   4.445   2.092
 1350PRO     CA 4126   3.308   4.343   2.091
 1350PRO     HA 4127   3.341   4.442   2.123
 1350PRO      C 4128   3.348   4.231   2.186
 1350PRO      O 4129   3.345   4.115   2.146
 1351PRO      N 4130   3.362   4.266   2.314
 1351PRO     CD 4131   3.386   4.399   2.366
 1351PRO    HD1 4132   3.283   4.432   2.372
 1351PRO    HD2 4133   3.442   4.466   2.300
 1351PRO     CG 4134   3.451   4.371   2.502
 1351PRO    HG1 4135   3.439   4.460   2.565
 1351PRO    HG2 4136   3.555   4.342   2.491
 1351PRO     CB 4137   3.372   4.250   2.549
 1351PRO    HB1 4138   3.278   4.284   2.593
 1351PRO    HB2 4139   3.430   4.190   2.620
 1351PRO     CA 4140   3.352   4.169   2.421
 1351PRO     HA 4141   3.432   4.095   2.410
 1351PRO      C 4142   3.226   4.084   2.420
 1351PRO      O 4143   3.128   4.113   2.352
 1352LYS      N 4144   3.237   3.975   2.496
 1352LYS      H 4145   3.323   3.955   2.544
 1352LYS     CA 4146   3.135   3.872   2.502
 1352LYS     HA 4147   3.126   3.855   2.394
 1352LYS     CB 4148   3.189   3.742   2.563
 1352LYS    HB1 4149   3.105   3.674   2.582
 1352LYS    HB2 4150   3.236   3.751   2.661
 1352LYS     CG 4151   3.279   3.672   2.463
 1352LYS    HG1 4152   3.375   3.724   2.461
 1352LYS    HG2 4153   3.237   3.689   2.363
 1352LYS     CD 4154   3.292   3.524   2.498
 1352LYS    HD1 4155   3.193   3.480   2.507
 1352LYS    HD2 4156   3.348   3.521   2.592
 1352LYS     CE 4157   3.369   3.426   2.409
 1352LYS    HE1 4158   3.362   3.326   2.452
 1352LYS    HE2 4159   3.472   3.462   2.403
 1352LYS     NZ 4160   3.323   3.416   2.270
 1352LYS    HZ1 4161   3.350   3.335   2.216
 1352LYS    HZ2 4162   3.225   3.432   2.252
 1352LYS    HZ3 4163   3.368   3.497   2.229
 1352LYS      C 4164   3.007   3.925   2.564
 1352LYS      O 4165   3.002   3.977   2.675
 1353ASN      N 4166   2.896   3.913   2.490
 1353ASN      H 4167   2.900   3.856   2.407
 1353ASN     CA 4168   2.767   3.977   2.506
 1353ASN     HA 4169   2.722   3.944   2.413
 1353ASN     CB 4170   2.689   3.908   2.618
 1353ASN    HB1 4171   2.586   3.939   2.606
 1353ASN    HB2 4172   2.730   3.929   2.717
 1353ASN     CG 4173   2.681   3.756   2.623
 1353ASN    OD1 4174   2.679   3.689   2.521
 1353ASN    ND2 4175   2.657   3.698   2.741
 1353ASN   HD21 4176   2.638   3.751   2.824
 1353ASN   HD22 4177   2.666   3.597   2.741
 1353ASN      C 4178   2.764   4.130   2.508
 1353ASN      O 4179   2.662   4.184   2.548
 1354CYS      N 4180   2.866   4.201   2.458
 1354CYS      H 4181   2.945   4.150   2.420
 1354CYS     CA 4182   2.873   4.345   2.472
 1354CYS     HA 4183   2.864   4.371   2.578
 1354CYS     CB 4184   3.000   4.397   2.407
 1354CYS    HB1 4185   2.995   4.379   2.299
 1354CYS    HB2 4186   3.087   4.344   2.445
 1354CYS     SG 4187   3.030   4.575   2.423
 1354CYS     HG 4188   3.066   4.571   2.552
 1354CYS      C 4189   2.759   4.413   2.397
 1354CYS      O 4190   2.737   4.379   2.281
 1355PRO      N 4191   2.691   4.514   2.451
 1355PRO     CD 4192   2.676   4.539   2.593
 1355PRO    HD1 4193   2.740   4.621   2.626
 1355PRO    HD2 4194   2.705   4.458   2.660
 1355PRO     CG 4195   2.527   4.564   2.608
 1355PRO    HG1 4196   2.504   4.628   2.694
 1355PRO    HG2 4197   2.474   4.469   2.614
 1355PRO     CB 4198   2.498   4.651   2.486
 1355PRO    HB1 4199   2.532   4.754   2.496
 1355PRO    HB2 4200   2.393   4.646   2.456
 1355PRO     CA 4201   2.585   4.584   2.380
 1355PRO     HA 4202   2.534   4.506   2.323
 1355PRO      C 4203   2.632   4.685   2.277
 1355PRO      O 4204   2.709   4.773   2.315
 1356GLY      N 4205   2.576   4.683   2.156
 1356GLY      H 4206   2.515   4.606   2.134
 1356GLY     CA 4207   2.609   4.765   2.041
 1356GLY    HA1 4208   2.528   4.760   1.968
 1356GLY    HA2 4209   2.693   4.715   1.991
 1356GLY      C 4210   2.634   4.913   2.062
 1356GLY      O 4211   2.741   4.962   2.025
 1357PRO      N 4212   2.537   4.984   2.121
 1357PRO     CD 4213   2.408   4.927   2.156
 1357PRO    HD1 4214   2.426   4.885   2.255
 1357PRO    HD2 4215   2.364   4.860   2.082
 1357PRO     CG 4216   2.328   5.054   2.184
 1357PRO    HG1 4217   2.254   5.037   2.262
 1357PRO    HG2 4218   2.284   5.092   2.092
 1357PRO     CB 4219   2.429   5.154   2.239
 1357PRO    HB1 4220   2.458   5.139   2.343
 1357PRO    HB2 4221   2.404   5.259   2.228
 1357PRO     CA 4222   2.559   5.120   2.166
 1357PRO     HA 4223   2.554   5.183   2.077
 1357PRO      C 4224   2.684   5.153   2.245
 1357PRO      O 4225   2.741   5.261   2.232
 1358VAL      N 4226   2.740   5.056   2.318
 1358VAL      H 4227   2.692   4.968   2.323
 1358VAL     CA 4228   2.863   5.068   2.394
 1358VAL     HA 4229   2.879   5.174   2.412
 1358VAL     CB 4230   2.847   4.998   2.529
 1358VAL     HB 4231   2.821   4.895   2.503
 1358VAL    CG1 4232   2.974   5.019   2.611
 1358VAL   HG11 4233   2.960   4.984   2.713
 1358VAL   HG12 4234   3.063   4.966   2.578
 1358VAL   HG13 4235   3.003   5.124   2.617
 1358VAL    CG2 4236   2.731   5.055   2.611
 1358VAL   HG21 4237   2.726   5.017   2.713
 1358VAL   HG22 4238   2.743   5.163   2.619
 1358VAL   HG23 4239   2.638   5.029   2.561
 1358VAL      C 4240   2.987   5.027   2.317
 1358VAL      O 4241   3.096   5.076   2.347
 1359TYR      N 4242   2.972   4.944   2.214
 1359TYR      H 4243   2.884   4.897   2.198
 1359TYR     CA 4244   3.072   4.923   2.111
 1359TYR     HA 4245   3.165   4.920   2.167
 1359TYR     CB 4246   3.045   4.788   2.045
 1359TYR    HB1 4247   2.948   4.799   1.996
 1359TYR    HB2 4248   3.037   4.708   2.118
 1359TYR     CG 4249   3.144   4.757   1.936
 1359TYR    CD1 4250   3.277   4.724   1.966
 1359TYR    HD1 4251   3.304   4.711   2.070
 1359TYR    CE1 4252   3.372   4.697   1.867
 1359TYR    HE1 4253   3.474   4.670   1.889
 1359TYR     CZ 4254   3.335   4.710   1.732
 1359TYR     OH 4255   3.423   4.679   1.632
 1359TYR     HH 4256   3.505   4.646   1.670
 1359TYR    CE2 4257   3.203   4.745   1.701
 1359TYR    HE2 4258   3.180   4.756   1.596
 1359TYR    CD2 4259   3.107   4.768   1.801
 1359TYR    HD2 4260   3.010   4.803   1.768
 1359TYR      C 4261   3.092   5.037   2.011
 1359TYR      O 4262   3.202   5.060   1.963
 1360ARG      N 4263   2.991   5.122   1.990
 1360ARG      H 4264   2.900   5.085   2.016
 1360ARG     CA 4265   2.994   5.250   1.922
 1360ARG     HA 4266   3.035   5.233   1.823
 1360ARG     CB 4267   2.849   5.296   1.904
 1360ARG    HB1 4268   2.829   5.374   1.978
 1360ARG    HB2 4269   2.776   5.216   1.905
 1360ARG     CG 4270   2.827   5.365   1.770
 1360ARG    HG1 4271   2.907   5.437   1.754
 1360ARG    HG2 4272   2.729   5.413   1.769
 1360ARG     CD 4273   2.821   5.267   1.652
 1360ARG    HD1 4274   2.913   5.211   1.667
 1360ARG    HD2 4275   2.815   5.319   1.557
 1360ARG     NE 4276   2.707   5.177   1.665
 1360ARG     HE 4277   2.620   5.220   1.692
 1360ARG     CZ 4278   2.712   5.043   1.655
 1360ARG    NH1 4279   2.602   4.970   1.675
 1360ARG   HH11 4280   2.521   5.023   1.704
 1360ARG   HH12 4281   2.596   4.872   1.652
 1360ARG    NH2 4282   2.818   4.970   1.619
 1360ARG   HH21 4283   2.908   5.015   1.614
 1360ARG   HH22 4284   2.820   4.869   1.620
 1360ARG      C 4285   3.084   5.350   1.993
 1360ARG      O 4286   3.157   5.418   1.921
 1361ILE      N 4287   3.076   5.359   2.126
 1361ILE      H 4288   3.024   5.280   2.161
 1361ILE     CA 4289   3.163   5.441   2.207
 1361ILE     HA 4290   3.159   5.539   2.160
 1361ILE     CB 4291   3.122   5.454   2.354
 1361ILE     HB 4292   3.125   5.351   2.389
 1361ILE    CG2 4293   3.220   5.547   2.425
 1361ILE   HG21 4294   3.326   5.518   2.426
 1361ILE   HG22 4295   3.221   5.650   2.390
 1361ILE   HG23 4296   3.194   5.545   2.530
 1361ILE    CG1 4297   2.978   5.504   2.367
 1361ILE   HG11 4298   2.911   5.461   2.291
 1361ILE   HG12 4299   2.987   5.609   2.340
 1361ILE     CD 4300   2.921   5.493   2.508
 1361ILE    HD1 4301   2.959   5.574   2.571
 1361ILE    HD2 4302   2.816   5.514   2.489
 1361ILE    HD3 4303   2.929   5.398   2.561
 1361ILE      C 4304   3.309   5.400   2.195
 1361ILE      O 4305   3.385   5.480   2.143
 1362MET      N 4306   3.338   5.270   2.210
 1362MET      H 4307   3.275   5.201   2.247
 1362MET     CA 4308   3.470   5.219   2.181
 1362MET     HA 4309   3.547   5.265   2.243
 1362MET     CB 4310   3.484   5.069   2.206
 1362MET    HB1 4311   3.588   5.041   2.188
 1362MET    HB2 4312   3.429   5.013   2.131
 1362MET     CG 4313   3.457   5.004   2.341
 1362MET    HG1 4314   3.372   5.059   2.383
 1362MET    HG2 4315   3.548   5.030   2.394
 1362MET     SD 4316   3.441   4.824   2.335
 1362MET     CE 4317   3.347   4.799   2.488
 1362MET    HE1 4318   3.245   4.833   2.468
 1362MET    HE2 4319   3.352   4.696   2.522
 1362MET    HE3 4320   3.387   4.864   2.566
 1362MET      C 4321   3.518   5.250   2.040
 1362MET      O 4322   3.616   5.321   2.022
 1363THR      N 4323   3.440   5.224   1.935
 1363THR      H 4324   3.361   5.163   1.950
 1363THR     CA 4325   3.485   5.241   1.798
 1363THR     HA 4326   3.585   5.198   1.800
 1363THR     CB 4327   3.393   5.165   1.702
 1363THR     HB 4328   3.411   5.208   1.603
 1363THR    CG2 4329   3.440   5.020   1.705
 1363THR   HG21 4330   3.428   4.969   1.800
 1363THR   HG22 4331   3.386   4.974   1.622
 1363THR   HG23 4332   3.543   5.012   1.671
 1363THR    OG1 4333   3.257   5.163   1.737
 1363THR    HG1 4334   3.239   5.099   1.806
 1363THR      C 4335   3.498   5.383   1.745
 1363THR      O 4336   3.573   5.411   1.652
 1364GLN      N 4337   3.430   5.478   1.811
 1364GLN      H 4338   3.368   5.442   1.882
 1364GLN     CA 4339   3.454   5.620   1.799
 1364GLN     HA 4340   3.473   5.650   1.695
 1364GLN     CB 4341   3.330   5.695   1.846
 1364GLN    HB1 4342   3.319   5.694   1.954
 1364GLN    HB2 4343   3.238   5.659   1.799
 1364GLN     CG 4344   3.329   5.837   1.788
 1364GLN    HG1 4345   3.298   5.823   1.685
 1364GLN    HG2 4346   3.431   5.876   1.796
 1364GLN     CD 4347   3.233   5.932   1.858
 1364GLN    OE1 4348   3.167   5.888   1.952
 1364GLN    NE2 4349   3.212   6.055   1.811
 1364GLN   HE21 4350   3.269   6.090   1.736
 1364GLN   HE22 4351   3.135   6.110   1.848
 1364GLN      C 4352   3.580   5.659   1.875
 1364GLN      O 4353   3.655   5.741   1.821
 1365CYS      N 4354   3.616   5.610   1.993
 1365CYS      H 4355   3.551   5.546   2.037
 1365CYS     CA 4356   3.738   5.643   2.064
 1365CYS     HA 4357   3.747   5.752   2.061
 1365CYS     CB 4358   3.725   5.593   2.207
 1365CYS    HB1 4359   3.823   5.591   2.255
 1365CYS    HB2 4360   3.684   5.492   2.198
 1365CYS     SG 4361   3.603   5.695   2.293
 1365CYS     HG 4362   3.501   5.675   2.209
 1365CYS      C 4363   3.858   5.590   1.986
 1365CYS      O 4364   3.969   5.633   2.017
 1366TRP      N 4365   3.847   5.508   1.882
 1366TRP      H 4366   3.757   5.461   1.875
 1366TRP     CA 4367   3.954   5.455   1.800
 1366TRP     HA 4368   4.049   5.486   1.844
 1366TRP     CB 4369   3.950   5.303   1.811
 1366TRP    HB1 4370   4.045   5.270   1.768
 1366TRP    HB2 4371   3.868   5.268   1.748
 1366TRP     CG 4372   3.947   5.237   1.945
 1366TRP    CD1 4373   4.005   5.282   2.058
 1366TRP    HD1 4374   4.057   5.375   2.074
 1366TRP    NE1 4375   3.990   5.192   2.162
 1366TRP    HE1 4376   4.043   5.177   2.246
 1366TRP    CE2 4377   3.917   5.085   2.115
 1366TRP    CZ2 4378   3.877   4.962   2.169
 1366TRP    HZ2 4379   3.897   4.947   2.274
 1366TRP    CH2 4380   3.796   4.870   2.101
 1366TRP    HH2 4381   3.761   4.779   2.146
 1366TRP    CZ3 4382   3.772   4.896   1.965
 1366TRP    HZ3 4383   3.720   4.824   1.903
 1366TRP    CE3 4384   3.805   5.019   1.909
 1366TRP    HE3 4385   3.774   5.046   1.809
 1366TRP    CD2 4386   3.878   5.114   1.982
 1366TRP      C 4387   3.950   5.506   1.656
 1366TRP      O 4388   4.019   5.452   1.571
 1367GLN      N 4389   3.877   5.616   1.637
 1367GLN      H 4390   3.815   5.648   1.711
 1367GLN     CA 4391   3.902   5.699   1.521
 1367GLN     HA 4392   3.868   5.647   1.431
 1367GLN     CB 4393   3.823   5.826   1.550
 1367GLN    HB1 4394   3.854   5.911   1.488
 1367GLN    HB2 4395   3.827   5.851   1.656
 1367GLN     CG 4396   3.682   5.786   1.508
 1367GLN    HG1 4397   3.610   5.859   1.546
 1367GLN    HG2 4398   3.642   5.696   1.555
 1367GLN     CD 4399   3.657   5.777   1.358
 1367GLN    OE1 4400   3.729   5.836   1.279
 1367GLN    NE2 4401   3.554   5.700   1.319
 1367GLN   HE21 4402   3.493   5.650   1.382
 1367GLN   HE22 4403   3.524   5.693   1.223
 1367GLN      C 4404   4.049   5.731   1.504
 1367GLN      O 4405   4.119   5.752   1.603
 1368HIS      N 4406   4.102   5.709   1.384
 1368HIS      H 4407   4.041   5.688   1.306
 1368HIS     CA 4408   4.244   5.712   1.357
 1368HIS     HA 4409   4.302   5.637   1.411
 1368HIS     CB 4410   4.261   5.684   1.208
 1368HIS    HB1 4411   4.229   5.769   1.149
 1368HIS    HB2 4412   4.210   5.592   1.178
 1368HIS     CG 4413   4.407   5.680   1.173
 1368HIS    ND1 4414   4.503   5.594   1.227
 1368HIS    CE1 4415   4.621   5.634   1.180
 1368HIS    HE1 4416   4.716   5.585   1.192
 1368HIS    NE2 4417   4.605   5.737   1.094
 1368HIS    HE2 4418   4.679   5.794   1.057
 1368HIS    CD2 4419   4.472   5.774   1.096
 1368HIS    HD2 4420   4.425   5.853   1.039
 1368HIS      C 4421   4.315   5.839   1.403
 1368HIS      O 4422   4.430   5.831   1.447
 1369GLN      N 4423   4.250   5.954   1.389
 1369GLN      H 4424   4.156   5.945   1.353
 1369GLN     CA 4425   4.316   6.082   1.374
 1369GLN     HA 4426   4.423   6.081   1.393
 1369GLN     CB 4427   4.295   6.126   1.229
 1369GLN    HB1 4428   4.197   6.173   1.230
 1369GLN    HB2 4429   4.297   6.038   1.165
 1369GLN     CG 4430   4.400   6.221   1.171
 1369GLN    HG1 4431   4.406   6.189   1.067
 1369GLN    HG2 4432   4.496   6.197   1.216
 1369GLN     CD 4433   4.369   6.368   1.195
 1369GLN    OE1 4434   4.335   6.412   1.305
 1369GLN    NE2 4435   4.396   6.454   1.097
 1369GLN   HE21 4436   4.418   6.423   1.003
 1369GLN   HE22 4437   4.373   6.550   1.120
 1369GLN      C 4438   4.246   6.178   1.470
 1369GLN      O 4439   4.124   6.177   1.481
 1370PRO      N 4440   4.321   6.253   1.551
 1370PRO     CD 4441   4.465   6.268   1.542
 1370PRO    HD1 4442   4.497   6.282   1.439
 1370PRO    HD2 4443   4.519   6.186   1.588
 1370PRO     CG 4444   4.505   6.388   1.628
 1370PRO    HG1 4445   4.493   6.482   1.573
 1370PRO    HG2 4446   4.605   6.380   1.670
 1370PRO     CB 4447   4.401   6.373   1.738
 1370PRO    HB1 4448   4.371   6.466   1.786
 1370PRO    HB2 4449   4.431   6.304   1.817
 1370PRO     CA 4450   4.276   6.316   1.673
 1370PRO     HA 4451   4.226   6.235   1.726
 1370PRO      C 4452   4.173   6.425   1.644
 1370PRO      O 4453   4.102   6.465   1.736
 1371GLU      N 4454   4.160   6.491   1.528
 1371GLU      H 4455   4.226   6.473   1.454
 1371GLU     CA 4456   4.056   6.587   1.497
 1371GLU     HA 4457   4.064   6.673   1.564
 1371GLU     CB 4458   4.092   6.657   1.366
 1371GLU    HB1 4459   4.022   6.734   1.335
 1371GLU    HB2 4460   4.092   6.587   1.283
 1371GLU     CG 4461   4.233   6.715   1.366
 1371GLU    HG1 4462   4.321   6.652   1.379
 1371GLU    HG2 4463   4.240   6.785   1.449
 1371GLU     CD 4464   4.262   6.797   1.240
 1371GLU    OE1 4465   4.291   6.738   1.134
 1371GLU    OE2 4466   4.252   6.921   1.250
 1371GLU      C 4467   3.919   6.521   1.490
 1371GLU      O 4468   3.816   6.580   1.520
 1372ASP      N 4469   3.917   6.393   1.451
 1372ASP      H 4470   4.003   6.359   1.410
 1372ASP     CA 4471   3.801   6.307   1.448
 1372ASP     HA 4472   3.707   6.362   1.441
 1372ASP     CB 4473   3.796   6.226   1.319
 1372ASP    HB1 4474   3.689   6.211   1.302
 1372ASP    HB2 4475   3.840   6.128   1.338
 1372ASP     CG 4476   3.851   6.302   1.200
 1372ASP    OD1 4477   3.785   6.399   1.156
 1372ASP    OD2 4478   3.955   6.256   1.147
 1372ASP      C 4479   3.781   6.223   1.574
 1372ASP      O 4480   3.666   6.191   1.605
 1373ARG      N 4481   3.886   6.176   1.641
 1373ARG      H 4482   3.972   6.185   1.589
 1373ARG     CA 4483   3.874   6.109   1.768
 1373ARG     HA 4484   3.802   6.027   1.761
 1373ARG     CB 4485   4.016   6.064   1.803
 1373ARG    HB1 4486   4.077   6.155   1.810
 1373ARG    HB2 4487   4.054   6.009   1.717
 1373ARG     CG 4488   4.022   5.985   1.933
 1373ARG    HG1 4489   3.946   5.908   1.925
 1373ARG    HG2 4490   3.986   6.052   2.012
 1373ARG     CD 4491   4.157   5.926   1.973
 1373ARG    HD1 4492   4.143   5.841   2.040
 1373ARG    HD2 4493   4.209   6.003   2.029
 1373ARG     NE 4494   4.239   5.889   1.857
 1373ARG     HE 4495   4.196   5.842   1.779
 1373ARG     CZ 4496   4.369   5.920   1.850
 1373ARG    NH1 4497   4.448   5.962   1.949
 1373ARG   HH11 4498   4.410   5.990   2.039
 1373ARG   HH12 4499   4.544   5.990   1.930
 1373ARG    NH2 4500   4.433   5.904   1.733
 1373ARG   HH21 4501   4.389   5.866   1.651
 1373ARG   HH22 4502   4.533   5.922   1.734
 1373ARG      C 4503   3.825   6.214   1.867
 1373ARG      O 4504   3.852   6.333   1.851
 1374PRO      N 4505   3.735   6.181   1.960
 1374PRO     CD 4506   3.680   6.047   1.971
 1374PRO    HD1 4507   3.753   5.977   2.012
 1374PRO    HD2 4508   3.638   6.021   1.874
 1374PRO     CG 4509   3.560   6.059   2.065
 1374PRO    HG1 4510   3.584   6.038   2.169
 1374PRO    HG2 4511   3.470   6.001   2.044
 1374PRO     CB 4512   3.527   6.208   2.065
 1374PRO    HB1 4513   3.475   6.241   2.154
 1374PRO    HB2 4514   3.474   6.231   1.972
 1374PRO     CA 4515   3.664   6.272   2.047
 1374PRO     HA 4516   3.654   6.367   1.994
 1374PRO      C 4517   3.736   6.311   2.175
 1374PRO      O 4518   3.841   6.254   2.205
 1375ASN      N 4519   3.683   6.407   2.251
 1375ASN      H 4520   3.600   6.443   2.206
 1375ASN     CA 4521   3.718   6.442   2.387
 1375ASN     HA 4522   3.820   6.413   2.410
 1375ASN     CB 4523   3.729   6.594   2.381
 1375ASN    HB1 4524   3.785   6.628   2.293
 1375ASN    HB2 4525   3.784   6.634   2.466
 1375ASN     CG 4526   3.593   6.661   2.395
 1375ASN    OD1 4527   3.533   6.680   2.290
 1375ASN    ND2 4528   3.548   6.705   2.513
 1375ASN   HD21 4529   3.619   6.722   2.584
 1375ASN   HD22 4530   3.465   6.762   2.508
 1375ASN      C 4531   3.618   6.386   2.487
 1375ASN      O 4532   3.529   6.310   2.450
 1376PHE      N 4533   3.640   6.418   2.615
 1376PHE      H 4534   3.720   6.473   2.642
 1376PHE     CA 4535   3.557   6.362   2.720
 1376PHE     HA 4536   3.547   6.254   2.709
 1376PHE     CB 4537   3.633   6.365   2.853
 1376PHE    HB1 4538   3.581   6.338   2.944
 1376PHE    HB2 4539   3.676   6.465   2.865
 1376PHE     CG 4540   3.731   6.250   2.849
 1376PHE    CD1 4541   3.685   6.122   2.879
 1376PHE    HD1 4542   3.583   6.096   2.902
 1376PHE    CE1 4543   3.772   6.012   2.881
 1376PHE    HE1 4544   3.741   5.913   2.913
 1376PHE     CZ 4545   3.910   6.030   2.861
 1376PHE     HZ 4546   3.977   5.949   2.887
 1376PHE    CE2 4547   3.958   6.159   2.835
 1376PHE    HE2 4548   4.062   6.180   2.817
 1376PHE    CD2 4549   3.869   6.267   2.833
 1376PHE    HD2 4550   3.915   6.362   2.811
 1376PHE      C 4551   3.416   6.414   2.743
 1376PHE      O 4552   3.325   6.354   2.801
 1377ALA      N 4553   3.392   6.528   2.678
 1377ALA      H 4554   3.467   6.567   2.624
 1377ALA     CA 4555   3.255   6.575   2.668
 1377ALA     HA 4556   3.216   6.566   2.769
 1377ALA     CB 4557   3.250   6.726   2.642
 1377ALA    HB1 4558   3.318   6.776   2.711
 1377ALA    HB2 4559   3.275   6.755   2.541
 1377ALA    HB3 4560   3.146   6.756   2.651
 1377ALA      C 4561   3.160   6.494   2.581
 1377ALA      O 4562   3.041   6.485   2.610
 1378ILE      N 4563   3.221   6.424   2.484
 1378ILE      H 4564   3.319   6.444   2.468
 1378ILE     CA 4565   3.148   6.335   2.397
 1378ILE     HA 4566   3.043   6.362   2.385
 1378ILE     CB 4567   3.209   6.335   2.257
 1378ILE     HB 4568   3.313   6.307   2.275
 1378ILE    CG2 4569   3.148   6.226   2.169
 1378ILE   HG21 4570   3.191   6.249   2.072
 1378ILE   HG22 4571   3.185   6.131   2.209
 1378ILE   HG23 4572   3.039   6.230   2.167
 1378ILE    CG1 4573   3.222   6.471   2.190
 1378ILE   HG11 4574   3.276   6.466   2.096
 1378ILE   HG12 4575   3.271   6.541   2.257
 1378ILE     CD 4576   3.087   6.535   2.156
 1378ILE    HD1 4577   3.044   6.479   2.073
 1378ILE    HD2 4578   3.028   6.534   2.248
 1378ILE    HD3 4579   3.100   6.639   2.127
 1378ILE      C 4580   3.144   6.197   2.460
 1378ILE      O 4581   3.044   6.127   2.443
 1379ILE      N 4582   3.246   6.154   2.535
 1379ILE      H 4583   3.326   6.214   2.538
 1379ILE     CA 4584   3.243   6.023   2.598
 1379ILE     HA 4585   3.206   5.944   2.534
 1379ILE     CB 4586   3.384   5.993   2.647
 1379ILE     HB 4587   3.434   6.079   2.692
 1379ILE    CG2 4588   3.372   5.887   2.756
 1379ILE   HG21 4589   3.471   5.847   2.776
 1379ILE   HG22 4590   3.344   5.940   2.847
 1379ILE   HG23 4591   3.301   5.813   2.718
 1379ILE    CG1 4592   3.478   5.952   2.534
 1379ILE   HG11 4593   3.461   6.021   2.451
 1379ILE   HG12 4594   3.451   5.852   2.502
 1379ILE     CD 4595   3.628   5.958   2.564
 1379ILE    HD1 4596   3.686   5.938   2.473
 1379ILE    HD2 4597   3.647   6.058   2.601
 1379ILE    HD3 4598   3.646   5.892   2.649
 1379ILE      C 4599   3.141   6.024   2.711
 1379ILE      O 4600   3.060   5.932   2.716
 1380LEU      N 4601   3.126   6.129   2.792
 1380LEU      H 4602   3.180   6.213   2.776
 1380LEU     CA 4603   3.023   6.130   2.894
 1380LEU     HA 4604   3.031   6.043   2.959
 1380LEU     CB 4605   3.039   6.253   2.983
 1380LEU    HB1 4606   2.952   6.265   3.049
 1380LEU    HB2 4607   3.049   6.337   2.914
 1380LEU     CG 4608   3.157   6.252   3.080
 1380LEU     HG 4609   3.246   6.215   3.030
 1380LEU    CD1 4610   3.175   6.390   3.144
 1380LEU   HD11 4611   3.263   6.396   3.207
 1380LEU   HD12 4612   3.199   6.457   3.061
 1380LEU   HD13 4613   3.086   6.430   3.192
 1380LEU    CD2 4614   3.134   6.147   3.188
 1380LEU   HD21 4615   3.129   6.044   3.154
 1380LEU   HD22 4616   3.221   6.143   3.253
 1380LEU   HD23 4617   3.048   6.178   3.248
 1380LEU      C 4618   2.886   6.136   2.828
 1380LEU      O 4619   2.783   6.088   2.874
 1381GLU      N 4620   2.873   6.196   2.709
 1381GLU      H 4621   2.962   6.221   2.667
 1381GLU     CA 4622   2.747   6.213   2.640
 1381GLU     HA 4623   2.661   6.240   2.700
 1381GLU     CB 4624   2.767   6.323   2.536
 1381GLU    HB1 4625   2.864   6.309   2.490
 1381GLU    HB2 4626   2.780   6.401   2.611
 1381GLU     CG 4627   2.650   6.351   2.442
 1381GLU    HG1 4628   2.606   6.258   2.408
 1381GLU    HG2 4629   2.691   6.399   2.353
 1381GLU     CD 4630   2.528   6.425   2.495
 1381GLU    OE1 4631   2.480   6.518   2.425
 1381GLU    OE2 4632   2.486   6.402   2.610
 1381GLU      C 4633   2.694   6.084   2.579
 1381GLU      O 4634   2.577   6.056   2.603
 1382ARG      N 4635   2.777   5.999   2.517
 1382ARG      H 4636   2.869   6.034   2.496
 1382ARG     CA 4637   2.740   5.864   2.479
 1382ARG     HA 4638   2.641   5.868   2.433
 1382ARG     CB 4639   2.837   5.806   2.376
 1382ARG    HB1 4640   2.789   5.714   2.344
 1382ARG    HB2 4641   2.934   5.788   2.424
 1382ARG     CG 4642   2.849   5.901   2.257
 1382ARG    HG1 4643   2.911   5.985   2.290
 1382ARG    HG2 4644   2.750   5.938   2.229
 1382ARG     CD 4645   2.912   5.826   2.140
 1382ARG    HD1 4646   2.986   5.749   2.161
 1382ARG    HD2 4647   2.971   5.898   2.083
 1382ARG     NE 4648   2.812   5.768   2.052
 1382ARG     HE 4649   2.725   5.724   2.082
 1382ARG     CZ 4650   2.827   5.755   1.920
 1382ARG    NH1 4651   2.722   5.728   1.841
 1382ARG   HH11 4652   2.632   5.712   1.884
 1382ARG   HH12 4653   2.737   5.723   1.741
 1382ARG    NH2 4654   2.941   5.779   1.853
 1382ARG   HH21 4655   3.029   5.798   1.899
 1382ARG   HH22 4656   2.935   5.794   1.753
 1382ARG      C 4657   2.721   5.772   2.599
 1382ARG      O 4658   2.633   5.687   2.590
 1383ILE      N 4659   2.787   5.795   2.712
 1383ILE      H 4660   2.857   5.868   2.713
 1383ILE     CA 4661   2.756   5.730   2.838
 1383ILE     HA 4662   2.748   5.623   2.816
 1383ILE     CB 4663   2.862   5.751   2.945
 1383ILE     HB 4664   2.878   5.859   2.953
 1383ILE    CG2 4665   2.814   5.718   3.086
 1383ILE   HG21 4666   2.784   5.615   3.102
 1383ILE   HG22 4667   2.900   5.727   3.152
 1383ILE   HG23 4668   2.730   5.774   3.129
 1383ILE    CG1 4669   2.998   5.692   2.911
 1383ILE   HG11 4670   3.021   5.709   2.805
 1383ILE   HG12 4671   2.996   5.584   2.922
 1383ILE     CD 4672   3.111   5.747   2.997
 1383ILE    HD1 4673   3.099   5.709   3.099
 1383ILE    HD2 4674   3.198   5.698   2.954
 1383ILE    HD3 4675   3.109   5.856   3.000
 1383ILE      C 4676   2.615   5.767   2.881
 1383ILE      O 4677   2.539   5.674   2.909
 1384GLU      N 4678   2.579   5.896   2.882
 1384GLU      H 4679   2.645   5.966   2.854
 1384GLU     CA 4680   2.448   5.931   2.934
 1384GLU     HA 4681   2.430   5.877   3.027
 1384GLU     CB 4682   2.448   6.081   2.958
 1384GLU    HB1 4683   2.470   6.129   2.862
 1384GLU    HB2 4684   2.532   6.102   3.024
 1384GLU     CG 4685   2.326   6.135   3.031
 1384GLU    HG1 4686   2.313   6.081   3.125
 1384GLU    HG2 4687   2.234   6.098   2.984
 1384GLU     CD 4688   2.324   6.283   3.065
 1384GLU    OE1 4689   2.298   6.365   2.975
 1384GLU    OE2 4690   2.359   6.326   3.178
 1384GLU      C 4691   2.335   5.880   2.845
 1384GLU      O 4692   2.233   5.838   2.900
 1385TYR      N 4693   2.356   5.861   2.715
 1385TYR      H 4694   2.440   5.891   2.668
 1385TYR     CA 4695   2.261   5.795   2.628
 1385TYR     HA 4696   2.157   5.825   2.642
 1385TYR     CB 4697   2.283   5.826   2.480
 1385TYR    HB1 4698   2.385   5.799   2.452
 1385TYR    HB2 4699   2.277   5.934   2.474
 1385TYR     CG 4700   2.199   5.751   2.379
 1385TYR    CD1 4701   2.236   5.624   2.335
 1385TYR    HD1 4702   2.314   5.573   2.390
 1385TYR    CE1 4703   2.162   5.553   2.239
 1385TYR    HE1 4704   2.198   5.455   2.211
 1385TYR     CZ 4705   2.042   5.608   2.191
 1385TYR     OH 4706   1.959   5.534   2.111
 1385TYR     HH 4707   1.997   5.452   2.078
 1385TYR    CE2 4708   2.008   5.737   2.236
 1385TYR    HE2 4709   1.918   5.786   2.203
 1385TYR    CD2 4710   2.082   5.811   2.330
 1385TYR    HD2 4711   2.050   5.906   2.370
 1385TYR      C 4712   2.254   5.646   2.655
 1385TYR      O 4713   2.148   5.586   2.673
 1386CYS      N 4714   2.364   5.570   2.652
 1386CYS      H 4715   2.446   5.625   2.636
 1386CYS     CA 4716   2.372   5.426   2.670
 1386CYS     HA 4717   2.305   5.375   2.601
 1386CYS     CB 4718   2.518   5.388   2.648
 1386CYS    HB1 4719   2.536   5.287   2.685
 1386CYS    HB2 4720   2.588   5.456   2.696
 1386CYS     SG 4721   2.558   5.403   2.472
 1386CYS     HG 4722   2.592   5.532   2.484
 1386CYS      C 4723   2.334   5.376   2.808
 1386CYS      O 4724   2.293   5.263   2.831
 1387THR      N 4725   2.346   5.461   2.911
 1387THR      H 4726   2.409   5.539   2.899
 1387THR     CA 4727   2.296   5.425   3.042
 1387THR     HA 4728   2.324   5.321   3.063
 1387THR     CB 4729   2.360   5.513   3.149
 1387THR     HB 4730   2.298   5.514   3.239
 1387THR    CG2 4731   2.497   5.464   3.193
 1387THR   HG21 4732   2.539   5.523   3.274
 1387THR   HG22 4733   2.496   5.361   3.228
 1387THR   HG23 4734   2.572   5.475   3.114
 1387THR    OG1 4735   2.361   5.644   3.095
 1387THR    HG1 4736   2.448   5.653   3.057
 1387THR      C 4737   2.144   5.434   3.052
 1387THR      O 4738   2.078   5.362   3.127
 1388GLN      N 4739   2.083   5.529   2.982
 1388GLN      H 4740   2.144   5.578   2.918
 1388GLN     CA 4741   1.938   5.536   2.971
 1388GLN     HA 4742   1.894   5.510   3.067
 1388GLN     CB 4743   1.903   5.683   2.951
 1388GLN    HB1 4744   1.798   5.687   2.919
 1388GLN    HB2 4745   1.972   5.721   2.875
 1388GLN     CG 4746   1.914   5.759   3.082
 1388GLN    HG1 4747   2.019   5.749   3.109
 1388GLN    HG2 4748   1.861   5.703   3.159
 1388GLN     CD 4749   1.877   5.907   3.075
 1388GLN    OE1 4750   1.765   5.937   3.036
 1388GLN    NE2 4751   1.964   5.996   3.124
 1388GLN   HE21 4752   2.053   5.965   3.160
 1388GLN   HE22 4753   1.938   6.093   3.130
 1388GLN      C 4754   1.875   5.442   2.870
 1388GLN      O 4755   1.754   5.422   2.873
 1389ASP      N 4756   1.956   5.373   2.789
 1389ASP      H 4757   2.054   5.397   2.795
 1389ASP     CA 4758   1.903   5.279   2.693
 1389ASP     HA 4759   1.827   5.335   2.639
 1389ASP     CB 4760   2.002   5.249   2.580
 1389ASP    HB1 4761   2.085   5.195   2.627
 1389ASP    HB2 4762   2.028   5.343   2.532
 1389ASP     CG 4763   1.932   5.160   2.479
 1389ASP    OD1 4764   1.854   5.215   2.397
 1389ASP    OD2 4765   1.957   5.038   2.468
 1389ASP      C 4766   1.853   5.145   2.746
 1389ASP      O 4767   1.927   5.085   2.823
 1390PRO      N 4768   1.732   5.095   2.719
 1390PRO     CD 4769   1.627   5.161   2.645
 1390PRO    HD1 4770   1.660   5.191   2.545
 1390PRO    HD2 4771   1.602   5.254   2.696
 1390PRO     CG 4772   1.509   5.065   2.644
 1390PRO    HG1 4773   1.530   4.994   2.564
 1390PRO    HG2 4774   1.409   5.108   2.641
 1390PRO     CB 4775   1.528   4.991   2.777
 1390PRO    HB1 4776   1.469   4.899   2.777
 1390PRO    HB2 4777   1.504   5.061   2.857
 1390PRO     CA 4778   1.680   4.975   2.783
 1390PRO     HA 4779   1.700   4.993   2.888
 1390PRO      C 4780   1.738   4.847   2.726
 1390PRO      O 4781   1.736   4.752   2.805
 1391ASP      N 4782   1.788   4.836   2.603
 1391ASP      H 4783   1.807   4.917   2.546
 1391ASP     CA 4784   1.850   4.712   2.561
 1391ASP     HA 4785   1.800   4.625   2.602
 1391ASP     CB 4786   1.846   4.700   2.409
 1391ASP    HB1 4787   1.881   4.603   2.372
 1391ASP    HB2 4788   1.919   4.770   2.368
 1391ASP     CG 4789   1.711   4.725   2.343
 1391ASP    OD1 4790   1.616   4.665   2.397
 1391ASP    OD2 4791   1.701   4.787   2.235
 1391ASP      C 4792   1.991   4.699   2.617
 1391ASP      O 4793   2.028   4.586   2.651
 1392VAL      N 4794   2.068   4.807   2.624
 1392VAL      H 4795   2.035   4.898   2.594
 1392VAL     CA 4796   2.196   4.805   2.692
 1392VAL     HA 4797   2.255   4.722   2.654
 1392VAL     CB 4798   2.275   4.935   2.690
 1392VAL     HB 4799   2.216   5.015   2.735
 1392VAL    CG1 4800   2.412   4.935   2.758
 1392VAL   HG11 4801   2.388   4.908   2.861
 1392VAL   HG12 4802   2.477   4.864   2.707
 1392VAL   HG13 4803   2.438   5.040   2.743
 1392VAL    CG2 4804   2.297   4.977   2.545
 1392VAL   HG21 4805   2.365   4.914   2.487
 1392VAL   HG22 4806   2.210   4.998   2.483
 1392VAL   HG23 4807   2.343   5.076   2.542
 1392VAL      C 4808   2.177   4.754   2.834
 1392VAL      O 4809   2.236   4.651   2.866
 1393ILE      N 4810   2.088   4.815   2.912
 1393ILE      H 4811   2.039   4.899   2.885
 1393ILE     CA 4812   2.078   4.780   3.053
 1393ILE     HA 4813   2.179   4.763   3.090
 1393ILE     CB 4814   2.047   4.902   3.139
 1393ILE     HB 4815   2.057   4.869   3.242
 1393ILE    CG2 4816   2.148   5.016   3.119
 1393ILE   HG21 4817   2.247   4.976   3.139
 1393ILE   HG22 4818   2.141   5.059   3.019
 1393ILE   HG23 4819   2.131   5.090   3.197
 1393ILE    CG1 4820   1.901   4.943   3.124
 1393ILE   HG11 4821   1.846   4.850   3.141
 1393ILE   HG12 4822   1.882   4.983   3.025
 1393ILE     CD 4823   1.850   5.051   3.219
 1393ILE    HD1 4824   1.741   5.050   3.217
 1393ILE    HD2 4825   1.883   5.018   3.318
 1393ILE    HD3 4826   1.884   5.152   3.198
 1393ILE      C 4827   1.999   4.652   3.081
 1393ILE      O 4828   2.002   4.600   3.192
 1394ASN      N 4829   1.926   4.596   2.985
 1394ASN      H 4830   1.913   4.645   2.898
 1394ASN     CA 4831   1.878   4.459   2.989
 1394ASN     HA 4832   1.831   4.438   3.084
 1394ASN     CB 4833   1.768   4.443   2.885
 1394ASN    HB1 4834   1.803   4.476   2.787
 1394ASN    HB2 4835   1.686   4.508   2.917
 1394ASN     CG 4836   1.703   4.305   2.881
 1394ASN    OD1 4837   1.639   4.254   2.972
 1394ASN    ND2 4838   1.744   4.219   2.787
 1394ASN   HD21 4839   1.803   4.233   2.706
 1394ASN   HD22 4840   1.703   4.129   2.806
 1394ASN      C 4841   1.980   4.348   2.969
 1394ASN      O 4842   1.964   4.244   3.032
 1395THR      N 4843   2.078   4.374   2.882
 1395THR      H 4844   2.080   4.466   2.842
 1395THR     CA 4845   2.158   4.260   2.840
 1395THR     HA 4846   2.097   4.177   2.805
 1395THR     CB 4847   2.264   4.310   2.743
 1395THR     HB 4848   2.343   4.367   2.793
 1395THR    CG2 4849   2.332   4.193   2.671
 1395THR   HG21 4850   2.266   4.107   2.659
 1395THR   HG22 4851   2.372   4.233   2.577
 1395THR   HG23 4852   2.412   4.147   2.728
 1395THR    OG1 4853   2.212   4.386   2.637
 1395THR    HG1 4854   2.187   4.469   2.677
 1395THR      C 4855   2.241   4.195   2.950
 1395THR      O 4856   2.306   4.266   3.027
 1396ALA      N 4857   2.239   4.062   2.959
 1396ALA      H 4858   2.173   4.009   2.904
 1396ALA     CA 4859   2.312   3.984   3.057
 1396ALA     HA 4860   2.321   4.055   3.139
 1396ALA     CB 4861   2.242   3.855   3.098
 1396ALA    HB1 4862   2.152   3.879   3.154
 1396ALA    HB2 4863   2.210   3.803   3.008
 1396ALA    HB3 4864   2.308   3.799   3.165
 1396ALA      C 4865   2.458   3.962   3.021
 1396ALA      O 4866   2.487   3.941   2.903
 1397LEU      N 4867   2.541   3.946   3.124
 1397LEU      H 4868   2.501   3.950   3.217
 1397LEU     CA 4869   2.684   3.922   3.112
 1397LEU     HA 4870   2.727   3.961   3.020
 1397LEU     CB 4871   2.754   3.990   3.229
 1397LEU    HB1 4872   2.854   3.947   3.236
 1397LEU    HB2 4873   2.703   3.964   3.322
 1397LEU     CG 4874   2.775   4.141   3.220
 1397LEU     HG 4875   2.682   4.191   3.195
 1397LEU    CD1 4876   2.813   4.205   3.354
 1397LEU   HD11 4877   2.727   4.179   3.415
 1397LEU   HD12 4878   2.910   4.160   3.377
 1397LEU   HD13 4879   2.826   4.312   3.343
 1397LEU    CD2 4880   2.870   4.192   3.112
 1397LEU   HD21 4881   2.972   4.162   3.136
 1397LEU   HD22 4882   2.849   4.144   3.016
 1397LEU   HD23 4883   2.866   4.301   3.107
 1397LEU      C 4884   2.724   3.776   3.104
 1397LEU      O 4885   2.645   3.697   3.157
 1398PRO      N 4886   2.835   3.734   3.043
 1398PRO     CD 4887   2.940   3.812   2.982
 1398PRO    HD1 4888   2.989   3.887   3.044
 1398PRO    HD2 4889   2.905   3.858   2.889
 1398PRO     CG 4890   3.053   3.712   2.959
 1398PRO    HG1 4891   3.116   3.703   3.047
 1398PRO    HG2 4892   3.121   3.745   2.880
 1398PRO     CB 4893   2.975   3.587   2.921
 1398PRO    HB1 4894   3.035   3.499   2.944
 1398PRO    HB2 4895   2.941   3.593   2.818
 1398PRO     CA 4896   2.853   3.593   3.014
 1398PRO     HA 4897   2.762   3.559   2.964
 1398PRO      C 4898   2.885   3.524   3.145
 1398PRO      O 4899   2.950   3.572   3.238
 1399ILE      N 4900   2.841   3.398   3.150
 1399ILE      H 4901   2.793   3.362   3.069
 1399ILE     CA 4902   2.866   3.307   3.260
 1399ILE     HA 4903   2.860   3.362   3.355
 1399ILE     CB 4904   2.765   3.193   3.274
 1399ILE     HB 4905   2.776   3.135   3.183
 1399ILE    CG2 4906   2.801   3.104   3.392
 1399ILE   HG21 4907   2.892   3.047   3.376
 1399ILE   HG22 4908   2.821   3.165   3.480
 1399ILE   HG23 4909   2.717   3.035   3.407
 1399ILE    CG1 4910   2.620   3.237   3.289
 1399ILE   HG11 4911   2.561   3.155   3.329
 1399ILE   HG12 4912   2.588   3.267   3.189
 1399ILE     CD 4913   2.583   3.345   3.391
 1399ILE    HD1 4914   2.638   3.435   3.367
 1399ILE    HD2 4915   2.477   3.369   3.388
 1399ILE    HD3 4916   2.605   3.314   3.494
 1399ILE      C 4917   3.009   3.254   3.257
 1399ILE      O 4918   3.055   3.206   3.153
 1400GLU      N 4919   3.083   3.258   3.368
 1400GLU      H 4920   3.048   3.319   3.440
 1400GLU     CA 4921   3.209   3.189   3.389
 1400GLU     HA 4922   3.258   3.186   3.292
 1400GLU     CB 4923   3.304   3.273   3.474
 1400GLU    HB1 4924   3.279   3.290   3.578
 1400GLU    HB2 4925   3.308   3.375   3.433
 1400GLU     CG 4926   3.449   3.226   3.469
 1400GLU    HG1 4927   3.471   3.193   3.367
 1400GLU    HG2 4928   3.457   3.145   3.542
 1400GLU     CD 4929   3.549   3.330   3.517
 1400GLU    OE1 4930   3.622   3.390   3.435
 1400GLU    OE2 4931   3.561   3.334   3.641
 1400GLU      C 4932   3.187   3.049   3.445
 1400GLU      O 4933   3.177   3.033   3.566
 1401TYR      N 4934   3.196   2.951   3.355
 1401TYR      H 4935   3.231   2.973   3.263
 1401TYR     CA 4936   3.125   2.826   3.375
 1401TYR     HA 4937   3.028   2.844   3.420
 1401TYR     CB 4938   3.093   2.767   3.238
 1401TYR    HB1 4939   3.085   2.658   3.239
 1401TYR    HB2 4940   3.183   2.774   3.177
 1401TYR     CG 4941   2.980   2.825   3.156
 1401TYR    CD1 4942   2.852   2.772   3.174
 1401TYR    HD1 4943   2.848   2.692   3.246
 1401TYR    CE1 4944   2.747   2.833   3.104
 1401TYR    HE1 4945   2.645   2.799   3.119
 1401TYR     CZ 4946   2.770   2.935   3.011
 1401TYR     OH 4947   2.669   2.988   2.936
 1401TYR     HH 4948   2.586   2.944   2.955
 1401TYR    CE2 4949   2.902   2.978   2.985
 1401TYR    HE2 4950   2.923   3.050   2.907
 1401TYR    CD2 4951   3.005   2.929   3.066
 1401TYR    HD2 4952   3.106   2.967   3.066
 1401TYR      C 4953   3.186   2.719   3.465
 1401TYR      O 4954   3.120   2.630   3.519
    0NME      N 4955   3.317   2.715   3.488
    0NME      H 4956   3.373   2.790   3.449
    0NME    CH3 4957   3.395   2.614   3.556
    0NME   HH31 4958   3.378   2.513   3.518
    0NME   HH32 4959   3.502   2.633   3.550
    0NME   HH33 4960   3.360   2.618   3.659
 1402LIG     C4 4961   4.574   5.278   4.717
 1402LIG     H4 4962   4.512   5.288   4.805
 1402LIG     C5 4963   4.732   5.364   4.556
 1402LIG     C6 4964   4.649   5.382   4.665
 1402LIG     H6 4965   4.639   5.482   4.707
 1402LIG     C7 4966   4.551   5.019   4.703
 1402LIG     C8 4967   4.606   4.929   4.615
 1402LIG    C10 4968   4.344   4.570   4.813
 1402LIG    C13 4969   4.315   4.792   4.883
 1402LIG    H13 4970   4.249   4.869   4.922
 1402LIG    C15 4971   4.410   4.836   4.792
 1402LIG    C17 4972   4.580   4.782   4.609
 1402LIG    C21 4973   4.714   4.714   4.641
 1402LIG   H211 4974   4.792   4.732   4.567
 1402LIG   H212 4975   4.701   4.606   4.644
 1402LIG   H213 4976   4.751   4.747   4.739
 1402LIG    C22 4977   4.528   4.747   4.469
 1402LIG   H221 4978   4.527   4.639   4.453
 1402LIG   H222 4979   4.586   4.800   4.393
 1402LIG   H223 4980   4.426   4.785   4.460
 1402LIG    C24 4981   4.054   4.562   4.979
 1402LIG   H241 4982   4.071   4.457   4.955
 1402LIG   H242 4983   4.003   4.613   4.897
 1402LIG   H243 4984   3.992   4.550   5.067
 1402LIG    C26 4985   4.283   4.151   4.787
 1402LIG    H26 4986   4.353   4.156   4.703
 1402LIG    C28 4987   4.170   4.246   4.744
 1402LIG   H281 4988   4.118   4.203   4.658
 1402LIG   H282 4989   4.103   4.248   4.830
 1402LIG    N19 4990   4.875   5.563   4.475
 1402LIG    C18 4991   4.808   5.478   4.511
 1402LIG     C3 4992   4.750   5.237   4.503
 1402LIG     H3 4993   4.822   5.221   4.423
 1402LIG     C1 4994   4.684   5.130   4.562
 1402LIG     C2 4995   4.595   5.150   4.667
 1402LIG     N9 4996   4.693   4.998   4.534
 1402LIG     H9 4997   4.756   4.957   4.466
 1402LIG    C14 4998   4.475   4.744   4.711
 1402LIG    C16 4999   4.449   4.979   4.800
 1402LIG    O20 5000   4.404   5.057   4.881
 1402LIG    C12 5001   4.435   4.611   4.717
 1402LIG    H12 5002   4.477   4.540   4.645
 1402LIG    C11 5003   4.292   4.658   4.907
 1402LIG    C23 5004   4.192   4.620   5.014
 1402LIG   H231 5005   4.236   4.551   5.087
 1402LIG   H232 5006   4.170   4.715   5.064
 1402LIG    N25 5007   4.313   4.437   4.817
 1402LIG    C29 5008   4.420   4.349   4.861
 1402LIG   H291 5009   4.489   4.343   4.777
 1402LIG   H292 5010   4.475   4.388   4.948
 1402LIG    C27 5011   4.364   4.212   4.902
 1402LIG   H271 5012   4.296   4.227   4.986
 1402LIG   H272 5013   4.443   4.141   4.929
 1402LIG    C30 5014   4.222   4.387   4.715
 1402LIG   H301 5015   4.134   4.451   4.703
 1402LIG   H302 5016   4.264   4.379   4.614
 1402LIG    N31 5017   4.239   4.008   4.794
 1402LIG    H31 5018   4.182   3.989   4.710
 1402LIG    C32 5019   4.363   3.923   4.793
 1402LIG   H321 5020   4.412   3.942   4.698
 1402LIG   H322 5021   4.422   3.950   4.881
 1402LIG    C34 5022   4.328   3.774   4.791
 1402LIG   H341 5023   4.409   3.702   4.773
 1402LIG   H342 5024   4.258   3.757   4.709
 1402LIG    O36 5025   4.260   3.743   4.914
 1402LIG    C35 5026   4.139   3.819   4.935
 1402LIG   H351 5027   4.066   3.780   4.863
 1402LIG   H352 5028   4.095   3.800   5.033
 1402LIG    C33 5029   4.152   3.970   4.910
 1402LIG   H331 5030   4.198   4.015   4.998
 1402LIG   H332 5031   4.056   4.016   4.887
 1403SOL     OW 5032   5.513   3.085   4.024
 1403SOL    HW1 5033   5.541   3.103   4.114
 1403SOL    HW2 5034   5.495   2.991   4.022
 1404SOL     OW 5035   1.988  10.463   5.896
 1404SOL    HW1 5036   1.944  10.507   5.823
 1404SOL    HW2 5037   2.078  10.496   5.894
 1405SOL     OW 5038   1.525   5.818   2.109
 1405SOL    HW1 5039   1.500   5.747   2.050
 1405SOL    HW2 5040   1.513   5.782   2.197
 1406SOL     OW 5041   4.862   8.243   2.152
 1406SOL    HW1 5042   4.808   8.262   2.229
 1406SOL    HW2 5043   4.800   8.234   2.080
 1407SOL     OW 5044  -0.354   2.372   4.088
 1407SOL    HW1 5045  -0.306   2.296   4.121
 1407SOL    HW2 5046  -0.291   2.418   4.032
 1408SOL     OW 5047   0.758   5.176   6.047
 1408SOL    HW1 5048   0.766   5.262   6.006
 1408SOL    HW2 5049   0.775   5.114   5.977
 1409SOL     OW 5050   2.617   3.031   2.113
 1409SOL    HW1 5051   2.591   3.040   2.021
 1409SOL    HW2 5052   2.627   3.120   2.145
 1410SOL     OW 5053   2.332   3.515   1.372
 1410SOL    HW1 5054   2.338   3.534   1.466
 1410SOL    HW2 5055   2.377   3.430   1.363
 1411SOL     OW 5056   6.058   7.065   1.926
 1411SOL    HW1 5057   6.073   7.128   1.856
 1411SOL    HW2 5058   6.010   6.994   1.884
 1412SOL     OW 5059   8.661   6.877   1.125
 1412SOL    HW1 5060   8.738   6.873   1.069
 1412SOL    HW2 5061   8.601   6.813   1.087
 1413SOL     OW 5062   1.854   8.691   3.147
 1413SOL    HW1 5063   1.809   8.624   3.198
 1413SOL    HW2 5064   1.792   8.764   3.143
 1414SOL     OW 5065   0.238   6.417   4.497
 1414SOL    HW1 5066   0.245   6.503   4.538
 1414SOL    HW2 5067   0.291   6.424   4.417
 1415SOL     OW 5068  -1.255   5.160   6.522
 1415SOL    HW1 5069  -1.327   5.219   6.547
 1415SOL    HW2 5070  -1.185   5.219   6.494
 1416SOL     OW 5071   6.211   8.235   4.045
 1416SOL    HW1 5072   6.178   8.171   4.108
 1416SOL    HW2 5073   6.306   8.234   4.056
 1417SOL     OW 5074   1.252   6.662   5.046
 1417SOL    HW1 5075   1.238   6.578   5.002
 1417SOL    HW2 5076   1.184   6.719   5.010
 1418SOL     OW 5077   7.011   5.890   5.094
 1418SOL    HW1 5078   7.071   5.959   5.068
 1418SOL    HW2 5079   6.936   5.936   5.133
 1419SOL     OW 5080   0.293   8.840   6.267
 1419SOL    HW1 5081   0.246   8.860   6.186
 1419SOL    HW2 5082   0.306   8.745   6.265
 1420SOL     OW 5083   1.628   3.168   2.043
 1420SOL    HW1 5084   1.547   3.126   2.073
 1420SOL    HW2 5085   1.606   3.261   2.039
 1421SOL     OW 5086   4.556   3.631   4.128
 1421SOL    HW1 5087   4.565   3.672   4.215
 1421SOL    HW2 5088   4.520   3.544   4.146
 1422SOL     OW 5089  -0.018   2.557   3.306
 1422SOL    HW1 5090   0.049   2.574   3.240
 1422SOL    HW2 5091  -0.015   2.463   3.321
 1423SOL     OW 5092   2.467   4.619   6.256
 1423SOL    HW1 5093   2.418   4.653   6.182
 1423SOL    HW2 5094   2.559   4.621   6.228
 1424SOL     OW 5095   1.400   1.637   0.109
 1424SOL    HW1 5096   1.465   1.708   0.108
 1424SOL    HW2 5097   1.356   1.647   0.194
 1425SOL     OW 5098   5.860   7.410   5.727
 1425SOL    HW1 5099   5.877   7.433   5.635
 1425SOL    HW2 5100   5.804   7.332   5.723
 1426SOL     OW 5101   1.828   4.716   5.732
 1426SOL    HW1 5102   1.883   4.660   5.787
 1426SOL    HW2 5103   1.766   4.655   5.691
 1427SOL     OW 5104   5.290   8.666   3.197
 1427SOL    HW1 5105   5.343   8.731   3.151
 1427SOL    HW2 5106   5.241   8.717   3.262
 1428SOL     OW 5107   7.802   6.009   0.326
 1428SOL    HW1 5108   7.791   6.023   0.232
 1428SOL    HW2 5109   7.815   5.914   0.334
 1429SOL     OW 5110   2.256   6.474   4.876
 1429SOL    HW1 5111   2.187   6.530   4.913
 1429SOL    HW2 5112   2.212   6.425   4.806
 1430SOL     OW 5113   9.255   3.609   0.071
 1430SOL    HW1 5114   9.184   3.555   0.106
 1430SOL    HW2 5115   9.211   3.667   0.008
 1431SOL     OW 5116   2.730   5.257   4.925
 1431SOL    HW1 5117   2.757   5.301   4.844
 1431SOL    HW2 5118   2.640   5.229   4.907
 1432SOL     OW 5119   6.530   0.391   0.157
 1432SOL    HW1 5120   6.552   0.364   0.068
 1432SOL    HW2 5121   6.566   0.322   0.213
 1433SOL     OW 5122   3.037   7.037   2.817
 1433SOL    HW1 5123   2.942   7.043   2.825
 1433SOL    HW2 5124   3.053   7.046   2.723
 1434SOL     OW 5125   7.175   5.538   3.758
 1434SOL    HW1 5126   7.136   5.582   3.833
 1434SOL    HW2 5127   7.229   5.469   3.796
 1435SOL     OW 5128   2.824   6.205   3.430
 1435SOL    HW1 5129   2.819   6.158   3.346
 1435SOL    HW2 5130   2.763   6.278   3.421
 1436SOL     OW 5131   6.373   7.690   0.450
 1436SOL    HW1 5132   6.440   7.755   0.473
 1436SOL    HW2 5133   6.300   7.710   0.509
 1437SOL     OW 5134   5.653   8.802   2.431
 1437SOL    HW1 5135   5.744   8.786   2.457
 1437SOL    HW2 5136   5.654   8.797   2.336
 1438SOL     OW 5137   0.790   6.622   5.707
 1438SOL    HW1 5138   0.757   6.534   5.691
 1438SOL    HW2 5139   0.879   6.622   5.671
 1439SOL     OW 5140   1.562   7.756   4.677
 1439SOL    HW1 5141   1.468   7.755   4.693
 1439SOL    HW2 5142   1.583   7.848   4.662
 1440SOL     OW 5143   1.404   3.314   4.149
 1440SOL    HW1 5144   1.491   3.303   4.112
 1440SOL    HW2 5145   1.387   3.232   4.197
 1441SOL     OW 5146   2.903   6.639   1.791
 1441SOL    HW1 5147   2.996   6.634   1.814
 1441SOL    HW2 5148   2.862   6.678   1.869
 1442SOL     OW 5149   1.983   4.519   1.408
 1442SOL    HW1 5150   2.030   4.497   1.327
 1442SOL    HW2 5151   1.918   4.584   1.380
 1443SOL     OW 5152   7.636   8.039   4.910
 1443SOL    HW1 5153   7.561   8.097   4.897
 1443SOL    HW2 5154   7.616   7.961   4.859
 1444SOL     OW 5155   2.560   4.047   6.562
 1444SOL    HW1 5156   2.474   4.090   6.565
 1444SOL    HW2 5157   2.568   4.002   6.646
 1445SOL     OW 5158   1.097   5.107   3.212
 1445SOL    HW1 5159   1.003   5.117   3.195
 1445SOL    HW2 5160   1.107   5.015   3.237
 1446SOL     OW 5161   7.151  10.579   5.942
 1446SOL    HW1 5162   7.162  10.486   5.962
 1446SOL    HW2 5163   7.062  10.587   5.910
 1447SOL     OW 5164   3.048   6.721   4.829
 1447SOL    HW1 5165   3.038   6.636   4.785
 1447SOL    HW2 5166   2.977   6.722   4.894
 1448SOL     OW 5167   7.906   4.208   1.675
 1448SOL    HW1 5168   7.999   4.211   1.650
 1448SOL    HW2 5169   7.905   4.236   1.766
 1449SOL     OW 5170   2.830   1.146   0.705
 1449SOL    HW1 5171   2.751   1.187   0.672
 1449SOL    HW2 5172   2.837   1.064   0.656
 1450SOL     OW 5173   3.191   7.825   0.902
 1450SOL    HW1 5174   3.226   7.828   0.991
 1450SOL    HW2 5175   3.096   7.822   0.914
 1451SOL     OW 5176   8.004   7.413   4.162
 1451SOL    HW1 5177   8.015   7.499   4.121
 1451SOL    HW2 5178   8.073   7.359   4.123
 1452SOL     OW 5179   4.655   7.884   6.475
 1452SOL    HW1 5180   4.645   7.978   6.458
 1452SOL    HW2 5181   4.591   7.866   6.544
 1453SOL     OW 5182   5.986   8.350   6.612
 1453SOL    HW1 5183   6.066   8.328   6.661
 1453SOL    HW2 5184   5.917   8.300   6.655
 1454SOL     OW 5185   4.040   2.134   1.446
 1454SOL    HW1 5186   3.960   2.082   1.445
 1454SOL    HW2 5187   4.060   2.147   1.539
 1455SOL     OW 5188   5.182   7.166   0.205
 1455SOL    HW1 5189   5.141   7.222   0.270
 1455SOL    HW2 5190   5.110   7.115   0.168
 1456SOL     OW 5191   0.938   8.973   5.774
 1456SOL    HW1 5192   1.004   8.994   5.707
 1456SOL    HW2 5193   0.909   9.059   5.805
 1457SOL     OW 5194   7.455   9.054   6.018
 1457SOL    HW1 5195   7.451   9.117   6.090
 1457SOL    HW2 5196   7.373   9.006   6.023
 1458SOL     OW 5197   4.382   9.109   3.124
 1458SOL    HW1 5198   4.464   9.136   3.083
 1458SOL    HW2 5199   4.392   9.133   3.216
 1459SOL     OW 5200   0.895   2.952   2.947
 1459SOL    HW1 5201   0.886   2.958   2.852
 1459SOL    HW2 5202   0.942   3.031   2.972
 1460SOL     OW 5203   2.026   5.364   0.090
 1460SOL    HW1 5204   1.974   5.344   0.013
 1460SOL    HW2 5205   2.113   5.327   0.071
 1461SOL     OW 5206   2.029   7.685   3.036
 1461SOL    HW1 5207   2.092   7.757   3.038
 1461SOL    HW2 5208   2.004   7.673   3.128
 1462SOL     OW 5209   7.139   4.288   1.910
 1462SOL    HW1 5210   7.190   4.242   1.977
 1462SOL    HW2 5211   7.073   4.224   1.882
 1463SOL     OW 5212   4.244   7.745   1.304
 1463SOL    HW1 5213   4.266   7.674   1.364
 1463SOL    HW2 5214   4.311   7.811   1.320
 1464SOL     OW 5215   2.383  10.071   6.091
 1464SOL    HW1 5216   2.373   9.994   6.036
 1464SOL    HW2 5217   2.367  10.038   6.180
 1465SOL     OW 5218   1.308   8.770   3.090
 1465SOL    HW1 5219   1.355   8.699   3.135
 1465SOL    HW2 5220   1.352   8.850   3.119
 1466SOL     OW 5221   2.927   3.288   5.353
 1466SOL    HW1 5222   2.964   3.210   5.311
 1466SOL    HW2 5223   2.959   3.284   5.443
 1467SOL     OW 5224   5.854   6.078   0.901
 1467SOL    HW1 5225   5.823   6.130   0.975
 1467SOL    HW2 5226   5.949   6.075   0.912
 1468SOL     OW 5227   7.476   1.514   1.464
 1468SOL    HW1 5228   7.408   1.516   1.398
 1468SOL    HW2 5229   7.468   1.599   1.509
 1469SOL     OW 5230   8.020   7.485   0.626
 1469SOL    HW1 5231   7.978   7.468   0.710
 1469SOL    HW2 5232   8.042   7.579   0.629
 1470SOL     OW 5233   5.436   7.183   2.855
 1470SOL    HW1 5234   5.527   7.173   2.829
 1470SOL    HW2 5235   5.435   7.260   2.911
 1471SOL     OW 5236   1.775   6.160   4.749
 1471SOL    HW1 5237   1.690   6.138   4.711
 1471SOL    HW2 5238   1.814   6.076   4.771
 1472SOL     OW 5239   6.820   5.746   0.209
 1472SOL    HW1 5240   6.885   5.797   0.161
 1472SOL    HW2 5241   6.762   5.812   0.247
 1473SOL     OW 5242   1.361   1.026   0.356
 1473SOL    HW1 5243   1.451   1.031   0.324
 1473SOL    HW2 5244   1.370   1.004   0.448
 1474SOL     OW 5245  -1.151   7.257   6.134
 1474SOL    HW1 5246  -1.197   7.333   6.169
 1474SOL    HW2 5247  -1.155   7.268   6.039
 1475SOL     OW 5248   4.307   3.359   1.571
 1475SOL    HW1 5249   4.377   3.424   1.576
 1475SOL    HW2 5250   4.353   3.276   1.559
 1476SOL     OW 5251   6.996  10.029   6.011
 1476SOL    HW1 5252   7.058  10.093   5.978
 1476SOL    HW2 5253   7.026  10.010   6.100
 1477SOL     OW 5254   3.038   9.069   5.410
 1477SOL    HW1 5255   2.971   9.052   5.477
 1477SOL    HW2 5256   3.016   9.010   5.338
 1478SOL     OW 5257   3.970   8.485   4.742
 1478SOL    HW1 5258   3.883   8.448   4.753
 1478SOL    HW2 5259   4.006   8.440   4.666
 1479SOL     OW 5260   0.654   8.619   6.575
 1479SOL    HW1 5261   0.740   8.616   6.532
 1479SOL    HW2 5262   0.622   8.708   6.559
 1480SOL     OW 5263   6.789  10.610   5.486
 1480SOL    HW1 5264   6.751  10.565   5.562
 1480SOL    HW2 5265   6.806  10.699   5.518
 1481SOL     OW 5266  -0.215   2.740   3.298
 1481SOL    HW1 5267  -0.165   2.820   3.281
 1481SOL    HW2 5268  -0.148   2.671   3.304
 1482SOL     OW 5269  -0.198   4.867   6.030
 1482SOL    HW1 5270  -0.275   4.831   6.075
 1482SOL    HW2 5271  -0.171   4.941   6.083
 1483SOL     OW 5272   4.572   8.289   2.551
 1483SOL    HW1 5273   4.492   8.340   2.543
 1483SOL    HW2 5274   4.548   8.214   2.606
 1484SOL     OW 5275   8.402   6.355   2.660
 1484SOL    HW1 5276   8.464   6.414   2.617
 1484SOL    HW2 5277   8.427   6.356   2.752
 1485SOL     OW 5278   2.662   8.606   1.712
 1485SOL    HW1 5279   2.737   8.575   1.763
 1485SOL    HW2 5280   2.605   8.647   1.777
 1486SOL     OW 5281   6.406   8.453   5.132
 1486SOL    HW1 5282   6.481   8.442   5.190
 1486SOL    HW2 5283   6.443   8.448   5.043
 1487SOL     OW 5284   3.855   5.164   0.525
 1487SOL    HW1 5285   3.879   5.252   0.494
 1487SOL    HW2 5286   3.939   5.121   0.543
 1488SOL     OW 5287   1.714   6.993   1.932
 1488SOL    HW1 5288   1.689   6.906   1.962
 1488SOL    HW2 5289   1.798   7.009   1.974
 1489SOL     OW 5290   5.901   7.264   3.133
 1489SOL    HW1 5291   5.825   7.321   3.137
 1489SOL    HW2 5292   5.891   7.216   3.050
 1490SOL     OW 5293   3.589  11.204   6.469
 1490SOL    HW1 5294   3.537  11.131   6.433
 1490SOL    HW2 5295   3.668  11.162   6.503
 1491SOL     OW 5296   2.514   6.616   1.433
 1491SOL    HW1 5297   2.603   6.586   1.452
 1491SOL    HW2 5298   2.520   6.656   1.347
 1492SOL     OW 5299   1.282   8.753   4.937
 1492SOL    HW1 5300   1.358   8.809   4.920
 1492SOL    HW2 5301   1.307   8.668   4.901
 1493SOL     OW 5302  -0.344   1.604   1.552
 1493SOL    HW1 5303  -0.326   1.543   1.623
 1493SOL    HW2 5304  -0.381   1.681   1.595
 1494SOL     OW 5305   8.996   7.012   1.633
 1494SOL    HW1 5306   9.049   7.033   1.710
 1494SOL    HW2 5307   9.022   7.077   1.567
 1495SOL     OW 5308   6.117   3.163   0.023
 1495SOL    HW1 5309   6.211   3.167   0.004
 1495SOL    HW2 5310   6.087   3.081  -0.017
 1496SOL     OW 5311   7.533   8.187   2.126
 1496SOL    HW1 5312   7.628   8.199   2.125
 1496SOL    HW2 5313   7.503   8.243   2.197
 1497SOL     OW 5314   4.154   6.806   1.870
 1497SOL    HW1 5315   4.180   6.860   1.945
 1497SOL    HW2 5316   4.236   6.768   1.839
 1498SOL     OW 5317   6.533   8.295   3.010
 1498SOL    HW1 5318   6.500   8.233   2.945
 1498SOL    HW2 5319   6.620   8.318   2.978
 1499SOL     OW 5320   2.729   4.448   4.452
 1499SOL    HW1 5321   2.649   4.459   4.505
 1499SOL    HW2 5322   2.703   4.477   4.364
 1500SOL     OW 5323   4.187   1.030   0.490
 1500SOL    HW1 5324   4.254   0.996   0.548
 1500SOL    HW2 5325   4.178   0.964   0.421
 1501SOL     OW 5326   3.658   7.965   1.259
 1501SOL    HW1 5327   3.602   7.953   1.336
 1501SOL    HW2 5328   3.747   7.966   1.294
 1502SOL     OW 5329   6.224   9.355   6.512
 1502SOL    HW1 5330   6.197   9.427   6.456
 1502SOL    HW2 5331   6.144   9.306   6.529
 1503SOL     OW 5332   7.334   7.317   4.323
 1503SOL    HW1 5333   7.262   7.332   4.262
 1503SOL    HW2 5334   7.385   7.398   4.321
 1504SOL     OW 5335   1.604   5.220   6.002
 1504SOL    HW1 5336   1.517   5.206   6.038
 1504SOL    HW2 5337   1.664   5.194   6.071
 1505SOL     OW 5338  -0.609   7.914   6.393
 1505SOL    HW1 5339  -0.615   8.002   6.355
 1505SOL    HW2 5340  -0.700   7.887   6.403
 1506SOL     OW 5341   1.719   9.001   5.672
 1506SOL    HW1 5342   1.742   8.944   5.745
 1506SOL    HW2 5343   1.656   8.951   5.621
 1507SOL     OW 5344   7.336  10.893   6.249
 1507SOL    HW1 5345   7.296  10.822   6.199
 1507SOL    HW2 5346   7.263  10.951   6.272
 1508SOL     OW 5347   5.590   7.452   1.333
 1508SOL    HW1 5348   5.570   7.541   1.364
 1508SOL    HW2 5349   5.559   7.395   1.403
 1509SOL     OW 5350   9.134   5.468   1.083
 1509SOL    HW1 5351   9.066   5.402   1.072
 1509SOL    HW2 5352   9.102   5.545   1.037
 1510SOL     OW 5353   5.049   5.053   0.856
 1510SOL    HW1 5354   5.133   5.038   0.813
 1510SOL    HW2 5355   4.991   5.081   0.785
 1511SOL     OW 5356   4.684   7.383   1.970
 1511SOL    HW1 5357   4.691   7.302   2.020
 1511SOL    HW2 5358   4.685   7.452   2.036
 1512SOL     OW 5359   2.660   5.670   1.126
 1512SOL    HW1 5360   2.737   5.656   1.072
 1512SOL    HW2 5361   2.601   5.721   1.071
 1513SOL     OW 5362   5.911   7.495   2.003
 1513SOL    HW1 5363   5.842   7.430   2.017
 1513SOL    HW2 5364   5.990   7.453   2.037
 1514SOL     OW 5365   5.727  10.818   6.048
 1514SOL    HW1 5366   5.661  10.750   6.036
 1514SOL    HW2 5367   5.679  10.900   6.037
 1515SOL     OW 5368   3.861   7.002   0.810
 1515SOL    HW1 5369   3.851   7.033   0.900
 1515SOL    HW2 5370   3.858   6.906   0.817
 1516SOL     OW 5371   1.402   6.936   5.637
 1516SOL    HW1 5372   1.478   6.995   5.646
 1516SOL    HW2 5373   1.400   6.915   5.544
 1517SOL     OW 5374  -0.024   3.211   5.565
 1517SOL    HW1 5375  -0.063   3.276   5.623
 1517SOL    HW2 5376  -0.092   3.194   5.499
 1518SOL     OW 5377   1.651   3.688   5.008
 1518SOL    HW1 5378   1.619   3.662   5.094
 1518SOL    HW2 5379   1.577   3.732   4.967
 1519SOL     OW 5380   2.406   4.063   4.627
 1519SOL    HW1 5381   2.488   4.054   4.578
 1519SOL    HW2 5382   2.433   4.063   4.719
 1520SOL     OW 5383   3.755  10.240   5.547
 1520SOL    HW1 5384   3.706  10.286   5.616
 1520SOL    HW2 5385   3.847  10.252   5.571
 1521SOL     OW 5386   7.892   3.582   1.225
 1521SOL    HW1 5387   7.858   3.497   1.196
 1521SOL    HW2 5388   7.970   3.597   1.171
 1522SOL     OW 5389  -1.702   3.512   5.109
 1522SOL    HW1 5390  -1.744   3.439   5.062
 1522SOL    HW2 5391  -1.773   3.552   5.159
 1523SOL     OW 5392   2.055   2.653   0.766
 1523SOL    HW1 5393   2.143   2.685   0.748
 1523SOL    HW2 5394   2.021   2.626   0.681
 1524SOL     OW 5395   6.360   6.360   2.122
 1524SOL    HW1 5396   6.431   6.410   2.082
 1524SOL    HW2 5397   6.282   6.412   2.104
 1525SOL     OW 5398   8.009   7.527   0.906
 1525SOL    HW1 5399   7.991   7.615   0.938
 1525SOL    HW2 5400   7.973   7.468   0.973
 1526SOL     OW 5401   8.383   3.625   0.973
 1526SOL    HW1 5402   8.370   3.651   0.882
 1526SOL    HW2 5403   8.362   3.704   1.023
 1527SOL     OW 5404   4.071   8.677   6.112
 1527SOL    HW1 5405   4.075   8.731   6.034
 1527SOL    HW2 5406   4.045   8.590   6.080
 1528SOL     OW 5407   7.680   4.896   0.702
 1528SOL    HW1 5408   7.710   4.986   0.716
 1528SOL    HW2 5409   7.692   4.853   0.787
 1529SOL     OW 5410   6.355   2.922   2.213
 1529SOL    HW1 5411   6.371   2.844   2.159
 1529SOL    HW2 5412   6.274   2.959   2.177
 1530SOL     OW 5413  -0.631   7.167   5.304
 1530SOL    HW1 5414  -0.688   7.195   5.376
 1530SOL    HW2 5415  -0.686   7.108   5.252
 1531SOL     OW 5416   7.598   5.780   0.181
 1531SOL    HW1 5417   7.537   5.783   0.108
 1531SOL    HW2 5418   7.543   5.791   0.259
 1532SOL     OW 5419   2.293   4.080   3.605
 1532SOL    HW1 5420   2.381   4.107   3.581
 1532SOL    HW2 5421   2.268   4.139   3.676
 1533SOL     OW 5422   1.550   9.381   3.927
 1533SOL    HW1 5423   1.460   9.355   3.945
 1533SOL    HW2 5424   1.546   9.476   3.917
 1534SOL     OW 5425   2.450   4.081   4.970
 1534SOL    HW1 5426   2.508   4.009   4.943
 1534SOL    HW2 5427   2.510   4.150   4.999
 1535SOL     OW 5428   2.254   6.223   5.843
 1535SOL    HW1 5429   2.256   6.285   5.916
 1535SOL    HW2 5430   2.338   6.178   5.848
 1536SOL     OW 5431   2.531  10.061   4.737
 1536SOL    HW1 5432   2.527  10.062   4.833
 1536SOL    HW2 5433   2.547  10.152   4.713
 1537SOL     OW 5434   4.244   3.513   1.836
 1537SOL    HW1 5435   4.158   3.538   1.869
 1537SOL    HW2 5436   4.226   3.475   1.750
 1538SOL     OW 5437   5.453   3.029   2.801
 1538SOL    HW1 5438   5.526   3.026   2.739
 1538SOL    HW2 5439   5.494   3.017   2.886
 1539SOL     OW 5440   2.871   7.112   6.344
 1539SOL    HW1 5441   2.842   7.122   6.434
 1539SOL    HW2 5442   2.795   7.136   6.291
 1540SOL     OW 5443   1.324   6.100   4.128
 1540SOL    HW1 5444   1.406   6.052   4.128
 1540SOL    HW2 5445   1.259   6.038   4.161
 1541SOL     OW 5446   2.640  10.648   5.345
 1541SOL    HW1 5447   2.735  10.652   5.338
 1541SOL    HW2 5448   2.608  10.714   5.284
 1542SOL     OW 5449   0.978   6.325   3.841
 1542SOL    HW1 5450   1.073   6.320   3.851
 1542SOL    HW2 5451   0.965   6.371   3.758
 1543SOL     OW 5452   7.477   6.214   1.178
 1543SOL    HW1 5453   7.509   6.204   1.268
 1543SOL    HW2 5454   7.388   6.247   1.187
 1544SOL     OW 5455   3.276   4.013   1.497
 1544SOL    HW1 5456   3.301   3.943   1.557
 1544SOL    HW2 5457   3.356   4.064   1.484
 1545SOL     OW 5458   4.633   8.971   3.945
 1545SOL    HW1 5459   4.665   8.935   4.028
 1545SOL    HW2 5460   4.544   9.001   3.964
 1546SOL     OW 5461   3.589   7.720   3.379
 1546SOL    HW1 5462   3.545   7.767   3.307
 1546SOL    HW2 5463   3.668   7.684   3.338
 1547SOL     OW 5464   0.166   5.600   3.065
 1547SOL    HW1 5465   0.160   5.624   3.157
 1547SOL    HW2 5466   0.259   5.598   3.046
 1548SOL     OW 5467   2.620   8.527   5.679
 1548SOL    HW1 5468   2.692   8.475   5.642
 1548SOL    HW2 5469   2.584   8.573   5.604
 1549SOL     OW 5470   3.942   8.063   3.829
 1549SOL    HW1 5471   3.888   7.984   3.822
 1549SOL    HW2 5472   3.984   8.055   3.915
 1550SOL     OW 5473   6.521   7.250   4.501
 1550SOL    HW1 5474   6.504   7.250   4.596
 1550SOL    HW2 5475   6.589   7.316   4.489
 1551SOL     OW 5476   3.047   6.862   3.221
 1551SOL    HW1 5477   3.017   6.948   3.250
 1551SOL    HW2 5478   3.040   6.806   3.299
 1552SOL     OW 5479   5.594   2.773   1.585
 1552SOL    HW1 5480   5.616   2.737   1.670
 1552SOL    HW2 5481   5.638   2.858   1.582
 1553SOL     OW 5482   9.748   8.132   1.507
 1553SOL    HW1 5483   9.657   8.154   1.488
 1553SOL    HW2 5484   9.792   8.133   1.421
 1554SOL     OW 5485   4.259   2.400   1.663
 1554SOL    HW1 5486   4.254   2.410   1.568
 1554SOL    HW2 5487   4.336   2.344   1.677
 1555SOL     OW 5488   0.034   3.023   4.639
 1555SOL    HW1 5489   0.090   2.951   4.611
 1555SOL    HW2 5490  -0.055   2.992   4.626
 1556SOL     OW 5491   3.573   9.466   3.655
 1556SOL    HW1 5492   3.584   9.523   3.730
 1556SOL    HW2 5493   3.662   9.442   3.629
 1557SOL     OW 5494   3.427   9.455   5.180
 1557SOL    HW1 5495   3.471   9.431   5.262
 1557SOL    HW2 5496   3.468   9.539   5.156
 1558SOL     OW 5497   5.270   2.851   3.962
 1558SOL    HW1 5498   5.220   2.817   3.888
 1558SOL    HW2 5499   5.206   2.898   4.015
 1559SOL     OW 5500   1.083   5.799   2.687
 1559SOL    HW1 5501   1.175   5.775   2.678
 1559SOL    HW2 5502   1.075   5.830   2.777
 1560SOL     OW 5503   1.758   3.838   4.073
 1560SOL    HW1 5504   1.824   3.840   4.002
 1560SOL    HW2 5505   1.729   3.747   4.075
 1561SOL     OW 5506   6.426   8.124   3.384
 1561SOL    HW1 5507   6.465   8.039   3.404
 1561SOL    HW2 5508   6.342   8.103   3.342
 1562SOL     OW 5509   4.271   8.838   4.021
 1562SOL    HW1 5510   4.330   8.798   4.086
 1562SOL    HW2 5511   4.314   8.920   3.997
 1563SOL     OW 5512   6.924  10.415   6.434
 1563SOL    HW1 5513   6.859  10.458   6.378
 1563SOL    HW2 5514   6.970  10.487   6.477
 1564SOL     OW 5515   3.850   8.802   5.288
 1564SOL    HW1 5516   3.894   8.717   5.285
 1564SOL    HW2 5517   3.920   8.866   5.273
 1565SOL     OW 5518   1.485   4.991   3.137
 1565SOL    HW1 5519   1.549   5.062   3.131
 1565SOL    HW2 5520   1.411   5.021   3.084
 1566SOL     OW 5521   8.745   5.892   1.496
 1566SOL    HW1 5522   8.757   5.878   1.402
 1566SOL    HW2 5523   8.833   5.883   1.533
 1567SOL     OW 5524   7.526   6.734   0.010
 1567SOL    HW1 5525   7.522   6.681  -0.070
 1567SOL    HW2 5526   7.445   6.715   0.056
 1568SOL     OW 5527   3.646   7.115   3.686
 1568SOL    HW1 5528   3.585   7.042   3.673
 1568SOL    HW2 5529   3.594   7.182   3.730
 1569SOL     OW 5530   4.553   8.878   5.270
 1569SOL    HW1 5531   4.465   8.856   5.301
 1569SOL    HW2 5532   4.555   8.974   5.271
 1570SOL     OW 5533   4.681   4.225   0.459
 1570SOL    HW1 5534   4.643   4.209   0.373
 1570SOL    HW2 5535   4.765   4.179   0.457
 1571SOL     OW 5536   1.286   7.383   3.187
 1571SOL    HW1 5537   1.348   7.314   3.166
 1571SOL    HW2 5538   1.294   7.446   3.116
 1572SOL     OW 5539   6.271   4.653   2.109
 1572SOL    HW1 5540   6.351   4.621   2.068
 1572SOL    HW2 5541   6.298   4.677   2.198
 1573SOL     OW 5542   5.638   3.926   0.379
 1573SOL    HW1 5543   5.692   3.965   0.310
 1573SOL    HW2 5544   5.596   4.000   0.422
 1574SOL     OW 5545   0.852   4.343   5.075
 1574SOL    HW1 5546   0.764   4.382   5.072
 1574SOL    HW2 5547   0.897   4.378   4.998
 1575SOL     OW 5548   3.017  10.466   5.034
 1575SOL    HW1 5549   2.969  10.510   5.105
 1575SOL    HW2 5550   3.061  10.393   5.077
 1576SOL     OW 5551   6.983   7.891   5.551
 1576SOL    HW1 5552   6.895   7.852   5.555
 1576SOL    HW2 5553   7.042   7.818   5.569
 1577SOL     OW 5554   3.569  10.054   4.794
 1577SOL    HW1 5555   3.609  10.072   4.879
 1577SOL    HW2 5556   3.620   9.980   4.759
 1578SOL     OW 5557   2.694   7.561   0.212
 1578SOL    HW1 5558   2.748   7.619   0.264
 1578SOL    HW2 5559   2.669   7.612   0.135
 1579SOL     OW 5560   2.445   9.174   3.651
 1579SOL    HW1 5561   2.367   9.118   3.648
 1579SOL    HW2 5562   2.499   9.136   3.720
 1580SOL     OW 5563   4.118   3.150   0.130
 1580SOL    HW1 5564   4.169   3.172   0.052
 1580SOL    HW2 5565   4.183   3.150   0.201
 1581SOL     OW 5566   7.446   6.504   2.119
 1581SOL    HW1 5567   7.524   6.559   2.109
 1581SOL    HW2 5568   7.481   6.416   2.131
 1582SOL     OW 5569   5.057   6.422   0.383
 1582SOL    HW1 5570   5.065   6.477   0.461
 1582SOL    HW2 5571   5.061   6.332   0.416
 1583SOL     OW 5572   2.713   8.648   4.226
 1583SOL    HW1 5573   2.698   8.711   4.297
 1583SOL    HW2 5574   2.640   8.586   4.233
 1584SOL     OW 5575   0.882   2.239   3.768
 1584SOL    HW1 5576   0.961   2.291   3.757
 1584SOL    HW2 5577   0.816   2.283   3.714
 1585SOL     OW 5578  -0.138   5.438   5.051
 1585SOL    HW1 5579  -0.220   5.397   5.022
 1585SOL    HW2 5580  -0.164   5.524   5.082
 1586SOL     OW 5581   3.420   6.487   1.863
 1586SOL    HW1 5582   3.494   6.514   1.809
 1586SOL    HW2 5583   3.343   6.504   1.808
 1587SOL     OW 5584   3.330   1.390   1.657
 1587SOL    HW1 5585   3.388   1.444   1.711
 1587SOL    HW2 5586   3.297   1.323   1.717
 1588SOL     OW 5587   2.270   2.588   2.808
 1588SOL    HW1 5588   2.339   2.522   2.806
 1588SOL    HW2 5589   2.198   2.550   2.758
 1589SOL     OW 5590   2.428   2.274   1.641
 1589SOL    HW1 5591   2.469   2.226   1.570
 1589SOL    HW2 5592   2.501   2.306   1.694
 1590SOL     OW 5593   1.355   0.687   0.311
 1590SOL    HW1 5594   1.320   0.635   0.383
 1590SOL    HW2 5595   1.384   0.768   0.352
 1591SOL     OW 5596   4.731   8.039   5.007
 1591SOL    HW1 5597   4.757   7.983   4.934
 1591SOL    HW2 5598   4.767   8.125   4.986
 1592SOL     OW 5599   7.691   6.774   1.776
 1592SOL    HW1 5600   7.700   6.752   1.869
 1592SOL    HW2 5601   7.605   6.740   1.752
 1593SOL     OW 5602   8.034   9.282   4.506
 1593SOL    HW1 5603   8.023   9.338   4.429
 1593SOL    HW2 5604   8.020   9.340   4.580
 1594SOL     OW 5605   0.194   8.935   5.096
 1594SOL    HW1 5606   0.107   8.917   5.061
 1594SOL    HW2 5607   0.184   9.017   5.145
 1595SOL     OW 5608   5.207   4.048   4.710
 1595SOL    HW1 5609   5.271   4.118   4.722
 1595SOL    HW2 5610   5.198   4.008   4.797
 1596SOL     OW 5611   1.462   4.309   6.021
 1596SOL    HW1 5612   1.427   4.331   5.935
 1596SOL    HW2 5613   1.399   4.346   6.083
 1597SOL     OW 5614   7.385   7.460   3.377
 1597SOL    HW1 5615   7.305   7.408   3.374
 1597SOL    HW2 5616   7.366   7.529   3.442
 1598SOL     OW 5617   7.435   7.330   0.459
 1598SOL    HW1 5618   7.454   7.238   0.475
 1598SOL    HW2 5619   7.466   7.347   0.370
 1599SOL     OW 5620   2.224   7.860   3.060
 1599SOL    HW1 5621   2.209   7.915   2.982
 1599SOL    HW2 5622   2.192   7.913   3.133
 1600SOL     OW 5623   0.181   5.811   5.844
 1600SOL    HW1 5624   0.240   5.788   5.915
 1600SOL    HW2 5625   0.237   5.853   5.779
 1601SOL     OW 5626   5.732   3.100   5.238
 1601SOL    HW1 5627   5.689   3.168   5.185
 1601SOL    HW2 5628   5.752   3.143   5.321
 1602SOL     OW 5629   3.080  10.601   6.114
 1602SOL    HW1 5630   3.155  10.661   6.119
 1602SOL    HW2 5631   3.098  10.546   6.038
 1603SOL     OW 5632  -0.495   3.576   3.613
 1603SOL    HW1 5633  -0.441   3.549   3.538
 1603SOL    HW2 5634  -0.581   3.595   3.575
 1604SOL     OW 5635   0.398   5.252   3.175
 1604SOL    HW1 5636   0.456   5.215   3.109
 1604SOL    HW2 5637   0.418   5.346   3.173
 1605SOL     OW 5638   1.567   9.998   5.767
 1605SOL    HW1 5639   1.583  10.077   5.714
 1605SOL    HW2 5640   1.575  10.028   5.857
 1606SOL     OW 5641   3.857   3.845   0.459
 1606SOL    HW1 5642   3.820   3.775   0.405
 1606SOL    HW2 5643   3.807   3.923   0.434
 1607SOL     OW 5644   7.715   2.698   1.251
 1607SOL    HW1 5645   7.762   2.624   1.214
 1607SOL    HW2 5646   7.742   2.773   1.197
 1608SOL     OW 5647   0.783   1.986   1.477
 1608SOL    HW1 5648   0.692   1.967   1.496
 1608SOL    HW2 5649   0.781   2.070   1.430
 1609SOL     OW 5650   1.119   6.941   5.730
 1609SOL    HW1 5651   1.161   6.942   5.645
 1609SOL    HW2 5652   1.043   6.998   5.721
 1610SOL     OW 5653   1.629  10.112   4.466
 1610SOL    HW1 5654   1.541  10.081   4.445
 1610SOL    HW2 5655   1.639  10.095   4.559
 1611SOL     OW 5656   7.702   1.828   1.697
 1611SOL    HW1 5657   7.761   1.902   1.682
 1611SOL    HW2 5658   7.727   1.794   1.783
 1612SOL     OW 5659   8.675   7.132   1.470
 1612SOL    HW1 5660   8.605   7.067   1.469
 1612SOL    HW2 5661   8.693   7.149   1.377
 1613SOL     OW 5662   0.747   2.781   4.201
 1613SOL    HW1 5663   0.680   2.850   4.196
 1613SOL    HW2 5664   0.776   2.782   4.292
 1614SOL     OW 5665   7.477   5.524   2.546
 1614SOL    HW1 5666   7.403   5.574   2.512
 1614SOL    HW2 5667   7.442   5.438   2.566
 1615SOL     OW 5668   7.938   7.510   1.799
 1615SOL    HW1 5669   8.012   7.490   1.856
 1615SOL    HW2 5670   7.921   7.603   1.812
 1616SOL     OW 5671   7.476   8.951   4.666
 1616SOL    HW1 5672   7.521   8.869   4.646
 1616SOL    HW2 5673   7.397   8.925   4.713
 1617SOL     OW 5674   0.921   1.365   0.227
 1617SOL    HW1 5675   0.854   1.431   0.246
 1617SOL    HW2 5676   0.953   1.338   0.313
 1618SOL     OW 5677   7.073   6.685   1.364
 1618SOL    HW1 5678   7.115   6.698   1.449
 1618SOL    HW2 5679   7.055   6.591   1.361
 1619SOL     OW 5680   6.589   4.438   4.853
 1619SOL    HW1 5681   6.666   4.444   4.910
 1619SOL    HW2 5682   6.535   4.370   4.893
 1620SOL     OW 5683   4.543   7.257   4.965
 1620SOL    HW1 5684   4.526   7.175   4.918
 1620SOL    HW2 5685   4.637   7.254   4.985
 1621SOL     OW 5686   1.182   6.803   6.468
 1621SOL    HW1 5687   1.177   6.886   6.515
 1621SOL    HW2 5688   1.181   6.828   6.375
 1622SOL     OW 5689   6.501   7.162   1.656
 1622SOL    HW1 5690   6.571   7.139   1.595
 1622SOL    HW2 5691   6.543   7.160   1.742
 1623SOL     OW 5692   0.046   4.530   5.878
 1623SOL    HW1 5693   0.119   4.548   5.818
 1623SOL    HW2 5694   0.035   4.611   5.927
 1624SOL     OW 5695   6.902   6.720   1.011
 1624SOL    HW1 5696   6.829   6.664   0.985
 1624SOL    HW2 5697   6.974   6.691   0.956
 1625SOL     OW 5698   1.818   3.070   2.791
 1625SOL    HW1 5699   1.864   3.014   2.729
 1625SOL    HW2 5700   1.830   3.159   2.756
 1626SOL     OW 5701   6.784   3.538   2.325
 1626SOL    HW1 5702   6.841   3.523   2.400
 1626SOL    HW2 5703   6.703   3.491   2.346
 1627SOL     OW 5704   1.924   7.325   4.971
 1627SOL    HW1 5705   2.006   7.313   4.923
 1627SOL    HW2 5706   1.948   7.318   5.063
 1628SOL     OW 5707   7.776   4.795   2.227
 1628SOL    HW1 5708   7.691   4.753   2.242
 1628SOL    HW2 5709   7.766   4.882   2.266
 1629SOL     OW 5710   3.466   6.995   3.906
 1629SOL    HW1 5711   3.468   6.927   3.838
 1629SOL    HW2 5712   3.538   6.973   3.965
 1630SOL     OW 5713   6.551   9.956   6.603
 1630SOL    HW1 5714   6.524   9.938   6.693
 1630SOL    HW2 5715   6.636  10.000   6.613
 1631SOL     OW 5716   5.833   7.858   1.259
 1631SOL    HW1 5717   5.883   7.896   1.187
 1631SOL    HW2 5718   5.893   7.796   1.300
 1632SOL     OW 5719   2.208   7.055   1.620
 1632SOL    HW1 5720   2.175   6.997   1.551
 1632SOL    HW2 5721   2.250   6.996   1.682
 1633SOL     OW 5722   3.354   8.356   5.982
 1633SOL    HW1 5723   3.386   8.267   5.997
 1633SOL    HW2 5724   3.289   8.347   5.912
 1634SOL     OW 5725   4.998   6.774   6.062
 1634SOL    HW1 5726   5.049   6.852   6.080
 1634SOL    HW2 5727   4.911   6.793   6.098
 1635SOL     OW 5728   6.516   3.841   1.994
 1635SOL    HW1 5729   6.578   3.905   1.959
 1635SOL    HW2 5730   6.559   3.804   2.071
 1636SOL     OW 5731   6.548   6.570   6.369
 1636SOL    HW1 5732   6.582   6.604   6.286
 1636SOL    HW2 5733   6.558   6.642   6.431
 1637SOL     OW 5734   1.454   7.723   2.852
 1637SOL    HW1 5735   1.437   7.814   2.829
 1637SOL    HW2 5736   1.521   7.728   2.920
 1638SOL     OW 5737  -0.877   2.497   3.697
 1638SOL    HW1 5738  -0.807   2.494   3.632
 1638SOL    HW2 5739  -0.934   2.424   3.673
 1639SOL     OW 5740   6.908   4.577   1.960
 1639SOL    HW1 5741   6.854   4.575   1.881
 1639SOL    HW2 5742   6.942   4.667   1.962
 1640SOL     OW 5743   4.817   9.166   4.500
 1640SOL    HW1 5744   4.875   9.158   4.576
 1640SOL    HW2 5745   4.729   9.168   4.537
 1641SOL     OW 5746   2.965   7.386   3.459
 1641SOL    HW1 5747   3.002   7.301   3.434
 1641SOL    HW2 5748   3.026   7.450   3.423
 1642SOL     OW 5749   1.987   4.927   1.568
 1642SOL    HW1 5750   1.942   4.936   1.484
 1642SOL    HW2 5751   2.039   5.007   1.576
 1643SOL     OW 5752   6.322   2.261   1.963
 1643SOL    HW1 5753   6.285   2.349   1.959
 1643SOL    HW2 5754   6.312   2.226   1.874
 1644SOL     OW 5755   5.124   3.994   2.806
 1644SOL    HW1 5756   5.121   3.902   2.778
 1644SOL    HW2 5757   5.082   3.994   2.892
 1645SOL     OW 5758   1.770   3.386   5.175
 1645SOL    HW1 5759   1.688   3.376   5.222
 1645SOL    HW2 5760   1.815   3.302   5.187
 1646SOL     OW 5761   7.095   2.709   0.818
 1646SOL    HW1 5762   7.086   2.614   0.817
 1646SOL    HW2 5763   7.166   2.726   0.880
 1647SOL     OW 5764   3.044   1.026   1.262
 1647SOL    HW1 5765   2.975   1.069   1.313
 1647SOL    HW2 5766   3.126   1.053   1.304
 1648SOL     OW 5767   2.459  10.110   6.445
 1648SOL    HW1 5768   2.370  10.096   6.413
 1648SOL    HW2 5769   2.455  10.196   6.487
 1649SOL     OW 5770   3.332   2.648   0.503
 1649SOL    HW1 5771   3.268   2.600   0.555
 1649SOL    HW2 5772   3.413   2.600   0.515
 1650SOL     OW 5773   5.386   2.549   1.728
 1650SOL    HW1 5774   5.325   2.587   1.664
 1650SOL    HW2 5775   5.417   2.469   1.686
 1651SOL     OW 5776   0.351   3.882   2.468
 1651SOL    HW1 5777   0.331   3.975   2.462
 1651SOL    HW2 5778   0.329   3.858   2.558
 1652SOL     OW 5779   7.465   2.694   2.486
 1652SOL    HW1 5780   7.471   2.603   2.516
 1652SOL    HW2 5781   7.390   2.730   2.535
 1653SOL     OW 5782   1.578   5.873   3.705
 1653SOL    HW1 5783   1.559   5.785   3.672
 1653SOL    HW2 5784   1.624   5.916   3.633
 1654SOL     OW 5785   8.818   8.504   2.326
 1654SOL    HW1 5786   8.883   8.481   2.260
 1654SOL    HW2 5787   8.767   8.423   2.338
 1655SOL     OW 5788   5.933  10.429   5.366
 1655SOL    HW1 5789   5.864  10.495   5.359
 1655SOL    HW2 5790   5.887  10.349   5.392
 1656SOL     OW 5791   4.824   5.360   0.267
 1656SOL    HW1 5792   4.865   5.304   0.201
 1656SOL    HW2 5793   4.897   5.409   0.306
 1657SOL     OW 5794   6.633   9.852   5.759
 1657SOL    HW1 5795   6.663   9.910   5.830
 1657SOL    HW2 5796   6.551   9.892   5.730
 1658SOL     OW 5797   4.689   1.976   0.253
 1658SOL    HW1 5798   4.624   2.035   0.215
 1658SOL    HW2 5799   4.643   1.892   0.262
 1659SOL     OW 5800   1.051   4.954   3.655
 1659SOL    HW1 5801   1.016   5.021   3.596
 1659SOL    HW2 5802   0.986   4.883   3.651
 1660SOL     OW 5803   2.469   8.356   5.863
 1660SOL    HW1 5804   2.503   8.381   5.949
 1660SOL    HW2 5805   2.520   8.408   5.801
 1661SOL     OW 5806   8.230   6.448   1.736
 1661SOL    HW1 5807   8.308   6.428   1.686
 1661SOL    HW2 5808   8.258   6.445   1.828
 1662SOL     OW 5809   4.413   7.952   1.384
 1662SOL    HW1 5810   4.429   8.046   1.370
 1662SOL    HW2 5811   4.501   7.913   1.380
 1663SOL     OW 5812  -1.313   3.053   4.265
 1663SOL    HW1 5813  -1.350   3.092   4.186
 1663SOL    HW2 5814  -1.234   3.104   4.283
 1664SOL     OW 5815   1.758   3.366   1.350
 1664SOL    HW1 5816   1.829   3.414   1.308
 1664SOL    HW2 5817   1.794   3.278   1.366
 1665SOL     OW 5818   3.662   4.736   5.679
 1665SOL    HW1 5819   3.641   4.772   5.593
 1665SOL    HW2 5820   3.623   4.649   5.678
 1666SOL     OW 5821   5.283   8.318   6.283
 1666SOL    HW1 5822   5.346   8.388   6.296
 1666SOL    HW2 5823   5.304   8.281   6.197
 1667SOL     OW 5824   1.223   8.251   5.018
 1667SOL    HW1 5825   1.240   8.215   5.105
 1667SOL    HW2 5826   1.150   8.312   5.030
 1668SOL     OW 5827  -1.293   5.585   5.839
 1668SOL    HW1 5828  -1.249   5.602   5.756
 1668SOL    HW2 5829  -1.264   5.497   5.864
 1669SOL     OW 5830   0.367   7.004   4.068
 1669SOL    HW1 5831   0.392   7.080   4.015
 1669SOL    HW2 5832   0.278   6.983   4.040
 1670SOL     OW 5833   2.154   1.548   0.485
 1670SOL    HW1 5834   2.216   1.574   0.553
 1670SOL    HW2 5835   2.207   1.539   0.405
 1671SOL     OW 5836   2.827   0.613   0.869
 1671SOL    HW1 5837   2.864   0.687   0.917
 1671SOL    HW2 5838   2.750   0.649   0.826
 1672SOL     OW 5839   3.208   0.861   0.317
 1672SOL    HW1 5840   3.121   0.869   0.358
 1672SOL    HW2 5841   3.189   0.844   0.225
 1673SOL     OW 5842   8.909   6.441   1.899
 1673SOL    HW1 5843   8.966   6.516   1.912
 1673SOL    HW2 5844   8.968   6.368   1.881
 1674SOL     OW 5845   8.248   6.501   2.348
 1674SOL    HW1 5846   8.237   6.428   2.408
 1674SOL    HW2 5847   8.329   6.481   2.301
 1675SOL     OW 5848   7.575   5.624   4.179
 1675SOL    HW1 5849   7.490   5.584   4.198
 1675SOL    HW2 5850   7.598   5.589   4.093
 1676SOL     OW 5851   6.529   3.868   0.783
 1676SOL    HW1 5852   6.620   3.898   0.778
 1676SOL    HW2 5853   6.477   3.948   0.773
 1677SOL     OW 5854   4.110   8.817   3.650
 1677SOL    HW1 5855   4.038   8.877   3.669
 1677SOL    HW2 5856   4.086   8.776   3.567
 1678SOL     OW 5857   4.949   8.065   4.649
 1678SOL    HW1 5858   4.969   8.080   4.742
 1678SOL    HW2 5859   5.031   8.084   4.603
 1679SOL     OW 5860   6.134   5.689   2.721
 1679SOL    HW1 5861   6.100   5.630   2.788
 1679SOL    HW2 5862   6.078   5.675   2.645
 1680SOL     OW 5863   4.594   9.383   5.183
 1680SOL    HW1 5864   4.551   9.341   5.108
 1680SOL    HW2 5865   4.651   9.449   5.145
 1681SOL     OW 5866   6.650   9.242   4.919
 1681SOL    HW1 5867   6.693   9.318   4.960
 1681SOL    HW2 5868   6.572   9.227   4.972
 1682SOL     OW 5869   6.436   2.655   2.091
 1682SOL    HW1 5870   6.499   2.691   2.029
 1682SOL    HW2 5871   6.455   2.561   2.093
 1683SOL     OW 5872   4.602   6.701   1.558
 1683SOL    HW1 5873   4.669   6.633   1.559
 1683SOL    HW2 5874   4.649   6.781   1.535
 1684SOL     OW 5875   8.034   7.485   3.804
 1684SOL    HW1 5876   7.983   7.552   3.758
 1684SOL    HW2 5877   8.113   7.475   3.751
 1685SOL     OW 5878   6.489   1.801   0.142
 1685SOL    HW1 5879   6.430   1.786   0.216
 1685SOL    HW2 5880   6.431   1.830   0.071
 1686SOL     OW 5881   8.068   2.730   1.129
 1686SOL    HW1 5882   8.040   2.766   1.045
 1686SOL    HW2 5883   8.047   2.637   1.124
 1687SOL     OW 5884   7.358   6.743   1.262
 1687SOL    HW1 5885   7.270   6.721   1.292
 1687SOL    HW2 5886   7.416   6.711   1.332
 1688SOL     OW 5887   7.435  10.680   6.488
 1688SOL    HW1 5888   7.492  10.740   6.537
 1688SOL    HW2 5889   7.355  10.731   6.471
 1689SOL     OW 5890   1.484   7.076   4.840
 1689SOL    HW1 5891   1.466   7.099   4.748
 1689SOL    HW2 5892   1.421   7.128   4.890
 1690SOL     OW 5893   2.586   2.278   2.171
 1690SOL    HW1 5894   2.516   2.332   2.208
 1690SOL    HW2 5895   2.557   2.188   2.187
 1691SOL     OW 5896   6.166  10.156   5.410
 1691SOL    HW1 5897   6.095  10.092   5.417
 1691SOL    HW2 5898   6.246  10.103   5.410
 1692SOL     OW 5899   8.098   7.167   0.437
 1692SOL    HW1 5900   8.040   7.243   0.431
 1692SOL    HW2 5901   8.160   7.190   0.505
 1693SOL     OW 5902  -0.399   7.437   5.730
 1693SOL    HW1 5903  -0.444   7.521   5.721
 1693SOL    HW2 5904  -0.357   7.423   5.645
 1694SOL     OW 5905   7.956   9.024   5.487
 1694SOL    HW1 5906   7.897   8.963   5.532
 1694SOL    HW2 5907   7.906   9.057   5.413
 1695SOL     OW 5908   3.680   4.302   1.018
 1695SOL    HW1 5909   3.734   4.229   0.985
 1695SOL    HW2 5910   3.631   4.332   0.941
 1696SOL     OW 5911   6.368   2.141   3.173
 1696SOL    HW1 5912   6.454   2.148   3.131
 1696SOL    HW2 5913   6.306   2.132   3.101
 1697SOL     OW 5914   6.122   4.096   3.447
 1697SOL    HW1 5915   6.050   4.136   3.398
 1697SOL    HW2 5916   6.084   4.016   3.483
 1698SOL     OW 5917   2.887  10.400   5.755
 1698SOL    HW1 5918   2.883  10.495   5.749
 1698SOL    HW2 5919   2.981  10.380   5.760
 1699SOL     OW 5920   0.418   9.066   6.411
 1699SOL    HW1 5921   0.354   9.037   6.346
 1699SOL    HW2 5922   0.418   9.161   6.403
 1700SOL     OW 5923   3.354   8.957   6.226
 1700SOL    HW1 5924   3.296   8.970   6.301
 1700SOL    HW2 5925   3.350   9.039   6.178
 1701SOL     OW 5926   7.816   7.059   3.294
 1701SOL    HW1 5927   7.794   7.013   3.213
 1701SOL    HW2 5928   7.778   7.146   3.283
 1702SOL     OW 5929   2.836   6.500   3.905
 1702SOL    HW1 5930   2.767   6.440   3.876
 1702SOL    HW2 5931   2.798   6.587   3.896
 1703SOL     OW 5932   9.053   8.133   2.467
 1703SOL    HW1 5933   9.059   8.177   2.552
 1703SOL    HW2 5934   8.973   8.081   2.473
 1704SOL     OW 5935   7.992   7.666   4.530
 1704SOL    HW1 5936   7.898   7.677   4.547
 1704SOL    HW2 5937   8.011   7.728   4.460
 1705SOL     OW 5938  -1.251   3.078   5.275
 1705SOL    HW1 5939  -1.190   3.124   5.333
 1705SOL    HW2 5940  -1.196   3.023   5.220
 1706SOL     OW 5941   2.971   7.386   3.733
 1706SOL    HW1 5942   2.952   7.292   3.741
 1706SOL    HW2 5943   2.935   7.409   3.647
 1707SOL     OW 5944   3.036   3.150   0.523
 1707SOL    HW1 5945   2.954   3.106   0.502
 1707SOL    HW2 5946   3.029   3.169   0.617
 1708SOL     OW 5947   2.038   5.434   3.393
 1708SOL    HW1 5948   2.045   5.385   3.311
 1708SOL    HW2 5949   2.103   5.504   3.385
 1709SOL     OW 5950   1.353   7.838   4.416
 1709SOL    HW1 5951   1.427   7.823   4.475
 1709SOL    HW2 5952   1.275   7.823   4.470
 1710SOL     OW 5953   6.830   6.653   0.325
 1710SOL    HW1 5954   6.865   6.586   0.384
 1710SOL    HW2 5955   6.785   6.714   0.382
 1711SOL     OW 5956   2.450   3.819   5.564
 1711SOL    HW1 5957   2.396   3.770   5.503
 1711SOL    HW2 5958   2.498   3.752   5.612
 1712SOL     OW 5959   5.980   3.597   3.884
 1712SOL    HW1 5960   5.949   3.687   3.892
 1712SOL    HW2 5961   6.067   3.606   3.843
 1713SOL     OW 5962   3.770   0.844   0.663
 1713SOL    HW1 5963   3.827   0.782   0.708
 1713SOL    HW2 5964   3.696   0.791   0.632
 1714SOL     OW 5965   2.434   8.828   2.382
 1714SOL    HW1 5966   2.409   8.772   2.309
 1714SOL    HW2 5967   2.379   8.799   2.455
 1715SOL     OW 5968   0.397   9.374   6.396
 1715SOL    HW1 5969   0.335   9.367   6.470
 1715SOL    HW2 5970   0.457   9.444   6.422
 1716SOL     OW 5971   9.919   7.393   0.786
 1716SOL    HW1 5972   9.935   7.314   0.735
 1716SOL    HW2 5973   9.915   7.362   0.877
 1717SOL     OW 5974   0.084   6.254   3.949
 1717SOL    HW1 5975   0.027   6.326   3.974
 1717SOL    HW2 5976   0.151   6.251   4.017
 1718SOL     OW 5977   2.931   0.636   0.589
 1718SOL    HW1 5978   3.021   0.666   0.585
 1718SOL    HW2 5979   2.932   0.565   0.655
 1719SOL     OW 5980   4.051   9.127   5.100
 1719SOL    HW1 5981   4.120   9.136   5.165
 1719SOL    HW2 5982   4.091   9.078   5.028
 1720SOL     OW 5983   2.724   7.541   6.419
 1720SOL    HW1 5984   2.805   7.491   6.430
 1720SOL    HW2 5985   2.734   7.617   6.475
 1721SOL     OW 5986   2.514   5.754   4.503
 1721SOL    HW1 5987   2.432   5.730   4.460
 1721SOL    HW2 5988   2.529   5.845   4.480
 1722SOL     OW 5989   4.028   2.263   3.051
 1722SOL    HW1 5990   3.957   2.327   3.047
 1722SOL    HW2 5991   4.103   2.308   3.011
 1723SOL     OW 5992   5.236   5.774   0.251
 1723SOL    HW1 5993   5.323   5.736   0.257
 1723SOL    HW2 5994   5.199   5.764   0.339
 1724SOL     OW 5995   4.189   3.408   4.529
 1724SOL    HW1 5996   4.137   3.395   4.609
 1724SOL    HW2 5997   4.219   3.320   4.506
 1725SOL     OW 5998   1.930   7.850   2.716
 1725SOL    HW1 5999   1.918   7.765   2.759
 1725SOL    HW2 6000   1.975   7.828   2.634
 1726SOL     OW 6001   3.229   7.646   3.065
 1726SOL    HW1 6002   3.279   7.578   3.109
 1726SOL    HW2 6003   3.290   7.683   3.001
 1727SOL     OW 6004   4.274   8.004   1.682
 1727SOL    HW1 6005   4.193   7.971   1.644
 1727SOL    HW2 6006   4.266   8.100   1.679
 1728SOL     OW 6007   2.900  10.834   6.190
 1728SOL    HW1 6008   2.949  10.906   6.232
 1728SOL    HW2 6009   2.964  10.763   6.183
 1729SOL     OW 6010   0.925   6.735   6.367
 1729SOL    HW1 6011   0.964   6.696   6.289
 1729SOL    HW2 6012   0.996   6.736   6.431
 1730SOL     OW 6013  -0.458   4.059   4.880
 1730SOL    HW1 6014  -0.408   3.979   4.863
 1730SOL    HW2 6015  -0.436   4.117   4.807
 1731SOL     OW 6016   6.744   9.341   3.498
 1731SOL    HW1 6017   6.654   9.370   3.485
 1731SOL    HW2 6018   6.746   9.311   3.589
 1732SOL     OW 6019   1.822   5.920   2.593
 1732SOL    HW1 6020   1.852   5.832   2.572
 1732SOL    HW2 6021   1.874   5.946   2.669
 1733SOL     OW 6022   6.024   7.345   1.124
 1733SOL    HW1 6023   6.017   7.281   1.195
 1733SOL    HW2 6024   5.983   7.303   1.048
 1734SOL     OW 6025   0.085   3.004   1.790
 1734SOL    HW1 6026   0.104   3.093   1.762
 1734SOL    HW2 6027   0.154   2.984   1.853
 1735SOL     OW 6028   3.265   9.479   6.570
 1735SOL    HW1 6029   3.271   9.562   6.618
 1735SOL    HW2 6030   3.267   9.412   6.637
 1736SOL     OW 6031   3.816   0.725   1.104
 1736SOL    HW1 6032   3.872   0.647   1.108
 1736SOL    HW2 6033   3.867   0.794   1.147
 1737SOL     OW 6034   2.975   7.752   5.056
 1737SOL    HW1 6035   3.020   7.740   4.972
 1737SOL    HW2 6036   3.023   7.822   5.099
 1738SOL     OW 6037   8.007   7.569   2.599
 1738SOL    HW1 6038   7.919   7.540   2.623
 1738SOL    HW2 6039   8.042   7.610   2.678
 1739SOL     OW 6040   4.605   6.576   1.304
 1739SOL    HW1 6041   4.549   6.621   1.368
 1739SOL    HW2 6042   4.544   6.536   1.242
 1740SOL     OW 6043   1.744   6.566   6.165
 1740SOL    HW1 6044   1.728   6.473   6.151
 1740SOL    HW2 6045   1.657   6.606   6.169
 1741SOL     OW 6046   8.612   8.684   2.935
 1741SOL    HW1 6047   8.647   8.608   2.889
 1741SOL    HW2 6048   8.568   8.735   2.868
 1742SOL     OW 6049   0.843   4.326   1.262
 1742SOL    HW1 6050   0.785   4.378   1.319
 1742SOL    HW2 6051   0.854   4.243   1.308
 1743SOL     OW 6052   7.830   6.494   4.124
 1743SOL    HW1 6053   7.749   6.530   4.088
 1743SOL    HW2 6054   7.813   6.401   4.133
 1744SOL     OW 6055   5.228   3.771   1.737
 1744SOL    HW1 6056   5.318   3.774   1.704
 1744SOL    HW2 6057   5.177   3.819   1.671
 1745SOL     OW 6058   6.771   4.349   2.059
 1745SOL    HW1 6059   6.818   4.432   2.058
 1745SOL    HW2 6060   6.788   4.313   2.146
 1746SOL     OW 6061  -1.746   6.145   6.466
 1746SOL    HW1 6062  -1.684   6.096   6.519
 1746SOL    HW2 6063  -1.728   6.118   6.376
 1747SOL     OW 6064   6.938  10.779   5.703
 1747SOL    HW1 6065   6.954  10.700   5.755
 1747SOL    HW2 6066   7.017  10.788   5.650
 1748SOL     OW 6067   0.486   8.851   5.589
 1748SOL    HW1 6068   0.446   8.934   5.612
 1748SOL    HW2 6069   0.487   8.850   5.493
 1749SOL     OW 6070   2.659   0.927   1.210
 1749SOL    HW1 6071   2.725   0.955   1.147
 1749SOL    HW2 6072   2.699   0.854   1.256
 1750SOL     OW 6073   3.713   2.921   3.014
 1750SOL    HW1 6074   3.695   3.011   2.988
 1750SOL    HW2 6075   3.808   2.918   3.026
 1751SOL     OW 6076   2.496   7.225   2.977
 1751SOL    HW1 6077   2.433   7.240   2.906
 1751SOL    HW2 6078   2.533   7.139   2.959
 1752SOL     OW 6079   6.174   5.133   3.761
 1752SOL    HW1 6080   6.126   5.123   3.843
 1752SOL    HW2 6081   6.113   5.178   3.702
 1753SOL     OW 6082   3.074   4.373   6.451
 1753SOL    HW1 6083   3.145   4.331   6.500
 1753SOL    HW2 6084   2.999   4.315   6.463
 1754SOL     OW 6085  -0.931   5.260   5.175
 1754SOL    HW1 6086  -1.026   5.246   5.169
 1754SOL    HW2 6087  -0.900   5.247   5.086
 1755SOL     OW 6088   3.946   7.232   6.133
 1755SOL    HW1 6089   3.986   7.235   6.219
 1755SOL    HW2 6090   3.899   7.315   6.125
 1756SOL     OW 6091   4.344   2.447   0.747
 1756SOL    HW1 6092   4.414   2.393   0.783
 1756SOL    HW2 6093   4.310   2.395   0.674
 1757SOL     OW 6094   1.553   1.696   1.532
 1757SOL    HW1 6095   1.484   1.746   1.576
 1757SOL    HW2 6096   1.529   1.605   1.546
 1758SOL     OW 6097   4.942   5.497   0.858
 1758SOL    HW1 6098   5.006   5.514   0.927
 1758SOL    HW2 6099   4.866   5.549   0.883
 1759SOL     OW 6100  -0.521   3.765   4.603
 1759SOL    HW1 6101  -0.458   3.716   4.550
 1759SOL    HW2 6102  -0.478   3.773   4.689
 1760SOL     OW 6103   8.290   6.919   3.620
 1760SOL    HW1 6104   8.357   6.975   3.580
 1760SOL    HW2 6105   8.208   6.968   3.609
 1761SOL     OW 6106   0.222   1.348   0.664
 1761SOL    HW1 6107   0.270   1.266   0.649
 1761SOL    HW2 6108   0.179   1.366   0.581
 1762SOL     OW 6109   1.286   3.525   4.546
 1762SOL    HW1 6110   1.258   3.456   4.486
 1762SOL    HW2 6111   1.237   3.509   4.626
 1763SOL     OW 6112   6.796   3.232   1.707
 1763SOL    HW1 6113   6.877   3.283   1.713
 1763SOL    HW2 6114   6.727   3.298   1.703
 1764SOL     OW 6115   6.564  10.334   5.017
 1764SOL    HW1 6116   6.474  10.362   4.999
 1764SOL    HW2 6117   6.604  10.409   5.062
 1765SOL     OW 6118   7.935   3.228   1.480
 1765SOL    HW1 6119   8.019   3.242   1.435
 1765SOL    HW2 6120   7.903   3.317   1.497
 1766SOL     OW 6121   8.886   8.512   1.875
 1766SOL    HW1 6122   8.929   8.463   1.946
 1766SOL    HW2 6123   8.948   8.507   1.802
 1767SOL     OW 6124  -0.952   5.614   5.317
 1767SOL    HW1 6125  -0.938   5.696   5.364
 1767SOL    HW2 6126  -0.958   5.640   5.225
 1768SOL     OW 6127   2.820   7.852   2.405
 1768SOL    HW1 6128   2.767   7.780   2.438
 1768SOL    HW2 6129   2.864   7.887   2.483
 1769SOL     OW 6130   3.244   7.152   3.581
 1769SOL    HW1 6131   3.179   7.176   3.514
 1769SOL    HW2 6132   3.324   7.198   3.555
 1770SOL     OW 6133   3.112   7.725   0.425
 1770SOL    HW1 6134   3.060   7.745   0.503
 1770SOL    HW2 6135   3.124   7.630   0.427
 1771SOL     OW 6136   6.181   1.321   2.020
 1771SOL    HW1 6137   6.138   1.338   1.936
 1771SOL    HW2 6138   6.263   1.279   1.996
 1772SOL     OW 6139   4.797   4.023   3.746
 1772SOL    HW1 6140   4.880   4.066   3.725
 1772SOL    HW2 6141   4.785   4.040   3.840
 1773SOL     OW 6142   4.519   5.719   0.448
 1773SOL    HW1 6143   4.553   5.774   0.378
 1773SOL    HW2 6144   4.595   5.668   0.477
 1774SOL     OW 6145   2.380   7.931   3.691
 1774SOL    HW1 6146   2.350   7.999   3.631
 1774SOL    HW2 6147   2.359   7.849   3.647
 1775SOL     OW 6148   5.174   1.173   1.131
 1775SOL    HW1 6149   5.167   1.102   1.194
 1775SOL    HW2 6150   5.256   1.156   1.084
 1776SOL     OW 6151   3.298   8.491   3.969
 1776SOL    HW1 6152   3.242   8.525   4.039
 1776SOL    HW2 6153   3.284   8.550   3.896
 1777SOL     OW 6154   1.848   3.691   5.767
 1777SOL    HW1 6155   1.787   3.707   5.838
 1777SOL    HW2 6156   1.888   3.607   5.789
 1778SOL     OW 6157   0.773   3.420   5.117
 1778SOL    HW1 6158   0.762   3.515   5.120
 1778SOL    HW2 6159   0.768   3.398   5.024
 1779SOL     OW 6160   2.235   7.687   1.854
 1779SOL    HW1 6161   2.196   7.601   1.841
 1779SOL    HW2 6162   2.270   7.711   1.769
 1780SOL     OW 6163   2.304   7.740   1.581
 1780SOL    HW1 6164   2.266   7.816   1.538
 1780SOL    HW2 6165   2.280   7.666   1.526
 1781SOL     OW 6166   2.903   8.545   2.655
 1781SOL    HW1 6167   2.845   8.473   2.678
 1781SOL    HW2 6168   2.979   8.503   2.615
 1782SOL     OW 6169   2.162   8.010   3.272
 1782SOL    HW1 6170   2.196   7.994   3.360
 1782SOL    HW2 6171   2.200   8.093   3.246
 1783SOL     OW 6172   8.429   6.008   1.251
 1783SOL    HW1 6173   8.426   6.098   1.280
 1783SOL    HW2 6174   8.520   5.994   1.224
 1784SOL     OW 6175   5.142   8.462   5.361
 1784SOL    HW1 6176   5.181   8.547   5.345
 1784SOL    HW2 6177   5.142   8.418   5.276
 1785SOL     OW 6178   1.497   8.594   5.323
 1785SOL    HW1 6179   1.555   8.547   5.263
 1785SOL    HW2 6180   1.555   8.653   5.371
 1786SOL     OW 6181   7.229   4.484   2.286
 1786SOL    HW1 6182   7.215   4.547   2.216
 1786SOL    HW2 6183   7.269   4.535   2.356
 1787SOL     OW 6184   1.940   9.467   5.269
 1787SOL    HW1 6185   2.029   9.439   5.245
 1787SOL    HW2 6186   1.952   9.553   5.307
 1788SOL     OW 6187  -1.045   3.452   4.076
 1788SOL    HW1 6188  -1.076   3.388   4.011
 1788SOL    HW2 6189  -1.012   3.525   4.024
 1789SOL     OW 6190   8.144   3.769   1.932
 1789SOL    HW1 6191   8.112   3.681   1.914
 1789SOL    HW2 6192   8.186   3.796   1.850
 1790SOL     OW 6193   6.284   6.036   0.567
 1790SOL    HW1 6194   6.367   6.050   0.522
 1790SOL    HW2 6195   6.308   5.990   0.647
 1791SOL     OW 6196   1.121   7.513   4.295
 1791SOL    HW1 6197   1.099   7.567   4.371
 1791SOL    HW2 6198   1.217   7.518   4.290
 1792SOL     OW 6199   0.525   6.589   3.027
 1792SOL    HW1 6200   0.437   6.598   2.990
 1792SOL    HW2 6201   0.564   6.517   2.978
 1793SOL     OW 6202   1.197   2.839   4.842
 1793SOL    HW1 6203   1.242   2.767   4.887
 1793SOL    HW2 6204   1.109   2.840   4.879
 1794SOL     OW 6205   0.999   5.804   2.436
 1794SOL    HW1 6206   1.025   5.801   2.528
 1794SOL    HW2 6207   0.972   5.895   2.422
 1795SOL     OW 6208   3.127   1.342   2.182
 1795SOL    HW1 6209   3.145   1.352   2.276
 1795SOL    HW2 6210   3.040   1.302   2.179
 1796SOL     OW 6211   2.823   2.431   1.834
 1796SOL    HW1 6212   2.738   2.464   1.805
 1796SOL    HW2 6213   2.856   2.498   1.893
 1797SOL     OW 6214   2.367   4.990   4.235
 1797SOL    HW1 6215   2.455   4.952   4.248
 1797SOL    HW2 6216   2.364   5.011   4.141
 1798SOL     OW 6217   7.018   5.795   0.041
 1798SOL    HW1 6218   6.987   5.754  -0.040
 1798SOL    HW2 6219   7.114   5.784   0.037
 1799SOL     OW 6220   1.955   2.602   3.425
 1799SOL    HW1 6221   2.032   2.555   3.393
 1799SOL    HW2 6222   1.903   2.620   3.347
 1800SOL     OW 6223   4.621   3.354   5.558
 1800SOL    HW1 6224   4.625   3.366   5.463
 1800SOL    HW2 6225   4.549   3.410   5.586
 1801SOL     OW 6226   4.489   7.934   3.637
 1801SOL    HW1 6227   4.397   7.963   3.637
 1801SOL    HW2 6228   4.520   7.954   3.548
 1802SOL     OW 6229   4.756   7.002   1.130
 1802SOL    HW1 6230   4.701   7.078   1.110
 1802SOL    HW2 6231   4.707   6.927   1.095
 1803SOL     OW 6232   6.049   5.518   2.890
 1803SOL    HW1 6233   6.042   5.431   2.850
 1803SOL    HW2 6234   5.983   5.517   2.960
 1804SOL     OW 6235   5.633   2.824   1.262
 1804SOL    HW1 6236   5.574   2.825   1.337
 1804SOL    HW2 6237   5.710   2.873   1.290
 1805SOL     OW 6238   3.207   9.329   4.430
 1805SOL    HW1 6239   3.288   9.278   4.426
 1805SOL    HW2 6240   3.230   9.414   4.391
 1806SOL     OW 6241   5.246   7.078   5.497
 1806SOL    HW1 6242   5.304   7.009   5.466
 1806SOL    HW2 6243   5.298   7.158   5.493
 1807SOL     OW 6244   0.549   7.116   4.526
 1807SOL    HW1 6245   0.569   7.055   4.455
 1807SOL    HW2 6246   0.461   7.147   4.507
 1808SOL     OW 6247   8.128   5.286   2.542
 1808SOL    HW1 6248   8.204   5.274   2.485
 1808SOL    HW2 6249   8.112   5.199   2.579
 1809SOL     OW 6250   5.416   2.163   2.215
 1809SOL    HW1 6251   5.410   2.078   2.172
 1809SOL    HW2 6252   5.506   2.167   2.247
 1810SOL     OW 6253   9.646   7.495   1.624
 1810SOL    HW1 6254   9.667   7.450   1.542
 1810SOL    HW2 6255   9.614   7.426   1.682
 1811SOL     OW 6256   4.206   7.598   1.557
 1811SOL    HW1 6257   4.284   7.544   1.570
 1811SOL    HW2 6258   4.207   7.660   1.631
 1812SOL     OW 6259   1.675   7.345   6.230
 1812SOL    HW1 6260   1.663   7.346   6.135
 1812SOL    HW2 6261   1.648   7.257   6.257
 1813SOL     OW 6262   1.028   9.920   5.125
 1813SOL    HW1 6263   1.005   9.828   5.112
 1813SOL    HW2 6264   1.044   9.953   5.037
 1814SOL     OW 6265   7.632   7.553   2.895
 1814SOL    HW1 6266   7.672   7.467   2.890
 1814SOL    HW2 6267   7.702   7.610   2.928
 1815SOL     OW 6268   4.588   4.193   4.215
 1815SOL    HW1 6269   4.515   4.226   4.163
 1815SOL    HW2 6270   4.575   4.229   4.302
 1816SOL     OW 6271   0.485   4.153   3.433
 1816SOL    HW1 6272   0.408   4.172   3.379
 1816SOL    HW2 6273   0.494   4.058   3.429
 1817SOL     OW 6274   4.796   2.988   3.659
 1817SOL    HW1 6275   4.867   2.989   3.596
 1817SOL    HW2 6276   4.801   3.073   3.702
 1818SOL     OW 6277   5.806   7.831   3.644
 1818SOL    HW1 6278   5.863   7.902   3.612
 1818SOL    HW2 6279   5.755   7.872   3.714
 1819SOL     OW 6280   6.270   7.714   4.275
 1819SOL    HW1 6281   6.318   7.675   4.202
 1819SOL    HW2 6282   6.186   7.741   4.238
 1820SOL     OW 6283   5.207   7.826   6.106
 1820SOL    HW1 6284   5.272   7.763   6.136
 1820SOL    HW2 6285   5.257   7.888   6.054
 1821SOL     OW 6286   7.279   6.917   2.600
 1821SOL    HW1 6287   7.348   6.946   2.541
 1821SOL    HW2 6288   7.323   6.906   2.685
 1822SOL     OW 6289   1.152   2.939   2.001
 1822SOL    HW1 6290   1.101   2.938   1.920
 1822SOL    HW2 6291   1.087   2.924   2.071
 1823SOL     OW 6292   4.211   6.857   5.733
 1823SOL    HW1 6293   4.124   6.896   5.734
 1823SOL    HW2 6294   4.195   6.763   5.745
 1824SOL     OW 6295   2.338   7.429   3.477
 1824SOL    HW1 6296   2.374   7.476   3.401
 1824SOL    HW2 6297   2.266   7.377   3.441
 1825SOL     OW 6298   0.909   9.876   6.153
 1825SOL    HW1 6299   0.924   9.950   6.094
 1825SOL    HW2 6300   0.829   9.836   6.121
 1826SOL     OW 6301   6.128   7.067   3.594
 1826SOL    HW1 6302   6.069   7.090   3.523
 1826SOL    HW2 6303   6.177   6.991   3.562
 1827SOL     OW 6304   5.738   8.011   3.273
 1827SOL    HW1 6305   5.703   8.099   3.283
 1827SOL    HW2 6306   5.830   8.017   3.299
 1828SOL     OW 6307   3.636   7.583   2.494
 1828SOL    HW1 6308   3.674   7.622   2.416
 1828SOL    HW2 6309   3.612   7.657   2.549
 1829SOL     OW 6310   4.677   3.843   6.278
 1829SOL    HW1 6311   4.625   3.923   6.266
 1829SOL    HW2 6312   4.758   3.873   6.320
 1830SOL     OW 6313   4.345   3.628   4.481
 1830SOL    HW1 6314   4.327   3.609   4.389
 1830SOL    HW2 6315   4.294   3.563   4.529
 1831SOL     OW 6316   3.589   8.149   5.393
 1831SOL    HW1 6317   3.598   8.243   5.377
 1831SOL    HW2 6318   3.657   8.108   5.340
 1832SOL     OW 6319   8.025   9.364   3.521
 1832SOL    HW1 6320   8.081   9.408   3.456
 1832SOL    HW2 6321   7.964   9.432   3.550
 1833SOL     OW 6322   3.215   4.008   2.864
 1833SOL    HW1 6323   3.131   4.013   2.820
 1833SOL    HW2 6324   3.240   4.100   2.880
 1834SOL     OW 6325  -0.979   4.705   6.145
 1834SOL    HW1 6326  -0.954   4.629   6.197
 1834SOL    HW2 6327  -1.033   4.669   6.074
 1835SOL     OW 6328   6.865   0.821   0.660
 1835SOL    HW1 6329   6.931   0.753   0.650
 1835SOL    HW2 6330   6.908   0.901   0.628
 1836SOL     OW 6331   2.538   7.212   4.180
 1836SOL    HW1 6332   2.523   7.248   4.092
 1836SOL    HW2 6333   2.469   7.251   4.234
 1837SOL     OW 6334   7.703   5.764   1.721
 1837SOL    HW1 6335   7.627   5.707   1.709
 1837SOL    HW2 6336   7.694   5.798   1.810
 1838SOL     OW 6337   4.233  10.464   5.141
 1838SOL    HW1 6338   4.235  10.527   5.069
 1838SOL    HW2 6339   4.140  10.453   5.161
 1839SOL     OW 6340   6.056   5.822   3.692
 1839SOL    HW1 6341   6.134   5.768   3.679
 1839SOL    HW2 6342   6.069   5.862   3.778
 1840SOL     OW 6343   3.064   9.187   2.941
 1840SOL    HW1 6344   3.102   9.275   2.937
 1840SOL    HW2 6345   3.123   9.134   2.888
 1841SOL     OW 6346   1.459   3.635   4.379
 1841SOL    HW1 6347   1.450   3.729   4.388
 1841SOL    HW2 6348   1.399   3.598   4.444
 1842SOL     OW 6349   2.351   9.026   4.346
 1842SOL    HW1 6350   2.420   8.969   4.379
 1842SOL    HW2 6351   2.391   9.113   4.343
 1843SOL     OW 6352   6.925   1.995   2.390
 1843SOL    HW1 6353   6.956   1.933   2.325
 1843SOL    HW2 6354   7.000   2.010   2.447
 1844SOL     OW 6355   3.488   3.416   4.963
 1844SOL    HW1 6356   3.438   3.345   5.005
 1844SOL    HW2 6357   3.545   3.449   5.033
 1845SOL     OW 6358   6.398   8.252   3.671
 1845SOL    HW1 6359   6.400   8.347   3.667
 1845SOL    HW2 6360   6.358   8.225   3.588
 1846SOL     OW 6361   5.682   7.906   0.948
 1846SOL    HW1 6362   5.658   7.940   0.862
 1846SOL    HW2 6363   5.732   7.977   0.989
 1847SOL     OW 6364   0.275   3.457   5.523
 1847SOL    HW1 6365   0.272   3.375   5.572
 1847SOL    HW2 6366   0.347   3.446   5.461
 1848SOL     OW 6367   6.111   7.719   2.698
 1848SOL    HW1 6368   6.173   7.763   2.757
 1848SOL    HW2 6369   6.127   7.627   2.712
 1849SOL     OW 6370   6.589   1.204   0.495
 1849SOL    HW1 6371   6.551   1.281   0.537
 1849SOL    HW2 6372   6.651   1.170   0.558
 1850SOL     OW 6373   6.666   0.326   0.553
 1850SOL    HW1 6374   6.626   0.375   0.625
 1850SOL    HW2 6375   6.726   0.265   0.595
 1851SOL     OW 6376   9.189   7.812   0.860
 1851SOL    HW1 6377   9.098   7.812   0.832
 1851SOL    HW2 6378   9.231   7.879   0.805
 1852SOL     OW 6379   5.005   2.919   0.716
 1852SOL    HW1 6380   4.984   2.826   0.720
 1852SOL    HW2 6381   5.068   2.932   0.787
 1853SOL     OW 6382   9.972   6.478   0.408
 1853SOL    HW1 6383  10.013   6.422   0.474
 1853SOL    HW2 6384   9.898   6.519   0.453
 1854SOL     OW 6385   3.934   2.510   2.642
 1854SOL    HW1 6386   4.029   2.518   2.650
 1854SOL    HW2 6387   3.918   2.506   2.548
 1855SOL     OW 6388   6.676  10.020   4.475
 1855SOL    HW1 6389   6.649  10.108   4.449
 1855SOL    HW2 6390   6.685   9.972   4.393
 1856SOL     OW 6391   6.375   3.957   4.919
 1856SOL    HW1 6392   6.296   3.916   4.884
 1856SOL    HW2 6393   6.371   3.939   5.013
 1857SOL     OW 6394   5.182   8.425   1.789
 1857SOL    HW1 6395   5.232   8.500   1.820
 1857SOL    HW2 6396   5.091   8.448   1.807
 1858SOL     OW 6397   5.374   6.395   0.475
 1858SOL    HW1 6398   5.348   6.310   0.440
 1858SOL    HW2 6399   5.295   6.429   0.516
 1859SOL     OW 6400   7.614   6.264   3.294
 1859SOL    HW1 6401   7.555   6.337   3.279
 1859SOL    HW2 6402   7.586   6.227   3.378
 1860SOL     OW 6403   7.070   4.260   3.400
 1860SOL    HW1 6404   7.037   4.205   3.329
 1860SOL    HW2 6405   7.153   4.295   3.368
 1861SOL     OW 6406   6.104   2.501   0.580
 1861SOL    HW1 6407   6.116   2.585   0.537
 1861SOL    HW2 6408   6.028   2.514   0.637
 1862SOL     OW 6409   7.934   9.960   6.053
 1862SOL    HW1 6410   7.856   9.918   6.019
 1862SOL    HW2 6411   7.961   9.906   6.128
 1863SOL     OW 6412   3.504   4.504   5.617
 1863SOL    HW1 6413   3.582   4.452   5.635
 1863SOL    HW2 6414   3.447   4.444   5.567
 1864SOL     OW 6415  -0.576   3.128   5.247
 1864SOL    HW1 6416  -0.518   3.125   5.323
 1864SOL    HW2 6417  -0.600   3.036   5.232
 1865SOL     OW 6418   1.372   9.287   6.355
 1865SOL    HW1 6419   1.444   9.345   6.330
 1865SOL    HW2 6420   1.399   9.200   6.325
 1866SOL     OW 6421   2.110   8.306   5.302
 1866SOL    HW1 6422   2.017   8.296   5.280
 1866SOL    HW2 6423   2.111   8.323   5.396
 1867SOL     OW 6424   4.280   9.035   3.675
 1867SOL    HW1 6425   4.219   8.962   3.673
 1867SOL    HW2 6426   4.289   9.061   3.583
 1868SOL     OW 6427   1.813   7.412   1.328
 1868SOL    HW1 6428   1.770   7.498   1.334
 1868SOL    HW2 6429   1.873   7.410   1.402
 1869SOL     OW 6430   4.919   7.060   2.073
 1869SOL    HW1 6431   4.955   6.972   2.078
 1869SOL    HW2 6432   4.989   7.113   2.036
 1870SOL     OW 6433   6.218  10.269   6.016
 1870SOL    HW1 6434   6.281  10.283   5.945
 1870SOL    HW2 6435   6.143  10.227   5.973
 1871SOL     OW 6436   1.160   8.192   6.530
 1871SOL    HW1 6437   1.170   8.194   6.435
 1871SOL    HW2 6438   1.244   8.225   6.564
 1872SOL     OW 6439   4.717   8.026   4.243
 1872SOL    HW1 6440   4.723   8.007   4.337
 1872SOL    HW2 6441   4.808   8.037   4.215
 1873SOL     OW 6442   2.082   6.536   5.626
 1873SOL    HW1 6443   2.079   6.455   5.575
 1873SOL    HW2 6444   2.014   6.525   5.692
 1874SOL     OW 6445   6.867   2.845   1.705
 1874SOL    HW1 6446   6.805   2.828   1.634
 1874SOL    HW2 6447   6.942   2.886   1.662
 1875SOL     OW 6448   1.923   9.125   5.972
 1875SOL    HW1 6449   1.957   9.190   5.910
 1875SOL    HW2 6450   1.954   9.155   6.057
 1876SOL     OW 6451   7.271   8.081   0.970
 1876SOL    HW1 6452   7.291   8.175   0.980
 1876SOL    HW2 6453   7.224   8.059   1.051
 1877SOL     OW 6454   6.510   5.974   3.933
 1877SOL    HW1 6455   6.547   6.004   4.016
 1877SOL    HW2 6456   6.493   5.881   3.947
 1878SOL     OW 6457  -1.387   3.874   5.059
 1878SOL    HW1 6458  -1.417   3.786   5.036
 1878SOL    HW2 6459  -1.292   3.868   5.055
 1879SOL     OW 6460  -1.643   3.791   6.132
 1879SOL    HW1 6461  -1.575   3.852   6.162
 1879SOL    HW2 6462  -1.721   3.845   6.124
 1880SOL     OW 6463   1.134   6.100   6.200
 1880SOL    HW1 6464   1.141   6.038   6.272
 1880SOL    HW2 6465   1.185   6.176   6.229
 1881SOL     OW 6466   3.295   6.851   5.956
 1881SOL    HW1 6467   3.311   6.946   5.958
 1881SOL    HW2 6468   3.350   6.816   6.026
 1882SOL     OW 6469   3.609   2.522   2.442
 1882SOL    HW1 6470   3.561   2.445   2.412
 1882SOL    HW2 6471   3.695   2.515   2.400
 1883SOL     OW 6472   1.171   9.522   5.407
 1883SOL    HW1 6473   1.266   9.524   5.393
 1883SOL    HW2 6474   1.146   9.615   5.410
 1884SOL     OW 6475   4.620   1.870   1.890
 1884SOL    HW1 6476   4.595   1.781   1.865
 1884SOL    HW2 6477   4.713   1.862   1.915
 1885SOL     OW 6478   1.633   4.402   2.481
 1885SOL    HW1 6479   1.713   4.402   2.534
 1885SOL    HW2 6480   1.630   4.489   2.442
 1886SOL     OW 6481   4.564   7.788   5.575
 1886SOL    HW1 6482   4.536   7.721   5.513
 1886SOL    HW2 6483   4.482   7.828   5.605
 1887SOL     OW 6484   9.098   7.649   2.699
 1887SOL    HW1 6485   9.085   7.698   2.618
 1887SOL    HW2 6486   9.010   7.621   2.724
 1888SOL     OW 6487   1.483   9.556   5.676
 1888SOL    HW1 6488   1.420   9.600   5.734
 1888SOL    HW2 6489   1.460   9.463   5.681
 1889SOL     OW 6490   2.522   3.307   4.466
 1889SOL    HW1 6491   2.546   3.259   4.386
 1889SOL    HW2 6492   2.508   3.238   4.532
 1890SOL     OW 6493   1.400   1.408   1.286
 1890SOL    HW1 6494   1.339   1.435   1.355
 1890SOL    HW2 6495   1.370   1.321   1.260
 1891SOL     OW 6496   6.020   2.179   3.738
 1891SOL    HW1 6497   6.082   2.152   3.671
 1891SOL    HW2 6498   5.968   2.100   3.755
 1892SOL     OW 6499   5.272   3.444   3.978
 1892SOL    HW1 6500   5.304   3.411   4.062
 1892SOL    HW2 6501   5.258   3.365   3.925
 1893SOL     OW 6502   4.327   8.024   2.965
 1893SOL    HW1 6503   4.309   7.930   2.969
 1893SOL    HW2 6504   4.350   8.048   3.055
 1894SOL     OW 6505   8.361   7.713   0.779
 1894SOL    HW1 6506   8.282   7.748   0.821
 1894SOL    HW2 6507   8.433   7.742   0.835
 1895SOL     OW 6508   4.486   2.246   1.647
 1895SOL    HW1 6509   4.452   2.213   1.731
 1895SOL    HW2 6510   4.487   2.169   1.590
 1896SOL     OW 6511   0.775   8.005   5.809
 1896SOL    HW1 6512   0.783   8.088   5.761
 1896SOL    HW2 6513   0.687   8.008   5.847
 1897SOL     OW 6514   2.333   3.641   4.146
 1897SOL    HW1 6515   2.369   3.691   4.219
 1897SOL    HW2 6516   2.247   3.612   4.177
 1898SOL     OW 6517   7.975   3.646   0.195
 1898SOL    HW1 6518   8.057   3.609   0.228
 1898SOL    HW2 6519   7.934   3.687   0.271
 1899SOL     OW 6520   3.618   8.015   5.633
 1899SOL    HW1 6521   3.669   8.084   5.675
 1899SOL    HW2 6522   3.594   8.052   5.547
 1900SOL     OW 6523   5.504   7.764   5.074
 1900SOL    HW1 6524   5.555   7.725   5.003
 1900SOL    HW2 6525   5.491   7.855   5.047
 1901SOL     OW 6526   3.944   4.518   1.158
 1901SOL    HW1 6527   3.878   4.578   1.123
 1901SOL    HW2 6528   4.004   4.504   1.085
 1902SOL     OW 6529   0.874   9.815   5.330
 1902SOL    HW1 6530   0.786   9.815   5.291
 1902SOL    HW2 6531   0.929   9.856   5.264
 1903SOL     OW 6532   5.958   6.679   2.428
 1903SOL    HW1 6533   5.984   6.757   2.476
 1903SOL    HW2 6534   5.992   6.693   2.340
 1904SOL     OW 6535   8.184   2.706   0.285
 1904SOL    HW1 6536   8.124   2.780   0.292
 1904SOL    HW2 6537   8.269   2.742   0.312
 1905SOL     OW 6538   6.562   2.052   0.786
 1905SOL    HW1 6539   6.538   2.078   0.875
 1905SOL    HW2 6540   6.542   1.958   0.783
 1906SOL     OW 6541   1.859  10.373   4.848
 1906SOL    HW1 6542   1.872  10.467   4.859
 1906SOL    HW2 6543   1.947  10.338   4.834
 1907SOL     OW 6544   4.389   7.028   2.581
 1907SOL    HW1 6545   4.407   7.108   2.630
 1907SOL    HW2 6546   4.297   7.035   2.555
 1908SOL     OW 6547   6.315   8.818   2.972
 1908SOL    HW1 6548   6.300   8.842   3.063
 1908SOL    HW2 6549   6.396   8.863   2.948
 1909SOL     OW 6550   5.780   8.964   6.044
 1909SOL    HW1 6551   5.853   8.907   6.020
 1909SOL    HW2 6552   5.713   8.947   5.977
 1910SOL     OW 6553   9.112   7.977   2.913
 1910SOL    HW1 6554   9.117   7.997   3.006
 1910SOL    HW2 6555   9.018   7.972   2.895
 1911SOL     OW 6556   5.528   8.858   5.101
 1911SOL    HW1 6557   5.622   8.853   5.088
 1911SOL    HW2 6558   5.503   8.771   5.131
 1912SOL     OW 6559   2.417   3.749   6.053
 1912SOL    HW1 6560   2.483   3.741   5.984
 1912SOL    HW2 6561   2.428   3.838   6.086
 1913SOL     OW 6562   0.943   3.231   3.598
 1913SOL    HW1 6563   0.978   3.314   3.630
 1913SOL    HW2 6564   0.883   3.202   3.667
 1914SOL     OW 6565   1.625   9.362   6.504
 1914SOL    HW1 6566   1.673   9.391   6.582
 1914SOL    HW2 6567   1.545   9.322   6.538
 1915SOL     OW 6568   1.583   5.837   3.992
 1915SOL    HW1 6569   1.568   5.860   3.900
 1915SOL    HW2 6570   1.604   5.920   4.034
 1916SOL     OW 6571   5.025   9.380   3.923
 1916SOL    HW1 6572   5.015   9.311   3.988
 1916SOL    HW2 6573   4.997   9.460   3.968
 1917SOL     OW 6574   5.799   3.973   3.089
 1917SOL    HW1 6575   5.890   3.951   3.111
 1917SOL    HW2 6576   5.747   3.937   3.160
 1918SOL     OW 6577   5.116   3.737   2.660
 1918SOL    HW1 6578   5.091   3.656   2.614
 1918SOL    HW2 6579   5.163   3.788   2.594
 1919SOL     OW 6580   3.682   5.974   1.046
 1919SOL    HW1 6581   3.760   5.999   0.997
 1919SOL    HW2 6582   3.710   5.902   1.102
 1920SOL     OW 6583   3.668   8.713   2.643
 1920SOL    HW1 6584   3.608   8.709   2.569
 1920SOL    HW2 6585   3.628   8.775   2.703
 1921SOL     OW 6586   1.263   6.781   4.221
 1921SOL    HW1 6587   1.231   6.692   4.236
 1921SOL    HW2 6588   1.353   6.770   4.191
 1922SOL     OW 6589   1.808   9.504   3.753
 1922SOL    HW1 6590   1.867   9.439   3.716
 1922SOL    HW2 6591   1.739   9.514   3.687
 1923SOL     OW 6592   1.452   8.183   2.465
 1923SOL    HW1 6593   1.446   8.277   2.480
 1923SOL    HW2 6594   1.496   8.174   2.381
 1924SOL     OW 6595  -0.761   4.465   4.065
 1924SOL    HW1 6596  -0.782   4.495   3.976
 1924SOL    HW2 6597  -0.688   4.404   4.053
 1925SOL     OW 6598   6.010  10.559   6.390
 1925SOL    HW1 6599   5.916  10.547   6.382
 1925SOL    HW2 6600   6.046  10.520   6.310
 1926SOL     OW 6601  -0.149   3.250   4.454
 1926SOL    HW1 6602  -0.091   3.257   4.378
 1926SOL    HW2 6603  -0.093   3.270   4.529
 1927SOL     OW 6604   7.965   4.268   2.691
 1927SOL    HW1 6605   7.908   4.342   2.714
 1927SOL    HW2 6606   7.943   4.249   2.599
 1928SOL     OW 6607   6.333   7.556   0.221
 1928SOL    HW1 6608   6.345   7.594   0.308
 1928SOL    HW2 6609   6.417   7.514   0.203
 1929SOL     OW 6610   2.765   7.685   4.257
 1929SOL    HW1 6611   2.839   7.633   4.224
 1929SOL    HW2 6612   2.729   7.634   4.329
 1930SOL     OW 6613   3.754   3.049   1.988
 1930SOL    HW1 6614   3.662   3.062   1.964
 1930SOL    HW2 6615   3.786   2.981   1.928
 1931SOL     OW 6616   5.983   6.830   0.082
 1931SOL    HW1 6617   5.967   6.814  -0.011
 1931SOL    HW2 6618   5.896   6.850   0.118
 1932SOL     OW 6619   4.518   8.115   5.647
 1932SOL    HW1 6620   4.494   8.176   5.717
 1932SOL    HW2 6621   4.566   8.045   5.692
 1933SOL     OW 6622   1.770   5.476   2.379
 1933SOL    HW1 6623   1.785   5.496   2.286
 1933SOL    HW2 6624   1.799   5.385   2.389
 1934SOL     OW 6625   0.168   6.645   5.605
 1934SOL    HW1 6626   0.129   6.626   5.690
 1934SOL    HW2 6627   0.223   6.722   5.620
 1935SOL     OW 6628  -0.006   3.287   4.769
 1935SOL    HW1 6629  -0.008   3.205   4.720
 1935SOL    HW2 6630  -0.088   3.287   4.818
 1936SOL     OW 6631   1.403   2.502   3.723
 1936SOL    HW1 6632   1.349   2.430   3.690
 1936SOL    HW2 6633   1.342   2.558   3.771
 1937SOL     OW 6634   3.912   3.489   4.991
 1937SOL    HW1 6635   3.890   3.543   4.915
 1937SOL    HW2 6636   3.920   3.551   5.063
 1938SOL     OW 6637   3.285   3.073   1.266
 1938SOL    HW1 6638   3.343   3.091   1.193
 1938SOL    HW2 6639   3.232   2.999   1.238
 1939SOL     OW 6640   6.619   5.914   2.526
 1939SOL    HW1 6641   6.524   5.922   2.523
 1939SOL    HW2 6642   6.637   5.873   2.611
 1940SOL     OW 6643   3.922   9.253   4.516
 1940SOL    HW1 6644   3.939   9.294   4.601
 1940SOL    HW2 6645   3.896   9.163   4.538
 1941SOL     OW 6646   3.947   6.540   6.072
 1941SOL    HW1 6647   3.967   6.450   6.099
 1941SOL    HW2 6648   3.852   6.546   6.079
 1942SOL     OW 6649   8.051   4.549   0.333
 1942SOL    HW1 6650   8.016   4.631   0.299
 1942SOL    HW2 6651   8.139   4.570   0.363
 1943SOL     OW 6652   4.334   9.575   4.816
 1943SOL    HW1 6653   4.282   9.628   4.876
 1943SOL    HW2 6654   4.274   9.509   4.783
 1944SOL     OW 6655   2.071   4.784   6.219
 1944SOL    HW1 6656   2.099   4.695   6.241
 1944SOL    HW2 6657   2.152   4.832   6.203
 1945SOL     OW 6658   5.349  10.132   6.011
 1945SOL    HW1 6659   5.412  10.070   6.045
 1945SOL    HW2 6660   5.271  10.120   6.066
 1946SOL     OW 6661   0.641  10.772   5.957
 1946SOL    HW1 6662   0.587  10.761   5.879
 1946SOL    HW2 6663   0.581  10.806   6.024
 1947SOL     OW 6664   4.182   8.819   5.143
 1947SOL    HW1 6665   4.144   8.784   5.063
 1947SOL    HW2 6666   4.227   8.899   5.116
 1948SOL     OW 6667   1.180   4.095   4.629
 1948SOL    HW1 6668   1.130   4.121   4.707
 1948SOL    HW2 6669   1.270   4.085   4.661
 1949SOL     OW 6670   1.560   5.493   4.556
 1949SOL    HW1 6671   1.625   5.554   4.592
 1949SOL    HW2 6672   1.611   5.414   4.535
 1950SOL     OW 6673   2.034   3.252   4.211
 1950SOL    HW1 6674   2.075   3.334   4.237
 1950SOL    HW2 6675   1.990   3.220   4.290
 1951SOL     OW 6676  -0.376   5.002   5.823
 1951SOL    HW1 6677  -0.330   5.081   5.850
 1951SOL    HW2 6678  -0.317   4.930   5.845
 1952SOL     OW 6679   5.677   6.716   6.438
 1952SOL    HW1 6680   5.596   6.693   6.482
 1952SOL    HW2 6681   5.650   6.772   6.365
 1953SOL     OW 6682   4.022   5.305   0.900
 1953SOL    HW1 6683   4.028   5.390   0.858
 1953SOL    HW2 6684   4.113   5.279   0.916
 1954SOL     OW 6685   0.906  10.828   5.910
 1954SOL    HW1 6686   0.816  10.808   5.936
 1954SOL    HW2 6687   0.906  10.817   5.815
 1955SOL     OW 6688   8.735   5.194   0.158
 1955SOL    HW1 6689   8.818   5.185   0.206
 1955SOL    HW2 6690   8.761   5.219   0.069
 1956SOL     OW 6691   6.956   1.968   1.761
 1956SOL    HW1 6692   6.868   1.970   1.724
 1956SOL    HW2 6693   6.959   2.042   1.821
 1957SOL     OW 6694   8.107   5.374   3.103
 1957SOL    HW1 6695   8.175   5.423   3.059
 1957SOL    HW2 6696   8.067   5.321   3.034
 1958SOL     OW 6697   5.722  10.104   5.120
 1958SOL    HW1 6698   5.770  10.026   5.145
 1958SOL    HW2 6699   5.760  10.174   5.174
 1959SOL     OW 6700   1.322   4.770   1.617
 1959SOL    HW1 6701   1.384   4.813   1.676
 1959SOL    HW2 6702   1.257   4.837   1.597
 1960SOL     OW 6703  -1.901   3.421   5.896
 1960SOL    HW1 6704  -1.875   3.334   5.924
 1960SOL    HW2 6705  -1.859   3.432   5.810
 1961SOL     OW 6706   6.425   2.119   0.235
 1961SOL    HW1 6707   6.460   2.130   0.324
 1961SOL    HW2 6708   6.496   2.080   0.186
 1962SOL     OW 6709   2.602   6.572   5.250
 1962SOL    HW1 6710   2.572   6.481   5.254
 1962SOL    HW2 6711   2.551   6.611   5.179
 1963SOL     OW 6712   2.450   2.672   4.128
 1963SOL    HW1 6713   2.453   2.699   4.220
 1963SOL    HW2 6714   2.391   2.734   4.086
 1964SOL     OW 6715   7.702   9.760   4.115
 1964SOL    HW1 6716   7.609   9.781   4.126
 1964SOL    HW2 6717   7.747   9.818   4.176
 1965SOL     OW 6718   4.754   3.069   0.177
 1965SOL    HW1 6719   4.758   3.061   0.081
 1965SOL    HW2 6720   4.815   3.003   0.209
 1966SOL     OW 6721   0.930   8.094   3.445
 1966SOL    HW1 6722   0.891   8.041   3.514
 1966SOL    HW2 6723   1.023   8.095   3.466
 1967SOL     OW 6724   6.525   8.491   1.599
 1967SOL    HW1 6725   6.525   8.410   1.548
 1967SOL    HW2 6726   6.472   8.471   1.676
 1968SOL     OW 6727   4.021   1.171   0.696
 1968SOL    HW1 6728   4.075   1.120   0.757
 1968SOL    HW2 6729   4.070   1.169   0.613
 1969SOL     OW 6730   2.679   6.203   2.105
 1969SOL    HW1 6731   2.736   6.280   2.103
 1969SOL    HW2 6732   2.599   6.234   2.148
 1970SOL     OW 6733   2.540   2.887   1.366
 1970SOL    HW1 6734   2.454   2.885   1.325
 1970SOL    HW2 6735   2.588   2.954   1.316
 1971SOL     OW 6736   0.812   8.488   4.566
 1971SOL    HW1 6737   0.804   8.407   4.515
 1971SOL    HW2 6738   0.818   8.459   4.657
 1972SOL     OW 6739   5.896  11.349   6.557
 1972SOL    HW1 6740   5.891  11.393   6.472
 1972SOL    HW2 6741   5.989  11.330   6.569
 1973SOL     OW 6742   3.743   1.936   2.474
 1973SOL    HW1 6743   3.664   1.946   2.527
 1973SOL    HW2 6744   3.806   1.892   2.532
 1974SOL     OW 6745   7.177   5.527   2.621
 1974SOL    HW1 6746   7.151   5.496   2.708
 1974SOL    HW2 6747   7.179   5.622   2.629
 1975SOL     OW 6748   4.305   8.469   4.738
 1975SOL    HW1 6749   4.372   8.522   4.782
 1975SOL    HW2 6750   4.223   8.512   4.760
 1976SOL     OW 6751   4.611   2.335   3.105
 1976SOL    HW1 6752   4.527   2.302   3.137
 1976SOL    HW2 6753   4.645   2.388   3.177
 1977SOL     OW 6754   4.598   8.486   2.763
 1977SOL    HW1 6755   4.606   8.551   2.694
 1977SOL    HW2 6756   4.614   8.402   2.719
 1978SOL     OW 6757   7.702   8.943   3.782
 1978SOL    HW1 6758   7.649   8.896   3.717
 1978SOL    HW2 6759   7.752   9.006   3.731
 1979SOL     OW 6760   6.996   8.149   2.740
 1979SOL    HW1 6761   7.060   8.118   2.805
 1979SOL    HW2 6762   7.048   8.197   2.676
 1980SOL     OW 6763   3.073   1.148   1.843
 1980SOL    HW1 6764   3.038   1.230   1.808
 1980SOL    HW2 6765   3.147   1.175   1.898
 1981SOL     OW 6766  -0.473   5.698   4.985
 1981SOL    HW1 6767  -0.461   5.708   4.891
 1981SOL    HW2 6768  -0.563   5.668   4.994
 1982SOL     OW 6769   2.071   3.089   1.140
 1982SOL    HW1 6770   2.019   3.125   1.212
 1982SOL    HW2 6771   2.020   3.014   1.109
 1983SOL     OW 6772   9.456   6.117   1.110
 1983SOL    HW1 6773   9.447   6.051   1.041
 1983SOL    HW2 6774   9.380   6.103   1.167
 1984SOL     OW 6775   7.927   1.933   0.786
 1984SOL    HW1 6776   7.921   1.921   0.691
 1984SOL    HW2 6777   7.892   1.851   0.822
 1985SOL     OW 6778   6.405   1.981   3.405
 1985SOL    HW1 6779   6.488   2.027   3.421
 1985SOL    HW2 6780   6.381   2.005   3.316
 1986SOL     OW 6781   5.992   8.805   3.256
 1986SOL    HW1 6782   5.951   8.768   3.334
 1986SOL    HW2 6783   5.961   8.896   3.253
 1987SOL     OW 6784   0.483   3.206   1.244
 1987SOL    HW1 6785   0.577   3.202   1.225
 1987SOL    HW2 6786   0.460   3.298   1.234
 1988SOL     OW 6787  -0.215   5.985   5.056
 1988SOL    HW1 6788  -0.138   6.015   5.105
 1988SOL    HW2 6789  -0.287   5.995   5.118
 1989SOL     OW 6790   3.957   1.372   1.425
 1989SOL    HW1 6791   3.875   1.363   1.475
 1989SOL    HW2 6792   3.931   1.361   1.334
 1990SOL     OW 6793   7.428   7.590   4.702
 1990SOL    HW1 6794   7.360   7.598   4.770
 1990SOL    HW2 6795   7.404   7.511   4.654
 1991SOL     OW 6796   4.559   6.459   4.703
 1991SOL    HW1 6797   4.532   6.538   4.751
 1991SOL    HW2 6798   4.522   6.470   4.616
 1992SOL     OW 6799   1.095   6.512   2.775
 1992SOL    HW1 6800   1.144   6.431   2.787
 1992SOL    HW2 6801   1.152   6.580   2.810
 1993SOL     OW 6802   6.489   2.264   3.626
 1993SOL    HW1 6803   6.469   2.199   3.693
 1993SOL    HW2 6804   6.553   2.221   3.569
 1994SOL     OW 6805   8.195   2.242   0.497
 1994SOL    HW1 6806   8.102   2.225   0.510
 1994SOL    HW2 6807   8.237   2.197   0.571
 1995SOL     OW 6808  -0.124   6.968   4.989
 1995SOL    HW1 6809  -0.188   7.039   4.983
 1995SOL    HW2 6810  -0.150   6.907   4.920
 1996SOL     OW 6811   0.745   0.714   0.425
 1996SOL    HW1 6812   0.678   0.775   0.393
 1996SOL    HW2 6813   0.828   0.751   0.395
 1997SOL     OW 6814   7.298   4.245   0.586
 1997SOL    HW1 6815   7.268   4.267   0.674
 1997SOL    HW2 6816   7.223   4.203   0.544
 1998SOL     OW 6817   5.159   2.891   3.695
 1998SOL    HW1 6818   5.143   2.957   3.627
 1998SOL    HW2 6819   5.254   2.889   3.704
 1999SOL     OW 6820   2.555   1.639   2.659
 1999SOL    HW1 6821   2.643   1.672   2.677
 1999SOL    HW2 6822   2.510   1.713   2.619
 2000SOL     OW 6823   2.912   1.922   1.215
 2000SOL    HW1 6824   2.939   2.014   1.209
 2000SOL    HW2 6825   2.848   1.912   1.144
 2001SOL     OW 6826   2.889   4.113   6.471
 2001SOL    HW1 6827   2.836   4.066   6.535
 2001SOL    HW2 6828   2.972   4.065   6.467
 2002SOL     OW 6829   2.871   2.835   1.346
 2002SOL    HW1 6830   2.801   2.899   1.335
 2002SOL    HW2 6831   2.847   2.787   1.426
 2003SOL     OW 6832   5.383   1.503   0.450
 2003SOL    HW1 6833   5.340   1.570   0.503
 2003SOL    HW2 6834   5.398   1.546   0.365
 2004SOL     OW 6835   2.711   2.674   2.585
 2004SOL    HW1 6836   2.685   2.766   2.582
 2004SOL    HW2 6837   2.707   2.645   2.494
 2005SOL     OW 6838   3.259   2.133   2.160
 2005SOL    HW1 6839   3.216   2.047   2.162
 2005SOL    HW2 6840   3.234   2.174   2.243
 2006SOL     OW 6841   3.367   3.823   1.256
 2006SOL    HW1 6842   3.412   3.864   1.330
 2006SOL    HW2 6843   3.428   3.832   1.183
 2007SOL     OW 6844   6.729   9.346   6.120
 2007SOL    HW1 6845   6.739   9.442   6.118
 2007SOL    HW2 6846   6.635   9.333   6.134
 2008SOL     OW 6847   1.989   5.170   5.633
 2008SOL    HW1 6848   1.919   5.113   5.663
 2008SOL    HW2 6849   2.024   5.211   5.712
 2009SOL     OW 6850   0.604   9.573   6.458
 2009SOL    HW1 6851   0.646   9.574   6.544
 2009SOL    HW2 6852   0.608   9.664   6.429
 2010SOL     OW 6853   4.540   9.918   4.077
 2010SOL    HW1 6854   4.599   9.906   4.151
 2010SOL    HW2 6855   4.470   9.974   4.111
 2011SOL     OW 6856   7.881   6.628   2.411
 2011SOL    HW1 6857   7.969   6.651   2.382
 2011SOL    HW2 6858   7.889   6.619   2.506
 2012SOL     OW 6859   7.721   5.154   0.762
 2012SOL    HW1 6860   7.684   5.195   0.841
 2012SOL    HW2 6861   7.654   5.165   0.695
 2013SOL     OW 6862  -0.493   8.553   6.527
 2013SOL    HW1 6863  -0.549   8.630   6.533
 2013SOL    HW2 6864  -0.552   8.479   6.538
 2014SOL     OW 6865   1.386   7.182   4.606
 2014SOL    HW1 6866   1.342   7.118   4.551
 2014SOL    HW2 6867   1.325   7.256   4.610
 2015SOL     OW 6868   1.238  10.835   5.744
 2015SOL    HW1 6869   1.173  10.850   5.676
 2015SOL    HW2 6870   1.318  10.813   5.697
 2016SOL     OW 6871   1.788   2.657   2.610
 2016SOL    HW1 6872   1.849   2.633   2.541
 2016SOL    HW2 6873   1.703   2.624   2.580
 2017SOL     OW 6874   4.729   3.886   3.038
 2017SOL    HW1 6875   4.812   3.928   3.017
 2017SOL    HW2 6876   4.751   3.793   3.051
 2018SOL     OW 6877   7.279   5.086   2.087
 2018SOL    HW1 6878   7.201   5.081   2.032
 2018SOL    HW2 6879   7.348   5.118   2.029
 2019SOL     OW 6880   7.471  10.004   4.447
 2019SOL    HW1 6881   7.483   9.955   4.366
 2019SOL    HW2 6882   7.397   9.960   4.490
 2020SOL     OW 6883   0.210   4.576   2.556
 2020SOL    HW1 6884   0.261   4.557   2.478
 2020SOL    HW2 6885   0.251   4.654   2.594
 2021SOL     OW 6886   4.765   8.911   3.206
 2021SOL    HW1 6887   4.777   8.844   3.139
 2021SOL    HW2 6888   4.831   8.890   3.272
 2022SOL     OW 6889   5.830   6.846   6.187
 2022SOL    HW1 6890   5.808   6.782   6.119
 2022SOL    HW2 6891   5.847   6.927   6.139
 2023SOL     OW 6892   2.949  10.862   5.529
 2023SOL    HW1 6893   2.855  10.869   5.546
 2023SOL    HW2 6894   2.955  10.803   5.454
 2024SOL     OW 6895   1.199   3.748   6.078
 2024SOL    HW1 6896   1.168   3.836   6.055
 2024SOL    HW2 6897   1.144   3.723   6.153
 2025SOL     OW 6898   1.461   7.299   3.725
 2025SOL    HW1 6899   1.436   7.385   3.760
 2025SOL    HW2 6900   1.412   7.291   3.643
 2026SOL     OW 6901  -1.169   6.009   6.569
 2026SOL    HW1 6902  -1.073   6.005   6.575
 2026SOL    HW2 6903  -1.194   6.083   6.624
 2027SOL     OW 6904   6.154   8.979   6.240
 2027SOL    HW1 6905   6.196   8.905   6.196
 2027SOL    HW2 6906   6.211   9.054   6.222
 2028SOL     OW 6907   1.207   3.779   0.836
 2028SOL    HW1 6908   1.178   3.863   0.801
 2028SOL    HW2 6909   1.299   3.793   0.857
 2029SOL     OW 6910   0.069   4.961   5.364
 2029SOL    HW1 6911  -0.006   4.944   5.307
 2029SOL    HW2 6912   0.133   5.003   5.307
 2030SOL     OW 6913   1.829  11.325   6.353
 2030SOL    HW1 6914   1.789  11.412   6.344
 2030SOL    HW2 6915   1.908  11.340   6.404
 2031SOL     OW 6916   1.640   3.978   6.184
 2031SOL    HW1 6917   1.677   4.059   6.219
 2031SOL    HW2 6918   1.547   3.982   6.207
 2032SOL     OW 6919  -0.210   7.216   5.006
 2032SOL    HW1 6920  -0.152   7.225   5.082
 2032SOL    HW2 6921  -0.296   7.244   5.038
 2033SOL     OW 6922   0.344   4.970   3.235
 2033SOL    HW1 6923   0.364   5.060   3.210
 2033SOL    HW2 6924   0.371   4.963   3.326
 2034SOL     OW 6925   7.945   7.072   1.961
 2034SOL    HW1 6926   7.873   7.134   1.976
 2034SOL    HW2 6927   7.919   6.993   2.008
 2035SOL     OW 6928  -1.094   5.350   5.455
 2035SOL    HW1 6929  -1.146   5.399   5.391
 2035SOL    HW2 6930  -1.149   5.275   5.478
 2036SOL     OW 6931   2.120   6.342   2.157
 2036SOL    HW1 6932   2.151   6.425   2.193
 2036SOL    HW2 6933   2.130   6.351   2.062
 2037SOL     OW 6934   6.256   4.891   5.837
 2037SOL    HW1 6935   6.294   4.891   5.749
 2037SOL    HW2 6936   6.162   4.875   5.823
 2038SOL     OW 6937   2.178   2.766   4.095
 2038SOL    HW1 6938   2.189   2.850   4.138
 2038SOL    HW2 6939   2.154   2.788   4.005
 2039SOL     OW 6940   7.470   8.454   1.438
 2039SOL    HW1 6941   7.409   8.444   1.512
 2039SOL    HW2 6942   7.432   8.524   1.386
 2040SOL     OW 6943   6.150   6.799   1.668
 2040SOL    HW1 6944   6.207   6.744   1.722
 2040SOL    HW2 6945   6.209   6.845   1.609
 2041SOL     OW 6946   4.647   2.468   1.662
 2041SOL    HW1 6947   4.665   2.454   1.755
 2041SOL    HW2 6948   4.606   2.387   1.633
 2042SOL     OW 6949   7.919   6.299   3.771
 2042SOL    HW1 6950   7.945   6.364   3.837
 2042SOL    HW2 6951   7.965   6.325   3.692
 2043SOL     OW 6952   2.051   3.680   3.406
 2043SOL    HW1 6953   1.982   3.717   3.351
 2043SOL    HW2 6954   2.004   3.631   3.473
 2044SOL     OW 6955   5.378   6.711   0.919
 2044SOL    HW1 6956   5.291   6.673   0.935
 2044SOL    HW2 6957   5.437   6.635   0.918
 2045SOL     OW 6958   4.301   7.805   2.681
 2045SOL    HW1 6959   4.250   7.726   2.664
 2045SOL    HW2 6960   4.386   7.773   2.713
 2046SOL     OW 6961   0.765   9.285   4.168
 2046SOL    HW1 6962   0.846   9.335   4.154
 2046SOL    HW2 6963   0.727   9.277   4.080
 2047SOL     OW 6964  -0.339   5.823   4.152
 2047SOL    HW1 6965  -0.395   5.779   4.088
 2047SOL    HW2 6966  -0.336   5.914   4.122
 2048SOL     OW 6967   0.272   7.228   4.603
 2048SOL    HW1 6968   0.182   7.260   4.606
 2048SOL    HW2 6969   0.306   7.261   4.520
 2049SOL     OW 6970  -1.367   4.908   6.511
 2049SOL    HW1 6971  -1.305   4.980   6.524
 2049SOL    HW2 6972  -1.400   4.889   6.599
 2050SOL     OW 6973   3.581   6.926   0.703
 2050SOL    HW1 6974   3.564   6.989   0.773
 2050SOL    HW2 6975   3.671   6.945   0.675
 2051SOL     OW 6976   9.311   7.841   2.339
 2051SOL    HW1 6977   9.327   7.918   2.394
 2051SOL    HW2 6978   9.350   7.863   2.255
 2052SOL     OW 6979   8.935   8.183   3.105
 2052SOL    HW1 6980   8.858   8.202   3.158
 2052SOL    HW2 6981   8.984   8.118   3.156
 2053SOL     OW 6982   4.785   5.500   6.425
 2053SOL    HW1 6983   4.860   5.559   6.414
 2053SOL    HW2 6984   4.721   5.551   6.475
 2054SOL     OW 6985   6.538   4.663   1.245
 2054SOL    HW1 6986   6.610   4.628   1.193
 2054SOL    HW2 6987   6.581   4.698   1.324
 2055SOL     OW 6988   5.627   2.981   0.080
 2055SOL    HW1 6989   5.623   2.959   0.173
 2055SOL    HW2 6990   5.667   3.068   0.077
 2056SOL     OW 6991   3.430   4.037   4.705
 2056SOL    HW1 6992   3.438   4.044   4.610
 2056SOL    HW2 6993   3.372   3.962   4.719
 2057SOL     OW 6994   6.632  10.195   6.417
 2057SOL    HW1 6995   6.677  10.113   6.438
 2057SOL    HW2 6996   6.700  10.262   6.423
 2058SOL     OW 6997   4.324   4.100   4.451
 2058SOL    HW1 6998   4.233   4.112   4.423
 2058SOL    HW2 6999   4.359   4.189   4.459
 2059SOL     OW 7000   3.785   5.800   5.903
 2059SOL    HW1 7001   3.714   5.826   5.845
 2059SOL    HW2 7002   3.828   5.728   5.858
 2060SOL     OW 7003   4.489   8.439   1.622
 2060SOL    HW1 7004   4.513   8.488   1.544
 2060SOL    HW2 7005   4.453   8.504   1.682
 2061SOL     OW 7006   1.507   4.034   6.488
 2061SOL    HW1 7007   1.456   4.022   6.408
 2061SOL    HW2 7008   1.502   3.950   6.533
 2062SOL     OW 7009   0.974   1.298   0.492
 2062SOL    HW1 7010   1.069   1.306   0.482
 2062SOL    HW2 7011   0.960   1.294   0.586
 2063SOL     OW 7012   8.064   7.750   0.577
 2063SOL    HW1 7013   8.150   7.765   0.538
 2063SOL    HW2 7014   8.002   7.771   0.508
 2064SOL     OW 7015   1.311   4.543   1.844
 2064SOL    HW1 7016   1.281   4.599   1.772
 2064SOL    HW2 7017   1.405   4.534   1.830
 2065SOL     OW 7018   1.949  10.767   6.127
 2065SOL    HW1 7019   2.009  10.780   6.053
 2065SOL    HW2 7020   1.862  10.774   6.088
 2066SOL     OW 7021   7.577   4.040   0.317
 2066SOL    HW1 7022   7.569   4.057   0.410
 2066SOL    HW2 7023   7.488   4.022   0.287
 2067SOL     OW 7024   5.246   9.935   5.074
 2067SOL    HW1 7025   5.223   9.951   4.982
 2067SOL    HW2 7026   5.335   9.968   5.083
 2068SOL     OW 7027   1.361   3.069   2.919
 2068SOL    HW1 7028   1.417   3.097   2.847
 2068SOL    HW2 7029   1.374   3.136   2.987
 2069SOL     OW 7030   0.578   5.009   6.302
 2069SOL    HW1 7031   0.497   4.966   6.272
 2069SOL    HW2 7032   0.574   5.002   6.398
 2070SOL     OW 7033   0.149   9.119   6.171
 2070SOL    HW1 7034   0.097   9.131   6.092
 2070SOL    HW2 7035   0.207   9.195   6.173
 2071SOL     OW 7036   3.330   5.735   4.698
 2071SOL    HW1 7037   3.301   5.645   4.706
 2071SOL    HW2 7038   3.250   5.787   4.706
 2072SOL     OW 7039   5.213   2.996   0.906
 2072SOL    HW1 7040   5.307   3.006   0.892
 2072SOL    HW2 7041   5.190   3.070   0.963
 2073SOL     OW 7042   8.111   9.181   4.877
 2073SOL    HW1 7043   8.095   9.141   4.963
 2073SOL    HW2 7044   8.198   9.150   4.852
 2074SOL     OW 7045   1.019   0.213   0.119
 2074SOL    HW1 7046   1.051   0.155   0.050
 2074SOL    HW2 7047   1.077   0.289   0.116
 2075SOL     OW 7048   5.432   2.060   0.014
 2075SOL    HW1 7049   5.441   2.154   0.025
 2075SOL    HW2 7050   5.338   2.045   0.002
 2076SOL     OW 7051   8.070  10.210   4.455
 2076SOL    HW1 7052   8.052  10.163   4.536
 2076SOL    HW2 7053   8.093  10.142   4.392
 2077SOL     OW 7054   6.836   5.664   5.053
 2077SOL    HW1 7055   6.744   5.688   5.046
 2077SOL    HW2 7056   6.883   5.748   5.050
 2078SOL     OW 7057   3.747   8.354   2.018
 2078SOL    HW1 7058   3.712   8.436   1.983
 2078SOL    HW2 7059   3.728   8.289   1.951
 2079SOL     OW 7060   1.479   3.779   3.126
 2079SOL    HW1 7061   1.463   3.873   3.115
 2079SOL    HW2 7062   1.457   3.741   3.041
 2080SOL     OW 7063   4.135   7.409   0.269
 2080SOL    HW1 7064   4.057   7.442   0.314
 2080SOL    HW2 7065   4.150   7.472   0.199
 2081SOL     OW 7066   3.165   8.491   6.144
 2081SOL    HW1 7067   3.156   8.586   6.150
 2081SOL    HW2 7068   3.213   8.477   6.063
 2082SOL     OW 7069   4.996   3.036   2.354
 2082SOL    HW1 7070   4.988   3.111   2.414
 2082SOL    HW2 7071   5.040   3.072   2.277
 2083SOL     OW 7072   1.016   3.780   1.609
 2083SOL    HW1 7073   1.100   3.766   1.566
 2083SOL    HW2 7074   0.990   3.694   1.641
 2084SOL     OW 7075   1.937   6.974   3.837
 2084SOL    HW1 7076   1.971   7.003   3.752
 2084SOL    HW2 7077   1.959   6.881   3.841
 2085SOL     OW 7078   5.453   9.217   3.789
 2085SOL    HW1 7079   5.471   9.190   3.699
 2085SOL    HW2 7080   5.473   9.139   3.841
 2086SOL     OW 7081  -0.849   4.301   5.263
 2086SOL    HW1 7082  -0.918   4.247   5.299
 2086SOL    HW2 7083  -0.781   4.303   5.331
 2087SOL     OW 7084   1.676   8.206   5.753
 2087SOL    HW1 7085   1.681   8.206   5.848
 2087SOL    HW2 7086   1.723   8.285   5.726
 2088SOL     OW 7087   0.691   2.529   2.132
 2088SOL    HW1 7088   0.675   2.609   2.081
 2088SOL    HW2 7089   0.718   2.561   2.218
 2089SOL     OW 7090   5.877   9.353   5.657
 2089SOL    HW1 7091   5.925   9.290   5.603
 2089SOL    HW2 7092   5.918   9.348   5.743
 2090SOL     OW 7093  -0.073   4.474   4.172
 2090SOL    HW1 7094  -0.020   4.553   4.178
 2090SOL    HW2 7095  -0.019   4.412   4.124
 2091SOL     OW 7096   1.269   4.527   0.591
 2091SOL    HW1 7097   1.290   4.620   0.600
 2091SOL    HW2 7098   1.272   4.493   0.680
 2092SOL     OW 7099   2.638   2.679   0.825
 2092SOL    HW1 7100   2.595   2.599   0.795
 2092SOL    HW2 7101   2.613   2.686   0.917
 2093SOL     OW 7102   6.227   8.262   5.669
 2093SOL    HW1 7103   6.133   8.249   5.681
 2093SOL    HW2 7104   6.253   8.320   5.739
 2094SOL     OW 7105   1.426   9.450   4.899
 2094SOL    HW1 7106   1.510   9.482   4.866
 2094SOL    HW2 7107   1.388   9.403   4.825
 2095SOL     OW 7108   5.027   3.984   5.288
 2095SOL    HW1 7109   4.965   3.963   5.219
 2095SOL    HW2 7110   5.088   4.046   5.248
 2096SOL     OW 7111   7.331   6.963   5.173
 2096SOL    HW1 7112   7.343   6.956   5.078
 2096SOL    HW2 7113   7.261   7.029   5.183
 2097SOL     OW 7114   2.479   5.920   3.280
 2097SOL    HW1 7115   2.385   5.903   3.265
 2097SOL    HW2 7116   2.481   6.007   3.320
 2098SOL     OW 7117   6.767   7.834   4.093
 2098SOL    HW1 7118   6.813   7.868   4.016
 2098SOL    HW2 7119   6.674   7.834   4.067
 2099SOL     OW 7120   4.451   8.631   5.448
 2099SOL    HW1 7121   4.521   8.595   5.503
 2099SOL    HW2 7122   4.495   8.695   5.392
 2100SOL     OW 7123  -0.716   1.480   2.353
 2100SOL    HW1 7124  -0.794   1.530   2.376
 2100SOL    HW2 7125  -0.643   1.540   2.367
 2101SOL     OW 7126   0.923   4.939   4.109
 2101SOL    HW1 7127   0.871   5.011   4.146
 2101SOL    HW2 7128   0.885   4.860   4.148
 2102SOL     OW 7129   6.789   7.403   6.360
 2102SOL    HW1 7130   6.855   7.377   6.423
 2102SOL    HW2 7131   6.834   7.462   6.299
 2103SOL     OW 7132   2.773   4.538   4.111
 2103SOL    HW1 7133   2.740   4.449   4.103
 2103SOL    HW2 7134   2.717   4.590   4.053
 2104SOL     OW 7135   2.413   8.656   6.530
 2104SOL    HW1 7136   2.342   8.719   6.546
 2104SOL    HW2 7137   2.418   8.650   6.434
 2105SOL     OW 7138   0.322   7.335   4.097
 2105SOL    HW1 7139   0.378   7.325   4.020
 2105SOL    HW2 7140   0.340   7.424   4.127
 2106SOL     OW 7141   5.443   8.628   3.724
 2106SOL    HW1 7142   5.428   8.603   3.815
 2106SOL    HW2 7143   5.477   8.718   3.730
 2107SOL     OW 7144   6.710   7.874   1.588
 2107SOL    HW1 7145   6.648   7.871   1.515
 2107SOL    HW2 7146   6.718   7.968   1.608
 2108SOL     OW 7147   6.553   7.553   6.140
 2108SOL    HW1 7148   6.611   7.479   6.120
 2108SOL    HW2 7149   6.581   7.582   6.227
 2109SOL     OW 7150   4.068   2.183   3.299
 2109SOL    HW1 7151   4.076   2.208   3.207
 2109SOL    HW2 7152   4.040   2.091   3.297
 2110SOL     OW 7153   6.849  10.099   5.282
 2110SOL    HW1 7154   6.926  10.065   5.236
 2110SOL    HW2 7155   6.884  10.163   5.343
 2111SOL     OW 7156   2.122   9.255   5.588
 2111SOL    HW1 7157   2.139   9.250   5.682
 2111SOL    HW2 7158   2.196   9.211   5.547
 2112SOL     OW 7159   9.676   6.856   0.798
 2112SOL    HW1 7160   9.769   6.833   0.787
 2112SOL    HW2 7161   9.651   6.815   0.881
 2113SOL     OW 7162   8.477   5.823   0.058
 2113SOL    HW1 7163   8.528   5.864  -0.013
 2113SOL    HW2 7164   8.441   5.897   0.107
 2114SOL     OW 7165  -0.831   6.672   5.814
 2114SOL    HW1 7166  -0.833   6.758   5.858
 2114SOL    HW2 7167  -0.850   6.692   5.722
 2115SOL     OW 7168   3.826   3.384   1.575
 2115SOL    HW1 7169   3.803   3.304   1.526
 2115SOL    HW2 7170   3.743   3.413   1.613
 2116SOL     OW 7171   2.483   8.226   2.018
 2116SOL    HW1 7172   2.518   8.212   2.106
 2116SOL    HW2 7173   2.402   8.274   2.032
 2117SOL     OW 7174   5.986   8.022   1.094
 2117SOL    HW1 7175   6.075   8.043   1.121
 2117SOL    HW2 7176   5.970   8.080   1.019
 2118SOL     OW 7177   2.897   3.194   2.060
 2118SOL    HW1 7178   2.834   3.223   2.126
 2118SOL    HW2 7179   2.928   3.109   2.092
 2119SOL     OW 7180   0.407   6.665   5.291
 2119SOL    HW1 7181   0.459   6.586   5.302
 2119SOL    HW2 7182   0.425   6.694   5.202
 2120SOL     OW 7183   5.373   7.013   1.608
 2120SOL    HW1 7184   5.330   6.927   1.614
 2120SOL    HW2 7185   5.365   7.037   1.515
 2121SOL     OW 7186   3.601   1.542   1.763
 2121SOL    HW1 7187   3.661   1.485   1.811
 2121SOL    HW2 7188   3.658   1.597   1.709
 2122SOL     OW 7189   2.306   1.583   2.476
 2122SOL    HW1 7190   2.378   1.521   2.464
 2122SOL    HW2 7191   2.287   1.579   2.569
 2123SOL     OW 7192   6.541   9.135   4.359
 2123SOL    HW1 7193   6.484   9.206   4.331
 2123SOL    HW2 7194   6.514   9.060   4.306
 2124SOL     OW 7195   7.870   6.997   2.514
 2124SOL    HW1 7196   7.851   7.070   2.573
 2124SOL    HW2 7197   7.965   6.984   2.523
 2125SOL     OW 7198   2.862   7.729   5.498
 2125SOL    HW1 7199   2.843   7.783   5.422
 2125SOL    HW2 7200   2.806   7.763   5.568
 2126SOL     OW 7201   7.385   6.885   3.201
 2126SOL    HW1 7202   7.462   6.937   3.179
 2126SOL    HW2 7203   7.315   6.950   3.215
 2127SOL     OW 7204   4.784   7.935   4.486
 2127SOL    HW1 7205   4.829   7.984   4.554
 2127SOL    HW2 7206   4.702   7.907   4.527
 2128SOL     OW 7207   2.169   4.840   4.348
 2128SOL    HW1 7208   2.227   4.899   4.300
 2128SOL    HW2 7209   2.146   4.888   4.428
 2129SOL     OW 7210  -0.094   4.153   5.465
 2129SOL    HW1 7211  -0.127   4.105   5.541
 2129SOL    HW2 7212  -0.013   4.195   5.496
 2130SOL     OW 7213   5.097   8.772   3.392
 2130SOL    HW1 7214   5.135   8.860   3.392
 2130SOL    HW2 7215   5.125   8.734   3.476
 2131SOL     OW 7216   4.526   1.533   2.510
 2131SOL    HW1 7217   4.619   1.541   2.532
 2131SOL    HW2 7218   4.525   1.477   2.432
 2132SOL     OW 7219   2.095   3.255   3.031
 2132SOL    HW1 7220   2.030   3.302   3.083
 2132SOL    HW2 7221   2.086   3.164   3.059
 2133SOL     OW 7222   4.476   6.615   0.299
 2133SOL    HW1 7223   4.539   6.580   0.362
 2133SOL    HW2 7224   4.525   6.622   0.217
 2134SOL     OW 7225   6.607   8.664   3.772
 2134SOL    HW1 7226   6.683   8.715   3.744
 2134SOL    HW2 7227   6.534   8.726   3.769
 2135SOL     OW 7228   3.728   7.716   4.101
 2135SOL    HW1 7229   3.698   7.804   4.078
 2135SOL    HW2 7230   3.681   7.659   4.041
 2136SOL     OW 7231   6.161   5.796   1.589
 2136SOL    HW1 7232   6.215   5.733   1.542
 2136SOL    HW2 7233   6.145   5.755   1.674
 2137SOL     OW 7234   1.633   2.467   3.182
 2137SOL    HW1 7235   1.721   2.446   3.152
 2137SOL    HW2 7236   1.582   2.478   3.102
 2138SOL     OW 7237   1.833   7.495   3.634
 2138SOL    HW1 7238   1.877   7.423   3.588
 2138SOL    HW2 7239   1.829   7.566   3.570
 2139SOL     OW 7240   5.194   7.814   4.235
 2139SOL    HW1 7241   5.110   7.815   4.189
 2139SOL    HW2 7242   5.243   7.886   4.197
 2140SOL     OW 7243   0.911   2.963   2.644
 2140SOL    HW1 7244   0.822   2.951   2.611
 2140SOL    HW2 7245   0.967   2.923   2.578
 2141SOL     OW 7246  -1.128   4.159   5.276
 2141SOL    HW1 7247  -1.178   4.241   5.273
 2141SOL    HW2 7248  -1.190   4.095   5.309
 2142SOL     OW 7249   3.328   3.682   5.481
 2142SOL    HW1 7250   3.290   3.750   5.425
 2142SOL    HW2 7251   3.292   3.701   5.568
 2143SOL     OW 7252   5.120   3.288   3.400
 2143SOL    HW1 7253   5.186   3.343   3.442
 2143SOL    HW2 7254   5.099   3.334   3.319
 2144SOL     OW 7255   3.965   7.654   0.915
 2144SOL    HW1 7256   4.003   7.643   0.828
 2144SOL    HW2 7257   4.039   7.640   0.975
 2145SOL     OW 7258   5.917   6.300   5.744
 2145SOL    HW1 7259   5.889   6.379   5.697
 2145SOL    HW2 7260   5.973   6.333   5.814
 2146SOL     OW 7261   3.778   1.340   0.350
 2146SOL    HW1 7262   3.738   1.261   0.385
 2146SOL    HW2 7263   3.710   1.407   0.358
 2147SOL     OW 7264  -0.249   7.407   5.510
 2147SOL    HW1 7265  -0.233   7.478   5.448
 2147SOL    HW2 7266  -0.166   7.361   5.517
 2148SOL     OW 7267   1.985   4.375   4.631
 2148SOL    HW1 7268   1.972   4.308   4.564
 2148SOL    HW2 7269   2.038   4.442   4.587
 2149SOL     OW 7270   3.334   8.077   5.441
 2149SOL    HW1 7271   3.417   8.113   5.410
 2149SOL    HW2 7272   3.280   8.070   5.362
 2150SOL     OW 7273   8.352   5.555   0.713
 2150SOL    HW1 7274   8.442   5.554   0.681
 2150SOL    HW2 7275   8.316   5.472   0.683
 2151SOL     OW 7276  -0.146   5.072   6.220
 2151SOL    HW1 7277  -0.079   5.109   6.277
 2151SOL    HW2 7278  -0.229   5.098   6.260
 2152SOL     OW 7279  -0.231   4.581   6.167
 2152SOL    HW1 7280  -0.160   4.607   6.226
 2152SOL    HW2 7281  -0.295   4.537   6.223
 2153SOL     OW 7282   0.408   2.255   1.156
 2153SOL    HW1 7283   0.405   2.300   1.241
 2153SOL    HW2 7284   0.497   2.271   1.123
 2154SOL     OW 7285   7.700   2.711   1.510
 2154SOL    HW1 7286   7.698   2.717   1.414
 2154SOL    HW2 7287   7.697   2.802   1.540
 2155SOL     OW 7288   8.759   8.191   3.557
 2155SOL    HW1 7289   8.734   8.181   3.465
 2155SOL    HW2 7290   8.681   8.231   3.598
 2156SOL     OW 7291   3.462   4.174   4.995
 2156SOL    HW1 7292   3.467   4.143   4.905
 2156SOL    HW2 7293   3.379   4.222   4.999
 2157SOL     OW 7294   0.687   2.374   3.610
 2157SOL    HW1 7295   0.704   2.355   3.517
 2157SOL    HW2 7296   0.710   2.466   3.620
 2158SOL     OW 7297   3.469   7.342   1.226
 2158SOL    HW1 7298   3.477   7.433   1.198
 2158SOL    HW2 7299   3.558   7.317   1.251
 2159SOL     OW 7300   2.415   1.334   0.742
 2159SOL    HW1 7301   2.462   1.251   0.748
 2159SOL    HW2 7302   2.354   1.322   0.669
 2160SOL     OW 7303   1.167   6.965   4.644
 2160SOL    HW1 7304   1.142   6.936   4.556
 2160SOL    HW2 7305   1.095   7.022   4.672
 2161SOL     OW 7306   1.536   7.960   3.403
 2161SOL    HW1 7307   1.462   7.923   3.357
 2161SOL    HW2 7308   1.596   7.989   3.334
 2162SOL     OW 7309   2.000   5.592   3.734
 2162SOL    HW1 7310   1.968   5.511   3.694
 2162SOL    HW2 7311   1.931   5.616   3.797
 2163SOL     OW 7312   0.036   3.804   5.954
 2163SOL    HW1 7313   0.095   3.781   5.882
 2163SOL    HW2 7314  -0.047   3.764   5.930
 2164SOL     OW 7315   1.943   2.471   1.896
 2164SOL    HW1 7316   1.848   2.461   1.899
 2164SOL    HW2 7317   1.974   2.390   1.855
 2165SOL     OW 7318   3.437   7.047   2.525
 2165SOL    HW1 7319   3.482   7.065   2.442
 2165SOL    HW2 7320   3.508   7.024   2.585
 2166SOL     OW 7321   6.578   6.463   3.662
 2166SOL    HW1 7322   6.666   6.464   3.699
 2166SOL    HW2 7323   6.520   6.481   3.736
 2167SOL     OW 7324   0.262   3.907   1.920
 2167SOL    HW1 7325   0.292   3.984   1.872
 2167SOL    HW2 7326   0.214   3.942   1.995
 2168SOL     OW 7327   0.223   6.196   6.196
 2168SOL    HW1 7328   0.188   6.116   6.159
 2168SOL    HW2 7329   0.307   6.208   6.152
 2169SOL     OW 7330  -0.175   1.959   1.530
 2169SOL    HW1 7331  -0.186   1.948   1.436
 2169SOL    HW2 7332  -0.141   1.875   1.560
 2170SOL     OW 7333   1.802   9.609   5.071
 2170SOL    HW1 7334   1.710   9.583   5.067
 2170SOL    HW2 7335   1.837   9.563   5.148
 2171SOL     OW 7336   9.748   7.114   0.493
 2171SOL    HW1 7337   9.690   7.047   0.458
 2171SOL    HW2 7338   9.761   7.175   0.420
 2172SOL     OW 7339  -1.067   3.702   5.646
 2172SOL    HW1 7340  -1.081   3.793   5.621
 2172SOL    HW2 7341  -1.134   3.684   5.712
 2173SOL     OW 7342   6.246   4.190   3.218
 2173SOL    HW1 7343   6.212   4.160   3.302
 2173SOL    HW2 7344   6.299   4.267   3.239
 2174SOL     OW 7345   3.334   4.904   0.724
 2174SOL    HW1 7346   3.239   4.904   0.719
 2174SOL    HW2 7347   3.363   4.864   0.642
 2175SOL     OW 7348   1.156   3.005   0.535
 2175SOL    HW1 7349   1.101   3.059   0.479
 2175SOL    HW2 7350   1.136   3.034   0.624
 2176SOL     OW 7351   5.848   5.211   0.347
 2176SOL    HW1 7352   5.809   5.299   0.344
 2176SOL    HW2 7353   5.942   5.227   0.344
 2177SOL     OW 7354   5.377  10.295   6.463
 2177SOL    HW1 7355   5.329  10.217   6.491
 2177SOL    HW2 7356   5.441  10.310   6.532
 2178SOL     OW 7357   6.925   6.926   2.705
 2178SOL    HW1 7358   6.971   6.980   2.769
 2178SOL    HW2 7359   6.954   6.958   2.620
 2179SOL     OW 7360   3.697   9.377   4.441
 2179SOL    HW1 7361   3.771   9.316   4.450
 2179SOL    HW2 7362   3.710   9.441   4.512
 2180SOL     OW 7363   4.367   7.318   1.153
 2180SOL    HW1 7364   4.361   7.247   1.089
 2180SOL    HW2 7365   4.406   7.391   1.105
 2181SOL     OW 7366   4.829   4.920   3.020
 2181SOL    HW1 7367   4.783   4.859   2.961
 2181SOL    HW2 7368   4.811   5.006   2.983
 2182SOL     OW 7369   1.564   1.267   1.529
 2182SOL    HW1 7370   1.504   1.336   1.555
 2182SOL    HW2 7371   1.507   1.198   1.494
 2183SOL     OW 7372   4.520   2.221   0.748
 2183SOL    HW1 7373   4.463   2.225   0.671
 2183SOL    HW2 7374   4.498   2.138   0.790
 2184SOL     OW 7375   4.961  10.947   5.919
 2184SOL    HW1 7376   4.957  11.039   5.896
 2184SOL    HW2 7377   4.981  10.946   6.012
 2185SOL     OW 7378   2.607   1.080   0.546
 2185SOL    HW1 7379   2.592   1.092   0.452
 2185SOL    HW2 7380   2.666   1.004   0.551
 2186SOL     OW 7381  -0.891   5.551   5.595
 2186SOL    HW1 7382  -0.985   5.565   5.582
 2186SOL    HW2 7383  -0.884   5.526   5.687
 2187SOL     OW 7384   5.669   3.023   4.601
 2187SOL    HW1 7385   5.647   2.932   4.583
 2187SOL    HW2 7386   5.592   3.073   4.574
 2188SOL     OW 7387   2.082   7.115   0.988
 2188SOL    HW1 7388   2.146   7.121   1.058
 2188SOL    HW2 7389   2.011   7.173   1.016
 2189SOL     OW 7390   3.280   7.307   0.588
 2189SOL    HW1 7391   3.239   7.318   0.674
 2189SOL    HW2 7392   3.238   7.372   0.533
 2190SOL     OW 7393   4.243   7.822   5.344
 2190SOL    HW1 7394   4.150   7.846   5.350
 2190SOL    HW2 7395   4.290   7.899   5.375
 2191SOL     OW 7396   3.541   5.192   5.161
 2191SOL    HW1 7397   3.573   5.164   5.075
 2191SOL    HW2 7398   3.568   5.283   5.169
 2192SOL     OW 7399   6.212   1.917   1.071
 2192SOL    HW1 7400   6.164   1.877   0.999
 2192SOL    HW2 7401   6.170   2.002   1.084
 2193SOL     OW 7402   4.271   1.446   0.109
 2193SOL    HW1 7403   4.244   1.494   0.187
 2193SOL    HW2 7404   4.257   1.354   0.130
 2194SOL     OW 7405   8.606   6.957   2.404
 2194SOL    HW1 7406   8.604   6.993   2.315
 2194SOL    HW2 7407   8.572   7.029   2.459
 2195SOL     OW 7408   2.936   5.811   4.564
 2195SOL    HW1 7409   3.000   5.861   4.615
 2195SOL    HW2 7410   2.887   5.877   4.515
 2196SOL     OW 7411   8.466   8.196   1.914
 2196SOL    HW1 7412   8.373   8.214   1.921
 2196SOL    HW2 7413   8.509   8.277   1.943
 2197SOL     OW 7414   5.697   1.736   0.047
 2197SOL    HW1 7415   5.693   1.747  -0.048
 2197SOL    HW2 7416   5.656   1.815   0.083
 2198SOL     OW 7417  -0.874   3.269   5.262
 2198SOL    HW1 7418  -0.874   3.182   5.223
 2198SOL    HW2 7419  -0.877   3.329   5.188
 2199SOL     OW 7420   3.556   3.716   0.112
 2199SOL    HW1 7421   3.464   3.704   0.137
 2199SOL    HW2 7422   3.565   3.664   0.031
 2200SOL     OW 7423   2.233   4.531   4.089
 2200SOL    HW1 7424   2.170   4.547   4.018
 2200SOL    HW2 7425   2.184   4.477   4.151
 2201SOL     OW 7426   6.184   5.023   1.234
 2201SOL    HW1 7427   6.194   4.960   1.162
 2201SOL    HW2 7428   6.139   4.974   1.302
 2202SOL     OW 7429   3.172  10.166   6.442
 2202SOL    HW1 7430   3.091  10.210   6.418
 2202SOL    HW2 7431   3.144  10.086   6.487
 2203SOL     OW 7432   5.700   5.510   0.855
 2203SOL    HW1 7433   5.703   5.421   0.892
 2203SOL    HW2 7434   5.738   5.565   0.923
 2204SOL     OW 7435   2.187   4.635   0.515
 2204SOL    HW1 7436   2.162   4.583   0.438
 2204SOL    HW2 7437   2.283   4.634   0.514
 2205SOL     OW 7438   6.029   7.728   5.772
 2205SOL    HW1 7439   5.933   7.726   5.777
 2205SOL    HW2 7440   6.047   7.740   5.678
 2206SOL     OW 7441   1.667   3.209   0.719
 2206SOL    HW1 7442   1.574   3.227   0.734
 2206SOL    HW2 7443   1.679   3.218   0.625
 2207SOL     OW 7444   2.031   6.222   4.954
 2207SOL    HW1 7445   2.065   6.176   4.878
 2207SOL    HW2 7446   1.980   6.295   4.917
 2208SOL     OW 7447   1.914   2.199   1.513
 2208SOL    HW1 7448   1.890   2.126   1.457
 2208SOL    HW2 7449   1.837   2.256   1.512
 2209SOL     OW 7450  -1.257   3.598   4.210
 2209SOL    HW1 7451  -1.174   3.557   4.186
 2209SOL    HW2 7452  -1.312   3.590   4.132
 2210SOL     OW 7453   8.087   1.370   0.737
 2210SOL    HW1 7454   8.164   1.338   0.690
 2210SOL    HW2 7455   8.021   1.302   0.724
 2211SOL     OW 7456   5.597   6.091   0.750
 2211SOL    HW1 7457   5.681   6.087   0.797
 2211SOL    HW2 7458   5.532   6.097   0.820
 2212SOL     OW 7459   4.612   6.897   5.863
 2212SOL    HW1 7460   4.544   6.917   5.798
 2212SOL    HW2 7461   4.594   6.958   5.935
 2213SOL     OW 7462   5.887   2.087   0.560
 2213SOL    HW1 7463   5.904   2.155   0.494
 2213SOL    HW2 7464   5.887   2.133   0.643
 2214SOL     OW 7465   3.213   2.987   2.040
 2214SOL    HW1 7466   3.183   2.896   2.049
 2214SOL    HW2 7467   3.242   3.011   2.128
 2215SOL     OW 7468   2.105   5.823   6.349
 2215SOL    HW1 7469   2.121   5.913   6.322
 2215SOL    HW2 7470   2.179   5.773   6.313
 2216SOL     OW 7471   1.771   2.944   5.031
 2216SOL    HW1 7472   1.707   2.879   5.060
 2216SOL    HW2 7473   1.815   2.902   4.956
 2217SOL     OW 7474   2.754   7.205   0.021
 2217SOL    HW1 7475   2.757   7.280  -0.038
 2217SOL    HW2 7476   2.668   7.165   0.004
 2218SOL     OW 7477   1.227   6.202   3.591
 2218SOL    HW1 7478   1.251   6.295   3.589
 2218SOL    HW2 7479   1.310   6.156   3.603
 2219SOL     OW 7480   0.694   2.732   1.142
 2219SOL    HW1 7481   0.700   2.816   1.188
 2219SOL    HW2 7482   0.718   2.667   1.208
 2220SOL     OW 7483  -2.235   4.294   6.618
 2220SOL    HW1 7484  -2.236   4.275   6.525
 2220SOL    HW2 7485  -2.257   4.211   6.660
 2221SOL     OW 7486   5.077   7.231   1.409
 2221SOL    HW1 7487   5.125   7.313   1.427
 2221SOL    HW2 7488   5.137   7.180   1.355
 2222SOL     OW 7489   4.070   1.097   1.445
 2222SOL    HW1 7490   4.023   1.048   1.513
 2222SOL    HW2 7491   4.030   1.185   1.448
 2223SOL     OW 7492   5.694   2.140   2.140
 2223SOL    HW1 7493   5.776   2.168   2.182
 2223SOL    HW2 7494   5.712   2.052   2.108
 2224SOL     OW 7495  -0.746   6.570   6.133
 2224SOL    HW1 7496  -0.790   6.655   6.123
 2224SOL    HW2 7497  -0.664   6.580   6.086
 2225SOL     OW 7498   0.340   4.574   2.330
 2225SOL    HW1 7499   0.322   4.607   2.242
 2225SOL    HW2 7500   0.409   4.509   2.318
 2226SOL     OW 7501   7.362   7.893   2.678
 2226SOL    HW1 7502   7.338   7.897   2.586
 2226SOL    HW2 7503   7.404   7.808   2.689
 2227SOL     OW 7504   6.095   4.600   1.195
 2227SOL    HW1 7505   6.108   4.678   1.142
 2227SOL    HW2 7506   6.178   4.552   1.188
 2228SOL     OW 7507   2.649   7.525   4.452
 2228SOL    HW1 7508   2.575   7.488   4.404
 2228SOL    HW2 7509   2.610   7.564   4.530
 2229SOL     OW 7510   7.297   4.866   2.705
 2229SOL    HW1 7511   7.363   4.893   2.642
 2229SOL    HW2 7512   7.215   4.901   2.671
 2230SOL     OW 7513   5.925   8.045   2.977
 2230SOL    HW1 7514   5.930   8.107   3.050
 2230SOL    HW2 7515   5.885   8.094   2.906
 2231SOL     OW 7516   0.028   3.470   5.378
 2231SOL    HW1 7517   0.051   3.395   5.323
 2231SOL    HW2 7518   0.111   3.501   5.414
 2232SOL     OW 7519   0.076   9.443   6.088
 2232SOL    HW1 7520  -0.015   9.430   6.117
 2232SOL    HW2 7521   0.103   9.525   6.131
 2233SOL     OW 7522   8.236   6.167   1.149
 2233SOL    HW1 7523   8.252   6.192   1.058
 2233SOL    HW2 7524   8.291   6.090   1.163
 2234SOL     OW 7525   5.000   9.546   3.395
 2234SOL    HW1 7526   4.911   9.530   3.363
 2234SOL    HW2 7527   4.999   9.516   3.486
 2235SOL     OW 7528   6.588   8.641   2.880
 2235SOL    HW1 7529   6.519   8.611   2.938
 2235SOL    HW2 7530   6.565   8.605   2.794
 2236SOL     OW 7531  -0.175   8.569   5.967
 2236SOL    HW1 7532  -0.258   8.588   5.923
 2236SOL    HW2 7533  -0.123   8.522   5.902
 2237SOL     OW 7534   1.676   7.357   2.541
 2237SOL    HW1 7535   1.611   7.423   2.566
 2237SOL    HW2 7536   1.741   7.359   2.611
 2238SOL     OW 7537   0.264   6.285   5.397
 2238SOL    HW1 7538   0.211   6.362   5.375
 2238SOL    HW2 7539   0.353   6.318   5.404
 2239SOL     OW 7540   3.811   2.558   4.396
 2239SOL    HW1 7541   3.732   2.559   4.450
 2239SOL    HW2 7542   3.859   2.636   4.424
 2240SOL     OW 7543   3.361   4.457   6.037
 2240SOL    HW1 7544   3.441   4.503   6.012
 2240SOL    HW2 7545   3.369   4.443   6.131
 2241SOL     OW 7546   5.043  10.334   6.556
 2241SOL    HW1 7547   5.097  10.258   6.579
 2241SOL    HW2 7548   5.074  10.404   6.613
 2242SOL     OW 7549  -0.097   0.225   0.305
 2242SOL    HW1 7550  -0.018   0.191   0.348
 2242SOL    HW2 7551  -0.087   0.320   0.312
 2243SOL     OW 7552   5.419   3.855   1.016
 2243SOL    HW1 7553   5.439   3.933   1.069
 2243SOL    HW2 7554   5.326   3.839   1.030
 2244SOL     OW 7555   2.568   8.392   5.113
 2244SOL    HW1 7556   2.493   8.375   5.056
 2244SOL    HW2 7557   2.535   8.374   5.201
 2245SOL     OW 7558   3.323   3.493   5.841
 2245SOL    HW1 7559   3.296   3.585   5.832
 2245SOL    HW2 7560   3.416   3.499   5.864
 2246SOL     OW 7561   6.160   1.091   1.287
 2246SOL    HW1 7562   6.090   1.058   1.230
 2246SOL    HW2 7563   6.241   1.072   1.239
 2247SOL     OW 7564   1.706   9.426   5.463
 2247SOL    HW1 7565   1.760   9.504   5.449
 2247SOL    HW2 7566   1.639   9.431   5.395
 2248SOL     OW 7567   4.502   1.991   2.981
 2248SOL    HW1 7568   4.569   1.959   3.041
 2248SOL    HW2 7569   4.419   1.972   3.024
 2249SOL     OW 7570   7.279   8.331   2.173
 2249SOL    HW1 7571   7.202   8.303   2.223
 2249SOL    HW2 7572   7.290   8.263   2.106
 2250SOL     OW 7573   1.460   4.916   3.903
 2250SOL    HW1 7574   1.453   4.906   3.808
 2250SOL    HW2 7575   1.419   4.837   3.939
 2251SOL     OW 7576   0.724   1.751   0.852
 2251SOL    HW1 7577   0.687   1.667   0.879
 2251SOL    HW2 7578   0.743   1.741   0.759
 2252SOL     OW 7579   7.548   8.024   5.407
 2252SOL    HW1 7580   7.480   7.957   5.413
 2252SOL    HW2 7581   7.575   8.024   5.316
 2253SOL     OW 7582  -0.495   3.655   3.869
 2253SOL    HW1 7583  -0.479   3.659   3.774
 2253SOL    HW2 7584  -0.565   3.590   3.879
 2254SOL     OW 7585  -0.501   6.348   6.083
 2254SOL    HW1 7586  -0.482   6.256   6.064
 2254SOL    HW2 7587  -0.448   6.397   6.022
 2255SOL     OW 7588   4.114   1.001   0.879
 2255SOL    HW1 7589   4.067   0.918   0.885
 2255SOL    HW2 7590   4.170   1.002   0.957
 2256SOL     OW 7591   5.743   7.359   3.927
 2256SOL    HW1 7592   5.688   7.437   3.937
 2256SOL    HW2 7593   5.831   7.389   3.951
 2257SOL     OW 7594   8.464   8.057   0.947
 2257SOL    HW1 7595   8.509   8.071   0.863
 2257SOL    HW2 7596   8.535   8.050   1.011
 2258SOL     OW 7597   7.060  10.652   6.548
 2258SOL    HW1 7598   7.134  10.636   6.606
 2258SOL    HW2 7599   7.010  10.722   6.590
 2259SOL     OW 7600   3.544   7.928   5.039
 2259SOL    HW1 7601   3.462   7.970   5.010
 2259SOL    HW2 7602   3.522   7.835   5.045
 2260SOL     OW 7603   2.275   4.251   5.342
 2260SOL    HW1 7604   2.182   4.247   5.364
 2260SOL    HW2 7605   2.288   4.182   5.277
 2261SOL     OW 7606   1.699   3.181   4.749
 2261SOL    HW1 7607   1.697   3.086   4.736
 2261SOL    HW2 7608   1.638   3.196   4.821
 2262SOL     OW 7609   2.152   6.113   5.158
 2262SOL    HW1 7610   2.165   6.191   5.210
 2262SOL    HW2 7611   2.119   6.145   5.074
 2263SOL     OW 7612   6.085   8.663   5.759
 2263SOL    HW1 7613   6.085   8.739   5.701
 2263SOL    HW2 7614   6.051   8.592   5.705
 2264SOL     OW 7615   6.124   8.025   4.218
 2264SOL    HW1 7616   6.089   7.981   4.141
 2264SOL    HW2 7617   6.062   8.005   4.288
 2265SOL     OW 7618   5.749   5.301   4.525
 2265SOL    HW1 7619   5.727   5.216   4.488
 2265SOL    HW2 7620   5.788   5.281   4.611
 2266SOL     OW 7621   4.900   8.402   6.584
 2266SOL    HW1 7622   4.918   8.442   6.670
 2266SOL    HW2 7623   4.898   8.308   6.602
 2267SOL     OW 7624   9.198   7.659   1.304
 2267SOL    HW1 7625   9.186   7.726   1.237
 2267SOL    HW2 7626   9.183   7.577   1.259
 2268SOL     OW 7627   1.814   6.942   5.234
 2268SOL    HW1 7628   1.755   6.898   5.295
 2268SOL    HW2 7629   1.825   7.030   5.271
 2269SOL     OW 7630   8.329  10.486   5.534
 2269SOL    HW1 7631   8.278  10.452   5.460
 2269SOL    HW2 7632   8.285  10.452   5.612
 2270SOL     OW 7633  -0.143   7.065   6.013
 2270SOL    HW1 7634  -0.101   7.096   6.094
 2270SOL    HW2 7635  -0.232   7.041   6.040
 2271SOL     OW 7636   6.430   7.858   2.341
 2271SOL    HW1 7637   6.434   7.915   2.418
 2271SOL    HW2 7638   6.521   7.849   2.314
 2272SOL     OW 7639   5.636   8.271   3.292
 2272SOL    HW1 7640   5.664   8.323   3.217
 2272SOL    HW2 7641   5.560   8.316   3.327
 2273SOL     OW 7642  -0.622   5.435   5.790
 2273SOL    HW1 7643  -0.694   5.408   5.848
 2273SOL    HW2 7644  -0.580   5.353   5.765
 2274SOL     OW 7645   2.782  10.194   6.142
 2274SOL    HW1 7646   2.807  10.143   6.219
 2274SOL    HW2 7647   2.849  10.174   6.077
 2275SOL     OW 7648   0.219   0.356   0.180
 2275SOL    HW1 7649   0.214   0.450   0.161
 2275SOL    HW2 7650   0.217   0.351   0.276
 2276SOL     OW 7651   1.293   5.176   5.279
 2276SOL    HW1 7652   1.318   5.118   5.208
 2276SOL    HW2 7653   1.359   5.163   5.346
 2277SOL     OW 7654   6.868   5.186   0.073
 2277SOL    HW1 7655   6.912   5.172   0.157
 2277SOL    HW2 7656   6.936   5.173   0.007
 2278SOL     OW 7657   1.250   9.387   5.115
 2278SOL    HW1 7658   1.174   9.443   5.128
 2278SOL    HW2 7659   1.286   9.415   5.031
 2279SOL     OW 7660   5.057   8.477   6.383
 2279SOL    HW1 7661   5.110   8.405   6.349
 2279SOL    HW2 7662   5.023   8.445   6.467
 2280SOL     OW 7663   1.233   6.316   2.565
 2280SOL    HW1 7664   1.296   6.288   2.498
 2280SOL    HW2 7665   1.151   6.325   2.518
 2281SOL     OW 7666   5.579   0.459   0.120
 2281SOL    HW1 7667   5.494   0.480   0.080
 2281SOL    HW2 7668   5.580   0.364   0.125
 2282SOL     OW 7669   6.338   7.569   2.027
 2282SOL    HW1 7670   6.432   7.586   2.021
 2282SOL    HW2 7671   6.329   7.475   2.012
 2283SOL     OW 7672   6.392   5.370   0.898
 2283SOL    HW1 7673   6.336   5.448   0.907
 2283SOL    HW2 7674   6.337   5.297   0.925
 2284SOL     OW 7675   2.287   5.821   1.692
 2284SOL    HW1 7676   2.243   5.850   1.612
 2284SOL    HW2 7677   2.359   5.883   1.703
 2285SOL     OW 7678   0.589   9.472   5.752
 2285SOL    HW1 7679   0.550   9.543   5.700
 2285SOL    HW2 7680   0.648   9.428   5.690
 2286SOL     OW 7681   1.787  10.132   6.298
 2286SOL    HW1 7682   1.819  10.215   6.262
 2286SOL    HW2 7683   1.861  10.096   6.346
 2287SOL     OW 7684   5.284   5.107   3.975
 2287SOL    HW1 7685   5.202   5.060   3.965
 2287SOL    HW2 7686   5.298   5.112   4.070
 2288SOL     OW 7687   2.198   3.704   1.908
 2288SOL    HW1 7688   2.183   3.666   1.821
 2288SOL    HW2 7689   2.208   3.629   1.966
 2289SOL     OW 7690   6.770   3.260   2.813
 2289SOL    HW1 7691   6.814   3.252   2.728
 2289SOL    HW2 7692   6.679   3.282   2.790
 2290SOL     OW 7693   2.415   7.938   5.584
 2290SOL    HW1 7694   2.401   7.985   5.666
 2290SOL    HW2 7695   2.505   7.905   5.591
 2291SOL     OW 7696   8.674   8.497   2.757
 2291SOL    HW1 7697   8.751   8.554   2.750
 2291SOL    HW2 7698   8.705   8.411   2.730
 2292SOL     OW 7699  -0.736   3.016   3.347
 2292SOL    HW1 7700  -0.793   2.975   3.412
 2292SOL    HW2 7701  -0.747   3.110   3.363
 2293SOL     OW 7702   7.274   9.639   5.837
 2293SOL    HW1 7703   7.254   9.719   5.788
 2293SOL    HW2 7704   7.311   9.579   5.771
 2294SOL     OW 7705   2.926   3.531   2.000
 2294SOL    HW1 7706   2.915   3.497   1.911
 2294SOL    HW2 7707   2.854   3.593   2.011
 2295SOL     OW 7708  -1.250   5.332   5.864
 2295SOL    HW1 7709  -1.275   5.245   5.832
 2295SOL    HW2 7710  -1.242   5.322   5.958
 2296SOL     OW 7711   2.520   8.257   5.575
 2296SOL    HW1 7712   2.460   8.241   5.648
 2296SOL    HW2 7713   2.606   8.262   5.616
 2297SOL     OW 7714   7.116   5.111   1.858
 2297SOL    HW1 7715   7.156   5.060   1.787
 2297SOL    HW2 7716   7.023   5.115   1.835
 2298SOL     OW 7717   5.834   1.983   0.074
 2298SOL    HW1 7718   5.909   2.042   0.071
 2298SOL    HW2 7719   5.870   1.900   0.105
 2299SOL     OW 7720   6.167   4.355   5.091
 2299SOL    HW1 7721   6.211   4.413   5.028
 2299SOL    HW2 7722   6.233   4.340   5.159
 2300SOL     OW 7723  -0.941   6.432   5.791
 2300SOL    HW1 7724  -0.912   6.518   5.821
 2300SOL    HW2 7725  -0.875   6.405   5.728
 2301SOL     OW 7726   1.708   4.441   6.563
 2301SOL    HW1 7727   1.633   4.386   6.540
 2301SOL    HW2 7728   1.718   4.500   6.488
 2302SOL     OW 7729   3.218   8.808   2.550
 2302SOL    HW1 7730   3.245   8.770   2.634
 2302SOL    HW2 7731   3.252   8.747   2.484
 2303SOL     OW 7732   0.182   6.051   3.794
 2303SOL    HW1 7733   0.147   6.139   3.808
 2303SOL    HW2 7734   0.123   5.994   3.843
 2304SOL     OW 7735   8.833   7.953   2.559
 2304SOL    HW1 7736   8.828   7.940   2.653
 2304SOL    HW2 7737   8.799   7.871   2.522
 2305SOL     OW 7738   5.911   6.865   1.811
 2305SOL    HW1 7739   5.869   6.779   1.811
 2305SOL    HW2 7740   5.969   6.863   1.735
 2306SOL     OW 7741   3.597   6.965   3.349
 2306SOL    HW1 7742   3.664   6.943   3.283
 2306SOL    HW2 7743   3.593   7.060   3.349
 2307SOL     OW 7744   5.681   8.985   3.518
 2307SOL    HW1 7745   5.649   8.895   3.522
 2307SOL    HW2 7746   5.774   8.976   3.501
 2308SOL     OW 7747   6.274   3.300   2.795
 2308SOL    HW1 7748   6.292   3.271   2.884
 2308SOL    HW2 7749   6.355   3.286   2.747
 2309SOL     OW 7750   3.846   7.509   1.930
 2309SOL    HW1 7751   3.917   7.487   1.869
 2309SOL    HW2 7752   3.831   7.428   1.979
 2310SOL     OW 7753   6.577   4.653   2.452
 2310SOL    HW1 7754   6.538   4.693   2.374
 2310SOL    HW2 7755   6.578   4.723   2.517
 2311SOL     OW 7756   6.615   1.796   0.644
 2311SOL    HW1 7757   6.542   1.736   0.629
 2311SOL    HW2 7758   6.643   1.777   0.733
 2312SOL     OW 7759   6.158   8.212   6.061
 2312SOL    HW1 7760   6.148   8.196   6.155
 2312SOL    HW2 7761   6.211   8.292   6.056
 2313SOL     OW 7762  -1.153   3.916   4.441
 2313SOL    HW1 7763  -1.075   3.957   4.479
 2313SOL    HW2 7764  -1.197   3.877   4.517
 2314SOL     OW 7765   8.222   6.239   2.177
 2314SOL    HW1 7766   8.310   6.203   2.190
 2314SOL    HW2 7767   8.171   6.166   2.142
 2315SOL     OW 7768   2.878   3.516   4.938
 2315SOL    HW1 7769   2.925   3.580   4.992
 2315SOL    HW2 7770   2.930   3.508   4.859
 2316SOL     OW 7771   3.956   3.391   0.385
 2316SOL    HW1 7772   3.879   3.424   0.431
 2316SOL    HW2 7773   3.943   3.297   0.379
 2317SOL     OW 7774   2.058   6.640   3.298
 2317SOL    HW1 7775   2.076   6.685   3.380
 2317SOL    HW2 7776   2.062   6.547   3.319
 2318SOL     OW 7777   0.686   7.997   5.114
 2318SOL    HW1 7778   0.748   8.029   5.049
 2318SOL    HW2 7779   0.733   7.929   5.161
 2319SOL     OW 7780   0.224   1.016   1.699
 2319SOL    HW1 7781   0.170   1.063   1.763
 2319SOL    HW2 7782   0.272   1.084   1.653
 2320SOL     OW 7783   2.882   5.835   0.666
 2320SOL    HW1 7784   2.791   5.863   0.662
 2320SOL    HW2 7785   2.880   5.741   0.647
 2321SOL     OW 7786   9.407   7.276   0.805
 2321SOL    HW1 7787   9.498   7.305   0.793
 2321SOL    HW2 7788   9.376   7.260   0.716
 2322SOL     OW 7789   4.283   4.076   0.854
 2322SOL    HW1 7790   4.207   4.126   0.884
 2322SOL    HW2 7791   4.308   4.117   0.771
 2323SOL     OW 7792   2.508   6.834   2.814
 2323SOL    HW1 7793   2.565   6.769   2.854
 2323SOL    HW2 7794   2.447   6.859   2.883
 2324SOL     OW 7795   8.006   3.087   1.118
 2324SOL    HW1 7796   8.072   3.153   1.143
 2324SOL    HW2 7797   8.010   3.083   1.023
 2325SOL     OW 7798   3.760   9.903   4.521
 2325SOL    HW1 7799   3.778   9.889   4.614
 2325SOL    HW2 7800   3.711   9.826   4.494
 2326SOL     OW 7801   1.252   7.547   2.538
 2326SOL    HW1 7802   1.193   7.574   2.608
 2326SOL    HW2 7803   1.249   7.618   2.475
 2327SOL     OW 7804   6.695   3.229   4.057
 2327SOL    HW1 7805   6.600   3.237   4.064
 2327SOL    HW2 7806   6.726   3.318   4.038
 2328SOL     OW 7807   2.425  10.023   5.002
 2328SOL    HW1 7808   2.419  10.107   5.047
 2328SOL    HW2 7809   2.386   9.961   5.064
 2329SOL     OW 7810   3.670   3.487   3.812
 2329SOL    HW1 7811   3.646   3.432   3.737
 2329SOL    HW2 7812   3.686   3.573   3.774
 2330SOL     OW 7813   2.649   5.443   5.200
 2330SOL    HW1 7814   2.638   5.503   5.126
 2330SOL    HW2 7815   2.743   5.426   5.204
 2331SOL     OW 7816   0.802   3.978   5.511
 2331SOL    HW1 7817   0.824   4.042   5.578
 2331SOL    HW2 7818   0.831   4.018   5.429
 2332SOL     OW 7819   7.090   9.605   5.476
 2332SOL    HW1 7820   7.146   9.545   5.427
 2332SOL    HW2 7821   7.063   9.554   5.552
 2333SOL     OW 7822   3.880   3.950   5.815
 2333SOL    HW1 7823   3.968   3.985   5.807
 2333SOL    HW2 7824   3.833   3.984   5.739
 2334SOL     OW 7825   7.540   8.586   3.746
 2334SOL    HW1 7826   7.609   8.546   3.692
 2334SOL    HW2 7827   7.461   8.535   3.725
 2335SOL     OW 7828   2.306   3.017   3.363
 2335SOL    HW1 7829   2.257   2.965   3.299
 2335SOL    HW2 7830   2.271   3.106   3.352
 2336SOL     OW 7831   3.221   6.336   1.684
 2336SOL    HW1 7832   3.312   6.306   1.686
 2336SOL    HW2 7833   3.224   6.417   1.632
 2337SOL     OW 7834   1.845   6.419   4.839
 2337SOL    HW1 7835   1.805   6.499   4.804
 2337SOL    HW2 7836   1.782   6.350   4.818
 2338SOL     OW 7837   1.870   4.798   5.214
 2338SOL    HW1 7838   1.872   4.741   5.137
 2338SOL    HW2 7839   1.958   4.793   5.250
 2339SOL     OW 7840   0.907   8.294   6.535
 2339SOL    HW1 7841   0.920   8.286   6.629
 2339SOL    HW2 7842   0.965   8.228   6.497
 2340SOL     OW 7843   0.820   6.108   3.764
 2340SOL    HW1 7844   0.843   6.200   3.781
 2340SOL    HW2 7845   0.901   6.069   3.730
 2341SOL     OW 7846   0.031   4.192   6.198
 2341SOL    HW1 7847   0.006   4.248   6.124
 2341SOL    HW2 7848  -0.025   4.221   6.270
 2342SOL     OW 7849   2.708   4.189   0.382
 2342SOL    HW1 7850   2.750   4.188   0.468
 2342SOL    HW2 7851   2.654   4.110   0.380
 2343SOL     OW 7852   5.391   9.147   3.062
 2343SOL    HW1 7853   5.404   9.144   3.157
 2343SOL    HW2 7854   5.328   9.219   3.049
 2344SOL     OW 7855   5.939   9.309   5.912
 2344SOL    HW1 7856   5.944   9.232   5.970
 2344SOL    HW2 7857   5.859   9.354   5.938
 2345SOL     OW 7858   6.184   3.657   3.558
 2345SOL    HW1 7859   6.201   3.651   3.652
 2345SOL    HW2 7860   6.266   3.634   3.516
 2346SOL     OW 7861   7.992   9.610   5.313
 2346SOL    HW1 7862   7.993   9.586   5.220
 2346SOL    HW2 7863   7.920   9.671   5.321
 2347SOL     OW 7864   3.779   4.411   4.887
 2347SOL    HW1 7865   3.773   4.401   4.792
 2347SOL    HW2 7866   3.799   4.503   4.901
 2348SOL     OW 7867   3.042   2.741   2.787
 2348SOL    HW1 7868   2.963   2.774   2.830
 2348SOL    HW2 7869   3.041   2.647   2.805
 2349SOL     OW 7870   4.766   2.840   2.012
 2349SOL    HW1 7871   4.801   2.862   1.925
 2349SOL    HW2 7872   4.843   2.822   2.065
 2350SOL     OW 7873   1.305   2.147   2.048
 2350SOL    HW1 7874   1.275   2.215   1.987
 2350SOL    HW2 7875   1.228   2.093   2.062
 2351SOL     OW 7876   8.144   7.017   2.437
 2351SOL    HW1 7877   8.173   7.093   2.487
 2351SOL    HW2 7878   8.110   7.053   2.356
 2352SOL     OW 7879   1.117  10.191   5.346
 2352SOL    HW1 7880   1.120  10.215   5.438
 2352SOL    HW2 7881   1.171  10.112   5.340
 2353SOL     OW 7882  -1.844   4.309   6.616
 2353SOL    HW1 7883  -1.828   4.327   6.709
 2353SOL    HW2 7884  -1.934   4.276   6.612
 2354SOL     OW 7885   3.450   1.729   1.922
 2354SOL    HW1 7886   3.455   1.672   1.999
 2354SOL    HW2 7887   3.514   1.692   1.862
 2355SOL     OW 7888   5.428   6.684   1.390
 2355SOL    HW1 7889   5.474   6.762   1.358
 2355SOL    HW2 7890   5.382   6.715   1.469
 2356SOL     OW 7891   2.190   2.747   1.049
 2356SOL    HW1 7892   2.114   2.758   0.992
 2356SOL    HW2 7893   2.262   2.730   0.988
 2357SOL     OW 7894   2.424   1.955   2.888
 2357SOL    HW1 7895   2.417   1.926   2.979
 2357SOL    HW2 7896   2.366   2.031   2.883
 2358SOL     OW 7897   6.305   7.777   5.099
 2358SOL    HW1 7898   6.334   7.709   5.159
 2358SOL    HW2 7899   6.251   7.731   5.035
 2359SOL     OW 7900   0.587  10.492   6.015
 2359SOL    HW1 7901   0.582  10.584   6.041
 2359SOL    HW2 7902   0.678  10.468   6.030
 2360SOL     OW 7903   4.960   9.661   5.209
 2360SOL    HW1 7904   4.958   9.590   5.145
 2360SOL    HW2 7905   4.870   9.693   5.212
 2361SOL     OW 7906   2.232   8.507   6.087
 2361SOL    HW1 7907   2.169   8.547   6.147
 2361SOL    HW2 7908   2.257   8.578   6.028
 2362SOL     OW 7909   7.104   5.093   3.094
 2362SOL    HW1 7910   7.145   5.051   3.170
 2362SOL    HW2 7911   7.048   5.161   3.131
 2363SOL     OW 7912   3.810   1.696   1.231
 2363SOL    HW1 7913   3.825   1.723   1.141
 2363SOL    HW2 7914   3.856   1.613   1.239
 2364SOL     OW 7915   8.036   7.667   1.143
 2364SOL    HW1 7916   8.028   7.583   1.188
 2364SOL    HW2 7917   8.112   7.708   1.183
 2365SOL     OW 7918   3.109   6.411   5.723
 2365SOL    HW1 7919   3.122   6.429   5.630
 2365SOL    HW2 7920   3.151   6.484   5.768
 2366SOL     OW 7921   2.702   7.023   4.909
 2366SOL    HW1 7922   2.621   6.981   4.880
 2366SOL    HW2 7923   2.716   7.094   4.846
 2367SOL     OW 7924   4.064   8.124   3.610
 2367SOL    HW1 7925   4.005   8.097   3.681
 2367SOL    HW2 7926   4.151   8.126   3.651
 2368SOL     OW 7927   6.540   5.722   2.244
 2368SOL    HW1 7928   6.490   5.792   2.204
 2368SOL    HW2 7929   6.577   5.673   2.170
 2369SOL     OW 7930   2.194   7.783   4.850
 2369SOL    HW1 7931   2.270   7.834   4.877
 2369SOL    HW2 7932   2.204   7.700   4.895
 2370SOL     OW 7933   1.572   4.666   6.001
 2370SOL    HW1 7934   1.514   4.659   6.077
 2370SOL    HW2 7935   1.525   4.722   5.939
 2371SOL     OW 7936   8.917   8.631   2.752
 2371SOL    HW1 7937   8.982   8.646   2.684
 2371SOL    HW2 7938   8.965   8.583   2.821
 2372SOL     OW 7939   7.975   7.700   2.140
 2372SOL    HW1 7940   7.956   7.788   2.106
 2372SOL    HW2 7941   7.924   7.695   2.221
 2373SOL     OW 7942   1.109   3.353   2.856
 2373SOL    HW1 7943   1.105   3.269   2.809
 2373SOL    HW2 7944   1.067   3.416   2.797
 2374SOL     OW 7945   9.182   5.938   0.638
 2374SOL    HW1 7946   9.250   5.958   0.574
 2374SOL    HW2 7947   9.134   6.020   0.649
 2375SOL     OW 7948   6.809   7.990   1.945
 2375SOL    HW1 7949   6.875   8.024   2.005
 2375SOL    HW2 7950   6.822   7.895   1.946
 2376SOL     OW 7951   2.163   9.002   4.555
 2376SOL    HW1 7952   2.140   9.093   4.575
 2376SOL    HW2 7953   2.191   9.004   4.464
 2377SOL     OW 7954   4.234   6.926   0.424
 2377SOL    HW1 7955   4.152   6.888   0.455
 2377SOL    HW2 7956   4.208   6.978   0.348
 2378SOL     OW 7957   7.806   4.687   1.655
 2378SOL    HW1 7958   7.799   4.758   1.719
 2378SOL    HW2 7959   7.748   4.714   1.584
 2379SOL     OW 7960   5.222   0.903   0.127
 2379SOL    HW1 7961   5.218   0.927   0.035
 2379SOL    HW2 7962   5.308   0.931   0.156
 2380SOL     OW 7963   7.761   9.826   5.039
 2380SOL    HW1 7964   7.823   9.807   4.968
 2380SOL    HW2 7965   7.718   9.907   5.011
 2381SOL     OW 7966   1.524   5.926   2.819
 2381SOL    HW1 7967   1.483   6.002   2.860
 2381SOL    HW2 7968   1.589   5.896   2.882
 2382SOL     OW 7969   3.724   8.497   6.197
 2382SOL    HW1 7970   3.630   8.485   6.184
 2382SOL    HW2 7971   3.751   8.556   6.126
 2383SOL     OW 7972   2.803   4.041   1.406
 2383SOL    HW1 7973   2.738   3.980   1.442
 2383SOL    HW2 7974   2.757   4.125   1.403
 2384SOL     OW 7975   0.617   3.176   5.157
 2384SOL    HW1 7976   0.574   3.151   5.075
 2384SOL    HW2 7977   0.677   3.246   5.132
 2385SOL     OW 7978   7.023   8.150   6.143
 2385SOL    HW1 7979   7.085   8.129   6.212
 2385SOL    HW2 7980   7.074   8.144   6.062
 2386SOL     OW 7981   4.892   3.163   4.929
 2386SOL    HW1 7982   4.945   3.089   4.959
 2386SOL    HW2 7983   4.914   3.234   4.990
 2387SOL     OW 7984   3.394   4.664   6.404
 2387SOL    HW1 7985   3.353   4.630   6.483
 2387SOL    HW2 7986   3.434   4.746   6.431
 2388SOL     OW 7987   1.714   4.298   4.155
 2388SOL    HW1 7988   1.643   4.279   4.094
 2388SOL    HW2 7989   1.748   4.383   4.126
 2389SOL     OW 7990   7.917   1.745   0.278
 2389SOL    HW1 7991   7.993   1.784   0.234
 2389SOL    HW2 7992   7.852   1.734   0.208
 2390SOL     OW 7993   0.841   2.712   0.367
 2390SOL    HW1 7994   0.925   2.723   0.412
 2390SOL    HW2 7995   0.860   2.652   0.295
 2391SOL     OW 7996   3.403   7.833   0.499
 2391SOL    HW1 7997   3.393   7.878   0.415
 2391SOL    HW2 7998   3.330   7.771   0.502
 2392SOL     OW 7999   3.890   2.223   3.535
 2392SOL    HW1 8000   3.975   2.203   3.496
 2392SOL    HW2 8001   3.834   2.149   3.510
 2393SOL     OW 8002   5.733   7.275   6.556
 2393SOL    HW1 8003   5.808   7.255   6.500
 2393SOL    HW2 8004   5.689   7.191   6.569
 2394SOL     OW 8005   1.035   3.724   3.578
 2394SOL    HW1 8006   1.030   3.757   3.667
 2394SOL    HW2 8007   0.944   3.708   3.553
 2395SOL     OW 8008  -0.410   9.261   6.081
 2395SOL    HW1 8009  -0.373   9.188   6.130
 2395SOL    HW2 8010  -0.390   9.241   5.990
 2396SOL     OW 8011   4.245   9.323   6.620
 2396SOL    HW1 8012   4.238   9.236   6.581
 2396SOL    HW2 8013   4.223   9.383   6.548
 2397SOL     OW 8014   2.880   2.449   0.069
 2397SOL    HW1 8015   2.958   2.462   0.015
 2397SOL    HW2 8016   2.914   2.436   0.157
 2398SOL     OW 8017   5.471   2.348   0.587
 2398SOL    HW1 8018   5.522   2.426   0.564
 2398SOL    HW2 8019   5.518   2.276   0.544
 2399SOL     OW 8020   0.937   7.140   5.740
 2399SOL    HW1 8021   0.924   7.168   5.649
 2399SOL    HW2 8022   0.853   7.160   5.783
 2400SOL     OW 8023   0.648   2.964   2.510
 2400SOL    HW1 8024   0.630   2.872   2.491
 2400SOL    HW2 8025   0.574   3.011   2.472
 2401SOL     OW 8026   5.265   8.586   2.929
 2401SOL    HW1 8027   5.298   8.598   3.018
 2401SOL    HW2 8028   5.259   8.492   2.918
 2402SOL     OW 8029   6.004   7.835   2.011
 2402SOL    HW1 8030   5.928   7.780   1.991
 2402SOL    HW2 8031   6.030   7.810   2.099
 2403SOL     OW 8032   3.246   6.559   1.497
 2403SOL    HW1 8033   3.227   6.645   1.534
 2403SOL    HW2 8034   3.318   6.575   1.435
 2404SOL     OW 8035   2.144   8.208   1.267
 2404SOL    HW1 8036   2.056   8.184   1.241
 2404SOL    HW2 8037   2.185   8.241   1.187
 2405SOL     OW 8038   0.773   7.026   4.923
 2405SOL    HW1 8039   0.685   7.034   4.887
 2405SOL    HW2 8040   0.828   7.078   4.864
 2406SOL     OW 8041   7.824  10.680   6.518
 2406SOL    HW1 8042   7.756  10.746   6.531
 2406SOL    HW2 8043   7.779  10.609   6.471
 2407SOL     OW 8044   4.107   2.024   0.739
 2407SOL    HW1 8045   4.106   1.956   0.671
 2407SOL    HW2 8046   4.098   2.106   0.691
 2408SOL     OW 8047   0.104   3.677   2.838
 2408SOL    HW1 8048   0.009   3.665   2.843
 2408SOL    HW2 8049   0.138   3.630   2.914
 2409SOL     OW 8050   0.170   8.618   4.888
 2409SOL    HW1 8051   0.104   8.683   4.911
 2409SOL    HW2 8052   0.121   8.545   4.851
 2410SOL     OW 8053   6.298   2.623   1.275
 2410SOL    HW1 8054   6.389   2.595   1.265
 2410SOL    HW2 8055   6.282   2.679   1.200
 2411SOL     OW 8056   1.904   3.128   1.983
 2411SOL    HW1 8057   1.819   3.115   2.024
 2411SOL    HW2 8058   1.885   3.139   1.890
 2412SOL     OW 8059   0.091   3.134   3.897
 2412SOL    HW1 8060   0.129   3.219   3.917
 2412SOL    HW2 8061   0.140   3.104   3.820
 2413SOL     OW 8062   2.326   3.613   2.891
 2413SOL    HW1 8063   2.258   3.549   2.871
 2413SOL    HW2 8064   2.362   3.584   2.975
 2414SOL     OW 8065   6.141   6.163   0.194
 2414SOL    HW1 8066   6.179   6.215   0.265
 2414SOL    HW2 8067   6.081   6.223   0.149
 2415SOL     OW 8068   6.737   6.281   3.263
 2415SOL    HW1 8069   6.806   6.230   3.221
 2415SOL    HW2 8070   6.773   6.303   3.349
 2416SOL     OW 8071   4.361   7.354   1.485
 2416SOL    HW1 8072   4.452   7.341   1.458
 2416SOL    HW2 8073   4.318   7.272   1.462
 2417SOL     OW 8074   3.347   3.650   4.952
 2417SOL    HW1 8075   3.420   3.707   4.977
 2417SOL    HW2 8076   3.377   3.562   4.973
 2418SOL     OW 8077   2.681   4.771   0.029
 2418SOL    HW1 8078   2.725   4.789   0.111
 2418SOL    HW2 8079   2.746   4.723  -0.023
 2419SOL     OW 8080   6.226   9.009   2.631
 2419SOL    HW1 8081   6.158   8.995   2.697
 2419SOL    HW2 8082   6.308   9.008   2.680
 2420SOL     OW 8083   6.150   3.495   1.269
 2420SOL    HW1 8084   6.244   3.482   1.272
 2420SOL    HW2 8085   6.123   3.496   1.361
 2421SOL     OW 8086   6.271   9.430   5.702
 2421SOL    HW1 8087   6.243   9.521   5.705
 2421SOL    HW2 8088   6.364   9.433   5.724
 2422SOL     OW 8089   5.424   3.219   5.347
 2422SOL    HW1 8090   5.469   3.303   5.341
 2422SOL    HW2 8091   5.441   3.176   5.263
 2423SOL     OW 8092   2.201   7.419   3.803
 2423SOL    HW1 8093   2.247   7.452   3.880
 2423SOL    HW2 8094   2.108   7.426   3.827
 2424SOL     OW 8095   7.319   7.665   0.679
 2424SOL    HW1 8096   7.311   7.578   0.642
 2424SOL    HW2 8097   7.336   7.651   0.772
 2425SOL     OW 8098   2.359   3.814   0.247
 2425SOL    HW1 8099   2.422   3.879   0.276
 2425SOL    HW2 8100   2.276   3.841   0.287
 2426SOL     OW 8101   9.390   7.299   1.644
 2426SOL    HW1 8102   9.382   7.393   1.632
 2426SOL    HW2 8103   9.384   7.263   1.555
 2427SOL     OW 8104   7.335   6.859   3.735
 2427SOL    HW1 8105   7.349   6.809   3.655
 2427SOL    HW2 8106   7.254   6.908   3.719
 2428SOL     OW 8107   2.147   5.362   4.202
 2428SOL    HW1 8108   2.189   5.408   4.130
 2428SOL    HW2 8109   2.102   5.430   4.252
 2429SOL     OW 8110  -0.740   4.807   4.363
 2429SOL    HW1 8111  -0.707   4.887   4.405
 2429SOL    HW2 8112  -0.677   4.788   4.294
 2430SOL     OW 8113   2.118   9.706   6.082
 2430SOL    HW1 8114   2.059   9.659   6.023
 2430SOL    HW2 8115   2.087   9.797   6.079
 2431SOL     OW 8116   6.139   6.022   0.927
 2431SOL    HW1 8117   6.148   6.002   1.020
 2431SOL    HW2 8118   6.223   6.061   0.902
 2432SOL     OW 8119   2.399   2.900   0.564
 2432SOL    HW1 8120   2.454   2.971   0.530
 2432SOL    HW2 8121   2.410   2.905   0.659
 2433SOL     OW 8122   6.192   3.538   4.740
 2433SOL    HW1 8123   6.199   3.625   4.780
 2433SOL    HW2 8124   6.158   3.482   4.809
 2434SOL     OW 8125   4.987   1.791   0.616
 2434SOL    HW1 8126   4.899   1.758   0.597
 2434SOL    HW2 8127   5.000   1.775   0.709
 2435SOL     OW 8128   1.450   4.316   6.525
 2435SOL    HW1 8129   1.439   4.356   6.611
 2435SOL    HW2 8130   1.463   4.223   6.542
 2436SOL     OW 8131   4.908   3.967   5.019
 2436SOL    HW1 8132   4.835   4.002   4.967
 2436SOL    HW2 8133   4.971   4.039   5.022
 2437SOL     OW 8134   9.507   4.857   0.355
 2437SOL    HW1 8135   9.585   4.853   0.300
 2437SOL    HW2 8136   9.442   4.903   0.301
 2438SOL     OW 8137   0.911   1.734   1.989
 2438SOL    HW1 8138   0.823   1.771   1.998
 2438SOL    HW2 8139   0.917   1.670   2.061
 2439SOL     OW 8140   2.664   4.443   0.065
 2439SOL    HW1 8141   2.582   4.469   0.023
 2439SOL    HW2 8142   2.727   4.510   0.038
 2440SOL     OW 8143   3.764   2.719   2.635
 2440SOL    HW1 8144   3.759   2.711   2.540
 2440SOL    HW2 8145   3.839   2.665   2.660
 2441SOL     OW 8146   1.370   5.454   2.559
 2441SOL    HW1 8147   1.421   5.503   2.495
 2441SOL    HW2 8148   1.396   5.492   2.644
 2442SOL     OW 8149   2.194   5.247   0.685
 2442SOL    HW1 8150   2.167   5.236   0.594
 2442SOL    HW2 8151   2.235   5.164   0.708
 2443SOL     OW 8152   0.134   9.017   5.699
 2443SOL    HW1 8153   0.220   9.051   5.672
 2443SOL    HW2 8154   0.109   9.073   5.773
 2444SOL     OW 8155   2.159   3.172   2.669
 2444SOL    HW1 8156   2.069   3.167   2.636
 2444SOL    HW2 8157   2.198   3.088   2.642
 2445SOL     OW 8158   7.426   7.728   5.503
 2445SOL    HW1 8159   7.368   7.784   5.453
 2445SOL    HW2 8160   7.431   7.647   5.453
 2446SOL     OW 8161   7.774   4.454   2.744
 2446SOL    HW1 8162   7.776   4.417   2.832
 2446SOL    HW2 8163   7.700   4.410   2.702
 2447SOL     OW 8164   1.575   2.973   3.187
 2447SOL    HW1 8165   1.534   3.059   3.175
 2447SOL    HW2 8166   1.539   2.940   3.269
 2448SOL     OW 8167   6.402   4.264   2.215
 2448SOL    HW1 8168   6.309   4.287   2.209
 2448SOL    HW2 8169   6.441   4.334   2.268
 2449SOL     OW 8170   7.281   7.399   2.890
 2449SOL    HW1 8171   7.325   7.395   2.975
 2449SOL    HW2 8172   7.334   7.343   2.833
 2450SOL     OW 8173  -0.092   3.812   4.270
 2450SOL    HW1 8174  -0.107   3.891   4.219
 2450SOL    HW2 8175  -0.008   3.778   4.238
 2451SOL     OW 8176   7.369   6.391   0.189
 2451SOL    HW1 8177   7.352   6.357   0.277
 2451SOL    HW2 8178   7.299   6.355   0.135
 2452SOL     OW 8179   5.668   7.003   0.708
 2452SOL    HW1 8180   5.754   7.040   0.727
 2452SOL    HW2 8181   5.663   6.924   0.762
 2453SOL     OW 8182   0.046   2.203   3.092
 2453SOL    HW1 8183   0.023   2.167   3.007
 2453SOL    HW2 8184   0.119   2.148   3.122
 2454SOL     OW 8185   7.712   5.137   2.579
 2454SOL    HW1 8186   7.795   5.105   2.613
 2454SOL    HW2 8187   7.723   5.233   2.577
 2455SOL     OW 8188   6.316  10.372   5.515
 2455SOL    HW1 8189   6.289  10.460   5.489
 2455SOL    HW2 8190   6.254  10.314   5.471
 2456SOL     OW 8191   1.305   5.343   1.774
 2456SOL    HW1 8192   1.326   5.250   1.765
 2456SOL    HW2 8193   1.210   5.347   1.758
 2457SOL     OW 8194   5.471   7.160   1.247
 2457SOL    HW1 8195   5.486   7.213   1.325
 2457SOL    HW2 8196   5.376   7.162   1.235
 2458SOL     OW 8197   0.420   4.755   5.360
 2458SOL    HW1 8198   0.385   4.797   5.438
 2458SOL    HW2 8199   0.508   4.792   5.349
 2459SOL     OW 8200   2.590   2.608   1.806
 2459SOL    HW1 8201   2.541   2.591   1.887
 2459SOL    HW2 8202   2.525   2.642   1.745
 2460SOL     OW 8203   5.756   3.127   0.701
 2460SOL    HW1 8204   5.738   3.153   0.610
 2460SOL    HW2 8205   5.848   3.148   0.714
 2461SOL     OW 8206   7.120   6.654   0.840
 2461SOL    HW1 8207   7.209   6.655   0.875
 2461SOL    HW2 8208   7.131   6.634   0.747
 2462SOL     OW 8209   4.782   8.182   2.765
 2462SOL    HW1 8210   4.695   8.144   2.752
 2462SOL    HW2 8211   4.782   8.208   2.858
 2463SOL     OW 8212   4.054   4.247   6.077
 2463SOL    HW1 8213   4.088   4.302   6.147
 2463SOL    HW2 8214   4.100   4.164   6.088
 2464SOL     OW 8215   8.751   4.638   1.309
 2464SOL    HW1 8216   8.800   4.690   1.245
 2464SOL    HW2 8217   8.816   4.614   1.375
 2465SOL     OW 8218   4.108   7.942   0.990
 2465SOL    HW1 8219   4.159   7.901   0.920
 2465SOL    HW2 8220   4.076   7.869   1.044
 2466SOL     OW 8221   6.500   1.422   2.314
 2466SOL    HW1 8222   6.485   1.408   2.220
 2466SOL    HW2 8223   6.494   1.517   2.325
 2467SOL     OW 8224   3.400   8.275   4.112
 2467SOL    HW1 8225   3.366   8.349   4.063
 2467SOL    HW2 8226   3.495   8.285   4.109
 2468SOL     OW 8227   4.881   9.424   5.824
 2468SOL    HW1 8228   4.956   9.478   5.801
 2468SOL    HW2 8229   4.851   9.458   5.908
 2469SOL     OW 8230   0.494   4.273   4.132
 2469SOL    HW1 8231   0.484   4.208   4.201
 2469SOL    HW2 8232   0.482   4.357   4.176
 2470SOL     OW 8233   6.304   2.873   3.563
 2470SOL    HW1 8234   6.254   2.791   3.563
 2470SOL    HW2 8235   6.238   2.942   3.554
 2471SOL     OW 8236   0.233   1.710   2.322
 2471SOL    HW1 8237   0.144   1.741   2.342
 2471SOL    HW2 8238   0.284   1.730   2.400
 2472SOL     OW 8239   3.853   1.864   1.444
 2472SOL    HW1 8240   3.845   1.831   1.354
 2472SOL    HW2 8241   3.810   1.950   1.441
 2473SOL     OW 8242   1.892   3.948   3.797
 2473SOL    HW1 8243   1.891   4.041   3.821
 2473SOL    HW2 8244   1.943   3.945   3.716
 2474SOL     OW 8245   6.363   8.137   5.420
 2474SOL    HW1 8246   6.303   8.157   5.492
 2474SOL    HW2 8247   6.423   8.212   5.418
 2475SOL     OW 8248   7.182   3.187   1.614
 2475SOL    HW1 8249   7.163   3.094   1.618
 2475SOL    HW2 8250   7.262   3.198   1.664
 2476SOL     OW 8251   6.044   6.589   0.222
 2476SOL    HW1 8252   6.140   6.583   0.229
 2476SOL    HW2 8253   6.028   6.677   0.189
 2477SOL     OW 8254   9.632   6.272   0.412
 2477SOL    HW1 8255   9.678   6.352   0.436
 2477SOL    HW2 8256   9.568   6.299   0.346
 2478SOL     OW 8257   0.055   2.005   1.234
 2478SOL    HW1 8258   0.078   2.071   1.300
 2478SOL    HW2 8259   0.036   2.057   1.156
 2479SOL     OW 8260   2.142   3.486   4.282
 2479SOL    HW1 8261   2.095   3.562   4.318
 2479SOL    HW2 8262   2.213   3.470   4.344
 2480SOL     OW 8263   2.835   9.953   6.286
 2480SOL    HW1 8264   2.865   9.908   6.365
 2480SOL    HW2 8265   2.741   9.933   6.281
 2481SOL     OW 8266   1.502   6.071   5.264
 2481SOL    HW1 8267   1.464   6.021   5.335
 2481SOL    HW2 8268   1.587   6.031   5.248
 2482SOL     OW 8269   7.019   7.256   5.859
 2482SOL    HW1 8270   7.026   7.347   5.830
 2482SOL    HW2 8271   7.103   7.217   5.835
 2483SOL     OW 8272   8.747   7.706   1.393
 2483SOL    HW1 8273   8.758   7.638   1.459
 2483SOL    HW2 8274   8.717   7.782   1.442
 2484SOL     OW 8275   5.830   7.498   0.278
 2484SOL    HW1 8276   5.812   7.487   0.372
 2484SOL    HW2 8277   5.781   7.427   0.236
 2485SOL     OW 8278   2.835   5.074   6.353
 2485SOL    HW1 8279   2.905   5.107   6.410
 2485SOL    HW2 8280   2.867   4.989   6.323
 2486SOL     OW 8281   0.532   4.092   4.831
 2486SOL    HW1 8282   0.623   4.072   4.812
 2486SOL    HW2 8283   0.523   4.186   4.814
 2487SOL     OW 8284   6.313   3.119   1.263
 2487SOL    HW1 8285   6.256   3.179   1.215
 2487SOL    HW2 8286   6.371   3.082   1.197
 2488SOL     OW 8287   3.138   1.985   3.308
 2488SOL    HW1 8288   3.138   2.011   3.216
 2488SOL    HW2 8289   3.073   2.042   3.349
 2489SOL     OW 8290   2.040   3.127   3.973
 2489SOL    HW1 8291   2.042   3.180   4.052
 2489SOL    HW2 8292   2.123   3.080   3.974
 2490SOL     OW 8293   5.873   4.115   1.924
 2490SOL    HW1 8294   5.940   4.109   1.856
 2490SOL    HW2 8295   5.854   4.025   1.948
 2491SOL     OW 8296   2.563   7.083   2.704
 2491SOL    HW1 8297   2.536   7.108   2.616
 2491SOL    HW2 8298   2.513   7.004   2.723
 2492SOL     OW 8299   4.630   7.070   6.390
 2492SOL    HW1 8300   4.656   6.999   6.448
 2492SOL    HW2 8301   4.688   7.142   6.414
 2493SOL     OW 8302   7.320  10.299   6.312
 2493SOL    HW1 8303   7.261  10.232   6.346
 2493SOL    HW2 8304   7.361  10.336   6.390
 2494SOL     OW 8305   2.952   7.304   0.215
 2494SOL    HW1 8306   2.984   7.384   0.175
 2494SOL    HW2 8307   2.880   7.276   0.158
 2495SOL     OW 8308  -1.421   3.528   4.418
 2495SOL    HW1 8309  -1.359   3.542   4.489
 2495SOL    HW2 8310  -1.367   3.530   4.339
 2496SOL     OW 8311   1.698   7.757   6.038
 2496SOL    HW1 8312   1.620   7.764   5.984
 2496SOL    HW2 8313   1.753   7.693   5.992
 2497SOL     OW 8314   2.782   7.401   5.062
 2497SOL    HW1 8315   2.830   7.424   5.142
 2497SOL    HW2 8316   2.829   7.447   4.992
 2498SOL     OW 8317  -0.187   6.210   6.150
 2498SOL    HW1 8318  -0.167   6.156   6.073
 2498SOL    HW2 8319  -0.179   6.300   6.119
 2499SOL     OW 8320   4.711   3.712   2.703
 2499SOL    HW1 8321   4.646   3.712   2.633
 2499SOL    HW2 8322   4.744   3.802   2.704
 2500SOL     OW 8323   4.565   3.069   5.078
 2500SOL    HW1 8324   4.491   3.114   5.119
 2500SOL    HW2 8325   4.616   3.138   5.037
 2501SOL     OW 8326  -0.465   5.604   6.414
 2501SOL    HW1 8327  -0.528   5.654   6.466
 2501SOL    HW2 8328  -0.494   5.514   6.421
 2502SOL     OW 8329   4.870   6.711   1.706
 2502SOL    HW1 8330   4.876   6.616   1.695
 2502SOL    HW2 8331   4.938   6.732   1.771
 2503SOL     OW 8332   1.552   4.808   1.433
 2503SOL    HW1 8333   1.472   4.852   1.461
 2503SOL    HW2 8334   1.544   4.803   1.337
 2504SOL     OW 8335   5.026   7.402   5.074
 2504SOL    HW1 8336   5.050   7.482   5.027
 2504SOL    HW2 8337   5.098   7.388   5.135
 2505SOL     OW 8338  -0.339   3.980   6.565
 2505SOL    HW1 8339  -0.276   4.052   6.569
 2505SOL    HW2 8340  -0.329   3.935   6.649
 2506SOL     OW 8341   3.266   4.475   1.514
 2506SOL    HW1 8342   3.356   4.460   1.543
 2506SOL    HW2 8343   3.273   4.543   1.447
 2507SOL     OW 8344   3.671   7.612   1.385
 2507SOL    HW1 8345   3.716   7.577   1.308
 2507SOL    HW2 8346   3.582   7.630   1.355
 2508SOL     OW 8347   5.772   3.681   1.533
 2508SOL    HW1 8348   5.723   3.603   1.507
 2508SOL    HW2 8349   5.717   3.754   1.506
 2509SOL     OW 8350   0.585   3.219   2.701
 2509SOL    HW1 8351   0.660   3.279   2.700
 2509SOL    HW2 8352   0.606   3.152   2.637
 2510SOL     OW 8353   0.347   2.659   1.418
 2510SOL    HW1 8354   0.406   2.619   1.482
 2510SOL    HW2 8355   0.261   2.659   1.461
 2511SOL     OW 8356   0.672   7.082   6.437
 2511SOL    HW1 8357   0.756   7.071   6.394
 2511SOL    HW2 8358   0.610   7.100   6.366
 2512SOL     OW 8359   7.682  10.707   5.918
 2512SOL    HW1 8360   7.717  10.737   5.834
 2512SOL    HW2 8361   7.588  10.698   5.903
 2513SOL     OW 8362   3.412   6.111   1.624
 2513SOL    HW1 8363   3.415   6.038   1.562
 2513SOL    HW2 8364   3.503   6.128   1.646
 2514SOL     OW 8365   7.488   8.274   3.971
 2514SOL    HW1 8366   7.417   8.246   4.029
 2514SOL    HW2 8367   7.514   8.360   4.004
 2515SOL     OW 8368   5.186   2.811   4.315
 2515SOL    HW1 8369   5.217   2.767   4.395
 2515SOL    HW2 8370   5.133   2.746   4.270
 2516SOL     OW 8371   5.189   5.033   0.418
 2516SOL    HW1 8372   5.246   5.015   0.493
 2516SOL    HW2 8373   5.220   5.116   0.383
 2517SOL     OW 8374   6.485   6.156   0.449
 2517SOL    HW1 8375   6.523   6.149   0.361
 2517SOL    HW2 8376   6.559   6.178   0.505
 2518SOL     OW 8377   6.408   3.281   1.593
 2518SOL    HW1 8378   6.406   3.185   1.593
 2518SOL    HW2 8379   6.316   3.307   1.603
 2519SOL     OW 8380   0.730   1.300   1.315
 2519SOL    HW1 8381   0.675   1.376   1.297
 2519SOL    HW2 8382   0.799   1.304   1.248
 2520SOL     OW 8383   3.806   3.664   0.265
 2520SOL    HW1 8384   3.748   3.709   0.202
 2520SOL    HW2 8385   3.748   3.606   0.313
 2521SOL     OW 8386   2.042   9.290   3.751
 2521SOL    HW1 8387   2.117   9.277   3.809
 2521SOL    HW2 8388   1.966   9.268   3.805
 2522SOL     OW 8389   0.683   6.585   3.447
 2522SOL    HW1 8390   0.587   6.586   3.450
 2522SOL    HW2 8391   0.708   6.676   3.463
 2523SOL     OW 8392   3.996   3.311   5.348
 2523SOL    HW1 8393   3.941   3.255   5.293
 2523SOL    HW2 8394   3.943   3.325   5.427
 2524SOL     OW 8395   6.106   4.477   5.387
 2524SOL    HW1 8396   6.109   4.543   5.456
 2524SOL    HW2 8397   6.186   4.491   5.337
 2525SOL     OW 8398   9.049   8.228   2.720
 2525SOL    HW1 8399   9.047   8.157   2.784
 2525SOL    HW2 8400   9.098   8.298   2.763
 2526SOL     OW 8401   3.439   8.241   2.108
 2526SOL    HW1 8402   3.523   8.195   2.099
 2526SOL    HW2 8403   3.395   8.225   2.024
 2527SOL     OW 8404   6.547   7.764   1.781
 2527SOL    HW1 8405   6.475   7.749   1.720
 2527SOL    HW2 8406   6.620   7.792   1.726
 2528SOL     OW 8407   4.271   1.985   3.175
 2528SOL    HW1 8408   4.202   1.957   3.116
 2528SOL    HW2 8409   4.285   1.911   3.234
 2529SOL     OW 8410   4.809   8.872   5.011
 2529SOL    HW1 8411   4.755   8.793   5.010
 2529SOL    HW2 8412   4.888   8.848   4.961
 2530SOL     OW 8413   5.596   1.969   2.853
 2530SOL    HW1 8414   5.556   1.961   2.766
 2530SOL    HW2 8415   5.688   1.948   2.839
 2531SOL     OW 8416   5.361   7.346   0.818
 2531SOL    HW1 8417   5.299   7.274   0.823
 2531SOL    HW2 8418   5.403   7.348   0.903
 2532SOL     OW 8419   3.024   0.363   0.455
 2532SOL    HW1 8420   3.107   0.338   0.495
 2532SOL    HW2 8421   3.012   0.300   0.384
 2533SOL     OW 8422  -0.614   4.996   6.171
 2533SOL    HW1 8423  -0.542   4.958   6.221
 2533SOL    HW2 8424  -0.619   4.941   6.092
 2534SOL     OW 8425   2.160   3.672   6.126
 2534SOL    HW1 8426   2.248   3.646   6.099
 2534SOL    HW2 8427   2.173   3.744   6.188
 2535SOL     OW 8428   1.076   5.457   2.597
 2535SOL    HW1 8429   1.074   5.484   2.689
 2535SOL    HW2 8430   1.165   5.475   2.568
 2536SOL     OW 8431   0.753   2.650   2.362
 2536SOL    HW1 8432   0.679   2.651   2.423
 2536SOL    HW2 8433   0.829   2.628   2.416
 2537SOL     OW 8434   2.634   3.417   0.218
 2537SOL    HW1 8435   2.553   3.465   0.197
 2537SOL    HW2 8436   2.604   3.328   0.237
 2538SOL     OW 8437   4.248   3.074   0.905
 2538SOL    HW1 8438   4.244   3.035   0.992
 2538SOL    HW2 8439   4.180   3.029   0.855
 2539SOL     OW 8440   6.693   5.870   1.336
 2539SOL    HW1 8441   6.692   5.934   1.407
 2539SOL    HW2 8442   6.741   5.796   1.372
 2540SOL     OW 8443   4.267   3.176   2.038
 2540SOL    HW1 8444   4.189   3.178   1.982
 2540SOL    HW2 8445   4.300   3.086   2.031
 2541SOL     OW 8446   9.107   7.967   2.117
 2541SOL    HW1 8447   9.202   7.957   2.120
 2541SOL    HW2 8448   9.076   7.891   2.069
 2542SOL     OW 8449   1.042   6.000   5.759
 2542SOL    HW1 8450   0.986   6.075   5.782
 2542SOL    HW2 8451   1.075   5.969   5.843
 2543SOL     OW 8452   2.587   4.278   1.727
 2543SOL    HW1 8453   2.597   4.196   1.777
 2543SOL    HW2 8454   2.676   4.312   1.720
 2544SOL     OW 8455   5.698   6.903   5.679
 2544SOL    HW1 8456   5.725   6.839   5.614
 2544SOL    HW2 8457   5.744   6.878   5.759
 2545SOL     OW 8458   5.819   4.671   3.848
 2545SOL    HW1 8459   5.839   4.731   3.920
 2545SOL    HW2 8460   5.897   4.615   3.841
 2546SOL     OW 8461   5.727   1.960   1.746
 2546SOL    HW1 8462   5.673   1.884   1.727
 2546SOL    HW2 8463   5.685   2.032   1.699
 2547SOL     OW 8464   7.513   1.397   0.964
 2547SOL    HW1 8465   7.533   1.304   0.961
 2547SOL    HW2 8466   7.430   1.402   1.011
 2548SOL     OW 8467   7.602   4.101   1.177
 2548SOL    HW1 8468   7.508   4.084   1.167
 2548SOL    HW2 8469   7.639   4.015   1.198
 2549SOL     OW 8470   6.479   5.729   3.516
 2549SOL    HW1 8471   6.514   5.666   3.452
 2549SOL    HW2 8472   6.482   5.813   3.470
 2550SOL     OW 8473   8.579   3.230   0.769
 2550SOL    HW1 8474   8.628   3.295   0.718
 2550SOL    HW2 8475   8.638   3.154   0.772
 2551SOL     OW 8476   6.507   7.090   4.271
 2551SOL    HW1 8477   6.488   7.127   4.357
 2551SOL    HW2 8478   6.603   7.087   4.266
 2552SOL     OW 8479   6.312   8.651   4.289
 2552SOL    HW1 8480   6.387   8.614   4.336
 2552SOL    HW2 8481   6.246   8.581   4.291
 2553SOL     OW 8482   6.610   7.568   4.215
 2553SOL    HW1 8483   6.623   7.481   4.177
 2553SOL    HW2 8484   6.543   7.608   4.159
 2554SOL     OW 8485   2.579  10.354   4.744
 2554SOL    HW1 8486   2.620  10.428   4.789
 2554SOL    HW2 8487   2.492  10.385   4.720
 2555SOL     OW 8488   5.414   8.523   5.567
 2555SOL    HW1 8489   5.349   8.564   5.511
 2555SOL    HW2 8490   5.368   8.503   5.648
 2556SOL     OW 8491   3.698   6.633   2.038
 2556SOL    HW1 8492   3.620   6.622   1.983
 2556SOL    HW2 8493   3.684   6.716   2.083
 2557SOL     OW 8494   4.632   6.621   0.014
 2557SOL    HW1 8495   4.586   6.579  -0.058
 2557SOL    HW2 8496   4.672   6.548   0.062
 2558SOL     OW 8497   8.016  10.510   5.317
 2558SOL    HW1 8498   8.049  10.437   5.264
 2558SOL    HW2 8499   8.036  10.588   5.266
 2559SOL     OW 8500   3.978   8.439   2.582
 2559SOL    HW1 8501   3.949   8.356   2.620
 2559SOL    HW2 8502   4.064   8.455   2.620
 2560SOL     OW 8503   5.582   8.069   1.675
 2560SOL    HW1 8504   5.583   8.152   1.627
 2560SOL    HW2 8505   5.674   8.047   1.687
 2561SOL     OW 8506   8.501   4.959   2.171
 2561SOL    HW1 8507   8.528   4.918   2.253
 2561SOL    HW2 8508   8.406   4.944   2.167
 2562SOL     OW 8509   5.968   3.281   4.144
 2562SOL    HW1 8510   5.898   3.286   4.078
 2562SOL    HW2 8511   5.977   3.370   4.175
 2563SOL     OW 8512   6.899  11.081   5.955
 2563SOL    HW1 8513   6.940  11.167   5.946
 2563SOL    HW2 8514   6.967  11.019   5.928
 2564SOL     OW 8515   4.721   4.284   6.181
 2564SOL    HW1 8516   4.629   4.271   6.158
 2564SOL    HW2 8517   4.756   4.337   6.109
 2565SOL     OW 8518   6.703   6.913   0.425
 2565SOL    HW1 8519   6.680   6.956   0.508
 2565SOL    HW2 8520   6.681   6.978   0.358
 2566SOL     OW 8521   2.751   5.422   0.407
 2566SOL    HW1 8522   2.685   5.476   0.364
 2566SOL    HW2 8523   2.700   5.354   0.452
 2567SOL     OW 8524   1.931   3.644   2.760
 2567SOL    HW1 8525   1.998   3.580   2.787
 2567SOL    HW2 8526   1.862   3.590   2.720
 2568SOL     OW 8527   0.103   3.647   4.706
 2568SOL    HW1 8528   0.131   3.673   4.794
 2568SOL    HW2 8529   0.110   3.551   4.706
 2569SOL     OW 8530   6.379   3.771   2.280
 2569SOL    HW1 8531   6.342   3.689   2.247
 2569SOL    HW2 8532   6.469   3.772   2.246
 2570SOL     OW 8533   6.983   8.975   6.203
 2570SOL    HW1 8534   6.987   9.067   6.175
 2570SOL    HW2 8535   6.921   8.934   6.143
 2571SOL     OW 8536  -0.324   3.678   4.396
 2571SOL    HW1 8537  -0.272   3.676   4.476
 2571SOL    HW2 8538  -0.260   3.687   4.325
 2572SOL     OW 8539   3.174   0.746   0.658
 2572SOL    HW1 8540   3.131   0.820   0.702
 2572SOL    HW2 8541   3.255   0.783   0.623
 2573SOL     OW 8542   4.685   0.629   0.037
 2573SOL    HW1 8543   4.662   0.722   0.042
 2573SOL    HW2 8544   4.602   0.585   0.018
 2574SOL     OW 8545   5.110   7.718   2.507
 2574SOL    HW1 8546   5.121   7.799   2.456
 2574SOL    HW2 8547   5.171   7.728   2.580
 2575SOL     OW 8548   8.064   9.038   2.788
 2575SOL    HW1 8549   8.060   8.985   2.867
 2575SOL    HW2 8550   8.035   9.125   2.816
 2576SOL     OW 8551  -0.175   8.509   6.451
 2576SOL    HW1 8552  -0.269   8.494   6.459
 2576SOL    HW2 8553  -0.165   8.603   6.466
 2577SOL     OW 8554   2.784   8.048   4.474
 2577SOL    HW1 8555   2.759   8.135   4.504
 2577SOL    HW2 8556   2.842   8.015   4.542
 2578SOL     OW 8557   3.241   8.618   2.303
 2578SOL    HW1 8558   3.314   8.570   2.263
 2578SOL    HW2 8559   3.166   8.559   2.294
 2579SOL     OW 8560   7.902   6.307   2.437
 2579SOL    HW1 8561   7.989   6.293   2.475
 2579SOL    HW2 8562   7.882   6.399   2.455
 2580SOL     OW 8563   4.152   4.072   5.765
 2580SOL    HW1 8564   4.212   4.141   5.794
 2580SOL    HW2 8565   4.194   4.035   5.688
 2581SOL     OW 8566   3.558   6.289   5.180
 2581SOL    HW1 8567   3.538   6.217   5.120
 2581SOL    HW2 8568   3.629   6.337   5.138
 2582SOL     OW 8569   0.943   7.544   5.490
 2582SOL    HW1 8570   0.882   7.618   5.485
 2582SOL    HW2 8571   1.020   7.573   5.443
 2583SOL     OW 8572   0.332   4.828   2.974
 2583SOL    HW1 8573   0.243   4.792   2.981
 2583SOL    HW2 8574   0.349   4.867   3.059
 2584SOL     OW 8575   6.679   8.141   2.479
 2584SOL    HW1 8576   6.592   8.166   2.509
 2584SOL    HW2 8577   6.675   8.150   2.384
 2585SOL     OW 8578   5.034   8.915   3.033
 2585SOL    HW1 8579   5.088   8.921   3.112
 2585SOL    HW2 8580   5.097   8.897   2.963
 2586SOL     OW 8581   0.625   1.485   0.722
 2586SOL    HW1 8582   0.607   1.564   0.671
 2586SOL    HW2 8583   0.619   1.413   0.658
 2587SOL     OW 8584   3.134   2.454   4.043
 2587SOL    HW1 8585   3.148   2.361   4.026
 2587SOL    HW2 8586   3.071   2.482   3.975
 2588SOL     OW 8587   6.490   1.943   1.153
 2588SOL    HW1 8588   6.402   1.949   1.116
 2588SOL    HW2 8589   6.484   1.874   1.219
 2589SOL     OW 8590   7.694   1.645   0.089
 2589SOL    HW1 8591   7.662   1.729   0.120
 2589SOL    HW2 8592   7.638   1.580   0.133
 2590SOL     OW 8593   2.091   9.287   4.683
 2590SOL    HW1 8594   2.184   9.302   4.695
 2590SOL    HW2 8595   2.058   9.265   4.770
 2591SOL     OW 8596   0.930   7.627   6.418
 2591SOL    HW1 8597   0.845   7.615   6.459
 2591SOL    HW2 8598   0.990   7.574   6.470
 2592SOL     OW 8599   6.810   7.742   4.512
 2592SOL    HW1 8600   6.731   7.691   4.529
 2592SOL    HW2 8601   6.873   7.712   4.577
 2593SOL     OW 8602   5.530   4.099   2.591
 2593SOL    HW1 8603   5.552   4.007   2.609
 2593SOL    HW2 8604   5.465   4.121   2.657
 2594SOL     OW 8605   4.903   4.329   4.214
 2594SOL    HW1 8606   4.942   4.247   4.245
 2594SOL    HW2 8607   4.836   4.302   4.152
 2595SOL     OW 8608   7.171   6.491   3.131
 2595SOL    HW1 8609   7.111   6.498   3.057
 2595SOL    HW2 8610   7.178   6.580   3.165
 2596SOL     OW 8611   1.871   5.095   0.343
 2596SOL    HW1 8612   1.813   5.132   0.409
 2596SOL    HW2 8613   1.845   5.003   0.337
 2597SOL     OW 8614  -0.075   8.881   6.218
 2597SOL    HW1 8615  -0.040   8.903   6.305
 2597SOL    HW2 8616  -0.068   8.785   6.213
 2598SOL     OW 8617   1.721   6.400   1.391
 2598SOL    HW1 8618   1.756   6.474   1.341
 2598SOL    HW2 8619   1.727   6.429   1.483
 2599SOL     OW 8620   7.696   3.924   1.375
 2599SOL    HW1 8621   7.771   3.868   1.352
 2599SOL    HW2 8622   7.722   3.964   1.458
 2600SOL     OW 8623   3.762   3.217   0.960
 2600SOL    HW1 8624   3.808   3.301   0.966
 2600SOL    HW2 8625   3.705   3.215   1.036
 2601SOL     OW 8626   3.446   2.112   1.454
 2601SOL    HW1 8627   3.426   2.051   1.525
 2601SOL    HW2 8628   3.439   2.199   1.494
 2602SOL     OW 8629   3.996   7.237   5.657
 2602SOL    HW1 8630   4.017   7.180   5.583
 2602SOL    HW2 8631   4.078   7.247   5.705
 2603SOL     OW 8632   7.272   7.669   2.217
 2603SOL    HW1 8633   7.306   7.698   2.132
 2603SOL    HW2 8634   7.251   7.750   2.263
 2604SOL     OW 8635   6.686   4.082   4.235
 2604SOL    HW1 8636   6.678   4.093   4.330
 2604SOL    HW2 8637   6.731   3.999   4.224
 2605SOL     OW 8638   2.606   9.034   6.119
 2605SOL    HW1 8639   2.573   9.119   6.090
 2605SOL    HW2 8640   2.564   9.020   6.204
 2606SOL     OW 8641   6.005   9.716   4.256
 2606SOL    HW1 8642   5.953   9.670   4.321
 2606SOL    HW2 8643   6.070   9.651   4.228
 2607SOL     OW 8644   7.928   7.364   4.429
 2607SOL    HW1 8645   7.942   7.421   4.353
 2607SOL    HW2 8646   7.842   7.388   4.461
 2608SOL     OW 8647   7.926   6.302   1.018
 2608SOL    HW1 8648   7.989   6.318   1.088
 2608SOL    HW2 8649   7.851   6.263   1.062
 2609SOL     OW 8650   4.845   3.395   1.572
 2609SOL    HW1 8651   4.833   3.401   1.478
 2609SOL    HW2 8652   4.860   3.486   1.600
 2610SOL     OW 8653  -0.750   6.147   6.199
 2610SOL    HW1 8654  -0.740   6.104   6.114
 2610SOL    HW2 8655  -0.771   6.076   6.260
 2611SOL     OW 8656   1.166   4.676   2.412
 2611SOL    HW1 8657   1.252   4.676   2.453
 2611SOL    HW2 8658   1.164   4.595   2.361
 2612SOL     OW 8659   7.028   7.499   5.128
 2612SOL    HW1 8660   7.044   7.464   5.216
 2612SOL    HW2 8661   6.933   7.508   5.123
 2613SOL     OW 8662   2.702   9.863   5.359
 2613SOL    HW1 8663   2.617   9.825   5.335
 2613SOL    HW2 8664   2.679   9.942   5.409
 2614SOL     OW 8665   1.534   3.009   0.444
 2614SOL    HW1 8666   1.504   3.097   0.466
 2614SOL    HW2 8667   1.454   2.957   0.440
 2615SOL     OW 8668   0.906   3.746   4.790
 2615SOL    HW1 8669   0.943   3.663   4.822
 2615SOL    HW2 8670   0.973   3.781   4.731
 2616SOL     OW 8671   6.778   8.370   1.388
 2616SOL    HW1 8672   6.804   8.385   1.479
 2616SOL    HW2 8673   6.683   8.362   1.392
 2617SOL     OW 8674   4.882   2.098   3.435
 2617SOL    HW1 8675   4.946   2.160   3.398
 2617SOL    HW2 8676   4.880   2.120   3.529
 2618SOL     OW 8677   6.626   0.876   0.322
 2618SOL    HW1 8678   6.680   0.953   0.304
 2618SOL    HW2 8679   6.631   0.824   0.242
 2619SOL     OW 8680   3.348   9.230   5.529
 2619SOL    HW1 8681   3.316   9.140   5.524
 2619SOL    HW2 8682   3.342   9.263   5.440
 2620SOL     OW 8683   2.851   6.695   2.532
 2620SOL    HW1 8684   2.783   6.681   2.598
 2620SOL    HW2 8685   2.913   6.623   2.546
 2621SOL     OW 8686   2.419   5.284   4.615
 2621SOL    HW1 8687   2.483   5.335   4.566
 2621SOL    HW2 8688   2.345   5.273   4.555
 2622SOL     OW 8689   0.399   2.253   3.399
 2622SOL    HW1 8690   0.379   2.268   3.492
 2622SOL    HW2 8691   0.358   2.327   3.354
 2623SOL     OW 8692   6.677   6.445   2.140
 2623SOL    HW1 8693   6.642   6.409   2.222
 2623SOL    HW2 8694   6.757   6.491   2.167
 2624SOL     OW 8695   4.881   8.072   0.893
 2624SOL    HW1 8696   4.922   8.150   0.930
 2624SOL    HW2 8697   4.950   8.005   0.897
 2625SOL     OW 8698   4.344   1.551   2.217
 2625SOL    HW1 8699   4.315   1.576   2.305
 2625SOL    HW2 8700   4.321   1.458   2.209
 2626SOL     OW 8701   4.484   3.415   0.341
 2626SOL    HW1 8702   4.474   3.498   0.294
 2626SOL    HW2 8703   4.561   3.375   0.301
 2627SOL     OW 8704   2.091   3.428   0.506
 2627SOL    HW1 8705   2.050   3.391   0.584
 2627SOL    HW2 8706   2.167   3.477   0.539
 2628SOL     OW 8707   7.935   6.229   0.410
 2628SOL    HW1 8708   7.855   6.279   0.420
 2628SOL    HW2 8709   7.906   6.141   0.385
 2629SOL     OW 8710   5.631   8.703   3.452
 2629SOL    HW1 8711   5.615   8.612   3.477
 2629SOL    HW2 8712   5.713   8.726   3.496
 2630SOL     OW 8713   4.757   9.911   3.898
 2630SOL    HW1 8714   4.763  10.005   3.878
 2630SOL    HW2 8715   4.670   9.899   3.934
 2631SOL     OW 8716  -0.369   4.442   6.359
 2631SOL    HW1 8717  -0.354   4.458   6.452
 2631SOL    HW2 8718  -0.458   4.409   6.354
 2632SOL     OW 8719   1.006  10.049   5.974
 2632SOL    HW1 8720   1.068  10.107   6.018
 2632SOL    HW2 8721   0.964  10.104   5.908
 2633SOL     OW 8722  -2.567   4.043   6.615
 2633SOL    HW1 8723  -2.539   4.105   6.683
 2633SOL    HW2 8724  -2.516   4.069   6.538
 2634SOL     OW 8725   2.756   6.039   1.635
 2634SOL    HW1 8726   2.725   6.121   1.596
 2634SOL    HW2 8727   2.842   6.061   1.672
 2635SOL     OW 8728   3.510  10.942   6.403
 2635SOL    HW1 8729   3.426  10.908   6.371
 2635SOL    HW2 8730   3.549  10.869   6.449
 2636SOL     OW 8731   1.280   2.651   4.136
 2636SOL    HW1 8732   1.196   2.696   4.127
 2636SOL    HW2 8733   1.344   2.711   4.098
 2637SOL     OW 8734   6.817   8.544   6.511
 2637SOL    HW1 8735   6.884   8.485   6.546
 2637SOL    HW2 8736   6.756   8.557   6.584
 2638SOL     OW 8737   7.663   2.235   1.045
 2638SOL    HW1 8738   7.689   2.143   1.051
 2638SOL    HW2 8739   7.609   2.249   1.122
 2639SOL     OW 8740   3.844   3.837   1.698
 2639SOL    HW1 8741   3.816   3.913   1.749
 2639SOL    HW2 8742   3.775   3.773   1.712
 2640SOL     OW 8743   6.650   4.906   1.495
 2640SOL    HW1 8744   6.720   4.855   1.453
 2640SOL    HW2 8745   6.605   4.842   1.550
 2641SOL     OW 8746   4.991   9.356   5.344
 2641SOL    HW1 8747   5.069   9.330   5.295
 2641SOL    HW2 8748   4.918   9.316   5.296
 2642SOL     OW 8749   3.699   8.058   2.462
 2642SOL    HW1 8750   3.604   8.058   2.473
 2642SOL    HW2 8751   3.715   8.129   2.399
 2643SOL     OW 8752   6.276   9.855   6.291
 2643SOL    HW1 8753   6.257   9.789   6.357
 2643SOL    HW2 8754   6.191   9.879   6.255
 2644SOL     OW 8755   2.873   8.736   6.054
 2644SOL    HW1 8756   2.969   8.740   6.047
 2644SOL    HW2 8757   2.851   8.801   6.120
 2645SOL     OW 8758   0.756   5.515   6.186
 2645SOL    HW1 8759   0.700   5.457   6.237
 2645SOL    HW2 8760   0.716   5.517   6.099
 2646SOL     OW 8761   5.139   8.102   6.430
 2646SOL    HW1 8762   5.216   8.053   6.459
 2646SOL    HW2 8763   5.175   8.170   6.372
 2647SOL     OW 8764   0.927   2.666   2.006
 2647SOL    HW1 8765   0.841   2.633   2.031
 2647SOL    HW2 8766   0.937   2.642   1.914
 2648SOL     OW 8767   5.132   3.254   4.742
 2648SOL    HW1 8768   5.042   3.265   4.773
 2648SOL    HW2 8769   5.123   3.197   4.666
 2649SOL     OW 8770   6.546   6.798   3.682
 2649SOL    HW1 8771   6.594   6.871   3.719
 2649SOL    HW2 8772   6.478   6.779   3.747
 2650SOL     OW 8773   5.419   8.678   1.859
 2650SOL    HW1 8774   5.410   8.708   1.949
 2650SOL    HW2 8775   5.494   8.619   1.860
 2651SOL     OW 8776   5.192   6.711   2.916
 2651SOL    HW1 8777   5.248   6.785   2.937
 2651SOL    HW2 8778   5.103   6.741   2.934
 2652SOL     OW 8779   0.481   3.840   5.301
 2652SOL    HW1 8780   0.569   3.820   5.334
 2652SOL    HW2 8781   0.495   3.877   5.214
 2653SOL     OW 8782   7.168   7.834   2.866
 2653SOL    HW1 8783   7.223   7.879   2.930
 2653SOL    HW2 8784   7.226   7.819   2.791
 2654SOL     OW 8785   3.958   8.794   3.104
 2654SOL    HW1 8786   4.026   8.831   3.048
 2654SOL    HW2 8787   3.956   8.701   3.082
 2655SOL     OW 8788   6.162   3.830   0.760
 2655SOL    HW1 8789   6.238   3.786   0.723
 2655SOL    HW2 8790   6.119   3.763   0.814
 2656SOL     OW 8791   6.099   6.450   6.571
 2656SOL    HW1 8792   6.157   6.526   6.561
 2656SOL    HW2 8793   6.020   6.486   6.611
 2657SOL     OW 8794   5.961   9.088   3.444
 2657SOL    HW1 8795   5.946   9.152   3.374
 2657SOL    HW2 8796   5.939   9.135   3.524
 2658SOL     OW 8797   3.764   4.053   6.324
 2658SOL    HW1 8798   3.767   4.034   6.230
 2658SOL    HW2 8799   3.720   4.138   6.328
 2659SOL     OW 8800   6.850   6.346   4.488
 2659SOL    HW1 8801   6.885   6.383   4.570
 2659SOL    HW2 8802   6.826   6.257   4.511
 2660SOL     OW 8803   4.936   8.909   2.670
 2660SOL    HW1 8804   5.023   8.910   2.710
 2660SOL    HW2 8805   4.943   8.844   2.599
 2661SOL     OW 8806   7.163   7.186   5.208
 2661SOL    HW1 8807   7.124   7.241   5.140
 2661SOL    HW2 8808   7.153   7.237   5.288
 2662SOL     OW 8809   2.284   5.868   3.697
 2662SOL    HW1 8810   2.231   5.921   3.637
 2662SOL    HW2 8811   2.314   5.930   3.763
 2663SOL     OW 8812  -0.686   6.023   5.963
 2663SOL    HW1 8813  -0.716   6.030   5.873
 2663SOL    HW2 8814  -0.590   6.023   5.956
 2664SOL     OW 8815   8.790   6.700   2.749
 2664SOL    HW1 8816   8.878   6.663   2.745
 2664SOL    HW2 8817   8.744   6.646   2.813
 2665SOL     OW 8818   1.497   6.267   2.448
 2665SOL    HW1 8819   1.538   6.264   2.534
 2665SOL    HW2 8820   1.481   6.175   2.426
 2666SOL     OW 8821   5.345   4.921   3.759
 2666SOL    HW1 8822   5.404   4.849   3.782
 2666SOL    HW2 8823   5.346   4.979   3.835
 2667SOL     OW 8824   6.555   3.457   3.864
 2667SOL    HW1 8825   6.540   3.502   3.781
 2667SOL    HW2 8826   6.517   3.370   3.852
 2668SOL     OW 8827   2.218   0.995   0.722
 2668SOL    HW1 8828   2.128   1.027   0.721
 2668SOL    HW2 8829   2.212   0.905   0.693
 2669SOL     OW 8830   2.880   2.866   0.840
 2669SOL    HW1 8831   2.875   2.911   0.925
 2669SOL    HW2 8832   2.811   2.800   0.844
 2670SOL     OW 8833   8.218   5.068   0.007
 2670SOL    HW1 8834   8.253   4.986   0.041
 2670SOL    HW2 8835   8.192   5.048  -0.083
 2671SOL     OW 8836   5.906   4.428   0.022
 2671SOL    HW1 8837   5.825   4.474   0.044
 2671SOL    HW2 8838   5.878   4.347  -0.018
 2672SOL     OW 8839   8.737   9.452   3.486
 2672SOL    HW1 8840   8.700   9.396   3.417
 2672SOL    HW2 8841   8.714   9.541   3.459
 2673SOL     OW 8842   7.449   7.566   4.259
 2673SOL    HW1 8843   7.420   7.604   4.341
 2673SOL    HW2 8844   7.524   7.619   4.232
 2674SOL     OW 8845   1.173   6.685   3.772
 2674SOL    HW1 8846   1.229   6.759   3.748
 2674SOL    HW2 8847   1.163   6.635   3.691
 2675SOL     OW 8848  -0.635   4.275   3.870
 2675SOL    HW1 8849  -0.711   4.291   3.814
 2675SOL    HW2 8850  -0.581   4.354   3.860
 2676SOL     OW 8851   5.443   2.317   2.533
 2676SOL    HW1 8852   5.370   2.267   2.569
 2676SOL    HW2 8853   5.513   2.253   2.521
 2677SOL     OW 8854   2.401   3.522   1.647
 2677SOL    HW1 8855   2.323   3.498   1.697
 2677SOL    HW2 8856   2.470   3.464   1.680
 2678SOL     OW 8857   4.534   4.633   0.477
 2678SOL    HW1 8858   4.581   4.716   0.482
 2678SOL    HW2 8859   4.548   4.603   0.387
 2679SOL     OW 8860   0.133   8.162   6.457
 2679SOL    HW1 8861   0.149   8.143   6.550
 2679SOL    HW2 8862   0.220   8.168   6.418
 2680SOL     OW 8863   7.181   8.491   5.958
 2680SOL    HW1 8864   7.164   8.449   5.874
 2680SOL    HW2 8865   7.222   8.422   6.011
 2681SOL     OW 8866   2.911   8.067   5.334
 2681SOL    HW1 8867   2.901   8.125   5.259
 2681SOL    HW2 8868   2.830   8.016   5.336
 2682SOL     OW 8869   5.639   2.593   0.552
 2682SOL    HW1 8870   5.732   2.600   0.572
 2682SOL    HW2 8871   5.595   2.629   0.630
 2683SOL     OW 8872   5.297   9.605   3.545
 2683SOL    HW1 8873   5.314   9.697   3.566
 2683SOL    HW2 8874   5.221   9.582   3.599
 2684SOL     OW 8875   7.418   8.876   2.648
 2684SOL    HW1 8876   7.504   8.916   2.660
 2684SOL    HW2 8877   7.437   8.782   2.638
 2685SOL     OW 8878   0.704   0.972   0.694
 2685SOL    HW1 8879   0.665   0.889   0.722
 2685SOL    HW2 8880   0.755   1.001   0.770
 2686SOL     OW 8881   5.655   6.574   2.348
 2686SOL    HW1 8882   5.687   6.663   2.330
 2686SOL    HW2 8883   5.730   6.527   2.382
 2687SOL     OW 8884   4.699   3.334   3.969
 2687SOL    HW1 8885   4.715   3.421   3.932
 2687SOL    HW2 8886   4.621   3.346   4.023
[truncated: 1,478,477 more chars]
