# Supplementary material for: Improvement in predicting drug sensitivity changes associated with protein mutations using a molecular dynamics based alchemical mutation method
Source: Sci Rep. 2020 Feb 7;10:2161. doi: 10.1038/s41598-020-58877-9 (PMC7005789; doi:10.1038/s41598-020-58877-9)
Supplement: Supplementary file 2 — Supplementary Information. [file 41598_2020_58877_MOESM2_ESM.zip › S1_input/MP-CAFEE/ALR2/388/L300P_388/complex_gpu/md_fin.gro]

Generated by trjconv : OXIDOREDUCTASE in water t= 30000.00000
34200
    1ACE    CH3    1   2.618   5.602   2.264
    1ACE   HH31    2   2.704   5.669   2.256
    1ACE   HH32    3   2.521   5.651   2.276
    1ACE   HH33    4   2.644   5.529   2.340
    1ACE      C    5   2.605   5.513   2.141
    1ACE      O    6   2.632   5.393   2.152
    2ALA      N    7   2.574   5.560   2.020
    2ALA      H    8   2.548   5.658   2.017
    2ALA     CA    9   2.522   5.480   1.911
    2ALA     HA   10   2.449   5.409   1.949
    2ALA     CB   11   2.450   5.559   1.802
    2ALA    HB1   12   2.501   5.648   1.764
    2ALA    HB2   13   2.443   5.491   1.717
    2ALA    HB3   14   2.350   5.589   1.831
    2ALA      C   15   2.630   5.393   1.850
    2ALA      O   16   2.610   5.274   1.826
    3SER      N   17   2.757   5.435   1.844
    3SER      H   18   2.777   5.532   1.867
    3SER     CA   19   2.876   5.354   1.831
    3SER     HA   20   2.847   5.254   1.796
    3SER     CB   21   2.983   5.416   1.741
    3SER    HB1   22   3.075   5.359   1.751
    3SER    HB2   23   3.014   5.513   1.778
    3SER     OG   24   2.933   5.430   1.610
    3SER     HG   25   3.004   5.430   1.546
    3SER      C   26   2.941   5.321   1.964
    3SER      O   27   2.955   5.410   2.048
    4ARG      N   28   2.989   5.197   1.980
    4ARG      H   29   2.967   5.129   1.909
    4ARG     CA   30   3.058   5.149   2.098
    4ARG     HA   31   3.104   5.232   2.152
    4ARG     CB   32   2.960   5.085   2.196
    4ARG    HB1   33   3.005   5.046   2.288
    4ARG    HB2   34   2.934   4.988   2.155
    4ARG     CG   35   2.834   5.166   2.229
    4ARG    HG1   36   2.767   5.134   2.149
    4ARG    HG2   37   2.844   5.273   2.245
    4ARG     CD   38   2.778   5.113   2.360
    4ARG    HD1   39   2.864   5.113   2.426
    4ARG    HD2   40   2.739   5.012   2.343
    4ARG     NE   41   2.665   5.191   2.411
    4ARG     HE   42   2.614   5.239   2.339
    4ARG     CZ   43   2.623   5.192   2.538
    4ARG    NH1   44   2.708   5.150   2.633
    4ARG   HH11   45   2.787   5.091   2.612
    4ARG   HH12   46   2.680   5.150   2.730
    4ARG    NH2   47   2.507   5.246   2.579
    4ARG   HH21   48   2.435   5.261   2.510
    4ARG   HH22   49   2.502   5.282   2.673
    4ARG      C   50   3.165   5.048   2.063
    4ARG      O   51   3.166   4.985   1.958
    5ILE      N   52   3.266   5.039   2.150
    5ILE      H   53   3.266   5.091   2.236
    5ILE     CA   54   3.374   4.942   2.140
    5ILE     HA   55   3.373   4.894   2.043
    5ILE     CB   56   3.512   5.006   2.145
    5ILE     HB   57   3.521   5.059   2.240
    5ILE    CG2   58   3.617   4.896   2.152
    5ILE   HG21   59   3.611   4.829   2.238
    5ILE   HG22   60   3.614   4.827   2.067
    5ILE   HG23   61   3.718   4.938   2.146
    5ILE    CG1   62   3.532   5.098   2.025
    5ILE   HG11   63   3.447   5.166   2.014
    5ILE   HG12   64   3.551   5.044   1.932
    5ILE     CD   65   3.663   5.175   2.035
    5ILE    HD1   66   3.663   5.241   2.121
    5ILE    HD2   67   3.754   5.115   2.028
    5ILE    HD3   68   3.658   5.240   1.947
    5ILE      C   69   3.353   4.824   2.234
    5ILE      O   70   3.303   4.833   2.346
    6LEU      N   71   3.375   4.700   2.189
    6LEU      H   72   3.416   4.693   2.097
    6LEU     CA   73   3.364   4.582   2.272
    6LEU     HA   74   3.277   4.595   2.336
    6LEU     CB   75   3.331   4.460   2.186
    6LEU    HB1   76   3.418   4.457   2.120
    6LEU    HB2   77   3.243   4.491   2.129
    6LEU     CG   78   3.292   4.324   2.244
    6LEU     HG   79   3.368   4.295   2.316
    6LEU    CD1   80   3.161   4.335   2.321
    6LEU   HD11   81   3.163   4.422   2.387
    6LEU   HD12   82   3.072   4.345   2.258
    6LEU   HD13   83   3.150   4.252   2.391
    6LEU    CD2   84   3.287   4.212   2.140
    6LEU   HD21   85   3.188   4.220   2.095
    6LEU   HD22   86   3.361   4.221   2.060
    6LEU   HD23   87   3.305   4.118   2.192
    6LEU      C   88   3.486   4.564   2.362
    6LEU      O   89   3.601   4.590   2.330
    7LEU      N   90   3.461   4.517   2.484
    7LEU      H   91   3.365   4.502   2.512
    7LEU     CA   92   3.559   4.480   2.585
    7LEU     HA   93   3.663   4.492   2.557
    7LEU     CB   94   3.525   4.556   2.713
    7LEU    HB1   95   3.597   4.517   2.785
    7LEU    HB2   96   3.424   4.527   2.741
    7LEU     CG   97   3.539   4.708   2.706
    7LEU     HG   98   3.499   4.740   2.610
    7LEU    CD1   99   3.448   4.774   2.810
    7LEU   HD11  100   3.469   4.880   2.796
    7LEU   HD12  101   3.343   4.765   2.784
    7LEU   HD13  102   3.483   4.757   2.912
    7LEU    CD2  103   3.682   4.759   2.719
    7LEU   HD21  104   3.726   4.736   2.816
    7LEU   HD22  105   3.749   4.722   2.642
    7LEU   HD23  106   3.674   4.868   2.722
    7LEU      C  107   3.557   4.328   2.592
    7LEU      O  108   3.462   4.261   2.551
    8ASN      N  109   3.659   4.276   2.661
    8ASN      H  110   3.723   4.340   2.707
    8ASN     CA  111   3.672   4.135   2.692
    8ASN     HA  112   3.648   4.073   2.605
    8ASN     CB  113   3.820   4.101   2.698
    8ASN    HB1  114   3.868   4.126   2.603
    8ASN    HB2  115   3.836   3.993   2.709
    8ASN     CG  116   3.893   4.171   2.812
    8ASN    OD1  117   3.932   4.287   2.797
    8ASN    ND2  118   3.924   4.107   2.925
    8ASN   HD21  119   3.885   4.015   2.940
    8ASN   HD22  120   3.975   4.155   2.997
    8ASN      C  121   3.594   4.081   2.811
    8ASN      O  122   3.626   3.975   2.863
    9ASN      N  123   3.482   4.143   2.850
    9ASN      H  124   3.469   4.237   2.815
    9ASN     CA  125   3.379   4.096   2.940
    9ASN     HA  126   3.410   3.994   2.964
    9ASN     CB  127   3.380   4.180   3.068
    9ASN    HB1  128   3.480   4.170   3.110
    9ASN    HB2  129   3.307   4.139   3.137
    9ASN     CG  130   3.352   4.326   3.033
    9ASN    OD1  131   3.339   4.373   2.920
    9ASN    ND2  132   3.332   4.413   3.132
    9ASN   HD21  133   3.343   4.386   3.229
    9ASN   HD22  134   3.307   4.507   3.105
    9ASN      C  135   3.243   4.089   2.873
    9ASN      O  136   3.146   4.051   2.939
   10GLY      N  137   3.229   4.142   2.752
   10GLY      H  138   3.312   4.152   2.695
   10GLY     CA  139   3.104   4.156   2.680
   10GLY    HA1  140   3.035   4.079   2.714
   10GLY    HA2  141   3.130   4.144   2.574
   10GLY      C  142   3.039   4.293   2.694
   10GLY      O  143   2.942   4.312   2.620
   11ALA      N  144   3.090   4.386   2.775
   11ALA      H  145   3.161   4.355   2.839
   11ALA     CA  146   3.036   4.520   2.783
   11ALA     HA  147   2.928   4.534   2.777
   11ALA     CB  148   3.079   4.583   2.915
   11ALA    HB1  149   3.187   4.594   2.920
   11ALA    HB2  150   3.034   4.682   2.926
   11ALA    HB3  151   3.048   4.527   3.004
   11ALA      C  152   3.086   4.604   2.667
   11ALA      O  153   3.179   4.561   2.599
   12LYS      N  154   3.005   4.706   2.636
   12LYS      H  155   2.924   4.722   2.693
   12LYS     CA  156   3.017   4.787   2.516
   12LYS     HA  157   3.109   4.760   2.465
   12LYS     CB  158   2.894   4.771   2.427
   12LYS    HB1  159   2.923   4.818   2.333
   12LYS    HB2  160   2.800   4.811   2.462
   12LYS     CG  161   2.870   4.627   2.381
   12LYS    HG1  162   2.864   4.559   2.465
   12LYS    HG2  163   2.959   4.594   2.326
   12LYS     CD  164   2.742   4.624   2.297
   12LYS    HD1  165   2.749   4.698   2.217
   12LYS    HD2  166   2.664   4.662   2.363
   12LYS     CE  167   2.723   4.480   2.252
   12LYS    HE1  168   2.738   4.414   2.337
   12LYS    HE2  169   2.793   4.458   2.171
   12LYS     NZ  170   2.586   4.457   2.203
   12LYS    HZ1  171   2.579   4.491   2.108
   12LYS    HZ2  172   2.564   4.358   2.205
   12LYS    HZ3  173   2.518   4.505   2.259
   12LYS      C  174   3.038   4.932   2.558
   12LYS      O  175   2.944   4.999   2.602
   13MET      N  176   3.162   4.981   2.551
   13MET      H  177   3.239   4.931   2.512
   13MET     CA  178   3.201   5.114   2.593
   13MET     HA  179   3.142   5.141   2.681
   13MET     CB  180   3.342   5.109   2.652
   13MET    HB1  181   3.414   5.091   2.572
   13MET    HB2  182   3.344   5.015   2.708
   13MET     CG  183   3.366   5.231   2.740
   13MET    HG1  184   3.288   5.222   2.816
   13MET    HG2  185   3.356   5.329   2.695
   13MET     SD  186   3.530   5.206   2.812
   13MET     CE  187   3.638   5.251   2.674
   13MET    HE1  188   3.650   5.160   2.615
   13MET    HE2  189   3.581   5.333   2.631
   13MET    HE3  190   3.729   5.294   2.717
   13MET      C  191   3.190   5.215   2.480
   13MET      O  192   3.236   5.188   2.370
   14PRO      N  193   3.114   5.324   2.497
   14PRO     CD  194   3.029   5.349   2.612
   14PRO    HD1  195   3.086   5.398   2.691
   14PRO    HD2  196   2.983   5.261   2.656
   14PRO     CG  197   2.922   5.442   2.558
   14PRO    HG1  198   2.866   5.503   2.629
   14PRO    HG2  199   2.858   5.389   2.488
   14PRO     CB  200   3.014   5.529   2.472
   14PRO    HB1  201   3.075   5.598   2.531
   14PRO    HB2  202   2.968   5.586   2.392
   14PRO     CA  203   3.100   5.428   2.397
   14PRO     HA  204   3.037   5.385   2.319
   14PRO      C  205   3.234   5.478   2.347
   14PRO      O  206   3.334   5.470   2.418
   15ILE      N  207   3.236   5.541   2.229
   15ILE      H  208   3.160   5.525   2.164
   15ILE     CA  209   3.348   5.607   2.165
   15ILE     HA  210   3.435   5.561   2.213
   15ILE     CB  211   3.351   5.579   2.015
   15ILE     HB  212   3.444   5.626   1.982
   15ILE    CG2  213   3.370   5.433   1.975
   15ILE   HG21  214   3.286   5.372   2.008
   15ILE   HG22  215   3.380   5.419   1.867
   15ILE   HG23  216   3.459   5.396   2.028
   15ILE    CG1  217   3.251   5.644   1.921
   15ILE   HG11  218   3.229   5.744   1.959
   15ILE   HG12  219   3.158   5.588   1.931
   15ILE     CD  220   3.299   5.660   1.777
   15ILE    HD1  221   3.268   5.755   1.735
   15ILE    HD2  222   3.408   5.662   1.765
   15ILE    HD3  223   3.267   5.577   1.714
   15ILE      C  224   3.367   5.751   2.211
   15ILE      O  225   3.474   5.799   2.177
   16LEU      N  226   3.261   5.815   2.262
   16LEU      H  227   3.174   5.766   2.275
   16LEU     CA  228   3.267   5.948   2.319
   16LEU     HA  229   3.369   5.988   2.319
   16LEU     CB  230   3.179   6.035   2.229
   16LEU    HB1  231   3.084   5.984   2.211
   16LEU    HB2  232   3.224   6.037   2.130
   16LEU     CG  233   3.156   6.176   2.284
   16LEU     HG  234   3.119   6.170   2.386
   16LEU    CD1  235   3.282   6.261   2.284
   16LEU   HD11  236   3.310   6.268   2.179
   16LEU   HD12  237   3.266   6.361   2.324
   16LEU   HD13  238   3.367   6.222   2.340
   16LEU    CD2  239   3.060   6.242   2.185
   16LEU   HD21  240   2.970   6.181   2.191
   16LEU   HD22  241   3.030   6.342   2.215
   16LEU   HD23  242   3.101   6.245   2.084
   16LEU      C  243   3.220   5.939   2.463
   16LEU      O  244   3.114   5.879   2.479
   17GLY      N  245   3.297   5.994   2.558
   17GLY      H  246   3.371   6.054   2.525
   17GLY     CA  247   3.257   6.012   2.696
   17GLY    HA1  248   3.316   5.954   2.766
   17GLY    HA2  249   3.154   5.979   2.709
   17GLY      C  250   3.265   6.159   2.734
   17GLY      O  251   3.330   6.236   2.664
   18LEU      N  252   3.213   6.207   2.848
   18LEU      H  253   3.172   6.136   2.907
   18LEU     CA  254   3.245   6.337   2.901
   18LEU     HA  255   3.282   6.401   2.821
   18LEU     CB  256   3.118   6.400   2.958
   18LEU    HB1  257   3.069   6.336   3.032
   18LEU    HB2  258   3.036   6.402   2.886
   18LEU     CG  259   3.134   6.541   3.015
   18LEU     HG  260   3.225   6.543   3.075
   18LEU    CD1  261   3.164   6.648   2.911
   18LEU   HD11  262   3.246   6.710   2.948
   18LEU   HD12  263   3.197   6.615   2.813
   18LEU   HD13  264   3.082   6.720   2.906
   18LEU    CD2  265   3.019   6.581   3.107
   18LEU   HD21  266   3.012   6.690   3.099
   18LEU   HD22  267   2.927   6.529   3.082
   18LEU   HD23  268   3.055   6.561   3.208
   18LEU      C  269   3.351   6.322   3.010
   18LEU      O  270   3.339   6.237   3.098
   19GLY      N  271   3.457   6.402   3.002
   19GLY      H  272   3.474   6.455   2.918
   19GLY     CA  273   3.558   6.413   3.106
   19GLY    HA1  274   3.649   6.446   3.055
   19GLY    HA2  275   3.573   6.315   3.151
   19GLY      C  276   3.524   6.516   3.212
   19GLY      O  277   3.452   6.611   3.182
   20THR      N  278   3.582   6.506   3.331
   20THR      H  279   3.657   6.441   3.351
   20THR     CA  280   3.524   6.576   3.444
   20THR     HA  281   3.465   6.657   3.402
   20THR     CB  282   3.432   6.487   3.528
   20THR     HB  283   3.390   6.547   3.609
   20THR    CG2  284   3.306   6.443   3.453
   20THR   HG21  285   3.242   6.388   3.522
   20THR   HG22  286   3.255   6.535   3.426
   20THR   HG23  287   3.338   6.384   3.367
   20THR    OG1  288   3.495   6.383   3.597
   20THR    HG1  289   3.518   6.314   3.534
   20THR      C  290   3.626   6.639   3.538
   20THR      O  291   3.592   6.704   3.636
   21TRP      N  292   3.756   6.628   3.506
   21TRP      H  293   3.781   6.584   3.419
   21TRP     CA  294   3.858   6.701   3.578
   21TRP     HA  295   3.840   6.682   3.684
   21TRP     CB  296   3.995   6.643   3.543
   21TRP    HB1  297   4.017   6.654   3.437
   21TRP    HB2  298   3.990   6.537   3.568
   21TRP     CG  299   4.117   6.705   3.605
   21TRP    CD1  300   4.132   6.738   3.735
   21TRP    HD1  301   4.060   6.712   3.812
   21TRP    NE1  302   4.256   6.795   3.754
   21TRP    HE1  303   4.279   6.846   3.838
   21TRP    CE2  304   4.324   6.803   3.634
   21TRP    CZ2  305   4.441   6.875   3.606
   21TRP    HZ2  306   4.493   6.928   3.684
   21TRP    CH2  307   4.482   6.885   3.473
   21TRP    HH2  308   4.576   6.933   3.451
   21TRP    CZ3  309   4.417   6.803   3.379
   21TRP    HZ3  310   4.458   6.795   3.279
   21TRP    CE3  311   4.297   6.738   3.409
   21TRP    HE3  312   4.243   6.684   3.333
   21TRP    CD2  313   4.240   6.743   3.537
   21TRP      C  314   3.847   6.852   3.568
   21TRP      O  315   3.833   6.900   3.456
   22LYS      N  316   3.847   6.922   3.682
   22LYS      H  317   3.881   6.876   3.765
   22LYS     CA  318   3.813   7.063   3.692
   22LYS     HA  319   3.796   7.060   3.800
   22LYS     CB  320   3.933   7.156   3.678
   22LYS    HB1  321   4.001   7.127   3.758
   22LYS    HB2  322   3.895   7.252   3.711
   22LYS     CG  323   4.004   7.178   3.545
   22LYS    HG1  324   4.058   7.273   3.558
   22LYS    HG2  325   3.929   7.190   3.468
   22LYS     CD  326   4.106   7.073   3.503
   22LYS    HD1  327   4.083   6.970   3.529
   22LYS    HD2  328   4.199   7.096   3.554
   22LYS     CE  329   4.141   7.080   3.355
   22LYS    HE1  330   4.219   7.005   3.339
   22LYS    HE2  331   4.171   7.182   3.330
   22LYS     NZ  332   4.022   7.051   3.272
   22LYS    HZ1  333   4.034   7.099   3.184
   22LYS    HZ2  334   4.006   6.953   3.252
   22LYS    HZ3  335   3.940   7.091   3.314
   22LYS      C  336   3.680   7.108   3.633
   22LYS      O  337   3.670   7.212   3.569
   23SER      N  338   3.579   7.024   3.662
   23SER      H  339   3.611   6.941   3.709
   23SER     CA  340   3.441   7.067   3.657
   23SER     HA  341   3.442   7.157   3.595
   23SER     CB  342   3.349   6.964   3.591
   23SER    HB1  343   3.244   6.992   3.597
   23SER    HB2  344   3.349   6.870   3.645
   23SER     OG  345   3.389   6.946   3.457
   23SER     HG  346   3.337   6.878   3.413
   23SER      C  347   3.386   7.100   3.795
   23SER      O  348   3.383   7.013   3.882
   24PRO      N  349   3.339   7.221   3.825
   24PRO     CD  350   3.358   7.343   3.749
   24PRO    HD1  351   3.268   7.347   3.687
   24PRO    HD2  352   3.453   7.342   3.695
   24PRO     CG  353   3.359   7.457   3.850
   24PRO    HG1  354   3.318   7.548   3.807
   24PRO    HG2  355   3.460   7.467   3.891
   24PRO     CB  356   3.259   7.401   3.951
   24PRO    HB1  357   3.158   7.405   3.910
   24PRO    HB2  358   3.263   7.445   4.050
   24PRO     CA  359   3.299   7.254   3.961
   24PRO     HA  360   3.391   7.245   4.019
   24PRO      C  361   3.178   7.175   4.008
   24PRO      O  362   3.082   7.155   3.934
   25PRO      N  363   3.174   7.128   4.133
   25PRO     CD  364   3.289   7.128   4.221
   25PRO    HD1  365   3.321   7.233   4.229
   25PRO    HD2  366   3.370   7.068   4.179
   25PRO     CG  367   3.244   7.061   4.350
   25PRO    HG1  368   3.282   7.109   4.440
   25PRO    HG2  369   3.282   6.959   4.354
   25PRO     CB  370   3.091   7.062   4.350
   25PRO    HB1  371   3.068   7.160   4.392
   25PRO    HB2  372   3.044   6.984   4.409
   25PRO     CA  373   3.064   7.063   4.200
   25PRO     HA  374   3.057   6.960   4.164
   25PRO      C  375   2.931   7.133   4.173
   25PRO      O  376   2.826   7.072   4.154
   26GLY      N  377   2.918   7.265   4.191
   26GLY      H  378   2.990   7.313   4.243
   26GLY     CA  379   2.796   7.340   4.172
   26GLY    HA1  380   2.813   7.441   4.208
   26GLY    HA2  381   2.718   7.283   4.224
   26GLY      C  382   2.742   7.347   4.029
   26GLY      O  383   2.639   7.412   4.010
   27GLN      N  384   2.813   7.288   3.933
   27GLN      H  385   2.905   7.258   3.963
   27GLN     CA  386   2.792   7.302   3.791
   27GLN     HA  387   2.689   7.328   3.770
   27GLN     CB  388   2.892   7.399   3.727
   27GLN    HB1  389   2.877   7.399   3.619
   27GLN    HB2  390   2.992   7.370   3.760
   27GLN     CG  391   2.881   7.545   3.771
   27GLN    HG1  392   2.920   7.552   3.873
   27GLN    HG2  393   2.775   7.569   3.766
   27GLN     CD  394   2.970   7.636   3.688
   27GLN    OE1  395   3.092   7.633   3.705
   27GLN    NE2  396   2.909   7.723   3.607
   27GLN   HE21  397   2.810   7.723   3.586
   27GLN   HE22  398   2.967   7.784   3.550
   27GLN      C  399   2.813   7.168   3.723
   27GLN      O  400   2.768   7.151   3.609
   28VAL      N  401   2.889   7.068   3.769
   28VAL      H  402   2.942   7.088   3.853
   28VAL     CA  403   2.918   6.946   3.697
   28VAL     HA  404   2.948   6.977   3.597
   28VAL     CB  405   3.033   6.869   3.759
   28VAL     HB  406   3.117   6.939   3.764
   28VAL    CG1  407   3.014   6.823   3.904
   28VAL   HG11  408   2.974   6.898   3.972
   28VAL   HG12  409   2.944   6.741   3.898
   28VAL   HG13  410   3.109   6.783   3.940
   28VAL    CG2  411   3.077   6.755   3.668
   28VAL   HG21  412   2.991   6.687   3.672
   28VAL   HG22  413   3.096   6.794   3.568
   28VAL   HG23  414   3.166   6.704   3.705
   28VAL      C  415   2.798   6.852   3.688
   28VAL      O  416   2.755   6.816   3.579
   29THR      N  417   2.723   6.846   3.798
   29THR      H  418   2.766   6.892   3.877
   29THR     CA  419   2.596   6.779   3.817
   29THR     HA  420   2.608   6.670   3.822
   29THR     CB  421   2.530   6.805   3.952
   29THR     HB  422   2.431   6.761   3.967
   29THR    CG2  423   2.604   6.759   4.078
   29THR   HG21  424   2.550   6.792   4.166
   29THR   HG22  425   2.606   6.650   4.075
   29THR   HG23  426   2.706   6.796   4.071
   29THR    OG1  427   2.520   6.944   3.973
   29THR    HG1  428   2.432   6.978   3.954
   29THR      C  429   2.500   6.816   3.705
   29THR      O  430   2.422   6.733   3.659
   30GLU      N  431   2.504   6.943   3.663
   30GLU      H  432   2.570   7.001   3.713
   30GLU     CA  433   2.418   6.998   3.560
   30GLU     HA  434   2.321   6.948   3.558
   30GLU     CB  435   2.396   7.146   3.586
   30GLU    HB1  436   2.320   7.175   3.513
   30GLU    HB2  437   2.482   7.209   3.561
   30GLU     CG  438   2.350   7.183   3.727
   30GLU    HG1  439   2.304   7.282   3.717
   30GLU    HG2  440   2.436   7.196   3.792
   30GLU     CD  441   2.241   7.094   3.784
   30GLU    OE1  442   2.271   7.030   3.888
   30GLU    OE2  443   2.128   7.089   3.731
   30GLU      C  444   2.473   6.986   3.419
   30GLU      O  445   2.391   6.961   3.331
   31ALA      N  446   2.606   6.991   3.403
   31ALA      H  447   2.662   7.007   3.486
   31ALA     CA  448   2.664   6.955   3.275
   31ALA     HA  449   2.617   7.018   3.200
   31ALA     CB  450   2.812   6.993   3.281
   31ALA    HB1  451   2.859   6.935   3.360
   31ALA    HB2  452   2.854   6.963   3.185
   31ALA    HB3  453   2.822   7.101   3.297
   31ALA      C  454   2.645   6.809   3.239
   31ALA      O  455   2.625   6.785   3.120
   32VAL      N  456   2.645   6.719   3.339
   32VAL      H  457   2.688   6.742   3.427
   32VAL     CA  458   2.617   6.579   3.318
   32VAL     HA  459   2.676   6.539   3.236
   32VAL     CB  460   2.632   6.488   3.440
   32VAL     HB  461   2.575   6.535   3.520
   32VAL    CG1  462   2.597   6.342   3.416
   32VAL   HG11  463   2.490   6.327   3.430
   32VAL   HG12  464   2.620   6.307   3.315
   32VAL   HG13  465   2.649   6.278   3.488
   32VAL    CG2  466   2.781   6.483   3.473
   32VAL   HG21  467   2.837   6.451   3.384
   32VAL   HG22  468   2.816   6.585   3.491
   32VAL   HG23  469   2.808   6.417   3.555
   32VAL      C  470   2.471   6.562   3.277
   32VAL      O  471   2.447   6.486   3.183
   33LYS      N  472   2.378   6.629   3.345
   33LYS      H  473   2.408   6.694   3.416
   33LYS     CA  474   2.237   6.625   3.310
   33LYS     HA  475   2.218   6.519   3.292
   33LYS     CB  476   2.152   6.669   3.428
   33LYS    HB1  477   2.051   6.679   3.389
   33LYS    HB2  478   2.182   6.769   3.458
   33LYS     CG  479   2.139   6.581   3.553
   33LYS    HG1  480   2.242   6.557   3.581
   33LYS    HG2  481   2.098   6.483   3.530
   33LYS     CD  482   2.073   6.632   3.680
   33LYS    HD1  483   2.075   6.554   3.756
   33LYS    HD2  484   1.969   6.660   3.664
   33LYS     CE  485   2.152   6.749   3.739
   33LYS    HE1  486   2.189   6.818   3.663
   33LYS    HE2  487   2.236   6.698   3.786
   33LYS     NZ  488   2.085   6.825   3.845
   33LYS    HZ1  489   2.138   6.906   3.873
   33LYS    HZ2  490   2.007   6.877   3.807
   33LYS    HZ3  491   2.058   6.780   3.931
   33LYS      C  492   2.203   6.687   3.175
   33LYS      O  493   2.106   6.641   3.116
   34VAL      N  494   2.279   6.781   3.118
   34VAL      H  495   2.348   6.821   3.179
   34VAL     CA  496   2.280   6.811   2.976
   34VAL     HA  497   2.180   6.815   2.935
   34VAL     CB  498   2.355   6.941   2.948
   34VAL     HB  499   2.456   6.929   2.986
   34VAL    CG1  500   2.364   6.976   2.800
   34VAL   HG11  501   2.423   7.066   2.786
   34VAL   HG12  502   2.429   6.904   2.749
   34VAL   HG13  503   2.274   6.978   2.739
   34VAL    CG2  504   2.281   7.058   3.012
   34VAL   HG21  505   2.185   7.070   2.962
   34VAL   HG22  506   2.267   7.033   3.118
   34VAL   HG23  507   2.336   7.151   3.001
   34VAL      C  508   2.338   6.694   2.898
   34VAL      O  509   2.271   6.640   2.810
   35ALA      N  510   2.457   6.647   2.937
   35ALA      H  511   2.509   6.695   3.009
   35ALA     CA  512   2.521   6.546   2.855
   35ALA     HA  513   2.550   6.590   2.759
   35ALA     CB  514   2.651   6.502   2.920
   35ALA    HB1  515   2.628   6.462   3.018
   35ALA    HB2  516   2.702   6.422   2.866
   35ALA    HB3  517   2.720   6.587   2.917
   35ALA      C  518   2.432   6.427   2.821
   35ALA      O  519   2.421   6.391   2.704
   36ILE      N  520   2.370   6.362   2.919
   36ILE      H  521   2.416   6.378   3.007
   36ILE     CA  522   2.284   6.246   2.901
   36ILE     HA  523   2.339   6.170   2.846
   36ILE     CB  524   2.253   6.189   3.039
   36ILE     HB  525   2.215   6.272   3.098
   36ILE    CG2  526   2.152   6.074   3.034
   36ILE   HG21  527   2.130   6.028   3.130
   36ILE   HG22  528   2.061   6.113   2.989
   36ILE   HG23  529   2.193   5.992   2.976
   36ILE    CG1  530   2.375   6.151   3.123
   36ILE   HG11  531   2.458   6.216   3.095
   36ILE   HG12  532   2.398   6.048   3.096
   36ILE     CD  533   2.355   6.155   3.275
   36ILE    HD1  534   2.274   6.088   3.303
   36ILE    HD2  535   2.450   6.119   3.314
   36ILE    HD3  536   2.326   6.252   3.316
   36ILE      C  537   2.161   6.289   2.822
   36ILE      O  538   2.106   6.205   2.752
   37ASP      N  539   2.118   6.415   2.827
   37ASP      H  540   2.177   6.476   2.882
   37ASP     CA  541   2.008   6.472   2.751
   37ASP     HA  542   1.935   6.391   2.753
   37ASP     CB  543   1.938   6.588   2.821
   37ASP    HB1  544   1.994   6.676   2.789
   37ASP    HB2  545   1.946   6.578   2.929
   37ASP     CG  546   1.791   6.592   2.781
   37ASP    OD1  547   1.741   6.704   2.761
   37ASP    OD2  548   1.717   6.492   2.786
   37ASP      C  549   2.035   6.501   2.604
   37ASP      O  550   1.956   6.475   2.514
   38VAL      N  551   2.153   6.553   2.569
   38VAL      H  552   2.215   6.581   2.644
   38VAL     CA  553   2.201   6.568   2.434
   38VAL     HA  554   2.118   6.588   2.367
   38VAL     CB  555   2.291   6.684   2.390
   38VAL     HB  556   2.303   6.683   2.281
   38VAL    CG1  557   2.216   6.815   2.417
   38VAL   HG11  558   2.214   6.841   2.523
   38VAL   HG12  559   2.265   6.896   2.363
   38VAL   HG13  560   2.114   6.807   2.381
   38VAL    CG2  561   2.428   6.674   2.455
   38VAL   HG21  562   2.489   6.762   2.433
   38VAL   HG22  563   2.404   6.674   2.561
   38VAL   HG23  564   2.483   6.582   2.436
   38VAL      C  565   2.241   6.437   2.367
   38VAL      O  566   2.205   6.421   2.250
   39GLY      N  567   2.294   6.341   2.442
   39GLY      H  568   2.310   6.366   2.538
   39GLY     CA  569   2.303   6.202   2.400
   39GLY    HA1  570   2.321   6.198   2.293
   39GLY    HA2  571   2.207   6.154   2.415
   39GLY      C  572   2.418   6.119   2.457
   39GLY      O  573   2.422   6.000   2.430
   40TYR      N  574   2.512   6.170   2.537
   40TYR      H  575   2.491   6.263   2.571
   40TYR     CA  576   2.617   6.091   2.598
   40TYR     HA  577   2.671   6.051   2.512
   40TYR     CB  578   2.716   6.185   2.666
   40TYR    HB1  579   2.793   6.120   2.707
   40TYR    HB2  580   2.666   6.224   2.756
   40TYR     CG  581   2.783   6.294   2.586
   40TYR    CD1  582   2.708   6.402   2.539
   40TYR    HD1  583   2.600   6.403   2.540
   40TYR    CE1  584   2.773   6.520   2.499
   40TYR    HE1  585   2.714   6.607   2.477
   40TYR     CZ  586   2.914   6.527   2.503
   40TYR     OH  587   2.975   6.647   2.478
   40TYR     HH  588   2.908   6.711   2.454
   40TYR    CE2  589   2.988   6.416   2.547
   40TYR    HE2  590   3.096   6.422   2.553
   40TYR    CD2  591   2.923   6.296   2.579
   40TYR    HD2  592   2.986   6.216   2.613
   40TYR      C  593   2.563   5.984   2.692
   40TYR      O  594   2.468   5.999   2.769
   41ARG      N  595   2.641   5.876   2.694
   41ARG      H  596   2.710   5.865   2.621
   41ARG     CA  597   2.630   5.763   2.784
   41ARG     HA  598   2.560   5.797   2.861
   41ARG     CB  599   2.574   5.639   2.715
   41ARG    HB1  600   2.571   5.550   2.779
   41ARG    HB2  601   2.654   5.608   2.648
   41ARG     CG  602   2.441   5.663   2.644
   41ARG    HG1  603   2.420   5.571   2.590
   41ARG    HG2  604   2.452   5.749   2.578
   41ARG     CD  605   2.326   5.673   2.743
   41ARG    HD1  606   2.342   5.762   2.804
   41ARG    HD2  607   2.319   5.590   2.814
   41ARG     NE  608   2.193   5.695   2.687
   41ARG     HE  609   2.139   5.615   2.656
   41ARG     CZ  610   2.130   5.811   2.667
   41ARG    NH1  611   2.184   5.933   2.684
   41ARG   HH11  612   2.278   5.951   2.716
   41ARG   HH12  613   2.132   6.018   2.670
   41ARG    NH2  614   2.002   5.807   2.626
   41ARG   HH21  615   1.956   5.719   2.604
   41ARG   HH22  616   1.950   5.893   2.620
   41ARG      C  617   2.750   5.727   2.871
   41ARG      O  618   2.733   5.635   2.950
   42HIS      N  619   2.860   5.802   2.865
   42HIS      H  620   2.843   5.891   2.822
   42HIS     CA  621   2.989   5.764   2.922
   42HIS     HA  622   2.978   5.685   2.996
   42HIS     CB  623   3.066   5.713   2.800
   42HIS    HB1  624   3.075   5.785   2.719
   42HIS    HB2  625   3.013   5.625   2.763
   42HIS     CG  626   3.205   5.662   2.826
   42HIS    ND1  627   3.256   5.597   2.938
   42HIS    CE1  628   3.381   5.556   2.914
   42HIS    HE1  629   3.453   5.516   2.983
   42HIS    NE2  630   3.414   5.595   2.789
   42HIS    HE2  631   3.502   5.567   2.747
   42HIS    CD2  632   3.305   5.656   2.732
   42HIS    HD2  633   3.302   5.693   2.631
   42HIS      C  634   3.060   5.879   2.991
   42HIS      O  635   3.053   5.992   2.942
   43ILE      N  636   3.135   5.845   3.096
   43ILE      H  637   3.155   5.746   3.109
   43ILE     CA  638   3.175   5.939   3.198
   43ILE     HA  639   3.175   6.044   3.169
   43ILE     CB  640   3.075   5.929   3.313
   43ILE     HB  641   3.071   5.823   3.336
   43ILE    CG2  642   3.134   5.995   3.437
   43ILE   HG21  643   3.229   5.947   3.457
   43ILE   HG22  644   3.141   6.104   3.437
   43ILE   HG23  645   3.074   5.966   3.522
   43ILE    CG1  646   2.930   5.967   3.282
   43ILE   HG11  647   2.871   5.932   3.366
   43ILE   HG12  648   2.904   5.909   3.194
   43ILE     CD  649   2.912   6.116   3.251
   43ILE    HD1  650   2.965   6.148   3.161
   43ILE    HD2  651   2.806   6.128   3.227
   43ILE    HD3  652   2.948   6.183   3.329
   43ILE      C  653   3.316   5.897   3.240
   43ILE      O  654   3.341   5.784   3.283
   44ASP      N  655   3.410   5.991   3.233
   44ASP      H  656   3.383   6.083   3.200
   44ASP     CA  657   3.538   5.983   3.301
   44ASP     HA  658   3.556   5.879   3.329
   44ASP     CB  659   3.653   6.018   3.208
   44ASP    HB1  660   3.654   6.123   3.179
   44ASP    HB2  661   3.637   5.963   3.115
   44ASP     CG  662   3.787   5.991   3.275
   44ASP    OD1  663   3.813   5.870   3.295
   44ASP    OD2  664   3.863   6.084   3.306
   44ASP      C  665   3.547   6.067   3.428
   44ASP      O  666   3.541   6.189   3.428
   45CYS      N  667   3.567   5.994   3.538
   45CYS      H  668   3.565   5.893   3.535
   45CYS     CA  669   3.595   6.039   3.673
   45CYS     HA  670   3.605   6.147   3.663
   45CYS     CB  671   3.472   6.025   3.761
   45CYS    HB1  672   3.489   6.074   3.858
   45CYS    HB2  673   3.445   5.921   3.777
   45CYS     SG  674   3.330   6.125   3.708
   45CYS     HG  675   3.335   6.085   3.580
   45CYS      C  676   3.726   5.984   3.729
   45CYS      O  677   3.797   5.906   3.666
   46ALA      N  678   3.748   6.013   3.858
   46ALA      H  679   3.692   6.088   3.896
   46ALA     CA  680   3.854   5.964   3.944
   46ALA     HA  681   3.846   5.856   3.945
   46ALA     CB  682   3.989   6.015   3.895
   46ALA    HB1  683   4.078   5.966   3.937
   46ALA    HB2  684   3.998   6.018   3.787
   46ALA    HB3  685   3.991   6.119   3.926
   46ALA      C  686   3.838   6.004   4.090
   46ALA      O  687   3.788   6.111   4.122
   47HIS      N  688   3.900   5.929   4.182
   47HIS      H  689   3.947   5.844   4.155
   47HIS     CA  690   3.901   5.959   4.324
   47HIS     HA  691   3.802   5.954   4.368
   47HIS     CB  692   3.974   5.843   4.390
   47HIS    HB1  693   4.075   5.840   4.348
   47HIS    HB2  694   3.925   5.751   4.357
   47HIS     CG  695   3.978   5.844   4.540
   47HIS    ND1  696   4.090   5.822   4.621
   47HIS    CE1  697   4.060   5.846   4.749
   47HIS    HE1  698   4.122   5.832   4.836
   47HIS    NE2  699   3.933   5.889   4.750
   47HIS    HE2  700   3.883   5.931   4.827
   47HIS    CD2  701   3.877   5.886   4.623
   47HIS    HD2  702   3.778   5.916   4.594
   47HIS      C  703   3.959   6.094   4.366
   47HIS      O  704   3.896   6.169   4.440
   48VAL      N  705   4.068   6.136   4.302
   48VAL      H  706   4.120   6.066   4.250
   48VAL     CA  707   4.129   6.266   4.315
   48VAL     HA  708   4.120   6.283   4.422
   48VAL     CB  709   4.276   6.273   4.275
   48VAL     HB  710   4.324   6.182   4.312
   48VAL    CG1  711   4.309   6.278   4.126
   48VAL   HG11  712   4.417   6.282   4.114
   48VAL   HG12  713   4.281   6.188   4.072
   48VAL   HG13  714   4.259   6.358   4.071
   48VAL    CG2  715   4.354   6.391   4.331
   48VAL   HG21  716   4.318   6.408   4.433
   48VAL   HG22  717   4.461   6.371   4.338
   48VAL   HG23  718   4.349   6.484   4.274
   48VAL      C  719   4.039   6.376   4.259
   48VAL      O  720   4.048   6.486   4.312
   49TYR      N  721   3.948   6.351   4.164
   49TYR      H  722   3.923   6.257   4.136
   49TYR     CA  723   3.870   6.460   4.109
   49TYR     HA  724   3.941   6.536   4.077
   49TYR     CB  725   3.812   6.413   3.975
   49TYR    HB1  726   3.759   6.493   3.923
   49TYR    HB2  727   3.745   6.330   3.995
   49TYR     CG  728   3.914   6.367   3.874
   49TYR    CD1  729   4.052   6.390   3.881
   49TYR    HD1  730   4.098   6.456   3.953
   49TYR    CE1  731   4.129   6.337   3.778
   49TYR    HE1  732   4.235   6.355   3.788
   49TYR     CZ  733   4.076   6.262   3.671
   49TYR     OH  734   4.164   6.212   3.579
   49TYR     HH  735   4.256   6.238   3.590
   49TYR    CE2  736   3.936   6.251   3.659
   49TYR    HE2  737   3.888   6.214   3.570
   49TYR    CD2  738   3.858   6.306   3.761
   49TYR    HD2  739   3.751   6.314   3.759
   49TYR      C  740   3.773   6.524   4.206
   49TYR      O  741   3.719   6.631   4.180
   50GLN      N  742   3.740   6.464   4.321
   50GLN      H  743   3.788   6.378   4.344
   50GLN     CA  744   3.658   6.506   4.433
   50GLN     HA  745   3.645   6.421   4.499
   50GLN     CB  746   3.729   6.604   4.526
   50GLN    HB1  747   3.655   6.658   4.584
   50GLN    HB2  748   3.792   6.672   4.467
   50GLN     CG  749   3.825   6.531   4.619
   50GLN    HG1  750   3.915   6.496   4.568
   50GLN    HG2  751   3.785   6.440   4.663
   50GLN     CD  752   3.853   6.615   4.743
   50GLN    OE1  753   3.802   6.582   4.850
   50GLN    NE2  754   3.937   6.717   4.723
   50GLN   HE21  755   3.990   6.726   4.638
   50GLN   HE22  756   3.950   6.775   4.805
   50GLN      C  757   3.520   6.533   4.373
   50GLN      O  758   3.470   6.644   4.386
   51ASN      N  759   3.459   6.442   4.297
   51ASN      H  760   3.511   6.360   4.268
   51ASN     CA  761   3.331   6.458   4.231
   51ASN     HA  762   3.277   6.542   4.275
   51ASN     CB  763   3.362   6.494   4.086
   51ASN    HB1  764   3.427   6.581   4.080
   51ASN    HB2  765   3.273   6.540   4.045
   51ASN     CG  766   3.414   6.392   3.985
   51ASN    OD1  767   3.457   6.281   4.016
   51ASN    ND2  768   3.399   6.424   3.857
   51ASN   HD21  769   3.385   6.524   3.844
   51ASN   HD22  770   3.442   6.365   3.787
   51ASN      C  771   3.240   6.336   4.240
   51ASN      O  772   3.123   6.352   4.206
   52GLU      N  773   3.281   6.218   4.288
   52GLU      H  774   3.373   6.210   4.328
   52GLU     CA  775   3.196   6.101   4.275
   52GLU     HA  776   3.158   6.093   4.174
   52GLU     CB  777   3.284   5.980   4.309
   52GLU    HB1  778   3.228   5.888   4.326
   52GLU    HB2  779   3.329   6.004   4.405
   52GLU     CG  780   3.394   5.940   4.212
   52GLU    HG1  781   3.441   6.025   4.163
   52GLU    HG2  782   3.362   5.869   4.136
   52GLU     CD  783   3.510   5.879   4.290
   52GLU    OE1  784   3.556   5.943   4.387
   52GLU    OE2  785   3.551   5.767   4.251
   52GLU      C  786   3.069   6.099   4.358
   52GLU      O  787   2.975   6.029   4.322
   53ASN      N  788   3.060   6.181   4.464
   53ASN      H  789   3.144   6.216   4.507
   53ASN     CA  790   2.940   6.209   4.540
   53ASN     HA  791   2.906   6.108   4.561
   53ASN     CB  792   2.995   6.280   4.663
   53ASN    HB1  793   3.035   6.378   4.636
   53ASN    HB2  794   3.071   6.218   4.711
   53ASN     CG  795   2.890   6.293   4.772
   53ASN    OD1  796   2.861   6.199   4.846
   53ASN    ND2  797   2.831   6.413   4.776
   53ASN   HD21  798   2.857   6.490   4.716
   53ASN   HD22  799   2.750   6.430   4.835
   53ASN      C  800   2.832   6.286   4.465
   53ASN      O  801   2.714   6.258   4.488
   54GLU      N  802   2.871   6.381   4.380
   54GLU      H  803   2.968   6.408   4.382
   54GLU     CA  804   2.797   6.463   4.286
   54GLU     HA  805   2.699   6.493   4.324
   54GLU     CB  806   2.877   6.592   4.278
   54GLU    HB1  807   2.829   6.664   4.212
   54GLU    HB2  808   2.979   6.578   4.243
   54GLU     CG  809   2.877   6.679   4.404
   54GLU    HG1  810   2.775   6.696   4.437
   54GLU    HG2  811   2.919   6.777   4.380
   54GLU     CD  812   2.960   6.632   4.523
   54GLU    OE1  813   3.078   6.598   4.504
   54GLU    OE2  814   2.914   6.631   4.639
   54GLU      C  815   2.773   6.394   4.152
   54GLU      O  816   2.666   6.419   4.096
   55VAL      N  817   2.863   6.309   4.102
   55VAL      H  818   2.955   6.293   4.141
   55VAL     CA  819   2.835   6.255   3.971
   55VAL     HA  820   2.785   6.333   3.913
   55VAL     CB  821   2.967   6.210   3.909
   55VAL     HB  822   3.028   6.160   3.983
   55VAL    CG1  823   2.955   6.111   3.793
   55VAL   HG11  824   3.056   6.089   3.761
   55VAL   HG12  825   2.903   6.024   3.833
   55VAL   HG13  826   2.895   6.153   3.712
   55VAL    CG2  827   3.051   6.330   3.867
   55VAL   HG21  828   2.993   6.398   3.805
   55VAL   HG22  829   3.083   6.396   3.948
   55VAL   HG23  830   3.142   6.293   3.819
   55VAL      C  831   2.733   6.143   3.989
   55VAL      O  832   2.642   6.132   3.906
   56GLY      N  833   2.735   6.077   4.104
   56GLY      H  834   2.826   6.072   4.148
   56GLY     CA  835   2.629   6.001   4.169
   56GLY    HA1  836   2.659   6.006   4.274
   56GLY    HA2  837   2.623   5.901   4.126
   56GLY      C  838   2.494   6.064   4.139
   56GLY      O  839   2.419   6.004   4.062
   57VAL      N  840   2.459   6.177   4.201
   57VAL      H  841   2.526   6.215   4.266
   57VAL     CA  842   2.327   6.237   4.209
   57VAL     HA  843   2.260   6.160   4.247
   57VAL     CB  844   2.322   6.355   4.305
   57VAL     HB  845   2.383   6.436   4.266
   57VAL    CG1  846   2.180   6.410   4.321
   57VAL   HG11  847   2.185   6.478   4.406
   57VAL   HG12  848   2.152   6.467   4.232
   57VAL   HG13  849   2.113   6.327   4.344
   57VAL    CG2  850   2.380   6.310   4.439
   57VAL   HG21  851   2.340   6.212   4.463
   57VAL   HG22  852   2.489   6.308   4.437
   57VAL   HG23  853   2.348   6.385   4.512
   57VAL      C  854   2.291   6.270   4.065
   57VAL      O  855   2.172   6.248   4.039
   58ALA      N  856   2.382   6.323   3.983
   58ALA      H  857   2.474   6.335   4.023
   58ALA     CA  858   2.353   6.362   3.846
   58ALA     HA  859   2.273   6.436   3.836
   58ALA     CB  860   2.473   6.431   3.781
   58ALA    HB1  861   2.547   6.360   3.746
   58ALA    HB2  862   2.443   6.480   3.689
   58ALA    HB3  863   2.510   6.508   3.849
   58ALA      C  864   2.310   6.246   3.758
   58ALA      O  865   2.216   6.267   3.681
   59ILE      N  866   2.373   6.129   3.771
   59ILE      H  867   2.452   6.123   3.833
   59ILE     CA  868   2.331   6.009   3.701
   59ILE     HA  869   2.324   6.029   3.594
   59ILE     CB  870   2.434   5.897   3.710
   59ILE     HB  871   2.464   5.892   3.815
   59ILE    CG2  872   2.370   5.766   3.666
   59ILE   HG21  873   2.315   5.726   3.751
   59ILE   HG22  874   2.306   5.769   3.578
   59ILE   HG23  875   2.445   5.690   3.646
   59ILE    CG1  876   2.562   5.929   3.634
   59ILE   HG11  877   2.646   5.875   3.677
   59ILE   HG12  878   2.587   6.036   3.638
   59ILE     CD  879   2.558   5.886   3.488
   59ILE    HD1  880   2.581   5.779   3.490
   59ILE    HD2  881   2.468   5.897   3.428
   59ILE    HD3  882   2.638   5.937   3.433
   59ILE      C  883   2.195   5.965   3.755
   59ILE      O  884   2.100   5.937   3.682
   60GLN      N  885   2.185   5.956   3.888
   60GLN      H  886   2.265   5.988   3.941
   60GLN     CA  887   2.065   5.920   3.961
   60GLN     HA  888   2.043   5.814   3.946
   60GLN     CB  889   2.093   5.931   4.110
   60GLN    HB1  890   1.999   5.919   4.165
   60GLN    HB2  891   2.132   6.032   4.128
   60GLN     CG  892   2.182   5.822   4.168
   60GLN    HG1  893   2.266   5.795   4.104
   60GLN    HG2  894   2.131   5.729   4.196
   60GLN     CD  895   2.244   5.870   4.299
   60GLN    OE1  896   2.176   5.921   4.387
   60GLN    NE2  897   2.375   5.861   4.325
   60GLN   HE21  898   2.437   5.805   4.267
   60GLN   HE22  899   2.405   5.893   4.415
   60GLN      C  900   1.941   6.001   3.924
   60GLN      O  901   1.833   5.945   3.907
   61GLU      N  902   1.953   6.132   3.904
   61GLU      H  903   2.043   6.176   3.916
   61GLU     CA  904   1.848   6.219   3.855
   61GLU     HA  905   1.765   6.218   3.926
   61GLU     CB  906   1.899   6.362   3.842
   61GLU    HB1  907   1.953   6.366   3.748
   61GLU    HB2  908   1.967   6.371   3.927
   61GLU     CG  909   1.789   6.467   3.828
   61GLU    HG1  910   1.744   6.449   3.731
   61GLU    HG2  911   1.829   6.568   3.830
   61GLU     CD  912   1.692   6.466   3.946
   61GLU    OE1  913   1.742   6.470   4.060
   61GLU    OE2  914   1.572   6.446   3.918
   61GLU      C  915   1.795   6.174   3.720
   61GLU      O  916   1.678   6.197   3.690
   62LYS      N  917   1.877   6.116   3.632
   62LYS      H  918   1.975   6.111   3.657
   62LYS     CA  919   1.841   6.071   3.499
   62LYS     HA  920   1.755   6.128   3.466
   62LYS     CB  921   1.956   6.104   3.404
   62LYS    HB1  922   1.938   6.064   3.305
   62LYS    HB2  923   2.044   6.061   3.453
   62LYS     CG  924   1.985   6.253   3.390
   62LYS    HG1  925   2.073   6.265   3.327
   62LYS    HG2  926   1.997   6.301   3.487
   62LYS     CD  927   1.873   6.329   3.319
   62LYS    HD1  928   1.794   6.354   3.390
   62LYS    HD2  929   1.820   6.271   3.243
   62LYS     CE  930   1.916   6.465   3.266
   62LYS    HE1  931   1.990   6.448   3.187
   62LYS    HE2  932   1.964   6.522   3.345
   62LYS     NZ  933   1.801   6.533   3.204
   62LYS    HZ1  934   1.746   6.561   3.284
   62LYS    HZ2  935   1.817   6.617   3.151
   62LYS    HZ3  936   1.736   6.470   3.160
   62LYS      C  937   1.796   5.925   3.501
   62LYS      O  938   1.714   5.891   3.416
   63LEU      N  939   1.843   5.841   3.593
   63LEU      H  940   1.920   5.879   3.646
   63LEU     CA  941   1.777   5.719   3.635
   63LEU     HA  942   1.758   5.665   3.542
   63LEU     CB  943   1.860   5.640   3.736
   63LEU    HB1  944   1.796   5.565   3.782
   63LEU    HB2  945   1.900   5.715   3.804
   63LEU     CG  946   1.985   5.571   3.683
   63LEU     HG  947   2.043   5.645   3.628
   63LEU    CD1  948   2.058   5.501   3.797
   63LEU   HD11  949   1.998   5.430   3.855
   63LEU   HD12  950   2.142   5.438   3.766
   63LEU   HD13  951   2.085   5.575   3.872
   63LEU    CD2  952   1.951   5.464   3.580
   63LEU   HD21  953   1.940   5.521   3.487
   63LEU   HD22  954   2.029   5.391   3.562
   63LEU   HD23  955   1.861   5.410   3.610
   63LEU      C  956   1.634   5.754   3.672
   63LEU      O  957   1.543   5.693   3.617
   64ARG      N  958   1.609   5.863   3.746
   64ARG      H  959   1.692   5.907   3.785
   64ARG     CA  960   1.477   5.911   3.781
   64ARG     HA  961   1.405   5.838   3.817
   64ARG     CB  962   1.484   6.011   3.895
   64ARG    HB1  963   1.534   6.101   3.860
   64ARG    HB2  964   1.537   5.976   3.983
   64ARG     CG  965   1.344   6.050   3.943
   64ARG    HG1  966   1.289   5.957   3.930
   64ARG    HG2  967   1.298   6.121   3.874
   64ARG     CD  968   1.347   6.106   4.085
   64ARG    HD1  969   1.402   6.030   4.141
   64ARG    HD2  970   1.243   6.106   4.115
   64ARG     NE  971   1.405   6.239   4.105
   64ARG     HE  972   1.468   6.267   4.031
   64ARG     CZ  973   1.406   6.321   4.211
   64ARG    NH1  974   1.329   6.307   4.320
   64ARG   HH11  975   1.274   6.224   4.337
   64ARG   HH12  976   1.335   6.381   4.389
   64ARG    NH2  977   1.480   6.431   4.203
   64ARG   HH21  978   1.534   6.439   4.117
   64ARG   HH22  979   1.467   6.508   4.267
   64ARG      C  980   1.414   5.976   3.658
   64ARG      O  981   1.292   5.986   3.652
   65GLU      N  982   1.490   6.014   3.555
   65GLU      H  983   1.581   6.053   3.575
   65GLU     CA  984   1.430   6.056   3.430
   65GLU     HA  985   1.334   6.094   3.465
   65GLU     CB  986   1.511   6.169   3.367
   65GLU    HB1  987   1.595   6.129   3.310
   65GLU    HB2  988   1.543   6.236   3.447
   65GLU     CG  989   1.441   6.252   3.260
   65GLU    HG1  990   1.337   6.280   3.276
   65GLU    HG2  991   1.430   6.196   3.167
   65GLU     CD  992   1.522   6.378   3.235
   65GLU    OE1  993   1.507   6.482   3.303
   65GLU    OE2  994   1.596   6.369   3.135
   65GLU      C  995   1.396   5.940   3.338
   65GLU      O  996   1.323   5.963   3.241
   66GLN      N  997   1.431   5.817   3.375
   66GLN      H  998   1.486   5.813   3.460
   66GLN     CA  999   1.393   5.696   3.306
   66GLN     HA 1000   1.449   5.619   3.358
   66GLN     CB 1001   1.247   5.658   3.334
   66GLN    HB1 1002   1.221   5.567   3.282
   66GLN    HB2 1003   1.181   5.735   3.295
   66GLN     CG 1004   1.216   5.631   3.481
   66GLN    HG1 1005   1.250   5.719   3.536
   66GLN    HG2 1006   1.267   5.540   3.512
   66GLN     CD 1007   1.070   5.601   3.511
   66GLN    OE1 1008   0.985   5.582   3.424
   66GLN    NE2 1009   1.030   5.577   3.637
   66GLN   HE21 1010   1.081   5.622   3.711
   66GLN   HE22 1011   0.936   5.544   3.651
   66GLN      C 1012   1.436   5.669   3.162
   66GLN      O 1013   1.444   5.550   3.133
   67VAL      N 1014   1.486   5.771   3.092
   67VAL      H 1015   1.473   5.864   3.128
   67VAL     CA 1016   1.556   5.761   2.965
   67VAL     HA 1017   1.490   5.732   2.882
   67VAL     CB 1018   1.604   5.897   2.915
   67VAL     HB 1019   1.658   5.879   2.823
   67VAL    CG1 1020   1.482   5.982   2.879
   67VAL   HG11 1021   1.423   5.929   2.804
   67VAL   HG12 1022   1.431   5.998   2.975
   67VAL   HG13 1023   1.506   6.078   2.832
   67VAL    CG2 1024   1.700   5.982   2.998
   67VAL   HG21 1025   1.744   6.060   2.936
   67VAL   HG22 1026   1.640   6.037   3.072
   67VAL   HG23 1027   1.786   5.929   3.038
   67VAL      C 1028   1.672   5.663   2.962
   67VAL      O 1029   1.696   5.610   2.854
   68VAL      N 1030   1.739   5.635   3.074
   68VAL      H 1031   1.727   5.699   3.152
   68VAL     CA 1032   1.853   5.546   3.084
   68VAL     HA 1033   1.868   5.487   2.994
   68VAL     CB 1034   1.979   5.624   3.120
   68VAL     HB 1035   2.059   5.556   3.150
   68VAL    CG1 1036   2.049   5.700   3.006
   68VAL   HG11 1037   1.972   5.757   2.954
   68VAL   HG12 1038   2.124   5.766   3.050
   68VAL   HG13 1039   2.098   5.627   2.942
   68VAL    CG2 1040   1.956   5.710   3.243
   68VAL   HG21 1041   1.939   5.648   3.332
   68VAL   HG22 1042   2.040   5.779   3.246
   68VAL   HG23 1043   1.870   5.776   3.230
   68VAL      C 1044   1.829   5.445   3.196
   68VAL      O 1045   1.755   5.473   3.290
   69LYS      N 1046   1.884   5.325   3.179
   69LYS      H 1047   1.914   5.299   3.087
   69LYS     CA 1048   1.906   5.228   3.285
   69LYS     HA 1049   1.869   5.251   3.385
   69LYS     CB 1050   1.850   5.096   3.234
   69LYS    HB1 1051   1.888   5.019   3.301
   69LYS    HB2 1052   1.876   5.074   3.131
   69LYS     CG 1053   1.698   5.088   3.246
   69LYS    HG1 1054   1.649   5.177   3.206
   69LYS    HG2 1055   1.661   5.087   3.348
   69LYS     CD 1056   1.636   4.962   3.187
   69LYS    HD1 1057   1.672   4.874   3.241
   69LYS    HD2 1058   1.664   4.953   3.082
   69LYS     CE 1059   1.485   4.986   3.194
   69LYS    HE1 1060   1.453   5.077   3.142
   69LYS    HE2 1061   1.468   4.992   3.301
   69LYS     NZ 1062   1.422   4.869   3.131
   69LYS    HZ1 1063   1.462   4.856   3.039
   69LYS    HZ2 1064   1.454   4.798   3.195
   69LYS    HZ3 1065   1.322   4.870   3.121
   69LYS      C 1066   2.056   5.219   3.313
   69LYS      O 1067   2.142   5.270   3.241
   70ARG      N 1068   2.084   5.144   3.419
   70ARG      H 1069   2.006   5.104   3.469
   70ARG     CA 1070   2.216   5.111   3.467
   70ARG     HA 1071   2.274   5.203   3.470
   70ARG     CB 1072   2.203   5.040   3.601
   70ARG    HB1 1073   2.141   4.950   3.597
   70ARG    HB2 1074   2.153   5.102   3.675
   70ARG     CG 1075   2.340   5.009   3.662
   70ARG    HG1 1076   2.397   4.933   3.609
   70ARG    HG2 1077   2.335   4.969   3.763
   70ARG     CD 1078   2.425   5.135   3.669
   70ARG    HD1 1079   2.379   5.191   3.751
   70ARG    HD2 1080   2.430   5.184   3.571
   70ARG     NE 1081   2.563   5.099   3.701
   70ARG     HE 1082   2.582   5.062   3.793
   70ARG     CZ 1083   2.670   5.097   3.621
   70ARG    NH1 1084   2.660   5.097   3.488
   70ARG   HH11 1085   2.568   5.108   3.448
   70ARG   HH12 1086   2.742   5.085   3.429
   70ARG    NH2 1087   2.796   5.089   3.668
   70ARG   HH21 1088   2.804   5.079   3.768
   70ARG   HH22 1089   2.868   5.105   3.599
   70ARG      C 1090   2.307   5.040   3.367
   70ARG      O 1091   2.423   5.075   3.352
   71GLU      N 1092   2.254   4.940   3.296
   71GLU      H 1093   2.176   4.890   3.336
   71GLU     CA 1094   2.323   4.878   3.185
   71GLU     HA 1095   2.423   4.852   3.218
   71GLU     CB 1096   2.257   4.745   3.149
   71GLU    HB1 1097   2.298   4.713   3.053
   71GLU    HB2 1098   2.148   4.748   3.143
   71GLU     CG 1099   2.274   4.629   3.247
   71GLU    HG1 1100   2.281   4.666   3.349
   71GLU    HG2 1101   2.366   4.577   3.221
   71GLU     CD 1102   2.157   4.533   3.235
   71GLU    OE1 1103   2.042   4.555   3.279
   71GLU    OE2 1104   2.187   4.420   3.190
   71GLU      C 1105   2.341   4.965   3.062
   71GLU      O 1106   2.423   4.930   2.977
   72GLU      N 1107   2.275   5.080   3.041
   72GLU      H 1108   2.210   5.094   3.117
   72GLU     CA 1109   2.290   5.172   2.930
   72GLU     HA 1110   2.318   5.115   2.841
   72GLU     CB 1111   2.163   5.251   2.903
   72GLU    HB1 1112   2.188   5.327   2.829
   72GLU    HB2 1113   2.129   5.302   2.993
   72GLU     CG 1114   2.057   5.168   2.831
   72GLU    HG1 1115   2.035   5.082   2.894
   72GLU    HG2 1116   2.104   5.138   2.738
   72GLU     CD 1117   1.925   5.243   2.814
   72GLU    OE1 1118   1.852   5.260   2.914
   72GLU    OE2 1119   1.894   5.292   2.704
   72GLU      C 1120   2.404   5.270   2.951
   72GLU      O 1121   2.447   5.336   2.856
   73LEU      N 1122   2.446   5.285   3.077
   73LEU      H 1123   2.406   5.225   3.148
   73LEU     CA 1124   2.542   5.385   3.120
   73LEU     HA 1125   2.529   5.470   3.054
   73LEU     CB 1126   2.510   5.427   3.263
   73LEU    HB1 1127   2.586   5.495   3.302
   73LEU    HB2 1128   2.516   5.338   3.327
   73LEU     CG 1129   2.381   5.508   3.275
   73LEU     HG 1130   2.303   5.445   3.231
   73LEU    CD1 1131   2.360   5.508   3.426
   73LEU   HD11 1132   2.373   5.405   3.459
   73LEU   HD12 1133   2.433   5.568   3.481
   73LEU   HD13 1134   2.257   5.537   3.449
   73LEU    CD2 1135   2.385   5.644   3.207
   73LEU   HD21 1136   2.461   5.707   3.254
   73LEU   HD22 1137   2.419   5.636   3.104
   73LEU   HD23 1138   2.285   5.686   3.210
   73LEU      C 1139   2.683   5.328   3.115
   73LEU      O 1140   2.692   5.205   3.113
   74PHE      N 1141   2.784   5.414   3.117
   74PHE      H 1142   2.755   5.511   3.112
   74PHE     CA 1143   2.921   5.381   3.150
   74PHE     HA 1144   2.927   5.282   3.197
   74PHE     CB 1145   2.999   5.367   3.020
   74PHE    HB1 1146   3.053   5.460   3.002
   74PHE    HB2 1147   2.928   5.359   2.938
   74PHE     CG 1148   3.092   5.248   3.019
   74PHE    CD1 1149   3.215   5.263   3.083
   74PHE    HD1 1150   3.250   5.357   3.123
   74PHE    CE1 1151   3.307   5.157   3.082
   74PHE    HE1 1152   3.409   5.182   3.107
   74PHE     CZ 1153   3.275   5.031   3.029
   74PHE     HZ 1154   3.350   4.954   3.026
   74PHE    CE2 1155   3.151   5.016   2.966
   74PHE    HE2 1156   3.123   4.922   2.923
   74PHE    CD2 1157   3.061   5.123   2.963
   74PHE    HD2 1158   2.963   5.115   2.918
   74PHE      C 1159   2.987   5.476   3.249
   74PHE      O 1160   2.998   5.594   3.217
   75ILE      N 1161   3.042   5.430   3.361
   75ILE      H 1162   3.034   5.333   3.389
   75ILE     CA 1163   3.114   5.512   3.456
   75ILE     HA 1164   3.116   5.610   3.408
   75ILE     CB 1165   3.037   5.524   3.587
   75ILE     HB 1166   3.045   5.429   3.640
   75ILE    CG2 1167   3.116   5.634   3.657
   75ILE   HG21 1168   3.050   5.666   3.738
   75ILE   HG22 1169   3.203   5.583   3.697
   75ILE   HG23 1170   3.129   5.717   3.587
   75ILE    CG1 1171   2.890   5.559   3.570
   75ILE   HG11 1172   2.873   5.630   3.489
   75ILE   HG12 1173   2.859   5.601   3.665
   75ILE     CD 1174   2.790   5.444   3.553
   75ILE    HD1 1175   2.803   5.401   3.454
   75ILE    HD2 1176   2.815   5.363   3.621
   75ILE    HD3 1177   2.684   5.461   3.572
   75ILE      C 1178   3.254   5.459   3.484
   75ILE      O 1179   3.274   5.361   3.555
   76VAL      N 1180   3.352   5.539   3.441
   76VAL      H 1181   3.328   5.614   3.377
   76VAL     CA 1182   3.491   5.521   3.477
   76VAL     HA 1183   3.514   5.419   3.509
   76VAL     CB 1184   3.590   5.553   3.366
   76VAL     HB 1185   3.586   5.661   3.348
   76VAL    CG1 1186   3.733   5.519   3.409
   76VAL   HG11 1187   3.715   5.422   3.456
   76VAL   HG12 1188   3.803   5.501   3.328
   76VAL   HG13 1189   3.761   5.598   3.478
   76VAL    CG2 1190   3.548   5.490   3.234
   76VAL   HG21 1191   3.528   5.383   3.246
   76VAL   HG22 1192   3.460   5.544   3.198
   76VAL   HG23 1193   3.629   5.504   3.163
   76VAL      C 1194   3.531   5.605   3.597
   76VAL      O 1195   3.513   5.727   3.595
   77SER      N 1196   3.592   5.542   3.697
   77SER      H 1197   3.590   5.441   3.691
   77SER     CA 1198   3.678   5.603   3.796
   77SER     HA 1199   3.705   5.703   3.760
   77SER     CB 1200   3.600   5.623   3.925
   77SER    HB1 1201   3.576   5.525   3.966
   77SER    HB2 1202   3.507   5.668   3.890
   77SER     OG 1203   3.669   5.706   4.015
   77SER     HG 1204   3.612   5.723   4.090
   77SER      C 1205   3.815   5.537   3.809
   77SER      O 1206   3.839   5.440   3.737
   78LYS      N 1207   3.908   5.603   3.878
   78LYS      H 1208   3.879   5.679   3.938
   78LYS     CA 1209   4.047   5.560   3.883
   78LYS     HA 1210   4.059   5.463   3.835
   78LYS     CB 1211   4.138   5.651   3.802
   78LYS    HB1 1212   4.235   5.602   3.795
   78LYS    HB2 1213   4.151   5.748   3.851
   78LYS     CG 1214   4.077   5.689   3.668
   78LYS    HG1 1215   3.994   5.757   3.688
   78LYS    HG2 1216   4.026   5.609   3.614
   78LYS     CD 1217   4.172   5.764   3.575
   78LYS    HD1 1218   4.249   5.693   3.547
   78LYS    HD2 1219   4.226   5.842   3.628
   78LYS     CE 1220   4.094   5.813   3.453
   78LYS    HE1 1221   4.028   5.731   3.423
   78LYS    HE2 1222   4.164   5.842   3.375
   78LYS     NZ 1223   4.020   5.932   3.499
   78LYS    HZ1 1224   3.962   5.898   3.575
   78LYS    HZ2 1225   4.075   6.015   3.514
   78LYS    HZ3 1226   3.947   5.958   3.435
   78LYS      C 1227   4.091   5.553   4.029
   78LYS      O 1228   4.069   5.652   4.098
   79LEU      N 1229   4.173   5.453   4.062
   79LEU      H 1230   4.178   5.388   3.985
   79LEU     CA 1231   4.247   5.430   4.184
   79LEU     HA 1232   4.181   5.456   4.266
   79LEU     CB 1233   4.293   5.284   4.178
   79LEU    HB1 1234   4.345   5.267   4.083
   79LEU    HB2 1235   4.205   5.220   4.173
   79LEU     CG 1236   4.372   5.245   4.302
   79LEU     HG 1237   4.410   5.337   4.346
   79LEU    CD1 1238   4.286   5.171   4.404
   79LEU   HD11 1239   4.203   5.236   4.431
   79LEU   HD12 1240   4.248   5.082   4.352
   79LEU   HD13 1241   4.352   5.131   4.481
   79LEU    CD2 1242   4.490   5.154   4.266
   79LEU   HD21 1243   4.563   5.187   4.192
   79LEU   HD22 1244   4.547   5.138   4.357
   79LEU   HD23 1245   4.438   5.067   4.226
   79LEU      C 1246   4.370   5.520   4.185
   79LEU      O 1247   4.463   5.505   4.107
   80TRP      N 1248   4.373   5.613   4.281
   80TRP      H 1249   4.299   5.622   4.349
   80TRP     CA 1250   4.485   5.703   4.298
   80TRP     HA 1251   4.514   5.738   4.199
   80TRP     CB 1252   4.446   5.815   4.393
   80TRP    HB1 1253   4.434   5.776   4.495
   80TRP    HB2 1254   4.351   5.859   4.363
   80TRP     CG 1255   4.542   5.930   4.392
   80TRP    CD1 1256   4.603   5.979   4.502
   80TRP    HD1 1257   4.585   5.949   4.604
   80TRP    NE1 1258   4.693   6.076   4.462
   80TRP    HE1 1259   4.739   6.139   4.526
   80TRP    CE2 1260   4.696   6.094   4.325
   80TRP    CZ2 1261   4.760   6.194   4.251
   80TRP    HZ2 1262   4.824   6.267   4.298
   80TRP    CH2 1263   4.726   6.206   4.116
   80TRP    HH2 1264   4.770   6.281   4.052
   80TRP    CZ3 1265   4.639   6.111   4.059
   80TRP    HZ3 1266   4.618   6.124   3.954
   80TRP    CE3 1267   4.571   6.022   4.142
   80TRP    HE3 1268   4.490   5.965   4.098
   80TRP    CD2 1269   4.596   6.004   4.279
   80TRP      C 1270   4.612   5.634   4.346
   80TRP      O 1271   4.614   5.526   4.404
   81CYS      N 1272   4.726   5.702   4.330
   81CYS      H 1273   4.710   5.791   4.285
   81CYS     CA 1274   4.863   5.663   4.355
   81CYS     HA 1275   4.895   5.583   4.288
   81CYS     CB 1276   4.944   5.785   4.310
   81CYS    HB1 1277   5.047   5.769   4.343
   81CYS    HB2 1278   4.912   5.881   4.350
   81CYS     SG 1279   4.936   5.785   4.130
   81CYS     HG 1280   5.062   5.739   4.124
   81CYS      C 1281   4.887   5.640   4.503
   81CYS      O 1282   4.971   5.554   4.528
   82THR      N 1283   4.820   5.708   4.597
   82THR      H 1284   4.739   5.764   4.577
   82THR     CA 1285   4.840   5.684   4.738
   82THR     HA 1286   4.948   5.672   4.753
   82THR     CB 1287   4.797   5.800   4.827
   82THR     HB 1288   4.800   5.761   4.928
   82THR    CG2 1289   4.894   5.918   4.816
   82THR   HG21 1290   4.990   5.879   4.848
   82THR   HG22 1291   4.887   5.968   4.719
   82THR   HG23 1292   4.860   5.998   4.883
   82THR    OG1 1293   4.665   5.836   4.793
   82THR    HG1 1294   4.622   5.882   4.866
   82THR      C 1295   4.762   5.561   4.782
   82THR      O 1296   4.800   5.507   4.885
   83TYR      N 1297   4.662   5.513   4.707
   83TYR      H 1298   4.637   5.572   4.629
   83TYR     CA 1299   4.585   5.392   4.728
   83TYR     HA 1300   4.586   5.359   4.832
   83TYR     CB 1301   4.438   5.426   4.708
   83TYR    HB1 1302   4.387   5.332   4.688
   83TYR    HB2 1303   4.427   5.476   4.612
   83TYR     CG 1304   4.371   5.498   4.823
   83TYR    CD1 1305   4.386   5.636   4.836
   83TYR    HD1 1306   4.440   5.696   4.764
   83TYR    CE1 1307   4.331   5.705   4.944
   83TYR    HE1 1308   4.351   5.811   4.947
   83TYR     CZ 1309   4.253   5.640   5.042
   83TYR     OH 1310   4.208   5.713   5.149
   83TYR     HH 1311   4.232   5.805   5.137
   83TYR    CE2 1312   4.232   5.502   5.027
   83TYR    HE2 1313   4.180   5.452   5.108
   83TYR    CD2 1314   4.290   5.435   4.919
   83TYR    HD2 1315   4.272   5.330   4.905
   83TYR      C 1316   4.633   5.268   4.654
   83TYR      O 1317   4.554   5.177   4.633
   84HIS      N 1318   4.759   5.263   4.610
   84HIS      H 1319   4.811   5.349   4.604
   84HIS     CA 1320   4.816   5.150   4.539
   84HIS     HA 1321   4.748   5.125   4.459
   84HIS     CB 1322   4.953   5.186   4.482
   84HIS    HB1 1323   5.017   5.102   4.507
   84HIS    HB2 1324   4.987   5.267   4.547
   84HIS     CG 1325   4.950   5.223   4.336
   84HIS    ND1 1326   5.023   5.162   4.234
   84HIS    CE1 1327   4.989   5.230   4.123
   84HIS    HE1 1328   5.005   5.200   4.021
   84HIS    NE2 1329   4.899   5.327   4.148
   84HIS    HE2 1330   4.851   5.385   4.081
   84HIS    CD2 1331   4.874   5.324   4.284
   84HIS    HD2 1332   4.815   5.396   4.340
   84HIS      C 1333   4.829   5.022   4.620
   84HIS      O 1334   4.857   4.914   4.568
   85GLU      N 1335   4.824   5.041   4.752
   85GLU      H 1336   4.792   5.132   4.782
   85GLU     CA 1337   4.853   4.933   4.844
   85GLU     HA 1338   4.938   4.878   4.805
   85GLU     CB 1339   4.894   5.002   4.974
   85GLU    HB1 1340   4.808   5.049   5.023
   85GLU    HB2 1341   4.965   5.080   4.946
   85GLU     CG 1342   4.955   4.899   5.069
   85GLU    HG1 1343   5.050   4.877   5.021
   85GLU    HG2 1344   4.889   4.812   5.075
   85GLU     CD 1345   4.981   4.953   5.209
   85GLU    OE1 1346   4.891   4.941   5.295
   85GLU    OE2 1347   5.079   5.024   5.238
   85GLU      C 1348   4.738   4.835   4.865
   85GLU      O 1349   4.621   4.870   4.876
   86LYS      N 1350   4.765   4.704   4.877
   86LYS      H 1351   4.864   4.683   4.877
   86LYS     CA 1352   4.669   4.597   4.894
   86LYS     HA 1353   4.630   4.582   4.794
   86LYS     CB 1354   4.746   4.472   4.932
   86LYS    HB1 1355   4.681   4.396   4.975
   86LYS    HB2 1356   4.831   4.488   5.000
   86LYS     CG 1357   4.801   4.406   4.806
   86LYS    HG1 1358   4.845   4.478   4.736
   86LYS    HG2 1359   4.712   4.377   4.750
   86LYS     CD 1360   4.905   4.296   4.826
   86LYS    HD1 1361   4.898   4.244   4.921
   86LYS    HD2 1362   4.999   4.352   4.820
   86LYS     CE 1363   4.916   4.194   4.713
   86LYS    HE1 1364   4.934   4.254   4.624
   86LYS    HE2 1365   4.820   4.146   4.697
   86LYS     NZ 1366   5.016   4.088   4.729
   86LYS    HZ1 1367   5.001   4.010   4.666
   86LYS    HZ2 1368   5.107   4.130   4.716
   86LYS    HZ3 1369   5.017   4.050   4.822
   86LYS      C 1370   4.566   4.610   5.005
   86LYS      O 1371   4.449   4.589   4.975
   87GLY      N 1372   4.607   4.664   5.121
   87GLY      H 1373   4.706   4.677   5.130
   87GLY     CA 1374   4.518   4.696   5.230
   87GLY    HA1 1375   4.578   4.698   5.321
   87GLY    HA2 1376   4.447   4.615   5.248
   87GLY      C 1377   4.432   4.820   5.205
   87GLY      O 1378   4.355   4.855   5.294
   88LEU      N 1379   4.446   4.888   5.092
   88LEU      H 1380   4.510   4.852   5.022
   88LEU     CA 1381   4.365   5.000   5.047
   88LEU     HA 1382   4.301   5.037   5.126
   88LEU     CB 1383   4.462   5.114   5.021
   88LEU    HB1 1384   4.401   5.189   4.969
   88LEU    HB2 1385   4.545   5.093   4.953
   88LEU     CG 1386   4.524   5.173   5.148
   88LEU     HG 1387   4.589   5.099   5.194
   88LEU    CD1 1388   4.608   5.293   5.108
   88LEU   HD11 1389   4.690   5.254   5.048
   88LEU   HD12 1390   4.550   5.358   5.043
   88LEU   HD13 1391   4.652   5.341   5.196
   88LEU    CD2 1392   4.424   5.216   5.255
   88LEU   HD21 1393   4.365   5.131   5.288
   88LEU   HD22 1394   4.472   5.270   5.337
   88LEU   HD23 1395   4.352   5.283   5.207
   88LEU      C 1396   4.277   4.974   4.925
   88LEU      O 1397   4.171   5.037   4.926
   89VAL      N 1398   4.313   4.901   4.819
   89VAL      H 1399   4.402   4.855   4.831
   89VAL     CA 1400   4.258   4.908   4.685
   89VAL     HA 1401   4.269   5.006   4.639
   89VAL     CB 1402   4.336   4.801   4.609
   89VAL     HB 1403   4.341   4.708   4.665
   89VAL    CG1 1404   4.268   4.769   4.477
   89VAL   HG11 1405   4.190   4.695   4.495
   89VAL   HG12 1406   4.237   4.855   4.417
   89VAL   HG13 1407   4.337   4.718   4.410
   89VAL    CG2 1408   4.478   4.847   4.574
   89VAL   HG21 1409   4.470   4.929   4.502
   89VAL   HG22 1410   4.527   4.884   4.664
   89VAL   HG23 1411   4.545   4.772   4.533
   89VAL      C 1412   4.107   4.885   4.692
   89VAL      O 1413   4.026   4.971   4.659
   90LYS      N 1414   4.060   4.770   4.739
   90LYS      H 1415   4.134   4.708   4.770
   90LYS     CA 1416   3.919   4.739   4.743
   90LYS     HA 1417   3.875   4.750   4.644
   90LYS     CB 1418   3.904   4.594   4.788
   90LYS    HB1 1419   3.946   4.581   4.887
   90LYS    HB2 1420   3.965   4.535   4.720
   90LYS     CG 1421   3.759   4.545   4.787
   90LYS    HG1 1422   3.716   4.561   4.688
   90LYS    HG2 1423   3.710   4.598   4.868
   90LYS     CD 1424   3.742   4.396   4.816
   90LYS    HD1 1425   3.815   4.341   4.757
   90LYS    HD2 1426   3.641   4.367   4.787
   90LYS     CE 1427   3.771   4.363   4.962
   90LYS    HE1 1428   3.722   4.447   5.010
   90LYS    HE2 1429   3.874   4.369   4.999
   90LYS     NZ 1430   3.710   4.234   5.000
   90LYS    HZ1 1431   3.716   4.220   5.100
   90LYS    HZ2 1432   3.613   4.229   4.973
   90LYS    HZ3 1433   3.770   4.167   4.954
   90LYS      C 1434   3.840   4.836   4.830
   90LYS      O 1435   3.729   4.876   4.794
   91GLY      N 1436   3.901   4.887   4.937
   91GLY      H 1437   3.996   4.860   4.959
   91GLY     CA 1438   3.838   4.989   5.019
   91GLY    HA1 1439   3.899   5.001   5.109
   91GLY    HA2 1440   3.744   4.951   5.060
   91GLY      C 1441   3.821   5.126   4.955
   91GLY      O 1442   3.732   5.206   4.980
   92ALA      N 1443   3.909   5.157   4.860
   92ALA      H 1444   3.973   5.084   4.831
   92ALA     CA 1445   3.890   5.277   4.780
   92ALA     HA 1446   3.869   5.365   4.840
   92ALA     CB 1447   4.014   5.307   4.696
   92ALA    HB1 1448   3.985   5.376   4.617
   92ALA    HB2 1449   4.085   5.361   4.759
   92ALA    HB3 1450   4.061   5.225   4.641
   92ALA      C 1451   3.774   5.257   4.684
   92ALA      O 1452   3.680   5.336   4.691
   93CYS      N 1453   3.761   5.143   4.616
   93CYS      H 1454   3.843   5.086   4.631
   93CYS     CA 1455   3.655   5.108   4.524
   93CYS     HA 1456   3.659   5.187   4.449
   93CYS     CB 1457   3.700   4.973   4.470
   93CYS    HB1 1458   3.670   4.902   4.548
   93CYS    HB2 1459   3.807   4.977   4.453
   93CYS     SG 1460   3.607   4.934   4.319
   93CYS     HG 1461   3.656   4.814   4.290
   93CYS      C 1462   3.516   5.109   4.588
   93CYS      O 1463   3.426   5.179   4.543
   94GLN      N 1464   3.506   5.050   4.707
   94GLN      H 1465   3.586   5.004   4.747
   94GLN     CA 1466   3.388   5.053   4.791
   94GLN     HA 1467   3.302   5.007   4.741
   94GLN     CB 1468   3.419   4.957   4.905
   94GLN    HB1 1469   3.509   4.996   4.953
   94GLN    HB2 1470   3.445   4.858   4.870
   94GLN     CG 1471   3.315   4.931   5.014
   94GLN    HG1 1472   3.294   5.026   5.062
   94GLN    HG2 1473   3.346   4.856   5.086
   94GLN     CD 1474   3.184   4.882   4.953
   94GLN    OE1 1475   3.141   4.767   4.956
   94GLN    NE2 1476   3.101   4.969   4.894
   94GLN   HE21 1477   3.122   5.063   4.866
   94GLN   HE22 1478   3.006   4.939   4.876
   94GLN      C 1479   3.344   5.193   4.832
   94GLN      O 1480   3.223   5.212   4.834
   95LYS      N 1481   3.435   5.291   4.843
   95LYS      H 1482   3.531   5.266   4.825
   95LYS     CA 1483   3.399   5.427   4.876
   95LYS     HA 1484   3.324   5.434   4.955
   95LYS     CB 1485   3.526   5.496   4.922
   95LYS    HB1 1486   3.590   5.530   4.840
   95LYS    HB2 1487   3.593   5.421   4.965
   95LYS     CG 1488   3.513   5.607   5.026
   95LYS    HG1 1489   3.608   5.622   5.078
   95LYS    HG2 1490   3.452   5.567   5.107
   95LYS     CD 1491   3.448   5.731   4.965
   95LYS    HD1 1492   3.342   5.708   4.954
   95LYS    HD2 1493   3.483   5.739   4.862
   95LYS     CE 1494   3.473   5.862   5.040
   95LYS    HE1 1495   3.580   5.876   5.054
   95LYS    HE2 1496   3.438   5.862   5.143
   95LYS     NZ 1497   3.417   5.980   4.973
   95LYS    HZ1 1498   3.453   5.991   4.879
   95LYS    HZ2 1499   3.318   5.968   4.957
   95LYS    HZ3 1500   3.436   6.066   5.023
   95LYS      C 1501   3.340   5.502   4.757
   95LYS      O 1502   3.237   5.567   4.770
   96THR      N 1503   3.399   5.488   4.638
   96THR      H 1504   3.486   5.438   4.633
   96THR     CA 1505   3.350   5.539   4.511
   96THR     HA 1506   3.355   5.648   4.519
   96THR     CB 1507   3.443   5.496   4.398
   96THR     HB 1508   3.458   5.388   4.401
   96THR    CG2 1509   3.389   5.528   4.259
   96THR   HG21 1510   3.352   5.630   4.253
   96THR   HG22 1511   3.464   5.503   4.184
   96THR   HG23 1512   3.300   5.469   4.235
   96THR    OG1 1513   3.570   5.557   4.403
   96THR    HG1 1514   3.573   5.633   4.344
   96THR      C 1515   3.210   5.487   4.486
   96THR      O 1516   3.130   5.568   4.439
   97LEU      N 1517   3.185   5.358   4.512
   97LEU      H 1518   3.264   5.310   4.552
   97LEU     CA 1519   3.053   5.301   4.496
   97LEU     HA 1520   3.021   5.316   4.393
   97LEU     CB 1521   3.056   5.151   4.525
   97LEU    HB1 1522   2.958   5.112   4.554
   97LEU    HB2 1523   3.124   5.144   4.610
   97LEU     CG 1524   3.109   5.059   4.416
   97LEU     HG 1525   3.214   5.086   4.403
   97LEU    CD1 1526   3.089   4.913   4.454
   97LEU   HD11 1527   3.139   4.855   4.376
   97LEU   HD12 1528   3.134   4.893   4.551
   97LEU   HD13 1529   2.985   4.881   4.453
   97LEU    CD2 1530   3.032   5.081   4.286
   97LEU   HD21 1531   2.924   5.069   4.298
   97LEU   HD22 1532   3.058   5.178   4.243
   97LEU   HD23 1533   3.061   4.998   4.222
   97LEU      C 1534   2.957   5.375   4.587
   97LEU      O 1535   2.846   5.402   4.543
   98SER      N 1536   2.994   5.405   4.712
   98SER      H 1537   3.090   5.389   4.739
   98SER     CA 1538   2.912   5.461   4.817
   98SER     HA 1539   2.815   5.414   4.802
   98SER     CB 1540   2.972   5.436   4.955
   98SER    HB1 1541   2.904   5.483   5.026
   98SER    HB2 1542   3.073   5.476   4.961
   98SER     OG 1543   2.982   5.299   4.989
   98SER     HG 1544   3.049   5.294   5.056
   98SER      C 1545   2.874   5.605   4.786
   98SER      O 1546   2.758   5.642   4.804
   99ASP      N 1547   2.975   5.679   4.739
   99ASP      H 1548   3.067   5.638   4.746
   99ASP     CA 1549   2.957   5.809   4.677
   99ASP     HA 1550   2.912   5.881   4.745
   99ASP     CB 1551   3.091   5.877   4.653
   99ASP    HB1 1552   3.081   5.958   4.581
   99ASP    HB2 1553   3.154   5.813   4.592
   99ASP     CG 1554   3.180   5.925   4.768
   99ASP    OD1 1555   3.288   5.981   4.740
   99ASP    OD2 1556   3.144   5.919   4.888
   99ASP      C 1557   2.857   5.813   4.563
   99ASP      O 1558   2.760   5.888   4.560
  100LEU      N 1559   2.885   5.735   4.458
  100LEU      H 1560   2.966   5.675   4.466
  100LEU     CA 1561   2.811   5.725   4.334
  100LEU     HA 1562   2.795   5.820   4.284
  100LEU     CB 1563   2.882   5.639   4.230
  100LEU    HB1 1564   2.816   5.610   4.149
  100LEU    HB2 1565   2.897   5.547   4.288
  100LEU     CG 1566   3.013   5.690   4.170
  100LEU     HG 1567   3.082   5.724   4.246
  100LEU    CD1 1568   3.083   5.580   4.090
  100LEU   HD11 1569   3.175   5.609   4.040
  100LEU   HD12 1570   3.106   5.493   4.152
  100LEU   HD13 1571   3.016   5.550   4.009
  100LEU    CD2 1572   2.982   5.803   4.072
  100LEU   HD21 1573   2.953   5.901   4.111
  100LEU   HD22 1574   3.070   5.822   4.009
  100LEU   HD23 1575   2.907   5.770   4.001
  100LEU      C 1576   2.671   5.670   4.356
  100LEU      O 1577   2.590   5.681   4.264
  101LYS      N 1578   2.648   5.606   4.471
  101LYS      H 1579   2.727   5.621   4.532
  101LYS     CA 1580   2.537   5.521   4.510
  101LYS     HA 1581   2.578   5.470   4.597
  101LYS     CB 1582   2.412   5.601   4.543
  101LYS    HB1 1583   2.347   5.524   4.585
  101LYS    HB2 1584   2.365   5.629   4.449
  101LYS     CG 1585   2.446   5.722   4.630
  101LYS    HG1 1586   2.476   5.797   4.558
  101LYS    HG2 1587   2.521   5.691   4.702
  101LYS     CD 1588   2.321   5.772   4.702
  101LYS    HD1 1589   2.283   5.686   4.757
  101LYS    HD2 1590   2.242   5.797   4.630
  101LYS     CE 1591   2.347   5.886   4.800
  101LYS    HE1 1592   2.441   5.865   4.852
  101LYS    HE2 1593   2.264   5.888   4.870
  101LYS     NZ 1594   2.351   6.017   4.735
  101LYS    HZ1 1595   2.257   6.035   4.701
  101LYS    HZ2 1596   2.364   6.089   4.805
  101LYS    HZ3 1597   2.416   6.030   4.659
  101LYS      C 1598   2.513   5.405   4.416
  101LYS      O 1599   2.398   5.366   4.396
  102LEU      N 1600   2.622   5.349   4.361
  102LEU      H 1601   2.709   5.386   4.396
  102LEU     CA 1602   2.615   5.231   4.278
  102LEU     HA 1603   2.514   5.225   4.236
  102LEU     CB 1604   2.707   5.247   4.158
  102LEU    HB1 1605   2.699   5.159   4.094
  102LEU    HB2 1606   2.809   5.247   4.196
  102LEU     CG 1607   2.691   5.365   4.062
  102LEU     HG 1608   2.692   5.455   4.123
  102LEU    CD1 1609   2.809   5.364   3.965
  102LEU   HD11 1610   2.793   5.283   3.894
  102LEU   HD12 1611   2.819   5.463   3.922
  102LEU   HD13 1612   2.903   5.342   4.016
  102LEU    CD2 1613   2.562   5.363   3.981
  102LEU   HD21 1614   2.549   5.440   3.905
  102LEU   HD22 1615   2.564   5.269   3.926
  102LEU   HD23 1616   2.477   5.384   4.045
  102LEU      C 1617   2.647   5.101   4.350
  102LEU      O 1618   2.700   5.107   4.461
  103ASP      N 1619   2.619   4.986   4.288
  103ASP      H 1620   2.554   4.994   4.212
  103ASP     CA 1621   2.642   4.853   4.340
  103ASP     HA 1622   2.676   4.865   4.443
  103ASP     CB 1623   2.512   4.773   4.348
  103ASP    HB1 1624   2.467   4.787   4.446
  103ASP    HB2 1625   2.531   4.667   4.331
  103ASP     CG 1626   2.408   4.810   4.244
  103ASP    OD1 1627   2.317   4.889   4.278
  103ASP    OD2 1628   2.422   4.760   4.130
  103ASP      C 1629   2.745   4.780   4.256
  103ASP      O 1630   2.816   4.693   4.307
  104TYR      N 1631   2.774   4.836   4.138
  104TYR      H 1632   2.725   4.921   4.112
  104TYR     CA 1633   2.884   4.797   4.053
  104TYR     HA 1634   2.969   4.770   4.116
  104TYR     CB 1635   2.848   4.675   3.968
  104TYR    HB1 1636   2.806   4.595   4.028
  104TYR    HB2 1637   2.940   4.644   3.918
  104TYR     CG 1638   2.745   4.694   3.860
  104TYR    CD1 1639   2.772   4.750   3.735
  104TYR    HD1 1640   2.872   4.787   3.720
  104TYR    CE1 1641   2.687   4.760   3.624
  104TYR    HE1 1642   2.716   4.808   3.531
  104TYR     CZ 1643   2.560   4.700   3.639
  104TYR     OH 1644   2.471   4.699   3.535
  104TYR     HH 1645   2.390   4.649   3.543
  104TYR    CE2 1646   2.524   4.643   3.762
  104TYR    HE2 1647   2.426   4.597   3.771
  104TYR    CD2 1648   2.614   4.645   3.869
  104TYR    HD2 1649   2.587   4.601   3.964
  104TYR      C 1650   2.930   4.916   3.971
  104TYR      O 1651   2.857   5.005   3.928
  105LEU      N 1652   3.060   4.916   3.937
  105LEU      H 1653   3.122   4.855   3.987
  105LEU     CA 1654   3.123   5.017   3.854
  105LEU     HA 1655   3.053   5.097   3.828
  105LEU     CB 1656   3.241   5.064   3.939
  105LEU    HB1 1657   3.309   4.979   3.935
  105LEU    HB2 1658   3.222   5.094   4.042
  105LEU     CG 1659   3.312   5.189   3.889
  105LEU     HG 1660   3.317   5.182   3.780
  105LEU    CD1 1661   3.230   5.311   3.928
  105LEU   HD11 1662   3.141   5.316   3.865
  105LEU   HD12 1663   3.215   5.308   4.036
  105LEU   HD13 1664   3.282   5.401   3.896
  105LEU    CD2 1665   3.457   5.198   3.938
  105LEU   HD21 1666   3.528   5.233   3.864
  105LEU   HD22 1667   3.466   5.254   4.031
  105LEU   HD23 1668   3.490   5.099   3.970
  105LEU      C 1669   3.165   4.959   3.720
  105LEU      O 1670   3.210   4.845   3.720
  106ASP      N 1671   3.155   5.023   3.603
  106ASP      H 1672   3.112   5.114   3.600
  106ASP     CA 1673   3.189   4.961   3.477
  106ASP     HA 1674   3.142   4.862   3.470
  106ASP     CB 1675   3.130   5.032   3.356
  106ASP    HB1 1676   3.132   4.971   3.265
  106ASP    HB2 1677   3.193   5.118   3.336
  106ASP     CG 1678   2.984   5.062   3.386
  106ASP    OD1 1679   2.895   4.978   3.365
  106ASP    OD2 1680   2.964   5.173   3.442
  106ASP      C 1681   3.334   4.926   3.449
  106ASP      O 1682   3.359   4.824   3.384
  107LEU      N 1683   3.425   5.013   3.493
  107LEU      H 1684   3.396   5.090   3.552
  107LEU     CA 1685   3.568   5.010   3.473
  107LEU     HA 1686   3.607   4.909   3.455
  107LEU     CB 1687   3.583   5.073   3.335
  107LEU    HB1 1688   3.539   5.172   3.324
  107LEU    HB2 1689   3.538   5.010   3.259
  107LEU     CG 1690   3.724   5.081   3.276
  107LEU     HG 1691   3.798   5.108   3.351
  107LEU    CD1 1692   3.780   4.943   3.240
  107LEU   HD11 1693   3.881   4.955   3.201
  107LEU   HD12 1694   3.783   4.878   3.327
  107LEU   HD13 1695   3.726   4.899   3.155
  107LEU    CD2 1696   3.722   5.175   3.156
  107LEU   HD21 1697   3.656   5.130   3.082
  107LEU   HD22 1698   3.707   5.275   3.198
  107LEU   HD23 1699   3.822   5.178   3.113
  107LEU      C 1700   3.643   5.085   3.582
  107LEU      O 1701   3.605   5.202   3.588
  108TYR      N 1702   3.730   5.016   3.657
  108TYR      H 1703   3.743   4.917   3.639
  108TYR     CA 1704   3.820   5.085   3.747
  108TYR     HA 1705   3.791   5.190   3.748
  108TYR     CB 1706   3.811   5.032   3.890
  108TYR    HB1 1707   3.885   4.952   3.892
  108TYR    HB2 1708   3.708   5.008   3.916
  108TYR     CG 1709   3.853   5.130   3.998
  108TYR    CD1 1710   3.796   5.258   4.001
  108TYR    HD1 1711   3.738   5.303   3.922
  108TYR    CE1 1712   3.814   5.338   4.115
  108TYR    HE1 1713   3.768   5.435   4.124
  108TYR     CZ 1714   3.890   5.294   4.225
  108TYR     OH 1715   3.901   5.380   4.331
  108TYR     HH 1716   3.830   5.445   4.328
  108TYR    CE2 1717   3.958   5.171   4.216
  108TYR    HE2 1718   4.022   5.135   4.295
  108TYR    CD2 1719   3.930   5.088   4.107
  108TYR    HD2 1720   3.973   4.989   4.112
  108TYR      C 1721   3.959   5.082   3.687
  108TYR      O 1722   4.001   4.975   3.644
  109LEU      N 1723   4.032   5.193   3.696
  109LEU      H 1724   3.996   5.271   3.749
  109LEU     CA 1725   4.160   5.215   3.632
  109LEU     HA 1726   4.185   5.122   3.581
  109LEU     CB 1727   4.158   5.331   3.532
  109LEU    HB1 1728   4.259   5.344   3.493
  109LEU    HB2 1729   4.132   5.424   3.582
  109LEU     CG 1730   4.064   5.304   3.415
  109LEU     HG 1731   3.961   5.301   3.451
  109LEU    CD1 1732   4.068   5.426   3.323
  109LEU   HD11 1733   4.164   5.432   3.273
  109LEU   HD12 1734   3.990   5.418   3.248
  109LEU   HD13 1735   4.048   5.509   3.391
  109LEU    CD2 1736   4.087   5.178   3.332
  109LEU   HD21 1737   4.184   5.171   3.282
  109LEU   HD22 1738   4.081   5.091   3.398
  109LEU   HD23 1739   4.006   5.175   3.259
  109LEU      C 1740   4.267   5.252   3.734
  109LEU      O 1741   4.243   5.337   3.819
  110ILE      N 1742   4.388   5.197   3.723
  110ILE      H 1743   4.411   5.137   3.645
  110ILE     CA 1744   4.499   5.255   3.797
  110ILE     HA 1745   4.475   5.274   3.901
  110ILE     CB 1746   4.611   5.152   3.802
  110ILE     HB 1747   4.636   5.127   3.699
  110ILE    CG2 1748   4.743   5.209   3.850
  110ILE   HG21 1749   4.823   5.139   3.826
  110ILE   HG22 1750   4.772   5.300   3.797
  110ILE   HG23 1751   4.732   5.226   3.958
  110ILE    CG1 1752   4.579   5.023   3.877
  110ILE   HG11 1753   4.474   4.996   3.860
  110ILE   HG12 1754   4.581   5.044   3.984
  110ILE     CD 1755   4.673   4.907   3.847
  110ILE    HD1 1756   4.657   4.833   3.925
  110ILE    HD2 1757   4.643   4.851   3.758
  110ILE    HD3 1758   4.777   4.937   3.832
  110ILE      C 1759   4.538   5.385   3.727
  110ILE      O 1760   4.561   5.382   3.606
  111HIS      N 1761   4.548   5.498   3.798
  111HIS      H 1762   4.524   5.484   3.895
  111HIS     CA 1763   4.563   5.632   3.744
  111HIS     HA 1764   4.498   5.642   3.657
  111HIS     CB 1765   4.512   5.726   3.852
  111HIS    HB1 1766   4.594   5.739   3.922
  111HIS    HB2 1767   4.432   5.675   3.906
  111HIS     CG 1768   4.457   5.859   3.808
  111HIS    ND1 1769   4.354   5.921   3.880
  111HIS    CE1 1770   4.338   6.043   3.827
  111HIS    HE1 1771   4.279   6.122   3.872
  111HIS    NE2 1772   4.425   6.060   3.726
  111HIS    HE2 1773   4.451   6.149   3.686
  111HIS    CD2 1774   4.503   5.947   3.714
  111HIS    HD2 1775   4.586   5.939   3.645
  111HIS      C 1776   4.707   5.660   3.704
  111HIS      O 1777   4.725   5.733   3.607
  112TRP      N 1778   4.809   5.606   3.771
  112TRP      H 1779   4.789   5.544   3.848
  112TRP     CA 1780   4.948   5.615   3.730
  112TRP     HA 1781   4.953   5.618   3.622
  112TRP     CB 1782   5.007   5.745   3.784
  112TRP    HB1 1783   5.103   5.719   3.830
  112TRP    HB2 1784   4.945   5.786   3.864
  112TRP     CG 1785   5.041   5.859   3.694
  112TRP    CD1 1786   4.945   5.932   3.633
  112TRP    HD1 1787   4.838   5.930   3.643
  112TRP    NE1 1788   5.009   6.032   3.561
  112TRP    HE1 1789   4.965   6.113   3.521
  112TRP    CE2 1790   5.146   6.011   3.561
  112TRP    CZ2 1791   5.251   6.080   3.501
  112TRP    HZ2 1792   5.231   6.155   3.427
  112TRP    CH2 1793   5.383   6.046   3.534
  112TRP    HH2 1794   5.471   6.095   3.495
  112TRP    CZ3 1795   5.411   5.942   3.624
  112TRP    HZ3 1796   5.514   5.916   3.646
  112TRP    CE3 1797   5.305   5.865   3.673
  112TRP    HE3 1798   5.319   5.783   3.742
  112TRP    CD2 1799   5.172   5.906   3.653
  112TRP      C 1800   5.021   5.491   3.781
  112TRP      O 1801   4.976   5.422   3.872
  113PRO      N 1802   5.131   5.463   3.710
  113PRO     CD 1803   5.184   5.534   3.596
  113PRO    HD1 1804   5.197   5.640   3.622
  113PRO    HD2 1805   5.118   5.525   3.510
  113PRO     CG 1806   5.321   5.476   3.561
  113PRO    HG1 1807   5.402   5.538   3.598
  113PRO    HG2 1808   5.330   5.463   3.453
  113PRO     CB 1809   5.310   5.337   3.623
  113PRO    HB1 1810   5.412   5.307   3.645
  113PRO    HB2 1811   5.254   5.263   3.564
  113PRO     CA 1812   5.225   5.359   3.748
  113PRO     HA 1813   5.167   5.268   3.762
  113PRO      C 1814   5.307   5.385   3.873
  113PRO      O 1815   5.368   5.291   3.926
  114THR      N 1816   5.295   5.501   3.938
  114THR      H 1817   5.237   5.572   3.897
  114THR     CA 1818   5.368   5.542   4.056
  114THR     HA 1819   5.456   5.479   4.071
  114THR     CB 1820   5.414   5.686   4.035
  114THR     HB 1821   5.455   5.737   4.122
  114THR    CG2 1822   5.525   5.681   3.931
  114THR   HG21 1823   5.493   5.631   3.839
  114THR   HG22 1824   5.556   5.782   3.906
  114THR   HG23 1825   5.613   5.625   3.963
  114THR    OG1 1826   5.304   5.760   3.986
  114THR    HG1 1827   5.261   5.796   4.064
  114THR      C 1828   5.295   5.537   4.190
  114THR      O 1829   5.189   5.598   4.195
  115GLY      N 1830   5.342   5.463   4.290
  115GLY      H 1831   5.424   5.406   4.272
  115GLY     CA 1832   5.276   5.458   4.418
  115GLY    HA1 1833   5.294   5.362   4.465
  115GLY    HA2 1834   5.169   5.477   4.401
  115GLY      C 1835   5.330   5.568   4.509
  115GLY      O 1836   5.450   5.591   4.521
  116PHE      N 1837   5.240   5.645   4.570
  116PHE      H 1838   5.144   5.621   4.550
  116PHE     CA 1839   5.266   5.745   4.672
  116PHE     HA 1840   5.369   5.781   4.663
  116PHE     CB 1841   5.174   5.865   4.655
  116PHE    HB1 1842   5.180   5.927   4.744
  116PHE    HB2 1843   5.080   5.812   4.641
  116PHE     CG 1844   5.189   5.953   4.533
  116PHE    CD1 1845   5.283   5.928   4.433
  116PHE    HD1 1846   5.337   5.835   4.422
  116PHE    CE1 1847   5.308   6.024   4.333
  116PHE    HE1 1848   5.388   6.007   4.263
  116PHE     CZ 1849   5.227   6.138   4.324
  116PHE     HZ 1850   5.253   6.215   4.252
  116PHE    CE2 1851   5.120   6.154   4.413
  116PHE    HE2 1852   5.050   6.237   4.411
  116PHE    CD2 1853   5.106   6.066   4.520
  116PHE    HD2 1854   5.023   6.074   4.589
  116PHE      C 1855   5.245   5.706   4.818
  116PHE      O 1856   5.176   5.606   4.839
  117LYS      N 1857   5.274   5.793   4.914
  117LYS      H 1858   5.326   5.878   4.895
  117LYS     CA 1859   5.269   5.754   5.054
  117LYS     HA 1860   5.297   5.650   5.068
  117LYS     CB 1861   5.362   5.843   5.135
  117LYS    HB1 1862   5.344   5.950   5.128
  117LYS    HB2 1863   5.457   5.825   5.086
  117LYS     CG 1864   5.375   5.800   5.281
  117LYS    HG1 1865   5.396   5.693   5.290
  117LYS    HG2 1866   5.282   5.809   5.337
  117LYS     CD 1867   5.481   5.880   5.356
  117LYS    HD1 1868   5.464   5.987   5.367
  117LYS    HD2 1869   5.576   5.871   5.303
  117LYS     CE 1870   5.510   5.832   5.497
  117LYS    HE1 1871   5.588   5.894   5.542
  117LYS    HE2 1872   5.543   5.729   5.481
  117LYS     NZ 1873   5.394   5.827   5.587
  117LYS    HZ1 1874   5.335   5.909   5.580
  117LYS    HZ2 1875   5.338   5.744   5.576
  117LYS    HZ3 1876   5.425   5.820   5.683
  117LYS      C 1877   5.127   5.771   5.106
  117LYS      O 1878   5.076   5.882   5.091
  118PRO      N 1879   5.050   5.675   5.157
  118PRO     CD 1880   5.093   5.539   5.181
  118PRO    HD1 1881   5.196   5.537   5.217
  118PRO    HD2 1882   5.075   5.488   5.087
  118PRO     CG 1883   4.996   5.489   5.287
  118PRO    HG1 1884   5.028   5.522   5.386
  118PRO    HG2 1885   4.974   5.382   5.291
  118PRO     CB 1886   4.866   5.561   5.251
  118PRO    HB1 1887   4.797   5.567   5.335
  118PRO    HB2 1888   4.827   5.509   5.163
  118PRO     CA 1889   4.914   5.697   5.201
  118PRO     HA 1890   4.851   5.733   5.119
  118PRO      C 1891   4.892   5.799   5.313
  118PRO      O 1892   4.991   5.846   5.366
  119GLY      N 1893   4.767   5.841   5.337
  119GLY      H 1894   4.693   5.795   5.286
  119GLY     CA 1895   4.723   5.936   5.436
  119GLY    HA1 1896   4.812   5.987   5.475
  119GLY    HA2 1897   4.662   5.882   5.508
  119GLY      C 1898   4.632   6.045   5.381
  119GLY      O 1899   4.543   6.023   5.299
  120LYS      N 1900   4.647   6.168   5.431
  120LYS      H 1901   4.737   6.183   5.475
  120LYS     CA 1902   4.567   6.286   5.404
  120LYS     HA 1903   4.462   6.258   5.405
  120LYS     CB 1904   4.575   6.375   5.527
  120LYS    HB1 1905   4.543   6.312   5.610
  120LYS    HB2 1906   4.502   6.456   5.520
  120LYS     CG 1907   4.715   6.432   5.550
  120LYS    HG1 1908   4.755   6.469   5.456
  120LYS    HG2 1909   4.774   6.348   5.587
  120LYS     CD 1910   4.716   6.540   5.657
  120LYS    HD1 1911   4.815   6.570   5.691
  120LYS    HD2 1912   4.667   6.492   5.742
  120LYS     CE 1913   4.638   6.666   5.619
  120LYS    HE1 1914   4.628   6.734   5.703
  120LYS    HE2 1915   4.539   6.648   5.577
  120LYS     NZ 1916   4.717   6.745   5.523
  120LYS    HZ1 1917   4.702   6.845   5.534
  120LYS    HZ2 1918   4.815   6.724   5.531
  120LYS    HZ3 1919   4.692   6.712   5.431
  120LYS      C 1920   4.580   6.356   5.270
  120LYS      O 1921   4.480   6.395   5.210
  121GLU      N 1922   4.701   6.353   5.214
  121GLU      H 1923   4.778   6.314   5.267
  121GLU     CA 1924   4.738   6.417   5.090
  121GLU     HA 1925   4.669   6.500   5.076
  121GLU     CB 1926   4.882   6.468   5.093
  121GLU    HB1 1927   4.898   6.499   4.990
  121GLU    HB2 1928   4.944   6.380   5.113
  121GLU     CG 1929   4.922   6.567   5.203
  121GLU    HG1 1930   5.021   6.612   5.192
  121GLU    HG2 1931   4.914   6.504   5.291
  121GLU     CD 1932   4.833   6.690   5.206
  121GLU    OE1 1933   4.716   6.683   5.249
  121GLU    OE2 1934   4.890   6.797   5.176
  121GLU      C 1935   4.725   6.332   4.965
  121GLU      O 1936   4.765   6.215   4.963
  122PHE      N 1937   4.658   6.386   4.863
  122PHE      H 1938   4.641   6.485   4.860
  122PHE     CA 1939   4.679   6.333   4.730
  122PHE     HA 1940   4.660   6.225   4.732
  122PHE     CB 1941   4.571   6.388   4.637
  122PHE    HB1 1942   4.582   6.348   4.536
  122PHE    HB2 1943   4.575   6.497   4.633
  122PHE     CG 1944   4.432   6.353   4.684
  122PHE    CD1 1945   4.339   6.453   4.713
  122PHE    HD1 1946   4.365   6.557   4.708
  122PHE    CE1 1947   4.207   6.420   4.749
  122PHE    HE1 1948   4.139   6.500   4.773
  122PHE     CZ 1949   4.163   6.288   4.742
  122PHE     HZ 1950   4.060   6.260   4.756
  122PHE    CE2 1951   4.257   6.189   4.710
  122PHE    HE2 1952   4.223   6.087   4.700
  122PHE    CD2 1953   4.391   6.219   4.683
  122PHE    HD2 1954   4.460   6.140   4.657
  122PHE      C 1955   4.813   6.370   4.669
  122PHE      O 1956   4.853   6.298   4.578
  123PHE      N 1957   4.879   6.473   4.723
  123PHE      H 1958   4.835   6.519   4.801
  123PHE     CA 1959   5.017   6.504   4.689
  123PHE     HA 1960   5.060   6.426   4.627
  123PHE     CB 1961   5.011   6.632   4.607
  123PHE    HB1 1962   5.113   6.657   4.578
  123PHE    HB2 1963   4.978   6.718   4.666
  123PHE     CG 1964   4.926   6.609   4.484
  123PHE    CD1 1965   4.792   6.652   4.485
  123PHE    HD1 1966   4.750   6.691   4.576
  123PHE    CE1 1967   4.703   6.620   4.382
  123PHE    HE1 1968   4.597   6.637   4.389
  123PHE     CZ 1969   4.752   6.546   4.273
  123PHE     HZ 1970   4.686   6.512   4.195
  123PHE    CE2 1971   4.887   6.511   4.268
  123PHE    HE2 1972   4.921   6.452   4.184
  123PHE    CD2 1973   4.974   6.534   4.376
  123PHE    HD2 1974   5.078   6.506   4.374
  123PHE      C 1975   5.108   6.518   4.810
  123PHE      O 1976   5.107   6.619   4.880
  124PRO      N 1977   5.164   6.407   4.860
  124PRO     CD 1978   5.152   6.269   4.817
  124PRO    HD1 1979   5.205   6.244   4.725
  124PRO    HD2 1980   5.046   6.246   4.813
  124PRO     CG 1981   5.210   6.175   4.923
  124PRO    HG1 1982   5.304   6.123   4.906
  124PRO    HG2 1983   5.136   6.097   4.943
  124PRO     CB 1984   5.225   6.268   5.043
  124PRO    HB1 1985   5.317   6.242   5.096
  124PRO    HB2 1986   5.143   6.256   5.113
  124PRO     CA 1987   5.238   6.409   4.984
  124PRO     HA 1988   5.198   6.475   5.060
  124PRO      C 1989   5.378   6.453   4.941
  124PRO      O 1990   5.441   6.377   4.868
  125LEU      N 1991   5.419   6.572   4.984
  125LEU      H 1992   5.352   6.621   5.042
  125LEU     CA 1993   5.529   6.648   4.927
  125LEU     HA 1994   5.547   6.605   4.829
  125LEU     CB 1995   5.478   6.789   4.897
  125LEU    HB1 1996   5.565   6.854   4.885
  125LEU    HB2 1997   5.425   6.817   4.988
  125LEU     CG 1998   5.387   6.783   4.774
  125LEU     HG 1999   5.343   6.683   4.767
  125LEU    CD1 2000   5.280   6.891   4.779
  125LEU   HD11 2001   5.216   6.893   4.691
  125LEU   HD12 2002   5.225   6.873   4.872
  125LEU   HD13 2003   5.331   6.984   4.805
  125LEU    CD2 2004   5.463   6.809   4.644
  125LEU   HD21 2005   5.527   6.895   4.660
  125LEU   HD22 2006   5.521   6.718   4.624
  125LEU   HD23 2007   5.394   6.819   4.560
  125LEU      C 2008   5.654   6.653   5.013
  125LEU      O 2009   5.646   6.665   5.135
  126ASP      N 2010   5.770   6.647   4.947
  126ASP      H 2011   5.766   6.654   4.846
  126ASP     CA 2012   5.895   6.683   5.011
  126ASP     HA 2013   5.895   6.650   5.114
  126ASP     CB 2014   6.006   6.610   4.936
  126ASP    HB1 2015   6.006   6.649   4.834
  126ASP    HB2 2016   5.990   6.502   4.944
  126ASP     CG 2017   6.146   6.627   4.993
  126ASP    OD1 2018   6.153   6.641   5.117
  126ASP    OD2 2019   6.250   6.626   4.924
  126ASP      C 2020   5.928   6.831   5.004
  126ASP      O 2021   5.864   6.909   4.934
  127GLU      N 2022   6.021   6.878   5.088
  127GLU      H 2023   6.072   6.805   5.135
  127GLU     CA 2024   6.071   7.014   5.092
  127GLU     HA 2025   5.984   7.074   5.120
  127GLU     CB 2026   6.181   7.015   5.197
  127GLU    HB1 2027   6.244   7.103   5.186
  127GLU    HB2 2028   6.250   6.932   5.186
  127GLU     CG 2029   6.119   7.010   5.337
  127GLU    HG1 2030   6.063   6.918   5.352
  127GLU    HG2 2031   6.057   7.099   5.348
  127GLU     CD 2032   6.217   7.009   5.453
  127GLU    OE1 2033   6.204   7.090   5.548
  127GLU    OE2 2034   6.315   6.931   5.447
  127GLU      C 2035   6.130   7.065   4.961
  127GLU      O 2036   6.112   7.183   4.933
  128SER      N 2037   6.183   6.973   4.879
  128SER      H 2038   6.172   6.879   4.914
  128SER     CA 2039   6.222   6.988   4.740
  128SER     HA 2040   6.265   7.088   4.730
  128SER     CB 2041   6.318   6.876   4.704
  128SER    HB1 2042   6.389   6.866   4.786
  128SER    HB2 2043   6.363   6.902   4.608
  128SER     OG 2044   6.243   6.758   4.694
  128SER     HG 2045   6.256   6.717   4.780
  128SER      C 2046   6.100   6.982   4.650
  128SER      O 2047   6.122   6.993   4.529
  129GLY      N 2048   5.975   6.951   4.687
  129GLY      H 2049   5.948   6.950   4.784
  129GLY     CA 2050   5.866   6.963   4.592
  129GLY    HA1 2051   5.878   7.061   4.546
  129GLY    HA2 2052   5.769   6.964   4.643
  129GLY      C 2053   5.843   6.851   4.492
  129GLY      O 2054   5.746   6.860   4.418
  130ASN      N 2055   5.927   6.747   4.505
  130ASN      H 2056   6.014   6.767   4.551
  130ASN     CA 2057   5.895   6.611   4.468
  130ASN     HA 2058   5.855   6.614   4.367
  130ASN     CB 2059   6.034   6.547   4.464
  130ASN    HB1 2060   6.027   6.445   4.426
  130ASN    HB2 2061   6.070   6.530   4.566
  130ASN     CG 2062   6.129   6.605   4.361
  130ASN    OD1 2063   6.106   6.586   4.242
  130ASN    ND2 2064   6.231   6.681   4.401
  130ASN   HD21 2065   6.245   6.714   4.496
  130ASN   HD22 2066   6.300   6.704   4.331
  130ASN      C 2067   5.798   6.547   4.566
  130ASN      O 2068   5.782   6.591   4.680
  131VAL      N 2069   5.736   6.435   4.529
  131VAL      H 2070   5.754   6.399   4.436
  131VAL     CA 2071   5.637   6.368   4.611
  131VAL     HA 2072   5.602   6.435   4.690
  131VAL     CB 2073   5.513   6.338   4.527
  131VAL     HB 2074   5.451   6.270   4.586
  131VAL    CG1 2075   5.425   6.461   4.503
  131VAL   HG11 2076   5.393   6.502   4.599
  131VAL   HG12 2077   5.478   6.535   4.443
  131VAL   HG13 2078   5.332   6.440   4.450
  131VAL    CG2 2079   5.544   6.284   4.388
  131VAL   HG21 2080   5.617   6.204   4.389
  131VAL   HG22 2081   5.448   6.252   4.347
  131VAL   HG23 2082   5.577   6.370   4.331
  131VAL      C 2083   5.698   6.241   4.668
  131VAL      O 2084   5.798   6.187   4.623
  132VAL      N 2085   5.642   6.195   4.780
  132VAL      H 2086   5.564   6.247   4.816
  132VAL     CA 2087   5.685   6.081   4.858
  132VAL     HA 2088   5.794   6.081   4.854
  132VAL     CB 2089   5.657   6.104   5.007
  132VAL     HB 2090   5.551   6.108   5.031
  132VAL    CG1 2091   5.731   6.010   5.102
  132VAL   HG11 2092   5.698   5.907   5.084
  132VAL   HG12 2093   5.834   6.011   5.067
  132VAL   HG13 2094   5.722   6.035   5.207
  132VAL    CG2 2095   5.716   6.243   5.025
  132VAL   HG21 2096   5.662   6.326   4.978
  132VAL   HG22 2097   5.719   6.267   5.131
  132VAL   HG23 2098   5.820   6.245   4.991
  132VAL      C 2099   5.622   5.949   4.817
  132VAL      O 2100   5.500   5.951   4.806
  133PRO      N 2101   5.703   5.845   4.793
  133PRO     CD 2102   5.848   5.853   4.788
  133PRO    HD1 2103   5.891   5.879   4.884
  133PRO    HD2 2104   5.878   5.933   4.720
  133PRO     CG 2105   5.898   5.717   4.739
  133PRO    HG1 2106   5.941   5.661   4.821
  133PRO    HG2 2107   5.984   5.720   4.672
  133PRO     CB 2108   5.774   5.650   4.680
  133PRO    HB1 2109   5.782   5.545   4.706
  133PRO    HB2 2110   5.755   5.656   4.573
  133PRO     CA 2111   5.653   5.718   4.745
  133PRO     HA 2112   5.575   5.736   4.672
  133PRO      C 2113   5.604   5.628   4.857
  133PRO      O 2114   5.654   5.627   4.970
  134SER      N 2115   5.523   5.529   4.819
  134SER      H 2116   5.484   5.533   4.726
  134SER     CA 2117   5.518   5.394   4.870
  134SER     HA 2118   5.534   5.399   4.978
  134SER     CB 2119   5.373   5.346   4.868
  134SER    HB1 2120   5.309   5.395   4.941
  134SER    HB2 2121   5.367   5.244   4.907
  134SER     OG 2122   5.321   5.346   4.737
  134SER     HG 2123   5.286   5.259   4.715
  134SER      C 2124   5.614   5.296   4.803
  134SER      O 2125   5.658   5.316   4.690
  135ASP      N 2126   5.645   5.189   4.876
  135ASP      H 2127   5.594   5.174   4.961
  135ASP     CA 2128   5.733   5.079   4.839
  135ASP     HA 2129   5.825   5.123   4.800
  135ASP     CB 2130   5.772   5.001   4.964
  135ASP    HB1 2131   5.849   5.054   5.018
  135ASP    HB2 2132   5.830   4.910   4.948
  135ASP     CG 2133   5.664   4.966   5.067
  135ASP    OD1 2134   5.705   4.898   5.164
  135ASP    OD2 2135   5.550   5.013   5.048
  135ASP      C 2136   5.669   4.979   4.744
  135ASP      O 2137   5.729   4.879   4.706
  136THR      N 2138   5.546   5.012   4.703
  136THR      H 2139   5.515   5.104   4.731
  136THR     CA 2140   5.453   4.922   4.639
  136THR     HA 2141   5.460   4.832   4.700
  136THR     CB 2142   5.313   4.983   4.639
  136THR     HB 2143   5.256   4.928   4.564
  136THR    CG2 2144   5.240   4.970   4.772
  136THR   HG21 2145   5.148   5.029   4.773
  136THR   HG22 2146   5.202   4.868   4.771
  136THR   HG23 2147   5.296   4.988   4.864
  136THR    OG1 2148   5.319   5.117   4.595
  136THR    HG1 2149   5.301   5.103   4.502
  136THR      C 2150   5.495   4.892   4.495
  136THR      O 2151   5.563   4.973   4.433
  137ASN      N 2152   5.446   4.783   4.435
  137ASN      H 2153   5.388   4.724   4.494
  137ASN     CA 2154   5.473   4.736   4.301
  137ASN     HA 2155   5.532   4.814   4.253
  137ASN     CB 2156   5.558   4.609   4.310
  137ASN    HB1 2157   5.493   4.526   4.337
  137ASN    HB2 2158   5.630   4.621   4.390
  137ASN     CG 2159   5.626   4.585   4.176
  137ASN    OD1 2160   5.568   4.570   4.068
  137ASN    ND2 2161   5.759   4.600   4.183
  137ASN   HD21 2162   5.798   4.608   4.275
  137ASN   HD22 2163   5.815   4.603   4.099
  137ASN      C 2164   5.342   4.715   4.226
  137ASN      O 2165   5.248   4.665   4.287
  138ILE      N 2166   5.333   4.752   4.098
  138ILE      H 2167   5.409   4.803   4.056
  138ILE     CA 2168   5.211   4.750   4.019
  138ILE     HA 2169   5.139   4.801   4.083
  138ILE     CB 2170   5.233   4.824   3.888
  138ILE     HB 2171   5.143   4.816   3.827
  138ILE    CG2 2172   5.257   4.973   3.914
  138ILE   HG21 2173   5.354   4.995   3.958
  138ILE   HG22 2174   5.252   5.023   3.818
  138ILE   HG23 2175   5.177   5.013   3.976
  138ILE    CG1 2176   5.339   4.759   3.799
  138ILE   HG11 2177   5.316   4.652   3.796
  138ILE   HG12 2178   5.430   4.755   3.859
  138ILE     CD 2179   5.369   4.827   3.666
  138ILE    HD1 2180   5.275   4.830   3.610
  138ILE    HD2 2181   5.423   4.919   3.683
  138ILE    HD3 2182   5.427   4.756   3.607
  138ILE      C 2183   5.169   4.606   3.994
  138ILE      O 2184   5.053   4.581   3.961
  139LEU      N 2185   5.249   4.500   4.010
  139LEU      H 2186   5.349   4.512   4.014
  139LEU     CA 2187   5.212   4.360   4.025
  139LEU     HA 2188   5.165   4.318   3.937
  139LEU     CB 2189   5.343   4.283   4.039
  139LEU    HB1 2190   5.324   4.182   4.074
  139LEU    HB2 2191   5.402   4.333   4.117
  139LEU     CG 2192   5.413   4.276   3.904
  139LEU     HG 2193   5.452   4.374   3.874
  139LEU    CD1 2194   5.535   4.186   3.920
  139LEU   HD11 2195   5.621   4.229   3.868
  139LEU   HD12 2196   5.568   4.197   4.024
  139LEU   HD13 2197   5.514   4.081   3.900
  139LEU    CD2 2198   5.343   4.207   3.788
  139LEU   HD21 2199   5.409   4.154   3.719
  139LEU   HD22 2200   5.281   4.132   3.837
  139LEU   HD23 2201   5.283   4.274   3.727
  139LEU      C 2202   5.117   4.339   4.142
  139LEU      O 2203   5.015   4.273   4.126
  140ASP      N 2204   5.156   4.390   4.258
  140ASP      H 2205   5.237   4.450   4.257
  140ASP     CA 2206   5.077   4.373   4.379
  140ASP     HA 2207   5.060   4.266   4.390
  140ASP     CB 2208   5.161   4.409   4.501
  140ASP    HB1 2209   5.108   4.420   4.595
  140ASP    HB2 2210   5.212   4.502   4.474
  140ASP     CG 2211   5.274   4.310   4.526
  140ASP    OD1 2212   5.245   4.200   4.577
  140ASP    OD2 2213   5.389   4.330   4.481
  140ASP      C 2214   4.950   4.457   4.377
  140ASP      O 2215   4.846   4.403   4.413
  141THR      N 2216   4.960   4.573   4.311
  141THR      H 2217   5.051   4.607   4.285
  141THR     CA 2218   4.841   4.648   4.275
  141THR     HA 2219   4.784   4.664   4.366
  141THR     CB 2220   4.869   4.786   4.217
  141THR     HB 2221   4.908   4.779   4.115
  141THR    CG2 2222   4.748   4.879   4.216
  141THR   HG21 2223   4.715   4.885   4.320
  141THR   HG22 2224   4.776   4.979   4.182
  141THR   HG23 2225   4.661   4.838   4.166
  141THR    OG1 2226   4.963   4.858   4.293
  141THR    HG1 2227   4.948   4.950   4.271
  141THR      C 2228   4.756   4.569   4.176
  141THR      O 2229   4.635   4.569   4.199
  142TRP      N 2230   4.811   4.496   4.079
  142TRP      H 2231   4.912   4.494   4.067
  142TRP     CA 2232   4.723   4.421   3.992
  142TRP     HA 2233   4.643   4.490   3.966
  142TRP     CB 2234   4.790   4.386   3.860
  142TRP    HB1 2235   4.862   4.307   3.883
  142TRP    HB2 2236   4.835   4.480   3.829
  142TRP     CG 2237   4.696   4.343   3.752
  142TRP    CD1 2238   4.655   4.218   3.721
  142TRP    HD1 2239   4.694   4.126   3.761
  142TRP    NE1 2240   4.566   4.219   3.615
  142TRP    HE1 2241   4.530   4.131   3.580
  142TRP    CE2 2242   4.532   4.348   3.581
  142TRP    CZ2 2243   4.448   4.404   3.483
  142TRP    HZ2 2244   4.382   4.336   3.431
  142TRP    CH2 2245   4.430   4.542   3.473
  142TRP    HH2 2246   4.359   4.586   3.405
  142TRP    CZ3 2247   4.508   4.621   3.559
  142TRP    HZ3 2248   4.497   4.728   3.559
  142TRP    CE3 2249   4.591   4.566   3.657
  142TRP    HE3 2250   4.640   4.633   3.726
  142TRP    CD2 2251   4.616   4.427   3.663
  142TRP      C 2252   4.658   4.304   4.065
  142TRP      O 2253   4.539   4.274   4.050
  143ALA      N 2254   4.729   4.243   4.159
  143ALA      H 2255   4.824   4.272   4.182
  143ALA     CA 2256   4.690   4.125   4.233
  143ALA     HA 2257   4.663   4.052   4.155
  143ALA     CB 2258   4.814   4.086   4.312
  143ALA    HB1 2259   4.840   4.165   4.382
  143ALA    HB2 2260   4.798   3.997   4.373
  143ALA    HB3 2261   4.902   4.069   4.249
  143ALA      C 2262   4.569   4.152   4.321
  143ALA      O 2263   4.479   4.069   4.334
  144ALA      N 2264   4.556   4.277   4.367
  144ALA      H 2265   4.636   4.336   4.350
  144ALA     CA 2266   4.438   4.335   4.429
  144ALA     HA 2267   4.397   4.255   4.490
  144ALA     CB 2268   4.495   4.437   4.528
  144ALA    HB1 2269   4.557   4.512   4.478
  144ALA    HB2 2270   4.415   4.490   4.579
  144ALA    HB3 2271   4.560   4.401   4.607
  144ALA      C 2272   4.328   4.388   4.339
  144ALA      O 2273   4.211   4.375   4.376
  145MET      N 2274   4.358   4.440   4.220
  145MET      H 2275   4.457   4.448   4.203
  145MET     CA 2276   4.256   4.484   4.127
  145MET     HA 2277   4.183   4.551   4.173
  145MET     CB 2278   4.324   4.559   4.013
  145MET    HB1 2279   4.261   4.546   3.926
  145MET    HB2 2280   4.414   4.501   3.993
  145MET     CG 2281   4.359   4.705   4.042
  145MET    HG1 2282   4.401   4.734   3.945
  145MET    HG2 2283   4.433   4.708   4.122
  145MET     SD 2284   4.231   4.831   4.069
  145MET     CE 2285   4.177   4.866   3.900
  145MET    HE1 2286   4.129   4.963   3.888
  145MET    HE2 2287   4.253   4.854   3.823
  145MET    HE3 2288   4.101   4.794   3.869
  145MET      C 2289   4.176   4.367   4.071
  145MET      O 2290   4.058   4.374   4.037
  146GLU      N 2291   4.235   4.248   4.063
  146GLU      H 2292   4.336   4.254   4.057
  146GLU     CA 2293   4.169   4.122   4.034
  146GLU     HA 2294   4.111   4.124   3.941
  146GLU     CB 2295   4.275   4.016   4.003
  146GLU    HB1 2296   4.228   3.917   4.008
  146GLU    HB2 2297   4.351   4.033   4.079
  146GLU     CG 2298   4.344   4.036   3.869
  146GLU    HG1 2299   4.367   4.141   3.856
  146GLU    HG2 2300   4.274   4.006   3.791
  146GLU     CD 2301   4.473   3.957   3.850
  146GLU    OE1 2302   4.507   3.918   3.736
  146GLU    OE2 2303   4.546   3.930   3.948
  146GLU      C 2304   4.075   4.074   4.143
  146GLU      O 2305   3.983   3.997   4.118
  147GLU      N 2306   4.077   4.137   4.261
  147GLU      H 2307   4.152   4.199   4.287
  147GLU     CA 2308   3.980   4.107   4.364
  147GLU     HA 2309   3.969   3.999   4.373
  147GLU     CB 2310   4.023   4.158   4.502
  147GLU    HB1 2311   3.937   4.130   4.561
  147GLU    HB2 2312   4.035   4.266   4.496
  147GLU     CG 2313   4.147   4.088   4.556
  147GLU    HG1 2314   4.239   4.107   4.500
  147GLU    HG2 2315   4.131   3.980   4.557
  147GLU     CD 2316   4.173   4.125   4.702
  147GLU    OE1 2317   4.284   4.096   4.751
  147GLU    OE2 2318   4.082   4.181   4.767
  147GLU      C 2319   3.846   4.176   4.340
  147GLU      O 2320   3.738   4.132   4.379
  148LEU      N 2321   3.849   4.285   4.264
  148LEU      H 2322   3.935   4.310   4.217
  148LEU     CA 2323   3.736   4.374   4.247
  148LEU     HA 2324   3.683   4.387   4.341
  148LEU     CB 2325   3.790   4.509   4.200
  148LEU    HB1 2326   3.704   4.572   4.178
  148LEU    HB2 2327   3.834   4.496   4.101
  148LEU     CG 2328   3.888   4.590   4.284
  148LEU     HG 2329   3.982   4.534   4.281
  148LEU    CD1 2330   3.904   4.724   4.212
  148LEU   HD11 2331   3.814   4.785   4.215
  148LEU   HD12 2332   3.987   4.779   4.257
  148LEU   HD13 2333   3.946   4.714   4.112
  148LEU    CD2 2334   3.854   4.600   4.432
  148LEU   HD21 2335   3.862   4.501   4.477
  148LEU   HD22 2336   3.939   4.650   4.477
  148LEU   HD23 2337   3.760   4.651   4.455
  148LEU      C 2338   3.636   4.317   4.148
  148LEU      O 2339   3.516   4.337   4.165
  149VAL      N 2340   3.689   4.240   4.053
  149VAL      H 2341   3.789   4.231   4.048
  149VAL     CA 2342   3.615   4.165   3.953
  149VAL     HA 2343   3.521   4.218   3.938
  149VAL     CB 2344   3.686   4.143   3.820
  149VAL     HB 2345   3.617   4.085   3.760
  149VAL    CG1 2346   3.704   4.280   3.756
  149VAL   HG11 2347   3.780   4.336   3.809
  149VAL   HG12 2348   3.732   4.279   3.650
  149VAL   HG13 2349   3.611   4.336   3.769
  149VAL    CG2 2350   3.827   4.083   3.830
  149VAL   HG21 2351   3.872   4.085   3.731
  149VAL   HG22 2352   3.891   4.141   3.896
  149VAL   HG23 2353   3.833   3.979   3.861
  149VAL      C 2354   3.567   4.033   4.013
  149VAL      O 2355   3.460   3.989   3.972
  150ASP      N 2356   3.639   3.975   4.110
  150ASP      H 2357   3.720   4.026   4.143
  150ASP     CA 2358   3.604   3.852   4.178
  150ASP     HA 2359   3.569   3.781   4.103
  150ASP     CB 2360   3.726   3.795   4.249
  150ASP    HB1 2361   3.777   3.866   4.315
  150ASP    HB2 2362   3.785   3.768   4.161
  150ASP     CG 2363   3.709   3.662   4.321
  150ASP    OD1 2364   3.619   3.581   4.291
  150ASP    OD2 2365   3.796   3.637   4.407
  150ASP      C 2366   3.491   3.878   4.277
  150ASP      O 2367   3.399   3.796   4.282
  151GLU      N 2368   3.486   3.996   4.338
  151GLU      H 2369   3.562   4.062   4.339
  151GLU     CA 2370   3.378   4.040   4.425
  151GLU     HA 2371   3.360   3.963   4.500
  151GLU     CB 2372   3.417   4.159   4.512
  151GLU    HB1 2373   3.332   4.200   4.568
  151GLU    HB2 2374   3.455   4.236   4.445
  151GLU     CG 2375   3.526   4.128   4.614
  151GLU    HG1 2376   3.591   4.216   4.612
  151GLU    HG2 2377   3.593   4.050   4.577
  151GLU     CD 2378   3.468   4.091   4.749
  151GLU    OE1 2379   3.395   3.990   4.755
  151GLU    OE2 2380   3.490   4.158   4.853
  151GLU      C 2381   3.258   4.075   4.339
  151GLU      O 2382   3.147   4.045   4.383
  152GLY      N 2383   3.274   4.143   4.225
  152GLY      H 2384   3.368   4.159   4.193
  152GLY     CA 2385   3.166   4.200   4.146
  152GLY    HA1 2386   3.073   4.156   4.182
  152GLY    HA2 2387   3.180   4.192   4.038
  152GLY      C 2388   3.137   4.346   4.173
  152GLY      O 2389   3.027   4.388   4.136
  153LEU      N 2390   3.231   4.418   4.235
  153LEU      H 2391   3.311   4.366   4.268
  153LEU     CA 2392   3.228   4.560   4.262
  153LEU     HA 2393   3.128   4.592   4.292
  153LEU     CB 2394   3.338   4.599   4.360
  153LEU    HB1 2395   3.336   4.707   4.376
  153LEU    HB2 2396   3.435   4.576   4.316
  153LEU     CG 2397   3.318   4.528   4.494
  153LEU     HG 2398   3.294   4.422   4.483
  153LEU    CD1 2399   3.455   4.534   4.560
  153LEU   HD11 2400   3.525   4.484   4.492
  153LEU   HD12 2401   3.485   4.635   4.587
  153LEU   HD13 2402   3.456   4.472   4.649
  153LEU    CD2 2403   3.222   4.607   4.583
  153LEU   HD21 2404   3.198   4.534   4.661
  153LEU   HD22 2405   3.265   4.690   4.639
  153LEU   HD23 2406   3.127   4.629   4.535
  153LEU      C 2407   3.254   4.639   4.135
  153LEU      O 2408   3.226   4.758   4.119
  154VAL      N 2409   3.327   4.576   4.043
  154VAL      H 2410   3.354   4.480   4.063
  154VAL     CA 2411   3.371   4.635   3.919
  154VAL     HA 2412   3.321   4.730   3.898
  154VAL     CB 2413   3.519   4.671   3.926
  154VAL     HB 2414   3.568   4.576   3.950
  154VAL    CG1 2415   3.565   4.733   3.794
  154VAL   HG11 2416   3.666   4.763   3.821
  154VAL   HG12 2417   3.571   4.651   3.723
  154VAL   HG13 2418   3.499   4.813   3.760
  154VAL    CG2 2419   3.540   4.778   4.033
  154VAL   HG21 2420   3.499   4.873   3.998
  154VAL   HG22 2421   3.497   4.755   4.131
  154VAL   HG23 2422   3.646   4.787   4.056
  154VAL      C 2423   3.350   4.539   3.803
  154VAL      O 2424   3.382   4.421   3.818
  155LYS      N 2425   3.306   4.580   3.684
  155LYS      H 2426   3.277   4.677   3.675
  155LYS     CA 2427   3.284   4.494   3.569
  155LYS     HA 2428   3.251   4.395   3.601
  155LYS     CB 2429   3.160   4.535   3.490
  155LYS    HB1 2430   3.148   4.465   3.409
  155LYS    HB2 2431   3.159   4.639   3.458
  155LYS     CG 2432   3.033   4.534   3.574
  155LYS    HG1 2433   2.952   4.575   3.514
  155LYS    HG2 2434   3.048   4.608   3.653
  155LYS     CD 2435   2.990   4.402   3.637
  155LYS    HD1 2436   3.077   4.361   3.688
  155LYS    HD2 2437   2.963   4.332   3.557
  155LYS     CE 2438   2.866   4.406   3.727
  155LYS    HE1 2439   2.800   4.487   3.696
  155LYS    HE2 2440   2.891   4.438   3.828
  155LYS     NZ 2441   2.789   4.282   3.736
  155LYS    HZ1 2442   2.740   4.257   3.651
  155LYS    HZ2 2443   2.848   4.207   3.768
  155LYS    HZ3 2444   2.713   4.292   3.802
  155LYS      C 2445   3.406   4.480   3.478
  155LYS      O 2446   3.423   4.372   3.423
  156ALA      N 2447   3.501   4.574   3.480
  156ALA      H 2448   3.469   4.659   3.524
  156ALA     CA 2449   3.625   4.560   3.406
  156ALA     HA 2450   3.656   4.456   3.408
  156ALA     CB 2451   3.621   4.604   3.260
  156ALA    HB1 2452   3.546   4.541   3.212
  156ALA    HB2 2453   3.588   4.708   3.261
  156ALA    HB3 2454   3.718   4.599   3.212
  156ALA      C 2455   3.734   4.639   3.477
  156ALA      O 2456   3.711   4.735   3.551
  157ILE      N 2457   3.859   4.602   3.451
  157ILE      H 2458   3.877   4.520   3.394
  157ILE     CA 2459   3.974   4.670   3.507
  157ILE     HA 2460   3.942   4.767   3.545
  157ILE     CB 2461   4.045   4.599   3.622
  157ILE     HB 2462   4.138   4.650   3.649
  157ILE    CG2 2463   3.962   4.605   3.750
  157ILE   HG21 2464   3.924   4.707   3.745
  157ILE   HG22 2465   3.884   4.529   3.745
  157ILE   HG23 2466   4.021   4.596   3.841
  157ILE    CG1 2467   4.098   4.458   3.597
  157ILE   HG11 2468   4.150   4.460   3.501
  157ILE   HG12 2469   4.022   4.381   3.587
  157ILE     CD 2470   4.197   4.398   3.695
  157ILE    HD1 2471   4.146   4.376   3.789
  157ILE    HD2 2472   4.235   4.308   3.647
  157ILE    HD3 2473   4.284   4.461   3.710
  157ILE      C 2474   4.075   4.703   3.397
  157ILE      O 2475   4.079   4.649   3.287
  158GLY      N 2476   4.159   4.802   3.427
  158GLY      H 2477   4.139   4.845   3.516
  158GLY     CA 2478   4.257   4.863   3.339
  158GLY    HA1 2479   4.197   4.907   3.259
  158GLY    HA2 2480   4.325   4.785   3.305
  158GLY      C 2481   4.350   4.968   3.397
  158GLY      O 2482   4.365   4.976   3.518
  159ILE      N 2483   4.422   5.045   3.315
  159ILE      H 2484   4.402   5.028   3.217
  159ILE     CA 2485   4.524   5.143   3.347
  159ILE     HA 2486   4.491   5.165   3.448
  159ILE     CB 2487   4.663   5.080   3.351
  159ILE     HB 2488   4.728   5.150   3.403
  159ILE    CG2 2489   4.675   4.951   3.431
  159ILE   HG21 2490   4.779   4.921   3.446
  159ILE   HG22 2491   4.633   4.971   3.530
  159ILE   HG23 2492   4.619   4.869   3.384
  159ILE    CG1 2493   4.731   5.054   3.217
  159ILE   HG11 2494   4.823   4.997   3.229
  159ILE   HG12 2495   4.752   5.148   3.166
  159ILE     CD 2496   4.649   4.973   3.118
  159ILE    HD1 2497   4.619   4.875   3.155
  159ILE    HD2 2498   4.558   5.030   3.095
  159ILE    HD3 2499   4.701   4.963   3.022
  159ILE      C 2500   4.514   5.275   3.272
  159ILE      O 2501   4.427   5.302   3.189
  160SER      N 2502   4.610   5.361   3.306
  160SER      H 2503   4.668   5.342   3.386
  160SER     CA 2504   4.612   5.496   3.253
  160SER     HA 2505   4.593   5.507   3.146
  160SER     CB 2506   4.512   5.582   3.328
  160SER    HB1 2507   4.537   5.600   3.433
  160SER    HB2 2508   4.408   5.549   3.324
  160SER     OG 2509   4.506   5.712   3.273
  160SER     HG 2510   4.497   5.709   3.178
  160SER      C 2511   4.754   5.546   3.279
  160SER      O 2512   4.813   5.521   3.384
  161ASN      N 2513   4.821   5.612   3.184
  161ASN      H 2514   4.773   5.635   3.098
  161ASN     CA 2515   4.960   5.652   3.187
  161ASN     HA 2516   4.986   5.686   3.087
  161ASN     CB 2517   4.982   5.770   3.281
  161ASN    HB1 2518   5.080   5.813   3.262
  161ASN    HB2 2519   4.972   5.742   3.386
  161ASN     CG 2520   4.866   5.863   3.252
  161ASN    OD1 2521   4.865   5.940   3.156
  161ASN    ND2 2522   4.771   5.876   3.345
  161ASN   HD21 2523   4.785   5.822   3.429
  161ASN   HD22 2524   4.694   5.941   3.338
  161ASN      C 2525   5.069   5.546   3.197
  161ASN      O 2526   5.183   5.583   3.224
  162PHE      N 2527   5.050   5.416   3.174
  162PHE      H 2528   4.954   5.385   3.172
  162PHE     CA 2529   5.153   5.315   3.167
  162PHE     HA 2530   5.228   5.332   3.245
  162PHE     CB 2531   5.094   5.176   3.189
  162PHE    HB1 2532   5.174   5.106   3.166
  162PHE    HB2 2533   5.008   5.161   3.123
  162PHE     CG 2534   5.059   5.134   3.330
  162PHE    CD1 2535   5.015   5.221   3.430
  162PHE    HD1 2536   5.005   5.327   3.409
  162PHE    CE1 2537   4.985   5.181   3.561
  162PHE    HE1 2538   4.959   5.247   3.642
  162PHE     CZ 2539   5.007   5.047   3.595
  162PHE     HZ 2540   5.001   5.015   3.698
  162PHE    CE2 2541   5.046   4.958   3.494
  162PHE    HE2 2542   5.052   4.853   3.521
  162PHE    CD2 2543   5.083   5.001   3.366
  162PHE    HD2 2544   5.122   4.933   3.292
  162PHE      C 2545   5.230   5.313   3.035
  162PHE      O 2546   5.185   5.345   2.926
  163ASN      N 2547   5.358   5.275   3.036
  163ASN      H 2548   5.407   5.276   3.124
  163ASN     CA 2549   5.443   5.262   2.919
  163ASN     HA 2550   5.394   5.321   2.842
  163ASN     CB 2551   5.582   5.324   2.933
  163ASN    HB1 2552   5.569   5.422   2.977
  163ASN    HB2 2553   5.637   5.336   2.839
  163ASN     CG 2554   5.678   5.237   3.013
  163ASN    OD1 2555   5.683   5.114   3.007
  163ASN    ND2 2556   5.744   5.299   3.111
  163ASN   HD21 2557   5.746   5.400   3.113
  163ASN   HD22 2558   5.801   5.236   3.165
  163ASN      C 2559   5.435   5.120   2.866
  163ASN      O 2560   5.382   5.026   2.926
  164HIS      N 2561   5.481   5.100   2.743
  164HIS      H 2562   5.507   5.185   2.695
  164HIS     CA 2563   5.458   4.979   2.666
  164HIS     HA 2564   5.351   4.961   2.669
  164HIS     CB 2565   5.505   4.997   2.522
  164HIS    HB1 2566   5.458   5.079   2.468
  164HIS    HB2 2567   5.473   4.909   2.467
  164HIS     CG 2568   5.655   5.010   2.508
  164HIS    ND1 2569   5.734   4.909   2.455
  164HIS    CE1 2570   5.861   4.937   2.487
  164HIS    HE1 2571   5.944   4.872   2.462
  164HIS    NE2 2572   5.863   5.054   2.552
  164HIS    HE2 2573   5.949   5.097   2.584
  164HIS    CD2 2574   5.735   5.101   2.572
  164HIS    HD2 2575   5.706   5.197   2.613
  164HIS      C 2576   5.529   4.866   2.740
  164HIS      O 2577   5.476   4.755   2.732
  165LEU      N 2578   5.641   4.877   2.811
  165LEU      H 2579   5.684   4.968   2.813
  165LEU     CA 2580   5.693   4.766   2.889
  165LEU     HA 2581   5.690   4.679   2.824
  165LEU     CB 2582   5.836   4.802   2.928
  165LEU    HB1 2583   5.865   4.755   3.022
  165LEU    HB2 2584   5.844   4.906   2.959
  165LEU     CG 2585   5.943   4.780   2.822
  165LEU     HG 2586   5.926   4.842   2.734
  165LEU    CD1 2587   6.077   4.834   2.872
  165LEU   HD11 2588   6.158   4.792   2.814
  165LEU   HD12 2589   6.089   4.943   2.870
  165LEU   HD13 2590   6.094   4.798   2.973
  165LEU    CD2 2591   5.961   4.639   2.765
  165LEU   HD21 2592   5.864   4.601   2.735
  165LEU   HD22 2593   6.032   4.635   2.682
  165LEU   HD23 2594   5.994   4.580   2.850
  165LEU      C 2595   5.608   4.734   3.012
  165LEU      O 2596   5.579   4.617   3.038
  166GLN      N 2597   5.569   4.840   3.083
  166GLN      H 2598   5.598   4.933   3.060
  166GLN     CA 2599   5.486   4.832   3.202
  166GLN     HA 2600   5.522   4.771   3.284
  166GLN     CB 2601   5.459   4.969   3.264
  166GLN    HB1 2602   5.382   4.963   3.341
  166GLN    HB2 2603   5.423   5.037   3.187
  166GLN     CG 2604   5.587   5.028   3.321
  166GLN    HG1 2605   5.669   5.032   3.248
  166GLN    HG2 2606   5.625   4.970   3.406
  166GLN     CD 2607   5.567   5.172   3.366
  166GLN    OE1 2608   5.487   5.247   3.312
  166GLN    NE2 2609   5.641   5.204   3.473
  166GLN   HE21 2610   5.702   5.136   3.515
  166GLN   HE22 2611   5.616   5.287   3.525
  166GLN      C 2612   5.355   4.760   3.178
  166GLN      O 2613   5.308   4.686   3.264
  167VAL      N 2614   5.294   4.788   3.062
  167VAL      H 2615   5.329   4.864   3.006
  167VAL     CA 2616   5.171   4.719   3.028
  167VAL     HA 2617   5.103   4.727   3.112
  167VAL     CB 2618   5.095   4.780   2.910
  167VAL     HB 2619   5.159   4.789   2.822
  167VAL    CG1 2620   4.960   4.718   2.878
  167VAL   HG11 2621   4.912   4.773   2.797
  167VAL   HG12 2622   4.976   4.618   2.836
  167VAL   HG13 2623   4.903   4.724   2.970
  167VAL    CG2 2624   5.065   4.928   2.932
  167VAL   HG21 2625   5.021   4.974   2.842
  167VAL   HG22 2626   5.014   4.941   3.027
  167VAL   HG23 2627   5.155   4.983   2.958
  167VAL      C 2628   5.202   4.573   2.997
  167VAL      O 2629   5.127   4.485   3.039
  168GLU      N 2630   5.315   4.537   2.937
  168GLU      H 2631   5.382   4.612   2.927
  168GLU     CA 2632   5.353   4.399   2.916
  168GLU     HA 2633   5.267   4.349   2.871
  168GLU     CB 2634   5.470   4.396   2.818
  168GLU    HB1 2635   5.562   4.411   2.875
  168GLU    HB2 2636   5.449   4.476   2.747
  168GLU     CG 2637   5.501   4.271   2.737
  168GLU    HG1 2638   5.514   4.182   2.800
  168GLU    HG2 2639   5.589   4.290   2.676
  168GLU     CD 2640   5.400   4.237   2.629
  168GLU    OE1 2641   5.356   4.329   2.556
  168GLU    OE2 2642   5.369   4.117   2.609
  168GLU      C 2643   5.383   4.324   3.045
  168GLU      O 2644   5.336   4.212   3.065
  169MET      N 2645   5.437   4.393   3.145
  169MET      H 2646   5.456   4.490   3.125
  169MET     CA 2647   5.454   4.331   3.275
  169MET     HA 2648   5.507   4.236   3.268
  169MET     CB 2649   5.534   4.424   3.366
  169MET    HB1 2650   5.485   4.521   3.372
  169MET    HB2 2651   5.636   4.438   3.329
  169MET     CG 2652   5.549   4.366   3.506
  169MET    HG1 2653   5.455   4.384   3.558
  169MET    HG2 2654   5.618   4.427   3.566
  169MET     SD 2655   5.597   4.192   3.510
  169MET     CE 2656   5.758   4.182   3.428
  169MET    HE1 2657   5.735   4.196   3.322
  169MET    HE2 2658   5.829   4.260   3.456
  169MET    HE3 2659   5.805   4.087   3.453
  169MET      C 2660   5.321   4.293   3.340
  169MET      O 2661   5.306   4.176   3.376
  170ILE      N 2662   5.216   4.374   3.341
  170ILE      H 2663   5.243   4.461   3.299
  170ILE     CA 2664   5.082   4.334   3.382
  170ILE     HA 2665   5.093   4.307   3.487
  170ILE     CB 2666   4.990   4.452   3.353
  170ILE     HB 2667   5.000   4.486   3.250
  170ILE    CG2 2668   4.843   4.412   3.363
  170ILE   HG21 2669   4.779   4.499   3.348
  170ILE   HG22 2670   4.802   4.332   3.301
  170ILE   HG23 2671   4.824   4.389   3.468
  170ILE    CG1 2672   5.022   4.578   3.433
  170ILE   HG11 2673   4.965   4.658   3.386
  170ILE   HG12 2674   5.128   4.596   3.414
  170ILE     CD 2675   5.008   4.559   3.584
  170ILE    HD1 2676   4.904   4.532   3.601
  170ILE    HD2 2677   5.069   4.482   3.631
  170ILE    HD3 2678   5.025   4.656   3.631
  170ILE      C 2679   5.028   4.214   3.307
  170ILE      O 2680   4.974   4.125   3.374
  171LEU      N 2681   5.043   4.206   3.175
  171LEU      H 2682   5.106   4.272   3.132
  171LEU     CA 2683   5.006   4.096   3.087
  171LEU     HA 2684   4.901   4.074   3.109
  171LEU     CB 2685   5.013   4.134   2.940
  171LEU    HB1 2686   5.005   4.047   2.875
  171LEU    HB2 2687   5.110   4.177   2.915
  171LEU     CG 2688   4.901   4.228   2.893
  171LEU     HG 2689   4.893   4.304   2.970
  171LEU    CD1 2690   4.944   4.306   2.768
  171LEU   HD11 2691   4.978   4.234   2.694
  171LEU   HD12 2692   4.868   4.371   2.724
  171LEU   HD13 2693   5.017   4.384   2.789
  171LEU    CD2 2694   4.766   4.164   2.862
  171LEU   HD21 2695   4.692   4.241   2.841
  171LEU   HD22 2696   4.786   4.095   2.780
  171LEU   HD23 2697   4.744   4.095   2.944
  171LEU      C 2698   5.084   3.970   3.120
  171LEU      O 2699   5.045   3.860   3.079
  172ASN      N 2700   5.199   3.983   3.186
  172ASN      H 2701   5.235   4.076   3.202
  172ASN     CA 2702   5.276   3.866   3.222
  172ASN     HA 2703   5.234   3.771   3.187
  172ASN     CB 2704   5.405   3.885   3.143
  172ASN    HB1 2705   5.479   3.817   3.186
  172ASN    HB2 2706   5.445   3.986   3.142
  172ASN     CG 2707   5.380   3.846   2.998
  172ASN    OD1 2708   5.338   3.737   2.961
  172ASN    ND2 2709   5.391   3.949   2.913
  172ASN   HD21 2710   5.402   4.042   2.950
  172ASN   HD22 2711   5.358   3.937   2.818
  172ASN      C 2712   5.297   3.855   3.372
  172ASN      O 2713   5.380   3.777   3.418
  173LYS      N 2714   5.205   3.908   3.454
  173LYS      H 2715   5.138   3.961   3.400
  173LYS     CA 2716   5.179   3.879   3.593
  173LYS     HA 2717   5.278   3.898   3.634
  173LYS     CB 2718   5.074   3.974   3.650
  173LYS    HB1 2719   4.979   3.967   3.596
  173LYS    HB2 2720   5.110   4.076   3.637
  173LYS     CG 2721   5.041   3.966   3.798
  173LYS    HG1 2722   5.025   4.070   3.829
  173LYS    HG2 2723   5.128   3.939   3.858
  173LYS     CD 2724   4.909   3.896   3.829
  173LYS    HD1 2725   4.912   3.794   3.789
  173LYS    HD2 2726   4.822   3.949   3.793
  173LYS     CE 2727   4.887   3.882   3.980
  173LYS    HE1 2728   4.886   3.980   4.026
  173LYS    HE2 2729   4.979   3.837   4.019
  173LYS     NZ 2730   4.769   3.804   4.019
  173LYS    HZ1 2731   4.757   3.712   3.980
  173LYS    HZ2 2732   4.769   3.788   4.119
  173LYS    HZ3 2733   4.685   3.854   3.995
  173LYS      C 2734   5.151   3.731   3.615
  173LYS      O 2735   5.062   3.676   3.552
  174PRO      N 2736   5.214   3.666   3.714
  174PRO     CD 2737   5.332   3.707   3.788
  174PRO    HD1 2738   5.311   3.803   3.836
  174PRO    HD2 2739   5.421   3.707   3.725
  174PRO     CG 2740   5.348   3.604   3.900
  174PRO    HG1 2741   5.296   3.642   3.988
  174PRO    HG2 2742   5.454   3.594   3.920
  174PRO     CB 2743   5.287   3.476   3.844
  174PRO    HB1 2744   5.253   3.401   3.916
  174PRO    HB2 2745   5.363   3.431   3.780
  174PRO     CA 2746   5.181   3.529   3.748
  174PRO     HA 2747   5.174   3.467   3.659
  174PRO      C 2748   5.049   3.519   3.822
  174PRO      O 2749   5.008   3.599   3.907
  175GLY      N 2750   4.967   3.420   3.789
  175GLY      H 2751   4.996   3.368   3.707
  175GLY     CA 2752   4.835   3.407   3.847
  175GLY    HA1 2753   4.846   3.416   3.955
  175GLY    HA2 2754   4.808   3.302   3.844
  175GLY      C 2755   4.726   3.495   3.788
  175GLY      O 2756   4.636   3.527   3.865
  176LEU      N 2757   4.751   3.554   3.671
  176LEU      H 2758   4.828   3.528   3.611
  176LEU     CA 2759   4.654   3.648   3.616
  176LEU     HA 2760   4.638   3.725   3.691
  176LEU     CB 2761   4.722   3.713   3.496
  176LEU    HB1 2762   4.741   3.639   3.419
  176LEU    HB2 2763   4.813   3.758   3.534
  176LEU     CG 2764   4.643   3.827   3.432
  176LEU     HG 2765   4.591   3.879   3.512
  176LEU    CD1 2766   4.740   3.919   3.358
  176LEU   HD11 2767   4.813   3.946   3.434
  176LEU   HD12 2768   4.784   3.858   3.279
  176LEU   HD13 2769   4.686   4.009   3.328
  176LEU    CD2 2770   4.543   3.777   3.327
  176LEU   HD21 2771   4.526   3.862   3.261
  176LEU   HD22 2772   4.577   3.692   3.268
  176LEU   HD23 2773   4.451   3.751   3.378
  176LEU      C 2774   4.516   3.590   3.588
  176LEU      O 2775   4.503   3.495   3.511
  177LYS      N 2776   4.414   3.662   3.635
  177LYS      H 2777   4.440   3.749   3.679
  177LYS     CA 2778   4.274   3.625   3.633
  177LYS     HA 2779   4.268   3.534   3.574
  177LYS     CB 2780   4.235   3.592   3.777
  177LYS    HB1 2781   4.127   3.602   3.780
  177LYS    HB2 2782   4.284   3.658   3.849
  177LYS     CG 2783   4.280   3.451   3.816
  177LYS    HG1 2784   4.388   3.441   3.808
  177LYS    HG2 2785   4.232   3.383   3.746
  177LYS     CD 2786   4.225   3.410   3.953
  177LYS    HD1 2787   4.249   3.303   3.960
  177LYS    HD2 2788   4.116   3.413   3.955
  177LYS     CE 2789   4.296   3.488   4.063
  177LYS    HE1 2790   4.257   3.449   4.157
  177LYS    HE2 2791   4.259   3.590   4.057
  177LYS     NZ 2792   4.441   3.464   4.053
  177LYS    HZ1 2793   4.492   3.510   3.980
  177LYS    HZ2 2794   4.485   3.512   4.130
  177LYS    HZ3 2795   4.474   3.368   4.052
  177LYS      C 2796   4.190   3.738   3.573
  177LYS      O 2797   4.068   3.723   3.566
  178TYR      N 2798   4.252   3.846   3.527
  178TYR      H 2799   4.351   3.862   3.544
  178TYR     CA 2800   4.195   3.946   3.438
  178TYR     HA 2801   4.140   3.888   3.365
  178TYR     CB 2802   4.105   4.041   3.517
  178TYR    HB1 2803   4.175   4.117   3.551
  178TYR    HB2 2804   4.058   3.988   3.600
  178TYR     CG 2805   3.998   4.122   3.447
  178TYR    CD1 2806   4.036   4.228   3.365
  178TYR    HD1 2807   4.142   4.249   3.361
  178TYR    CE1 2808   3.947   4.292   3.279
  178TYR    HE1 2809   3.990   4.368   3.215
  178TYR     CZ 2810   3.812   4.252   3.285
  178TYR     OH 2811   3.723   4.308   3.198
  178TYR     HH 2812   3.633   4.275   3.207
  178TYR    CE2 2813   3.770   4.147   3.368
  178TYR    HE2 2814   3.671   4.104   3.354
  178TYR    CD2 2815   3.862   4.092   3.459
  178TYR    HD2 2816   3.844   4.012   3.529
  178TYR      C 2817   4.312   4.015   3.368
  178TYR      O 2818   4.406   4.055   3.436
  179LYS      N 2819   4.291   4.047   3.240
  179LYS      H 2820   4.212   4.012   3.188
  179LYS     CA 2821   4.386   4.124   3.163
  179LYS     HA 2822   4.481   4.136   3.216
  179LYS     CB 2823   4.417   4.051   3.033
  179LYS    HB1 2824   4.432   3.946   3.057
  179LYS    HB2 2825   4.509   4.092   2.992
  179LYS     CG 2826   4.308   4.051   2.926
  179LYS    HG1 2827   4.283   4.153   2.896
  179LYS    HG2 2828   4.215   4.027   2.978
  179LYS     CD 2829   4.328   3.966   2.801
  179LYS    HD1 2830   4.333   3.861   2.832
  179LYS    HD2 2831   4.422   3.997   2.755
  179LYS     CE 2832   4.205   3.992   2.714
  179LYS    HE1 2833   4.206   4.095   2.678
  179LYS    HE2 2834   4.115   3.962   2.767
  179LYS     NZ 2835   4.219   3.917   2.588
  179LYS    HZ1 2836   4.221   3.820   2.616
  179LYS    HZ2 2837   4.139   3.929   2.527
  179LYS    HZ3 2838   4.304   3.930   2.534
  179LYS      C 2839   4.333   4.265   3.144
  179LYS      O 2840   4.212   4.284   3.132
  180PRO      N 2841   4.415   4.370   3.143
  180PRO     CD 2842   4.560   4.365   3.137
  180PRO    HD1 2843   4.611   4.280   3.092
  180PRO    HD2 2844   4.582   4.368   3.244
  180PRO     CG 2845   4.601   4.484   3.051
  180PRO    HG1 2846   4.602   4.465   2.944
  180PRO    HG2 2847   4.703   4.518   3.070
  180PRO     CB 2848   4.500   4.590   3.092
  180PRO    HB1 2849   4.473   4.664   3.015
  180PRO    HB2 2850   4.527   4.634   3.188
  180PRO     CA 2851   4.375   4.504   3.106
  180PRO     HA 2852   4.309   4.528   3.189
  180PRO      C 2853   4.284   4.513   2.984
  180PRO      O 2854   4.331   4.495   2.872
  181ALA      N 2855   4.163   4.566   3.005
  181ALA      H 2856   4.120   4.550   3.094
  181ALA     CA 2857   4.067   4.590   2.899
  181ALA     HA 2858   4.064   4.515   2.820
  181ALA     CB 2859   3.932   4.582   2.970
  181ALA    HB1 2860   3.847   4.560   2.907
  181ALA    HB2 2861   3.925   4.488   3.024
  181ALA    HB3 2862   3.924   4.674   3.028
  181ALA      C 2863   4.067   4.729   2.837
  181ALA      O 2864   4.018   4.742   2.725
  182VAL      N 2865   4.123   4.828   2.907
  182VAL      H 2866   4.157   4.803   2.999
  182VAL     CA 2867   4.130   4.969   2.873
  182VAL     HA 2868   4.129   4.967   2.764
  182VAL     CB 2869   4.008   5.050   2.918
  182VAL     HB 2870   4.004   5.041   3.027
  182VAL    CG1 2871   4.016   5.198   2.882
  182VAL   HG11 2872   4.022   5.221   2.776
  182VAL   HG12 2873   3.929   5.246   2.926
  182VAL   HG13 2874   4.100   5.244   2.934
  182VAL    CG2 2875   3.871   4.995   2.880
  182VAL   HG21 2876   3.884   4.992   2.772
  182VAL   HG22 2877   3.850   4.891   2.903
  182VAL   HG23 2878   3.791   5.062   2.912
  182VAL      C 2879   4.262   5.029   2.918
  182VAL      O 2880   4.296   4.996   3.032
  183ASN      N 2881   4.328   5.113   2.839
  183ASN      H 2882   4.292   5.126   2.745
  183ASN     CA 2883   4.434   5.203   2.880
  183ASN     HA 2884   4.449   5.196   2.988
  183ASN     CB 2885   4.565   5.169   2.808
  183ASN    HB1 2886   4.562   5.197   2.703
  183ASN    HB2 2887   4.585   5.061   2.808
  183ASN     CG 2888   4.683   5.242   2.871
  183ASN    OD1 2889   4.684   5.302   2.978
  183ASN    ND2 2890   4.796   5.246   2.801
  183ASN   HD21 2891   4.802   5.205   2.709
  183ASN   HD22 2892   4.872   5.307   2.829
  183ASN      C 2893   4.402   5.348   2.847
  183ASN      O 2894   4.378   5.377   2.730
  184GLN      N 2895   4.414   5.436   2.947
  184GLN      H 2896   4.429   5.410   3.043
  184GLN     CA 2897   4.378   5.574   2.920
  184GLN     HA 2898   4.332   5.578   2.821
  184GLN     CB 2899   4.272   5.622   3.019
  184GLN    HB1 2900   4.318   5.624   3.118
  184GLN    HB2 2901   4.195   5.548   3.035
  184GLN     CG 2902   4.208   5.755   2.980
  184GLN    HG1 2903   4.165   5.749   2.880
  184GLN    HG2 2904   4.287   5.830   2.970
  184GLN     CD 2905   4.121   5.818   3.088
  184GLN    OE1 2906   4.143   5.926   3.142
  184GLN    NE2 2907   4.017   5.748   3.132
  184GLN   HE21 2908   3.998   5.655   3.096
  184GLN   HE22 2909   3.960   5.798   3.199
  184GLN      C 2910   4.497   5.669   2.910
  184GLN      O 2911   4.563   5.702   3.008
  185ILE      N 2912   4.518   5.718   2.788
  185ILE      H 2913   4.439   5.707   2.725
  185ILE     CA 2914   4.636   5.791   2.747
  185ILE     HA 2915   4.698   5.819   2.833
  185ILE     CB 2916   4.731   5.714   2.656
  185ILE     HB 2917   4.824   5.769   2.672
  185ILE    CG2 2918   4.767   5.575   2.707
  185ILE   HG21 2919   4.855   5.534   2.659
  185ILE   HG22 2920   4.792   5.563   2.813
  185ILE   HG23 2921   4.672   5.529   2.681
  185ILE    CG1 2922   4.692   5.727   2.509
  185ILE   HG11 2923   4.674   5.828   2.472
  185ILE   HG12 2924   4.597   5.675   2.493
  185ILE     CD 2925   4.798   5.668   2.417
  185ILE    HD1 2926   4.827   5.571   2.459
  185ILE    HD2 2927   4.772   5.667   2.311
  185ILE    HD3 2928   4.886   5.731   2.435
  185ILE      C 2929   4.608   5.935   2.705
  185ILE      O 2930   4.498   5.961   2.659
  186GLU      N 2931   4.709   6.022   2.703
  186GLU      H 2932   4.792   5.994   2.752
  186GLU     CA 2933   4.689   6.158   2.654
  186GLU     HA 2934   4.588   6.192   2.675
  186GLU     CB 2935   4.803   6.242   2.712
  186GLU    HB1 2936   4.899   6.207   2.675
  186GLU    HB2 2937   4.812   6.229   2.820
  186GLU     CG 2938   4.783   6.390   2.683
  186GLU    HG1 2939   4.689   6.426   2.726
  186GLU    HG2 2940   4.783   6.411   2.576
  186GLU     CD 2941   4.886   6.488   2.739
  186GLU    OE1 2942   4.946   6.454   2.843
  186GLU    OE2 2943   4.908   6.600   2.688
  186GLU      C 2944   4.700   6.150   2.503
  186GLU      O 2945   4.790   6.086   2.449
  187CYS      N 2946   4.622   6.230   2.429
  187CYS      H 2947   4.553   6.287   2.476
  187CYS     CA 2948   4.631   6.238   2.285
  187CYS     HA 2949   4.739   6.242   2.268
  187CYS     CB 2950   4.585   6.108   2.220
  187CYS    HB1 2951   4.478   6.112   2.241
  187CYS    HB2 2952   4.624   6.015   2.259
  187CYS     SG 2953   4.622   6.118   2.043
  187CYS     HG 2954   4.755   6.104   2.051
  187CYS      C 2955   4.570   6.369   2.235
  187CYS      O 2956   4.460   6.412   2.267
  188HIS      N 2957   4.646   6.428   2.143
  188HIS      H 2958   4.732   6.379   2.124
  188HIS     CA 2959   4.611   6.541   2.060
  188HIS     HA 2960   4.509   6.522   2.025
  188HIS     CB 2961   4.614   6.669   2.143
  188HIS    HB1 2962   4.516   6.680   2.191
  188HIS    HB2 2963   4.617   6.753   2.074
  188HIS     CG 2964   4.721   6.676   2.248
  188HIS    ND1 2965   4.855   6.691   2.213
  188HIS    CE1 2966   4.918   6.695   2.331
  188HIS    HE1 2967   5.025   6.705   2.339
  188HIS    NE2 2968   4.837   6.668   2.435
  188HIS    HE2 2969   4.871   6.653   2.529
  188HIS    CD2 2970   4.709   6.665   2.384
  188HIS    HD2 2971   4.615   6.657   2.437
  188HIS      C 2972   4.707   6.547   1.942
  188HIS      O 2973   4.804   6.471   1.938
  189PRO      N 2974   4.699   6.645   1.852
  189PRO     CD 2975   4.581   6.724   1.822
  189PRO    HD1 2976   4.603   6.818   1.874
  189PRO    HD2 2977   4.491   6.679   1.863
  189PRO     CG 2978   4.587   6.748   1.672
  189PRO    HG1 2979   4.564   6.852   1.646
  189PRO    HG2 2980   4.530   6.678   1.610
  189PRO     CB 2981   4.737   6.750   1.644
  189PRO    HB1 2982   4.784   6.848   1.655
  189PRO    HB2 2983   4.761   6.729   1.540
  189PRO     CA 2984   4.798   6.654   1.746
  189PRO     HA 2985   4.811   6.557   1.698
  189PRO      C 2986   4.936   6.702   1.787
  189PRO      O 2987   5.028   6.710   1.706
  190TYR      N 2988   4.966   6.737   1.913
  190TYR      H 2989   4.893   6.743   1.982
  190TYR     CA 2990   5.099   6.761   1.963
  190TYR     HA 2991   5.168   6.779   1.880
  190TYR     CB 2992   5.098   6.897   2.033
  190TYR    HB1 2993   5.200   6.926   2.056
  190TYR    HB2 2994   5.061   6.876   2.133
  190TYR     CG 2995   5.032   7.014   1.964
  190TYR    CD1 2996   5.031   7.027   1.825
  190TYR    HD1 2997   5.084   6.950   1.769
  190TYR    CE1 2998   4.971   7.136   1.760
  190TYR    HE1 2999   4.964   7.138   1.652
  190TYR     CZ 3000   4.927   7.244   1.839
  190TYR     OH 3001   4.886   7.359   1.779
  190TYR     HH 3002   4.864   7.431   1.838
  190TYR    CE2 3003   4.935   7.235   1.980
  190TYR    HE2 3004   4.906   7.319   2.042
  190TYR    CD2 3005   4.986   7.121   2.042
  190TYR    HD2 3006   4.994   7.104   2.149
  190TYR      C 3007   5.144   6.644   2.050
  190TYR      O 3008   5.263   6.647   2.080
  191LEU      N 3009   5.060   6.544   2.075
  191LEU      H 3010   4.965   6.545   2.041
  191LEU     CA 3011   5.106   6.416   2.125
  191LEU     HA 3012   5.209   6.394   2.098
  191LEU     CB 3013   5.082   6.416   2.276
  191LEU    HB1 3014   4.976   6.427   2.297
  191LEU    HB2 3015   5.144   6.495   2.318
  191LEU     CG 3016   5.128   6.290   2.349
  191LEU     HG 3017   5.064   6.209   2.314
  191LEU    CD1 3018   5.275   6.257   2.326
  191LEU   HD11 3019   5.296   6.159   2.370
  191LEU   HD12 3020   5.307   6.257   2.222
  191LEU   HD13 3021   5.328   6.334   2.382
  191LEU    CD2 3022   5.112   6.304   2.500
  191LEU   HD21 3023   5.160   6.393   2.542
  191LEU   HD22 3024   5.008   6.315   2.529
  191LEU   HD23 3025   5.155   6.217   2.551
  191LEU      C 3026   5.023   6.300   2.071
  191LEU      O 3027   4.905   6.279   2.100
  192THR      N 3028   5.082   6.231   1.973
  192THR      H 3029   5.176   6.255   1.945
  192THR     CA 3030   5.017   6.148   1.874
  192THR     HA 3031   4.909   6.159   1.877
  192THR     CB 3032   5.056   6.186   1.731
  192THR     HB 3033   5.000   6.122   1.663
  192THR    CG2 3034   5.021   6.332   1.704
  192THR   HG21 3035   5.019   6.351   1.597
  192THR   HG22 3036   4.919   6.344   1.739
  192THR   HG23 3037   5.082   6.404   1.759
  192THR    OG1 3038   5.192   6.179   1.692
  192THR    HG1 3039   5.201   6.084   1.680
  192THR      C 3040   5.025   5.997   1.892
  192THR      O 3041   4.937   5.925   1.846
  193GLN      N 3042   5.112   5.949   1.981
  193GLN      H 3043   5.185   6.018   1.995
  193GLN     CA 3044   5.099   5.815   2.036
  193GLN     HA 3045   5.185   5.807   2.102
  193GLN     CB 3046   4.977   5.817   2.127
  193GLN    HB1 3047   4.980   5.718   2.172
  193GLN    HB2 3048   4.878   5.812   2.081
  193GLN     CG 3049   4.972   5.919   2.241
  193GLN    HG1 3050   4.875   5.909   2.289
  193GLN    HG2 3051   4.999   6.017   2.201
  193GLN     CD 3052   5.070   5.892   2.354
  193GLN    OE1 3053   5.176   5.830   2.345
  193GLN    NE2 3054   5.038   5.945   2.472
  193GLN   HE21 3055   4.947   5.988   2.480
  193GLN   HE22 3056   5.090   5.916   2.554
  193GLN      C 3057   5.093   5.694   1.944
  193GLN      O 3058   5.038   5.591   1.984
  194GLU      N 3059   5.141   5.687   1.820
  194GLU      H 3060   5.173   5.776   1.785
  194GLU     CA 3061   5.112   5.583   1.723
  194GLU     HA 3062   5.005   5.561   1.719
  194GLU     CB 3063   5.157   5.622   1.583
  194GLU    HB1 3064   5.120   5.548   1.512
  194GLU    HB2 3065   5.266   5.619   1.578
  194GLU     CG 3066   5.113   5.757   1.528
  194GLU    HG1 3067   5.015   5.768   1.576
  194GLU    HG2 3068   5.092   5.751   1.422
  194GLU     CD 3069   5.204   5.878   1.545
  194GLU    OE1 3070   5.225   5.923   1.659
  194GLU    OE2 3071   5.255   5.932   1.444
  194GLU      C 3072   5.177   5.452   1.766
  194GLU      O 3073   5.112   5.347   1.759
  195LYS      N 3074   5.300   5.454   1.816
  195LYS      H 3075   5.333   5.547   1.840
  195LYS     CA 3076   5.367   5.332   1.855
  195LYS     HA 3077   5.347   5.256   1.780
  195LYS     CB 3078   5.518   5.342   1.866
  195LYS    HB1 3079   5.553   5.241   1.888
  195LYS    HB2 3080   5.546   5.404   1.952
  195LYS     CG 3081   5.586   5.389   1.737
  195LYS    HG1 3082   5.554   5.490   1.710
  195LYS    HG2 3083   5.552   5.320   1.660
  195LYS     CD 3084   5.738   5.386   1.748
  195LYS    HD1 3085   5.766   5.281   1.751
  195LYS    HD2 3086   5.766   5.438   1.840
  195LYS     CE 3087   5.805   5.450   1.627
  195LYS    HE1 3088   5.757   5.420   1.534
  195LYS    HE2 3089   5.901   5.399   1.622
  195LYS     NZ 3090   5.814   5.596   1.627
  195LYS    HZ1 3091   5.889   5.646   1.673
  195LYS    HZ2 3092   5.830   5.631   1.533
  195LYS    HZ3 3093   5.729   5.638   1.663
  195LYS      C 3094   5.296   5.265   1.973
  195LYS      O 3095   5.285   5.143   1.966
  196LEU      N 3096   5.248   5.338   2.074
  196LEU      H 3097   5.269   5.436   2.063
  196LEU     CA 3098   5.174   5.288   2.187
  196LEU     HA 3099   5.222   5.195   2.220
  196LEU     CB 3100   5.188   5.397   2.293
  196LEU    HB1 3101   5.142   5.490   2.260
  196LEU    HB2 3102   5.293   5.404   2.319
  196LEU     CG 3103   5.115   5.365   2.423
  196LEU     HG 3104   5.007   5.369   2.414
  196LEU    CD1 3105   5.161   5.236   2.491
  196LEU   HD11 3106   5.270   5.231   2.494
  196LEU   HD12 3107   5.123   5.237   2.593
  196LEU   HD13 3108   5.130   5.145   2.438
  196LEU    CD2 3109   5.149   5.470   2.529
  196LEU   HD21 3110   5.117   5.569   2.496
  196LEU   HD22 3111   5.097   5.452   2.623
  196LEU   HD23 3112   5.256   5.474   2.548
  196LEU      C 3113   5.031   5.246   2.157
  196LEU      O 3114   4.986   5.144   2.209
  197ILE      N 3115   4.967   5.308   2.057
  197ILE      H 3116   5.009   5.390   2.016
  197ILE     CA 3117   4.840   5.265   2.002
  197ILE     HA 3118   4.769   5.247   2.083
  197ILE     CB 3119   4.774   5.378   1.924
  197ILE     HB 3120   4.853   5.423   1.863
  197ILE    CG2 3121   4.655   5.337   1.837
  197ILE   HG21 3122   4.598   5.423   1.803
  197ILE   HG22 3123   4.696   5.297   1.745
  197ILE   HG23 3124   4.595   5.263   1.889
  197ILE    CG1 3125   4.735   5.494   2.015
  197ILE   HG11 3126   4.801   5.502   2.101
  197ILE   HG12 3127   4.634   5.471   2.049
  197ILE     CD 3128   4.731   5.625   1.936
  197ILE    HD1 3129   4.820   5.640   1.875
  197ILE    HD2 3130   4.642   5.635   1.874
  197ILE    HD3 3131   4.725   5.705   2.010
  197ILE      C 3132   4.846   5.131   1.931
  197ILE      O 3133   4.772   5.036   1.957
  198GLN      N 3134   4.931   5.122   1.828
  198GLN      H 3135   4.976   5.204   1.791
  198GLN     CA 3136   4.959   4.996   1.762
  198GLN     HA 3137   4.867   4.960   1.717
  198GLN     CB 3138   5.070   5.005   1.658
  198GLN    HB1 3139   5.169   5.017   1.703
  198GLN    HB2 3140   5.049   5.088   1.590
  198GLN     CG 3141   5.094   4.884   1.569
  198GLN    HG1 3142   5.004   4.852   1.516
  198GLN    HG2 3143   5.121   4.800   1.633
  198GLN     CD 3144   5.203   4.910   1.466
  198GLN    OE1 3145   5.209   5.017   1.406
  198GLN    NE2 3146   5.298   4.818   1.450
  198GLN   HE21 3147   5.308   4.744   1.519
  198GLN   HE22 3148   5.361   4.841   1.375
  198GLN      C 3149   4.998   4.892   1.867
  198GLN      O 3150   4.955   4.777   1.854
  199TYR      N 3151   5.069   4.930   1.973
  199TYR      H 3152   5.107   5.023   1.984
  199TYR     CA 3153   5.103   4.830   2.072
  199TYR     HA 3154   5.156   4.747   2.025
  199TYR     CB 3155   5.193   4.889   2.180
  199TYR    HB1 3156   5.161   4.990   2.207
  199TYR    HB2 3157   5.294   4.899   2.140
  199TYR     CG 3158   5.204   4.800   2.301
  199TYR    CD1 3159   5.270   4.677   2.291
  199TYR    HD1 3160   5.313   4.641   2.198
  199TYR    CE1 3161   5.266   4.584   2.396
  199TYR    HE1 3162   5.308   4.488   2.371
  199TYR     CZ 3163   5.190   4.609   2.512
  199TYR     OH 3164   5.194   4.520   2.615
  199TYR     HH 3165   5.261   4.455   2.593
  199TYR    CE2 3166   5.119   4.730   2.522
  199TYR    HE2 3167   5.056   4.743   2.608
  199TYR    CD2 3168   5.132   4.825   2.419
  199TYR    HD2 3169   5.068   4.911   2.412
  199TYR      C 3170   4.974   4.783   2.138
  199TYR      O 3171   4.949   4.663   2.146
  200CYS      N 3172   4.891   4.876   2.186
  200CYS      H 3173   4.900   4.972   2.155
  200CYS     CA 3174   4.768   4.839   2.254
  200CYS     HA 3175   4.792   4.786   2.346
  200CYS     CB 3176   4.692   4.955   2.318
  200CYS    HB1 3177   4.605   4.903   2.357
  200CYS    HB2 3178   4.678   5.035   2.246
  200CYS     SG 3179   4.786   5.023   2.457
  200CYS     HG 3180   4.874   5.092   2.384
  200CYS      C 3181   4.671   4.760   2.168
  200CYS      O 3182   4.606   4.665   2.211
  201GLN      N 3183   4.661   4.803   2.042
  201GLN      H 3184   4.692   4.895   2.013
  201GLN     CA 3185   4.581   4.740   1.939
  201GLN     HA 3186   4.476   4.725   1.965
  201GLN     CB 3187   4.571   4.821   1.810
  201GLN    HB1 3188   4.538   4.759   1.726
  201GLN    HB2 3189   4.672   4.856   1.788
  201GLN     CG 3190   4.477   4.941   1.814
  201GLN    HG1 3191   4.500   4.992   1.720
  201GLN    HG2 3192   4.503   5.000   1.901
  201GLN     CD 3193   4.326   4.918   1.809
  201GLN    OE1 3194   4.273   4.809   1.787
  201GLN    NE2 3195   4.241   5.018   1.828
  201GLN   HE21 3196   4.275   5.111   1.850
  201GLN   HE22 3197   4.144   4.991   1.817
  201GLN      C 3198   4.625   4.598   1.905
  201GLN      O 3199   4.544   4.508   1.888
  202SER      N 3200   4.756   4.572   1.908
  202SER      H 3201   4.814   4.654   1.918
  202SER     CA 3202   4.813   4.440   1.895
  202SER     HA 3203   4.772   4.397   1.804
  202SER     CB 3204   4.964   4.440   1.878
  202SER    HB1 3205   5.002   4.339   1.861
  202SER    HB2 3206   5.018   4.478   1.965
  202SER     OG 3207   5.004   4.529   1.777
  202SER     HG 3208   4.988   4.619   1.805
  202SER      C 3209   4.764   4.344   2.003
  202SER      O 3210   4.757   4.223   1.980
  203LYS      N 3211   4.737   4.395   2.123
  203LYS      H 3212   4.749   4.495   2.137
  203LYS     CA 3213   4.711   4.311   2.238
  203LYS     HA 3214   4.733   4.205   2.228
  203LYS     CB 3215   4.780   4.375   2.359
  203LYS    HB1 3216   4.765   4.321   2.452
  203LYS    HB2 3217   4.729   4.470   2.370
  203LYS     CG 3218   4.931   4.386   2.345
  203LYS    HG1 3219   4.975   4.433   2.433
  203LYS    HG2 3220   4.964   4.445   2.259
  203LYS     CD 3221   4.999   4.250   2.333
  203LYS    HD1 3222   4.979   4.204   2.237
  203LYS    HD2 3223   4.975   4.182   2.415
  203LYS     CE 3224   5.150   4.276   2.331
  203LYS    HE1 3225   5.161   4.356   2.405
  203LYS    HE2 3226   5.182   4.321   2.237
  203LYS     NZ 3227   5.239   4.163   2.361
  203LYS    HZ1 3228   5.191   4.074   2.368
  203LYS    HZ2 3229   5.319   4.163   2.300
  203LYS    HZ3 3230   5.282   4.174   2.451
  203LYS      C 3231   4.562   4.310   2.270
  203LYS      O 3232   4.522   4.239   2.362
  204GLY      N 3233   4.480   4.393   2.206
  204GLY      H 3234   4.524   4.446   2.131
  204GLY     CA 3235   4.342   4.415   2.242
  204GLY    HA1 3236   4.294   4.317   2.245
  204GLY    HA2 3237   4.292   4.487   2.178
  204GLY      C 3238   4.325   4.471   2.383
  204GLY      O 3239   4.228   4.433   2.449
  205ILE      N 3240   4.399   4.578   2.412
  205ILE      H 3241   4.474   4.601   2.349
  205ILE     CA 3242   4.354   4.676   2.509
  205ILE     HA 3243   4.285   4.628   2.578
  205ILE     CB 3244   4.464   4.731   2.599
  205ILE     HB 3245   4.526   4.793   2.533
  205ILE    CG2 3246   4.411   4.816   2.714
  205ILE   HG21 3247   4.358   4.897   2.665
  205ILE   HG22 3248   4.350   4.761   2.786
  205ILE   HG23 3249   4.490   4.866   2.770
  205ILE    CG1 3250   4.559   4.629   2.660
  205ILE   HG11 3251   4.557   4.527   2.620
  205ILE   HG12 3252   4.548   4.622   2.768
  205ILE     CD 3253   4.705   4.667   2.635
  205ILE    HD1 3254   4.730   4.771   2.656
  205ILE    HD2 3255   4.772   4.617   2.706
  205ILE    HD3 3256   4.732   4.641   2.533
  205ILE      C 3257   4.292   4.797   2.440
  205ILE      O 3258   4.351   4.854   2.349
  206VAL      N 3259   4.172   4.840   2.479
  206VAL      H 3260   4.123   4.800   2.557
  206VAL     CA 3261   4.109   4.954   2.413
  206VAL     HA 3262   4.112   4.949   2.305
  206VAL     CB 3263   3.961   4.951   2.448
  206VAL     HB 3264   3.956   4.952   2.557
  206VAL    CG1 3265   3.886   5.068   2.386
  206VAL   HG11 3266   3.781   5.052   2.412
  206VAL   HG12 3267   3.926   5.163   2.423
  206VAL   HG13 3268   3.889   5.059   2.277
  206VAL    CG2 3269   3.892   4.826   2.393
  206VAL   HG21 3270   3.927   4.815   2.290
  206VAL   HG22 3271   3.934   4.745   2.453
  206VAL   HG23 3272   3.784   4.822   2.397
  206VAL      C 3273   4.178   5.084   2.451
  206VAL      O 3274   4.193   5.107   2.571
  207VAL      N 3275   4.193   5.180   2.360
  207VAL      H 3276   4.171   5.166   2.263
  207VAL     CA 3277   4.263   5.304   2.391
  207VAL     HA 3278   4.310   5.293   2.489
  207VAL     CB 3279   4.374   5.341   2.293
  207VAL     HB 3280   4.344   5.376   2.195
  207VAL    CG1 3281   4.454   5.455   2.355
  207VAL   HG11 3282   4.544   5.489   2.303
  207VAL   HG12 3283   4.393   5.545   2.368
  207VAL   HG13 3284   4.497   5.422   2.449
  207VAL    CG2 3285   4.479   5.233   2.266
  207VAL   HG21 3286   4.432   5.158   2.202
  207VAL   HG22 3287   4.555   5.276   2.201
  207VAL   HG23 3288   4.507   5.189   2.361
  207VAL      C 3289   4.169   5.421   2.411
  207VAL      O 3290   4.078   5.445   2.332
  208THR      N 3291   4.188   5.502   2.516
  208THR      H 3292   4.258   5.481   2.586
  208THR     CA 3293   4.112   5.623   2.540
  208THR     HA 3294   4.035   5.637   2.464
  208THR     CB 3295   4.041   5.620   2.675
  208THR     HB 3296   4.113   5.591   2.751
  208THR    CG2 3297   3.970   5.749   2.716
  208THR   HG21 3298   3.882   5.768   2.654
  208THR   HG22 3299   3.940   5.747   2.820
  208THR   HG23 3300   4.034   5.836   2.704
  208THR    OG1 3301   3.939   5.524   2.679
  208THR    HG1 3302   3.937   5.490   2.589
  208THR      C 3303   4.199   5.748   2.536
  208THR      O 3304   4.299   5.746   2.607
  209ALA      N 3305   4.177   5.845   2.447
  209ALA      H 3306   4.089   5.834   2.398
  209ALA     CA 3307   4.241   5.975   2.446
  209ALA     HA 3308   4.345   5.959   2.471
  209ALA     CB 3309   4.225   6.034   2.306
  209ALA    HB1 3310   4.286   5.970   2.243
  209ALA    HB2 3311   4.119   6.030   2.284
  209ALA    HB3 3312   4.260   6.137   2.312
  209ALA      C 3313   4.177   6.074   2.543
  209ALA      O 3314   4.066   6.125   2.529
  210TYR      N 3315   4.260   6.111   2.641
  210TYR      H 3316   4.351   6.068   2.639
  210TYR     CA 3317   4.240   6.220   2.735
  210TYR     HA 3318   4.132   6.238   2.735
  210TYR     CB 3319   4.266   6.166   2.875
  210TYR    HB1 3320   4.243   6.059   2.881
  210TYR    HB2 3321   4.203   6.223   2.943
  210TYR     CG 3322   4.408   6.179   2.924
  210TYR    CD1 3323   4.474   6.298   2.958
  210TYR    HD1 3324   4.429   6.395   2.940
  210TYR    CE1 3325   4.598   6.304   3.021
  210TYR    HE1 3326   4.640   6.398   3.053
  210TYR     CZ 3327   4.668   6.184   3.047
  210TYR     OH 3328   4.792   6.187   3.103
  210TYR     HH 3329   4.826   6.101   3.129
  210TYR    CE2 3330   4.602   6.062   3.019
  210TYR    HE2 3331   4.656   5.969   3.032
  210TYR    CD2 3332   4.476   6.062   2.958
  210TYR    HD2 3333   4.435   5.963   2.940
  210TYR      C 3334   4.311   6.348   2.695
  210TYR      O 3335   4.398   6.343   2.609
  211SER      N 3336   4.257   6.457   2.749
  211SER      H 3337   4.187   6.440   2.820
  211SER     CA 3338   4.278   6.595   2.710
  211SER     HA 3339   4.194   6.648   2.754
  211SER     CB 3340   4.395   6.653   2.789
  211SER    HB1 3341   4.403   6.759   2.764
  211SER    HB2 3342   4.486   6.597   2.770
  211SER     OG 3343   4.376   6.633   2.928
  211SER     HG 3344   4.325   6.706   2.964
  211SER      C 3345   4.282   6.613   2.559
  211SER      O 3346   4.374   6.677   2.509
  212PRO      N 3347   4.180   6.566   2.487
  212PRO     CD 3348   4.053   6.525   2.545
  212PRO    HD1 3349   4.011   6.600   2.612
  212PRO    HD2 3350   4.059   6.425   2.587
  212PRO     CG 3351   3.955   6.523   2.428
  212PRO    HG1 3352   3.882   6.603   2.432
  212PRO    HG2 3353   3.905   6.426   2.430
  212PRO     CB 3354   4.040   6.531   2.302
  212PRO    HB1 3355   3.978   6.597   2.241
  212PRO    HB2 3356   4.053   6.430   2.263
  212PRO     CA 3357   4.177   6.586   2.343
  212PRO     HA 3358   4.254   6.522   2.301
  212PRO      C 3359   4.186   6.729   2.292
  212PRO      O 3360   4.241   6.751   2.185
  213LEU      N 3361   4.157   6.833   2.371
  213LEU      H 3362   4.136   6.822   2.469
  213LEU     CA 3363   4.165   6.974   2.337
  213LEU     HA 3364   4.173   6.972   2.229
  213LEU     CB 3365   4.039   7.050   2.378
  213LEU    HB1 3366   4.047   7.153   2.345
  213LEU    HB2 3367   4.037   7.052   2.487
  213LEU     CG 3368   3.908   6.988   2.328
  213LEU     HG 3369   3.898   6.884   2.360
  213LEU    CD1 3370   3.793   7.062   2.396
  213LEU   HD11 3371   3.783   7.165   2.361
  213LEU   HD12 3372   3.697   7.022   2.361
  213LEU   HD13 3373   3.808   7.059   2.504
  213LEU    CD2 3374   3.903   6.994   2.176
  213LEU   HD21 3375   3.806   6.970   2.131
  213LEU   HD22 3376   3.930   7.097   2.152
  213LEU   HD23 3377   3.986   6.941   2.129
  213LEU      C 3378   4.294   7.036   2.387
  213LEU      O 3379   4.339   7.146   2.354
  214GLY      N 3380   4.368   6.960   2.468
  214GLY      H 3381   4.322   6.871   2.481
  214GLY     CA 3382   4.485   6.992   2.546
  214GLY    HA1 3383   4.553   7.061   2.495
  214GLY    HA2 3384   4.548   6.905   2.567
  214GLY      C 3385   4.469   7.055   2.684
  214GLY      O 3386   4.563   7.118   2.732
  215SER      N 3387   4.352   7.037   2.746
  215SER      H 3388   4.286   6.975   2.702
  215SER     CA 3389   4.328   7.091   2.878
  215SER     HA 3390   4.221   7.080   2.896
  215SER     CB 3391   4.400   7.012   2.987
  215SER    HB1 3392   4.500   7.049   3.008
  215SER    HB2 3393   4.399   6.910   2.950
  215SER     OG 3394   4.329   7.016   3.109
  215SER     HG 3395   4.266   6.943   3.106
  215SER      C 3396   4.356   7.241   2.887
  215SER      O 3397   4.448   7.283   2.957
  216PRO      N 3398   4.280   7.323   2.814
  216PRO     CD 3399   4.198   7.285   2.701
  216PRO    HD1 3400   4.102   7.244   2.734
  216PRO    HD2 3401   4.239   7.210   2.634
  216PRO     CG 3402   4.176   7.417   2.627
  216PRO    HG1 3403   4.079   7.422   2.577
  216PRO    HG2 3404   4.256   7.421   2.554
  216PRO     CB 3405   4.198   7.527   2.730
  216PRO    HB1 3406   4.109   7.533   2.793
  216PRO    HB2 3407   4.225   7.623   2.685
  216PRO     CA 3408   4.299   7.466   2.826
  216PRO     HA 3409   4.395   7.500   2.789
  216PRO      C 3410   4.274   7.529   2.963
  216PRO      O 3411   4.315   7.643   2.986
  217ASP      N 3412   4.210   7.455   3.054
  217ASP      H 3413   4.167   7.372   3.016
  217ASP     CA 3414   4.168   7.491   3.188
  217ASP     HA 3415   4.180   7.597   3.212
  217ASP     CB 3416   4.019   7.460   3.206
  217ASP    HB1 3417   3.957   7.538   3.162
  217ASP    HB2 3418   4.001   7.463   3.314
  217ASP     CG 3419   3.980   7.320   3.163
  217ASP    OD1 3420   4.052   7.244   3.094
  217ASP    OD2 3421   3.873   7.280   3.213
  217ASP      C 3422   4.255   7.425   3.293
  217ASP      O 3423   4.221   7.426   3.411
  218ARG      N 3424   4.371   7.368   3.259
  218ARG      H 3425   4.393   7.366   3.161
  218ARG     CA 3426   4.462   7.303   3.351
  218ARG     HA 3427   4.401   7.231   3.406
  218ARG     CB 3428   4.566   7.217   3.279
  218ARG    HB1 3429   4.515   7.144   3.217
  218ARG    HB2 3430   4.626   7.163   3.352
  218ARG     CG 3431   4.651   7.296   3.181
  218ARG    HG1 3432   4.718   7.360   3.239
  218ARG    HG2 3433   4.604   7.369   3.115
  218ARG     CD 3434   4.749   7.209   3.103
  218ARG    HD1 3435   4.695   7.155   3.025
  218ARG    HD2 3436   4.814   7.149   3.166
  218ARG     NE 3437   4.841   7.295   3.029
  218ARG     HE 3438   4.934   7.301   3.069
  218ARG     CZ 3439   4.818   7.374   2.924
  218ARG    NH1 3440   4.702   7.374   2.857
  218ARG   HH11 3441   4.625   7.317   2.889
  218ARG   HH12 3442   4.696   7.423   2.768
  218ARG    NH2 3443   4.922   7.447   2.881
  218ARG   HH21 3444   5.010   7.451   2.931
  218ARG   HH22 3445   4.912   7.521   2.813
  218ARG      C 3446   4.523   7.400   3.451
  218ARG      O 3447   4.540   7.516   3.417
  219PRO      N 3448   4.558   7.359   3.574
  219PRO     CD 3449   4.519   7.231   3.628
  219PRO    HD1 3450   4.561   7.147   3.572
  219PRO    HD2 3451   4.410   7.227   3.628
  219PRO     CG 3452   4.569   7.231   3.772
  219PRO    HG1 3453   4.622   7.138   3.792
  219PRO    HG2 3454   4.490   7.232   3.847
  219PRO     CB 3455   4.655   7.355   3.793
  219PRO    HB1 3456   4.756   7.314   3.791
  219PRO    HB2 3457   4.648   7.399   3.893
  219PRO     CA 3458   4.624   7.443   3.672
  219PRO     HA 3459   4.546   7.508   3.711
  219PRO      C 3460   4.751   7.514   3.626
  219PRO      O 3461   4.767   7.632   3.655
  220TRP      N 3462   4.838   7.440   3.557
  220TRP      H 3463   4.825   7.343   3.532
  220TRP     CA 3464   4.972   7.486   3.527
  220TRP     HA 3465   4.992   7.566   3.599
  220TRP     CB 3466   5.064   7.369   3.559
  220TRP    HB1 3467   5.074   7.359   3.667
  220TRP    HB2 3468   5.162   7.391   3.518
  220TRP     CG 3469   5.031   7.239   3.493
  220TRP    CD1 3470   5.076   7.201   3.371
  220TRP    HD1 3471   5.159   7.250   3.324
  220TRP    NE1 3472   5.010   7.086   3.331
  220TRP    HE1 3473   5.045   7.031   3.254
  220TRP    CE2 3474   4.926   7.039   3.430
  220TRP    CZ2 3475   4.858   6.918   3.445
  220TRP    HZ2 3476   4.857   6.848   3.363
  220TRP    CH2 3477   4.808   6.881   3.571
  220TRP    HH2 3478   4.761   6.784   3.580
  220TRP    CZ3 3479   4.813   6.970   3.679
  220TRP    HZ3 3480   4.783   6.944   3.780
  220TRP    CE3 3481   4.880   7.090   3.656
  220TRP    HE3 3482   4.882   7.162   3.737
  220TRP    CD2 3483   4.940   7.133   3.536
  220TRP      C 3484   4.994   7.547   3.389
  220TRP      O 3485   5.108   7.560   3.343
  221ALA      N 3486   4.890   7.592   3.319
  221ALA      H 3487   4.796   7.569   3.349
  221ALA     CA 3488   4.905   7.655   3.190
  221ALA     HA 3489   4.970   7.590   3.130
  221ALA     CB 3490   4.766   7.670   3.130
  221ALA    HB1 3491   4.697   7.728   3.192
  221ALA    HB2 3492   4.769   7.724   3.036
  221ALA    HB3 3493   4.722   7.574   3.103
  221ALA      C 3494   4.977   7.788   3.205
  221ALA      O 3495   4.951   7.867   3.296
  222LYS      N 3496   5.052   7.820   3.099
  222LYS      H 3497   5.073   7.742   3.037
  222LYS     CA 3498   5.115   7.947   3.074
  222LYS     HA 3499   5.058   8.018   3.135
  222LYS     CB 3500   5.255   7.944   3.135
  222LYS    HB1 3501   5.249   7.906   3.237
  222LYS    HB2 3502   5.292   8.045   3.156
  222LYS     CG 3503   5.352   7.859   3.054
  222LYS    HG1 3504   5.368   7.897   2.953
  222LYS    HG2 3505   5.312   7.758   3.058
  222LYS     CD 3506   5.490   7.865   3.121
  222LYS    HD1 3507   5.488   7.810   3.215
  222LYS    HD2 3508   5.522   7.967   3.139
  222LYS     CE 3509   5.590   7.788   3.034
  222LYS    HE1 3510   5.689   7.800   3.079
  222LYS    HE2 3511   5.590   7.838   2.938
  222LYS     NZ 3512   5.557   7.645   3.032
  222LYS    HZ1 3513   5.472   7.634   2.979
  222LYS    HZ2 3514   5.633   7.585   3.003
  222LYS    HZ3 3515   5.544   7.612   3.127
  222LYS      C 3516   5.112   7.982   2.926
  222LYS      O 3517   5.121   7.889   2.847
  223PRO      N 3518   5.110   8.110   2.889
  223PRO     CD 3519   5.107   8.221   2.981
  223PRO    HD1 3520   5.198   8.232   3.039
  223PRO    HD2 3521   5.033   8.203   3.060
  223PRO     CG 3522   5.071   8.348   2.904
  223PRO    HG1 3523   5.121   8.433   2.952
  223PRO    HG2 3524   4.962   8.353   2.907
  223PRO     CB 3525   5.119   8.308   2.765
  223PRO    HB1 3526   5.225   8.328   2.749
  223PRO    HB2 3527   5.063   8.365   2.691
  223PRO     CA 3528   5.091   8.158   2.753
  223PRO     HA 3529   4.990   8.139   2.718
  223PRO      C 3530   5.193   8.104   2.653
  223PRO      O 3531   5.168   8.108   2.533
  224GLU      N 3532   5.315   8.074   2.697
  224GLU      H 3533   5.327   8.106   2.792
  224GLU     CA 3534   5.423   8.014   2.620
  224GLU     HA 3535   5.426   8.073   2.529
  224GLU     CB 3536   5.556   8.031   2.692
  224GLU    HB1 3537   5.632   7.973   2.639
  224GLU    HB2 3538   5.552   7.985   2.791
  224GLU     CG 3539   5.602   8.176   2.710
  224GLU    HG1 3540   5.523   8.239   2.750
  224GLU    HG2 3541   5.627   8.220   2.614
  224GLU     CD 3542   5.728   8.199   2.793
  224GLU    OE1 3543   5.837   8.223   2.738
  224GLU    OE2 3544   5.712   8.201   2.917
  224GLU      C 3545   5.402   7.867   2.588
  224GLU      O 3546   5.482   7.812   2.512
  225ASP      N 3547   5.292   7.808   2.635
  225ASP      H 3548   5.239   7.854   2.707
  225ASP     CA 3549   5.238   7.677   2.603
  225ASP     HA 3550   5.322   7.610   2.581
  225ASP     CB 3551   5.161   7.610   2.716
  225ASP    HB1 3552   5.131   7.510   2.685
  225ASP    HB2 3553   5.070   7.670   2.722
  225ASP     CG 3554   5.230   7.592   2.851
  225ASP    OD1 3555   5.353   7.572   2.862
  225ASP    OD2 3556   5.150   7.568   2.944
  225ASP      C 3557   5.165   7.671   2.470
  225ASP      O 3558   5.091   7.765   2.439
  226PRO      N 3559   5.176   7.567   2.388
  226PRO     CD 3560   5.242   7.439   2.408
  226PRO    HD1 3561   5.244   7.410   2.513
  226PRO    HD2 3562   5.342   7.452   2.367
  226PRO     CG 3563   5.172   7.342   2.314
  226PRO    HG1 3564   5.079   7.301   2.353
  226PRO    HG2 3565   5.238   7.263   2.279
  226PRO     CB 3566   5.143   7.441   2.201
  226PRO    HB1 3567   5.077   7.406   2.122
  226PRO    HB2 3568   5.237   7.464   2.151
  226PRO     CA 3569   5.096   7.570   2.268
  226PRO     HA 3570   5.113   7.657   2.204
  226PRO      C 3571   4.947   7.564   2.298
  226PRO      O 3572   4.901   7.522   2.404
  227SER      N 3573   4.868   7.593   2.195
  227SER      H 3574   4.919   7.614   2.110
  227SER     CA 3575   4.723   7.599   2.189
  227SER     HA 3576   4.678   7.549   2.275
  227SER     CB 3577   4.679   7.744   2.202
  227SER    HB1 3578   4.736   7.803   2.130
  227SER    HB2 3579   4.725   7.777   2.295
  227SER     OG 3580   4.543   7.780   2.195
  227SER     HG 3581   4.537   7.864   2.240
  227SER      C 3582   4.670   7.532   2.063
  227SER      O 3583   4.741   7.517   1.964
  228LEU      N 3584   4.550   7.475   2.077
  228LEU      H 3585   4.496   7.490   2.162
  228LEU     CA 3586   4.485   7.400   1.972
  228LEU     HA 3587   4.552   7.381   1.888
  228LEU     CB 3588   4.471   7.255   2.019
  228LEU    HB1 3589   4.391   7.219   1.954
  228LEU    HB2 3590   4.431   7.258   2.120
  228LEU     CG 3591   4.591   7.161   2.022
  228LEU     HG 3592   4.682   7.214   2.050
  228LEU    CD1 3593   4.571   7.045   2.119
  228LEU   HD11 3594   4.661   6.985   2.134
  228LEU   HD12 3595   4.528   7.071   2.215
  228LEU   HD13 3596   4.494   6.978   2.081
  228LEU    CD2 3597   4.614   7.095   1.887
  228LEU   HD21 3598   4.646   7.172   1.817
  228LEU   HD22 3599   4.693   7.021   1.903
  228LEU   HD23 3600   4.528   7.038   1.852
  228LEU      C 3601   4.355   7.462   1.922
  228LEU      O 3602   4.314   7.424   1.812
  229LEU      N 3603   4.292   7.553   1.997
  229LEU      H 3604   4.332   7.583   2.085
  229LEU     CA 3605   4.162   7.603   1.956
  229LEU     HA 3606   4.120   7.538   1.880
  229LEU     CB 3607   4.073   7.607   2.080
  229LEU    HB1 3608   3.984   7.669   2.066
  229LEU    HB2 3609   4.135   7.663   2.150
  229LEU     CG 3610   4.035   7.470   2.135
  229LEU     HG 3611   4.125   7.411   2.149
  229LEU    CD1 3612   3.961   7.489   2.267
  229LEU   HD11 3613   4.031   7.548   2.327
  229LEU   HD12 3614   3.874   7.551   2.246
  229LEU   HD13 3615   3.932   7.396   2.315
  229LEU    CD2 3616   3.934   7.390   2.054
  229LEU   HD21 3617   3.900   7.307   2.116
  229LEU   HD22 3618   3.859   7.460   2.017
  229LEU   HD23 3619   3.996   7.356   1.971
  229LEU      C 3620   4.167   7.738   1.885
  229LEU      O 3621   4.072   7.762   1.811
  230GLU      N 3622   4.272   7.819   1.899
  230GLU      H 3623   4.341   7.795   1.969
  230GLU     CA 3624   4.293   7.947   1.834
  230GLU     HA 3625   4.204   7.957   1.771
  230GLU     CB 3626   4.313   8.064   1.931
  230GLU    HB1 3627   4.236   8.052   2.008
  230GLU    HB2 3628   4.298   8.158   1.878
  230GLU     CG 3629   4.453   8.062   1.990
  230GLU    HG1 3630   4.529   8.063   1.912
  230GLU    HG2 3631   4.455   7.968   2.045
  230GLU     CD 3632   4.468   8.184   2.081
  230GLU    OE1 3633   4.464   8.179   2.205
  230GLU    OE2 3634   4.445   8.294   2.027
  230GLU      C 3635   4.405   7.948   1.732
  230GLU      O 3636   4.422   8.050   1.666
  231ASP      N 3637   4.476   7.837   1.711
  231ASP      H 3638   4.457   7.752   1.762
  231ASP     CA 3639   4.597   7.833   1.631
  231ASP     HA 3640   4.656   7.924   1.644
  231ASP     CB 3641   4.693   7.727   1.685
  231ASP    HB1 3642   4.655   7.632   1.647
  231ASP    HB2 3643   4.677   7.709   1.791
  231ASP     CG 3644   4.837   7.740   1.638
  231ASP    OD1 3645   4.934   7.760   1.714
  231ASP    OD2 3646   4.861   7.718   1.518
  231ASP      C 3647   4.571   7.812   1.483
  231ASP      O 3648   4.499   7.718   1.449
  232PRO      N 3649   4.630   7.887   1.390
  232PRO     CD 3650   4.706   8.007   1.421
  232PRO    HD1 3651   4.795   7.976   1.475
  232PRO    HD2 3652   4.645   8.073   1.482
  232PRO     CG 3653   4.742   8.073   1.288
  232PRO    HG1 3654   4.843   8.114   1.283
  232PRO    HG2 3655   4.656   8.135   1.262
  232PRO     CB 3656   4.742   7.951   1.197
  232PRO    HB1 3657   4.831   7.891   1.211
  232PRO    HB2 3658   4.725   7.971   1.091
  232PRO     CA 3659   4.630   7.861   1.248
  232PRO     HA 3660   4.533   7.887   1.207
  232PRO      C 3661   4.644   7.715   1.205
  232PRO      O 3662   4.573   7.671   1.114
  233ARG      N 3663   4.735   7.644   1.270
  233ARG      H 3664   4.783   7.692   1.345
  233ARG     CA 3665   4.757   7.502   1.247
  233ARG     HA 3666   4.801   7.476   1.151
  233ARG     CB 3667   4.849   7.436   1.349
  233ARG    HB1 3668   4.830   7.329   1.360
  233ARG    HB2 3669   4.831   7.468   1.451
  233ARG     CG 3670   4.995   7.464   1.315
  233ARG    HG1 3671   5.008   7.572   1.305
  233ARG    HG2 3672   5.035   7.407   1.231
  233ARG     CD 3673   5.083   7.423   1.432
  233ARG    HD1 3674   5.185   7.414   1.396
  233ARG    HD2 3675   5.047   7.330   1.476
  233ARG     NE 3676   5.085   7.533   1.528
  233ARG     HE 3677   4.998   7.583   1.541
  233ARG     CZ 3678   5.196   7.585   1.580
  233ARG    NH1 3679   5.317   7.529   1.563
  233ARG   HH11 3680   5.325   7.456   1.493
  233ARG   HH12 3681   5.398   7.546   1.621
  233ARG    NH2 3682   5.199   7.700   1.650
  233ARG   HH21 3683   5.112   7.744   1.674
  233ARG   HH22 3684   5.285   7.744   1.681
  233ARG      C 3685   4.627   7.423   1.251
  233ARG      O 3686   4.620   7.332   1.169
  234ILE      N 3687   4.531   7.448   1.340
  234ILE      H 3688   4.543   7.517   1.413
  234ILE     CA 3689   4.413   7.363   1.346
  234ILE     HA 3690   4.431   7.269   1.294
  234ILE     CB 3691   4.384   7.324   1.491
  234ILE     HB 3692   4.358   7.422   1.531
  234ILE    CG2 3693   4.268   7.228   1.515
  234ILE   HG21 3694   4.256   7.252   1.621
  234ILE   HG22 3695   4.183   7.258   1.454
  234ILE   HG23 3696   4.297   7.125   1.495
  234ILE    CG1 3697   4.501   7.277   1.577
  234ILE   HG11 3698   4.473   7.247   1.678
  234ILE   HG12 3699   4.570   7.358   1.598
  234ILE     CD 3700   4.583   7.159   1.527
  234ILE    HD1 3701   4.572   7.153   1.419
  234ILE    HD2 3702   4.685   7.173   1.563
  234ILE    HD3 3703   4.546   7.069   1.576
  234ILE      C 3704   4.292   7.434   1.289
  234ILE      O 3705   4.207   7.361   1.238
  235LYS      N 3706   4.286   7.567   1.288
  235LYS      H 3707   4.368   7.610   1.328
  235LYS     CA 3708   4.178   7.648   1.235
  235LYS     HA 3709   4.081   7.630   1.283
  235LYS     CB 3710   4.202   7.797   1.255
  235LYS    HB1 3711   4.127   7.848   1.194
  235LYS    HB2 3712   4.302   7.828   1.225
  235LYS     CG 3713   4.179   7.843   1.399
  235LYS    HG1 3714   4.262   7.801   1.455
  235LYS    HG2 3715   4.083   7.811   1.440
  235LYS     CD 3716   4.200   7.991   1.426
  235LYS    HD1 3717   4.301   8.023   1.401
  235LYS    HD2 3718   4.181   8.012   1.532
  235LYS     CE 3719   4.103   8.079   1.347
  235LYS    HE1 3720   3.999   8.047   1.358
  235LYS    HE2 3721   4.129   8.068   1.242
  235LYS     NZ 3722   4.113   8.219   1.388
  235LYS    HZ1 3723   4.048   8.269   1.330
  235LYS    HZ2 3724   4.086   8.240   1.483
  235LYS    HZ3 3725   4.204   8.251   1.357
  235LYS      C 3726   4.154   7.622   1.087
  235LYS      O 3727   4.043   7.585   1.050
  236ALA      N 3728   4.265   7.617   1.013
  236ALA      H 3729   4.358   7.642   1.042
  236ALA     CA 3730   4.256   7.566   0.878
  236ALA     HA 3731   4.185   7.629   0.824
  236ALA     CB 3732   4.395   7.582   0.816
  236ALA    HB1 3733   4.467   7.527   0.876
  236ALA    HB2 3734   4.404   7.541   0.716
  236ALA    HB3 3735   4.430   7.685   0.817
  236ALA      C 3736   4.194   7.429   0.857
  236ALA      O 3737   4.146   7.412   0.745
  237ILE      N 3738   4.179   7.333   0.949
  237ILE      H 3739   4.225   7.350   1.037
  237ILE     CA 3740   4.103   7.211   0.932
  237ILE     HA 3741   4.118   7.181   0.828
  237ILE     CB 3742   4.155   7.103   1.025
  237ILE     HB 3743   4.123   7.127   1.126
  237ILE    CG2 3744   4.091   6.968   0.990
  237ILE   HG21 3745   4.124   6.891   1.059
  237ILE   HG22 3746   3.982   6.973   0.988
  237ILE   HG23 3747   4.116   6.937   0.889
  237ILE    CG1 3748   4.306   7.084   1.036
  237ILE   HG11 3749   4.331   7.014   1.116
  237ILE   HG12 3750   4.359   7.175   1.061
  237ILE     CD 3751   4.375   7.037   0.908
  237ILE    HD1 3752   4.482   7.039   0.926
  237ILE    HD2 3753   4.343   6.938   0.875
  237ILE    HD3 3754   4.369   7.116   0.833
  237ILE      C 3755   3.955   7.235   0.963
  237ILE      O 3756   3.870   7.176   0.897
  238ALA      N 3757   3.926   7.324   1.057
  238ALA      H 3758   4.006   7.376   1.092
  238ALA     CA 3759   3.793   7.374   1.085
  238ALA     HA 3760   3.723   7.294   1.107
  238ALA     CB 3761   3.804   7.460   1.211
  238ALA    HB1 3762   3.853   7.408   1.293
  238ALA    HB2 3763   3.860   7.553   1.193
  238ALA    HB3 3764   3.706   7.484   1.253
  238ALA      C 3765   3.728   7.445   0.967
  238ALA      O 3766   3.619   7.410   0.922
  239ALA      N 3767   3.807   7.526   0.897
  239ALA      H 3768   3.891   7.557   0.944
  239ALA     CA 3769   3.763   7.605   0.784
  239ALA     HA 3770   3.667   7.654   0.797
  239ALA     CB 3771   3.869   7.711   0.752
  239ALA    HB1 3772   3.969   7.668   0.747
  239ALA    HB2 3773   3.846   7.765   0.660
  239ALA    HB3 3774   3.871   7.797   0.819
  239ALA      C 3775   3.751   7.512   0.663
  239ALA      O 3776   3.653   7.529   0.591
  240LYS      N 3777   3.832   7.409   0.641
  240LYS      H 3778   3.916   7.397   0.695
  240LYS     CA 3779   3.804   7.304   0.545
  240LYS     HA 3780   3.793   7.345   0.444
  240LYS     CB 3781   3.925   7.211   0.538
  240LYS    HB1 3782   3.941   7.162   0.633
  240LYS    HB2 3783   4.011   7.277   0.528
  240LYS     CG 3784   3.915   7.105   0.428
  240LYS    HG1 3785   3.903   7.158   0.334
  240LYS    HG2 3786   3.830   7.039   0.440
  240LYS     CD 3787   4.038   7.014   0.432
  240LYS    HD1 3788   4.034   6.937   0.509
  240LYS    HD2 3789   4.124   7.079   0.448
  240LYS     CE 3790   4.061   6.939   0.302
  240LYS    HE1 3791   4.045   7.012   0.223
  240LYS    HE2 3792   3.989   6.856   0.304
  240LYS     NZ 3793   4.201   6.894   0.294
  240LYS    HZ1 3794   4.229   6.847   0.378
  240LYS    HZ2 3795   4.209   6.840   0.209
  240LYS    HZ3 3796   4.261   6.975   0.285
  240LYS      C 3797   3.669   7.239   0.569
  240LYS      O 3798   3.584   7.238   0.480
  241HIS      N 3799   3.655   7.187   0.692
  241HIS      H 3800   3.734   7.197   0.753
  241HIS     CA 3801   3.545   7.103   0.733
  241HIS     HA 3802   3.510   7.054   0.643
  241HIS     CB 3803   3.592   6.999   0.835
  241HIS    HB1 3804   3.498   6.957   0.872
  241HIS    HB2 3805   3.639   7.048   0.920
  241HIS     CG 3806   3.673   6.887   0.776
  241HIS    ND1 3807   3.613   6.782   0.707
  241HIS    CE1 3808   3.717   6.719   0.652
  241HIS    HE1 3809   3.705   6.644   0.575
  241HIS    NE2 3810   3.833   6.768   0.697
  241HIS    HE2 3811   3.923   6.741   0.660
  241HIS    CD2 3812   3.810   6.881   0.772
  241HIS    HD2 3813   3.885   6.951   0.805
  241HIS      C 3814   3.418   7.171   0.784
  241HIS      O 3815   3.322   7.100   0.811
  242ASN      N 3816   3.412   7.304   0.788
  242ASN      H 3817   3.497   7.358   0.781
  242ASN     CA 3818   3.298   7.382   0.831
  242ASN     HA 3819   3.328   7.487   0.833
  242ASN     CB 3820   3.187   7.369   0.727
  242ASN    HB1 3821   3.116   7.452   0.730
  242ASN    HB2 3822   3.129   7.277   0.740
  242ASN     CG 3823   3.233   7.375   0.583
  242ASN    OD1 3824   3.206   7.284   0.504
  242ASN    ND2 3825   3.308   7.481   0.550
  242ASN   HD21 3826   3.322   7.551   0.621
  242ASN   HD22 3827   3.330   7.503   0.454
  242ASN      C 3828   3.258   7.346   0.974
  242ASN      O 3829   3.152   7.383   1.025
  243LYS      N 3830   3.347   7.289   1.055
  243LYS      H 3831   3.442   7.271   1.028
  243LYS     CA 3832   3.324   7.260   1.195
  243LYS     HA 3833   3.221   7.271   1.228
  243LYS     CB 3834   3.371   7.119   1.228
  243LYS    HB1 3835   3.396   7.096   1.332
  243LYS    HB2 3836   3.469   7.098   1.185
  243LYS     CG 3837   3.282   7.007   1.175
  243LYS    HG1 3838   3.330   6.914   1.204
  243LYS    HG2 3839   3.274   7.017   1.066
  243LYS     CD 3840   3.143   7.009   1.237
  243LYS    HD1 3841   3.090   7.104   1.233
  243LYS    HD2 3842   3.164   6.975   1.338
  243LYS     CE 3843   3.055   6.908   1.164
  243LYS    HE1 3844   3.119   6.821   1.154
  243LYS    HE2 3845   3.035   6.940   1.062
  243LYS     NZ 3846   2.928   6.884   1.234
  243LYS    HZ1 3847   2.876   6.971   1.233
  243LYS    HZ2 3848   2.870   6.811   1.196
  243LYS    HZ3 3849   2.936   6.866   1.333
  243LYS      C 3850   3.401   7.360   1.281
  243LYS      O 3851   3.485   7.432   1.228
  244THR      N 3852   3.381   7.358   1.413
  244THR      H 3853   3.321   7.285   1.449
  244THR     CA 3854   3.456   7.434   1.511
  244THR     HA 3855   3.479   7.532   1.469
  244THR     CB 3856   3.379   7.466   1.638
  244THR     HB 3857   3.443   7.529   1.700
  244THR    CG2 3858   3.247   7.539   1.611
  244THR   HG21 3859   3.184   7.541   1.699
  244THR   HG22 3860   3.263   7.644   1.587
  244THR   HG23 3861   3.196   7.483   1.532
  244THR    OG1 3862   3.357   7.349   1.713
  244THR    HG1 3863   3.325   7.386   1.796
  244THR      C 3864   3.587   7.362   1.543
  244THR      O 3865   3.599   7.244   1.514
  245THR      N 3866   3.686   7.430   1.600
  245THR      H 3867   3.675   7.531   1.597
  245THR     CA 3868   3.812   7.365   1.628
  245THR     HA 3869   3.839   7.329   1.529
  245THR     CB 3870   3.925   7.461   1.664
  245THR     HB 3871   3.990   7.409   1.734
  245THR    CG2 3872   4.001   7.514   1.543
  245THR   HG21 3873   3.940   7.582   1.483
  245THR   HG22 3874   4.094   7.560   1.577
  245THR   HG23 3875   4.035   7.433   1.479
  245THR    OG1 3876   3.878   7.566   1.746
  245THR    HG1 3877   3.947   7.633   1.744
  245THR      C 3878   3.797   7.246   1.722
  245THR      O 3879   3.863   7.145   1.698
  246ALA      N 3880   3.706   7.247   1.820
  246ALA      H 3881   3.654   7.332   1.840
  246ALA     CA 3882   3.686   7.134   1.909
  246ALA     HA 3883   3.786   7.113   1.946
  246ALA     CB 3884   3.591   7.167   2.024
  246ALA    HB1 3885   3.500   7.195   1.970
  246ALA    HB2 3886   3.575   7.077   2.083
  246ALA    HB3 3887   3.637   7.249   2.078
  246ALA      C 3888   3.623   7.018   1.833
  246ALA      O 3889   3.662   6.904   1.857
  247GLN      N 3890   3.522   7.050   1.752
  247GLN      H 3891   3.487   7.145   1.745
  247GLN     CA 3892   3.463   6.942   1.676
  247GLN     HA 3893   3.423   6.870   1.746
  247GLN     CB 3894   3.341   6.987   1.596
  247GLN    HB1 3895   3.299   6.913   1.529
  247GLN    HB2 3896   3.364   7.085   1.553
  247GLN     CG 3897   3.227   7.021   1.691
  247GLN    HG1 3898   3.254   7.078   1.780
  247GLN    HG2 3899   3.170   6.932   1.719
  247GLN     CD 3900   3.129   7.108   1.613
  247GLN    OE1 3901   3.146   7.168   1.507
  247GLN    NE2 3902   3.006   7.107   1.665
  247GLN   HE21 3903   2.984   7.050   1.745
  247GLN   HE22 3904   2.936   7.172   1.632
  247GLN      C 3905   3.551   6.866   1.578
  247GLN      O 3906   3.528   6.745   1.569
  248VAL      N 3907   3.655   6.930   1.525
  248VAL      H 3908   3.666   7.029   1.542
  248VAL     CA 3909   3.768   6.862   1.466
  248VAL     HA 3910   3.726   6.792   1.393
  248VAL     CB 3911   3.856   6.957   1.384
  248VAL     HB 3912   3.880   7.048   1.440
  248VAL    CG1 3913   3.983   6.895   1.328
  248VAL   HG11 3914   4.053   6.958   1.272
  248VAL   HG12 3915   4.047   6.851   1.405
  248VAL   HG13 3916   3.952   6.810   1.267
  248VAL    CG2 3917   3.788   7.018   1.261
  248VAL   HG21 3918   3.734   6.949   1.197
  248VAL   HG22 3919   3.711   7.090   1.290
  248VAL   HG23 3920   3.861   7.076   1.205
  248VAL      C 3921   3.855   6.781   1.561
  248VAL      O 3922   3.864   6.660   1.543
  249LEU      N 3923   3.903   6.847   1.667
  249LEU      H 3924   3.875   6.942   1.685
  249LEU     CA 3925   3.995   6.784   1.760
  249LEU     HA 3926   4.079   6.749   1.699
  249LEU     CB 3927   4.043   6.888   1.861
  249LEU    HB1 3928   4.094   6.838   1.944
  249LEU    HB2 3929   3.954   6.937   1.900
  249LEU     CG 3930   4.132   6.995   1.799
  249LEU     HG 3931   4.091   7.029   1.704
  249LEU    CD1 3932   4.139   7.118   1.890
  249LEU   HD11 3933   4.038   7.155   1.907
  249LEU   HD12 3934   4.190   7.097   1.984
  249LEU   HD13 3935   4.186   7.196   1.830
  249LEU    CD2 3936   4.272   6.937   1.788
  249LEU   HD21 3937   4.328   6.998   1.716
  249LEU   HD22 3938   4.320   6.951   1.885
  249LEU   HD23 3939   4.274   6.832   1.760
  249LEU      C 3940   3.941   6.664   1.836
  249LEU      O 3941   4.014   6.570   1.866
  250ILE      N 3942   3.811   6.658   1.866
  250ILE      H 3943   3.763   6.747   1.861
  250ILE     CA 3944   3.740   6.544   1.919
  250ILE     HA 3945   3.791   6.506   2.008
  250ILE     CB 3946   3.603   6.587   1.970
  250ILE     HB 3947   3.565   6.659   1.898
  250ILE    CG2 3948   3.504   6.474   1.997
  250ILE   HG21 3949   3.483   6.436   1.897
  250ILE   HG22 3950   3.564   6.405   2.056
  250ILE   HG23 3951   3.408   6.503   2.041
  250ILE    CG1 3952   3.618   6.667   2.099
  250ILE   HG11 3953   3.704   6.732   2.080
  250ILE   HG12 3954   3.628   6.601   2.184
  250ILE     CD 3955   3.506   6.764   2.134
  250ILE    HD1 3956   3.493   6.829   2.047
  250ILE    HD2 3957   3.417   6.702   2.121
  250ILE    HD3 3958   3.517   6.812   2.231
  250ILE      C 3959   3.723   6.432   1.817
  250ILE      O 3960   3.725   6.313   1.846
  251ARG      N 3961   3.718   6.467   1.688
  251ARG      H 3962   3.733   6.563   1.661
  251ARG     CA 3963   3.711   6.371   1.580
  251ARG     HA 3964   3.642   6.293   1.613
  251ARG     CB 3965   3.646   6.439   1.460
  251ARG    HB1 3966   3.714   6.513   1.417
  251ARG    HB2 3967   3.562   6.500   1.491
  251ARG     CG 3968   3.595   6.344   1.352
  251ARG    HG1 3969   3.670   6.266   1.340
  251ARG    HG2 3970   3.564   6.383   1.255
  251ARG     CD 3971   3.471   6.269   1.403
  251ARG    HD1 3972   3.410   6.334   1.465
  251ARG    HD2 3973   3.506   6.190   1.469
  251ARG     NE 3974   3.401   6.215   1.287
  251ARG     HE 3975   3.355   6.285   1.230
  251ARG     CZ 3976   3.329   6.102   1.289
  251ARG    NH1 3977   3.338   6.015   1.390
  251ARG   HH11 3978   3.398   6.018   1.471
  251ARG   HH12 3979   3.275   5.936   1.380
  251ARG    NH2 3980   3.230   6.084   1.201
  251ARG   HH21 3981   3.230   6.132   1.112
  251ARG   HH22 3982   3.168   6.004   1.210
  251ARG      C 3983   3.840   6.295   1.553
  251ARG      O 3984   3.835   6.173   1.545
  252PHE      N 3985   3.947   6.375   1.549
  252PHE      H 3986   3.923   6.471   1.568
  252PHE     CA 3987   4.082   6.322   1.539
  252PHE     HA 3988   4.105   6.298   1.435
  252PHE     CB 3989   4.184   6.429   1.580
  252PHE    HB1 3990   4.149   6.482   1.669
  252PHE    HB2 3991   4.177   6.507   1.504
  252PHE     CG 3992   4.328   6.388   1.595
  252PHE    CD1 3993   4.414   6.359   1.488
  252PHE    HD1 3994   4.383   6.375   1.386
  252PHE    CE1 3995   4.546   6.313   1.501
  252PHE    HE1 3996   4.603   6.292   1.412
  252PHE     CZ 3997   4.595   6.297   1.631
  252PHE     HZ 3998   4.692   6.253   1.649
  252PHE    CE2 3999   4.516   6.339   1.738
  252PHE    HE2 4000   4.553   6.313   1.836
  252PHE    CD2 4001   4.382   6.379   1.724
  252PHE    HD2 4002   4.328   6.394   1.816
  252PHE      C 4003   4.101   6.192   1.616
  252PHE      O 4004   4.110   6.088   1.551
  253PRO      N 4005   4.075   6.177   1.746
  253PRO     CD 4006   4.073   6.274   1.854
  253PRO    HD1 4007   3.971   6.297   1.885
  253PRO    HD2 4008   4.121   6.371   1.846
  253PRO     CG 4009   4.148   6.214   1.973
  253PRO    HG1 4010   4.123   6.270   2.063
  253PRO    HG2 4011   4.256   6.205   1.961
  253PRO     CB 4012   4.087   6.075   1.969
  253PRO    HB1 4013   3.987   6.070   2.013
  253PRO    HB2 4014   4.160   6.004   2.009
  253PRO     CA 4015   4.092   6.053   1.818
  253PRO     HA 4016   4.190   6.008   1.801
  253PRO      C 4017   3.990   5.950   1.774
  253PRO      O 4018   4.024   5.835   1.747
  254MET      N 4019   3.864   5.995   1.776
  254MET      H 4020   3.852   6.094   1.792
  254MET     CA 4021   3.748   5.922   1.731
  254MET     HA 4022   3.718   5.846   1.803
  254MET     CB 4023   3.626   6.013   1.715
  254MET    HB1 4024   3.617   6.045   1.611
  254MET    HB2 4025   3.643   6.104   1.773
  254MET     CG 4026   3.491   5.949   1.745
  254MET    HG1 4027   3.496   5.914   1.848
  254MET    HG2 4028   3.476   5.859   1.685
  254MET     SD 4029   3.349   6.059   1.726
  254MET     CE 4030   3.366   6.147   1.883
  254MET    HE1 4031   3.372   6.080   1.969
  254MET    HE2 4032   3.454   6.209   1.897
  254MET    HE3 4033   3.282   6.215   1.897
  254MET      C 4034   3.765   5.854   1.596
  254MET      O 4035   3.700   5.753   1.569
  255GLN      N 4036   3.848   5.896   1.500
  255GLN      H 4037   3.915   5.970   1.518
  255GLN     CA 4038   3.870   5.837   1.370
  255GLN     HA 4039   3.789   5.769   1.343
  255GLN     CB 4040   3.888   5.949   1.267
  255GLN    HB1 4041   3.952   5.914   1.186
  255GLN    HB2 4042   3.936   6.040   1.303
  255GLN     CG 4043   3.758   5.995   1.202
  255GLN    HG1 4044   3.702   6.046   1.280
  255GLN    HG2 4045   3.702   5.909   1.167
  255GLN     CD 4046   3.785   6.086   1.083
  255GLN    OE1 4047   3.731   6.196   1.073
  255GLN    NE2 4048   3.869   6.048   0.986
  255GLN   HE21 4049   3.907   5.955   0.997
  255GLN   HE22 4050   3.885   6.102   0.903
  255GLN      C 4051   3.996   5.751   1.371
  255GLN      O 4052   4.033   5.691   1.270
  256ARG      N 4053   4.065   5.742   1.485
  256ARG      H 4054   4.031   5.784   1.570
  256ARG     CA 4055   4.184   5.662   1.508
  256ARG     HA 4056   4.215   5.609   1.417
  256ARG     CB 4057   4.286   5.760   1.565
  256ARG    HB1 4058   4.375   5.707   1.600
  256ARG    HB2 4059   4.242   5.819   1.646
  256ARG     CG 4060   4.333   5.850   1.452
  256ARG    HG1 4061   4.246   5.911   1.426
  256ARG    HG2 4062   4.369   5.790   1.369
  256ARG     CD 4063   4.447   5.941   1.497
  256ARG    HD1 4064   4.412   5.994   1.586
  256ARG    HD2 4065   4.473   6.004   1.412
  256ARG     NE 4066   4.578   5.884   1.528
  256ARG     HE 4067   4.612   5.830   1.449
  256ARG     CZ 4068   4.661   5.893   1.632
  256ARG    NH1 4069   4.624   5.963   1.740
  256ARG   HH11 4070   4.529   5.996   1.747
  256ARG   HH12 4071   4.683   5.965   1.822
  256ARG    NH2 4072   4.785   5.840   1.635
  256ARG   HH21 4073   4.802   5.760   1.576
  256ARG   HH22 4074   4.847   5.850   1.714
  256ARG      C 4075   4.152   5.549   1.604
  256ARG      O 4076   4.242   5.517   1.681
  257ASN      N 4077   4.035   5.484   1.602
  257ASN      H 4078   3.960   5.519   1.544
  257ASN     CA 4079   3.992   5.381   1.694
  257ASN     HA 4080   3.888   5.362   1.667
  257ASN     CB 4081   4.055   5.244   1.671
  257ASN    HB1 4082   4.012   5.171   1.740
  257ASN    HB2 4083   4.158   5.249   1.704
  257ASN     CG 4084   4.044   5.198   1.526
  257ASN    OD1 4085   3.939   5.165   1.472
  257ASN    ND2 4086   4.158   5.183   1.457
  257ASN   HD21 4087   4.242   5.219   1.498
  257ASN   HD22 4088   4.162   5.127   1.373
  257ASN      C 4089   3.983   5.425   1.839
  257ASN      O 4090   3.928   5.354   1.923
  258LEU      N 4091   4.026   5.545   1.880
  258LEU      H 4092   4.075   5.597   1.809
  258LEU     CA 4093   4.042   5.593   2.016
  258LEU     HA 4094   4.085   5.510   2.073
  258LEU     CB 4095   4.139   5.711   2.024
  258LEU    HB1 4096   4.153   5.725   2.132
  258LEU    HB2 4097   4.094   5.807   2.000
  258LEU     CG 4098   4.276   5.696   1.958
  258LEU     HG 4099   4.259   5.713   1.852
  258LEU    CD1 4100   4.369   5.798   2.021
  258LEU   HD11 4101   4.391   5.777   2.126
  258LEU   HD12 4102   4.462   5.812   1.967
  258LEU   HD13 4103   4.323   5.897   2.018
  258LEU    CD2 4104   4.344   5.561   1.977
  258LEU   HD21 4105   4.440   5.556   1.927
  258LEU   HD22 4106   4.377   5.548   2.080
  258LEU   HD23 4107   4.290   5.472   1.946
  258LEU      C 4108   3.908   5.635   2.075
  258LEU      O 4109   3.830   5.704   2.010
  259VAL      N 4110   3.885   5.605   2.203
  259VAL      H 4111   3.948   5.544   2.254
  259VAL     CA 4112   3.772   5.656   2.278
  259VAL     HA 4113   3.686   5.660   2.212
  259VAL     CB 4114   3.733   5.557   2.387
  259VAL     HB 4115   3.818   5.534   2.451
  259VAL    CG1 4116   3.630   5.625   2.477
  259VAL   HG11 4117   3.674   5.707   2.533
  259VAL   HG12 4118   3.546   5.664   2.419
  259VAL   HG13 4119   3.603   5.544   2.544
  259VAL    CG2 4120   3.678   5.423   2.339
  259VAL   HG21 4121   3.593   5.442   2.273
  259VAL   HG22 4122   3.766   5.375   2.296
  259VAL   HG23 4123   3.641   5.368   2.425
  259VAL      C 4124   3.802   5.795   2.331
  259VAL      O 4125   3.897   5.811   2.408
  260VAL      N 4126   3.728   5.896   2.283
  260VAL      H 4127   3.643   5.877   2.232
  260VAL     CA 4128   3.765   6.033   2.311
  260VAL     HA 4129   3.872   6.032   2.336
  260VAL     CB 4130   3.753   6.110   2.180
  260VAL     HB 4131   3.795   6.059   2.094
  260VAL    CG1 4132   3.613   6.137   2.124
  260VAL   HG11 4133   3.632   6.171   2.022
  260VAL   HG12 4134   3.556   6.044   2.117
  260VAL   HG13 4135   3.567   6.218   2.181
  260VAL    CG2 4136   3.829   6.241   2.191
  260VAL   HG21 4137   3.931   6.233   2.229
  260VAL   HG22 4138   3.833   6.293   2.095
  260VAL   HG23 4139   3.770   6.313   2.249
  260VAL      C 4140   3.680   6.091   2.423
  260VAL      O 4141   3.563   6.055   2.430
  261ILE      N 4142   3.743   6.164   2.516
  261ILE      H 4143   3.842   6.183   2.511
  261ILE     CA 4144   3.675   6.220   2.631
  261ILE     HA 4145   3.569   6.208   2.609
  261ILE     CB 4146   3.702   6.139   2.758
  261ILE     HB 4147   3.664   6.187   2.848
  261ILE    CG2 4148   3.627   6.007   2.755
  261ILE   HG21 4149   3.519   6.021   2.751
  261ILE   HG22 4150   3.655   5.950   2.666
  261ILE   HG23 4151   3.650   5.953   2.847
  261ILE    CG1 4152   3.852   6.120   2.783
  261ILE   HG11 4153   3.885   6.224   2.776
  261ILE   HG12 4154   3.897   6.059   2.704
  261ILE     CD 4155   3.892   6.067   2.920
  261ILE    HD1 4156   4.001   6.078   2.925
  261ILE    HD2 4157   3.845   6.107   3.009
  261ILE    HD3 4158   3.880   5.959   2.925
  261ILE      C 4159   3.693   6.370   2.651
  261ILE      O 4160   3.758   6.418   2.743
  262PRO      N 4161   3.640   6.457   2.564
  262PRO     CD 4162   3.553   6.423   2.453
  262PRO    HD1 4163   3.475   6.357   2.490
  262PRO    HD2 4164   3.616   6.388   2.371
  262PRO     CG 4165   3.489   6.556   2.413
  262PRO    HG1 4166   3.395   6.559   2.468
  262PRO    HG2 4167   3.470   6.569   2.307
  262PRO     CB 4168   3.575   6.666   2.474
  262PRO    HB1 4169   3.524   6.758   2.501
  262PRO    HB2 4170   3.657   6.701   2.410
  262PRO     CA 4171   3.644   6.599   2.592
  262PRO     HA 4172   3.748   6.627   2.611
  262PRO      C 4173   3.575   6.633   2.723
  262PRO      O 4174   3.488   6.558   2.765
  263LYS      N 4175   3.618   6.745   2.783
  263LYS      H 4176   3.706   6.787   2.758
  263LYS     CA 4177   3.558   6.800   2.903
  263LYS     HA 4178   3.483   6.732   2.944
  263LYS     CB 4179   3.662   6.818   3.013
  263LYS    HB1 4180   3.746   6.871   2.968
  263LYS    HB2 4181   3.690   6.715   3.035
  263LYS     CG 4182   3.633   6.885   3.147
  263LYS    HG1 4183   3.694   6.847   3.230
  263LYS    HG2 4184   3.533   6.853   3.175
  263LYS     CD 4185   3.656   7.035   3.140
  263LYS    HD1 4186   3.596   7.083   3.062
  263LYS    HD2 4187   3.760   7.055   3.115
  263LYS     CE 4188   3.615   7.087   3.278
  263LYS    HE1 4189   3.678   7.046   3.356
  263LYS    HE2 4190   3.526   7.035   3.313
  263LYS     NZ 4191   3.621   7.232   3.296
  263LYS    HZ1 4192   3.587   7.261   3.387
  263LYS    HZ2 4193   3.718   7.260   3.288
  263LYS    HZ3 4194   3.555   7.276   3.234
  263LYS      C 4195   3.491   6.933   2.868
  263LYS      O 4196   3.540   7.020   2.796
  264SER      N 4197   3.378   6.952   2.936
  264SER      H 4198   3.345   6.891   3.010
  264SER     CA 4199   3.315   7.081   2.952
  264SER     HA 4200   3.387   7.162   2.957
  264SER     CB 4201   3.230   7.118   2.831
  264SER    HB1 4202   3.131   7.073   2.844
  264SER    HB2 4203   3.278   7.073   2.744
  264SER     OG 4204   3.231   7.257   2.807
  264SER     HG 4205   3.272   7.318   2.868
  264SER      C 4206   3.219   7.082   3.070
  264SER      O 4207   3.185   6.978   3.126
  265VAL      N 4208   3.187   7.204   3.115
  265VAL      H 4209   3.235   7.281   3.070
  265VAL     CA 4210   3.088   7.241   3.215
  265VAL     HA 4211   3.044   7.152   3.260
  265VAL     CB 4212   3.152   7.319   3.329
  265VAL     HB 4213   3.204   7.407   3.293
  265VAL    CG1 4214   3.056   7.359   3.441
  265VAL   HG11 4215   3.096   7.421   3.522
  265VAL   HG12 4216   2.974   7.415   3.397
  265VAL   HG13 4217   3.018   7.269   3.489
  265VAL    CG2 4218   3.260   7.238   3.400
  265VAL   HG21 4219   3.311   7.299   3.475
  265VAL   HG22 4220   3.216   7.148   3.444
  265VAL   HG23 4221   3.335   7.208   3.327
  265VAL      C 4222   2.977   7.320   3.148
  265VAL      O 4223   2.863   7.313   3.192
  266THR      N 4224   3.002   7.398   3.042
  266THR      H 4225   3.099   7.400   3.013
  266THR     CA 4226   2.916   7.492   2.974
  266THR     HA 4227   2.863   7.552   3.047
  266THR     CB 4228   2.994   7.598   2.895
  266THR     HB 4229   3.021   7.550   2.801
  266THR    CG2 4230   2.904   7.718   2.865
  266THR   HG21 4231   2.814   7.682   2.815
  266THR   HG22 4232   2.879   7.774   2.955
  266THR   HG23 4233   2.960   7.778   2.793
  266THR    OG1 4234   3.107   7.647   2.962
  266THR    HG1 4235   3.175   7.579   2.964
  266THR      C 4236   2.824   7.415   2.880
  266THR      O 4237   2.876   7.343   2.796
  267PRO      N 4238   2.691   7.419   2.892
  267PRO     CD 4239   2.612   7.489   2.991
  267PRO    HD1 4240   2.600   7.590   2.950
  267PRO    HD2 4241   2.660   7.503   3.087
  267PRO     CG 4242   2.482   7.411   3.006
  267PRO    HG1 4243   2.402   7.469   3.052
  267PRO    HG2 4244   2.503   7.321   3.064
  267PRO     CB 4245   2.459   7.373   2.860
  267PRO    HB1 4246   2.420   7.461   2.808
  267PRO    HB2 4247   2.383   7.295   2.853
  267PRO     CA 4248   2.600   7.339   2.812
  267PRO     HA 4249   2.619   7.234   2.832
  267PRO      C 4250   2.604   7.359   2.661
  267PRO      O 4251   2.611   7.258   2.592
  268GLU      N 4252   2.617   7.481   2.608
  268GLU      H 4253   2.625   7.556   2.676
  268GLU     CA 4254   2.625   7.507   2.466
  268GLU     HA 4255   2.536   7.460   2.424
  268GLU     CB 4256   2.612   7.653   2.425
  268GLU    HB1 4257   2.520   7.705   2.453
  268GLU    HB2 4258   2.606   7.651   2.316
  268GLU     CG 4259   2.732   7.737   2.468
  268GLU    HG1 4260   2.827   7.724   2.416
  268GLU    HG2 4261   2.744   7.715   2.575
  268GLU     CD 4262   2.692   7.883   2.455
  268GLU    OE1 4263   2.660   7.940   2.562
  268GLU    OE2 4264   2.682   7.940   2.344
  268GLU      C 4265   2.742   7.436   2.401
  268GLU      O 4266   2.735   7.398   2.284
  269ARG      N 4267   2.854   7.419   2.472
  269ARG      H 4268   2.844   7.449   2.568
  269ARG     CA 4269   2.978   7.352   2.440
  269ARG     HA 4270   3.008   7.377   2.338
  269ARG     CB 4271   3.090   7.394   2.536
  269ARG    HB1 4272   3.182   7.350   2.497
  269ARG    HB2 4273   3.075   7.347   2.633
  269ARG     CG 4274   3.115   7.544   2.529
  269ARG    HG1 4275   3.027   7.580   2.582
  269ARG    HG2 4276   3.130   7.583   2.428
  269ARG     CD 4277   3.240   7.568   2.613
  269ARG    HD1 4278   3.328   7.523   2.566
  269ARG    HD2 4279   3.228   7.535   2.717
  269ARG     NE 4280   3.265   7.711   2.626
  269ARG     HE 4281   3.188   7.771   2.598
  269ARG     CZ 4282   3.379   7.770   2.665
  269ARG    NH1 4283   3.469   7.720   2.751
  269ARG   HH11 4284   3.452   7.638   2.808
  269ARG   HH12 4285   3.542   7.776   2.791
  269ARG    NH2 4286   3.403   7.892   2.617
  269ARG   HH21 4287   3.361   7.908   2.526
  269ARG   HH22 4288   3.496   7.929   2.634
  269ARG      C 4289   2.960   7.201   2.444
  269ARG      O 4290   3.020   7.129   2.364
  270ILE      N 4291   2.869   7.146   2.525
  270ILE      H 4292   2.808   7.199   2.586
  270ILE     CA 4293   2.843   7.004   2.535
  270ILE     HA 4294   2.939   6.954   2.529
  270ILE     CB 4295   2.776   6.973   2.669
  270ILE     HB 4296   2.693   7.037   2.700
  270ILE    CG2 4297   2.725   6.830   2.675
  270ILE   HG21 4298   2.803   6.762   2.641
  270ILE   HG22 4299   2.686   6.826   2.777
  270ILE   HG23 4300   2.644   6.826   2.602
  270ILE    CG1 4301   2.878   6.995   2.780
  270ILE   HG11 4302   2.914   7.097   2.766
  270ILE   HG12 4303   2.966   6.932   2.782
  270ILE     CD 4304   2.836   6.989   2.927
  270ILE    HD1 4305   2.918   7.030   2.985
  270ILE    HD2 4306   2.744   7.046   2.935
  270ILE    HD3 4307   2.821   6.884   2.954
  270ILE      C 4308   2.759   6.953   2.418
  270ILE      O 4309   2.782   6.846   2.362
  271ALA      N 4310   2.669   7.038   2.369
  271ALA      H 4311   2.664   7.125   2.420
  271ALA     CA 4312   2.596   7.023   2.245
  271ALA     HA 4313   2.557   6.922   2.239
  271ALA     CB 4314   2.486   7.130   2.244
  271ALA    HB1 4315   2.418   7.118   2.328
  271ALA    HB2 4316   2.536   7.225   2.257
  271ALA    HB3 4317   2.436   7.134   2.147
  271ALA      C 4318   2.690   7.045   2.127
  271ALA      O 4319   2.686   6.961   2.036
  272GLU      N 4320   2.782   7.140   2.130
  272GLU      H 4321   2.784   7.208   2.205
  272GLU     CA 4322   2.881   7.154   2.024
  272GLU     HA 4323   2.825   7.174   1.933
  272GLU     CB 4324   2.973   7.273   2.047
  272GLU    HB1 4325   3.025   7.258   2.142
  272GLU    HB2 4326   2.914   7.361   2.074
  272GLU     CG 4327   3.054   7.318   1.926
  272GLU    HG1 4328   2.977   7.329   1.850
  272GLU    HG2 4329   3.108   7.228   1.896
  272GLU     CD 4330   3.141   7.440   1.952
  272GLU    OE1 4331   3.265   7.436   1.938
  272GLU    OE2 4332   3.086   7.549   1.976
  272GLU      C 4333   2.958   7.024   2.011
  272GLU      O 4334   2.961   6.967   1.902
  273ASN      N 4335   3.022   6.978   2.119
  273ASN      H 4336   3.025   7.027   2.207
  273ASN     CA 4337   3.114   6.867   2.107
  273ASN     HA 4338   3.187   6.896   2.033
  273ASN     CB 4339   3.182   6.867   2.243
  273ASN    HB1 4340   3.239   6.773   2.248
  273ASN    HB2 4341   3.109   6.865   2.324
  273ASN     CG 4342   3.286   6.975   2.269
  273ASN    OD1 4343   3.331   7.051   2.184
  273ASN    ND2 4344   3.339   6.972   2.392
  273ASN   HD21 4345   3.280   6.939   2.467
  273ASN   HD22 4346   3.401   7.048   2.415
  273ASN      C 4347   3.053   6.732   2.069
  273ASN      O 4348   3.119   6.633   2.038
  274PHE      N 4349   2.920   6.728   2.064
  274PHE      H 4350   2.866   6.810   2.089
  274PHE     CA 4351   2.826   6.623   2.030
  274PHE     HA 4352   2.885   6.533   2.042
  274PHE     CB 4353   2.711   6.624   2.129
  274PHE    HB1 4354   2.642   6.703   2.098
  274PHE    HB2 4355   2.751   6.651   2.227
  274PHE     CG 4356   2.637   6.493   2.134
  274PHE    CD1 4357   2.700   6.381   2.190
  274PHE    HD1 4358   2.803   6.385   2.221
  274PHE    CE1 4359   2.645   6.254   2.165
  274PHE    HE1 4360   2.695   6.170   2.210
  274PHE     CZ 4361   2.518   6.246   2.105
  274PHE     HZ 4362   2.481   6.151   2.072
  274PHE    CE2 4363   2.451   6.358   2.053
  274PHE    HE2 4364   2.353   6.354   2.009
  274PHE    CD2 4365   2.510   6.483   2.076
  274PHE    HD2 4366   2.465   6.568   2.027
  274PHE      C 4367   2.780   6.629   1.885
  274PHE      O 4368   2.739   6.529   1.825
  275LYS      N 4369   2.796   6.742   1.816
  275LYS      H 4370   2.814   6.825   1.870
  275LYS     CA 4371   2.782   6.753   1.672
  275LYS     HA 4372   2.701   6.685   1.643
  275LYS     CB 4373   2.728   6.894   1.649
  275LYS    HB1 4374   2.742   6.919   1.544
  275LYS    HB2 4375   2.778   6.969   1.709
  275LYS     CG 4376   2.580   6.895   1.686
  275LYS    HG1 4377   2.579   6.863   1.791
  275LYS    HG2 4378   2.531   6.822   1.623
  275LYS     CD 4379   2.508   7.028   1.670
  275LYS    HD1 4380   2.542   7.096   1.749
  275LYS    HD2 4381   2.402   7.007   1.688
  275LYS     CE 4382   2.525   7.082   1.528
  275LYS    HE1 4383   2.626   7.054   1.497
  275LYS    HE2 4384   2.526   7.190   1.539
  275LYS     NZ 4385   2.418   7.041   1.436
  275LYS    HZ1 4386   2.324   7.060   1.467
  275LYS    HZ2 4387   2.421   7.081   1.344
  275LYS    HZ3 4388   2.414   6.940   1.427
  275LYS      C 4389   2.909   6.725   1.593
  275LYS      O 4390   2.946   6.800   1.504
  276VAL      N 4391   2.966   6.607   1.619
  276VAL      H 4392   2.907   6.546   1.673
  276VAL     CA 4393   3.085   6.558   1.551
  276VAL     HA 4394   3.118   6.634   1.480
  276VAL     CB 4395   3.190   6.542   1.661
  276VAL     HB 4396   3.279   6.503   1.611
  276VAL    CG1 4397   3.238   6.673   1.724
  276VAL   HG11 4398   3.279   6.736   1.645
  276VAL   HG12 4399   3.157   6.723   1.776
  276VAL   HG13 4400   3.311   6.649   1.801
  276VAL    CG2 4401   3.150   6.444   1.770
  276VAL   HG21 4402   3.221   6.455   1.852
  276VAL   HG22 4403   3.053   6.471   1.812
  276VAL   HG23 4404   3.131   6.343   1.734
  276VAL      C 4405   3.085   6.430   1.470
  276VAL      O 4406   3.186   6.402   1.406
  277PHE      N 4407   2.973   6.358   1.477
  277PHE      H 4408   2.896   6.397   1.530
  277PHE     CA 4409   2.959   6.232   1.406
  277PHE     HA 4410   3.057   6.186   1.417
  277PHE     CB 4411   2.859   6.148   1.484
  277PHE    HB1 4412   2.864   6.056   1.426
  277PHE    HB2 4413   2.763   6.200   1.480
  277PHE     CG 4414   2.891   6.123   1.629
  277PHE    CD1 4415   2.986   6.027   1.668
  277PHE    HD1 4416   3.037   5.966   1.596
  277PHE    CE1 4417   3.002   5.992   1.803
  277PHE    HE1 4418   3.073   5.914   1.827
  277PHE     CZ 4419   2.944   6.074   1.899
  277PHE     HZ 4420   2.960   6.061   2.005
  277PHE    CE2 4421   2.862   6.181   1.860
  277PHE    HE2 4422   2.810   6.239   1.936
  277PHE    CD2 4423   2.832   6.206   1.726
  277PHE    HD2 4424   2.773   6.290   1.693
  277PHE      C 4425   2.925   6.243   1.258
  277PHE      O 4426   2.922   6.141   1.189
  278ASP      N 4427   2.902   6.364   1.205
  278ASP      H 4428   2.908   6.442   1.269
  278ASP     CA 4429   2.834   6.381   1.079
  278ASP     HA 4430   2.797   6.285   1.044
  278ASP     CB 4431   2.713   6.472   1.102
  278ASP    HB1 4432   2.642   6.430   1.173
  278ASP    HB2 4433   2.667   6.482   1.004
  278ASP     CG 4434   2.750   6.613   1.146
  278ASP    OD1 4435   2.801   6.697   1.069
  278ASP    OD2 4436   2.729   6.633   1.268
  278ASP      C 4437   2.923   6.434   0.968
  278ASP      O 4438   2.886   6.437   0.850
  279PHE      N 4439   3.050   6.458   1.001
  279PHE      H 4440   3.067   6.426   1.095
  279PHE     CA 4441   3.165   6.492   0.920
  279PHE     HA 4442   3.125   6.472   0.821
  279PHE     CB 4443   3.206   6.638   0.936
  279PHE    HB1 4444   3.117   6.700   0.952
  279PHE    HB2 4445   3.243   6.661   0.837
  279PHE     CG 4446   3.307   6.657   1.047
  279PHE    CD1 4447   3.279   6.618   1.178
  279PHE    HD1 4448   3.177   6.594   1.204
  279PHE    CE1 4449   3.370   6.646   1.281
  279PHE    HE1 4450   3.331   6.640   1.382
  279PHE     CZ 4451   3.500   6.684   1.247
  279PHE     HZ 4452   3.577   6.711   1.318
  279PHE    CE2 4453   3.534   6.711   1.114
  279PHE    HE2 4454   3.634   6.740   1.085
  279PHE    CD2 4455   3.433   6.710   1.017
  279PHE    HD2 4456   3.455   6.734   0.914
  279PHE      C 4457   3.284   6.398   0.940
  279PHE      O 4458   3.293   6.336   1.046
  280GLU      N 4459   3.373   6.371   0.845
  280GLU      H 4460   3.358   6.417   0.756
  280GLU     CA 4461   3.497   6.297   0.857
  280GLU     HA 4462   3.531   6.305   0.960
  280GLU     CB 4463   3.492   6.150   0.816
  280GLU    HB1 4464   3.596   6.119   0.814
  280GLU    HB2 4465   3.457   6.143   0.713
  280GLU     CG 4466   3.404   6.060   0.902
  280GLU    HG1 4467   3.305   6.104   0.888
  280GLU    HG2 4468   3.447   6.061   1.002
  280GLU     CD 4469   3.412   5.914   0.858
  280GLU    OE1 4470   3.356   5.882   0.750
  280GLU    OE2 4471   3.481   5.833   0.923
  280GLU      C 4472   3.615   6.370   0.795
  280GLU      O 4473   3.601   6.413   0.681
  281LEU      N 4474   3.726   6.381   0.868
  281LEU      H 4475   3.715   6.351   0.964
  281LEU     CA 4476   3.856   6.416   0.814
  281LEU     HA 4477   3.857   6.515   0.770
  281LEU     CB 4478   3.950   6.423   0.934
  281LEU    HB1 4479   4.047   6.458   0.899
  281LEU    HB2 4480   3.963   6.318   0.960
  281LEU     CG 4481   3.898   6.504   1.052
  281LEU     HG 4482   3.803   6.457   1.076
  281LEU    CD1 4483   3.974   6.481   1.182
  281LEU   HD11 4484   3.942   6.551   1.259
  281LEU   HD12 4485   3.952   6.378   1.210
  281LEU   HD13 4486   4.082   6.491   1.166
  281LEU    CD2 4487   3.887   6.655   1.034
  281LEU   HD21 4488   3.842   6.705   1.120
  281LEU   HD22 4489   3.989   6.693   1.028
  281LEU   HD23 4490   3.830   6.678   0.944
  281LEU      C 4491   3.897   6.320   0.702
  281LEU      O 4492   3.876   6.200   0.708
  282SER      N 4493   3.950   6.373   0.592
  282SER      H 4494   3.953   6.474   0.584
  282SER     CA 4495   4.017   6.296   0.489
  282SER     HA 4496   3.953   6.212   0.464
  282SER     CB 4497   4.040   6.381   0.364
  282SER    HB1 4498   3.950   6.424   0.321
  282SER    HB2 4499   4.072   6.310   0.287
  282SER     OG 4500   4.136   6.483   0.377
  282SER     HG 4501   4.096   6.556   0.424
  282SER      C 4502   4.150   6.240   0.538
  282SER      O 4503   4.210   6.296   0.629
  283SER      N 4504   4.213   6.141   0.475
  283SER      H 4505   4.168   6.082   0.406
  283SER     CA 4506   4.344   6.091   0.512
  283SER     HA 4507   4.325   6.070   0.617
  283SER     CB 4508   4.379   5.957   0.447
  283SER    HB1 4509   4.301   5.881   0.454
  283SER    HB2 4510   4.468   5.914   0.493
  283SER     OG 4511   4.415   5.976   0.312
  283SER     HG 4512   4.449   5.892   0.281
  283SER      C 4513   4.450   6.199   0.495
  283SER      O 4514   4.550   6.200   0.566
  284GLN      N 4515   4.433   6.298   0.407
  284GLN      H 4516   4.352   6.286   0.348
  284GLN     CA 4517   4.518   6.415   0.396
  284GLN     HA 4518   4.615   6.375   0.367
  284GLN     CB 4519   4.479   6.503   0.278
  284GLN    HB1 4520   4.394   6.565   0.308
  284GLN    HB2 4521   4.437   6.443   0.197
  284GLN     CG 4522   4.587   6.587   0.211
  284GLN    HG1 4523   4.543   6.604   0.113
  284GLN    HG2 4524   4.674   6.521   0.206
  284GLN     CD 4525   4.631   6.713   0.285
  284GLN    OE1 4526   4.556   6.783   0.352
  284GLN    NE2 4527   4.760   6.747   0.279
  284GLN   HE21 4528   4.832   6.698   0.229
  284GLN   HE22 4529   4.785   6.829   0.333
  284GLN      C 4530   4.523   6.502   0.521
  284GLN      O 4531   4.629   6.546   0.566
  285ASP      N 4532   4.408   6.518   0.587
  285ASP      H 4533   4.332   6.474   0.538
  285ASP     CA 4534   4.385   6.599   0.705
  285ASP     HA 4535   4.428   6.697   0.683
  285ASP     CB 4536   4.237   6.629   0.728
  285ASP    HB1 4537   4.228   6.710   0.800
  285ASP    HB2 4538   4.190   6.538   0.765
  285ASP     CG 4539   4.174   6.683   0.601
  285ASP    OD1 4540   4.242   6.749   0.520
  285ASP    OD2 4541   4.058   6.642   0.577
  285ASP      C 4542   4.438   6.532   0.830
  285ASP      O 4543   4.504   6.601   0.908
  286MET      N 4544   4.421   6.400   0.842
  286MET      H 4545   4.361   6.357   0.773
  286MET     CA 4546   4.484   6.312   0.938
  286MET     HA 4547   4.471   6.348   1.039
  286MET     CB 4548   4.423   6.172   0.937
  286MET    HB1 4549   4.469   6.126   1.024
  286MET    HB2 4550   4.446   6.127   0.840
  286MET     CG 4551   4.272   6.183   0.959
  286MET    HG1 4552   4.232   6.082   0.946
  286MET    HG2 4553   4.229   6.246   0.881
  286MET     SD 4554   4.212   6.230   1.123
  286MET     CE 4555   4.292   6.114   1.236
  286MET    HE1 4556   4.232   6.110   1.327
  286MET    HE2 4557   4.303   6.016   1.188
  286MET    HE3 4558   4.390   6.157   1.256
  286MET      C 4559   4.636   6.316   0.932
  286MET      O 4560   4.706   6.318   1.033
  287THR      N 4561   4.690   6.332   0.811
  287THR      H 4562   4.634   6.331   0.727
  287THR     CA 4563   4.832   6.348   0.786
  287THR     HA 4564   4.885   6.278   0.852
  287THR     CB 4565   4.876   6.315   0.644
  287THR     HB 4566   4.858   6.393   0.569
  287THR    CG2 4567   5.025   6.283   0.644
  287THR   HG21 4568   5.045   6.189   0.695
  287THR   HG22 4569   5.065   6.281   0.543
  287THR   HG23 4570   5.078   6.366   0.690
  287THR    OG1 4571   4.814   6.196   0.601
  287THR    HG1 4572   4.725   6.219   0.574
  287THR      C 4573   4.880   6.486   0.827
  287THR      O 4574   4.983   6.501   0.893
  288THR      N 4575   4.806   6.593   0.798
  288THR      H 4576   4.722   6.578   0.744
  288THR     CA 4577   4.833   6.730   0.837
  288THR     HA 4578   4.933   6.755   0.801
  288THR     CB 4579   4.729   6.826   0.782
  288THR     HB 4580   4.635   6.800   0.830
  288THR    CG2 4581   4.741   6.973   0.820
  288THR   HG21 4582   4.668   7.035   0.768
  288THR   HG22 4583   4.737   6.986   0.928
  288THR   HG23 4584   4.842   6.995   0.784
  288THR    OG1 4585   4.704   6.818   0.643
  288THR    HG1 4586   4.695   6.725   0.621
  288THR      C 4587   4.844   6.741   0.989
  288THR      O 4588   4.947   6.781   1.043
  289LEU      N 4589   4.738   6.691   1.054
  289LEU      H 4590   4.668   6.655   0.991
  289LEU     CA 4591   4.728   6.675   1.197
  289LEU     HA 4592   4.734   6.772   1.247
  289LEU     CB 4593   4.589   6.624   1.231
  289LEU    HB1 4594   4.594   6.595   1.336
  289LEU    HB2 4595   4.572   6.538   1.167
  289LEU     CG 4596   4.472   6.720   1.211
  289LEU     HG 4597   4.469   6.753   1.107
  289LEU    CD1 4598   4.337   6.648   1.218
  289LEU   HD11 4599   4.323   6.562   1.153
  289LEU   HD12 4600   4.320   6.615   1.320
  289LEU   HD13 4601   4.253   6.710   1.186
  289LEU    CD2 4602   4.471   6.840   1.304
  289LEU   HD21 4603   4.386   6.905   1.281
  289LEU   HD22 4604   4.445   6.801   1.403
  289LEU   HD23 4605   4.560   6.903   1.309
  289LEU      C 4606   4.851   6.611   1.260
  289LEU      O 4607   4.934   6.675   1.325
  290LEU      N 4608   4.870   6.484   1.225
  290LEU      H 4609   4.803   6.437   1.166
  290LEU     CA 4610   4.983   6.405   1.269
  290LEU     HA 4611   4.983   6.393   1.378
  290LEU     CB 4612   4.977   6.262   1.215
  290LEU    HB1 4613   5.071   6.207   1.222
  290LEU    HB2 4614   4.983   6.263   1.106
  290LEU     CG 4615   4.861   6.175   1.262
  290LEU     HG 4616   4.774   6.241   1.265
  290LEU    CD1 4617   4.831   6.053   1.176
  290LEU   HD11 4618   4.809   6.080   1.073
  290LEU   HD12 4619   4.917   5.988   1.195
  290LEU   HD13 4620   4.749   5.993   1.216
  290LEU    CD2 4621   4.879   6.124   1.405
  290LEU   HD21 4622   4.894   6.210   1.470
  290LEU   HD22 4623   4.793   6.068   1.440
  290LEU   HD23 4624   4.968   6.062   1.418
  290LEU      C 4625   5.122   6.462   1.243
  290LEU      O 4626   5.203   6.429   1.329
  291SER      N 4627   5.148   6.541   1.138
  291SER      H 4628   5.069   6.552   1.076
  291SER     CA 4629   5.275   6.607   1.120
  291SER     HA 4630   5.348   6.529   1.143
  291SER     CB 4631   5.298   6.640   0.972
  291SER    HB1 4632   5.327   6.745   0.965
  291SER    HB2 4633   5.204   6.629   0.917
  291SER     OG 4634   5.395   6.555   0.915
  291SER     HG 4635   5.380   6.562   0.821
  291SER      C 4636   5.303   6.727   1.209
  291SER      O 4637   5.415   6.777   1.204
  292TYR      N 4638   5.215   6.768   1.301
  292TYR      H 4639   5.122   6.731   1.292
  292TYR     CA 4640   5.231   6.862   1.410
  292TYR     HA 4641   5.305   6.937   1.380
  292TYR     CB 4642   5.103   6.944   1.419
  292TYR    HB1 4643   5.129   7.019   1.494
  292TYR    HB2 4644   5.027   6.874   1.453
  292TYR     CG 4645   5.062   7.026   1.298
  292TYR    CD1 4646   4.932   7.016   1.249
  292TYR    HD1 4647   4.855   6.953   1.292
  292TYR    CE1 4648   4.896   7.097   1.141
  292TYR    HE1 4649   4.793   7.096   1.106
  292TYR     CZ 4650   4.993   7.172   1.073
  292TYR     OH 4651   4.957   7.257   0.972
  292TYR     HH 4652   5.023   7.325   0.959
  292TYR    CE2 4653   5.126   7.178   1.121
  292TYR    HE2 4654   5.199   7.246   1.080
  292TYR    CD2 4655   5.156   7.113   1.242
  292TYR    HD2 4656   5.261   7.112   1.264
  292TYR      C 4657   5.282   6.812   1.544
  292TYR      O 4658   5.311   6.887   1.637
  293ASN      N 4659   5.318   6.683   1.554
  293ASN      H 4660   5.312   6.627   1.471
  293ASN     CA 4661   5.357   6.617   1.677
  293ASN     HA 4662   5.279   6.622   1.752
  293ASN     CB 4663   5.381   6.468   1.656
  293ASN    HB1 4664   5.466   6.450   1.590
  293ASN    HB2 4665   5.289   6.425   1.616
  293ASN     CG 4666   5.416   6.402   1.789
  293ASN    OD1 4667   5.363   6.430   1.896
  293ASN    ND2 4668   5.532   6.336   1.797
  293ASN   HD21 4669   5.594   6.317   1.720
  293ASN   HD22 4670   5.564   6.310   1.890
  293ASN      C 4671   5.476   6.686   1.743
  293ASN      O 4672   5.577   6.718   1.680
  294ARG      N 4673   5.464   6.705   1.874
  294ARG      H 4674   5.379   6.673   1.919
  294ARG     CA 4675   5.567   6.752   1.964
  294ARG     HA 4676   5.656   6.764   1.902
  294ARG     CB 4677   5.535   6.893   2.014
  294ARG    HB1 4678   5.628   6.920   2.066
  294ARG    HB2 4679   5.449   6.894   2.081
  294ARG     CG 4680   5.511   6.990   1.899
  294ARG    HG1 4681   5.455   6.942   1.818
  294ARG    HG2 4682   5.603   7.031   1.857
  294ARG     CD 4683   5.429   7.110   1.943
  294ARG    HD1 4684   5.340   7.075   1.995
  294ARG    HD2 4685   5.402   7.167   1.854
  294ARG     NE 4686   5.509   7.192   2.034
  294ARG     HE 4687   5.593   7.159   2.080
  294ARG     CZ 4688   5.501   7.325   2.051
  294ARG    NH1 4689   5.420   7.399   1.974
  294ARG   HH11 4690   5.357   7.358   1.907
  294ARG   HH12 4691   5.418   7.500   1.977
  294ARG    NH2 4692   5.579   7.389   2.138
  294ARG   HH21 4693   5.649   7.340   2.191
  294ARG   HH22 4694   5.562   7.487   2.158
  294ARG      C 4695   5.605   6.663   2.082
  294ARG      O 4696   5.693   6.699   2.160
  295ASN      N 4697   5.527   6.558   2.110
  295ASN      H 4698   5.460   6.534   2.038
  295ASN     CA 4699   5.530   6.483   2.234
  295ASN     HA 4700   5.444   6.417   2.233
  295ASN     CB 4701   5.657   6.400   2.248
  295ASN    HB1 4702   5.665   6.352   2.346
  295ASN    HB2 4703   5.739   6.471   2.232
  295ASN     CG 4704   5.672   6.294   2.140
  295ASN    OD1 4705   5.577   6.250   2.076
  295ASN    ND2 4706   5.794   6.245   2.117
  295ASN   HD21 4707   5.872   6.273   2.174
  295ASN   HD22 4708   5.801   6.178   2.041
  295ASN      C 4709   5.507   6.573   2.354
  295ASN      O 4710   5.568   6.550   2.458
  296TRP      N 4711   5.430   6.681   2.337
  296TRP      H 4712   5.379   6.683   2.250
  296TRP     CA 4713   5.402   6.782   2.438
  296TRP     HA 4714   5.496   6.798   2.490
  296TRP     CB 4715   5.368   6.919   2.381
  296TRP    HB1 4716   5.289   6.907   2.307
  296TRP    HB2 4717   5.450   6.952   2.317
  296TRP     CG 4718   5.325   7.030   2.472
  296TRP    CD1 4719   5.399   7.122   2.537
  296TRP    HD1 4720   5.506   7.130   2.530
  296TRP    NE1 4721   5.319   7.190   2.627
  296TRP    HE1 4722   5.356   7.244   2.704
  296TRP    CE2 4723   5.187   7.149   2.622
  296TRP    CZ2 4724   5.071   7.201   2.681
  296TRP    HZ2 4725   5.076   7.283   2.751
  296TRP    CH2 4726   4.949   7.140   2.647
  296TRP    HH2 4727   4.858   7.175   2.694
  296TRP    CZ3 4728   4.945   7.049   2.540
  296TRP    HZ3 4729   4.850   7.013   2.506
  296TRP    CE3 4730   5.063   7.002   2.480
  296TRP    HE3 4731   5.052   6.933   2.398
  296TRP    CD2 4732   5.188   7.052   2.518
  296TRP      C 4733   5.296   6.735   2.536
  296TRP      O 4734   5.200   6.670   2.496
  297ARG      N 4735   5.320   6.753   2.666
  297ARG      H 4736   5.405   6.798   2.695
  297ARG     CA 4737   5.233   6.694   2.766
  297ARG     HA 4738   5.154   6.633   2.722
  297ARG     CB 4739   5.312   6.602   2.858
  297ARG    HB1 4740   5.258   6.572   2.948
  297ARG    HB2 4741   5.403   6.657   2.880
  297ARG     CG 4742   5.347   6.477   2.777
  297ARG    HG1 4743   5.398   6.507   2.686
  297ARG    HG2 4744   5.249   6.435   2.755
  297ARG     CD 4745   5.426   6.364   2.842
  297ARG    HD1 4746   5.383   6.309   2.925
  297ARG    HD2 4747   5.519   6.403   2.885
  297ARG     NE 4748   5.460   6.258   2.748
  297ARG     HE 4749   5.551   6.278   2.708
  297ARG     CZ 4750   5.406   6.139   2.719
  297ARG    NH1 4751   5.285   6.097   2.759
  297ARG   HH11 4752   5.222   6.161   2.805
  297ARG   HH12 4753   5.257   6.002   2.740
  297ARG    NH2 4754   5.481   6.054   2.648
  297ARG   HH21 4755   5.575   6.082   2.621
  297ARG   HH22 4756   5.446   5.961   2.635
  297ARG      C 4757   5.159   6.803   2.843
  297ARG      O 4758   5.218   6.896   2.896
  298VAL      N 4759   5.033   6.766   2.869
  298VAL      H 4760   4.994   6.697   2.806
  298VAL     CA 4761   4.948   6.812   2.977
  298VAL     HA 4762   4.956   6.920   2.975
  298VAL     CB 4763   4.800   6.776   2.972
  298VAL     HB 4764   4.773   6.671   2.964
  298VAL    CG1 4765   4.719   6.811   3.096
  298VAL   HG11 4766   4.757   6.905   3.136
  298VAL   HG12 4767   4.610   6.818   3.086
  298VAL   HG13 4768   4.742   6.741   3.177
  298VAL    CG2 4769   4.750   6.850   2.848
  298VAL   HG21 4770   4.804   6.818   2.758
  298VAL   HG22 4771   4.646   6.822   2.832
  298VAL   HG23 4772   4.758   6.958   2.860
  298VAL      C 4773   5.006   6.761   3.109
  298VAL      O 4774   5.037   6.843   3.194
  299CYS      N 4775   5.032   6.630   3.122
  299CYS      H 4776   5.002   6.574   3.044
  299CYS     CA 4777   5.091   6.562   3.235
  299CYS     HA 4778   5.096   6.626   3.324
  299CYS     CB 4779   4.991   6.459   3.287
  299CYS    HB1 4780   5.055   6.398   3.352
  299CYS    HB2 4781   4.959   6.401   3.200
  299CYS     SG 4782   4.846   6.533   3.365
  299CYS     HG 4783   4.765   6.430   3.393
  299CYS      C 4784   5.228   6.501   3.208
  299CYS      O 4785   5.245   6.388   3.165
  300ALA      N 4786   5.332   6.570   3.255
  300ALA      H 4787   5.313   6.660   3.295
  300ALA     CA 4788   5.468   6.520   3.269
  300ALA     HA 4789   5.462   6.411   3.270
  300ALA     CB 4790   5.556   6.569   3.155
  300ALA    HB1 4791   5.554   6.678   3.150
  300ALA    HB2 4792   5.661   6.542   3.167
  300ALA    HB3 4793   5.516   6.526   3.063
  300ALA      C 4794   5.535   6.552   3.402
  300ALA      O 4795   5.636   6.622   3.403
  301PRO      N 4796   5.475   6.513   3.514
  301PRO     CD 4797   5.387   6.399   3.533
  301PRO    HD1 4798   5.431   6.314   3.482
  301PRO    HD2 4799   5.286   6.422   3.497
  301PRO     CG 4800   5.386   6.375   3.683
  301PRO    HG1 4801   5.477   6.318   3.703
  301PRO    HG2 4802   5.294   6.326   3.714
  301PRO     CB 4803   5.412   6.511   3.747
  301PRO    HB1 4804   5.461   6.493   3.843
  301PRO    HB2 4805   5.327   6.579   3.758
  301PRO     CA 4806   5.512   6.563   3.645
  301PRO     HA 4807   5.500   6.671   3.634
  301PRO      C 4808   5.657   6.540   3.683
  301PRO      O 4809   5.705   6.430   3.710
  302LEU      N 4810   5.727   6.653   3.699
  302LEU      H 4811   5.686   6.740   3.668
  302LEU     CA 4812   5.866   6.653   3.741
  302LEU     HA 4813   5.933   6.592   3.681
  302LEU     CB 4814   5.916   6.797   3.744
  302LEU    HB1 4815   6.018   6.803   3.781
  302LEU    HB2 4816   5.858   6.849   3.820
  302LEU     CG 4817   5.929   6.874   3.612
  302LEU     HG 4818   5.830   6.882   3.567
  302LEU    CD1 4819   5.971   7.017   3.643
  302LEU   HD11 4820   5.944   7.088   3.564
  302LEU   HD12 4821   5.928   7.055   3.736
  302LEU   HD13 4822   6.078   7.010   3.658
  302LEU    CD2 4823   6.032   6.810   3.520
  302LEU   HD21 4824   6.119   6.789   3.582
  302LEU   HD22 4825   5.983   6.720   3.483
  302LEU   HD23 4826   6.055   6.877   3.437
  302LEU      C 4827   5.875   6.600   3.883
  302LEU      O 4828   5.977   6.544   3.921
  303SER      N 4829   5.774   6.623   3.968
  303SER      H 4830   5.700   6.680   3.931
  303SER     CA 4831   5.764   6.569   4.102
  303SER     HA 4832   5.846   6.605   4.165
  303SER     CB 4833   5.636   6.623   4.163
  303SER    HB1 4834   5.642   6.731   4.149
  303SER    HB2 4835   5.625   6.591   4.266
  303SER     OG 4836   5.528   6.567   4.091
  303SER     HG 4837   5.504   6.630   4.023
  303SER      C 4838   5.777   6.419   4.123
  303SER      O 4839   5.809   6.375   4.234
  304CYS      N 4840   5.766   6.342   4.015
  304CYS      H 4841   5.763   6.387   3.925
  304CYS     CA 4842   5.767   6.197   4.021
  304CYS     HA 4843   5.778   6.178   4.127
  304CYS     CB 4844   5.643   6.139   3.952
  304CYS    HB1 4845   5.645   6.030   3.961
  304CYS    HB2 4846   5.641   6.175   3.849
  304CYS     SG 4847   5.496   6.201   4.036
  304CYS     HG 4848   5.506   6.331   4.005
  304CYS      C 4849   5.887   6.128   3.958
  304CYS      O 4850   5.896   6.008   3.980
  305THR      N 4851   5.980   6.204   3.899
  305THR      H 4852   5.957   6.302   3.897
  305THR     CA 4853   6.084   6.155   3.811
  305THR     HA 4854   6.050   6.073   3.749
  305THR     CB 4855   6.142   6.269   3.728
  305THR     HB 4856   6.217   6.234   3.656
  305THR    CG2 4857   6.029   6.337   3.650
  305THR   HG21 4858   6.005   6.265   3.572
  305THR   HG22 4859   5.949   6.366   3.718
  305THR   HG23 4860   6.059   6.435   3.613
  305THR    OG1 4861   6.202   6.376   3.797
  305THR    HG1 4862   6.238   6.434   3.730
  305THR      C 4863   6.195   6.077   3.880
  305THR      O 4864   6.265   6.012   3.801
  306SER      N 4865   6.214   6.085   4.012
  306SER      H 4866   6.162   6.156   4.062
  306SER     CA 4867   6.296   5.991   4.085
  306SER     HA 4868   6.386   5.965   4.028
  306SER     CB 4869   6.354   6.054   4.212
  306SER    HB1 4870   6.415   5.980   4.263
  306SER    HB2 4871   6.268   6.072   4.277
  306SER     OG 4872   6.420   6.177   4.190
  306SER     HG 4873   6.477   6.160   4.114
  306SER      C 4874   6.226   5.862   4.125
  306SER      O 4875   6.301   5.770   4.157
  307HIS      N 4876   6.093   5.852   4.118
  307HIS      H 4877   6.045   5.931   4.076
  307HIS     CA 4878   6.016   5.731   4.136
  307HIS     HA 4879   6.035   5.710   4.241
  307HIS     CB 4880   5.865   5.756   4.140
  307HIS    HB1 4881   5.824   5.774   4.041
  307HIS    HB2 4882   5.844   5.847   4.197
  307HIS     CG 4883   5.782   5.646   4.198
  307HIS    ND1 4884   5.769   5.513   4.158
  307HIS    CE1 4885   5.693   5.451   4.248
  307HIS    HE1 4886   5.678   5.344   4.250
  307HIS    NE2 4887   5.650   5.537   4.343
  307HIS    HE2 4888   5.594   5.524   4.426
  307HIS    CD2 4889   5.709   5.658   4.314
  307HIS    HD2 4890   5.704   5.748   4.374
  307HIS      C 4891   6.060   5.618   4.045
  307HIS      O 4892   6.068   5.640   3.924
  308LYS      N 4893   6.085   5.496   4.093
  308LYS      H 4894   6.074   5.485   4.193
  308LYS     CA 4895   6.128   5.383   4.013
  308LYS     HA 4896   6.221   5.416   3.967
  308LYS     CB 4897   6.161   5.262   4.101
  308LYS    HB1 4898   6.223   5.293   4.185
  308LYS    HB2 4899   6.202   5.181   4.041
  308LYS     CG 4900   6.032   5.197   4.150
  308LYS    HG1 4901   5.988   5.122   4.086
  308LYS    HG2 4902   5.951   5.269   4.161
  308LYS     CD 4903   6.049   5.137   4.289
  308LYS    HD1 4904   6.059   5.219   4.360
  308LYS    HD2 4905   6.146   5.090   4.308
  308LYS     CE 4906   5.953   5.030   4.339
  308LYS    HE1 4907   5.982   5.013   4.443
  308LYS    HE2 4908   5.962   4.938   4.280
  308LYS     NZ 4909   5.812   5.072   4.341
  308LYS    HZ1 4910   5.792   5.159   4.387
  308LYS    HZ2 4911   5.782   5.082   4.244
  308LYS    HZ3 4912   5.756   5.005   4.392
  308LYS      C 4913   6.038   5.347   3.896
  308LYS      O 4914   6.081   5.269   3.812
  309ASP      N 4915   5.917   5.403   3.887
  309ASP      H 4916   5.899   5.455   3.972
  309ASP     CA 4917   5.815   5.369   3.789
  309ASP     HA 4918   5.857   5.310   3.708
  309ASP     CB 4919   5.708   5.279   3.851
  309ASP    HB1 4920   5.642   5.245   3.771
  309ASP    HB2 4921   5.662   5.348   3.921
  309ASP     CG 4922   5.765   5.163   3.930
  309ASP    OD1 4923   5.836   5.083   3.864
  309ASP    OD2 4924   5.746   5.144   4.052
  309ASP      C 4925   5.752   5.486   3.716
  309ASP      O 4926   5.653   5.473   3.645
  310TYR      N 4927   5.822   5.600   3.712
  310TYR      H 4928   5.905   5.612   3.769
  310TYR     CA 4929   5.804   5.707   3.616
  310TYR     HA 4930   5.706   5.739   3.653
  310TYR     CB 4931   5.902   5.821   3.638
  310TYR    HB1 4932   6.001   5.793   3.602
  310TYR    HB2 4933   5.926   5.845   3.742
  310TYR     CG 4934   5.862   5.948   3.566
  310TYR    CD1 4935   5.770   6.030   3.633
  310TYR    HD1 4936   5.720   5.992   3.720
  310TYR    CE1 4937   5.719   6.143   3.567
  310TYR    HE1 4938   5.636   6.197   3.611
  310TYR     CZ 4939   5.770   6.176   3.440
  310TYR     OH 4940   5.732   6.285   3.367
  310TYR     HH 4941   5.791   6.285   3.292
  310TYR    CE2 4942   5.871   6.097   3.380
  310TYR    HE2 4943   5.922   6.132   3.292
  310TYR    CD2 4944   5.919   5.982   3.443
  310TYR    HD2 4945   5.997   5.922   3.400
  310TYR      C 4946   5.793   5.655   3.474
  310TYR      O 4947   5.881   5.579   3.434
  311PRO      N 4948   5.693   5.688   3.392
  311PRO     CD 4949   5.578   5.771   3.420
  311PRO    HD1 4950   5.616   5.870   3.443
  311PRO    HD2 4951   5.528   5.725   3.505
  311PRO     CG 4952   5.488   5.756   3.297
  311PRO    HG1 4953   5.497   5.847   3.238
  311PRO    HG2 4954   5.386   5.759   3.335
  311PRO     CB 4955   5.534   5.634   3.216
  311PRO    HB1 4956   5.527   5.660   3.111
  311PRO    HB2 4957   5.475   5.547   3.247
  311PRO     CA 4958   5.678   5.618   3.266
  311PRO     HA 4959   5.697   5.513   3.285
  311PRO      C 4960   5.765   5.666   3.150
  311PRO      O 4961   5.797   5.590   3.059
  312PHE      N 4962   5.785   5.797   3.140
  312PHE      H 4963   5.761   5.860   3.215
  312PHE     CA 4964   5.839   5.867   3.025
  312PHE     HA 4965   5.807   5.821   2.932
  312PHE     CB 4966   5.773   6.003   3.006
  312PHE    HB1 4967   5.814   6.035   2.910
  312PHE    HB2 4968   5.811   6.072   3.081
  312PHE     CG 4969   5.622   6.001   3.014
  312PHE    CD1 4970   5.542   5.913   2.940
  312PHE    HD1 4971   5.594   5.839   2.882
  312PHE    CE1 4972   5.404   5.899   2.958
  312PHE    HE1 4973   5.344   5.829   2.903
  312PHE     CZ 4974   5.346   5.973   3.062
  312PHE     HZ 4975   5.243   5.953   3.087
  312PHE    CE2 4976   5.421   6.066   3.134
  312PHE    HE2 4977   5.380   6.140   3.201
  312PHE    CD2 4978   5.557   6.084   3.107
  312PHE    HD2 4979   5.615   6.161   3.155
  312PHE      C 4980   5.990   5.875   3.040
  312PHE      O 4981   6.050   5.889   3.147
  313NME      N 4982   6.061   5.869   2.927
  313NME      H 4983   6.005   5.856   2.844
  313NME    CH3 4984   6.200   5.900   2.900
  313NME   HH31 4985   6.259   5.870   2.986
  313NME   HH32 4986   6.234   5.848   2.810
  313NME   HH33 4987   6.200   6.007   2.876
  314LIG     C1 4988   4.933   6.588   3.772
  314LIG     H1 4989   5.005   6.668   3.788
  314LIG     H2 4990   4.927   6.583   3.663
  314LIG    N10 4991   4.807   6.605   3.843
  314LIG     H3 4992   4.731   6.554   3.802
  314LIG    C11 4993   4.769   6.696   3.935
  314LIG    O12 4994   4.851   6.775   3.979
  314LIG     C2 4995   5.001   6.461   3.821
  314LIG     C7 4996   5.084   6.454   3.931
  314LIG     F9 4997   5.137   6.564   3.988
  314LIG     C6 4998   5.136   6.333   3.974
  314LIG     H4 4999   5.203   6.319   4.058
  314LIG     C5 5000   5.073   6.218   3.929
  314LIG    BR8 5001   5.128   6.043   3.977
  314LIG     C4 5002   4.978   6.224   3.827
  314LIG     H5 5003   4.925   6.134   3.798
  314LIG     C3 5004   4.940   6.346   3.774
  314LIG     H6 5005   4.862   6.350   3.698
  314LIG     C8 5006   4.630   6.688   3.988
  314LIG     C9 5007   4.595   6.778   4.087
  314LIG     H7 5008   4.662   6.850   4.131
  314LIG    C10 5009   4.467   6.782   4.140
  314LIG     H8 5010   4.437   6.842   4.226
  314LIG    C12 5011   4.369   6.700   4.087
  314LIG    CL1 5012   4.203   6.702   4.135
  314LIG    C14 5013   4.402   6.614   3.983
  314LIG     H9 5014   4.324   6.546   3.949
  314LIG    C15 5015   4.532   6.605   3.936
  314LIG    O20 5016   4.559   6.508   3.843
  314LIG    C21 5017   4.503   6.515   3.711
  314LIG    H10 5018   4.553   6.598   3.661
  314LIG    H11 5019   4.394   6.525   3.712
  314LIG    C22 5020   4.520   6.396   3.621
  314LIG    O24 5021   4.433   6.312   3.634
  314LIG    O23 5022   4.626   6.388   3.561
  315NAP     PA 5023   4.002   6.899   2.753
  315NAP    O2A 5024   4.108   6.860   2.656
  315NAP    O1A 5025   3.892   6.802   2.733
  315NAP    O5B 5026   3.952   7.050   2.737
  315NAP    C5B 5027   3.869   7.111   2.837
  315NAP   H51A 5028   3.912   7.099   2.936
  315NAP   H52A 5029   3.779   7.049   2.840
  315NAP    C4B 5030   3.839   7.261   2.815
  315NAP    H4B 5031   3.935   7.311   2.829
  315NAP    O4B 5032   3.798   7.289   2.680
  315NAP    C3B 5033   3.733   7.315   2.912
  315NAP    H3B 5034   3.710   7.252   2.999
  315NAP    O3B 5035   3.780   7.441   2.958
  315NAP   HO3A 5036   3.709   7.505   2.977
  315NAP    C2B 5037   3.613   7.342   2.820
  315NAP    H2B 5038   3.554   7.250   2.811
  315NAP    O2B 5039   3.523   7.447   2.856
  315NAP    C1B 5040   3.681   7.372   2.686
  315NAP    H1B 5041   3.713   7.477   2.691
  315NAP    N9A 5042   3.589   7.349   2.574
  315NAP    C8A 5043   3.525   7.231   2.550
  315NAP    H8A 5044   3.517   7.152   2.622
  315NAP    N7A 5045   3.471   7.224   2.428
  315NAP    C5A 5046   3.493   7.348   2.383
  315NAP    C6A 5047   3.447   7.408   2.267
  315NAP    N6A 5048   3.353   7.345   2.191
  315NAP   H62A 5049   3.339   7.386   2.100
  315NAP   H61A 5050   3.355   7.244   2.197
  315NAP    N1A 5051   3.476   7.535   2.233
  315NAP    C2A 5052   3.564   7.594   2.315
  315NAP    H2A 5053   3.597   7.693   2.286
  315NAP    N3A 5054   3.618   7.548   2.429
  315NAP    C4A 5055   3.570   7.428   2.467
  315NAP     O3 5056   4.071   6.909   2.897
  315NAP     PN 5057   4.072   6.798   3.013
  315NAP    O1N 5058   3.965   6.823   3.113
  315NAP    O2N 5059   4.193   6.800   3.097
  315NAP    O5D 5060   4.069   6.655   2.942
  315NAP    C5D 5061   3.948   6.580   2.923
  315NAP   H51N 5062   3.949   6.529   2.827
  315NAP   H52N 5063   3.855   6.638   2.917
  315NAP    C4D 5064   3.934   6.479   3.038
  315NAP    H4D 5065   3.853   6.411   3.010
  315NAP    O4D 5066   4.048   6.390   3.043
  315NAP    C3D 5067   3.934   6.536   3.181
  315NAP    H3D 5068   4.033   6.583   3.190
  315NAP    O3D 5069   3.831   6.629   3.212
  315NAP   HO3N 5070   3.861   6.718   3.185
  315NAP    C2D 5071   3.956   6.406   3.260
  315NAP    H2D 5072   3.980   6.421   3.366
  315NAP    O2D 5073   3.834   6.333   3.268
  315NAP   HO2N 5074   3.855   6.239   3.278
  315NAP    C1D 5075   4.054   6.327   3.172
  315NAP    H1D 5076   4.026   6.222   3.161
  315NAP    N1N 5077   4.191   6.326   3.220
  315NAP    C2N 5078   4.248   6.211   3.262
  315NAP    H2N 5079   4.178   6.128   3.271
  315NAP    C3N 5080   4.379   6.209   3.306
  315NAP    C7N 5081   4.437   6.081   3.356
  315NAP    O7N 5082   4.549   6.065   3.399
  315NAP    N7N 5083   4.368   5.969   3.328
  315NAP   H72N 5084   4.410   5.881   3.353
  315NAP   H71N 5085   4.305   5.983   3.251
  315NAP    C4N 5086   4.454   6.326   3.296
  315NAP    H4N 5087   4.560   6.326   3.320
  315NAP    C5N 5088   4.400   6.441   3.241
  315NAP    H5N 5089   4.464   6.527   3.227
  315NAP    C6N 5090   4.264   6.440   3.211
  315NAP    H6N 5091   4.225   6.526   3.158
  315NAP    P2B 5092   3.444   7.436   2.995
  315NAP    O1X 5093   3.484   7.554   3.075
  315NAP    O2X 5094   3.296   7.437   2.984
  315NAP    O3X 5095   3.488   7.333   3.092
  316SOL     OW 5096  -1.163   4.006   5.038
  316SOL    HW1 5097  -1.246   3.998   5.084
  316SOL    HW2 5098  -1.097   3.980   5.102
  317SOL     OW 5099   3.701   1.488   0.244
  317SOL    HW1 5100   3.637   1.553   0.218
  317SOL    HW2 5101   3.659   1.440   0.315
  318SOL     OW 5102   9.481   6.940   0.133
  318SOL    HW1 5103   9.435   6.907   0.210
  318SOL    HW2 5104   9.544   6.871   0.111
  319SOL     OW 5105   1.029   9.858   5.475
  319SOL    HW1 5106   1.011   9.791   5.408
  319SOL    HW2 5107   1.120   9.842   5.501
  320SOL     OW 5108   4.547   4.129   0.824
  320SOL    HW1 5109   4.541   4.173   0.908
  320SOL    HW2 5110   4.548   4.199   0.759
  321SOL     OW 5111   3.970   3.359   2.233
  321SOL    HW1 5112   3.956   3.285   2.173
  321SOL    HW2 5113   3.959   3.321   2.320
  322SOL     OW 5114   3.598   8.106   5.114
  322SOL    HW1 5115   3.570   8.063   5.033
  322SOL    HW2 5116   3.692   8.118   5.105
  323SOL     OW 5117   8.650   7.898   2.135
  323SOL    HW1 5118   8.684   7.983   2.108
  323SOL    HW2 5119   8.555   7.905   2.123
  324SOL     OW 5120   7.152   1.199   1.075
  324SOL    HW1 5121   7.083   1.172   1.015
  324SOL    HW2 5122   7.209   1.122   1.083
  325SOL     OW 5123   4.315   6.808   4.534
  325SOL    HW1 5124   4.355   6.866   4.470
  325SOL    HW2 5125   4.371   6.817   4.612
  326SOL     OW 5126   0.616   2.172   3.577
  326SOL    HW1 5127   0.585   2.081   3.580
  326SOL    HW2 5128   0.701   2.169   3.621
  327SOL     OW 5129   1.057   6.281   3.898
  327SOL    HW1 5130   0.997   6.355   3.888
  327SOL    HW2 5131   1.000   6.204   3.894
  328SOL     OW 5132   6.929   2.804   0.881
  328SOL    HW1 5133   6.957   2.777   0.793
  328SOL    HW2 5134   6.886   2.889   0.868
  329SOL     OW 5135  -0.995   3.044   5.164
  329SOL    HW1 5136  -0.925   2.982   5.144
  329SOL    HW2 5137  -1.073   3.006   5.122
  330SOL     OW 5138   2.708   1.546   2.601
  330SOL    HW1 5139   2.786   1.600   2.586
  330SOL    HW2 5140   2.693   1.501   2.518
  331SOL     OW 5141   7.032   7.952   3.622
  331SOL    HW1 5142   6.977   7.985   3.692
  331SOL    HW2 5143   7.027   8.018   3.553
  332SOL     OW 5144   8.014   6.052   2.473
  332SOL    HW1 5145   8.103   6.080   2.449
  332SOL    HW2 5146   7.959   6.083   2.401
  333SOL     OW 5147   2.441   4.490   4.609
  333SOL    HW1 5148   2.360   4.527   4.573
  333SOL    HW2 5149   2.471   4.555   4.672
  334SOL     OW 5150   2.305   8.829   5.544
  334SOL    HW1 5151   2.292   8.922   5.529
  334SOL    HW2 5152   2.252   8.786   5.476
  335SOL     OW 5153   2.568   7.545   3.340
  335SOL    HW1 5154   2.550   7.455   3.367
  335SOL    HW2 5155   2.659   7.542   3.309
  336SOL     OW 5156   3.802   9.557   5.726
  336SOL    HW1 5157   3.840   9.471   5.741
  336SOL    HW2 5158   3.859   9.598   5.661
  337SOL     OW 5159   0.905   5.872   2.925
  337SOL    HW1 5160   0.986   5.867   2.875
  337SOL    HW2 5161   0.933   5.881   3.016
  338SOL     OW 5162   7.526   7.512   3.260
  338SOL    HW1 5163   7.529   7.545   3.350
  338SOL    HW2 5164   7.576   7.576   3.209
  339SOL     OW 5165   8.087   7.893   2.789
  339SOL    HW1 5166   8.013   7.950   2.766
  339SOL    HW2 5167   8.055   7.842   2.863
  340SOL     OW 5168   1.767   4.432   0.803
  340SOL    HW1 5169   1.863   4.440   0.800
  340SOL    HW2 5170   1.736   4.521   0.821
  341SOL     OW 5171   4.812   3.878   1.550
  341SOL    HW1 5172   4.807   3.886   1.454
  341SOL    HW2 5173   4.898   3.839   1.565
  342SOL     OW 5174   2.598   5.858   1.972
  342SOL    HW1 5175   2.589   5.896   1.885
  342SOL    HW2 5176   2.509   5.834   1.998
  343SOL     OW 5177   3.868   0.251   0.358
  343SOL    HW1 5178   3.870   0.265   0.263
  343SOL    HW2 5179   3.903   0.163   0.369
  344SOL     OW 5180  -0.061   2.405   1.979
  344SOL    HW1 5181   0.018   2.352   1.992
  344SOL    HW2 5182  -0.043   2.486   2.027
  345SOL     OW 5183   3.211   8.795   3.174
  345SOL    HW1 5184   3.179   8.767   3.088
  345SOL    HW2 5185   3.298   8.755   3.182
  346SOL     OW 5186   7.496   6.055   2.020
  346SOL    HW1 5187   7.549   5.980   2.046
  346SOL    HW2 5188   7.428   6.060   2.087
  347SOL     OW 5189   9.001   5.288   0.449
  347SOL    HW1 5190   9.088   5.303   0.413
  347SOL    HW2 5191   8.959   5.228   0.388
  348SOL     OW 5192   0.171   5.121   4.598
  348SOL    HW1 5193   0.246   5.136   4.540
  348SOL    HW2 5194   0.095   5.144   4.545
  349SOL     OW 5195   1.577   4.126   4.503
  349SOL    HW1 5196   1.523   4.064   4.553
  349SOL    HW2 5197   1.610   4.187   4.569
  350SOL     OW 5198   4.681   7.978   5.048
  350SOL    HW1 5199   4.649   8.044   5.109
  350SOL    HW2 5200   4.731   8.028   4.983
  351SOL     OW 5201   4.637   9.870   5.977
  351SOL    HW1 5202   4.656   9.889   5.885
  351SOL    HW2 5203   4.722   9.879   6.021
  352SOL     OW 5204   5.427   6.222   0.283
  352SOL    HW1 5205   5.332   6.223   0.269
  352SOL    HW2 5206   5.451   6.130   0.272
  353SOL     OW 5207   5.957   6.517   3.279
  353SOL    HW1 5208   5.888   6.564   3.327
  353SOL    HW2 5209   5.915   6.491   3.197
  354SOL     OW 5210   4.880   3.621   3.086
  354SOL    HW1 5211   4.929   3.702   3.098
  354SOL    HW2 5212   4.806   3.646   3.030
  355SOL     OW 5213   2.821   0.778   0.431
  355SOL    HW1 5214   2.786   0.789   0.343
  355SOL    HW2 5215   2.872   0.698   0.427
  356SOL     OW 5216   2.908   4.211   5.677
  356SOL    HW1 5217   2.959   4.194   5.756
  356SOL    HW2 5218   2.973   4.207   5.606
  357SOL     OW 5219   4.499   8.337   3.034
  357SOL    HW1 5220   4.524   8.322   2.943
  357SOL    HW2 5221   4.561   8.286   3.085
  358SOL     OW 5222   7.700   7.715   2.228
  358SOL    HW1 5223   7.768   7.648   2.233
  358SOL    HW2 5224   7.732   7.786   2.284
  359SOL     OW 5225   7.892   2.682   0.324
  359SOL    HW1 5226   7.952   2.650   0.256
  359SOL    HW2 5227   7.903   2.778   0.323
  360SOL     OW 5228   0.321   5.361   5.245
  360SOL    HW1 5229   0.409   5.398   5.256
  360SOL    HW2 5230   0.336   5.278   5.200
  361SOL     OW 5231   4.784   8.300   3.154
  361SOL    HW1 5232   4.766   8.219   3.105
  361SOL    HW2 5233   4.817   8.269   3.239
  362SOL     OW 5234   3.361   8.454   5.498
  362SOL    HW1 5235   3.427   8.434   5.432
  362SOL    HW2 5236   3.354   8.374   5.551
  363SOL     OW 5237   1.152   0.462   0.313
  363SOL    HW1 5238   1.107   0.415   0.383
  363SOL    HW2 5239   1.081   0.492   0.256
  364SOL     OW 5240   5.834   2.776   4.427
  364SOL    HW1 5241   5.824   2.681   4.422
  364SOL    HW2 5242   5.894   2.790   4.500
  365SOL     OW 5243   5.452   7.967   4.291
  365SOL    HW1 5244   5.509   7.894   4.266
  365SOL    HW2 5245   5.507   8.045   4.282
  366SOL     OW 5246   5.973   9.014   4.317
  366SOL    HW1 5247   5.945   8.985   4.231
  366SOL    HW2 5248   5.914   8.969   4.378
  367SOL     OW 5249   5.744   3.869   3.910
  367SOL    HW1 5250   5.818   3.866   3.971
  367SOL    HW2 5251   5.767   3.936   3.846
  368SOL     OW 5252   2.428   3.155   0.029
  368SOL    HW1 5253   2.367   3.228   0.019
  368SOL    HW2 5254   2.514   3.197   0.039
  369SOL     OW 5255   0.650   5.562   5.994
  369SOL    HW1 5256   0.600   5.582   5.916
  369SOL    HW2 5257   0.710   5.492   5.967
  370SOL     OW 5258   0.749   3.100   3.431
  370SOL    HW1 5259   0.748   3.008   3.406
  370SOL    HW2 5260   0.782   3.101   3.520
  371SOL     OW 5261   1.464   1.604   1.990
  371SOL    HW1 5262   1.498   1.671   2.050
  371SOL    HW2 5263   1.539   1.579   1.937
  372SOL     OW 5264   1.393   8.864   4.590
  372SOL    HW1 5265   1.417   8.909   4.671
  372SOL    HW2 5266   1.341   8.928   4.541
  373SOL     OW 5267   1.473   8.740   4.881
  373SOL    HW1 5268   1.488   8.834   4.869
  373SOL    HW2 5269   1.428   8.734   4.966
  374SOL     OW 5270   1.007   7.759   5.363
  374SOL    HW1 5271   0.989   7.807   5.283
  374SOL    HW2 5272   1.101   7.773   5.379
  375SOL     OW 5273   7.130   3.060   1.655
  375SOL    HW1 5274   7.199   3.064   1.588
  375SOL    HW2 5275   7.049   3.079   1.608
  376SOL     OW 5276   7.001   6.144   3.809
  376SOL    HW1 5277   7.063   6.198   3.760
  376SOL    HW2 5278   6.950   6.207   3.860
  377SOL     OW 5279   0.857   4.048   4.215
  377SOL    HW1 5280   0.808   3.969   4.237
  377SOL    HW2 5281   0.946   4.030   4.243
  378SOL     OW 5282   5.352   5.247   1.489
  378SOL    HW1 5283   5.288   5.314   1.464
  378SOL    HW2 5284   5.314   5.165   1.459
  379SOL     OW 5285   5.035   5.450   5.730
  379SOL    HW1 5286   4.972   5.426   5.798
  379SOL    HW2 5287   5.010   5.539   5.704
  380SOL     OW 5288   1.307   3.943   5.186
  380SOL    HW1 5289   1.321   3.868   5.245
  380SOL    HW2 5290   1.314   4.020   5.243
  381SOL     OW 5291   6.315   8.234   3.143
  381SOL    HW1 5292   6.374   8.302   3.175
  381SOL    HW2 5293   6.313   8.169   3.214
  382SOL     OW 5294   3.012   4.083   0.841
  382SOL    HW1 5295   3.047   4.108   0.927
  382SOL    HW2 5296   2.992   4.166   0.798
  383SOL     OW 5297   6.318   8.135   1.952
  383SOL    HW1 5298   6.368   8.081   2.013
  383SOL    HW2 5299   6.344   8.225   1.972
  384SOL     OW 5300   1.648   5.936   0.855
  384SOL    HW1 5301   1.652   5.995   0.780
  384SOL    HW2 5302   1.737   5.903   0.865
  385SOL     OW 5303   2.783   3.338   0.305
  385SOL    HW1 5304   2.817   3.251   0.327
  385SOL    HW2 5305   2.846   3.375   0.244
  386SOL     OW 5306   0.787   5.350   5.613
  386SOL    HW1 5307   0.856   5.416   5.601
  386SOL    HW2 5308   0.771   5.350   5.707
  387SOL     OW 5309   0.819   4.196   3.258
  387SOL    HW1 5310   0.813   4.279   3.306
  387SOL    HW2 5311   0.909   4.166   3.274
  388SOL     OW 5312   0.006   8.723   5.366
  388SOL    HW1 5313   0.005   8.813   5.333
  388SOL    HW2 5314   0.076   8.680   5.317
  389SOL     OW 5315   6.773   5.319   3.583
  389SOL    HW1 5316   6.844   5.379   3.605
  389SOL    HW2 5317   6.803   5.277   3.502
  390SOL     OW 5318   0.515   3.067   4.774
  390SOL    HW1 5319   0.511   3.159   4.800
  390SOL    HW2 5320   0.535   3.069   4.681
  391SOL     OW 5321   6.992   2.989   1.983
  391SOL    HW1 5322   6.942   2.913   1.955
  391SOL    HW2 5323   6.999   3.044   1.905
  392SOL     OW 5324   4.450   4.095   1.640
  392SOL    HW1 5325   4.462   4.176   1.592
  392SOL    HW2 5326   4.395   4.041   1.583
  393SOL     OW 5327   1.826   6.948   3.846
  393SOL    HW1 5328   1.752   6.889   3.857
  393SOL    HW2 5329   1.787   7.032   3.821
  394SOL     OW 5330   7.267   9.575   4.359
  394SOL    HW1 5331   7.272   9.668   4.339
  394SOL    HW2 5332   7.174   9.558   4.373
  395SOL     OW 5333   1.312   3.640   3.276
  395SOL    HW1 5334   1.231   3.690   3.271
  395SOL    HW2 5335   1.374   3.691   3.223
  396SOL     OW 5336   7.456   6.509   1.718
  396SOL    HW1 5337   7.378   6.563   1.707
  396SOL    HW2 5338   7.441   6.460   1.799
  397SOL     OW 5339   4.874   8.570   5.103
  397SOL    HW1 5340   4.851   8.660   5.077
  397SOL    HW2 5341   4.911   8.531   5.024
  398SOL     OW 5342  -0.382   1.795   2.737
  398SOL    HW1 5343  -0.418   1.870   2.784
  398SOL    HW2 5344  -0.288   1.799   2.753
  399SOL     OW 5345   4.156   3.252   0.537
  399SOL    HW1 5346   4.240   3.296   0.544
  399SOL    HW2 5347   4.092   3.317   0.567
  400SOL     OW 5348   1.851   6.305   3.004
  400SOL    HW1 5349   1.793   6.250   3.057
  400SOL    HW2 5350   1.793   6.346   2.939
  401SOL     OW 5351   0.464   1.379   1.484
  401SOL    HW1 5352   0.448   1.333   1.402
  401SOL    HW2 5353   0.527   1.448   1.461
  402SOL     OW 5354   8.642   6.338   1.302
  402SOL    HW1 5355   8.734   6.358   1.288
  402SOL    HW2 5356   8.622   6.374   1.388
  403SOL     OW 5357   1.130   1.806   2.414
  403SOL    HW1 5358   1.123   1.754   2.334
  403SOL    HW2 5359   1.223   1.825   2.422
  404SOL     OW 5360   2.265   6.505   4.790
  404SOL    HW1 5361   2.290   6.541   4.876
  404SOL    HW2 5362   2.349   6.486   4.747
  405SOL     OW 5363   2.323   3.768   0.705
  405SOL    HW1 5364   2.280   3.842   0.748
  405SOL    HW2 5365   2.388   3.738   0.769
  406SOL     OW 5366   6.872   7.419   2.466
  406SOL    HW1 5367   6.831   7.359   2.528
  406SOL    HW2 5368   6.949   7.372   2.434
  407SOL     OW 5369   2.983   8.211   3.415
  407SOL    HW1 5370   2.987   8.115   3.417
  407SOL    HW2 5371   2.894   8.232   3.444
  408SOL     OW 5372  -0.851   3.918   3.985
  408SOL    HW1 5373  -0.901   3.946   3.908
  408SOL    HW2 5374  -0.873   3.825   3.995
  409SOL     OW 5375   1.798   4.771   2.006
  409SOL    HW1 5376   1.882   4.751   2.048
  409SOL    HW2 5377   1.741   4.800   2.077
  410SOL     OW 5378   2.934   4.433   5.227
  410SOL    HW1 5379   2.860   4.419   5.287
  410SOL    HW2 5380   2.938   4.528   5.216
  411SOL     OW 5381   6.179   6.577   1.213
  411SOL    HW1 5382   6.219   6.581   1.300
  411SOL    HW2 5383   6.253   6.569   1.153
  412SOL     OW 5384  -0.882   5.412   5.960
  412SOL    HW1 5385  -0.918   5.383   6.044
  412SOL    HW2 5386  -0.834   5.337   5.927
  413SOL     OW 5387   4.610   5.147   5.652
  413SOL    HW1 5388   4.627   5.239   5.631
  413SOL    HW2 5389   4.645   5.098   5.578
  414SOL     OW 5390   4.665   9.792   5.677
  414SOL    HW1 5391   4.646   9.698   5.681
  414SOL    HW2 5392   4.591   9.829   5.629
  415SOL     OW 5393   0.214   4.239   3.537
  415SOL    HW1 5394   0.239   4.183   3.611
  415SOL    HW2 5395   0.298   4.265   3.498
  416SOL     OW 5396   2.482   8.318   3.941
  416SOL    HW1 5397   2.485   8.413   3.934
  416SOL    HW2 5398   2.564   8.295   3.985
  417SOL     OW 5399   3.941   7.809   5.253
  417SOL    HW1 5400   3.939   7.746   5.326
  417SOL    HW2 5401   4.017   7.782   5.201
  418SOL     OW 5402  -0.566   1.934   2.065
  418SOL    HW1 5403  -0.513   1.979   2.131
  418SOL    HW2 5404  -0.548   1.981   1.983
  419SOL     OW 5405   8.260   6.194   1.441
  419SOL    HW1 5406   8.309   6.166   1.364
  419SOL    HW2 5407   8.212   6.116   1.469
  420SOL     OW 5408   7.711   4.377   2.316
  420SOL    HW1 5409   7.775   4.322   2.270
  420SOL    HW2 5410   7.685   4.325   2.392
  421SOL     OW 5411   3.684   3.638   3.026
  421SOL    HW1 5412   3.634   3.561   3.053
  421SOL    HW2 5413   3.773   3.621   3.058
  422SOL     OW 5414   8.245   7.607   3.260
  422SOL    HW1 5415   8.244   7.530   3.203
  422SOL    HW2 5416   8.188   7.670   3.216
  423SOL     OW 5417   1.354   1.437   1.696
  423SOL    HW1 5418   1.275   1.420   1.645
  423SOL    HW2 5419   1.423   1.448   1.631
  424SOL     OW 5420   3.474   2.904   1.645
  424SOL    HW1 5421   3.412   2.934   1.712
  424SOL    HW2 5422   3.542   2.858   1.694
  425SOL     OW 5423   3.392   3.576   3.209
  425SOL    HW1 5424   3.440   3.511   3.157
  425SOL    HW2 5425   3.326   3.525   3.256
  426SOL     OW 5426   5.025   3.117   3.268
  426SOL    HW1 5427   5.031   3.080   3.180
  426SOL    HW2 5428   4.961   3.188   3.259
  427SOL     OW 5429   5.558   8.327   5.638
  427SOL    HW1 5430   5.522   8.258   5.693
  427SOL    HW2 5431   5.506   8.325   5.558
  428SOL     OW 5432   0.703   1.922   0.623
  428SOL    HW1 5433   0.669   1.931   0.534
  428SOL    HW2 5434   0.630   1.946   0.680
  429SOL     OW 5435   6.137   6.853   1.439
  429SOL    HW1 5436   6.151   6.759   1.451
  429SOL    HW2 5437   6.224   6.891   1.439
  430SOL     OW 5438   6.283   4.588   4.103
  430SOL    HW1 5439   6.322   4.674   4.083
  430SOL    HW2 5440   6.345   4.549   4.165
  431SOL     OW 5441   5.389   6.353   5.870
  431SOL    HW1 5442   5.389   6.445   5.842
  431SOL    HW2 5443   5.331   6.352   5.946
  432SOL     OW 5444   5.336   5.553   5.517
  432SOL    HW1 5445   5.280   5.475   5.524
  432SOL    HW2 5446   5.405   5.527   5.456
  433SOL     OW 5447   2.066   2.638   0.553
  433SOL    HW1 5448   2.154   2.675   0.557
  433SOL    HW2 5449   2.012   2.700   0.603
  434SOL     OW 5450   0.750   3.999   4.865
  434SOL    HW1 5451   0.791   4.076   4.904
  434SOL    HW2 5452   0.822   3.949   4.828
  435SOL     OW 5453   3.604   8.522   3.018
  435SOL    HW1 5454   3.590   8.439   3.063
  435SOL    HW2 5455   3.625   8.497   2.928
  436SOL     OW 5456   1.658   5.133   5.748
  436SOL    HW1 5457   1.734   5.177   5.711
  436SOL    HW2 5458   1.678   5.123   5.841
  437SOL     OW 5459   6.542   1.507   0.709
  437SOL    HW1 5460   6.580   1.577   0.761
  437SOL    HW2 5461   6.514   1.441   0.773
  438SOL     OW 5462   6.794   4.781   0.949
  438SOL    HW1 5463   6.875   4.829   0.933
  438SOL    HW2 5464   6.758   4.820   1.029
  439SOL     OW 5465   6.497   3.461   0.239
  439SOL    HW1 5466   6.573   3.517   0.221
  439SOL    HW2 5467   6.534   3.374   0.252
  440SOL     OW 5468   1.949   5.039   4.435
  440SOL    HW1 5469   1.958   5.095   4.512
  440SOL    HW2 5470   1.933   5.100   4.363
  441SOL     OW 5471   6.184   4.034   1.056
  441SOL    HW1 5472   6.263   4.066   1.100
  441SOL    HW2 5473   6.208   3.947   1.024
  442SOL     OW 5474   5.549   3.819   1.316
  442SOL    HW1 5475   5.601   3.745   1.345
  442SOL    HW2 5476   5.611   3.891   1.308
  443SOL     OW 5477   5.035   1.716   1.380
  443SOL    HW1 5478   5.052   1.665   1.301
  443SOL    HW2 5479   4.996   1.798   1.347
  444SOL     OW 5480   2.970   3.855   4.630
  444SOL    HW1 5481   2.892   3.802   4.647
  444SOL    HW2 5482   3.025   3.799   4.574
  445SOL     OW 5483   0.654   5.893   5.225
  445SOL    HW1 5484   0.600   5.933   5.157
  445SOL    HW2 5485   0.696   5.818   5.183
  446SOL     OW 5486   2.658   2.488   0.990
  446SOL    HW1 5487   2.651   2.402   0.949
  446SOL    HW2 5488   2.709   2.540   0.927
  447SOL     OW 5489   6.491   5.882   0.077
  447SOL    HW1 5490   6.489   5.805   0.134
  447SOL    HW2 5491   6.423   5.939   0.112
  448SOL     OW 5492   1.054   3.884   1.435
  448SOL    HW1 5493   1.013   3.908   1.518
  448SOL    HW2 5494   1.082   3.968   1.397
  449SOL     OW 5495   1.454   5.915   5.891
  449SOL    HW1 5496   1.437   5.822   5.909
  449SOL    HW2 5497   1.547   5.926   5.910
  450SOL     OW 5498   3.980   4.048   0.235
  450SOL    HW1 5499   4.045   4.081   0.296
  450SOL    HW2 5500   3.986   3.953   0.243
  451SOL     OW 5501   2.024   5.473   5.967
  451SOL    HW1 5502   2.067   5.387   5.964
  451SOL    HW2 5503   2.093   5.536   5.948
  452SOL     OW 5504   5.728   2.300   0.374
  452SOL    HW1 5505   5.802   2.247   0.403
  452SOL    HW2 5506   5.671   2.305   0.450
  453SOL     OW 5507   5.605   4.737   0.856
  453SOL    HW1 5508   5.595   4.650   0.818
  453SOL    HW2 5509   5.688   4.733   0.904
  454SOL     OW 5510   1.418   8.081   5.211
  454SOL    HW1 5511   1.374   8.089   5.126
  454SOL    HW2 5512   1.346   8.064   5.272
  455SOL     OW 5513   1.035   4.340   3.114
  455SOL    HW1 5514   0.943   4.344   3.089
  455SOL    HW2 5515   1.058   4.247   3.106
  456SOL     OW 5516   3.427   3.972   3.354
  456SOL    HW1 5517   3.455   3.952   3.443
  456SOL    HW2 5518   3.492   3.929   3.298
  457SOL     OW 5519   8.355   5.612   0.863
  457SOL    HW1 5520   8.358   5.658   0.779
  457SOL    HW2 5521   8.387   5.677   0.927
  458SOL     OW 5522   2.211   9.747   4.969
  458SOL    HW1 5523   2.230   9.804   4.894
  458SOL    HW2 5524   2.292   9.748   5.020
  459SOL     OW 5525   4.633   8.752   2.863
  459SOL    HW1 5526   4.634   8.673   2.810
  459SOL    HW2 5527   4.650   8.721   2.952
  460SOL     OW 5528   5.834  10.009   5.673
  460SOL    HW1 5529   5.811   9.918   5.689
  460SOL    HW2 5530   5.857  10.044   5.759
  461SOL     OW 5531   2.907   1.919   0.309
  461SOL    HW1 5532   2.957   1.929   0.228
  461SOL    HW2 5533   2.935   1.834   0.343
  462SOL     OW 5534   6.058   4.247   4.810
  462SOL    HW1 5535   6.023   4.172   4.858
  462SOL    HW2 5536   5.984   4.280   4.760
  463SOL     OW 5537   4.054   1.597   2.382
  463SOL    HW1 5538   3.994   1.666   2.357
  463SOL    HW2 5539   4.062   1.605   2.478
  464SOL     OW 5540   1.392   3.226   2.342
  464SOL    HW1 5541   1.431   3.229   2.255
  464SOL    HW2 5542   1.325   3.294   2.341
  465SOL     OW 5543   6.396   1.127   1.030
  465SOL    HW1 5544   6.313   1.145   0.987
  465SOL    HW2 5545   6.455   1.195   0.998
  466SOL     OW 5546   7.003   6.632   2.925
  466SOL    HW1 5547   6.913   6.646   2.894
  466SOL    HW2 5548   6.994   6.627   3.020
  467SOL     OW 5549   2.511   8.661   2.645
  467SOL    HW1 5550   2.571   8.620   2.582
  467SOL    HW2 5551   2.509   8.753   2.619
  468SOL     OW 5552   6.927   5.614   0.698
  468SOL    HW1 5553   6.989   5.649   0.634
  468SOL    HW2 5554   6.965   5.530   0.724
  469SOL     OW 5555   1.098   3.184   3.253
  469SOL    HW1 5556   1.141   3.143   3.328
  469SOL    HW2 5557   1.166   3.237   3.212
  470SOL     OW 5558  -0.031   7.324   5.953
  470SOL    HW1 5559   0.010   7.399   5.997
  470SOL    HW2 5560  -0.105   7.301   6.008
  471SOL     OW 5561   7.641   5.379   2.335
  471SOL    HW1 5562   7.678   5.316   2.397
  471SOL    HW2 5563   7.572   5.331   2.290
  472SOL     OW 5564   0.296   4.571   4.878
  472SOL    HW1 5565   0.291   4.594   4.971
  472SOL    HW2 5566   0.346   4.642   4.838
  473SOL     OW 5567   7.166   6.566   2.101
  473SOL    HW1 5568   7.244   6.561   2.045
  473SOL    HW2 5569   7.200   6.560   2.190
  474SOL     OW 5570   6.159   7.060   6.001
  474SOL    HW1 5571   6.189   7.095   6.085
  474SOL    HW2 5572   6.110   6.982   6.024
  475SOL     OW 5573   5.385   6.859   0.504
  475SOL    HW1 5574   5.408   6.918   0.576
  475SOL    HW2 5575   5.468   6.819   0.478
  476SOL     OW 5576   5.584   4.191   4.341
  476SOL    HW1 5577   5.526   4.262   4.370
  476SOL    HW2 5578   5.606   4.144   4.421
  477SOL     OW 5579  -0.736   3.721   3.507
  477SOL    HW1 5580  -0.644   3.733   3.485
  477SOL    HW2 5581  -0.759   3.800   3.557
  478SOL     OW 5582   7.114   6.386   1.889
  478SOL    HW1 5583   7.121   6.453   1.956
  478SOL    HW2 5584   7.092   6.434   1.809
  479SOL     OW 5585   0.854   7.090   5.696
  479SOL    HW1 5586   0.848   7.006   5.742
  479SOL    HW2 5587   0.762   7.115   5.681
  480SOL     OW 5588   2.643   3.369   4.785
  480SOL    HW1 5589   2.665   3.347   4.876
  480SOL    HW2 5590   2.677   3.296   4.734
  481SOL     OW 5591   5.869   3.920   1.445
  481SOL    HW1 5592   5.960   3.921   1.474
  481SOL    HW2 5593   5.819   3.900   1.525
  482SOL     OW 5594   1.617   7.239   5.992
  482SOL    HW1 5595   1.547   7.305   5.987
  482SOL    HW2 5596   1.697   7.291   6.000
  483SOL     OW 5597   6.617   6.879   1.752
  483SOL    HW1 5598   6.685   6.857   1.688
  483SOL    HW2 5599   6.666   6.906   1.830
  484SOL     OW 5600   4.190   4.642   5.651
  484SOL    HW1 5601   4.242   4.564   5.669
  484SOL    HW2 5602   4.148   4.623   5.567
  485SOL     OW 5603   2.557   1.736   1.217
  485SOL    HW1 5604   2.581   1.782   1.297
  485SOL    HW2 5605   2.563   1.802   1.148
  486SOL     OW 5606   2.776   8.467   5.163
  486SOL    HW1 5607   2.843   8.523   5.202
  486SOL    HW2 5608   2.799   8.464   5.070
  487SOL     OW 5609   2.528   9.090   4.914
  487SOL    HW1 5610   2.486   9.004   4.910
  487SOL    HW2 5611   2.585   9.093   4.837
  488SOL     OW 5612  -0.167   1.831   1.588
  488SOL    HW1 5613  -0.250   1.788   1.569
  488SOL    HW2 5614  -0.116   1.821   1.507
  489SOL     OW 5615   1.832   7.259   3.542
  489SOL    HW1 5616   1.810   7.349   3.565
  489SOL    HW2 5617   1.830   7.258   3.446
  490SOL     OW 5618   4.402   5.494   1.295
  490SOL    HW1 5619   4.325   5.505   1.240
  490SOL    HW2 5620   4.477   5.506   1.236
  491SOL     OW 5621   8.600   5.559   0.567
  491SOL    HW1 5622   8.670   5.560   0.501
  491SOL    HW2 5623   8.621   5.483   0.622
  492SOL     OW 5624   7.939   5.023   2.056
  492SOL    HW1 5625   8.023   4.988   2.027
  492SOL    HW2 5626   7.878   4.949   2.049
  493SOL     OW 5627   1.490   7.812   6.056
  493SOL    HW1 5628   1.447   7.855   6.130
  493SOL    HW2 5629   1.479   7.873   5.983
  494SOL     OW 5630   7.354   7.699   4.550
  494SOL    HW1 5631   7.406   7.710   4.470
  494SOL    HW2 5632   7.325   7.787   4.572
  495SOL     OW 5633   2.925   6.833   0.410
  495SOL    HW1 5634   2.894   6.763   0.354
  495SOL    HW2 5635   2.968   6.788   0.483
  496SOL     OW 5636   7.857   6.188   1.748
  496SOL    HW1 5637   7.892   6.154   1.665
  496SOL    HW2 5638   7.869   6.283   1.742
  497SOL     OW 5639   6.315   2.515   0.365
  497SOL    HW1 5640   6.267   2.521   0.282
  497SOL    HW2 5641   6.327   2.607   0.392
  498SOL     OW 5642   1.549   0.750   0.122
  498SOL    HW1 5643   1.494   0.671   0.121
  498SOL    HW2 5644   1.612   0.734   0.192
  499SOL     OW 5645   8.733   4.974   0.811
  499SOL    HW1 5646   8.687   5.038   0.757
  499SOL    HW2 5647   8.705   4.994   0.900
  500SOL     OW 5648   3.984   8.468   5.064
  500SOL    HW1 5649   3.925   8.438   5.133
  500SOL    HW2 5650   3.933   8.460   4.984
  501SOL     OW 5651   0.230   5.952   5.447
  501SOL    HW1 5652   0.271   5.954   5.360
  501SOL    HW2 5653   0.146   5.909   5.433
  502SOL     OW 5654   5.377   5.493   5.891
  502SOL    HW1 5655   5.458   5.538   5.867
  502SOL    HW2 5656   5.368   5.423   5.827
  503SOL     OW 5657   6.186   6.652   5.849
  503SOL    HW1 5658   6.153   6.569   5.884
  503SOL    HW2 5659   6.109   6.694   5.811
  504SOL     OW 5660   5.543   5.074   0.046
  504SOL    HW1 5661   5.487   5.065   0.123
  504SOL    HW2 5662   5.491   5.035  -0.026
  505SOL     OW 5663   1.294   7.689   3.296
  505SOL    HW1 5664   1.294   7.761   3.359
  505SOL    HW2 5665   1.270   7.612   3.348
  506SOL     OW 5666   5.277   8.591   3.277
  506SOL    HW1 5667   5.290   8.669   3.332
  506SOL    HW2 5668   5.233   8.624   3.198
  507SOL     OW 5669   1.562   7.417   4.784
  507SOL    HW1 5670   1.606   7.500   4.804
  507SOL    HW2 5671   1.553   7.418   4.688
  508SOL     OW 5672   2.813   8.324   2.726
  508SOL    HW1 5673   2.783   8.328   2.636
  508SOL    HW2 5674   2.781   8.239   2.758
  509SOL     OW 5675   3.299   1.877   0.465
  509SOL    HW1 5676   3.254   1.916   0.390
  509SOL    HW2 5677   3.320   1.788   0.437
  510SOL     OW 5678   0.755   7.188   3.038
  510SOL    HW1 5679   0.701   7.266   3.043
  510SOL    HW2 5680   0.759   7.155   3.128
  511SOL     OW 5681  -0.569   3.384   3.793
  511SOL    HW1 5682  -0.535   3.419   3.875
  511SOL    HW2 5683  -0.655   3.349   3.816
  512SOL     OW 5684   7.686   7.104   0.565
  512SOL    HW1 5685   7.760   7.136   0.616
  512SOL    HW2 5686   7.624   7.177   0.562
  513SOL     OW 5687   5.417   3.035   0.294
  513SOL    HW1 5688   5.491   3.068   0.345
  513SOL    HW2 5689   5.437   3.062   0.204
  514SOL     OW 5690   1.357   3.469   1.408
  514SOL    HW1 5691   1.344   3.560   1.434
  514SOL    HW2 5692   1.269   3.438   1.386
  515SOL     OW 5693   1.144   6.407   1.990
  515SOL    HW1 5694   1.221   6.408   2.046
  515SOL    HW2 5695   1.097   6.327   2.016
  516SOL     OW 5696   0.315   6.885   4.031
  516SOL    HW1 5697   0.237   6.883   4.086
  516SOL    HW2 5698   0.331   6.978   4.015
  517SOL     OW 5699   1.815   4.475   1.509
  517SOL    HW1 5700   1.770   4.390   1.512
  517SOL    HW2 5701   1.799   4.513   1.596
  518SOL     OW 5702   8.365   7.764   1.728
  518SOL    HW1 5703   8.314   7.773   1.809
  518SOL    HW2 5704   8.326   7.827   1.668
  519SOL     OW 5705   7.111   4.537   2.415
  519SOL    HW1 5706   7.089   4.610   2.357
  519SOL    HW2 5707   7.042   4.539   2.482
  520SOL     OW 5708   0.139   3.160   4.966
  520SOL    HW1 5709   0.060   3.169   5.020
  520SOL    HW2 5710   0.211   3.166   5.028
  521SOL     OW 5711   5.918   3.012   1.442
  521SOL    HW1 5712   5.933   3.075   1.371
  521SOL    HW2 5713   5.824   3.013   1.457
  522SOL     OW 5714   6.789   2.838   2.200
  522SOL    HW1 5715   6.824   2.796   2.278
  522SOL    HW2 5716   6.695   2.849   2.218
  523SOL     OW 5717   2.029   3.967   4.011
  523SOL    HW1 5718   2.066   4.055   4.010
  523SOL    HW2 5719   1.945   3.975   3.967
  524SOL     OW 5720   0.462   6.370   3.950
  524SOL    HW1 5721   0.508   6.373   4.034
  524SOL    HW2 5722   0.414   6.287   3.952
  525SOL     OW 5723   5.493   9.267   4.841
  525SOL    HW1 5724   5.494   9.329   4.914
  525SOL    HW2 5725   5.532   9.316   4.768
  526SOL     OW 5726   1.911   8.478   3.297
  526SOL    HW1 5727   1.982   8.432   3.253
  526SOL    HW2 5728   1.932   8.470   3.391
  527SOL     OW 5729   6.422   1.565   1.532
  527SOL    HW1 5730   6.484   1.503   1.571
  527SOL    HW2 5731   6.468   1.598   1.454
  528SOL     OW 5732   5.545   6.458   5.283
  528SOL    HW1 5733   5.596   6.521   5.231
  528SOL    HW2 5734   5.604   6.384   5.296
  529SOL     OW 5735   2.249   3.335   5.715
  529SOL    HW1 5736   2.267   3.403   5.779
  529SOL    HW2 5737   2.156   3.316   5.725
  530SOL     OW 5738   7.476   6.816   0.351
  530SOL    HW1 5739   7.414   6.762   0.399
  530SOL    HW2 5740   7.530   6.753   0.303
  531SOL     OW 5741   7.778   6.191   2.713
  531SOL    HW1 5742   7.799   6.098   2.718
  531SOL    HW2 5743   7.769   6.219   2.805
  532SOL     OW 5744   1.419   4.182   3.774
  532SOL    HW1 5745   1.465   4.183   3.690
  532SOL    HW2 5746   1.463   4.113   3.824
  533SOL     OW 5747   0.321   4.244   4.001
  533SOL    HW1 5748   0.399   4.239   4.055
  533SOL    HW2 5749   0.248   4.240   4.063
  534SOL     OW 5750   4.497   6.850   4.754
  534SOL    HW1 5751   4.455   6.882   4.834
  534SOL    HW2 5752   4.520   6.930   4.706
  535SOL     OW 5753   6.538   7.164   5.093
  535SOL    HW1 5754   6.559   7.208   5.011
  535SOL    HW2 5755   6.623   7.147   5.134
  536SOL     OW 5756   6.753   6.027   3.382
  536SOL    HW1 5757   6.815   6.071   3.324
  536SOL    HW2 5758   6.740   6.089   3.454
  537SOL     OW 5759   1.193   3.793   1.082
  537SOL    HW1 5760   1.261   3.860   1.086
  537SOL    HW2 5761   1.240   3.710   1.089
  538SOL     OW 5762   4.394   2.879   2.646
  538SOL    HW1 5763   4.423   2.869   2.555
  538SOL    HW2 5764   4.420   2.797   2.688
  539SOL     OW 5765   4.831   7.272   5.120
  539SOL    HW1 5766   4.910   7.221   5.137
  539SOL    HW2 5767   4.861   7.343   5.063
  540SOL     OW 5768   1.358   0.937   0.040
  540SOL    HW1 5769   1.384   0.962  -0.049
  540SOL    HW2 5770   1.427   0.876   0.068
  541SOL     OW 5771   2.310   2.256   0.722
  541SOL    HW1 5772   2.402   2.240   0.741
  541SOL    HW2 5773   2.308   2.278   0.629
  542SOL     OW 5774  -0.052   3.325   2.171
  542SOL    HW1 5775  -0.086   3.237   2.190
  542SOL    HW2 5776   0.026   3.333   2.225
  543SOL     OW 5777   2.526   3.265   1.865
  543SOL    HW1 5778   2.461   3.221   1.920
  543SOL    HW2 5779   2.507   3.236   1.776
  544SOL     OW 5780   3.975   2.369   3.641
  544SOL    HW1 5781   3.904   2.345   3.700
  544SOL    HW2 5782   4.049   2.316   3.670
  545SOL     OW 5783   7.891   4.296   0.879
  545SOL    HW1 5784   7.905   4.370   0.938
  545SOL    HW2 5785   7.836   4.331   0.809
  546SOL     OW 5786   2.282   4.228   3.473
  546SOL    HW1 5787   2.229   4.259   3.547
  546SOL    HW2 5788   2.341   4.163   3.511
  547SOL     OW 5789   8.243   7.105   0.804
  547SOL    HW1 5790   8.243   7.039   0.874
  547SOL    HW2 5791   8.196   7.179   0.841
  548SOL     OW 5792   3.866   8.719   4.505
  548SOL    HW1 5793   3.855   8.718   4.600
  548SOL    HW2 5794   3.854   8.810   4.480
  549SOL     OW 5795   0.563   4.550   3.197
  549SOL    HW1 5796   0.611   4.601   3.131
  549SOL    HW2 5797   0.510   4.614   3.243
  550SOL     OW 5798   2.719   2.271   1.492
  550SOL    HW1 5799   2.709   2.351   1.545
  550SOL    HW2 5800   2.672   2.290   1.411
  551SOL     OW 5801   2.224   3.292   3.881
  551SOL    HW1 5802   2.246   3.372   3.928
  551SOL    HW2 5803   2.300   3.275   3.826
  552SOL     OW 5804   0.113   2.890   4.237
  552SOL    HW1 5805   0.100   2.984   4.225
  552SOL    HW2 5806   0.172   2.864   4.167
  553SOL     OW 5807   4.262   8.900   3.213
  553SOL    HW1 5808   4.258   8.966   3.282
  553SOL    HW2 5809   4.178   8.907   3.168
  554SOL     OW 5810   3.505   5.193   5.146
  554SOL    HW1 5811   3.534   5.107   5.178
  554SOL    HW2 5812   3.578   5.224   5.092
  555SOL     OW 5813   0.431   7.806   4.685
  555SOL    HW1 5814   0.394   7.718   4.697
  555SOL    HW2 5815   0.486   7.820   4.762
  556SOL     OW 5816   0.952   3.078   2.498
  556SOL    HW1 5817   0.981   3.097   2.587
  556SOL    HW2 5818   0.873   3.130   2.486
  557SOL     OW 5819   5.111   1.127   1.278
  557SOL    HW1 5820   5.190   1.132   1.332
  557SOL    HW2 5821   5.128   1.058   1.214
  558SOL     OW 5822  -0.097   9.071   5.800
  558SOL    HW1 5823  -0.034   9.111   5.740
  558SOL    HW2 5824  -0.154   9.144   5.826
  559SOL     OW 5825  -1.379   3.218   5.207
  559SOL    HW1 5826  -1.454   3.210   5.147
  559SOL    HW2 5827  -1.313   3.159   5.170
  560SOL     OW 5828   6.664   4.418   2.075
  560SOL    HW1 5829   6.661   4.502   2.119
  560SOL    HW2 5830   6.745   4.377   2.105
  561SOL     OW 5831   0.962   8.903   4.631
  561SOL    HW1 5832   0.947   8.948   4.715
  561SOL    HW2 5833   0.900   8.830   4.632
  562SOL     OW 5834   6.902   2.233   1.381
  562SOL    HW1 5835   6.954   2.226   1.301
  562SOL    HW2 5836   6.839   2.161   1.375
  563SOL     OW 5837   5.539   6.869   0.828
  563SOL    HW1 5838   5.472   6.862   0.897
  563SOL    HW2 5839   5.516   6.950   0.781
  564SOL     OW 5840   3.281   7.725   1.879
  564SOL    HW1 5841   3.326   7.737   1.962
  564SOL    HW2 5842   3.217   7.656   1.895
  565SOL     OW 5843   6.031   3.349   3.516
  565SOL    HW1 5844   6.003   3.258   3.524
  565SOL    HW2 5845   6.036   3.366   3.422
  566SOL     OW 5846   3.007   3.706   2.178
  566SOL    HW1 5847   3.061   3.647   2.231
  566SOL    HW2 5848   2.919   3.669   2.184
  567SOL     OW 5849   6.109   4.026   0.253
  567SOL    HW1 5850   6.200   4.009   0.228
  567SOL    HW2 5851   6.060   4.021   0.171
  568SOL     OW 5852   5.314   8.743   4.626
  568SOL    HW1 5853   5.239   8.686   4.644
  568SOL    HW2 5854   5.365   8.743   4.707
  569SOL     OW 5855  -1.027   1.842   2.989
  569SOL    HW1 5856  -1.107   1.890   2.965
  569SOL    HW2 5857  -1.009   1.787   2.913
  570SOL     OW 5858   7.580   7.835   2.579
  570SOL    HW1 5859   7.608   7.904   2.519
  570SOL    HW2 5860   7.505   7.872   2.625
  571SOL     OW 5861   1.429   8.326   3.396
  571SOL    HW1 5862   1.384   8.338   3.312
  571SOL    HW2 5863   1.373   8.372   3.459
  572SOL     OW 5864   4.272   3.810   4.848
  572SOL    HW1 5865   4.365   3.799   4.824
  572SOL    HW2 5866   4.257   3.904   4.841
  573SOL     OW 5867   0.523   5.766   2.814
  573SOL    HW1 5868   0.525   5.762   2.718
  573SOL    HW2 5869   0.562   5.850   2.835
  574SOL     OW 5870   4.910   2.559   0.402
  574SOL    HW1 5871   4.948   2.646   0.388
  574SOL    HW2 5872   4.975   2.512   0.453
  575SOL     OW 5873   0.914   4.444   4.571
  575SOL    HW1 5874   0.964   4.446   4.489
  575SOL    HW2 5875   0.823   4.453   4.543
  576SOL     OW 5876   3.764   4.275   0.339
  576SOL    HW1 5877   3.697   4.278   0.407
  576SOL    HW2 5878   3.751   4.190   0.296
  577SOL     OW 5879   7.271   5.691   0.682
  577SOL    HW1 5880   7.211   5.656   0.747
  577SOL    HW2 5881   7.246   5.783   0.673
  578SOL     OW 5882   3.901   2.324   0.649
  578SOL    HW1 5883   3.868   2.394   0.592
  578SOL    HW2 5884   3.870   2.243   0.608
  579SOL     OW 5885   6.660   5.808   4.488
  579SOL    HW1 5886   6.589   5.746   4.469
  579SOL    HW2 5887   6.632   5.851   4.569
  580SOL     OW 5888   1.942   6.995   3.554
  580SOL    HW1 5889   1.911   7.082   3.530
  580SOL    HW2 5890   2.012   7.011   3.616
  581SOL     OW 5891   3.556   2.777   0.897
  581SOL    HW1 5892   3.560   2.747   0.807
  581SOL    HW2 5893   3.605   2.859   0.898
  582SOL     OW 5894   5.069   3.630   5.378
  582SOL    HW1 5895   5.001   3.562   5.376
  582SOL    HW2 5896   5.150   3.583   5.394
  583SOL     OW 5897   8.461   5.882   1.032
  583SOL    HW1 5898   8.406   5.899   0.956
  583SOL    HW2 5899   8.546   5.919   1.009
  584SOL     OW 5900   6.110   7.682   1.565
  584SOL    HW1 5901   6.053   7.614   1.603
  584SOL    HW2 5902   6.084   7.762   1.610
  585SOL     OW 5903   6.204   7.290   1.416
  585SOL    HW1 5904   6.118   7.292   1.457
  585SOL    HW2 5905   6.264   7.268   1.488
  586SOL     OW 5906   0.598   2.683   1.707
  586SOL    HW1 5907   0.600   2.702   1.800
  586SOL    HW2 5908   0.689   2.688   1.679
  587SOL     OW 5909   6.908  10.155   6.133
  587SOL    HW1 5910   6.869  10.241   6.118
  587SOL    HW2 5911   6.959  10.137   6.054
  588SOL     OW 5912   7.224   9.340   4.678
  588SOL    HW1 5913   7.176   9.390   4.743
  588SOL    HW2 5914   7.160   9.278   4.643
  589SOL     OW 5915   4.676   3.217   5.056
  589SOL    HW1 5916   4.652   3.192   5.146
  589SOL    HW2 5917   4.626   3.157   5.001
  590SOL     OW 5918   1.541   7.848   5.286
  590SOL    HW1 5919   1.616   7.844   5.226
  590SOL    HW2 5920   1.504   7.935   5.273
  591SOL     OW 5921   5.975   7.400   5.603
  591SOL    HW1 5922   6.036   7.472   5.583
  591SOL    HW2 5923   5.891   7.431   5.570
  592SOL     OW 5924   5.691   5.140   6.001
  592SOL    HW1 5925   5.743   5.204   5.952
  592SOL    HW2 5926   5.626   5.193   6.047
  593SOL     OW 5927   5.909   1.513   0.302
  593SOL    HW1 5928   6.001   1.534   0.289
  593SOL    HW2 5929   5.878   1.578   0.364
  594SOL     OW 5930   6.083   7.388   1.783
  594SOL    HW1 5931   6.177   7.368   1.779
  594SOL    HW2 5932   6.044   7.335   1.714
  595SOL     OW 5933  -0.566   4.747   5.920
  595SOL    HW1 5934  -0.559   4.653   5.905
  595SOL    HW2 5935  -0.649   4.758   5.967
  596SOL     OW 5936   5.090   3.460   0.414
  596SOL    HW1 5937   5.136   3.378   0.432
  596SOL    HW2 5938   5.063   3.492   0.500
  597SOL     OW 5939   0.437   8.040   4.358
  597SOL    HW1 5940   0.365   8.104   4.358
  597SOL    HW2 5941   0.452   8.021   4.451
  598SOL     OW 5942   2.048   4.607   1.040
  598SOL    HW1 5943   1.993   4.567   1.107
  598SOL    HW2 5944   2.136   4.604   1.076
  599SOL     OW 5945  -1.177   2.798   3.933
  599SOL    HW1 5946  -1.176   2.841   4.019
  599SOL    HW2 5947  -1.103   2.738   3.934
  600SOL     OW 5948   2.672   3.560   1.094
  600SOL    HW1 5949   2.584   3.528   1.114
  600SOL    HW2 5950   2.700   3.603   1.175
  601SOL     OW 5951   0.284   4.299   5.937
  601SOL    HW1 5952   0.336   4.245   5.877
  601SOL    HW2 5953   0.234   4.236   5.989
  602SOL     OW 5954   6.496   7.174   3.664
  602SOL    HW1 5955   6.586   7.177   3.698
  602SOL    HW2 5956   6.503   7.211   3.576
  603SOL     OW 5957   3.339   3.103   4.971
  603SOL    HW1 5958   3.258   3.052   4.971
  603SOL    HW2 5959   3.409   3.038   4.978
  604SOL     OW 5960   2.142   3.267   2.511
  604SOL    HW1 5961   2.064   3.321   2.500
  604SOL    HW2 5962   2.213   3.330   2.525
  605SOL     OW 5963  -1.292   5.740   6.028
  605SOL    HW1 5964  -1.233   5.692   5.970
  605SOL    HW2 5965  -1.297   5.828   5.989
  606SOL     OW 5966   3.640   3.568   1.876
  606SOL    HW1 5967   3.681   3.488   1.844
  606SOL    HW2 5968   3.552   3.567   1.838
  607SOL     OW 5969   7.041   0.812   0.179
  607SOL    HW1 5970   7.083   0.733   0.145
  607SOL    HW2 5971   7.085   0.828   0.263
  608SOL     OW 5972   5.383   2.958   4.856
  608SOL    HW1 5973   5.315   2.893   4.840
  608SOL    HW2 5974   5.433   2.924   4.930
  609SOL     OW 5975   2.869   3.202   4.142
  609SOL    HW1 5976   2.889   3.176   4.053
  609SOL    HW2 5977   2.882   3.296   4.144
  610SOL     OW 5978   0.278   7.557   4.382
  610SOL    HW1 5979   0.192   7.599   4.391
  610SOL    HW2 5980   0.299   7.524   4.469
  611SOL     OW 5981   2.610   1.863   1.478
  611SOL    HW1 5982   2.671   1.837   1.547
  611SOL    HW2 5983   2.532   1.891   1.525
  612SOL     OW 5984   3.131   2.549   3.806
  612SOL    HW1 5985   3.184   2.489   3.753
  612SOL    HW2 5986   3.041   2.524   3.787
  613SOL     OW 5987   3.171   9.405   5.386
  613SOL    HW1 5988   3.111   9.331   5.377
  613SOL    HW2 5989   3.251   9.377   5.341
  614SOL     OW 5990   2.415   9.022   4.218
  614SOL    HW1 5991   2.330   9.007   4.178
  614SOL    HW2 5992   2.414   9.114   4.245
  615SOL     OW 5993   4.012   3.253   0.909
  615SOL    HW1 5994   4.034   3.237   1.001
  615SOL    HW2 5995   3.917   3.253   0.906
  616SOL     OW 5996   7.771   8.245   4.126
  616SOL    HW1 5997   7.771   8.218   4.218
  616SOL    HW2 5998   7.857   8.219   4.093
  617SOL     OW 5999   7.414   4.626   2.493
  617SOL    HW1 6000   7.368   4.689   2.550
  617SOL    HW2 6001   7.426   4.673   2.411
  618SOL     OW 6002   5.378   8.327   3.279
  618SOL    HW1 6003   5.398   8.294   3.192
  618SOL    HW2 6004   5.387   8.422   3.272
  619SOL     OW 6005   2.990   9.120   3.440
  619SOL    HW1 6006   2.985   9.024   3.434
  619SOL    HW2 6007   2.900   9.147   3.462
  620SOL     OW 6008   6.871   9.302   6.092
  620SOL    HW1 6009   6.807   9.332   6.156
  620SOL    HW2 6010   6.850   9.351   6.013
  621SOL     OW 6011   8.210   3.236   0.680
  621SOL    HW1 6012   8.288   3.182   0.670
  621SOL    HW2 6013   8.149   3.182   0.730
  622SOL     OW 6014   4.160   4.036   5.394
  622SOL    HW1 6015   4.148   4.000   5.481
  622SOL    HW2 6016   4.076   4.023   5.351
  623SOL     OW 6017   3.837   4.486   1.016
  623SOL    HW1 6018   3.900   4.545   1.057
  623SOL    HW2 6019   3.890   4.434   0.955
  624SOL     OW 6020   4.983   8.901   5.775
  624SOL    HW1 6021   4.923   8.958   5.823
  624SOL    HW2 6022   5.063   8.901   5.828
  625SOL     OW 6023   7.644   3.233   0.571
  625SOL    HW1 6024   7.739   3.245   0.573
  625SOL    HW2 6025   7.631   3.138   0.568
  626SOL     OW 6026   0.729   1.415   0.993
  626SOL    HW1 6027   0.742   1.437   0.901
  626SOL    HW2 6028   0.726   1.499   1.038
  627SOL     OW 6029   4.951   9.449   4.366
  627SOL    HW1 6030   4.933   9.362   4.402
  627SOL    HW2 6031   4.907   9.510   4.425
  628SOL     OW 6032   4.835   1.890   1.037
  628SOL    HW1 6033   4.818   1.861   1.126
  628SOL    HW2 6034   4.779   1.835   0.982
  629SOL     OW 6035   7.137   6.698   2.375
  629SOL    HW1 6036   7.082   6.666   2.446
  629SOL    HW2 6037   7.218   6.647   2.382
  630SOL     OW 6038   1.702   1.542   1.845
  630SOL    HW1 6039   1.797   1.552   1.843
  630SOL    HW2 6040   1.669   1.615   1.793
  631SOL     OW 6041   4.604   3.137   1.400
  631SOL    HW1 6042   4.553   3.057   1.418
  631SOL    HW2 6043   4.643   3.121   1.314
  632SOL     OW 6044   7.290   7.220   2.212
  632SOL    HW1 6045   7.374   7.261   2.233
  632SOL    HW2 6046   7.308   7.126   2.210
  633SOL     OW 6047  -0.063   4.071   4.811
  633SOL    HW1 6048  -0.139   4.112   4.768
  633SOL    HW2 6049  -0.082   4.080   4.905
  634SOL     OW 6050   8.385   7.823   1.161
  634SOL    HW1 6051   8.472   7.817   1.121
  634SOL    HW2 6052   8.369   7.736   1.196
  635SOL     OW 6053   1.279   8.347   3.141
  635SOL    HW1 6054   1.199   8.395   3.161
  635SOL    HW2 6055   1.257   8.296   3.062
  636SOL     OW 6056   7.616   2.455   0.909
  636SOL    HW1 6057   7.575   2.393   0.970
  636SOL    HW2 6058   7.572   2.439   0.826
  637SOL     OW 6059   0.587   1.888   1.631
  637SOL    HW1 6060   0.521   1.948   1.595
  637SOL    HW2 6061   0.659   1.945   1.658
  638SOL     OW 6062   2.716   3.990   2.970
  638SOL    HW1 6063   2.738   3.902   3.001
  638SOL    HW2 6064   2.632   4.009   3.012
  639SOL     OW 6065   2.021   3.171   3.772
  639SOL    HW1 6066   2.031   3.076   3.782
  639SOL    HW2 6067   2.096   3.208   3.818
  640SOL     OW 6068   3.276   7.964   1.702
  640SOL    HW1 6069   3.328   8.036   1.738
  640SOL    HW2 6070   3.291   7.891   1.763
  641SOL     OW 6071   6.579   7.952   3.384
  641SOL    HW1 6072   6.574   7.962   3.479
  641SOL    HW2 6073   6.660   7.903   3.369
  642SOL     OW 6074   0.071   5.226   3.739
  642SOL    HW1 6075   0.028   5.224   3.653
  642SOL    HW2 6076   0.164   5.238   3.719
  643SOL     OW 6077   0.172   7.798   5.210
  643SOL    HW1 6078   0.211   7.715   5.185
  643SOL    HW2 6079   0.084   7.796   5.171
  644SOL     OW 6080   6.138   8.786   5.717
  644SOL    HW1 6081   6.073   8.732   5.762
  644SOL    HW2 6082   6.111   8.876   5.737
  645SOL     OW 6083   2.665   9.516   4.117
  645SOL    HW1 6084   2.621   9.580   4.172
  645SOL    HW2 6085   2.756   9.548   4.111
  646SOL     OW 6086   7.142   4.685   1.784
  646SOL    HW1 6087   7.052   4.666   1.810
  646SOL    HW2 6088   7.185   4.599   1.783
  647SOL     OW 6089   6.115   1.811   3.072
  647SOL    HW1 6090   6.179   1.777   3.134
  647SOL    HW2 6091   6.120   1.906   3.080
  648SOL     OW 6092  -0.739   3.828   5.955
  648SOL    HW1 6093  -0.690   3.800   6.032
  648SOL    HW2 6094  -0.711   3.919   5.941
  649SOL     OW 6095   1.439   6.283   5.090
  649SOL    HW1 6096   1.458   6.375   5.106
  649SOL    HW2 6097   1.411   6.279   4.999
  650SOL     OW 6098  -0.078   1.392   1.905
  650SOL    HW1 6099  -0.094   1.324   1.839
  650SOL    HW2 6100  -0.011   1.448   1.865
  651SOL     OW 6101   5.438   8.511   2.796
  651SOL    HW1 6102   5.394   8.579   2.745
  651SOL    HW2 6103   5.528   8.541   2.804
  652SOL     OW 6104   3.003   0.578   0.040
  652SOL    HW1 6105   2.971   0.491   0.014
  652SOL    HW2 6106   2.967   0.591   0.127
  653SOL     OW 6107   1.910   1.365   1.163
  653SOL    HW1 6108   1.967   1.441   1.156
  653SOL    HW2 6109   1.863   1.362   1.079
  654SOL     OW 6110   5.847   2.088   0.540
  654SOL    HW1 6111   5.931   2.060   0.577
  654SOL    HW2 6112   5.854   2.069   0.447
  655SOL     OW 6113   1.165   2.893   2.463
  655SOL    HW1 6114   1.186   2.896   2.370
  655SOL    HW2 6115   1.108   2.969   2.477
  656SOL     OW 6116   3.427   8.927   4.203
  656SOL    HW1 6117   3.402   9.019   4.210
  656SOL    HW2 6118   3.397   8.887   4.284
  657SOL     OW 6119   6.943   3.797   0.118
  657SOL    HW1 6120   6.901   3.712   0.105
  657SOL    HW2 6121   6.973   3.795   0.209
  658SOL     OW 6122   0.329   1.521   1.988
  658SOL    HW1 6123   0.292   1.484   1.907
  658SOL    HW2 6124   0.342   1.445   2.045
  659SOL     OW 6125   5.149   2.680   3.778
  659SOL    HW1 6126   5.132   2.762   3.733
  659SOL    HW2 6127   5.064   2.651   3.810
  660SOL     OW 6128   0.644   2.892   3.099
  660SOL    HW1 6129   0.640   2.972   3.046
  660SOL    HW2 6130   0.572   2.901   3.161
  661SOL     OW 6131  -0.324   4.765   4.705
  661SOL    HW1 6132  -0.315   4.755   4.611
  661SOL    HW2 6133  -0.385   4.696   4.731
  662SOL     OW 6134   2.398   7.968   1.769
  662SOL    HW1 6135   2.466   7.965   1.702
  662SOL    HW2 6136   2.355   7.883   1.764
  663SOL     OW 6137   0.456   9.209   6.143
  663SOL    HW1 6138   0.425   9.199   6.054
  663SOL    HW2 6139   0.538   9.258   6.135
  664SOL     OW 6140   5.343   2.066   1.701
  664SOL    HW1 6141   5.426   2.026   1.730
  664SOL    HW2 6142   5.338   2.045   1.608
  665SOL     OW 6143   5.623   2.537   1.536
  665SOL    HW1 6144   5.588   2.498   1.615
  665SOL    HW2 6145   5.614   2.631   1.549
  666SOL     OW 6146   1.585   5.298   4.406
  666SOL    HW1 6147   1.516   5.328   4.347
  666SOL    HW2 6148   1.560   5.335   4.491
  667SOL     OW 6149   1.784   7.437   5.546
  667SOL    HW1 6150   1.791   7.477   5.459
  667SOL    HW2 6151   1.696   7.460   5.576
  668SOL     OW 6152   0.258   1.363   1.117
  668SOL    HW1 6153   0.166   1.378   1.139
  668SOL    HW2 6154   0.286   1.444   1.074
  669SOL     OW 6155  -1.123   4.039   5.629
  669SOL    HW1 6156  -1.029   4.032   5.650
  669SOL    HW2 6157  -1.125   4.053   5.535
  670SOL     OW 6158   6.685   6.509   3.743
  670SOL    HW1 6159   6.644   6.591   3.769
  670SOL    HW2 6160   6.626   6.441   3.777
  671SOL     OW 6161   0.144   6.486   4.547
  671SOL    HW1 6162   0.050   6.477   4.563
  671SOL    HW2 6163   0.184   6.430   4.614
  672SOL     OW 6164   4.638   3.312   5.680
  672SOL    HW1 6165   4.667   3.304   5.770
  672SOL    HW2 6166   4.632   3.223   5.647
  673SOL     OW 6167  -0.779   5.810   5.074
  673SOL    HW1 6168  -0.770   5.738   5.010
  673SOL    HW2 6169  -0.813   5.883   5.022
  674SOL     OW 6170   1.051   1.608   1.200
  674SOL    HW1 6171   0.964   1.648   1.205
  674SOL    HW2 6172   1.035   1.516   1.182
  675SOL     OW 6173   5.043   4.151   1.449
  675SOL    HW1 6174   5.088   4.168   1.532
  675SOL    HW2 6175   5.018   4.058   1.453
  676SOL     OW 6176   6.834   7.232   0.976
  676SOL    HW1 6177   6.896   7.282   1.030
  676SOL    HW2 6178   6.751   7.238   1.023
  677SOL     OW 6179   3.259   7.205   6.036
  677SOL    HW1 6180   3.240   7.283   6.087
  677SOL    HW2 6181   3.330   7.231   5.977
  678SOL     OW 6182   5.458   4.360   1.003
  678SOL    HW1 6183   5.511   4.418   0.949
  678SOL    HW2 6184   5.474   4.273   0.968
  679SOL     OW 6185   2.565   4.289   3.313
  679SOL    HW1 6186   2.651   4.308   3.277
  679SOL    HW2 6187   2.583   4.259   3.403
  680SOL     OW 6188   3.865   9.408   5.274
  680SOL    HW1 6189   3.936   9.349   5.250
  680SOL    HW2 6190   3.854   9.465   5.198
  681SOL     OW 6191  -0.856   1.343   2.187
  681SOL    HW1 6192  -0.942   1.320   2.223
  681SOL    HW2 6193  -0.799   1.274   2.218
  682SOL     OW 6194   0.173   7.053   4.764
  682SOL    HW1 6195   0.145   7.116   4.830
  682SOL    HW2 6196   0.125   6.973   4.786
  683SOL     OW 6197   4.725   1.089   0.184
  683SOL    HW1 6198   4.788   1.029   0.144
  683SOL    HW2 6199   4.641   1.066   0.144
  684SOL     OW 6200   2.286   5.207   4.595
  684SOL    HW1 6201   2.351   5.242   4.535
  684SOL    HW2 6202   2.273   5.117   4.567
  685SOL     OW 6203   7.118   4.222   2.604
  685SOL    HW1 6204   7.025   4.244   2.598
  685SOL    HW2 6205   7.162   4.288   2.550
  686SOL     OW 6206   0.114   4.760   4.219
  686SOL    HW1 6207   0.141   4.701   4.289
  686SOL    HW2 6208   0.145   4.717   4.139
  687SOL     OW 6209   6.396   7.742   1.869
  687SOL    HW1 6210   6.361   7.804   1.806
  687SOL    HW2 6211   6.477   7.710   1.829
  688SOL     OW 6212   8.002   7.614   1.548
  688SOL    HW1 6213   8.096   7.605   1.536
  688SOL    HW2 6214   7.989   7.605   1.642
  689SOL     OW 6215   8.302   3.267   0.167
  689SOL    HW1 6216   8.343   3.286   0.082
  689SOL    HW2 6217   8.352   3.319   0.230
  690SOL     OW 6218   1.937   3.858   0.523
  690SOL    HW1 6219   1.849   3.891   0.504
  690SOL    HW2 6220   1.991   3.888   0.450
  691SOL     OW 6221   3.628   9.658   5.241
  691SOL    HW1 6222   3.599   9.580   5.288
  691SOL    HW2 6223   3.548   9.696   5.205
  692SOL     OW 6224   1.469   4.745   3.372
  692SOL    HW1 6225   1.421   4.733   3.455
  692SOL    HW2 6226   1.527   4.668   3.367
  693SOL     OW 6227   2.411   7.786   5.537
  693SOL    HW1 6228   2.440   7.704   5.578
  693SOL    HW2 6229   2.475   7.851   5.567
  694SOL     OW 6230   0.761   5.521   2.299
  694SOL    HW1 6231   0.798   5.545   2.214
  694SOL    HW2 6232   0.831   5.474   2.344
  695SOL     OW 6233   6.846   2.711   2.735
  695SOL    HW1 6234   6.834   2.804   2.720
  695SOL    HW2 6235   6.894   2.681   2.658
  696SOL     OW 6236   6.232   6.598   1.495
  696SOL    HW1 6237   6.311   6.545   1.502
  696SOL    HW2 6238   6.171   6.561   1.558
  697SOL     OW 6239   2.846   4.574   5.865
  697SOL    HW1 6240   2.815   4.553   5.952
  697SOL    HW2 6241   2.927   4.624   5.879
  698SOL     OW 6242  -1.414   3.747   5.365
  698SOL    HW1 6243  -1.369   3.663   5.367
  698SOL    HW2 6244  -1.421   3.773   5.457
  699SOL     OW 6245   0.325   4.085   3.771
  699SOL    HW1 6246   0.338   4.145   3.844
  699SOL    HW2 6247   0.235   4.052   3.783
  700SOL     OW 6248   1.096   5.211   5.324
  700SOL    HW1 6249   1.027   5.152   5.354
  700SOL    HW2 6250   1.054   5.297   5.316
  701SOL     OW 6251   5.152   7.632   4.503
  701SOL    HW1 6252   5.167   7.669   4.416
  701SOL    HW2 6253   5.221   7.670   4.557
  702SOL     OW 6254   1.581   2.088   1.084
  702SOL    HW1 6255   1.612   2.083   1.174
  702SOL    HW2 6256   1.510   2.151   1.086
  703SOL     OW 6257   5.421   8.280   5.159
  703SOL    HW1 6258   5.420   8.364   5.112
  703SOL    HW2 6259   5.499   8.236   5.126
  704SOL     OW 6260  -0.316   4.436   3.949
  704SOL    HW1 6261  -0.260   4.447   3.872
  704SOL    HW2 6262  -0.274   4.488   4.017
  705SOL     OW 6263   1.353   2.939   3.728
  705SOL    HW1 6264   1.267   2.916   3.694
  705SOL    HW2 6265   1.352   2.907   3.818
  706SOL     OW 6266   5.999   5.355   3.291
  706SOL    HW1 6267   6.078   5.368   3.343
  706SOL    HW2 6268   5.932   5.406   3.338
  707SOL     OW 6269   5.903   4.077   2.421
  707SOL    HW1 6270   5.815   4.067   2.385
  707SOL    HW2 6271   5.941   3.990   2.416
  708SOL     OW 6272   0.751   3.472   3.880
  708SOL    HW1 6273   0.748   3.456   3.786
  708SOL    HW2 6274   0.692   3.406   3.918
  709SOL     OW 6275   3.168   3.269   0.748
  709SOL    HW1 6276   3.192   3.189   0.701
  709SOL    HW2 6277   3.076   3.282   0.727
  710SOL     OW 6278   5.847   2.162   3.662
  710SOL    HW1 6279   5.939   2.167   3.688
  710SOL    HW2 6280   5.799   2.202   3.736
  711SOL     OW 6281   5.672   2.665   4.141
  711SOL    HW1 6282   5.736   2.614   4.092
  711SOL    HW2 6283   5.670   2.624   4.227
  712SOL     OW 6284   5.404   3.702   0.298
  712SOL    HW1 6285   5.331   3.684   0.238
  712SOL    HW2 6286   5.404   3.628   0.359
  713SOL     OW 6287   6.209   5.110   0.150
  713SOL    HW1 6288   6.183   5.202   0.148
  713SOL    HW2 6289   6.300   5.111   0.182
  714SOL     OW 6290   7.125   5.807   3.150
  714SOL    HW1 6291   7.072   5.887   3.156
  714SOL    HW2 6292   7.196   5.829   3.090
  715SOL     OW 6293   0.569   4.771   5.922
  715SOL    HW1 6294   0.541   4.808   6.006
  715SOL    HW2 6295   0.520   4.689   5.916
  716SOL     OW 6296   4.743   8.757   5.360
  716SOL    HW1 6297   4.746   8.662   5.355
  716SOL    HW2 6298   4.825   8.782   5.402
  717SOL     OW 6299   4.826   8.078   3.395
  717SOL    HW1 6300   4.871   8.000   3.362
  717SOL    HW2 6301   4.739   8.046   3.419
  718SOL     OW 6302   4.921   4.257   0.643
  718SOL    HW1 6303   4.960   4.343   0.632
  718SOL    HW2 6304   4.911   4.246   0.738
  719SOL     OW 6305   1.236   9.379   3.957
  719SOL    HW1 6306   1.204   9.341   4.038
  719SOL    HW2 6307   1.324   9.411   3.978
  720SOL     OW 6308   4.640   8.304   3.775
  720SOL    HW1 6309   4.579   8.240   3.810
  720SOL    HW2 6310   4.596   8.389   3.786
  721SOL     OW 6311   5.821   1.943   1.773
  721SOL    HW1 6312   5.862   1.968   1.856
  721SOL    HW2 6313   5.857   2.004   1.709
  722SOL     OW 6314   6.303   9.513   5.478
  722SOL    HW1 6315   6.222   9.463   5.466
  722SOL    HW2 6316   6.372   9.455   5.444
  723SOL     OW 6317   1.247   4.242   2.272
  723SOL    HW1 6318   1.278   4.306   2.208
  723SOL    HW2 6319   1.195   4.180   2.220
  724SOL     OW 6320   2.005   7.633   1.241
  724SOL    HW1 6321   2.020   7.658   1.150
  724SOL    HW2 6322   2.092   7.614   1.275
  725SOL     OW 6323   7.532   3.946   1.975
  725SOL    HW1 6324   7.609   4.001   1.982
  725SOL    HW2 6325   7.557   3.877   1.913
  726SOL     OW 6326   5.233   3.950   4.510
  726SOL    HW1 6327   5.231   4.045   4.495
  726SOL    HW2 6328   5.254   3.941   4.602
  727SOL     OW 6329   2.724   3.650   1.350
  727SOL    HW1 6330   2.814   3.633   1.376
  727SOL    HW2 6331   2.672   3.586   1.398
  728SOL     OW 6332   2.292   7.710   2.631
  728SOL    HW1 6333   2.278   7.731   2.723
  728SOL    HW2 6334   2.337   7.625   2.631
  729SOL     OW 6335   2.628   8.168   4.703
  729SOL    HW1 6336   2.716   8.202   4.721
  729SOL    HW2 6337   2.644   8.091   4.648
  730SOL     OW 6338   1.124   5.824   2.780
  730SOL    HW1 6339   1.153   5.813   2.689
  730SOL    HW2 6340   1.181   5.766   2.830
  731SOL     OW 6341  -1.413   3.205   4.269
  731SOL    HW1 6342  -1.420   3.123   4.220
  731SOL    HW2 6343  -1.395   3.271   4.202
  732SOL     OW 6344   3.787   1.810   2.990
  732SOL    HW1 6345   3.761   1.733   2.940
  732SOL    HW2 6346   3.725   1.878   2.964
  733SOL     OW 6347   7.185   2.236   0.594
  733SOL    HW1 6348   7.125   2.245   0.520
  733SOL    HW2 6349   7.129   2.245   0.671
  734SOL     OW 6350   5.909   8.005   2.569
  734SOL    HW1 6351   5.856   8.080   2.597
  734SOL    HW2 6352   5.994   8.019   2.611
  735SOL     OW 6353   3.587   3.226   2.756
  735SOL    HW1 6354   3.522   3.294   2.775
  735SOL    HW2 6355   3.603   3.184   2.840
  736SOL     OW 6356   5.674   0.915   0.450
  736SOL    HW1 6357   5.586   0.877   0.451
  736SOL    HW2 6358   5.689   0.944   0.540
  737SOL     OW 6359  -0.662   3.435   4.115
  737SOL    HW1 6360  -0.672   3.341   4.135
  737SOL    HW2 6361  -0.567   3.447   4.109
  738SOL     OW 6362   1.312   8.919   3.173
  738SOL    HW1 6363   1.382   8.876   3.124
  738SOL    HW2 6364   1.288   8.856   3.241
  739SOL     OW 6365   0.513   3.900   2.724
  739SOL    HW1 6366   0.510   3.825   2.665
  739SOL    HW2 6367   0.449   3.881   2.791
  740SOL     OW 6368   4.572   9.124   3.403
  740SOL    HW1 6369   4.624   9.202   3.422
  740SOL    HW2 6370   4.632   9.051   3.417
  741SOL     OW 6371  -0.674   3.454   4.710
  741SOL    HW1 6372  -0.723   3.536   4.711
  741SOL    HW2 6373  -0.678   3.424   4.619
  742SOL     OW 6374   1.865   3.650   6.017
  742SOL    HW1 6375   1.802   3.578   6.013
  742SOL    HW2 6376   1.846   3.703   5.940
  743SOL     OW 6377   6.105   3.955   1.651
  743SOL    HW1 6378   6.109   3.866   1.687
  743SOL    HW2 6379   6.194   3.971   1.619
  744SOL     OW 6380   6.760   9.376   5.382
  744SOL    HW1 6381   6.779   9.289   5.417
  744SOL    HW2 6382   6.815   9.435   5.434
  745SOL     OW 6383   3.296   7.865   2.977
  745SOL    HW1 6384   3.235   7.793   2.962
  745SOL    HW2 6385   3.321   7.857   3.069
  746SOL     OW 6386   5.685   9.307   5.598
  746SOL    HW1 6387   5.727   9.326   5.514
  746SOL    HW2 6388   5.600   9.352   5.593
  747SOL     OW 6389   2.839   8.446   4.855
  747SOL    HW1 6390   2.887   8.494   4.788
  747SOL    HW2 6391   2.753   8.430   4.816
  748SOL     OW 6392   5.533   2.610   3.411
  748SOL    HW1 6393   5.501   2.593   3.500
  748SOL    HW2 6394   5.454   2.635   3.362
  749SOL     OW 6395   2.475   4.006   4.134
  749SOL    HW1 6396   2.458   4.006   4.228
  749SOL    HW2 6397   2.548   3.946   4.122
  750SOL     OW 6398   1.863  10.234   6.093
  750SOL    HW1 6399   1.922  10.162   6.076
  750SOL    HW2 6400   1.815  10.247   6.011
  751SOL     OW 6401   2.386   2.229   0.413
  751SOL    HW1 6402   2.455   2.200   0.352
  751SOL    HW2 6403   2.381   2.323   0.400
  752SOL     OW 6404   4.428   3.434   5.111
  752SOL    HW1 6405   4.477   3.444   5.029
  752SOL    HW2 6406   4.443   3.516   5.158
  753SOL     OW 6407   3.539   9.634   4.374
  753SOL    HW1 6408   3.498   9.562   4.327
  753SOL    HW2 6409   3.466   9.680   4.416
  754SOL     OW 6410   0.546   6.662   4.204
  754SOL    HW1 6411   0.620   6.617   4.245
  754SOL    HW2 6412   0.584   6.709   4.130
  755SOL     OW 6413   8.203   7.768   2.049
  755SOL    HW1 6414   8.136   7.801   2.108
  755SOL    HW2 6415   8.276   7.828   2.060
  756SOL     OW 6416  -0.606   2.424   2.410
  756SOL    HW1 6417  -0.600   2.518   2.425
  756SOL    HW2 6418  -0.627   2.387   2.496
  757SOL     OW 6419   8.910   6.852   1.590
  757SOL    HW1 6420   9.004   6.838   1.599
  757SOL    HW2 6421   8.897   6.864   1.496
  758SOL     OW 6422   1.864   4.333   0.389
  758SOL    HW1 6423   1.781   4.349   0.434
  758SOL    HW2 6424   1.870   4.403   0.324
  759SOL     OW 6425   2.294   4.332   1.767
  759SOL    HW1 6426   2.276   4.421   1.738
  759SOL    HW2 6427   2.370   4.305   1.715
  760SOL     OW 6428   1.773   5.064   4.033
  760SOL    HW1 6429   1.754   5.059   4.127
  760SOL    HW2 6430   1.691   5.095   3.994
  761SOL     OW 6431   0.302   4.826   2.947
  761SOL    HW1 6432   0.350   4.843   2.866
  761SOL    HW2 6433   0.291   4.731   2.949
  762SOL     OW 6434   4.287   4.602   1.641
  762SOL    HW1 6435   4.268   4.685   1.683
  762SOL    HW2 6436   4.340   4.625   1.565
  763SOL     OW 6437   6.042   7.332   3.464
  763SOL    HW1 6438   6.100   7.406   3.445
  763SOL    HW2 6439   6.092   7.279   3.526
  764SOL     OW 6440   3.590   4.701   5.178
  764SOL    HW1 6441   3.677   4.662   5.189
  764SOL    HW2 6442   3.540   4.636   5.130
  765SOL     OW 6443  -1.362   3.213   4.542
  765SOL    HW1 6444  -1.404   3.206   4.456
  765SOL    HW2 6445  -1.278   3.253   4.524
  766SOL     OW 6446   1.234   4.891   4.112
  766SOL    HW1 6447   1.204   4.922   4.026
  766SOL    HW2 6448   1.276   4.807   4.094
  767SOL     OW 6449   4.883   4.619   0.580
  767SOL    HW1 6450   4.867   4.615   0.485
  767SOL    HW2 6451   4.962   4.673   0.589
  768SOL     OW 6452   1.440   3.437   0.801
  768SOL    HW1 6453   1.529   3.437   0.766
  768SOL    HW2 6454   1.439   3.364   0.863
  769SOL     OW 6455  -0.149   6.655   4.422
  769SOL    HW1 6456  -0.153   6.568   4.461
  769SOL    HW2 6457  -0.061   6.687   4.443
  770SOL     OW 6458   8.134   4.610   0.013
  770SOL    HW1 6459   8.121   4.693   0.060
  770SOL    HW2 6460   8.051   4.594  -0.031
  771SOL     OW 6461   4.054   1.479   0.021
  771SOL    HW1 6462   4.077   1.509   0.109
  771SOL    HW2 6463   4.082   1.388   0.019
  772SOL     OW 6464   0.004   4.323   5.844
  772SOL    HW1 6465   0.095   4.350   5.827
  772SOL    HW2 6466   0.000   4.233   5.813
  773SOL     OW 6467   4.098   9.989   5.345
  773SOL    HW1 6468   4.119   9.981   5.438
  773SOL    HW2 6469   4.076  10.082   5.334
  774SOL     OW 6470   1.612   4.659   3.100
  774SOL    HW1 6471   1.591   4.579   3.148
  774SOL    HW2 6472   1.708   4.657   3.091
  775SOL     OW 6473   6.484   5.038   3.974
  775SOL    HW1 6474   6.525   5.098   4.036
  775SOL    HW2 6475   6.418   5.091   3.930
  776SOL     OW 6476   1.827   5.373   1.462
  776SOL    HW1 6477   1.804   5.410   1.547
  776SOL    HW2 6478   1.836   5.279   1.478
  777SOL     OW 6479   2.580   5.611   5.228
  777SOL    HW1 6480   2.559   5.552   5.155
  777SOL    HW2 6481   2.616   5.553   5.296
  778SOL     OW 6482   5.509   1.342   2.054
  778SOL    HW1 6483   5.463   1.333   2.137
  778SOL    HW2 6484   5.545   1.430   2.055
  779SOL     OW 6485   2.893   8.450   3.106
  779SOL    HW1 6486   2.878   8.530   3.055
  779SOL    HW2 6487   2.815   8.443   3.162
  780SOL     OW 6488   5.682   3.198   4.394
  780SOL    HW1 6489   5.624   3.122   4.382
  780SOL    HW2 6490   5.653   3.237   4.476
  781SOL     OW 6491   0.883   1.408   1.423
  781SOL    HW1 6492   0.865   1.502   1.421
  781SOL    HW2 6493   0.838   1.373   1.346
  782SOL     OW 6494   1.628   7.223   1.952
  782SOL    HW1 6495   1.665   7.303   1.914
  782SOL    HW2 6496   1.666   7.152   1.900
  783SOL     OW 6497   5.683   6.429   5.908
  783SOL    HW1 6498   5.587   6.431   5.913
  783SOL    HW2 6499   5.704   6.341   5.876
  784SOL     OW 6500   0.661   9.631   5.528
  784SOL    HW1 6501   0.700   9.682   5.457
  784SOL    HW2 6502   0.568   9.654   5.527
  785SOL     OW 6503   3.918   4.027   2.249
  785SOL    HW1 6504   3.897   4.076   2.170
  785SOL    HW2 6505   3.955   3.944   2.217
  786SOL     OW 6506   2.789   6.231   0.685
  786SOL    HW1 6507   2.806   6.297   0.618
  786SOL    HW2 6508   2.831   6.266   0.763
  787SOL     OW 6509   0.120   2.832   2.594
  787SOL    HW1 6510   0.176   2.841   2.671
  787SOL    HW2 6511   0.174   2.862   2.521
  788SOL     OW 6512   1.181   3.547   5.161
  788SOL    HW1 6513   1.176   3.579   5.071
  788SOL    HW2 6514   1.148   3.619   5.214
  789SOL     OW 6515   6.099   1.975   0.584
  789SOL    HW1 6516   6.167   1.964   0.651
  789SOL    HW2 6517   6.147   1.981   0.502
  790SOL     OW 6518   3.682   2.279   2.037
  790SOL    HW1 6519   3.693   2.354   1.978
  790SOL    HW2 6520   3.706   2.203   1.985
  791SOL     OW 6521   3.129   3.565   3.825
  791SOL    HW1 6522   3.137   3.479   3.865
  791SOL    HW2 6523   3.128   3.626   3.899
  792SOL     OW 6524   6.517   6.858   5.280
  792SOL    HW1 6525   6.583   6.917   5.317
  792SOL    HW2 6526   6.435   6.886   5.320
  793SOL     OW 6527   3.648   4.691   0.579
  793SOL    HW1 6528   3.581   4.662   0.517
  793SOL    HW2 6529   3.665   4.614   0.634
  794SOL     OW 6530   5.584   2.905   0.864
  794SOL    HW1 6531   5.597   2.866   0.778
  794SOL    HW2 6532   5.525   2.845   0.909
  795SOL     OW 6533   2.121   9.627   5.346
  795SOL    HW1 6534   2.053   9.662   5.405
  795SOL    HW2 6535   2.187   9.696   5.342
  796SOL     OW 6536   7.378   9.788   4.606
  796SOL    HW1 6537   7.472   9.790   4.622
  796SOL    HW2 6538   7.368   9.832   4.521
  797SOL     OW 6539   1.207   4.378   3.397
  797SOL    HW1 6540   1.147   4.306   3.379
  797SOL    HW2 6541   1.293   4.338   3.400
  798SOL     OW 6542   2.155   2.309   3.213
  798SOL    HW1 6543   2.226   2.268   3.164
  798SOL    HW2 6544   2.089   2.240   3.223
  799SOL     OW 6545  -0.123   8.509   5.867
  799SOL    HW1 6546  -0.044   8.457   5.885
  799SOL    HW2 6547  -0.152   8.538   5.953
  800SOL     OW 6548   6.758   7.040   0.453
  800SOL    HW1 6549   6.714   7.066   0.534
  800SOL    HW2 6550   6.831   6.985   0.482
  801SOL     OW 6551   5.796   0.900   1.071
  801SOL    HW1 6552   5.812   0.809   1.097
  801SOL    HW2 6553   5.878   0.928   1.032
  802SOL     OW 6554   1.732   9.411   5.819
  802SOL    HW1 6555   1.644   9.376   5.836
  802SOL    HW2 6556   1.773   9.416   5.905
  803SOL     OW 6557   1.477   2.318   1.957
  803SOL    HW1 6558   1.431   2.391   1.917
  803SOL    HW2 6559   1.410   2.274   2.010
  804SOL     OW 6560   7.893   7.010   1.238
  804SOL    HW1 6561   7.902   6.915   1.233
  804SOL    HW2 6562   7.815   7.024   1.292
  805SOL     OW 6563   5.902   6.532   0.593
  805SOL    HW1 6564   5.835   6.495   0.650
  805SOL    HW2 6565   5.857   6.545   0.509
  806SOL     OW 6566   6.429   2.047   1.442
  806SOL    HW1 6567   6.365   1.993   1.396
  806SOL    HW2 6568   6.514   2.009   1.420
  807SOL     OW 6569   0.441   4.757   5.067
  807SOL    HW1 6570   0.516   4.777   5.010
  807SOL    HW2 6571   0.448   4.819   5.139
  808SOL     OW 6572   7.944   8.580   2.999
  808SOL    HW1 6573   7.923   8.613   3.086
  808SOL    HW2 6574   8.031   8.617   2.980
  809SOL     OW 6575   3.893   7.728   3.335
  809SOL    HW1 6576   3.864   7.723   3.244
  809SOL    HW2 6577   3.984   7.759   3.329
  810SOL     OW 6578   3.723   4.077   0.121
  810SOL    HW1 6579   3.693   4.000   0.170
  810SOL    HW2 6580   3.817   4.080   0.135
  811SOL     OW 6581   7.380   4.288   0.753
  811SOL    HW1 6582   7.398   4.376   0.719
  811SOL    HW2 6583   7.289   4.292   0.782
  812SOL     OW 6584   0.775   9.023   4.844
  812SOL    HW1 6585   0.775   8.927   4.849
  812SOL    HW2 6586   0.685   9.046   4.821
  813SOL     OW 6587   0.449   7.157   3.966
  813SOL    HW1 6588   0.523   7.098   3.980
  813SOL    HW2 6589   0.469   7.234   4.018
  814SOL     OW 6590   2.029   1.462   1.694
  814SOL    HW1 6591   2.006   1.446   1.785
  814SOL    HW2 6592   2.054   1.554   1.690
  815SOL     OW 6593   2.335   4.541   0.606
  815SOL    HW1 6594   2.317   4.590   0.525
  815SOL    HW2 6595   2.387   4.601   0.659
  816SOL     OW 6596   7.572   1.801   1.014
  816SOL    HW1 6597   7.499   1.799   1.076
  816SOL    HW2 6598   7.650   1.789   1.068
  817SOL     OW 6599   6.010   5.709   5.113
  817SOL    HW1 6600   6.010   5.626   5.159
  817SOL    HW2 6601   5.976   5.772   5.177
  818SOL     OW 6602   1.959   8.716   5.723
  818SOL    HW1 6603   1.902   8.791   5.708
  818SOL    HW2 6604   1.946   8.693   5.815
  819SOL     OW 6605   5.503   3.754   4.611
  819SOL    HW1 6606   5.565   3.752   4.684
  819SOL    HW2 6607   5.538   3.690   4.549
  820SOL     OW 6608   1.131   4.635   3.482
  820SOL    HW1 6609   1.054   4.608   3.532
  820SOL    HW2 6610   1.143   4.564   3.418
  821SOL     OW 6611   8.559   6.556   1.119
  821SOL    HW1 6612   8.630   6.611   1.152
  821SOL    HW2 6613   8.567   6.475   1.169
  822SOL     OW 6614   5.996   1.243   1.470
  822SOL    HW1 6615   5.903   1.259   1.486
  822SOL    HW2 6616   6.041   1.289   1.540
  823SOL     OW 6617   1.657   3.565   3.251
  823SOL    HW1 6618   1.637   3.473   3.266
  823SOL    HW2 6619   1.641   3.608   3.335
  824SOL     OW 6620   3.818   6.209   5.821
  824SOL    HW1 6621   3.757   6.260   5.768
  824SOL    HW2 6622   3.894   6.195   5.764
  825SOL     OW 6623   6.920   9.978   5.388
  825SOL    HW1 6624   7.001   9.928   5.391
  825SOL    HW2 6625   6.947  10.065   5.357
  826SOL     OW 6626   4.085   2.034   3.056
  826SOL    HW1 6627   4.131   2.025   3.139
  826SOL    HW2 6628   4.000   2.071   3.079
  827SOL     OW 6629   0.757   3.378   5.617
  827SOL    HW1 6630   0.716   3.408   5.698
  827SOL    HW2 6631   0.709   3.423   5.548
  828SOL     OW 6632   6.389   1.783   0.362
  828SOL    HW1 6633   6.433   1.790   0.447
  828SOL    HW2 6634   6.451   1.734   0.308
  829SOL     OW 6635   2.590   7.068   4.275
  829SOL    HW1 6636   2.516   7.063   4.214
  829SOL    HW2 6637   2.666   7.047   4.221
  830SOL     OW 6638   0.976   7.872   3.289
  830SOL    HW1 6639   0.951   7.780   3.302
  830SOL    HW2 6640   0.945   7.916   3.368
  831SOL     OW 6641   8.379   5.970   1.936
  831SOL    HW1 6642   8.319   6.016   1.877
  831SOL    HW2 6643   8.354   5.878   1.928
  832SOL     OW 6644   6.594   7.175   1.987
  832SOL    HW1 6645   6.517   7.207   1.940
  832SOL    HW2 6646   6.576   7.196   2.079
  833SOL     OW 6647   4.642   1.008   1.678
  833SOL    HW1 6648   4.699   1.029   1.752
  833SOL    HW2 6649   4.559   1.050   1.699
  834SOL     OW 6650   2.739   5.334   1.275
  834SOL    HW1 6651   2.740   5.409   1.335
  834SOL    HW2 6652   2.820   5.287   1.295
  835SOL     OW 6653   1.867   3.668   0.904
  835SOL    HW1 6654   1.795   3.690   0.964
  835SOL    HW2 6655   1.945   3.706   0.945
  836SOL     OW 6656   2.895   4.912   0.267
  836SOL    HW1 6657   2.832   4.885   0.200
  836SOL    HW2 6658   2.965   4.955   0.217
  837SOL     OW 6659   0.134   1.584   0.721
  837SOL    HW1 6660   0.157   1.625   0.638
  837SOL    HW2 6661   0.199   1.514   0.733
  838SOL     OW 6662   2.677   5.529   1.479
  838SOL    HW1 6663   2.712   5.452   1.524
  838SOL    HW2 6664   2.684   5.600   1.543
  839SOL     OW 6665   6.885   5.975   1.820
  839SOL    HW1 6666   6.951   6.015   1.764
  839SOL    HW2 6667   6.860   6.045   1.881
  840SOL     OW 6668  -0.463   5.613   5.058
  840SOL    HW1 6669  -0.470   5.703   5.091
  840SOL    HW2 6670  -0.406   5.620   4.982
  841SOL     OW 6671   2.903   8.925   6.031
  841SOL    HW1 6672   2.970   8.919   5.963
  841SOL    HW2 6673   2.952   8.920   6.113
  842SOL     OW 6674   6.405   0.220   0.296
  842SOL    HW1 6675   6.435   0.240   0.384
  842SOL    HW2 6676   6.416   0.302   0.247
  843SOL     OW 6677   1.232   4.539   5.223
  843SOL    HW1 6678   1.237   4.501   5.311
  843SOL    HW2 6679   1.324   4.550   5.197
  844SOL     OW 6680   3.774   3.711   0.044
  844SOL    HW1 6681   3.826   3.634   0.024
  844SOL    HW2 6682   3.827   3.760   0.107
  845SOL     OW 6683   4.921   4.348   1.310
  845SOL    HW1 6684   4.967   4.276   1.352
  845SOL    HW2 6685   4.941   4.424   1.366
  846SOL     OW 6686   1.997   4.700   3.711
  846SOL    HW1 6687   1.992   4.768   3.778
  846SOL    HW2 6688   1.932   4.727   3.645
  847SOL     OW 6689   0.718   5.251   5.357
  847SOL    HW1 6690   0.690   5.318   5.294
  847SOL    HW2 6691   0.718   5.296   5.442
  848SOL     OW 6692   6.512   4.516   3.757
  848SOL    HW1 6693   6.535   4.596   3.803
  848SOL    HW2 6694   6.584   4.455   3.776
  849SOL     OW 6695   0.527   3.876   4.513
  849SOL    HW1 6696   0.520   3.933   4.437
  849SOL    HW2 6697   0.499   3.930   4.587
  850SOL     OW 6698   7.505   6.312   2.701
  850SOL    HW1 6699   7.443   6.261   2.752
  850SOL    HW2 6700   7.588   6.266   2.711
  851SOL     OW 6701   5.812   2.069   2.970
  851SOL    HW1 6702   5.878   2.023   2.918
  851SOL    HW2 6703   5.814   2.159   2.938
  852SOL     OW 6704   7.187   6.828   4.051
  852SOL    HW1 6705   7.219   6.764   4.115
  852SOL    HW2 6706   7.092   6.825   4.060
  853SOL     OW 6707   6.080   4.516   4.696
  853SOL    HW1 6708   6.058   4.604   4.727
  853SOL    HW2 6709   6.111   4.470   4.775
  854SOL     OW 6710   0.915   1.296   0.733
  854SOL    HW1 6711   0.947   1.234   0.668
  854SOL    HW2 6712   0.934   1.255   0.817
  855SOL     OW 6713   2.288   6.979   5.629
  855SOL    HW1 6714   2.330   7.040   5.569
  855SOL    HW2 6715   2.215   6.943   5.578
  856SOL     OW 6716   4.768   3.440  -0.001
  856SOL    HW1 6717   4.728   3.523  -0.026
  856SOL    HW2 6718   4.830   3.464   0.069
  857SOL     OW 6719   4.508   8.276   2.487
  857SOL    HW1 6720   4.563   8.280   2.408
  857SOL    HW2 6721   4.442   8.210   2.466
  858SOL     OW 6722   6.205   4.702   2.493
  858SOL    HW1 6723   6.265   4.645   2.541
  858SOL    HW2 6724   6.246   4.788   2.497
  859SOL     OW 6725   3.605   5.778   0.639
  859SOL    HW1 6726   3.532   5.800   0.696
  859SOL    HW2 6727   3.593   5.685   0.619
  860SOL     OW 6728   8.532   5.243   0.268
  860SOL    HW1 6729   8.553   5.151   0.255
  860SOL    HW2 6730   8.606   5.278   0.318
  861SOL     OW 6731   1.574   8.375   6.075
  861SOL    HW1 6732   1.629   8.318   6.021
  861SOL    HW2 6733   1.582   8.461   6.035
  862SOL     OW 6734   3.198   3.815   4.787
  862SOL    HW1 6735   3.271   3.876   4.777
  862SOL    HW2 6736   3.126   3.855   4.739
  863SOL     OW 6737   0.958   4.712   4.752
  863SOL    HW1 6738   0.870   4.680   4.772
  863SOL    HW2 6739   1.011   4.685   4.828
  864SOL     OW 6740   7.700   6.816   2.555
  864SOL    HW1 6741   7.746   6.877   2.613
  864SOL    HW2 6742   7.608   6.833   2.571
  865SOL     OW 6743   6.307   2.041   3.205
  865SOL    HW1 6744   6.311   2.027   3.299
  865SOL    HW2 6745   6.340   1.959   3.168
  866SOL     OW 6746   2.378   5.897   5.665
  866SOL    HW1 6747   2.306   5.876   5.724
  866SOL    HW2 6748   2.422   5.971   5.707
  867SOL     OW 6749   1.059   3.988   0.923
  867SOL    HW1 6750   1.102   3.911   0.959
  867SOL    HW2 6751   1.096   4.061   0.973
  868SOL     OW 6752   5.672   8.633   2.757
  868SOL    HW1 6753   5.683   8.611   2.665
  868SOL    HW2 6754   5.737   8.580   2.802
  869SOL     OW 6755   4.482   6.723   5.995
  869SOL    HW1 6756   4.432   6.799   5.968
  869SOL    HW2 6757   4.574   6.751   5.988
  870SOL     OW 6758   6.004   1.412   1.721
  870SOL    HW1 6759   6.094   1.383   1.703
  870SOL    HW2 6760   5.997   1.497   1.678
  871SOL     OW 6761   7.565   7.402   0.623
  871SOL    HW1 6762   7.643   7.453   0.602
  871SOL    HW2 6763   7.556   7.410   0.718
  872SOL     OW 6764  -1.194   5.623   5.604
  872SOL    HW1 6765  -1.141   5.550   5.572
  872SOL    HW2 6766  -1.192   5.614   5.699
  873SOL     OW 6767   3.878   4.170   5.500
  873SOL    HW1 6768   3.954   4.169   5.557
  873SOL    HW2 6769   3.809   4.127   5.551
  874SOL     OW 6770   0.738   6.608   6.047
  874SOL    HW1 6771   0.823   6.625   6.088
  874SOL    HW2 6772   0.756   6.540   5.982
  875SOL     OW 6773   5.068   4.026   0.526
  875SOL    HW1 6774   5.075   4.038   0.431
  875SOL    HW2 6775   4.999   4.087   0.552
  876SOL     OW 6776   4.670   8.389   6.094
  876SOL    HW1 6777   4.641   8.448   6.024
  876SOL    HW2 6778   4.751   8.350   6.061
  877SOL     OW 6779   7.290   1.698   0.899
  877SOL    HW1 6780   7.348   1.772   0.883
  877SOL    HW2 6781   7.341   1.621   0.872
  878SOL     OW 6782   4.463  10.067   5.370
  878SOL    HW1 6783   4.480  10.087   5.278
  878SOL    HW2 6784   4.465   9.971   5.374
  879SOL     OW 6785  -1.109   6.153   5.480
  879SOL    HW1 6786  -1.016   6.171   5.487
  879SOL    HW2 6787  -1.130   6.168   5.388
  880SOL     OW 6788   6.084   5.845   0.423
  880SOL    HW1 6789   6.044   5.767   0.463
  880SOL    HW2 6790   6.047   5.918   0.472
  881SOL     OW 6791   6.878   4.042   2.972
  881SOL    HW1 6792   6.922   4.060   3.055
  881SOL    HW2 6793   6.806   3.983   2.994
  882SOL     OW 6794   3.596   7.133   0.232
  882SOL    HW1 6795   3.654   7.198   0.192
  882SOL    HW2 6796   3.563   7.177   0.311
  883SOL     OW 6797   6.699   9.150   3.468
  883SOL    HW1 6798   6.740   9.223   3.422
  883SOL    HW2 6799   6.606   9.161   3.452
  884SOL     OW 6800   0.097   1.200   1.429
  884SOL    HW1 6801   0.187   1.172   1.448
  884SOL    HW2 6802   0.069   1.144   1.356
  885SOL     OW 6803   2.283   1.018   0.892
  885SOL    HW1 6804   2.258   1.076   0.963
  885SOL    HW2 6805   2.203   0.969   0.871
  886SOL     OW 6806   4.948   6.818   4.250
  886SOL    HW1 6807   4.902   6.747   4.295
  886SOL    HW2 6808   4.917   6.812   4.159
  887SOL     OW 6809   7.139   9.687   4.709
  887SOL    HW1 6810   7.102   9.727   4.630
  887SOL    HW2 6811   7.233   9.683   4.691
  888SOL     OW 6812   5.393   5.061   0.278
  888SOL    HW1 6813   5.460   5.077   0.345
  888SOL    HW2 6814   5.332   5.134   0.287
  889SOL     OW 6815   5.285   4.877   5.134
  889SOL    HW1 6816   5.217   4.935   5.167
  889SOL    HW2 6817   5.353   4.936   5.101
  890SOL     OW 6818   3.665   2.198   1.071
  890SOL    HW1 6819   3.634   2.220   0.983
  890SOL    HW2 6820   3.751   2.157   1.056
  891SOL     OW 6821   1.786   3.189   5.238
  891SOL    HW1 6822   1.853   3.206   5.304
  891SOL    HW2 6823   1.817   3.110   5.194
  892SOL     OW 6824   7.007   7.057   0.158
  892SOL    HW1 6825   6.927   7.108   0.145
  892SOL    HW2 6826   7.076   7.110   0.117
  893SOL     OW 6827   7.223   6.795   3.770
  893SOL    HW1 6828   7.293   6.857   3.750
  893SOL    HW2 6829   7.220   6.794   3.866
  894SOL     OW 6830   7.558   5.168   2.805
  894SOL    HW1 6831   7.571   5.081   2.842
  894SOL    HW2 6832   7.482   5.203   2.852
  895SOL     OW 6833   1.877   8.393   6.009
  895SOL    HW1 6834   1.859   8.344   6.089
  895SOL    HW2 6835   1.848   8.482   6.028
  896SOL     OW 6836  -0.733   3.579   5.176
  896SOL    HW1 6837  -0.757   3.532   5.095
  896SOL    HW2 6838  -0.668   3.643   5.148
  897SOL     OW 6839   6.561   6.490   4.924
  897SOL    HW1 6840   6.529   6.524   5.008
  897SOL    HW2 6841   6.536   6.397   4.925
  898SOL     OW 6842   2.629   0.576   0.240
  898SOL    HW1 6843   2.579   0.623   0.306
  898SOL    HW2 6844   2.600   0.613   0.156
  899SOL     OW 6845   6.693   5.851   2.214
  899SOL    HW1 6846   6.650   5.817   2.136
  899SOL    HW2 6847   6.712   5.774   2.268
  900SOL     OW 6848   5.800   4.657   5.611
  900SOL    HW1 6849   5.765   4.689   5.528
  900SOL    HW2 6850   5.870   4.719   5.633
  901SOL     OW 6851   4.503   3.117   2.142
  901SOL    HW1 6852   4.571   3.056   2.113
  901SOL    HW2 6853   4.477   3.164   2.062
  902SOL     OW 6854   6.913   2.704   1.174
  902SOL    HW1 6855   6.917   2.725   1.080
  902SOL    HW2 6856   6.982   2.757   1.213
  903SOL     OW 6857   2.398   8.770   4.791
  903SOL    HW1 6858   2.408   8.835   4.721
  903SOL    HW2 6859   2.414   8.686   4.747
  904SOL     OW 6860   4.983   9.853   5.063
  904SOL    HW1 6861   5.063   9.905   5.069
  904SOL    HW2 6862   4.982   9.801   5.144
  905SOL     OW 6863   4.068   9.540   5.844
  905SOL    HW1 6864   4.056   9.634   5.833
  905SOL    HW2 6865   4.090   9.529   5.936
  906SOL     OW 6866   3.450   5.017   0.755
  906SOL    HW1 6867   3.420   4.941   0.803
  906SOL    HW2 6868   3.533   4.990   0.716
  907SOL     OW 6869   8.164   5.678   0.374
  907SOL    HW1 6870   8.238   5.729   0.406
  907SOL    HW2 6871   8.201   5.622   0.305
  908SOL     OW 6872   2.508   5.883   5.164
  908SOL    HW1 6873   2.527   5.802   5.211
  908SOL    HW2 6874   2.537   5.866   5.074
  909SOL     OW 6875   3.927   8.959   3.865
  909SOL    HW1 6876   3.962   8.950   3.953
  909SOL    HW2 6877   3.834   8.938   3.875
  910SOL     OW 6878  -1.060   5.371   5.522
  910SOL    HW1 6879  -0.974   5.409   5.537
  910SOL    HW2 6880  -1.042   5.278   5.506
  911SOL     OW 6881   2.843   4.033   4.930
  911SOL    HW1 6882   2.861   4.123   4.958
  911SOL    HW2 6883   2.878   4.029   4.840
  912SOL     OW 6884   1.639   7.647   2.772
  912SOL    HW1 6885   1.634   7.738   2.800
  912SOL    HW2 6886   1.639   7.597   2.854
  913SOL     OW 6887   0.265   3.980   2.423
  913SOL    HW1 6888   0.181   4.025   2.434
  913SOL    HW2 6889   0.245   3.888   2.442
  914SOL     OW 6890   2.871   6.070   5.277
  914SOL    HW1 6891   2.918   6.027   5.349
  914SOL    HW2 6892   2.921   6.047   5.199
  915SOL     OW 6893   6.452   1.106   0.092
  915SOL    HW1 6894   6.373   1.056   0.111
  915SOL    HW2 6895   6.490   1.063   0.015
  916SOL     OW 6896   1.871   5.955   1.138
  916SOL    HW1 6897   1.870   5.918   1.227
  916SOL    HW2 6898   1.865   5.879   1.081
  917SOL     OW 6899   6.160   1.677   1.300
  917SOL    HW1 6900   6.069   1.659   1.323
  917SOL    HW2 6901   6.190   1.737   1.368
  918SOL     OW 6902   5.813   2.751   1.167
  918SOL    HW1 6903   5.747   2.687   1.193
  918SOL    HW2 6904   5.886   2.737   1.227
  919SOL     OW 6905   0.111   0.547   0.807
  919SOL    HW1 6906   0.170   0.485   0.849
  919SOL    HW2 6907   0.050   0.493   0.758
  920SOL     OW 6908   1.336   2.141   2.866
  920SOL    HW1 6909   1.343   2.081   2.940
  920SOL    HW2 6910   1.245   2.171   2.869
  921SOL     OW 6911   0.363   2.605   4.178
  921SOL    HW1 6912   0.348   2.679   4.119
  921SOL    HW2 6913   0.389   2.646   4.261
  922SOL     OW 6914   5.469  10.167   5.771
  922SOL    HW1 6915   5.559  10.183   5.800
  922SOL    HW2 6916   5.431  10.254   5.764
  923SOL     OW 6917   3.487   4.505   5.042
  923SOL    HW1 6918   3.428   4.510   4.968
  923SOL    HW2 6919   3.468   4.421   5.083
  924SOL     OW 6920   0.540   6.590   3.499
  924SOL    HW1 6921   0.481   6.583   3.575
  924SOL    HW2 6922   0.627   6.572   3.535
  925SOL     OW 6923   4.881   9.434   5.196
  925SOL    HW1 6924   4.814   9.502   5.203
  925SOL    HW2 6925   4.950   9.462   5.257
  926SOL     OW 6926   7.975   6.888   0.461
  926SOL    HW1 6927   7.905   6.935   0.414
  926SOL    HW2 6928   8.053   6.941   0.445
  927SOL     OW 6929   0.163   5.801   4.220
  927SOL    HW1 6930   0.071   5.782   4.239
  927SOL    HW2 6931   0.162   5.887   4.178
  928SOL     OW 6932   3.216   4.694   1.869
  928SOL    HW1 6933   3.228   4.625   1.803
  928SOL    HW2 6934   3.277   4.763   1.843
  929SOL     OW 6935   1.248   8.434   4.769
  929SOL    HW1 6936   1.327   8.383   4.782
  929SOL    HW2 6937   1.259   8.474   4.683
  930SOL     OW 6938   7.480   7.623   2.393
  930SOL    HW1 6939   7.511   7.688   2.456
  930SOL    HW2 6940   7.539   7.632   2.319
  931SOL     OW 6941   9.300   7.199   1.290
  931SOL    HW1 6942   9.243   7.224   1.217
  931SOL    HW2 6943   9.356   7.276   1.303
  932SOL     OW 6944   1.173   7.881   3.061
  932SOL    HW1 6945   1.110   7.851   3.126
  932SOL    HW2 6946   1.257   7.882   3.108
  933SOL     OW 6947   0.248   3.899   6.195
  933SOL    HW1 6948   0.326   3.904   6.140
  933SOL    HW2 6949   0.213   3.812   6.180
  934SOL     OW 6950   4.337   3.033   0.316
  934SOL    HW1 6951   4.305   3.019   0.226
  934SOL    HW2 6952   4.407   2.969   0.326
  935SOL     OW 6953   0.760   6.469   2.628
  935SOL    HW1 6954   0.693   6.404   2.610
  935SOL    HW2 6955   0.839   6.434   2.587
  936SOL     OW 6956   1.272   6.624   1.860
  936SOL    HW1 6957   1.273   6.692   1.928
  936SOL    HW2 6958   1.216   6.556   1.895
  937SOL     OW 6959   2.428   8.092   5.063
  937SOL    HW1 6960   2.363   8.083   4.993
  937SOL    HW2 6961   2.377   8.095   5.144
  938SOL     OW 6962   0.948   2.729   2.534
  938SOL    HW1 6963   0.935   2.818   2.567
  938SOL    HW2 6964   1.042   2.722   2.518
  939SOL     OW 6965   6.157   2.581   2.657
  939SOL    HW1 6966   6.178   2.605   2.567
  939SOL    HW2 6967   6.160   2.663   2.706
  940SOL     OW 6968   6.935   6.675   0.962
  940SOL    HW1 6969   6.982   6.726   0.895
  940SOL    HW2 6970   6.926   6.588   0.923
  941SOL     OW 6971   5.284   4.807   0.167
  941SOL    HW1 6972   5.351   4.873   0.188
  941SOL    HW2 6973   5.239   4.791   0.250
  942SOL     OW 6974   1.285   7.460   2.543
  942SOL    HW1 6975   1.315   7.458   2.452
  942SOL    HW2 6976   1.352   7.511   2.589
  943SOL     OW 6977   3.912   2.087   3.482
  943SOL    HW1 6978   3.904   2.067   3.389
  943SOL    HW2 6979   3.846   2.154   3.497
  944SOL     OW 6980   8.069   6.745   1.566
  944SOL    HW1 6981   8.072   6.672   1.629
  944SOL    HW2 6982   8.027   6.816   1.615
  945SOL     OW 6983   6.832   2.315   2.222
  945SOL    HW1 6984   6.886   2.335   2.298
  945SOL    HW2 6985   6.872   2.237   2.184
  946SOL     OW 6986   2.994   7.746   2.151
  946SOL    HW1 6987   3.028   7.693   2.079
  946SOL    HW2 6988   3.068   7.755   2.211
  947SOL     OW 6989   2.059   5.125   1.654
  947SOL    HW1 6990   1.978   5.114   1.605
  947SOL    HW2 6991   2.128   5.105   1.590
  948SOL     OW 6992   4.252   7.218   0.239
  948SOL    HW1 6993   4.280   7.306   0.265
  948SOL    HW2 6994   4.332   7.175   0.210
  949SOL     OW 6995   1.468   5.052   5.078
  949SOL    HW1 6996   1.397   5.013   5.128
  949SOL    HW2 6997   1.523   4.978   5.053
  950SOL     OW 6998   6.436   5.798   2.487
  950SOL    HW1 6999   6.474   5.858   2.423
  950SOL    HW2 7000   6.363   5.846   2.524
  951SOL     OW 7001   8.486   7.822   1.439
  951SOL    HW1 7002   8.404   7.852   1.400
  951SOL    HW2 7003   8.506   7.886   1.507
  952SOL     OW 7004   1.822   1.784   0.958
  952SOL    HW1 7005   1.737   1.808   0.921
  952SOL    HW2 7006   1.803   1.766   1.050
  953SOL     OW 7007   2.742   4.932   1.153
  953SOL    HW1 7008   2.764   5.015   1.111
  953SOL    HW2 7009   2.784   4.937   1.239
  954SOL     OW 7010   5.788   2.361   1.662
  954SOL    HW1 7011   5.820   2.409   1.739
  954SOL    HW2 7012   5.761   2.430   1.601
  955SOL     OW 7013   1.607   4.196   2.614
  955SOL    HW1 7014   1.677   4.193   2.679
  955SOL    HW2 7015   1.555   4.272   2.638
  956SOL     OW 7016   0.245   9.308   5.206
  956SOL    HW1 7017   0.249   9.401   5.226
  956SOL    HW2 7018   0.152   9.289   5.193
  957SOL     OW 7019   6.134   4.197   3.967
  957SOL    HW1 7020   6.082   4.268   4.005
  957SOL    HW2 7021   6.192   4.241   3.905
  958SOL     OW 7022   7.228   4.414   1.158
  958SOL    HW1 7023   7.198   4.453   1.240
  958SOL    HW2 7024   7.177   4.458   1.090
  959SOL     OW 7025   2.594   7.479   4.858
  959SOL    HW1 7026   2.678   7.446   4.890
  959SOL    HW2 7027   2.547   7.400   4.830
  960SOL     OW 7028   0.079   2.390   3.510
  960SOL    HW1 7029   0.153   2.414   3.566
  960SOL    HW2 7030   0.018   2.346   3.569
  961SOL     OW 7031   1.637   3.492   3.766
  961SOL    HW1 7032   1.578   3.420   3.787
  961SOL    HW2 7033   1.725   3.458   3.785
  962SOL     OW 7034   6.517   7.324   0.750
  962SOL    HW1 7035   6.447   7.292   0.807
  962SOL    HW2 7036   6.548   7.404   0.794
  963SOL     OW 7037   6.193   9.983   4.908
  963SOL    HW1 7038   6.145   9.990   4.825
  963SOL    HW2 7039   6.125   9.976   4.974
  964SOL     OW 7040   4.542   3.199   0.459
  964SOL    HW1 7041   4.455   3.160   0.445
  964SOL    HW2 7042   4.596   3.163   0.389
  965SOL     OW 7043   1.404   8.005   3.181
  965SOL    HW1 7044   1.350   8.027   3.256
  965SOL    HW2 7045   1.456   8.084   3.166
  966SOL     OW 7046   1.550   7.809   5.685
  966SOL    HW1 7047   1.506   7.894   5.694
  966SOL    HW2 7048   1.622   7.827   5.624
  967SOL     OW 7049   4.549   9.474   4.522
  967SOL    HW1 7050   4.513   9.438   4.441
  967SOL    HW2 7051   4.557   9.399   4.581
  968SOL     OW 7052   4.147   2.234   3.804
  968SOL    HW1 7053   4.124   2.259   3.894
  968SOL    HW2 7054   4.113   2.145   3.795
  969SOL     OW 7055   6.460   5.877   1.976
  969SOL    HW1 7056   6.373   5.837   1.974
  969SOL    HW2 7057   6.454   5.944   2.044
  970SOL     OW 7058   6.309   4.529   0.611
  970SOL    HW1 7059   6.387   4.493   0.568
  970SOL    HW2 7060   6.325   4.515   0.705
  971SOL     OW 7061   3.487   2.707   2.329
  971SOL    HW1 7062   3.438   2.726   2.250
  971SOL    HW2 7063   3.431   2.738   2.400
  972SOL     OW 7064   5.774   6.372   5.378
  972SOL    HW1 7065   5.836   6.435   5.415
  972SOL    HW2 7066   5.799   6.288   5.417
  973SOL     OW 7067   6.070   5.654   0.744
  973SOL    HW1 7068   5.997   5.630   0.687
  973SOL    HW2 7069   6.076   5.582   0.807
  974SOL     OW 7070   4.042   3.686   5.240
  974SOL    HW1 7071   4.041   3.780   5.222
  974SOL    HW2 7072   4.015   3.679   5.331
  975SOL     OW 7073   2.548   7.685   3.615
  975SOL    HW1 7074   2.546   7.659   3.523
  975SOL    HW2 7075   2.458   7.673   3.645
  976SOL     OW 7076   4.788   6.211   3.477
  976SOL    HW1 7077   4.734   6.285   3.505
  976SOL    HW2 7078   4.726   6.145   3.447
  977SOL     OW 7079   9.030   7.254   0.670
  977SOL    HW1 7080   9.081   7.224   0.594
  977SOL    HW2 7081   8.984   7.332   0.639
  978SOL     OW 7082   4.823   3.057   2.755
  978SOL    HW1 7083   4.899   3.058   2.814
  978SOL    HW2 7084   4.847   2.993   2.688
  979SOL     OW 7085   0.876   0.935   0.801
  979SOL    HW1 7086   0.858   0.883   0.878
  979SOL    HW2 7087   0.792   0.975   0.778
  980SOL     OW 7088  -0.151   4.590   3.755
  980SOL    HW1 7089  -0.202   4.554   3.682
  980SOL    HW2 7090  -0.072   4.537   3.757
  981SOL     OW 7091   2.996   4.716   2.067
  981SOL    HW1 7092   3.073   4.749   2.020
  981SOL    HW2 7093   2.993   4.623   2.047
  982SOL     OW 7094   4.968   8.781   3.284
  982SOL    HW1 7095   4.910   8.705   3.285
  982SOL    HW2 7096   5.045   8.752   3.236
  983SOL     OW 7097   3.737   2.489   2.979
  983SOL    HW1 7098   3.673   2.447   2.921
  983SOL    HW2 7099   3.709   2.463   3.067
  984SOL     OW 7100   0.481   3.252   1.281
  984SOL    HW1 7101   0.527   3.315   1.337
  984SOL    HW2 7102   0.392   3.250   1.316
  985SOL     OW 7103   3.534   1.532   2.227
  985SOL    HW1 7104   3.498   1.606   2.178
  985SOL    HW2 7105   3.517   1.456   2.172
  986SOL     OW 7106   1.868   2.099   0.545
  986SOL    HW1 7107   1.911   2.168   0.595
  986SOL    HW2 7108   1.921   2.091   0.465
  987SOL     OW 7109   3.423   9.794   5.162
  987SOL    HW1 7110   3.379   9.808   5.077
  987SOL    HW2 7111   3.358   9.747   5.214
  988SOL     OW 7112   3.254   7.678   2.155
  988SOL    HW1 7113   3.316   7.624   2.205
  988SOL    HW2 7114   3.205   7.615   2.102
  989SOL     OW 7115   7.940   4.466   0.526
  989SOL    HW1 7116   7.942   4.517   0.445
  989SOL    HW2 7117   7.996   4.515   0.587
  990SOL     OW 7118   5.077   9.435   4.105
  990SOL    HW1 7119   5.111   9.346   4.096
  990SOL    HW2 7120   5.048   9.440   4.197
  991SOL     OW 7121   5.069   3.644   2.373
  991SOL    HW1 7122   5.028   3.727   2.396
  991SOL    HW2 7123   5.162   3.666   2.360
  992SOL     OW 7124   3.492   8.457   5.825
  992SOL    HW1 7125   3.516   8.506   5.903
  992SOL    HW2 7126   3.444   8.520   5.771
  993SOL     OW 7127   0.631   8.908   6.169
  993SOL    HW1 7128   0.546   8.932   6.209
  993SOL    HW2 7129   0.693   8.969   6.208
  994SOL     OW 7130   5.287   7.616   1.212
  994SOL    HW1 7131   5.319   7.680   1.275
  994SOL    HW2 7132   5.201   7.650   1.185
  995SOL     OW 7133   6.687   2.871   1.636
  995SOL    HW1 7134   6.744   2.918   1.574
  995SOL    HW2 7135   6.748   2.828   1.697
  996SOL     OW 7136   0.147   3.224   1.966
  996SOL    HW1 7137   0.075   3.250   2.023
  996SOL    HW2 7138   0.144   3.129   1.965
  997SOL     OW 7139   5.233   9.626   5.003
  997SOL    HW1 7140   5.144   9.600   5.025
  997SOL    HW2 7141   5.247   9.706   5.054
  998SOL     OW 7142   1.150   7.321   5.118
  998SOL    HW1 7143   1.238   7.318   5.080
  998SOL    HW2 7144   1.100   7.258   5.066
  999SOL     OW 7145   1.326   4.177   0.810
  999SOL    HW1 7146   1.253   4.179   0.871
  999SOL    HW2 7147   1.394   4.128   0.855
 1000SOL     OW 7148   3.309   9.127   4.339
 1000SOL    HW1 7149   3.357   9.179   4.404
 1000SOL    HW2 7150   3.218   9.158   4.346
 1001SOL     OW 7151   4.251   2.591   0.018
 1001SOL    HW1 7152   4.326   2.638   0.055
 1001SOL    HW2 7153   4.257   2.503   0.057
 1002SOL     OW 7154   2.829   3.795   1.716
 1002SOL    HW1 7155   2.818   3.782   1.810
 1002SOL    HW2 7156   2.804   3.887   1.701
 1003SOL     OW 7157   5.378   6.987   1.027
 1003SOL    HW1 7158   5.415   6.917   1.082
 1003SOL    HW2 7159   5.406   7.068   1.070
 1004SOL     OW 7160   4.816   8.487   5.356
 1004SOL    HW1 7161   4.865   8.407   5.375
 1004SOL    HW2 7162   4.828   8.502   5.263
 1005SOL     OW 7163   0.682   8.628   4.306
 1005SOL    HW1 7164   0.612   8.565   4.290
 1005SOL    HW2 7165   0.677   8.689   4.232
 1006SOL     OW 7166   8.087   4.104   0.887
 1006SOL    HW1 7167   8.012   4.163   0.899
 1006SOL    HW2 7168   8.116   4.085   0.976
 1007SOL     OW 7169  -0.649   4.143   4.521
 1007SOL    HW1 7170  -0.612   4.190   4.445
 1007SOL    HW2 7171  -0.592   4.067   4.532
 1008SOL     OW 7172   6.982   7.344   3.547
 1008SOL    HW1 7173   7.064   7.358   3.594
 1008SOL    HW2 7174   6.964   7.428   3.504
 1009SOL     OW 7175   8.919   8.056   1.790
 1009SOL    HW1 7176   8.931   7.973   1.837
 1009SOL    HW2 7177   8.926   8.032   1.698
 1010SOL     OW 7178   2.482   7.668   1.382
 1010SOL    HW1 7179   2.539   7.704   1.450
 1010SOL    HW2 7180   2.524   7.694   1.300
 1011SOL     OW 7181   9.245   5.350   0.339
 1011SOL    HW1 7182   9.250   5.368   0.245
 1011SOL    HW2 7183   9.337   5.343   0.367
 1012SOL     OW 7184   1.741   9.416   4.478
 1012SOL    HW1 7185   1.764   9.459   4.396
 1012SOL    HW2 7186   1.668   9.467   4.513
 1013SOL     OW 7187   3.207   8.276   5.226
 1013SOL    HW1 7188   3.291   8.321   5.216
 1013SOL    HW2 7189   3.216   8.196   5.174
 1014SOL     OW 7190  -0.466   3.214   5.128
 1014SOL    HW1 7191  -0.521   3.176   5.060
 1014SOL    HW2 7192  -0.377   3.206   5.093
 1015SOL     OW 7193   0.405   1.289   2.134
 1015SOL    HW1 7194   0.314   1.270   2.156
 1015SOL    HW2 7195   0.440   1.333   2.212
 1016SOL     OW 7196   7.169   5.431   1.656
 1016SOL    HW1 7197   7.264   5.425   1.664
 1016SOL    HW2 7198   7.154   5.516   1.614
 1017SOL     OW 7199   2.579   7.747   2.746
 1017SOL    HW1 7200   2.533   7.809   2.802
 1017SOL    HW2 7201   2.619   7.800   2.678
 1018SOL     OW 7202   0.561   2.317   3.816
 1018SOL    HW1 7203   0.493   2.286   3.875
 1018SOL    HW2 7204   0.544   2.271   3.733
 1019SOL     OW 7205   7.132   7.571   2.626
 1019SOL    HW1 7206   7.087   7.613   2.553
 1019SOL    HW2 7207   7.068   7.511   2.663
 1020SOL     OW 7208   1.143   5.069   1.695
 1020SOL    HW1 7209   1.171   4.977   1.689
 1020SOL    HW2 7210   1.048   5.063   1.705
 1021SOL     OW 7211   6.634   6.095   2.325
 1021SOL    HW1 7212   6.539   6.108   2.333
 1021SOL    HW2 7213   6.644   6.001   2.310
 1022SOL     OW 7214   2.010   0.394   0.396
 1022SOL    HW1 7215   2.014   0.443   0.478
 1022SOL    HW2 7216   2.097   0.357   0.386
 1023SOL     OW 7217   1.540   2.650   1.801
 1023SOL    HW1 7218   1.534   2.586   1.730
 1023SOL    HW2 7219   1.627   2.690   1.791
 1024SOL     OW 7220   0.718   3.929   3.201
 1024SOL    HW1 7221   0.745   3.863   3.136
 1024SOL    HW2 7222   0.724   4.012   3.155
 1025SOL     OW 7223   5.191   3.896   5.764
 1025SOL    HW1 7224   5.155   3.960   5.826
 1025SOL    HW2 7225   5.284   3.917   5.759
 1026SOL     OW 7226   1.552   0.750   0.612
 1026SOL    HW1 7227   1.568   0.838   0.577
 1026SOL    HW2 7228   1.539   0.763   0.706
 1027SOL     OW 7229   7.580   9.520   5.304
 1027SOL    HW1 7230   7.538   9.434   5.299
 1027SOL    HW2 7231   7.537   9.562   5.379
 1028SOL     OW 7232   1.967   3.741   3.585
 1028SOL    HW1 7233   1.985   3.653   3.552
 1028SOL    HW2 7234   2.030   3.797   3.541
 1029SOL     OW 7235   4.119   3.501   4.985
 1029SOL    HW1 7236   4.079   3.582   5.015
 1029SOL    HW2 7237   4.068   3.432   5.028
 1030SOL     OW 7238   3.690   4.827   1.118
 1030SOL    HW1 7239   3.703   4.786   1.033
 1030SOL    HW2 7240   3.760   4.792   1.173
 1031SOL     OW 7241   1.508   4.608   5.157
 1031SOL    HW1 7242   1.573   4.617   5.087
 1031SOL    HW2 7243   1.539   4.666   5.227
 1032SOL     OW 7244   2.275   2.759   3.632
 1032SOL    HW1 7245   2.265   2.757   3.537
 1032SOL    HW2 7246   2.231   2.679   3.663
 1033SOL     OW 7247   5.759   8.416   5.195
 1033SOL    HW1 7248   5.721   8.342   5.147
 1033SOL    HW2 7249   5.840   8.435   5.148
 1034SOL     OW 7250  -0.242   3.859   5.112
 1034SOL    HW1 7251  -0.247   3.879   5.205
 1034SOL    HW2 7252  -0.155   3.889   5.085
 1035SOL     OW 7253   8.555   7.065   0.005
 1035SOL    HW1 7254   8.620   7.010   0.050
 1035SOL    HW2 7255   8.552   7.030  -0.084
 1036SOL     OW 7256   6.322   9.357   5.862
 1036SOL    HW1 7257   6.393   9.379   5.802
 1036SOL    HW2 7258   6.341   9.408   5.941
 1037SOL     OW 7259  -0.371   3.000   3.906
 1037SOL    HW1 7260  -0.413   2.951   3.976
 1037SOL    HW2 7261  -0.439   3.013   3.841
 1038SOL     OW 7262   3.337   2.741   3.259
 1038SOL    HW1 7263   3.280   2.815   3.239
 1038SOL    HW2 7264   3.285   2.684   3.315
 1039SOL     OW 7265   7.064   3.809   0.387
 1039SOL    HW1 7266   6.979   3.831   0.425
 1039SOL    HW2 7267   7.085   3.723   0.423
 1040SOL     OW 7268   3.739   1.014   0.746
 1040SOL    HW1 7269   3.756   1.019   0.652
 1040SOL    HW2 7270   3.644   1.024   0.754
 1041SOL     OW 7271   4.998   9.172   4.394
 1041SOL    HW1 7272   4.932   9.104   4.403
 1041SOL    HW2 7273   5.071   9.129   4.350
 1042SOL     OW 7274   2.080   8.973   3.723
 1042SOL    HW1 7275   2.172   8.949   3.735
 1042SOL    HW2 7276   2.063   9.036   3.793
 1043SOL     OW 7277   1.109   2.244   2.539
 1043SOL    HW1 7278   1.163   2.173   2.575
 1043SOL    HW2 7279   1.020   2.209   2.537
 1044SOL     OW 7280   6.602   8.387   4.710
 1044SOL    HW1 7281   6.625   8.478   4.692
 1044SOL    HW2 7282   6.550   8.360   4.634
 1045SOL     OW 7283   4.782   7.558   2.650
 1045SOL    HW1 7284   4.816   7.515   2.571
 1045SOL    HW2 7285   4.812   7.648   2.643
 1046SOL     OW 7286   0.272   3.195   3.970
 1046SOL    HW1 7287   0.291   3.101   3.961
 1046SOL    HW2 7288   0.357   3.237   3.965
 1047SOL     OW 7289   1.952   7.366   2.133
 1047SOL    HW1 7290   1.890   7.294   2.147
 1047SOL    HW2 7291   2.036   7.322   2.119
 1048SOL     OW 7292   1.368   3.885   2.211
 1048SOL    HW1 7293   1.311   3.937   2.155
 1048SOL    HW2 7294   1.452   3.930   2.208
 1049SOL     OW 7295   7.287   8.071   2.264
 1049SOL    HW1 7296   7.251   8.006   2.203
 1049SOL    HW2 7297   7.382   8.061   2.257
 1050SOL     OW 7298   2.250   6.810   1.493
 1050SOL    HW1 7299   2.200   6.820   1.574
 1050SOL    HW2 7300   2.194   6.759   1.436
 1051SOL     OW 7301   1.852   3.203   0.779
 1051SOL    HW1 7302   1.848   3.299   0.789
 1051SOL    HW2 7303   1.943   3.181   0.801
 1052SOL     OW 7304   6.349   4.662   3.145
 1052SOL    HW1 7305   6.354   4.757   3.135
 1052SOL    HW2 7306   6.322   4.630   3.059
 1053SOL     OW 7307   1.372   4.834   0.824
 1053SOL    HW1 7308   1.449   4.872   0.865
 1053SOL    HW2 7309   1.314   4.908   0.807
 1054SOL     OW 7310  -0.075   5.627   5.820
 1054SOL    HW1 7311  -0.089   5.536   5.845
 1054SOL    HW2 7312  -0.164   5.664   5.815
 1055SOL     OW 7313   0.494   8.413   4.285
 1055SOL    HW1 7314   0.405   8.448   4.291
 1055SOL    HW2 7315   0.511   8.376   4.371
 1056SOL     OW 7316   2.785   0.516   0.878
 1056SOL    HW1 7317   2.877   0.490   0.872
 1056SOL    HW2 7318   2.788   0.605   0.914
 1057SOL     OW 7319   2.233   6.095   5.469
 1057SOL    HW1 7320   2.289   6.029   5.512
 1057SOL    HW2 7321   2.242   6.173   5.524
 1058SOL     OW 7322   1.567   6.585   5.929
 1058SOL    HW1 7323   1.537   6.516   5.988
 1058SOL    HW2 7324   1.656   6.604   5.958
 1059SOL     OW 7325   5.887   6.930   2.191
 1059SOL    HW1 7326   5.838   6.848   2.181
 1059SOL    HW2 7327   5.964   6.907   2.242
 1060SOL     OW 7328   5.674   2.885   3.411
 1060SOL    HW1 7329   5.594   2.872   3.361
 1060SOL    HW2 7330   5.719   2.956   3.367
 1061SOL     OW 7331   6.317   7.742   4.923
 1061SOL    HW1 7332   6.348   7.683   4.853
 1061SOL    HW2 7333   6.326   7.830   4.886
 1062SOL     OW 7334   5.782   8.637   4.842
 1062SOL    HW1 7335   5.816   8.703   4.781
 1062SOL    HW2 7336   5.850   8.629   4.909
 1063SOL     OW 7337   0.747   9.893   5.374
 1063SOL    HW1 7338   0.820   9.945   5.340
 1063SOL    HW2 7339   0.734   9.824   5.309
 1064SOL     OW 7340   2.702   4.516   1.510
 1064SOL    HW1 7341   2.693   4.424   1.535
 1064SOL    HW2 7342   2.787   4.542   1.547
 1065SOL     OW 7343   2.458   8.253   5.487
 1065SOL    HW1 7344   2.543   8.287   5.460
 1065SOL    HW2 7345   2.477   8.193   5.559
 1066SOL     OW 7346   6.548   3.595   1.568
 1066SOL    HW1 7347   6.588   3.682   1.561
 1066SOL    HW2 7348   6.622   3.535   1.557
 1067SOL     OW 7349   6.635   4.688   2.157
 1067SOL    HW1 7350   6.684   4.769   2.144
 1067SOL    HW2 7351   6.581   4.705   2.234
 1068SOL     OW 7352   1.176   5.001   2.521
 1068SOL    HW1 7353   1.164   5.090   2.554
 1068SOL    HW2 7354   1.262   5.003   2.478
 1069SOL     OW 7355   2.547   1.924   0.455
 1069SOL    HW1 7356   2.550   1.923   0.550
 1069SOL    HW2 7357   2.459   1.953   0.434
 1070SOL     OW 7358   7.804   1.293   0.063
 1070SOL    HW1 7359   7.799   1.359   0.132
 1070SOL    HW2 7360   7.745   1.325  -0.006
 1071SOL     OW 7361  -0.057   8.370   5.277
 1071SOL    HW1 7362  -0.059   8.320   5.195
 1071SOL    HW2 7363   0.025   8.418   5.274
 1072SOL     OW 7364   6.995   6.598   1.729
 1072SOL    HW1 7365   6.964   6.656   1.798
 1072SOL    HW2 7366   6.914   6.566   1.687
 1073SOL     OW 7367   5.903   7.734   2.220
 1073SOL    HW1 7368   5.879   7.641   2.214
 1073SOL    HW2 7369   5.969   7.737   2.289
 1074SOL     OW 7370   8.854   7.756   1.866
 1074SOL    HW1 7371   8.886   7.667   1.854
 1074SOL    HW2 7372   8.767   7.755   1.826
 1075SOL     OW 7373   5.432   1.561   0.514
 1075SOL    HW1 7374   5.375   1.518   0.578
 1075SOL    HW2 7375   5.521   1.539   0.543
 1076SOL     OW 7376   1.920   0.886   0.231
 1076SOL    HW1 7377   2.010   0.870   0.261
 1076SOL    HW2 7378   1.875   0.803   0.247
 1077SOL     OW 7379   5.072   4.414   5.200
 1077SOL    HW1 7380   5.132   4.488   5.207
 1077SOL    HW2 7381   5.097   4.371   5.118
 1078SOL     OW 7382   1.033   6.386   2.593
 1078SOL    HW1 7383   1.067   6.438   2.666
 1078SOL    HW2 7384   1.111   6.354   2.548
 1079SOL     OW 7385   0.073   4.492   4.722
 1079SOL    HW1 7386   0.136   4.501   4.792
 1079SOL    HW2 7387   0.074   4.399   4.699
 1080SOL     OW 7388  -0.921   4.761   5.586
 1080SOL    HW1 7389  -0.962   4.836   5.631
 1080SOL    HW2 7390  -0.829   4.764   5.615
 1081SOL     OW 7391   6.039   4.952   1.662
 1081SOL    HW1 7392   6.044   4.868   1.707
 1081SOL    HW2 7393   5.966   4.943   1.601
 1082SOL     OW 7394  -0.176   5.073   6.125
 1082SOL    HW1 7395  -0.212   5.020   6.054
 1082SOL    HW2 7396  -0.153   5.156   6.083
 1083SOL     OW 7397   6.496   5.690   2.720
 1083SOL    HW1 7398   6.546   5.738   2.786
 1083SOL    HW2 7399   6.469   5.757   2.657
 1084SOL     OW 7400   4.480   8.258   4.466
 1084SOL    HW1 7401   4.572   8.283   4.471
 1084SOL    HW2 7402   4.482   8.163   4.456
 1085SOL     OW 7403  -1.565   5.676   6.060
 1085SOL    HW1 7404  -1.531   5.619   5.991
 1085SOL    HW2 7405  -1.488   5.725   6.090
 1086SOL     OW 7406   1.216   4.177   4.494
 1086SOL    HW1 7407   1.179   4.196   4.408
 1086SOL    HW2 7408   1.140   4.160   4.550
 1087SOL     OW 7409   1.848   1.487   2.176
 1087SOL    HW1 7410   1.931   1.441   2.162
 1087SOL    HW2 7411   1.852   1.564   2.118
 1088SOL     OW 7412  -1.366   2.487   4.000
 1088SOL    HW1 7413  -1.274   2.464   3.989
 1088SOL    HW2 7414  -1.408   2.404   4.024
 1089SOL     OW 7415   3.396   1.879   1.616
 1089SOL    HW1 7416   3.411   1.859   1.523
 1089SOL    HW2 7417   3.309   1.918   1.618
 1090SOL     OW 7418   5.255   7.415   5.201
 1090SOL    HW1 7419   5.257   7.320   5.186
 1090SOL    HW2 7420   5.334   7.447   5.157
 1091SOL     OW 7421   6.943   5.228   2.554
 1091SOL    HW1 7422   6.920   5.181   2.635
 1091SOL    HW2 7423   6.897   5.311   2.561
 1092SOL     OW 7424   0.483   4.833   2.721
 1092SOL    HW1 7425   0.573   4.866   2.718
 1092SOL    HW2 7426   0.493   4.738   2.713
 1093SOL     OW 7427   1.011   8.534   3.675
 1093SOL    HW1 7428   0.966   8.589   3.739
 1093SOL    HW2 7429   1.032   8.454   3.722
 1094SOL     OW 7430   3.488   4.754   0.356
 1094SOL    HW1 7431   3.443   4.785   0.277
 1094SOL    HW2 7432   3.527   4.832   0.394
 1095SOL     OW 7433   6.860   9.528   4.662
 1095SOL    HW1 7434   6.941   9.549   4.615
 1095SOL    HW2 7435   6.834   9.443   4.629
 1096SOL     OW 7436   8.816   8.110   2.021
 1096SOL    HW1 7437   8.855   8.121   1.934
 1096SOL    HW2 7438   8.809   8.198   2.056
 1097SOL     OW 7439   2.448   9.519   5.469
 1097SOL    HW1 7440   2.444   9.492   5.561
 1097SOL    HW2 7441   2.424   9.611   5.470
 1098SOL     OW 7442   0.728   7.962   3.735
 1098SOL    HW1 7443   0.679   7.946   3.816
 1098SOL    HW2 7444   0.677   8.029   3.690
 1099SOL     OW 7445   3.088   8.160   5.664
 1099SOL    HW1 7446   3.100   8.069   5.637
 1099SOL    HW2 7447   3.177   8.191   5.684
 1100SOL     OW 7448   6.813   4.821   2.474
 1100SOL    HW1 7449   6.867   4.788   2.402
 1100SOL    HW2 7450   6.723   4.804   2.446
 1101SOL     OW 7451   6.172   3.898   2.988
 1101SOL    HW1 7452   6.183   3.864   2.899
 1101SOL    HW2 7453   6.258   3.886   3.029
 1102SOL     OW 7454   3.681   7.725   3.895
 1102SOL    HW1 7455   3.661   7.735   3.802
 1102SOL    HW2 7456   3.659   7.809   3.934
 1103SOL     OW 7457   5.439   4.436   5.190
 1103SOL    HW1 7458   5.455   4.525   5.161
 1103SOL    HW2 7459   5.463   4.381   5.116
 1104SOL     OW 7460   8.659   5.593   1.242
 1104SOL    HW1 7461   8.609   5.673   1.258
 1104SOL    HW2 7462   8.736   5.602   1.299
 1105SOL     OW 7463  -0.428   8.102   5.662
 1105SOL    HW1 7464  -0.513   8.144   5.649
 1105SOL    HW2 7465  -0.444   8.038   5.732
 1106SOL     OW 7466   5.977   3.113   0.747
 1106SOL    HW1 7467   6.069   3.139   0.749
 1106SOL    HW2 7468   5.949   3.117   0.839
 1107SOL     OW 7469   5.201   8.281   2.333
 1107SOL    HW1 7470   5.126   8.256   2.280
 1107SOL    HW2 7471   5.191   8.231   2.414
 1108SOL     OW 7472   2.152   7.773   4.123
 1108SOL    HW1 7473   2.216   7.801   4.058
 1108SOL    HW2 7474   2.116   7.855   4.158
 1109SOL     OW 7475   2.727   3.211   2.412
 1109SOL    HW1 7476   2.684   3.148   2.469
 1109SOL    HW2 7477   2.807   3.236   2.458
 1110SOL     OW 7478   3.553   2.730   0.624
 1110SOL    HW1 7479   3.589   2.703   0.539
 1110SOL    HW2 7480   3.467   2.689   0.627
 1111SOL     OW 7481   4.834   4.083   1.043
 1111SOL    HW1 7482   4.867   4.173   1.039
 1111SOL    HW2 7483   4.782   4.074   0.963
 1112SOL     OW 7484   1.490   7.005   3.618
 1112SOL    HW1 7485   1.440   7.086   3.627
 1112SOL    HW2 7486   1.438   6.940   3.665
 1113SOL     OW 7487   5.864   1.759   0.447
 1113SOL    HW1 7488   5.912   1.798   0.520
 1113SOL    HW2 7489   5.793   1.820   0.429
 1114SOL     OW 7490   8.913   7.256   1.553
 1114SOL    HW1 7491   8.861   7.330   1.585
 1114SOL    HW2 7492   8.848   7.196   1.516
 1115SOL     OW 7493   5.847   1.967   1.394
 1115SOL    HW1 7494   5.902   2.037   1.428
 1115SOL    HW2 7495   5.907   1.911   1.344
 1116SOL     OW 7496   5.668   3.877   2.354
 1116SOL    HW1 7497   5.576   3.891   2.329
 1116SOL    HW2 7498   5.714   3.870   2.271
 1117SOL     OW 7499   3.411   8.718   2.789
 1117SOL    HW1 7500   3.357   8.640   2.804
 1117SOL    HW2 7501   3.498   8.682   2.769
 1118SOL     OW 7502   5.967   2.452   0.940
 1118SOL    HW1 7503   6.058   2.424   0.940
 1118SOL    HW2 7504   5.949   2.476   1.031
 1119SOL     OW 7505   1.155   2.039   3.179
 1119SOL    HW1 7506   1.221   2.005   3.119
 1119SOL    HW2 7507   1.096   1.965   3.194
 1120SOL     OW 7508   4.325   0.510   0.157
 1120SOL    HW1 7509   4.277   0.476   0.081
 1120SOL    HW2 7510   4.340   0.432   0.212
 1121SOL     OW 7511   8.391   9.144   3.942
 1121SOL    HW1 7512   8.412   9.097   4.023
 1121SOL    HW2 7513   8.303   9.116   3.919
 1122SOL     OW 7514   2.458   8.727   5.040
 1122SOL    HW1 7515   2.549   8.752   5.051
 1122SOL    HW2 7516   2.435   8.757   4.952
 1123SOL     OW 7517   2.903   4.177   2.949
 1123SOL    HW1 7518   2.988   4.133   2.955
 1123SOL    HW2 7519   2.839   4.107   2.955
 1124SOL     OW 7520   1.243   8.212   5.401
 1124SOL    HW1 7521   1.208   8.171   5.480
 1124SOL    HW2 7522   1.215   8.303   5.406
 1125SOL     OW 7523   0.877   4.813   3.737
 1125SOL    HW1 7524   0.889   4.887   3.797
 1125SOL    HW2 7525   0.941   4.828   3.667
 1126SOL     OW 7526   2.490   1.805   2.933
 1126SOL    HW1 7527   2.481   1.740   2.863
 1126SOL    HW2 7528   2.401   1.834   2.950
 1127SOL     OW 7529   0.866   6.072   5.514
 1127SOL    HW1 7530   0.783   6.119   5.523
 1127SOL    HW2 7531   0.871   6.051   5.421
 1128SOL     OW 7532  -1.409   3.007   4.851
 1128SOL    HW1 7533  -1.447   2.985   4.766
 1128SOL    HW2 7534  -1.322   3.041   4.830
 1129SOL     OW 7535   6.667   9.049   6.035
 1129SOL    HW1 7536   6.702   9.138   6.024
 1129SOL    HW2 7537   6.702   9.000   5.960
 1130SOL     OW 7538   6.178   2.911   1.298
 1130SOL    HW1 7539   6.111   2.886   1.361
 1130SOL    HW2 7540   6.235   2.834   1.291
 1131SOL     OW 7541   1.565   7.132   5.095
 1131SOL    HW1 7542   1.645   7.101   5.138
 1131SOL    HW2 7543   1.582   7.121   5.002
 1132SOL     OW 7544   3.368   6.572   0.569
 1132SOL    HW1 7545   3.350   6.532   0.484
 1132SOL    HW2 7546   3.451   6.531   0.597
 1133SOL     OW 7547   6.997   4.551   3.445
 1133SOL    HW1 7548   6.916   4.596   3.424
 1133SOL    HW2 7549   7.063   4.621   3.449
 1134SOL     OW 7550   4.070   9.580   5.026
 1134SOL    HW1 7551   3.980   9.575   4.993
 1134SOL    HW2 7552   4.079   9.669   5.059
 1135SOL     OW 7553   3.711   3.804   5.852
 1135SOL    HW1 7554   3.764   3.727   5.872
 1135SOL    HW2 7555   3.633   3.795   5.908
 1136SOL     OW 7556   4.299   2.849   1.831
 1136SOL    HW1 7557   4.331   2.926   1.784
 1136SOL    HW2 7558   4.378   2.801   1.855
 1137SOL     OW 7559   5.017   3.218   2.484
 1137SOL    HW1 7560   4.959   3.289   2.456
 1137SOL    HW2 7561   4.970   3.138   2.464
 1138SOL     OW 7562   5.423   3.589   1.607
 1138SOL    HW1 7563   5.497   3.611   1.663
 1138SOL    HW2 7564   5.402   3.671   1.561
 1139SOL     OW 7565   1.933   7.276   4.236
 1139SOL    HW1 7566   2.007   7.220   4.211
 1139SOL    HW2 7567   1.872   7.270   4.162
 1140SOL     OW 7568   4.080   3.519   0.636
 1140SOL    HW1 7569   4.085   3.560   0.549
 1140SOL    HW2 7570   3.987   3.520   0.658
 1141SOL     OW 7571   8.601   7.823   2.841
 1141SOL    HW1 7572   8.642   7.851   2.923
 1141SOL    HW2 7573   8.518   7.871   2.838
 1142SOL     OW 7574  -0.147   2.829   3.366
 1142SOL    HW1 7575  -0.242   2.833   3.374
 1142SOL    HW2 7576  -0.127   2.736   3.359
 1143SOL     OW 7577   6.448   2.701   1.255
 1143SOL    HW1 7578   6.504   2.704   1.177
 1143SOL    HW2 7579   6.503   2.660   1.322
 1144SOL     OW 7580   0.381   3.158   2.733
 1144SOL    HW1 7581   0.475   3.150   2.751
 1144SOL    HW2 7582   0.367   3.252   2.721
 1145SOL     OW 7583   2.925   2.739   3.414
 1145SOL    HW1 7584   2.866   2.664   3.413
 1145SOL    HW2 7585   2.872   2.812   3.384
 1146SOL     OW 7586   6.828   8.479   4.936
 1146SOL    HW1 7587   6.741   8.441   4.926
 1146SOL    HW2 7588   6.874   8.420   4.996
 1147SOL     OW 7589  -1.060   4.211   4.826
 1147SOL    HW1 7590  -1.133   4.160   4.861
 1147SOL    HW2 7591  -1.095   4.299   4.817
 1148SOL     OW 7592   6.067   2.259   2.918
 1148SOL    HW1 7593   6.026   2.299   2.995
 1148SOL    HW2 7594   6.061   2.325   2.850
 1149SOL     OW 7595  -0.847   6.298   5.218
 1149SOL    HW1 7596  -0.764   6.292   5.170
 1149SOL    HW2 7597  -0.857   6.212   5.259
 1150SOL     OW 7598   1.290   6.331   5.372
 1150SOL    HW1 7599   1.297   6.258   5.310
 1150SOL    HW2 7600   1.293   6.409   5.317
 1151SOL     OW 7601   1.082   5.778   5.756
 1151SOL    HW1 7602   1.103   5.751   5.845
 1151SOL    HW2 7603   1.142   5.850   5.737
 1152SOL     OW 7604   5.575   7.639   4.775
 1152SOL    HW1 7605   5.640   7.600   4.716
 1152SOL    HW2 7606   5.624   7.704   4.825
 1153SOL     OW 7607   2.408   1.299   1.385
 1153SOL    HW1 7608   2.329   1.271   1.432
 1153SOL    HW2 7609   2.378   1.373   1.332
 1154SOL     OW 7610   4.412   1.631   0.506
 1154SOL    HW1 7611   4.378   1.545   0.481
 1154SOL    HW2 7612   4.495   1.638   0.459
 1155SOL     OW 7613   5.812   4.448   4.878
 1155SOL    HW1 7614   5.875   4.491   4.936
 1155SOL    HW2 7615   5.804   4.506   4.803
 1156SOL     OW 7616   1.922   4.663   4.795
 1156SOL    HW1 7617   2.013   4.689   4.811
 1156SOL    HW2 7618   1.885   4.736   4.745
 1157SOL     OW 7619   0.429   2.675   3.735
 1157SOL    HW1 7620   0.479   2.717   3.665
 1157SOL    HW2 7621   0.400   2.748   3.790
 1158SOL     OW 7622   2.229   6.610   4.035
 1158SOL    HW1 7623   2.135   6.592   4.039
 1158SOL    HW2 7624   2.249   6.654   4.117
 1159SOL     OW 7625   1.032   4.851   5.298
 1159SOL    HW1 7626   0.965   4.784   5.305
 1159SOL    HW2 7627   0.984   4.933   5.288
 1160SOL     OW 7628   4.547   8.970   5.729
 1160SOL    HW1 7629   4.586   9.048   5.691
 1160SOL    HW2 7630   4.566   8.976   5.823
 1161SOL     OW 7631   5.104   6.915   3.916
 1161SOL    HW1 7632   5.027   6.870   3.950
 1161SOL    HW2 7633   5.165   6.919   3.989
 1162SOL     OW 7634   5.479   6.032   1.727
 1162SOL    HW1 7635   5.536   6.039   1.651
 1162SOL    HW2 7636   5.394   6.005   1.691
 1163SOL     OW 7637   1.755   7.908   4.833
 1163SOL    HW1 7638   1.689   7.881   4.769
 1163SOL    HW2 7639   1.836   7.867   4.803
 1164SOL     OW 7640   2.086   5.161   0.993
 1164SOL    HW1 7641   2.136   5.094   0.946
 1164SOL    HW2 7642   2.100   5.140   1.085
 1165SOL     OW 7643   0.410   4.798   2.393
 1165SOL    HW1 7644   0.340   4.735   2.406
 1165SOL    HW2 7645   0.371   4.882   2.416
 1166SOL     OW 7646   2.897   9.086   5.243
 1166SOL    HW1 7647   2.833   9.022   5.276
 1166SOL    HW2 7648   2.843   9.156   5.206
 1167SOL     OW 7649   2.031   9.280   5.084
 1167SOL    HW1 7650   2.112   9.291   5.135
 1167SOL    HW2 7651   2.026   9.359   5.030
 1168SOL     OW 7652   4.662   1.943   3.047
 1168SOL    HW1 7653   4.755   1.923   3.059
 1168SOL    HW2 7654   4.637   1.894   2.968
 1169SOL     OW 7655   2.967   8.165   3.846
 1169SOL    HW1 7656   2.939   8.256   3.837
 1169SOL    HW2 7657   3.058   8.164   3.816
 1170SOL     OW 7658   7.324   3.178   1.517
 1170SOL    HW1 7659   7.378   3.224   1.581
 1170SOL    HW2 7660   7.360   3.205   1.432
 1171SOL     OW 7661   7.685   4.888   2.297
 1171SOL    HW1 7662   7.612   4.951   2.291
 1171SOL    HW2 7663   7.646   4.809   2.334
 1172SOL     OW 7664   3.064   2.194   0.275
 1172SOL    HW1 7665   3.043   2.258   0.208
 1172SOL    HW2 7666   3.018   2.225   0.353
 1173SOL     OW 7667   6.075   9.422   4.592
 1173SOL    HW1 7668   6.071   9.495   4.654
 1173SOL    HW2 7669   6.009   9.443   4.526
 1174SOL     OW 7670   4.611   2.485   3.947
 1174SOL    HW1 7671   4.593   2.546   3.875
 1174SOL    HW2 7672   4.525   2.467   3.985
 1175SOL     OW 7673   4.008   4.162   1.205
 1175SOL    HW1 7674   4.095   4.201   1.200
 1175SOL    HW2 7675   3.984   4.169   1.298
 1176SOL     OW 7676   0.205   6.092   4.564
 1176SOL    HW1 7677   0.130   6.042   4.597
 1176SOL    HW2 7678   0.200   6.176   4.610
 1177SOL     OW 7679   1.353   4.513   0.725
 1177SOL    HW1 7680   1.350   4.608   0.724
 1177SOL    HW2 7681   1.420   4.491   0.791
 1178SOL     OW 7682   3.157   1.682   0.654
 1178SOL    HW1 7683   3.139   1.717   0.741
 1178SOL    HW2 7684   3.187   1.757   0.603
 1179SOL     OW 7685   1.071   3.682   4.514
 1179SOL    HW1 7686   1.141   3.729   4.469
 1179SOL    HW2 7687   1.009   3.751   4.540
 1180SOL     OW 7688   1.839   5.567   1.281
 1180SOL    HW1 7689   1.804   5.503   1.344
 1180SOL    HW2 7690   1.897   5.515   1.225
 1181SOL     OW 7691   0.309   6.668   6.107
 1181SOL    HW1 7692   0.360   6.745   6.081
 1181SOL    HW2 7693   0.309   6.670   6.202
 1182SOL     OW 7694   6.409   4.443   1.997
 1182SOL    HW1 7695   6.429   4.438   1.904
 1182SOL    HW2 7696   6.495   4.449   2.040
 1183SOL     OW 7697   8.845   5.264   0.895
 1183SOL    HW1 7698   8.936   5.296   0.895
 1183SOL    HW2 7699   8.839   5.209   0.973
 1184SOL     OW 7700  -0.808   4.595   5.253
 1184SOL    HW1 7701  -0.804   4.631   5.164
 1184SOL    HW2 7702  -0.902   4.585   5.270
 1185SOL     OW 7703   0.968   6.875   4.335
 1185SOL    HW1 7704   0.950   6.846   4.425
 1185SOL    HW2 7705   1.036   6.815   4.304
 1186SOL     OW 7706   2.152   7.668   2.377
 1186SOL    HW1 7707   2.204   7.667   2.458
 1186SOL    HW2 7708   2.200   7.610   2.317
 1187SOL     OW 7709   2.373   5.031   0.721
 1187SOL    HW1 7710   2.450   5.034   0.779
 1187SOL    HW2 7711   2.303   4.996   0.776
 1188SOL     OW 7712   5.424   3.972   0.239
 1188SOL    HW1 7713   5.402   3.879   0.243
 1188SOL    HW2 7714   5.451   3.994   0.328
 1189SOL     OW 7715  -0.675   4.341   3.621
 1189SOL    HW1 7716  -0.648   4.403   3.553
 1189SOL    HW2 7717  -0.671   4.391   3.702
 1190SOL     OW 7718   8.100   5.278   0.250
 1190SOL    HW1 7719   8.100   5.186   0.225
 1190SOL    HW2 7720   8.018   5.312   0.214
 1191SOL     OW 7721   2.132   1.711   1.458
 1191SOL    HW1 7722   2.078   1.636   1.484
 1191SOL    HW2 7723   2.151   1.697   1.366
 1192SOL     OW 7724   1.922   5.834   4.486
 1192SOL    HW1 7725   1.935   5.912   4.432
 1192SOL    HW2 7726   2.009   5.795   4.494
 1193SOL     OW 7727   4.846  10.098   5.398
 1193SOL    HW1 7728   4.795  10.161   5.449
 1193SOL    HW2 7729   4.913  10.065   5.459
 1194SOL     OW 7730   1.585   5.615   2.609
 1194SOL    HW1 7731   1.528   5.543   2.584
 1194SOL    HW2 7732   1.615   5.593   2.697
 1195SOL     OW 7733   2.908   3.745   4.965
 1195SOL    HW1 7734   2.888   3.839   4.961
 1195SOL    HW2 7735   2.881   3.711   4.880
 1196SOL     OW 7736   4.442   7.777   3.233
 1196SOL    HW1 7737   4.389   7.771   3.153
 1196SOL    HW2 7738   4.510   7.712   3.221
 1197SOL     OW 7739   1.717   6.605   5.636
 1197SOL    HW1 7740   1.677   6.659   5.568
 1197SOL    HW2 7741   1.642   6.569   5.684
 1198SOL     OW 7742   6.191   9.643   4.325
 1198SOL    HW1 7743   6.231   9.557   4.335
 1198SOL    HW2 7744   6.143   9.657   4.406
 1199SOL     OW 7745   3.604   7.652   5.210
 1199SOL    HW1 7746   3.645   7.662   5.125
 1199SOL    HW2 7747   3.532   7.715   5.209
 1200SOL     OW 7748   0.891   4.709   3.196
 1200SOL    HW1 7749   0.821   4.691   3.132
 1200SOL    HW2 7750   0.845   4.745   3.272
 1201SOL     OW 7751   0.396   2.652   2.714
 1201SOL    HW1 7752   0.362   2.728   2.762
 1201SOL    HW2 7753   0.386   2.579   2.775
 1202SOL     OW 7754   3.258   2.507   2.530
 1202SOL    HW1 7755   3.336   2.490   2.582
 1202SOL    HW2 7756   3.284   2.487   2.440
 1203SOL     OW 7757   6.213   0.468   0.694
 1203SOL    HW1 7758   6.163   0.427   0.624
 1203SOL    HW2 7759   6.223   0.559   0.666
 1204SOL     OW 7760   1.454   7.280   3.818
 1204SOL    HW1 7761   1.418   7.287   3.730
 1204SOL    HW2 7762   1.539   7.237   3.805
 1205SOL     OW 7763   6.170   3.304   2.885
 1205SOL    HW1 7764   6.098   3.350   2.928
 1205SOL    HW2 7765   6.213   3.255   2.955
 1206SOL     OW 7766   8.390   7.964   2.044
 1206SOL    HW1 7767   8.320   8.007   2.095
 1206SOL    HW2 7768   8.436   8.036   2.002
 1207SOL     OW 7769   1.884   4.261   2.461
 1207SOL    HW1 7770   1.857   4.284   2.550
 1207SOL    HW2 7771   1.942   4.186   2.472
 1208SOL     OW 7772   5.875   4.427   0.820
 1208SOL    HW1 7773   5.938   4.356   0.833
 1208SOL    HW2 7774   5.901   4.467   0.736
 1209SOL     OW 7775   2.286   7.409   3.965
 1209SOL    HW1 7776   2.217   7.468   3.935
 1209SOL    HW2 7777   2.364   7.465   3.973
 1210SOL     OW 7778   1.297   8.560   3.552
 1210SOL    HW1 7779   1.205   8.537   3.537
 1210SOL    HW2 7780   1.304   8.569   3.647
 1211SOL     OW 7781   0.609   5.310   4.856
 1211SOL    HW1 7782   0.581   5.394   4.891
 1211SOL    HW2 7783   0.580   5.312   4.764
 1212SOL     OW 7784   2.703   2.817   4.563
 1212SOL    HW1 7785   2.686   2.746   4.626
 1212SOL    HW2 7786   2.629   2.877   4.575
 1213SOL     OW 7787  -0.043   5.172   4.433
 1213SOL    HW1 7788  -0.059   5.256   4.390
 1213SOL    HW2 7789  -0.127   5.150   4.474
 1214SOL     OW 7790   3.304   7.083   5.022
 1214SOL    HW1 7791   3.365   7.009   5.023
 1214SOL    HW2 7792   3.218   7.043   5.008
 1215SOL     OW 7793   4.387   0.728   0.904
 1215SOL    HW1 7794   4.354   0.804   0.951
 1215SOL    HW2 7795   4.350   0.653   0.951
 1216SOL     OW 7796   7.956   7.292   2.383
 1216SOL    HW1 7797   7.970   7.276   2.476
 1216SOL    HW2 7798   8.044   7.296   2.346
 1217SOL     OW 7799   5.861   8.857   4.671
 1217SOL    HW1 7800   5.878   8.824   4.583
 1217SOL    HW2 7801   5.783   8.912   4.662
 1218SOL     OW 7802   6.805   9.702   6.055
 1218SOL    HW1 7803   6.745   9.774   6.074
 1218SOL    HW2 7804   6.808   9.698   5.959
 1219SOL     OW 7805  -1.091   3.791   4.482
 1219SOL    HW1 7806  -1.011   3.819   4.438
 1219SOL    HW2 7807  -1.119   3.867   4.532
 1220SOL     OW 7808   2.028   3.906   1.337
 1220SOL    HW1 7809   2.072   3.931   1.418
 1220SOL    HW2 7810   2.048   3.813   1.325
 1221SOL     OW 7811  -1.922   3.947   6.046
 1221SOL    HW1 7812  -1.964   4.033   6.053
 1221SOL    HW2 7813  -1.908   3.935   5.952
 1222SOL     OW 7814   4.457   7.029   0.214
 1222SOL    HW1 7815   4.488   6.948   0.255
 1222SOL    HW2 7816   4.518   7.096   0.244
 1223SOL     OW 7817   9.511   6.041   0.057
 1223SOL    HW1 7818   9.455   6.055  -0.019
 1223SOL    HW2 7819   9.597   6.021   0.020
 1224SOL     OW 7820   5.903   4.570   4.435
 1224SOL    HW1 7821   5.961   4.594   4.507
 1224SOL    HW2 7822   5.948   4.497   4.391
 1225SOL     OW 7823   2.534   5.292   5.715
 1225SOL    HW1 7824   2.447   5.331   5.706
 1225SOL    HW2 7825   2.530   5.213   5.661
 1226SOL     OW 7826   1.117   5.292   2.638
 1226SOL    HW1 7827   1.049   5.315   2.701
 1226SOL    HW2 7828   1.198   5.325   2.677
 1227SOL     OW 7829  -1.063   2.853   4.789
 1227SOL    HW1 7830  -1.101   2.789   4.850
 1227SOL    HW2 7831  -1.100   2.830   4.704
 1228SOL     OW 7832   4.899   0.921   0.086
 1228SOL    HW1 7833   4.977   0.876   0.118
 1228SOL    HW2 7834   4.879   0.879   0.002
 1229SOL     OW 7835   2.173   8.651   4.938
 1229SOL    HW1 7836   2.220   8.706   4.875
 1229SOL    HW2 7837   2.098   8.618   4.889
 1230SOL     OW 7838   0.490   3.293   3.317
 1230SOL    HW1 7839   0.530   3.215   3.357
 1230SOL    HW2 7840   0.528   3.367   3.365
 1231SOL     OW 7841   5.276   6.985   5.725
 1231SOL    HW1 7842   5.347   6.934   5.684
 1231SOL    HW2 7843   5.202   6.974   5.665
 1232SOL     OW 7844  -0.317   5.058   5.409
 1232SOL    HW1 7845  -0.229   5.055   5.372
 1232SOL    HW2 7846  -0.344   4.966   5.415
 1233SOL     OW 7847   2.671   4.990   5.572
 1233SOL    HW1 7848   2.620   4.986   5.653
 1233SOL    HW2 7849   2.743   4.929   5.585
 1234SOL     OW 7850   9.524   7.308   0.691
 1234SOL    HW1 7851   9.459   7.307   0.761
 1234SOL    HW2 7852   9.569   7.392   0.702
 1235SOL     OW 7853   1.040   3.357   5.290
 1235SOL    HW1 7854   1.096   3.430   5.265
 1235SOL    HW2 7855   1.054   3.291   5.222
 1236SOL     OW 7856   6.840   4.024   1.379
 1236SOL    HW1 7857   6.901   4.085   1.337
 1236SOL    HW2 7858   6.872   3.938   1.354
 1237SOL     OW 7859   0.879   6.508   3.239
 1237SOL    HW1 7860   0.963   6.551   3.222
 1237SOL    HW2 7861   0.896   6.415   3.226
 1238SOL     OW 7862   9.032   6.884   0.398
 1238SOL    HW1 7863   9.018   6.802   0.445
 1238SOL    HW2 7864   9.037   6.859   0.306
 1239SOL     OW 7865   2.920   2.958   4.419
 1239SOL    HW1 7866   2.839   2.924   4.458
 1239SOL    HW2 7867   2.891   3.023   4.356
 1240SOL     OW 7868   0.906   2.455   4.016
 1240SOL    HW1 7869   0.884   2.497   4.098
 1240SOL    HW2 7870   0.880   2.363   4.028
 1241SOL     OW 7871   4.912   8.031   5.602
 1241SOL    HW1 7872   4.848   8.062   5.666
 1241SOL    HW2 7873   4.922   7.937   5.621
 1242SOL     OW 7874   6.306   1.560   2.635
 1242SOL    HW1 7875   6.296   1.646   2.676
 1242SOL    HW2 7876   6.224   1.514   2.656
 1243SOL     OW 7877   4.581   1.083   0.729
 1243SOL    HW1 7878   4.600   1.175   0.747
 1243SOL    HW2 7879   4.546   1.049   0.811
 1244SOL     OW 7880   9.687   7.097   0.340
 1244SOL    HW1 7881   9.592   7.097   0.354
 1244SOL    HW2 7882   9.699   7.053   0.256
 1245SOL     OW 7883   1.589   7.118   1.532
 1245SOL    HW1 7884   1.507   7.161   1.555
 1245SOL    HW2 7885   1.626   7.172   1.462
 1246SOL     OW 7886   1.113   2.861   4.872
 1246SOL    HW1 7887   1.044   2.797   4.851
 1246SOL    HW2 7888   1.146   2.833   4.957
 1247SOL     OW 7889   7.411   5.247   0.800
 1247SOL    HW1 7890   7.471   5.219   0.869
 1247SOL    HW2 7891   7.393   5.339   0.820
 1248SOL     OW 7892   7.256   7.241   4.405
 1248SOL    HW1 7893   7.220   7.325   4.433
 1248SOL    HW2 7894   7.198   7.212   4.335
 1249SOL     OW 7895   1.900   7.145   5.999
 1249SOL    HW1 7896   1.940   7.230   5.978
 1249SOL    HW2 7897   1.847   7.163   6.077
 1250SOL     OW 7898   5.497   3.941   4.962
 1250SOL    HW1 7899   5.593   3.938   4.963
 1250SOL    HW2 7900   5.476   4.002   4.892
 1251SOL     OW 7901   5.691   7.069   3.216
 1251SOL    HW1 7902   5.631   7.112   3.155
 1251SOL    HW2 7903   5.698   7.130   3.290
 1252SOL     OW 7904   2.779   1.545   1.159
 1252SOL    HW1 7905   2.744   1.633   1.176
 1252SOL    HW2 7906   2.751   1.493   1.234
 1253SOL     OW 7907   2.223   1.797   0.222
 1253SOL    HW1 7908   2.240   1.718   0.274
 1253SOL    HW2 7909   2.223   1.868   0.286
 1254SOL     OW 7910   0.974   3.877   3.947
 1254SOL    HW1 7911   0.972   3.910   3.857
 1254SOL    HW2 7912   0.986   3.783   3.938
 1255SOL     OW 7913   0.057   5.621   4.864
 1255SOL    HW1 7914   0.059   5.528   4.841
 1255SOL    HW2 7915   0.014   5.664   4.790
 1256SOL     OW 7916   1.800   0.627   0.253
 1256SOL    HW1 7917   1.801   0.540   0.214
 1256SOL    HW2 7918   1.806   0.611   0.348
 1257SOL     OW 7919   3.137   0.564   0.415
 1257SOL    HW1 7920   3.065   0.597   0.362
 1257SOL    HW2 7921   3.105   0.481   0.449
 1258SOL     OW 7922   1.830   7.107   2.159
 1258SOL    HW1 7923   1.893   7.097   2.230
 1258SOL    HW2 7924   1.790   7.020   2.150
 1259SOL     OW 7925   0.595  10.352   5.774
 1259SOL    HW1 7926   0.562  10.314   5.855
 1259SOL    HW2 7927   0.690  10.349   5.784
 1260SOL     OW 7928   3.134   5.350   1.129
 1260SOL    HW1 7929   3.154   5.271   1.079
 1260SOL    HW2 7930   3.062   5.324   1.187
 1261SOL     OW 7931   1.906   7.716   2.771
 1261SOL    HW1 7932   1.812   7.697   2.765
 1261SOL    HW2 7933   1.923   7.725   2.864
 1262SOL     OW 7934   2.628   7.680   4.690
 1262SOL    HW1 7935   2.566   7.701   4.620
 1262SOL    HW2 7936   2.581   7.619   4.747
 1263SOL     OW 7937   6.352   5.903   0.488
 1263SOL    HW1 7938   6.272   5.910   0.435
 1263SOL    HW2 7939   6.321   5.873   0.573
 1264SOL     OW 7940   1.362   3.697   1.811
 1264SOL    HW1 7941   1.319   3.758   1.751
 1264SOL    HW2 7942   1.440   3.668   1.764
 1265SOL     OW 7943   2.882   3.115   0.483
 1265SOL    HW1 7944   2.932   3.041   0.518
 1265SOL    HW2 7945   2.813   3.130   0.546
 1266SOL     OW 7946   1.893   5.237   4.981
 1266SOL    HW1 7947   1.868   5.158   4.932
 1266SOL    HW2 7948   1.957   5.281   4.924
 1267SOL     OW 7949   5.019   8.851   4.808
 1267SOL    HW1 7950   5.035   8.917   4.875
 1267SOL    HW2 7951   5.018   8.899   4.726
 1268SOL     OW 7952   3.757   2.335   1.479
 1268SOL    HW1 7953   3.800   2.420   1.492
 1268SOL    HW2 7954   3.693   2.352   1.409
 1269SOL     OW 7955   7.604   9.223   4.134
 1269SOL    HW1 7956   7.635   9.160   4.200
 1269SOL    HW2 7957   7.516   9.247   4.164
 1270SOL     OW 7958   0.581   8.455   5.237
 1270SOL    HW1 7959   0.511   8.390   5.250
 1270SOL    HW2 7960   0.655   8.420   5.288
 1271SOL     OW 7961   3.920   8.640   2.830
 1271SOL    HW1 7962   3.951   8.551   2.845
 1271SOL    HW2 7963   3.980   8.675   2.763
 1272SOL     OW 7964   7.151   1.953   0.735
 1272SOL    HW1 7965   7.241   1.973   0.761
 1272SOL    HW2 7966   7.160   1.891   0.663
 1273SOL     OW 7967   1.086   2.693   3.310
 1273SOL    HW1 7968   1.095   2.664   3.401
 1273SOL    HW2 7969   1.055   2.615   3.263
 1274SOL     OW 7970   1.790   4.759   3.541
 1274SOL    HW1 7971   1.727   4.691   3.516
 1274SOL    HW2 7972   1.748   4.841   3.516
 1275SOL     OW 7973   4.544   8.455   4.985
 1275SOL    HW1 7974   4.585   8.404   4.915
 1275SOL    HW2 7975   4.452   8.429   4.983
 1276SOL     OW 7976   8.442   6.290   2.132
 1276SOL    HW1 7977   8.383   6.307   2.059
 1276SOL    HW2 7978   8.446   6.373   2.180
 1277SOL     OW 7979   7.030   5.526   2.406
 1277SOL    HW1 7980   7.111   5.495   2.446
 1277SOL    HW2 7981   7.033   5.621   2.418
 1278SOL     OW 7982   6.288   6.216   5.661
 1278SOL    HW1 7983   6.368   6.173   5.630
 1278SOL    HW2 7984   6.287   6.299   5.614
 1279SOL     OW 7985   1.830   2.731   0.921
 1279SOL    HW1 7986   1.777   2.737   1.001
 1279SOL    HW2 7987   1.790   2.660   0.871
 1280SOL     OW 7988   1.557   8.668   5.995
 1280SOL    HW1 7989   1.533   8.735   6.060
 1280SOL    HW2 7990   1.540   8.710   5.910
 1281SOL     OW 7991   1.262   3.589   5.485
 1281SOL    HW1 7992   1.279   3.612   5.576
 1281SOL    HW2 7993   1.187   3.529   5.489
 1282SOL     OW 7994   8.569   7.441   2.528
 1282SOL    HW1 7995   8.637   7.380   2.502
 1282SOL    HW2 7996   8.617   7.519   2.556
 1283SOL     OW 7997   1.014   3.440   5.552
 1283SOL    HW1 7998   0.933   3.409   5.592
 1283SOL    HW2 7999   1.019   3.393   5.469
 1284SOL     OW 8000   5.514   9.338   5.329
 1284SOL    HW1 8001   5.463   9.277   5.275
 1284SOL    HW2 8002   5.594   9.289   5.350
 1285SOL     OW 8003   1.092   8.206   4.496
 1285SOL    HW1 8004   1.091   8.169   4.408
 1285SOL    HW2 8005   1.061   8.296   4.484
 1286SOL     OW 8006   1.089   6.481   2.890
 1286SOL    HW1 8007   1.000   6.514   2.904
 1286SOL    HW2 8008   1.145   6.541   2.940
 1287SOL     OW 8009   2.962  10.251   6.077
 1287SOL    HW1 8010   2.926  10.339   6.080
 1287SOL    HW2 8011   2.986  10.237   5.985
 1288SOL     OW 8012   6.132   7.196   0.793
 1288SOL    HW1 8013   6.056   7.197   0.734
 1288SOL    HW2 8014   6.175   7.280   0.779
 1289SOL     OW 8015  -0.517   4.624   4.117
 1289SOL    HW1 8016  -0.578   4.550   4.120
 1289SOL    HW2 8017  -0.538   4.675   4.196
 1290SOL     OW 8018   5.695   6.046   2.408
 1290SOL    HW1 8019   5.761   6.029   2.341
 1290SOL    HW2 8020   5.612   6.046   2.360
 1291SOL     OW 8021   7.298   5.811   0.206
 1291SOL    HW1 8022   7.386   5.793   0.239
 1291SOL    HW2 8023   7.252   5.728   0.214
 1292SOL     OW 8024   2.828   5.738   1.346
 1292SOL    HW1 8025   2.814   5.652   1.387
 1292SOL    HW2 8026   2.764   5.740   1.275
 1293SOL     OW 8027   6.446  10.426   5.976
 1293SOL    HW1 8028   6.462  10.432   6.070
 1293SOL    HW2 8029   6.379  10.358   5.966
 1294SOL     OW 8030   1.477   3.723   3.803
 1294SOL    HW1 8031   1.528   3.645   3.781
 1294SOL    HW2 8032   1.386   3.693   3.802
 1295SOL     OW 8033   4.067   1.511   1.826
 1295SOL    HW1 8034   3.985   1.462   1.831
 1295SOL    HW2 8035   4.078   1.549   1.913
 1296SOL     OW 8036  -1.537   3.353   5.731
 1296SOL    HW1 8037  -1.460   3.319   5.686
 1296SOL    HW2 8038  -1.596   3.278   5.739
 1297SOL     OW 8039   6.422   4.317   2.595
 1297SOL    HW1 8040   6.415   4.412   2.597
 1297SOL    HW2 8041   6.357   4.287   2.659
 1298SOL     OW 8042   5.388   7.660   1.942
 1298SOL    HW1 8043   5.450   7.722   1.905
 1298SOL    HW2 8044   5.361   7.699   2.026
 1299SOL     OW 8045   1.905   5.915   2.002
 1299SOL    HW1 8046   1.990   5.900   1.961
 1299SOL    HW2 8047   1.877   6.001   1.969
 1300SOL     OW 8048   6.093   0.658   0.882
 1300SOL    HW1 8049   6.096   0.562   0.884
 1300SOL    HW2 8050   6.164   0.683   0.823
 1301SOL     OW 8051  -0.818   6.247   5.491
 1301SOL    HW1 8052  -0.778   6.245   5.578
 1301SOL    HW2 8053  -0.874   6.324   5.492
 1302SOL     OW 8054   2.030   3.649   4.698
 1302SOL    HW1 8055   1.976   3.622   4.772
 1302SOL    HW2 8056   1.994   3.601   4.623
 1303SOL     OW 8057   5.175   3.322   1.034
 1303SOL    HW1 8058   5.270   3.333   1.038
 1303SOL    HW2 8059   5.162   3.254   0.968
 1304SOL     OW 8060   0.599   7.447   5.566
 1304SOL    HW1 8061   0.527   7.482   5.617
 1304SOL    HW2 8062   0.674   7.503   5.589
 1305SOL     OW 8063   1.624   5.188   5.266
 1305SOL    HW1 8064   1.654   5.274   5.236
 1305SOL    HW2 8065   1.575   5.152   5.192
 1306SOL     OW 8066  -0.338   4.446   4.482
 1306SOL    HW1 8067  -0.363   4.534   4.509
 1306SOL    HW2 8068  -0.409   4.417   4.424
 1307SOL     OW 8069   1.679   6.401   2.052
 1307SOL    HW1 8070   1.656   6.442   2.136
 1307SOL    HW2 8071   1.775   6.397   2.053
 1308SOL     OW 8072   7.812   6.213   2.074
 1308SOL    HW1 8073   7.730   6.261   2.086
 1308SOL    HW2 8074   7.798   6.161   1.995
 1309SOL     OW 8075   4.620   9.226   5.254
 1309SOL    HW1 8076   4.608   9.315   5.223
 1309SOL    HW2 8077   4.697   9.230   5.311
 1310SOL     OW 8078   8.147   8.573   3.544
 1310SOL    HW1 8079   8.132   8.621   3.626
 1310SOL    HW2 8080   8.064   8.528   3.527
 1311SOL     OW 8081   5.061   3.849   0.089
 1311SOL    HW1 8082   5.075   3.851  -0.006
 1311SOL    HW2 8083   5.118   3.778   0.119
 1312SOL     OW 8084   4.070   7.815   5.667
 1312SOL    HW1 8085   4.144   7.861   5.707
 1312SOL    HW2 8086   4.026   7.771   5.739
 1313SOL     OW 8087   7.052   4.587   0.649
 1313SOL    HW1 8088   7.067   4.667   0.599
 1313SOL    HW2 8089   6.958   4.572   0.643
 1314SOL     OW 8090   5.812   7.143   0.932
 1314SOL    HW1 8091   5.874   7.214   0.911
 1314SOL    HW2 8092   5.807   7.143   1.027
 1315SOL     OW 8093   0.664   9.784   5.760
 1315SOL    HW1 8094   0.687   9.734   5.682
 1315SOL    HW2 8095   0.584   9.830   5.737
 1316SOL     OW 8096   4.502   3.644   0.168
 1316SOL    HW1 8097   4.578   3.650   0.226
 1316SOL    HW2 8098   4.469   3.734   0.163
 1317SOL     OW 8099   2.012   4.265   0.627
 1317SOL    HW1 8100   1.968   4.275   0.543
 1317SOL    HW2 8101   1.956   4.207   0.678
 1318SOL     OW 8102   8.337   7.247   1.680
 1318SOL    HW1 8103   8.288   7.170   1.650
 1318SOL    HW2 8104   8.370   7.287   1.600
 1319SOL     OW 8105   7.873   5.041   2.444
 1319SOL    HW1 8106   7.799   4.997   2.402
 1319SOL    HW2 8107   7.834   5.107   2.500
 1320SOL     OW 8108   4.121   4.274   1.500
 1320SOL    HW1 8109   4.100   4.366   1.484
 1320SOL    HW2 8110   4.044   4.239   1.544
 1321SOL     OW 8111   6.844   2.559   1.631
 1321SOL    HW1 8112   6.884   2.611   1.700
 1321SOL    HW2 8113   6.916   2.538   1.572
 1322SOL     OW 8114   2.644   7.636   5.641
 1322SOL    HW1 8115   2.678   7.581   5.711
 1322SOL    HW2 8116   2.643   7.724   5.678
 1323SOL     OW 8117   8.247   6.600   2.010
 1323SOL    HW1 8118   8.231   6.662   2.081
 1323SOL    HW2 8119   8.322   6.548   2.040
 1324SOL     OW 8120   0.283   2.007   0.919
 1324SOL    HW1 8121   0.264   2.095   0.951
 1324SOL    HW2 8122   0.280   1.952   0.997
 1325SOL     OW 8123   3.457   3.029   3.801
 1325SOL    HW1 8124   3.409   3.111   3.814
 1325SOL    HW2 8125   3.391   2.961   3.808
 1326SOL     OW 8126   1.920   5.072   2.047
 1326SOL    HW1 8127   1.957   5.159   2.033
 1326SOL    HW2 8128   1.982   5.012   2.005
 1327SOL     OW 8129   6.330   7.489   3.168
 1327SOL    HW1 8130   6.375   7.571   3.148
 1327SOL    HW2 8131   6.286   7.505   3.251
 1328SOL     OW 8132   5.726   4.769   0.132
 1328SOL    HW1 8133   5.772   4.746   0.051
 1328SOL    HW2 8134   5.653   4.708   0.136
 1329SOL     OW 8135   3.938   7.258   6.055
 1329SOL    HW1 8136   3.930   7.166   6.031
 1329SOL    HW2 8137   3.891   7.266   6.138
 1330SOL     OW 8138   8.496   3.546   0.123
 1330SOL    HW1 8139   8.469   3.477   0.183
 1330SOL    HW2 8140   8.422   3.553   0.061
 1331SOL     OW 8141   6.782   2.645   2.413
 1331SOL    HW1 8142   6.796   2.611   2.501
 1331SOL    HW2 8143   6.734   2.575   2.368
 1332SOL     OW 8144   8.290   4.458   0.191
 1332SOL    HW1 8145   8.253   4.505   0.116
 1332SOL    HW2 8146   8.306   4.525   0.256
 1333SOL     OW 8147   5.731   7.475   2.886
 1333SOL    HW1 8148   5.806   7.490   2.943
 1333SOL    HW2 8149   5.735   7.382   2.864
 1334SOL     OW 8150   3.926   0.890   1.153
 1334SOL    HW1 8151   3.831   0.897   1.161
 1334SOL    HW2 8152   3.956   0.979   1.133
 1335SOL     OW 8153   4.712   2.352   2.790
 1335SOL    HW1 8154   4.737   2.317   2.876
 1335SOL    HW2 8155   4.791   2.395   2.757
 1336SOL     OW 8156   6.859   4.648   0.052
 1336SOL    HW1 8157   6.952   4.629   0.040
 1336SOL    HW2 8158   6.816   4.601  -0.020
 1337SOL     OW 8159   1.087   2.060   0.283
 1337SOL    HW1 8160   1.119   1.975   0.312
 1337SOL    HW2 8161   1.148   2.086   0.214
 1338SOL     OW 8162   5.865   5.552   0.219
 1338SOL    HW1 8163   5.854   5.605   0.140
 1338SOL    HW2 8164   5.776   5.531   0.247
 1339SOL     OW 8165   8.452   5.188   1.172
 1339SOL    HW1 8166   8.484   5.262   1.120
 1339SOL    HW2 8167   8.461   5.218   1.263
 1340SOL     OW 8168   7.565   6.018   3.017
 1340SOL    HW1 8169   7.564   6.110   2.992
 1340SOL    HW2 8170   7.657   5.993   3.016
 1341SOL     OW 8171   1.829   6.876   4.251
 1341SOL    HW1 8172   1.820   6.851   4.343
 1341SOL    HW2 8173   1.922   6.899   4.242
 1342SOL     OW 8174   7.716   6.579   1.796
 1342SOL    HW1 8175   7.779   6.571   1.724
 1342SOL    HW2 8176   7.632   6.558   1.757
 1343SOL     OW 8177   2.464   2.525   2.539
 1343SOL    HW1 8178   2.414   2.509   2.618
 1343SOL    HW2 8179   2.556   2.513   2.565
 1344SOL     OW 8180   1.520   9.995   5.835
 1344SOL    HW1 8181   1.505  10.041   5.752
 1344SOL    HW2 8182   1.481  10.051   5.902
 1345SOL     OW 8183   7.849   8.075   2.663
 1345SOL    HW1 8184   7.784   8.137   2.696
 1345SOL    HW2 8185   7.933   8.116   2.684
 1346SOL     OW 8186   5.708   4.144   1.379
 1346SOL    HW1 8187   5.752   4.089   1.444
 1346SOL    HW2 8188   5.774   4.158   1.312
 1347SOL     OW 8189   3.160   9.191   5.174
 1347SOL    HW1 8190   3.078   9.155   5.208
 1347SOL    HW2 8191   3.215   9.114   5.157
 1348SOL     OW 8192   6.924   7.178   4.343
 1348SOL    HW1 8193   6.984   7.174   4.269
 1348SOL    HW2 8194   6.892   7.088   4.352
 1349SOL     OW 8195   1.596   7.239   3.088
 1349SOL    HW1 8196   1.547   7.190   3.022
 1349SOL    HW2 8197   1.654   7.296   3.037
 1350SOL     OW 8198   4.021   8.631   5.296
 1350SOL    HW1 8199   4.004   8.690   5.223
 1350SOL    HW2 8200   3.941   8.580   5.306
 1351SOL     OW 8201   1.453   7.728   4.693
 1351SOL    HW1 8202   1.436   7.653   4.750
 1351SOL    HW2 8203   1.393   7.718   4.620
 1352SOL     OW 8204   0.057   4.950   2.974
 1352SOL    HW1 8205   0.141   4.919   2.941
 1352SOL    HW2 8206  -0.003   4.876   2.964
 1353SOL     OW 8207   7.541   7.455   1.644
 1353SOL    HW1 8208   7.615   7.506   1.677
 1353SOL    HW2 8209   7.507   7.507   1.571
 1354SOL     OW 8210   0.570   6.342   4.241
 1354SOL    HW1 8211   0.565   6.250   4.214
 1354SOL    HW2 8212   0.488   6.358   4.287
 1355SOL     OW 8213   7.354   7.972   3.684
 1355SOL    HW1 8214   7.436   7.960   3.732
 1355SOL    HW2 8215   7.369   8.048   3.628
 1356SOL     OW 8216   1.561   7.279   2.404
 1356SOL    HW1 8217   1.532   7.370   2.397
 1356SOL    HW2 8218   1.533   7.238   2.322
 1357SOL     OW 8219   0.575   3.504   5.807
 1357SOL    HW1 8220   0.644   3.538   5.864
 1357SOL    HW2 8221   0.494   3.539   5.844
 1358SOL     OW 8222   5.998   7.589   2.593
 1358SOL    HW1 8223   5.929   7.641   2.635
 1358SOL    HW2 8224   6.046   7.653   2.540
 1359SOL     OW 8225   3.961   9.220   4.830
 1359SOL    HW1 8226   3.997   9.302   4.797
 1359SOL    HW2 8227   4.028   9.154   4.808
 1360SOL     OW 8228   0.618   5.971   3.935
 1360SOL    HW1 8229   0.567   6.007   3.862
 1360SOL    HW2 8230   0.642   5.883   3.906
 1361SOL     OW 8231   2.100   6.115   5.140
 1361SOL    HW1 8232   2.162   6.058   5.186
 1361SOL    HW2 8233   2.031   6.131   5.205
 1362SOL     OW 8234   2.343   1.099   0.633
 1362SOL    HW1 8235   2.366   1.066   0.720
 1362SOL    HW2 8236   2.273   1.041   0.603
 1363SOL     OW 8237   2.829   6.313   5.748
 1363SOL    HW1 8238   2.860   6.350   5.665
 1363SOL    HW2 8239   2.800   6.225   5.726
 1364SOL     OW 8240   2.213   3.398   5.346
 1364SOL    HW1 8241   2.169   3.412   5.430
 1364SOL    HW2 8242   2.183   3.312   5.317
 1365SOL     OW 8243   7.000   4.740   2.284
 1365SOL    HW1 8244   6.997   4.693   2.201
 1365SOL    HW2 8245   7.023   4.830   2.260
 1366SOL     OW 8246   5.113   6.929   0.911
 1366SOL    HW1 8247   5.180   6.959   0.973
 1366SOL    HW2 8248   5.045   6.891   0.966
 1367SOL     OW 8249   5.956   3.514   3.979
 1367SOL    HW1 8250   5.960   3.600   4.022
 1367SOL    HW2 8251   5.982   3.452   4.047
 1368SOL     OW 8252   7.357   6.246   3.820
 1368SOL    HW1 8253   7.315   6.267   3.736
 1368SOL    HW2 8254   7.354   6.151   3.825
 1369SOL     OW 8255   2.544   5.491   0.904
 1369SOL    HW1 8256   2.471   5.482   0.842
 1369SOL    HW2 8257   2.605   5.551   0.860
 1370SOL     OW 8258   4.971   1.897   2.034
 1370SOL    HW1 8259   5.043   1.873   1.977
 1370SOL    HW2 8260   5.011   1.911   2.120
 1371SOL     OW 8261   6.482   2.242   1.201
 1371SOL    HW1 8262   6.502   2.176   1.267
 1371SOL    HW2 8263   6.437   2.311   1.250
 1372SOL     OW 8264   1.442   2.679   2.691
 1372SOL    HW1 8265   1.475   2.623   2.761
 1372SOL    HW2 8266   1.357   2.708   2.722
 1373SOL     OW 8267   3.190   8.069   4.714
 1373SOL    HW1 8268   3.186   8.061   4.809
 1373SOL    HW2 8269   3.234   7.989   4.685
 1374SOL     OW 8270   1.330  10.135   5.971
 1374SOL    HW1 8271   1.249  10.085   5.971
 1374SOL    HW2 8272   1.309  10.214   5.922
 1375SOL     OW 8273   2.399   8.917   5.228
 1375SOL    HW1 8274   2.420   8.882   5.142
 1375SOL    HW2 8275   2.410   8.843   5.288
 1376SOL     OW 8276  -0.460   3.983   4.149
 1376SOL    HW1 8277  -0.417   4.028   4.221
 1376SOL    HW2 8278  -0.506   3.910   4.190
 1377SOL     OW 8279   7.976   9.296   4.643
 1377SOL    HW1 8280   7.956   9.203   4.630
 1377SOL    HW2 8281   7.912   9.326   4.707
 1378SOL     OW 8282   6.607   7.723   2.944
 1378SOL    HW1 8283   6.696   7.689   2.951
 1378SOL    HW2 8284   6.616   7.806   2.897
 1379SOL     OW 8285   1.905   3.024   2.296
 1379SOL    HW1 8286   1.867   3.003   2.211
 1379SOL    HW2 8287   1.970   3.093   2.277
 1380SOL     OW 8288   6.236   6.997   1.782
 1380SOL    HW1 8289   6.148   6.992   1.744
 1380SOL    HW2 8290   6.271   7.080   1.750
 1381SOL     OW 8291   2.235   3.178   3.204
 1381SOL    HW1 8292   2.227   3.261   3.251
 1381SOL    HW2 8293   2.146   3.157   3.176
 1382SOL     OW 8294   4.690   3.239   1.144
 1382SOL    HW1 8295   4.684   3.312   1.082
 1382SOL    HW2 8296   4.603   3.200   1.145
 1383SOL     OW 8297   5.128   7.369   6.157
 1383SOL    HW1 8298   5.127   7.454   6.113
 1383SOL    HW2 8299   5.169   7.310   6.094
 1384SOL     OW 8300   2.022   6.454   1.510
 1384SOL    HW1 8301   2.055   6.416   1.591
 1384SOL    HW2 8302   1.944   6.402   1.490
 1385SOL     OW 8303   2.032   2.085   1.152
 1385SOL    HW1 8304   2.031   2.045   1.065
 1385SOL    HW2 8305   2.114   2.056   1.191
 1386SOL     OW 8306   2.603   6.092   5.324
 1386SOL    HW1 8307   2.555   6.014   5.297
 1386SOL    HW2 8308   2.692   6.078   5.291
 1387SOL     OW 8309   3.911   3.487   0.024
 1387SOL    HW1 8310   3.928   3.433   0.101
 1387SOL    HW2 8311   3.993   3.484  -0.026
 1388SOL     OW 8312   7.257   6.279   1.609
 1388SOL    HW1 8313   7.196   6.339   1.567
 1388SOL    HW2 8314   7.336   6.331   1.624
 1389SOL     OW 8315   7.111   7.587   2.101
 1389SOL    HW1 8316   7.023   7.563   2.129
 1389SOL    HW2 8317   7.142   7.510   2.053
 1390SOL     OW 8318   6.521   3.588   3.663
 1390SOL    HW1 8319   6.527   3.592   3.568
 1390SOL    HW2 8320   6.551   3.674   3.693
 1391SOL     OW 8321   1.559   9.728   5.455
 1391SOL    HW1 8322   1.633   9.723   5.395
 1391SOL    HW2 8323   1.595   9.700   5.540
 1392SOL     OW 8324   2.416   2.385   0.141
 1392SOL    HW1 8325   2.342   2.324   0.141
 1392SOL    HW2 8326   2.458   2.372   0.055
 1393SOL     OW 8327   6.574   6.042   0.578
 1393SOL    HW1 8328   6.603   6.068   0.491
 1393SOL    HW2 8329   6.502   5.981   0.562
 1394SOL     OW 8330   3.593   5.344   0.088
 1394SOL    HW1 8331   3.625   5.419   0.039
 1394SOL    HW2 8332   3.669   5.313   0.137
 1395SOL     OW 8333   6.586   8.384   6.195
 1395SOL    HW1 8334   6.571   8.403   6.289
 1395SOL    HW2 8335   6.588   8.470   6.154
 1396SOL     OW 8336   3.938   3.374   5.502
 1396SOL    HW1 8337   3.987   3.364   5.584
 1396SOL    HW2 8338   3.847   3.365   5.527
 1397SOL     OW 8339   2.132   4.865   5.860
 1397SOL    HW1 8340   2.109   4.931   5.925
 1397SOL    HW2 8341   2.227   4.866   5.857
 1398SOL     OW 8342   0.419   9.803   5.445
 1398SOL    HW1 8343   0.404   9.749   5.368
 1398SOL    HW2 8344   0.355   9.772   5.509
 1399SOL     OW 8345   5.202   2.153   2.316
 1399SOL    HW1 8346   5.217   2.172   2.408
 1399SOL    HW2 8347   5.214   2.237   2.272
 1400SOL     OW 8348   2.261   3.301   3.503
 1400SOL    HW1 8349   2.264   3.251   3.585
 1400SOL    HW2 8350   2.257   3.392   3.532
 1401SOL     OW 8351   2.652   1.894   2.081
 1401SOL    HW1 8352   2.702   1.829   2.131
 1401SOL    HW2 8353   2.649   1.970   2.138
 1402SOL     OW 8354   3.123   8.296   4.133
 1402SOL    HW1 8355   3.141   8.384   4.099
 1402SOL    HW2 8356   3.210   8.259   4.149
 1403SOL     OW 8357   1.063   2.459   2.192
 1403SOL    HW1 8358   0.994   2.456   2.125
 1403SOL    HW2 8359   1.143   2.477   2.144
 1404SOL     OW 8360  -0.498   5.078   5.883
 1404SOL    HW1 8361  -0.435   5.009   5.903
 1404SOL    HW2 8362  -0.500   5.083   5.788
 1405SOL     OW 8363   5.315   6.626   0.637
 1405SOL    HW1 8364   5.342   6.572   0.562
 1405SOL    HW2 8365   5.334   6.716   0.610
 1406SOL     OW 8366   3.030   2.128   1.940
 1406SOL    HW1 8367   3.097   2.183   1.900
 1406SOL    HW2 8368   2.950   2.181   1.938
 1407SOL     OW 8369   2.041   2.928   1.033
 1407SOL    HW1 8370   2.132   2.905   1.012
 1407SOL    HW2 8371   1.989   2.855   0.997
 1408SOL     OW 8372   7.066   2.536   0.515
 1408SOL    HW1 8373   6.988   2.480   0.513
 1408SOL    HW2 8374   7.055   2.596   0.441
 1409SOL     OW 8375   0.134   9.274   5.699
 1409SOL    HW1 8376   0.099   9.353   5.739
 1409SOL    HW2 8377   0.220   9.300   5.665
 1410SOL     OW 8378   0.693   5.414   3.765
 1410SOL    HW1 8379   0.610   5.462   3.771
 1410SOL    HW2 8380   0.675   5.343   3.703
 1411SOL     OW 8381  -0.454   2.399   2.742
 1411SOL    HW1 8382  -0.453   2.304   2.745
 1411SOL    HW2 8383  -0.536   2.420   2.697
 1412SOL     OW 8384   5.380   6.982   3.215
 1412SOL    HW1 8385   5.338   6.932   3.285
 1412SOL    HW2 8386   5.462   7.014   3.255
 1413SOL     OW 8387   1.167   2.194   3.416
 1413SOL    HW1 8388   1.209   2.112   3.388
 1413SOL    HW2 8389   1.218   2.263   3.373
 1414SOL     OW 8390   4.538   1.371   1.269
 1414SOL    HW1 8391   4.530   1.401   1.360
 1414SOL    HW2 8392   4.495   1.440   1.218
 1415SOL     OW 8393   4.416   2.035   0.787
 1415SOL    HW1 8394   4.465   1.957   0.812
 1415SOL    HW2 8395   4.357   2.005   0.717
 1416SOL     OW 8396   3.521   8.708   5.509
 1416SOL    HW1 8397   3.500   8.792   5.549
 1416SOL    HW2 8398   3.439   8.659   5.509
 1417SOL     OW 8399   4.024   7.370   4.708
 1417SOL    HW1 8400   4.034   7.300   4.774
 1417SOL    HW2 8401   3.985   7.442   4.756
 1418SOL     OW 8402   3.705   1.841   1.454
 1418SOL    HW1 8403   3.700   1.778   1.526
 1418SOL    HW2 8404   3.620   1.835   1.410
 1419SOL     OW 8405   2.618   2.384   3.857
 1419SOL    HW1 8406   2.617   2.354   3.948
 1419SOL    HW2 8407   2.573   2.315   3.808
 1420SOL     OW 8408   1.065   5.152   2.018
 1420SOL    HW1 8409   1.074   5.244   2.044
 1420SOL    HW2 8410   1.056   5.155   1.923
 1421SOL     OW 8411   3.799   8.428   5.551
 1421SOL    HW1 8412   3.727   8.421   5.614
 1421SOL    HW2 8413   3.769   8.494   5.489
 1422SOL     OW 8414   4.181   2.576   0.702
 1422SOL    HW1 8415   4.153   2.492   0.738
 1422SOL    HW2 8416   4.146   2.641   0.764
 1423SOL     OW 8417   4.967   0.878   1.222
 1423SOL    HW1 8418   4.898   0.818   1.194
 1423SOL    HW2 8419   5.009   0.834   1.295
 1424SOL     OW 8420   0.145   8.062   6.028
 1424SOL    HW1 8421   0.127   8.022   5.943
 1424SOL    HW2 8422   0.228   8.024   6.056
 1425SOL     OW 8423   8.865   5.107   0.263
 1425SOL    HW1 8424   8.939   5.054   0.232
 1425SOL    HW2 8425   8.788   5.061   0.231
 1426SOL     OW 8426   2.959   6.415   5.525
 1426SOL    HW1 8427   2.970   6.509   5.510
 1426SOL    HW2 8428   2.908   6.385   5.450
 1427SOL     OW 8429   7.548   5.916   0.790
 1427SOL    HW1 8430   7.532   5.981   0.722
 1427SOL    HW2 8431   7.627   5.870   0.760
 1428SOL     OW 8432   3.102   6.970   0.874
 1428SOL    HW1 8433   3.192   7.002   0.866
 1428SOL    HW2 8434   3.058   7.034   0.929
 1429SOL     OW 8435   0.573   1.847   2.830
 1429SOL    HW1 8436   0.612   1.760   2.833
 1429SOL    HW2 8437   0.575   1.878   2.920
 1430SOL     OW 8438   6.043   4.089   4.433
 1430SOL    HW1 8439   6.124   4.078   4.383
 1430SOL    HW2 8440   5.991   4.152   4.382
 1431SOL     OW 8441   4.151   2.918   3.482
 1431SOL    HW1 8442   4.110   2.897   3.565
 1431SOL    HW2 8443   4.133   2.843   3.426
 1432SOL     OW 8444   3.307   5.008   1.732
 1432SOL    HW1 8445   3.372   4.939   1.739
 1432SOL    HW2 8446   3.263   5.009   1.817
 1433SOL     OW 8447   0.491   3.920   4.078
 1433SOL    HW1 8448   0.398   3.906   4.061
 1433SOL    HW2 8449   0.532   3.918   3.992
 1434SOL     OW 8450   2.960   7.315   1.365
 1434SOL    HW1 8451   2.922   7.373   1.431
 1434SOL    HW2 8452   3.014   7.254   1.416
 1435SOL     OW 8453   2.417   2.778   4.398
 1435SOL    HW1 8454   2.345   2.814   4.450
 1435SOL    HW2 8455   2.461   2.855   4.362
 1436SOL     OW 8456   7.151   0.386   0.660
 1436SOL    HW1 8457   7.071   0.435   0.640
 1436SOL    HW2 8458   7.216   0.453   0.678
 1437SOL     OW 8459  -0.475   2.116   2.733
 1437SOL    HW1 8460  -0.568   2.091   2.739
 1437SOL    HW2 8461  -0.454   2.107   2.641
 1438SOL     OW 8462   0.586   0.668   0.160
 1438SOL    HW1 8463   0.505   0.619   0.171
 1438SOL    HW2 8464   0.628   0.666   0.246
 1439SOL     OW 8465   5.652   2.186   0.715
 1439SOL    HW1 8466   5.730   2.160   0.666
 1439SOL    HW2 8467   5.661   2.280   0.728
 1440SOL     OW 8468   1.905   5.345   0.415
 1440SOL    HW1 8469   1.928   5.417   0.474
 1440SOL    HW2 8470   1.987   5.297   0.403
 1441SOL     OW 8471   2.666   2.075   0.700
 1441SOL    HW1 8472   2.726   2.138   0.660
 1441SOL    HW2 8473   2.723   2.006   0.735
 1442SOL     OW 8474   6.779   8.053   3.749
 1442SOL    HW1 8475   6.686   8.053   3.724
 1442SOL    HW2 8476   6.800   8.145   3.762
 1443SOL     OW 8477   1.597   9.101   5.037
 1443SOL    HW1 8478   1.690   9.078   5.038
 1443SOL    HW2 8479   1.595   9.194   5.060
 1444SOL     OW 8480   6.902   5.683   0.377
 1444SOL    HW1 8481   6.993   5.655   0.367
 1444SOL    HW2 8482   6.852   5.601   0.384
 1445SOL     OW 8483   3.272   6.763   5.915
 1445SOL    HW1 8484   3.211   6.716   5.859
 1445SOL    HW2 8485   3.324   6.694   5.957
 1446SOL     OW 8486   0.404   4.134   3.187
 1446SOL    HW1 8487   0.393   4.107   3.095
 1446SOL    HW2 8488   0.381   4.056   3.237
 1447SOL     OW 8489   7.650   5.602   1.190
 1447SOL    HW1 8490   7.677   5.523   1.142
 1447SOL    HW2 8491   7.570   5.578   1.235
 1448SOL     OW 8492  -0.953   3.700   5.842
 1448SOL    HW1 8493  -0.879   3.750   5.878
 1448SOL    HW2 8494  -0.922   3.669   5.757
 1449SOL     OW 8495   5.957   5.417   1.309
 1449SOL    HW1 8496   6.019   5.459   1.250
 1449SOL    HW2 8497   5.873   5.459   1.289
 1450SOL     OW 8498   4.608   2.308   3.324
 1450SOL    HW1 8499   4.551   2.329   3.250
 1450SOL    HW2 8500   4.575   2.223   3.355
 1451SOL     OW 8501   1.578   2.971   1.189
 1451SOL    HW1 8502   1.567   2.878   1.172
 1451SOL    HW2 8503   1.491   3.002   1.214
 1452SOL     OW 8504   4.503   2.898   2.385
 1452SOL    HW1 8505   4.582   2.845   2.377
 1452SOL    HW2 8506   4.452   2.879   2.306
 1453SOL     OW 8507   3.600   8.412   4.255
 1453SOL    HW1 8508   3.587   8.322   4.226
 1453SOL    HW2 8509   3.695   8.424   4.254
 1454SOL     OW 8510   4.208   9.062   4.775
 1454SOL    HW1 8511   4.267   9.117   4.827
 1454SOL    HW2 8512   4.234   8.972   4.798
 1455SOL     OW 8513   7.777   0.707   0.016
 1455SOL    HW1 8514   7.815   0.628  -0.023
 1455SOL    HW2 8515   7.705   0.676   0.071
 1456SOL     OW 8516   6.330   3.516   1.397
 1456SOL    HW1 8517   6.399   3.559   1.446
 1456SOL    HW2 8518   6.368   3.502   1.310
 1457SOL     OW 8519  -0.730   3.303   5.551
 1457SOL    HW1 8520  -0.668   3.376   5.554
 1457SOL    HW2 8521  -0.704   3.253   5.474
 1458SOL     OW 8522   1.073   4.606   1.335
 1458SOL    HW1 8523   0.996   4.595   1.391
 1458SOL    HW2 8524   1.148   4.597   1.395
 1459SOL     OW 8525   8.748   6.948   0.183
 1459SOL    HW1 8526   8.793   7.015   0.234
 1459SOL    HW2 8527   8.669   6.929   0.234
 1460SOL     OW 8528   2.531   2.683   0.005
 1460SOL    HW1 8529   2.570   2.766  -0.023
 1460SOL    HW2 8530   2.445   2.682  -0.037
 1461SOL     OW 8531   1.766   3.371   5.653
 1461SOL    HW1 8532   1.742   3.280   5.636
 1461SOL    HW2 8533   1.758   3.414   5.567
 1462SOL     OW 8534   4.249   8.100   5.946
 1462SOL    HW1 8535   4.165   8.128   5.910
 1462SOL    HW2 8536   4.305   8.178   5.940
 1463SOL     OW 8537   1.458   8.512   5.390
 1463SOL    HW1 8538   1.485   8.562   5.467
 1463SOL    HW2 8539   1.362   8.512   5.394
 1464SOL     OW 8540  -1.764   3.150   5.343
 1464SOL    HW1 8541  -1.736   3.225   5.291
 1464SOL    HW2 8542  -1.821   3.187   5.410
 1465SOL     OW 8543   7.258   5.159   0.559
 1465SOL    HW1 8544   7.293   5.201   0.637
 1465SOL    HW2 8545   7.333   5.113   0.522
 1466SOL     OW 8546   8.483   6.402   0.427
 1466SOL    HW1 8547   8.434   6.437   0.502
 1466SOL    HW2 8548   8.538   6.333   0.465
 1467SOL     OW 8549   2.471   4.882   0.473
 1467SOL    HW1 8550   2.423   4.890   0.556
 1467SOL    HW2 8551   2.561   4.906   0.495
 1468SOL     OW 8552   1.092   3.067   0.125
 1468SOL    HW1 8553   1.089   3.039   0.033
 1468SOL    HW2 8554   1.172   3.026   0.159
 1469SOL     OW 8555   8.354   6.596   0.898
 1469SOL    HW1 8556   8.347   6.537   0.973
 1469SOL    HW2 8557   8.412   6.666   0.928
 1470SOL     OW 8558   3.014   1.668   2.852
 1470SOL    HW1 8559   3.064   1.593   2.821
 1470SOL    HW2 8560   3.080   1.729   2.886
 1471SOL     OW 8561   4.357   4.009   2.352
 1471SOL    HW1 8562   4.336   4.050   2.268
 1471SOL    HW2 8563   4.417   4.070   2.395
 1472SOL     OW 8564   7.961   3.440   0.406
 1472SOL    HW1 8565   7.938   3.379   0.475
 1472SOL    HW2 8566   8.033   3.493   0.442
 1473SOL     OW 8567   4.072   3.570   4.396
 1473SOL    HW1 8568   4.105   3.549   4.483
 1473SOL    HW2 8569   3.983   3.602   4.411
 1474SOL     OW 8570   2.599   4.183   0.162
 1474SOL    HW1 8571   2.525   4.230   0.124
 1474SOL    HW2 8572   2.614   4.109   0.102
 1475SOL     OW 8573   2.916   2.060   2.588
 1475SOL    HW1 8574   2.855   2.072   2.662
 1475SOL    HW2 8575   2.977   2.133   2.594
 1476SOL     OW 8576   7.719  10.149   5.560
 1476SOL    HW1 8577   7.681  10.119   5.477
 1476SOL    HW2 8578   7.814  10.143   5.547
 1477SOL     OW 8579  -0.190   8.184   5.975
 1477SOL    HW1 8580  -0.109   8.224   5.942
 1477SOL    HW2 8581  -0.235   8.153   5.897
 1478SOL     OW 8582   3.389   1.614   2.669
 1478SOL    HW1 8583   3.318   1.627   2.606
 1478SOL    HW2 8584   3.467   1.599   2.615
 1479SOL     OW 8585   4.166   1.027   0.329
 1479SOL    HW1 8586   4.249   1.073   0.314
 1479SOL    HW2 8587   4.186   0.936   0.310
 1480SOL     OW 8588   3.311   3.394   5.704
 1480SOL    HW1 8589   3.221   3.370   5.683
 1480SOL    HW2 8590   3.306   3.485   5.731
 1481SOL     OW 8591   5.564   8.225   4.786
 1481SOL    HW1 8592   5.546   8.319   4.783
 1481SOL    HW2 8593   5.576   8.200   4.694
 1482SOL     OW 8594   3.607   3.071   2.985
 1482SOL    HW1 8595   3.691   3.080   3.030
 1482SOL    HW2 8596   3.560   3.004   3.035
 1483SOL     OW 8597  -0.137   1.544   1.345
 1483SOL    HW1 8598  -0.048   1.538   1.379
 1483SOL    HW2 8599  -0.181   1.466   1.378
 1484SOL     OW 8600   4.238   4.949   0.767
 1484SOL    HW1 8601   4.184   4.980   0.840
 1484SOL    HW2 8602   4.308   4.899   0.808
 1485SOL     OW 8603   8.195   7.604   0.836
 1485SOL    HW1 8604   8.232   7.687   0.866
 1485SOL    HW2 8605   8.264   7.567   0.780
 1486SOL     OW 8606   2.494   1.763   0.713
 1486SOL    HW1 8607   2.463   1.849   0.743
 1486SOL    HW2 8608   2.418   1.706   0.722
 1487SOL     OW 8609   1.755   3.837   1.412
 1487SOL    HW1 8610   1.715   3.923   1.420
 1487SOL    HW2 8611   1.846   3.856   1.386
 1488SOL     OW 8612   0.393   3.811   2.931
 1488SOL    HW1 8613   0.429   3.779   3.014
 1488SOL    HW2 8614   0.320   3.751   2.912
 1489SOL     OW 8615   0.027   4.247   6.192
 1489SOL    HW1 8616   0.084   4.198   6.132
 1489SOL    HW2 8617  -0.039   4.286   6.136
 1490SOL     OW 8618   4.949   4.100   1.733
 1490SOL    HW1 8619   5.035   4.077   1.768
 1490SOL    HW2 8620   4.887   4.061   1.794
 1491SOL     OW 8621   1.029   4.427   1.695
 1491SOL    HW1 8622   1.097   4.393   1.636
 1491SOL    HW2 8623   1.078   4.477   1.761
 1492SOL     OW 8624   6.933   4.730   0.438
 1492SOL    HW1 8625   6.906   4.648   0.396
 1492SOL    HW2 8626   6.850   4.773   0.459
 1493SOL     OW 8627   3.799   1.524   0.924
 1493SOL    HW1 8628   3.821   1.569   1.006
 1493SOL    HW2 8629   3.779   1.434   0.950
 1494SOL     OW 8630   6.263   8.749   4.011
 1494SOL    HW1 8631   6.222   8.668   4.041
 1494SOL    HW2 8632   6.335   8.720   3.955
 1495SOL     OW 8633   5.417   1.537   0.188
 1495SOL    HW1 8634   5.440   1.556   0.279
 1495SOL    HW2 8635   5.384   1.620   0.154
 1496SOL     OW 8636   0.978   2.820   4.461
 1496SOL    HW1 8637   0.993   2.789   4.371
 1496SOL    HW2 8638   1.034   2.764   4.515
 1497SOL     OW 8639   2.453   4.575   4.976
 1497SOL    HW1 8640   2.492   4.581   4.888
 1497SOL    HW2 8641   2.498   4.502   5.017
 1498SOL     OW 8642   4.081   6.879   4.911
 1498SOL    HW1 8643   4.053   6.815   4.976
 1498SOL    HW2 8644   4.176   6.877   4.915
 1499SOL     OW 8645   1.279   1.104   0.250
 1499SOL    HW1 8646   1.186   1.126   0.239
 1499SOL    HW2 8647   1.297   1.042   0.180
 1500SOL     OW 8648   0.841   2.362   2.355
 1500SOL    HW1 8649   0.923   2.396   2.321
 1500SOL    HW2 8650   0.863   2.277   2.393
 1501SOL     OW 8651   6.366   6.860   2.111
 1501SOL    HW1 8652   6.334   6.786   2.060
 1501SOL    HW2 8653   6.460   6.860   2.097
 1502SOL     OW 8654   1.540   8.862   5.797
 1502SOL    HW1 8655   1.531   8.815   5.714
 1502SOL    HW2 8656   1.472   8.929   5.794
 1503SOL     OW 8657   3.383   3.727   3.948
 1503SOL    HW1 8658   3.412   3.818   3.944
 1503SOL    HW2 8659   3.292   3.732   3.979
 1504SOL     OW 8660   2.926   2.841   2.692
 1504SOL    HW1 8661   2.958   2.911   2.635
 1504SOL    HW2 8662   2.951   2.760   2.647
 1505SOL     OW 8663   5.753   3.924   4.306
 1505SOL    HW1 8664   5.792   4.012   4.306
 1505SOL    HW2 8665   5.659   3.939   4.311
 1506SOL     OW 8666   3.469   2.333   3.837
 1506SOL    HW1 8667   3.440   2.246   3.865
 1506SOL    HW2 8668   3.437   2.392   3.905
 1507SOL     OW 8669   5.219   1.709   0.070
 1507SOL    HW1 8670   5.154   1.692   0.138
 1507SOL    HW2 8671   5.187   1.662  -0.008
 1508SOL     OW 8672   5.592   2.521   2.800
 1508SOL    HW1 8673   5.512   2.509   2.850
 1508SOL    HW2 8674   5.662   2.522   2.865
 1509SOL     OW 8675   4.743   7.638   4.053
 1509SOL    HW1 8676   4.759   7.732   4.039
 1509SOL    HW2 8677   4.653   7.625   4.023
 1510SOL     OW 8678   2.277   3.021   2.625
 1510SOL    HW1 8679   2.287   2.949   2.563
 1510SOL    HW2 8680   2.205   3.073   2.590
 1511SOL     OW 8681   1.320   9.048   5.812
 1511SOL    HW1 8682   1.282   8.986   5.873
 1511SOL    HW2 8683   1.250   9.113   5.798
 1512SOL     OW 8684   4.323   3.334   4.713
 1512SOL    HW1 8685   4.293   3.255   4.759
 1512SOL    HW2 8686   4.381   3.301   4.645
 1513SOL     OW 8687   3.586   2.862   3.190
 1513SOL    HW1 8688   3.663   2.830   3.237
 1513SOL    HW2 8689   3.513   2.814   3.229
 1514SOL     OW 8690   1.897   2.379   3.042
 1514SOL    HW1 8691   1.982   2.421   3.056
 1514SOL    HW2 8692   1.914   2.313   2.974
 1515SOL     OW 8693   6.117   6.938   2.323
 1515SOL    HW1 8694   6.178   6.866   2.339
 1515SOL    HW2 8695   6.158   6.989   2.253
 1516SOL     OW 8696   2.990   6.660   5.433
 1516SOL    HW1 8697   2.967   6.728   5.497
 1516SOL    HW2 8698   2.954   6.692   5.350
 1517SOL     OW 8699   5.528   6.017   0.902
 1517SOL    HW1 8700   5.586   6.071   0.956
 1517SOL    HW2 8701   5.535   6.054   0.814
 1518SOL     OW 8702   1.472   3.473   2.908
 1518SOL    HW1 8703   1.434   3.560   2.920
 1518SOL    HW2 8704   1.496   3.470   2.815
 1519SOL     OW 8705   3.857   5.657   0.456
 1519SOL    HW1 8706   3.864   5.753   0.460
 1519SOL    HW2 8707   3.783   5.642   0.397
 1520SOL     OW 8708   3.980   3.125   4.082
 1520SOL    HW1 8709   3.987   3.219   4.098
 1520SOL    HW2 8710   3.911   3.096   4.141
 1521SOL     OW 8711   6.674   5.087   0.757
 1521SOL    HW1 8712   6.642   5.062   0.670
 1521SOL    HW2 8713   6.738   5.019   0.779
 1522SOL     OW 8714   1.628   3.642   0.339
 1522SOL    HW1 8715   1.630   3.550   0.314
 1522SOL    HW2 8716   1.535   3.665   0.338
 1523SOL     OW 8717   2.546   7.113   5.793
 1523SOL    HW1 8718   2.503   7.034   5.824
 1523SOL    HW2 8719   2.620   7.082   5.742
 1524SOL     OW 8720   5.248   5.968   0.442
 1524SOL    HW1 8721   5.162   6.010   0.448
 1524SOL    HW2 8722   5.246   5.924   0.357
 1525SOL     OW 8723   2.879  10.489   5.773
 1525SOL    HW1 8724   2.894  10.506   5.866
 1525SOL    HW2 8725   2.943  10.546   5.728
 1526SOL     OW 8726   6.746   7.949   2.187
 1526SOL    HW1 8727   6.801   7.907   2.122
 1526SOL    HW2 8728   6.805   8.006   2.236
 1527SOL     OW 8729   4.820   1.524   1.500
 1527SOL    HW1 8730   4.852   1.603   1.544
 1527SOL    HW2 8731   4.895   1.492   1.450
 1528SOL     OW 8732   6.214   8.182   5.291
 1528SOL    HW1 8733   6.274   8.146   5.357
 1528SOL    HW2 8734   6.231   8.130   5.213
 1529SOL     OW 8735   0.526   0.811   0.595
 1529SOL    HW1 8736   0.584   0.758   0.541
 1529SOL    HW2 8737   0.438   0.784   0.570
 1530SOL     OW 8738   2.844   5.504   0.365
 1530SOL    HW1 8739   2.869   5.552   0.444
 1530SOL    HW2 8740   2.828   5.573   0.300
 1531SOL     OW 8741   0.653   5.928   3.403
 1531SOL    HW1 8742   0.638   5.844   3.446
 1531SOL    HW2 8743   0.679   5.905   3.313
 1532SOL     OW 8744   3.457   7.665   0.990
 1532SOL    HW1 8745   3.387   7.675   0.925
 1532SOL    HW2 8746   3.484   7.573   0.982
 1533SOL     OW 8747   5.095   8.459   4.324
 1533SOL    HW1 8748   5.091   8.548   4.289
 1533SOL    HW2 8749   5.124   8.469   4.414
 1534SOL     OW 8750   2.243   4.616   0.184
 1534SOL    HW1 8751   2.258   4.552   0.254
 1534SOL    HW2 8752   2.313   4.600   0.121
 1535SOL     OW 8753   1.609   3.487   2.625
 1535SOL    HW1 8754   1.656   3.410   2.655
 1535SOL    HW2 8755   1.613   3.481   2.529
 1536SOL     OW 8756   2.912   2.228   1.307
 1536SOL    HW1 8757   2.848   2.275   1.360
 1536SOL    HW2 8758   2.993   2.277   1.317
 1537SOL     OW 8759   5.742   5.048   0.677
 1537SOL    HW1 8760   5.815   5.109   0.669
 1537SOL    HW2 8761   5.784   4.964   0.699
 1538SOL     OW 8762   6.113   5.913   5.608
 1538SOL    HW1 8763   6.170   5.873   5.542
 1538SOL    HW2 8764   6.059   5.840   5.640
 1539SOL     OW 8765   2.313   1.063   0.174
 1539SOL    HW1 8766   2.347   1.082   0.087
 1539SOL    HW2 8767   2.388   1.069   0.232
 1540SOL     OW 8768   0.993   4.446   5.827
 1540SOL    HW1 8769   0.982   4.355   5.800
 1540SOL    HW2 8770   1.024   4.441   5.917
 1541SOL     OW 8771   7.164   8.437   3.843
 1541SOL    HW1 8772   7.147   8.389   3.924
 1541SOL    HW2 8773   7.116   8.520   3.855
 1542SOL     OW 8774   1.077  10.512   6.004
 1542SOL    HW1 8775   1.028  10.535   5.925
 1542SOL    HW2 8776   1.124  10.591   6.028
 1543SOL     OW 8777   6.048   9.620   4.822
 1543SOL    HW1 8778   6.065   9.684   4.892
 1543SOL    HW2 8779   5.977   9.566   4.857
 1544SOL     OW 8780   1.153   4.890   2.073
 1544SOL    HW1 8781   1.094   4.848   2.136
 1544SOL    HW2 8782   1.114   4.976   2.058
 1545SOL     OW 8783  -0.277   7.055   4.840
 1545SOL    HW1 8784  -0.235   6.984   4.888
 1545SOL    HW2 8785  -0.224   7.066   4.761
 1546SOL     OW 8786   0.508   7.892   4.130
 1546SOL    HW1 8787   0.598   7.859   4.137
 1546SOL    HW2 8788   0.490   7.930   4.215
 1547SOL     OW 8789   7.360   6.663   1.332
 1547SOL    HW1 8790   7.308   6.742   1.344
 1547SOL    HW2 8791   7.298   6.599   1.296
 1548SOL     OW 8792   9.174   7.118   0.461
 1548SOL    HW1 8793   9.179   7.152   0.372
 1548SOL    HW2 8794   9.113   7.044   0.455
 1549SOL     OW 8795   1.635   9.226   3.598
 1549SOL    HW1 8796   1.666   9.289   3.532
 1549SOL    HW2 8797   1.570   9.274   3.648
 1550SOL     OW 8798   2.983   3.014   3.912
 1550SOL    HW1 8799   2.967   2.950   3.843
 1550SOL    HW2 8800   3.051   2.975   3.966
 1551SOL     OW 8801   6.914   5.950   4.509
 1551SOL    HW1 8802   6.986   5.921   4.452
 1551SOL    HW2 8803   6.839   5.896   4.483
 1552SOL     OW 8804   6.348   8.018   5.481
 1552SOL    HW1 8805   6.369   8.068   5.559
 1552SOL    HW2 8806   6.268   7.969   5.504
 1553SOL     OW 8807   4.259   0.744   0.333
 1553SOL    HW1 8808   4.322   0.754   0.404
 1553SOL    HW2 8809   4.292   0.672   0.280
 1554SOL     OW 8810   5.721   4.592   4.657
 1554SOL    HW1 8811   5.767   4.550   4.584
 1554SOL    HW2 8812   5.726   4.686   4.638
 1555SOL     OW 8813   3.800   3.006   2.298
 1555SOL    HW1 8814   3.742   2.959   2.359
 1555SOL    HW2 8815   3.754   3.088   2.280
 1556SOL     OW 8816   0.143   3.980   2.795
 1556SOL    HW1 8817   0.187   3.900   2.822
 1556SOL    HW2 8818   0.214   4.042   2.778
 1557SOL     OW 8819   2.677   3.073   2.160
 1557SOL    HW1 8820   2.593   3.109   2.132
 1557SOL    HW2 8821   2.712   3.139   2.220
 1558SOL     OW 8822   6.926   8.558   4.066
 1558SOL    HW1 8823   6.949   8.620   3.997
 1558SOL    HW2 8824   6.933   8.472   4.024
 1559SOL     OW 8825   2.666   8.371   2.161
 1559SOL    HW1 8826   2.617   8.386   2.081
 1559SOL    HW2 8827   2.652   8.278   2.181
 1560SOL     OW 8828   8.609   8.442   2.715
 1560SOL    HW1 8829   8.691   8.439   2.665
 1560SOL    HW2 8830   8.542   8.458   2.648
 1561SOL     OW 8831   3.386   2.755   4.333
 1561SOL    HW1 8832   3.302   2.715   4.357
 1561SOL    HW2 8833   3.422   2.696   4.267
 1562SOL     OW 8834  -0.317   1.815   3.105
 1562SOL    HW1 8835  -0.322   1.868   3.025
 1562SOL    HW2 8836  -0.231   1.834   3.141
 1563SOL     OW 8837   3.403   6.545   0.063
 1563SOL    HW1 8838   3.366   6.623   0.104
 1563SOL    HW2 8839   3.356   6.535  -0.019
 1564SOL     OW 8840   3.710   3.440   1.209
 1564SOL    HW1 8841   3.769   3.508   1.176
 1564SOL    HW2 8842   3.684   3.390   1.131
 1565SOL     OW 8843   1.212   4.545   3.117
 1565SOL    HW1 8844   1.160   4.621   3.143
 1565SOL    HW2 8845   1.158   4.470   3.140
 1566SOL     OW 8846   5.285   6.581   4.234
 1566SOL    HW1 8847   5.269   6.668   4.198
 1566SOL    HW2 8848   5.360   6.548   4.186
 1567SOL     OW 8849   1.862   2.930   0.344
 1567SOL    HW1 8850   1.851   2.878   0.423
 1567SOL    HW2 8851   1.954   2.954   0.343
 1568SOL     OW 8852   6.971   0.792   1.326
 1568SOL    HW1 8853   6.976   0.702   1.357
 1568SOL    HW2 8854   6.940   0.842   1.402
 1569SOL     OW 8855   7.543   8.440   2.712
 1569SOL    HW1 8856   7.581   8.527   2.726
 1569SOL    HW2 8857   7.454   8.447   2.745
 1570SOL     OW 8858   5.893   5.290   4.534
 1570SOL    HW1 8859   5.966   5.294   4.596
 1570SOL    HW2 8860   5.815   5.300   4.588
 1571SOL     OW 8861   6.633   6.658   4.721
 1571SOL    HW1 8862   6.618   6.589   4.785
 1571SOL    HW2 8863   6.608   6.739   4.765
 1572SOL     OW 8864   0.593   6.728   5.660
 1572SOL    HW1 8865   0.559   6.810   5.697
 1572SOL    HW2 8866   0.517   6.689   5.615
 1573SOL     OW 8867  -0.536   4.951   4.640
 1573SOL    HW1 8868  -0.573   5.019   4.697
 1573SOL    HW2 8869  -0.478   4.901   4.697
 1574SOL     OW 8870   3.222   4.640   5.614
 1574SOL    HW1 8871   3.167   4.706   5.657
 1574SOL    HW2 8872   3.194   4.642   5.522
 1575SOL     OW 8873   4.958   5.118   5.482
 1575SOL    HW1 8874   4.966   5.081   5.394
 1575SOL    HW2 8875   4.954   5.042   5.540
 1576SOL     OW 8876   2.601   2.181   1.752
 1576SOL    HW1 8877   2.614   2.193   1.658
 1576SOL    HW2 8878   2.634   2.093   1.770
 1577SOL     OW 8879   3.359   8.788   6.124
 1577SOL    HW1 8880   3.417   8.830   6.188
 1577SOL    HW2 8881   3.417   8.765   6.051
 1578SOL     OW 8882   3.662   3.077   3.639
 1578SOL    HW1 8883   3.704   3.147   3.690
 1578SOL    HW2 8884   3.575   3.068   3.678
 1579SOL     OW 8885   4.015   5.641   0.683
 1579SOL    HW1 8886   4.057   5.721   0.652
 1579SOL    HW2 8887   3.954   5.617   0.612
[truncated: 1,139,177 more chars]
