# Supplementary material for: Improvement in predicting drug sensitivity changes associated with protein mutations using a molecular dynamics based alchemical mutation method
Source: Sci Rep. 2020 Feb 7;10:2161. doi: 10.1038/s41598-020-58877-9 (PMC7005789; doi:10.1038/s41598-020-58877-9)
Supplement: Supplementary file 2 — Supplementary Information. [file 41598_2020_58877_MOESM2_ESM.zip › S1_input/MP-CAFEE/ALR2/388/T113Y_388/complex_gpu/md_fin.gro]

Generated by trjconv : OXIDOREDUCTASE in water t= 32000.00000
34182
    1ACE    CH3    1   5.639   2.465   1.268
    1ACE   HH31    2   5.690   2.454   1.364
    1ACE   HH32    3   5.717   2.457   1.192
    1ACE   HH33    4   5.580   2.557   1.269
    1ACE      C    5   5.552   2.344   1.242
    1ACE      O    6   5.587   2.249   1.173
    2ALA      N    7   5.434   2.340   1.304
    2ALA      H    8   5.414   2.416   1.368
    2ALA     CA    9   5.320   2.255   1.275
    2ALA     HA   10   5.354   2.170   1.215
    2ALA     CB   11   5.263   2.205   1.407
    2ALA    HB1   12   5.323   2.128   1.454
    2ALA    HB2   13   5.244   2.287   1.477
    2ALA    HB3   14   5.163   2.164   1.392
    2ALA      C   15   5.222   2.318   1.177
    2ALA      O   16   5.236   2.431   1.130
    3SER      N   17   5.122   2.240   1.136
    3SER      H   18   5.129   2.148   1.176
    3SER     CA   19   5.005   2.280   1.061
    3SER     HA   20   5.025   2.356   0.985
    3SER     CB   21   4.952   2.157   0.987
    3SER    HB1   22   5.031   2.119   0.922
    3SER    HB2   23   4.866   2.185   0.927
    3SER     OG   24   4.920   2.054   1.077
    3SER     HG   25   4.985   1.985   1.063
    3SER      C   26   4.896   2.338   1.150
    3SER      O   27   4.788   2.373   1.104
    4ARG      N   28   4.929   2.356   1.278
    4ARG      H   29   5.025   2.338   1.306
    4ARG     CA   30   4.858   2.404   1.395
    4ARG     HA   31   4.758   2.441   1.372
    4ARG     CB   32   4.834   2.292   1.496
    4ARG    HB1   33   4.828   2.338   1.595
    4ARG    HB2   34   4.929   2.242   1.513
    4ARG     CG   35   4.718   2.194   1.482
    4ARG    HG1   36   4.626   2.252   1.492
    4ARG    HG2   37   4.713   2.120   1.562
    4ARG     CD   38   4.720   2.109   1.355
    4ARG    HD1   39   4.800   2.035   1.354
    4ARG    HD2   40   4.745   2.168   1.267
    4ARG     NE   41   4.591   2.041   1.341
    4ARG     HE   42   4.523   2.065   1.412
    4ARG     CZ   43   4.563   1.947   1.249
    4ARG    NH1   44   4.652   1.919   1.153
    4ARG   HH11   45   4.730   1.981   1.135
    4ARG   HH12   46   4.654   1.840   1.091
    4ARG    NH2   47   4.446   1.883   1.246
    4ARG   HH21   48   4.380   1.917   1.315
    4ARG   HH22   49   4.430   1.809   1.180
    4ARG      C   50   4.932   2.517   1.465
    4ARG      O   51   5.055   2.514   1.471
    5ILE      N   52   4.854   2.604   1.529
    5ILE      H   53   4.757   2.578   1.529
    5ILE     CA   54   4.895   2.706   1.623
    5ILE     HA   55   5.004   2.707   1.629
    5ILE     CB   56   4.851   2.845   1.576
    5ILE     HB   57   4.889   2.837   1.474
    5ILE    CG2   58   4.700   2.860   1.568
    5ILE   HG21   59   4.681   2.965   1.550
    5ILE   HG22   60   4.646   2.804   1.491
    5ILE   HG23   61   4.645   2.829   1.657
    5ILE    CG1   62   4.905   2.960   1.660
    5ILE   HG11   63   4.886   2.939   1.766
    5ILE   HG12   64   4.852   3.055   1.649
    5ILE     CD   65   5.050   2.990   1.623
    5ILE    HD1   66   5.114   2.902   1.635
    5ILE    HD2   67   5.056   3.028   1.521
    5ILE    HD3   68   5.086   3.072   1.684
    5ILE      C   69   4.853   2.666   1.764
    5ILE      O   70   4.743   2.617   1.786
    6LEU      N   71   4.941   2.679   1.864
    6LEU      H   72   5.037   2.695   1.839
    6LEU     CA   73   4.923   2.650   2.005
    6LEU     HA   74   4.864   2.559   2.006
    6LEU     CB   75   5.058   2.610   2.065
    6LEU    HB1   76   5.127   2.693   2.052
    6LEU    HB2   77   5.098   2.522   2.013
    6LEU     CG   78   5.036   2.572   2.211
    6LEU     HG   79   4.974   2.639   2.270
    6LEU    CD1   80   4.974   2.433   2.228
    6LEU   HD11   81   5.037   2.350   2.197
    6LEU   HD12   82   4.957   2.411   2.333
    6LEU   HD13   83   4.880   2.426   2.173
    6LEU    CD2   84   5.176   2.562   2.271
    6LEU   HD21   85   5.212   2.664   2.263
    6LEU   HD22   86   5.159   2.530   2.374
    6LEU   HD23   87   5.242   2.485   2.230
    6LEU      C   88   4.844   2.765   2.065
    6LEU      O   89   4.875   2.879   2.034
    7LEU      N   90   4.744   2.739   2.150
    7LEU      H   91   4.731   2.647   2.188
    7LEU     CA   92   4.660   2.841   2.211
    7LEU     HA   93   4.680   2.931   2.154
    7LEU     CB   94   4.511   2.813   2.200
    7LEU    HB1   95   4.458   2.895   2.249
    7LEU    HB2   96   4.511   2.719   2.254
    7LEU     CG   97   4.468   2.783   2.056
    7LEU     HG   98   4.505   2.689   2.016
    7LEU    CD1   99   4.318   2.762   2.064
    7LEU   HD11  100   4.282   2.727   1.967
    7LEU   HD12  101   4.297   2.685   2.138
    7LEU   HD13  102   4.270   2.858   2.086
    7LEU    CD2  103   4.504   2.897   1.961
    7LEU   HD21  104   4.602   2.873   1.920
    7LEU   HD22  105   4.429   2.903   1.881
    7LEU   HD23  106   4.513   2.992   2.014
    7LEU      C  107   4.704   2.860   2.356
    7LEU      O  108   4.759   2.770   2.420
    8ASN      N  109   4.672   2.974   2.417
    8ASN      H  110   4.622   3.039   2.359
    8ASN     CA  111   4.719   3.001   2.551
    8ASN     HA  112   4.826   2.980   2.557
    8ASN     CB  113   4.710   3.152   2.575
    8ASN    HB1  114   4.761   3.207   2.496
    8ASN    HB2  115   4.760   3.175   2.669
    8ASN     CG  116   4.569   3.209   2.582
    8ASN    OD1  117   4.465   3.149   2.560
    8ASN    ND2  118   4.554   3.341   2.600
    8ASN   HD21  119   4.631   3.393   2.639
    8ASN   HD22  120   4.464   3.384   2.585
    8ASN      C  121   4.653   2.918   2.661
    8ASN      O  122   4.694   2.933   2.776
    9ASN      N  123   4.544   2.844   2.640
    9ASN      H  124   4.513   2.840   2.544
    9ASN     CA  125   4.489   2.742   2.727
    9ASN     HA  126   4.504   2.778   2.829
    9ASN     CB  127   4.337   2.736   2.719
    9ASN    HB1  128   4.293   2.834   2.739
    9ASN    HB2  129   4.300   2.662   2.790
    9ASN     CG  130   4.289   2.689   2.582
    9ASN    OD1  131   4.345   2.604   2.514
    9ASN    ND2  132   4.180   2.749   2.532
    9ASN   HD21  133   4.136   2.823   2.584
    9ASN   HD22  134   4.148   2.725   2.439
    9ASN      C  135   4.558   2.607   2.721
    9ASN      O  136   4.539   2.524   2.810
   10GLY      N  137   4.631   2.576   2.613
   10GLY      H  138   4.652   2.653   2.551
   10GLY     CA  139   4.702   2.451   2.598
   10GLY    HA1  140   4.692   2.396   2.691
   10GLY    HA2  141   4.809   2.465   2.582
   10GLY      C  142   4.649   2.365   2.484
   10GLY      O  143   4.710   2.269   2.439
   11ALA      N  144   4.533   2.403   2.429
   11ALA      H  145   4.481   2.479   2.470
   11ALA     CA  146   4.487   2.343   2.305
   11ALA     HA  147   4.497   2.234   2.310
   11ALA     CB  148   4.335   2.353   2.301
   11ALA    HB1  149   4.298   2.283   2.226
   11ALA    HB2  150   4.290   2.317   2.394
   11ALA    HB3  151   4.305   2.457   2.284
   11ALA      C  152   4.551   2.388   2.175
   11ALA      O  153   4.620   2.489   2.181
   12LYS      N  154   4.526   2.329   2.058
   12LYS      H  155   4.476   2.242   2.070
   12LYS     CA  156   4.580   2.360   1.927
   12LYS     HA  157   4.643   2.446   1.944
   12LYS     CB  158   4.662   2.243   1.874
   12LYS    HB1  159   4.697   2.268   1.774
   12LYS    HB2  160   4.609   2.148   1.862
   12LYS     CG  161   4.795   2.226   1.946
   12LYS    HG1  162   4.775   2.176   2.041
   12LYS    HG2  163   4.832   2.325   1.974
   12LYS     CD  164   4.896   2.137   1.875
   12LYS    HD1  165   4.896   2.173   1.772
   12LYS    HD2  166   4.857   2.036   1.882
   12LYS     CE  167   5.030   2.140   1.948
   12LYS    HE1  168   5.046   2.242   1.983
   12LYS    HE2  169   5.109   2.111   1.878
   12LYS     NZ  170   5.047   2.043   2.057
   12LYS    HZ1  171   4.989   2.059   2.138
   12LYS    HZ2  172   5.039   1.946   2.030
   12LYS    HZ3  173   5.145   2.060   2.078
   12LYS      C  174   4.466   2.396   1.833
   12LYS      O  175   4.354   2.346   1.846
   13MET      N  176   4.499   2.464   1.723
   13MET      H  177   4.594   2.490   1.702
   13MET     CA  178   4.405   2.499   1.618
   13MET     HA  179   4.320   2.431   1.629
   13MET     CB  180   4.359   2.641   1.650
   13MET    HB1  181   4.440   2.708   1.624
   13MET    HB2  182   4.319   2.646   1.751
   13MET     CG  183   4.242   2.670   1.557
   13MET    HG1  184   4.166   2.593   1.572
   13MET    HG2  185   4.268   2.668   1.451
   13MET     SD  186   4.142   2.813   1.607
   13MET     CE  187   4.045   2.814   1.454
   13MET    HE1  188   3.984   2.724   1.460
   13MET    HE2  189   3.981   2.903   1.454
   13MET    HE3  190   4.115   2.805   1.372
   13MET      C  191   4.472   2.497   1.482
   13MET      O  192   4.584   2.547   1.479
   14PRO      N  193   4.418   2.445   1.371
   14PRO     CD  194   4.293   2.372   1.363
   14PRO    HD1  195   4.218   2.446   1.336
   14PRO    HD2  196   4.272   2.320   1.456
   14PRO     CG  197   4.315   2.271   1.250
   14PRO    HG1  198   4.218   2.246   1.207
   14PRO    HG2  199   4.346   2.175   1.293
   14PRO     CB  200   4.412   2.342   1.158
   14PRO    HB1  201   4.349   2.399   1.089
   14PRO    HB2  202   4.468   2.262   1.110
   14PRO     CA  203   4.492   2.437   1.247
   14PRO     HA  204   4.591   2.396   1.267
   14PRO      C  205   4.503   2.575   1.185
   14PRO      O  206   4.411   2.655   1.207
   15ILE      N  207   4.616   2.603   1.120
   15ILE      H  208   4.684   2.533   1.091
   15ILE     CA  209   4.645   2.738   1.078
   15ILE     HA  210   4.623   2.804   1.162
   15ILE     CB  211   4.796   2.749   1.059
   15ILE     HB  212   4.817   2.854   1.038
   15ILE    CG2  213   4.865   2.705   1.188
   15ILE   HG21  214   4.816   2.748   1.275
   15ILE   HG22  215   4.880   2.597   1.198
   15ILE   HG23  216   4.967   2.744   1.186
   15ILE    CG1  217   4.845   2.665   0.942
   15ILE   HG11  218   4.818   2.723   0.854
   15ILE   HG12  219   4.794   2.569   0.929
   15ILE     CD  220   4.997   2.659   0.930
   15ILE    HD1  221   5.018   2.635   0.826
   15ILE    HD2  222   5.038   2.758   0.953
   15ILE    HD3  223   5.042   2.585   0.997
   15ILE      C  224   4.558   2.787   0.963
   15ILE      O  225   4.550   2.907   0.941
   16LEU      N  226   4.489   2.699   0.890
   16LEU      H  227   4.490   2.601   0.917
   16LEU     CA  228   4.405   2.725   0.775
   16LEU     HA  229   4.411   2.830   0.747
   16LEU     CB  230   4.448   2.637   0.658
   16LEU    HB1  231   4.456   2.535   0.697
   16LEU    HB2  232   4.551   2.668   0.644
   16LEU     CG  233   4.370   2.633   0.527
   16LEU     HG  234   4.269   2.595   0.544
   16LEU    CD1  235   4.352   2.768   0.457
   16LEU   HD11  236   4.337   2.754   0.350
   16LEU   HD12  237   4.269   2.819   0.505
   16LEU   HD13  238   4.443   2.828   0.466
   16LEU    CD2  239   4.436   2.539   0.427
   16LEU   HD21  240   4.542   2.559   0.411
   16LEU   HD22  241   4.421   2.439   0.468
   16LEU   HD23  242   4.382   2.539   0.333
   16LEU      C  243   4.264   2.685   0.815
   16LEU      O  244   4.241   2.577   0.869
   17GLY      N  245   4.166   2.765   0.773
   17GLY      H  246   4.191   2.857   0.742
   17GLY     CA  247   4.025   2.730   0.764
   17GLY    HA1  248   3.968   2.756   0.854
   17GLY    HA2  249   4.021   2.621   0.760
   17GLY      C  250   3.953   2.774   0.638
   17GLY      O  251   4.013   2.848   0.560
   18LEU      N  252   3.828   2.729   0.625
   18LEU      H  253   3.787   2.666   0.693
   18LEU     CA  254   3.748   2.782   0.517
   18LEU     HA  255   3.818   2.820   0.443
   18LEU     CB  256   3.667   2.671   0.451
   18LEU    HB1  257   3.578   2.663   0.513
   18LEU    HB2  258   3.725   2.579   0.454
   18LEU     CG  259   3.622   2.700   0.308
   18LEU     HG  260   3.574   2.798   0.311
   18LEU    CD1  261   3.733   2.705   0.204
   18LEU   HD11  262   3.795   2.615   0.209
   18LEU   HD12  263   3.687   2.696   0.106
   18LEU   HD13  264   3.789   2.798   0.211
   18LEU    CD2  265   3.523   2.590   0.272
   18LEU   HD21  266   3.476   2.601   0.174
   18LEU   HD22  267   3.570   2.491   0.274
   18LEU   HD23  268   3.443   2.591   0.345
   18LEU      C  269   3.660   2.897   0.565
   18LEU      O  270   3.592   2.886   0.666
   19GLY      N  271   3.651   3.008   0.492
   19GLY      H  272   3.704   3.014   0.406
   19GLY     CA  273   3.547   3.107   0.509
   19GLY    HA1  274   3.581   3.200   0.461
   19GLY    HA2  275   3.534   3.122   0.616
   19GLY      C  276   3.412   3.063   0.453
   19GLY      O  277   3.409   2.977   0.365
   20THR      N  278   3.304   3.121   0.503
   20THR      H  279   3.310   3.197   0.570
   20THR     CA  280   3.169   3.101   0.453
   20THR     HA  281   3.174   3.056   0.354
   20THR     CB  282   3.093   2.994   0.530
   20THR     HB  283   3.002   2.981   0.471
   20THR    CG2  284   3.157   2.857   0.552
   20THR   HG21  285   3.086   2.775   0.567
   20THR   HG22  286   3.218   2.829   0.466
   20THR   HG23  287   3.221   2.862   0.639
   20THR    OG1  288   3.054   3.043   0.657
   20THR    HG1  289   3.132   3.051   0.712
   20THR      C  290   3.085   3.226   0.430
   20THR      O  291   2.972   3.209   0.385
   21TRP      N  292   3.124   3.353   0.444
   21TRP      H  293   3.214   3.365   0.488
   21TRP     CA  294   3.046   3.468   0.403
   21TRP     HA  295   2.953   3.452   0.458
   21TRP     CB  296   3.114   3.594   0.455
   21TRP    HB1  297   3.216   3.584   0.419
   21TRP    HB2  298   3.123   3.588   0.564
   21TRP     CG  299   3.045   3.725   0.435
   21TRP    CD1  300   2.913   3.754   0.445
   21TRP    HD1  301   2.837   3.687   0.482
   21TRP    NE1  302   2.894   3.879   0.390
   21TRP    HE1  303   2.806   3.928   0.383
   21TRP    CE2  304   3.016   3.935   0.358
   21TRP    CZ2  305   3.053   4.061   0.310
   21TRP    HZ2  306   2.973   4.132   0.295
   21TRP    CH2  307   3.188   4.098   0.300
   21TRP    HH2  308   3.209   4.200   0.270
   21TRP    CZ3  309   3.288   4.006   0.333
   21TRP    HZ3  310   3.392   4.028   0.315
   21TRP    CE3  311   3.254   3.879   0.383
   21TRP    HE3  312   3.329   3.806   0.408
   21TRP    CD2  313   3.118   3.845   0.397
   21TRP      C  314   3.020   3.479   0.254
   21TRP      O  315   3.115   3.464   0.177
   22LYS      N  316   2.895   3.511   0.218
   22LYS      H  317   2.821   3.519   0.287
   22LYS     CA  318   2.836   3.494   0.087
   22LYS     HA  319   2.730   3.470   0.097
   22LYS     CB  320   2.847   3.623   0.007
   22LYS    HB1  321   2.796   3.706   0.057
   22LYS    HB2  322   2.794   3.609  -0.087
   22LYS     CG  323   2.985   3.675  -0.037
   22LYS    HG1  324   2.984   3.721  -0.136
   22LYS    HG2  325   3.049   3.588  -0.046
   22LYS     CD  326   3.053   3.776   0.055
   22LYS    HD1  327   3.056   3.744   0.159
   22LYS    HD2  328   3.002   3.871   0.043
   22LYS     CE  329   3.196   3.800   0.005
   22LYS    HE1  330   3.248   3.877   0.061
   22LYS    HE2  331   3.197   3.833  -0.099
   22LYS     NZ  332   3.285   3.684   0.023
   22LYS    HZ1  333   3.240   3.596   0.003
   22LYS    HZ2  334   3.363   3.680  -0.041
   22LYS    HZ3  335   3.330   3.684   0.114
   22LYS      C  336   2.878   3.365   0.017
   22LYS      O  337   2.916   3.366  -0.101
   23SER      N  338   2.881   3.252   0.087
   23SER      H  339   2.869   3.252   0.188
   23SER     CA  340   2.902   3.123   0.024
   23SER     HA  341   2.965   3.145  -0.063
   23SER     CB  342   2.975   3.032   0.122
   23SER    HB1  343   2.975   2.929   0.088
   23SER    HB2  344   2.934   3.027   0.223
   23SER     OG  345   3.113   3.062   0.120
   23SER     HG  346   3.158   2.981   0.147
   23SER      C  347   2.764   3.067  -0.007
   23SER      O  348   2.686   3.058   0.088
   24PRO      N  349   2.729   3.037  -0.132
   24PRO     CD  350   2.818   3.048  -0.246
   24PRO    HD1  351   2.909   2.988  -0.239
   24PRO    HD2  352   2.853   3.150  -0.256
   24PRO     CG  353   2.738   3.011  -0.370
   24PRO    HG1  354   2.785   2.935  -0.432
   24PRO    HG2  355   2.726   3.103  -0.427
   24PRO     CB  356   2.601   2.960  -0.325
   24PRO    HB1  357   2.599   2.852  -0.340
   24PRO    HB2  358   2.524   3.005  -0.388
   24PRO     CA  359   2.596   3.001  -0.178
   24PRO     HA  360   2.533   3.090  -0.170
   24PRO      C  361   2.525   2.896  -0.094
   24PRO      O  362   2.578   2.786  -0.080
   25PRO      N  363   2.401   2.919  -0.051
   25PRO     CD  364   2.325   3.042  -0.052
   25PRO    HD1  365   2.302   3.069  -0.155
   25PRO    HD2  366   2.383   3.128  -0.017
   25PRO     CG  367   2.191   3.024   0.021
   25PRO    HG1  368   2.102   3.044  -0.039
   25PRO    HG2  369   2.185   3.086   0.110
   25PRO     CB  370   2.194   2.878   0.065
   25PRO    HB1  371   2.109   2.822   0.026
   25PRO    HB2  372   2.177   2.866   0.171
   25PRO     CA  373   2.333   2.822   0.034
   25PRO     HA  374   2.382   2.810   0.130
   25PRO      C  375   2.323   2.679  -0.017
   25PRO      O  376   2.345   2.582   0.057
   26GLY      N  377   2.293   2.665  -0.146
   26GLY      H  378   2.281   2.747  -0.204
   26GLY     CA  379   2.284   2.537  -0.213
   26GLY    HA1  380   2.232   2.552  -0.308
   26GLY    HA2  381   2.225   2.474  -0.146
   26GLY      C  382   2.415   2.469  -0.250
   26GLY      O  383   2.407   2.355  -0.297
   27GLN      N  384   2.530   2.532  -0.230
   27GLN      H  385   2.534   2.624  -0.189
   27GLN     CA  386   2.663   2.484  -0.266
   27GLN     HA  387   2.655   2.379  -0.295
   27GLN     CB  388   2.726   2.570  -0.375
   27GLN    HB1  389   2.833   2.553  -0.391
   27GLN    HB2  390   2.716   2.675  -0.346
   27GLN     CG  391   2.657   2.564  -0.511
   27GLN    HG1  392   2.549   2.573  -0.509
   27GLN    HG2  393   2.685   2.469  -0.556
   27GLN     CD  394   2.686   2.688  -0.595
   27GLN    OE1  395   2.601   2.775  -0.608
   27GLN    NE2  396   2.806   2.717  -0.646
   27GLN   HE21  397   2.879   2.647  -0.644
   27GLN   HE22  398   2.812   2.793  -0.713
   27GLN      C  399   2.755   2.471  -0.146
   27GLN      O  400   2.854   2.398  -0.154
   28VAL      N  401   2.721   2.528  -0.031
   28VAL      H  402   2.648   2.597  -0.036
   28VAL     CA  403   2.815   2.531   0.079
   28VAL     HA  404   2.914   2.542   0.033
   28VAL     CB  405   2.797   2.658   0.162
   28VAL     HB  406   2.799   2.743   0.095
   28VAL    CG1  407   2.662   2.666   0.233
   28VAL   HG11  408   2.648   2.765   0.275
   28VAL   HG12  409   2.579   2.650   0.164
   28VAL   HG13  410   2.657   2.592   0.314
   28VAL    CG2  411   2.905   2.675   0.269
   28VAL   HG21  412   2.885   2.613   0.357
   28VAL   HG22  413   3.004   2.642   0.237
   28VAL   HG23  414   2.906   2.782   0.290
   28VAL      C  415   2.809   2.399   0.155
   28VAL      O  416   2.914   2.354   0.200
   29THR      N  417   2.698   2.325   0.148
   29THR      H  418   2.623   2.354   0.087
   29THR     CA  419   2.698   2.194   0.209
   29THR     HA  420   2.731   2.192   0.313
   29THR     CB  421   2.556   2.136   0.212
   29THR     HB  422   2.520   2.144   0.109
   29THR    CG2  423   2.542   1.995   0.268
   29THR   HG21  424   2.445   1.960   0.302
   29THR   HG22  425   2.587   1.921   0.201
   29THR   HG23  426   2.600   1.981   0.359
   29THR    OG1  427   2.473   2.229   0.277
   29THR    HG1  428   2.509   2.252   0.362
   29THR      C  429   2.786   2.090   0.142
   29THR      O  430   2.840   2.004   0.211
   30GLU      N  431   2.821   2.099   0.013
   30GLU      H  432   2.764   2.160  -0.044
   30GLU     CA  433   2.922   2.022  -0.057
   30GLU     HA  434   2.939   1.924  -0.013
   30GLU     CB  435   2.883   1.983  -0.200
   30GLU    HB1  436   2.976   1.955  -0.250
   30GLU    HB2  437   2.845   2.066  -0.259
   30GLU     CG  438   2.805   1.853  -0.219
   30GLU    HG1  439   2.869   1.771  -0.186
   30GLU    HG2  440   2.790   1.834  -0.326
   30GLU     CD  441   2.673   1.851  -0.144
   30GLU    OE1  442   2.584   1.938  -0.156
   30GLU    OE2  443   2.645   1.748  -0.079
   30GLU      C  444   3.054   2.098  -0.054
   30GLU      O  445   3.159   2.034  -0.063
   31ALA      N  446   3.062   2.229  -0.032
   31ALA      H  447   2.982   2.289  -0.017
   31ALA     CA  448   3.191   2.296  -0.024
   31ALA     HA  449   3.252   2.257  -0.105
   31ALA     CB  450   3.175   2.447  -0.036
   31ALA    HB1  451   3.263   2.477  -0.093
   31ALA    HB2  452   3.083   2.473  -0.089
   31ALA    HB3  453   3.163   2.501   0.058
   31ALA      C  454   3.259   2.264   0.108
   31ALA      O  455   3.380   2.244   0.102
   32VAL      N  456   3.185   2.232   0.215
   32VAL      H  457   3.085   2.243   0.208
   32VAL     CA  458   3.244   2.179   0.336
   32VAL     HA  459   3.335   2.234   0.356
   32VAL     CB  460   3.149   2.188   0.456
   32VAL     HB  461   3.059   2.136   0.427
   32VAL    CG1  462   3.198   2.123   0.585
   32VAL   HG11  463   3.298   2.152   0.617
   32VAL   HG12  464   3.125   2.149   0.662
   32VAL   HG13  465   3.193   2.015   0.578
   32VAL    CG2  466   3.129   2.336   0.488
   32VAL   HG21  467   3.224   2.374   0.524
   32VAL   HG22  468   3.099   2.393   0.400
   32VAL   HG23  469   3.056   2.349   0.569
   32VAL      C  470   3.289   2.035   0.318
   32VAL      O  471   3.397   2.003   0.367
   33LYS      N  472   3.213   1.950   0.249
   33LYS      H  473   3.123   1.985   0.219
   33LYS     CA  474   3.243   1.811   0.222
   33LYS     HA  475   3.274   1.764   0.315
   33LYS     CB  476   3.118   1.744   0.163
   33LYS    HB1  477   3.140   1.644   0.127
   33LYS    HB2  478   3.092   1.791   0.068
   33LYS     CG  479   3.003   1.728   0.261
   33LYS    HG1  480   2.987   1.819   0.318
   33LYS    HG2  481   3.023   1.638   0.319
   33LYS     CD  482   2.877   1.698   0.179
   33LYS    HD1  483   2.894   1.603   0.130
   33LYS    HD2  484   2.852   1.775   0.106
   33LYS     CE  485   2.749   1.680   0.260
   33LYS    HE1  486   2.727   1.775   0.310
   33LYS    HE2  487   2.761   1.604   0.338
   33LYS     NZ  488   2.648   1.641   0.161
   33LYS    HZ1  489   2.651   1.706   0.083
   33LYS    HZ2  490   2.651   1.541   0.146
   33LYS    HZ3  491   2.556   1.656   0.199
   33LYS      C  492   3.366   1.798   0.134
   33LYS      O  493   3.450   1.712   0.161
   34VAL      N  494   3.384   1.892   0.040
   34VAL      H  495   3.305   1.954   0.030
   34VAL     CA  496   3.502   1.892  -0.045
   34VAL     HA  497   3.523   1.790  -0.078
   34VAL     CB  498   3.473   1.971  -0.173
   34VAL     HB  499   3.410   2.057  -0.149
   34VAL    CG1  500   3.595   2.020  -0.250
   34VAL   HG11  501   3.640   1.936  -0.303
   34VAL   HG12  502   3.564   2.088  -0.329
   34VAL   HG13  503   3.660   2.069  -0.176
   34VAL    CG2  504   3.384   1.885  -0.261
   34VAL   HG21  505   3.437   1.792  -0.281
   34VAL   HG22  506   3.291   1.861  -0.210
   34VAL   HG23  507   3.359   1.953  -0.343
   34VAL      C  508   3.621   1.936   0.039
   34VAL      O  509   3.724   1.869   0.040
   35ALA      N  510   3.601   2.039   0.121
   35ALA      H  511   3.509   2.079   0.126
   35ALA     CA  512   3.710   2.091   0.201
   35ALA     HA  513   3.794   2.121   0.137
   35ALA     CB  514   3.653   2.216   0.268
   35ALA    HB1  515   3.578   2.186   0.341
   35ALA    HB2  516   3.728   2.281   0.311
   35ALA    HB3  517   3.613   2.274   0.185
   35ALA      C  518   3.770   1.986   0.293
   35ALA      O  519   3.890   1.965   0.309
   36ILE      N  520   3.685   1.921   0.373
   36ILE      H  521   3.589   1.946   0.356
   36ILE     CA  522   3.723   1.809   0.457
   36ILE     HA  523   3.796   1.854   0.525
   36ILE     CB  524   3.600   1.768   0.537
   36ILE     HB  525   3.511   1.766   0.474
   36ILE    CG2  526   3.617   1.629   0.597
   36ILE   HG21  527   3.704   1.615   0.662
   36ILE   HG22  528   3.522   1.611   0.648
   36ILE   HG23  529   3.617   1.552   0.519
   36ILE    CG1  530   3.583   1.875   0.644
   36ILE   HG11  531   3.588   1.972   0.596
   36ILE   HG12  532   3.665   1.871   0.716
   36ILE     CD  533   3.449   1.866   0.718
   36ILE    HD1  534   3.418   1.951   0.778
   36ILE    HD2  535   3.367   1.846   0.648
   36ILE    HD3  536   3.455   1.785   0.791
   36ILE      C  537   3.795   1.691   0.394
   36ILE      O  538   3.869   1.620   0.462
   37ASP      N  539   3.774   1.674   0.263
   37ASP      H  540   3.734   1.750   0.209
   37ASP     CA  541   3.840   1.571   0.185
   37ASP     HA  542   3.863   1.486   0.249
   37ASP     CB  543   3.748   1.530   0.070
   37ASP    HB1  544   3.745   1.609  -0.006
   37ASP    HB2  545   3.648   1.513   0.109
   37ASP     CG  546   3.787   1.401  -0.002
   37ASP    OD1  547   3.799   1.406  -0.126
   37ASP    OD2  548   3.799   1.300   0.072
   37ASP      C  549   3.977   1.612   0.134
   37ASP      O  550   4.067   1.529   0.124
   38VAL      N  551   3.998   1.739   0.096
   38VAL      H  552   3.925   1.806   0.111
   38VAL     CA  553   4.130   1.785   0.057
   38VAL     HA  554   4.188   1.709   0.005
   38VAL     CB  555   4.126   1.907  -0.036
   38VAL     HB  556   4.226   1.944  -0.056
   38VAL    CG1  557   4.067   1.865  -0.170
   38VAL   HG11  558   4.066   1.945  -0.244
   38VAL   HG12  559   4.111   1.774  -0.212
   38VAL   HG13  560   3.961   1.838  -0.169
   38VAL    CG2  561   4.058   2.030   0.023
   38VAL   HG21  562   4.058   2.112  -0.049
   38VAL   HG22  563   3.953   2.013   0.046
   38VAL   HG23  564   4.121   2.066   0.105
   38VAL      C  565   4.209   1.814   0.184
   38VAL      O  566   4.331   1.824   0.173
   39GLY      N  567   4.152   1.822   0.304
   39GLY      H  568   4.057   1.857   0.311
   39GLY     CA  569   4.226   1.807   0.427
   39GLY    HA1  570   4.333   1.820   0.408
   39GLY    HA2  571   4.217   1.702   0.456
   39GLY      C  572   4.175   1.886   0.547
   39GLY      O  573   4.223   1.870   0.659
   40TYR      N  574   4.076   1.974   0.531
   40TYR      H  575   4.030   1.973   0.442
   40TYR     CA  576   4.037   2.071   0.631
   40TYR     HA  577   4.127   2.124   0.663
   40TYR     CB  578   3.943   2.171   0.563
   40TYR    HB1  579   3.884   2.217   0.643
   40TYR    HB2  580   3.863   2.115   0.514
   40TYR     CG  581   3.989   2.288   0.480
   40TYR    CD1  582   4.037   2.260   0.351
   40TYR    HD1  583   4.038   2.156   0.323
   40TYR    CE1  584   4.087   2.356   0.263
   40TYR    HE1  585   4.117   2.326   0.163
   40TYR     CZ  586   4.057   2.491   0.292
   40TYR     OH  587   4.081   2.586   0.197
   40TYR     HH  588   4.068   2.675   0.231
   40TYR    CE2  589   3.995   2.519   0.415
   40TYR    HE2  590   3.962   2.620   0.432
   40TYR    CD2  591   3.964   2.422   0.512
   40TYR    HD2  592   3.900   2.451   0.594
   40TYR      C  593   3.973   2.008   0.754
   40TYR      O  594   3.915   1.900   0.748
   41ARG      N  595   3.980   2.077   0.869
   41ARG      H  596   4.031   2.163   0.867
   41ARG     CA  597   3.938   2.048   1.005
   41ARG     HA  598   3.865   1.968   1.006
   41ARG     CB  599   4.057   2.002   1.090
   41ARG    HB1  600   4.022   1.991   1.193
   41ARG    HB2  601   4.131   2.081   1.080
   41ARG     CG  602   4.120   1.873   1.039
   41ARG    HG1  603   4.193   1.834   1.109
   41ARG    HG2  604   4.158   1.887   0.938
   41ARG     CD  605   4.017   1.761   1.034
   41ARG    HD1  606   3.928   1.785   0.974
   41ARG    HD2  607   3.976   1.730   1.130
   41ARG     NE  608   4.077   1.634   0.991
   41ARG     HE  609   4.116   1.571   1.059
   41ARG     CZ  610   4.062   1.577   0.870
   41ARG    NH1  611   4.010   1.648   0.769
   41ARG   HH11  612   3.979   1.743   0.781
   41ARG   HH12  613   3.996   1.604   0.678
   41ARG    NH2  614   4.099   1.452   0.842
   41ARG   HH21  615   4.139   1.392   0.912
   41ARG   HH22  616   4.107   1.428   0.744
   41ARG      C  617   3.864   2.166   1.065
   41ARG      O  618   3.790   2.138   1.159
   42HIS      N  619   3.866   2.288   1.011
   42HIS      H  620   3.913   2.304   0.923
   42HIS     CA  621   3.782   2.398   1.054
   42HIS     HA  622   3.689   2.351   1.087
   42HIS     CB  623   3.837   2.467   1.179
   42HIS    HB1  624   3.872   2.397   1.256
   42HIS    HB2  625   3.753   2.511   1.232
   42HIS     CG  626   3.945   2.569   1.153
   42HIS    ND1  627   3.942   2.707   1.166
   42HIS    CE1  628   4.064   2.757   1.143
   42HIS    HE1  629   4.084   2.863   1.129
   42HIS    NE2  630   4.149   2.654   1.134
   42HIS    HE2  631   4.249   2.657   1.117
   42HIS    CD2  632   4.076   2.537   1.131
   42HIS    HD2  633   4.119   2.438   1.128
   42HIS      C  634   3.731   2.500   0.953
   42HIS      O  635   3.801   2.556   0.869
   43ILE      N  636   3.609   2.547   0.976
   43ILE      H  637   3.560   2.499   1.049
   43ILE     CA  638   3.527   2.635   0.894
   43ILE     HA  639   3.578   2.669   0.805
   43ILE     CB  640   3.402   2.558   0.852
   43ILE     HB  641   3.347   2.544   0.946
   43ILE    CG2  642   3.316   2.642   0.759
   43ILE   HG21  643   3.363   2.660   0.662
   43ILE   HG22  644   3.222   2.588   0.747
   43ILE   HG23  645   3.283   2.733   0.811
   43ILE    CG1  646   3.426   2.421   0.790
   43ILE   HG11  647   3.342   2.367   0.746
   43ILE   HG12  648   3.456   2.354   0.871
   43ILE     CD  649   3.536   2.416   0.683
   43ILE    HD1  650   3.566   2.314   0.660
   43ILE    HD2  651   3.499   2.452   0.588
   43ILE    HD3  652   3.622   2.474   0.715
   43ILE      C  653   3.488   2.755   0.979
   43ILE      O  654   3.453   2.741   1.097
   44ASP      N  655   3.493   2.877   0.925
   44ASP      H  656   3.533   2.889   0.833
   44ASP     CA  657   3.435   2.996   0.985
   44ASP     HA  658   3.456   2.986   1.091
   44ASP     CB  659   3.509   3.119   0.932
   44ASP    HB1  660   3.504   3.123   0.824
   44ASP    HB2  661   3.614   3.105   0.957
   44ASP     CG  662   3.450   3.246   0.991
   44ASP    OD1  663   3.440   3.245   1.116
   44ASP    OD2  664   3.398   3.339   0.926
   44ASP      C  665   3.284   3.013   0.972
   44ASP      O  666   3.243   3.042   0.860
   45CYS      N  667   3.207   2.988   1.078
   45CYS      H  668   3.252   2.950   1.161
   45CYS     CA  669   3.065   3.014   1.085
   45CYS     HA  670   3.030   3.031   0.983
   45CYS     CB  671   2.993   2.885   1.122
   45CYS    HB1  672   2.886   2.900   1.139
   45CYS    HB2  673   3.029   2.855   1.221
   45CYS     SG  674   3.023   2.761   0.994
   45CYS     HG  675   2.943   2.812   0.899
   45CYS      C  676   3.029   3.128   1.180
   45CYS      O  677   3.101   3.168   1.271
   46ALA      N  678   2.913   3.190   1.156
   46ALA      H  679   2.859   3.167   1.074
   46ALA     CA  680   2.847   3.290   1.238
   46ALA     HA  681   2.882   3.289   1.341
   46ALA     CB  682   2.884   3.430   1.188
   46ALA    HB1  683   2.835   3.502   1.254
   46ALA    HB2  684   2.992   3.436   1.173
   46ALA    HB3  685   2.845   3.435   1.087
   46ALA      C  686   2.696   3.271   1.235
   46ALA      O  687   2.651   3.241   1.125
   47HIS      N  688   2.618   3.314   1.335
   47HIS      H  689   2.666   3.336   1.421
   47HIS     CA  690   2.474   3.331   1.330
   47HIS     HA  691   2.421   3.236   1.326
   47HIS     CB  692   2.435   3.386   1.467
   47HIS    HB1  693   2.451   3.494   1.475
   47HIS    HB2  694   2.495   3.341   1.546
   47HIS     CG  695   2.288   3.371   1.493
   47HIS    ND1  696   2.196   3.432   1.407
   47HIS    CE1  697   2.078   3.402   1.461
   47HIS    HE1  698   1.984   3.441   1.425
   47HIS    NE2  699   2.098   3.326   1.570
   47HIS    HE2  700   2.021   3.298   1.630
   47HIS    CD2  701   2.230   3.292   1.589
   47HIS    HD2  702   2.285   3.236   1.664
   47HIS      C  703   2.432   3.420   1.215
   47HIS      O  704   2.348   3.385   1.132
   48VAL      N  705   2.500   3.534   1.201
   48VAL      H  706   2.568   3.562   1.271
   48VAL     CA  707   2.461   3.634   1.103
   48VAL     HA  708   2.356   3.656   1.122
   48VAL     CB  709   2.548   3.758   1.117
   48VAL     HB  710   2.570   3.769   1.223
   48VAL    CG1  711   2.684   3.752   1.048
   48VAL   HG11  712   2.736   3.845   1.070
   48VAL   HG12  713   2.739   3.670   1.095
   48VAL   HG13  714   2.677   3.736   0.941
   48VAL    CG2  715   2.477   3.880   1.056
   48VAL   HG21  716   2.447   3.867   0.953
   48VAL   HG22  717   2.388   3.887   1.118
   48VAL   HG23  718   2.547   3.960   1.081
   48VAL      C  719   2.455   3.592   0.957
   48VAL      O  720   2.373   3.642   0.881
   49TYR      N  721   2.547   3.505   0.915
   49TYR      H  722   2.610   3.467   0.985
   49TYR     CA  723   2.562   3.448   0.783
   49TYR     HA  724   2.565   3.517   0.698
   49TYR     CB  725   2.685   3.358   0.775
   49TYR    HB1  726   2.679   3.305   0.680
   49TYR    HB2  727   2.675   3.273   0.843
   49TYR     CG  728   2.824   3.411   0.798
   49TYR    CD1  729   2.856   3.547   0.809
   49TYR    HD1  730   2.775   3.616   0.792
   49TYR    CE1  731   2.989   3.590   0.824
   49TYR    HE1  732   3.009   3.696   0.824
   49TYR     CZ  733   3.090   3.495   0.847
   49TYR     OH  734   3.222   3.527   0.862
   49TYR     HH  735   3.274   3.447   0.876
   49TYR    CE2  736   3.058   3.357   0.848
   49TYR    HE2  737   3.133   3.280   0.855
   49TYR    CD2  738   2.926   3.318   0.823
   49TYR    HD2  739   2.904   3.213   0.819
   49TYR      C  740   2.439   3.367   0.743
   49TYR      O  741   2.409   3.341   0.626
   50GLN      N  742   2.364   3.316   0.840
   50GLN      H  743   2.386   3.350   0.933
   50GLN     CA  744   2.251   3.225   0.830
   50GLN     HA  745   2.221   3.194   0.931
   50GLN     CB  746   2.131   3.302   0.776
   50GLN    HB1  747   2.049   3.235   0.749
   50GLN    HB2  748   2.157   3.362   0.688
   50GLN     CG  749   2.077   3.399   0.880
   50GLN    HG1  750   2.149   3.467   0.925
   50GLN    HG2  751   2.030   3.337   0.957
   50GLN     CD  752   1.965   3.482   0.819
   50GLN    OE1  753   1.847   3.448   0.823
   50GLN    NE2  754   2.007   3.595   0.762
   50GLN   HE21  755   2.105   3.616   0.775
   50GLN   HE22  756   1.944   3.663   0.721
   50GLN      C  757   2.284   3.093   0.764
   50GLN      O  758   2.239   3.072   0.651
   51ASN      N  759   2.380   3.010   0.804
   51ASN      H  760   2.408   3.001   0.901
   51ASN     CA  761   2.433   2.899   0.728
   51ASN     HA  762   2.352   2.863   0.664
   51ASN     CB  763   2.542   2.935   0.628
   51ASN    HB1  764   2.509   3.011   0.557
   51ASN    HB2  765   2.573   2.849   0.568
   51ASN     CG  766   2.673   2.983   0.689
   51ASN    OD1  767   2.706   2.968   0.806
   51ASN    ND2  768   2.757   3.042   0.603
   51ASN   HD21  769   2.738   3.057   0.505
   51ASN   HD22  770   2.844   3.066   0.649
   51ASN      C  771   2.474   2.779   0.812
   51ASN      O  772   2.530   2.684   0.758
   52GLU      N  773   2.464   2.787   0.945
   52GLU      H  774   2.421   2.864   0.994
   52GLU     CA  775   2.517   2.679   1.026
   52GLU     HA  776   2.622   2.669   0.999
   52GLU     CB  777   2.513   2.717   1.173
   52GLU    HB1  778   2.535   2.636   1.243
   52GLU    HB2  779   2.414   2.756   1.198
   52GLU     CG  780   2.618   2.823   1.206
   52GLU    HG1  781   2.638   2.896   1.127
   52GLU    HG2  782   2.711   2.769   1.225
   52GLU     CD  783   2.586   2.890   1.338
   52GLU    OE1  784   2.663   2.892   1.436
   52GLU    OE2  785   2.486   2.966   1.341
   52GLU      C  786   2.441   2.548   1.009
   52GLU      O  787   2.502   2.443   1.032
   53ASN      N  788   2.313   2.551   0.973
   53ASN      H  789   2.265   2.640   0.968
   53ASN     CA  790   2.238   2.432   0.937
   53ASN     HA  791   2.248   2.365   1.022
   53ASN     CB  792   2.092   2.472   0.914
   53ASN    HB1  793   2.084   2.517   0.815
   53ASN    HB2  794   2.045   2.529   0.993
   53ASN     CG  795   2.009   2.344   0.910
   53ASN    OD1  796   2.011   2.272   1.009
   53ASN    ND2  797   1.943   2.311   0.798
   53ASN   HD21  798   1.962   2.364   0.714
   53ASN   HD22  799   1.886   2.229   0.791
   53ASN      C  800   2.299   2.369   0.813
   53ASN      O  801   2.301   2.247   0.798
   54GLU      N  802   2.359   2.448   0.724
   54GLU      H  803   2.344   2.548   0.728
   54GLU     CA  804   2.408   2.397   0.597
   54GLU     HA  805   2.354   2.308   0.567
   54GLU     CB  806   2.393   2.502   0.487
   54GLU    HB1  807   2.454   2.472   0.402
   54GLU    HB2  808   2.436   2.597   0.516
   54GLU     CG  809   2.250   2.515   0.436
   54GLU    HG1  810   2.203   2.429   0.388
   54GLU    HG2  811   2.262   2.599   0.367
   54GLU     CD  812   2.156   2.552   0.550
   54GLU    OE1  813   2.170   2.660   0.612
   54GLU    OE2  814   2.070   2.467   0.583
   54GLU      C  815   2.551   2.345   0.602
   54GLU      O  816   2.585   2.253   0.527
   55VAL      N  817   2.633   2.403   0.689
   55VAL      H  818   2.599   2.493   0.720
   55VAL     CA  819   2.755   2.342   0.737
   55VAL     HA  820   2.804   2.305   0.647
   55VAL     CB  821   2.841   2.454   0.797
   55VAL     HB  822   2.781   2.509   0.869
   55VAL    CG1  823   2.969   2.400   0.859
   55VAL   HG11  824   3.007   2.307   0.818
   55VAL   HG12  825   3.054   2.469   0.870
   55VAL   HG13  826   2.939   2.371   0.960
   55VAL    CG2  827   2.875   2.563   0.695
   55VAL   HG21  828   2.982   2.583   0.696
   55VAL   HG22  829   2.858   2.533   0.592
   55VAL   HG23  830   2.819   2.653   0.721
   55VAL      C  831   2.734   2.231   0.839
   55VAL      O  832   2.822   2.147   0.858
   56GLY      N  833   2.616   2.233   0.902
   56GLY      H  834   2.546   2.303   0.885
   56GLY     CA  835   2.571   2.129   0.991
   56GLY    HA1  836   2.483   2.163   1.046
   56GLY    HA2  837   2.646   2.108   1.067
   56GLY      C  838   2.544   2.000   0.914
   56GLY      O  839   2.624   1.909   0.933
   57VAL      N  840   2.444   1.993   0.826
   57VAL      H  841   2.388   2.074   0.804
   57VAL     CA  842   2.422   1.875   0.745
   57VAL     HA  843   2.398   1.795   0.814
   57VAL     CB  844   2.291   1.899   0.671
   57VAL     HB  845   2.273   1.798   0.633
   57VAL    CG1  846   2.175   1.915   0.768
   57VAL   HG11  847   2.091   1.928   0.700
   57VAL   HG12  848   2.156   1.822   0.822
   57VAL   HG13  849   2.197   1.996   0.838
   57VAL    CG2  850   2.281   2.011   0.568
   57VAL   HG21  851   2.252   2.111   0.603
   57VAL   HG22  852   2.374   2.025   0.513
   57VAL   HG23  853   2.193   1.998   0.505
   57VAL      C  854   2.538   1.835   0.654
   57VAL      O  855   2.534   1.729   0.591
   58ALA      N  856   2.638   1.921   0.640
   58ALA      H  857   2.628   2.012   0.681
   58ALA     CA  858   2.763   1.891   0.573
   58ALA     HA  859   2.752   1.837   0.479
   58ALA     CB  860   2.845   2.011   0.526
   58ALA    HB1  861   2.794   2.072   0.451
   58ALA    HB2  862   2.852   2.076   0.612
   58ALA    HB3  863   2.942   1.974   0.493
   58ALA      C  864   2.843   1.810   0.674
   58ALA      O  865   2.884   1.698   0.645
   59ILE      N  866   2.873   1.867   0.791
   59ILE      H  867   2.844   1.962   0.810
   59ILE     CA  868   2.950   1.800   0.894
   59ILE     HA  869   3.026   1.751   0.834
   59ILE     CB  870   3.029   1.887   0.991
   59ILE     HB  871   3.105   1.827   1.041
   59ILE    CG2  872   3.115   1.999   0.934
   59ILE   HG21  873   3.201   1.961   0.879
   59ILE   HG22  874   3.054   2.070   0.879
   59ILE   HG23  875   3.166   2.048   1.018
   59ILE    CG1  876   2.936   1.929   1.105
   59ILE   HG11  877   2.874   1.848   1.143
   59ILE   HG12  878   2.864   2.004   1.071
   59ILE     CD  879   3.009   1.974   1.231
   59ILE    HD1  880   3.073   1.896   1.272
   59ILE    HD2  881   3.062   2.070   1.231
   59ILE    HD3  882   2.932   1.992   1.307
   59ILE      C  883   2.889   1.677   0.961
   59ILE      O  884   2.963   1.586   0.997
   60GLN      N  885   2.756   1.666   0.959
   60GLN      H  886   2.703   1.750   0.943
   60GLN     CA  887   2.677   1.549   0.990
   60GLN     HA  888   2.703   1.516   1.090
   60GLN     CB  889   2.533   1.598   0.983
   60GLN    HB1  890   2.472   1.511   1.010
   60GLN    HB2  891   2.508   1.637   0.884
   60GLN     CG  892   2.501   1.693   1.098
   60GLN    HG1  893   2.579   1.765   1.123
   60GLN    HG2  894   2.491   1.633   1.189
   60GLN     CD  895   2.368   1.764   1.080
   60GLN    OE1  896   2.285   1.724   0.999
   60GLN    NE2  897   2.337   1.877   1.144
   60GLN   HE21  898   2.403   1.923   1.205
   60GLN   HE22  899   2.247   1.921   1.131
   60GLN      C  900   2.702   1.428   0.901
   60GLN      O  901   2.709   1.316   0.952
   61GLU      N  902   2.723   1.443   0.770
   61GLU      H  903   2.709   1.535   0.730
   61GLU     CA  904   2.747   1.334   0.678
   61GLU     HA  905   2.672   1.258   0.700
   61GLU     CB  906   2.719   1.385   0.538
   61GLU    HB1  907   2.804   1.436   0.492
   61GLU    HB2  908   2.623   1.437   0.546
   61GLU     CG  909   2.700   1.265   0.446
   61GLU    HG1  910   2.627   1.199   0.493
   61GLU    HG2  911   2.794   1.209   0.435
   61GLU     CD  912   2.658   1.311   0.307
   61GLU    OE1  913   2.537   1.312   0.275
   61GLU    OE2  914   2.752   1.339   0.229
   61GLU      C  915   2.890   1.284   0.698
   61GLU      O  916   2.913   1.164   0.690
   62LYS      N  917   2.985   1.375   0.720
   62LYS      H  918   2.961   1.473   0.710
   62LYS     CA  919   3.125   1.338   0.723
   62LYS     HA  920   3.134   1.274   0.635
   62LYS     CB  921   3.216   1.458   0.698
   62LYS    HB1  922   3.319   1.422   0.702
   62LYS    HB2  923   3.209   1.522   0.786
   62LYS     CG  924   3.198   1.546   0.575
   62LYS    HG1  925   3.267   1.629   0.569
   62LYS    HG2  926   3.096   1.585   0.571
   62LYS     CD  927   3.207   1.468   0.443
   62LYS    HD1  928   3.205   1.535   0.357
   62LYS    HD2  929   3.128   1.394   0.430
   62LYS     CE  930   3.341   1.398   0.429
   62LYS    HE1  931   3.343   1.314   0.499
   62LYS    HE2  932   3.423   1.462   0.461
   62LYS     NZ  933   3.346   1.344   0.292
   62LYS    HZ1  934   3.346   1.411   0.216
   62LYS    HZ2  935   3.434   1.295   0.279
   62LYS    HZ3  936   3.269   1.278   0.285
   62LYS      C  937   3.136   1.264   0.855
   62LYS      O  938   3.209   1.165   0.861
   63LEU      N  939   3.069   1.295   0.966
   63LEU      H  940   3.037   1.391   0.970
   63LEU     CA  941   3.061   1.212   1.085
   63LEU     HA  942   3.164   1.180   1.104
   63LEU     CB  943   2.991   1.294   1.193
   63LEU    HB1  944   2.963   1.238   1.282
   63LEU    HB2  945   2.894   1.325   1.155
   63LEU     CG  946   3.064   1.418   1.244
   63LEU     HG  947   3.089   1.481   1.160
   63LEU    CD1  948   2.977   1.504   1.335
   63LEU   HD11  949   3.041   1.583   1.373
   63LEU   HD12  950   2.887   1.546   1.289
   63LEU   HD13  951   2.947   1.435   1.414
   63LEU    CD2  952   3.193   1.389   1.320
   63LEU   HD21  953   3.177   1.308   1.391
   63LEU   HD22  954   3.266   1.342   1.254
   63LEU   HD23  955   3.242   1.477   1.362
   63LEU      C  956   2.985   1.084   1.052
   63LEU      O  957   3.038   0.983   1.098
   64ARG      N  958   2.883   1.075   0.967
   64ARG      H  959   2.845   1.156   0.920
   64ARG     CA  960   2.821   0.950   0.926
   64ARG     HA  961   2.791   0.888   1.010
   64ARG     CB  962   2.686   0.972   0.858
   64ARG    HB1  963   2.698   1.003   0.754
   64ARG    HB2  964   2.638   1.051   0.917
   64ARG     CG  965   2.600   0.846   0.857
   64ARG    HG1  966   2.615   0.799   0.955
   64ARG    HG2  967   2.641   0.767   0.794
   64ARG     CD  968   2.450   0.848   0.833
   64ARG    HD1  969   2.402   0.928   0.889
   64ARG    HD2  970   2.406   0.757   0.873
   64ARG     NE  971   2.410   0.858   0.693
   64ARG     HE  972   2.404   0.781   0.628
   64ARG     CZ  973   2.378   0.975   0.634
   64ARG    NH1  974   2.408   1.096   0.684
   64ARG   HH11  975   2.432   1.113   0.780
   64ARG   HH12  976   2.388   1.179   0.630
   64ARG    NH2  977   2.330   0.977   0.509
   64ARG   HH21  978   2.324   0.891   0.455
   64ARG   HH22  979   2.330   1.065   0.461
   64ARG      C  980   2.914   0.856   0.850
   64ARG      O  981   2.908   0.735   0.870
   65GLU      N  982   3.014   0.914   0.783
   65GLU      H  983   3.005   1.012   0.760
   65GLU     CA  984   3.112   0.840   0.706
   65GLU     HA  985   3.060   0.762   0.651
   65GLU     CB  986   3.162   0.933   0.596
   65GLU    HB1  987   3.241   0.881   0.541
   65GLU    HB2  988   3.204   1.023   0.641
   65GLU     CG  989   3.064   0.959   0.482
   65GLU    HG1  990   2.979   1.006   0.532
   65GLU    HG2  991   3.011   0.874   0.438
   65GLU     CD  992   3.127   1.049   0.377
   65GLU    OE1  993   3.062   1.068   0.272
   65GLU    OE2  994   3.233   1.113   0.396
   65GLU      C  995   3.219   0.775   0.792
   65GLU      O  996   3.293   0.685   0.752
   66GLN      N  997   3.235   0.827   0.914
   66GLN      H  998   3.166   0.891   0.950
   66GLN     CA  999   3.348   0.809   1.003
   66GLN     HA 1000   3.334   0.887   1.078
   66GLN     CB 1001   3.330   0.675   1.075
   66GLN    HB1 1002   3.406   0.686   1.153
   66GLN    HB2 1003   3.371   0.593   1.016
   66GLN     CG 1004   3.199   0.656   1.151
   66GLN    HG1 1005   3.132   0.614   1.076
   66GLN    HG2 1006   3.154   0.749   1.186
   66GLN     CD 1007   3.206   0.562   1.271
   66GLN    OE1 1008   3.309   0.510   1.314
   66GLN    NE2 1009   3.092   0.535   1.335
   66GLN   HE21 1010   3.010   0.574   1.291
   66GLN   HE22 1011   3.087   0.500   1.429
   66GLN      C 1012   3.485   0.817   0.938
   66GLN      O 1013   3.585   0.765   0.988
   67VAL      N 1014   3.493   0.892   0.828
   67VAL      H 1015   3.405   0.933   0.801
   67VAL     CA 1016   3.613   0.952   0.773
   67VAL     HA 1017   3.687   0.872   0.766
   67VAL     CB 1018   3.594   0.997   0.628
   67VAL     HB 1019   3.689   1.044   0.603
   67VAL    CG1 1020   3.591   0.878   0.532
   67VAL   HG11 1021   3.572   0.911   0.430
   67VAL   HG12 1022   3.683   0.821   0.545
   67VAL   HG13 1023   3.514   0.809   0.565
   67VAL    CG2 1024   3.488   1.103   0.602
   67VAL   HG21 1025   3.390   1.072   0.638
   67VAL   HG22 1026   3.516   1.202   0.636
   67VAL   HG23 1027   3.489   1.117   0.494
   67VAL      C 1028   3.677   1.054   0.865
   67VAL      O 1029   3.798   1.070   0.849
   68VAL      N 1030   3.597   1.122   0.948
   68VAL      H 1031   3.502   1.086   0.953
   68VAL     CA 1032   3.646   1.211   1.051
   68VAL     HA 1033   3.749   1.197   1.084
   68VAL     CB 1034   3.641   1.359   1.012
   68VAL     HB 1035   3.678   1.396   1.108
   68VAL    CG1 1036   3.751   1.398   0.914
   68VAL   HG11 1037   3.840   1.340   0.940
   68VAL   HG12 1038   3.717   1.379   0.813
   68VAL   HG13 1039   3.765   1.506   0.917
   68VAL    CG2 1040   3.502   1.419   0.992
   68VAL   HG21 1041   3.518   1.527   0.986
   68VAL   HG22 1042   3.473   1.387   0.892
   68VAL   HG23 1043   3.433   1.395   1.072
   68VAL      C 1044   3.557   1.194   1.173
   68VAL      O 1045   3.435   1.177   1.176
   69LYS      N 1046   3.627   1.179   1.286
   69LYS      H 1047   3.725   1.173   1.265
   69LYS     CA 1048   3.579   1.181   1.423
   69LYS     HA 1049   3.484   1.127   1.425
   69LYS     CB 1050   3.678   1.103   1.509
   69LYS    HB1 1051   3.651   1.110   1.614
   69LYS    HB2 1052   3.782   1.136   1.506
   69LYS     CG 1053   3.661   0.953   1.484
   69LYS    HG1 1054   3.672   0.950   1.376
   69LYS    HG2 1055   3.560   0.927   1.514
   69LYS     CD 1056   3.752   0.855   1.558
   69LYS    HD1 1057   3.851   0.881   1.522
   69LYS    HD2 1058   3.736   0.753   1.522
   69LYS     CE 1059   3.741   0.871   1.709
   69LYS    HE1 1060   3.641   0.844   1.743
   69LYS    HE2 1061   3.760   0.975   1.737
   69LYS     NZ 1062   3.834   0.773   1.766
   69LYS    HZ1 1063   3.930   0.790   1.740
   69LYS    HZ2 1064   3.829   0.790   1.865
   69LYS    HZ3 1065   3.817   0.675   1.747
   69LYS      C 1066   3.557   1.322   1.474
   69LYS      O 1067   3.631   1.409   1.428
   70ARG      N 1068   3.470   1.338   1.574
   70ARG      H 1069   3.432   1.257   1.620
   70ARG     CA 1070   3.448   1.470   1.631
   70ARG     HA 1071   3.420   1.547   1.559
   70ARG     CB 1072   3.338   1.451   1.734
   70ARG    HB1 1073   3.350   1.355   1.783
   70ARG    HB2 1074   3.249   1.426   1.676
   70ARG     CG 1075   3.302   1.565   1.829
   70ARG    HG1 1076   3.389   1.586   1.891
   70ARG    HG2 1077   3.217   1.552   1.896
   70ARG     CD 1078   3.269   1.689   1.746
   70ARG    HD1 1079   3.167   1.673   1.713
   70ARG    HD2 1080   3.327   1.685   1.654
   70ARG     NE 1081   3.266   1.810   1.829
   70ARG     HE 1082   3.189   1.827   1.892
   70ARG     CZ 1083   3.368   1.897   1.824
   70ARG    NH1 1084   3.482   1.887   1.755
   70ARG   HH11 1085   3.516   1.797   1.724
   70ARG   HH12 1086   3.544   1.966   1.769
   70ARG    NH2 1087   3.360   2.013   1.891
   70ARG   HH21 1088   3.292   2.024   1.965
   70ARG   HH22 1089   3.444   2.068   1.881
   70ARG      C 1090   3.572   1.529   1.696
   70ARG      O 1091   3.603   1.647   1.684
   71GLU      N 1092   3.657   1.448   1.760
   71GLU      H 1093   3.627   1.358   1.795
   71GLU     CA 1094   3.784   1.503   1.805
   71GLU     HA 1095   3.754   1.591   1.862
   71GLU     CB 1096   3.850   1.405   1.901
   71GLU    HB1 1097   3.780   1.383   1.981
   71GLU    HB2 1098   3.946   1.449   1.927
   71GLU     CG 1099   3.884   1.269   1.840
   71GLU    HG1 1100   3.972   1.277   1.776
   71GLU    HG2 1101   3.801   1.231   1.780
   71GLU     CD 1102   3.911   1.165   1.948
   71GLU    OE1 1103   3.838   1.062   1.945
   71GLU    OE2 1104   4.001   1.181   2.033
   71GLU      C 1105   3.882   1.537   1.693
   71GLU      O 1106   3.987   1.589   1.730
   72GLU      N 1107   3.852   1.518   1.564
   72GLU      H 1108   3.761   1.486   1.538
   72GLU     CA 1109   3.945   1.556   1.460
   72GLU     HA 1110   4.047   1.567   1.498
   72GLU     CB 1111   3.944   1.448   1.352
   72GLU    HB1 1112   4.002   1.495   1.272
   72GLU    HB2 1113   3.844   1.423   1.316
   72GLU     CG 1114   4.020   1.321   1.389
   72GLU    HG1 1115   3.978   1.274   1.478
   72GLU    HG2 1116   4.121   1.353   1.415
   72GLU     CD 1117   4.015   1.221   1.275
   72GLU    OE1 1118   3.904   1.173   1.244
   72GLU    OE2 1119   4.119   1.181   1.219
   72GLU      C 1120   3.907   1.693   1.404
   72GLU      O 1121   3.995   1.776   1.386
   73LEU      N 1122   3.777   1.721   1.396
   73LEU      H 1123   3.710   1.654   1.431
   73LEU     CA 1124   3.728   1.855   1.370
   73LEU     HA 1125   3.778   1.903   1.286
   73LEU     CB 1126   3.580   1.838   1.338
   73LEU    HB1 1127   3.547   1.941   1.346
   73LEU    HB2 1128   3.525   1.784   1.415
   73LEU     CG 1129   3.531   1.767   1.212
   73LEU     HG 1130   3.549   1.661   1.228
   73LEU    CD1 1131   3.380   1.788   1.199
   73LEU   HD11 1132   3.358   1.892   1.179
   73LEU   HD12 1133   3.350   1.726   1.115
   73LEU   HD13 1134   3.328   1.756   1.289
   73LEU    CD2 1135   3.589   1.810   1.077
   73LEU   HD21 1136   3.569   1.915   1.056
   73LEU   HD22 1137   3.697   1.819   1.081
   73LEU   HD23 1138   3.569   1.743   0.993
   73LEU      C 1139   3.734   1.957   1.483
   73LEU      O 1140   3.743   1.916   1.599
   74PHE      N 1141   3.737   2.085   1.448
   74PHE      H 1142   3.720   2.107   1.351
   74PHE     CA 1143   3.739   2.196   1.542
   74PHE     HA 1144   3.716   2.160   1.642
   74PHE     CB 1145   3.877   2.260   1.539
   74PHE    HB1 1146   3.896   2.291   1.436
   74PHE    HB2 1147   3.949   2.180   1.556
   74PHE     CG 1148   3.914   2.371   1.634
   74PHE    CD1 1149   3.866   2.502   1.624
   74PHE    HD1 1150   3.802   2.524   1.540
   74PHE    CE1 1151   3.902   2.608   1.708
   74PHE    HE1 1152   3.867   2.710   1.703
   74PHE     CZ 1153   3.983   2.574   1.818
   74PHE     HZ 1154   4.014   2.646   1.892
   74PHE    CE2 1155   4.041   2.447   1.828
   74PHE    HE2 1156   4.110   2.427   1.908
   74PHE    CD2 1157   4.002   2.345   1.740
   74PHE    HD2 1158   4.051   2.249   1.744
   74PHE      C 1159   3.631   2.297   1.506
   74PHE      O 1160   3.623   2.331   1.388
   75ILE      N 1161   3.540   2.339   1.594
   75ILE      H 1162   3.548   2.298   1.687
   75ILE     CA 1163   3.410   2.397   1.565
   75ILE     HA 1164   3.406   2.403   1.456
   75ILE     CB 1165   3.300   2.305   1.616
   75ILE     HB 1166   3.290   2.309   1.724
   75ILE    CG2 1167   3.175   2.370   1.558
   75ILE   HG21 1168   3.084   2.318   1.587
   75ILE   HG22 1169   3.173   2.475   1.588
   75ILE   HG23 1170   3.195   2.377   1.451
   75ILE    CG1 1171   3.308   2.159   1.572
   75ILE   HG11 1172   3.232   2.097   1.620
   75ILE   HG12 1173   3.397   2.113   1.615
   75ILE     CD 1174   3.298   2.120   1.424
   75ILE    HD1 1175   3.381   2.144   1.358
   75ILE    HD2 1176   3.291   2.012   1.420
   75ILE    HD3 1177   3.209   2.167   1.382
   75ILE      C 1178   3.401   2.535   1.627
   75ILE      O 1179   3.426   2.546   1.747
   76VAL      N 1180   3.394   2.637   1.541
   76VAL      H 1181   3.368   2.607   1.448
   76VAL     CA 1182   3.385   2.777   1.576
   76VAL     HA 1183   3.374   2.797   1.682
   76VAL     CB 1184   3.511   2.857   1.545
   76VAL     HB 1185   3.590   2.804   1.598
   76VAL    CG1 1186   3.548   2.851   1.397
   76VAL   HG11 1187   3.468   2.890   1.334
   76VAL   HG12 1188   3.632   2.921   1.396
   76VAL   HG13 1189   3.576   2.752   1.362
   76VAL    CG2 1190   3.498   3.000   1.596
   76VAL   HG21 1191   3.590   3.050   1.567
   76VAL   HG22 1192   3.405   3.052   1.569
   76VAL   HG23 1193   3.499   2.991   1.704
   76VAL      C 1194   3.255   2.837   1.522
   76VAL      O 1195   3.211   2.809   1.411
   77SER      N 1196   3.193   2.926   1.599
   77SER      H 1197   3.231   2.938   1.692
   77SER     CA 1198   3.095   3.025   1.558
   77SER     HA 1199   3.107   3.048   1.452
   77SER     CB 1200   2.955   2.966   1.564
   77SER    HB1 1201   2.924   2.944   1.666
   77SER    HB2 1202   2.947   2.878   1.502
   77SER     OG 1203   2.862   3.054   1.504
   77SER     HG 1204   2.793   2.996   1.472
   77SER      C 1205   3.104   3.161   1.626
   77SER      O 1206   3.177   3.178   1.723
   78LYS      N 1207   3.028   3.255   1.571
   78LYS      H 1208   2.956   3.228   1.505
   78LYS     CA 1209   3.040   3.397   1.602
   78LYS     HA 1210   3.113   3.415   1.680
   78LYS     CB 1211   3.086   3.481   1.483
   78LYS    HB1 1212   3.046   3.582   1.490
   78LYS    HB2 1213   3.057   3.433   1.390
   78LYS     CG 1214   3.238   3.499   1.479
   78LYS    HG1 1215   3.284   3.401   1.471
   78LYS    HG2 1216   3.265   3.540   1.577
   78LYS     CD 1217   3.300   3.588   1.372
   78LYS    HD1 1218   3.403   3.556   1.383
   78LYS    HD2 1219   3.282   3.688   1.410
   78LYS     CE 1220   3.244   3.583   1.230
   78LYS    HE1 1221   3.277   3.678   1.189
   78LYS    HE2 1222   3.136   3.585   1.239
   78LYS     NZ 1223   3.302   3.478   1.145
   78LYS    HZ1 1224   3.402   3.480   1.160
   78LYS    HZ2 1225   3.286   3.384   1.179
   78LYS    HZ3 1226   3.288   3.481   1.045
   78LYS      C 1227   2.902   3.444   1.647
   78LYS      O 1228   2.812   3.431   1.564
   79LEU      N 1229   2.891   3.503   1.766
   79LEU      H 1230   2.974   3.499   1.823
   79LEU     CA 1231   2.777   3.574   1.819
   79LEU     HA 1232   2.687   3.515   1.805
   79LEU     CB 1233   2.797   3.596   1.969
   79LEU    HB1 1234   2.895   3.641   1.982
   79LEU    HB2 1235   2.804   3.499   2.019
   79LEU     CG 1236   2.696   3.681   2.045
   79LEU     HG 1237   2.671   3.773   1.991
   79LEU    CD1 1238   2.568   3.608   2.084
   79LEU   HD11 1239   2.599   3.515   2.132
   79LEU   HD12 1240   2.506   3.667   2.151
   79LEU   HD13 1241   2.518   3.587   1.989
   79LEU    CD2 1242   2.761   3.733   2.173
   79LEU   HD21 1243   2.688   3.790   2.230
   79LEU   HD22 1244   2.807   3.662   2.241
   79LEU   HD23 1245   2.820   3.818   2.139
   79LEU      C 1246   2.757   3.711   1.756
   79LEU      O 1247   2.851   3.791   1.757
   80TRP      N 1248   2.643   3.743   1.695
   80TRP      H 1249   2.561   3.683   1.693
   80TRP     CA 1250   2.605   3.868   1.633
   80TRP     HA 1251   2.688   3.906   1.573
   80TRP     CB 1252   2.486   3.844   1.541
   80TRP    HB1 1253   2.395   3.818   1.595
   80TRP    HB2 1254   2.510   3.764   1.471
   80TRP     CG 1255   2.465   3.956   1.444
   80TRP    CD1 1256   2.353   4.029   1.427
   80TRP    HD1 1257   2.255   4.013   1.469
   80TRP    NE1 1258   2.381   4.143   1.353
   80TRP    HE1 1259   2.318   4.221   1.343
   80TRP    CE2 1260   2.514   4.143   1.315
   80TRP    CZ2 1261   2.587   4.232   1.236
   80TRP    HZ2 1262   2.536   4.323   1.208
   80TRP    CH2 1263   2.713   4.196   1.187
   80TRP    HH2 1264   2.771   4.257   1.119
   80TRP    CZ3 1265   2.768   4.075   1.233
   80TRP    HZ3 1266   2.870   4.052   1.206
   80TRP    CE3 1267   2.698   3.992   1.321
   80TRP    HE3 1268   2.752   3.909   1.364
   80TRP    CD2 1269   2.564   4.016   1.356
   80TRP      C 1270   2.564   3.974   1.734
   80TRP      O 1271   2.530   3.934   1.845
   81CYS      N 1272   2.573   4.102   1.698
   81CYS      H 1273   2.632   4.115   1.617
   81CYS     CA 1274   2.548   4.223   1.774
   81CYS     HA 1275   2.624   4.237   1.851
   81CYS     CB 1276   2.557   4.330   1.666
   81CYS    HB1 1277   2.536   4.432   1.698
   81CYS    HB2 1278   2.489   4.307   1.584
   81CYS     SG 1279   2.722   4.343   1.592
   81CYS     HG 1280   2.802   4.340   1.699
   81CYS      C 1281   2.411   4.240   1.838
   81CYS      O 1282   2.400   4.319   1.933
   82THR      N 1283   2.308   4.174   1.787
   82THR      H 1284   2.328   4.132   1.697
   82THR     CA 1285   2.170   4.190   1.831
   82THR     HA 1286   2.164   4.294   1.860
   82THR     CB 1287   2.068   4.182   1.718
   82THR     HB 1288   1.967   4.177   1.757
   82THR    CG2 1289   2.075   4.296   1.616
   82THR   HG21 1290   2.038   4.383   1.669
   82THR   HG22 1291   2.171   4.314   1.568
   82THR   HG23 1292   1.998   4.290   1.539
   82THR    OG1 1293   2.096   4.070   1.638
   82THR    HG1 1294   2.014   4.045   1.596
   82THR      C 1295   2.136   4.094   1.944
   82THR      O 1296   2.022   4.077   1.988
   83TYR      N 1297   2.239   4.030   1.999
   83TYR      H 1298   2.330   4.044   1.960
   83TYR     CA 1299   2.237   3.923   2.098
   83TYR     HA 1300   2.141   3.935   2.149
   83TYR     CB 1301   2.244   3.788   2.028
   83TYR    HB1 1302   2.258   3.720   2.113
   83TYR    HB2 1303   2.339   3.795   1.974
   83TYR     CG 1304   2.141   3.744   1.927
   83TYR    CD1 1305   2.037   3.657   1.961
   83TYR    HD1 1306   2.031   3.613   2.059
   83TYR    CE1 1307   1.940   3.615   1.869
   83TYR    HE1 1308   1.851   3.563   1.900
   83TYR     CZ 1309   1.949   3.661   1.736
   83TYR     OH 1310   1.846   3.638   1.650
   83TYR     HH 1311   1.867   3.669   1.561
   83TYR    CE2 1312   2.053   3.749   1.700
   83TYR    HE2 1313   2.055   3.785   1.598
   83TYR    CD2 1314   2.151   3.786   1.793
   83TYR    HD2 1315   2.223   3.857   1.757
   83TYR      C 1316   2.334   3.943   2.213
   83TYR      O 1317   2.372   3.852   2.286
   84HIS      N 1318   2.385   4.064   2.233
   84HIS      H 1319   2.358   4.140   2.172
   84HIS     CA 1320   2.496   4.095   2.321
   84HIS     HA 1321   2.561   4.008   2.314
   84HIS     CB 1322   2.573   4.220   2.279
   84HIS    HB1 1323   2.634   4.252   2.364
   84HIS    HB2 1324   2.510   4.298   2.237
   84HIS     CG 1325   2.674   4.190   2.172
   84HIS    ND1 1326   2.700   4.063   2.121
   84HIS    CE1 1327   2.801   4.076   2.034
   84HIS    HE1 1328   2.831   3.999   1.964
   84HIS    NE2 1329   2.834   4.206   2.025
   84HIS    HE2 1330   2.898   4.247   1.958
   84HIS    CD2 1331   2.747   4.281   2.100
   84HIS    HD2 1332   2.739   4.389   2.107
   84HIS      C 1333   2.454   4.106   2.467
   84HIS      O 1334   2.522   4.166   2.550
   85GLU      N 1335   2.345   4.043   2.512
   85GLU      H 1336   2.304   3.982   2.442
   85GLU     CA 1337   2.285   4.061   2.642
   85GLU     HA 1338   2.355   4.111   2.709
   85GLU     CB 1339   2.154   4.139   2.647
   85GLU    HB1 1340   2.104   4.114   2.741
   85GLU    HB2 1341   2.098   4.106   2.560
   85GLU     CG 1342   2.180   4.288   2.635
   85GLU    HG1 1343   2.193   4.310   2.529
   85GLU    HG2 1344   2.272   4.317   2.686
   85GLU     CD 1345   2.065   4.373   2.685
   85GLU    OE1 1346   1.947   4.339   2.660
   85GLU    OE2 1347   2.105   4.480   2.736
   85GLU      C 1348   2.271   3.924   2.708
   85GLU      O 1349   2.261   3.823   2.639
   86LYS      N 1350   2.278   3.919   2.841
   86LYS      H 1351   2.290   4.010   2.882
   86LYS     CA 1352   2.262   3.803   2.927
   86LYS     HA 1353   2.348   3.741   2.899
   86LYS     CB 1354   2.270   3.849   3.072
   86LYS    HB1 1355   2.176   3.901   3.090
   86LYS    HB2 1356   2.344   3.928   3.075
   86LYS     CG 1357   2.310   3.745   3.177
   86LYS    HG1 1358   2.417   3.729   3.164
   86LYS    HG2 1359   2.243   3.660   3.165
   86LYS     CD 1360   2.296   3.786   3.323
   86LYS    HD1 1361   2.344   3.883   3.337
   86LYS    HD2 1362   2.350   3.709   3.379
   86LYS     CE 1363   2.150   3.806   3.360
   86LYS    HE1 1364   2.089   3.724   3.322
   86LYS    HE2 1365   2.113   3.894   3.307
   86LYS     NZ 1366   2.137   3.835   3.504
   86LYS    HZ1 1367   2.038   3.836   3.521
   86LYS    HZ2 1368   2.186   3.771   3.564
   86LYS    HZ3 1369   2.176   3.928   3.511
   86LYS      C 1370   2.138   3.721   2.895
   86LYS      O 1371   2.029   3.771   2.868
   87GLY      N 1372   2.151   3.588   2.902
   87GLY      H 1373   2.247   3.557   2.913
   87GLY     CA 1374   2.065   3.491   2.838
   87GLY    HA1 1375   1.958   3.509   2.853
   87GLY    HA2 1376   2.089   3.396   2.884
   87GLY      C 1377   2.084   3.477   2.687
   87GLY      O 1378   2.097   3.364   2.643
   88LEU      N 1379   2.105   3.583   2.609
   88LEU      H 1380   2.108   3.679   2.643
   88LEU     CA 1381   2.106   3.561   2.466
   88LEU     HA 1382   2.024   3.494   2.442
   88LEU     CB 1383   2.086   3.692   2.390
   88LEU    HB1 1384   2.099   3.668   2.285
   88LEU    HB2 1385   2.161   3.768   2.416
   88LEU     CG 1386   1.945   3.749   2.404
   88LEU     HG 1387   1.880   3.661   2.399
   88LEU    CD1 1388   1.919   3.810   2.541
   88LEU   HD11 1389   1.818   3.852   2.543
   88LEU   HD12 1390   1.935   3.739   2.622
   88LEU   HD13 1391   1.988   3.891   2.566
   88LEU    CD2 1392   1.919   3.848   2.292
   88LEU   HD21 1393   1.991   3.931   2.296
   88LEU   HD22 1394   1.922   3.809   2.190
   88LEU   HD23 1395   1.816   3.883   2.301
   88LEU      C 1396   2.237   3.504   2.413
   88LEU      O 1397   2.238   3.425   2.320
   89VAL      N 1398   2.349   3.541   2.476
   89VAL      H 1399   2.349   3.617   2.543
   89VAL     CA 1400   2.477   3.485   2.436
   89VAL     HA 1401   2.494   3.498   2.329
   89VAL     CB 1402   2.591   3.551   2.513
   89VAL     HB 1403   2.582   3.533   2.620
   89VAL    CG1 1404   2.724   3.493   2.463
   89VAL   HG11 1405   2.736   3.398   2.515
   89VAL   HG12 1406   2.736   3.487   2.355
   89VAL   HG13 1407   2.803   3.554   2.506
   89VAL    CG2 1408   2.583   3.701   2.487
   89VAL   HG21 1409   2.675   3.744   2.527
   89VAL   HG22 1410   2.575   3.728   2.382
   89VAL   HG23 1411   2.494   3.743   2.533
   89VAL      C 1412   2.494   3.334   2.443
   89VAL      O 1413   2.532   3.266   2.348
   90LYS      N 1414   2.438   3.270   2.546
   90LYS      H 1415   2.398   3.324   2.621
   90LYS     CA 1416   2.407   3.128   2.545
   90LYS     HA 1417   2.505   3.087   2.524
   90LYS     CB 1418   2.349   3.087   2.680
   90LYS    HB1 1419   2.254   3.139   2.696
   90LYS    HB2 1420   2.418   3.120   2.758
   90LYS     CG 1421   2.339   2.935   2.691
   90LYS    HG1 1422   2.413   2.880   2.633
   90LYS    HG2 1423   2.246   2.900   2.648
   90LYS     CD 1424   2.343   2.908   2.841
   90LYS    HD1 1425   2.283   2.985   2.888
   90LYS    HD2 1426   2.449   2.902   2.864
   90LYS     CE 1427   2.282   2.770   2.868
   90LYS    HE1 1428   2.343   2.690   2.825
   90LYS    HE2 1429   2.188   2.767   2.813
   90LYS     NZ 1430   2.266   2.750   3.013
   90LYS    HZ1 1431   2.349   2.705   3.048
   90LYS    HZ2 1432   2.247   2.835   3.064
   90LYS    HZ3 1433   2.189   2.687   3.034
   90LYS      C 1434   2.305   3.095   2.437
   90LYS      O 1435   2.325   3.001   2.360
   91GLY      N 1436   2.193   3.166   2.421
   91GLY      H 1437   2.184   3.256   2.464
   91GLY     CA 1438   2.098   3.128   2.318
   91GLY    HA1 1439   2.019   3.203   2.312
   91GLY    HA2 1440   2.044   3.040   2.352
   91GLY      C 1441   2.152   3.107   2.177
   91GLY      O 1442   2.124   3.001   2.122
   92ALA      N 1443   2.242   3.195   2.130
   92ALA      H 1444   2.257   3.279   2.185
   92ALA     CA 1445   2.296   3.183   1.997
   92ALA     HA 1446   2.220   3.162   1.922
   92ALA     CB 1447   2.348   3.324   1.966
   92ALA    HB1 1448   2.426   3.341   2.040
   92ALA    HB2 1449   2.381   3.338   1.863
   92ALA    HB3 1450   2.266   3.392   1.991
   92ALA      C 1451   2.403   3.075   1.988
   92ALA      O 1452   2.423   3.016   1.883
   93CYS      N 1453   2.470   3.047   2.101
   93CYS      H 1454   2.435   3.096   2.182
   93CYS     CA 1455   2.568   2.941   2.110
   93CYS     HA 1456   2.629   2.951   2.020
   93CYS     CB 1457   2.658   2.969   2.230
   93CYS    HB1 1458   2.605   2.947   2.323
   93CYS    HB2 1459   2.690   3.072   2.247
   93CYS     SG 1460   2.805   2.865   2.221
   93CYS     HG 1461   2.884   2.933   2.137
   93CYS      C 1462   2.509   2.801   2.117
   93CYS      O 1463   2.555   2.707   2.052
   94GLN      N 1464   2.395   2.793   2.186
   94GLN      H 1465   2.353   2.872   2.232
   94GLN     CA 1466   2.309   2.677   2.170
   94GLN     HA 1467   2.373   2.591   2.186
   94GLN     CB 1468   2.200   2.666   2.277
   94GLN    HB1 1469   2.133   2.749   2.254
   94GLN    HB2 1470   2.246   2.675   2.375
   94GLN     CG 1471   2.117   2.538   2.265
   94GLN    HG1 1472   2.191   2.457   2.265
   94GLN    HG2 1473   2.073   2.529   2.166
   94GLN     CD 1474   2.020   2.527   2.382
   94GLN    OE1 1475   2.067   2.525   2.496
   94GLN    NE2 1476   1.890   2.511   2.361
   94GLN   HE21 1477   1.847   2.521   2.270
   94GLN   HE22 1478   1.831   2.503   2.443
   94GLN      C 1479   2.265   2.667   2.025
   94GLN      O 1480   2.250   2.554   1.981
   95LYS      N 1481   2.231   2.775   1.953
   95LYS      H 1482   2.211   2.858   2.007
   95LYS     CA 1483   2.183   2.769   1.817
   95LYS     HA 1484   2.104   2.695   1.805
   95LYS     CB 1485   2.125   2.906   1.782
   95LYS    HB1 1486   2.206   2.975   1.759
   95LYS    HB2 1487   2.072   2.940   1.871
   95LYS     CG 1488   2.023   2.918   1.669
   95LYS    HG1 1489   1.991   3.021   1.674
   95LYS    HG2 1490   1.934   2.864   1.701
   95LYS     CD 1491   2.067   2.883   1.527
   95LYS    HD1 1492   1.979   2.882   1.462
   95LYS    HD2 1493   2.124   2.790   1.520
   95LYS     CE 1494   2.165   2.988   1.477
   95LYS    HE1 1495   2.242   2.995   1.554
   95LYS    HE2 1496   2.123   3.089   1.480
   95LYS     NZ 1497   2.218   2.943   1.348
   95LYS    HZ1 1498   2.194   3.008   1.274
   95LYS    HZ2 1499   2.318   2.939   1.361
   95LYS    HZ3 1500   2.186   2.847   1.340
   95LYS      C 1501   2.289   2.709   1.726
   95LYS      O 1502   2.260   2.616   1.650
   96THR      N 1503   2.417   2.745   1.738
   96THR      H 1504   2.442   2.809   1.812
   96THR     CA 1505   2.522   2.663   1.681
   96THR     HA 1506   2.509   2.661   1.573
   96THR     CB 1507   2.663   2.716   1.709
   96THR     HB 1508   2.698   2.691   1.809
   96THR    CG2 1509   2.770   2.654   1.620
   96THR   HG21 1510   2.746   2.646   1.514
   96THR   HG22 1511   2.864   2.710   1.627
   96THR   HG23 1512   2.790   2.550   1.645
   96THR    OG1 1513   2.658   2.856   1.691
   96THR    HG1 1514   2.663   2.865   1.596
   96THR      C 1515   2.530   2.514   1.712
   96THR      O 1516   2.546   2.437   1.619
   97LEU      N 1517   2.520   2.479   1.841
   97LEU      H 1518   2.509   2.550   1.912
   97LEU     CA 1519   2.514   2.340   1.881
   97LEU     HA 1520   2.604   2.291   1.845
   97LEU     CB 1521   2.513   2.321   2.033
   97LEU    HB1 1522   2.506   2.216   2.062
   97LEU    HB2 1523   2.427   2.370   2.077
   97LEU     CG 1524   2.638   2.377   2.100
   97LEU     HG 1525   2.662   2.470   2.050
   97LEU    CD1 1526   2.616   2.409   2.248
   97LEU   HD11 1527   2.559   2.333   2.301
   97LEU   HD12 1528   2.710   2.421   2.301
   97LEU   HD13 1529   2.555   2.499   2.259
   97LEU    CD2 1530   2.758   2.283   2.091
   97LEU   HD21 1531   2.845   2.321   2.143
   97LEU   HD22 1532   2.717   2.192   2.135
   97LEU   HD23 1533   2.787   2.260   1.989
   97LEU      C 1534   2.399   2.265   1.815
   97LEU      O 1535   2.417   2.151   1.772
   98SER      N 1536   2.287   2.337   1.806
   98SER      H 1537   2.272   2.427   1.851
   98SER     CA 1538   2.169   2.273   1.753
   98SER     HA 1539   2.149   2.178   1.802
   98SER     CB 1540   2.052   2.361   1.794
   98SER    HB1 1541   1.957   2.331   1.750
   98SER    HB2 1542   2.078   2.461   1.759
   98SER     OG 1543   2.052   2.365   1.935
   98SER     HG 1544   2.102   2.444   1.958
   98SER      C 1545   2.171   2.262   1.601
   98SER      O 1546   2.137   2.158   1.545
   99ASP      N 1547   2.212   2.368   1.532
   99ASP      H 1548   2.233   2.455   1.580
   99ASP     CA 1549   2.223   2.363   1.388
   99ASP     HA 1550   2.130   2.324   1.346
   99ASP     CB 1551   2.232   2.505   1.331
   99ASP    HB1 1552   2.258   2.494   1.226
   99ASP    HB2 1553   2.315   2.555   1.380
   99ASP     CG 1554   2.110   2.596   1.330
   99ASP    OD1 1555   1.999   2.562   1.377
   99ASP    OD2 1556   2.124   2.705   1.271
   99ASP      C 1557   2.326   2.265   1.334
   99ASP      O 1558   2.302   2.192   1.238
  100LEU      N 1559   2.440   2.264   1.404
  100LEU      H 1560   2.454   2.323   1.485
  100LEU     CA 1561   2.542   2.167   1.370
  100LEU     HA 1562   2.539   2.158   1.261
  100LEU     CB 1563   2.677   2.221   1.416
  100LEU    HB1 1564   2.746   2.140   1.391
  100LEU    HB2 1565   2.688   2.222   1.525
  100LEU     CG 1566   2.729   2.353   1.360
  100LEU     HG 1567   2.653   2.428   1.383
  100LEU    CD1 1568   2.867   2.384   1.417
  100LEU   HD11 1569   2.906   2.483   1.393
  100LEU   HD12 1570   2.867   2.373   1.526
  100LEU   HD13 1571   2.942   2.315   1.379
  100LEU    CD2 1572   2.741   2.344   1.208
  100LEU   HD21 1573   2.647   2.328   1.156
  100LEU   HD22 1574   2.783   2.439   1.174
  100LEU   HD23 1575   2.796   2.254   1.179
  100LEU      C 1576   2.510   2.026   1.415
  100LEU      O 1577   2.575   1.938   1.359
  101LYS      N 1578   2.414   2.001   1.505
  101LYS      H 1579   2.367   2.082   1.543
  101LYS     CA 1580   2.382   1.880   1.579
  101LYS     HA 1581   2.321   1.922   1.659
  101LYS     CB 1582   2.315   1.774   1.493
  101LYS    HB1 1583   2.307   1.677   1.542
  101LYS    HB2 1584   2.379   1.753   1.408
  101LYS     CG 1585   2.178   1.819   1.444
  101LYS    HG1 1586   2.199   1.915   1.397
  101LYS    HG2 1587   2.114   1.843   1.529
  101LYS     CD 1588   2.111   1.715   1.355
  101LYS    HD1 1589   2.130   1.615   1.394
  101LYS    HD2 1590   2.152   1.723   1.254
  101LYS     CE 1591   1.960   1.737   1.347
  101LYS    HE1 1592   1.947   1.840   1.314
  101LYS    HE2 1593   1.915   1.724   1.446
  101LYS     NZ 1594   1.888   1.662   1.244
  101LYS    HZ1 1595   1.944   1.653   1.160
  101LYS    HZ2 1596   1.859   1.574   1.284
  101LYS    HZ3 1597   1.805   1.712   1.214
  101LYS      C 1598   2.496   1.822   1.662
  101LYS      O 1599   2.544   1.710   1.650
  102LEU      N 1600   2.560   1.911   1.738
  102LEU      H 1601   2.514   2.000   1.738
  102LEU     CA 1602   2.671   1.894   1.831
  102LEU     HA 1603   2.705   1.793   1.812
  102LEU     CB 1604   2.781   1.995   1.801
  102LEU    HB1 1605   2.867   1.984   1.867
  102LEU    HB2 1606   2.740   2.096   1.811
  102LEU     CG 1607   2.851   1.986   1.666
  102LEU     HG 1608   2.775   2.003   1.590
  102LEU    CD1 1609   2.950   2.102   1.654
  102LEU   HD11 1610   2.901   2.197   1.677
  102LEU   HD12 1611   3.032   2.079   1.722
  102LEU   HD13 1612   2.983   2.109   1.551
  102LEU    CD2 1613   2.933   1.860   1.638
  102LEU   HD21 1614   2.987   1.867   1.544
  102LEU   HD22 1615   3.005   1.842   1.717
  102LEU   HD23 1616   2.868   1.773   1.625
  102LEU      C 1617   2.620   1.900   1.974
  102LEU      O 1618   2.510   1.951   1.999
  103ASP      N 1619   2.713   1.863   2.063
  103ASP      H 1620   2.792   1.813   2.026
  103ASP     CA 1621   2.705   1.891   2.205
  103ASP     HA 1622   2.613   1.946   2.229
  103ASP     CB 1623   2.703   1.762   2.286
  103ASP    HB1 1624   2.603   1.725   2.261
  103ASP    HB2 1625   2.717   1.766   2.394
  103ASP     CG 1626   2.804   1.660   2.235
  103ASP    OD1 1627   2.925   1.693   2.244
  103ASP    OD2 1628   2.761   1.552   2.189
  103ASP      C 1629   2.812   1.985   2.259
  103ASP      O 1630   2.790   2.037   2.368
  104TYR      N 1631   2.919   2.013   2.185
  104TYR      H 1632   2.908   1.996   2.086
  104TYR     CA 1633   3.018   2.112   2.221
  104TYR     HA 1634   2.952   2.192   2.255
  104TYR     CB 1635   3.117   2.065   2.327
  104TYR    HB1 1636   3.056   2.006   2.395
  104TYR    HB2 1637   3.149   2.152   2.384
  104TYR     CG 1638   3.239   1.989   2.282
  104TYR    CD1 1639   3.364   2.047   2.310
  104TYR    HD1 1640   3.372   2.140   2.363
  104TYR    CE1 1641   3.476   1.987   2.251
  104TYR    HE1 1642   3.569   2.042   2.253
  104TYR     CZ 1643   3.466   1.873   2.169
  104TYR     OH 1644   3.574   1.812   2.113
  104TYR     HH 1645   3.652   1.866   2.129
  104TYR    CE2 1646   3.340   1.813   2.153
  104TYR    HE2 1647   3.337   1.715   2.108
  104TYR    CD2 1648   3.226   1.870   2.210
  104TYR    HD2 1649   3.128   1.832   2.184
  104TYR      C 1650   3.100   2.169   2.107
  104TYR      O 1651   3.118   2.101   2.006
  105LEU      N 1652   3.144   2.295   2.119
  105LEU      H 1653   3.099   2.339   2.198
  105LEU     CA 1654   3.230   2.371   2.030
  105LEU     HA 1655   3.217   2.330   1.930
  105LEU     CB 1656   3.186   2.515   2.007
  105LEU    HB1 1657   3.249   2.551   1.925
  105LEU    HB2 1658   3.214   2.578   2.091
  105LEU     CG 1659   3.036   2.533   1.985
  105LEU     HG 1660   2.978   2.491   2.067
  105LEU    CD1 1661   3.010   2.684   1.979
  105LEU   HD11 1662   2.907   2.709   1.955
  105LEU   HD12 1663   3.042   2.740   2.066
  105LEU   HD13 1664   3.079   2.716   1.901
  105LEU    CD2 1665   2.977   2.465   1.862
  105LEU   HD21 1666   2.868   2.461   1.860
  105LEU   HD22 1667   3.031   2.513   1.780
  105LEU   HD23 1668   3.010   2.361   1.857
  105LEU      C 1669   3.376   2.362   2.073
  105LEU      O 1670   3.400   2.325   2.188
  106ASP      N 1671   3.469   2.388   1.981
  106ASP      H 1672   3.455   2.415   1.884
  106ASP     CA 1673   3.603   2.409   2.032
  106ASP     HA 1674   3.610   2.344   2.120
  106ASP     CB 1675   3.700   2.352   1.930
  106ASP    HB1 1676   3.799   2.382   1.964
  106ASP    HB2 1677   3.670   2.382   1.830
  106ASP     CG 1678   3.698   2.200   1.919
  106ASP    OD1 1679   3.611   2.147   1.847
  106ASP    OD2 1680   3.781   2.133   1.984
  106ASP      C 1681   3.619   2.554   2.075
  106ASP      O 1682   3.679   2.583   2.178
  107LEU      N 1683   3.578   2.652   1.994
  107LEU      H 1684   3.521   2.618   1.918
  107LEU     CA 1685   3.596   2.793   2.021
  107LEU     HA 1686   3.639   2.803   2.121
  107LEU     CB 1687   3.695   2.845   1.917
  107LEU    HB1 1688   3.653   2.820   1.819
  107LEU    HB2 1689   3.783   2.781   1.910
  107LEU     CG 1690   3.740   2.991   1.919
  107LEU     HG 1691   3.664   3.067   1.904
  107LEU    CD1 1692   3.820   3.029   2.044
  107LEU   HD11 1693   3.865   3.126   2.024
  107LEU   HD12 1694   3.742   3.056   2.116
  107LEU   HD13 1695   3.892   2.957   2.082
  107LEU    CD2 1696   3.845   3.003   1.810
  107LEU   HD21 1697   3.930   2.935   1.821
  107LEU   HD22 1698   3.809   2.973   1.711
  107LEU   HD23 1699   3.878   3.107   1.801
  107LEU      C 1700   3.460   2.860   2.009
  107LEU      O 1701   3.386   2.836   1.914
  108TYR      N 1702   3.437   2.965   2.089
  108TYR      H 1703   3.495   2.977   2.171
  108TYR     CA 1704   3.331   3.060   2.065
  108TYR     HA 1705   3.317   3.044   1.958
  108TYR     CB 1706   3.202   3.019   2.135
  108TYR    HB1 1707   3.216   3.057   2.236
  108TYR    HB2 1708   3.178   2.913   2.142
  108TYR     CG 1709   3.077   3.092   2.094
  108TYR    CD1 1710   3.027   3.049   1.971
  108TYR    HD1 1711   3.080   2.978   1.908
  108TYR    CE1 1712   2.905   3.102   1.929
  108TYR    HE1 1713   2.866   3.066   1.835
  108TYR     CZ 1714   2.836   3.200   2.004
  108TYR     OH 1715   2.721   3.256   1.957
  108TYR     HH 1716   2.680   3.311   2.025
  108TYR    CE2 1717   2.882   3.228   2.134
  108TYR    HE2 1718   2.823   3.295   2.195
  108TYR    CD2 1719   3.007   3.181   2.177
  108TYR    HD2 1720   3.048   3.219   2.269
  108TYR      C 1721   3.374   3.206   2.076
  108TYR      O 1722   3.468   3.234   2.150
  109LEU      N 1723   3.309   3.289   1.994
  109LEU      H 1724   3.224   3.254   1.954
  109LEU     CA 1725   3.354   3.419   1.949
  109LEU     HA 1726   3.433   3.456   2.014
  109LEU     CB 1727   3.408   3.417   1.806
  109LEU    HB1 1728   3.423   3.520   1.772
  109LEU    HB2 1729   3.335   3.370   1.740
  109LEU     CG 1730   3.528   3.331   1.768
  109LEU     HG 1731   3.494   3.227   1.767
  109LEU    CD1 1732   3.578   3.373   1.630
  109LEU   HD11 1733   3.659   3.305   1.605
  109LEU   HD12 1734   3.496   3.366   1.558
  109LEU   HD13 1735   3.605   3.478   1.641
  109LEU    CD2 1736   3.646   3.360   1.860
  109LEU   HD21 1737   3.615   3.353   1.964
  109LEU   HD22 1738   3.717   3.278   1.847
  109LEU   HD23 1739   3.690   3.459   1.851
  109LEU      C 1740   3.246   3.526   1.957
  109LEU      O 1741   3.136   3.506   1.905
  110ILE      N 1742   3.294   3.646   1.990
  110ILE      H 1743   3.387   3.650   2.028
  110ILE     CA 1744   3.222   3.771   1.969
  110ILE     HA 1745   3.117   3.741   1.974
  110ILE     CB 1746   3.256   3.885   2.064
  110ILE     HB 1747   3.359   3.907   2.089
  110ILE    CG2 1748   3.186   4.016   2.027
  110ILE   HG21 1749   3.228   4.049   1.932
  110ILE   HG22 1750   3.080   3.999   2.008
  110ILE   HG23 1751   3.206   4.093   2.101
  110ILE    CG1 1752   3.208   3.843   2.203
  110ILE   HG11 1753   3.226   3.736   2.211
  110ILE   HG12 1754   3.100   3.859   2.206
  110ILE     CD 1755   3.268   3.911   2.326
  110ILE    HD1 1756   3.350   3.981   2.308
  110ILE    HD2 1757   3.183   3.969   2.360
  110ILE    HD3 1758   3.291   3.848   2.412
  110ILE      C 1759   3.248   3.816   1.826
  110ILE      O 1760   3.365   3.814   1.787
  111HIS      N 1761   3.148   3.857   1.748
  111HIS      H 1762   3.057   3.869   1.790
  111HIS     CA 1763   3.162   3.900   1.611
  111HIS     HA 1764   3.246   3.843   1.571
  111HIS     CB 1765   3.034   3.865   1.535
  111HIS    HB1 1766   2.961   3.943   1.558
  111HIS    HB2 1767   2.999   3.770   1.577
  111HIS     CG 1768   3.034   3.844   1.386
  111HIS    ND1 1769   2.954   3.752   1.319
  111HIS    CE1 1770   2.978   3.770   1.189
  111HIS    HE1 1771   2.929   3.726   1.103
  111HIS    NE2 1772   3.061   3.874   1.172
  111HIS    HE2 1773   3.083   3.911   1.080
  111HIS    CD2 1774   3.099   3.923   1.295
  111HIS    HD2 1775   3.167   4.005   1.308
  111HIS      C 1776   3.205   4.045   1.596
  111HIS      O 1777   3.287   4.074   1.508
  112TRP      N 1778   3.161   4.130   1.689
  112TRP      H 1779   3.089   4.098   1.753
  112TRP     CA 1780   3.187   4.272   1.679
  112TRP     HA 1781   3.290   4.283   1.645
  112TRP     CB 1782   3.090   4.336   1.581
  112TRP    HB1 1783   3.097   4.443   1.602
  112TRP    HB2 1784   2.989   4.299   1.595
  112TRP     CG 1785   3.117   4.317   1.435
  112TRP    CD1 1786   3.041   4.238   1.355
  112TRP    HD1 1787   2.958   4.179   1.391
  112TRP    NE1 1788   3.086   4.248   1.225
  112TRP    HE1 1789   3.053   4.186   1.153
  112TRP    CE2 1790   3.194   4.334   1.221
  112TRP    CZ2 1791   3.276   4.368   1.112
  112TRP    HZ2 1792   3.251   4.324   1.017
  112TRP    CH2 1793   3.385   4.453   1.132
  112TRP    HH2 1794   3.442   4.482   1.045
  112TRP    CZ3 1795   3.411   4.502   1.261
  112TRP    HZ3 1796   3.489   4.573   1.281
  112TRP    CE3 1797   3.329   4.466   1.369
  112TRP    HE3 1798   3.348   4.505   1.468
  112TRP    CD2 1799   3.221   4.378   1.353
  112TRP      C 1800   3.175   4.329   1.820
  112TRP      O 1801   3.086   4.292   1.896
  113PRO      N 1802   3.250   4.431   1.861
  113PRO     CD 1803   3.366   4.472   1.785
  113PRO    HD1 1804   3.334   4.482   1.681
  113PRO    HD2 1805   3.441   4.394   1.801
  113PRO     CG 1806   3.418   4.607   1.832
  113PRO    HG1 1807   3.361   4.689   1.788
  113PRO    HG2 1808   3.526   4.616   1.826
  113PRO     CB 1809   3.379   4.587   1.978
  113PRO    HB1 1810   3.374   4.678   2.039
  113PRO    HB2 1811   3.452   4.524   2.029
  113PRO     CA 1812   3.245   4.514   1.980
  113PRO     HA 1813   3.250   4.447   2.066
  113PRO      C 1814   3.122   4.602   1.996
  113PRO      O 1815   3.107   4.648   2.109
  114TYR      N 1816   3.044   4.626   1.891
  114TYR      H 1817   3.074   4.583   1.805
  114TYR     CA 1818   2.926   4.711   1.893
  114TYR     HA 1819   2.931   4.778   1.979
  114TYR     CB 1820   2.927   4.793   1.764
  114TYR    HB1 1821   2.992   4.876   1.792
  114TYR    HB2 1822   2.828   4.837   1.753
  114TYR     CG 1823   2.968   4.733   1.632
  114TYR    CD1 1824   3.087   4.771   1.568
  114TYR    HD1 1825   3.156   4.835   1.620
  114TYR    CE1 1826   3.110   4.738   1.434
  114TYR    HE1 1827   3.198   4.768   1.379
  114TYR     CZ 1828   3.018   4.662   1.359
  114TYR     OH 1829   3.038   4.626   1.229
  114TYR     HH 1830   3.112   4.666   1.184
  114TYR    CE2 1831   2.907   4.611   1.430
  114TYR    HE2 1832   2.850   4.533   1.382
  114TYR    CD2 1833   2.882   4.646   1.564
  114TYR    HD2 1834   2.787   4.621   1.609
  114TYR      C 1835   2.802   4.625   1.913
  114TYR      O 1836   2.792   4.510   1.873
  115GLY      N 1837   2.692   4.674   1.972
  115GLY      H 1838   2.703   4.769   2.005
  115GLY     CA 1839   2.565   4.606   1.989
  115GLY    HA1 1840   2.539   4.600   2.095
  115GLY    HA2 1841   2.583   4.503   1.960
  115GLY      C 1842   2.444   4.678   1.931
  115GLY      O 1843   2.432   4.799   1.947
  116PHE      N 1844   2.347   4.608   1.872
  116PHE      H 1845   2.357   4.508   1.872
  116PHE     CA 1846   2.224   4.665   1.819
  116PHE     HA 1847   2.228   4.769   1.849
  116PHE     CB 1848   2.215   4.639   1.669
  116PHE    HB1 1849   2.125   4.683   1.626
  116PHE    HB2 1850   2.187   4.535   1.654
  116PHE     CG 1851   2.342   4.665   1.590
  116PHE    CD1 1852   2.413   4.782   1.622
  116PHE    HD1 1853   2.372   4.856   1.689
  116PHE    CE1 1854   2.536   4.797   1.558
  116PHE    HE1 1855   2.592   4.887   1.580
  116PHE     CZ 1856   2.581   4.707   1.461
  116PHE     HZ 1857   2.681   4.727   1.424
  116PHE    CE2 1858   2.495   4.609   1.410
  116PHE    HE2 1859   2.532   4.541   1.335
  116PHE    CD2 1860   2.378   4.583   1.482
  116PHE    HD2 1861   2.313   4.502   1.452
  116PHE      C 1862   2.102   4.609   1.889
  116PHE      O 1863   2.107   4.513   1.966
  117LYS      N 1864   1.985   4.674   1.882
  117LYS      H 1865   1.986   4.758   1.827
  117LYS     CA 1866   1.856   4.636   1.936
  117LYS     HA 1867   1.868   4.648   2.044
  117LYS     CB 1868   1.748   4.734   1.891
  117LYS    HB1 1869   1.713   4.708   1.791
  117LYS    HB2 1870   1.787   4.835   1.883
  117LYS     CG 1871   1.617   4.741   1.970
  117LYS    HG1 1872   1.634   4.765   2.075
  117LYS    HG2 1873   1.566   4.646   1.960
  117LYS     CD 1874   1.527   4.850   1.913
  117LYS    HD1 1875   1.501   4.837   1.807
  117LYS    HD2 1876   1.589   4.938   1.927
  117LYS     CE 1877   1.397   4.842   1.993
  117LYS    HE1 1878   1.424   4.854   2.098
  117LYS    HE2 1879   1.351   4.743   1.982
  117LYS     NZ 1880   1.298   4.947   1.966
  117LYS    HZ1 1881   1.271   4.947   1.869
  117LYS    HZ2 1882   1.215   4.945   2.024
  117LYS    HZ3 1883   1.337   5.039   1.979
  117LYS      C 1884   1.809   4.496   1.896
  117LYS      O 1885   1.818   4.457   1.780
  118PRO      N 1886   1.753   4.415   1.986
  118PRO     CD 1887   1.739   4.463   2.121
  118PRO    HD1 1888   1.702   4.564   2.139
  118PRO    HD2 1889   1.838   4.457   2.168
  118PRO     CG 1890   1.656   4.358   2.194
  118PRO    HG1 1891   1.551   4.362   2.165
  118PRO    HG2 1892   1.685   4.361   2.299
  118PRO     CB 1893   1.711   4.231   2.128
  118PRO    HB1 1894   1.654   4.138   2.136
  118PRO    HB2 1895   1.816   4.220   2.153
  118PRO     CA 1896   1.718   4.274   1.982
  118PRO     HA 1897   1.804   4.225   1.937
  118PRO      C 1898   1.590   4.247   1.904
  118PRO      O 1899   1.492   4.322   1.915
  119GLY      N 1900   1.596   4.154   1.809
  119GLY      H 1901   1.682   4.101   1.801
  119GLY     CA 1902   1.496   4.131   1.707
  119GLY    HA1 1903   1.474   4.227   1.662
  119GLY    HA2 1904   1.408   4.087   1.754
  119GLY      C 1905   1.541   4.040   1.593
  119GLY      O 1906   1.646   3.977   1.593
  120LYS      N 1907   1.452   4.008   1.499
  120LYS      H 1908   1.361   4.052   1.509
  120LYS     CA 1909   1.478   3.930   1.380
  120LYS     HA 1910   1.529   3.841   1.417
  120LYS     CB 1911   1.349   3.888   1.309
  120LYS    HB1 1912   1.290   3.828   1.378
  120LYS    HB2 1913   1.383   3.820   1.231
  120LYS     CG 1914   1.274   4.006   1.246
  120LYS    HG1 1915   1.330   4.039   1.158
  120LYS    HG2 1916   1.251   4.089   1.313
  120LYS     CD 1917   1.140   3.944   1.209
  120LYS    HD1 1918   1.101   3.880   1.288
  120LYS    HD2 1919   1.169   3.881   1.124
  120LYS     CE 1920   1.031   4.047   1.182
  120LYS    HE1 1921   1.069   4.121   1.111
  120LYS    HE2 1922   1.006   4.096   1.276
  120LYS     NZ 1923   0.918   3.971   1.127
  120LYS    HZ1 1924   0.846   4.030   1.088
  120LYS    HZ2 1925   0.957   3.909   1.058
  120LYS    HZ3 1926   0.870   3.919   1.200
  120LYS      C 1927   1.581   3.998   1.292
  120LYS      O 1928   1.671   3.927   1.246
  121GLU      N 1929   1.574   4.128   1.264
  121GLU      H 1930   1.484   4.170   1.286
  121GLU     CA 1931   1.661   4.199   1.173
  121GLU     HA 1932   1.672   4.138   1.083
  121GLU     CB 1933   1.601   4.327   1.116
  121GLU    HB1 1934   1.574   4.386   1.203
  121GLU    HB2 1935   1.509   4.303   1.061
  121GLU     CG 1936   1.694   4.419   1.038
  121GLU    HG1 1937   1.791   4.420   1.088
  121GLU    HG2 1938   1.645   4.516   1.030
  121GLU     CD 1939   1.717   4.373   0.895
  121GLU    OE1 1940   1.657   4.426   0.799
  121GLU    OE2 1941   1.801   4.282   0.878
  121GLU      C 1942   1.801   4.224   1.227
  121GLU      O 1943   1.817   4.277   1.337
  122PHE      N 1944   1.903   4.182   1.151
  122PHE      H 1945   1.885   4.140   1.061
  122PHE     CA 1946   2.039   4.187   1.199
  122PHE     HA 1947   2.050   4.144   1.298
  122PHE     CB 1948   2.122   4.083   1.124
  122PHE    HB1 1949   2.227   4.094   1.152
  122PHE    HB2 1950   2.109   4.126   1.024
  122PHE     CG 1951   2.069   3.942   1.123
  122PHE    CD1 1952   1.980   3.885   1.031
  122PHE    HD1 1953   1.944   3.956   0.957
  122PHE    CE1 1954   1.941   3.751   1.033
  122PHE    HE1 1955   1.872   3.722   0.954
  122PHE     CZ 1956   1.992   3.666   1.132
  122PHE     HZ 1957   1.957   3.565   1.141
  122PHE    CE2 1958   2.078   3.719   1.229
  122PHE    HE2 1959   2.125   3.659   1.305
  122PHE    CD2 1960   2.120   3.853   1.219
  122PHE    HD2 1961   2.180   3.895   1.297
  122PHE      C 1962   2.107   4.323   1.182
  122PHE      O 1963   2.195   4.368   1.254
  123PHE      N 1964   2.054   4.403   1.089
  123PHE      H 1965   1.977   4.362   1.039
  123PHE     CA 1966   2.076   4.544   1.065
  123PHE     HA 1967   2.153   4.575   1.136
  123PHE     CB 1968   2.145   4.565   0.931
  123PHE    HB1 1969   2.138   4.671   0.906
  123PHE    HB2 1970   2.081   4.513   0.860
  123PHE     CG 1971   2.291   4.526   0.931
  123PHE    CD1 1972   2.395   4.619   0.921
  123PHE    HD1 1973   2.371   4.723   0.907
  123PHE    CE1 1974   2.530   4.580   0.918
  123PHE    HE1 1975   2.605   4.658   0.915
  123PHE     CZ 1976   2.569   4.446   0.925
  123PHE     HZ 1977   2.672   4.415   0.928
  123PHE    CE2 1978   2.462   4.357   0.940
  123PHE    HE2 1979   2.484   4.256   0.971
  123PHE    CD2 1980   2.327   4.393   0.951
  123PHE    HD2 1981   2.261   4.309   0.965
  123PHE      C 1982   1.953   4.630   1.088
  123PHE      O 1983   1.886   4.664   0.991
  124PRO      N 1984   1.905   4.652   1.211
  124PRO     CD 1985   1.964   4.613   1.337
  124PRO    HD1 1986   2.070   4.637   1.341
  124PRO    HD2 1987   1.964   4.504   1.348
  124PRO     CG 1988   1.895   4.687   1.452
  124PRO    HG1 1989   1.949   4.780   1.468
  124PRO    HG2 1990   1.885   4.614   1.532
  124PRO     CB 1991   1.765   4.722   1.380
  124PRO    HB1 1992   1.704   4.803   1.419
  124PRO    HB2 1993   1.707   4.630   1.389
  124PRO     CA 1994   1.795   4.744   1.232
  124PRO     HA 1995   1.706   4.719   1.173
  124PRO      C 1996   1.837   4.886   1.196
  124PRO      O 1997   1.929   4.938   1.258
  125LEU      N 1998   1.770   4.949   1.100
  125LEU      H 1999   1.702   4.899   1.045
  125LEU     CA 2000   1.803   5.082   1.052
  125LEU     HA 2001   1.904   5.091   1.090
  125LEU     CB 2002   1.803   5.080   0.899
  125LEU    HB1 2003   1.817   5.187   0.883
  125LEU    HB2 2004   1.705   5.042   0.868
  125LEU     CG 2005   1.909   5.002   0.822
  125LEU     HG 2006   1.907   4.899   0.857
  125LEU    CD1 2007   1.886   5.018   0.672
  125LEU   HD11 2008   1.895   5.123   0.642
  125LEU   HD12 2009   1.965   4.964   0.621
  125LEU   HD13 2010   1.792   4.966   0.654
  125LEU    CD2 2011   2.037   5.079   0.854
  125LEU   HD21 2012   2.029   5.179   0.811
  125LEU   HD22 2013   2.060   5.090   0.960
  125LEU   HD23 2014   2.120   5.044   0.793
  125LEU      C 2015   1.722   5.199   1.106
  125LEU      O 2016   1.608   5.186   1.150
  126ASP      N 2017   1.787   5.315   1.098
  126ASP      H 2018   1.887   5.309   1.086
  126ASP     CA 2019   1.735   5.447   1.128
  126ASP     HA 2020   1.636   5.433   1.171
  126ASP     CB 2021   1.820   5.513   1.237
  126ASP    HB1 2022   1.919   5.518   1.191
  126ASP    HB2 2023   1.820   5.453   1.328
  126ASP     CG 2024   1.788   5.660   1.259
  126ASP    OD1 2025   1.674   5.689   1.301
  126ASP    OD2 2026   1.870   5.747   1.223
  126ASP      C 2027   1.718   5.528   1.000
  126ASP      O 2028   1.777   5.501   0.896
  127GLU      N 2029   1.637   5.634   1.004
  127GLU      H 2030   1.595   5.655   1.093
  127GLU     CA 2031   1.601   5.718   0.891
  127GLU     HA 2032   1.563   5.651   0.814
  127GLU     CB 2033   1.502   5.825   0.936
  127GLU    HB1 2034   1.497   5.914   0.873
  127GLU    HB2 2035   1.525   5.852   1.039
  127GLU     CG 2036   1.358   5.774   0.943
  127GLU    HG1 2037   1.296   5.841   1.002
  127GLU    HG2 2038   1.353   5.678   0.995
  127GLU     CD 2039   1.300   5.755   0.804
  127GLU    OE1 2040   1.301   5.640   0.754
  127GLU    OE2 2041   1.237   5.852   0.758
  127GLU      C 2042   1.726   5.783   0.834
  127GLU      O 2043   1.739   5.800   0.713
  128SER      N 2044   1.823   5.819   0.918
  128SER      H 2045   1.807   5.819   1.018
  128SER     CA 2046   1.946   5.881   0.872
  128SER     HA 2047   1.917   5.966   0.811
  128SER     CB 2048   2.028   5.929   0.991
  128SER    HB1 2049   1.962   5.999   1.041
  128SER    HB2 2050   2.119   5.976   0.953
  128SER     OG 2051   2.074   5.815   1.060
  128SER     HG 2052   2.012   5.796   1.131
  128SER      C 2053   2.029   5.795   0.777
  128SER      O 2054   2.105   5.857   0.704
  129GLY      N 2055   2.024   5.661   0.782
  129GLY      H 2056   1.960   5.626   0.852
  129GLY     CA 2057   2.115   5.574   0.710
  129GLY    HA1 2058   2.173   5.622   0.632
  129GLY    HA2 2059   2.046   5.506   0.660
  129GLY      C 2060   2.204   5.494   0.805
  129GLY      O 2061   2.299   5.432   0.759
  130ASN      N 2062   2.177   5.493   0.935
  130ASN      H 2063   2.089   5.530   0.967
  130ASN     CA 2064   2.260   5.427   1.035
  130ASN     HA 2065   2.350   5.387   0.989
  130ASN     CB 2066   2.301   5.542   1.127
  130ASN    HB1 2067   2.373   5.493   1.193
  130ASN    HB2 2068   2.218   5.590   1.178
  130ASN     CG 2069   2.386   5.641   1.048
  130ASN    OD1 2070   2.500   5.608   1.014
  130ASN    ND2 2071   2.342   5.757   1.000
  130ASN   HD21 2072   2.247   5.789   1.013
  130ASN   HD22 2073   2.402   5.813   0.942
  130ASN      C 2074   2.187   5.320   1.115
  130ASN      O 2075   2.065   5.335   1.111
  131VAL      N 2076   2.253   5.221   1.176
  131VAL      H 2077   2.354   5.226   1.172
  131VAL     CA 2078   2.182   5.119   1.250
  131VAL     HA 2079   2.091   5.106   1.192
  131VAL     CB 2080   2.257   4.986   1.248
  131VAL     HB 2081   2.202   4.922   1.317
  131VAL    CG1 2082   2.240   4.938   1.104
  131VAL   HG11 2083   2.265   5.002   1.020
  131VAL   HG12 2084   2.310   4.857   1.085
  131VAL   HG13 2085   2.140   4.895   1.100
  131VAL    CG2 2086   2.405   4.989   1.288
  131VAL   HG21 2087   2.417   5.035   1.386
  131VAL   HG22 2088   2.450   4.890   1.288
  131VAL   HG23 2089   2.455   5.045   1.209
  131VAL      C 2090   2.146   5.156   1.393
  131VAL      O 2091   2.224   5.216   1.467
  132VAL      N 2092   2.028   5.120   1.444
  132VAL      H 2093   1.966   5.060   1.392
  132VAL     CA 2094   1.985   5.143   1.581
  132VAL     HA 2095   1.973   5.249   1.600
  132VAL     CB 2096   1.845   5.086   1.601
  132VAL     HB 2097   1.839   4.977   1.591
  132VAL    CG1 2098   1.789   5.120   1.739
  132VAL   HG11 2099   1.832   5.054   1.813
  132VAL   HG12 2100   1.814   5.221   1.770
  132VAL   HG13 2101   1.684   5.090   1.743
  132VAL    CG2 2102   1.742   5.145   1.505
  132VAL   HG21 2103   1.641   5.122   1.537
  132VAL   HG22 2104   1.753   5.252   1.489
  132VAL   HG23 2105   1.749   5.095   1.408
  132VAL      C 2106   2.072   5.080   1.689
  132VAL      O 2107   2.066   4.958   1.707
  133PRO      N 2108   2.144   5.157   1.771
  133PRO     CD 2109   2.135   5.301   1.783
  133PRO    HD1 2110   2.031   5.317   1.812
  133PRO    HD2 2111   2.138   5.359   1.691
  133PRO     CG 2112   2.227   5.353   1.893
  133PRO    HG1 2113   2.185   5.364   1.993
  133PRO    HG2 2114   2.290   5.438   1.866
  133PRO     CB 2115   2.315   5.230   1.916
  133PRO    HB1 2116   2.347   5.228   2.021
  133PRO    HB2 2117   2.394   5.227   1.842
  133PRO     CA 2118   2.226   5.112   1.882
  133PRO     HA 2119   2.290   5.034   1.842
  133PRO      C 2120   2.150   5.067   2.006
  133PRO      O 2121   2.029   5.081   2.026
  134SER      N 2122   2.223   5.014   2.104
  134SER      H 2123   2.322   5.015   2.082
  134SER     CA 2124   2.178   4.954   2.228
  134SER     HA 2125   2.085   5.000   2.263
  134SER     CB 2126   2.160   4.804   2.210
  134SER    HB1 2127   2.259   4.772   2.177
  134SER    HB2 2128   2.081   4.805   2.135
  134SER     OG 2129   2.121   4.716   2.313
  134SER     HG 2130   2.155   4.631   2.285
  134SER      C 2131   2.276   4.977   2.342
  134SER      O 2132   2.392   5.012   2.319
  135ASP      N 2133   2.234   4.956   2.467
  135ASP      H 2134   2.137   4.937   2.489
  135ASP     CA 2135   2.312   4.976   2.588
  135ASP     HA 2136   2.371   5.067   2.575
  135ASP     CB 2137   2.224   5.019   2.705
  135ASP    HB1 2138   2.285   5.050   2.790
  135ASP    HB2 2139   2.168   4.928   2.728
  135ASP     CG 2140   2.124   5.129   2.677
  135ASP    OD1 2141   2.130   5.237   2.741
  135ASP    OD2 2142   2.035   5.123   2.589
  135ASP      C 2143   2.407   4.867   2.634
  135ASP      O 2144   2.416   4.827   2.750
  136THR      N 2145   2.488   4.820   2.539
  136THR      H 2146   2.479   4.853   2.444
  136THR     CA 2147   2.583   4.712   2.556
  136THR     HA 2148   2.548   4.642   2.632
  136THR     CB 2149   2.604   4.634   2.426
  136THR     HB 2150   2.687   4.565   2.432
  136THR    CG2 2151   2.482   4.553   2.383
  136THR   HG21 2152   2.389   4.602   2.411
  136THR   HG22 2153   2.486   4.540   2.275
  136THR   HG23 2154   2.497   4.455   2.429
  136THR    OG1 2155   2.630   4.725   2.321
  136THR    HG1 2156   2.720   4.755   2.335
  136THR      C 2157   2.714   4.771   2.604
  136THR      O 2158   2.752   4.885   2.579
  137ASN      N 2159   2.789   4.684   2.673
  137ASN      H 2160   2.753   4.591   2.685
  137ASN     CA 2161   2.926   4.702   2.716
  137ASN     HA 2162   2.975   4.784   2.661
  137ASN     CB 2163   2.910   4.720   2.867
  137ASN    HB1 2164   2.864   4.635   2.916
  137ASN    HB2 2165   2.834   4.797   2.879
  137ASN     CG 2166   3.045   4.751   2.930
  137ASN    OD1 2167   3.128   4.663   2.955
  137ASN    ND2 2168   3.074   4.879   2.953
  137ASN   HD21 2169   3.009   4.955   2.940
  137ASN   HD22 2170   3.170   4.900   2.978
  137ASN      C 2171   3.006   4.574   2.697
  137ASN      O 2172   2.953   4.467   2.722
  138ILE      N 2173   3.132   4.585   2.655
  138ILE      H 2174   3.159   4.679   2.631
  138ILE     CA 2175   3.209   4.470   2.610
  138ILE     HA 2176   3.144   4.417   2.541
  138ILE     CB 2177   3.323   4.508   2.516
  138ILE     HB 2178   3.383   4.420   2.495
  138ILE    CG2 2179   3.259   4.544   2.382
  138ILE   HG21 2180   3.211   4.456   2.339
  138ILE   HG22 2181   3.188   4.625   2.397
  138ILE   HG23 2182   3.342   4.574   2.319
  138ILE    CG1 2183   3.411   4.605   2.595
  138ILE   HG11 2184   3.397   4.592   2.703
  138ILE   HG12 2185   3.386   4.709   2.578
  138ILE     CD 2186   3.561   4.591   2.570
  138ILE    HD1 2187   3.613   4.675   2.616
  138ILE    HD2 2188   3.599   4.495   2.604
  138ILE    HD3 2189   3.566   4.595   2.461
  138ILE      C 2190   3.265   4.377   2.716
  138ILE      O 2191   3.296   4.262   2.683
  139LEU      N 2192   3.269   4.427   2.840
  139LEU      H 2193   3.232   4.520   2.852
  139LEU     CA 2194   3.308   4.351   2.957
  139LEU     HA 2195   3.397   4.298   2.922
  139LEU     CB 2196   3.351   4.448   3.067
  139LEU    HB1 2197   3.375   4.384   3.152
  139LEU    HB2 2198   3.262   4.505   3.090
  139LEU     CG 2199   3.460   4.547   3.028
  139LEU     HG 2200   3.444   4.600   2.934
  139LEU    CD1 2201   3.478   4.651   3.139
  139LEU   HD11 2202   3.383   4.703   3.148
  139LEU   HD12 2203   3.510   4.602   3.231
  139LEU   HD13 2204   3.552   4.723   3.103
  139LEU    CD2 2205   3.592   4.471   3.024
  139LEU   HD21 2206   3.671   4.524   2.970
  139LEU   HD22 2207   3.626   4.445   3.124
  139LEU   HD23 2208   3.575   4.379   2.968
  139LEU      C 2209   3.199   4.254   3.001
  139LEU      O 2210   3.226   4.139   3.033
  140ASP      N 2211   3.073   4.298   3.000
  140ASP      H 2212   3.072   4.384   2.946
  140ASP     CA 2213   2.956   4.216   3.024
  140ASP     HA 2214   2.968   4.150   3.110
  140ASP     CB 2215   2.838   4.310   3.046
  140ASP    HB1 2216   2.762   4.244   3.089
  140ASP    HB2 2217   2.808   4.363   2.956
  140ASP     CG 2218   2.853   4.427   3.142
  140ASP    OD1 2219   2.936   4.427   3.235
  140ASP    OD2 2220   2.764   4.514   3.132
  140ASP      C 2221   2.927   4.120   2.908
  140ASP      O 2222   2.869   4.017   2.942
  141THR      N 2223   2.951   4.153   2.781
  141THR      H 2224   2.966   4.250   2.758
  141THR     CA 2225   2.944   4.062   2.669
  141THR     HA 2226   2.847   4.013   2.668
  141THR     CB 2227   2.958   4.127   2.532
  141THR     HB 2228   3.062   4.144   2.503
  141THR    CG2 2229   2.885   4.039   2.431
  141THR   HG21 2230   2.892   4.097   2.339
  141THR   HG22 2231   2.934   3.943   2.415
  141THR   HG23 2232   2.786   4.011   2.468
  141THR    OG1 2233   2.887   4.249   2.526
  141THR    HG1 2234   2.912   4.286   2.441
  141THR      C 2235   3.042   3.947   2.692
  141THR      O 2236   3.015   3.833   2.655
  142TRP      N 2237   3.151   3.976   2.763
  142TRP      H 2238   3.172   4.070   2.796
  142TRP     CA 2239   3.250   3.881   2.808
  142TRP     HA 2240   3.268   3.810   2.727
  142TRP     CB 2241   3.383   3.955   2.821
  142TRP    HB1 2242   3.380   4.023   2.907
  142TRP    HB2 2243   3.414   4.013   2.734
  142TRP     CG 2244   3.492   3.859   2.851
  142TRP    CD1 2245   3.545   3.823   2.970
  142TRP    HD1 2246   3.506   3.870   3.059
  142TRP    NE1 2247   3.644   3.729   2.947
  142TRP    HE1 2248   3.692   3.680   3.021
  142TRP    CE2 2249   3.657   3.696   2.814
  142TRP    CZ2 2250   3.728   3.598   2.743
  142TRP    HZ2 2251   3.794   3.522   2.782
  142TRP    CH2 2252   3.709   3.587   2.604
  142TRP    HH2 2253   3.753   3.504   2.552
  142TRP    CZ3 2254   3.642   3.691   2.539
  142TRP    HZ3 2255   3.640   3.683   2.431
  142TRP    CE3 2256   3.565   3.785   2.609
  142TRP    HE3 2257   3.512   3.863   2.556
  142TRP    CD2 2258   3.564   3.781   2.750
  142TRP      C 2259   3.210   3.793   2.926
  142TRP      O 2260   3.203   3.671   2.912
  143ALA      N 2261   3.158   3.848   3.036
  143ALA      H 2262   3.174   3.946   3.052
  143ALA     CA 2263   3.105   3.768   3.145
  143ALA     HA 2264   3.182   3.700   3.181
  143ALA     CB 2265   3.067   3.862   3.259
  143ALA    HB1 2266   3.015   3.799   3.332
  143ALA    HB2 2267   3.149   3.900   3.320
  143ALA    HB3 2268   3.012   3.950   3.227
  143ALA      C 2269   2.993   3.674   3.105
  143ALA      O 2270   2.987   3.562   3.157
  144ALA      N 2271   2.912   3.699   3.002
  144ALA      H 2272   2.911   3.793   2.965
  144ALA     CA 2273   2.814   3.604   2.954
  144ALA     HA 2274   2.769   3.560   3.042
  144ALA     CB 2275   2.701   3.678   2.883
  144ALA    HB1 2276   2.653   3.743   2.956
  144ALA    HB2 2277   2.731   3.724   2.789
  144ALA    HB3 2278   2.628   3.600   2.862
  144ALA      C 2279   2.878   3.483   2.888
  144ALA      O 2280   2.834   3.369   2.904
  145MET      N 2281   2.991   3.502   2.820
  145MET      H 2282   3.034   3.594   2.824
  145MET     CA 2283   3.063   3.393   2.758
  145MET     HA 2284   2.990   3.319   2.724
  145MET     CB 2285   3.135   3.442   2.633
  145MET    HB1 2286   3.208   3.518   2.663
  145MET    HB2 2287   3.059   3.489   2.570
  145MET     CG 2288   3.197   3.321   2.564
  145MET    HG1 2289   3.126   3.239   2.553
  145MET    HG2 2290   3.279   3.298   2.632
  145MET     SD 2291   3.272   3.359   2.404
  145MET     CE 2292   3.351   3.516   2.448
  145MET    HE1 2293   3.429   3.533   2.374
  145MET    HE2 2294   3.284   3.601   2.452
  145MET    HE3 2295   3.394   3.506   2.548
  145MET      C 2296   3.152   3.317   2.855
  145MET      O 2297   3.170   3.198   2.827
  146GLU      N 2298   3.200   3.387   2.957
  146GLU      H 2299   3.171   3.483   2.970
  146GLU     CA 2300   3.271   3.309   3.057
  146GLU     HA 2301   3.357   3.263   3.009
  146GLU     CB 2302   3.322   3.403   3.166
  146GLU    HB1 2303   3.357   3.335   3.244
  146GLU    HB2 2304   3.236   3.457   3.204
  146GLU     CG 2305   3.430   3.501   3.120
  146GLU    HG1 2306   3.383   3.580   3.062
  146GLU    HG2 2307   3.507   3.448   3.063
  146GLU     CD 2308   3.481   3.573   3.243
  146GLU    OE1 2309   3.549   3.501   3.319
  146GLU    OE2 2310   3.451   3.690   3.275
  146GLU      C 2311   3.198   3.195   3.127
  146GLU      O 2312   3.258   3.097   3.170
  147GLU      N 2313   3.065   3.201   3.124
  147GLU      H 2314   3.023   3.280   3.078
  147GLU     CA 2315   2.976   3.102   3.182
  147GLU     HA 2316   3.014   3.087   3.283
  147GLU     CB 2317   2.837   3.165   3.175
  147GLU    HB1 2318   2.786   3.161   3.079
  147GLU    HB2 2319   2.844   3.269   3.206
  147GLU     CG 2320   2.729   3.106   3.265
  147GLU    HG1 2321   2.741   3.131   3.371
  147GLU    HG2 2322   2.720   2.998   3.252
  147GLU     CD 2323   2.591   3.161   3.230
  147GLU    OE1 2324   2.538   3.145   3.118
  147GLU    OE2 2325   2.529   3.230   3.314
  147GLU      C 2326   2.965   2.972   3.102
  147GLU      O 2327   2.954   2.860   3.152
  148LEU      N 2328   2.979   2.989   2.970
  148LEU      H 2329   3.000   3.080   2.931
  148LEU     CA 2330   2.971   2.879   2.877
  148LEU     HA 2331   2.872   2.833   2.884
  148LEU     CB 2332   2.969   2.936   2.736
  148LEU    HB1 2333   2.979   2.853   2.665
  148LEU    HB2 2334   3.060   2.994   2.729
  148LEU     CG 2335   2.850   3.025   2.703
  148LEU     HG 2336   2.854   3.110   2.771
  148LEU    CD1 2337   2.850   3.069   2.556
  148LEU   HD11 2338   2.944   3.112   2.523
  148LEU   HD12 2339   2.843   2.985   2.487
  148LEU   HD13 2340   2.763   3.131   2.537
  148LEU    CD2 2341   2.711   2.969   2.730
  148LEU   HD21 2342   2.703   2.919   2.827
  148LEU   HD22 2343   2.643   3.053   2.722
  148LEU   HD23 2344   2.675   2.898   2.656
  148LEU      C 2345   3.077   2.771   2.893
  148LEU      O 2346   3.053   2.662   2.842
  149VAL      N 2347   3.194   2.806   2.948
  149VAL      H 2348   3.207   2.905   2.960
  149VAL     CA 2349   3.307   2.721   2.978
  149VAL     HA 2350   3.324   2.657   2.891
  149VAL     CB 2351   3.431   2.807   3.001
  149VAL     HB 2352   3.436   2.843   3.104
  149VAL    CG1 2353   3.555   2.719   2.994
  149VAL   HG11 2354   3.637   2.776   3.039
  149VAL   HG12 2355   3.563   2.630   3.057
  149VAL   HG13 2356   3.577   2.686   2.892
  149VAL    CG2 2357   3.456   2.933   2.919
  149VAL   HG21 2358   3.429   2.922   2.814
  149VAL   HG22 2359   3.401   3.014   2.967
  149VAL   HG23 2360   3.561   2.959   2.936
  149VAL      C 2361   3.278   2.625   3.092
  149VAL      O 2362   3.312   2.508   3.080
  150ASP      N 2363   3.206   2.662   3.199
  150ASP      H 2364   3.178   2.759   3.204
  150ASP     CA 2365   3.176   2.580   3.314
  150ASP     HA 2366   3.256   2.507   3.327
  150ASP     CB 2367   3.172   2.661   3.443
  150ASP    HB1 2368   3.154   2.599   3.531
  150ASP    HB2 2369   3.086   2.727   3.433
  150ASP     CG 2370   3.298   2.741   3.471
  150ASP    OD1 2371   3.296   2.852   3.528
  150ASP    OD2 2372   3.406   2.692   3.431
  150ASP      C 2373   3.059   2.483   3.297
  150ASP      O 2374   3.047   2.391   3.378
  151GLU      N 2375   2.982   2.488   3.188
  151GLU      H 2376   3.002   2.560   3.121
  151GLU     CA 2377   2.892   2.383   3.145
  151GLU     HA 2378   2.889   2.312   3.227
  151GLU     CB 2379   2.751   2.440   3.139
  151GLU    HB1 2380   2.730   2.472   3.241
  151GLU    HB2 2381   2.688   2.366   3.090
  151GLU     CG 2382   2.735   2.563   3.049
  151GLU    HG1 2383   2.733   2.524   2.948
  151GLU    HG2 2384   2.823   2.627   3.052
  151GLU     CD 2385   2.602   2.632   3.074
  151GLU    OE1 2386   2.498   2.603   3.012
  151GLU    OE2 2387   2.595   2.720   3.163
  151GLU      C 2388   2.942   2.317   3.017
  151GLU      O 2389   2.858   2.251   2.956
  152GLY      N 2390   3.071   2.328   2.984
  152GLY      H 2391   3.124   2.388   3.046
  152GLY     CA 2392   3.141   2.247   2.887
  152GLY    HA1 2393   3.107   2.145   2.906
  152GLY    HA2 2394   3.248   2.261   2.908
  152GLY      C 2395   3.118   2.270   2.739
  152GLY      O 2396   3.158   2.182   2.663
  153LEU      N 2397   3.055   2.381   2.697
  153LEU      H 2398   3.014   2.447   2.762
  153LEU     CA 2399   3.011   2.401   2.561
  153LEU     HA 2400   2.971   2.307   2.523
  153LEU     CB 2401   2.897   2.502   2.553
  153LEU    HB1 2402   2.882   2.518   2.446
  153LEU    HB2 2403   2.935   2.590   2.605
  153LEU     CG 2404   2.769   2.466   2.627
  153LEU     HG 2405   2.796   2.465   2.733
  153LEU    CD1 2406   2.659   2.572   2.624
  153LEU   HD11 2407   2.701   2.665   2.663
  153LEU   HD12 2408   2.623   2.591   2.523
  153LEU   HD13 2409   2.573   2.541   2.685
  153LEU    CD2 2410   2.709   2.330   2.593
  153LEU   HD21 2411   2.696   2.313   2.486
  153LEU   HD22 2412   2.766   2.246   2.632
  153LEU   HD23 2413   2.607   2.320   2.632
  153LEU      C 2414   3.126   2.430   2.466
  153LEU      O 2415   3.098   2.443   2.348
  154VAL      N 2416   3.246   2.463   2.516
  154VAL      H 2417   3.257   2.434   2.613
  154VAL     CA 2418   3.360   2.524   2.451
  154VAL     HA 2419   3.346   2.494   2.347
  154VAL     CB 2420   3.368   2.676   2.448
  154VAL     HB 2421   3.463   2.696   2.398
  154VAL    CG1 2422   3.265   2.745   2.359
  154VAL   HG11 2423   3.166   2.715   2.394
  154VAL   HG12 2424   3.290   2.851   2.360
  154VAL   HG13 2425   3.281   2.708   2.258
  154VAL    CG2 2426   3.369   2.739   2.587
  154VAL   HG21 2427   3.453   2.705   2.648
  154VAL   HG22 2428   3.386   2.846   2.578
  154VAL   HG23 2429   3.270   2.722   2.631
  154VAL      C 2430   3.485   2.474   2.521
  154VAL      O 2431   3.483   2.437   2.638
  155LYS      N 2432   3.600   2.491   2.454
  155LYS      H 2433   3.598   2.552   2.374
  155LYS     CA 2434   3.730   2.458   2.509
  155LYS     HA 2435   3.722   2.442   2.617
  155LYS     CB 2436   3.790   2.338   2.437
  155LYS    HB1 2437   3.896   2.333   2.463
  155LYS    HB2 2438   3.787   2.371   2.333
  155LYS     CG 2439   3.723   2.204   2.463
  155LYS    HG1 2440   3.783   2.133   2.406
  155LYS    HG2 2441   3.621   2.199   2.425
  155LYS     CD 2442   3.723   2.161   2.609
  155LYS    HD1 2443   3.657   2.074   2.618
  155LYS    HD2 2444   3.684   2.247   2.662
  155LYS     CE 2445   3.864   2.130   2.660
  155LYS    HE1 2446   3.930   2.213   2.635
  155LYS    HE2 2447   3.912   2.046   2.609
  155LYS     NZ 2448   3.866   2.118   2.806
  155LYS    HZ1 2449   3.848   2.023   2.837
  155LYS    HZ2 2450   3.961   2.136   2.834
  155LYS    HZ3 2451   3.798   2.180   2.848
  155LYS      C 2452   3.818   2.582   2.508
  155LYS      O 2453   3.911   2.593   2.587
  156ALA      N 2454   3.776   2.689   2.440
  156ALA      H 2455   3.695   2.676   2.380
  156ALA     CA 2456   3.832   2.823   2.437
  156ALA     HA 2457   3.892   2.843   2.525
  156ALA     CB 2458   3.917   2.823   2.311
  156ALA    HB1 2459   3.954   2.923   2.288
  156ALA    HB2 2460   4.005   2.758   2.319
  156ALA    HB3 2461   3.860   2.784   2.227
  156ALA      C 2462   3.723   2.928   2.421
  156ALA      O 2463   3.617   2.891   2.370
  157ILE      N 2464   3.753   3.053   2.456
  157ILE      H 2465   3.839   3.070   2.505
  157ILE     CA 2466   3.678   3.172   2.420
  157ILE     HA 2467   3.614   3.148   2.335
  157ILE     CB 2468   3.586   3.212   2.535
  157ILE     HB 2469   3.531   3.301   2.506
  157ILE    CG2 2470   3.488   3.097   2.558
  157ILE   HG21 2471   3.416   3.122   2.635
  157ILE   HG22 2472   3.428   3.088   2.467
  157ILE   HG23 2473   3.534   3.003   2.587
  157ILE    CG1 2474   3.670   3.236   2.660
  157ILE   HG11 2475   3.742   3.315   2.636
  157ILE   HG12 2476   3.728   3.150   2.694
  157ILE     CD 2477   3.582   3.282   2.776
  157ILE    HD1 2478   3.530   3.370   2.736
  157ILE    HD2 2479   3.506   3.210   2.807
  157ILE    HD3 2480   3.646   3.310   2.859
  157ILE      C 2481   3.766   3.283   2.365
  157ILE      O 2482   3.883   3.302   2.396
  158GLY      N 2483   3.706   3.374   2.287
  158GLY      H 2484   3.613   3.349   2.257
  158GLY     CA 2485   3.767   3.493   2.231
  158GLY    HA1 2486   3.851   3.465   2.169
  158GLY    HA2 2487   3.815   3.545   2.314
  158GLY      C 2488   3.679   3.589   2.151
  158GLY      O 2489   3.563   3.607   2.186
  159ILE      N 2490   3.733   3.648   2.044
  159ILE      H 2491   3.829   3.623   2.026
  159ILE     CA 2492   3.678   3.768   1.983
  159ILE     HA 2493   3.570   3.770   2.003
  159ILE     CB 2494   3.733   3.897   2.043
  159ILE     HB 2495   3.692   3.987   1.997
  159ILE    CG2 2496   3.664   3.919   2.177
  159ILE   HG21 2497   3.556   3.932   2.167
  159ILE   HG22 2498   3.661   3.835   2.247
  159ILE   HG23 2499   3.705   4.003   2.233
  159ILE    CG1 2500   3.884   3.909   2.059
  159ILE   HG11 2501   3.916   4.013   2.063
  159ILE   HG12 2502   3.941   3.868   1.975
  159ILE     CD 2503   3.947   3.848   2.184
  159ILE    HD1 2504   4.051   3.822   2.163
  159ILE    HD2 2505   3.950   3.913   2.272
  159ILE    HD3 2506   3.893   3.756   2.203
  159ILE      C 2507   3.697   3.764   1.832
  159ILE      O 2508   3.757   3.675   1.771
  160SER      N 2509   3.658   3.876   1.771
  160SER      H 2510   3.607   3.946   1.823
  160SER     CA 2511   3.677   3.911   1.632
  160SER     HA 2512   3.769   3.867   1.593
  160SER     CB 2513   3.555   3.879   1.546
  160SER    HB1 2514   3.568   3.905   1.441
  160SER    HB2 2515   3.470   3.937   1.581
  160SER     OG 2516   3.504   3.749   1.560
  160SER     HG 2517   3.460   3.740   1.645
  160SER      C 2518   3.674   4.063   1.635
  160SER      O 2519   3.600   4.123   1.713
  161ASN      N 2520   3.750   4.132   1.550
  161ASN      H 2521   3.813   4.075   1.495
  161ASN     CA 2522   3.740   4.275   1.525
  161ASN     HA 2523   3.817   4.284   1.448
  161ASN     CB 2524   3.602   4.301   1.464
  161ASN    HB1 2525   3.584   4.408   1.462
  161ASN    HB2 2526   3.522   4.266   1.530
  161ASN     CG 2527   3.580   4.235   1.329
  161ASN    OD1 2528   3.666   4.235   1.241
  161ASN    ND2 2529   3.468   4.164   1.320
  161ASN   HD21 2530   3.395   4.180   1.387
  161ASN   HD22 2531   3.451   4.114   1.233
  161ASN      C 2532   3.765   4.374   1.637
  161ASN      O 2533   3.764   4.495   1.617
  162PHE      N 2534   3.778   4.328   1.762
  162PHE      H 2535   3.764   4.228   1.775
  162PHE     CA 2536   3.807   4.411   1.876
  162PHE     HA 2537   3.729   4.483   1.900
  162PHE     CB 2538   3.815   4.327   2.004
  162PHE    HB1 2539   3.892   4.367   2.070
  162PHE    HB2 2540   3.866   4.235   1.974
  162PHE     CG 2541   3.687   4.303   2.079
  162PHE    CD1 2542   3.569   4.261   2.016
  162PHE    HD1 2543   3.574   4.237   1.910
  162PHE    CE1 2544   3.450   4.240   2.087
  162PHE    HE1 2545   3.359   4.213   2.035
  162PHE     CZ 2546   3.448   4.267   2.224
  162PHE     HZ 2547   3.353   4.260   2.274
  162PHE    CE2 2548   3.564   4.308   2.290
  162PHE    HE2 2549   3.567   4.323   2.397
  162PHE    CD2 2550   3.682   4.325   2.217
  162PHE    HD2 2551   3.773   4.361   2.264
  162PHE      C 2552   3.941   4.478   1.850
  162PHE      O 2553   4.035   4.413   1.804
  163ASN      N 2554   3.949   4.601   1.903
  163ASN      H 2555   3.876   4.642   1.959
  163ASN     CA 2556   4.078   4.667   1.908
  163ASN     HA 2557   4.118   4.658   1.807
  163ASN     CB 2558   4.056   4.817   1.927
  163ASN    HB1 2559   4.024   4.839   2.029
  163ASN    HB2 2560   3.971   4.853   1.870
  163ASN     CG 2561   4.177   4.906   1.899
  163ASN    OD1 2562   4.225   4.982   1.983
  163ASN    ND2 2563   4.239   4.891   1.781
  163ASN   HD21 2564   4.192   4.843   1.706
  163ASN   HD22 2565   4.332   4.928   1.769
  163ASN      C 2566   4.174   4.607   2.009
  163ASN      O 2567   4.135   4.554   2.113
  164HIS      N 2568   4.304   4.636   2.000
  164HIS      H 2569   4.348   4.684   1.923
  164HIS     CA 2570   4.397   4.605   2.106
  164HIS     HA 2571   4.393   4.498   2.124
  164HIS     CB 2572   4.541   4.641   2.069
  164HIS    HB1 2573   4.554   4.584   1.977
  164HIS    HB2 2574   4.617   4.617   2.144
  164HIS     CG 2575   4.562   4.784   2.027
  164HIS    ND1 2576   4.500   4.840   1.916
  164HIS    CE1 2577   4.539   4.967   1.917
  164HIS    HE1 2578   4.489   5.039   1.854
  164HIS    NE2 2579   4.622   4.994   2.019
  164HIS    HE2 2580   4.644   5.090   2.042
  164HIS    CD2 2581   4.632   4.880   2.096
  164HIS    HD2 2582   4.707   4.868   2.173
  164HIS      C 2583   4.364   4.673   2.239
  164HIS      O 2584   4.359   4.618   2.349
  165LEU      N 2585   4.325   4.800   2.235
  165LEU      H 2586   4.340   4.847   2.147
  165LEU     CA 2587   4.275   4.874   2.350
  165LEU     HA 2588   4.350   4.871   2.428
  165LEU     CB 2589   4.253   5.021   2.314
  165LEU    HB1 2590   4.213   5.066   2.405
  165LEU    HB2 2591   4.178   5.029   2.235
  165LEU     CG 2592   4.372   5.104   2.266
  165LEU     HG 2593   4.402   5.065   2.169
  165LEU    CD1 2594   4.336   5.252   2.251
  165LEU   HD11 2595   4.238   5.267   2.206
  165LEU   HD12 2596   4.334   5.290   2.353
  165LEU   HD13 2597   4.408   5.304   2.188
  165LEU    CD2 2598   4.491   5.093   2.361
  165LEU   HD21 2599   4.468   5.114   2.465
  165LEU   HD22 2600   4.533   4.993   2.365
  165LEU   HD23 2601   4.564   5.169   2.332
  165LEU      C 2602   4.148   4.811   2.405
  165LEU      O 2603   4.117   4.842   2.520
  166GLN      N 2604   4.065   4.733   2.335
  166GLN      H 2605   4.087   4.705   2.240
  166GLN     CA 2606   3.942   4.674   2.383
  166GLN     HA 2607   3.902   4.738   2.462
  166GLN     CB 2608   3.839   4.658   2.273
  166GLN    HB1 2609   3.756   4.600   2.314
  166GLN    HB2 2610   3.877   4.608   2.184
  166GLN     CG 2611   3.781   4.791   2.225
  166GLN    HG1 2612   3.865   4.846   2.181
  166GLN    HG2 2613   3.737   4.855   2.301
  166GLN     CD 2614   3.688   4.784   2.105
  166GLN    OE1 2615   3.706   4.718   2.003
  166GLN    NE2 2616   3.578   4.859   2.117
  166GLN   HE21 2617   3.575   4.940   2.178
  166GLN   HE22 2618   3.519   4.869   2.035
  166GLN      C 2619   3.972   4.539   2.446
  166GLN      O 2620   3.921   4.511   2.555
  167VAL      N 2621   4.074   4.464   2.403
  167VAL      H 2622   4.116   4.498   2.318
  167VAL     CA 2623   4.111   4.338   2.463
  167VAL     HA 2624   4.024   4.274   2.477
  167VAL     CB 2625   4.201   4.258   2.370
  167VAL     HB 2626   4.282   4.325   2.340
  167VAL    CG1 2627   4.246   4.127   2.434
  167VAL   HG11 2628   4.162   4.087   2.491
  167VAL   HG12 2629   4.284   4.056   2.361
  167VAL   HG13 2630   4.329   4.142   2.503
  167VAL    CG2 2631   4.131   4.224   2.239
  167VAL   HG21 2632   4.051   4.150   2.241
  167VAL   HG22 2633   4.092   4.310   2.185
  167VAL   HG23 2634   4.205   4.178   2.173
  167VAL      C 2635   4.186   4.363   2.593
  167VAL      O 2636   4.164   4.296   2.693
  168GLU      N 2637   4.251   4.480   2.602
  168GLU      H 2638   4.278   4.521   2.514
  168GLU     CA 2639   4.310   4.539   2.721
  168GLU     HA 2640   4.386   4.471   2.761
  168GLU     CB 2641   4.370   4.673   2.681
  168GLU    HB1 2642   4.306   4.761   2.676
  168GLU    HB2 2643   4.425   4.670   2.587
  168GLU     CG 2644   4.477   4.723   2.777
  168GLU    HG1 2645   4.437   4.696   2.875
  168GLU    HG2 2646   4.503   4.828   2.783
  168GLU     CD 2647   4.608   4.645   2.764
  168GLU    OE1 2648   4.609   4.521   2.751
  168GLU    OE2 2649   4.707   4.711   2.803
  168GLU      C 2650   4.205   4.561   2.829
  168GLU      O 2651   4.234   4.535   2.945
  169MET      N 2652   4.085   4.608   2.792
  169MET      H 2653   4.067   4.631   2.695
  169MET     CA 2654   3.980   4.625   2.889
  169MET     HA 2655   4.033   4.675   2.971
  169MET     CB 2656   3.856   4.701   2.844
  169MET    HB1 2657   3.782   4.715   2.923
  169MET    HB2 2658   3.805   4.645   2.766
  169MET     CG 2659   3.882   4.840   2.787
  169MET    HG1 2660   3.944   4.817   2.701
  169MET    HG2 2661   3.945   4.902   2.852
  169MET     SD 2662   3.732   4.933   2.747
  169MET     CE 2663   3.817   5.066   2.657
  169MET    HE1 2664   3.741   5.141   2.636
  169MET    HE2 2665   3.899   5.109   2.715
  169MET    HE3 2666   3.850   5.037   2.558
  169MET      C 2667   3.931   4.490   2.939
  169MET      O 2668   3.891   4.491   3.055
  170ILE      N 2669   3.936   4.382   2.859
  170ILE      H 2670   3.978   4.393   2.768
  170ILE     CA 2671   3.900   4.250   2.906
  170ILE     HA 2672   3.812   4.262   2.969
  170ILE     CB 2673   3.859   4.158   2.791
  170ILE     HB 2674   3.940   4.161   2.718
  170ILE    CG2 2675   3.834   4.016   2.841
  170ILE   HG21 2676   3.842   3.955   2.751
  170ILE   HG22 2677   3.919   3.989   2.905
  170ILE   HG23 2678   3.737   4.011   2.891
  170ILE    CG1 2679   3.732   4.206   2.722
  170ILE   HG11 2680   3.746   4.313   2.701
  170ILE   HG12 2681   3.638   4.193   2.776
  170ILE     CD 2682   3.704   4.130   2.593
  170ILE    HD1 2683   3.792   4.128   2.529
  170ILE    HD2 2684   3.670   4.030   2.621
  170ILE    HD3 2685   3.635   4.192   2.537
  170ILE      C 2686   4.009   4.192   2.995
  170ILE      O 2687   3.976   4.138   3.100
  171LEU      N 2688   4.138   4.201   2.960
  171LEU      H 2689   4.158   4.252   2.876
  171LEU     CA 2690   4.247   4.159   3.045
  171LEU     HA 2691   4.234   4.053   3.067
  171LEU     CB 2692   4.373   4.180   2.961
  171LEU    HB1 2693   4.456   4.155   3.026
  171LEU    HB2 2694   4.389   4.285   2.939
  171LEU     CG 2695   4.396   4.082   2.846
  171LEU     HG 2696   4.328   4.098   2.762
  171LEU    CD1 2697   4.533   4.112   2.786
  171LEU   HD11 2698   4.554   4.029   2.717
  171LEU   HD12 2699   4.535   4.210   2.739
  171LEU   HD13 2700   4.606   4.111   2.867
  171LEU    CD2 2701   4.393   3.934   2.883
  171LEU   HD21 2702   4.292   3.914   2.919
  171LEU   HD22 2703   4.419   3.880   2.792
  171LEU   HD23 2704   4.468   3.918   2.961
  171LEU      C 2705   4.263   4.242   3.173
  171LEU      O 2706   4.340   4.199   3.258
  172ASN      N 2707   4.191   4.354   3.183
  172ASN      H 2708   4.153   4.397   3.100
  172ASN     CA 2709   4.182   4.436   3.302
  172ASN     HA 2710   4.248   4.390   3.375
  172ASN     CB 2711   4.239   4.577   3.285
  172ASN    HB1 2712   4.219   4.642   3.370
  172ASN    HB2 2713   4.195   4.625   3.197
  172ASN     CG 2714   4.390   4.585   3.268
  172ASN    OD1 2715   4.459   4.571   3.369
  172ASN    ND2 2716   4.436   4.608   3.145
  172ASN   HD21 2717   4.374   4.609   3.066
  172ASN   HD22 2718   4.537   4.619   3.139
  172ASN      C 2719   4.043   4.426   3.364
  172ASN      O 2720   4.003   4.516   3.437
  173LYS      N 2721   3.956   4.330   3.333
  173LYS      H 2722   3.991   4.250   3.282
  173LYS     CA 2723   3.817   4.311   3.369
  173LYS     HA 2724   3.768   4.408   3.364
  173LYS     CB 2725   3.733   4.221   3.279
  173LYS    HB1 2726   3.788   4.126   3.270
  173LYS    HB2 2727   3.739   4.268   3.181
  173LYS     CG 2728   3.587   4.194   3.314
  173LYS    HG1 2729   3.538   4.291   3.317
  173LYS    HG2 2730   3.579   4.156   3.416
  173LYS     CD 2731   3.512   4.093   3.229
  173LYS    HD1 2732   3.582   4.013   3.203
  173LYS    HD2 2733   3.484   4.151   3.141
  173LYS     CE 2734   3.391   4.035   3.302
  173LYS    HE1 2735   3.311   4.005   3.233
  173LYS    HE2 2736   3.342   4.120   3.350
  173LYS     NZ 2737   3.423   3.940   3.409
  173LYS    HZ1 2738   3.501   3.965   3.468
  173LYS    HZ2 2739   3.344   3.939   3.471
  173LYS    HZ3 2740   3.440   3.847   3.372
  173LYS      C 2741   3.799   4.252   3.508
  173LYS      O 2742   3.848   4.141   3.524
  174PRO      N 2743   3.715   4.311   3.594
  174PRO     CD 2744   3.651   4.440   3.579
  174PRO    HD1 2745   3.582   4.448   3.495
  174PRO    HD2 2746   3.716   4.527   3.578
  174PRO     CG 2747   3.557   4.448   3.700
  174PRO    HG1 2748   3.456   4.415   3.678
  174PRO    HG2 2749   3.551   4.553   3.731
  174PRO     CB 2750   3.619   4.360   3.807
  174PRO    HB1 2751   3.540   4.326   3.875
  174PRO    HB2 2752   3.691   4.416   3.866
  174PRO     CA 2753   3.690   4.253   3.725
  174PRO     HA 2754   3.782   4.221   3.775
  174PRO      C 2755   3.609   4.124   3.722
  174PRO      O 2756   3.513   4.110   3.647
  175GLY      N 2757   3.635   4.027   3.811
  175GLY      H 2758   3.708   4.040   3.879
  175GLY     CA 2759   3.561   3.904   3.827
  175GLY    HA1 2760   3.455   3.926   3.838
  175GLY    HA2 2761   3.598   3.851   3.915
  175GLY      C 2762   3.575   3.804   3.713
  175GLY      O 2763   3.505   3.704   3.701
  176LEU      N 2764   3.669   3.827   3.620
  176LEU      H 2765   3.733   3.904   3.635
  176LEU     CA 2766   3.710   3.733   3.518
  176LEU     HA 2767   3.623   3.682   3.476
  176LEU     CB 2768   3.781   3.807   3.406
  176LEU    HB1 2769   3.868   3.856   3.451
  176LEU    HB2 2770   3.714   3.888   3.381
  176LEU     CG 2771   3.827   3.724   3.286
  176LEU     HG 2772   3.749   3.659   3.246
  176LEU    CD1 2773   3.861   3.823   3.176
  176LEU   HD11 2774   3.902   3.765   3.093
  176LEU   HD12 2775   3.773   3.884   3.153
  176LEU   HD13 2776   3.937   3.891   3.214
  176LEU    CD2 2777   3.965   3.661   3.305
  176LEU   HD21 2778   4.034   3.744   3.323
  176LEU   HD22 2779   3.968   3.601   3.396
  176LEU   HD23 2780   4.000   3.600   3.223
  176LEU      C 2781   3.780   3.612   3.579
  176LEU      O 2782   3.878   3.624   3.652
  177LYS      N 2783   3.738   3.498   3.524
  177LYS      H 2784   3.657   3.510   3.465
  177LYS     CA 2785   3.811   3.373   3.539
  177LYS     HA 2786   3.892   3.387   3.610
  177LYS     CB 2787   3.713   3.277   3.606
  177LYS    HB1 2788   3.647   3.244   3.526
  177LYS    HB2 2789   3.657   3.324   3.687
  177LYS     CG 2790   3.775   3.144   3.648
  177LYS    HG1 2791   3.862   3.169   3.710
  177LYS    HG2 2792   3.815   3.089   3.563
  177LYS     CD 2793   3.679   3.057   3.728
  177LYS    HD1 2794   3.640   3.111   3.814
  177LYS    HD2 2795   3.744   2.979   3.766
  177LYS     CE 2796   3.560   3.009   3.644
  177LYS    HE1 2797   3.578   3.027   3.538
  177LYS    HE2 2798   3.477   3.076   3.668
  177LYS     NZ 2799   3.526   2.867   3.664
  177LYS    HZ1 2800   3.437   2.852   3.620
  177LYS    HZ2 2801   3.589   2.808   3.611
  177LYS    HZ3 2802   3.523   2.843   3.762
  177LYS      C 2803   3.879   3.322   3.413
  177LYS      O 2804   3.988   3.267   3.417
  178TYR      N 2805   3.817   3.348   3.297
  178TYR      H 2806   3.735   3.407   3.299
  178TYR     CA 2807   3.867   3.300   3.170
  178TYR     HA 2808   3.970   3.267   3.186
  178TYR     CB 2809   3.779   3.192   3.107
  178TYR    HB1 2810   3.817   3.170   3.007
  178TYR    HB2 2811   3.682   3.237   3.088
  178TYR     CG 2812   3.747   3.068   3.187
  178TYR    CD1 2813   3.851   2.986   3.231
  178TYR    HD1 2814   3.953   3.012   3.206
  178TYR    CE1 2815   3.825   2.867   3.301
  178TYR    HE1 2816   3.902   2.797   3.328
  178TYR     CZ 2817   3.691   2.836   3.332
  178TYR     OH 2818   3.659   2.725   3.405
  178TYR     HH 2819   3.566   2.703   3.412
  178TYR    CE2 2820   3.587   2.925   3.297
  178TYR    HE2 2821   3.489   2.905   3.337
  178TYR    CD2 2822   3.614   3.038   3.218
  178TYR    HD2 2823   3.537   3.111   3.196
  178TYR      C 2824   3.888   3.414   3.072
  178TYR      O 2825   3.812   3.511   3.065
  179LYS      N 2826   4.001   3.411   3.001
  179LYS      H 2827   4.058   3.328   3.005
  179LYS     CA 2828   4.057   3.525   2.932
  179LYS     HA 2829   3.981   3.603   2.935
  179LYS     CB 2830   4.188   3.562   3.000
  179LYS    HB1 2831   4.176   3.541   3.106
  179LYS    HB2 2832   4.206   3.669   3.001
  179LYS     CG 2833   4.312   3.488   2.949
  179LYS    HG1 2834   4.351   3.533   2.858
  179LYS    HG2 2835   4.285   3.386   2.922
  179LYS     CD 2836   4.422   3.463   3.051
  179LYS    HD1 2837   4.512   3.417   3.008
  179LYS    HD2 2838   4.385   3.405   3.135
  179LYS     CE 2839   4.460   3.602   3.103
  179LYS    HE1 2840   4.371   3.649   3.144
  179LYS    HE2 2841   4.483   3.668   3.020
  179LYS     NZ 2842   4.571   3.607   3.199
  179LYS    HZ1 2843   4.656   3.572   3.156
  179LYS    HZ2 2844   4.587   3.699   3.237
  179LYS    HZ3 2845   4.566   3.548   3.281
  179LYS      C 2846   4.075   3.494   2.784
  179LYS      O 2847   4.093   3.377   2.749
  180PRO      N 2848   4.075   3.591   2.692
  180PRO     CD 2849   4.101   3.729   2.726
  180PRO    HD1 2850   4.191   3.745   2.786
  180PRO    HD2 2851   4.003   3.755   2.764
  180PRO     CG 2852   4.105   3.800   2.591
  180PRO    HG1 2853   4.209   3.802   2.558
  180PRO    HG2 2854   4.049   3.893   2.584
  180PRO     CB 2855   4.035   3.705   2.494
  180PRO    HB1 2856   4.077   3.721   2.395
  180PRO    HB2 2857   3.928   3.724   2.488
  180PRO     CA 2858   4.057   3.565   2.550
  180PRO     HA 2859   3.968   3.505   2.529
  180PRO      C 2860   4.177   3.497   2.485
  180PRO      O 2861   4.290   3.524   2.525
  181ALA      N 2862   4.153   3.403   2.394
  181ALA      H 2863   4.057   3.371   2.385
  181ALA     CA 2864   4.260   3.323   2.338
  181ALA     HA 2865   4.349   3.324   2.401
  181ALA     CB 2866   4.209   3.179   2.351
  181ALA    HB1 2867   4.178   3.151   2.451
  181ALA    HB2 2868   4.121   3.164   2.288
  181ALA    HB3 2869   4.286   3.107   2.324
  181ALA      C 2870   4.282   3.359   2.192
  181ALA      O 2871   4.398   3.373   2.153
  182VAL      N 2872   4.176   3.384   2.114
  182VAL      H 2873   4.084   3.379   2.155
  182VAL     CA 2874   4.182   3.415   1.973
  182VAL     HA 2875   4.285   3.438   1.946
  182VAL     CB 2876   4.141   3.294   1.889
  182VAL     HB 2877   4.046   3.255   1.925
  182VAL    CG1 2878   4.134   3.300   1.737
  182VAL   HG11 2879   4.226   3.335   1.692
  182VAL   HG12 2880   4.122   3.200   1.694
  182VAL   HG13 2881   4.052   3.363   1.703
  182VAL    CG2 2882   4.242   3.181   1.907
  182VAL   HG21 2883   4.204   3.086   1.868
  182VAL   HG22 2884   4.334   3.208   1.857
  182VAL   HG23 2885   4.273   3.152   2.008
  182VAL      C 2886   4.100   3.537   1.932
  182VAL      O 2887   3.993   3.568   1.983
  183ASN      N 2888   4.147   3.608   1.829
  183ASN      H 2889   4.239   3.582   1.796
  183ASN     CA 2890   4.087   3.721   1.761
  183ASN     HA 2891   3.989   3.736   1.807
  183ASN     CB 2892   4.166   3.843   1.808
  183ASN    HB1 2893   4.265   3.841   1.763
  183ASN    HB2 2894   4.188   3.846   1.914
  183ASN     CG 2895   4.096   3.976   1.783
  183ASN    OD1 2896   3.989   3.984   1.722
  183ASN    ND2 2897   4.155   4.087   1.825
  183ASN   HD21 2898   4.228   4.083   1.895
  183ASN   HD22 2899   4.110   4.178   1.823
  183ASN      C 2900   4.080   3.707   1.610
  183ASN      O 2901   4.187   3.695   1.550
  184GLN      N 2902   3.959   3.712   1.554
  184GLN      H 2903   3.879   3.693   1.613
  184GLN     CA 2904   3.929   3.719   1.413
  184GLN     HA 2905   4.011   3.668   1.363
  184GLN     CB 2906   3.812   3.626   1.382
  184GLN    HB1 2907   3.723   3.675   1.419
  184GLN    HB2 2908   3.822   3.533   1.438
  184GLN     CG 2909   3.782   3.588   1.237
  184GLN    HG1 2910   3.869   3.550   1.183
  184GLN    HG2 2911   3.761   3.681   1.186
  184GLN     CD 2912   3.668   3.491   1.209
  184GLN    OE1 2913   3.576   3.522   1.133
  184GLN    NE2 2914   3.667   3.367   1.259
  184GLN   HE21 2915   3.731   3.332   1.328
  184GLN   HE22 2916   3.590   3.308   1.230
  184GLN      C 2917   3.927   3.860   1.355
  184GLN      O 2918   3.836   3.940   1.375
  185ILE      N 2919   4.028   3.898   1.276
  185ILE      H 2920   4.087   3.826   1.237
  185ILE     CA 2921   4.049   4.029   1.219
  185ILE     HA 2922   3.957   4.087   1.234
  185ILE     CB 2923   4.167   4.099   1.286
  185ILE     HB 2924   4.168   4.200   1.246
  185ILE    CG2 2925   4.133   4.113   1.434
  185ILE   HG21 2926   4.195   4.187   1.485
  185ILE   HG22 2927   4.030   4.143   1.448
  185ILE   HG23 2928   4.144   4.016   1.482
  185ILE    CG1 2929   4.303   4.032   1.264
  185ILE   HG11 2930   4.318   4.018   1.157
  185ILE   HG12 2931   4.313   3.933   1.309
  185ILE     CD 2932   4.418   4.116   1.319
  185ILE    HD1 2933   4.425   4.116   1.428
  185ILE    HD2 2934   4.508   4.079   1.269
  185ILE    HD3 2935   4.402   4.221   1.294
  185ILE      C 2936   4.078   4.024   1.070
  185ILE      O 2937   4.127   3.923   1.020
  186GLU      N 2938   4.057   4.136   1.000
  186GLU      H 2939   4.004   4.206   1.050
  186GLU     CA 2940   4.092   4.144   0.859
  186GLU     HA 2941   4.059   4.049   0.817
  186GLU     CB 2942   4.024   4.270   0.808
  186GLU    HB1 2943   4.051   4.361   0.862
  186GLU    HB2 2944   3.916   4.262   0.823
  186GLU     CG 2945   4.035   4.304   0.659
  186GLU    HG1 2946   3.993   4.227   0.594
  186GLU    HG2 2947   4.139   4.312   0.627
  186GLU     CD 2948   3.962   4.430   0.615
  186GLU    OE1 2949   3.845   4.453   0.652
  186GLU    OE2 2950   4.023   4.516   0.548
  186GLU      C 2951   4.243   4.154   0.844
  186GLU      O 2952   4.312   4.211   0.929
  187CYS      N 2953   4.302   4.086   0.745
  187CYS      H 2954   4.248   4.025   0.686
  187CYS     CA 2955   4.443   4.099   0.717
  187CYS     HA 2956   4.460   4.207   0.724
  187CYS     CB 2957   4.535   4.044   0.826
  187CYS    HB1 2958   4.527   3.935   0.833
  187CYS    HB2 2959   4.494   4.082   0.919
  187CYS     SG 2960   4.709   4.086   0.800
  187CYS     HG 2961   4.687   4.216   0.777
  187CYS      C 2962   4.477   4.057   0.574
  187CYS      O 2963   4.455   3.948   0.523
  188HIS      N 2964   4.543   4.153   0.509
  188HIS      H 2965   4.574   4.229   0.568
  188HIS     CA 2966   4.596   4.154   0.374
  188HIS     HA 2967   4.631   4.053   0.353
  188HIS     CB 2968   4.472   4.176   0.288
  188HIS    HB1 2969   4.391   4.103   0.299
  188HIS    HB2 2970   4.496   4.171   0.182
  188HIS     CG 2971   4.400   4.304   0.317
  188HIS    ND1 2972   4.443   4.433   0.283
  188HIS    CE1 2973   4.346   4.512   0.330
  188HIS    HE1 2974   4.348   4.619   0.318
  188HIS    NE2 2975   4.236   4.444   0.366
  188HIS    HE2 2976   4.158   4.484   0.415
  188HIS    CD2 2977   4.269   4.310   0.359
  188HIS    HD2 2978   4.221   4.224   0.401
  188HIS      C 2979   4.709   4.256   0.362
  188HIS      O 2980   4.747   4.328   0.454
  189PRO      N 2981   4.778   4.256   0.248
  189PRO     CD 2982   4.753   4.169   0.135
  189PRO    HD1 2983   4.674   4.212   0.074
  189PRO    HD2 2984   4.725   4.069   0.167
  189PRO     CG 2985   4.883   4.176   0.055
  189PRO    HG1 2986   4.857   4.150  -0.048
  189PRO    HG2 2987   4.961   4.107   0.086
  189PRO     CB 2988   4.936   4.317   0.076
  189PRO    HB1 2989   4.888   4.383   0.004
  189PRO    HB2 2990   5.045   4.312   0.068
  189PRO     CA 2991   4.893   4.340   0.220
  189PRO     HA 2992   4.974   4.318   0.290
  189PRO      C 2993   4.861   4.488   0.230
  189PRO      O 2994   4.947   4.571   0.260
  190TYR      N 2995   4.735   4.531   0.214
  190TYR      H 2996   4.663   4.463   0.195
  190TYR     CA 2997   4.693   4.669   0.228
  190TYR     HA 2998   4.778   4.736   0.210
  190TYR     CB 2999   4.591   4.712   0.123
  190TYR    HB1 3000   4.582   4.820   0.129
  190TYR    HB2 3001   4.498   4.663   0.152
  190TYR     CG 3002   4.633   4.687  -0.021
  190TYR    CD1 3003   4.768   4.696  -0.056
  190TYR    HD1 3004   4.843   4.726   0.015
  190TYR    CE1 3005   4.809   4.661  -0.185
  190TYR    HE1 3006   4.915   4.656  -0.206
  190TYR     CZ 3007   4.717   4.617  -0.282
  190TYR     OH 3008   4.762   4.601  -0.410
  190TYR     HH 3009   4.695   4.570  -0.472
  190TYR    CE2 3010   4.582   4.600  -0.244
  190TYR    HE2 3011   4.516   4.555  -0.317
  190TYR    CD2 3012   4.542   4.640  -0.116
  190TYR    HD2 3013   4.439   4.635  -0.083
  190TYR      C 3014   4.656   4.714   0.368
  190TYR      O 3015   4.642   4.834   0.391
  191LEU      N 3016   4.638   4.619   0.461
  191LEU      H 3017   4.672   4.529   0.433
  191LEU     CA 3018   4.603   4.629   0.601
  191LEU     HA 3019   4.646   4.722   0.638
  191LEU     CB 3020   4.452   4.609   0.620
  191LEU    HB1 3021   4.429   4.510   0.582
  191LEU    HB2 3022   4.405   4.685   0.558
  191LEU     CG 3023   4.392   4.630   0.759
  191LEU     HG 3024   4.468   4.609   0.835
  191LEU    CD1 3025   4.359   4.776   0.789
  191LEU   HD11 3026   4.273   4.818   0.736
  191LEU   HD12 3027   4.338   4.781   0.896
  191LEU   HD13 3028   4.445   4.840   0.768
  191LEU    CD2 3029   4.270   4.541   0.775
  191LEU   HD21 3030   4.200   4.580   0.701
  191LEU   HD22 3031   4.301   4.439   0.751
  191LEU   HD23 3032   4.231   4.550   0.876
  191LEU      C 3033   4.681   4.520   0.673
  191LEU      O 3034   4.633   4.411   0.705
  192THR      N 3035   4.805   4.557   0.708
  192THR      H 3036   4.844   4.644   0.676
  192THR     CA 3037   4.899   4.464   0.768
  192THR     HA 3038   4.885   4.369   0.716
  192THR     CB 3039   5.043   4.510   0.746
  192THR     HB 3040   5.105   4.449   0.812
  192THR    CG2 3041   5.078   4.479   0.601
  192THR   HG21 3042   5.185   4.493   0.584
  192THR   HG22 3043   5.055   4.373   0.593
  192THR   HG23 3044   5.026   4.541   0.528
  192THR    OG1 3045   5.061   4.643   0.789
  192THR    HG1 3046   5.156   4.653   0.778
  192THR      C 3047   4.883   4.435   0.916
  192THR      O 3048   4.928   4.333   0.967
  193GLN      N 3049   4.807   4.516   0.990
  193GLN      H 3050   4.766   4.589   0.933
  193GLN     CA 3051   4.763   4.499   1.127
  193GLN     HA 3052   4.712   4.593   1.150
  193GLN     CB 3053   4.667   4.381   1.139
  193GLN    HB1 3054   4.637   4.364   1.242
  193GLN    HB2 3055   4.718   4.290   1.108
  193GLN     CG 3056   4.542   4.393   1.052
  193GLN    HG1 3057   4.506   4.293   1.027
  193GLN    HG2 3058   4.564   4.444   0.958
  193GLN     CD 3059   4.430   4.477   1.111
  193GLN    OE1 3060   4.448   4.590   1.154
  193GLN    NE2 3061   4.303   4.435   1.101
  193GLN   HE21 3062   4.278   4.350   1.052
  193GLN   HE22 3063   4.237   4.489   1.153
  193GLN      C 3064   4.879   4.491   1.225
  193GLN      O 3065   4.867   4.424   1.327
  194GLU      N 3066   4.993   4.557   1.205
  194GLU      H 3067   4.985   4.634   1.140
  194GLU     CA 3068   5.112   4.531   1.283
  194GLU     HA 3069   5.153   4.436   1.249
  194GLU     CB 3070   5.223   4.628   1.242
  194GLU    HB1 3071   5.297   4.625   1.322
  194GLU    HB2 3072   5.175   4.725   1.253
  194GLU     CG 3073   5.281   4.626   1.101
  194GLU    HG1 3074   5.198   4.649   1.034
  194GLU    HG2 3075   5.321   4.526   1.087
  194GLU     CD 3076   5.385   4.735   1.079
  194GLU    OE1 3077   5.340   4.847   1.048
  194GLU    OE2 3078   5.505   4.699   1.071
  194GLU      C 3079   5.092   4.530   1.434
  194GLU      O 3080   5.123   4.437   1.509
  195LYS      N 3081   5.024   4.637   1.475
  195LYS      H 3082   4.979   4.698   1.409
  195LYS     CA 3083   5.024   4.671   1.616
  195LYS     HA 3084   5.125   4.676   1.658
  195LYS     CB 3085   4.975   4.815   1.628
  195LYS    HB1 3086   4.888   4.815   1.563
  195LYS    HB2 3087   5.055   4.883   1.600
  195LYS     CG 3088   4.932   4.846   1.771
  195LYS    HG1 3089   4.852   4.778   1.800
  195LYS    HG2 3090   4.895   4.948   1.763
  195LYS     CD 3091   5.042   4.838   1.877
  195LYS    HD1 3092   5.129   4.895   1.844
  195LYS    HD2 3093   5.063   4.732   1.893
  195LYS     CE 3094   4.993   4.888   2.012
  195LYS    HE1 3095   4.914   4.826   2.055
  195LYS    HE2 3096   4.948   4.987   2.001
  195LYS     NZ 3097   5.105   4.902   2.106
  195LYS    HZ1 3098   5.127   4.815   2.153
  195LYS    HZ2 3099   5.187   4.936   2.057
  195LYS    HZ3 3100   5.082   4.978   2.169
  195LYS      C 3101   4.942   4.567   1.692
  195LYS      O 3102   4.986   4.512   1.792
  196LEU      N 3103   4.828   4.529   1.634
  196LEU      H 3104   4.811   4.566   1.542
  196LEU     CA 3105   4.731   4.433   1.684
  196LEU     HA 3106   4.685   4.463   1.778
  196LEU     CB 3107   4.611   4.421   1.590
  196LEU    HB1 3108   4.568   4.321   1.586
  196LEU    HB2 3109   4.650   4.431   1.489
  196LEU     CG 3110   4.499   4.523   1.607
  196LEU     HG 3111   4.451   4.546   1.512
  196LEU    CD1 3112   4.391   4.469   1.701
  196LEU   HD11 3113   4.352   4.381   1.650
  196LEU   HD12 3114   4.427   4.451   1.802
  196LEU   HD13 3115   4.305   4.536   1.696
  196LEU    CD2 3116   4.546   4.663   1.644
  196LEU   HD21 3117   4.604   4.657   1.736
  196LEU   HD22 3118   4.614   4.709   1.572
  196LEU   HD23 3119   4.456   4.726   1.645
  196LEU      C 3120   4.787   4.294   1.707
  196LEU      O 3121   4.753   4.233   1.808
  197ILE      N 3122   4.876   4.259   1.614
  197ILE      H 3123   4.905   4.316   1.535
  197ILE     CA 3124   4.938   4.129   1.628
  197ILE     HA 3125   4.858   4.057   1.646
  197ILE     CB 3126   5.000   4.083   1.496
  197ILE     HB 3127   5.087   4.145   1.474
  197ILE    CG2 3128   5.049   3.940   1.514
  197ILE   HG21 3129   4.971   3.868   1.541
  197ILE   HG22 3130   5.091   3.901   1.422
  197ILE   HG23 3131   5.125   3.936   1.592
  197ILE    CG1 3132   4.895   4.084   1.384
  197ILE   HG11 3133   4.818   4.161   1.395
  197ILE   HG12 3134   4.828   3.999   1.395
  197ILE     CD 3135   4.952   4.088   1.243
  197ILE    HD1 3136   4.881   4.104   1.162
  197ILE    HD2 3137   5.022   4.170   1.252
  197ILE    HD3 3138   5.002   3.993   1.220
  197ILE      C 3139   5.031   4.116   1.748
  197ILE      O 3140   5.010   4.030   1.834
  198GLN      N 3141   5.134   4.200   1.750
  198GLN      H 3142   5.129   4.270   1.678
  198GLN     CA 3143   5.236   4.208   1.853
  198GLN     HA 3144   5.292   4.115   1.865
  198GLN     CB 3145   5.334   4.317   1.809
  198GLN    HB1 3146   5.284   4.413   1.821
  198GLN    HB2 3147   5.361   4.300   1.705
  198GLN     CG 3148   5.466   4.311   1.886
  198GLN    HG1 3149   5.507   4.214   1.857
  198GLN    HG2 3150   5.442   4.316   1.992
  198GLN     CD 3151   5.563   4.423   1.856
  198GLN    OE1 3152   5.533   4.522   1.788
  198GLN    NE2 3153   5.674   4.426   1.930
  198GLN   HE21 3154   5.708   4.360   1.998
  198GLN   HE22 3155   5.737   4.504   1.916
  198GLN      C 3156   5.179   4.243   1.989
  198GLN      O 3157   5.234   4.197   2.089
  199TYR      N 3158   5.076   4.328   1.992
  199TYR      H 3159   5.037   4.376   1.912
  199TYR     CA 3160   5.000   4.343   2.114
  199TYR     HA 3161   5.067   4.386   2.188
  199TYR     CB 3162   4.885   4.441   2.096
  199TYR    HB1 3163   4.826   4.414   2.009
  199TYR    HB2 3164   4.918   4.543   2.075
  199TYR     CG 3165   4.783   4.439   2.208
  199TYR    CD1 3166   4.811   4.488   2.336
  199TYR    HD1 3167   4.902   4.544   2.353
  199TYR    CE1 3168   4.728   4.477   2.448
  199TYR    HE1 3169   4.767   4.501   2.546
  199TYR     CZ 3170   4.612   4.399   2.430
  199TYR     OH 3171   4.529   4.383   2.537
  199TYR     HH 3172   4.546   4.436   2.615
  199TYR    CE2 3173   4.576   4.352   2.302
  199TYR    HE2 3174   4.484   4.301   2.277
  199TYR    CD2 3175   4.660   4.373   2.192
  199TYR    HD2 3176   4.630   4.324   2.101
  199TYR      C 3177   4.940   4.211   2.162
  199TYR      O 3178   4.967   4.166   2.273
  200CYS      N 3179   4.873   4.137   2.074
  200CYS      H 3180   4.863   4.170   1.979
  200CYS     CA 3181   4.815   4.008   2.106
  200CYS     HA 3182   4.758   4.023   2.198
  200CYS     CB 3183   4.717   3.961   2.000
  200CYS    HB1 3184   4.714   3.854   2.017
  200CYS    HB2 3185   4.761   3.985   1.903
  200CYS     SG 3186   4.560   4.050   2.024
  200CYS     HG 3187   4.549   4.121   1.912
  200CYS      C 3188   4.917   3.901   2.144
  200CYS      O 3189   4.910   3.846   2.253
  201GLN      N 3190   5.022   3.880   2.063
  201GLN      H 3191   5.024   3.925   1.972
  201GLN     CA 3192   5.121   3.778   2.084
  201GLN     HA 3193   5.066   3.688   2.112
  201GLN     CB 3194   5.203   3.760   1.957
  201GLN    HB1 3195   5.275   3.679   1.973
  201GLN    HB2 3196   5.258   3.853   1.941
  201GLN     CG 3197   5.120   3.729   1.833
  201GLN    HG1 3198   5.177   3.770   1.750
  201GLN    HG2 3199   5.019   3.769   1.835
  201GLN     CD 3200   5.098   3.580   1.815
  201GLN    OE1 3201   5.150   3.520   1.721
  201GLN    NE2 3202   5.031   3.510   1.908
  201GLN   HE21 3203   4.979   3.564   1.975
  201GLN   HE22 3204   5.018   3.412   1.888
  201GLN      C 3205   5.217   3.807   2.200
  201GLN      O 3206   5.277   3.711   2.247
  202SER      N 3207   5.223   3.932   2.245
  202SER      H 3208   5.157   4.000   2.211
  202SER     CA 3209   5.294   3.967   2.367
  202SER     HA 3210   5.386   3.908   2.373
  202SER     CB 3211   5.329   4.115   2.379
  202SER    HB1 3212   5.376   4.138   2.284
  202SER    HB2 3213   5.392   4.134   2.466
  202SER     OG 3214   5.213   4.191   2.403
  202SER     HG 3215   5.148   4.172   2.336
  202SER      C 3216   5.216   3.935   2.493
  202SER      O 3217   5.273   3.927   2.601
  203LYS      N 3218   5.087   3.903   2.475
  203LYS      H 3219   5.052   3.911   2.381
  203LYS     CA 3220   4.995   3.866   2.581
  203LYS     HA 3221   5.058   3.870   2.670
  203LYS     CB 3222   4.898   3.984   2.591
  203LYS    HB1 3223   4.826   3.947   2.664
  203LYS    HB2 3224   4.846   4.008   2.498
  203LYS     CG 3225   4.959   4.112   2.647
  203LYS    HG1 3226   5.003   4.155   2.557
  203LYS    HG2 3227   5.036   4.076   2.716
  203LYS     CD 3228   4.862   4.202   2.722
  203LYS    HD1 3229   4.837   4.159   2.820
  203LYS    HD2 3230   4.766   4.207   2.671
  203LYS     CE 3231   4.921   4.340   2.747
  203LYS    HE1 3232   4.929   4.390   2.650
  203LYS    HE2 3233   5.025   4.327   2.774
  203LYS     NZ 3234   4.852   4.432   2.840
  203LYS    HZ1 3235   4.912   4.511   2.857
  203LYS    HZ2 3236   4.759   4.458   2.812
  203LYS    HZ3 3237   4.834   4.380   2.925
  203LYS      C 3238   4.933   3.729   2.558
  203LYS      O 3239   4.842   3.692   2.633
  204GLY      N 3240   4.994   3.652   2.468
  204GLY      H 3241   5.077   3.678   2.417
  204GLY     CA 3242   4.964   3.511   2.450
  204GLY    HA1 3243   4.937   3.473   2.548
  204GLY    HA2 3244   5.051   3.459   2.411
  204GLY      C 3245   4.851   3.482   2.351
  204GLY      O 3246   4.838   3.366   2.312
  205ILE      N 3247   4.779   3.584   2.306
  205ILE      H 3248   4.807   3.678   2.325
  205ILE     CA 3249   4.658   3.578   2.225
  205ILE     HA 3250   4.601   3.488   2.249
  205ILE     CB 3251   4.569   3.700   2.244
  205ILE     HB 3252   4.627   3.790   2.225
  205ILE    CG2 3253   4.450   3.715   2.149
  205ILE   HG21 3254   4.481   3.720   2.045
  205ILE   HG22 3255   4.387   3.626   2.152
  205ILE   HG23 3256   4.382   3.797   2.175
  205ILE    CG1 3257   4.516   3.716   2.387
  205ILE   HG11 3258   4.581   3.671   2.462
  205ILE   HG12 3259   4.413   3.682   2.397
  205ILE     CD 3260   4.508   3.862   2.428
  205ILE    HD1 3261   4.605   3.911   2.420
  205ILE    HD2 3262   4.434   3.905   2.360
  205ILE    HD3 3263   4.471   3.868   2.530
  205ILE      C 3264   4.693   3.558   2.079
  205ILE      O 3265   4.789   3.617   2.030
  206VAL      N 3266   4.621   3.470   2.010
  206VAL      H 3267   4.546   3.427   2.062
  206VAL     CA 3268   4.650   3.426   1.874
  206VAL     HA 3269   4.752   3.458   1.851
  206VAL     CB 3270   4.644   3.275   1.860
  206VAL     HB 3271   4.546   3.254   1.904
  206VAL    CG1 3272   4.642   3.234   1.712
  206VAL   HG11 3273   4.555   3.281   1.666
  206VAL   HG12 3274   4.724   3.260   1.646
  206VAL   HG13 3275   4.628   3.126   1.707
  206VAL    CG2 3276   4.755   3.196   1.928
  206VAL   HG21 3277   4.852   3.221   1.885
  206VAL   HG22 3278   4.759   3.216   2.035
  206VAL   HG23 3279   4.741   3.090   1.903
  206VAL      C 3280   4.557   3.508   1.785
  206VAL      O 3281   4.441   3.536   1.813
  207VAL      N 3282   4.608   3.535   1.664
  207VAL      H 3283   4.703   3.510   1.644
  207VAL     CA 3284   4.533   3.612   1.567
  207VAL     HA 3285   4.432   3.628   1.606
  207VAL     CB 3286   4.599   3.747   1.544
  207VAL     HB 3287   4.703   3.723   1.520
  207VAL    CG1 3288   4.540   3.834   1.432
  207VAL   HG11 3289   4.579   3.936   1.437
  207VAL   HG12 3290   4.544   3.788   1.334
  207VAL   HG13 3291   4.436   3.847   1.464
  207VAL    CG2 3292   4.592   3.823   1.676
  207VAL   HG21 3293   4.631   3.924   1.666
  207VAL   HG22 3294   4.494   3.819   1.723
  207VAL   HG23 3295   4.656   3.780   1.753
  207VAL      C 3296   4.504   3.539   1.436
  207VAL      O 3297   4.583   3.458   1.389
  208THR      N 3298   4.383   3.566   1.385
  208THR      H 3299   4.325   3.633   1.435
  208THR     CA 3300   4.328   3.501   1.269
  208THR     HA 3301   4.397   3.431   1.224
  208THR     CB 3302   4.190   3.441   1.294
  208THR     HB 3303   4.122   3.513   1.340
  208THR    CG2 3304   4.123   3.389   1.166
  208THR   HG21 3305   4.193   3.320   1.120
  208THR   HG22 3306   4.036   3.329   1.189
  208THR   HG23 3307   4.087   3.472   1.105
  208THR    OG1 3308   4.207   3.329   1.378
  208THR    HG1 3309   4.116   3.299   1.378
  208THR      C 3310   4.314   3.610   1.163
  208THR      O 3311   4.244   3.708   1.188
  209ALA      N 3312   4.374   3.597   1.045
  209ALA      H 3313   4.430   3.513   1.039
  209ALA     CA 3314   4.346   3.675   0.926
  209ALA     HA 3315   4.336   3.775   0.969
  209ALA     CB 3316   4.463   3.673   0.828
  209ALA    HB1 3317   4.501   3.572   0.817
  209ALA    HB2 3318   4.430   3.717   0.733
  209ALA    HB3 3319   4.551   3.724   0.867
  209ALA      C 3320   4.221   3.629   0.853
  209ALA      O 3321   4.196   3.512   0.827
  210TYR      N 3322   4.138   3.727   0.817
  210TYR      H 3323   4.161   3.821   0.845
  210TYR     CA 3324   4.014   3.714   0.743
  210TYR     HA 3325   4.015   3.612   0.703
  210TYR     CB 3326   3.892   3.717   0.835
  210TYR    HB1 3327   3.920   3.676   0.932
  210TYR    HB2 3328   3.819   3.648   0.792
  210TYR     CG 3329   3.825   3.849   0.863
  210TYR    CD1 3330   3.781   3.936   0.764
  210TYR    HD1 3331   3.777   3.902   0.661
  210TYR    CE1 3332   3.726   4.060   0.801
  210TYR    HE1 3333   3.706   4.133   0.724
  210TYR     CZ 3334   3.713   4.101   0.935
  210TYR     OH 3335   3.650   4.218   0.968
  210TYR     HH 3336   3.634   4.224   1.062
  210TYR    CE2 3337   3.747   4.008   1.035
  210TYR    HE2 3338   3.738   4.034   1.140
  210TYR    CD2 3339   3.805   3.887   0.997
  210TYR    HD2 3340   3.853   3.825   1.071
  210TYR      C 3341   4.016   3.810   0.624
  210TYR      O 3342   4.087   3.910   0.617
  211SER      N 3343   3.940   3.773   0.521
  211SER      H 3344   3.868   3.704   0.534
  211SER     CA 3345   3.940   3.833   0.389
  211SER     HA 3346   3.890   3.752   0.336
  211SER     CB 3347   3.850   3.955   0.374
  211SER    HB1 3348   3.839   3.980   0.268
  211SER    HB2 3349   3.900   4.042   0.417
  211SER     OG 3350   3.721   3.936   0.427
  211SER     HG 3351   3.669   3.891   0.360
  211SER      C 3352   4.074   3.859   0.321
  211SER      O 3353   4.107   3.969   0.276
  212PRO      N 3354   4.162   3.759   0.326
  212PRO     CD 3355   4.133   3.619   0.348
  212PRO    HD1 3356   4.045   3.584   0.294
  212PRO    HD2 3357   4.127   3.620   0.457
  212PRO     CG 3358   4.257   3.543   0.304
  212PRO    HG1 3359   4.238   3.519   0.199
  212PRO    HG2 3360   4.281   3.460   0.371
  212PRO     CB 3361   4.369   3.646   0.312
  212PRO    HB1 3362   4.451   3.630   0.242
  212PRO    HB2 3363   4.410   3.647   0.413
  212PRO     CA 3364   4.298   3.778   0.279
  212PRO     HA 3365   4.341   3.864   0.330
  212PRO      C 3366   4.306   3.815   0.132
  212PRO      O 3367   4.400   3.880   0.089
  213LEU      N 3368   4.212   3.777   0.045
  213LEU      H 3369   4.128   3.731   0.078
  213LEU     CA 3370   4.217   3.822  -0.093
  213LEU     HA 3371   4.321   3.834  -0.124
  213LEU     CB 3372   4.157   3.714  -0.183
  213LEU    HB1 3373   4.110   3.754  -0.273
  213LEU    HB2 3374   4.082   3.667  -0.119
  213LEU     CG 3375   4.253   3.598  -0.209
  213LEU     HG 3376   4.311   3.642  -0.291
  213LEU    CD1 3377   4.338   3.542  -0.095
  213LEU   HD11 3378   4.273   3.497  -0.020
  213LEU   HD12 3379   4.400   3.460  -0.131
  213LEU   HD13 3380   4.398   3.621  -0.050
  213LEU    CD2 3381   4.173   3.489  -0.280
  213LEU   HD21 3382   4.113   3.435  -0.207
  213LEU   HD22 3383   4.114   3.532  -0.362
  213LEU   HD23 3384   4.241   3.410  -0.313
  213LEU      C 3385   4.148   3.956  -0.116
  213LEU      O 3386   4.134   3.989  -0.234
  214GLY      N 3387   4.113   4.029  -0.011
  214GLY      H 3388   4.164   4.022   0.077
  214GLY     CA 3389   4.044   4.156  -0.015
  214GLY    HA1 3390   4.083   4.220  -0.093
  214GLY    HA2 3391   4.072   4.199   0.082
  214GLY      C 3392   3.893   4.144  -0.030
  214GLY      O 3393   3.822   4.244  -0.035
  215SER      N 3394   3.842   4.021  -0.029
  215SER      H 3395   3.908   3.947  -0.009
  215SER     CA 3396   3.707   3.979  -0.062
  215SER     HA 3397   3.712   3.870  -0.068
  215SER     CB 3398   3.614   4.014   0.055
  215SER    HB1 3399   3.579   4.117   0.055
  215SER    HB2 3400   3.665   4.001   0.150
  215SER     OG 3401   3.500   3.931   0.049
  215SER     HG 3402   3.497   3.876   0.127
  215SER      C 3403   3.665   4.035  -0.197
  215SER      O 3404   3.584   4.127  -0.207
  216PRO      N 3405   3.716   3.976  -0.305
  216PRO     CD 3406   3.787   3.850  -0.307
  216PRO    HD1 3407   3.725   3.766  -0.274
  216PRO    HD2 3408   3.873   3.847  -0.239
  216PRO     CG 3409   3.837   3.827  -0.449
  216PRO    HG1 3410   3.835   3.723  -0.480
  216PRO    HG2 3411   3.940   3.862  -0.445
  216PRO     CB 3412   3.760   3.925  -0.537
  216PRO    HB1 3413   3.694   3.872  -0.605
  216PRO    HB2 3414   3.828   3.991  -0.591
  216PRO     CA 3415   3.674   4.007  -0.440
  216PRO     HA 3416   3.703   4.112  -0.447
  216PRO      C 3417   3.527   3.989  -0.477
  216PRO      O 3418   3.488   4.017  -0.590
  217ASP      N 3419   3.450   3.930  -0.385
  217ASP      H 3420   3.490   3.899  -0.298
  217ASP     CA 3421   3.306   3.914  -0.395
  217ASP     HA 3422   3.278   3.939  -0.497
  217ASP     CB 3423   3.275   3.765  -0.393
  217ASP    HB1 3424   3.324   3.728  -0.483
  217ASP    HB2 3425   3.169   3.754  -0.419
  217ASP     CG 3426   3.325   3.680  -0.277
  217ASP    OD1 3427   3.263   3.575  -0.251
  217ASP    OD2 3428   3.430   3.715  -0.218
  217ASP      C 3429   3.225   3.995  -0.295
  217ASP      O 3430   3.104   3.973  -0.289
  218ARG      N 3431   3.276   4.093  -0.220
  218ARG      H 3432   3.376   4.102  -0.230
  218ARG     CA 3433   3.205   4.180  -0.129
  218ARG     HA 3434   3.162   4.122  -0.047
  218ARG     CB 3435   3.308   4.265  -0.054
  218ARG    HB1 3436   3.381   4.192  -0.020
  218ARG    HB2 3437   3.244   4.316   0.019
  218ARG     CG 3438   3.387   4.375  -0.125
  218ARG    HG1 3439   3.325   4.462  -0.143
  218ARG    HG2 3440   3.417   4.332  -0.221
  218ARG     CD 3441   3.512   4.421  -0.050
  218ARG    HD1 3442   3.571   4.333  -0.027
  218ARG    HD2 3443   3.468   4.467   0.039
  218ARG     NE 3444   3.577   4.527  -0.127
  218ARG     HE 3445   3.564   4.622  -0.095
  218ARG     CZ 3446   3.648   4.516  -0.240
  218ARG    NH1 3447   3.670   4.399  -0.301
  218ARG   HH11 3448   3.671   4.311  -0.251
  218ARG   HH12 3449   3.691   4.391  -0.399
  218ARG    NH2 3450   3.682   4.624  -0.313
  218ARG   HH21 3451   3.651   4.714  -0.279
  218ARG   HH22 3452   3.743   4.616  -0.393
  218ARG      C 3453   3.096   4.259  -0.198
  218ARG      O 3454   3.119   4.323  -0.301
  219PRO      N 3455   2.972   4.271  -0.150
  219PRO     CD 3456   2.926   4.194  -0.036
  219PRO    HD1 3457   2.975   4.216   0.059
  219PRO    HD2 3458   2.942   4.088  -0.052
  219PRO     CG 3459   2.777   4.224  -0.027
  219PRO    HG1 3460   2.752   4.316   0.025
  219PRO    HG2 3461   2.726   4.144   0.028
  219PRO     CB 3462   2.745   4.240  -0.176
  219PRO    HB1 3463   2.651   4.295  -0.171
  219PRO    HB2 3464   2.739   4.142  -0.223
  219PRO     CA 3465   2.863   4.320  -0.231
  219PRO     HA 3466   2.873   4.303  -0.338
  219PRO      C 3467   2.848   4.472  -0.232
  219PRO      O 3468   2.747   4.523  -0.277
  220TRP      N 3469   2.955   4.540  -0.188
  220TRP      H 3470   3.032   4.489  -0.148
  220TRP     CA 3471   2.974   4.684  -0.187
  220TRP     HA 3472   2.893   4.719  -0.251
  220TRP     CB 3473   2.965   4.736  -0.044
  220TRP    HB1 3474   2.865   4.708  -0.012
  220TRP    HB2 3475   2.986   4.843  -0.047
  220TRP     CG 3476   3.059   4.671   0.053
  220TRP    CD1 3477   3.191   4.693   0.070
  220TRP    HD1 3478   3.233   4.776   0.017
  220TRP    NE1 3479   3.241   4.612   0.171
  220TRP    HE1 3480   3.335   4.609   0.208
  220TRP    CE2 3481   3.138   4.549   0.237
  220TRP    CZ2 3482   3.135   4.470   0.353
  220TRP    HZ2 3483   3.222   4.467   0.418
  220TRP    CH2 3484   3.013   4.406   0.376
  220TRP    HH2 3485   3.007   4.336   0.458
  220TRP    CZ3 3486   2.898   4.428   0.300
  220TRP    HZ3 3487   2.808   4.371   0.317
  220TRP    CE3 3488   2.902   4.513   0.189
  220TRP    HE3 3489   2.812   4.525   0.130
  220TRP    CD2 3490   3.024   4.573   0.156
  220TRP      C 3491   3.097   4.728  -0.264
  220TRP      O 3492   3.133   4.846  -0.270
  221ALA      N 3493   3.167   4.635  -0.330
  221ALA      H 3494   3.131   4.541  -0.332
  221ALA     CA 3495   3.291   4.656  -0.403
  221ALA     HA 3496   3.373   4.681  -0.336
  221ALA     CB 3497   3.329   4.523  -0.468
  221ALA    HB1 3498   3.247   4.465  -0.511
  221ALA    HB2 3499   3.404   4.535  -0.546
  221ALA    HB3 3500   3.367   4.460  -0.388
  221ALA      C 3501   3.272   4.767  -0.505
  221ALA      O 3502   3.174   4.773  -0.579
  222LYS      N 3503   3.371   4.856  -0.512
  222LYS      H 3504   3.451   4.848  -0.450
  222LYS     CA 3505   3.366   4.979  -0.588
  222LYS     HA 3506   3.284   4.976  -0.659
  222LYS     CB 3507   3.328   5.094  -0.494
  222LYS    HB1 3508   3.251   5.058  -0.426
  222LYS    HB2 3509   3.290   5.175  -0.555
  222LYS     CG 3510   3.436   5.134  -0.394
  222LYS    HG1 3511   3.532   5.159  -0.438
  222LYS    HG2 3512   3.466   5.046  -0.338
  222LYS     CD 3513   3.410   5.252  -0.300
  222LYS    HD1 3514   3.303   5.249  -0.278
  222LYS    HD2 3515   3.432   5.336  -0.365
  222LYS     CE 3516   3.498   5.267  -0.176
  222LYS    HE1 3517   3.439   5.344  -0.126
  222LYS    HE2 3518   3.601   5.284  -0.207
  222LYS     NZ 3519   3.486   5.145  -0.094
  222LYS    HZ1 3520   3.387   5.125  -0.090
  222LYS    HZ2 3521   3.536   5.067  -0.134
  222LYS    HZ3 3522   3.520   5.151   0.001
  222LYS      C 3523   3.496   5.002  -0.663
  222LYS      O 3524   3.597   4.953  -0.614
  223PRO      N 3525   3.502   5.069  -0.778
  223PRO     CD 3526   3.380   5.121  -0.835
  223PRO    HD1 3527   3.317   5.179  -0.767
  223PRO    HD2 3528   3.331   5.040  -0.890
  223PRO     CG 3529   3.422   5.212  -0.949
  223PRO    HG1 3530   3.430   5.314  -0.910
  223PRO    HG2 3531   3.341   5.219  -1.022
  223PRO     CB 3532   3.554   5.152  -0.997
  223PRO    HB1 3533   3.611   5.240  -1.027
  223PRO    HB2 3534   3.539   5.074  -1.071
  223PRO     CA 3535   3.611   5.082  -0.874
  223PRO     HA 3536   3.655   4.985  -0.898
  223PRO      C 3537   3.730   5.152  -0.811
  223PRO      O 3538   3.842   5.137  -0.860
  224GLU      N 3539   3.713   5.230  -0.705
  224GLU      H 3540   3.620   5.247  -0.670
  224GLU     CA 3541   3.814   5.313  -0.641
  224GLU     HA 3542   3.879   5.361  -0.713
  224GLU     CB 3543   3.747   5.421  -0.557
  224GLU    HB1 3544   3.698   5.375  -0.472
  224GLU    HB2 3545   3.676   5.466  -0.627
  224GLU     CG 3546   3.836   5.535  -0.509
  224GLU    HG1 3547   3.883   5.565  -0.602
  224GLU    HG2 3548   3.909   5.490  -0.442
  224GLU     CD 3549   3.749   5.646  -0.451
  224GLU    OE1 3550   3.742   5.668  -0.328
  224GLU    OE2 3551   3.682   5.708  -0.536
  224GLU      C 3552   3.906   5.228  -0.555
  224GLU      O 3553   4.018   5.269  -0.527
  225ASP      N 3554   3.865   5.104  -0.526
  225ASP      H 3555   3.785   5.064  -0.572
  225ASP     CA 3556   3.931   5.021  -0.427
  225ASP     HA 3557   3.976   5.092  -0.358
  225ASP     CB 3558   3.841   4.924  -0.351
  225ASP    HB1 3559   3.907   4.863  -0.289
  225ASP    HB2 3560   3.796   4.864  -0.430
  225ASP     CG 3561   3.733   4.978  -0.258
  225ASP    OD1 3562   3.641   4.895  -0.241
  225ASP    OD2 3563   3.740   5.085  -0.193
  225ASP      C 3564   4.040   4.938  -0.492
  225ASP      O 3565   4.016   4.893  -0.604
  226PRO      N 3566   4.155   4.915  -0.428
  226PRO     CD 3567   4.197   4.967  -0.300
  226PRO    HD1 3568   4.116   4.975  -0.227
  226PRO    HD2 3569   4.231   5.069  -0.318
  226PRO     CG 3570   4.317   4.886  -0.251
  226PRO    HG1 3571   4.285   4.790  -0.209
  226PRO    HG2 3572   4.372   4.946  -0.180
  226PRO     CB 3573   4.379   4.864  -0.389
  226PRO    HB1 3574   4.443   4.776  -0.390
  226PRO    HB2 3575   4.429   4.955  -0.421
  226PRO     CA 3576   4.264   4.839  -0.486
  226PRO     HA 3577   4.293   4.890  -0.578
  226PRO      C 3578   4.247   4.689  -0.509
  226PRO      O 3579   4.184   4.621  -0.430
  227SER      N 3580   4.317   4.635  -0.610
  227SER      H 3581   4.351   4.699  -0.680
  227SER     CA 3582   4.321   4.493  -0.638
  227SER     HA 3583   4.223   4.447  -0.628
  227SER     CB 3584   4.365   4.471  -0.782
  227SER    HB1 3585   4.401   4.368  -0.792
  227SER    HB2 3586   4.440   4.542  -0.816
  227SER     OG 3587   4.248   4.494  -0.858
  227SER     HG 3588   4.238   4.584  -0.888
  227SER      C 3589   4.428   4.420  -0.557
  227SER      O 3590   4.536   4.478  -0.543
  228LEU      N 3591   4.398   4.297  -0.516
  228LEU      H 3592   4.301   4.272  -0.508
  228LEU     CA 3593   4.506   4.209  -0.476
  228LEU     HA 3594   4.606   4.251  -0.480
  228LEU     CB 3595   4.470   4.163  -0.334
  228LEU    HB1 3596   4.519   4.069  -0.309
  228LEU    HB2 3597   4.362   4.153  -0.329
  228LEU     CG 3598   4.508   4.261  -0.224
  228LEU     HG 3599   4.476   4.363  -0.243
  228LEU    CD1 3600   4.456   4.224  -0.085
  228LEU   HD11 3601   4.349   4.206  -0.074
  228LEU   HD12 3602   4.507   4.134  -0.051
  228LEU   HD13 3603   4.489   4.305  -0.021
  228LEU    CD2 3604   4.660   4.280  -0.217
  228LEU   HD21 3605   4.697   4.178  -0.209
  228LEU   HD22 3606   4.691   4.338  -0.304
  228LEU   HD23 3607   4.687   4.344  -0.134
  228LEU      C 3608   4.512   4.084  -0.563
  228LEU      O 3609   4.622   4.039  -0.594
  229LEU      N 3610   4.396   4.027  -0.594
  229LEU      H 3611   4.306   4.074  -0.590
  229LEU     CA 3612   4.390   3.899  -0.662
  229LEU     HA 3613   4.468   3.842  -0.612
  229LEU     CB 3614   4.258   3.830  -0.631
  229LEU    HB1 3615   4.182   3.907  -0.642
  229LEU    HB2 3616   4.263   3.819  -0.523
  229LEU     CG 3617   4.222   3.696  -0.694
  229LEU     HG 3618   4.238   3.695  -0.802
  229LEU    CD1 3619   4.303   3.584  -0.628
  229LEU   HD11 3620   4.323   3.602  -0.523
  229LEU   HD12 3621   4.252   3.491  -0.650
  229LEU   HD13 3622   4.402   3.578  -0.674
  229LEU    CD2 3623   4.076   3.662  -0.668
  229LEU   HD21 3624   4.039   3.562  -0.692
  229LEU   HD22 3625   4.069   3.672  -0.560
  229LEU   HD23 3626   3.998   3.727  -0.707
  229LEU      C 3627   4.433   3.900  -0.808
  229LEU      O 3628   4.486   3.801  -0.860
  230GLU      N 3629   4.412   4.012  -0.878
  230GLU      H 3630   4.352   4.080  -0.834
  230GLU     CA 3631   4.445   4.037  -1.016
  230GLU     HA 3632   4.461   3.938  -1.060
  230GLU     CB 3633   4.335   4.101  -1.101
  230GLU    HB1 3634   4.254   4.028  -1.100
  230GLU    HB2 3635   4.372   4.123  -1.201
  230GLU     CG 3636   4.280   4.235  -1.053
  230GLU    HG1 3637   4.368   4.298  -1.043
  230GLU    HG2 3638   4.231   4.221  -0.957
  230GLU     CD 3639   4.173   4.297  -1.141
  230GLU    OE1 3640   4.202   4.378  -1.232
  230GLU    OE2 3641   4.053   4.274  -1.114
  230GLU      C 3642   4.576   4.113  -1.036
  230GLU      O 3643   4.600   4.154  -1.149
  231ASP      N 3644   4.647   4.144  -0.927
  231ASP      H 3645   4.626   4.100  -0.839
  231ASP     CA 3646   4.728   4.264  -0.920
  231ASP     HA 3647   4.677   4.340  -0.980
  231ASP     CB 3648   4.714   4.340  -0.788
  231ASP    HB1 3649   4.757   4.277  -0.711
  231ASP    HB2 3650   4.609   4.355  -0.766
  231ASP     CG 3651   4.785   4.475  -0.801
  231ASP    OD1 3652   4.908   4.487  -0.789
  231ASP    OD2 3653   4.713   4.571  -0.837
  231ASP      C 3654   4.873   4.249  -0.962
  231ASP      O 3655   4.931   4.155  -0.910
  232PRO      N 3656   4.936   4.333  -1.045
  232PRO     CD 3657   4.877   4.449  -1.108
  232PRO    HD1 3658   4.878   4.537  -1.043
  232PRO    HD2 3659   4.775   4.430  -1.143
  232PRO     CG 3660   4.963   4.482  -1.230
  232PRO    HG1 3661   4.953   4.587  -1.255
  232PRO    HG2 3662   4.932   4.420  -1.315
  232PRO     CB 3663   5.096   4.440  -1.169
  232PRO    HB1 3664   5.131   4.526  -1.112
  232PRO    HB2 3665   5.167   4.417  -1.249
  232PRO     CA 3666   5.074   4.315  -1.085
  232PRO     HA 3667   5.085   4.228  -1.150
  232PRO      C 3668   5.178   4.309  -0.974
  232PRO      O 3669   5.283   4.250  -0.997
  233ARG      N 3670   5.148   4.362  -0.855
  233ARG      H 3671   5.055   4.402  -0.854
  233ARG     CA 3672   5.229   4.364  -0.735
  233ARG     HA 3673   5.337   4.366  -0.749
  233ARG     CB 3674   5.212   4.488  -0.649
  233ARG    HB1 3675   5.277   4.494  -0.562
  233ARG    HB2 3676   5.112   4.491  -0.606
  233ARG     CG 3677   5.249   4.616  -0.724
  233ARG    HG1 3678   5.240   4.603  -0.832
  233ARG    HG2 3679   5.356   4.632  -0.708
  233ARG     CD 3680   5.167   4.734  -0.673
  233ARG    HD1 3681   5.230   4.817  -0.705
  233ARG    HD2 3682   5.168   4.723  -0.565
  233ARG     NE 3683   5.031   4.730  -0.727
  233ARG     HE 3684   4.997   4.638  -0.751
  233ARG     CZ 3685   4.959   4.837  -0.764
  233ARG    NH1 3686   4.997   4.963  -0.742
  233ARG   HH11 3687   5.083   4.982  -0.692
  233ARG   HH12 3688   4.937   5.036  -0.777
  233ARG    NH2 3689   4.847   4.820  -0.836
  233ARG   HH21 3690   4.803   4.728  -0.835
  233ARG   HH22 3691   4.795   4.897  -0.874
  233ARG      C 3692   5.220   4.242  -0.645
  233ARG      O 3693   5.316   4.207  -0.576
  234ILE      N 3694   5.114   4.165  -0.671
  234ILE      H 3695   5.052   4.185  -0.749
  234ILE     CA 3696   5.104   4.032  -0.615
  234ILE     HA 3697   5.174   4.022  -0.532
  234ILE     CB 3698   4.963   4.019  -0.558
  234ILE     HB 3699   4.901   4.035  -0.646
  234ILE    CG2 3700   4.935   3.883  -0.494
  234ILE   HG21 3701   4.828   3.876  -0.474
  234ILE   HG22 3702   4.968   3.801  -0.558
  234ILE   HG23 3703   4.985   3.881  -0.397
  234ILE    CG1 3704   4.922   4.130  -0.462
  234ILE   HG11 3705   4.820   4.119  -0.424
  234ILE   HG12 3706   4.913   4.227  -0.510
  234ILE     CD 3707   5.014   4.160  -0.344
  234ILE    HD1 3708   5.115   4.174  -0.383
  234ILE    HD2 3709   4.991   4.243  -0.277
  234ILE    HD3 3710   5.010   4.070  -0.283
  234ILE      C 3711   5.140   3.929  -0.720
  234ILE      O 3712   5.214   3.833  -0.700
  235LYS      N 3713   5.106   3.949  -0.848
  235LYS      H 3714   5.045   4.025  -0.876
  235LYS     CA 3715   5.162   3.868  -0.954
  235LYS     HA 3716   5.129   3.765  -0.940
  235LYS     CB 3717   5.103   3.916  -1.086
  235LYS    HB1 3718   5.152   3.868  -1.171
  235LYS    HB2 3719   5.121   4.024  -1.088
  235LYS     CG 3720   4.955   3.885  -1.098
  235LYS    HG1 3721   4.899   3.931  -1.016
  235LYS    HG2 3722   4.952   3.776  -1.104
  235LYS     CD 3723   4.890   3.956  -1.217
  235LYS    HD1 3724   4.961   3.952  -1.299
  235LYS    HD2 3725   4.865   4.058  -1.187
  235LYS     CE 3726   4.765   3.881  -1.262
  235LYS    HE1 3727   4.717   3.846  -1.170
  235LYS    HE2 3728   4.790   3.791  -1.317
  235LYS     NZ 3729   4.670   3.964  -1.338
  235LYS    HZ1 3730   4.615   4.027  -1.281
  235LYS    HZ2 3731   4.718   4.028  -1.400
  235LYS    HZ3 3732   4.596   3.918  -1.390
  235LYS      C 3733   5.313   3.857  -0.964
  235LYS      O 3734   5.372   3.750  -0.976
  236ALA      N 3735   5.388   3.965  -0.938
  236ALA      H 3736   5.342   4.055  -0.937
  236ALA     CA 3737   5.531   3.961  -0.919
  236ALA     HA 3738   5.574   3.930  -1.015
  236ALA     CB 3739   5.580   4.102  -0.885
  236ALA    HB1 3740   5.684   4.101  -0.853
  236ALA    HB2 3741   5.563   4.177  -0.962
  236ALA    HB3 3742   5.520   4.138  -0.802
  236ALA      C 3743   5.582   3.869  -0.809
  236ALA      O 3744   5.697   3.828  -0.820
  237ILE      N 3745   5.504   3.845  -0.704
  237ILE      H 3746   5.405   3.865  -0.698
  237ILE     CA 3747   5.543   3.753  -0.599
  237ILE     HA 3748   5.652   3.750  -0.590
  237ILE     CB 3749   5.498   3.790  -0.458
  237ILE     HB 3750   5.390   3.773  -0.463
  237ILE    CG2 3751   5.559   3.694  -0.356
  237ILE   HG21 3752   5.499   3.603  -0.361
  237ILE   HG22 3753   5.663   3.670  -0.378
  237ILE   HG23 3754   5.553   3.738  -0.257
  237ILE    CG1 3755   5.520   3.937  -0.426
  237ILE   HG11 3756   5.455   3.964  -0.342
  237ILE   HG12 3757   5.475   3.996  -0.506
  237ILE     CD 3758   5.665   3.977  -0.402
  237ILE    HD1 3759   5.664   4.084  -0.382
  237ILE    HD2 3760   5.709   3.918  -0.321
  237ILE    HD3 3761   5.716   3.965  -0.497
  237ILE      C 3762   5.495   3.613  -0.633
  237ILE      O 3763   5.551   3.511  -0.593
  238ALA      N 3764   5.395   3.602  -0.720
  238ALA      H 3765   5.365   3.689  -0.762
  238ALA     CA 3766   5.337   3.477  -0.763
  238ALA     HA 3767   5.322   3.413  -0.675
  238ALA     CB 3768   5.199   3.498  -0.824
  238ALA    HB1 3769   5.224   3.546  -0.918
  238ALA    HB2 3770   5.139   3.407  -0.836
  238ALA    HB3 3771   5.136   3.573  -0.774
  238ALA      C 3772   5.431   3.403  -0.858
  238ALA      O 3773   5.445   3.281  -0.847
  239ALA      N 3774   5.483   3.480  -0.953
  239ALA      H 3775   5.452   3.576  -0.952
  239ALA     CA 3776   5.567   3.427  -1.059
  239ALA     HA 3777   5.513   3.340  -1.096
  239ALA     CB 3778   5.587   3.539  -1.161
  239ALA    HB1 3779   5.647   3.500  -1.244
  239ALA    HB2 3780   5.493   3.578  -1.198
  239ALA    HB3 3781   5.644   3.618  -1.114
  239ALA      C 3782   5.702   3.385  -1.002
  239ALA      O 3783   5.751   3.289  -1.060
  240LYS      N 3784   5.754   3.451  -0.898
  240LYS      H 3785   5.705   3.537  -0.876
  240LYS     CA 3786   5.870   3.405  -0.825
  240LYS     HA 3787   5.951   3.405  -0.899
  240LYS     CB 3788   5.910   3.498  -0.711
  240LYS    HB1 3789   5.827   3.514  -0.643
  240LYS    HB2 3790   5.931   3.599  -0.747
  240LYS     CG 3791   6.028   3.441  -0.633
  240LYS    HG1 3792   6.115   3.432  -0.699
  240LYS    HG2 3793   6.005   3.342  -0.595
  240LYS     CD 3794   6.064   3.532  -0.516
  240LYS    HD1 3795   5.979   3.550  -0.451
  240LYS    HD2 3796   6.107   3.627  -0.548
  240LYS     CE 3797   6.163   3.454  -0.431
  240LYS    HE1 3798   6.239   3.419  -0.501
  240LYS    HE2 3799   6.109   3.365  -0.397
  240LYS     NZ 3800   6.206   3.542  -0.322
  240LYS    HZ1 3801   6.130   3.583  -0.269
  240LYS    HZ2 3802   6.269   3.492  -0.260
  240LYS    HZ3 3803   6.275   3.612  -0.345
  240LYS      C 3804   5.858   3.260  -0.783
  240LYS      O 3805   5.944   3.174  -0.803
  241HIS      N 3806   5.752   3.239  -0.705
  241HIS      H 3807   5.682   3.312  -0.708
  241HIS     CA 3808   5.720   3.119  -0.630
  241HIS     HA 3809   5.813   3.072  -0.600
  241HIS     CB 3810   5.639   3.149  -0.504
  241HIS    HB1 3811   5.595   3.059  -0.463
  241HIS    HB2 3812   5.566   3.225  -0.532
  241HIS     CG 3813   5.729   3.214  -0.402
  241HIS    ND1 3814   5.832   3.146  -0.338
  241HIS    CE1 3815   5.900   3.235  -0.265
  241HIS    HE1 3816   5.989   3.214  -0.208
  241HIS    NE2 3817   5.847   3.356  -0.292
  241HIS    HE2 3818   5.883   3.441  -0.252
  241HIS    CD2 3819   5.744   3.349  -0.383
  241HIS    HD2 3820   5.687   3.429  -0.428
  241HIS      C 3821   5.659   3.007  -0.714
  241HIS      O 3822   5.640   2.899  -0.659
  242ASN      N 3823   5.614   3.030  -0.837
  242ASN      H 3824   5.612   3.125  -0.870
  242ASN     CA 3825   5.539   2.933  -0.915
  242ASN     HA 3826   5.509   2.976  -1.011
  242ASN     CB 3827   5.620   2.810  -0.954
  242ASN    HB1 3828   5.642   2.750  -0.866
  242ASN    HB2 3829   5.720   2.834  -0.991
  242ASN     CG 3830   5.556   2.730  -1.066
  242ASN    OD1 3831   5.530   2.611  -1.048
  242ASN    ND2 3832   5.529   2.782  -1.186
  242ASN   HD21 3833   5.547   2.881  -1.195
  242ASN   HD22 3834   5.482   2.723  -1.253
  242ASN      C 3835   5.406   2.896  -0.851
  242ASN      O 3836   5.360   2.782  -0.845
  243LYS      N 3837   5.345   2.996  -0.788
  243LYS      H 3838   5.389   3.086  -0.800
  243LYS     CA 3839   5.213   2.992  -0.729
  243LYS     HA 3840   5.171   2.893  -0.744
  243LYS     CB 3841   5.239   3.011  -0.579
  243LYS    HB1 3842   5.140   3.013  -0.534
  243LYS    HB2 3843   5.287   3.107  -0.565
  243LYS     CG 3844   5.319   2.902  -0.508
  243LYS    HG1 3845   5.356   2.935  -0.411
  243LYS    HG2 3846   5.409   2.864  -0.556
  243LYS     CD 3847   5.224   2.786  -0.483
  243LYS    HD1 3848   5.188   2.747  -0.579
  243LYS    HD2 3849   5.150   2.824  -0.413
  243LYS     CE 3850   5.293   2.672  -0.408
  243LYS    HE1 3851   5.334   2.699  -0.311
  243LYS    HE2 3852   5.377   2.631  -0.465
  243LYS     NZ 3853   5.199   2.562  -0.382
  243LYS    HZ1 3854   5.248   2.488  -0.334
  243LYS    HZ2 3855   5.121   2.592  -0.325
  243LYS    HZ3 3856   5.151   2.517  -0.458
  243LYS      C 3857   5.117   3.098  -0.783
  243LYS      O 3858   5.154   3.177  -0.868
  244THR      N 3859   4.988   3.091  -0.748
  244THR      H 3860   4.949   3.020  -0.689
  244THR     CA 3861   4.893   3.195  -0.783
  244THR     HA 3862   4.924   3.242  -0.876
  244THR     CB 3863   4.751   3.141  -0.798
  244THR     HB 3864   4.682   3.224  -0.814
  244THR    CG2 3865   4.742   3.043  -0.914
  244THR   HG21 3866   4.814   2.966  -0.887
  244THR   HG22 3867   4.646   2.991  -0.907
  244THR   HG23 3868   4.754   3.082  -1.015
  244THR    OG1 3869   4.709   3.077  -0.680
  244THR    HG1 3870   4.618   3.050  -0.695
  244THR      C 3871   4.893   3.312  -0.684
  244THR      O 3872   4.940   3.296  -0.572
  245THR      N 3873   4.833   3.422  -0.730
  245THR      H 3874   4.785   3.421  -0.818
  245THR     CA 3875   4.807   3.537  -0.646
  245THR     HA 3876   4.903   3.583  -0.620
  245THR     CB 3877   4.731   3.642  -0.726
  245THR     HB 3878   4.700   3.721  -0.658
  245THR    CG2 3879   4.819   3.709  -0.831
  245THR   HG21 3880   4.907   3.749  -0.780
  245THR   HG22 3881   4.848   3.641  -0.911
  245THR   HG23 3882   4.765   3.793  -0.874
  245THR    OG1 3883   4.619   3.583  -0.788
  245THR    HG1 3884   4.555   3.653  -0.804
  245THR      C 3885   4.732   3.490  -0.522
  245THR      O 3886   4.772   3.535  -0.415
  246ALA      N 3887   4.636   3.398  -0.532
  246ALA      H 3888   4.621   3.359  -0.624
  246ALA     CA 3889   4.564   3.343  -0.418
  246ALA     HA 3890   4.522   3.431  -0.370
  246ALA     CB 3891   4.458   3.245  -0.468
  246ALA    HB1 3892   4.494   3.144  -0.490
  246ALA    HB2 3893   4.379   3.237  -0.393
  246ALA    HB3 3894   4.423   3.294  -0.558
  246ALA      C 3895   4.655   3.270  -0.320
  246ALA      O 3896   4.649   3.293  -0.200
  247GLN      N 3897   4.739   3.176  -0.365
  247GLN      H 3898   4.748   3.176  -0.466
  247GLN     CA 3899   4.824   3.086  -0.289
  247GLN     HA 3900   4.758   3.033  -0.220
  247GLN     CB 3901   4.885   2.993  -0.393
  247GLN    HB1 3902   4.981   2.953  -0.359
  247GLN    HB2 3903   4.909   3.046  -0.485
  247GLN     CG 3904   4.810   2.867  -0.435
  247GLN    HG1 3905   4.714   2.891  -0.480
  247GLN    HG2 3906   4.788   2.814  -0.342
  247GLN     CD 3907   4.890   2.783  -0.534
  247GLN    OE1 3908   4.943   2.826  -0.636
  247GLN    NE2 3909   4.904   2.653  -0.508
  247GLN   HE21 3910   4.866   2.620  -0.421
  247GLN   HE22 3911   4.943   2.596  -0.583
  247GLN      C 3912   4.936   3.161  -0.219
  247GLN      O 3913   4.973   3.127  -0.107
  248VAL      N 3914   4.981   3.274  -0.274
  248VAL      H 3915   4.949   3.297  -0.367
  248VAL     CA 3916   5.076   3.362  -0.208
  248VAL     HA 3917   5.152   3.297  -0.165
  248VAL     CB 3918   5.141   3.446  -0.317
  248VAL     HB 3919   5.070   3.463  -0.398
  248VAL    CG1 3920   5.198   3.573  -0.254
  248VAL   HG11 3921   5.118   3.646  -0.238
  248VAL   HG12 3922   5.260   3.555  -0.167
  248VAL   HG13 3923   5.278   3.611  -0.318
  248VAL    CG2 3924   5.259   3.366  -0.372
  248VAL   HG21 3925   5.287   3.429  -0.457
  248VAL   HG22 3926   5.343   3.354  -0.304
  248VAL   HG23 3927   5.229   3.272  -0.419
  248VAL      C 3928   5.012   3.441  -0.096
  248VAL      O 3929   5.060   3.450   0.018
  249LEU      N 3930   4.900   3.506  -0.128
  249LEU      H 3931   4.852   3.476  -0.211
  249LEU     CA 3932   4.818   3.584  -0.037
  249LEU     HA 3933   4.873   3.667   0.007
  249LEU     CB 3934   4.698   3.639  -0.113
  249LEU    HB1 3935   4.634   3.689  -0.040
  249LEU    HB2 3936   4.639   3.563  -0.165
  249LEU     CG 3937   4.732   3.752  -0.209
  249LEU     HG 3938   4.823   3.727  -0.264
  249LEU    CD1 3939   4.610   3.783  -0.296
  249LEU   HD11 3940   4.527   3.835  -0.248
  249LEU   HD12 3941   4.642   3.849  -0.376
  249LEU   HD13 3942   4.578   3.687  -0.337
  249LEU    CD2 3943   4.769   3.877  -0.129
  249LEU   HD21 3944   4.711   3.887  -0.038
  249LEU   HD22 3945   4.874   3.869  -0.100
  249LEU   HD23 3946   4.760   3.962  -0.197
  249LEU      C 3947   4.766   3.511   0.087
  249LEU      O 3948   4.765   3.569   0.196
  250ILE      N 3949   4.727   3.384   0.072
  250ILE      H 3950   4.723   3.341  -0.020
  250ILE     CA 3951   4.696   3.288   0.175
  250ILE     HA 3952   4.626   3.337   0.242
  250ILE     CB 3953   4.625   3.169   0.111
  250ILE     HB 3954   4.686   3.136   0.027
  250ILE    CG2 3955   4.606   3.055   0.211
  250ILE   HG21 3956   4.697   3.037   0.267
  250ILE   HG22 3957   4.525   3.074   0.281
  250ILE   HG23 3958   4.578   2.960   0.165
  250ILE    CG1 3959   4.490   3.224   0.066
  250ILE   HG11 3960   4.509   3.299  -0.012
  250ILE   HG12 3961   4.433   3.268   0.147
  250ILE     CD 3962   4.405   3.121  -0.007
  250ILE    HD1 3963   4.456   3.085  -0.096
  250ILE    HD2 3964   4.394   3.036   0.062
  250ILE    HD3 3965   4.308   3.166  -0.030
  250ILE      C 3966   4.822   3.263   0.257
  250ILE      O 3967   4.804   3.237   0.376
  251ARG      N 3968   4.938   3.257   0.192
  251ARG      H 3969   4.944   3.267   0.092
  251ARG     CA 3970   5.062   3.229   0.262
  251ARG     HA 3971   5.035   3.157   0.339
  251ARG     CB 3972   5.161   3.167   0.164
  251ARG    HB1 3973   5.186   3.246   0.092
  251ARG    HB2 3974   5.111   3.084   0.114
  251ARG     CG 3975   5.281   3.105   0.235
  251ARG    HG1 3976   5.328   3.179   0.299
  251ARG    HG2 3977   5.354   3.071   0.162
  251ARG     CD 3978   5.247   2.988   0.328
  251ARG    HD1 3979   5.192   2.910   0.275
  251ARG    HD2 3980   5.191   3.019   0.416
  251ARG     NE 3981   5.368   2.916   0.369
  251ARG     HE 3982   5.451   2.921   0.311
  251ARG     CZ 3983   5.368   2.809   0.449
  251ARG    NH1 3984   5.262   2.764   0.517
  251ARG   HH11 3985   5.172   2.808   0.502
  251ARG   HH12 3986   5.270   2.670   0.552
  251ARG    NH2 3987   5.477   2.731   0.460
  251ARG   HH21 3988   5.557   2.737   0.398
  251ARG   HH22 3989   5.467   2.653   0.523
  251ARG      C 3990   5.126   3.343   0.339
  251ARG      O 3991   5.201   3.324   0.435
  252PHE      N 3992   5.095   3.469   0.308
  252PHE      H 3993   5.040   3.483   0.225
  252PHE     CA 3994   5.133   3.590   0.377
  252PHE     HA 3995   5.242   3.585   0.379
  252PHE     CB 3996   5.102   3.710   0.287
  252PHE    HB1 3997   4.997   3.712   0.259
  252PHE    HB2 3998   5.170   3.703   0.201
  252PHE     CG 3999   5.140   3.844   0.345
  252PHE    CD1 4000   5.276   3.872   0.367
  252PHE    HD1 4001   5.347   3.800   0.329
  252PHE    CE1 4002   5.306   3.987   0.440
  252PHE    HE1 4003   5.409   4.008   0.463
  252PHE     CZ 4004   5.202   4.070   0.485
  252PHE     HZ 4005   5.227   4.152   0.551
  252PHE    CE2 4006   5.067   4.046   0.457
  252PHE    HE2 4007   4.991   4.113   0.492
  252PHE    CD2 4008   5.038   3.932   0.380
  252PHE    HD2 4009   4.933   3.917   0.360
  252PHE      C 4010   5.107   3.601   0.526
  252PHE      O 4011   5.196   3.628   0.607
  253PRO      N 4012   4.983   3.577   0.570
  253PRO     CD 4013   4.867   3.561   0.485
  253PRO    HD1 4014   4.863   3.462   0.441
  253PRO    HD2 4015   4.868   3.639   0.408
  253PRO     CG 4016   4.747   3.587   0.575
  253PRO    HG1 4017   4.654   3.545   0.537
  253PRO    HG2 4018   4.739   3.695   0.589
  253PRO     CB 4019   4.791   3.523   0.706
  253PRO    HB1 4020   4.779   3.415   0.698
  253PRO    HB2 4021   4.751   3.567   0.798
  253PRO     CA 4022   4.940   3.556   0.707
  253PRO     HA 4023   4.960   3.655   0.748
  253PRO      C 4024   5.018   3.449   0.782
  253PRO      O 4025   5.076   3.470   0.888
  254MET      N 4026   5.037   3.332   0.722
  254MET      H 4027   5.005   3.321   0.626
  254MET     CA 4028   5.078   3.213   0.794
  254MET     HA 4029   5.024   3.191   0.886
  254MET     CB 4030   5.079   3.084   0.711
  254MET    HB1 4031   5.134   2.997   0.746
  254MET    HB2 4032   5.123   3.098   0.613
  254MET     CG 4033   4.936   3.032   0.698
  254MET    HG1 4034   4.868   3.110   0.664
  254MET    HG2 4035   4.896   3.008   0.797
  254MET     SD 4036   4.921   2.883   0.597
  254MET     CE 4037   4.748   2.857   0.550
  254MET    HE1 4038   4.708   2.939   0.492
  254MET    HE2 4039   4.738   2.765   0.492
  254MET    HE3 4040   4.692   2.843   0.642
  254MET      C 4041   5.224   3.228   0.834
  254MET      O 4042   5.247   3.215   0.954
  255GLN      N 4043   5.310   3.290   0.752
  255GLN      H 4044   5.280   3.324   0.662
  255GLN     CA 4045   5.446   3.332   0.778
  255GLN     HA 4046   5.503   3.251   0.823
  255GLN     CB 4047   5.518   3.352   0.645
  255GLN    HB1 4048   5.606   3.413   0.666
  255GLN    HB2 4049   5.457   3.408   0.575
  255GLN     CG 4050   5.566   3.218   0.592
  255GLN    HG1 4051   5.473   3.169   0.563
  255GLN    HG2 4052   5.615   3.160   0.670
  255GLN     CD 4053   5.663   3.222   0.474
  255GLN    OE1 4054   5.623   3.191   0.362
  255GLN    NE2 4055   5.790   3.252   0.499
  255GLN   HE21 4056   5.830   3.255   0.591
  255GLN   HE22 4057   5.853   3.250   0.420
  255GLN      C 4058   5.464   3.448   0.876
  255GLN      O 4059   5.576   3.489   0.905
  256ARG      N 4060   5.355   3.499   0.932
  256ARG      H 4061   5.266   3.456   0.908
  256ARG     CA 4062   5.357   3.597   1.039
  256ARG     HA 4063   5.462   3.616   1.063
  256ARG     CB 4064   5.283   3.726   1.004
  256ARG    HB1 4065   5.294   3.786   1.094
  256ARG    HB2 4066   5.179   3.698   0.984
  256ARG     CG 4067   5.356   3.793   0.888
  256ARG    HG1 4068   5.366   3.729   0.800
  256ARG    HG2 4069   5.456   3.827   0.912
  256ARG     CD 4070   5.269   3.906   0.834
  256ARG    HD1 4071   5.166   3.872   0.831
  256ARG    HD2 4072   5.319   3.928   0.740
  256ARG     NE 4073   5.273   4.021   0.925
  256ARG     HE 4074   5.358   4.036   0.977
  256ARG     CZ 4075   5.175   4.112   0.935
  256ARG    NH1 4076   5.062   4.111   0.863
  256ARG   HH11 4077   5.069   4.051   0.782
  256ARG   HH12 4078   4.990   4.180   0.877
  256ARG    NH2 4079   5.184   4.211   1.025
  256ARG   HH21 4080   5.267   4.232   1.079
  256ARG   HH22 4081   5.104   4.272   1.022
  256ARG      C 4082   5.300   3.527   1.161
  256ARG      O 4083   5.247   3.592   1.250
  257ASN      N 4084   5.294   3.393   1.162
  257ASN      H 4085   5.319   3.348   1.076
  257ASN     CA 4086   5.244   3.301   1.262
  257ASN     HA 4087   5.257   3.202   1.218
  257ASN     CB 4088   5.329   3.305   1.389
  257ASN    HB1 4089   5.289   3.389   1.446
  257ASN    HB2 4090   5.433   3.325   1.362
  257ASN     CG 4091   5.334   3.184   1.481
  257ASN    OD1 4092   5.282   3.077   1.452
  257ASN    ND2 4093   5.405   3.200   1.593
  257ASN   HD21 4094   5.446   3.289   1.619
  257ASN   HD22 4095   5.415   3.123   1.658
  257ASN      C 4096   5.096   3.322   1.287
  257ASN      O 4097   5.049   3.294   1.397
  258LEU      N 4098   5.020   3.371   1.188
  258LEU      H 4099   5.064   3.377   1.098
  258LEU     CA 4100   4.875   3.378   1.199
  258LEU     HA 4101   4.849   3.393   1.304
  258LEU     CB 4102   4.824   3.495   1.116
  258LEU    HB1 4103   4.716   3.499   1.126
  258LEU    HB2 4104   4.859   3.469   1.016
  258LEU     CG 4105   4.879   3.634   1.149
  258LEU     HG 4106   4.979   3.641   1.107
  258LEU    CD1 4107   4.793   3.740   1.081
  258LEU   HD11 4108   4.835   3.754   0.981
  258LEU   HD12 4109   4.689   3.710   1.086
  258LEU   HD13 4110   4.805   3.838   1.125
  258LEU    CD2 4111   4.886   3.658   1.300
  258LEU   HD21 4112   4.785   3.647   1.338
  258LEU   HD22 4113   4.956   3.589   1.347
  258LEU   HD23 4114   4.921   3.760   1.316
  258LEU      C 4115   4.806   3.248   1.160
  258LEU      O 4116   4.862   3.163   1.090
  259VAL      N 4117   4.676   3.238   1.188
  259VAL      H 4118   4.648   3.319   1.241
  259VAL     CA 4119   4.572   3.155   1.130
  259VAL     HA 4120   4.611   3.060   1.094
  259VAL     CB 4121   4.457   3.136   1.229
  259VAL     HB 4122   4.434   3.232   1.275
  259VAL    CG1 4123   4.335   3.068   1.169
  259VAL   HG11 4124   4.360   2.966   1.141
  259VAL   HG12 4125   4.253   3.061   1.240
  259VAL   HG13 4126   4.295   3.116   1.080
  259VAL    CG2 4127   4.501   3.052   1.348
  259VAL   HG21 4128   4.450   3.093   1.435
  259VAL   HG22 4129   4.490   2.946   1.325
  259VAL   HG23 4130   4.606   3.066   1.374
  259VAL      C 4131   4.524   3.233   1.010
  259VAL      O 4132   4.524   3.356   1.014
  260VAL      N 4133   4.479   3.166   0.903
  260VAL      H 4134   4.484   3.066   0.902
  260VAL     CA 4135   4.404   3.232   0.798
  260VAL     HA 4136   4.361   3.320   0.846
  260VAL     CB 4137   4.492   3.273   0.681
  260VAL     HB 4138   4.565   3.342   0.723
  260VAL    CG1 4139   4.567   3.153   0.623
  260VAL   HG11 4140   4.612   3.093   0.702
  260VAL   HG12 4141   4.491   3.094   0.573
  260VAL   HG13 4142   4.643   3.181   0.550
  260VAL    CG2 4143   4.426   3.360   0.575
  260VAL   HG21 4144   4.497   3.403   0.504
  260VAL   HG22 4145   4.368   3.291   0.513
  260VAL   HG23 4146   4.363   3.441   0.613
  260VAL      C 4147   4.282   3.155   0.748
  260VAL      O 4148   4.275   3.032   0.750
  261ILE      N 4149   4.175   3.227   0.715
  261ILE      H 4150   4.179   3.328   0.726
  261ILE     CA 4151   4.054   3.169   0.661
  261ILE     HA 4152   4.066   3.063   0.638
  261ILE     CB 4153   3.944   3.180   0.766
  261ILE     HB 4154   3.854   3.150   0.711
  261ILE    CG2 4155   3.960   3.074   0.875
  261ILE   HG21 4156   3.998   3.117   0.967
  261ILE   HG22 4157   3.863   3.030   0.897
  261ILE   HG23 4158   4.023   2.996   0.834
  261ILE    CG1 4159   3.910   3.315   0.829
  261ILE   HG11 4160   3.902   3.384   0.745
  261ILE   HG12 4161   3.994   3.358   0.883
  261ILE     CD 4162   3.780   3.325   0.907
  261ILE    HD1 4163   3.775   3.256   0.991
  261ILE    HD2 4164   3.756   3.423   0.949
  261ILE    HD3 4165   3.703   3.298   0.834
  261ILE      C 4166   4.006   3.230   0.530
  261ILE      O 4167   3.908   3.302   0.512
  262PRO      N 4168   4.070   3.188   0.421
  262PRO     CD 4169   4.178   3.092   0.408
  262PRO    HD1 4170   4.170   3.010   0.480
  262PRO    HD2 4171   4.270   3.149   0.409
  262PRO     CG 4172   4.187   3.048   0.262
  262PRO    HG1 4173   4.124   2.961   0.249
  262PRO    HG2 4174   4.289   3.028   0.229
  262PRO     CB 4175   4.125   3.167   0.190
  262PRO    HB1 4176   4.095   3.152   0.087
  262PRO    HB2 4177   4.200   3.246   0.190
  262PRO     CA 4178   4.020   3.218   0.289
  262PRO     HA 4179   4.001   3.326   0.288
  262PRO      C 4180   3.886   3.149   0.265
  262PRO      O 4181   3.859   3.041   0.317
  263LYS      N 4182   3.796   3.214   0.192
  263LYS      H 4183   3.817   3.305   0.153
  263LYS     CA 4184   3.679   3.146   0.140
  263LYS     HA 4185   3.647   3.067   0.208
  263LYS     CB 4186   3.559   3.236   0.111
  263LYS    HB1 4187   3.598   3.331   0.075
  263LYS    HB2 4188   3.512   3.252   0.208
  263LYS     CG 4189   3.445   3.195   0.019
  263LYS    HG1 4190   3.405   3.103   0.061
  263LYS    HG2 4191   3.499   3.187  -0.076
  263LYS     CD 4192   3.349   3.313   0.005
  263LYS    HD1 4193   3.406   3.390  -0.047
  263LYS    HD2 4194   3.320   3.365   0.097
  263LYS     CE 4195   3.226   3.273  -0.075
  263LYS    HE1 4196   3.138   3.335  -0.055
  263LYS    HE2 4197   3.196   3.170  -0.055
  263LYS     NZ 4198   3.260   3.301  -0.215
  263LYS    HZ1 4199   3.332   3.236  -0.243
  263LYS    HZ2 4200   3.179   3.286  -0.274
  263LYS    HZ3 4201   3.287   3.396  -0.235
  263LYS      C 4202   3.720   3.082   0.007
  263LYS      O 4203   3.793   3.146  -0.069
  264SER      N 4204   3.666   2.965  -0.024
  264SER      H 4205   3.615   2.914   0.048
  264SER     CA 4206   3.638   2.902  -0.152
  264SER     HA 4207   3.618   2.977  -0.229
  264SER     CB 4208   3.753   2.811  -0.193
  264SER    HB1 4209   3.722   2.735  -0.264
  264SER    HB2 4210   3.802   2.767  -0.106
  264SER     OG 4211   3.850   2.887  -0.262
  264SER     HG 4212   3.925   2.910  -0.206
  264SER      C 4213   3.511   2.818  -0.146
  264SER      O 4214   3.479   2.770  -0.037
  265VAL      N 4215   3.434   2.813  -0.255
  265VAL      H 4216   3.443   2.889  -0.321
  265VAL     CA 4217   3.318   2.730  -0.282
  265VAL     HA 4218   3.302   2.667  -0.194
  265VAL     CB 4219   3.197   2.821  -0.293
  265VAL     HB 4220   3.214   2.876  -0.386
  265VAL    CG1 4221   3.072   2.735  -0.313
  265VAL   HG11 4222   3.085   2.644  -0.254
  265VAL   HG12 4223   2.983   2.788  -0.279
  265VAL   HG13 4224   3.070   2.701  -0.416
  265VAL    CG2 4225   3.183   2.915  -0.173
  265VAL   HG21 4226   3.275   2.970  -0.155
  265VAL   HG22 4227   3.113   2.994  -0.199
  265VAL   HG23 4228   3.143   2.854  -0.091
  265VAL      C 4229   3.334   2.652  -0.411
  265VAL      O 4230   3.272   2.547  -0.425
  266THR      N 4231   3.418   2.697  -0.505
  266THR      H 4232   3.449   2.792  -0.493
  266THR     CA 4233   3.437   2.625  -0.629
  266THR     HA 4234   3.341   2.590  -0.667
  266THR     CB 4235   3.486   2.728  -0.730
  266THR     HB 4236   3.587   2.761  -0.704
  266THR    CG2 4237   3.498   2.667  -0.869
  266THR   HG21 4238   3.543   2.738  -0.939
  266THR   HG22 4239   3.566   2.582  -0.860
  266THR   HG23 4240   3.400   2.649  -0.912
  266THR    OG1 4241   3.416   2.850  -0.744
  266THR    HG1 4242   3.420   2.894  -0.659
  266THR      C 4243   3.550   2.526  -0.605
  266THR      O 4244   3.654   2.562  -0.549
  267PRO      N 4245   3.524   2.397  -0.625
  267PRO     CD 4246   3.405   2.346  -0.690
  267PRO    HD1 4247   3.403   2.359  -0.799
  267PRO    HD2 4248   3.315   2.395  -0.653
  267PRO     CG 4249   3.421   2.196  -0.666
  267PRO    HG1 4250   3.369   2.144  -0.747
  267PRO    HG2 4251   3.381   2.162  -0.571
  267PRO     CB 4252   3.570   2.164  -0.664
  267PRO    HB1 4253   3.615   2.173  -0.763
  267PRO    HB2 4254   3.587   2.075  -0.605
  267PRO     CA 4255   3.618   2.291  -0.594
  267PRO     HA 4256   3.612   2.275  -0.487
  267PRO      C 4257   3.761   2.320  -0.639
  267PRO      O 4258   3.846   2.288  -0.556
  268GLU      N 4259   3.792   2.367  -0.760
  268GLU      H 4260   3.720   2.376  -0.830
  268GLU     CA 4261   3.931   2.388  -0.794
  268GLU     HA 4262   3.982   2.292  -0.793
  268GLU     CB 4263   3.953   2.441  -0.936
  268GLU    HB1 4264   3.890   2.382  -1.004
  268GLU    HB2 4265   4.053   2.407  -0.962
  268GLU     CG 4266   3.926   2.589  -0.958
  268GLU    HG1 4267   3.980   2.649  -0.885
  268GLU    HG2 4268   3.819   2.607  -0.961
  268GLU     CD 4269   3.971   2.637  -1.096
  268GLU    OE1 4270   4.086   2.684  -1.116
  268GLU    OE2 4271   3.887   2.636  -1.188
  268GLU      C 4272   4.010   2.468  -0.691
  268GLU      O 4273   4.125   2.443  -0.654
  269ARG      N 4274   3.939   2.571  -0.644
  269ARG      H 4275   3.843   2.568  -0.675
  269ARG     CA 4276   3.985   2.678  -0.557
  269ARG     HA 4277   4.089   2.700  -0.583
  269ARG     CB 4278   3.888   2.795  -0.567
  269ARG    HB1 4279   3.934   2.875  -0.509
  269ARG    HB2 4280   3.797   2.769  -0.511
  269ARG     CG 4281   3.852   2.857  -0.702
  269ARG    HG1 4282   3.784   2.782  -0.742
  269ARG    HG2 4283   3.935   2.865  -0.772
  269ARG     CD 4284   3.768   2.984  -0.693
  269ARG    HD1 4285   3.821   3.055  -0.629
  269ARG    HD2 4286   3.678   2.959  -0.637
  269ARG     NE 4287   3.728   3.036  -0.824
  269ARG     HE 4288   3.770   2.989  -0.902
  269ARG     CZ 4289   3.682   3.158  -0.855
  269ARG    NH1 4290   3.633   3.240  -0.760
  269ARG   HH11 4291   3.632   3.204  -0.666
  269ARG   HH12 4292   3.639   3.338  -0.783
  269ARG    NH2 4293   3.710   3.208  -0.976
  269ARG   HH21 4294   3.754   3.151  -1.046
  269ARG   HH22 4295   3.662   3.294  -1.000
  269ARG      C 4296   3.999   2.631  -0.413
  269ARG      O 4297   4.094   2.675  -0.350
  270ILE      N 4298   3.913   2.541  -0.365
  270ILE      H 4299   3.850   2.511  -0.437
  270ILE     CA 4300   3.916   2.476  -0.235
  270ILE     HA 4301   3.922   2.557  -0.163
  270ILE     CB 4302   3.790   2.394  -0.207
  270ILE     HB 4303   3.767   2.321  -0.285
  270ILE    CG2 4304   3.802   2.318  -0.076
  270ILE   HG21 4305   3.711   2.260  -0.062
  270ILE   HG22 4306   3.893   2.258  -0.080
  270ILE   HG23 4307   3.807   2.379   0.015
  270ILE    CG1 4308   3.661   2.476  -0.204
  270ILE   HG11 4309   3.652   2.540  -0.292
  270ILE   HG12 4310   3.656   2.534  -0.112
  270ILE     CD 4311   3.537   2.388  -0.215
  270ILE    HD1 4312   3.520   2.322  -0.130
  270ILE    HD2 4313   3.463   2.468  -0.216
  270ILE    HD3 4314   3.532   2.332  -0.308
  270ILE      C 4315   4.048   2.401  -0.223
  270ILE      O 4316   4.128   2.415  -0.131
  271ALA      N 4317   4.078   2.316  -0.322
  271ALA      H 4318   4.011   2.312  -0.398
  271ALA     CA 4319   4.204   2.245  -0.332
  271ALA     HA 4320   4.211   2.190  -0.238
  271ALA     CB 4321   4.180   2.163  -0.459
  271ALA    HB1 4322   4.083   2.118  -0.479
  271ALA    HB2 4323   4.198   2.227  -0.545
  271ALA    HB3 4324   4.259   2.088  -0.460
  271ALA      C 4325   4.322   2.340  -0.335
  271ALA      O 4326   4.424   2.310  -0.273
  272GLU      N 4327   4.318   2.444  -0.419
  272GLU      H 4328   4.232   2.455  -0.470
  272GLU     CA 4329   4.416   2.550  -0.429
  272GLU     HA 4330   4.516   2.508  -0.428
  272GLU     CB 4331   4.396   2.627  -0.559
  272GLU    HB1 4332   4.301   2.682  -0.554
  272GLU    HB2 4333   4.393   2.546  -0.632
  272GLU     CG 4334   4.506   2.722  -0.604
  272GLU    HG1 4335   4.602   2.671  -0.600
  272GLU    HG2 4336   4.505   2.799  -0.527
  272GLU     CD 4337   4.478   2.806  -0.728
  272GLU    OE1 4338   4.454   2.928  -0.717
  272GLU    OE2 4339   4.456   2.758  -0.841
  272GLU      C 4340   4.438   2.645  -0.311
  272GLU      O 4341   4.544   2.700  -0.284
  273ASN      N 4342   4.337   2.651  -0.224
  273ASN      H 4343   4.248   2.618  -0.259
  273ASN     CA 4344   4.356   2.715  -0.096
  273ASN     HA 4345   4.413   2.807  -0.111
  273ASN     CB 4346   4.221   2.756  -0.037
  273ASN    HB1 4347   4.235   2.778   0.069
  273ASN    HB2 4348   4.149   2.679  -0.061
  273ASN     CG 4349   4.145   2.872  -0.101
  273ASN    OD1 4350   4.043   2.918  -0.051
  273ASN    ND2 4351   4.190   2.924  -0.216
  273ASN   HD21 4352   4.260   2.875  -0.269
  273ASN   HD22 4353   4.146   3.005  -0.258
  273ASN      C 4354   4.434   2.621  -0.005
  273ASN      O 4355   4.509   2.665   0.082
  274PHE      N 4356   4.414   2.490  -0.019
  274PHE      H 4357   4.332   2.467  -0.073
  274PHE     CA 4358   4.491   2.394   0.060
  274PHE     HA 4359   4.488   2.433   0.161
  274PHE     CB 4360   4.419   2.260   0.067
  274PHE    HB1 4361   4.447   2.204  -0.022
  274PHE    HB2 4362   4.312   2.283   0.063
  274PHE     CG 4363   4.453   2.182   0.191
  274PHE    CD1 4364   4.382   2.214   0.308
  274PHE    HD1 4365   4.309   2.294   0.301
  274PHE    CE1 4366   4.398   2.140   0.425
  274PHE    HE1 4367   4.337   2.163   0.511
  274PHE     CZ 4368   4.492   2.036   0.432
  274PHE     HZ 4369   4.499   1.980   0.524
  274PHE    CE2 4370   4.573   2.012   0.320
  274PHE    HE2 4371   4.649   1.935   0.320
  274PHE    CD2 4372   4.544   2.076   0.199
  274PHE    HD2 4373   4.605   2.054   0.112
  274PHE      C 4374   4.634   2.379   0.010
  274PHE      O 4375   4.719   2.330   0.085
  275LYS      N 4376   4.664   2.399  -0.119
  275LYS      H 4377   4.588   2.425  -0.180
  275LYS     CA 4378   4.794   2.369  -0.177
  275LYS     HA 4379   4.831   2.275  -0.136
  275LYS     CB 4380   4.777   2.347  -0.327
  275LYS    HB1 4381   4.751   2.446  -0.365
  275LYS    HB2 4382   4.704   2.271  -0.355
  275LYS     CG 4383   4.897   2.312  -0.415
  275LYS    HG1 4384   4.970   2.392  -0.417
  275LYS    HG2 4385   4.843   2.287  -0.507
  275LYS     CD 4386   4.956   2.181  -0.365
  275LYS    HD1 4387   4.884   2.099  -0.367
  275LYS    HD2 4388   4.996   2.194  -0.264
  275LYS     CE 4389   5.068   2.147  -0.463
  275LYS    HE1 4390   5.160   2.202  -0.444
  275LYS    HE2 4391   5.029   2.179  -0.560
  275LYS     NZ 4392   5.093   2.003  -0.461
  275LYS    HZ1 4393   5.138   1.971  -0.546
  275LYS    HZ2 4394   5.139   1.998  -0.372
  275LYS    HZ3 4395   5.004   1.955  -0.465
  275LYS      C 4396   4.892   2.482  -0.152
  275LYS      O 4397   4.933   2.556  -0.241
  276VAL      N 4398   4.923   2.511  -0.025
  276VAL      H 4399   4.875   2.446   0.036
  276VAL     CA 4400   4.978   2.636   0.023
  276VAL     HA 4401   5.026   2.702  -0.051
  276VAL     CB 4402   4.857   2.714   0.075
  276VAL     HB 4403   4.768   2.687   0.019
  276VAL    CG1 4404   4.833   2.695   0.224
  276VAL   HG11 4405   4.910   2.733   0.291
  276VAL   HG12 4406   4.741   2.747   0.251
  276VAL   HG13 4407   4.826   2.591   0.258
  276VAL    CG2 4408   4.889   2.862   0.053
  276VAL   HG21 4409   4.808   2.921   0.096
  276VAL   HG22 4410   4.984   2.888   0.100
  276VAL   HG23 4411   4.901   2.888  -0.053
  276VAL      C 4412   5.084   2.611   0.130
  276VAL      O 4413   5.174   2.693   0.149
  277PHE      N 4414   5.091   2.489   0.184
  277PHE      H 4415   5.025   2.420   0.150
  277PHE     CA 4416   5.186   2.442   0.282
  277PHE     HA 4417   5.199   2.526   0.351
  277PHE     CB 4418   5.130   2.319   0.352
  277PHE    HB1 4419   5.196   2.284   0.432
  277PHE    HB2 4420   5.129   2.234   0.284
  277PHE     CG 4421   4.996   2.340   0.419
  277PHE    CD1 4422   4.875   2.307   0.357
  277PHE    HD1 4423   4.878   2.264   0.258
  277PHE    CE1 4424   4.752   2.314   0.423
  277PHE    HE1 4425   4.662   2.271   0.381
  277PHE     CZ 4426   4.747   2.372   0.550
  277PHE     HZ 4427   4.655   2.384   0.605
  277PHE    CE2 4428   4.866   2.416   0.610
  277PHE    HE2 4429   4.868   2.466   0.705
  277PHE    CD2 4430   4.990   2.393   0.549
  277PHE    HD2 4431   5.081   2.430   0.592
  277PHE      C 4432   5.326   2.419   0.228
  277PHE      O 4433   5.417   2.427   0.310
  278ASP      N 4434   5.344   2.404   0.096
  278ASP      H 4435   5.260   2.414   0.041
  278ASP     CA 4436   5.465   2.347   0.042
  278ASP     HA 4437   5.509   2.289   0.123
  278ASP     CB 4438   5.427   2.268  -0.083
  278ASP    HB1 4439   5.368   2.185  -0.044
  278ASP    HB2 4440   5.518   2.237  -0.134
  278ASP     CG 4441   5.341   2.353  -0.175
  278ASP    OD1 4442   5.390   2.381  -0.286
  278ASP    OD2 4443   5.221   2.378  -0.149
  278ASP      C 4444   5.573   2.450   0.008
  278ASP      O 4445   5.679   2.409  -0.038
  279PHE      N 4446   5.562   2.579   0.043
  279PHE      H 4447   5.479   2.615   0.088
  279PHE     CA 4448   5.668   2.674   0.016
  279PHE     HA 4449   5.764   2.621   0.011
  279PHE     CB 4450   5.642   2.741  -0.120
  279PHE    HB1 4451   5.622   2.660  -0.190
  279PHE    HB2 4452   5.734   2.788  -0.156
  279PHE     CG 4453   5.529   2.841  -0.121
  279PHE    CD1 4454   5.397   2.811  -0.086
  279PHE    HD1 4455   5.371   2.710  -0.058
  279PHE    CE1 4456   5.288   2.898  -0.099
  279PHE    HE1 4457   5.191   2.867  -0.063
  279PHE     CZ 4458   5.302   3.025  -0.158
  279PHE     HZ 4459   5.225   3.099  -0.174
  279PHE    CE2 4460   5.435   3.052  -0.193
  279PHE    HE2 4461   5.460   3.141  -0.249
  279PHE    CD2 4462   5.546   2.970  -0.174
  279PHE    HD2 4463   5.646   2.995  -0.206
  279PHE      C 4464   5.683   2.767   0.135
  279PHE      O 4465   5.602   2.783   0.226
  280GLU      N 4466   5.788   2.849   0.124
  280GLU      H 4467   5.854   2.847   0.047
  280GLU     CA 4468   5.810   2.963   0.210
  280GLU     HA 4469   5.715   2.981   0.260
  280GLU     CB 4470   5.912   2.937   0.321
  280GLU    HB1 4471   5.927   3.028   0.378
  280GLU    HB2 4472   6.006   2.925   0.267
  280GLU     CG 4473   5.880   2.810   0.401
  280GLU    HG1 4474   5.874   2.727   0.331
  280GLU    HG2 4475   5.784   2.826   0.449
  280GLU     CD 4476   5.973   2.785   0.519
  280GLU    OE1 4477   5.955   2.835   0.632
  280GLU    OE2 4478   6.074   2.714   0.502
  280GLU      C 4479   5.854   3.080   0.123
  280GLU      O 4480   5.957   3.068   0.057
  281LEU      N 4481   5.800   3.199   0.153
  281LEU      H 4482   5.729   3.203   0.224
  281LEU     CA 4483   5.844   3.330   0.109
  281LEU     HA 4484   5.869   3.322   0.004
  281LEU     CB 4485   5.728   3.428   0.123
  281LEU    HB1 4486   5.763   3.522   0.081
  281LEU    HB2 4487   5.727   3.463   0.226
  281LEU     CG 4488   5.585   3.395   0.081
  281LEU     HG 4489   5.563   3.292   0.106
  281LEU    CD1 4490   5.482   3.473   0.162
  281LEU   HD11 4491   5.482   3.578   0.134
  281LEU   HD12 4492   5.380   3.443   0.139
  281LEU   HD13 4493   5.501   3.451   0.268
  281LEU    CD2 4494   5.559   3.417  -0.069
  281LEU   HD21 4495   5.457   3.386  -0.090
  281LEU   HD22 4496   5.564   3.521  -0.101
  281LEU   HD23 4497   5.639   3.362  -0.119
  281LEU      C 4498   5.964   3.382   0.188
  281LEU      O 4499   5.986   3.353   0.305
  282SER      N 4500   6.046   3.461   0.118
  282SER      H 4501   6.031   3.467   0.018
  282SER     CA 4502   6.173   3.504   0.173
  282SER     HA 4503   6.218   3.429   0.239
  282SER     CB 4504   6.271   3.528   0.059
  282SER    HB1 4505   6.235   3.465  -0.023
  282SER    HB2 4506   6.371   3.500   0.090
  282SER     OG 4507   6.269   3.664   0.023
  282SER     HG 4508   6.337   3.691  -0.040
  282SER      C 4509   6.163   3.617   0.275
  282SER      O 4510   6.061   3.683   0.291
  283SER      N 4511   6.273   3.667   0.332
  283SER      H 4512   6.356   3.618   0.303
  283SER     CA 4513   6.292   3.793   0.402
  283SER     HA 4514   6.213   3.800   0.477
  283SER     CB 4515   6.427   3.788   0.471
  283SER    HB1 4516   6.422   3.716   0.553
  283SER    HB2 4517   6.456   3.886   0.508
  283SER     OG 4518   6.527   3.763   0.374
  283SER     HG 4519   6.601   3.729   0.424
  283SER      C 4520   6.275   3.921   0.321
  283SER      O 4521   6.217   4.013   0.378
  284GLN      N 4522   6.307   3.913   0.191
  284GLN      H 4523   6.371   3.837   0.172
  284GLN     CA 4524   6.283   4.020   0.096
  284GLN     HA 4525   6.314   4.115   0.139
  284GLN     CB 4526   6.374   3.994  -0.025
  284GLN    HB1 4527   6.346   3.903  -0.077
  284GLN    HB2 4528   6.478   3.998   0.005
  284GLN     CG 4529   6.354   4.105  -0.128
  284GLN    HG1 4530   6.386   4.194  -0.074
  284GLN    HG2 4531   6.250   4.117  -0.160
  284GLN     CD 4532   6.448   4.087  -0.246
  284GLN    OE1 4533   6.446   3.986  -0.316
  284GLN    NE2 4534   6.525   4.188  -0.287
  284GLN   HE21 4535   6.539   4.264  -0.223
  284GLN   HE22 4536   6.596   4.165  -0.356
  284GLN      C 4537   6.137   4.026   0.055
  284GLN      O 4538   6.084   4.137   0.060
  285ASP      N 4539   6.066   3.917   0.026
  285ASP      H 4540   6.120   3.832   0.020
  285ASP     CA 4541   5.927   3.903  -0.010
  285ASP     HA 4542   5.907   3.973  -0.092
  285ASP     CB 4543   5.890   3.758  -0.041
  285ASP    HB1 4544   5.791   3.749  -0.086
  285ASP    HB2 4545   5.891   3.715   0.059
  285ASP     CG 4546   5.978   3.680  -0.138
  285ASP    OD1 4547   6.052   3.748  -0.213
  285ASP    OD2 4548   5.971   3.555  -0.136
  285ASP      C 4549   5.845   3.965   0.102
  285ASP      O 4550   5.762   4.051   0.071
  286MET      N 4551   5.887   3.940   0.226
  286MET      H 4552   5.962   3.873   0.229
  286MET     CA 4553   5.822   3.989   0.345
  286MET     HA 4554   5.716   3.965   0.333
  286MET     CB 4555   5.876   3.916   0.468
  286MET    HB1 4556   5.981   3.943   0.480
  286MET    HB2 4557   5.874   3.809   0.450
  286MET     CG 4558   5.800   3.933   0.600
  286MET    HG1 4559   5.809   4.038   0.628
  286MET    HG2 4560   5.848   3.881   0.683
  286MET     SD 4561   5.628   3.879   0.615
  286MET     CE 4562   5.651   3.699   0.620
  286MET    HE1 4563   5.652   3.669   0.515
  286MET    HE2 4564   5.745   3.668   0.666
  286MET    HE3 4565   5.567   3.659   0.676
  286MET      C 4566   5.822   4.140   0.367
  286MET      O 4567   5.709   4.189   0.370
  287THR      N 4568   5.934   4.209   0.346
  287THR      H 4569   6.012   4.146   0.336
  287THR     CA 4570   5.955   4.352   0.355
  287THR     HA 4571   5.910   4.381   0.450
  287THR     CB 4572   6.105   4.378   0.366
  287THR     HB 4573   6.110   4.485   0.346
  287THR    CG2 4574   6.173   4.339   0.497
  287THR   HG21 4575   6.117   4.391   0.575
  287THR   HG22 4576   6.173   4.233   0.522
  287THR   HG23 4577   6.271   4.386   0.507
  287THR    OG1 4578   6.183   4.323   0.263
  287THR    HG1 4579   6.206   4.240   0.305
  287THR      C 4580   5.893   4.425   0.236
  287THR      O 4581   5.853   4.541   0.244
  288THR      N 4582   5.878   4.350   0.127
  288THR      H 4583   5.920   4.258   0.125
  288THR     CA 4584   5.801   4.391   0.011
  288THR     HA 4585   5.836   4.492  -0.016
  288THR     CB 4586   5.821   4.307  -0.115
  288THR     HB 4587   5.760   4.218  -0.101
  288THR    CG2 4588   5.777   4.369  -0.247
  288THR   HG21 4589   5.671   4.353  -0.263
  288THR   HG22 4590   5.809   4.472  -0.265
  288THR   HG23 4591   5.832   4.319  -0.327
  288THR    OG1 4592   5.956   4.267  -0.129
  288THR    HG1 4593   5.985   4.207  -0.060
  288THR      C 4594   5.656   4.409   0.054
  288THR      O 4595   5.615   4.524   0.065
  289LEU      N 4596   5.582   4.303   0.086
  289LEU      H 4597   5.643   4.225   0.100
  289LEU     CA 4598   5.439   4.296   0.109
  289LEU     HA 4599   5.382   4.340   0.028
  289LEU     CB 4600   5.387   4.155   0.140
  289LEU    HB1 4601   5.283   4.157   0.172
  289LEU    HB2 4602   5.458   4.116   0.213
  289LEU     CG 4603   5.393   4.078   0.009
  289LEU     HG 4604   5.487   4.097  -0.044
  289LEU    CD1 4605   5.384   3.931   0.051
  289LEU   HD11 4606   5.468   3.909   0.116
  289LEU   HD12 4607   5.287   3.912   0.097
  289LEU   HD13 4608   5.393   3.878  -0.044
  289LEU    CD2 4609   5.286   4.111  -0.094
  289LEU   HD21 4610   5.299   4.044  -0.179
  289LEU   HD22 4611   5.191   4.100  -0.042
  289LEU   HD23 4612   5.298   4.214  -0.130
  289LEU      C 4613   5.405   4.383   0.229
  289LEU      O 4614   5.300   4.447   0.230
  290LEU      N 4615   5.490   4.386   0.333
  290LEU      H 4616   5.568   4.323   0.332
  290LEU     CA 4617   5.457   4.474   0.444
  290LEU     HA 4618   5.358   4.453   0.484
  290LEU     CB 4619   5.563   4.448   0.550
  290LEU    HB1 4620   5.584   4.533   0.614
  290LEU    HB2 4621   5.658   4.441   0.497
  290LEU     CG 4622   5.552   4.326   0.641
  290LEU     HG 4623   5.528   4.236   0.583
  290LEU    CD1 4624   5.681   4.300   0.719
  290LEU   HD11 4625   5.774   4.298   0.662
  290LEU   HD12 4626   5.705   4.372   0.796
  290LEU   HD13 4627   5.669   4.201   0.764
  290LEU    CD2 4628   5.440   4.339   0.744
  290LEU   HD21 4629   5.456   4.272   0.828
  290LEU   HD22 4630   5.430   4.444   0.771
  290LEU   HD23 4631   5.347   4.302   0.701
  290LEU      C 4632   5.461   4.618   0.395
  290LEU      O 4633   5.377   4.697   0.437
  291SER      N 4634   5.552   4.660   0.306
  291SER      H 4635   5.609   4.591   0.261
  291SER     CA 4636   5.571   4.800   0.273
  291SER     HA 4637   5.572   4.845   0.373
  291SER     CB 4638   5.702   4.822   0.198
  291SER    HB1 4639   5.704   4.928   0.174
  291SER    HB2 4640   5.706   4.761   0.108
  291SER     OG 4641   5.813   4.788   0.278
  291SER     HG 4642   5.831   4.696   0.259
  291SER      C 4643   5.454   4.861   0.197
  291SER      O 4644   5.450   4.983   0.183
  292TYR      N 4645   5.360   4.777   0.152
  292TYR      H 4646   5.368   4.680   0.178
  292TYR     CA 4647   5.241   4.825   0.085
  292TYR     HA 4648   5.272   4.913   0.029
  292TYR     CB 4649   5.199   4.712  -0.008
  292TYR    HB1 4650   5.105   4.730  -0.062
  292TYR    HB2 4651   5.176   4.628   0.058
  292TYR     CG 4652   5.287   4.663  -0.121
  292TYR    CD1 4653   5.284   4.527  -0.155
  292TYR    HD1 4654   5.236   4.448  -0.100
  292TYR    CE1 4655   5.365   4.485  -0.261
  292TYR    HE1 4656   5.374   4.378  -0.274
  292TYR     CZ 4657   5.430   4.578  -0.345
  292TYR     OH 4658   5.516   4.523  -0.435
  292TYR     HH 4659   5.577   4.591  -0.468
  292TYR    CE2 4660   5.426   4.714  -0.309
  292TYR    HE2 4661   5.485   4.784  -0.366
  292TYR    CD2 4662   5.353   4.759  -0.199
  292TYR    HD2 4663   5.353   4.865  -0.176
  292TYR      C 4664   5.127   4.862   0.179
  292TYR      O 4665   5.017   4.886   0.132
  293ASN      N 4666   5.136   4.861   0.312
  293ASN      H 4667   5.216   4.831   0.366
  293ASN     CA 4668   5.028   4.897   0.402
  293ASN     HA 4669   4.941   4.835   0.380
  293ASN     CB 4670   5.070   4.869   0.546
  293ASN    HB1 4671   5.162   4.918   0.577
  293ASN    HB2 4672   5.092   4.763   0.542
  293ASN     CG 4673   4.955   4.899   0.641
  293ASN    OD1 4674   4.839   4.860   0.627
  293ASN    ND2 4675   4.975   4.973   0.750
  293ASN   HD21 4676   5.069   4.974   0.788
  293ASN   HD22 4677   4.893   4.990   0.807
  293ASN      C 4678   4.985   5.042   0.388
  293ASN      O 4679   5.068   5.130   0.361
  294ARG      N 4680   4.853   5.060   0.392
  294ARG      H 4681   4.806   4.976   0.422
  294ARG     CA 4682   4.785   5.187   0.378
  294ARG     HA 4683   4.849   5.266   0.415
  294ARG     CB 4684   4.759   5.213   0.230
  294ARG    HB1 4685   4.860   5.222   0.190
  294ARG    HB2 4686   4.704   5.307   0.220
  294ARG     CG 4687   4.668   5.109   0.164
  294ARG    HG1 4688   4.580   5.090   0.227
  294ARG    HG2 4689   4.726   5.017   0.168
  294ARG     CD 4690   4.619   5.163   0.030
  294ARG    HD1 4691   4.607   5.075  -0.033
  294ARG    HD2 4692   4.692   5.224  -0.025
  294ARG     NE 4693   4.496   5.242   0.039
  294ARG     HE 4694   4.473   5.270   0.133
  294ARG     CZ 4695   4.413   5.289  -0.055
  294ARG    NH1 4696   4.435   5.265  -0.185
  294ARG   HH11 4697   4.517   5.213  -0.212
  294ARG   HH12 4698   4.360   5.282  -0.251
  294ARG    NH2 4699   4.290   5.333  -0.024
  294ARG   HH21 4700   4.271   5.343   0.075
  294ARG   HH22 4701   4.234   5.373  -0.098
  294ARG      C 4702   4.660   5.196   0.464
  294ARG      O 4703   4.592   5.297   0.443
  295ASN      N 4704   4.615   5.091   0.533
  295ASN      H 4705   4.669   5.005   0.536
  295ASN     CA 4706   4.485   5.087   0.596
  295ASN     HA 4707   4.474   4.980   0.615
  295ASN     CB 4708   4.476   5.176   0.719
  295ASN    HB1 4709   4.384   5.154   0.775
  295ASN    HB2 4710   4.459   5.280   0.692
  295ASN     CG 4711   4.592   5.160   0.816
  295ASN    OD1 4712   4.605   5.051   0.871
  295ASN    ND2 4713   4.666   5.268   0.842
  295ASN   HD21 4714   4.651   5.354   0.791
  295ASN   HD22 4715   4.757   5.255   0.883
  295ASN      C 4716   4.367   5.105   0.502
  295ASN      O 4717   4.281   5.189   0.528
  296TRP      N 4718   4.362   5.029   0.392
  296TRP      H 4719   4.439   4.966   0.375
  296TRP     CA 4720   4.236   4.999   0.326
  296TRP     HA 4721   4.167   5.083   0.329
  296TRP     CB 4722   4.260   4.978   0.177
  296TRP    HB1 4723   4.340   4.904   0.172
  296TRP    HB2 4724   4.303   5.074   0.147
  296TRP     CG 4725   4.148   4.944   0.084
  296TRP    CD1 4726   4.065   5.030   0.021
  296TRP    HD1 4727   4.067   5.138   0.033
  296TRP    NE1 4728   3.957   4.957  -0.024
  296TRP    HE1 4729   3.869   4.996  -0.054
  296TRP    CE2 4730   3.969   4.820  -0.015
  296TRP    CZ2 4731   3.891   4.707  -0.038
  296TRP    HZ2 4732   3.791   4.710  -0.080
  296TRP    CH2 4733   3.942   4.580  -0.007
  296TRP    HH2 4734   3.886   4.491  -0.032
  296TRP    CZ3 4735   4.068   4.567   0.051
  296TRP    HZ3 4736   4.106   4.468   0.073
  296TRP    CE3 4737   4.144   4.682   0.075
  296TRP    HE3 4738   4.240   4.669   0.122
  296TRP    CD2 4739   4.095   4.812   0.051
  296TRP      C 4740   4.154   4.891   0.395
  296TRP      O 4741   4.207   4.795   0.450
  297ARG      N 4742   4.021   4.897   0.388
  297ARG      H 4743   3.980   4.964   0.325
  297ARG     CA 4744   3.932   4.809   0.461
  297ARG     HA 4745   3.992   4.740   0.519
  297ARG     CB 4746   3.854   4.884   0.569
  297ARG    HB1 4747   3.780   4.818   0.614
  297ARG    HB2 4748   3.799   4.964   0.520
  297ARG     CG 4749   3.939   4.943   0.681
  297ARG    HG1 4750   3.883   5.021   0.732
  297ARG    HG2 4751   4.019   5.001   0.634
  297ARG     CD 4752   3.980   4.835   0.780
  297ARG    HD1 4753   4.043   4.759   0.734
  297ARG    HD2 4754   3.892   4.791   0.826
  297ARG     NE 4755   4.061   4.890   0.889
  297ARG     HE 4756   4.073   4.990   0.894
  297ARG     CZ 4757   4.086   4.825   1.003
  297ARG    NH1 4758   4.031   4.705   1.027
  297ARG   HH11 4759   3.971   4.668   0.954
  297ARG   HH12 4760   4.036   4.655   1.115
  297ARG    NH2 4761   4.151   4.881   1.106
  297ARG   HH21 4762   4.210   4.963   1.095
  297ARG   HH22 4763   4.168   4.815   1.180
  297ARG      C 4764   3.833   4.736   0.371
  297ARG      O 4765   3.750   4.795   0.303
  298VAL      N 4766   3.826   4.603   0.380
  298VAL      H 4767   3.898   4.562   0.438
  298VAL     CA 4768   3.722   4.517   0.328
  298VAL     HA 4769   3.704   4.532   0.221
  298VAL     CB 4770   3.757   4.369   0.337
  298VAL     HB 4771   3.768   4.349   0.444
  298VAL    CG1 4772   3.646   4.284   0.275
  298VAL   HG11 4773   3.605   4.324   0.182
  298VAL   HG12 4774   3.680   4.181   0.268
  298VAL   HG13 4775   3.566   4.284   0.349
  298VAL    CG2 4776   3.892   4.338   0.272
  298VAL   HG21 4777   3.974   4.392   0.319
  298VAL   HG22 4778   3.906   4.234   0.299
  298VAL   HG23 4779   3.890   4.361   0.165
  298VAL      C 4780   3.591   4.551   0.398
  298VAL      O 4781   3.495   4.575   0.325
  299CYS      N 4782   3.587   4.559   0.531
  299CYS      H 4783   3.672   4.540   0.582
  299CYS     CA 4784   3.474   4.567   0.621
  299CYS     HA 4785   3.383   4.581   0.564
  299CYS     CB 4786   3.472   4.432   0.692
  299CYS    HB1 4787   3.418   4.431   0.787
  299CYS    HB2 4788   3.570   4.387   0.713
  299CYS     SG 4789   3.393   4.311   0.584
  299CYS     HG 4790   3.268   4.339   0.622
  299CYS      C 4791   3.487   4.684   0.718
  299CYS      O 4792   3.509   4.672   0.838
  300ALA      N 4793   3.450   4.806   0.680
  300ALA      H 4794   3.390   4.810   0.598
  300ALA     CA 4795   3.452   4.928   0.759
  300ALA     HA 4796   3.416   4.902   0.859
  300ALA     CB 4797   3.593   4.983   0.782
  300ALA    HB1 4798   3.661   4.915   0.834
  300ALA    HB2 4799   3.627   4.993   0.678
  300ALA    HB3 4800   3.591   5.082   0.826
  300ALA      C 4801   3.361   5.034   0.701
  300ALA      O 4802   3.403   5.128   0.633
  301LEU      N 4803   3.231   5.006   0.708
  301LEU      H 4804   3.192   4.932   0.764
  301LEU     CA 4805   3.128   5.092   0.653
  301LEU     HA 4806   3.181   5.161   0.587
  301LEU     CB 4807   3.029   5.015   0.567
  301LEU    HB1 4808   2.956   5.088   0.532
  301LEU    HB2 4809   2.989   4.937   0.632
  301LEU     CG 4810   3.076   4.938   0.443
  301LEU     HG 4811   3.139   4.854   0.473
  301LEU    CD1 4812   2.950   4.886   0.375
  301LEU   HD11 4813   2.973   4.806   0.304
  301LEU   HD12 4814   2.881   4.852   0.452
  301LEU   HD13 4815   2.896   4.966   0.325
  301LEU    CD2 4816   3.155   5.018   0.340
  301LEU   HD21 4817   3.175   4.954   0.253
  301LEU   HD22 4818   3.109   5.109   0.301
  301LEU   HD23 4819   3.250   5.047   0.384
  301LEU      C 4820   3.052   5.165   0.763
  301LEU      O 4821   3.007   5.103   0.859
  302LEU      N 4822   3.023   5.294   0.750
  302LEU      H 4823   3.047   5.341   0.663
  302LEU     CA 4824   3.007   5.378   0.867
  302LEU     HA 4825   3.077   5.343   0.942
  302LEU     CB 4826   3.045   5.522   0.834
  302LEU    HB1 4827   3.043   5.587   0.922
  302LEU    HB2 4828   2.968   5.556   0.765
  302LEU     CG 4829   3.179   5.543   0.765
  302LEU     HG 4830   3.168   5.493   0.668
  302LEU    CD1 4831   3.182   5.691   0.731
  302LEU   HD11 4832   3.096   5.725   0.674
  302LEU   HD12 4833   3.177   5.752   0.822
  302LEU   HD13 4834   3.275   5.716   0.680
  302LEU    CD2 4835   3.304   5.492   0.837
  302LEU   HD21 4836   3.315   5.553   0.926
  302LEU   HD22 4837   3.293   5.385   0.856
  302LEU   HD23 4838   3.395   5.493   0.776
  302LEU      C 4839   2.867   5.374   0.927
  302LEU      O 4840   2.841   5.454   1.017
  303SER      N 4841   2.772   5.291   0.884
  303SER      H 4842   2.786   5.232   0.803
  303SER     CA 4843   2.641   5.286   0.946
  303SER     HA 4844   2.592   5.384   0.942
  303SER     CB 4845   2.568   5.182   0.862
  303SER    HB1 4846   2.566   5.214   0.758
  303SER    HB2 4847   2.464   5.173   0.894
  303SER     OG 4848   2.632   5.057   0.876
  303SER     HG 4849   2.586   5.001   0.813
  303SER      C 4850   2.641   5.243   1.092
  303SER      O 4851   2.561   5.295   1.169
  304CYS      N 4852   2.740   5.162   1.129
  304CYS      H 4853   2.787   5.117   1.051
  304CYS     CA 4854   2.761   5.113   1.263
  304CYS     HA 4855   2.663   5.085   1.303
  304CYS     CB 4856   2.840   4.984   1.244
  304CYS    HB1 4857   2.874   4.953   1.342
  304CYS    HB2 4858   2.934   5.007   1.195
  304CYS     SG 4859   2.755   4.854   1.150
  304CYS     HG 4860   2.835   4.750   1.175
  304CYS      C 4861   2.826   5.217   1.353
  304CYS      O 4862   2.840   5.195   1.473
  305THR      N 4863   2.855   5.336   1.300
  305THR      H 4864   2.845   5.352   1.200
  305THR     CA 4865   2.905   5.436   1.393
  305THR     HA 4866   2.988   5.402   1.455
  305THR     CB 4867   2.966   5.553   1.317
  305THR     HB 4868   2.996   5.639   1.376
  305THR    CG2 4869   3.095   5.505   1.250
  305THR   HG21 4870   3.074   5.423   1.181
  305THR   HG22 4871   3.139   5.587   1.194
  305THR   HG23 4872   3.167   5.471   1.324
  305THR    OG1 4873   2.879   5.607   1.220
  305THR    HG1 4874   2.876   5.552   1.141
  305THR      C 4875   2.806   5.505   1.486
  305THR      O 4876   2.844   5.581   1.575
  306SER      N 4877   2.676   5.489   1.461
  306SER      H 4878   2.649   5.448   1.372
  306SER     CA 4879   2.568   5.500   1.556
  306SER     HA 4880   2.543   5.605   1.566
  306SER     CB 4881   2.452   5.412   1.508
  306SER    HB1 4882   2.413   5.469   1.423
  306SER    HB2 4883   2.371   5.396   1.579
  306SER     OG 4884   2.483   5.286   1.454
  306SER     HG 4885   2.393   5.255   1.438
  306SER      C 4886   2.603   5.443   1.693
  306SER      O 4887   2.548   5.495   1.790
  307HIS      N 4888   2.700   5.353   1.712
  307HIS      H 4889   2.752   5.325   1.631
  307HIS     CA 4890   2.739   5.292   1.838
  307HIS     HA 4891   2.663   5.319   1.911
  307HIS     CB 4892   2.722   5.141   1.824
  307HIS    HB1 4893   2.801   5.096   1.765
  307HIS    HB2 4894   2.623   5.123   1.782
  307HIS     CG 4895   2.720   5.077   1.960
  307HIS    ND1 4896   2.830   5.027   2.030
  307HIS    CE1 4897   2.780   4.965   2.137
  307HIS    HE1 4898   2.843   4.941   2.221
  307HIS    NE2 4899   2.646   4.975   2.141
  307HIS    HE2 4900   2.591   4.938   2.218
  307HIS    CD2 4901   2.606   5.040   2.026
  307HIS    HD2 4902   2.504   5.046   1.992
  307HIS      C 4903   2.875   5.321   1.900
  307HIS      O 4904   2.979   5.325   1.833
  308LYS      N 4905   2.878   5.346   2.031
  308LYS      H 4906   2.792   5.345   2.084
  308LYS     CA 4907   3.000   5.383   2.100
  308LYS     HA 4908   3.037   5.473   2.051
  308LYS     CB 4909   2.956   5.417   2.242
  308LYS    HB1 4910   2.859   5.466   2.243
  308LYS    HB2 4911   3.028   5.474   2.300
  308LYS     CG 4912   2.927   5.288   2.319
  308LYS    HG1 4913   3.020   5.232   2.309
  308LYS    HG2 4914   2.838   5.237   2.284
  308LYS     CD 4915   2.901   5.320   2.466
  308LYS    HD1 4916   2.817   5.389   2.453
  308LYS    HD2 4917   2.998   5.362   2.492
  308LYS     CE 4918   2.875   5.193   2.547
  308LYS    HE1 4919   2.794   5.142   2.495
  308LYS    HE2 4920   2.839   5.223   2.645
  308LYS     NZ 4921   2.993   5.106   2.563
  308LYS    HZ1 4922   3.001   5.037   2.491
  308LYS    HZ2 4923   3.075   5.164   2.578
  308LYS    HZ3 4924   2.986   5.049   2.646
  308LYS      C 4925   3.124   5.296   2.089
  308LYS      O 4926   3.235   5.341   2.118
  309ASP      N 4927   3.110   5.169   2.050
  309ASP      H 4928   3.020   5.143   2.014
  309ASP     CA 4929   3.215   5.069   2.051
  309ASP     HA 4930   3.304   5.118   2.091
  309ASP     CB 4931   3.183   4.943   2.131
  309ASP    HB1 4932   3.266   4.875   2.117
  309ASP    HB2 4933   3.091   4.897   2.096
  309ASP     CG 4934   3.172   4.980   2.279
  309ASP    OD1 4935   3.253   5.063   2.323
  309ASP    OD2 4936   3.087   4.920   2.348
  309ASP      C 4937   3.255   5.034   1.909
  309ASP      O 4938   3.313   4.928   1.886
  310TYR      N 4939   3.238   5.123   1.811
  310TYR      H 4940   3.187   5.209   1.827
  310TYR     CA 4941   3.285   5.112   1.674
  310TYR     HA 4942   3.257   5.012   1.643
  310TYR     CB 4943   3.210   5.214   1.589
  310TYR    HB1 4944   3.238   5.311   1.629
  310TYR    HB2 4945   3.102   5.199   1.595
  310TYR     CG 4946   3.247   5.211   1.442
  310TYR    CD1 4947   3.177   5.134   1.347
  310TYR    HD1 4948   3.107   5.058   1.377
  310TYR    CE1 4949   3.210   5.136   1.211
  310TYR    HE1 4950   3.164   5.067   1.143
  310TYR     CZ 4951   3.314   5.221   1.167
  310TYR     OH 4952   3.356   5.223   1.037
  310TYR     HH 4953   3.431   5.281   1.022
  310TYR    CE2 4954   3.384   5.297   1.262
  310TYR    HE2 4955   3.470   5.355   1.234
  310TYR    CD2 4956   3.353   5.291   1.399
  310TYR    HD2 4957   3.412   5.347   1.469
  310TYR      C 4958   3.436   5.131   1.672
  310TYR      O 4959   3.493   5.236   1.698
  311PRO      N 4960   3.508   5.025   1.635
  311PRO     CD 4961   3.460   4.907   1.565
  311PRO    HD1 4962   3.386   4.937   1.490
  311PRO    HD2 4963   3.417   4.842   1.641
  311PRO     CG 4964   3.577   4.829   1.505
  311PRO    HG1 4965   3.613   4.878   1.414
  311PRO    HG2 4966   3.551   4.724   1.492
  311PRO     CB 4967   3.671   4.852   1.623
  311PRO    HB1 4968   3.774   4.831   1.596
  311PRO    HB2 4969   3.641   4.805   1.716
  311PRO     CA 4970   3.650   5.000   1.652
  311PRO     HA 4971   3.670   5.009   1.759
  311PRO      C 4972   3.749   5.089   1.578
  311PRO      O 4973   3.865   5.085   1.618
  312PHE      N 4974   3.707   5.156   1.469
  312PHE      H 4975   3.608   5.175   1.460
  312PHE     CA 4976   3.792   5.213   1.367
  312PHE     HA 4977   3.892   5.205   1.410
  312PHE     CB 4978   3.781   5.148   1.229
  312PHE    HB1 4979   3.842   5.188   1.149
  312PHE    HB2 4980   3.677   5.173   1.207
  312PHE     CG 4981   3.783   4.997   1.227
  312PHE    CD1 4982   3.863   4.919   1.312
  312PHE    HD1 4983   3.934   4.965   1.379
  312PHE    CE1 4984   3.851   4.780   1.314
  312PHE    HE1 4985   3.913   4.728   1.387
  312PHE     CZ 4986   3.767   4.714   1.224
  312PHE     HZ 4987   3.758   4.607   1.230
  312PHE    CE2 4988   3.695   4.791   1.132
  312PHE    HE2 4989   3.620   4.743   1.070
  312PHE    CD2 4990   3.703   4.931   1.133
  312PHE    HD2 4991   3.643   4.994   1.070
  312PHE      C 4992   3.755   5.361   1.363
  312PHE      O 4993   3.646   5.399   1.405
  313NME      N 4994   3.839   5.444   1.302
  313NME      H 4995   3.934   5.415   1.281
  313NME    CH3 4996   3.818   5.587   1.288
  313NME   HH31 4997   3.879   5.636   1.212
  313NME   HH32 4998   3.717   5.593   1.247
  313NME   HH33 4999   3.829   5.630   1.387
  314LIG     C1 5000   2.910   4.595   0.660
  314LIG     H1 5001   2.827   4.660   0.630
  314LIG     H2 5002   2.969   4.582   0.569
  314LIG    N10 5003   2.864   4.457   0.680
  314LIG     H3 5004   2.895   4.408   0.763
  314LIG    C11 5005   2.758   4.402   0.619
  314LIG    O12 5006   2.701   4.467   0.533
  314LIG     C2 5007   2.998   4.651   0.769
  314LIG     C7 5008   3.126   4.600   0.787
  314LIG     F9 5009   3.172   4.512   0.697
  314LIG     C6 5010   3.207   4.644   0.890
  314LIG     H4 5011   3.303   4.602   0.919
  314LIG     C5 5012   3.163   4.748   0.971
  314LIG    BR8 5013   3.280   4.814   1.106
  314LIG     C4 5014   3.042   4.810   0.946
  314LIG     H5 5015   3.022   4.902   1.000
  314LIG     C3 5016   2.962   4.762   0.843
  314LIG     H6 5017   2.868   4.816   0.828
  314LIG     C8 5018   2.716   4.264   0.655
  314LIG     C9 5019   2.581   4.232   0.644
  314LIG     H7 5020   2.504   4.304   0.621
  314LIG    C10 5021   2.544   4.098   0.653
  314LIG     H8 5022   2.447   4.054   0.638
  314LIG    C12 5023   2.638   3.997   0.672
  314LIG    CL1 5024   2.587   3.832   0.680
  314LIG    C14 5025   2.771   4.032   0.689
  314LIG     H9 5026   2.838   3.948   0.708
  314LIG    C15 5027   2.808   4.165   0.684
  314LIG    O20 5028   2.942   4.192   0.698
  314LIG    C21 5029   3.052   4.104   0.728
  314LIG    H10 5030   3.148   4.150   0.704
  314LIG    H11 5031   3.046   4.012   0.668
  314LIG    C22 5032   3.059   4.073   0.875
  314LIG    O24 5033   3.018   4.153   0.957
  314LIG    O23 5034   3.101   3.963   0.903
  315NAP     PA 5035   3.812   3.624   0.047
  315NAP    O2A 5036   3.928   3.711   0.080
  315NAP    O1A 5037   3.833   3.490   0.106
  315NAP    O5B 5038   3.788   3.608  -0.111
  315NAP    C5B 5039   3.718   3.490  -0.152
  315NAP   H51A 5040   3.625   3.480  -0.095
  315NAP   H52A 5041   3.786   3.409  -0.125
  315NAP    C4B 5042   3.673   3.498  -0.299
  315NAP    H4B 5043   3.632   3.597  -0.320
  315NAP    O4B 5044   3.794   3.485  -0.377
  315NAP    C3B 5045   3.574   3.390  -0.344
  315NAP    H3B 5046   3.506   3.354  -0.265
  315NAP    O3B 5047   3.502   3.445  -0.454
  315NAP   HO3A 5048   3.462   3.367  -0.496
  315NAP    C2B 5049   3.672   3.282  -0.390
  315NAP    H2B 5050   3.705   3.233  -0.298
  315NAP    O2B 5051   3.617   3.194  -0.489
  315NAP    C1B 5052   3.787   3.363  -0.452
  315NAP    H1B 5053   3.756   3.384  -0.556
  315NAP    N9A 5054   3.916   3.295  -0.446
  315NAP    C8A 5055   3.972   3.236  -0.337
  315NAP    H8A 5056   3.933   3.255  -0.238
  315NAP    N7A 5057   4.061   3.142  -0.371
  315NAP    C5A 5058   4.066   3.147  -0.504
  315NAP    C6A 5059   4.151   3.082  -0.592
  315NAP    N6A 5060   4.234   2.979  -0.556
  315NAP   H62A 5061   4.236   2.966  -0.456
  315NAP   H61A 5062   4.311   2.951  -0.616
  315NAP    N1A 5063   4.136   3.100  -0.724
  315NAP    C2A 5064   4.046   3.188  -0.769
  315NAP    H2A 5065   4.044   3.212  -0.875
  315NAP    N3A 5066   3.962   3.252  -0.687
  315NAP    C4A 5067   3.973   3.237  -0.554
  315NAP     O3 5068   3.677   3.699   0.089
  315NAP     PN 5069   3.593   3.669   0.222
  315NAP    O1N 5070   3.485   3.571   0.199
  315NAP    O2N 5071   3.529   3.797   0.260
  315NAP    O5D 5072   3.703   3.627   0.330
  315NAP    C5D 5073   3.717   3.499   0.395
  315NAP   H51N 5074   3.819   3.500   0.434
  315NAP   H52N 5075   3.703   3.415   0.327
  315NAP    C4D 5076   3.627   3.476   0.517
  315NAP    H4D 5077   3.637   3.373   0.550
  315NAP    O4D 5078   3.647   3.568   0.625
  315NAP    C3D 5079   3.477   3.493   0.489
  315NAP    H3D 5080   3.468   3.597   0.456
  315NAP    O3D 5081   3.425   3.403   0.391
  315NAP   HO3N 5082   3.449   3.450   0.310
  315NAP    C2D 5083   3.425   3.486   0.634
  315NAP    H2D 5084   3.330   3.540   0.643
  315NAP    O2D 5085   3.418   3.349   0.672
  315NAP   HO2N 5086   3.424   3.344   0.769
  315NAP    C1D 5087   3.534   3.560   0.713
  315NAP    H1D 5088   3.563   3.494   0.796
  315NAP    N1N 5089   3.499   3.697   0.749
  315NAP    C2N 5090   3.494   3.723   0.881
  315NAP    H2N 5091   3.553   3.661   0.948
  315NAP    C3N 5092   3.447   3.845   0.927
  315NAP    C7N 5093   3.442   3.882   1.071
  315NAP    O7N 5094   3.415   3.993   1.114
  315NAP    N7N 5095   3.471   3.790   1.165
  315NAP   H72N 5096   3.475   3.829   1.257
  315NAP   H71N 5097   3.507   3.697   1.149
  315NAP    C4N 5098   3.399   3.938   0.836
  315NAP    H4N 5099   3.362   4.033   0.873
  315NAP    C5N 5100   3.422   3.918   0.701
  315NAP    H5N 5101   3.403   3.997   0.629
  315NAP    C6N 5102   3.482   3.799   0.662
  315NAP    H6N 5103   3.517   3.784   0.560
  315NAP    P2B 5104   3.475   3.122  -0.470
  315NAP    O1X 5105   3.431   3.114  -0.328
  315NAP    O2X 5106   3.378   3.213  -0.536
  315NAP    O3X 5107   3.458   2.988  -0.530
  316SOL     OW 5108   7.034   9.081   5.330
  316SOL    HW1 5109   7.109   9.030   5.362
  316SOL    HW2 5110   7.025   9.055   5.239
  317SOL     OW 5111   3.287   5.713   0.417
  317SOL    HW1 5112   3.325   5.633   0.453
  317SOL    HW2 5113   3.208   5.728   0.469
  318SOL     OW 5114   3.343   5.453   4.643
  318SOL    HW1 5115   3.259   5.478   4.683
  318SOL    HW2 5116   3.364   5.526   4.584
  319SOL     OW 5117   5.193   6.462   2.859
  319SOL    HW1 5118   5.110   6.424   2.831
  319SOL    HW2 5119   5.260   6.408   2.816
  320SOL     OW 5120   5.253   7.068   4.996
  320SOL    HW1 5121   5.227   7.153   5.031
  320SOL    HW2 5122   5.334   7.085   4.948
  321SOL     OW 5123   2.364   6.814   1.231
  321SOL    HW1 5124   2.441   6.847   1.277
  321SOL    HW2 5125   2.392   6.732   1.191
  322SOL     OW 5126   5.340   4.097   3.612
  322SOL    HW1 5127   5.266   4.041   3.635
  322SOL    HW2 5128   5.300   4.180   3.588
  323SOL     OW 5129   1.554   2.691   2.315
  323SOL    HW1 5130   1.587   2.629   2.379
  323SOL    HW2 5131   1.489   2.642   2.264
  324SOL     OW 5132   0.411   9.722   5.531
  324SOL    HW1 5133   0.418   9.627   5.540
  324SOL    HW2 5134   0.471   9.745   5.460
  325SOL     OW 5135   8.066   8.235   3.860
  325SOL    HW1 5136   7.989   8.291   3.865
  325SOL    HW2 5137   8.051   8.179   3.784
  326SOL     OW 5138   6.820   7.189   4.777
  326SOL    HW1 5139   6.766   7.126   4.825
  326SOL    HW2 5140   6.877   7.228   4.843
  327SOL     OW 5141   2.735   5.816   4.718
  327SOL    HW1 5142   2.644   5.787   4.726
  327SOL    HW2 5143   2.778   5.746   4.670
  328SOL     OW 5144   5.351   9.543   5.320
  328SOL    HW1 5145   5.297   9.604   5.270
  328SOL    HW2 5146   5.423   9.521   5.262
  329SOL     OW 5147   6.256   9.373   4.556
  329SOL    HW1 5148   6.351   9.364   4.542
  329SOL    HW2 5149   6.247   9.385   4.650
  330SOL     OW 5150   7.916   6.486   2.124
  330SOL    HW1 5151   7.996   6.523   2.161
  330SOL    HW2 5152   7.928   6.493   2.029
  331SOL     OW 5153   8.883   7.594   1.946
  331SOL    HW1 5154   8.846   7.589   2.034
  331SOL    HW2 5155   8.820   7.648   1.896
  332SOL     OW 5156   9.612   6.721   0.422
  332SOL    HW1 5157   9.535   6.724   0.479
  332SOL    HW2 5158   9.666   6.651   0.459
  333SOL     OW 5159   0.936   4.425   2.189
  333SOL    HW1 5160   0.953   4.518   2.178
  333SOL    HW2 5161   0.884   4.401   2.112
  334SOL     OW 5162   3.949   2.282   3.188
  334SOL    HW1 5163   3.901   2.245   3.261
  334SOL    HW2 5164   4.028   2.228   3.181
  335SOL     OW 5165   2.030   8.558   5.132
  335SOL    HW1 5166   2.063   8.473   5.161
  335SOL    HW2 5167   1.985   8.594   5.209
  336SOL     OW 5168   5.580   9.282   5.430
  336SOL    HW1 5169   5.627   9.347   5.378
  336SOL    HW2 5170   5.546   9.220   5.365
  337SOL     OW 5171   1.278  10.496   5.876
  337SOL    HW1 5172   1.269  10.404   5.851
  337SOL    HW2 5173   1.188  10.527   5.888
  338SOL     OW 5174   6.149   5.257   3.613
  338SOL    HW1 5175   6.143   5.336   3.559
  338SOL    HW2 5176   6.060   5.243   3.646
  339SOL     OW 5177   0.024   7.007   5.921
  339SOL    HW1 5178  -0.038   6.956   5.870
  339SOL    HW2 5179  -0.002   6.991   6.012
  340SOL     OW 5180   4.525   4.814   4.001
  340SOL    HW1 5181   4.594   4.874   4.029
  340SOL    HW2 5182   4.524   4.745   4.068
  341SOL     OW 5183   6.614   2.871   2.600
  341SOL    HW1 5184   6.699   2.837   2.628
  341SOL    HW2 5185   6.610   2.960   2.638
  342SOL     OW 5186   0.439   5.476   4.547
  342SOL    HW1 5187   0.437   5.498   4.640
  342SOL    HW2 5188   0.464   5.557   4.503
  343SOL     OW 5189   3.466   5.626   1.169
  343SOL    HW1 5190   3.385   5.667   1.201
  343SOL    HW2 5191   3.515   5.699   1.130
  344SOL     OW 5192   5.318   2.195   3.309
  344SOL    HW1 5193   5.306   2.246   3.229
  344SOL    HW2 5194   5.340   2.107   3.279
  345SOL     OW 5195   0.028   2.976   4.134
  345SOL    HW1 5196   0.040   2.881   4.125
  345SOL    HW2 5197   0.045   3.011   4.047
  346SOL     OW 5198   6.411   3.899   1.480
  346SOL    HW1 5199   6.329   3.861   1.448
  346SOL    HW2 5200   6.459   3.922   1.401
  347SOL     OW 5201   1.123   7.125   2.958
  347SOL    HW1 5202   1.092   7.118   3.049
  347SOL    HW2 5203   1.096   7.043   2.918
  348SOL     OW 5204   1.674   8.589   4.612
  348SOL    HW1 5205   1.696   8.496   4.617
  348SOL    HW2 5206   1.595   8.592   4.559
  349SOL     OW 5207   6.177   2.732   2.305
  349SOL    HW1 5208   6.110   2.738   2.373
  349SOL    HW2 5209   6.256   2.767   2.346
  350SOL     OW 5210   3.969   5.983   1.681
  350SOL    HW1 5211   3.941   5.919   1.746
  350SOL    HW2 5212   3.904   6.053   1.687
  351SOL     OW 5213   4.665   3.613   3.588
  351SOL    HW1 5214   4.655   3.606   3.493
  351SOL    HW2 5215   4.581   3.649   3.618
  352SOL     OW 5216   2.311   9.129   5.596
  352SOL    HW1 5217   2.322   9.159   5.505
  352SOL    HW2 5218   2.219   9.105   5.602
  353SOL     OW 5219   4.775   7.601   5.594
  353SOL    HW1 5220   4.755   7.590   5.500
  353SOL    HW2 5221   4.824   7.522   5.617
  354SOL     OW 5222   7.265   5.774   0.409
  354SOL    HW1 5223   7.226   5.784   0.322
  354SOL    HW2 5224   7.250   5.859   0.451
  355SOL     OW 5225   6.800   9.244   4.396
  355SOL    HW1 5226   6.763   9.264   4.482
  355SOL    HW2 5227   6.894   9.231   4.413
  356SOL     OW 5228   1.833   2.899   2.487
  356SOL    HW1 5229   1.827   2.835   2.557
  356SOL    HW2 5230   1.864   2.979   2.529
  357SOL     OW 5231   7.082  10.191   5.565
  357SOL    HW1 5232   6.987  10.181   5.573
  357SOL    HW2 5233   7.093  10.264   5.503
  358SOL     OW 5234   0.528   3.047   4.473
  358SOL    HW1 5235   0.490   3.067   4.558
  358SOL    HW2 5236   0.479   3.103   4.411
  359SOL     OW 5237   1.750   4.223   3.817
  359SOL    HW1 5238   1.797   4.243   3.736
  359SOL    HW2 5239   1.792   4.143   3.849
  360SOL     OW 5240   5.618   8.614   4.538
  360SOL    HW1 5241   5.596   8.581   4.451
  360SOL    HW2 5242   5.656   8.700   4.522
  361SOL     OW 5243   8.038   6.646   1.469
  361SOL    HW1 5244   8.035   6.604   1.383
  361SOL    HW2 5245   7.988   6.727   1.458
  362SOL     OW 5246   7.268   1.159   0.199
  362SOL    HW1 5247   7.312   1.242   0.216
  362SOL    HW2 5248   7.180   1.170   0.236
  363SOL     OW 5249   7.517   7.829   4.549
  363SOL    HW1 5250   7.509   7.918   4.582
  363SOL    HW2 5251   7.427   7.799   4.537
  364SOL     OW 5252   4.196   7.561   1.042
  364SOL    HW1 5253   4.251   7.542   0.967
  364SOL    HW2 5254   4.250   7.538   1.118
  365SOL     OW 5255  -0.051   7.471   6.115
  365SOL    HW1 5256  -0.032   7.528   6.040
  365SOL    HW2 5257  -0.104   7.400   6.078
  366SOL     OW 5258   0.366   7.555   4.404
  366SOL    HW1 5259   0.320   7.608   4.469
  366SOL    HW2 5260   0.372   7.468   4.444
  367SOL     OW 5261  -0.802   5.821   4.794
  367SOL    HW1 5262  -0.772   5.739   4.834
  367SOL    HW2 5263  -0.849   5.866   4.865
  368SOL     OW 5264   4.330   5.994   1.920
  368SOL    HW1 5265   4.422   5.986   1.947
  368SOL    HW2 5266   4.329   5.957   1.831
  369SOL     OW 5267   6.948   3.075   0.313
  369SOL    HW1 5268   6.995   3.154   0.286
  369SOL    HW2 5269   7.001   3.003   0.278
  370SOL     OW 5270   6.363   6.669   5.054
  370SOL    HW1 5271   6.321   6.592   5.016
  370SOL    HW2 5272   6.301   6.740   5.038
  371SOL     OW 5273   1.259   4.096   0.624
  371SOL    HW1 5274   1.209   4.143   0.557
  371SOL    HW2 5275   1.234   4.138   0.707
  372SOL     OW 5276   2.035   4.066   0.363
  372SOL    HW1 5277   2.069   3.987   0.405
  372SOL    HW2 5278   2.089   4.075   0.284
  373SOL     OW 5279  -1.252   2.140   3.421
  373SOL    HW1 5280  -1.302   2.221   3.416
  373SOL    HW2 5281  -1.161   2.167   3.409
  374SOL     OW 5282   5.833   6.465   3.248
  374SOL    HW1 5283   5.844   6.482   3.342
  374SOL    HW2 5284   5.813   6.551   3.211
  375SOL     OW 5285   5.891   1.579   0.075
  375SOL    HW1 5286   5.824   1.525   0.032
  375SOL    HW2 5287   5.959   1.590   0.009
  376SOL     OW 5288   4.018   5.566   2.889
  376SOL    HW1 5289   3.978   5.633   2.834
  376SOL    HW2 5290   4.043   5.612   2.969
  377SOL     OW 5291   2.734   6.143   4.965
  377SOL    HW1 5292   2.715   6.132   4.872
  377SOL    HW2 5293   2.791   6.069   4.986
  378SOL     OW 5294   2.792   5.773   3.014
  378SOL    HW1 5295   2.848   5.696   3.027
  378SOL    HW2 5296   2.839   5.826   2.949
  379SOL     OW 5297   3.127   3.743   6.131
  379SOL    HW1 5298   3.129   3.839   6.129
  379SOL    HW2 5299   3.216   3.717   6.156
  380SOL     OW 5300   1.519   4.971   1.293
  380SOL    HW1 5301   1.526   5.052   1.242
  380SOL    HW2 5302   1.499   4.904   1.227
  381SOL     OW 5303   9.035   6.440   0.989
  381SOL    HW1 5304   9.042   6.370   0.924
  381SOL    HW2 5305   9.104   6.421   1.053
  382SOL     OW 5306   4.920   9.807   5.703
  382SOL    HW1 5307   4.834   9.793   5.744
  382SOL    HW2 5308   4.980   9.754   5.755
  383SOL     OW 5309   1.925   3.989   2.938
  383SOL    HW1 5310   1.971   3.925   2.884
  383SOL    HW2 5311   1.993   4.031   2.990
  384SOL     OW 5312  -0.708   1.706   2.493
  384SOL    HW1 5313  -0.641   1.725   2.427
  384SOL    HW2 5314  -0.749   1.790   2.510
  385SOL     OW 5315   7.470   5.729   3.276
  385SOL    HW1 5316   7.423   5.700   3.354
  385SOL    HW2 5317   7.500   5.648   3.234
  386SOL     OW 5318   5.710   8.984   3.674
  386SOL    HW1 5319   5.762   9.046   3.623
  386SOL    HW2 5320   5.620   9.016   3.667
  387SOL     OW 5321   5.512   5.649   6.135
  387SOL    HW1 5322   5.464   5.732   6.139
  387SOL    HW2 5323   5.445   5.582   6.144
  388SOL     OW 5324   0.112   2.596   3.292
  388SOL    HW1 5325   0.139   2.612   3.383
  388SOL    HW2 5326   0.112   2.683   3.251
  389SOL     OW 5327   2.441   8.061   3.651
  389SOL    HW1 5328   2.350   8.075   3.625
  389SOL    HW2 5329   2.438   8.051   3.746
  390SOL     OW 5330   2.169   3.767   4.787
  390SOL    HW1 5331   2.076   3.786   4.799
  390SOL    HW2 5332   2.198   3.829   4.721
  391SOL     OW 5333   0.882   6.136   4.047
  391SOL    HW1 5334   0.895   6.163   4.138
  391SOL    HW2 5335   0.941   6.193   3.997
  392SOL     OW 5336   3.841   4.566   4.798
  392SOL    HW1 5337   3.804   4.571   4.886
  392SOL    HW2 5338   3.883   4.480   4.795
  393SOL     OW 5339   4.669   4.655   4.968
  393SOL    HW1 5340   4.630   4.586   5.022
  393SOL    HW2 5341   4.763   4.641   4.977
  394SOL     OW 5342   2.620   6.545   0.535
  394SOL    HW1 5343   2.700   6.586   0.504
  394SOL    HW2 5344   2.646   6.499   0.615
  395SOL     OW 5345   6.922   3.538   0.013
  395SOL    HW1 5346   6.917   3.579   0.099
  395SOL    HW2 5347   6.985   3.591  -0.037
  396SOL     OW 5348   5.655   4.812   5.889
  396SOL    HW1 5349   5.643   4.857   5.972
  396SOL    HW2 5350   5.738   4.766   5.898
  397SOL     OW 5351   5.487   7.657   5.405
  397SOL    HW1 5352   5.406   7.611   5.383
  397SOL    HW2 5353   5.488   7.734   5.348
  398SOL     OW 5354   5.835   6.116   3.216
  398SOL    HW1 5355   5.785   6.047   3.174
  398SOL    HW2 5356   5.857   6.177   3.145
  399SOL     OW 5357   0.853   7.197   4.573
  399SOL    HW1 5358   0.825   7.131   4.509
  399SOL    HW2 5359   0.861   7.277   4.522
  400SOL     OW 5360   7.007   7.949   2.986
  400SOL    HW1 5361   6.946   7.964   3.059
  400SOL    HW2 5362   6.951   7.923   2.913
  401SOL     OW 5363   5.868   4.179   1.687
  401SOL    HW1 5364   5.866   4.087   1.662
  401SOL    HW2 5365   5.924   4.182   1.765
  402SOL     OW 5366   6.343   8.142   5.378
  402SOL    HW1 5367   6.305   8.224   5.347
  402SOL    HW2 5368   6.307   8.076   5.319
  403SOL     OW 5369   0.174   3.838   5.955
  403SOL    HW1 5370   0.171   3.761   6.013
  403SOL    HW2 5371   0.099   3.826   5.896
  404SOL     OW 5372   4.364   5.251   1.348
  404SOL    HW1 5373   4.367   5.298   1.431
  404SOL    HW2 5374   4.424   5.299   1.291
  405SOL     OW 5375   5.195   1.967   1.221
  405SOL    HW1 5376   5.153   1.881   1.211
  405SOL    HW2 5377   5.288   1.950   1.207
  406SOL     OW 5378   2.530   2.012   2.495
  406SOL    HW1 5379   2.621   2.035   2.473
  406SOL    HW2 5380   2.480   2.037   2.417
  407SOL     OW 5381   3.349   4.101   4.564
  407SOL    HW1 5382   3.302   4.119   4.645
  407SOL    HW2 5383   3.442   4.106   4.589
  408SOL     OW 5384   2.735   8.033   2.158
  408SOL    HW1 5385   2.691   8.032   2.243
  408SOL    HW2 5386   2.803   7.966   2.166
  409SOL     OW 5387   1.245   8.071   4.338
  409SOL    HW1 5388   1.294   8.153   4.338
  409SOL    HW2 5389   1.239   8.046   4.430
  410SOL     OW 5390   7.419   2.476   0.436
  410SOL    HW1 5391   7.509   2.443   0.438
  410SOL    HW2 5392   7.400   2.499   0.527
  411SOL     OW 5393   4.440  10.345   5.916
  411SOL    HW1 5394   4.499  10.371   5.845
  411SOL    HW2 5395   4.499  10.319   5.987
  412SOL     OW 5396   3.295   6.399   0.277
  412SOL    HW1 5397   3.282   6.486   0.316
  412SOL    HW2 5398   3.308   6.341   0.353
  413SOL     OW 5399  -0.386   3.588   2.761
  413SOL    HW1 5400  -0.481   3.595   2.758
  413SOL    HW2 5401  -0.355   3.669   2.720
  414SOL     OW 5402   6.516   5.127   2.521
  414SOL    HW1 5403   6.474   5.068   2.583
  414SOL    HW2 5404   6.584   5.075   2.479
  415SOL     OW 5405   2.321   6.156   4.644
  415SOL    HW1 5406   2.331   6.210   4.724
  415SOL    HW2 5407   2.269   6.081   4.673
  416SOL     OW 5408   6.867   3.977   1.311
  416SOL    HW1 5409   6.835   3.966   1.221
  416SOL    HW2 5410   6.834   3.900   1.357
  417SOL     OW 5411   6.409   6.636   4.100
  417SOL    HW1 5412   6.445   6.684   4.174
  417SOL    HW2 5413   6.439   6.685   4.023
  418SOL     OW 5414   4.327   7.319   0.800
  418SOL    HW1 5415   4.355   7.367   0.878
  418SOL    HW2 5416   4.323   7.384   0.731
  419SOL     OW 5417   1.646   6.374   5.390
  419SOL    HW1 5418   1.583   6.411   5.451
  419SOL    HW2 5419   1.730   6.412   5.416
  420SOL     OW 5420   6.010   5.772   4.193
  420SOL    HW1 5421   6.009   5.694   4.249
  420SOL    HW2 5422   6.037   5.843   4.251
  421SOL     OW 5423   3.755   5.190   3.667
  421SOL    HW1 5424   3.849   5.187   3.685
  421SOL    HW2 5425   3.750   5.178   3.572
  422SOL     OW 5426   4.585   5.107   4.505
  422SOL    HW1 5427   4.663   5.126   4.453
  422SOL    HW2 5428   4.546   5.030   4.464
  423SOL     OW 5429   5.020   6.513   5.485
  423SOL    HW1 5430   5.041   6.503   5.577
  423SOL    HW2 5431   5.074   6.587   5.456
  424SOL     OW 5432   1.011   2.250   0.572
  424SOL    HW1 5433   1.085   2.199   0.543
  424SOL    HW2 5434   0.960   2.190   0.627
  425SOL     OW 5435   3.028   4.375   3.955
  425SOL    HW1 5436   3.047   4.284   3.981
  425SOL    HW2 5437   3.047   4.427   4.033
  426SOL     OW 5438   0.102   5.365   5.223
  426SOL    HW1 5439   0.178   5.390   5.275
  426SOL    HW2 5440   0.107   5.270   5.218
  427SOL     OW 5441   3.579   5.131   4.423
  427SOL    HW1 5442   3.596   5.215   4.381
  427SOL    HW2 5443   3.659   5.080   4.409
  428SOL     OW 5444   4.259   3.884   4.882
  428SOL    HW1 5445   4.346   3.910   4.914
  428SOL    HW2 5446   4.231   3.815   4.943
  429SOL     OW 5447   2.043   9.303   4.621
  429SOL    HW1 5448   2.076   9.366   4.685
  429SOL    HW2 5449   1.959   9.340   4.592
  430SOL     OW 5450   4.423   7.524   1.228
  430SOL    HW1 5451   4.438   7.433   1.204
  430SOL    HW2 5452   4.436   7.527   1.322
  431SOL     OW 5453   7.350   7.024   0.379
  431SOL    HW1 5454   7.311   6.974   0.451
  431SOL    HW2 5455   7.341   6.966   0.303
  432SOL     OW 5456   1.490  10.278   5.366
  432SOL    HW1 5457   1.447  10.206   5.320
  432SOL    HW2 5458   1.503  10.245   5.455
  433SOL     OW 5459   5.858   8.010   2.499
  433SOL    HW1 5460   5.906   8.050   2.572
  433SOL    HW2 5461   5.769   7.996   2.534
  434SOL     OW 5462   1.134   7.368   3.405
  434SOL    HW1 5463   1.207   7.415   3.364
  434SOL    HW2 5464   1.169   7.339   3.489
  435SOL     OW 5465   5.529   7.454   2.578
  435SOL    HW1 5466   5.434   7.463   2.569
  435SOL    HW2 5467   5.542   7.364   2.608
  436SOL     OW 5468  -0.522   3.861   4.390
  436SOL    HW1 5469  -0.556   3.794   4.330
  436SOL    HW2 5470  -0.575   3.852   4.469
  437SOL     OW 5471   1.441   3.186   1.554
  437SOL    HW1 5472   1.521   3.160   1.507
  437SOL    HW2 5473   1.370   3.165   1.493
  438SOL     OW 5474   5.633   6.494   5.114
  438SOL    HW1 5475   5.636   6.404   5.147
  438SOL    HW2 5476   5.541   6.518   5.118
  439SOL     OW 5477   2.659   6.511   0.877
  439SOL    HW1 5478   2.610   6.439   0.839
  439SOL    HW2 5479   2.601   6.587   0.869
  440SOL     OW 5480   5.938   7.703   3.790
  440SOL    HW1 5481   5.867   7.680   3.850
  440SOL    HW2 5482   5.967   7.789   3.819
  441SOL     OW 5483   6.437   1.605   2.531
  441SOL    HW1 5484   6.468   1.631   2.444
  441SOL    HW2 5485   6.500   1.540   2.561
  442SOL     OW 5486   3.964   8.539   2.740
  442SOL    HW1 5487   3.929   8.520   2.653
  442SOL    HW2 5488   3.986   8.633   2.737
  443SOL     OW 5489   6.992   5.629   2.013
  443SOL    HW1 5490   7.021   5.623   2.104
  443SOL    HW2 5491   7.012   5.719   1.987
  444SOL     OW 5492  -1.808   3.475   5.239
  444SOL    HW1 5493  -1.829   3.392   5.197
  444SOL    HW2 5494  -1.780   3.450   5.328
  445SOL     OW 5495   0.493   6.486   4.634
  445SOL    HW1 5496   0.561   6.428   4.600
  445SOL    HW2 5497   0.420   6.477   4.573
  446SOL     OW 5498   4.404   2.408   3.937
  446SOL    HW1 5499   4.311   2.426   3.923
  446SOL    HW2 5500   4.435   2.374   3.852
  447SOL     OW 5501   0.954   3.690   3.163
  447SOL    HW1 5502   0.987   3.712   3.250
  447SOL    HW2 5503   1.022   3.721   3.103
  448SOL     OW 5504   7.094   7.456   0.615
  448SOL    HW1 5505   7.091   7.362   0.637
  448SOL    HW2 5506   7.165   7.463   0.552
  449SOL     OW 5507   0.422   6.139   5.121
  449SOL    HW1 5508   0.399   6.220   5.168
  449SOL    HW2 5509   0.447   6.169   5.034
  450SOL     OW 5510  -0.298   3.673   5.942
  450SOL    HW1 5511  -0.272   3.765   5.932
  450SOL    HW2 5512  -0.394   3.675   5.942
  451SOL     OW 5513   3.836   7.331   5.766
  451SOL    HW1 5514   3.873   7.417   5.787
  451SOL    HW2 5515   3.856   7.318   5.673
  452SOL     OW 5516   4.891   7.704   3.156
  452SOL    HW1 5517   4.912   7.793   3.128
  452SOL    HW2 5518   4.902   7.707   3.251
  453SOL     OW 5519   2.556   6.813   2.217
  453SOL    HW1 5520   2.535   6.723   2.191
  453SOL    HW2 5521   2.509   6.868   2.154
  454SOL     OW 5522   4.813   9.302   5.270
  454SOL    HW1 5523   4.905   9.281   5.287
  454SOL    HW2 5524   4.813   9.394   5.247
  455SOL     OW 5525   2.677   4.145   5.966
  455SOL    HW1 5526   2.630   4.210   6.017
  455SOL    HW2 5527   2.747   4.193   5.923
  456SOL     OW 5528   3.851   8.812   4.089
  456SOL    HW1 5529   3.935   8.856   4.104
  456SOL    HW2 5530   3.860   8.727   4.132
  457SOL     OW 5531   2.229   6.856   0.813
  457SOL    HW1 5532   2.168   6.896   0.751
  457SOL    HW2 5533   2.175   6.806   0.873
  458SOL     OW 5534   1.764   5.503   2.049
  458SOL    HW1 5535   1.826   5.446   2.094
  458SOL    HW2 5536   1.790   5.591   2.075
  459SOL     OW 5537   3.596   3.788   5.866
  459SOL    HW1 5538   3.616   3.881   5.873
  459SOL    HW2 5539   3.668   3.745   5.913
  460SOL     OW 5540   0.743   3.498   3.139
  460SOL    HW1 5541   0.830   3.537   3.146
  460SOL    HW2 5542   0.734   3.445   3.217
  461SOL     OW 5543   5.446   5.514   5.358
  461SOL    HW1 5544   5.441   5.436   5.413
  461SOL    HW2 5545   5.367   5.510   5.304
  462SOL     OW 5546   7.488   6.014   0.424
  462SOL    HW1 5547   7.543   5.967   0.487
  462SOL    HW2 5548   7.406   6.029   0.470
  463SOL     OW 5549   6.544   9.868   5.914
  463SOL    HW1 5550   6.555   9.889   5.821
  463SOL    HW2 5551   6.515   9.950   5.954
  464SOL     OW 5552   5.186   6.725   5.428
  464SOL    HW1 5553   5.183   6.777   5.348
  464SOL    HW2 5554   5.242   6.775   5.487
  465SOL     OW 5555   6.322   5.970   0.197
  465SOL    HW1 5556   6.240   6.018   0.185
  465SOL    HW2 5557   6.386   6.020   0.147
  466SOL     OW 5558   5.605   2.241   3.764
  466SOL    HW1 5559   5.557   2.167   3.802
  466SOL    HW2 5560   5.551   2.271   3.692
  467SOL     OW 5561   1.975   1.244   1.069
  467SOL    HW1 5562   2.009   1.244   0.979
  467SOL    HW2 5563   2.053   1.257   1.123
  468SOL     OW 5564   7.083   6.093   3.363
  468SOL    HW1 5565   7.164   6.136   3.391
  468SOL    HW2 5566   7.101   6.064   3.273
  469SOL     OW 5567   6.595   6.070   3.854
  469SOL    HW1 5568   6.625   6.063   3.763
  469SOL    HW2 5569   6.506   6.105   3.847
  470SOL     OW 5570   1.448   5.028   4.304
  470SOL    HW1 5571   1.514   5.027   4.372
  470SOL    HW2 5572   1.401   4.945   4.315
  471SOL     OW 5573   2.593   8.050   1.934
  471SOL    HW1 5574   2.621   8.123   1.879
  471SOL    HW2 5575   2.630   8.069   2.020
  472SOL     OW 5576   8.042   7.305   1.938
  472SOL    HW1 5577   7.987   7.321   1.861
  472SOL    HW2 5578   7.997   7.235   1.986
  473SOL     OW 5579   1.495   8.860   4.769
  473SOL    HW1 5580   1.429   8.917   4.730
  473SOL    HW2 5581   1.468   8.849   4.860
  474SOL     OW 5582   7.617   4.676   2.487
  474SOL    HW1 5583   7.535   4.631   2.505
  474SOL    HW2 5584   7.592   4.769   2.482
  475SOL     OW 5585   7.964   6.305   1.379
  475SOL    HW1 5586   7.936   6.257   1.301
  475SOL    HW2 5587   7.950   6.397   1.357
  476SOL     OW 5588   9.224   8.173   2.043
  476SOL    HW1 5589   9.246   8.084   2.071
  476SOL    HW2 5590   9.157   8.160   1.976
  477SOL     OW 5591   4.306   6.813   3.154
  477SOL    HW1 5592   4.324   6.881   3.219
  477SOL    HW2 5593   4.390   6.799   3.110
  478SOL     OW 5594   2.704   7.182   2.335
  478SOL    HW1 5595   2.659   7.105   2.368
  478SOL    HW2 5596   2.792   7.152   2.315
  479SOL     OW 5597   6.275   1.445   0.429
  479SOL    HW1 5598   6.187   1.448   0.392
  479SOL    HW2 5599   6.283   1.356   0.464
  480SOL     OW 5600   6.673   0.506   0.108
  480SOL    HW1 5601   6.729   0.581   0.130
  480SOL    HW2 5602   6.588   0.527   0.146
  481SOL     OW 5603   6.542   5.753   2.055
  481SOL    HW1 5604   6.498   5.809   1.990
  481SOL    HW2 5605   6.577   5.814   2.120
  482SOL     OW 5606   6.656   7.435   0.775
  482SOL    HW1 5607   6.638   7.385   0.695
  482SOL    HW2 5608   6.675   7.523   0.745
  483SOL     OW 5609  -0.179   3.606   4.040
  483SOL    HW1 5610  -0.086   3.630   4.037
  483SOL    HW2 5611  -0.209   3.639   4.125
  484SOL     OW 5612   4.938   5.766   3.219
  484SOL    HW1 5613   5.000   5.750   3.148
  484SOL    HW2 5614   4.853   5.738   3.185
  485SOL     OW 5615   3.403   8.294   2.835
  485SOL    HW1 5616   3.394   8.241   2.755
  485SOL    HW2 5617   3.383   8.233   2.906
  486SOL     OW 5618   3.334   5.753   3.354
  486SOL    HW1 5619   3.298   5.834   3.391
  486SOL    HW2 5620   3.302   5.684   3.412
  487SOL     OW 5621   3.269   4.258   3.780
  487SOL    HW1 5622   3.184   4.234   3.816
  487SOL    HW2 5623   3.305   4.320   3.844
  488SOL     OW 5624   1.062   7.355   4.262
  488SOL    HW1 5625   1.120   7.297   4.311
  488SOL    HW2 5626   1.113   7.379   4.184
  489SOL     OW 5627   3.188   4.552   3.412
  489SOL    HW1 5628   3.111   4.527   3.362
  489SOL    HW2 5629   3.195   4.647   3.399
  490SOL     OW 5630   1.494   9.377   4.581
  490SOL    HW1 5631   1.449   9.461   4.581
  490SOL    HW2 5632   1.535   9.372   4.668
  491SOL     OW 5633  -1.821   3.208   5.179
  491SOL    HW1 5634  -1.844   3.211   5.086
  491SOL    HW2 5635  -1.748   3.146   5.183
  492SOL     OW 5636   2.068   7.662   2.846
  492SOL    HW1 5637   2.059   7.755   2.828
  492SOL    HW2 5638   2.006   7.620   2.787
  493SOL     OW 5639   0.570   2.503   0.865
  493SOL    HW1 5640   0.617   2.452   0.932
  493SOL    HW2 5641   0.565   2.444   0.790
  494SOL     OW 5642   6.604   7.439   5.629
  494SOL    HW1 5643   6.530   7.474   5.579
  494SOL    HW2 5644   6.644   7.515   5.671
  495SOL     OW 5645   6.450   1.339   0.204
  495SOL    HW1 5646   6.408   1.385   0.277
  495SOL    HW2 5647   6.450   1.404   0.133
  496SOL     OW 5648   3.974   5.815   2.753
  496SOL    HW1 5649   3.910   5.858   2.696
  496SOL    HW2 5650   3.956   5.851   2.840
  497SOL     OW 5651   7.569   2.250   0.251
  497SOL    HW1 5652   7.550   2.225   0.160
  497SOL    HW2 5653   7.664   2.250   0.256
  498SOL     OW 5654   0.196   4.986   4.926
  498SOL    HW1 5655   0.236   4.900   4.914
  498SOL    HW2 5656   0.269   5.045   4.941
  499SOL     OW 5657   1.992   6.597   2.494
  499SOL    HW1 5658   1.897   6.593   2.502
  499SOL    HW2 5659   2.014   6.689   2.509
  500SOL     OW 5660   3.968   7.959   3.767
  500SOL    HW1 5661   3.982   7.866   3.785
  500SOL    HW2 5662   4.017   8.005   3.834
  501SOL     OW 5663   6.193   9.124   4.363
  501SOL    HW1 5664   6.232   9.055   4.418
  501SOL    HW2 5665   6.217   9.206   4.407
  502SOL     OW 5666   4.924   0.825   1.337
  502SOL    HW1 5667   4.913   0.782   1.252
  502SOL    HW2 5668   4.869   0.774   1.397
  503SOL     OW 5669   8.562   8.355   2.675
  503SOL    HW1 5670   8.483   8.398   2.706
  503SOL    HW2 5671   8.582   8.397   2.591
  504SOL     OW 5672   8.732   7.749   1.754
  504SOL    HW1 5673   8.702   7.684   1.690
  504SOL    HW2 5674   8.653   7.776   1.800
  505SOL     OW 5675   4.817   7.693   2.053
  505SOL    HW1 5676   4.766   7.747   1.994
  505SOL    HW2 5677   4.761   7.618   2.072
  506SOL     OW 5678   5.343   3.947   4.662
  506SOL    HW1 5679   5.399   4.002   4.717
  506SOL    HW2 5680   5.263   3.999   4.649
  507SOL     OW 5681  -0.414   4.045   6.207
  507SOL    HW1 5682  -0.447   4.057   6.297
  507SOL    HW2 5683  -0.480   3.990   6.165
  508SOL     OW 5684   1.555   5.497   3.074
  508SOL    HW1 5685   1.478   5.441   3.077
  508SOL    HW2 5686   1.599   5.483   3.157
  509SOL     OW 5687   5.151   5.941   2.968
  509SOL    HW1 5688   5.151   5.985   3.053
  509SOL    HW2 5689   5.232   5.972   2.925
  510SOL     OW 5690   0.738   7.096   5.558
  510SOL    HW1 5691   0.768   7.187   5.565
  510SOL    HW2 5692   0.700   7.076   5.643
  511SOL     OW 5693   7.076   5.941   3.847
  511SOL    HW1 5694   6.988   5.907   3.833
  511SOL    HW2 5695   7.130   5.863   3.862
  512SOL     OW 5696   4.530   6.672   2.782
  512SOL    HW1 5697   4.548   6.764   2.762
  512SOL    HW2 5698   4.541   6.666   2.877
  513SOL     OW 5699   6.073   5.439   1.182
  513SOL    HW1 5700   6.029   5.390   1.112
  513SOL    HW2 5701   6.067   5.381   1.258
  514SOL     OW 5702   2.611   0.791   0.114
  514SOL    HW1 5703   2.596   0.850   0.040
  514SOL    HW2 5704   2.695   0.819   0.151
  515SOL     OW 5705   6.331   5.137   4.853
  515SOL    HW1 5706   6.368   5.093   4.776
  515SOL    HW2 5707   6.293   5.066   4.904
  516SOL     OW 5708   5.583   8.270   3.615
  516SOL    HW1 5709   5.631   8.304   3.539
  516SOL    HW2 5710   5.515   8.216   3.578
  517SOL     OW 5711   1.692   3.289   3.122
  517SOL    HW1 5712   1.697   3.193   3.114
  517SOL    HW2 5713   1.751   3.309   3.195
  518SOL     OW 5714  -0.519   6.005   5.808
  518SOL    HW1 5715  -0.519   5.941   5.879
  518SOL    HW2 5716  -0.611   6.025   5.794
  519SOL     OW 5717   4.354   0.288   0.287
  519SOL    HW1 5718   4.437   0.293   0.239
  519SOL    HW2 5719   4.297   0.234   0.232
  520SOL     OW 5720   3.906   6.171   5.787
  520SOL    HW1 5721   4.000   6.189   5.789
  520SOL    HW2 5722   3.890   6.143   5.697
  521SOL     OW 5723   1.839   0.652   0.812
  521SOL    HW1 5724   1.848   0.742   0.780
  521SOL    HW2 5725   1.769   0.614   0.759
  522SOL     OW 5726   1.336   9.576   4.244
  522SOL    HW1 5727   1.326   9.581   4.339
  522SOL    HW2 5728   1.303   9.660   4.212
  523SOL     OW 5729   6.569   9.191   5.118
  523SOL    HW1 5730   6.502   9.122   5.114
  523SOL    HW2 5731   6.541   9.246   5.191
  524SOL     OW 5732   3.980   6.794   2.152
  524SOL    HW1 5733   3.950   6.809   2.062
  524SOL    HW2 5734   3.905   6.752   2.195
  525SOL     OW 5735   4.162   3.850   5.198
  525SOL    HW1 5736   4.117   3.822   5.278
  525SOL    HW2 5737   4.147   3.779   5.136
  526SOL     OW 5738   6.376   5.894   5.010
  526SOL    HW1 5739   6.378   5.920   5.102
  526SOL    HW2 5740   6.298   5.937   4.975
  527SOL     OW 5741   7.076   1.064   1.437
  527SOL    HW1 5742   7.143   1.059   1.369
  527SOL    HW2 5743   7.125   1.070   1.519
  528SOL     OW 5744   3.362   6.740   0.264
  528SOL    HW1 5745   3.405   6.715   0.183
  528SOL    HW2 5746   3.401   6.824   0.287
  529SOL     OW 5747   2.112   6.843   3.828
  529SOL    HW1 5748   2.189   6.819   3.879
  529SOL    HW2 5749   2.138   6.924   3.783
  530SOL     OW 5750   6.641   6.795   1.814
  530SOL    HW1 5751   6.684   6.857   1.872
  530SOL    HW2 5752   6.602   6.849   1.745
  531SOL     OW 5753   3.546   5.182   6.068
  531SOL    HW1 5754   3.572   5.254   6.011
  531SOL    HW2 5755   3.614   5.178   6.136
  532SOL     OW 5756   1.585   1.388   0.102
  532SOL    HW1 5757   1.590   1.483   0.111
  532SOL    HW2 5758   1.676   1.358   0.112
  533SOL     OW 5759  -0.152   6.548   5.378
  533SOL    HW1 5760  -0.188   6.555   5.290
  533SOL    HW2 5761  -0.226   6.524   5.433
  534SOL     OW 5762   3.559   1.795   2.630
  534SOL    HW1 5763   3.522   1.802   2.542
  534SOL    HW2 5764   3.644   1.839   2.624
  535SOL     OW 5765   1.449   4.873   3.608
  535SOL    HW1 5766   1.530   4.822   3.611
  535SOL    HW2 5767   1.474   4.953   3.562
  536SOL     OW 5768   7.264   8.671   3.356
  536SOL    HW1 5769   7.313   8.743   3.316
  536SOL    HW2 5770   7.244   8.702   3.444
  537SOL     OW 5771   5.833   7.085   3.857
  537SOL    HW1 5772   5.873   7.136   3.786
  537SOL    HW2 5773   5.904   7.033   3.893
  538SOL     OW 5774   7.136   2.245   1.368
  538SOL    HW1 5775   7.146   2.151   1.352
  538SOL    HW2 5776   7.166   2.287   1.288
  539SOL     OW 5777   1.124   3.189   4.903
  539SOL    HW1 5778   1.093   3.277   4.925
  539SOL    HW2 5779   1.201   3.176   4.959
  540SOL     OW 5780   5.273   2.857   1.077
  540SOL    HW1 5781   5.208   2.924   1.099
  540SOL    HW2 5782   5.251   2.783   1.133
  541SOL     OW 5783   1.297   3.753   4.386
  541SOL    HW1 5784   1.218   3.774   4.336
  541SOL    HW2 5785   1.328   3.672   4.346
  542SOL     OW 5786   6.618   6.262   1.385
  542SOL    HW1 5787   6.650   6.349   1.359
  542SOL    HW2 5788   6.548   6.280   1.447
  543SOL     OW 5789   0.044   9.124   5.311
  543SOL    HW1 5790   0.033   9.132   5.216
  543SOL    HW2 5791   0.060   9.213   5.341
  544SOL     OW 5792   3.278   7.736   5.081
  544SOL    HW1 5793   3.246   7.824   5.096
  544SOL    HW2 5794   3.372   7.740   5.100
  545SOL     OW 5795   0.657   6.587   5.533
  545SOL    HW1 5796   0.718   6.640   5.585
  545SOL    HW2 5797   0.709   6.512   5.505
  546SOL     OW 5798   2.338   2.242   2.722
  546SOL    HW1 5799   2.315   2.298   2.795
  546SOL    HW2 5800   2.391   2.172   2.761
  547SOL     OW 5801  -1.025   5.393   5.048
  547SOL    HW1 5802  -0.967   5.317   5.036
  547SOL    HW2 5803  -0.967   5.469   5.043
  548SOL     OW 5804   3.098   9.581   5.205
  548SOL    HW1 5805   3.033   9.651   5.193
  548SOL    HW2 5806   3.088   9.555   5.297
  549SOL     OW 5807   4.407   7.874   3.669
  549SOL    HW1 5808   4.406   7.833   3.583
  549SOL    HW2 5809   4.380   7.964   3.653
  550SOL     OW 5810   7.438   6.297   1.634
  550SOL    HW1 5811   7.506   6.314   1.569
  550SOL    HW2 5812   7.485   6.287   1.717
  551SOL     OW 5813   5.999   6.355   5.514
  551SOL    HW1 5814   6.007   6.419   5.443
  551SOL    HW2 5815   5.995   6.270   5.470
  552SOL     OW 5816   4.841   3.194   5.170
  552SOL    HW1 5817   4.864   3.187   5.077
  552SOL    HW2 5818   4.824   3.287   5.184
  553SOL     OW 5819   4.649   3.633   3.977
  553SOL    HW1 5820   4.555   3.634   3.989
  553SOL    HW2 5821   4.662   3.590   3.892
  554SOL     OW 5822   5.341   7.549   4.988
  554SOL    HW1 5823   5.346   7.641   5.015
  554SOL    HW2 5824   5.374   7.549   4.898
  555SOL     OW 5825   4.980   7.529   1.769
  555SOL    HW1 5826   5.058   7.510   1.718
  555SOL    HW2 5827   5.008   7.522   1.860
  556SOL     OW 5828   1.463   3.814   0.941
  556SOL    HW1 5829   1.542   3.765   0.964
  556SOL    HW2 5830   1.494   3.903   0.924
  557SOL     OW 5831   3.519   6.841   0.627
  557SOL    HW1 5832   3.499   6.842   0.533
  557SOL    HW2 5833   3.570   6.761   0.639
  558SOL     OW 5834   4.614   9.421   4.147
  558SOL    HW1 5835   4.560   9.436   4.070
  558SOL    HW2 5836   4.556   9.441   4.221
  559SOL     OW 5837   6.338   7.827   3.339
  559SOL    HW1 5838   6.414   7.785   3.380
  559SOL    HW2 5839   6.309   7.892   3.403
  560SOL     OW 5840   5.717   7.259   5.242
  560SOL    HW1 5841   5.707   7.309   5.162
  560SOL    HW2 5842   5.782   7.307   5.293
  561SOL     OW 5843   0.165   2.857   3.154
  561SOL    HW1 5844   0.102   2.928   3.160
  561SOL    HW2 5845   0.241   2.895   3.111
  562SOL     OW 5846   8.462   6.673   1.234
  562SOL    HW1 5847   8.466   6.746   1.296
  562SOL    HW2 5848   8.538   6.686   1.177
  563SOL     OW 5849   2.576   6.979   2.459
  563SOL    HW1 5850   2.565   6.913   2.391
  563SOL    HW2 5851   2.653   6.951   2.508
  564SOL     OW 5852   7.286   3.679   1.490
  564SOL    HW1 5853   7.194   3.655   1.498
  564SOL    HW2 5854   7.297   3.701   1.398
  565SOL     OW 5855   7.828   8.325   4.394
  565SOL    HW1 5856   7.889   8.349   4.463
  565SOL    HW2 5857   7.778   8.252   4.430
  566SOL     OW 5858  -0.231   4.746   5.883
  566SOL    HW1 5859  -0.207   4.835   5.860
  566SOL    HW2 5860  -0.305   4.756   5.943
  567SOL     OW 5861   3.901   6.495   4.106
  567SOL    HW1 5862   3.876   6.581   4.139
  567SOL    HW2 5863   3.840   6.479   4.033
  568SOL     OW 5864   0.861   5.395   2.913
  568SOL    HW1 5865   0.916   5.345   2.973
  568SOL    HW2 5866   0.858   5.483   2.950
  569SOL     OW 5867   5.137   3.212   1.888
  569SOL    HW1 5868   5.066   3.209   1.824
  569SOL    HW2 5869   5.152   3.120   1.911
  570SOL     OW 5870   3.535   7.491   5.082
  570SOL    HW1 5871   3.492   7.451   5.157
  570SOL    HW2 5872   3.566   7.576   5.114
  571SOL     OW 5873   7.202   8.387   5.398
  571SOL    HW1 5874   7.247   8.396   5.482
  571SOL    HW2 5875   7.154   8.468   5.387
  572SOL     OW 5876   0.065   2.112   2.455
  572SOL    HW1 5877   0.029   2.200   2.447
  572SOL    HW2 5878  -0.011   2.055   2.470
  573SOL     OW 5879   0.788   3.924   5.111
  573SOL    HW1 5880   0.697   3.948   5.130
  573SOL    HW2 5881   0.787   3.828   5.109
  574SOL     OW 5882   1.362   5.111   1.758
  574SOL    HW1 5883   1.432   5.176   1.760
  574SOL    HW2 5884   1.374   5.065   1.675
  575SOL     OW 5885   5.684   7.203   5.574
  575SOL    HW1 5886   5.589   7.217   5.572
  575SOL    HW2 5887   5.701   7.168   5.662
  576SOL     OW 5888   5.583   7.376   3.559
  576SOL    HW1 5889   5.639   7.308   3.521
  576SOL    HW2 5890   5.494   7.342   3.549
  577SOL     OW 5891   1.725   4.567   4.169
  577SOL    HW1 5892   1.790   4.618   4.121
  577SOL    HW2 5893   1.675   4.633   4.219
  578SOL     OW 5894  -0.342   4.387   4.660
  578SOL    HW1 5895  -0.348   4.368   4.566
  578SOL    HW2 5896  -0.319   4.480   4.664
  579SOL     OW 5897   4.587   2.258   3.016
  579SOL    HW1 5898   4.681   2.241   3.022
  579SOL    HW2 5899   4.580   2.353   3.019
  580SOL     OW 5900   6.803   5.858   0.584
  580SOL    HW1 5901   6.850   5.788   0.539
  580SOL    HW2 5902   6.720   5.866   0.538
  581SOL     OW 5903   7.701   3.310   1.504
  581SOL    HW1 5904   7.742   3.328   1.589
  581SOL    HW2 5905   7.675   3.395   1.471
  582SOL     OW 5906   8.069   4.110   1.268
  582SOL    HW1 5907   8.015   4.175   1.313
  582SOL    HW2 5908   8.121   4.160   1.206
  583SOL     OW 5909   6.812   5.845   1.204
  583SOL    HW1 5910   6.740   5.903   1.228
  583SOL    HW2 5911   6.785   5.759   1.236
  584SOL     OW 5912   7.953   4.981   0.360
  584SOL    HW1 5913   8.035   5.030   0.361
  584SOL    HW2 5914   7.978   4.890   0.375
  585SOL     OW 5915   1.089   3.706   3.449
  585SOL    HW1 5916   1.031   3.749   3.512
  585SOL    HW2 5917   1.137   3.641   3.500
  586SOL     OW 5918  -0.058   1.641   1.763
  586SOL    HW1 5919  -0.096   1.618   1.848
  586SOL    HW2 5920   0.035   1.621   1.772
  587SOL     OW 5921   0.225   6.596   3.687
  587SOL    HW1 5922   0.166   6.666   3.715
  587SOL    HW2 5923   0.258   6.626   3.602
  588SOL     OW 5924   3.805   3.833   5.294
  588SOL    HW1 5925   3.771   3.883   5.219
  588SOL    HW2 5926   3.876   3.887   5.328
  589SOL     OW 5927   7.789   2.629   0.961
  589SOL    HW1 5928   7.839   2.576   1.023
  589SOL    HW2 5929   7.703   2.588   0.958
  590SOL     OW 5930   4.069   6.082   0.411
  590SOL    HW1 5931   3.991   6.108   0.461
  590SOL    HW2 5932   4.124   6.160   0.411
  591SOL     OW 5933   5.132   5.256   5.415
  591SOL    HW1 5934   5.112   5.269   5.323
  591SOL    HW2 5935   5.180   5.174   5.419
  592SOL     OW 5936   7.312   7.252   4.104
  592SOL    HW1 5937   7.330   7.269   4.012
  592SOL    HW2 5938   7.330   7.335   4.148
  593SOL     OW 5939   1.953   3.563   5.079
  593SOL    HW1 5940   2.020   3.614   5.124
  593SOL    HW2 5941   1.999   3.486   5.047
  594SOL     OW 5942   5.114   4.994   1.044
  594SOL    HW1 5943   5.045   4.929   1.054
  594SOL    HW2 5944   5.194   4.942   1.034
  595SOL     OW 5945   5.657   3.561   1.298
  595SOL    HW1 5946   5.744   3.588   1.267
  595SOL    HW2 5947   5.664   3.466   1.307
  596SOL     OW 5948   3.252   3.905   5.546
  596SOL    HW1 5949   3.258   3.859   5.630
  596SOL    HW2 5950   3.158   3.915   5.532
  597SOL     OW 5951   6.180   7.642   5.595
  597SOL    HW1 5952   6.092   7.661   5.625
  597SOL    HW2 5953   6.222   7.728   5.590
  598SOL     OW 5954   2.232   9.285   3.705
  598SOL    HW1 5955   2.262   9.371   3.673
  598SOL    HW2 5956   2.236   9.293   3.800
  599SOL     OW 5957   2.431   9.559   6.094
  599SOL    HW1 5958   2.526   9.553   6.106
  599SOL    HW2 5959   2.400   9.468   6.099
  600SOL     OW 5960   1.816   3.740   0.001
  600SOL    HW1 5961   1.880   3.798  -0.042
  600SOL    HW2 5962   1.804   3.777   0.088
  601SOL     OW 5963   5.930   6.400   1.351
  601SOL    HW1 5964   5.923   6.483   1.399
  601SOL    HW2 5965   5.921   6.425   1.259
  602SOL     OW 5966   1.050   0.332   0.248
  602SOL    HW1 5967   1.012   0.389   0.316
  602SOL    HW2 5968   1.006   0.248   0.260
  603SOL     OW 5969   5.923   3.279   1.046
  603SOL    HW1 5970   5.915   3.312   0.957
  603SOL    HW2 5971   5.864   3.203   1.049
  604SOL     OW 5972   6.288   8.105   4.536
  604SOL    HW1 5973   6.262   8.043   4.467
  604SOL    HW2 5974   6.373   8.138   4.507
  605SOL     OW 5975   4.238   4.544   3.932
  605SOL    HW1 5976   4.298   4.615   3.907
  605SOL    HW2 5977   4.188   4.526   3.852
  606SOL     OW 5978   2.642   7.505   3.828
  606SOL    HW1 5979   2.618   7.549   3.746
  606SOL    HW2 5980   2.561   7.500   3.878
  607SOL     OW 5981   2.328   1.560   0.526
  607SOL    HW1 5982   2.241   1.591   0.550
  607SOL    HW2 5983   2.388   1.618   0.573
  608SOL     OW 5984   6.712   8.304   4.335
  608SOL    HW1 5985   6.779   8.372   4.347
  608SOL    HW2 5986   6.629   8.353   4.330
  609SOL     OW 5987   3.107   5.124   3.816
  609SOL    HW1 5988   3.041   5.193   3.827
  609SOL    HW2 5989   3.107   5.077   3.900
  610SOL     OW 5990   1.495   6.645   1.693
  610SOL    HW1 5991   1.498   6.608   1.605
  610SOL    HW2 5992   1.539   6.729   1.686
  611SOL     OW 5993   7.290   7.707   3.237
  611SOL    HW1 5994   7.331   7.621   3.229
  611SOL    HW2 5995   7.353   7.767   3.196
  612SOL     OW 5996   4.398   4.421   6.137
  612SOL    HW1 5997   4.454   4.393   6.210
  612SOL    HW2 5998   4.457   4.469   6.079
  613SOL     OW 5999   1.574   4.140   5.038
  613SOL    HW1 6000   1.568   4.230   5.006
  613SOL    HW2 6001   1.617   4.148   5.123
  614SOL     OW 6002   7.812   3.830   0.805
  614SOL    HW1 6003   7.897   3.842   0.847
  614SOL    HW2 6004   7.808   3.737   0.783
  615SOL     OW 6005   2.726   6.473   4.558
  615SOL    HW1 6006   2.785   6.494   4.631
  615SOL    HW2 6007   2.755   6.387   4.528
  616SOL     OW 6008   4.610   3.201   2.234
  616SOL    HW1 6009   4.649   3.279   2.274
  616SOL    HW2 6010   4.538   3.235   2.181
  617SOL     OW 6011   4.296   4.968   3.984
  617SOL    HW1 6012   4.315   5.047   3.934
  617SOL    HW2 6013   4.356   4.902   3.948
  618SOL     OW 6014   6.405   5.202   3.340
  618SOL    HW1 6015   6.443   5.140   3.278
  618SOL    HW2 6016   6.397   5.283   3.291
  619SOL     OW 6017   3.593   8.276   4.271
  619SOL    HW1 6018   3.604   8.347   4.207
  619SOL    HW2 6019   3.655   8.296   4.341
  620SOL     OW 6020  -0.603   3.453   3.510
  620SOL    HW1 6021  -0.526   3.477   3.561
  620SOL    HW2 6022  -0.664   3.525   3.521
  621SOL     OW 6023   7.072   2.217   0.111
  621SOL    HW1 6024   7.137   2.251   0.050
  621SOL    HW2 6025   7.091   2.261   0.193
  622SOL     OW 6026  -0.632   3.992   3.470
  622SOL    HW1 6027  -0.618   4.023   3.380
  622SOL    HW2 6028  -0.656   3.900   3.461
  623SOL     OW 6029   1.577   8.634   5.393
  623SOL    HW1 6030   1.611   8.721   5.414
  623SOL    HW2 6031   1.497   8.626   5.445
  624SOL     OW 6032   7.503   9.727   5.310
  624SOL    HW1 6033   7.543   9.642   5.292
  624SOL    HW2 6034   7.438   9.739   5.241
  625SOL     OW 6035   3.790   5.545   5.577
  625SOL    HW1 6036   3.811   5.463   5.533
  625SOL    HW2 6037   3.862   5.558   5.639
  626SOL     OW 6038   3.510   8.114   5.537
  626SOL    HW1 6039   3.545   8.153   5.617
  626SOL    HW2 6040   3.461   8.037   5.568
  627SOL     OW 6041   1.724   3.117   4.484
  627SOL    HW1 6042   1.756   3.042   4.534
  627SOL    HW2 6043   1.759   3.193   4.530
  628SOL     OW 6044   1.767   2.854   2.253
  628SOL    HW1 6045   1.702   2.784   2.258
  628SOL    HW2 6046   1.801   2.863   2.343
  629SOL     OW 6047   5.723   6.725   0.015
  629SOL    HW1 6048   5.687   6.637   0.007
  629SOL    HW2 6049   5.805   6.723  -0.036
  630SOL     OW 6050   0.839   3.828   5.453
  630SOL    HW1 6051   0.772   3.846   5.519
  630SOL    HW2 6052   0.829   3.899   5.390
  631SOL     OW 6053   3.595   4.952   0.150
  631SOL    HW1 6054   3.638   4.892   0.210
  631SOL    HW2 6055   3.650   5.031   0.151
  632SOL     OW 6056   0.415   2.550   1.095
  632SOL    HW1 6057   0.443   2.543   1.004
  632SOL    HW2 6058   0.420   2.461   1.129
  633SOL     OW 6059   5.475   6.693   0.235
  633SOL    HW1 6060   5.518   6.717   0.317
  633SOL    HW2 6061   5.429   6.773   0.208
  634SOL     OW 6062   6.080   6.121   2.985
  634SOL    HW1 6063   5.990   6.093   2.973
  634SOL    HW2 6064   6.074   6.202   3.035
  635SOL     OW 6065   1.378   4.481   0.509
  635SOL    HW1 6066   1.372   4.572   0.481
  635SOL    HW2 6067   1.392   4.485   0.603
  636SOL     OW 6068   0.799   5.490   5.036
  636SOL    HW1 6069   0.769   5.416   4.982
  636SOL    HW2 6070   0.723   5.548   5.042
  637SOL     OW 6071   5.044   3.997   4.407
  637SOL    HW1 6072   5.058   4.089   4.429
  637SOL    HW2 6073   5.056   3.993   4.312
  638SOL     OW 6074   0.376   5.569   5.232
  638SOL    HW1 6075   0.379   5.665   5.232
  638SOL    HW2 6076   0.294   5.548   5.187
  639SOL     OW 6077   7.804   4.014   0.596
  639SOL    HW1 6078   7.822   3.931   0.640
  639SOL    HW2 6079   7.860   4.013   0.519
  640SOL     OW 6080  -1.430   5.195   5.941
  640SOL    HW1 6081  -1.482   5.123   5.977
  640SOL    HW2 6082  -1.393   5.238   6.018
  641SOL     OW 6083   3.231   2.488   4.123
  641SOL    HW1 6084   3.276   2.404   4.111
  641SOL    HW2 6085   3.231   2.528   4.036
  642SOL     OW 6086   6.139   0.866   0.991
  642SOL    HW1 6087   6.084   0.866   0.913
  642SOL    HW2 6088   6.212   0.807   0.969
  643SOL     OW 6089  -1.169   2.630   4.474
  643SOL    HW1 6090  -1.078   2.649   4.499
  643SOL    HW2 6091  -1.177   2.665   4.385
  644SOL     OW 6092   4.686   6.877   6.096
  644SOL    HW1 6093   4.754   6.811   6.111
  644SOL    HW2 6094   4.605   6.835   6.126
  645SOL     OW 6095   4.361   4.815   3.513
  645SOL    HW1 6096   4.399   4.820   3.601
  645SOL    HW2 6097   4.404   4.740   3.473
  646SOL     OW 6098   3.534   3.479   3.891
  646SOL    HW1 6099   3.536   3.514   3.802
  646SOL    HW2 6100   3.466   3.530   3.935
  647SOL     OW 6101   6.548   5.353   0.285
  647SOL    HW1 6102   6.551   5.418   0.215
  647SOL    HW2 6103   6.555   5.269   0.240
  648SOL     OW 6104   5.951   8.712   2.770
  648SOL    HW1 6105   5.971   8.777   2.703
  648SOL    HW2 6106   5.979   8.753   2.852
  649SOL     OW 6107   4.014   7.079   4.932
  649SOL    HW1 6108   4.084   7.056   4.994
  649SOL    HW2 6109   3.941   7.022   4.956
  650SOL     OW 6110   3.109   3.396   5.043
  650SOL    HW1 6111   3.166   3.366   4.972
  650SOL    HW2 6112   3.115   3.326   5.109
  651SOL     OW 6113   8.967   6.025   0.076
  651SOL    HW1 6114   9.015   6.107   0.076
  651SOL    HW2 6115   9.028   5.960   0.041
  652SOL     OW 6116   5.190   3.693   3.054
  652SOL    HW1 6117   5.182   3.788   3.045
  652SOL    HW2 6118   5.277   3.679   3.092
  653SOL     OW 6119   6.904   6.034   4.207
  653SOL    HW1 6120   6.875   5.943   4.216
  653SOL    HW2 6121   6.824   6.086   4.223
  654SOL     OW 6122   6.641   7.833   4.484
  654SOL    HW1 6123   6.657   7.927   4.494
  654SOL    HW2 6124   6.546   7.826   4.472
  655SOL     OW 6125   7.032   5.041   0.316
  655SOL    HW1 6126   7.036   5.123   0.268
  655SOL    HW2 6127   7.069   5.061   0.402
  656SOL     OW 6128   5.241   8.785   2.829
  656SOL    HW1 6129   5.252   8.848   2.757
  656SOL    HW2 6130   5.306   8.717   2.812
  657SOL     OW 6131   5.290   6.181   0.986
  657SOL    HW1 6132   5.203   6.178   1.026
  657SOL    HW2 6133   5.300   6.272   0.957
  658SOL     OW 6134   8.360   8.134   1.818
  658SOL    HW1 6135   8.412   8.212   1.841
  658SOL    HW2 6136   8.320   8.157   1.734
  659SOL     OW 6137   6.337   9.179   5.484
  659SOL    HW1 6138   6.283   9.146   5.412
  659SOL    HW2 6139   6.408   9.227   5.441
  660SOL     OW 6140   4.562   5.046   5.300
  660SOL    HW1 6141   4.550   5.006   5.387
  660SOL    HW2 6142   4.640   5.003   5.265
  661SOL     OW 6143   1.728   5.332   5.771
  661SOL    HW1 6144   1.810   5.370   5.740
  661SOL    HW2 6145   1.741   5.321   5.866
  662SOL     OW 6146   5.017   0.999   0.326
  662SOL    HW1 6147   4.963   0.962   0.396
  662SOL    HW2 6148   5.091   1.040   0.371
  663SOL     OW 6149   4.662   4.840   3.239
  663SOL    HW1 6150   4.635   4.779   3.170
  663SOL    HW2 6151   4.756   4.826   3.248
  664SOL     OW 6152   4.543   7.921   3.139
  664SOL    HW1 6153   4.603   7.951   3.071
  664SOL    HW2 6154   4.517   7.833   3.112
  665SOL     OW 6155   6.006   8.578   3.039
  665SOL    HW1 6156   6.006   8.529   3.121
  665SOL    HW2 6157   5.945   8.651   3.055
  666SOL     OW 6158   6.089   3.232   1.639
  666SOL    HW1 6159   6.163   3.271   1.591
  666SOL    HW2 6160   6.121   3.221   1.728
  667SOL     OW 6161  -0.224   1.787   2.559
  667SOL    HW1 6162  -0.220   1.857   2.624
  667SOL    HW2 6163  -0.297   1.811   2.502
  668SOL     OW 6164   4.432   9.075   3.978
  668SOL    HW1 6165   4.359   9.043   4.031
  668SOL    HW2 6166   4.502   9.091   4.040
  669SOL     OW 6167   2.496   5.905   1.264
  669SOL    HW1 6168   2.441   5.931   1.190
  669SOL    HW2 6169   2.583   5.892   1.225
  670SOL     OW 6170   1.432   0.706   0.915
  670SOL    HW1 6171   1.425   0.610   0.915
  670SOL    HW2 6172   1.355   0.735   0.866
  671SOL     OW 6173   7.068   9.741   6.025
  671SOL    HW1 6174   7.135   9.700   5.972
  671SOL    HW2 6175   7.064   9.689   6.105
  672SOL     OW 6176   1.195   7.645   3.554
  672SOL    HW1 6177   1.159   7.581   3.615
  672SOL    HW2 6178   1.191   7.729   3.601
  673SOL     OW 6179   5.133   9.148   3.587
  673SOL    HW1 6180   5.050   9.193   3.576
  673SOL    HW2 6181   5.142   9.135   3.681
  674SOL     OW 6182   4.123   2.708   4.180
  674SOL    HW1 6183   4.068   2.648   4.230
  674SOL    HW2 6184   4.207   2.664   4.172
  675SOL     OW 6185   7.837   9.694   4.944
  675SOL    HW1 6186   7.870   9.758   5.007
  675SOL    HW2 6187   7.787   9.745   4.881
  676SOL     OW 6188   5.876   7.414   1.609
  676SOL    HW1 6189   5.823   7.336   1.623
  676SOL    HW2 6190   5.885   7.421   1.514
  677SOL     OW 6191   0.225  10.593   6.114
  677SOL    HW1 6192   0.297  10.623   6.058
  677SOL    HW2 6193   0.221  10.658   6.184
  678SOL     OW 6194   4.108   5.721   3.475
  678SOL    HW1 6195   4.042   5.655   3.494
  678SOL    HW2 6196   4.184   5.694   3.526
  679SOL     OW 6197   2.586   4.888   5.176
  679SOL    HW1 6198   2.543   4.803   5.166
  679SOL    HW2 6199   2.555   4.939   5.101
  680SOL     OW 6200   7.117   0.428   0.098
  680SOL    HW1 6201   7.061   0.457   0.027
  680SOL    HW2 6202   7.079   0.345   0.127
  681SOL     OW 6203   4.188   5.932   5.341
  681SOL    HW1 6204   4.267   5.880   5.353
  681SOL    HW2 6205   4.161   5.915   5.251
  682SOL     OW 6206   2.264   4.672   5.175
  682SOL    HW1 6207   2.299   4.656   5.263
  682SOL    HW2 6208   2.239   4.765   5.176
  683SOL     OW 6209   3.799   4.780   4.586
  683SOL    HW1 6210   3.800   4.718   4.659
  683SOL    HW2 6211   3.890   4.809   4.578
  684SOL     OW 6212   5.582   4.305   2.222
  684SOL    HW1 6213   5.573   4.240   2.153
  684SOL    HW2 6214   5.650   4.270   2.280
  685SOL     OW 6215   4.454   7.995   1.621
  685SOL    HW1 6216   4.491   8.047   1.691
  685SOL    HW2 6217   4.367   7.969   1.654
  686SOL     OW 6218   0.205   2.760   1.732
  686SOL    HW1 6219   0.219   2.777   1.639
  686SOL    HW2 6220   0.265   2.688   1.752
  687SOL     OW 6221   5.877   5.990   0.339
  687SOL    HW1 6222   5.929   6.033   0.271
  687SOL    HW2 6223   5.905   6.033   0.420
  688SOL     OW 6224  -0.265   7.885   6.119
  688SOL    HW1 6225  -0.250   7.853   6.031
  688SOL    HW2 6226  -0.212   7.828   6.175
  689SOL     OW 6227   3.590   5.790   0.911
  689SOL    HW1 6228   3.508   5.794   0.961
  689SOL    HW2 6229   3.591   5.872   0.861
  690SOL     OW 6230   1.737   6.692   3.337
  690SOL    HW1 6231   1.746   6.636   3.260
  690SOL    HW2 6232   1.827   6.720   3.357
  691SOL     OW 6233  -0.008   2.319   1.622
  691SOL    HW1 6234  -0.016   2.383   1.693
  691SOL    HW2 6235  -0.093   2.323   1.577
  692SOL     OW 6236   2.805   5.908   0.703
  692SOL    HW1 6237   2.804   5.832   0.645
  692SOL    HW2 6238   2.756   5.975   0.655
  693SOL     OW 6239   7.977   4.003   0.381
  693SOL    HW1 6240   8.057   4.035   0.338
  693SOL    HW2 6241   7.929   3.959   0.312
  694SOL     OW 6242   0.725   3.388   4.413
  694SOL    HW1 6243   0.694   3.346   4.494
  694SOL    HW2 6244   0.770   3.467   4.442
  695SOL     OW 6245   5.251   2.125   2.983
  695SOL    HW1 6246   5.217   2.145   2.896
  695SOL    HW2 6247   5.173   2.109   3.037
  696SOL     OW 6248   2.828   5.320   3.538
  696SOL    HW1 6249   2.818   5.262   3.614
  696SOL    HW2 6250   2.875   5.268   3.474
  697SOL     OW 6251   0.462   0.654   0.320
  697SOL    HW1 6252   0.441   0.576   0.268
  697SOL    HW2 6253   0.456   0.726   0.257
  698SOL     OW 6254   4.330   7.166   0.369
  698SOL    HW1 6255   4.387   7.155   0.444
  698SOL    HW2 6256   4.365   7.105   0.303
  699SOL     OW 6257   6.959   6.607   4.358
  699SOL    HW1 6258   7.046   6.606   4.319
  699SOL    HW2 6259   6.902   6.566   4.292
  700SOL     OW 6260   1.521   1.674   0.119
  700SOL    HW1 6261   1.555   1.741   0.060
  700SOL    HW2 6262   1.437   1.709   0.151
  701SOL     OW 6263   1.918   8.116   1.960
  701SOL    HW1 6264   1.865   8.169   2.020
  701SOL    HW2 6265   2.008   8.142   1.978
  702SOL     OW 6266   3.961   2.713   3.016
  702SOL    HW1 6267   4.028   2.731   3.081
  702SOL    HW2 6268   3.894   2.664   3.064
  703SOL     OW 6269   6.669   6.060   1.767
  703SOL    HW1 6270   6.700   6.103   1.688
  703SOL    HW2 6271   6.721   5.980   1.772
  704SOL     OW 6272   0.382   4.430   5.533
  704SOL    HW1 6273   0.306   4.373   5.548
  704SOL    HW2 6274   0.348   4.518   5.550
  705SOL     OW 6275   0.806   1.844   2.934
  705SOL    HW1 6276   0.818   1.928   2.979
  705SOL    HW2 6277   0.744   1.863   2.863
  706SOL     OW 6278   2.817   3.610   3.688
  706SOL    HW1 6279   2.901   3.632   3.728
  706SOL    HW2 6280   2.839   3.578   3.601
  707SOL     OW 6281   5.589   8.181   5.402
  707SOL    HW1 6282   5.503   8.221   5.389
  707SOL    HW2 6283   5.651   8.251   5.388
  708SOL     OW 6284  -0.212   5.184   4.732
  708SOL    HW1 6285  -0.211   5.093   4.764
  708SOL    HW2 6286  -0.283   5.225   4.781
  709SOL     OW 6287   0.558   2.861   0.886
  709SOL    HW1 6288   0.591   2.832   0.971
  709SOL    HW2 6289   0.625   2.922   0.854
  710SOL     OW 6290   7.173   5.292   2.267
  710SOL    HW1 6291   7.247   5.336   2.225
  710SOL    HW2 6292   7.178   5.202   2.236
  711SOL     OW 6293   0.102   4.169   3.593
  711SOL    HW1 6294   0.162   4.236   3.626
  711SOL    HW2 6295   0.072   4.124   3.671
  712SOL     OW 6296   3.303   6.964   0.787
  712SOL    HW1 6297   3.276   6.884   0.832
  712SOL    HW2 6298   3.360   6.933   0.717
  713SOL     OW 6299   5.376   4.423   5.677
  713SOL    HW1 6300   5.424   4.384   5.603
  713SOL    HW2 6301   5.309   4.359   5.698
  714SOL     OW 6302   5.178   7.023   3.857
  714SOL    HW1 6303   5.140   6.955   3.913
  714SOL    HW2 6304   5.249   6.979   3.811
  715SOL     OW 6305   0.198   8.104   5.286
  715SOL    HW1 6306   0.195   8.010   5.265
  715SOL    HW2 6307   0.226   8.145   5.204
  716SOL     OW 6308   2.738   7.674   1.773
  716SOL    HW1 6309   2.670   7.614   1.803
  716SOL    HW2 6310   2.785   7.625   1.706
  717SOL     OW 6311   7.807   4.810   0.057
  717SOL    HW1 6312   7.863   4.750   0.007
  717SOL    HW2 6313   7.755   4.752   0.112
  718SOL     OW 6314   2.081   9.513   4.250
  718SOL    HW1 6315   2.081   9.466   4.333
  718SOL    HW2 6316   2.104   9.447   4.185
  719SOL     OW 6317   1.751   8.048   3.981
  719SOL    HW1 6318   1.682   8.109   4.009
  719SOL    HW2 6319   1.711   7.998   3.910
  720SOL     OW 6320   0.585   7.608   4.237
  720SOL    HW1 6321   0.538   7.669   4.179
  720SOL    HW2 6322   0.518   7.575   4.296
  721SOL     OW 6323  -1.217   4.566   6.209
  721SOL    HW1 6324  -1.177   4.617   6.279
  721SOL    HW2 6325  -1.239   4.630   6.141
  722SOL     OW 6326   1.461   7.614   5.302
  722SOL    HW1 6327   1.455   7.622   5.206
  722SOL    HW2 6328   1.442   7.522   5.319
  723SOL     OW 6329   3.304   1.982   3.193
  723SOL    HW1 6330   3.286   1.978   3.099
  723SOL    HW2 6331   3.225   2.019   3.231
  724SOL     OW 6332   4.935   6.497   4.398
  724SOL    HW1 6333   4.982   6.562   4.346
  724SOL    HW2 6334   4.850   6.538   4.416
  725SOL     OW 6335   2.923   4.091   3.539
  725SOL    HW1 6336   3.004   4.100   3.488
  725SOL    HW2 6337   2.867   4.161   3.507
  726SOL     OW 6338   0.657   4.739   2.253
  726SOL    HW1 6339   0.747   4.771   2.250
  726SOL    HW2 6340   0.652   4.690   2.335
  727SOL     OW 6341   2.150   4.951   0.250
  727SOL    HW1 6342   2.128   5.023   0.309
  727SOL    HW2 6343   2.244   4.939   0.261
  728SOL     OW 6344   6.751   8.070   3.572
  728SOL    HW1 6345   6.836   8.107   3.546
  728SOL    HW2 6346   6.755   8.064   3.667
  729SOL     OW 6347   2.512   6.101   3.449
  729SOL    HW1 6348   2.433   6.092   3.502
  729SOL    HW2 6349   2.487   6.159   3.377
  730SOL     OW 6350   4.878   2.027   0.071
  730SOL    HW1 6351   4.909   2.110   0.034
  730SOL    HW2 6352   4.839   2.052   0.155
  731SOL     OW 6353   2.195   3.893   5.549
  731SOL    HW1 6354   2.279   3.918   5.510
  731SOL    HW2 6355   2.144   3.973   5.550
  732SOL     OW 6356   7.348   2.725   1.488
  732SOL    HW1 6357   7.432   2.679   1.481
  732SOL    HW2 6358   7.319   2.708   1.578
  733SOL     OW 6359   7.024   5.654   4.120
  733SOL    HW1 6360   7.090   5.590   4.146
  733SOL    HW2 6361   7.046   5.733   4.169
  734SOL     OW 6362   8.708   5.540   0.946
  734SOL    HW1 6363   8.738   5.590   0.870
  734SOL    HW2 6364   8.785   5.493   0.976
  735SOL     OW 6365   5.433   5.770   4.733
  735SOL    HW1 6366   5.493   5.775   4.659
  735SOL    HW2 6367   5.474   5.706   4.792
  736SOL     OW 6368   2.668   9.288   6.050
  736SOL    HW1 6369   2.664   9.283   5.954
  736SOL    HW2 6370   2.629   9.206   6.080
  737SOL     OW 6371   7.380   6.446   0.971
  737SOL    HW1 6372   7.437   6.520   0.991
  737SOL    HW2 6373   7.440   6.374   0.950
  738SOL     OW 6374   0.243   3.932   2.101
  738SOL    HW1 6375   0.154   3.896   2.108
  738SOL    HW2 6376   0.243   3.977   2.017
  739SOL     OW 6377  -1.286   4.760   6.053
  739SOL    HW1 6378  -1.321   4.805   5.977
  739SOL    HW2 6379  -1.311   4.816   6.127
  740SOL     OW 6380   0.434   4.770   2.111
  740SOL    HW1 6381   0.467   4.804   2.028
  740SOL    HW2 6382   0.509   4.773   2.170
  741SOL     OW 6383   7.538   3.540   0.196
  741SOL    HW1 6384   7.607   3.574   0.140
  741SOL    HW2 6385   7.460   3.539   0.140
  742SOL     OW 6386   7.839   2.227   0.281
  742SOL    HW1 6387   7.878   2.154   0.328
  742SOL    HW2 6388   7.906   2.252   0.217
  743SOL     OW 6389   7.997   6.084   2.230
  743SOL    HW1 6390   8.049   6.057   2.154
  743SOL    HW2 6391   7.929   6.140   2.193
  744SOL     OW 6392  -1.304   4.074   5.008
  744SOL    HW1 6393  -1.337   4.140   4.948
  744SOL    HW2 6394  -1.378   4.053   5.065
  745SOL     OW 6395   2.525   5.813   6.206
  745SOL    HW1 6396   2.592   5.861   6.157
  745SOL    HW2 6397   2.571   5.735   6.240
  746SOL     OW 6398   5.118  10.261   5.624
  746SOL    HW1 6399   5.068  10.186   5.593
  746SOL    HW2 6400   5.180  10.225   5.687
  747SOL     OW 6401   7.878   4.282   1.732
  747SOL    HW1 6402   7.898   4.365   1.689
  747SOL    HW2 6403   7.843   4.307   1.818
  748SOL     OW 6404   2.619   6.778   1.404
  748SOL    HW1 6405   2.691   6.783   1.340
  748SOL    HW2 6406   2.650   6.831   1.478
  749SOL     OW 6407   0.889   4.201   4.083
  749SOL    HW1 6408   0.982   4.179   4.081
  749SOL    HW2 6409   0.862   4.183   4.173
  750SOL     OW 6410   6.956   8.220   5.381
  750SOL    HW1 6411   6.951   8.166   5.460
  750SOL    HW2 6412   7.046   8.252   5.379
  751SOL     OW 6413   4.622   7.491   3.580
  751SOL    HW1 6414   4.694   7.490   3.517
  751SOL    HW2 6415   4.608   7.399   3.601
  752SOL     OW 6416   5.664   7.188   2.327
  752SOL    HW1 6417   5.710   7.153   2.251
  752SOL    HW2 6418   5.729   7.187   2.397
  753SOL     OW 6419  -1.097   3.667   4.774
  753SOL    HW1 6420  -1.042   3.670   4.696
  753SOL    HW2 6421  -1.036   3.643   4.844
  754SOL     OW 6422  -0.151   4.443   5.371
  754SOL    HW1 6423  -0.172   4.400   5.454
  754SOL    HW2 6424  -0.172   4.378   5.304
  755SOL     OW 6425   1.303   4.455   2.033
  755SOL    HW1 6426   1.352   4.506   2.098
  755SOL    HW2 6427   1.368   4.395   1.996
  756SOL     OW 6428   6.687   7.458   1.047
  756SOL    HW1 6429   6.667   7.434   0.956
  756SOL    HW2 6430   6.773   7.499   1.042
  757SOL     OW 6431   5.943   6.168   5.293
  757SOL    HW1 6432   5.976   6.131   5.374
  757SOL    HW2 6433   5.854   6.136   5.286
  758SOL     OW 6434   7.121   6.475   0.898
  758SOL    HW1 6435   7.204   6.440   0.928
  758SOL    HW2 6436   7.144   6.540   0.831
  759SOL     OW 6437   8.338   8.089   3.482
  759SOL    HW1 6438   8.310   8.143   3.556
  759SOL    HW2 6439   8.280   8.013   3.485
  760SOL     OW 6440   7.025   6.028   2.407
  760SOL    HW1 6441   6.968   6.104   2.395
  760SOL    HW2 6442   7.013   5.977   2.327
  761SOL     OW 6443   3.810   6.949   4.366
  761SOL    HW1 6444   3.800   6.939   4.460
  761SOL    HW2 6445   3.755   7.024   4.343
  762SOL     OW 6446   3.318   6.075   2.100
  762SOL    HW1 6447   3.286   5.996   2.144
  762SOL    HW2 6448   3.320   6.052   2.008
  763SOL     OW 6449   8.111   6.818   0.189
  763SOL    HW1 6450   8.096   6.829   0.095
  763SOL    HW2 6451   8.030   6.849   0.230
  764SOL     OW 6452   0.518   2.314   0.681
  764SOL    HW1 6453   0.481   2.316   0.593
  764SOL    HW2 6454   0.480   2.236   0.722
  765SOL     OW 6455   4.390   1.508   2.460
  765SOL    HW1 6456   4.450   1.559   2.406
  765SOL    HW2 6457   4.340   1.573   2.509
  766SOL     OW 6458   7.153   9.702   5.218
  766SOL    HW1 6459   7.074   9.756   5.221
  766SOL    HW2 6460   7.141   9.638   5.288
  767SOL     OW 6461   5.422   6.015   1.349
  767SOL    HW1 6462   5.404   5.926   1.321
  767SOL    HW2 6463   5.504   6.038   1.306
  768SOL     OW 6464   4.376   6.415   3.829
  768SOL    HW1 6465   4.405   6.505   3.846
  768SOL    HW2 6466   4.454   6.362   3.845
  769SOL     OW 6467   0.289   3.760   3.263
  769SOL    HW1 6468   0.226   3.820   3.303
  769SOL    HW2 6469   0.345   3.816   3.209
  770SOL     OW 6470   0.547   7.023   4.172
  770SOL    HW1 6471   0.615   7.084   4.143
  770SOL    HW2 6472   0.478   7.079   4.207
  771SOL     OW 6473   5.322   9.221   4.098
  771SOL    HW1 6474   5.415   9.202   4.111
  771SOL    HW2 6475   5.293   9.259   4.181
  772SOL     OW 6476   5.378   1.652   0.430
  772SOL    HW1 6477   5.385   1.726   0.490
  772SOL    HW2 6478   5.441   1.671   0.361
  773SOL     OW 6479   7.922   7.306   1.691
  773SOL    HW1 6480   7.883   7.222   1.667
  773SOL    HW2 6481   7.850   7.368   1.683
  774SOL     OW 6482   4.013   7.360   3.255
  774SOL    HW1 6483   3.971   7.282   3.291
  774SOL    HW2 6484   3.941   7.419   3.236
  775SOL     OW 6485   6.567   3.725   3.545
  775SOL    HW1 6486   6.581   3.638   3.582
  775SOL    HW2 6487   6.472   3.732   3.535
  776SOL     OW 6488   7.187   7.063   2.712
  776SOL    HW1 6489   7.144   7.147   2.694
  776SOL    HW2 6490   7.116   7.007   2.745
  777SOL     OW 6491  -0.165   5.308   4.108
  777SOL    HW1 6492  -0.112   5.265   4.175
  777SOL    HW2 6493  -0.245   5.334   4.155
  778SOL     OW 6494   0.614   9.294   4.681
  778SOL    HW1 6495   0.700   9.309   4.642
  778SOL    HW2 6496   0.620   9.334   4.768
  779SOL     OW 6497  -0.205   4.415   4.317
  779SOL    HW1 6498  -0.141   4.455   4.376
  779SOL    HW2 6499  -0.159   4.340   4.280
  780SOL     OW 6500   7.234   6.085   2.813
  780SOL    HW1 6501   7.174   6.157   2.795
  780SOL    HW2 6502   7.178   6.008   2.820
  781SOL     OW 6503  -2.069   3.776   5.976
  781SOL    HW1 6504  -1.988   3.808   5.936
  781SOL    HW2 6505  -2.112   3.854   6.011
  782SOL     OW 6506   7.913   7.181   2.730
  782SOL    HW1 6507   7.913   7.170   2.634
  782SOL    HW2 6508   8.005   7.200   2.752
  783SOL     OW 6509   9.022   5.407   0.793
  783SOL    HW1 6510   9.052   5.400   0.884
  783SOL    HW2 6511   8.998   5.499   0.783
  784SOL     OW 6512   1.571   1.200   0.507
  784SOL    HW1 6513   1.518   1.270   0.469
  784SOL    HW2 6514   1.517   1.164   0.577
  785SOL     OW 6515   3.121   6.036   0.331
  785SOL    HW1 6516   3.189   6.103   0.333
  785SOL    HW2 6517   3.094   6.025   0.422
  786SOL     OW 6518   1.741   2.810   4.486
  786SOL    HW1 6519   1.672   2.837   4.425
  786SOL    HW2 6520   1.694   2.773   4.560
  787SOL     OW 6521   8.292   6.029   1.349
  787SOL    HW1 6522   8.264   6.012   1.260
  787SOL    HW2 6523   8.250   6.112   1.372
  788SOL     OW 6524   1.793   4.548   2.658
  788SOL    HW1 6525   1.826   4.459   2.643
  788SOL    HW2 6526   1.863   4.605   2.627
  789SOL     OW 6527   2.905   2.787   4.732
  789SOL    HW1 6528   2.877   2.827   4.815
  789SOL    HW2 6529   2.914   2.694   4.752
  790SOL     OW 6530   3.274   7.908   3.311
  790SOL    HW1 6531   3.233   7.887   3.395
  790SOL    HW2 6532   3.335   7.979   3.331
  791SOL     OW 6533   4.386   3.685   3.995
  791SOL    HW1 6534   4.366   3.777   3.979
  791SOL    HW2 6535   4.334   3.638   3.931
  792SOL     OW 6536   2.704   7.324   3.612
  792SOL    HW1 6537   2.710   7.392   3.545
  792SOL    HW2 6538   2.697   7.373   3.694
  793SOL     OW 6539   2.335   9.279   6.140
  793SOL    HW1 6540   2.336   9.230   6.222
  793SOL    HW2 6541   2.299   9.217   6.076
  794SOL     OW 6542   4.292   3.829   3.270
  794SOL    HW1 6543   4.298   3.747   3.318
  794SOL    HW2 6544   4.250   3.890   3.331
  795SOL     OW 6545   4.022   3.252   4.413
  795SOL    HW1 6546   4.087   3.285   4.351
  795SOL    HW2 6547   3.952   3.317   4.411
  796SOL     OW 6548   0.831   3.847   4.488
  796SOL    HW1 6549   0.765   3.802   4.435
  796SOL    HW2 6550   0.782   3.914   4.535
  797SOL     OW 6551   0.986   3.971   1.867
  797SOL    HW1 6552   0.896   3.994   1.842
  797SOL    HW2 6553   1.023   3.932   1.788
  798SOL     OW 6554   0.174   0.528   0.129
  798SOL    HW1 6555   0.204   0.612   0.164
  798SOL    HW2 6556   0.163   0.472   0.206
  799SOL     OW 6557   1.673   5.110   4.828
  799SOL    HW1 6558   1.680   5.015   4.833
  799SOL    HW2 6559   1.632   5.127   4.743
  800SOL     OW 6560   2.359   5.331   0.514
  800SOL    HW1 6561   2.369   5.354   0.607
  800SOL    HW2 6562   2.415   5.393   0.468
  801SOL     OW 6563   4.632   6.022   6.146
  801SOL    HW1 6564   4.539   6.044   6.137
  801SOL    HW2 6565   4.675   6.073   6.077
  802SOL     OW 6566   5.061   3.228   2.467
  802SOL    HW1 6567   5.044   3.169   2.394
  802SOL    HW2 6568   5.046   3.175   2.545
  803SOL     OW 6569   7.088   8.257   2.795
  803SOL    HW1 6570   7.094   8.255   2.890
  803SOL    HW2 6571   6.998   8.286   2.777
  804SOL     OW 6572   4.653   7.101   2.496
  804SOL    HW1 6573   4.571   7.136   2.461
  804SOL    HW2 6574   4.713   7.176   2.496
  805SOL     OW 6575   7.597   3.150   1.125
  805SOL    HW1 6576   7.574   3.093   1.198
  805SOL    HW2 6577   7.548   3.115   1.050
  806SOL     OW 6578   4.645   5.054   1.388
  806SOL    HW1 6579   4.590   5.122   1.349
  806SOL    HW2 6580   4.734   5.086   1.379
  807SOL     OW 6581   8.059   7.805   1.292
  807SOL    HW1 6582   8.011   7.860   1.354
  807SOL    HW2 6583   8.077   7.864   1.218
  808SOL     OW 6584   6.652   4.440   1.775
  808SOL    HW1 6585   6.649   4.346   1.795
  808SOL    HW2 6586   6.722   4.449   1.711
  809SOL     OW 6587   7.492   9.100   4.866
  809SOL    HW1 6588   7.518   9.082   4.775
  809SOL    HW2 6589   7.444   9.023   4.893
  810SOL     OW 6590   0.042   1.100   0.996
  810SOL    HW1 6591   0.112   1.111   0.932
  810SOL    HW2 6592  -0.027   1.054   0.949
  811SOL     OW 6593   6.780   7.536   3.359
  811SOL    HW1 6594   6.730   7.483   3.421
  811SOL    HW2 6595   6.860   7.558   3.405
  812SOL     OW 6596   4.733   2.425   4.078
  812SOL    HW1 6597   4.742   2.451   3.986
  812SOL    HW2 6598   4.718   2.507   4.125
  813SOL     OW 6599   5.260   6.670   0.524
  813SOL    HW1 6600   5.235   6.679   0.616
  813SOL    HW2 6601   5.193   6.612   0.487
  814SOL     OW 6602   1.630   2.155   0.956
  814SOL    HW1 6603   1.582   2.236   0.940
  814SOL    HW2 6604   1.684   2.174   1.032
  815SOL     OW 6605   5.450   6.663   5.872
  815SOL    HW1 6606   5.478   6.587   5.821
  815SOL    HW2 6607   5.525   6.722   5.870
  816SOL     OW 6608   4.832   5.227   4.405
  816SOL    HW1 6609   4.899   5.161   4.424
  816SOL    HW2 6610   4.873   5.284   4.340
  817SOL     OW 6611   7.545   8.116   4.583
  817SOL    HW1 6612   7.599   8.089   4.657
  817SOL    HW2 6613   7.498   8.194   4.615
  818SOL     OW 6614   5.464   7.722   3.795
  818SOL    HW1 6615   5.389   7.719   3.737
  818SOL    HW2 6616   5.448   7.797   3.852
  819SOL     OW 6617   7.493   7.889   3.120
  819SOL    HW1 6618   7.435   7.944   3.067
  819SOL    HW2 6619   7.552   7.951   3.163
  820SOL     OW 6620   1.595   3.742   2.424
  820SOL    HW1 6621   1.580   3.665   2.369
  820SOL    HW2 6622   1.614   3.707   2.510
  821SOL     OW 6623   6.633   3.261   0.163
  821SOL    HW1 6624   6.658   3.321   0.093
  821SOL    HW2 6625   6.633   3.175   0.121
  822SOL     OW 6626   1.629   3.730   4.740
  822SOL    HW1 6627   1.547   3.680   4.736
  822SOL    HW2 6628   1.687   3.686   4.678
  823SOL     OW 6629   5.198   1.475   2.091
  823SOL    HW1 6630   5.135   1.494   2.022
  823SOL    HW2 6631   5.151   1.493   2.172
  824SOL     OW 6632   5.921   7.099   3.022
  824SOL    HW1 6633   5.875   7.111   2.939
  824SOL    HW2 6634   5.857   7.118   3.090
  825SOL     OW 6635   4.886   9.297   4.857
  825SOL    HW1 6636   4.905   9.367   4.794
  825SOL    HW2 6637   4.815   9.332   4.911
  826SOL     OW 6638   6.516   3.071   1.574
  826SOL    HW1 6639   6.505   3.014   1.651
  826SOL    HW2 6640   6.427   3.093   1.548
  827SOL     OW 6641   0.192   1.222   1.301
  827SOL    HW1 6642   0.280   1.250   1.325
  827SOL    HW2 6643   0.190   1.229   1.205
  828SOL     OW 6644   0.613   2.017   1.870
  828SOL    HW1 6645   0.601   2.040   1.962
  828SOL    HW2 6646   0.679   2.079   1.838
  829SOL     OW 6647  -1.014   3.640   5.932
  829SOL    HW1 6648  -1.062   3.639   5.849
  829SOL    HW2 6649  -1.049   3.716   5.979
  830SOL     OW 6650   6.444   1.060   0.883
  830SOL    HW1 6651   6.514   1.120   0.856
  830SOL    HW2 6652   6.483   1.009   0.953
  831SOL     OW 6653   7.757   2.160   0.728
  831SOL    HW1 6654   7.835   2.117   0.692
  831SOL    HW2 6655   7.772   2.253   0.711
  832SOL     OW 6656   0.075   9.029   5.755
  832SOL    HW1 6657   0.124   8.974   5.816
  832SOL    HW2 6658   0.112   9.010   5.669
  833SOL     OW 6659   4.153   5.945   2.467
  833SOL    HW1 6660   4.191   6.018   2.418
  833SOL    HW2 6661   4.114   5.888   2.400
  834SOL     OW 6662   5.708   5.020   2.706
  834SOL    HW1 6663   5.683   5.097   2.757
  834SOL    HW2 6664   5.773   5.053   2.644
  835SOL     OW 6665   5.688   0.494   0.097
  835SOL    HW1 6666   5.781   0.495   0.073
  835SOL    HW2 6667   5.681   0.558   0.167
  836SOL     OW 6668   0.398   8.056   4.751
  836SOL    HW1 6669   0.419   7.980   4.805
  836SOL    HW2 6670   0.477   8.070   4.699
  837SOL     OW 6671   5.808   3.508   3.518
  837SOL    HW1 6672   5.767   3.423   3.498
  837SOL    HW2 6673   5.744   3.552   3.574
  838SOL     OW 6674   6.241   5.253   4.582
  838SOL    HW1 6675   6.181   5.290   4.518
  838SOL    HW2 6676   6.237   5.159   4.569
  839SOL     OW 6677  -1.730   5.418   6.042
  839SOL    HW1 6678  -1.663   5.435   5.976
  839SOL    HW2 6679  -1.803   5.475   6.018
  840SOL     OW 6680   0.083   1.633   2.525
  840SOL    HW1 6681   0.082   1.718   2.570
  840SOL    HW2 6682  -0.008   1.604   2.527
  841SOL     OW 6683   1.860   2.424   4.097
  841SOL    HW1 6684   1.887   2.516   4.089
  841SOL    HW2 6685   1.839   2.397   4.008
  842SOL     OW 6686  -1.076   3.030   4.005
  842SOL    HW1 6687  -1.068   2.962   3.938
  842SOL    HW2 6688  -0.986   3.063   4.016
  843SOL     OW 6689   2.018   4.663   4.562
  843SOL    HW1 6690   1.980   4.702   4.483
  843SOL    HW2 6691   2.078   4.597   4.529
  844SOL     OW 6692   5.780   1.817   1.192
  844SOL    HW1 6693   5.794   1.835   1.100
  844SOL    HW2 6694   5.864   1.782   1.223
  845SOL     OW 6695   5.541   6.606   2.215
  845SOL    HW1 6696   5.619   6.662   2.213
  845SOL    HW2 6697   5.468   6.668   2.209
  846SOL     OW 6698   5.239   5.503   3.057
  846SOL    HW1 6699   5.169   5.566   3.039
  846SOL    HW2 6700   5.278   5.534   3.138
  847SOL     OW 6701   6.109   5.957   1.379
  847SOL    HW1 6702   6.057   5.941   1.300
  847SOL    HW2 6703   6.053   6.010   1.435
  848SOL     OW 6704   2.522   5.614   2.911
  848SOL    HW1 6705   2.572   5.546   2.865
  848SOL    HW2 6706   2.431   5.601   2.882
  849SOL     OW 6707   0.904   4.453   5.047
  849SOL    HW1 6708   0.849   4.466   5.124
  849SOL    HW2 6709   0.909   4.358   5.036
  850SOL     OW 6710  -1.324   3.875   4.433
  850SOL    HW1 6711  -1.282   3.946   4.481
  850SOL    HW2 6712  -1.340   3.807   4.499
  851SOL     OW 6713   1.098   8.838   4.351
  851SOL    HW1 6714   1.091   8.799   4.263
  851SOL    HW2 6715   1.192   8.845   4.367
  852SOL     OW 6716   2.323   4.835   3.051
  852SOL    HW1 6717   2.279   4.818   3.134
  852SOL    HW2 6718   2.297   4.763   2.994
  853SOL     OW 6719   6.442   0.780   0.501
  853SOL    HW1 6720   6.481   0.836   0.433
  853SOL    HW2 6721   6.503   0.706   0.509
  854SOL     OW 6722   2.899   7.141   2.772
  854SOL    HW1 6723   2.847   7.097   2.705
  854SOL    HW2 6724   2.951   7.071   2.812
  855SOL     OW 6725   3.673   9.420   4.625
  855SOL    HW1 6726   3.764   9.427   4.598
  855SOL    HW2 6727   3.623   9.464   4.555
  856SOL     OW 6728   4.551   6.652   1.791
  856SOL    HW1 6729   4.466   6.608   1.792
  856SOL    HW2 6730   4.568   6.672   1.884
  857SOL     OW 6731   4.637   7.245   2.163
  857SOL    HW1 6732   4.707   7.205   2.112
  857SOL    HW2 6733   4.598   7.172   2.212
  858SOL     OW 6734   5.547   1.071   1.099
  858SOL    HW1 6735   5.492   1.132   1.050
  858SOL    HW2 6736   5.616   1.125   1.137
  859SOL     OW 6737   1.674   9.942   5.671
  859SOL    HW1 6738   1.702   9.896   5.750
  859SOL    HW2 6739   1.735   9.914   5.604
  860SOL     OW 6740   2.346   4.146   4.259
  860SOL    HW1 6741   2.421   4.124   4.204
  860SOL    HW2 6742   2.314   4.062   4.291
  861SOL     OW 6743  -1.404   3.596   5.302
  861SOL    HW1 6744  -1.460   3.534   5.255
  861SOL    HW2 6745  -1.330   3.611   5.244
  862SOL     OW 6746   3.958   8.076   4.428
  862SOL    HW1 6747   3.926   8.016   4.495
  862SOL    HW2 6748   4.053   8.065   4.430
  863SOL     OW 6749   4.945   5.953   5.217
  863SOL    HW1 6750   4.876   6.011   5.184
  863SOL    HW2 6751   4.898   5.884   5.264
  864SOL     OW 6752   4.523   8.047   4.931
  864SOL    HW1 6753   4.581   8.114   4.895
  864SOL    HW2 6754   4.486   8.003   4.855
  865SOL     OW 6755   3.752   7.890   5.756
  865SOL    HW1 6756   3.697   7.833   5.810
  865SOL    HW2 6757   3.807   7.830   5.705
  866SOL     OW 6758  -1.676   4.498   5.462
  866SOL    HW1 6759  -1.603   4.544   5.420
  866SOL    HW2 6760  -1.733   4.472   5.390
  867SOL     OW 6761   1.191   7.863   4.585
  867SOL    HW1 6762   1.096   7.864   4.583
  867SOL    HW2 6763   1.214   7.920   4.659
  868SOL     OW 6764   7.050   6.986   4.297
  868SOL    HW1 6765   7.138   6.965   4.330
  868SOL    HW2 6766   7.007   7.030   4.371
  869SOL     OW 6767   2.227   8.676   2.741
  869SOL    HW1 6768   2.175   8.743   2.786
  869SOL    HW2 6769   2.318   8.705   2.754
  870SOL     OW 6770   7.644   8.090   4.331
  870SOL    HW1 6771   7.702   8.014   4.339
  870SOL    HW2 6772   7.619   8.110   4.421
  871SOL     OW 6773   6.730   4.006   1.025
  871SOL    HW1 6774   6.812   4.051   1.005
  871SOL    HW2 6775   6.676   4.018   0.947
  872SOL     OW 6776   6.533   4.819   4.015
  872SOL    HW1 6777   6.526   4.724   4.021
  872SOL    HW2 6778   6.444   4.851   4.029
  873SOL     OW 6779   4.742   8.371   4.347
  873SOL    HW1 6780   4.666   8.387   4.404
  873SOL    HW2 6781   4.789   8.299   4.389
  874SOL     OW 6782   5.832   2.815   3.104
  874SOL    HW1 6783   5.774   2.748   3.068
  874SOL    HW2 6784   5.784   2.897   3.091
  875SOL     OW 6785   3.947   8.695   3.824
  875SOL    HW1 6786   3.968   8.684   3.917
  875SOL    HW2 6787   3.863   8.649   3.813
  876SOL     OW 6788   4.349   2.049   2.077
  876SOL    HW1 6789   4.407   1.981   2.111
  876SOL    HW2 6790   4.354   2.039   1.982
  877SOL     OW 6791   7.036   6.314   1.427
  877SOL    HW1 6792   7.098   6.254   1.467
  877SOL    HW2 6793   7.089   6.370   1.370
  878SOL     OW 6794   6.313   7.171   0.128
  878SOL    HW1 6795   6.343   7.145   0.216
  878SOL    HW2 6796   6.352   7.258   0.115
  879SOL     OW 6797   1.565   4.773   5.992
  879SOL    HW1 6798   1.476   4.741   6.005
  879SOL    HW2 6799   1.560   4.866   6.011
  880SOL     OW 6800   2.274   6.128   1.215
  880SOL    HW1 6801   2.283   6.186   1.290
  880SOL    HW2 6802   2.278   6.186   1.139
  881SOL     OW 6803   1.577   3.633   3.999
  881SOL    HW1 6804   1.530   3.691   3.939
  881SOL    HW2 6805   1.560   3.545   3.966
  882SOL     OW 6806   5.653   6.207   5.456
  882SOL    HW1 6807   5.705   6.154   5.517
  882SOL    HW2 6808   5.660   6.296   5.489
  883SOL     OW 6809   9.026   6.477   0.084
  883SOL    HW1 6810   9.014   6.571   0.070
  883SOL    HW2 6811   9.120   6.467   0.098
  884SOL     OW 6812   6.680   8.123   2.056
  884SOL    HW1 6813   6.769   8.118   2.022
  884SOL    HW2 6814   6.653   8.213   2.041
  885SOL     OW 6815   6.485   4.185   1.386
  885SOL    HW1 6816   6.576   4.162   1.403
  885SOL    HW2 6817   6.448   4.106   1.346
  886SOL     OW 6818   3.681   5.958   3.133
  886SOL    HW1 6819   3.630   5.891   3.177
  886SOL    HW2 6820   3.618   6.027   3.112
  887SOL     OW 6821   6.295   7.394   2.427
  887SOL    HW1 6822   6.313   7.320   2.368
  887SOL    HW2 6823   6.318   7.361   2.514
  888SOL     OW 6824   1.291   5.427   3.075
  888SOL    HW1 6825   1.210   5.471   3.101
  888SOL    HW2 6826   1.267   5.334   3.074
  889SOL     OW 6827   0.184  10.155   5.809
  889SOL    HW1 6828   0.089  10.153   5.821
  889SOL    HW2 6829   0.214  10.072   5.846
  890SOL     OW 6830   1.850   4.725   3.897
  890SOL    HW1 6831   1.833   4.725   3.803
  890SOL    HW2 6832   1.924   4.665   3.908
  891SOL     OW 6833   6.248   2.110   1.679
  891SOL    HW1 6834   6.179   2.104   1.746
  891SOL    HW2 6835   6.203   2.136   1.599
  892SOL     OW 6836   6.273   8.673   5.759
  892SOL    HW1 6837   6.247   8.638   5.674
  892SOL    HW2 6838   6.349   8.620   5.784
  893SOL     OW 6839  -0.340   4.050   5.785
  893SOL    HW1 6840  -0.319   4.010   5.869
  893SOL    HW2 6841  -0.433   4.073   5.791
  894SOL     OW 6842   1.205   2.081   0.468
  894SOL    HW1 6843   1.258   2.135   0.410
  894SOL    HW2 6844   1.157   2.023   0.409
  895SOL     OW 6845   1.866  10.140   5.588
  895SOL    HW1 6846   1.815  10.217   5.613
  895SOL    HW2 6847   1.821  10.066   5.629
  896SOL     OW 6848   0.563   3.660   4.073
  896SOL    HW1 6849   0.530   3.675   3.985
  896SOL    HW2 6850   0.658   3.670   4.065
  897SOL     OW 6851   2.653   6.102   1.980
  897SOL    HW1 6852   2.678   6.194   1.994
  897SOL    HW2 6853   2.724   6.052   2.019
  898SOL     OW 6854   4.201   7.338   2.560
  898SOL    HW1 6855   4.184   7.430   2.540
  898SOL    HW2 6856   4.122   7.309   2.606
  899SOL     OW 6857   2.230   5.444  -0.005
  899SOL    HW1 6858   2.175   5.365  -0.001
  899SOL    HW2 6859   2.241   5.469   0.087
  900SOL     OW 6860   3.059   7.457   0.821
  900SOL    HW1 6861   3.004   7.470   0.899
  900SOL    HW2 6862   3.149   7.465   0.854
  901SOL     OW 6863   4.217   1.398   1.116
  901SOL    HW1 6864   4.191   1.309   1.140
  901SOL    HW2 6865   4.310   1.402   1.140
  902SOL     OW 6866   3.495   7.839   2.939
  902SOL    HW1 6867   3.495   7.845   2.843
  902SOL    HW2 6868   3.431   7.771   2.959
  903SOL     OW 6869   4.003   5.255   4.958
  903SOL    HW1 6870   3.919   5.213   4.942
  903SOL    HW2 6871   4.010   5.323   4.890
  904SOL     OW 6872   1.179   1.807   2.188
  904SOL    HW1 6873   1.199   1.774   2.101
  904SOL    HW2 6874   1.209   1.897   2.188
  905SOL     OW 6875   7.649   9.227   5.049
  905SOL    HW1 6876   7.724   9.262   5.001
  905SOL    HW2 6877   7.588   9.199   4.981
  906SOL     OW 6878   4.837   4.443   5.883
  906SOL    HW1 6879   4.890   4.449   5.803
  906SOL    HW2 6880   4.803   4.353   5.882
  907SOL     OW 6881   0.833   5.426   3.940
  907SOL    HW1 6882   0.811   5.337   3.913
  907SOL    HW2 6883   0.847   5.420   4.034
  908SOL     OW 6884   2.190   8.273   2.963
  908SOL    HW1 6885   2.101   8.297   2.938
  908SOL    HW2 6886   2.205   8.187   2.923
  909SOL     OW 6887   6.131   2.833   2.060
  909SOL    HW1 6888   6.143   2.793   2.146
  909SOL    HW2 6889   6.201   2.899   2.055
  910SOL     OW 6890   3.608   7.485   2.972
  910SOL    HW1 6891   3.562   7.553   2.923
  910SOL    HW2 6892   3.539   7.427   3.003
  911SOL     OW 6893   2.608   3.841   0.138
  911SOL    HW1 6894   2.578   3.753   0.162
  911SOL    HW2 6895   2.557   3.864   0.060
  912SOL     OW 6896   6.845   8.189   5.127
  912SOL    HW1 6897   6.754   8.211   5.104
  912SOL    HW2 6898   6.871   8.256   5.190
  913SOL     OW 6899  -0.873   4.564   4.995
  913SOL    HW1 6900  -0.920   4.481   5.005
  913SOL    HW2 6901  -0.853   4.569   4.902
  914SOL     OW 6902   2.520   7.980   2.707
  914SOL    HW1 6903   2.470   8.061   2.693
  914SOL    HW2 6904   2.611   8.006   2.701
  915SOL     OW 6905   6.067   2.906   3.222
  915SOL    HW1 6906   6.054   2.885   3.314
  915SOL    HW2 6907   5.995   2.863   3.177
  916SOL     OW 6908   4.357   2.959   3.586
  916SOL    HW1 6909   4.394   3.026   3.643
  916SOL    HW2 6910   4.283   3.003   3.543
  917SOL     OW 6911   7.529   5.718   0.288
  917SOL    HW1 6912   7.453   5.708   0.345
  917SOL    HW2 6913   7.496   5.766   0.213
  918SOL     OW 6914   8.955   7.440   1.585
  918SOL    HW1 6915   8.948   7.455   1.679
  918SOL    HW2 6916   8.883   7.381   1.564
  919SOL     OW 6917   5.554   2.356   0.917
  919SOL    HW1 6918   5.630   2.314   0.877
  919SOL    HW2 6919   5.551   2.321   1.006
  920SOL     OW 6920   8.829   6.164   0.467
  920SOL    HW1 6921   8.805   6.212   0.388
  920SOL    HW2 6922   8.767   6.193   0.534
  921SOL     OW 6923   4.625   3.686   5.993
  921SOL    HW1 6924   4.576   3.685   6.075
  921SOL    HW2 6925   4.573   3.633   5.934
  922SOL     OW 6926   3.766   5.643   3.076
  922SOL    HW1 6927   3.715   5.654   3.156
  922SOL    HW2 6928   3.854   5.673   3.099
  923SOL     OW 6929   4.932   3.471   4.856
  923SOL    HW1 6930   4.863   3.491   4.792
  923SOL    HW2 6931   5.013   3.489   4.809
  924SOL     OW 6932   0.234   4.074   2.600
  924SOL    HW1 6933   0.322   4.042   2.580
  924SOL    HW2 6934   0.177   4.027   2.538
  925SOL     OW 6935   8.206   8.222   2.296
  925SOL    HW1 6936   8.281   8.257   2.346
  925SOL    HW2 6937   8.246   8.178   2.221
  926SOL     OW 6938   1.255   6.532   3.955
  926SOL    HW1 6939   1.304   6.460   3.995
  926SOL    HW2 6940   1.294   6.611   3.992
  927SOL     OW 6941   8.744   7.305   1.106
  927SOL    HW1 6942   8.775   7.357   1.180
  927SOL    HW2 6943   8.649   7.316   1.106
  928SOL     OW 6944   2.089   3.028   4.503
  928SOL    HW1 6945   2.073   3.083   4.427
  928SOL    HW2 6946   2.006   3.030   4.552
  929SOL     OW 6947   7.349   8.637   2.596
  929SOL    HW1 6948   7.340   8.566   2.532
  929SOL    HW2 6949   7.265   8.639   2.641
  930SOL     OW 6950   2.399   1.764   2.550
  930SOL    HW1 6951   2.349   1.730   2.476
  930SOL    HW2 6952   2.406   1.858   2.533
  931SOL     OW 6953  -1.154   3.468   4.069
  931SOL    HW1 6954  -1.207   3.521   4.009
  931SOL    HW2 6955  -1.170   3.506   4.155
  932SOL     OW 6956   5.177   7.920   1.598
  932SOL    HW1 6957   5.124   7.926   1.677
  932SOL    HW2 6958   5.261   7.885   1.627
  933SOL     OW 6959   3.737   9.050   5.303
  933SOL    HW1 6960   3.735   8.965   5.260
  933SOL    HW2 6961   3.732   9.114   5.232
  934SOL     OW 6962   3.034   8.666   5.738
  934SOL    HW1 6963   3.099   8.699   5.676
  934SOL    HW2 6964   2.959   8.641   5.684
  935SOL     OW 6965  -0.488   6.525   4.798
  935SOL    HW1 6966  -0.397   6.508   4.772
  935SOL    HW2 6967  -0.538   6.511   4.717
  936SOL     OW 6968   4.387   2.158   2.642
  936SOL    HW1 6969   4.366   2.098   2.570
  936SOL    HW2 6970   4.325   2.230   2.632
  937SOL     OW 6971   5.457   4.468   3.508
  937SOL    HW1 6972   5.392   4.399   3.513
  937SOL    HW2 6973   5.430   4.522   3.434
  938SOL     OW 6974   0.955   8.739   3.796
  938SOL    HW1 6975   0.971   8.705   3.884
  938SOL    HW2 6976   0.861   8.759   3.794
  939SOL     OW 6977   5.712   7.801   1.749
  939SOL    HW1 6978   5.671   7.872   1.800
  939SOL    HW2 6979   5.787   7.842   1.707
  940SOL     OW 6980   2.689   7.286   2.913
  940SOL    HW1 6981   2.768   7.239   2.885
  940SOL    HW2 6982   2.692   7.369   2.864
  941SOL     OW 6983   7.761   5.158   1.124
  941SOL    HW1 6984   7.787   5.149   1.032
  941SOL    HW2 6985   7.667   5.139   1.124
  942SOL     OW 6986   2.737   0.258   0.438
  942SOL    HW1 6987   2.822   0.227   0.469
  942SOL    HW2 6988   2.754   0.346   0.405
  943SOL     OW 6989   2.648   6.765   3.937
  943SOL    HW1 6990   2.640   6.690   3.878
  943SOL    HW2 6991   2.722   6.743   3.994
  944SOL     OW 6992   4.492   6.666   3.895
  944SOL    HW1 6993   4.580   6.647   3.863
  944SOL    HW2 6994   4.476   6.757   3.870
  945SOL     OW 6995   6.899   1.744   0.968
  945SOL    HW1 6996   6.882   1.765   0.876
  945SOL    HW2 6997   6.829   1.684   0.993
  946SOL     OW 6998   4.904   1.770   1.304
  946SOL    HW1 6999   4.883   1.820   1.383
  946SOL    HW2 7000   4.828   1.713   1.291
  947SOL     OW 7001   6.361  10.336   6.032
  947SOL    HW1 7002   6.278  10.292   6.050
  947SOL    HW2 7003   6.365  10.407   6.097
  948SOL     OW 7004   2.938   4.636   4.607
  948SOL    HW1 7005   2.849   4.614   4.582
  948SOL    HW2 7006   2.940   4.622   4.702
  949SOL     OW 7007   4.015   9.417   5.274
  949SOL    HW1 7008   3.974   9.334   5.299
  949SOL    HW2 7009   4.106   9.408   5.301
  950SOL     OW 7010   0.011   8.332   4.869
  950SOL    HW1 7011  -0.035   8.380   4.800
  950SOL    HW2 7012  -0.047   8.257   4.887
  951SOL     OW 7013   8.433   7.827   2.373
  951SOL    HW1 7014   8.380   7.858   2.447
  951SOL    HW2 7015   8.518   7.868   2.387
  952SOL     OW 7016   5.317   9.159   5.418
  952SOL    HW1 7017   5.236   9.185   5.374
  952SOL    HW2 7018   5.349   9.239   5.460
  953SOL     OW 7019   3.917   8.841   5.140
  953SOL    HW1 7020   3.931   8.894   5.061
  953SOL    HW2 7021   3.999   8.792   5.151
  954SOL     OW 7022   4.269   2.362   3.030
  954SOL    HW1 7023   4.326   2.396   2.961
  954SOL    HW2 7024   4.182   2.391   3.004
  955SOL     OW 7025   3.648   7.365   4.548
  955SOL    HW1 7026   3.568   7.413   4.567
  955SOL    HW2 7027   3.664   7.313   4.627
  956SOL     OW 7028   6.205   7.342   5.339
  956SOL    HW1 7029   6.158   7.414   5.296
  956SOL    HW2 7030   6.141   7.304   5.399
  957SOL     OW 7031   2.914   6.368   1.806
  957SOL    HW1 7032   2.878   6.356   1.719
  957SOL    HW2 7033   2.966   6.289   1.823
  958SOL     OW 7034   6.472   4.471   2.051
  958SOL    HW1 7035   6.503   4.395   2.001
  958SOL    HW2 7036   6.519   4.465   2.135
  959SOL     OW 7037   4.089   7.024   6.163
  959SOL    HW1 7038   4.067   7.115   6.182
  959SOL    HW2 7039   4.185   7.020   6.168
  960SOL     OW 7040  -0.229   2.973   4.919
  960SOL    HW1 7041  -0.168   2.977   4.845
  960SOL    HW2 7042  -0.266   2.885   4.915
  961SOL     OW 7043   0.233   2.359   3.176
  961SOL    HW1 7044   0.244   2.444   3.134
  961SOL    HW2 7045   0.231   2.378   3.269
  962SOL     OW 7046   1.586   3.994   6.107
  962SOL    HW1 7047   1.553   4.054   6.173
  962SOL    HW2 7048   1.659   3.948   6.150
  963SOL     OW 7049   1.426   3.396   5.256
  963SOL    HW1 7050   1.447   3.461   5.322
  963SOL    HW2 7051   1.487   3.324   5.273
  964SOL     OW 7052   0.098   9.440   5.891
  964SOL    HW1 7053   0.096   9.515   5.832
  964SOL    HW2 7054   0.191   9.420   5.900
  965SOL     OW 7055   1.965   4.647   5.048
  965SOL    HW1 7056   2.043   4.698   5.068
  965SOL    HW2 7057   1.988   4.597   4.969
  966SOL     OW 7058   0.002   9.658   6.205
  966SOL    HW1 7059   0.024   9.591   6.271
  966SOL    HW2 7060   0.044   9.737   6.237
  967SOL     OW 7061   4.961   7.428   5.726
  967SOL    HW1 7062   5.011   7.454   5.649
  967SOL    HW2 7063   4.967   7.503   5.785
  968SOL     OW 7064   5.706   4.815   0.946
  968SOL    HW1 7065   5.644   4.774   1.006
  968SOL    HW2 7066   5.654   4.835   0.868
  969SOL     OW 7067   7.424   9.064   4.360
  969SOL    HW1 7068   7.453   9.079   4.269
  969SOL    HW2 7069   7.408   9.152   4.394
  970SOL     OW 7070   7.900   7.552   3.071
  970SOL    HW1 7071   7.818   7.595   3.096
  970SOL    HW2 7072   7.903   7.473   3.125
  971SOL     OW 7073   6.836   5.825   3.401
  971SOL    HW1 7074   6.849   5.755   3.465
  971SOL    HW2 7075   6.903   5.809   3.334
  972SOL     OW 7076   7.563   7.612   2.522
  972SOL    HW1 7077   7.545   7.527   2.562
  972SOL    HW2 7078   7.540   7.600   2.429
  973SOL     OW 7079   7.759   6.571   1.597
  973SOL    HW1 7080   7.843   6.611   1.617
  973SOL    HW2 7081   7.714   6.567   1.681
  974SOL     OW 7082   4.535   6.870   4.788
  974SOL    HW1 7083   4.598   6.799   4.783
  974SOL    HW2 7084   4.470   6.850   4.720
  975SOL     OW 7085   3.398   8.888   3.601
  975SOL    HW1 7086   3.342   8.849   3.534
  975SOL    HW2 7087   3.456   8.947   3.553
  976SOL     OW 7088   7.564   7.356   1.269
  976SOL    HW1 7089   7.584   7.449   1.265
  976SOL    HW2 7090   7.601   7.327   1.352
  977SOL     OW 7091   6.575   3.284   1.417
  977SOL    HW1 7092   6.564   3.202   1.466
  977SOL    HW2 7093   6.657   3.320   1.450
  978SOL     OW 7094   9.287   6.041   0.209
  978SOL    HW1 7095   9.253   6.110   0.152
  978SOL    HW2 7096   9.249   6.061   0.295
  979SOL     OW 7097  -0.212   3.967   5.995
  979SOL    HW1 7098  -0.251   3.956   6.082
  979SOL    HW2 7099  -0.151   4.040   6.005
  980SOL     OW 7100   2.180   1.657   2.370
  980SOL    HW1 7101   2.201   1.713   2.295
  980SOL    HW2 7102   2.094   1.687   2.399
  981SOL     OW 7103   3.087   6.287   3.879
  981SOL    HW1 7104   3.028   6.218   3.910
  981SOL    HW2 7105   3.032   6.343   3.823
  982SOL     OW 7106   1.548   3.046   2.982
  982SOL    HW1 7107   1.614   3.005   3.038
  982SOL    HW2 7108   1.534   2.983   2.911
  983SOL     OW 7109   6.485   3.453   0.337
  983SOL    HW1 7110   6.546   3.469   0.410
  983SOL    HW2 7111   6.538   3.410   0.270
  984SOL     OW 7112   2.971   4.348   2.292
  984SOL    HW1 7113   2.936   4.436   2.305
  984SOL    HW2 7114   2.982   4.340   2.197
  985SOL     OW 7115   4.578   0.359   0.154
  985SOL    HW1 7116   4.572   0.307   0.073
  985SOL    HW2 7117   4.668   0.347   0.183
  986SOL     OW 7118   0.113   5.609   4.467
  986SOL    HW1 7119   0.056   5.638   4.396
  986SOL    HW2 7120   0.173   5.547   4.427
  987SOL     OW 7121   2.611   4.345   3.676
  987SOL    HW1 7122   2.574   4.422   3.633
  987SOL    HW2 7123   2.697   4.374   3.707
  988SOL     OW 7124   3.635   0.525   0.489
  988SOL    HW1 7125   3.695   0.587   0.449
  988SOL    HW2 7126   3.691   0.457   0.526
  989SOL     OW 7127   2.407   5.164   3.033
  989SOL    HW1 7128   2.462   5.237   3.063
  989SOL    HW2 7129   2.318   5.193   3.051
  990SOL     OW 7130   5.870   7.415   4.523
  990SOL    HW1 7131   5.887   7.431   4.616
  990SOL    HW2 7132   5.845   7.501   4.488
  991SOL     OW 7133   6.769   0.953   1.535
  991SOL    HW1 7134   6.837   0.939   1.470
  991SOL    HW2 7135   6.730   0.867   1.548
  992SOL     OW 7136   3.474   2.602   4.223
  992SOL    HW1 7137   3.382   2.606   4.194
  992SOL    HW2 7138   3.515   2.541   4.162
  993SOL     OW 7139   3.723   5.132   3.391
  993SOL    HW1 7140   3.773   5.059   3.354
  993SOL    HW2 7141   3.632   5.101   3.392
  994SOL     OW 7142   3.331   6.718   2.020
  994SOL    HW1 7143   3.289   6.632   2.021
  994SOL    HW2 7144   3.319   6.749   1.930
  995SOL     OW 7145   3.216   3.141   4.836
  995SOL    HW1 7146   3.273   3.218   4.838
  995SOL    HW2 7147   3.127   3.176   4.842
  996SOL     OW 7148   1.562   5.801   3.285
  996SOL    HW1 7149   1.582   5.708   3.295
  996SOL    HW2 7150   1.519   5.826   3.366
  997SOL     OW 7151   7.098   2.801   1.345
  997SOL    HW1 7152   7.186   2.801   1.383
  997SOL    HW2 7153   7.067   2.711   1.356
  998SOL     OW 7154   2.283   2.457   2.914
  998SOL    HW1 7155   2.372   2.483   2.937
  998SOL    HW2 7156   2.244   2.428   2.996
  999SOL     OW 7157   4.475   6.666   5.031
  999SOL    HW1 7158   4.490   6.574   5.010
  999SOL    HW2 7159   4.385   6.669   5.064
 1000SOL     OW 7160   1.840   1.433   1.439
 1000SOL    HW1 7161   1.800   1.346   1.449
 1000SOL    HW2 7162   1.849   1.466   1.528
 1001SOL     OW 7163   3.673   5.236   2.014
 1001SOL    HW1 7164   3.719   5.214   1.933
 1001SOL    HW2 7165   3.615   5.308   1.991
 1002SOL     OW 7166   9.241   5.441   0.093
 1002SOL    HW1 7167   9.181   5.478   0.157
 1002SOL    HW2 7168   9.328   5.458   0.129
 1003SOL     OW 7169   2.648   3.983   5.715
 1003SOL    HW1 7170   2.675   3.891   5.720
 1003SOL    HW2 7171   2.668   4.018   5.802
 1004SOL     OW 7172   7.935   6.350   1.661
 1004SOL    HW1 7173   7.871   6.278   1.663
 1004SOL    HW2 7174   7.982   6.338   1.579
 1005SOL     OW 7175   2.275   5.519   4.454
 1005SOL    HW1 7176   2.254   5.583   4.385
 1005SOL    HW2 7177   2.198   5.462   4.457
 1006SOL     OW 7178  -0.790   6.079   5.885
 1006SOL    HW1 7179  -0.864   6.113   5.834
 1006SOL    HW2 7180  -0.816   5.991   5.910
 1007SOL     OW 7181   6.740   3.192   0.710
 1007SOL    HW1 7182   6.713   3.119   0.766
 1007SOL    HW2 7183   6.722   3.161   0.621
 1008SOL     OW 7184   4.488   9.941   5.303
 1008SOL    HW1 7185   4.427   9.902   5.241
 1008SOL    HW2 7186   4.435  10.002   5.354
 1009SOL     OW 7187   6.539   6.523   2.975
 1009SOL    HW1 7188   6.543   6.474   2.893
 1009SOL    HW2 7189   6.616   6.494   3.024
 1010SOL     OW 7190   8.829   6.326   1.513
 1010SOL    HW1 7191   8.781   6.261   1.564
 1010SOL    HW2 7192   8.774   6.405   1.518
 1011SOL     OW 7193   5.033   4.191   4.602
 1011SOL    HW1 7194   4.959   4.132   4.587
 1011SOL    HW2 7195   5.047   4.188   4.697
 1012SOL     OW 7196   1.015   8.644   3.350
 1012SOL    HW1 7197   1.056   8.699   3.283
 1012SOL    HW2 7198   1.084   8.630   3.415
 1013SOL     OW 7199   7.356   2.922   1.303
 1013SOL    HW1 7200   7.358   2.871   1.384
 1013SOL    HW2 7201   7.349   3.013   1.332
 1014SOL     OW 7202   4.121   4.243   5.425
 1014SOL    HW1 7203   4.174   4.235   5.505
 1014SOL    HW2 7204   4.180   4.284   5.362
 1015SOL     OW 7205   2.246   8.039   2.829
 1015SOL    HW1 7206   2.338   8.016   2.816
 1015SOL    HW2 7207   2.203   8.016   2.747
 1016SOL     OW 7208   1.633   6.317   4.855
 1016SOL    HW1 7209   1.598   6.295   4.941
 1016SOL    HW2 7210   1.604   6.246   4.798
 1017SOL     OW 7211   5.594   6.641   0.574
 1017SOL    HW1 7212   5.560   6.724   0.608
 1017SOL    HW2 7213   5.516   6.593   0.546
 1018SOL     OW 7214   1.228   6.351   3.514
 1018SOL    HW1 7215   1.176   6.425   3.546
 1018SOL    HW2 7216   1.275   6.387   3.438
 1019SOL     OW 7217   2.254   9.721   5.003
 1019SOL    HW1 7218   2.299   9.733   5.087
 1019SOL    HW2 7219   2.161   9.729   5.025
 1020SOL     OW 7220   4.272   5.133   1.042
 1020SOL    HW1 7221   4.212   5.167   0.976
 1020SOL    HW2 7222   4.343   5.197   1.045
 1021SOL     OW 7223   3.859   8.174   1.909
 1021SOL    HW1 7224   3.860   8.267   1.885
 1021SOL    HW2 7225   3.887   8.128   1.830
 1022SOL     OW 7226   9.114   6.233   0.850
 1022SOL    HW1 7227   9.180   6.207   0.914
 1022SOL    HW2 7228   9.143   6.192   0.768
 1023SOL     OW 7229   4.827   0.336   0.252
 1023SOL    HW1 7230   4.884   0.397   0.299
 1023SOL    HW2 7231   4.884   0.295   0.187
 1024SOL     OW 7232   4.877   8.100   4.226
 1024SOL    HW1 7233   4.910   8.181   4.188
 1024SOL    HW2 7234   4.782   8.104   4.211
 1025SOL     OW 7235   3.339   5.555   5.056
 1025SOL    HW1 7236   3.368   5.640   5.022
 1025SOL    HW2 7237   3.244   5.554   5.040
 1026SOL     OW 7238   5.049   0.666   0.677
 1026SOL    HW1 7239   5.119   0.730   0.663
 1026SOL    HW2 7240   5.082   0.586   0.635
 1027SOL     OW 7241   3.804   5.153   2.275
 1027SOL    HW1 7242   3.712   5.132   2.291
 1027SOL    HW2 7243   3.813   5.146   2.180
 1028SOL     OW 7244   2.508   6.064   3.921
 1028SOL    HW1 7245   2.467   6.070   4.007
 1028SOL    HW2 7246   2.477   5.981   3.885
 1029SOL     OW 7247   0.313   9.712   5.977
 1029SOL    HW1 7248   0.327   9.619   5.958
 1029SOL    HW2 7249   0.304   9.717   6.072
 1030SOL     OW 7250   0.169   4.460   6.089
 1030SOL    HW1 7251   0.147   4.461   5.996
 1030SOL    HW2 7252   0.257   4.422   6.093
 1031SOL     OW 7253   7.461   3.170   1.371
 1031SOL    HW1 7254   7.483   3.227   1.298
 1031SOL    HW2 7255   7.533   3.180   1.433
 1032SOL     OW 7256   5.982   6.256   5.791
 1032SOL    HW1 7257   6.040   6.182   5.807
 1032SOL    HW2 7258   6.012   6.292   5.707
 1033SOL     OW 7259   6.452   6.370   3.941
 1033SOL    HW1 7260   6.519   6.314   3.980
 1033SOL    HW2 7261   6.441   6.441   4.004
 1034SOL     OW 7262   4.321   6.320   5.321
 1034SOL    HW1 7263   4.391   6.264   5.354
 1034SOL    HW2 7264   4.330   6.317   5.226
 1035SOL     OW 7265   5.060   5.069   4.386
 1035SOL    HW1 7266   5.145   5.112   4.400
 1035SOL    HW2 7267   5.055   5.057   4.291
 1036SOL     OW 7268   0.474   2.444   3.296
 1036SOL    HW1 7269   0.475   2.534   3.262
 1036SOL    HW2 7270   0.515   2.392   3.227
 1037SOL     OW 7271   6.284   1.809   0.023
 1037SOL    HW1 7272   6.299   1.774   0.111
 1037SOL    HW2 7273   6.369   1.845  -0.004
 1038SOL     OW 7274   9.900   7.242   0.242
 1038SOL    HW1 7275   9.910   7.330   0.205
 1038SOL    HW2 7276   9.978   7.195   0.213
 1039SOL     OW 7277   1.018   8.355   4.989
 1039SOL    HW1 7278   1.021   8.369   4.894
 1039SOL    HW2 7279   1.096   8.400   5.022
 1040SOL     OW 7280   7.821   5.329   0.496
 1040SOL    HW1 7281   7.752   5.395   0.507
 1040SOL    HW2 7282   7.902   5.378   0.506
 1041SOL     OW 7283   6.558   7.710   5.108
 1041SOL    HW1 7284   6.619   7.644   5.141
 1041SOL    HW2 7285   6.597   7.738   5.025
 1042SOL     OW 7286   1.425   2.474   2.582
 1042SOL    HW1 7287   1.366   2.548   2.598
 1042SOL    HW2 7288   1.378   2.399   2.620
 1043SOL     OW 7289   7.576   3.954   0.138
 1043SOL    HW1 7290   7.641   4.013   0.175
 1043SOL    HW2 7291   7.532   3.915   0.213
 1044SOL     OW 7292   3.236   7.221   1.685
 1044SOL    HW1 7293   3.192   7.260   1.761
 1044SOL    HW2 7294   3.164   7.188   1.631
 1045SOL     OW 7295   3.300   1.420   0.033
 1045SOL    HW1 7296   3.353   1.449  -0.043
 1045SOL    HW2 7297   3.210   1.418   0.000
 1046SOL     OW 7298   5.099   9.085   5.855
 1046SOL    HW1 7299   5.160   9.049   5.919
 1046SOL    HW2 7300   5.038   9.014   5.836
 1047SOL     OW 7301   7.388   7.640   2.877
 1047SOL    HW1 7302   7.327   7.704   2.838
 1047SOL    HW2 7303   7.331   7.574   2.917
 1048SOL     OW 7304   1.091   6.329   3.844
 1048SOL    HW1 7305   1.003   6.367   3.837
 1048SOL    HW2 7306   1.142   6.396   3.889
 1049SOL     OW 7307   2.182   5.425   3.694
 1049SOL    HW1 7308   2.117   5.470   3.748
 1049SOL    HW2 7309   2.263   5.432   3.743
 1050SOL     OW 7310   2.409   6.374   2.133
 1050SOL    HW1 7311   2.450   6.453   2.097
 1050SOL    HW2 7312   2.328   6.365   2.082
 1051SOL     OW 7313  -0.024   4.564   4.452
 1051SOL    HW1 7314  -0.090   4.564   4.521
 1051SOL    HW2 7315   0.060   4.568   4.499
 1052SOL     OW 7316   0.374   4.732   5.485
 1052SOL    HW1 7317   0.385   4.674   5.410
 1052SOL    HW2 7318   0.348   4.816   5.448
 1053SOL     OW 7319   4.226   3.144   2.717
 1053SOL    HW1 7320   4.291   3.153   2.648
 1053SOL    HW2 7321   4.180   3.228   2.718
 1054SOL     OW 7322   1.009   3.345   3.515
 1054SOL    HW1 7323   1.051   3.410   3.572
 1054SOL    HW2 7324   1.060   3.265   3.529
 1055SOL     OW 7325   7.356   9.681   5.011
 1055SOL    HW1 7326   7.288   9.698   5.077
 1055SOL    HW2 7327   7.400   9.602   5.043
 1056SOL     OW 7328  -0.011   6.740   5.561
 1056SOL    HW1 7329  -0.012   6.674   5.492
 1056SOL    HW2 7330   0.053   6.805   5.532
 1057SOL     OW 7331   5.185   5.807   6.194
 1057SOL    HW1 7332   5.110   5.832   6.140
 1057SOL    HW2 7333   5.234   5.888   6.207
 1058SOL     OW 7334   5.554   9.301   3.827
 1058SOL    HW1 7335   5.572   9.391   3.801
 1058SOL    HW2 7336   5.633   9.252   3.803
 1059SOL     OW 7337   1.284   2.213   0.762
 1059SOL    HW1 7338   1.325   2.273   0.700
 1059SOL    HW2 7339   1.226   2.158   0.709
 1060SOL     OW 7340   6.861   7.873   2.728
 1060SOL    HW1 7341   6.854   7.922   2.647
 1060SOL    HW2 7342   6.855   7.781   2.702
 1061SOL     OW 7343   2.051   8.394   5.598
 1061SOL    HW1 7344   2.101   8.419   5.675
 1061SOL    HW2 7345   2.064   8.299   5.591
 1062SOL     OW 7346  -1.481   5.702   5.843
 1062SOL    HW1 7347  -1.501   5.622   5.796
 1062SOL    HW2 7348  -1.452   5.763   5.775
 1063SOL     OW 7349   0.417   2.942   3.028
 1063SOL    HW1 7350   0.353   3.013   3.031
 1063SOL    HW2 7351   0.485   2.973   2.969
 1064SOL     OW 7352   0.981   3.142   4.175
 1064SOL    HW1 7353   0.997   3.048   4.173
 1064SOL    HW2 7354   0.913   3.154   4.240
 1065SOL     OW 7355   0.604   9.440   5.204
 1065SOL    HW1 7356   0.635   9.355   5.236
 1065SOL    HW2 7357   0.619   9.437   5.110
 1066SOL     OW 7358   0.073   7.004   4.060
 1066SOL    HW1 7359  -0.002   6.971   4.012
 1066SOL    HW2 7360   0.089   7.091   4.023
 1067SOL     OW 7361   3.595   5.599   4.201
 1067SOL    HW1 7362   3.662   5.652   4.246
 1067SOL    HW2 7363   3.621   5.601   4.109
 1068SOL     OW 7364   1.638   4.759   3.425
 1068SOL    HW1 7365   1.547   4.766   3.397
 1068SOL    HW2 7366   1.689   4.795   3.353
 1069SOL     OW 7367   1.146   7.927   5.632
 1069SOL    HW1 7368   1.094   8.001   5.600
 1069SOL    HW2 7369   1.180   7.885   5.553
 1070SOL     OW 7370   7.479   3.914   2.022
 1070SOL    HW1 7371   7.481   3.945   2.113
 1070SOL    HW2 7372   7.555   3.857   2.014
 1071SOL     OW 7373   6.794   3.297   0.397
 1071SOL    HW1 7374   6.752   3.269   0.316
 1071SOL    HW2 7375   6.868   3.238   0.408
 1072SOL     OW 7376   8.229   6.024   2.376
 1072SOL    HW1 7377   8.151   6.061   2.334
 1072SOL    HW2 7378   8.229   6.062   2.464
 1073SOL     OW 7379  -0.458   4.614   5.745
 1073SOL    HW1 7380  -0.423   4.533   5.783
 1073SOL    HW2 7381  -0.386   4.650   5.694
 1074SOL     OW 7382   7.338   3.079   0.011
 1074SOL    HW1 7383   7.350   3.121   0.096
 1074SOL    HW2 7384   7.366   2.989   0.025
 1075SOL     OW 7385   6.952   6.461   4.611
 1075SOL    HW1 7386   6.887   6.391   4.603
 1075SOL    HW2 7387   6.938   6.515   4.534
 1076SOL     OW 7388   6.467   3.422   0.777
 1076SOL    HW1 7389   6.527   3.349   0.791
 1076SOL    HW2 7390   6.474   3.441   0.683
 1077SOL     OW 7391   0.021   2.539   3.684
 1077SOL    HW1 7392  -0.004   2.591   3.760
 1077SOL    HW2 7393   0.085   2.593   3.637
 1078SOL     OW 7394   2.468   4.470   3.466
 1078SOL    HW1 7395   2.394   4.529   3.451
 1078SOL    HW2 7396   2.546   4.524   3.455
 1079SOL     OW 7397   1.945   7.894   2.764
 1079SOL    HW1 7398   1.981   7.929   2.683
 1079SOL    HW2 7399   1.858   7.933   2.771
 1080SOL     OW 7400   5.720   5.105   1.165
 1080SOL    HW1 7401   5.793   5.114   1.104
 1080SOL    HW2 7402   5.752   5.047   1.233
 1081SOL     OW 7403   0.026   4.773   6.079
 1081SOL    HW1 7404   0.004   4.681   6.066
 1081SOL    HW2 7405   0.109   4.772   6.127
 1082SOL     OW 7406   6.447   4.774   2.034
 1082SOL    HW1 7407   6.486   4.789   2.120
 1082SOL    HW2 7408   6.475   4.685   2.010
 1083SOL     OW 7409   5.878   1.594   2.145
 1083SOL    HW1 7410   5.831   1.666   2.103
 1083SOL    HW2 7411   5.971   1.616   2.134
 1084SOL     OW 7412   4.970   8.299   4.066
 1084SOL    HW1 7413   5.061   8.327   4.077
 1084SOL    HW2 7414   4.919   8.379   4.077
 1085SOL     OW 7415  -0.207   2.681   1.930
 1085SOL    HW1 7416  -0.169   2.609   1.880
 1085SOL    HW2 7417  -0.291   2.699   1.887
 1086SOL     OW 7418  -0.781   6.939   5.395
 1086SOL    HW1 7419  -0.718   6.868   5.383
 1086SOL    HW2 7420  -0.728   7.015   5.418
 1087SOL     OW 7421   5.776   2.290   3.404
 1087SOL    HW1 7422   5.808   2.207   3.437
 1087SOL    HW2 7423   5.844   2.353   3.427
 1088SOL     OW 7424   0.777   6.103   3.132
 1088SOL    HW1 7425   0.758   6.058   3.214
 1088SOL    HW2 7426   0.833   6.042   3.084
 1089SOL     OW 7427   2.160   1.442   1.624
 1089SOL    HW1 7428   2.107   1.378   1.672
 1089SOL    HW2 7429   2.208   1.390   1.560
 1090SOL     OW 7430  -0.060   2.300   3.081
 1090SOL    HW1 7431   0.031   2.271   3.073
 1090SOL    HW2 7432  -0.071   2.318   3.174
 1091SOL     OW 7433   2.655   6.861   2.841
 1091SOL    HW1 7434   2.637   6.817   2.924
 1091SOL    HW2 7435   2.606   6.943   2.846
 1092SOL     OW 7436   2.846   5.467   5.883
 1092SOL    HW1 7437   2.857   5.550   5.837
 1092SOL    HW2 7438   2.902   5.405   5.835
 1093SOL     OW 7439   2.217   3.441   5.821
 1093SOL    HW1 7440   2.169   3.514   5.862
 1093SOL    HW2 7441   2.295   3.481   5.784
 1094SOL     OW 7442   3.379   8.572   5.960
 1094SOL    HW1 7443   3.376   8.479   5.938
 1094SOL    HW2 7444   3.418   8.614   5.883
 1095SOL     OW 7445   6.458   1.428   1.095
 1095SOL    HW1 7446   6.373   1.438   1.051
 1095SOL    HW2 7447   6.438   1.436   1.188
 1096SOL     OW 7448   9.368   6.705   0.065
 1096SOL    HW1 7449   9.423   6.762   0.119
 1096SOL    HW2 7450   9.315   6.657   0.128
 1097SOL     OW 7451   0.882   3.302   1.904
 1097SOL    HW1 7452   0.971   3.290   1.936
 1097SOL    HW2 7453   0.879   3.253   1.822
 1098SOL     OW 7454   4.783   6.750   3.288
 1098SOL    HW1 7455   4.751   6.727   3.375
 1098SOL    HW2 7456   4.857   6.808   3.305
 1099SOL     OW 7457   4.668   9.766   5.852
 1099SOL    HW1 7458   4.589   9.819   5.865
 1099SOL    HW2 7459   4.646   9.681   5.890
 1100SOL     OW 7460   6.305   8.284   3.010
 1100SOL    HW1 7461   6.339   8.367   2.974
 1100SOL    HW2 7462   6.383   8.231   3.025
 1101SOL     OW 7463   4.114   3.477   4.196
 1101SOL    HW1 7464   4.043   3.491   4.133
 1101SOL    HW2 7465   4.101   3.546   4.262
 1102SOL     OW 7466   2.713   4.909   3.813
 1102SOL    HW1 7467   2.674   4.996   3.820
 1102SOL    HW2 7468   2.660   4.865   3.747
 1103SOL     OW 7469   8.667   5.305   0.263
 1103SOL    HW1 7470   8.750   5.322   0.308
 1103SOL    HW2 7471   8.621   5.389   0.265
 1104SOL     OW 7472   6.946   6.396   0.288
 1104SOL    HW1 7473   6.897   6.346   0.223
 1104SOL    HW2 7474   7.009   6.334   0.324
 1105SOL     OW 7475   2.158  10.079   5.738
 1105SOL    HW1 7476   2.120   9.992   5.755
 1105SOL    HW2 7477   2.253  10.063   5.735
 1106SOL     OW 7478   6.084   4.173   2.766
 1106SOL    HW1 7479   6.174   4.145   2.783
 1106SOL    HW2 7480   6.060   4.130   2.684
 1107SOL     OW 7481   2.106   7.140   4.515
 1107SOL    HW1 7482   2.083   7.228   4.484
 1107SOL    HW2 7483   2.078   7.140   4.607
 1108SOL     OW 7484   3.835   6.772   1.881
 1108SOL    HW1 7485   3.807   6.847   1.829
 1108SOL    HW2 7486   3.753   6.731   1.910
 1109SOL     OW 7487   5.527   6.717   4.651
 1109SOL    HW1 7488   5.507   6.804   4.619
 1109SOL    HW2 7489   5.622   6.709   4.642
 1110SOL     OW 7490   7.862   5.819   2.813
 1110SOL    HW1 7491   7.941   5.831   2.760
 1110SOL    HW2 7492   7.840   5.906   2.844
 1111SOL     OW 7493   2.089   7.194   1.329
 1111SOL    HW1 7494   2.093   7.203   1.425
 1111SOL    HW2 7495   2.051   7.108   1.315
 1112SOL     OW 7496   3.761   5.462   4.773
 1112SOL    HW1 7497   3.769   5.421   4.687
 1112SOL    HW2 7498   3.680   5.425   4.809
 1113SOL     OW 7499   5.163   3.925   3.413
 1113SOL    HW1 7500   5.074   3.941   3.383
 1113SOL    HW2 7501   5.218   3.963   3.345
 1114SOL     OW 7502   4.816   9.642   5.417
 1114SOL    HW1 7503   4.786   9.610   5.502
 1114SOL    HW2 7504   4.823   9.736   5.428
 1115SOL     OW 7505   7.296   5.833   0.131
 1115SOL    HW1 7506   7.225   5.885   0.096
 1115SOL    HW2 7507   7.375   5.867   0.088
 1116SOL     OW 7508   1.462   8.886   5.222
 1116SOL    HW1 7509   1.488   8.959   5.278
 1116SOL    HW2 7510   1.416   8.826   5.281
 1117SOL     OW 7511   7.600   5.905   2.000
 1117SOL    HW1 7512   7.576   5.954   2.078
 1117SOL    HW2 7513   7.659   5.963   1.951
 1118SOL     OW 7514   7.344   0.909   0.199
 1118SOL    HW1 7515   7.311   0.998   0.188
 1118SOL    HW2 7516   7.404   0.897   0.125
 1119SOL     OW 7517   4.158   6.142   0.990
 1119SOL    HW1 7518   4.063   6.129   0.992
 1119SOL    HW2 7519   4.192   6.084   1.058
 1120SOL     OW 7520   5.641   2.190   0.331
 1120SOL    HW1 7521   5.722   2.182   0.280
 1120SOL    HW2 7522   5.587   2.117   0.301
 1121SOL     OW 7523   4.244   5.890   0.799
 1121SOL    HW1 7524   4.238   5.948   0.722
 1121SOL    HW2 7525   4.317   5.926   0.850
 1122SOL     OW 7526   0.034   4.295   4.233
 1122SOL    HW1 7527   0.032   4.200   4.244
 1122SOL    HW2 7528   0.115   4.322   4.276
 1123SOL     OW 7529   3.419   8.237   2.135
 1123SOL    HW1 7530   3.434   8.169   2.202
 1123SOL    HW2 7531   3.495   8.230   2.077
 1124SOL     OW 7532   5.570  10.095   5.321
 1124SOL    HW1 7533   5.497  10.156   5.332
 1124SOL    HW2 7534   5.546  10.019   5.373
 1125SOL     OW 7535   9.539   7.628   1.101
 1125SOL    HW1 7536   9.578   7.553   1.145
 1125SOL    HW2 7537   9.613   7.681   1.072
 1126SOL     OW 7538   6.265   7.549   3.928
 1126SOL    HW1 7539   6.302   7.591   3.851
 1126SOL    HW2 7540   6.307   7.595   4.002
 1127SOL     OW 7541   6.087   4.455   1.127
 1127SOL    HW1 7542   5.995   4.473   1.144
 1127SOL    HW2 7543   6.106   4.503   1.046
 1128SOL     OW 7544  -0.195   3.855   3.059
 1128SOL    HW1 7545  -0.291   3.858   3.053
 1128SOL    HW2 7546  -0.164   3.878   2.972
 1129SOL     OW 7547   2.861   5.334   4.963
 1129SOL    HW1 7548   2.769   5.360   4.968
 1129SOL    HW2 7549   2.871   5.300   4.874
 1130SOL     OW 7550   5.522   6.330   5.779
 1130SOL    HW1 7551   5.461   6.313   5.850
 1130SOL    HW2 7552   5.470   6.372   5.711
 1131SOL     OW 7553   4.116   4.532   4.178
 1131SOL    HW1 7554   4.176   4.587   4.229
 1131SOL    HW2 7555   4.163   4.515   4.096
 1132SOL     OW 7556   0.254   5.000   5.445
 1132SOL    HW1 7557   0.175   5.021   5.395
 1132SOL    HW2 7558   0.322   5.055   5.407
 1133SOL     OW 7559   5.456   8.021   4.482
 1133SOL    HW1 7560   5.413   7.937   4.502
 1133SOL    HW2 7561   5.462   8.021   4.386
 1134SOL     OW 7562   4.280   7.271   2.108
 1134SOL    HW1 7563   4.246   7.186   2.137
 1134SOL    HW2 7564   4.371   7.252   2.082
 1135SOL     OW 7565   5.356   2.499   0.601
 1135SOL    HW1 7566   5.358   2.416   0.553
 1135SOL    HW2 7567   5.307   2.479   0.681
 1136SOL     OW 7568   7.469   7.537   3.515
 1136SOL    HW1 7569   7.537   7.476   3.544
 1136SOL    HW2 7570   7.474   7.536   3.420
 1137SOL     OW 7571   4.630   9.202   5.121
 1137SOL    HW1 7572   4.634   9.273   5.057
 1137SOL    HW2 7573   4.697   9.224   5.186
 1138SOL     OW 7574   3.527  10.258   5.808
 1138SOL    HW1 7575   3.554  10.308   5.886
 1138SOL    HW2 7576   3.609  10.227   5.770
 1139SOL     OW 7577   5.340   7.714   4.699
 1139SOL    HW1 7578   5.312   7.667   4.621
 1139SOL    HW2 7579   5.434   7.695   4.706
 1140SOL     OW 7580  -0.507   6.150   5.003
 1140SOL    HW1 7581  -0.443   6.203   5.052
 1140SOL    HW2 7582  -0.518   6.196   4.920
 1141SOL     OW 7583   5.426   4.834   2.069
 1141SOL    HW1 7584   5.474   4.762   2.110
 1141SOL    HW2 7585   5.408   4.803   1.981
 1142SOL     OW 7586  -0.234   4.021   5.545
 1142SOL    HW1 7587  -0.263   4.053   5.631
 1142SOL    HW2 7588  -0.297   3.952   5.523
 1143SOL     OW 7589   0.458   5.317   3.936
 1143SOL    HW1 7590   0.401   5.270   3.997
 1143SOL    HW2 7591   0.519   5.251   3.904
 1144SOL     OW 7592   3.131   4.120   4.037
 1144SOL    HW1 7593   3.084   4.112   4.120
 1144SOL    HW2 7594   3.223   4.115   4.061
 1145SOL     OW 7595   6.208   3.159   3.967
 1145SOL    HW1 7596   6.198   3.088   3.905
 1145SOL    HW2 7597   6.130   3.213   3.955
 1146SOL     OW 7598   8.080   6.833   1.935
 1146SOL    HW1 7599   7.989   6.804   1.942
 1146SOL    HW2 7600   8.132   6.757   1.963
 1147SOL     OW 7601   1.219   5.813   3.807
 1147SOL    HW1 7602   1.180   5.764   3.880
 1147SOL    HW2 7603   1.168   5.893   3.801
 1148SOL     OW 7604  -0.295   7.488   5.057
 1148SOL    HW1 7605  -0.234   7.541   5.109
 1148SOL    HW2 7606  -0.379   7.497   5.102
 1149SOL     OW 7607   0.250   3.652   2.820
 1149SOL    HW1 7608   0.256   3.625   2.911
 1149SOL    HW2 7609   0.338   3.685   2.799
 1150SOL     OW 7610   7.512   1.879   0.094
 1150SOL    HW1 7611   7.605   1.863   0.080
 1150SOL    HW2 7612   7.505   1.900   0.187
 1151SOL     OW 7613   0.639   6.228   2.917
 1151SOL    HW1 7614   0.613   6.316   2.945
 1151SOL    HW2 7615   0.689   6.193   2.992
 1152SOL     OW 7616   6.527   8.128   4.424
 1152SOL    HW1 7617   6.594   8.196   4.412
 1152SOL    HW2 7618   6.515   8.090   4.338
 1153SOL     OW 7619   1.440   8.723   3.270
 1153SOL    HW1 7620   1.452   8.698   3.361
 1153SOL    HW2 7621   1.520   8.769   3.246
 1154SOL     OW 7622   6.546   5.849   4.430
 1154SOL    HW1 7623   6.465   5.897   4.449
 1154SOL    HW2 7624   6.548   5.780   4.496
 1155SOL     OW 7625   6.624   7.900   3.415
 1155SOL    HW1 7626   6.662   7.918   3.329
 1155SOL    HW2 7627   6.677   7.953   3.475
 1156SOL     OW 7628   7.594   4.222   0.211
 1156SOL    HW1 7629   7.520   4.262   0.257
 1156SOL    HW2 7630   7.662   4.289   0.212
 1157SOL     OW 7631  -0.072   0.682   0.612
 1157SOL    HW1 7632  -0.073   0.700   0.519
 1157SOL    HW2 7633  -0.159   0.647   0.632
 1158SOL     OW 7634   3.659   5.891   1.992
 1158SOL    HW1 7635   3.716   5.844   1.930
 1158SOL    HW2 7636   3.570   5.866   1.966
 1159SOL     OW 7637   4.757   7.329   4.711
 1159SOL    HW1 7638   4.814   7.404   4.693
 1159SOL    HW2 7639   4.760   7.277   4.631
 1160SOL     OW 7640   7.866   8.475   3.881
 1160SOL    HW1 7641   7.787   8.424   3.864
 1160SOL    HW2 7642   7.856   8.505   3.972
 1161SOL     OW 7643   4.116   7.942   5.432
 1161SOL    HW1 7644   4.060   7.955   5.356
 1161SOL    HW2 7645   4.171   7.867   5.410
 1162SOL     OW 7646   0.963   4.988   4.274
 1162SOL    HW1 7647   0.881   4.938   4.271
 1162SOL    HW2 7648   0.954   5.042   4.352
 1163SOL     OW 7649   7.347   4.808   1.286
 1163SOL    HW1 7650   7.279   4.865   1.251
 1163SOL    HW2 7651   7.305   4.722   1.292
 1164SOL     OW 7652   3.970   5.770   5.399
 1164SOL    HW1 7653   4.030   5.843   5.385
 1164SOL    HW2 7654   3.966   5.725   5.315
 1165SOL     OW 7655   9.599   7.360   0.627
 1165SOL    HW1 7656   9.593   7.456   0.627
 1165SOL    HW2 7657   9.679   7.342   0.677
 1166SOL     OW 7658   0.932   1.903   0.077
 1166SOL    HW1 7659   0.931   1.879  -0.016
 1166SOL    HW2 7660   0.866   1.971   0.085
 1167SOL     OW 7661   6.262   4.645   2.655
 1167SOL    HW1 7662   6.182   4.643   2.603
 1167SOL    HW2 7663   6.266   4.559   2.697
 1168SOL     OW 7664   5.666   7.369   1.421
 1168SOL    HW1 7665   5.678   7.450   1.471
 1168SOL    HW2 7666   5.637   7.305   1.485
 1169SOL     OW 7667   0.501   4.626   4.974
 1169SOL    HW1 7668   0.513   4.534   4.996
 1169SOL    HW2 7669   0.448   4.661   5.046
 1170SOL     OW 7670   0.808   7.675   3.493
 1170SOL    HW1 7671   0.868   7.671   3.418
 1170SOL    HW2 7672   0.798   7.584   3.520
 1171SOL     OW 7673   1.284   9.837   6.010
 1171SOL    HW1 7674   1.211   9.775   6.012
 1171SOL    HW2 7675   1.334   9.818   6.090
 1172SOL     OW 7676   4.862   4.801   2.623
 1172SOL    HW1 7677   4.842   4.770   2.534
 1172SOL    HW2 7678   4.807   4.748   2.680
 1173SOL     OW 7679   5.629   8.058   5.652
 1173SOL    HW1 7680   5.634   7.964   5.634
 1173SOL    HW2 7681   5.607   8.097   5.568
 1174SOL     OW 7682   7.254   6.083   1.151
 1174SOL    HW1 7683   7.292   6.125   1.229
 1174SOL    HW2 7684   7.161   6.073   1.172
 1175SOL     OW 7685  -0.440   3.764   3.027
 1175SOL    HW1 7686  -0.449   3.674   3.061
 1175SOL    HW2 7687  -0.514   3.811   3.065
 1176SOL     OW 7688   0.243   3.230   4.981
 1176SOL    HW1 7689   0.250   3.290   5.055
 1176SOL    HW2 7690   0.164   3.258   4.935
 1177SOL     OW 7691   4.237   3.406   3.347
 1177SOL    HW1 7692   4.156   3.360   3.371
 1177SOL    HW2 7693   4.278   3.349   3.283
 1178SOL     OW 7694   7.361   1.339   0.952
 1178SOL    HW1 7695   7.347   1.272   0.886
 1178SOL    HW2 7696   7.280   1.341   1.003
 1179SOL     OW 7697   3.980   3.670   5.692
 1179SOL    HW1 7698   3.911   3.713   5.642
 1179SOL    HW2 7699   3.947   3.669   5.782
 1180SOL     OW 7700   1.231   4.215   1.557
 1180SOL    HW1 7701   1.221   4.285   1.621
 1180SOL    HW2 7702   1.288   4.252   1.489
 1181SOL     OW 7703  -1.870   3.572   6.024
 1181SOL    HW1 7704  -1.776   3.589   6.031
 1181SOL    HW2 7705  -1.910   3.658   6.015
 1182SOL     OW 7706   6.920   4.412   2.291
 1182SOL    HW1 7707   6.929   4.487   2.350
 1182SOL    HW2 7708   6.917   4.336   2.349
 1183SOL     OW 7709   3.416   3.350   3.537
 1183SOL    HW1 7710   3.337   3.295   3.527
 1183SOL    HW2 7711   3.439   3.374   3.447
 1184SOL     OW 7712   3.998   8.368   5.917
 1184SOL    HW1 7713   3.923   8.322   5.879
 1184SOL    HW2 7714   4.039   8.303   5.974
 1185SOL     OW 7715   7.056   9.936   5.059
 1185SOL    HW1 7716   6.993   9.970   4.995
 1185SOL    HW2 7717   7.088   9.855   5.020
 1186SOL     OW 7718   0.799   3.509   1.739
 1186SOL    HW1 7719   0.736   3.441   1.714
 1186SOL    HW2 7720   0.833   3.480   1.823
 1187SOL     OW 7721   3.304   0.429   0.030
 1187SOL    HW1 7722   3.363   0.374   0.082
 1187SOL    HW2 7723   3.228   0.442   0.087
 1188SOL     OW 7724   1.019   1.119   1.121
 1188SOL    HW1 7725   0.996   1.201   1.077
 1188SOL    HW2 7726   1.071   1.145   1.196
 1189SOL     OW 7727   3.199   9.194   5.737
 1189SOL    HW1 7728   3.107   9.214   5.754
 1189SOL    HW2 7729   3.245   9.223   5.816
 1190SOL     OW 7730   1.807   1.168   1.705
 1190SOL    HW1 7731   1.769   1.147   1.790
 1190SOL    HW2 7732   1.881   1.226   1.726
 1191SOL     OW 7733   1.691   8.662   2.923
 1191SOL    HW1 7734   1.738   8.670   2.840
 1191SOL    HW2 7735   1.755   8.689   2.989
 1192SOL     OW 7736   1.601   3.445   1.741
 1192SOL    HW1 7737   1.611   3.536   1.768
 1192SOL    HW2 7738   1.547   3.449   1.662
 1193SOL     OW 7739   4.533   4.537   4.669
 1193SOL    HW1 7740   4.469   4.556   4.737
 1193SOL    HW2 7741   4.607   4.594   4.688
 1194SOL     OW 7742   6.804   6.089   3.337
 1194SOL    HW1 7743   6.810   5.995   3.353
 1194SOL    HW2 7744   6.893   6.122   3.345
 1195SOL     OW 7745   6.763   3.767   1.444
 1195SOL    HW1 7746   6.764   3.764   1.540
 1195SOL    HW2 7747   6.697   3.703   1.418
 1196SOL     OW 7748  -0.659   2.828   2.943
 1196SOL    HW1 7749  -0.743   2.870   2.923
 1196SOL    HW2 7750  -0.595   2.900   2.942
 1197SOL     OW 7751   6.584   9.714   4.602
 1197SOL    HW1 7752   6.628   9.797   4.584
 1197SOL    HW2 7753   6.493   9.728   4.576
 1198SOL     OW 7754   2.608   5.230   4.597
 1198SOL    HW1 7755   2.666   5.160   4.625
 1198SOL    HW2 7756   2.667   5.301   4.570
 1199SOL     OW 7757   9.219   7.411   1.192
 1199SOL    HW1 7758   9.223   7.414   1.288
 1199SOL    HW2 7759   9.231   7.318   1.171
 1200SOL     OW 7760   5.254   7.571   4.484
 1200SOL    HW1 7761   5.278   7.490   4.439
 1200SOL    HW2 7762   5.259   7.638   4.417
 1201SOL     OW 7763   2.354   4.108   0.356
 1201SOL    HW1 7764   2.309   4.033   0.395
 1201SOL    HW2 7765   2.352   4.175   0.424
 1202SOL     OW 7766   7.614   8.420   2.587
 1202SOL    HW1 7767   7.681   8.421   2.655
 1202SOL    HW2 7768   7.539   8.464   2.626
 1203SOL     OW 7769   1.262  10.221   5.907
 1203SOL    HW1 7770   1.178  10.179   5.928
 1203SOL    HW2 7771   1.300  10.242   5.993
 1204SOL     OW 7772   8.248   3.600   0.580
 1204SOL    HW1 7773   8.244   3.521   0.635
 1204SOL    HW2 7774   8.234   3.567   0.491
 1205SOL     OW 7775   5.463   3.005   3.833
 1205SOL    HW1 7776   5.417   2.985   3.914
 1205SOL    HW2 7777   5.517   2.927   3.817
 1206SOL     OW 7778   2.337   8.087   3.894
 1206SOL    HW1 7779   2.355   8.146   3.968
 1206SOL    HW2 7780   2.256   8.043   3.918
 1207SOL     OW 7781   4.938   5.609   5.840
 1207SOL    HW1 7782   5.026   5.584   5.813
 1207SOL    HW2 7783   4.930   5.701   5.814
 1208SOL     OW 7784   3.349   8.467   2.310
 1208SOL    HW1 7785   3.382   8.400   2.249
 1208SOL    HW2 7786   3.264   8.491   2.275
 1209SOL     OW 7787   2.148   6.456   4.433
 1209SOL    HW1 7788   2.066   6.425   4.472
 1209SOL    HW2 7789   2.217   6.421   4.490
 1210SOL     OW 7790   4.096   6.206   3.033
 1210SOL    HW1 7791   4.124   6.297   3.029
 1210SOL    HW2 7792   4.117   6.179   3.123
 1211SOL     OW 7793   2.758   3.681   4.533
 1211SOL    HW1 7794   2.712   3.670   4.617
 1211SOL    HW2 7795   2.840   3.724   4.557
 1212SOL     OW 7796   0.908   9.542   5.715
 1212SOL    HW1 7797   0.828   9.528   5.765
 1212SOL    HW2 7798   0.881   9.537   5.623
 1213SOL     OW 7799   6.918   5.226   3.247
 1213SOL    HW1 7800   6.831   5.264   3.265
 1213SOL    HW2 7801   6.900   5.135   3.223
 1214SOL     OW 7802   5.270   1.694   1.922
 1214SOL    HW1 7803   5.286   1.652   1.838
 1214SOL    HW2 7804   5.318   1.639   1.985
 1215SOL     OW 7805   3.391   6.386   2.816
 1215SOL    HW1 7806   3.381   6.467   2.766
 1215SOL    HW2 7807   3.343   6.320   2.766
 1216SOL     OW 7808   3.902   8.453   4.897
 1216SOL    HW1 7809   3.907   8.528   4.838
 1216SOL    HW2 7810   3.895   8.492   4.985
 1217SOL     OW 7811  -0.614   7.198   5.828
 1217SOL    HW1 7812  -0.681   7.146   5.783
 1217SOL    HW2 7813  -0.661   7.276   5.860
 1218SOL     OW 7814   7.199   8.015   1.842
 1218SOL    HW1 7815   7.276   7.971   1.806
 1218SOL    HW2 7816   7.131   7.948   1.843
 1219SOL     OW 7817  -0.186   8.764   5.479
 1219SOL    HW1 7818  -0.100   8.761   5.519
 1219SOL    HW2 7819  -0.186   8.691   5.417
 1220SOL     OW 7820   4.078   1.147   0.339
 1220SOL    HW1 7821   4.170   1.124   0.351
 1220SOL    HW2 7822   4.077   1.206   0.264
 1221SOL     OW 7823   5.410   3.436   2.719
 1221SOL    HW1 7824   5.438   3.356   2.676
 1221SOL    HW2 7825   5.392   3.497   2.647
 1222SOL     OW 7826   4.521   6.329   2.452
 1222SOL    HW1 7827   4.580   6.297   2.384
 1222SOL    HW2 7828   4.568   6.315   2.534
 1223SOL     OW 7829   3.683   7.976   5.158
 1223SOL    HW1 7830   3.681   8.062   5.117
 1223SOL    HW2 7831   3.754   7.981   5.222
 1224SOL     OW 7832   5.044   1.519   0.309
 1224SOL    HW1 7833   5.063   1.547   0.399
 1224SOL    HW2 7834   4.955   1.484   0.313
 1225SOL     OW 7835   7.093   8.000   5.137
 1225SOL    HW1 7836   7.031   8.071   5.121
 1225SOL    HW2 7837   7.179   8.040   5.120
 1226SOL     OW 7838   5.152   1.305   1.761
 1226SOL    HW1 7839   5.135   1.215   1.735
 1226SOL    HW2 7840   5.211   1.298   1.836
 1227SOL     OW 7841  -0.020   3.122   2.168
 1227SOL    HW1 7842  -0.042   3.072   2.246
 1227SOL    HW2 7843  -0.074   3.083   2.099
 1228SOL     OW 7844   2.152   5.218   3.009
 1228SOL    HW1 7845   2.134   5.242   2.918
 1228SOL    HW2 7846   2.096   5.276   3.061
 1229SOL     OW 7847   7.210   7.043   3.316
 1229SOL    HW1 7848   7.126   7.009   3.286
 1229SOL    HW2 7849   7.240   6.981   3.383
 1230SOL     OW 7850   4.078   5.042   5.094
 1230SOL    HW1 7851   4.155   5.067   5.145
 1230SOL    HW2 7852   4.037   5.125   5.071
 1231SOL     OW 7853   2.180   3.034   4.024
 1231SOL    HW1 7854   2.099   3.012   3.978
 1231SOL    HW2 7855   2.242   3.057   3.955
 1232SOL     OW 7856   1.965   6.693   0.692
 1232SOL    HW1 7857   2.046   6.653   0.723
 1232SOL    HW2 7858   1.982   6.787   0.695
 1233SOL     OW 7859   3.101   7.726   1.816
 1233SOL    HW1 7860   3.062   7.646   1.781
 1233SOL    HW2 7861   3.163   7.754   1.749
 1234SOL     OW 7862   3.961   4.890   5.273
 1234SOL    HW1 7863   3.993   4.920   5.358
 1234SOL    HW2 7864   3.991   4.957   5.211
 1235SOL     OW 7865   3.734   6.015   1.355
 1235SOL    HW1 7866   3.708   5.980   1.440
 1235SOL    HW2 7867   3.667   6.081   1.335
 1236SOL     OW 7868   6.435   6.823   2.017
 1236SOL    HW1 7869   6.500   6.815   2.087
 1236SOL    HW2 7870   6.463   6.759   1.952
 1237SOL     OW 7871   4.375   6.987   5.922
 1237SOL    HW1 7872   4.438   7.043   5.876
 1237SOL    HW2 7873   4.396   6.998   6.015
 1238SOL     OW 7874   1.427   9.232   3.922
 1238SOL    HW1 7875   1.442   9.221   4.016
 1238SOL    HW2 7876   1.503   9.282   3.891
 1239SOL     OW 7877   1.755   4.746   5.435
 1239SOL    HW1 7878   1.702   4.795   5.372
 1239SOL    HW2 7879   1.812   4.812   5.475
 1240SOL     OW 7880   3.996   2.890   4.478
 1240SOL    HW1 7881   3.982   2.950   4.551
 1240SOL    HW2 7882   3.924   2.827   4.484
 1241SOL     OW 7883   0.370   4.612   4.109
 1241SOL    HW1 7884   0.332   4.679   4.167
 1241SOL    HW2 7885   0.457   4.645   4.088
 1242SOL     OW 7886   3.894   8.296   3.295
 1242SOL    HW1 7887   3.801   8.302   3.275
 1242SOL    HW2 7888   3.928   8.384   3.277
 1243SOL     OW 7889   5.046   7.788   6.124
 1243SOL    HW1 7890   5.033   7.867   6.177
 1243SOL    HW2 7891   5.092   7.728   6.183
 1244SOL     OW 7892   3.573   8.060   3.074
 1244SOL    HW1 7893   3.480   8.076   3.086
 1244SOL    HW2 7894   3.578   7.979   3.024
 1245SOL     OW 7895   6.824   2.153   0.835
 1245SOL    HW1 7896   6.823   2.236   0.787
 1245SOL    HW2 7897   6.851   2.088   0.771
 1246SOL     OW 7898   6.545   2.939   0.315
 1246SOL    HW1 7899   6.455   2.939   0.281
 1246SOL    HW2 7900   6.542   2.879   0.390
 1247SOL     OW 7901   5.610   0.842   0.584
 1247SOL    HW1 7902   5.619   0.754   0.620
 1247SOL    HW2 7903   5.700   0.873   0.574
 1248SOL     OW 7904  -0.077   4.588   5.007
 1248SOL    HW1 7905  -0.115   4.606   4.921
 1248SOL    HW2 7906  -0.148   4.549   5.058
 1249SOL     OW 7907   6.614   8.171   4.768
 1249SOL    HW1 7908   6.663   8.221   4.703
 1249SOL    HW2 7909   6.622   8.223   4.848
 1250SOL     OW 7910   2.059   1.566   1.028
 1250SOL    HW1 7911   2.137   1.621   1.023
 1250SOL    HW2 7912   2.053   1.524   0.942
 1251SOL     OW 7913   5.936   9.367   4.230
 1251SOL    HW1 7914   5.882   9.302   4.185
 1251SOL    HW2 7915   5.932   9.342   4.322
 1252SOL     OW 7916   1.594   4.514   0.320
 1252SOL    HW1 7917   1.632   4.486   0.403
 1252SOL    HW2 7918   1.529   4.580   0.343
 1253SOL     OW 7919   1.617   6.352   2.194
 1253SOL    HW1 7920   1.530   6.322   2.221
 1253SOL    HW2 7921   1.605   6.444   2.171
 1254SOL     OW 7922   6.348   9.879   5.081
 1254SOL    HW1 7923   6.375   9.905   5.169
 1254SOL    HW2 7924   6.258   9.850   5.091
 1255SOL     OW 7925  -0.109   5.544   4.703
 1255SOL    HW1 7926  -0.068   5.546   4.790
 1255SOL    HW2 7927  -0.045   5.587   4.646
 1256SOL     OW 7928   3.354   7.196   3.897
 1256SOL    HW1 7929   3.294   7.159   3.962
 1256SOL    HW2 7930   3.440   7.193   3.939
 1257SOL     OW 7931   4.045   6.527   0.276
 1257SOL    HW1 7932   3.996   6.445   0.281
 1257SOL    HW2 7933   4.111   6.520   0.345
 1258SOL     OW 7934   2.831   8.394   2.537
 1258SOL    HW1 7935   2.786   8.449   2.601
 1258SOL    HW2 7936   2.761   8.340   2.499
 1259SOL     OW 7937   1.632   6.420   3.879
 1259SOL    HW1 7938   1.595   6.448   3.796
 1259SOL    HW2 7939   1.593   6.334   3.895
 1260SOL     OW 7940   4.626   7.777   1.561
 1260SOL    HW1 7941   4.687   7.765   1.633
 1260SOL    HW2 7942   4.565   7.845   1.593
 1261SOL     OW 7943   5.138   2.498   3.049
 1261SOL    HW1 7944   5.228   2.463   3.050
 1261SOL    HW2 7945   5.129   2.539   2.963
 1262SOL     OW 7946   4.981   6.329   5.998
 1262SOL    HW1 7947   4.968   6.386   6.074
 1262SOL    HW2 7948   5.020   6.250   6.034
 1263SOL     OW 7949   1.543   3.606   3.684
 1263SOL    HW1 7950   1.469   3.578   3.629
 1263SOL    HW2 7951   1.570   3.690   3.647
 1264SOL     OW 7952   6.959   4.155   1.033
 1264SOL    HW1 7953   6.934   4.245   1.012
 1264SOL    HW2 7954   7.009   4.162   1.114
 1265SOL     OW 7955   1.129   5.726   4.516
 1265SOL    HW1 7956   1.198   5.783   4.552
 1265SOL    HW2 7957   1.176   5.647   4.489
 1266SOL     OW 7958   6.825  10.408   5.881
 1266SOL    HW1 7959   6.791  10.319   5.888
 1266SOL    HW2 7960   6.767  10.461   5.935
 1267SOL     OW 7961   1.764   4.428   4.461
 1267SOL    HW1 7962   1.789   4.436   4.369
 1267SOL    HW2 7963   1.790   4.340   4.486
 1268SOL     OW 7964   5.313   3.297   2.319
 1268SOL    HW1 7965   5.227   3.288   2.359
 1268SOL    HW2 7966   5.294   3.327   2.230
 1269SOL     OW 7967   1.292   7.357   2.564
 1269SOL    HW1 7968   1.206   7.320   2.583
 1269SOL    HW2 7969   1.350   7.281   2.556
 1270SOL     OW 7970   4.142   2.926   4.005
 1270SOL    HW1 7971   4.055   2.955   4.033
 1270SOL    HW2 7972   4.164   2.855   4.065
 1271SOL     OW 7973   4.729   6.724   2.279
 1271SOL    HW1 7974   4.663   6.784   2.314
 1271SOL    HW2 7975   4.716   6.643   2.328
 1272SOL     OW 7976   5.658   0.687   0.289
 1272SOL    HW1 7977   5.570   0.726   0.288
 1272SOL    HW2 7978   5.714   0.755   0.327
 1273SOL     OW 7979   5.311   5.019   5.272
 1273SOL    HW1 7980   5.350   4.948   5.222
 1273SOL    HW2 7981   5.315   5.095   5.214
 1274SOL     OW 7982   7.898   4.710   1.458
 1274SOL    HW1 7983   7.926   4.674   1.374
 1274SOL    HW2 7984   7.842   4.785   1.434
 1275SOL     OW 7985   2.971   3.505   5.408
 1275SOL    HW1 7986   2.915   3.516   5.331
 1275SOL    HW2 7987   3.060   3.520   5.374
 1276SOL     OW 7988   5.163   7.118   6.178
 1276SOL    HW1 7989   5.256   7.118   6.202
 1276SOL    HW2 7990   5.142   7.026   6.164
 1277SOL     OW 7991   1.385   3.839   0.425
 1277SOL    HW1 7992   1.315   3.810   0.483
 1277SOL    HW2 7993   1.339   3.877   0.350
 1278SOL     OW 7994   8.210   4.934   0.551
 1278SOL    HW1 7995   8.254   4.851   0.568
 1278SOL    HW2 7996   8.118   4.911   0.543
 1279SOL     OW 7997   4.071   5.011   3.233
 1279SOL    HW1 7998   4.135   5.073   3.198
 1279SOL    HW2 7999   4.090   5.007   3.327
 1280SOL     OW 8000   5.852   8.768   3.511
 1280SOL    HW1 8001   5.793   8.766   3.587
 1280SOL    HW2 8002   5.907   8.691   3.522
 1281SOL     OW 8003   7.715   5.493   1.553
 1281SOL    HW1 8004   7.746   5.584   1.561
 1281SOL    HW2 8005   7.692   5.484   1.461
 1282SOL     OW 8006   7.637   3.341   0.836
 1282SOL    HW1 8007   7.560   3.297   0.872
 1282SOL    HW2 8008   7.603   3.393   0.763
 1283SOL     OW 8009   1.208   2.630   3.211
 1283SOL    HW1 8010   1.192   2.702   3.150
 1283SOL    HW2 8011   1.143   2.642   3.280
 1284SOL     OW 8012   4.447   1.139   0.164
 1284SOL    HW1 8013   4.453   1.044   0.152
 1284SOL    HW2 8014   4.378   1.167   0.102
 1285SOL     OW 8015   5.634   6.600   1.365
 1285SOL    HW1 8016   5.665   6.671   1.309
 1285SOL    HW2 8017   5.590   6.539   1.305
 1286SOL     OW 8018   2.229   3.895   0.489
 1286SOL    HW1 8019   2.184   3.916   0.570
 1286SOL    HW2 8020   2.291   3.826   0.513
 1287SOL     OW 8021   5.523   1.682   1.628
 1287SOL    HW1 8022   5.553   1.770   1.646
 1287SOL    HW2 8023   5.566   1.658   1.546
 1288SOL     OW 8024   7.756   5.584   2.873
 1288SOL    HW1 8025   7.766   5.519   2.803
 1288SOL    HW2 8026   7.828   5.645   2.859
 1289SOL     OW 8027   1.708   3.530   4.574
 1289SOL    HW1 8028   1.780   3.471   4.594
 1289SOL    HW2 8029   1.727   3.562   4.486
 1290SOL     OW 8030   1.452   7.605   2.954
 1290SOL    HW1 8031   1.513   7.658   2.902
 1290SOL    HW2 8032   1.509   7.549   3.007
 1291SOL     OW 8033   4.749   6.298   2.914
 1291SOL    HW1 8034   4.692   6.337   2.980
 1291SOL    HW2 8035   4.789   6.223   2.957
 1292SOL     OW 8036   3.880   7.343   5.458
 1292SOL    HW1 8037   3.933   7.320   5.382
 1292SOL    HW2 8038   3.789   7.331   5.429
 1293SOL     OW 8039   4.638   5.573   4.201
 1293SOL    HW1 8040   4.707   5.573   4.135
 1293SOL    HW2 8041   4.582   5.499   4.177
 1294SOL     OW 8042   5.215   7.539   3.212
 1294SOL    HW1 8043   5.126   7.533   3.175
 1294SOL    HW2 8044   5.225   7.630   3.237
 1295SOL     OW 8045   1.009   4.771   3.631
 1295SOL    HW1 8046   1.005   4.866   3.626
 1295SOL    HW2 8047   0.929   4.740   3.589
 1296SOL     OW 8048   1.224   1.960   1.859
 1296SOL    HW1 8049   1.243   1.938   1.768
 1296SOL    HW2 8050   1.302   1.930   1.907
 1297SOL     OW 8051   3.412   6.891   2.758
 1297SOL    HW1 8052   3.401   6.865   2.849
 1297SOL    HW2 8053   3.437   6.984   2.763
 1298SOL     OW 8054   7.095   6.653   2.044
 1298SOL    HW1 8055   7.005   6.682   2.059
 1298SOL    HW2 8056   7.089   6.558   2.036
 1299SOL     OW 8057   1.649   9.284   4.309
 1299SOL    HW1 8058   1.615   9.221   4.245
 1299SOL    HW2 8059   1.611   9.368   4.284
 1300SOL     OW 8060   4.872   9.347   5.669
 1300SOL    HW1 8061   4.960   9.320   5.643
 1300SOL    HW2 8062   4.884   9.392   5.753
 1301SOL     OW 8063   7.182   7.716   1.819
 1301SOL    HW1 8064   7.126   7.722   1.742
 1301SOL    HW2 8065   7.259   7.767   1.797
 1302SOL     OW 8066   2.961   5.063   3.244
 1302SOL    HW1 8067   2.898   4.995   3.267
 1302SOL    HW2 8068   2.921   5.109   3.170
 1303SOL     OW 8069   5.712   8.064   3.194
 1303SOL    HW1 8070   5.673   8.040   3.278
 1303SOL    HW2 8071   5.805   8.073   3.213
 1304SOL     OW 8072   5.583   2.090   1.967
 1304SOL    HW1 8073   5.604   2.165   2.023
 1304SOL    HW2 8074   5.650   2.025   1.987
 1305SOL     OW 8075   2.394   6.390   3.904
 1305SOL    HW1 8076   2.393   6.304   3.863
 1305SOL    HW2 8077   2.301   6.412   3.915
 1306SOL     OW 8078   2.918   0.474   0.783
 1306SOL    HW1 8079   2.894   0.415   0.854
 1306SOL    HW2 8080   2.902   0.562   0.819
 1307SOL     OW 8081   1.697   7.860   2.180
 1307SOL    HW1 8082   1.689   7.815   2.264
 1307SOL    HW2 8083   1.791   7.873   2.168
 1308SOL     OW 8084   5.481   5.454   4.300
 1308SOL    HW1 8085   5.436   5.497   4.227
 1308SOL    HW2 8086   5.560   5.416   4.260
 1309SOL     OW 8087   4.164   3.254   3.709
 1309SOL    HW1 8088   4.176   3.180   3.768
 1309SOL    HW2 8089   4.087   3.299   3.743
 1310SOL     OW 8090   0.624   3.486   1.325
 1310SOL    HW1 8091   0.584   3.400   1.337
 1310SOL    HW2 8092   0.654   3.486   1.234
 1311SOL     OW 8093   0.054   6.005   5.236
 1311SOL    HW1 8094   0.074   6.001   5.142
 1311SOL    HW2 8095   0.041   6.098   5.254
 1312SOL     OW 8096   4.426   3.618   3.417
 1312SOL    HW1 8097   4.449   3.618   3.510
 1312SOL    HW2 8098   4.366   3.545   3.407
 1313SOL     OW 8099   1.368   5.388   1.074
 1313SOL    HW1 8100   1.295   5.362   1.130
 1313SOL    HW2 8101   1.405   5.466   1.115
 1314SOL     OW 8102   7.469   5.702   2.237
 1314SOL    HW1 8103   7.539   5.726   2.299
 1314SOL    HW2 8104   7.516   5.678   2.157
 1315SOL     OW 8105   0.172   4.012   4.257
 1315SOL    HW1 8106   0.111   3.974   4.194
 1315SOL    HW2 8107   0.258   3.979   4.230
 1316SOL     OW 8108   5.788   5.047   0.485
 1316SOL    HW1 8109   5.883   5.058   0.488
 1316SOL    HW2 8110   5.775   4.968   0.432
 1317SOL     OW 8111   4.007   5.771   4.713
 1317SOL    HW1 8112   3.938   5.837   4.712
 1317SOL    HW2 8113   4.088   5.821   4.718
 1318SOL     OW 8114   7.404   2.973   0.634
 1318SOL    HW1 8115   7.426   3.058   0.597
 1318SOL    HW2 8116   7.404   2.913   0.560
 1319SOL     OW 8117   6.446   4.139   3.369
 1319SOL    HW1 8118   6.465   4.154   3.462
 1319SOL    HW2 8119   6.458   4.045   3.356
 1320SOL     OW 8120   6.568   2.155   2.100
 1320SOL    HW1 8121   6.481   2.191   2.088
 1320SOL    HW2 8122   6.627   2.217   2.056
 1321SOL     OW 8123  -0.532   4.810   4.789
 1321SOL    HW1 8124  -0.441   4.785   4.777
 1321SOL    HW2 8125  -0.528   4.894   4.834
 1322SOL     OW 8126   5.085   3.481   4.592
 1322SOL    HW1 8127   5.051   3.566   4.566
 1322SOL    HW2 8128   5.036   3.418   4.540
 1323SOL     OW 8129   4.234   6.556   0.432
 1323SOL    HW1 8130   4.312   6.573   0.379
 1323SOL    HW2 8131   4.237   6.622   0.501
 1324SOL     OW 8132   1.790   8.414   3.941
 1324SOL    HW1 8133   1.809   8.470   4.016
 1324SOL    HW2 8134   1.747   8.337   3.978
 1325SOL     OW 8135   4.128   5.410   1.241
 1325SOL    HW1 8136   4.204   5.355   1.259
 1325SOL    HW2 8137   4.087   5.369   1.165
 1326SOL     OW 8138   8.664   6.151   1.325
 1326SOL    HW1 8139   8.586   6.186   1.283
 1326SOL    HW2 8140   8.685   6.214   1.393
 1327SOL     OW 8141   2.044   3.031   1.031
 1327SOL    HW1 8142   1.957   3.061   1.003
 1327SOL    HW2 8143   2.073   3.098   1.093
 1328SOL     OW 8144   0.297  10.143   6.205
 1328SOL    HW1 8145   0.392  10.139   6.193
 1328SOL    HW2 8146   0.272  10.228   6.169
 1329SOL     OW 8147   7.013   4.353   1.992
 1329SOL    HW1 8148   6.968   4.422   2.041
 1329SOL    HW2 8149   6.943   4.303   1.951
 1330SOL     OW 8150   3.711   7.833   1.934
 1330SOL    HW1 8151   3.703   7.851   1.840
 1330SOL    HW2 8152   3.770   7.759   1.940
 1331SOL     OW 8153   5.909   1.209   1.921
 1331SOL    HW1 8154   5.858   1.231   2.000
 1331SOL    HW2 8155   5.983   1.269   1.923
 1332SOL     OW 8156   5.785   7.122   2.083
 1332SOL    HW1 8157   5.775   7.209   2.044
 1332SOL    HW2 8158   5.876   7.098   2.065
 1333SOL     OW 8159   4.842   7.614   0.852
 1333SOL    HW1 8160   4.793   7.693   0.871
 1333SOL    HW2 8161   4.776   7.547   0.835
 1334SOL     OW 8162   3.693   5.195   2.998
 1334SOL    HW1 8163   3.669   5.105   3.021
 1334SOL    HW2 8164   3.787   5.200   3.015
 1335SOL     OW 8165   7.383   4.220   2.345
 1335SOL    HW1 8166   7.394   4.125   2.338
 1335SOL    HW2 8167   7.289   4.235   2.330
 1336SOL     OW 8168   5.696   3.688   3.708
 1336SOL    HW1 8169   5.691   3.725   3.796
 1336SOL    HW2 8170   5.760   3.744   3.663
 1337SOL     OW 8171  -0.421   1.203   2.003
 1337SOL    HW1 8172  -0.473   1.148   2.061
 1337SOL    HW2 8173  -0.410   1.286   2.050
 1338SOL     OW 8174   5.382   3.384   5.281
 1338SOL    HW1 8175   5.337   3.381   5.197
 1338SOL    HW2 8176   5.380   3.476   5.307
 1339SOL     OW 8177   5.149   8.387   5.975
 1339SOL    HW1 8178   5.241   8.411   5.965
 1339SOL    HW2 8179   5.138   8.310   5.919
 1340SOL     OW 8180   0.533   3.625   2.949
 1340SOL    HW1 8181   0.604   3.592   3.003
 1340SOL    HW2 8182   0.453   3.592   2.991
 1341SOL     OW 8183   2.453   3.962   5.454
 1341SOL    HW1 8184   2.480   4.035   5.399
 1341SOL    HW2 8185   2.521   3.957   5.521
 1342SOL     OW 8186   3.356   9.603   6.174
 1342SOL    HW1 8187   3.405   9.550   6.111
 1342SOL    HW2 8188   3.298   9.657   6.120
 1343SOL     OW 8189   1.520   5.359   4.168
 1343SOL    HW1 8190   1.545   5.420   4.237
 1343SOL    HW2 8191   1.589   5.292   4.170
 1344SOL     OW 8192   4.753   4.282   3.053
 1344SOL    HW1 8193   4.754   4.192   3.022
 1344SOL    HW2 8194   4.703   4.278   3.134
 1345SOL     OW 8195   7.894   6.525   2.659
 1345SOL    HW1 8196   7.919   6.553   2.571
 1345SOL    HW2 8197   7.957   6.457   2.681
 1346SOL     OW 8198   6.286   4.322   2.395
 1346SOL    HW1 8199   6.349   4.364   2.454
 1346SOL    HW2 8200   6.201   4.358   2.421
 1347SOL     OW 8201   6.798   7.612   1.721
 1347SOL    HW1 8202   6.814   7.524   1.686
 1347SOL    HW2 8203   6.803   7.601   1.816
 1348SOL     OW 8204   5.113   5.414   2.103
 1348SOL    HW1 8205   5.181   5.474   2.074
 1348SOL    HW2 8206   5.153   5.365   2.174
 1349SOL     OW 8207  -1.010   2.508   3.623
 1349SOL    HW1 8208  -1.060   2.588   3.604
 1349SOL    HW2 8209  -1.076   2.446   3.657
 1350SOL     OW 8210   7.471   9.930   5.490
 1350SOL    HW1 8211   7.551   9.946   5.540
 1350SOL    HW2 8212   7.498   9.869   5.421
 1351SOL     OW 8213   4.605   5.286   5.688
 1351SOL    HW1 8214   4.614   5.226   5.761
 1351SOL    HW2 8215   4.675   5.263   5.628
 1352SOL     OW 8216   6.399   9.697   4.838
 1352SOL    HW1 8217   6.421   9.691   4.931
 1352SOL    HW2 8218   6.367   9.787   4.826
 1353SOL     OW 8219   0.813   2.872   1.981
 1353SOL    HW1 8220   0.909   2.870   1.979
 1353SOL    HW2 8221   0.791   2.906   2.068
 1354SOL     OW 8222   6.376   4.328   3.685
 1354SOL    HW1 8223   6.425   4.252   3.717
 1354SOL    HW2 8224   6.284   4.302   3.692
 1355SOL     OW 8225   0.767   4.536   2.447
 1355SOL    HW1 8226   0.737   4.542   2.538
 1355SOL    HW2 8227   0.748   4.446   2.422
 1356SOL     OW 8228   1.364   6.852   3.324
 1356SOL    HW1 8229   1.340   6.932   3.371
 1356SOL    HW2 8230   1.283   6.802   3.318
 1357SOL     OW 8231   3.699   8.528   4.702
 1357SOL    HW1 8232   3.606   8.515   4.722
 1357SOL    HW2 8233   3.745   8.463   4.756
 1358SOL     OW 8234   0.664   1.271   0.723
 1358SOL    HW1 8235   0.705   1.357   0.735
 1358SOL    HW2 8236   0.571   1.287   0.737
 1359SOL     OW 8237   1.513   1.941   0.284
 1359SOL    HW1 8238   1.522   2.034   0.306
 1359SOL    HW2 8239   1.603   1.910   0.276
 1360SOL     OW 8240   3.576   5.844   0.394
 1360SOL    HW1 8241   3.502   5.782   0.397
 1360SOL    HW2 8242   3.564   5.891   0.311
 1361SOL     OW 8243   2.932   7.795   3.276
 1361SOL    HW1 8244   2.904   7.751   3.356
 1361SOL    HW2 8245   2.876   7.760   3.207
 1362SOL     OW 8246   6.545   3.528   2.528
 1362SOL    HW1 8247   6.566   3.513   2.436
 1362SOL    HW2 8248   6.451   3.515   2.534
 1363SOL     OW 8249   5.058   8.294   3.071
 1363SOL    HW1 8250   5.140   8.267   3.112
 1363SOL    HW2 8251   4.992   8.285   3.140
 1364SOL     OW 8252  -0.402   2.640   4.266
 1364SOL    HW1 8253  -0.433   2.556   4.300
 1364SOL    HW2 8254  -0.355   2.679   4.340
 1365SOL     OW 8255   3.426   3.677   6.103
 1365SOL    HW1 8256   3.467   3.624   6.035
 1365SOL    HW2 8257   3.498   3.730   6.138
 1366SOL     OW 8258  -0.273   3.209   5.022
 1366SOL    HW1 8259  -0.242   3.138   4.966
 1366SOL    HW2 8260  -0.332   3.166   5.085
 1367SOL     OW 8261   3.479   5.208   5.417
 1367SOL    HW1 8262   3.560   5.246   5.384
 1367SOL    HW2 8263   3.440   5.164   5.342
 1368SOL     OW 8264   5.232   8.249   5.721
 1368SOL    HW1 8265   5.227   8.210   5.633
 1368SOL    HW2 8266   5.197   8.182   5.779
 1369SOL     OW 8267   5.032   3.567   4.284
 1369SOL    HW1 8268   5.051   3.483   4.327
 1369SOL    HW2 8269   5.022   3.544   4.191
 1370SOL     OW 8270  -1.295   6.700   6.022
 1370SOL    HW1 8271  -1.326   6.765   6.084
 1370SOL    HW2 8272  -1.374   6.655   5.992
 1371SOL     OW 8273  -0.589   6.740   5.357
 1371SOL    HW1 8274  -0.666   6.687   5.336
 1371SOL    HW2 8275  -0.534   6.734   5.278
 1372SOL     OW 8276   1.922  10.041   6.042
 1372SOL    HW1 8277   1.910  10.084   6.127
 1372SOL    HW2 8278   1.836  10.004   6.022
 1373SOL     OW 8279   4.612   5.814   5.891
 1373SOL    HW1 8280   4.527   5.853   5.873
 1373SOL    HW2 8281   4.609   5.793   5.985
 1374SOL     OW 8282   6.801   2.523   1.916
 1374SOL    HW1 8283   6.837   2.479   1.838
 1374SOL    HW2 8284   6.707   2.510   1.910
 1375SOL     OW 8285   6.094   6.822   4.361
 1375SOL    HW1 8286   6.058   6.780   4.283
 1375SOL    HW2 8287   6.066   6.913   4.355
 1376SOL     OW 8288   0.503   2.273   2.332
 1376SOL    HW1 8289   0.532   2.347   2.385
 1376SOL    HW2 8290   0.468   2.210   2.396
 1377SOL     OW 8291  -1.028   2.926   4.429
 1377SOL    HW1 8292  -1.009   2.845   4.382
 1377SOL    HW2 8293  -0.946   2.975   4.427
 1378SOL     OW 8294   1.578   9.882   5.354
 1378SOL    HW1 8295   1.581   9.792   5.321
 1378SOL    HW2 8296   1.499   9.884   5.409
 1379SOL     OW 8297   0.138   3.322   3.251
 1379SOL    HW1 8298   0.078   3.275   3.310
 1379SOL    HW2 8299   0.188   3.379   3.309
 1380SOL     OW 8300   2.834   5.346   5.331
 1380SOL    HW1 8301   2.871   5.260   5.311
 1380SOL    HW2 8302   2.910   5.403   5.345
 1381SOL     OW 8303   6.678   5.394   3.280
 1381SOL    HW1 8304   6.638   5.472   3.318
 1381SOL    HW2 8305   6.660   5.401   3.186
 1382SOL     OW 8306   4.518   9.648   4.526
 1382SOL    HW1 8307   4.498   9.731   4.483
 1382SOL    HW2 8308   4.605   9.661   4.565
 1383SOL     OW 8309   8.367   6.360   2.005
 1383SOL    HW1 8310   8.323   6.440   1.976
 1383SOL    HW2 8311   8.452   6.390   2.035
 1384SOL     OW 8312   3.739   9.379   4.243
 1384SOL    HW1 8313   3.717   9.446   4.308
 1384SOL    HW2 8314   3.723   9.296   4.288
 1385SOL     OW 8315   8.308   4.634   1.336
 1385SOL    HW1 8316   8.272   4.717   1.365
 1385SOL    HW2 8317   8.372   4.657   1.268
 1386SOL     OW 8318   0.014   7.158   4.970
 1386SOL    HW1 8319   0.039   7.096   5.039
 1386SOL    HW2 8320  -0.002   7.104   4.893
 1387SOL     OW 8321   3.369   7.587   2.785
 1387SOL    HW1 8322   3.354   7.568   2.692
 1387SOL    HW2 8323   3.310   7.660   2.804
 1388SOL     OW 8324   7.028   5.310   1.902
 1388SOL    HW1 8325   7.108   5.286   1.948
 1388SOL    HW2 8326   6.990   5.380   1.955
 1389SOL     OW 8327   5.953   6.609   6.204
 1389SOL    HW1 8328   5.948   6.646   6.292
 1389SOL    HW2 8329   6.040   6.570   6.200
 1390SOL     OW 8330   3.180   5.986   5.566
 1390SOL    HW1 8331   3.266   5.950   5.587
 1390SOL    HW2 8332   3.124   5.958   5.639
 1391SOL     OW 8333   4.512   1.447   0.171
 1391SOL    HW1 8334   4.549   1.439   0.083
 1391SOL    HW2 8335   4.500   1.357   0.201
 1392SOL     OW 8336   0.477   4.968   4.110
 1392SOL    HW1 8337   0.413   5.020   4.063
 1392SOL    HW2 8338   0.535   5.032   4.151
 1393SOL     OW 8339   3.558   4.996   5.004
 1393SOL    HW1 8340   3.565   4.968   4.912
 1393SOL    HW2 8341   3.611   5.076   5.008
 1394SOL     OW 8342   6.020   7.336   1.902
 1394SOL    HW1 8343   6.010   7.241   1.910
 1394SOL    HW2 8344   6.009   7.369   1.992
 1395SOL     OW 8345   6.053   6.123   0.158
 1395SOL    HW1 8346   6.127   6.183   0.154
 1395SOL    HW2 8347   6.021   6.119   0.068
 1396SOL     OW 8348  -0.588   5.859   5.197
 1396SOL    HW1 8349  -0.658   5.923   5.186
 1396SOL    HW2 8350  -0.571   5.827   5.108
 1397SOL     OW 8351   1.527   5.747   4.806
 1397SOL    HW1 8352   1.517   5.838   4.833
 1397SOL    HW2 8353   1.443   5.706   4.826
 1398SOL     OW 8354   7.084   6.490   3.476
 1398SOL    HW1 8355   7.059   6.460   3.389
 1398SOL    HW2 8356   7.004   6.480   3.528
 1399SOL     OW 8357   3.180   6.251   4.749
 1399SOL    HW1 8358   3.217   6.244   4.837
 1399SOL    HW2 8359   3.150   6.342   4.743
 1400SOL     OW 8360   2.511   8.460   4.425
 1400SOL    HW1 8361   2.465   8.420   4.498
 1400SOL    HW2 8362   2.460   8.538   4.404
 1401SOL     OW 8363   5.363   2.810   4.854
 1401SOL    HW1 8364   5.353   2.767   4.769
 1401SOL    HW2 8365   5.458   2.823   4.863
 1402SOL     OW 8366   2.129   8.724   5.895
 1402SOL    HW1 8367   2.202   8.775   5.930
 1402SOL    HW2 8368   2.168   8.641   5.868
 1403SOL     OW 8369   4.841   4.702   4.217
 1403SOL    HW1 8370   4.809   4.792   4.232
 1403SOL    HW2 8371   4.762   4.648   4.220
 1404SOL     OW 8372   2.128   7.398   4.072
 1404SOL    HW1 8373   2.156   7.457   4.002
 1404SOL    HW2 8374   2.197   7.331   4.077
 1405SOL     OW 8375   5.104   6.360   1.676
 1405SOL    HW1 8376   5.194   6.329   1.680
 1405SOL    HW2 8377   5.097   6.423   1.749
 1406SOL     OW 8378   4.573   2.965   4.473
 1406SOL    HW1 8379   4.647   2.965   4.413
 1406SOL    HW2 8380   4.504   3.013   4.427
 1407SOL     OW 8381   4.864   5.813   0.644
 1407SOL    HW1 8382   4.829   5.724   0.634
 1407SOL    HW2 8383   4.955   5.800   0.669
 1408SOL     OW 8384   7.217   8.863   4.163
 1408SOL    HW1 8385   7.231   8.784   4.112
 1408SOL    HW2 8386   7.262   8.847   4.246
 1409SOL     OW 8387   1.958   6.267   3.191
 1409SOL    HW1 8388   1.881   6.296   3.241
 1409SOL    HW2 8389   1.977   6.340   3.133
 1410SOL     OW 8390   0.703   8.266   3.710
 1410SOL    HW1 8391   0.631   8.274   3.773
 1410SOL    HW2 8392   0.773   8.320   3.747
 1411SOL     OW 8393   2.981   6.824   2.187
 1411SOL    HW1 8394   2.996   6.815   2.092
 1411SOL    HW2 8395   2.918   6.896   2.194
 1412SOL     OW 8396   2.396   5.891   2.371
 1412SOL    HW1 8397   2.438   5.970   2.338
 1412SOL    HW2 8398   2.307   5.918   2.393
 1413SOL     OW 8399   5.538   1.972   1.000
 1413SOL    HW1 8400   5.549   1.973   1.095
 1413SOL    HW2 8401   5.520   1.881   0.979
 1414SOL     OW 8402   7.360   1.437   0.292
 1414SOL    HW1 8403   7.338   1.438   0.385
 1414SOL    HW2 8404   7.304   1.504   0.253
 1415SOL     OW 8405   6.047   7.600   1.988
 1415SOL    HW1 8406   5.992   7.547   1.931
 1415SOL    HW2 8407   6.003   7.597   2.073
 1416SOL     OW 8408   1.062   9.965   5.234
 1416SOL    HW1 8409   1.115   9.920   5.168
 1416SOL    HW2 8410   1.029   9.896   5.291
 1417SOL     OW 8411   7.654   6.490   2.853
 1417SOL    HW1 8412   7.732   6.506   2.800
 1417SOL    HW2 8413   7.676   6.412   2.904
 1418SOL     OW 8414   4.889   9.972   6.121
 1418SOL    HW1 8415   4.829  10.010   6.057
 1418SOL    HW2 8416   4.947   9.917   6.069
 1419SOL     OW 8417   0.937   4.578   3.835
 1419SOL    HW1 8418   0.978   4.643   3.892
 1419SOL    HW2 8419   0.859   4.622   3.802
 1420SOL     OW 8420   3.825   0.367   0.617
 1420SOL    HW1 8421   3.825   0.278   0.653
 1420SOL    HW2 8422   3.878   0.360   0.537
 1421SOL     OW 8423   3.181   4.430   4.574
 1421SOL    HW1 8424   3.102   4.396   4.532
 1421SOL    HW2 8425   3.203   4.509   4.524
 1422SOL     OW 8426   3.888   6.387   5.941
 1422SOL    HW1 8427   3.974   6.428   5.942
 1422SOL    HW2 8428   3.903   6.300   5.903
 1423SOL     OW 8429   6.224   8.630   2.765
 1423SOL    HW1 8430   6.137   8.645   2.801
 1423SOL    HW2 8431   6.283   8.638   2.840
 1424SOL     OW 8432   4.444   4.790   5.986
 1424SOL    HW1 8433   4.472   4.701   5.964
 1424SOL    HW2 8434   4.507   4.819   6.053
 1425SOL     OW 8435   1.599   1.603   0.713
 1425SOL    HW1 8436   1.525   1.659   0.737
 1425SOL    HW2 8437   1.565   1.514   0.718
 1426SOL     OW 8438  -0.189   3.959   3.928
 1426SOL    HW1 8439  -0.275   3.925   3.907
 1426SOL    HW2 8440  -0.184   4.043   3.883
 1427SOL     OW 8441   7.973   8.897   3.730
 1427SOL    HW1 8442   7.948   8.974   3.679
 1427SOL    HW2 8443   7.892   8.847   3.739
 1428SOL     OW 8444   2.809   6.067   5.431
 1428SOL    HW1 8445   2.776   6.116   5.356
 1428SOL    HW2 8446   2.881   6.120   5.465
 1429SOL     OW 8447   5.509   7.697   3.157
 1429SOL    HW1 8448   5.527   7.677   3.249
 1429SOL    HW2 8449   5.580   7.754   3.130
 1430SOL     OW 8450   1.934   0.564   0.541
 1430SOL    HW1 8451   1.892   0.538   0.459
 1430SOL    HW2 8452   1.896   0.649   0.561
 1431SOL     OW 8453   2.222   2.856   0.463
 1431SOL    HW1 8454   2.225   2.913   0.539
 1431SOL    HW2 8455   2.217   2.767   0.500
 1432SOL     OW 8456  -0.808   3.128   3.240
 1432SOL    HW1 8457  -0.882   3.078   3.206
 1432SOL    HW2 8458  -0.847   3.190   3.301
 1433SOL     OW 8459   3.211   7.075   3.500
 1433SOL    HW1 8460   3.133   7.110   3.457
 1433SOL    HW2 8461   3.232   7.139   3.568
 1434SOL     OW 8462   0.355   1.566   0.841
 1434SOL    HW1 8463   0.341   1.611   0.757
 1434SOL    HW2 8464   0.372   1.475   0.816
 1435SOL     OW 8465   9.161   6.148   0.437
 1435SOL    HW1 8466   9.105   6.226   0.437
 1435SOL    HW2 8467   9.117   6.087   0.496
 1436SOL     OW 8468   6.328   9.948   5.342
 1436SOL    HW1 8469   6.397   9.964   5.406
 1436SOL    HW2 8470   6.285  10.032   5.330
 1437SOL     OW 8471   4.367   1.591   1.377
 1437SOL    HW1 8472   4.335   1.644   1.303
 1437SOL    HW2 8473   4.323   1.629   1.454
 1438SOL     OW 8474   4.343   5.135   3.779
 1438SOL    HW1 8475   4.275   5.181   3.729
 1438SOL    HW2 8476   4.423   5.185   3.761
 1439SOL     OW 8477   1.243   5.168   3.019
 1439SOL    HW1 8478   1.310   5.126   2.965
 1439SOL    HW2 8479   1.188   5.096   3.049
 1440SOL     OW 8480   6.820   5.551   1.204
 1440SOL    HW1 8481   6.780   5.551   1.117
 1440SOL    HW2 8482   6.749   5.526   1.263
 1441SOL     OW 8483   6.377   4.905   0.215
 1441SOL    HW1 8484   6.424   4.885   0.296
 1441SOL    HW2 8485   6.285   4.885   0.235
 1442SOL     OW 8486   2.819   6.551   2.739
 1442SOL    HW1 8487   2.834   6.538   2.833
 1442SOL    HW2 8488   2.896   6.599   2.709
 1443SOL     OW 8489   1.196   7.195   3.721
 1443SOL    HW1 8490   1.218   7.176   3.812
 1443SOL    HW2 8491   1.271   7.246   3.689
 1444SOL     OW 8492   2.253   2.843   3.410
 1444SOL    HW1 8493   2.307   2.854   3.488
 1444SOL    HW2 8494   2.312   2.861   3.337
 1445SOL     OW 8495   0.458   3.982   5.582
 1445SOL    HW1 8496   0.451   4.054   5.645
 1445SOL    HW2 8497   0.520   3.921   5.622
 1446SOL     OW 8498   6.328   5.052   0.602
 1446SOL    HW1 8499   6.331   5.049   0.697
 1446SOL    HW2 8500   6.338   4.961   0.575
 1447SOL     OW 8501   3.817   3.461   5.305
 1447SOL    HW1 8502   3.732   3.502   5.287
 1447SOL    HW2 8503   3.831   3.475   5.399
 1448SOL     OW 8504   5.282   1.409   0.248
 1448SOL    HW1 8505   5.199   1.457   0.246
 1448SOL    HW2 8506   5.333   1.451   0.316
 1449SOL     OW 8507  -0.258   6.177   4.307
 1449SOL    HW1 8508  -0.276   6.266   4.276
 1449SOL    HW2 8509  -0.331   6.157   4.366
 1450SOL     OW 8510   0.553   8.009   5.478
 1450SOL    HW1 8511   0.637   8.041   5.446
 1450SOL    HW2 8512   0.575   7.933   5.532
 1451SOL     OW 8513   4.316   5.391   2.587
 1451SOL    HW1 8514   4.318   5.371   2.493
 1451SOL    HW2 8515   4.238   5.346   2.619
 1452SOL     OW 8516   5.631   7.024   1.884
 1452SOL    HW1 8517   5.668   6.937   1.901
 1452SOL    HW2 8518   5.655   7.076   1.960
 1453SOL     OW 8519   5.314   0.640   0.793
 1453SOL    HW1 8520   5.275   0.697   0.859
 1453SOL    HW2 8521   5.350   0.567   0.843
 1454SOL     OW 8522   1.764   7.465   4.569
 1454SOL    HW1 8523   1.711   7.519   4.511
 1454SOL    HW2 8524   1.854   7.477   4.538
 1455SOL     OW 8525   1.860   3.349   2.086
 1455SOL    HW1 8526   1.773   3.310   2.080
 1455SOL    HW2 8527   1.844   3.436   2.125
 1456SOL     OW 8528   5.970   9.118   5.036
 1456SOL    HW1 8529   6.038   9.163   4.985
 1456SOL    HW2 8530   5.904   9.094   4.971
 1457SOL     OW 8531   6.147   3.635   3.092
 1457SOL    HW1 8532   6.141   3.669   3.181
 1457SOL    HW2 8533   6.229   3.586   3.091
 1458SOL     OW 8534   4.447   8.381   6.087
 1458SOL    HW1 8535   4.422   8.360   5.997
 1458SOL    HW2 8536   4.486   8.300   6.121
 1459SOL     OW 8537   1.767   3.328   5.367
 1459SOL    HW1 8538   1.806   3.275   5.437
 1459SOL    HW2 8539   1.688   3.281   5.342
 1460SOL     OW 8540   4.422   7.830   4.350
 1460SOL    HW1 8541   4.354   7.827   4.283
 1460SOL    HW2 8542   4.458   7.741   4.351
 1461SOL     OW 8543   2.830   1.389   2.400
 1461SOL    HW1 8544   2.769   1.421   2.466
 1461SOL    HW2 8545   2.807   1.437   2.320
 1462SOL     OW 8546   4.430   3.337   3.546
 1462SOL    HW1 8547   4.337   3.333   3.527
 1462SOL    HW2 8548   4.445   3.266   3.609
 1463SOL     OW 8549   5.958   5.369   1.987
 1463SOL    HW1 8550   5.950   5.368   1.892
 1463SOL    HW2 8551   6.035   5.424   2.004
 1464SOL     OW 8552   2.850   0.908   0.216
 1464SOL    HW1 8553   2.921   0.971   0.209
 1464SOL    HW2 8554   2.823   0.912   0.308
 1465SOL     OW 8555   1.813   8.671   2.660
 1465SOL    HW1 8556   1.811   8.753   2.609
 1465SOL    HW2 8557   1.878   8.617   2.615
 1466SOL     OW 8558   6.737   5.579   1.904
 1466SOL    HW1 8559   6.823   5.585   1.946
 1466SOL    HW2 8560   6.679   5.631   1.960
 1467SOL     OW 8561  -1.289   3.566   5.008
 1467SOL    HW1 8562  -1.234   3.611   4.945
 1467SOL    HW2 8563  -1.245   3.484   5.026
 1468SOL     OW 8564   6.586   4.594   2.806
 1468SOL    HW1 8565   6.623   4.623   2.889
 1468SOL    HW2 8566   6.496   4.626   2.807
 1469SOL     OW 8567   8.464   8.280   2.343
 1469SOL    HW1 8568   8.538   8.341   2.339
 1469SOL    HW2 8569   8.503   8.194   2.357
 1470SOL     OW 8570   2.341   4.512   0.067
 1470SOL    HW1 8571   2.414   4.535   0.010
 1470SOL    HW2 8572   2.308   4.429   0.033
 1471SOL     OW 8573   3.103   8.397   2.559
 1471SOL    HW1 8574   3.008   8.388   2.564
 1471SOL    HW2 8575   3.132   8.317   2.515
 1472SOL     OW 8576   2.452   5.184   3.687
 1472SOL    HW1 8577   2.430   5.221   3.601
 1472SOL    HW2 8578   2.484   5.259   3.738
 1473SOL     OW 8579   5.211   3.689   5.797
 1473SOL    HW1 8580   5.174   3.714   5.881
 1473SOL    HW2 8581   5.284   3.631   5.819
 1474SOL     OW 8582   3.946   6.520   3.661
 1474SOL    HW1 8583   4.010   6.461   3.621
 1474SOL    HW2 8584   3.870   6.515   3.603
 1475SOL     OW 8585   7.781   8.508   2.402
 1475SOL    HW1 8586   7.744   8.459   2.329
 1475SOL    HW2 8587   7.738   8.472   2.480
 1476SOL     OW 8588   3.730   5.980   2.677
 1476SOL    HW1 8589   3.651   6.003   2.627
 1476SOL    HW2 8590   3.710   5.895   2.715
 1477SOL     OW 8591   1.685   6.039   4.877
 1477SOL    HW1 8592   1.591   6.024   4.886
 1477SOL    HW2 8593   1.704   6.020   4.785
 1478SOL     OW 8594   2.352   7.326   4.683
 1478SOL    HW1 8595   2.391   7.282   4.608
 1478SOL    HW2 8596   2.278   7.374   4.646
 1479SOL     OW 8597   1.934   8.371   4.844
 1479SOL    HW1 8598   1.868   8.344   4.907
 1479SOL    HW2 8599   1.961   8.458   4.873
 1480SOL     OW 8600   4.180   6.394   3.491
 1480SOL    HW1 8601   4.137   6.448   3.425
 1480SOL    HW2 8602   4.186   6.307   3.450
 1481SOL     OW 8603   2.749   8.362   3.368
 1481SOL    HW1 8604   2.676   8.366   3.307
 1481SOL    HW2 8605   2.800   8.442   3.351
 1482SOL     OW 8606   0.819   0.443   0.143
 1482SOL    HW1 8607   0.911   0.421   0.154
 1482SOL    HW2 8608   0.817   0.507   0.071
 1483SOL     OW 8609   4.524   3.943   4.964
 1483SOL    HW1 8610   4.491   3.921   5.050
 1483SOL    HW2 8611   4.582   3.870   4.940
 1484SOL     OW 8612   1.256   4.157   3.203
 1484SOL    HW1 8613   1.331   4.200   3.162
 1484SOL    HW2 8614   1.220   4.223   3.262
 1485SOL     OW 8615   4.950   4.343   3.339
 1485SOL    HW1 8616   4.926   4.428   3.376
 1485SOL    HW2 8617   4.884   4.283   3.373
 1486SOL     OW 8618   1.915   1.828   1.699
 1486SOL    HW1 8619   1.838   1.777   1.674
 1486SOL    HW2 8620   1.884   1.885   1.770
 1487SOL     OW 8621  -1.510   3.687   5.533
 1487SOL    HW1 8622  -1.571   3.614   5.529
 1487SOL    HW2 8623  -1.437   3.661   5.477
 1488SOL     OW 8624   6.874   6.923   5.035
 1488SOL    HW1 8625   6.853   6.849   5.092
 1488SOL    HW2 8626   6.929   6.885   4.966
 1489SOL     OW 8627  -0.068   4.800   3.680
 1489SOL    HW1 8628  -0.018   4.756   3.749
 1489SOL    HW2 8629  -0.003   4.820   3.613
 1490SOL     OW 8630   7.072   9.354   4.288
 1490SOL    HW1 8631   7.030   9.439   4.301
 1490SOL    HW2 8632   7.119   9.337   4.369
 1491SOL     OW 8633   4.431   8.774   5.446
 1491SOL    HW1 8634   4.366   8.706   5.462
 1491SOL    HW2 8635   4.416   8.839   5.515
 1492SOL     OW 8636   7.671   6.933   1.526
 1492SOL    HW1 8637   7.673   6.878   1.604
 1492SOL    HW2 8638   7.622   6.881   1.462
 1493SOL     OW 8639   6.781   7.005   1.921
 1493SOL    HW1 8640   6.871   6.993   1.888
 1493SOL    HW2 8641   6.763   7.098   1.907
 1494SOL     OW 8642   2.917   6.454   3.708
 1494SOL    HW1 8643   2.843   6.481   3.762
 1494SOL    HW2 8644   2.916   6.514   3.634
 1495SOL     OW 8645  -0.539   5.081   4.847
 1495SOL    HW1 8646  -0.512   5.173   4.845
 1495SOL    HW2 8647  -0.571   5.067   4.937
 1496SOL     OW 8648   4.088   9.115   5.784
 1496SOL    HW1 8649   4.012   9.064   5.812
 1496SOL    HW2 8650   4.126   9.065   5.712
 1497SOL     OW 8651   4.373   5.906   5.861
 1497SOL    HW1 8652   4.318   5.912   5.939
 1497SOL    HW2 8653   4.310   5.906   5.788
 1498SOL     OW 8654   6.898   2.389   1.704
 1498SOL    HW1 8655   6.923   2.461   1.645
 1498SOL    HW2 8656   6.969   2.326   1.696
 1499SOL     OW 8657   9.413   7.648   1.358
 1499SOL    HW1 8658   9.435   7.630   1.266
 1499SOL    HW2 8659   9.317   7.647   1.360
 1500SOL     OW 8660  -1.135   3.676   5.682
 1500SOL    HW1 8661  -1.082   3.598   5.663
 1500SOL    HW2 8662  -1.135   3.725   5.599
 1501SOL     OW 8663   4.049   4.879   4.022
 1501SOL    HW1 8664   4.031   4.971   4.037
 1501SOL    HW2 8665   4.144   4.873   4.021
 1502SOL     OW 8666   1.906   4.920   2.517
 1502SOL    HW1 8667   1.951   4.858   2.573
 1502SOL    HW2 8668   1.946   5.005   2.537
 1503SOL     OW 8669   5.081   7.212   4.732
 1503SOL    HW1 8670   5.116   7.246   4.815
 1503SOL    HW2 8671   5.128   7.130   4.717
 1504SOL     OW 8672   2.069   5.665   1.445
 1504SOL    HW1 8673   2.014   5.667   1.367
 1504SOL    HW2 8674   2.125   5.742   1.437
 1505SOL     OW 8675   0.336   8.344   5.694
 1505SOL    HW1 8676   0.402   8.407   5.666
 1505SOL    HW2 8677   0.280   8.393   5.754
 1506SOL     OW 8678   8.041   3.931   0.886
 1506SOL    HW1 8679   8.060   3.966   0.799
 1506SOL    HW2 8680   8.111   3.868   0.903
 1507SOL     OW 8681   2.050   4.080   3.237
 1507SOL    HW1 8682   2.085   4.109   3.322
 1507SOL    HW2 8683   1.956   4.098   3.242
 1508SOL     OW 8684   2.280   3.470   4.135
 1508SOL    HW1 8685   2.253   3.518   4.056
 1508SOL    HW2 8686   2.213   3.403   4.146
 1509SOL     OW 8687   3.909   8.586   4.193
 1509SOL    HW1 8688   3.895   8.607   4.285
 1509SOL    HW2 8689   3.988   8.532   4.192
 1510SOL     OW 8690   0.890   6.067   4.374
 1510SOL    HW1 8691   0.813   6.123   4.371
 1510SOL    HW2 8692   0.929   6.085   4.460
 1511SOL     OW 8693   4.463   6.824   2.367
 1511SOL    HW1 8694   4.373   6.792   2.364
 1511SOL    HW2 8695   4.499   6.785   2.447
 1512SOL     OW 8696   5.929   5.916   6.154
 1512SOL    HW1 8697   5.888   5.845   6.103
 1512SOL    HW2 8698   5.911   5.995   6.104
 1513SOL     OW 8699   2.533   8.665   3.913
 1513SOL    HW1 8700   2.550   8.624   3.998
 1513SOL    HW2 8701   2.575   8.608   3.849
 1514SOL     OW 8702   5.920   5.674   4.695
 1514SOL    HW1 8703   5.844   5.732   4.689
 1514SOL    HW2 8704   5.972   5.693   4.618
 1515SOL     OW 8705   7.206   9.049   5.747
 1515SOL    HW1 8706   7.212   9.137   5.710
 1515SOL    HW2 8707   7.209   9.062   5.842
 1516SOL     OW 8708   6.077   6.637   3.064
 1516SOL    HW1 8709   6.167   6.640   3.095
 1516SOL    HW2 8710   6.038   6.720   3.091
 1517SOL     OW 8711   4.928   1.095   1.384
 1517SOL    HW1 8712   5.013   1.134   1.402
 1517SOL    HW2 8713   4.946   1.001   1.375
 1518SOL     OW 8714  -0.145   3.871   2.633
 1518SOL    HW1 8715  -0.229   3.837   2.603
 1518SOL    HW2 8716  -0.107   3.800   2.685
 1519SOL     OW 8717   5.622   7.879   4.780
 1519SOL    HW1 8718   5.591   7.799   4.737
 1519SOL    HW2 8719   5.714   7.886   4.756
 1520SOL     OW 8720   4.173  10.003   5.225
 1520SOL    HW1 8721   4.096  10.055   5.249
 1520SOL    HW2 8722   4.202  10.040   5.141
 1521SOL     OW 8723   5.356   6.360   0.558
 1521SOL    HW1 8724   5.378   6.391   0.471
 1521SOL    HW2 8725   5.383   6.268   0.559
 1522SOL     OW 8726   2.004   6.444   2.996
 1522SOL    HW1 8727   1.984   6.527   2.953
 1522SOL    HW2 8728   2.073   6.405   2.941
 1523SOL     OW 8729   3.402   8.202   4.450
 1523SOL    HW1 8730   3.462   8.200   4.375
 1523SOL    HW2 8731   3.372   8.293   4.454
 1524SOL     OW 8732   3.822   8.884   3.215
 1524SOL    HW1 8733   3.741   8.849   3.178
 1524SOL    HW2 8734   3.892   8.839   3.167
 1525SOL     OW 8735   5.377   3.986   2.891
 1525SOL    HW1 8736   5.292   4.018   2.922
 1525SOL    HW2 8737   5.356   3.934   2.814
 1526SOL     OW 8738   3.569   8.781   3.802
 1526SOL    HW1 8739   3.519   8.804   3.880
 1526SOL    HW2 8740   3.517   8.815   3.729
 1527SOL     OW 8741   1.159   3.236   0.046
 1527SOL    HW1 8742   1.194   3.164   0.098
 1527SOL    HW2 8743   1.074   3.256   0.085
 1528SOL     OW 8744   2.675   8.526   2.717
 1528SOL    HW1 8745   2.648   8.479   2.796
 1528SOL    HW2 8746   2.621   8.605   2.717
 1529SOL     OW 8747   5.789   6.684   0.950
 1529SOL    HW1 8748   5.842   6.708   0.873
 1529SOL    HW2 8749   5.753   6.599   0.928
 1530SOL     OW 8750   5.428   8.269   3.972
 1530SOL    HW1 8751   5.490   8.339   3.954
 1530SOL    HW2 8752   5.358   8.282   3.909
 1531SOL     OW 8753  -1.101   3.996   5.607
 1531SOL    HW1 8754  -1.096   4.077   5.556
 1531SOL    HW2 8755  -1.175   3.948   5.569
 1532SOL     OW 8756  -0.803   6.667   5.800
 1532SOL    HW1 8757  -0.869   6.718   5.754
 1532SOL    HW2 8758  -0.786   6.715   5.880
 1533SOL     OW 8759   4.537   1.419   1.062
 1533SOL    HW1 8760   4.571   1.336   1.095
 1533SOL    HW2 8761   4.602   1.446   0.996
 1534SOL     OW 8762   5.453   7.389   3.237
 1534SOL    HW1 8763   5.539   7.428   3.224
 1534SOL    HW2 8764   5.391   7.454   3.204
 1535SOL     OW 8765   1.628   6.495   3.165
 1535SOL    HW1 8766   1.662   6.415   3.206
 1535SOL    HW2 8767   1.608   6.469   3.075
 1536SOL     OW 8768   5.725   4.184   4.975
 1536SOL    HW1 8769   5.761   4.104   5.013
 1536SOL    HW2 8770   5.706   4.240   5.050
 1537SOL     OW 8771   4.443   3.212   5.363
 1537SOL    HW1 8772   4.365   3.156   5.353
 1537SOL    HW2 8773   4.496   3.192   5.286
 1538SOL     OW 8774   3.197   6.254   2.322
 1538SOL    HW1 8775   3.262   6.187   2.345
 1538SOL    HW2 8776   3.114   6.207   2.324
 1539SOL     OW 8777   6.551   3.861   0.800
 1539SOL    HW1 8778   6.494   3.786   0.812
 1539SOL    HW2 8779   6.639   3.827   0.811
 1540SOL     OW 8780   0.872   1.369   0.292
 1540SOL    HW1 8781   0.936   1.439   0.306
 1540SOL    HW2 8782   0.878   1.316   0.372
 1541SOL     OW 8783   7.399   4.309   0.781
 1541SOL    HW1 8784   7.417   4.240   0.845
 1541SOL    HW2 8785   7.308   4.333   0.797
 1542SOL     OW 8786   3.039   3.241   3.533
 1542SOL    HW1 8787   3.100   3.185   3.486
 1542SOL    HW2 8788   2.993   3.182   3.593
 1543SOL     OW 8789   2.662   3.236   5.432
 1543SOL    HW1 8790   2.633   3.189   5.510
 1543SOL    HW2 8791   2.596   3.304   5.419
 1544SOL     OW 8792   5.546   6.703   4.149
 1544SOL    HW1 8793   5.464   6.752   4.157
 1544SOL    HW2 8794   5.614   6.770   4.155
 1545SOL     OW 8795   4.201   7.945   5.680
 1545SOL    HW1 8796   4.137   8.006   5.716
 1545SOL    HW2 8797   4.181   7.941   5.587
 1546SOL     OW 8798   3.465   6.799   2.513
 1546SOL    HW1 8799   3.492   6.878   2.467
 1546SOL    HW2 8800   3.458   6.825   2.605
 1547SOL     OW 8801   3.941   2.664   3.663
 1547SOL    HW1 8802   3.964   2.635   3.575
 1547SOL    HW2 8803   3.881   2.597   3.696
 1548SOL     OW 8804  -0.746   3.554   5.301
 1548SOL    HW1 8805  -0.780   3.468   5.322
 1548SOL    HW2 8806  -0.777   3.610   5.373
 1549SOL     OW 8807   2.034   5.524   5.302
 1549SOL    HW1 8808   2.040   5.557   5.213
 1549SOL    HW2 8809   2.084   5.443   5.301
 1550SOL     OW 8810  -0.920   5.817   5.945
 1550SOL    HW1 8811  -0.902   5.723   5.948
 1550SOL    HW2 8812  -1.006   5.824   5.905
 1551SOL     OW 8813   5.855   4.243   4.740
 1551SOL    HW1 8814   5.811   4.229   4.824
 1551SOL    HW2 8815   5.817   4.178   4.681
 1552SOL     OW 8816   5.121   1.424   0.565
 1552SOL    HW1 8817   5.196   1.470   0.603
 1552SOL    HW2 8818   5.157   1.344   0.528
 1553SOL     OW 8819   4.787   3.364   4.031
 1553SOL    HW1 8820   4.733   3.398   3.960
 1553SOL    HW2 8821   4.729   3.305   4.078
 1554SOL     OW 8822   4.327   8.198   2.366
 1554SOL    HW1 8823   4.276   8.117   2.364
 1554SOL    HW2 8824   4.271   8.260   2.414
 1555SOL     OW 8825   0.553   3.135   5.224
 1555SOL    HW1 8826   0.564   3.187   5.303
 1555SOL    HW2 8827   0.458   3.134   5.209
 1556SOL     OW 8828   5.980   7.268   5.081
 1556SOL    HW1 8829   6.036   7.337   5.118
 1556SOL    HW2 8830   6.034   7.189   5.083
 1557SOL     OW 8831   0.425   1.319   1.969
 1557SOL    HW1 8832   0.497   1.262   1.996
 1557SOL    HW2 8833   0.418   1.384   2.039
 1558SOL     OW 8834   3.931   6.007   1.196
 1558SOL    HW1 8835   3.884   6.026   1.115
 1558SOL    HW2 8836   3.862   6.008   1.263
 1559SOL     OW 8837   6.063   5.236   3.175
 1559SOL    HW1 8838   6.036   5.272   3.090
 1559SOL    HW2 8839   5.996   5.266   3.236
 1560SOL     OW 8840   5.889   4.604   0.852
 1560SOL    HW1 8841   5.974   4.617   0.893
 1560SOL    HW2 8842   5.839   4.682   0.877
 1561SOL     OW 8843   5.393   7.750   1.978
 1561SOL    HW1 8844   5.423   7.740   2.068
 1561SOL    HW2 8845   5.298   7.754   1.984
 1562SOL     OW 8846   0.615   5.861   5.197
 1562SOL    HW1 8847   0.586   5.826   5.281
 1562SOL    HW2 8848   0.665   5.939   5.219
 1563SOL     OW 8849   7.855   2.418   0.756
 1563SOL    HW1 8850   7.817   2.498   0.791
 1563SOL    HW2 8851   7.949   2.436   0.752
 1564SOL     OW 8852   7.121   7.377   4.363
 1564SOL    HW1 8853   7.202   7.371   4.311
 1564SOL    HW2 8854   7.073   7.450   4.324
 1565SOL     OW 8855   5.377   6.511   5.633
 1565SOL    HW1 8856   5.343   6.596   5.661
 1565SOL    HW2 8857   5.387   6.519   5.538
 1566SOL     OW 8858   6.662   6.374   3.339
 1566SOL    HW1 8859   6.672   6.452   3.393
 1566SOL    HW2 8860   6.694   6.400   3.253
 1567SOL     OW 8861  -0.739   5.305   5.416
 1567SOL    HW1 8862  -0.657   5.333   5.376
 1567SOL    HW2 8863  -0.782   5.387   5.442
 1568SOL     OW 8864   2.272   3.451   3.858
 1568SOL    HW1 8865   2.304   3.360   3.855
 1568SOL    HW2 8866   2.190   3.446   3.905
 1569SOL     OW 8867   4.307   2.803   3.834
 1569SOL    HW1 8868   4.323   2.859   3.758
 1569SOL    HW2 8869   4.233   2.843   3.880
 1570SOL     OW 8870   3.718   7.164   0.736
 1570SOL    HW1 8871   3.812   7.149   0.734
 1570SOL    HW2 8872   3.700   7.214   0.657
 1571SOL     OW 8873   5.845   7.806   5.416
 1571SOL    HW1 8874   5.871   7.721   5.452
 1571SOL    HW2 8875   5.863   7.868   5.488
 1572SOL     OW 8876   2.437   1.058   0.265
 1572SOL    HW1 8877   2.464   1.150   0.255
 1572SOL    HW2 8878   2.400   1.035   0.180
 1573SOL     OW 8879   1.823   4.276   5.581
 1573SOL    HW1 8880   1.796   4.368   5.584
 1573SOL    HW2 8881   1.789   4.239   5.662
 1574SOL     OW 8882   6.168   8.741   5.152
 1574SOL    HW1 8883   6.201   8.662   5.110
 1574SOL    HW2 8884   6.073   8.730   5.153
 1575SOL     OW 8885   0.830   7.440   4.100
 1575SOL    HW1 8886   0.746   7.477   4.127
 1575SOL    HW2 8887   0.878   7.515   4.065
[truncated: 1,138,367 more chars]
