# Supplementary material for: Improvement in predicting drug sensitivity changes associated with protein mutations using a molecular dynamics based alchemical mutation method
Source: Sci Rep. 2020 Feb 7;10:2161. doi: 10.1038/s41598-020-58877-9 (PMC7005789; doi:10.1038/s41598-020-58877-9)
Supplement: Supplementary file 2 — Supplementary Information. [file 41598_2020_58877_MOESM2_ESM.zip › S1_input/MP-CAFEE/ALR2/388/T113Y_388/complex_gpu/topol_ed.top]

;
;	File 'topol.top' was generated
;	By user: fono (1034)
;	On host: login.iib
;	At date: Thu Nov 28 10:41:16 2019

;
;	This is a standalone topology file
;
;	Created by:
;	                 :-) GROMACS - gmx pdb2gmx, VERSION 5.1.4 (-:
;	
;	Executable:   /home/apps/gromacs/gromacsv5.1.4/bin/gmx
;	Data prefix:  /home/apps/gromacs/gromacsv5.1.4
;	Command line:
;	  gmx pdb2gmx -f ../structure/2IKI_refined_T113Y.pdb -o pdb2gmx.gro -ignh -renum
;	Force field was read from the standard GROMACS share directory.
;

; Include forcefield parameters
#include "amber99sb-ildn.ff/forcefield.itp"
; Include ligand topology
#include "../structure/2IKI_NAP_GMX.itp"

; Include ligand topology
#include "../structure/2IKI_388_GMX.itp"


[ moleculetype ]
; Name            nrexcl
Protein_chain_A     3

[ atoms ]
;   nr       type  resnr residue  atom   cgnr     charge       mass  typeB    chargeB      massB
; residue   1 ACE rtp ACE  q  0.0
     1         CT      1    ACE    CH3      1    -0.3662      12.01   ; qtot -0.3662
     2         HC      1    ACE   HH31      2     0.1123      1.008   ; qtot -0.2539
     3         HC      1    ACE   HH32      3     0.1123      1.008   ; qtot -0.1416
     4         HC      1    ACE   HH33      4     0.1123      1.008   ; qtot -0.0293
     5          C      1    ACE      C      5     0.5972      12.01   ; qtot 0.5679
     6          O      1    ACE      O      6    -0.5679         16   ; qtot 0
; residue   2 ALA rtp ALA  q  0.0
     7          N      2    ALA      N      7    -0.4157      14.01   ; qtot -0.4157
     8          H      2    ALA      H      8     0.2719      1.008   ; qtot -0.1438
     9         CT      2    ALA     CA      9     0.0337      12.01   ; qtot -0.1101
    10         H1      2    ALA     HA     10     0.0823      1.008   ; qtot -0.0278
    11         CT      2    ALA     CB     11    -0.1825      12.01   ; qtot -0.2103
    12         HC      2    ALA    HB1     12     0.0603      1.008   ; qtot -0.15
    13         HC      2    ALA    HB2     13     0.0603      1.008   ; qtot -0.0897
    14         HC      2    ALA    HB3     14     0.0603      1.008   ; qtot -0.0294
    15          C      2    ALA      C     15     0.5973      12.01   ; qtot 0.5679
    16          O      2    ALA      O     16    -0.5679         16   ; qtot 0
; residue   3 SER rtp SER  q  0.0
    17          N      3    SER      N     17    -0.4157      14.01   ; qtot -0.4157
    18          H      3    SER      H     18     0.2719      1.008   ; qtot -0.1438
    19         CT      3    SER     CA     19    -0.0249      12.01   ; qtot -0.1687
    20         H1      3    SER     HA     20     0.0843      1.008   ; qtot -0.0844
    21         CT      3    SER     CB     21     0.2117      12.01   ; qtot 0.1273
    22         H1      3    SER    HB1     22     0.0352      1.008   ; qtot 0.1625
    23         H1      3    SER    HB2     23     0.0352      1.008   ; qtot 0.1977
    24         OH      3    SER     OG     24    -0.6546         16   ; qtot -0.4569
    25         HO      3    SER     HG     25     0.4275      1.008   ; qtot -0.0294
    26          C      3    SER      C     26     0.5973      12.01   ; qtot 0.5679
    27          O      3    SER      O     27    -0.5679         16   ; qtot 0
; residue   4 ARG rtp ARG  q +1.0
    28          N      4    ARG      N     28    -0.3479      14.01   ; qtot -0.3479
    29          H      4    ARG      H     29     0.2747      1.008   ; qtot -0.0732
    30         CT      4    ARG     CA     30    -0.2637      12.01   ; qtot -0.3369
    31         H1      4    ARG     HA     31      0.156      1.008   ; qtot -0.1809
    32         CT      4    ARG     CB     32    -0.0007      12.01   ; qtot -0.1816
    33         HC      4    ARG    HB1     33     0.0327      1.008   ; qtot -0.1489
    34         HC      4    ARG    HB2     34     0.0327      1.008   ; qtot -0.1162
    35         CT      4    ARG     CG     35      0.039      12.01   ; qtot -0.0772
    36         HC      4    ARG    HG1     36     0.0285      1.008   ; qtot -0.0487
    37         HC      4    ARG    HG2     37     0.0285      1.008   ; qtot -0.0202
    38         CT      4    ARG     CD     38     0.0486      12.01   ; qtot 0.0284
    39         H1      4    ARG    HD1     39     0.0687      1.008   ; qtot 0.0971
    40         H1      4    ARG    HD2     40     0.0687      1.008   ; qtot 0.1658
    41         N2      4    ARG     NE     41    -0.5295      14.01   ; qtot -0.3637
    42          H      4    ARG     HE     42     0.3456      1.008   ; qtot -0.0181
    43         CA      4    ARG     CZ     43     0.8076      12.01   ; qtot 0.7895
    44         N2      4    ARG    NH1     44    -0.8627      14.01   ; qtot -0.0732
    45          H      4    ARG   HH11     45     0.4478      1.008   ; qtot 0.3746
    46          H      4    ARG   HH12     46     0.4478      1.008   ; qtot 0.8224
    47         N2      4    ARG    NH2     47    -0.8627      14.01   ; qtot -0.0403
    48          H      4    ARG   HH21     48     0.4478      1.008   ; qtot 0.4075
    49          H      4    ARG   HH22     49     0.4478      1.008   ; qtot 0.8553
    50          C      4    ARG      C     50     0.7341      12.01   ; qtot 1.589
    51          O      4    ARG      O     51    -0.5894         16   ; qtot 1
; residue   5 ILE rtp ILE  q  0.0
    52          N      5    ILE      N     52    -0.4157      14.01   ; qtot 0.5843
    53          H      5    ILE      H     53     0.2719      1.008   ; qtot 0.8562
    54         CT      5    ILE     CA     54    -0.0597      12.01   ; qtot 0.7965
    55         H1      5    ILE     HA     55     0.0869      1.008   ; qtot 0.8834
    56         CT      5    ILE     CB     56     0.1303      12.01   ; qtot 1.014
    57         HC      5    ILE     HB     57     0.0187      1.008   ; qtot 1.032
    58         CT      5    ILE    CG2     58    -0.3204      12.01   ; qtot 0.712
    59         HC      5    ILE   HG21     59     0.0882      1.008   ; qtot 0.8002
    60         HC      5    ILE   HG22     60     0.0882      1.008   ; qtot 0.8884
    61         HC      5    ILE   HG23     61     0.0882      1.008   ; qtot 0.9766
    62         CT      5    ILE    CG1     62     -0.043      12.01   ; qtot 0.9336
    63         HC      5    ILE   HG11     63     0.0236      1.008   ; qtot 0.9572
    64         HC      5    ILE   HG12     64     0.0236      1.008   ; qtot 0.9808
    65         CT      5    ILE     CD     65     -0.066      12.01   ; qtot 0.9148
    66         HC      5    ILE    HD1     66     0.0186      1.008   ; qtot 0.9334
    67         HC      5    ILE    HD2     67     0.0186      1.008   ; qtot 0.952
    68         HC      5    ILE    HD3     68     0.0186      1.008   ; qtot 0.9706
    69          C      5    ILE      C     69     0.5973      12.01   ; qtot 1.568
    70          O      5    ILE      O     70    -0.5679         16   ; qtot 1
; residue   6 LEU rtp LEU  q  0.0
    71          N      6    LEU      N     71    -0.4157      14.01   ; qtot 0.5843
    72          H      6    LEU      H     72     0.2719      1.008   ; qtot 0.8562
    73         CT      6    LEU     CA     73    -0.0518      12.01   ; qtot 0.8044
    74         H1      6    LEU     HA     74     0.0922      1.008   ; qtot 0.8966
    75         CT      6    LEU     CB     75    -0.1102      12.01   ; qtot 0.7864
    76         HC      6    LEU    HB1     76     0.0457      1.008   ; qtot 0.8321
    77         HC      6    LEU    HB2     77     0.0457      1.008   ; qtot 0.8778
    78         CT      6    LEU     CG     78     0.3531      12.01   ; qtot 1.231
    79         HC      6    LEU     HG     79    -0.0361      1.008   ; qtot 1.195
    80         CT      6    LEU    CD1     80    -0.4121      12.01   ; qtot 0.7827
    81         HC      6    LEU   HD11     81        0.1      1.008   ; qtot 0.8827
    82         HC      6    LEU   HD12     82        0.1      1.008   ; qtot 0.9827
    83         HC      6    LEU   HD13     83        0.1      1.008   ; qtot 1.083
    84         CT      6    LEU    CD2     84    -0.4121      12.01   ; qtot 0.6706
    85         HC      6    LEU   HD21     85        0.1      1.008   ; qtot 0.7706
    86         HC      6    LEU   HD22     86        0.1      1.008   ; qtot 0.8706
    87         HC      6    LEU   HD23     87        0.1      1.008   ; qtot 0.9706
    88          C      6    LEU      C     88     0.5973      12.01   ; qtot 1.568
    89          O      6    LEU      O     89    -0.5679         16   ; qtot 1
; residue   7 LEU rtp LEU  q  0.0
    90          N      7    LEU      N     90    -0.4157      14.01   ; qtot 0.5843
    91          H      7    LEU      H     91     0.2719      1.008   ; qtot 0.8562
    92         CT      7    LEU     CA     92    -0.0518      12.01   ; qtot 0.8044
    93         H1      7    LEU     HA     93     0.0922      1.008   ; qtot 0.8966
    94         CT      7    LEU     CB     94    -0.1102      12.01   ; qtot 0.7864
    95         HC      7    LEU    HB1     95     0.0457      1.008   ; qtot 0.8321
    96         HC      7    LEU    HB2     96     0.0457      1.008   ; qtot 0.8778
    97         CT      7    LEU     CG     97     0.3531      12.01   ; qtot 1.231
    98         HC      7    LEU     HG     98    -0.0361      1.008   ; qtot 1.195
    99         CT      7    LEU    CD1     99    -0.4121      12.01   ; qtot 0.7827
   100         HC      7    LEU   HD11    100        0.1      1.008   ; qtot 0.8827
   101         HC      7    LEU   HD12    101        0.1      1.008   ; qtot 0.9827
   102         HC      7    LEU   HD13    102        0.1      1.008   ; qtot 1.083
   103         CT      7    LEU    CD2    103    -0.4121      12.01   ; qtot 0.6706
   104         HC      7    LEU   HD21    104        0.1      1.008   ; qtot 0.7706
   105         HC      7    LEU   HD22    105        0.1      1.008   ; qtot 0.8706
   106         HC      7    LEU   HD23    106        0.1      1.008   ; qtot 0.9706
   107          C      7    LEU      C    107     0.5973      12.01   ; qtot 1.568
   108          O      7    LEU      O    108    -0.5679         16   ; qtot 1
; residue   8 ASN rtp ASN  q  0.0
   109          N      8    ASN      N    109    -0.4157      14.01   ; qtot 0.5843
   110          H      8    ASN      H    110     0.2719      1.008   ; qtot 0.8562
   111         CT      8    ASN     CA    111     0.0143      12.01   ; qtot 0.8705
   112         H1      8    ASN     HA    112     0.1048      1.008   ; qtot 0.9753
   113         CT      8    ASN     CB    113    -0.2041      12.01   ; qtot 0.7712
   114         HC      8    ASN    HB1    114     0.0797      1.008   ; qtot 0.8509
   115         HC      8    ASN    HB2    115     0.0797      1.008   ; qtot 0.9306
   116          C      8    ASN     CG    116      0.713      12.01   ; qtot 1.644
   117          O      8    ASN    OD1    117    -0.5931         16   ; qtot 1.051
   118          N      8    ASN    ND2    118    -0.9191      14.01   ; qtot 0.1314
   119          H      8    ASN   HD21    119     0.4196      1.008   ; qtot 0.551
   120          H      8    ASN   HD22    120     0.4196      1.008   ; qtot 0.9706
   121          C      8    ASN      C    121     0.5973      12.01   ; qtot 1.568
   122          O      8    ASN      O    122    -0.5679         16   ; qtot 1
; residue   9 ASN rtp ASN  q  0.0
   123          N      9    ASN      N    123    -0.4157      14.01   ; qtot 0.5843
   124          H      9    ASN      H    124     0.2719      1.008   ; qtot 0.8562
   125         CT      9    ASN     CA    125     0.0143      12.01   ; qtot 0.8705
   126         H1      9    ASN     HA    126     0.1048      1.008   ; qtot 0.9753
   127         CT      9    ASN     CB    127    -0.2041      12.01   ; qtot 0.7712
   128         HC      9    ASN    HB1    128     0.0797      1.008   ; qtot 0.8509
   129         HC      9    ASN    HB2    129     0.0797      1.008   ; qtot 0.9306
   130          C      9    ASN     CG    130      0.713      12.01   ; qtot 1.644
   131          O      9    ASN    OD1    131    -0.5931         16   ; qtot 1.051
   132          N      9    ASN    ND2    132    -0.9191      14.01   ; qtot 0.1314
   133          H      9    ASN   HD21    133     0.4196      1.008   ; qtot 0.551
   134          H      9    ASN   HD22    134     0.4196      1.008   ; qtot 0.9706
   135          C      9    ASN      C    135     0.5973      12.01   ; qtot 1.568
   136          O      9    ASN      O    136    -0.5679         16   ; qtot 1
; residue  10 GLY rtp GLY  q  0.0
   137          N     10    GLY      N    137    -0.4157      14.01   ; qtot 0.5843
   138          H     10    GLY      H    138     0.2719      1.008   ; qtot 0.8562
   139         CT     10    GLY     CA    139    -0.0252      12.01   ; qtot 0.831
   140         H1     10    GLY    HA1    140     0.0698      1.008   ; qtot 0.9008
   141         H1     10    GLY    HA2    141     0.0698      1.008   ; qtot 0.9706
   142          C     10    GLY      C    142     0.5973      12.01   ; qtot 1.568
   143          O     10    GLY      O    143    -0.5679         16   ; qtot 1
; residue  11 ALA rtp ALA  q  0.0
   144          N     11    ALA      N    144    -0.4157      14.01   ; qtot 0.5843
   145          H     11    ALA      H    145     0.2719      1.008   ; qtot 0.8562
   146         CT     11    ALA     CA    146     0.0337      12.01   ; qtot 0.8899
   147         H1     11    ALA     HA    147     0.0823      1.008   ; qtot 0.9722
   148         CT     11    ALA     CB    148    -0.1825      12.01   ; qtot 0.7897
   149         HC     11    ALA    HB1    149     0.0603      1.008   ; qtot 0.85
   150         HC     11    ALA    HB2    150     0.0603      1.008   ; qtot 0.9103
   151         HC     11    ALA    HB3    151     0.0603      1.008   ; qtot 0.9706
   152          C     11    ALA      C    152     0.5973      12.01   ; qtot 1.568
   153          O     11    ALA      O    153    -0.5679         16   ; qtot 1
; residue  12 LYS rtp LYS  q +1.0
   154          N     12    LYS      N    154    -0.3479      14.01   ; qtot 0.6521
   155          H     12    LYS      H    155     0.2747      1.008   ; qtot 0.9268
   156         CT     12    LYS     CA    156      -0.24      12.01   ; qtot 0.6868
   157         H1     12    LYS     HA    157     0.1426      1.008   ; qtot 0.8294
   158         CT     12    LYS     CB    158    -0.0094      12.01   ; qtot 0.82
   159         HC     12    LYS    HB1    159     0.0362      1.008   ; qtot 0.8562
   160         HC     12    LYS    HB2    160     0.0362      1.008   ; qtot 0.8924
   161         CT     12    LYS     CG    161     0.0187      12.01   ; qtot 0.9111
   162         HC     12    LYS    HG1    162     0.0103      1.008   ; qtot 0.9214
   163         HC     12    LYS    HG2    163     0.0103      1.008   ; qtot 0.9317
   164         CT     12    LYS     CD    164    -0.0479      12.01   ; qtot 0.8838
   165         HC     12    LYS    HD1    165     0.0621      1.008   ; qtot 0.9459
   166         HC     12    LYS    HD2    166     0.0621      1.008   ; qtot 1.008
   167         CT     12    LYS     CE    167    -0.0143      12.01   ; qtot 0.9937
   168         HP     12    LYS    HE1    168     0.1135      1.008   ; qtot 1.107
   169         HP     12    LYS    HE2    169     0.1135      1.008   ; qtot 1.221
   170         N3     12    LYS     NZ    170    -0.3854      14.01   ; qtot 0.8353
   171          H     12    LYS    HZ1    171       0.34      1.008   ; qtot 1.175
   172          H     12    LYS    HZ2    172       0.34      1.008   ; qtot 1.515
   173          H     12    LYS    HZ3    173       0.34      1.008   ; qtot 1.855
   174          C     12    LYS      C    174     0.7341      12.01   ; qtot 2.589
   175          O     12    LYS      O    175    -0.5894         16   ; qtot 2
; residue  13 MET rtp MET  q  0.0
   176          N     13    MET      N    176    -0.4157      14.01   ; qtot 1.584
   177          H     13    MET      H    177     0.2719      1.008   ; qtot 1.856
   178         CT     13    MET     CA    178    -0.0237      12.01   ; qtot 1.833
   179         H1     13    MET     HA    179      0.088      1.008   ; qtot 1.921
   180         CT     13    MET     CB    180     0.0342      12.01   ; qtot 1.955
   181         HC     13    MET    HB1    181     0.0241      1.008   ; qtot 1.979
   182         HC     13    MET    HB2    182     0.0241      1.008   ; qtot 2.003
   183         CT     13    MET     CG    183     0.0018      12.01   ; qtot 2.005
   184         H1     13    MET    HG1    184      0.044      1.008   ; qtot 2.049
   185         H1     13    MET    HG2    185      0.044      1.008   ; qtot 2.093
   186          S     13    MET     SD    186    -0.2737      32.06   ; qtot 1.819
   187         CT     13    MET     CE    187    -0.0536      12.01   ; qtot 1.765
   188         H1     13    MET    HE1    188     0.0684      1.008   ; qtot 1.834
   189         H1     13    MET    HE2    189     0.0684      1.008   ; qtot 1.902
   190         H1     13    MET    HE3    190     0.0684      1.008   ; qtot 1.971
   191          C     13    MET      C    191     0.5973      12.01   ; qtot 2.568
   192          O     13    MET      O    192    -0.5679         16   ; qtot 2
; residue  14 PRO rtp PRO  q  0.0
   193          N     14    PRO      N    193    -0.2548      14.01   ; qtot 1.745
   194         CT     14    PRO     CD    194     0.0192      12.01   ; qtot 1.764
   195         H1     14    PRO    HD1    195     0.0391      1.008   ; qtot 1.804
   196         H1     14    PRO    HD2    196     0.0391      1.008   ; qtot 1.843
   197         CT     14    PRO     CG    197     0.0189      12.01   ; qtot 1.862
   198         HC     14    PRO    HG1    198     0.0213      1.008   ; qtot 1.883
   199         HC     14    PRO    HG2    199     0.0213      1.008   ; qtot 1.904
   200         CT     14    PRO     CB    200     -0.007      12.01   ; qtot 1.897
   201         HC     14    PRO    HB1    201     0.0253      1.008   ; qtot 1.922
   202         HC     14    PRO    HB2    202     0.0253      1.008   ; qtot 1.948
   203         CT     14    PRO     CA    203    -0.0266      12.01   ; qtot 1.921
   204         H1     14    PRO     HA    204     0.0641      1.008   ; qtot 1.985
   205          C     14    PRO      C    205     0.5896      12.01   ; qtot 2.575
   206          O     14    PRO      O    206    -0.5748         16   ; qtot 2
; residue  15 ILE rtp ILE  q  0.0
   207          N     15    ILE      N    207    -0.4157      14.01   ; qtot 1.584
   208          H     15    ILE      H    208     0.2719      1.008   ; qtot 1.856
   209         CT     15    ILE     CA    209    -0.0597      12.01   ; qtot 1.797
   210         H1     15    ILE     HA    210     0.0869      1.008   ; qtot 1.883
   211         CT     15    ILE     CB    211     0.1303      12.01   ; qtot 2.014
   212         HC     15    ILE     HB    212     0.0187      1.008   ; qtot 2.032
   213         CT     15    ILE    CG2    213    -0.3204      12.01   ; qtot 1.712
   214         HC     15    ILE   HG21    214     0.0882      1.008   ; qtot 1.8
   215         HC     15    ILE   HG22    215     0.0882      1.008   ; qtot 1.888
   216         HC     15    ILE   HG23    216     0.0882      1.008   ; qtot 1.977
   217         CT     15    ILE    CG1    217     -0.043      12.01   ; qtot 1.934
   218         HC     15    ILE   HG11    218     0.0236      1.008   ; qtot 1.957
   219         HC     15    ILE   HG12    219     0.0236      1.008   ; qtot 1.981
   220         CT     15    ILE     CD    220     -0.066      12.01   ; qtot 1.915
   221         HC     15    ILE    HD1    221     0.0186      1.008   ; qtot 1.933
   222         HC     15    ILE    HD2    222     0.0186      1.008   ; qtot 1.952
   223         HC     15    ILE    HD3    223     0.0186      1.008   ; qtot 1.971
   224          C     15    ILE      C    224     0.5973      12.01   ; qtot 2.568
   225          O     15    ILE      O    225    -0.5679         16   ; qtot 2
; residue  16 LEU rtp LEU  q  0.0
   226          N     16    LEU      N    226    -0.4157      14.01   ; qtot 1.584
   227          H     16    LEU      H    227     0.2719      1.008   ; qtot 1.856
   228         CT     16    LEU     CA    228    -0.0518      12.01   ; qtot 1.804
   229         H1     16    LEU     HA    229     0.0922      1.008   ; qtot 1.897
   230         CT     16    LEU     CB    230    -0.1102      12.01   ; qtot 1.786
   231         HC     16    LEU    HB1    231     0.0457      1.008   ; qtot 1.832
   232         HC     16    LEU    HB2    232     0.0457      1.008   ; qtot 1.878
   233         CT     16    LEU     CG    233     0.3531      12.01   ; qtot 2.231
   234         HC     16    LEU     HG    234    -0.0361      1.008   ; qtot 2.195
   235         CT     16    LEU    CD1    235    -0.4121      12.01   ; qtot 1.783
   236         HC     16    LEU   HD11    236        0.1      1.008   ; qtot 1.883
   237         HC     16    LEU   HD12    237        0.1      1.008   ; qtot 1.983
   238         HC     16    LEU   HD13    238        0.1      1.008   ; qtot 2.083
   239         CT     16    LEU    CD2    239    -0.4121      12.01   ; qtot 1.671
   240         HC     16    LEU   HD21    240        0.1      1.008   ; qtot 1.771
   241         HC     16    LEU   HD22    241        0.1      1.008   ; qtot 1.871
   242         HC     16    LEU   HD23    242        0.1      1.008   ; qtot 1.971
   243          C     16    LEU      C    243     0.5973      12.01   ; qtot 2.568
   244          O     16    LEU      O    244    -0.5679         16   ; qtot 2
; residue  17 GLY rtp GLY  q  0.0
   245          N     17    GLY      N    245    -0.4157      14.01   ; qtot 1.584
   246          H     17    GLY      H    246     0.2719      1.008   ; qtot 1.856
   247         CT     17    GLY     CA    247    -0.0252      12.01   ; qtot 1.831
   248         H1     17    GLY    HA1    248     0.0698      1.008   ; qtot 1.901
   249         H1     17    GLY    HA2    249     0.0698      1.008   ; qtot 1.971
   250          C     17    GLY      C    250     0.5973      12.01   ; qtot 2.568
   251          O     17    GLY      O    251    -0.5679         16   ; qtot 2
; residue  18 LEU rtp LEU  q  0.0
   252          N     18    LEU      N    252    -0.4157      14.01   ; qtot 1.584
   253          H     18    LEU      H    253     0.2719      1.008   ; qtot 1.856
   254         CT     18    LEU     CA    254    -0.0518      12.01   ; qtot 1.804
   255         H1     18    LEU     HA    255     0.0922      1.008   ; qtot 1.897
   256         CT     18    LEU     CB    256    -0.1102      12.01   ; qtot 1.786
   257         HC     18    LEU    HB1    257     0.0457      1.008   ; qtot 1.832
   258         HC     18    LEU    HB2    258     0.0457      1.008   ; qtot 1.878
   259         CT     18    LEU     CG    259     0.3531      12.01   ; qtot 2.231
   260         HC     18    LEU     HG    260    -0.0361      1.008   ; qtot 2.195
   261         CT     18    LEU    CD1    261    -0.4121      12.01   ; qtot 1.783
   262         HC     18    LEU   HD11    262        0.1      1.008   ; qtot 1.883
   263         HC     18    LEU   HD12    263        0.1      1.008   ; qtot 1.983
   264         HC     18    LEU   HD13    264        0.1      1.008   ; qtot 2.083
   265         CT     18    LEU    CD2    265    -0.4121      12.01   ; qtot 1.671
   266         HC     18    LEU   HD21    266        0.1      1.008   ; qtot 1.771
   267         HC     18    LEU   HD22    267        0.1      1.008   ; qtot 1.871
   268         HC     18    LEU   HD23    268        0.1      1.008   ; qtot 1.971
   269          C     18    LEU      C    269     0.5973      12.01   ; qtot 2.568
   270          O     18    LEU      O    270    -0.5679         16   ; qtot 2
; residue  19 GLY rtp GLY  q  0.0
   271          N     19    GLY      N    271    -0.4157      14.01   ; qtot 1.584
   272          H     19    GLY      H    272     0.2719      1.008   ; qtot 1.856
   273         CT     19    GLY     CA    273    -0.0252      12.01   ; qtot 1.831
   274         H1     19    GLY    HA1    274     0.0698      1.008   ; qtot 1.901
   275         H1     19    GLY    HA2    275     0.0698      1.008   ; qtot 1.971
   276          C     19    GLY      C    276     0.5973      12.01   ; qtot 2.568
   277          O     19    GLY      O    277    -0.5679         16   ; qtot 2
; residue  20 THR rtp THR  q  0.0
   278          N     20    THR      N    278    -0.4157      14.01   ; qtot 1.584
   279          H     20    THR      H    279     0.2719      1.008   ; qtot 1.856
   280         CT     20    THR     CA    280    -0.0389      12.01   ; qtot 1.817
   281         H1     20    THR     HA    281     0.1007      1.008   ; qtot 1.918
   282         CT     20    THR     CB    282     0.3654      12.01   ; qtot 2.283
   283         H1     20    THR     HB    283     0.0043      1.008   ; qtot 2.288
   284         CT     20    THR    CG2    284    -0.2438      12.01   ; qtot 2.044
   285         HC     20    THR   HG21    285     0.0642      1.008   ; qtot 2.108
   286         HC     20    THR   HG22    286     0.0642      1.008   ; qtot 2.172
   287         HC     20    THR   HG23    287     0.0642      1.008   ; qtot 2.237
   288         OH     20    THR    OG1    288    -0.6761         16   ; qtot 1.56
   289         HO     20    THR    HG1    289     0.4102      1.008   ; qtot 1.971
   290          C     20    THR      C    290     0.5973      12.01   ; qtot 2.568
   291          O     20    THR      O    291    -0.5679         16   ; qtot 2
; residue  21 TRP rtp TRP  q  0.0
   292          N     21    TRP      N    292    -0.4157      14.01   ; qtot 1.584
   293          H     21    TRP      H    293     0.2719      1.008   ; qtot 1.856
   294         CT     21    TRP     CA    294    -0.0275      12.01   ; qtot 1.829
   295         H1     21    TRP     HA    295     0.1123      1.008   ; qtot 1.941
   296         CT     21    TRP     CB    296     -0.005      12.01   ; qtot 1.936
   297         HC     21    TRP    HB1    297     0.0339      1.008   ; qtot 1.97
   298         HC     21    TRP    HB2    298     0.0339      1.008   ; qtot 2.004
   299         C*     21    TRP     CG    299    -0.1415      12.01   ; qtot 1.862
   300         CW     21    TRP    CD1    300    -0.1638      12.01   ; qtot 1.699
   301         H4     21    TRP    HD1    301     0.2062      1.008   ; qtot 1.905
   302         NA     21    TRP    NE1    302    -0.3418      14.01   ; qtot 1.563
   303          H     21    TRP    HE1    303     0.3412      1.008   ; qtot 1.904
   304         CN     21    TRP    CE2    304      0.138      12.01   ; qtot 2.042
   305         CA     21    TRP    CZ2    305    -0.2601      12.01   ; qtot 1.782
   306         HA     21    TRP    HZ2    306     0.1572      1.008   ; qtot 1.939
   307         CA     21    TRP    CH2    307    -0.1134      12.01   ; qtot 1.826
   308         HA     21    TRP    HH2    308     0.1417      1.008   ; qtot 1.968
   309         CA     21    TRP    CZ3    309    -0.1972      12.01   ; qtot 1.77
   310         HA     21    TRP    HZ3    310     0.1447      1.008   ; qtot 1.915
   311         CA     21    TRP    CE3    311    -0.2387      12.01   ; qtot 1.676
   312         HA     21    TRP    HE3    312       0.17      1.008   ; qtot 1.846
   313         CB     21    TRP    CD2    313     0.1243      12.01   ; qtot 1.971
   314          C     21    TRP      C    314     0.5973      12.01   ; qtot 2.568
   315          O     21    TRP      O    315    -0.5679         16   ; qtot 2
; residue  22 LYS rtp LYS  q +1.0
   316          N     22    LYS      N    316    -0.3479      14.01   ; qtot 1.652
   317          H     22    LYS      H    317     0.2747      1.008   ; qtot 1.927
   318         CT     22    LYS     CA    318      -0.24      12.01   ; qtot 1.687
   319         H1     22    LYS     HA    319     0.1426      1.008   ; qtot 1.829
   320         CT     22    LYS     CB    320    -0.0094      12.01   ; qtot 1.82
   321         HC     22    LYS    HB1    321     0.0362      1.008   ; qtot 1.856
   322         HC     22    LYS    HB2    322     0.0362      1.008   ; qtot 1.892
   323         CT     22    LYS     CG    323     0.0187      12.01   ; qtot 1.911
   324         HC     22    LYS    HG1    324     0.0103      1.008   ; qtot 1.921
   325         HC     22    LYS    HG2    325     0.0103      1.008   ; qtot 1.932
   326         CT     22    LYS     CD    326    -0.0479      12.01   ; qtot 1.884
   327         HC     22    LYS    HD1    327     0.0621      1.008   ; qtot 1.946
   328         HC     22    LYS    HD2    328     0.0621      1.008   ; qtot 2.008
   329         CT     22    LYS     CE    329    -0.0143      12.01   ; qtot 1.994
   330         HP     22    LYS    HE1    330     0.1135      1.008   ; qtot 2.107
   331         HP     22    LYS    HE2    331     0.1135      1.008   ; qtot 2.221
   332         N3     22    LYS     NZ    332    -0.3854      14.01   ; qtot 1.835
   333          H     22    LYS    HZ1    333       0.34      1.008   ; qtot 2.175
   334          H     22    LYS    HZ2    334       0.34      1.008   ; qtot 2.515
   335          H     22    LYS    HZ3    335       0.34      1.008   ; qtot 2.855
   336          C     22    LYS      C    336     0.7341      12.01   ; qtot 3.589
   337          O     22    LYS      O    337    -0.5894         16   ; qtot 3
; residue  23 SER rtp SER  q  0.0
   338          N     23    SER      N    338    -0.4157      14.01   ; qtot 2.584
   339          H     23    SER      H    339     0.2719      1.008   ; qtot 2.856
   340         CT     23    SER     CA    340    -0.0249      12.01   ; qtot 2.831
   341         H1     23    SER     HA    341     0.0843      1.008   ; qtot 2.916
   342         CT     23    SER     CB    342     0.2117      12.01   ; qtot 3.127
   343         H1     23    SER    HB1    343     0.0352      1.008   ; qtot 3.163
   344         H1     23    SER    HB2    344     0.0352      1.008   ; qtot 3.198
   345         OH     23    SER     OG    345    -0.6546         16   ; qtot 2.543
   346         HO     23    SER     HG    346     0.4275      1.008   ; qtot 2.971
   347          C     23    SER      C    347     0.5973      12.01   ; qtot 3.568
   348          O     23    SER      O    348    -0.5679         16   ; qtot 3
; residue  24 PRO rtp PRO  q  0.0
   349          N     24    PRO      N    349    -0.2548      14.01   ; qtot 2.745
   350         CT     24    PRO     CD    350     0.0192      12.01   ; qtot 2.764
   351         H1     24    PRO    HD1    351     0.0391      1.008   ; qtot 2.804
   352         H1     24    PRO    HD2    352     0.0391      1.008   ; qtot 2.843
   353         CT     24    PRO     CG    353     0.0189      12.01   ; qtot 2.862
   354         HC     24    PRO    HG1    354     0.0213      1.008   ; qtot 2.883
   355         HC     24    PRO    HG2    355     0.0213      1.008   ; qtot 2.904
   356         CT     24    PRO     CB    356     -0.007      12.01   ; qtot 2.897
   357         HC     24    PRO    HB1    357     0.0253      1.008   ; qtot 2.922
   358         HC     24    PRO    HB2    358     0.0253      1.008   ; qtot 2.948
   359         CT     24    PRO     CA    359    -0.0266      12.01   ; qtot 2.921
   360         H1     24    PRO     HA    360     0.0641      1.008   ; qtot 2.985
   361          C     24    PRO      C    361     0.5896      12.01   ; qtot 3.575
   362          O     24    PRO      O    362    -0.5748         16   ; qtot 3
; residue  25 PRO rtp PRO  q  0.0
   363          N     25    PRO      N    363    -0.2548      14.01   ; qtot 2.745
   364         CT     25    PRO     CD    364     0.0192      12.01   ; qtot 2.764
   365         H1     25    PRO    HD1    365     0.0391      1.008   ; qtot 2.804
   366         H1     25    PRO    HD2    366     0.0391      1.008   ; qtot 2.843
   367         CT     25    PRO     CG    367     0.0189      12.01   ; qtot 2.862
   368         HC     25    PRO    HG1    368     0.0213      1.008   ; qtot 2.883
   369         HC     25    PRO    HG2    369     0.0213      1.008   ; qtot 2.904
   370         CT     25    PRO     CB    370     -0.007      12.01   ; qtot 2.897
   371         HC     25    PRO    HB1    371     0.0253      1.008   ; qtot 2.922
   372         HC     25    PRO    HB2    372     0.0253      1.008   ; qtot 2.948
   373         CT     25    PRO     CA    373    -0.0266      12.01   ; qtot 2.921
   374         H1     25    PRO     HA    374     0.0641      1.008   ; qtot 2.985
   375          C     25    PRO      C    375     0.5896      12.01   ; qtot 3.575
   376          O     25    PRO      O    376    -0.5748         16   ; qtot 3
; residue  26 GLY rtp GLY  q  0.0
   377          N     26    GLY      N    377    -0.4157      14.01   ; qtot 2.584
   378          H     26    GLY      H    378     0.2719      1.008   ; qtot 2.856
   379         CT     26    GLY     CA    379    -0.0252      12.01   ; qtot 2.831
   380         H1     26    GLY    HA1    380     0.0698      1.008   ; qtot 2.901
   381         H1     26    GLY    HA2    381     0.0698      1.008   ; qtot 2.971
   382          C     26    GLY      C    382     0.5973      12.01   ; qtot 3.568
   383          O     26    GLY      O    383    -0.5679         16   ; qtot 3
; residue  27 GLN rtp GLN  q  0.0
   384          N     27    GLN      N    384    -0.4157      14.01   ; qtot 2.584
   385          H     27    GLN      H    385     0.2719      1.008   ; qtot 2.856
   386         CT     27    GLN     CA    386    -0.0031      12.01   ; qtot 2.853
   387         H1     27    GLN     HA    387      0.085      1.008   ; qtot 2.938
   388         CT     27    GLN     CB    388    -0.0036      12.01   ; qtot 2.935
   389         HC     27    GLN    HB1    389     0.0171      1.008   ; qtot 2.952
   390         HC     27    GLN    HB2    390     0.0171      1.008   ; qtot 2.969
   391         CT     27    GLN     CG    391    -0.0645      12.01   ; qtot 2.904
   392         HC     27    GLN    HG1    392     0.0352      1.008   ; qtot 2.939
   393         HC     27    GLN    HG2    393     0.0352      1.008   ; qtot 2.975
   394          C     27    GLN     CD    394     0.6951      12.01   ; qtot 3.67
   395          O     27    GLN    OE1    395    -0.6086         16   ; qtot 3.061
   396          N     27    GLN    NE2    396    -0.9407      14.01   ; qtot 2.12
   397          H     27    GLN   HE21    397     0.4251      1.008   ; qtot 2.546
   398          H     27    GLN   HE22    398     0.4251      1.008   ; qtot 2.971
   399          C     27    GLN      C    399     0.5973      12.01   ; qtot 3.568
   400          O     27    GLN      O    400    -0.5679         16   ; qtot 3
; residue  28 VAL rtp VAL  q  0.0
   401          N     28    VAL      N    401    -0.4157      14.01   ; qtot 2.584
   402          H     28    VAL      H    402     0.2719      1.008   ; qtot 2.856
   403         CT     28    VAL     CA    403    -0.0875      12.01   ; qtot 2.769
   404         H1     28    VAL     HA    404     0.0969      1.008   ; qtot 2.866
   405         CT     28    VAL     CB    405     0.2985      12.01   ; qtot 3.164
   406         HC     28    VAL     HB    406    -0.0297      1.008   ; qtot 3.134
   407         CT     28    VAL    CG1    407    -0.3192      12.01   ; qtot 2.815
   408         HC     28    VAL   HG11    408     0.0791      1.008   ; qtot 2.894
   409         HC     28    VAL   HG12    409     0.0791      1.008   ; qtot 2.973
   410         HC     28    VAL   HG13    410     0.0791      1.008   ; qtot 3.053
   411         CT     28    VAL    CG2    411    -0.3192      12.01   ; qtot 2.733
   412         HC     28    VAL   HG21    412     0.0791      1.008   ; qtot 2.812
   413         HC     28    VAL   HG22    413     0.0791      1.008   ; qtot 2.892
   414         HC     28    VAL   HG23    414     0.0791      1.008   ; qtot 2.971
   415          C     28    VAL      C    415     0.5973      12.01   ; qtot 3.568
   416          O     28    VAL      O    416    -0.5679         16   ; qtot 3
; residue  29 THR rtp THR  q  0.0
   417          N     29    THR      N    417    -0.4157      14.01   ; qtot 2.584
   418          H     29    THR      H    418     0.2719      1.008   ; qtot 2.856
   419         CT     29    THR     CA    419    -0.0389      12.01   ; qtot 2.817
   420         H1     29    THR     HA    420     0.1007      1.008   ; qtot 2.918
   421         CT     29    THR     CB    421     0.3654      12.01   ; qtot 3.283
   422         H1     29    THR     HB    422     0.0043      1.008   ; qtot 3.288
   423         CT     29    THR    CG2    423    -0.2438      12.01   ; qtot 3.044
   424         HC     29    THR   HG21    424     0.0642      1.008   ; qtot 3.108
   425         HC     29    THR   HG22    425     0.0642      1.008   ; qtot 3.172
   426         HC     29    THR   HG23    426     0.0642      1.008   ; qtot 3.237
   427         OH     29    THR    OG1    427    -0.6761         16   ; qtot 2.56
   428         HO     29    THR    HG1    428     0.4102      1.008   ; qtot 2.971
   429          C     29    THR      C    429     0.5973      12.01   ; qtot 3.568
   430          O     29    THR      O    430    -0.5679         16   ; qtot 3
; residue  30 GLU rtp GLU  q -1.0
   431          N     30    GLU      N    431    -0.5163      14.01   ; qtot 2.484
   432          H     30    GLU      H    432     0.2936      1.008   ; qtot 2.777
   433         CT     30    GLU     CA    433     0.0397      12.01   ; qtot 2.817
   434         H1     30    GLU     HA    434     0.1105      1.008   ; qtot 2.928
   435         CT     30    GLU     CB    435      0.056      12.01   ; qtot 2.984
   436         HC     30    GLU    HB1    436    -0.0173      1.008   ; qtot 2.966
   437         HC     30    GLU    HB2    437    -0.0173      1.008   ; qtot 2.949
   438         CT     30    GLU     CG    438     0.0136      12.01   ; qtot 2.963
   439         HC     30    GLU    HG1    439    -0.0425      1.008   ; qtot 2.92
   440         HC     30    GLU    HG2    440    -0.0425      1.008   ; qtot 2.878
   441          C     30    GLU     CD    441     0.8054      12.01   ; qtot 3.683
   442         O2     30    GLU    OE1    442    -0.8188         16   ; qtot 2.864
   443         O2     30    GLU    OE2    443    -0.8188         16   ; qtot 2.045
   444          C     30    GLU      C    444     0.5366      12.01   ; qtot 2.582
   445          O     30    GLU      O    445    -0.5819         16   ; qtot 2
; residue  31 ALA rtp ALA  q  0.0
   446          N     31    ALA      N    446    -0.4157      14.01   ; qtot 1.584
   447          H     31    ALA      H    447     0.2719      1.008   ; qtot 1.856
   448         CT     31    ALA     CA    448     0.0337      12.01   ; qtot 1.89
   449         H1     31    ALA     HA    449     0.0823      1.008   ; qtot 1.972
   450         CT     31    ALA     CB    450    -0.1825      12.01   ; qtot 1.79
   451         HC     31    ALA    HB1    451     0.0603      1.008   ; qtot 1.85
   452         HC     31    ALA    HB2    452     0.0603      1.008   ; qtot 1.91
   453         HC     31    ALA    HB3    453     0.0603      1.008   ; qtot 1.971
   454          C     31    ALA      C    454     0.5973      12.01   ; qtot 2.568
   455          O     31    ALA      O    455    -0.5679         16   ; qtot 2
; residue  32 VAL rtp VAL  q  0.0
   456          N     32    VAL      N    456    -0.4157      14.01   ; qtot 1.584
   457          H     32    VAL      H    457     0.2719      1.008   ; qtot 1.856
   458         CT     32    VAL     CA    458    -0.0875      12.01   ; qtot 1.769
   459         H1     32    VAL     HA    459     0.0969      1.008   ; qtot 1.866
   460         CT     32    VAL     CB    460     0.2985      12.01   ; qtot 2.164
   461         HC     32    VAL     HB    461    -0.0297      1.008   ; qtot 2.134
   462         CT     32    VAL    CG1    462    -0.3192      12.01   ; qtot 1.815
   463         HC     32    VAL   HG11    463     0.0791      1.008   ; qtot 1.894
   464         HC     32    VAL   HG12    464     0.0791      1.008   ; qtot 1.973
   465         HC     32    VAL   HG13    465     0.0791      1.008   ; qtot 2.053
   466         CT     32    VAL    CG2    466    -0.3192      12.01   ; qtot 1.733
   467         HC     32    VAL   HG21    467     0.0791      1.008   ; qtot 1.812
   468         HC     32    VAL   HG22    468     0.0791      1.008   ; qtot 1.892
   469         HC     32    VAL   HG23    469     0.0791      1.008   ; qtot 1.971
   470          C     32    VAL      C    470     0.5973      12.01   ; qtot 2.568
   471          O     32    VAL      O    471    -0.5679         16   ; qtot 2
; residue  33 LYS rtp LYS  q +1.0
   472          N     33    LYS      N    472    -0.3479      14.01   ; qtot 1.652
   473          H     33    LYS      H    473     0.2747      1.008   ; qtot 1.927
   474         CT     33    LYS     CA    474      -0.24      12.01   ; qtot 1.687
   475         H1     33    LYS     HA    475     0.1426      1.008   ; qtot 1.829
   476         CT     33    LYS     CB    476    -0.0094      12.01   ; qtot 1.82
   477         HC     33    LYS    HB1    477     0.0362      1.008   ; qtot 1.856
   478         HC     33    LYS    HB2    478     0.0362      1.008   ; qtot 1.892
   479         CT     33    LYS     CG    479     0.0187      12.01   ; qtot 1.911
   480         HC     33    LYS    HG1    480     0.0103      1.008   ; qtot 1.921
   481         HC     33    LYS    HG2    481     0.0103      1.008   ; qtot 1.932
   482         CT     33    LYS     CD    482    -0.0479      12.01   ; qtot 1.884
   483         HC     33    LYS    HD1    483     0.0621      1.008   ; qtot 1.946
   484         HC     33    LYS    HD2    484     0.0621      1.008   ; qtot 2.008
   485         CT     33    LYS     CE    485    -0.0143      12.01   ; qtot 1.994
   486         HP     33    LYS    HE1    486     0.1135      1.008   ; qtot 2.107
   487         HP     33    LYS    HE2    487     0.1135      1.008   ; qtot 2.221
   488         N3     33    LYS     NZ    488    -0.3854      14.01   ; qtot 1.835
   489          H     33    LYS    HZ1    489       0.34      1.008   ; qtot 2.175
   490          H     33    LYS    HZ2    490       0.34      1.008   ; qtot 2.515
   491          H     33    LYS    HZ3    491       0.34      1.008   ; qtot 2.855
   492          C     33    LYS      C    492     0.7341      12.01   ; qtot 3.589
   493          O     33    LYS      O    493    -0.5894         16   ; qtot 3
; residue  34 VAL rtp VAL  q  0.0
   494          N     34    VAL      N    494    -0.4157      14.01   ; qtot 2.584
   495          H     34    VAL      H    495     0.2719      1.008   ; qtot 2.856
   496         CT     34    VAL     CA    496    -0.0875      12.01   ; qtot 2.769
   497         H1     34    VAL     HA    497     0.0969      1.008   ; qtot 2.866
   498         CT     34    VAL     CB    498     0.2985      12.01   ; qtot 3.164
   499         HC     34    VAL     HB    499    -0.0297      1.008   ; qtot 3.134
   500         CT     34    VAL    CG1    500    -0.3192      12.01   ; qtot 2.815
   501         HC     34    VAL   HG11    501     0.0791      1.008   ; qtot 2.894
   502         HC     34    VAL   HG12    502     0.0791      1.008   ; qtot 2.973
   503         HC     34    VAL   HG13    503     0.0791      1.008   ; qtot 3.053
   504         CT     34    VAL    CG2    504    -0.3192      12.01   ; qtot 2.733
   505         HC     34    VAL   HG21    505     0.0791      1.008   ; qtot 2.812
   506         HC     34    VAL   HG22    506     0.0791      1.008   ; qtot 2.892
   507         HC     34    VAL   HG23    507     0.0791      1.008   ; qtot 2.971
   508          C     34    VAL      C    508     0.5973      12.01   ; qtot 3.568
   509          O     34    VAL      O    509    -0.5679         16   ; qtot 3
; residue  35 ALA rtp ALA  q  0.0
   510          N     35    ALA      N    510    -0.4157      14.01   ; qtot 2.584
   511          H     35    ALA      H    511     0.2719      1.008   ; qtot 2.856
   512         CT     35    ALA     CA    512     0.0337      12.01   ; qtot 2.89
   513         H1     35    ALA     HA    513     0.0823      1.008   ; qtot 2.972
   514         CT     35    ALA     CB    514    -0.1825      12.01   ; qtot 2.79
   515         HC     35    ALA    HB1    515     0.0603      1.008   ; qtot 2.85
   516         HC     35    ALA    HB2    516     0.0603      1.008   ; qtot 2.91
   517         HC     35    ALA    HB3    517     0.0603      1.008   ; qtot 2.971
   518          C     35    ALA      C    518     0.5973      12.01   ; qtot 3.568
   519          O     35    ALA      O    519    -0.5679         16   ; qtot 3
; residue  36 ILE rtp ILE  q  0.0
   520          N     36    ILE      N    520    -0.4157      14.01   ; qtot 2.584
   521          H     36    ILE      H    521     0.2719      1.008   ; qtot 2.856
   522         CT     36    ILE     CA    522    -0.0597      12.01   ; qtot 2.797
   523         H1     36    ILE     HA    523     0.0869      1.008   ; qtot 2.883
   524         CT     36    ILE     CB    524     0.1303      12.01   ; qtot 3.014
   525         HC     36    ILE     HB    525     0.0187      1.008   ; qtot 3.032
   526         CT     36    ILE    CG2    526    -0.3204      12.01   ; qtot 2.712
   527         HC     36    ILE   HG21    527     0.0882      1.008   ; qtot 2.8
   528         HC     36    ILE   HG22    528     0.0882      1.008   ; qtot 2.888
   529         HC     36    ILE   HG23    529     0.0882      1.008   ; qtot 2.977
   530         CT     36    ILE    CG1    530     -0.043      12.01   ; qtot 2.934
   531         HC     36    ILE   HG11    531     0.0236      1.008   ; qtot 2.957
   532         HC     36    ILE   HG12    532     0.0236      1.008   ; qtot 2.981
   533         CT     36    ILE     CD    533     -0.066      12.01   ; qtot 2.915
   534         HC     36    ILE    HD1    534     0.0186      1.008   ; qtot 2.933
   535         HC     36    ILE    HD2    535     0.0186      1.008   ; qtot 2.952
   536         HC     36    ILE    HD3    536     0.0186      1.008   ; qtot 2.971
   537          C     36    ILE      C    537     0.5973      12.01   ; qtot 3.568
   538          O     36    ILE      O    538    -0.5679         16   ; qtot 3
; residue  37 ASP rtp ASP  q -1.0
   539          N     37    ASP      N    539    -0.5163      14.01   ; qtot 2.484
   540          H     37    ASP      H    540     0.2936      1.008   ; qtot 2.777
   541         CT     37    ASP     CA    541     0.0381      12.01   ; qtot 2.815
   542         H1     37    ASP     HA    542      0.088      1.008   ; qtot 2.903
   543         CT     37    ASP     CB    543    -0.0303      12.01   ; qtot 2.873
   544         HC     37    ASP    HB1    544    -0.0122      1.008   ; qtot 2.861
   545         HC     37    ASP    HB2    545    -0.0122      1.008   ; qtot 2.849
   546          C     37    ASP     CG    546     0.7994      12.01   ; qtot 3.648
   547         O2     37    ASP    OD1    547    -0.8014         16   ; qtot 2.847
   548         O2     37    ASP    OD2    548    -0.8014         16   ; qtot 2.045
   549          C     37    ASP      C    549     0.5366      12.01   ; qtot 2.582
   550          O     37    ASP      O    550    -0.5819         16   ; qtot 2
; residue  38 VAL rtp VAL  q  0.0
   551          N     38    VAL      N    551    -0.4157      14.01   ; qtot 1.584
   552          H     38    VAL      H    552     0.2719      1.008   ; qtot 1.856
   553         CT     38    VAL     CA    553    -0.0875      12.01   ; qtot 1.769
   554         H1     38    VAL     HA    554     0.0969      1.008   ; qtot 1.866
   555         CT     38    VAL     CB    555     0.2985      12.01   ; qtot 2.164
   556         HC     38    VAL     HB    556    -0.0297      1.008   ; qtot 2.134
   557         CT     38    VAL    CG1    557    -0.3192      12.01   ; qtot 1.815
   558         HC     38    VAL   HG11    558     0.0791      1.008   ; qtot 1.894
   559         HC     38    VAL   HG12    559     0.0791      1.008   ; qtot 1.973
   560         HC     38    VAL   HG13    560     0.0791      1.008   ; qtot 2.053
   561         CT     38    VAL    CG2    561    -0.3192      12.01   ; qtot 1.733
   562         HC     38    VAL   HG21    562     0.0791      1.008   ; qtot 1.812
   563         HC     38    VAL   HG22    563     0.0791      1.008   ; qtot 1.892
   564         HC     38    VAL   HG23    564     0.0791      1.008   ; qtot 1.971
   565          C     38    VAL      C    565     0.5973      12.01   ; qtot 2.568
   566          O     38    VAL      O    566    -0.5679         16   ; qtot 2
; residue  39 GLY rtp GLY  q  0.0
   567          N     39    GLY      N    567    -0.4157      14.01   ; qtot 1.584
   568          H     39    GLY      H    568     0.2719      1.008   ; qtot 1.856
   569         CT     39    GLY     CA    569    -0.0252      12.01   ; qtot 1.831
   570         H1     39    GLY    HA1    570     0.0698      1.008   ; qtot 1.901
   571         H1     39    GLY    HA2    571     0.0698      1.008   ; qtot 1.971
   572          C     39    GLY      C    572     0.5973      12.01   ; qtot 2.568
   573          O     39    GLY      O    573    -0.5679         16   ; qtot 2
; residue  40 TYR rtp TYR  q  0.0
   574          N     40    TYR      N    574    -0.4157      14.01   ; qtot 1.584
   575          H     40    TYR      H    575     0.2719      1.008   ; qtot 1.856
   576         CT     40    TYR     CA    576    -0.0014      12.01   ; qtot 1.855
   577         H1     40    TYR     HA    577     0.0876      1.008   ; qtot 1.942
   578         CT     40    TYR     CB    578    -0.0152      12.01   ; qtot 1.927
   579         HC     40    TYR    HB1    579     0.0295      1.008   ; qtot 1.957
   580         HC     40    TYR    HB2    580     0.0295      1.008   ; qtot 1.986
   581         CA     40    TYR     CG    581    -0.0011      12.01   ; qtot 1.985
   582         CA     40    TYR    CD1    582    -0.1906      12.01   ; qtot 1.795
   583         HA     40    TYR    HD1    583     0.1699      1.008   ; qtot 1.964
   584         CA     40    TYR    CE1    584    -0.2341      12.01   ; qtot 1.73
   585         HA     40    TYR    HE1    585     0.1656      1.008   ; qtot 1.896
   586          C     40    TYR     CZ    586     0.3226      12.01   ; qtot 2.219
   587         OH     40    TYR     OH    587    -0.5579         16   ; qtot 1.661
   588         HO     40    TYR     HH    588     0.3992      1.008   ; qtot 2.06
   589         CA     40    TYR    CE2    589    -0.2341      12.01   ; qtot 1.826
   590         HA     40    TYR    HE2    590     0.1656      1.008   ; qtot 1.991
   591         CA     40    TYR    CD2    591    -0.1906      12.01   ; qtot 1.801
   592         HA     40    TYR    HD2    592     0.1699      1.008   ; qtot 1.971
   593          C     40    TYR      C    593     0.5973      12.01   ; qtot 2.568
   594          O     40    TYR      O    594    -0.5679         16   ; qtot 2
; residue  41 ARG rtp ARG  q +1.0
   595          N     41    ARG      N    595    -0.3479      14.01   ; qtot 1.652
   596          H     41    ARG      H    596     0.2747      1.008   ; qtot 1.927
   597         CT     41    ARG     CA    597    -0.2637      12.01   ; qtot 1.663
   598         H1     41    ARG     HA    598      0.156      1.008   ; qtot 1.819
   599         CT     41    ARG     CB    599    -0.0007      12.01   ; qtot 1.818
   600         HC     41    ARG    HB1    600     0.0327      1.008   ; qtot 1.851
   601         HC     41    ARG    HB2    601     0.0327      1.008   ; qtot 1.884
   602         CT     41    ARG     CG    602      0.039      12.01   ; qtot 1.923
   603         HC     41    ARG    HG1    603     0.0285      1.008   ; qtot 1.951
   604         HC     41    ARG    HG2    604     0.0285      1.008   ; qtot 1.98
   605         CT     41    ARG     CD    605     0.0486      12.01   ; qtot 2.028
   606         H1     41    ARG    HD1    606     0.0687      1.008   ; qtot 2.097
   607         H1     41    ARG    HD2    607     0.0687      1.008   ; qtot 2.166
   608         N2     41    ARG     NE    608    -0.5295      14.01   ; qtot 1.636
   609          H     41    ARG     HE    609     0.3456      1.008   ; qtot 1.982
   610         CA     41    ARG     CZ    610     0.8076      12.01   ; qtot 2.79
   611         N2     41    ARG    NH1    611    -0.8627      14.01   ; qtot 1.927
   612          H     41    ARG   HH11    612     0.4478      1.008   ; qtot 2.375
   613          H     41    ARG   HH12    613     0.4478      1.008   ; qtot 2.822
   614         N2     41    ARG    NH2    614    -0.8627      14.01   ; qtot 1.96
   615          H     41    ARG   HH21    615     0.4478      1.008   ; qtot 2.408
   616          H     41    ARG   HH22    616     0.4478      1.008   ; qtot 2.855
   617          C     41    ARG      C    617     0.7341      12.01   ; qtot 3.589
   618          O     41    ARG      O    618    -0.5894         16   ; qtot 3
; residue  42 HIS rtp HIE  q  0.0
   619          N     42    HIS      N    619    -0.4157      14.01   ; qtot 2.584
   620          H     42    HIS      H    620     0.2719      1.008   ; qtot 2.856
   621         CT     42    HIS     CA    621    -0.0581      12.01   ; qtot 2.798
   622         H1     42    HIS     HA    622      0.136      1.008   ; qtot 2.934
   623         CT     42    HIS     CB    623    -0.0074      12.01   ; qtot 2.927
   624         HC     42    HIS    HB1    624     0.0367      1.008   ; qtot 2.963
   625         HC     42    HIS    HB2    625     0.0367      1.008   ; qtot 3
   626         CC     42    HIS     CG    626     0.1868      12.01   ; qtot 3.187
   627         NB     42    HIS    ND1    627    -0.5432      14.01   ; qtot 2.644
   628         CR     42    HIS    CE1    628     0.1635      12.01   ; qtot 2.807
   629         H5     42    HIS    HE1    629     0.1435      1.008   ; qtot 2.951
   630         NA     42    HIS    NE2    630    -0.2795      14.01   ; qtot 2.671
   631          H     42    HIS    HE2    631     0.3339      1.008   ; qtot 3.005
   632         CW     42    HIS    CD2    632    -0.2207      12.01   ; qtot 2.784
   633         H4     42    HIS    HD2    633     0.1862      1.008   ; qtot 2.971
   634          C     42    HIS      C    634     0.5973      12.01   ; qtot 3.568
   635          O     42    HIS      O    635    -0.5679         16   ; qtot 3
; residue  43 ILE rtp ILE  q  0.0
   636          N     43    ILE      N    636    -0.4157      14.01   ; qtot 2.584
   637          H     43    ILE      H    637     0.2719      1.008   ; qtot 2.856
   638         CT     43    ILE     CA    638    -0.0597      12.01   ; qtot 2.797
   639         H1     43    ILE     HA    639     0.0869      1.008   ; qtot 2.883
   640         CT     43    ILE     CB    640     0.1303      12.01   ; qtot 3.014
   641         HC     43    ILE     HB    641     0.0187      1.008   ; qtot 3.032
   642         CT     43    ILE    CG2    642    -0.3204      12.01   ; qtot 2.712
   643         HC     43    ILE   HG21    643     0.0882      1.008   ; qtot 2.8
   644         HC     43    ILE   HG22    644     0.0882      1.008   ; qtot 2.888
   645         HC     43    ILE   HG23    645     0.0882      1.008   ; qtot 2.977
   646         CT     43    ILE    CG1    646     -0.043      12.01   ; qtot 2.934
   647         HC     43    ILE   HG11    647     0.0236      1.008   ; qtot 2.957
   648         HC     43    ILE   HG12    648     0.0236      1.008   ; qtot 2.981
   649         CT     43    ILE     CD    649     -0.066      12.01   ; qtot 2.915
   650         HC     43    ILE    HD1    650     0.0186      1.008   ; qtot 2.933
   651         HC     43    ILE    HD2    651     0.0186      1.008   ; qtot 2.952
   652         HC     43    ILE    HD3    652     0.0186      1.008   ; qtot 2.971
   653          C     43    ILE      C    653     0.5973      12.01   ; qtot 3.568
   654          O     43    ILE      O    654    -0.5679         16   ; qtot 3
; residue  44 ASP rtp ASP  q -1.0
   655          N     44    ASP      N    655    -0.5163      14.01   ; qtot 2.484
   656          H     44    ASP      H    656     0.2936      1.008   ; qtot 2.777
   657         CT     44    ASP     CA    657     0.0381      12.01   ; qtot 2.815
   658         H1     44    ASP     HA    658      0.088      1.008   ; qtot 2.903
   659         CT     44    ASP     CB    659    -0.0303      12.01   ; qtot 2.873
   660         HC     44    ASP    HB1    660    -0.0122      1.008   ; qtot 2.861
   661         HC     44    ASP    HB2    661    -0.0122      1.008   ; qtot 2.849
   662          C     44    ASP     CG    662     0.7994      12.01   ; qtot 3.648
   663         O2     44    ASP    OD1    663    -0.8014         16   ; qtot 2.847
   664         O2     44    ASP    OD2    664    -0.8014         16   ; qtot 2.045
   665          C     44    ASP      C    665     0.5366      12.01   ; qtot 2.582
   666          O     44    ASP      O    666    -0.5819         16   ; qtot 2
; residue  45 CYS rtp CYS  q  0.0
   667          N     45    CYS      N    667    -0.4157      14.01   ; qtot 1.584
   668          H     45    CYS      H    668     0.2719      1.008   ; qtot 1.856
   669         CT     45    CYS     CA    669     0.0213      12.01   ; qtot 1.878
   670         H1     45    CYS     HA    670     0.1124      1.008   ; qtot 1.99
   671         CT     45    CYS     CB    671    -0.1231      12.01   ; qtot 1.867
   672         H1     45    CYS    HB1    672     0.1112      1.008   ; qtot 1.978
   673         H1     45    CYS    HB2    673     0.1112      1.008   ; qtot 2.089
   674         SH     45    CYS     SG    674    -0.3119      32.06   ; qtot 1.777
   675         HS     45    CYS     HG    675     0.1933      1.008   ; qtot 1.971
   676          C     45    CYS      C    676     0.5973      12.01   ; qtot 2.568
   677          O     45    CYS      O    677    -0.5679         16   ; qtot 2
; residue  46 ALA rtp ALA  q  0.0
   678          N     46    ALA      N    678    -0.4157      14.01   ; qtot 1.584
   679          H     46    ALA      H    679     0.2719      1.008   ; qtot 1.856
   680         CT     46    ALA     CA    680     0.0337      12.01   ; qtot 1.89
   681         H1     46    ALA     HA    681     0.0823      1.008   ; qtot 1.972
   682         CT     46    ALA     CB    682    -0.1825      12.01   ; qtot 1.79
   683         HC     46    ALA    HB1    683     0.0603      1.008   ; qtot 1.85
   684         HC     46    ALA    HB2    684     0.0603      1.008   ; qtot 1.91
   685         HC     46    ALA    HB3    685     0.0603      1.008   ; qtot 1.971
   686          C     46    ALA      C    686     0.5973      12.01   ; qtot 2.568
   687          O     46    ALA      O    687    -0.5679         16   ; qtot 2
; residue  47 HIS rtp HIE  q  0.0
   688          N     47    HIS      N    688    -0.4157      14.01   ; qtot 1.584
   689          H     47    HIS      H    689     0.2719      1.008   ; qtot 1.856
   690         CT     47    HIS     CA    690    -0.0581      12.01   ; qtot 1.798
   691         H1     47    HIS     HA    691      0.136      1.008   ; qtot 1.934
   692         CT     47    HIS     CB    692    -0.0074      12.01   ; qtot 1.927
   693         HC     47    HIS    HB1    693     0.0367      1.008   ; qtot 1.963
   694         HC     47    HIS    HB2    694     0.0367      1.008   ; qtot 2
   695         CC     47    HIS     CG    695     0.1868      12.01   ; qtot 2.187
   696         NB     47    HIS    ND1    696    -0.5432      14.01   ; qtot 1.644
   697         CR     47    HIS    CE1    697     0.1635      12.01   ; qtot 1.807
   698         H5     47    HIS    HE1    698     0.1435      1.008   ; qtot 1.951
   699         NA     47    HIS    NE2    699    -0.2795      14.01   ; qtot 1.671
   700          H     47    HIS    HE2    700     0.3339      1.008   ; qtot 2.005
   701         CW     47    HIS    CD2    701    -0.2207      12.01   ; qtot 1.784
   702         H4     47    HIS    HD2    702     0.1862      1.008   ; qtot 1.971
   703          C     47    HIS      C    703     0.5973      12.01   ; qtot 2.568
   704          O     47    HIS      O    704    -0.5679         16   ; qtot 2
; residue  48 VAL rtp VAL  q  0.0
   705          N     48    VAL      N    705    -0.4157      14.01   ; qtot 1.584
   706          H     48    VAL      H    706     0.2719      1.008   ; qtot 1.856
   707         CT     48    VAL     CA    707    -0.0875      12.01   ; qtot 1.769
   708         H1     48    VAL     HA    708     0.0969      1.008   ; qtot 1.866
   709         CT     48    VAL     CB    709     0.2985      12.01   ; qtot 2.164
   710         HC     48    VAL     HB    710    -0.0297      1.008   ; qtot 2.134
   711         CT     48    VAL    CG1    711    -0.3192      12.01   ; qtot 1.815
   712         HC     48    VAL   HG11    712     0.0791      1.008   ; qtot 1.894
   713         HC     48    VAL   HG12    713     0.0791      1.008   ; qtot 1.973
   714         HC     48    VAL   HG13    714     0.0791      1.008   ; qtot 2.053
   715         CT     48    VAL    CG2    715    -0.3192      12.01   ; qtot 1.733
   716         HC     48    VAL   HG21    716     0.0791      1.008   ; qtot 1.812
   717         HC     48    VAL   HG22    717     0.0791      1.008   ; qtot 1.892
   718         HC     48    VAL   HG23    718     0.0791      1.008   ; qtot 1.971
   719          C     48    VAL      C    719     0.5973      12.01   ; qtot 2.568
   720          O     48    VAL      O    720    -0.5679         16   ; qtot 2
; residue  49 TYR rtp TYR  q  0.0
   721          N     49    TYR      N    721    -0.4157      14.01   ; qtot 1.584
   722          H     49    TYR      H    722     0.2719      1.008   ; qtot 1.856
   723         CT     49    TYR     CA    723    -0.0014      12.01   ; qtot 1.855
   724         H1     49    TYR     HA    724     0.0876      1.008   ; qtot 1.942
   725         CT     49    TYR     CB    725    -0.0152      12.01   ; qtot 1.927
   726         HC     49    TYR    HB1    726     0.0295      1.008   ; qtot 1.957
   727         HC     49    TYR    HB2    727     0.0295      1.008   ; qtot 1.986
   728         CA     49    TYR     CG    728    -0.0011      12.01   ; qtot 1.985
   729         CA     49    TYR    CD1    729    -0.1906      12.01   ; qtot 1.795
   730         HA     49    TYR    HD1    730     0.1699      1.008   ; qtot 1.964
   731         CA     49    TYR    CE1    731    -0.2341      12.01   ; qtot 1.73
   732         HA     49    TYR    HE1    732     0.1656      1.008   ; qtot 1.896
   733          C     49    TYR     CZ    733     0.3226      12.01   ; qtot 2.219
   734         OH     49    TYR     OH    734    -0.5579         16   ; qtot 1.661
   735         HO     49    TYR     HH    735     0.3992      1.008   ; qtot 2.06
   736         CA     49    TYR    CE2    736    -0.2341      12.01   ; qtot 1.826
   737         HA     49    TYR    HE2    737     0.1656      1.008   ; qtot 1.991
   738         CA     49    TYR    CD2    738    -0.1906      12.01   ; qtot 1.801
   739         HA     49    TYR    HD2    739     0.1699      1.008   ; qtot 1.971
   740          C     49    TYR      C    740     0.5973      12.01   ; qtot 2.568
   741          O     49    TYR      O    741    -0.5679         16   ; qtot 2
; residue  50 GLN rtp GLN  q  0.0
   742          N     50    GLN      N    742    -0.4157      14.01   ; qtot 1.584
   743          H     50    GLN      H    743     0.2719      1.008   ; qtot 1.856
   744         CT     50    GLN     CA    744    -0.0031      12.01   ; qtot 1.853
   745         H1     50    GLN     HA    745      0.085      1.008   ; qtot 1.938
   746         CT     50    GLN     CB    746    -0.0036      12.01   ; qtot 1.935
   747         HC     50    GLN    HB1    747     0.0171      1.008   ; qtot 1.952
   748         HC     50    GLN    HB2    748     0.0171      1.008   ; qtot 1.969
   749         CT     50    GLN     CG    749    -0.0645      12.01   ; qtot 1.904
   750         HC     50    GLN    HG1    750     0.0352      1.008   ; qtot 1.939
   751         HC     50    GLN    HG2    751     0.0352      1.008   ; qtot 1.975
   752          C     50    GLN     CD    752     0.6951      12.01   ; qtot 2.67
   753          O     50    GLN    OE1    753    -0.6086         16   ; qtot 2.061
   754          N     50    GLN    NE2    754    -0.9407      14.01   ; qtot 1.12
   755          H     50    GLN   HE21    755     0.4251      1.008   ; qtot 1.546
   756          H     50    GLN   HE22    756     0.4251      1.008   ; qtot 1.971
   757          C     50    GLN      C    757     0.5973      12.01   ; qtot 2.568
   758          O     50    GLN      O    758    -0.5679         16   ; qtot 2
; residue  51 ASN rtp ASN  q  0.0
   759          N     51    ASN      N    759    -0.4157      14.01   ; qtot 1.584
   760          H     51    ASN      H    760     0.2719      1.008   ; qtot 1.856
   761         CT     51    ASN     CA    761     0.0143      12.01   ; qtot 1.871
   762         H1     51    ASN     HA    762     0.1048      1.008   ; qtot 1.975
   763         CT     51    ASN     CB    763    -0.2041      12.01   ; qtot 1.771
   764         HC     51    ASN    HB1    764     0.0797      1.008   ; qtot 1.851
   765         HC     51    ASN    HB2    765     0.0797      1.008   ; qtot 1.931
   766          C     51    ASN     CG    766      0.713      12.01   ; qtot 2.644
   767          O     51    ASN    OD1    767    -0.5931         16   ; qtot 2.051
   768          N     51    ASN    ND2    768    -0.9191      14.01   ; qtot 1.131
   769          H     51    ASN   HD21    769     0.4196      1.008   ; qtot 1.551
   770          H     51    ASN   HD22    770     0.4196      1.008   ; qtot 1.971
   771          C     51    ASN      C    771     0.5973      12.01   ; qtot 2.568
   772          O     51    ASN      O    772    -0.5679         16   ; qtot 2
; residue  52 GLU rtp GLU  q -1.0
   773          N     52    GLU      N    773    -0.5163      14.01   ; qtot 1.484
   774          H     52    GLU      H    774     0.2936      1.008   ; qtot 1.777
   775         CT     52    GLU     CA    775     0.0397      12.01   ; qtot 1.817
   776         H1     52    GLU     HA    776     0.1105      1.008   ; qtot 1.928
   777         CT     52    GLU     CB    777      0.056      12.01   ; qtot 1.984
   778         HC     52    GLU    HB1    778    -0.0173      1.008   ; qtot 1.966
   779         HC     52    GLU    HB2    779    -0.0173      1.008   ; qtot 1.949
   780         CT     52    GLU     CG    780     0.0136      12.01   ; qtot 1.963
   781         HC     52    GLU    HG1    781    -0.0425      1.008   ; qtot 1.92
   782         HC     52    GLU    HG2    782    -0.0425      1.008   ; qtot 1.878
   783          C     52    GLU     CD    783     0.8054      12.01   ; qtot 2.683
   784         O2     52    GLU    OE1    784    -0.8188         16   ; qtot 1.864
   785         O2     52    GLU    OE2    785    -0.8188         16   ; qtot 1.045
   786          C     52    GLU      C    786     0.5366      12.01   ; qtot 1.582
   787          O     52    GLU      O    787    -0.5819         16   ; qtot 1
; residue  53 ASN rtp ASN  q  0.0
   788          N     53    ASN      N    788    -0.4157      14.01   ; qtot 0.5843
   789          H     53    ASN      H    789     0.2719      1.008   ; qtot 0.8562
   790         CT     53    ASN     CA    790     0.0143      12.01   ; qtot 0.8705
   791         H1     53    ASN     HA    791     0.1048      1.008   ; qtot 0.9753
   792         CT     53    ASN     CB    792    -0.2041      12.01   ; qtot 0.7712
   793         HC     53    ASN    HB1    793     0.0797      1.008   ; qtot 0.8509
   794         HC     53    ASN    HB2    794     0.0797      1.008   ; qtot 0.9306
   795          C     53    ASN     CG    795      0.713      12.01   ; qtot 1.644
   796          O     53    ASN    OD1    796    -0.5931         16   ; qtot 1.051
   797          N     53    ASN    ND2    797    -0.9191      14.01   ; qtot 0.1314
   798          H     53    ASN   HD21    798     0.4196      1.008   ; qtot 0.551
   799          H     53    ASN   HD22    799     0.4196      1.008   ; qtot 0.9706
   800          C     53    ASN      C    800     0.5973      12.01   ; qtot 1.568
   801          O     53    ASN      O    801    -0.5679         16   ; qtot 1
; residue  54 GLU rtp GLU  q -1.0
   802          N     54    GLU      N    802    -0.5163      14.01   ; qtot 0.4837
   803          H     54    GLU      H    803     0.2936      1.008   ; qtot 0.7773
   804         CT     54    GLU     CA    804     0.0397      12.01   ; qtot 0.817
   805         H1     54    GLU     HA    805     0.1105      1.008   ; qtot 0.9275
   806         CT     54    GLU     CB    806      0.056      12.01   ; qtot 0.9835
   807         HC     54    GLU    HB1    807    -0.0173      1.008   ; qtot 0.9662
   808         HC     54    GLU    HB2    808    -0.0173      1.008   ; qtot 0.9489
   809         CT     54    GLU     CG    809     0.0136      12.01   ; qtot 0.9625
   810         HC     54    GLU    HG1    810    -0.0425      1.008   ; qtot 0.92
   811         HC     54    GLU    HG2    811    -0.0425      1.008   ; qtot 0.8775
   812          C     54    GLU     CD    812     0.8054      12.01   ; qtot 1.683
   813         O2     54    GLU    OE1    813    -0.8188         16   ; qtot 0.8641
   814         O2     54    GLU    OE2    814    -0.8188         16   ; qtot 0.0453
   815          C     54    GLU      C    815     0.5366      12.01   ; qtot 0.5819
   816          O     54    GLU      O    816    -0.5819         16   ; qtot 0
; residue  55 VAL rtp VAL  q  0.0
   817          N     55    VAL      N    817    -0.4157      14.01   ; qtot -0.4157
   818          H     55    VAL      H    818     0.2719      1.008   ; qtot -0.1438
   819         CT     55    VAL     CA    819    -0.0875      12.01   ; qtot -0.2313
   820         H1     55    VAL     HA    820     0.0969      1.008   ; qtot -0.1344
   821         CT     55    VAL     CB    821     0.2985      12.01   ; qtot 0.1641
   822         HC     55    VAL     HB    822    -0.0297      1.008   ; qtot 0.1344
   823         CT     55    VAL    CG1    823    -0.3192      12.01   ; qtot -0.1848
   824         HC     55    VAL   HG11    824     0.0791      1.008   ; qtot -0.1057
   825         HC     55    VAL   HG12    825     0.0791      1.008   ; qtot -0.0266
   826         HC     55    VAL   HG13    826     0.0791      1.008   ; qtot 0.0525
   827         CT     55    VAL    CG2    827    -0.3192      12.01   ; qtot -0.2667
   828         HC     55    VAL   HG21    828     0.0791      1.008   ; qtot -0.1876
   829         HC     55    VAL   HG22    829     0.0791      1.008   ; qtot -0.1085
   830         HC     55    VAL   HG23    830     0.0791      1.008   ; qtot -0.0294
   831          C     55    VAL      C    831     0.5973      12.01   ; qtot 0.5679
   832          O     55    VAL      O    832    -0.5679         16   ; qtot 0
; residue  56 GLY rtp GLY  q  0.0
   833          N     56    GLY      N    833    -0.4157      14.01   ; qtot -0.4157
   834          H     56    GLY      H    834     0.2719      1.008   ; qtot -0.1438
   835         CT     56    GLY     CA    835    -0.0252      12.01   ; qtot -0.169
   836         H1     56    GLY    HA1    836     0.0698      1.008   ; qtot -0.0992
   837         H1     56    GLY    HA2    837     0.0698      1.008   ; qtot -0.0294
   838          C     56    GLY      C    838     0.5973      12.01   ; qtot 0.5679
   839          O     56    GLY      O    839    -0.5679         16   ; qtot 0
; residue  57 VAL rtp VAL  q  0.0
   840          N     57    VAL      N    840    -0.4157      14.01   ; qtot -0.4157
   841          H     57    VAL      H    841     0.2719      1.008   ; qtot -0.1438
   842         CT     57    VAL     CA    842    -0.0875      12.01   ; qtot -0.2313
   843         H1     57    VAL     HA    843     0.0969      1.008   ; qtot -0.1344
   844         CT     57    VAL     CB    844     0.2985      12.01   ; qtot 0.1641
   845         HC     57    VAL     HB    845    -0.0297      1.008   ; qtot 0.1344
   846         CT     57    VAL    CG1    846    -0.3192      12.01   ; qtot -0.1848
   847         HC     57    VAL   HG11    847     0.0791      1.008   ; qtot -0.1057
   848         HC     57    VAL   HG12    848     0.0791      1.008   ; qtot -0.0266
   849         HC     57    VAL   HG13    849     0.0791      1.008   ; qtot 0.0525
   850         CT     57    VAL    CG2    850    -0.3192      12.01   ; qtot -0.2667
   851         HC     57    VAL   HG21    851     0.0791      1.008   ; qtot -0.1876
   852         HC     57    VAL   HG22    852     0.0791      1.008   ; qtot -0.1085
   853         HC     57    VAL   HG23    853     0.0791      1.008   ; qtot -0.0294
   854          C     57    VAL      C    854     0.5973      12.01   ; qtot 0.5679
   855          O     57    VAL      O    855    -0.5679         16   ; qtot 0
; residue  58 ALA rtp ALA  q  0.0
   856          N     58    ALA      N    856    -0.4157      14.01   ; qtot -0.4157
   857          H     58    ALA      H    857     0.2719      1.008   ; qtot -0.1438
   858         CT     58    ALA     CA    858     0.0337      12.01   ; qtot -0.1101
   859         H1     58    ALA     HA    859     0.0823      1.008   ; qtot -0.0278
   860         CT     58    ALA     CB    860    -0.1825      12.01   ; qtot -0.2103
   861         HC     58    ALA    HB1    861     0.0603      1.008   ; qtot -0.15
   862         HC     58    ALA    HB2    862     0.0603      1.008   ; qtot -0.0897
   863         HC     58    ALA    HB3    863     0.0603      1.008   ; qtot -0.0294
   864          C     58    ALA      C    864     0.5973      12.01   ; qtot 0.5679
   865          O     58    ALA      O    865    -0.5679         16   ; qtot 0
; residue  59 ILE rtp ILE  q  0.0
   866          N     59    ILE      N    866    -0.4157      14.01   ; qtot -0.4157
   867          H     59    ILE      H    867     0.2719      1.008   ; qtot -0.1438
   868         CT     59    ILE     CA    868    -0.0597      12.01   ; qtot -0.2035
   869         H1     59    ILE     HA    869     0.0869      1.008   ; qtot -0.1166
   870         CT     59    ILE     CB    870     0.1303      12.01   ; qtot 0.0137
   871         HC     59    ILE     HB    871     0.0187      1.008   ; qtot 0.0324
   872         CT     59    ILE    CG2    872    -0.3204      12.01   ; qtot -0.288
   873         HC     59    ILE   HG21    873     0.0882      1.008   ; qtot -0.1998
   874         HC     59    ILE   HG22    874     0.0882      1.008   ; qtot -0.1116
   875         HC     59    ILE   HG23    875     0.0882      1.008   ; qtot -0.0234
   876         CT     59    ILE    CG1    876     -0.043      12.01   ; qtot -0.0664
   877         HC     59    ILE   HG11    877     0.0236      1.008   ; qtot -0.0428
   878         HC     59    ILE   HG12    878     0.0236      1.008   ; qtot -0.0192
   879         CT     59    ILE     CD    879     -0.066      12.01   ; qtot -0.0852
   880         HC     59    ILE    HD1    880     0.0186      1.008   ; qtot -0.0666
   881         HC     59    ILE    HD2    881     0.0186      1.008   ; qtot -0.048
   882         HC     59    ILE    HD3    882     0.0186      1.008   ; qtot -0.0294
   883          C     59    ILE      C    883     0.5973      12.01   ; qtot 0.5679
   884          O     59    ILE      O    884    -0.5679         16   ; qtot 0
; residue  60 GLN rtp GLN  q  0.0
   885          N     60    GLN      N    885    -0.4157      14.01   ; qtot -0.4157
   886          H     60    GLN      H    886     0.2719      1.008   ; qtot -0.1438
   887         CT     60    GLN     CA    887    -0.0031      12.01   ; qtot -0.1469
   888         H1     60    GLN     HA    888      0.085      1.008   ; qtot -0.0619
   889         CT     60    GLN     CB    889    -0.0036      12.01   ; qtot -0.0655
   890         HC     60    GLN    HB1    890     0.0171      1.008   ; qtot -0.0484
   891         HC     60    GLN    HB2    891     0.0171      1.008   ; qtot -0.0313
   892         CT     60    GLN     CG    892    -0.0645      12.01   ; qtot -0.0958
   893         HC     60    GLN    HG1    893     0.0352      1.008   ; qtot -0.0606
   894         HC     60    GLN    HG2    894     0.0352      1.008   ; qtot -0.0254
   895          C     60    GLN     CD    895     0.6951      12.01   ; qtot 0.6697
   896          O     60    GLN    OE1    896    -0.6086         16   ; qtot 0.0611
   897          N     60    GLN    NE2    897    -0.9407      14.01   ; qtot -0.8796
   898          H     60    GLN   HE21    898     0.4251      1.008   ; qtot -0.4545
   899          H     60    GLN   HE22    899     0.4251      1.008   ; qtot -0.0294
   900          C     60    GLN      C    900     0.5973      12.01   ; qtot 0.5679
   901          O     60    GLN      O    901    -0.5679         16   ; qtot 0
; residue  61 GLU rtp GLU  q -1.0
   902          N     61    GLU      N    902    -0.5163      14.01   ; qtot -0.5163
   903          H     61    GLU      H    903     0.2936      1.008   ; qtot -0.2227
   904         CT     61    GLU     CA    904     0.0397      12.01   ; qtot -0.183
   905         H1     61    GLU     HA    905     0.1105      1.008   ; qtot -0.0725
   906         CT     61    GLU     CB    906      0.056      12.01   ; qtot -0.0165
   907         HC     61    GLU    HB1    907    -0.0173      1.008   ; qtot -0.0338
   908         HC     61    GLU    HB2    908    -0.0173      1.008   ; qtot -0.0511
   909         CT     61    GLU     CG    909     0.0136      12.01   ; qtot -0.0375
   910         HC     61    GLU    HG1    910    -0.0425      1.008   ; qtot -0.08
   911         HC     61    GLU    HG2    911    -0.0425      1.008   ; qtot -0.1225
   912          C     61    GLU     CD    912     0.8054      12.01   ; qtot 0.6829
   913         O2     61    GLU    OE1    913    -0.8188         16   ; qtot -0.1359
   914         O2     61    GLU    OE2    914    -0.8188         16   ; qtot -0.9547
   915          C     61    GLU      C    915     0.5366      12.01   ; qtot -0.4181
   916          O     61    GLU      O    916    -0.5819         16   ; qtot -1
; residue  62 LYS rtp LYS  q +1.0
   917          N     62    LYS      N    917    -0.3479      14.01   ; qtot -1.348
   918          H     62    LYS      H    918     0.2747      1.008   ; qtot -1.073
   919         CT     62    LYS     CA    919      -0.24      12.01   ; qtot -1.313
   920         H1     62    LYS     HA    920     0.1426      1.008   ; qtot -1.171
   921         CT     62    LYS     CB    921    -0.0094      12.01   ; qtot -1.18
   922         HC     62    LYS    HB1    922     0.0362      1.008   ; qtot -1.144
   923         HC     62    LYS    HB2    923     0.0362      1.008   ; qtot -1.108
   924         CT     62    LYS     CG    924     0.0187      12.01   ; qtot -1.089
   925         HC     62    LYS    HG1    925     0.0103      1.008   ; qtot -1.079
   926         HC     62    LYS    HG2    926     0.0103      1.008   ; qtot -1.068
   927         CT     62    LYS     CD    927    -0.0479      12.01   ; qtot -1.116
   928         HC     62    LYS    HD1    928     0.0621      1.008   ; qtot -1.054
   929         HC     62    LYS    HD2    929     0.0621      1.008   ; qtot -0.992
   930         CT     62    LYS     CE    930    -0.0143      12.01   ; qtot -1.006
   931         HP     62    LYS    HE1    931     0.1135      1.008   ; qtot -0.8928
   932         HP     62    LYS    HE2    932     0.1135      1.008   ; qtot -0.7793
   933         N3     62    LYS     NZ    933    -0.3854      14.01   ; qtot -1.165
   934          H     62    LYS    HZ1    934       0.34      1.008   ; qtot -0.8247
   935          H     62    LYS    HZ2    935       0.34      1.008   ; qtot -0.4847
   936          H     62    LYS    HZ3    936       0.34      1.008   ; qtot -0.1447
   937          C     62    LYS      C    937     0.7341      12.01   ; qtot 0.5894
   938          O     62    LYS      O    938    -0.5894         16   ; qtot 0
; residue  63 LEU rtp LEU  q  0.0
   939          N     63    LEU      N    939    -0.4157      14.01   ; qtot -0.4157
   940          H     63    LEU      H    940     0.2719      1.008   ; qtot -0.1438
   941         CT     63    LEU     CA    941    -0.0518      12.01   ; qtot -0.1956
   942         H1     63    LEU     HA    942     0.0922      1.008   ; qtot -0.1034
   943         CT     63    LEU     CB    943    -0.1102      12.01   ; qtot -0.2136
   944         HC     63    LEU    HB1    944     0.0457      1.008   ; qtot -0.1679
   945         HC     63    LEU    HB2    945     0.0457      1.008   ; qtot -0.1222
   946         CT     63    LEU     CG    946     0.3531      12.01   ; qtot 0.2309
   947         HC     63    LEU     HG    947    -0.0361      1.008   ; qtot 0.1948
   948         CT     63    LEU    CD1    948    -0.4121      12.01   ; qtot -0.2173
   949         HC     63    LEU   HD11    949        0.1      1.008   ; qtot -0.1173
   950         HC     63    LEU   HD12    950        0.1      1.008   ; qtot -0.0173
   951         HC     63    LEU   HD13    951        0.1      1.008   ; qtot 0.0827
   952         CT     63    LEU    CD2    952    -0.4121      12.01   ; qtot -0.3294
   953         HC     63    LEU   HD21    953        0.1      1.008   ; qtot -0.2294
   954         HC     63    LEU   HD22    954        0.1      1.008   ; qtot -0.1294
   955         HC     63    LEU   HD23    955        0.1      1.008   ; qtot -0.0294
   956          C     63    LEU      C    956     0.5973      12.01   ; qtot 0.5679
   957          O     63    LEU      O    957    -0.5679         16   ; qtot 0
; residue  64 ARG rtp ARG  q +1.0
   958          N     64    ARG      N    958    -0.3479      14.01   ; qtot -0.3479
   959          H     64    ARG      H    959     0.2747      1.008   ; qtot -0.0732
   960         CT     64    ARG     CA    960    -0.2637      12.01   ; qtot -0.3369
   961         H1     64    ARG     HA    961      0.156      1.008   ; qtot -0.1809
   962         CT     64    ARG     CB    962    -0.0007      12.01   ; qtot -0.1816
   963         HC     64    ARG    HB1    963     0.0327      1.008   ; qtot -0.1489
   964         HC     64    ARG    HB2    964     0.0327      1.008   ; qtot -0.1162
   965         CT     64    ARG     CG    965      0.039      12.01   ; qtot -0.0772
   966         HC     64    ARG    HG1    966     0.0285      1.008   ; qtot -0.0487
   967         HC     64    ARG    HG2    967     0.0285      1.008   ; qtot -0.0202
   968         CT     64    ARG     CD    968     0.0486      12.01   ; qtot 0.0284
   969         H1     64    ARG    HD1    969     0.0687      1.008   ; qtot 0.0971
   970         H1     64    ARG    HD2    970     0.0687      1.008   ; qtot 0.1658
   971         N2     64    ARG     NE    971    -0.5295      14.01   ; qtot -0.3637
   972          H     64    ARG     HE    972     0.3456      1.008   ; qtot -0.0181
   973         CA     64    ARG     CZ    973     0.8076      12.01   ; qtot 0.7895
   974         N2     64    ARG    NH1    974    -0.8627      14.01   ; qtot -0.0732
   975          H     64    ARG   HH11    975     0.4478      1.008   ; qtot 0.3746
   976          H     64    ARG   HH12    976     0.4478      1.008   ; qtot 0.8224
   977         N2     64    ARG    NH2    977    -0.8627      14.01   ; qtot -0.0403
   978          H     64    ARG   HH21    978     0.4478      1.008   ; qtot 0.4075
   979          H     64    ARG   HH22    979     0.4478      1.008   ; qtot 0.8553
   980          C     64    ARG      C    980     0.7341      12.01   ; qtot 1.589
   981          O     64    ARG      O    981    -0.5894         16   ; qtot 1
; residue  65 GLU rtp GLU  q -1.0
   982          N     65    GLU      N    982    -0.5163      14.01   ; qtot 0.4837
   983          H     65    GLU      H    983     0.2936      1.008   ; qtot 0.7773
   984         CT     65    GLU     CA    984     0.0397      12.01   ; qtot 0.817
   985         H1     65    GLU     HA    985     0.1105      1.008   ; qtot 0.9275
   986         CT     65    GLU     CB    986      0.056      12.01   ; qtot 0.9835
   987         HC     65    GLU    HB1    987    -0.0173      1.008   ; qtot 0.9662
   988         HC     65    GLU    HB2    988    -0.0173      1.008   ; qtot 0.9489
   989         CT     65    GLU     CG    989     0.0136      12.01   ; qtot 0.9625
   990         HC     65    GLU    HG1    990    -0.0425      1.008   ; qtot 0.92
   991         HC     65    GLU    HG2    991    -0.0425      1.008   ; qtot 0.8775
   992          C     65    GLU     CD    992     0.8054      12.01   ; qtot 1.683
   993         O2     65    GLU    OE1    993    -0.8188         16   ; qtot 0.8641
   994         O2     65    GLU    OE2    994    -0.8188         16   ; qtot 0.0453
   995          C     65    GLU      C    995     0.5366      12.01   ; qtot 0.5819
   996          O     65    GLU      O    996    -0.5819         16   ; qtot 0
; residue  66 GLN rtp GLN  q  0.0
   997          N     66    GLN      N    997    -0.4157      14.01   ; qtot -0.4157
   998          H     66    GLN      H    998     0.2719      1.008   ; qtot -0.1438
   999         CT     66    GLN     CA    999    -0.0031      12.01   ; qtot -0.1469
  1000         H1     66    GLN     HA   1000      0.085      1.008   ; qtot -0.0619
  1001         CT     66    GLN     CB   1001    -0.0036      12.01   ; qtot -0.0655
  1002         HC     66    GLN    HB1   1002     0.0171      1.008   ; qtot -0.0484
  1003         HC     66    GLN    HB2   1003     0.0171      1.008   ; qtot -0.0313
  1004         CT     66    GLN     CG   1004    -0.0645      12.01   ; qtot -0.0958
  1005         HC     66    GLN    HG1   1005     0.0352      1.008   ; qtot -0.0606
  1006         HC     66    GLN    HG2   1006     0.0352      1.008   ; qtot -0.0254
  1007          C     66    GLN     CD   1007     0.6951      12.01   ; qtot 0.6697
  1008          O     66    GLN    OE1   1008    -0.6086         16   ; qtot 0.0611
  1009          N     66    GLN    NE2   1009    -0.9407      14.01   ; qtot -0.8796
  1010          H     66    GLN   HE21   1010     0.4251      1.008   ; qtot -0.4545
  1011          H     66    GLN   HE22   1011     0.4251      1.008   ; qtot -0.0294
  1012          C     66    GLN      C   1012     0.5973      12.01   ; qtot 0.5679
  1013          O     66    GLN      O   1013    -0.5679         16   ; qtot 0
; residue  67 VAL rtp VAL  q  0.0
  1014          N     67    VAL      N   1014    -0.4157      14.01   ; qtot -0.4157
  1015          H     67    VAL      H   1015     0.2719      1.008   ; qtot -0.1438
  1016         CT     67    VAL     CA   1016    -0.0875      12.01   ; qtot -0.2313
  1017         H1     67    VAL     HA   1017     0.0969      1.008   ; qtot -0.1344
  1018         CT     67    VAL     CB   1018     0.2985      12.01   ; qtot 0.1641
  1019         HC     67    VAL     HB   1019    -0.0297      1.008   ; qtot 0.1344
  1020         CT     67    VAL    CG1   1020    -0.3192      12.01   ; qtot -0.1848
  1021         HC     67    VAL   HG11   1021     0.0791      1.008   ; qtot -0.1057
  1022         HC     67    VAL   HG12   1022     0.0791      1.008   ; qtot -0.0266
  1023         HC     67    VAL   HG13   1023     0.0791      1.008   ; qtot 0.0525
  1024         CT     67    VAL    CG2   1024    -0.3192      12.01   ; qtot -0.2667
  1025         HC     67    VAL   HG21   1025     0.0791      1.008   ; qtot -0.1876
  1026         HC     67    VAL   HG22   1026     0.0791      1.008   ; qtot -0.1085
  1027         HC     67    VAL   HG23   1027     0.0791      1.008   ; qtot -0.0294
  1028          C     67    VAL      C   1028     0.5973      12.01   ; qtot 0.5679
  1029          O     67    VAL      O   1029    -0.5679         16   ; qtot 0
; residue  68 VAL rtp VAL  q  0.0
  1030          N     68    VAL      N   1030    -0.4157      14.01   ; qtot -0.4157
  1031          H     68    VAL      H   1031     0.2719      1.008   ; qtot -0.1438
  1032         CT     68    VAL     CA   1032    -0.0875      12.01   ; qtot -0.2313
  1033         H1     68    VAL     HA   1033     0.0969      1.008   ; qtot -0.1344
  1034         CT     68    VAL     CB   1034     0.2985      12.01   ; qtot 0.1641
  1035         HC     68    VAL     HB   1035    -0.0297      1.008   ; qtot 0.1344
  1036         CT     68    VAL    CG1   1036    -0.3192      12.01   ; qtot -0.1848
  1037         HC     68    VAL   HG11   1037     0.0791      1.008   ; qtot -0.1057
  1038         HC     68    VAL   HG12   1038     0.0791      1.008   ; qtot -0.0266
  1039         HC     68    VAL   HG13   1039     0.0791      1.008   ; qtot 0.0525
  1040         CT     68    VAL    CG2   1040    -0.3192      12.01   ; qtot -0.2667
  1041         HC     68    VAL   HG21   1041     0.0791      1.008   ; qtot -0.1876
  1042         HC     68    VAL   HG22   1042     0.0791      1.008   ; qtot -0.1085
  1043         HC     68    VAL   HG23   1043     0.0791      1.008   ; qtot -0.0294
  1044          C     68    VAL      C   1044     0.5973      12.01   ; qtot 0.5679
  1045          O     68    VAL      O   1045    -0.5679         16   ; qtot 0
; residue  69 LYS rtp LYS  q +1.0
  1046          N     69    LYS      N   1046    -0.3479      14.01   ; qtot -0.3479
  1047          H     69    LYS      H   1047     0.2747      1.008   ; qtot -0.0732
  1048         CT     69    LYS     CA   1048      -0.24      12.01   ; qtot -0.3132
  1049         H1     69    LYS     HA   1049     0.1426      1.008   ; qtot -0.1706
  1050         CT     69    LYS     CB   1050    -0.0094      12.01   ; qtot -0.18
  1051         HC     69    LYS    HB1   1051     0.0362      1.008   ; qtot -0.1438
  1052         HC     69    LYS    HB2   1052     0.0362      1.008   ; qtot -0.1076
  1053         CT     69    LYS     CG   1053     0.0187      12.01   ; qtot -0.0889
  1054         HC     69    LYS    HG1   1054     0.0103      1.008   ; qtot -0.0786
  1055         HC     69    LYS    HG2   1055     0.0103      1.008   ; qtot -0.0683
  1056         CT     69    LYS     CD   1056    -0.0479      12.01   ; qtot -0.1162
  1057         HC     69    LYS    HD1   1057     0.0621      1.008   ; qtot -0.0541
  1058         HC     69    LYS    HD2   1058     0.0621      1.008   ; qtot 0.008
  1059         CT     69    LYS     CE   1059    -0.0143      12.01   ; qtot -0.0063
  1060         HP     69    LYS    HE1   1060     0.1135      1.008   ; qtot 0.1072
  1061         HP     69    LYS    HE2   1061     0.1135      1.008   ; qtot 0.2207
  1062         N3     69    LYS     NZ   1062    -0.3854      14.01   ; qtot -0.1647
  1063          H     69    LYS    HZ1   1063       0.34      1.008   ; qtot 0.1753
  1064          H     69    LYS    HZ2   1064       0.34      1.008   ; qtot 0.5153
  1065          H     69    LYS    HZ3   1065       0.34      1.008   ; qtot 0.8553
  1066          C     69    LYS      C   1066     0.7341      12.01   ; qtot 1.589
  1067          O     69    LYS      O   1067    -0.5894         16   ; qtot 1
; residue  70 ARG rtp ARG  q +1.0
  1068          N     70    ARG      N   1068    -0.3479      14.01   ; qtot 0.6521
  1069          H     70    ARG      H   1069     0.2747      1.008   ; qtot 0.9268
  1070         CT     70    ARG     CA   1070    -0.2637      12.01   ; qtot 0.6631
  1071         H1     70    ARG     HA   1071      0.156      1.008   ; qtot 0.8191
  1072         CT     70    ARG     CB   1072    -0.0007      12.01   ; qtot 0.8184
  1073         HC     70    ARG    HB1   1073     0.0327      1.008   ; qtot 0.8511
  1074         HC     70    ARG    HB2   1074     0.0327      1.008   ; qtot 0.8838
  1075         CT     70    ARG     CG   1075      0.039      12.01   ; qtot 0.9228
  1076         HC     70    ARG    HG1   1076     0.0285      1.008   ; qtot 0.9513
  1077         HC     70    ARG    HG2   1077     0.0285      1.008   ; qtot 0.9798
  1078         CT     70    ARG     CD   1078     0.0486      12.01   ; qtot 1.028
  1079         H1     70    ARG    HD1   1079     0.0687      1.008   ; qtot 1.097
  1080         H1     70    ARG    HD2   1080     0.0687      1.008   ; qtot 1.166
  1081         N2     70    ARG     NE   1081    -0.5295      14.01   ; qtot 0.6363
  1082          H     70    ARG     HE   1082     0.3456      1.008   ; qtot 0.9819
  1083         CA     70    ARG     CZ   1083     0.8076      12.01   ; qtot 1.789
  1084         N2     70    ARG    NH1   1084    -0.8627      14.01   ; qtot 0.9268
  1085          H     70    ARG   HH11   1085     0.4478      1.008   ; qtot 1.375
  1086          H     70    ARG   HH12   1086     0.4478      1.008   ; qtot 1.822
  1087         N2     70    ARG    NH2   1087    -0.8627      14.01   ; qtot 0.9597
  1088          H     70    ARG   HH21   1088     0.4478      1.008   ; qtot 1.408
  1089          H     70    ARG   HH22   1089     0.4478      1.008   ; qtot 1.855
  1090          C     70    ARG      C   1090     0.7341      12.01   ; qtot 2.589
  1091          O     70    ARG      O   1091    -0.5894         16   ; qtot 2
; residue  71 GLU rtp GLU  q -1.0
  1092          N     71    GLU      N   1092    -0.5163      14.01   ; qtot 1.484
  1093          H     71    GLU      H   1093     0.2936      1.008   ; qtot 1.777
  1094         CT     71    GLU     CA   1094     0.0397      12.01   ; qtot 1.817
  1095         H1     71    GLU     HA   1095     0.1105      1.008   ; qtot 1.928
  1096         CT     71    GLU     CB   1096      0.056      12.01   ; qtot 1.984
  1097         HC     71    GLU    HB1   1097    -0.0173      1.008   ; qtot 1.966
  1098         HC     71    GLU    HB2   1098    -0.0173      1.008   ; qtot 1.949
  1099         CT     71    GLU     CG   1099     0.0136      12.01   ; qtot 1.963
  1100         HC     71    GLU    HG1   1100    -0.0425      1.008   ; qtot 1.92
  1101         HC     71    GLU    HG2   1101    -0.0425      1.008   ; qtot 1.878
  1102          C     71    GLU     CD   1102     0.8054      12.01   ; qtot 2.683
  1103         O2     71    GLU    OE1   1103    -0.8188         16   ; qtot 1.864
  1104         O2     71    GLU    OE2   1104    -0.8188         16   ; qtot 1.045
  1105          C     71    GLU      C   1105     0.5366      12.01   ; qtot 1.582
  1106          O     71    GLU      O   1106    -0.5819         16   ; qtot 1
; residue  72 GLU rtp GLU  q -1.0
  1107          N     72    GLU      N   1107    -0.5163      14.01   ; qtot 0.4837
  1108          H     72    GLU      H   1108     0.2936      1.008   ; qtot 0.7773
  1109         CT     72    GLU     CA   1109     0.0397      12.01   ; qtot 0.817
  1110         H1     72    GLU     HA   1110     0.1105      1.008   ; qtot 0.9275
  1111         CT     72    GLU     CB   1111      0.056      12.01   ; qtot 0.9835
  1112         HC     72    GLU    HB1   1112    -0.0173      1.008   ; qtot 0.9662
  1113         HC     72    GLU    HB2   1113    -0.0173      1.008   ; qtot 0.9489
  1114         CT     72    GLU     CG   1114     0.0136      12.01   ; qtot 0.9625
  1115         HC     72    GLU    HG1   1115    -0.0425      1.008   ; qtot 0.92
  1116         HC     72    GLU    HG2   1116    -0.0425      1.008   ; qtot 0.8775
  1117          C     72    GLU     CD   1117     0.8054      12.01   ; qtot 1.683
  1118         O2     72    GLU    OE1   1118    -0.8188         16   ; qtot 0.8641
  1119         O2     72    GLU    OE2   1119    -0.8188         16   ; qtot 0.0453
  1120          C     72    GLU      C   1120     0.5366      12.01   ; qtot 0.5819
  1121          O     72    GLU      O   1121    -0.5819         16   ; qtot 0
; residue  73 LEU rtp LEU  q  0.0
  1122          N     73    LEU      N   1122    -0.4157      14.01   ; qtot -0.4157
  1123          H     73    LEU      H   1123     0.2719      1.008   ; qtot -0.1438
  1124         CT     73    LEU     CA   1124    -0.0518      12.01   ; qtot -0.1956
  1125         H1     73    LEU     HA   1125     0.0922      1.008   ; qtot -0.1034
  1126         CT     73    LEU     CB   1126    -0.1102      12.01   ; qtot -0.2136
  1127         HC     73    LEU    HB1   1127     0.0457      1.008   ; qtot -0.1679
  1128         HC     73    LEU    HB2   1128     0.0457      1.008   ; qtot -0.1222
  1129         CT     73    LEU     CG   1129     0.3531      12.01   ; qtot 0.2309
  1130         HC     73    LEU     HG   1130    -0.0361      1.008   ; qtot 0.1948
  1131         CT     73    LEU    CD1   1131    -0.4121      12.01   ; qtot -0.2173
  1132         HC     73    LEU   HD11   1132        0.1      1.008   ; qtot -0.1173
  1133         HC     73    LEU   HD12   1133        0.1      1.008   ; qtot -0.0173
  1134         HC     73    LEU   HD13   1134        0.1      1.008   ; qtot 0.0827
  1135         CT     73    LEU    CD2   1135    -0.4121      12.01   ; qtot -0.3294
  1136         HC     73    LEU   HD21   1136        0.1      1.008   ; qtot -0.2294
  1137         HC     73    LEU   HD22   1137        0.1      1.008   ; qtot -0.1294
  1138         HC     73    LEU   HD23   1138        0.1      1.008   ; qtot -0.0294
  1139          C     73    LEU      C   1139     0.5973      12.01   ; qtot 0.5679
  1140          O     73    LEU      O   1140    -0.5679         16   ; qtot 0
; residue  74 PHE rtp PHE  q  0.0
  1141          N     74    PHE      N   1141    -0.4157      14.01   ; qtot -0.4157
  1142          H     74    PHE      H   1142     0.2719      1.008   ; qtot -0.1438
  1143         CT     74    PHE     CA   1143    -0.0024      12.01   ; qtot -0.1462
  1144         H1     74    PHE     HA   1144     0.0978      1.008   ; qtot -0.0484
  1145         CT     74    PHE     CB   1145    -0.0343      12.01   ; qtot -0.0827
  1146         HC     74    PHE    HB1   1146     0.0295      1.008   ; qtot -0.0532
  1147         HC     74    PHE    HB2   1147     0.0295      1.008   ; qtot -0.0237
  1148         CA     74    PHE     CG   1148     0.0118      12.01   ; qtot -0.0119
  1149         CA     74    PHE    CD1   1149    -0.1256      12.01   ; qtot -0.1375
  1150         HA     74    PHE    HD1   1150      0.133      1.008   ; qtot -0.0045
  1151         CA     74    PHE    CE1   1151    -0.1704      12.01   ; qtot -0.1749
  1152         HA     74    PHE    HE1   1152      0.143      1.008   ; qtot -0.0319
  1153         CA     74    PHE     CZ   1153    -0.1072      12.01   ; qtot -0.1391
  1154         HA     74    PHE     HZ   1154     0.1297      1.008   ; qtot -0.0094
  1155         CA     74    PHE    CE2   1155    -0.1704      12.01   ; qtot -0.1798
  1156         HA     74    PHE    HE2   1156      0.143      1.008   ; qtot -0.0368
  1157         CA     74    PHE    CD2   1157    -0.1256      12.01   ; qtot -0.1624
  1158         HA     74    PHE    HD2   1158      0.133      1.008   ; qtot -0.0294
  1159          C     74    PHE      C   1159     0.5973      12.01   ; qtot 0.5679
  1160          O     74    PHE      O   1160    -0.5679         16   ; qtot 0
; residue  75 ILE rtp ILE  q  0.0
  1161          N     75    ILE      N   1161    -0.4157      14.01   ; qtot -0.4157
  1162          H     75    ILE      H   1162     0.2719      1.008   ; qtot -0.1438
  1163         CT     75    ILE     CA   1163    -0.0597      12.01   ; qtot -0.2035
  1164         H1     75    ILE     HA   1164     0.0869      1.008   ; qtot -0.1166
  1165         CT     75    ILE     CB   1165     0.1303      12.01   ; qtot 0.0137
  1166         HC     75    ILE     HB   1166     0.0187      1.008   ; qtot 0.0324
  1167         CT     75    ILE    CG2   1167    -0.3204      12.01   ; qtot -0.288
  1168         HC     75    ILE   HG21   1168     0.0882      1.008   ; qtot -0.1998
  1169         HC     75    ILE   HG22   1169     0.0882      1.008   ; qtot -0.1116
  1170         HC     75    ILE   HG23   1170     0.0882      1.008   ; qtot -0.0234
  1171         CT     75    ILE    CG1   1171     -0.043      12.01   ; qtot -0.0664
  1172         HC     75    ILE   HG11   1172     0.0236      1.008   ; qtot -0.0428
  1173         HC     75    ILE   HG12   1173     0.0236      1.008   ; qtot -0.0192
  1174         CT     75    ILE     CD   1174     -0.066      12.01   ; qtot -0.0852
  1175         HC     75    ILE    HD1   1175     0.0186      1.008   ; qtot -0.0666
  1176         HC     75    ILE    HD2   1176     0.0186      1.008   ; qtot -0.048
  1177         HC     75    ILE    HD3   1177     0.0186      1.008   ; qtot -0.0294
  1178          C     75    ILE      C   1178     0.5973      12.01   ; qtot 0.5679
  1179          O     75    ILE      O   1179    -0.5679         16   ; qtot 0
; residue  76 VAL rtp VAL  q  0.0
  1180          N     76    VAL      N   1180    -0.4157      14.01   ; qtot -0.4157
  1181          H     76    VAL      H   1181     0.2719      1.008   ; qtot -0.1438
  1182         CT     76    VAL     CA   1182    -0.0875      12.01   ; qtot -0.2313
  1183         H1     76    VAL     HA   1183     0.0969      1.008   ; qtot -0.1344
  1184         CT     76    VAL     CB   1184     0.2985      12.01   ; qtot 0.1641
  1185         HC     76    VAL     HB   1185    -0.0297      1.008   ; qtot 0.1344
  1186         CT     76    VAL    CG1   1186    -0.3192      12.01   ; qtot -0.1848
  1187         HC     76    VAL   HG11   1187     0.0791      1.008   ; qtot -0.1057
  1188         HC     76    VAL   HG12   1188     0.0791      1.008   ; qtot -0.0266
  1189         HC     76    VAL   HG13   1189     0.0791      1.008   ; qtot 0.0525
  1190         CT     76    VAL    CG2   1190    -0.3192      12.01   ; qtot -0.2667
  1191         HC     76    VAL   HG21   1191     0.0791      1.008   ; qtot -0.1876
  1192         HC     76    VAL   HG22   1192     0.0791      1.008   ; qtot -0.1085
  1193         HC     76    VAL   HG23   1193     0.0791      1.008   ; qtot -0.0294
  1194          C     76    VAL      C   1194     0.5973      12.01   ; qtot 0.5679
  1195          O     76    VAL      O   1195    -0.5679         16   ; qtot 0
; residue  77 SER rtp SER  q  0.0
  1196          N     77    SER      N   1196    -0.4157      14.01   ; qtot -0.4157
  1197          H     77    SER      H   1197     0.2719      1.008   ; qtot -0.1438
  1198         CT     77    SER     CA   1198    -0.0249      12.01   ; qtot -0.1687
  1199         H1     77    SER     HA   1199     0.0843      1.008   ; qtot -0.0844
  1200         CT     77    SER     CB   1200     0.2117      12.01   ; qtot 0.1273
  1201         H1     77    SER    HB1   1201     0.0352      1.008   ; qtot 0.1625
  1202         H1     77    SER    HB2   1202     0.0352      1.008   ; qtot 0.1977
  1203         OH     77    SER     OG   1203    -0.6546         16   ; qtot -0.4569
  1204         HO     77    SER     HG   1204     0.4275      1.008   ; qtot -0.0294
  1205          C     77    SER      C   1205     0.5973      12.01   ; qtot 0.5679
  1206          O     77    SER      O   1206    -0.5679         16   ; qtot 0
; residue  78 LYS rtp LYS  q +1.0
  1207          N     78    LYS      N   1207    -0.3479      14.01   ; qtot -0.3479
  1208          H     78    LYS      H   1208     0.2747      1.008   ; qtot -0.0732
  1209         CT     78    LYS     CA   1209      -0.24      12.01   ; qtot -0.3132
  1210         H1     78    LYS     HA   1210     0.1426      1.008   ; qtot -0.1706
  1211         CT     78    LYS     CB   1211    -0.0094      12.01   ; qtot -0.18
  1212         HC     78    LYS    HB1   1212     0.0362      1.008   ; qtot -0.1438
  1213         HC     78    LYS    HB2   1213     0.0362      1.008   ; qtot -0.1076
  1214         CT     78    LYS     CG   1214     0.0187      12.01   ; qtot -0.0889
  1215         HC     78    LYS    HG1   1215     0.0103      1.008   ; qtot -0.0786
  1216         HC     78    LYS    HG2   1216     0.0103      1.008   ; qtot -0.0683
  1217         CT     78    LYS     CD   1217    -0.0479      12.01   ; qtot -0.1162
  1218         HC     78    LYS    HD1   1218     0.0621      1.008   ; qtot -0.0541
  1219         HC     78    LYS    HD2   1219     0.0621      1.008   ; qtot 0.008
  1220         CT     78    LYS     CE   1220    -0.0143      12.01   ; qtot -0.0063
  1221         HP     78    LYS    HE1   1221     0.1135      1.008   ; qtot 0.1072
  1222         HP     78    LYS    HE2   1222     0.1135      1.008   ; qtot 0.2207
  1223         N3     78    LYS     NZ   1223    -0.3854      14.01   ; qtot -0.1647
  1224          H     78    LYS    HZ1   1224       0.34      1.008   ; qtot 0.1753
  1225          H     78    LYS    HZ2   1225       0.34      1.008   ; qtot 0.5153
  1226          H     78    LYS    HZ3   1226       0.34      1.008   ; qtot 0.8553
  1227          C     78    LYS      C   1227     0.7341      12.01   ; qtot 1.589
  1228          O     78    LYS      O   1228    -0.5894         16   ; qtot 1
; residue  79 LEU rtp LEU  q  0.0
  1229          N     79    LEU      N   1229    -0.4157      14.01   ; qtot 0.5843
  1230          H     79    LEU      H   1230     0.2719      1.008   ; qtot 0.8562
  1231         CT     79    LEU     CA   1231    -0.0518      12.01   ; qtot 0.8044
  1232         H1     79    LEU     HA   1232     0.0922      1.008   ; qtot 0.8966
  1233         CT     79    LEU     CB   1233    -0.1102      12.01   ; qtot 0.7864
  1234         HC     79    LEU    HB1   1234     0.0457      1.008   ; qtot 0.8321
  1235         HC     79    LEU    HB2   1235     0.0457      1.008   ; qtot 0.8778
  1236         CT     79    LEU     CG   1236     0.3531      12.01   ; qtot 1.231
  1237         HC     79    LEU     HG   1237    -0.0361      1.008   ; qtot 1.195
  1238         CT     79    LEU    CD1   1238    -0.4121      12.01   ; qtot 0.7827
  1239         HC     79    LEU   HD11   1239        0.1      1.008   ; qtot 0.8827
  1240         HC     79    LEU   HD12   1240        0.1      1.008   ; qtot 0.9827
  1241         HC     79    LEU   HD13   1241        0.1      1.008   ; qtot 1.083
  1242         CT     79    LEU    CD2   1242    -0.4121      12.01   ; qtot 0.6706
  1243         HC     79    LEU   HD21   1243        0.1      1.008   ; qtot 0.7706
  1244         HC     79    LEU   HD22   1244        0.1      1.008   ; qtot 0.8706
  1245         HC     79    LEU   HD23   1245        0.1      1.008   ; qtot 0.9706
  1246          C     79    LEU      C   1246     0.5973      12.01   ; qtot 1.568
  1247          O     79    LEU      O   1247    -0.5679         16   ; qtot 1
; residue  80 TRP rtp TRP  q  0.0
  1248          N     80    TRP      N   1248    -0.4157      14.01   ; qtot 0.5843
  1249          H     80    TRP      H   1249     0.2719      1.008   ; qtot 0.8562
  1250         CT     80    TRP     CA   1250    -0.0275      12.01   ; qtot 0.8287
  1251         H1     80    TRP     HA   1251     0.1123      1.008   ; qtot 0.941
  1252         CT     80    TRP     CB   1252     -0.005      12.01   ; qtot 0.936
  1253         HC     80    TRP    HB1   1253     0.0339      1.008   ; qtot 0.9699
  1254         HC     80    TRP    HB2   1254     0.0339      1.008   ; qtot 1.004
  1255         C*     80    TRP     CG   1255    -0.1415      12.01   ; qtot 0.8623
  1256         CW     80    TRP    CD1   1256    -0.1638      12.01   ; qtot 0.6985
  1257         H4     80    TRP    HD1   1257     0.2062      1.008   ; qtot 0.9047
  1258         NA     80    TRP    NE1   1258    -0.3418      14.01   ; qtot 0.5629
  1259          H     80    TRP    HE1   1259     0.3412      1.008   ; qtot 0.9041
  1260         CN     80    TRP    CE2   1260      0.138      12.01   ; qtot 1.042
  1261         CA     80    TRP    CZ2   1261    -0.2601      12.01   ; qtot 0.782
  1262         HA     80    TRP    HZ2   1262     0.1572      1.008   ; qtot 0.9392
  1263         CA     80    TRP    CH2   1263    -0.1134      12.01   ; qtot 0.8258
  1264         HA     80    TRP    HH2   1264     0.1417      1.008   ; qtot 0.9675
  1265         CA     80    TRP    CZ3   1265    -0.1972      12.01   ; qtot 0.7703
  1266         HA     80    TRP    HZ3   1266     0.1447      1.008   ; qtot 0.915
  1267         CA     80    TRP    CE3   1267    -0.2387      12.01   ; qtot 0.6763
  1268         HA     80    TRP    HE3   1268       0.17      1.008   ; qtot 0.8463
  1269         CB     80    TRP    CD2   1269     0.1243      12.01   ; qtot 0.9706
  1270          C     80    TRP      C   1270     0.5973      12.01   ; qtot 1.568
  1271          O     80    TRP      O   1271    -0.5679         16   ; qtot 1
; residue  81 CYS rtp CYS  q  0.0
  1272          N     81    CYS      N   1272    -0.4157      14.01   ; qtot 0.5843
  1273          H     81    CYS      H   1273     0.2719      1.008   ; qtot 0.8562
  1274         CT     81    CYS     CA   1274     0.0213      12.01   ; qtot 0.8775
  1275         H1     81    CYS     HA   1275     0.1124      1.008   ; qtot 0.9899
  1276         CT     81    CYS     CB   1276    -0.1231      12.01   ; qtot 0.8668
  1277         H1     81    CYS    HB1   1277     0.1112      1.008   ; qtot 0.978
  1278         H1     81    CYS    HB2   1278     0.1112      1.008   ; qtot 1.089
  1279         SH     81    CYS     SG   1279    -0.3119      32.06   ; qtot 0.7773
  1280         HS     81    CYS     HG   1280     0.1933      1.008   ; qtot 0.9706
  1281          C     81    CYS      C   1281     0.5973      12.01   ; qtot 1.568
  1282          O     81    CYS      O   1282    -0.5679         16   ; qtot 1
; residue  82 THR rtp THR  q  0.0
  1283          N     82    THR      N   1283    -0.4157      14.01   ; qtot 0.5843
  1284          H     82    THR      H   1284     0.2719      1.008   ; qtot 0.8562
  1285         CT     82    THR     CA   1285    -0.0389      12.01   ; qtot 0.8173
  1286         H1     82    THR     HA   1286     0.1007      1.008   ; qtot 0.918
  1287         CT     82    THR     CB   1287     0.3654      12.01   ; qtot 1.283
  1288         H1     82    THR     HB   1288     0.0043      1.008   ; qtot 1.288
  1289         CT     82    THR    CG2   1289    -0.2438      12.01   ; qtot 1.044
  1290         HC     82    THR   HG21   1290     0.0642      1.008   ; qtot 1.108
  1291         HC     82    THR   HG22   1291     0.0642      1.008   ; qtot 1.172
  1292         HC     82    THR   HG23   1292     0.0642      1.008   ; qtot 1.237
  1293         OH     82    THR    OG1   1293    -0.6761         16   ; qtot 0.5604
  1294         HO     82    THR    HG1   1294     0.4102      1.008   ; qtot 0.9706
  1295          C     82    THR      C   1295     0.5973      12.01   ; qtot 1.568
  1296          O     82    THR      O   1296    -0.5679         16   ; qtot 1
; residue  83 TYR rtp TYR  q  0.0
  1297          N     83    TYR      N   1297    -0.4157      14.01   ; qtot 0.5843
  1298          H     83    TYR      H   1298     0.2719      1.008   ; qtot 0.8562
  1299         CT     83    TYR     CA   1299    -0.0014      12.01   ; qtot 0.8548
  1300         H1     83    TYR     HA   1300     0.0876      1.008   ; qtot 0.9424
  1301         CT     83    TYR     CB   1301    -0.0152      12.01   ; qtot 0.9272
  1302         HC     83    TYR    HB1   1302     0.0295      1.008   ; qtot 0.9567
  1303         HC     83    TYR    HB2   1303     0.0295      1.008   ; qtot 0.9862
  1304         CA     83    TYR     CG   1304    -0.0011      12.01   ; qtot 0.9851
  1305         CA     83    TYR    CD1   1305    -0.1906      12.01   ; qtot 0.7945
  1306         HA     83    TYR    HD1   1306     0.1699      1.008   ; qtot 0.9644
  1307         CA     83    TYR    CE1   1307    -0.2341      12.01   ; qtot 0.7303
  1308         HA     83    TYR    HE1   1308     0.1656      1.008   ; qtot 0.8959
  1309          C     83    TYR     CZ   1309     0.3226      12.01   ; qtot 1.219
  1310         OH     83    TYR     OH   1310    -0.5579         16   ; qtot 0.6606
  1311         HO     83    TYR     HH   1311     0.3992      1.008   ; qtot 1.06
  1312         CA     83    TYR    CE2   1312    -0.2341      12.01   ; qtot 0.8257
  1313         HA     83    TYR    HE2   1313     0.1656      1.008   ; qtot 0.9913
  1314         CA     83    TYR    CD2   1314    -0.1906      12.01   ; qtot 0.8007
  1315         HA     83    TYR    HD2   1315     0.1699      1.008   ; qtot 0.9706
  1316          C     83    TYR      C   1316     0.5973      12.01   ; qtot 1.568
  1317          O     83    TYR      O   1317    -0.5679         16   ; qtot 1
; residue  84 HIS rtp HIE  q  0.0
  1318          N     84    HIS      N   1318    -0.4157      14.01   ; qtot 0.5843
  1319          H     84    HIS      H   1319     0.2719      1.008   ; qtot 0.8562
  1320         CT     84    HIS     CA   1320    -0.0581      12.01   ; qtot 0.7981
  1321         H1     84    HIS     HA   1321      0.136      1.008   ; qtot 0.9341
  1322         CT     84    HIS     CB   1322    -0.0074      12.01   ; qtot 0.9267
  1323         HC     84    HIS    HB1   1323     0.0367      1.008   ; qtot 0.9634
  1324         HC     84    HIS    HB2   1324     0.0367      1.008   ; qtot 1
  1325         CC     84    HIS     CG   1325     0.1868      12.01   ; qtot 1.187
  1326         NB     84    HIS    ND1   1326    -0.5432      14.01   ; qtot 0.6437
  1327         CR     84    HIS    CE1   1327     0.1635      12.01   ; qtot 0.8072
  1328         H5     84    HIS    HE1   1328     0.1435      1.008   ; qtot 0.9507
  1329         NA     84    HIS    NE2   1329    -0.2795      14.01   ; qtot 0.6712
  1330          H     84    HIS    HE2   1330     0.3339      1.008   ; qtot 1.005
  1331         CW     84    HIS    CD2   1331    -0.2207      12.01   ; qtot 0.7844
  1332         H4     84    HIS    HD2   1332     0.1862      1.008   ; qtot 0.9706
  1333          C     84    HIS      C   1333     0.5973      12.01   ; qtot 1.568
  1334          O     84    HIS      O   1334    -0.5679         16   ; qtot 1
; residue  85 GLU rtp GLU  q -1.0
  1335          N     85    GLU      N   1335    -0.5163      14.01   ; qtot 0.4837
  1336          H     85    GLU      H   1336     0.2936      1.008   ; qtot 0.7773
  1337         CT     85    GLU     CA   1337     0.0397      12.01   ; qtot 0.817
  1338         H1     85    GLU     HA   1338     0.1105      1.008   ; qtot 0.9275
  1339         CT     85    GLU     CB   1339      0.056      12.01   ; qtot 0.9835
  1340         HC     85    GLU    HB1   1340    -0.0173      1.008   ; qtot 0.9662
  1341         HC     85    GLU    HB2   1341    -0.0173      1.008   ; qtot 0.9489
  1342         CT     85    GLU     CG   1342     0.0136      12.01   ; qtot 0.9625
  1343         HC     85    GLU    HG1   1343    -0.0425      1.008   ; qtot 0.92
  1344         HC     85    GLU    HG2   1344    -0.0425      1.008   ; qtot 0.8775
  1345          C     85    GLU     CD   1345     0.8054      12.01   ; qtot 1.683
  1346         O2     85    GLU    OE1   1346    -0.8188         16   ; qtot 0.8641
  1347         O2     85    GLU    OE2   1347    -0.8188         16   ; qtot 0.0453
  1348          C     85    GLU      C   1348     0.5366      12.01   ; qtot 0.5819
  1349          O     85    GLU      O   1349    -0.5819         16   ; qtot 0
; residue  86 LYS rtp LYS  q +1.0
  1350          N     86    LYS      N   1350    -0.3479      14.01   ; qtot -0.3479
  1351          H     86    LYS      H   1351     0.2747      1.008   ; qtot -0.0732
  1352         CT     86    LYS     CA   1352      -0.24      12.01   ; qtot -0.3132
  1353         H1     86    LYS     HA   1353     0.1426      1.008   ; qtot -0.1706
  1354         CT     86    LYS     CB   1354    -0.0094      12.01   ; qtot -0.18
  1355         HC     86    LYS    HB1   1355     0.0362      1.008   ; qtot -0.1438
  1356         HC     86    LYS    HB2   1356     0.0362      1.008   ; qtot -0.1076
  1357         CT     86    LYS     CG   1357     0.0187      12.01   ; qtot -0.0889
  1358         HC     86    LYS    HG1   1358     0.0103      1.008   ; qtot -0.0786
  1359         HC     86    LYS    HG2   1359     0.0103      1.008   ; qtot -0.0683
  1360         CT     86    LYS     CD   1360    -0.0479      12.01   ; qtot -0.1162
  1361         HC     86    LYS    HD1   1361     0.0621      1.008   ; qtot -0.0541
  1362         HC     86    LYS    HD2   1362     0.0621      1.008   ; qtot 0.008
  1363         CT     86    LYS     CE   1363    -0.0143      12.01   ; qtot -0.0063
  1364         HP     86    LYS    HE1   1364     0.1135      1.008   ; qtot 0.1072
  1365         HP     86    LYS    HE2   1365     0.1135      1.008   ; qtot 0.2207
  1366         N3     86    LYS     NZ   1366    -0.3854      14.01   ; qtot -0.1647
  1367          H     86    LYS    HZ1   1367       0.34      1.008   ; qtot 0.1753
  1368          H     86    LYS    HZ2   1368       0.34      1.008   ; qtot 0.5153
  1369          H     86    LYS    HZ3   1369       0.34      1.008   ; qtot 0.8553
  1370          C     86    LYS      C   1370     0.7341      12.01   ; qtot 1.589
  1371          O     86    LYS      O   1371    -0.5894         16   ; qtot 1
; residue  87 GLY rtp GLY  q  0.0
  1372          N     87    GLY      N   1372    -0.4157      14.01   ; qtot 0.5843
  1373          H     87    GLY      H   1373     0.2719      1.008   ; qtot 0.8562
  1374         CT     87    GLY     CA   1374    -0.0252      12.01   ; qtot 0.831
  1375         H1     87    GLY    HA1   1375     0.0698      1.008   ; qtot 0.9008
  1376         H1     87    GLY    HA2   1376     0.0698      1.008   ; qtot 0.9706
  1377          C     87    GLY      C   1377     0.5973      12.01   ; qtot 1.568
  1378          O     87    GLY      O   1378    -0.5679         16   ; qtot 1
; residue  88 LEU rtp LEU  q  0.0
  1379          N     88    LEU      N   1379    -0.4157      14.01   ; qtot 0.5843
  1380          H     88    LEU      H   1380     0.2719      1.008   ; qtot 0.8562
  1381         CT     88    LEU     CA   1381    -0.0518      12.01   ; qtot 0.8044
  1382         H1     88    LEU     HA   1382     0.0922      1.008   ; qtot 0.8966
  1383         CT     88    LEU     CB   1383    -0.1102      12.01   ; qtot 0.7864
  1384         HC     88    LEU    HB1   1384     0.0457      1.008   ; qtot 0.8321
  1385         HC     88    LEU    HB2   1385     0.0457      1.008   ; qtot 0.8778
  1386         CT     88    LEU     CG   1386     0.3531      12.01   ; qtot 1.231
  1387         HC     88    LEU     HG   1387    -0.0361      1.008   ; qtot 1.195
  1388         CT     88    LEU    CD1   1388    -0.4121      12.01   ; qtot 0.7827
  1389         HC     88    LEU   HD11   1389        0.1      1.008   ; qtot 0.8827
  1390         HC     88    LEU   HD12   1390        0.1      1.008   ; qtot 0.9827
  1391         HC     88    LEU   HD13   1391        0.1      1.008   ; qtot 1.083
  1392         CT     88    LEU    CD2   1392    -0.4121      12.01   ; qtot 0.6706
  1393         HC     88    LEU   HD21   1393        0.1      1.008   ; qtot 0.7706
  1394         HC     88    LEU   HD22   1394        0.1      1.008   ; qtot 0.8706
  1395         HC     88    LEU   HD23   1395        0.1      1.008   ; qtot 0.9706
  1396          C     88    LEU      C   1396     0.5973      12.01   ; qtot 1.568
  1397          O     88    LEU      O   1397    -0.5679         16   ; qtot 1
; residue  89 VAL rtp VAL  q  0.0
  1398          N     89    VAL      N   1398    -0.4157      14.01   ; qtot 0.5843
  1399          H     89    VAL      H   1399     0.2719      1.008   ; qtot 0.8562
  1400         CT     89    VAL     CA   1400    -0.0875      12.01   ; qtot 0.7687
  1401         H1     89    VAL     HA   1401     0.0969      1.008   ; qtot 0.8656
  1402         CT     89    VAL     CB   1402     0.2985      12.01   ; qtot 1.164
  1403         HC     89    VAL     HB   1403    -0.0297      1.008   ; qtot 1.134
  1404         CT     89    VAL    CG1   1404    -0.3192      12.01   ; qtot 0.8152
  1405         HC     89    VAL   HG11   1405     0.0791      1.008   ; qtot 0.8943
  1406         HC     89    VAL   HG12   1406     0.0791      1.008   ; qtot 0.9734
  1407         HC     89    VAL   HG13   1407     0.0791      1.008   ; qtot 1.053
  1408         CT     89    VAL    CG2   1408    -0.3192      12.01   ; qtot 0.7333
  1409         HC     89    VAL   HG21   1409     0.0791      1.008   ; qtot 0.8124
  1410         HC     89    VAL   HG22   1410     0.0791      1.008   ; qtot 0.8915
  1411         HC     89    VAL   HG23   1411     0.0791      1.008   ; qtot 0.9706
  1412          C     89    VAL      C   1412     0.5973      12.01   ; qtot 1.568
  1413          O     89    VAL      O   1413    -0.5679         16   ; qtot 1
; residue  90 LYS rtp LYS  q +1.0
  1414          N     90    LYS      N   1414    -0.3479      14.01   ; qtot 0.6521
  1415          H     90    LYS      H   1415     0.2747      1.008   ; qtot 0.9268
  1416         CT     90    LYS     CA   1416      -0.24      12.01   ; qtot 0.6868
  1417         H1     90    LYS     HA   1417     0.1426      1.008   ; qtot 0.8294
  1418         CT     90    LYS     CB   1418    -0.0094      12.01   ; qtot 0.82
  1419         HC     90    LYS    HB1   1419     0.0362      1.008   ; qtot 0.8562
  1420         HC     90    LYS    HB2   1420     0.0362      1.008   ; qtot 0.8924
  1421         CT     90    LYS     CG   1421     0.0187      12.01   ; qtot 0.9111
  1422         HC     90    LYS    HG1   1422     0.0103      1.008   ; qtot 0.9214
  1423         HC     90    LYS    HG2   1423     0.0103      1.008   ; qtot 0.9317
  1424         CT     90    LYS     CD   1424    -0.0479      12.01   ; qtot 0.8838
  1425         HC     90    LYS    HD1   1425     0.0621      1.008   ; qtot 0.9459
  1426         HC     90    LYS    HD2   1426     0.0621      1.008   ; qtot 1.008
  1427         CT     90    LYS     CE   1427    -0.0143      12.01   ; qtot 0.9937
  1428         HP     90    LYS    HE1   1428     0.1135      1.008   ; qtot 1.107
  1429         HP     90    LYS    HE2   1429     0.1135      1.008   ; qtot 1.221
  1430         N3     90    LYS     NZ   1430    -0.3854      14.01   ; qtot 0.8353
  1431          H     90    LYS    HZ1   1431       0.34      1.008   ; qtot 1.175
  1432          H     90    LYS    HZ2   1432       0.34      1.008   ; qtot 1.515
  1433          H     90    LYS    HZ3   1433       0.34      1.008   ; qtot 1.855
  1434          C     90    LYS      C   1434     0.7341      12.01   ; qtot 2.589
  1435          O     90    LYS      O   1435    -0.5894         16   ; qtot 2
; residue  91 GLY rtp GLY  q  0.0
  1436          N     91    GLY      N   1436    -0.4157      14.01   ; qtot 1.584
  1437          H     91    GLY      H   1437     0.2719      1.008   ; qtot 1.856
  1438         CT     91    GLY     CA   1438    -0.0252      12.01   ; qtot 1.831
  1439         H1     91    GLY    HA1   1439     0.0698      1.008   ; qtot 1.901
  1440         H1     91    GLY    HA2   1440     0.0698      1.008   ; qtot 1.971
  1441          C     91    GLY      C   1441     0.5973      12.01   ; qtot 2.568
  1442          O     91    GLY      O   1442    -0.5679         16   ; qtot 2
; residue  92 ALA rtp ALA  q  0.0
  1443          N     92    ALA      N   1443    -0.4157      14.01   ; qtot 1.584
  1444          H     92    ALA      H   1444     0.2719      1.008   ; qtot 1.856
  1445         CT     92    ALA     CA   1445     0.0337      12.01   ; qtot 1.89
  1446         H1     92    ALA     HA   1446     0.0823      1.008   ; qtot 1.972
  1447         CT     92    ALA     CB   1447    -0.1825      12.01   ; qtot 1.79
  1448         HC     92    ALA    HB1   1448     0.0603      1.008   ; qtot 1.85
  1449         HC     92    ALA    HB2   1449     0.0603      1.008   ; qtot 1.91
  1450         HC     92    ALA    HB3   1450     0.0603      1.008   ; qtot 1.971
  1451          C     92    ALA      C   1451     0.5973      12.01   ; qtot 2.568
  1452          O     92    ALA      O   1452    -0.5679         16   ; qtot 2
; residue  93 CYS rtp CYS  q  0.0
  1453          N     93    CYS      N   1453    -0.4157      14.01   ; qtot 1.584
  1454          H     93    CYS      H   1454     0.2719      1.008   ; qtot 1.856
  1455         CT     93    CYS     CA   1455     0.0213      12.01   ; qtot 1.877
  1456         H1     93    CYS     HA   1456     0.1124      1.008   ; qtot 1.99
  1457         CT     93    CYS     CB   1457    -0.1231      12.01   ; qtot 1.867
  1458         H1     93    CYS    HB1   1458     0.1112      1.008   ; qtot 1.978
  1459         H1     93    CYS    HB2   1459     0.1112      1.008   ; qtot 2.089
  1460         SH     93    CYS     SG   1460    -0.3119      32.06   ; qtot 1.777
  1461         HS     93    CYS     HG   1461     0.1933      1.008   ; qtot 1.971
  1462          C     93    CYS      C   1462     0.5973      12.01   ; qtot 2.568
  1463          O     93    CYS      O   1463    -0.5679         16   ; qtot 2
; residue  94 GLN rtp GLN  q  0.0
  1464          N     94    GLN      N   1464    -0.4157      14.01   ; qtot 1.584
  1465          H     94    GLN      H   1465     0.2719      1.008   ; qtot 1.856
  1466         CT     94    GLN     CA   1466    -0.0031      12.01   ; qtot 1.853
  1467         H1     94    GLN     HA   1467      0.085      1.008   ; qtot 1.938
  1468         CT     94    GLN     CB   1468    -0.0036      12.01   ; qtot 1.935
  1469         HC     94    GLN    HB1   1469     0.0171      1.008   ; qtot 1.952
  1470         HC     94    GLN    HB2   1470     0.0171      1.008   ; qtot 1.969
  1471         CT     94    GLN     CG   1471    -0.0645      12.01   ; qtot 1.904
  1472         HC     94    GLN    HG1   1472     0.0352      1.008   ; qtot 1.939
  1473         HC     94    GLN    HG2   1473     0.0352      1.008   ; qtot 1.975
  1474          C     94    GLN     CD   1474     0.6951      12.01   ; qtot 2.67
  1475          O     94    GLN    OE1   1475    -0.6086         16   ; qtot 2.061
  1476          N     94    GLN    NE2   1476    -0.9407      14.01   ; qtot 1.12
  1477          H     94    GLN   HE21   1477     0.4251      1.008   ; qtot 1.545
  1478          H     94    GLN   HE22   1478     0.4251      1.008   ; qtot 1.971
  1479          C     94    GLN      C   1479     0.5973      12.01   ; qtot 2.568
  1480          O     94    GLN      O   1480    -0.5679         16   ; qtot 2
; residue  95 LYS rtp LYS  q +1.0
  1481          N     95    LYS      N   1481    -0.3479      14.01   ; qtot 1.652
  1482          H     95    LYS      H   1482     0.2747      1.008   ; qtot 1.927
  1483         CT     95    LYS     CA   1483      -0.24      12.01   ; qtot 1.687
  1484         H1     95    LYS     HA   1484     0.1426      1.008   ; qtot 1.829
  1485         CT     95    LYS     CB   1485    -0.0094      12.01   ; qtot 1.82
  1486         HC     95    LYS    HB1   1486     0.0362      1.008   ; qtot 1.856
  1487         HC     95    LYS    HB2   1487     0.0362      1.008   ; qtot 1.892
  1488         CT     95    LYS     CG   1488     0.0187      12.01   ; qtot 1.911
  1489         HC     95    LYS    HG1   1489     0.0103      1.008   ; qtot 1.921
  1490         HC     95    LYS    HG2   1490     0.0103      1.008   ; qtot 1.932
  1491         CT     95    LYS     CD   1491    -0.0479      12.01   ; qtot 1.884
  1492         HC     95    LYS    HD1   1492     0.0621      1.008   ; qtot 1.946
  1493         HC     95    LYS    HD2   1493     0.0621      1.008   ; qtot 2.008
  1494         CT     95    LYS     CE   1494    -0.0143      12.01   ; qtot 1.994
  1495         HP     95    LYS    HE1   1495     0.1135      1.008   ; qtot 2.107
  1496         HP     95    LYS    HE2   1496     0.1135      1.008   ; qtot 2.221
  1497         N3     95    LYS     NZ   1497    -0.3854      14.01   ; qtot 1.835
  1498          H     95    LYS    HZ1   1498       0.34      1.008   ; qtot 2.175
  1499          H     95    LYS    HZ2   1499       0.34      1.008   ; qtot 2.515
  1500          H     95    LYS    HZ3   1500       0.34      1.008   ; qtot 2.855
  1501          C     95    LYS      C   1501     0.7341      12.01   ; qtot 3.589
  1502          O     95    LYS      O   1502    -0.5894         16   ; qtot 3
; residue  96 THR rtp THR  q  0.0
  1503          N     96    THR      N   1503    -0.4157      14.01   ; qtot 2.584
  1504          H     96    THR      H   1504     0.2719      1.008   ; qtot 2.856
  1505         CT     96    THR     CA   1505    -0.0389      12.01   ; qtot 2.817
  1506         H1     96    THR     HA   1506     0.1007      1.008   ; qtot 2.918
  1507         CT     96    THR     CB   1507     0.3654      12.01   ; qtot 3.283
  1508         H1     96    THR     HB   1508     0.0043      1.008   ; qtot 3.288
  1509         CT     96    THR    CG2   1509    -0.2438      12.01   ; qtot 3.044
  1510         HC     96    THR   HG21   1510     0.0642      1.008   ; qtot 3.108
  1511         HC     96    THR   HG22   1511     0.0642      1.008   ; qtot 3.172
  1512         HC     96    THR   HG23   1512     0.0642      1.008   ; qtot 3.236
  1513         OH     96    THR    OG1   1513    -0.6761         16   ; qtot 2.56
  1514         HO     96    THR    HG1   1514     0.4102      1.008   ; qtot 2.971
  1515          C     96    THR      C   1515     0.5973      12.01   ; qtot 3.568
  1516          O     96    THR      O   1516    -0.5679         16   ; qtot 3
; residue  97 LEU rtp LEU  q  0.0
  1517          N     97    LEU      N   1517    -0.4157      14.01   ; qtot 2.584
  1518          H     97    LEU      H   1518     0.2719      1.008   ; qtot 2.856
  1519         CT     97    LEU     CA   1519    -0.0518      12.01   ; qtot 2.804
  1520         H1     97    LEU     HA   1520     0.0922      1.008   ; qtot 2.897
  1521         CT     97    LEU     CB   1521    -0.1102      12.01   ; qtot 2.786
  1522         HC     97    LEU    HB1   1522     0.0457      1.008   ; qtot 2.832
  1523         HC     97    LEU    HB2   1523     0.0457      1.008   ; qtot 2.878
  1524         CT     97    LEU     CG   1524     0.3531      12.01   ; qtot 3.231
  1525         HC     97    LEU     HG   1525    -0.0361      1.008   ; qtot 3.195
  1526         CT     97    LEU    CD1   1526    -0.4121      12.01   ; qtot 2.783
  1527         HC     97    LEU   HD11   1527        0.1      1.008   ; qtot 2.883
  1528         HC     97    LEU   HD12   1528        0.1      1.008   ; qtot 2.983
  1529         HC     97    LEU   HD13   1529        0.1      1.008   ; qtot 3.083
  1530         CT     97    LEU    CD2   1530    -0.4121      12.01   ; qtot 2.671
  1531         HC     97    LEU   HD21   1531        0.1      1.008   ; qtot 2.771
  1532         HC     97    LEU   HD22   1532        0.1      1.008   ; qtot 2.871
  1533         HC     97    LEU   HD23   1533        0.1      1.008   ; qtot 2.971
  1534          C     97    LEU      C   1534     0.5973      12.01   ; qtot 3.568
  1535          O     97    LEU      O   1535    -0.5679         16   ; qtot 3
; residue  98 SER rtp SER  q  0.0
  1536          N     98    SER      N   1536    -0.4157      14.01   ; qtot 2.584
  1537          H     98    SER      H   1537     0.2719      1.008   ; qtot 2.856
  1538         CT     98    SER     CA   1538    -0.0249      12.01   ; qtot 2.831
  1539         H1     98    SER     HA   1539     0.0843      1.008   ; qtot 2.916
  1540         CT     98    SER     CB   1540     0.2117      12.01   ; qtot 3.127
  1541         H1     98    SER    HB1   1541     0.0352      1.008   ; qtot 3.163
  1542         H1     98    SER    HB2   1542     0.0352      1.008   ; qtot 3.198
  1543         OH     98    SER     OG   1543    -0.6546         16   ; qtot 2.543
  1544         HO     98    SER     HG   1544     0.4275      1.008   ; qtot 2.971
  1545          C     98    SER      C   1545     0.5973      12.01   ; qtot 3.568
  1546          O     98    SER      O   1546    -0.5679         16   ; qtot 3
; residue  99 ASP rtp ASP  q -1.0
  1547          N     99    ASP      N   1547    -0.5163      14.01   ; qtot 2.484
  1548          H     99    ASP      H   1548     0.2936      1.008   ; qtot 2.777
  1549         CT     99    ASP     CA   1549     0.0381      12.01   ; qtot 2.815
  1550         H1     99    ASP     HA   1550      0.088      1.008   ; qtot 2.903
  1551         CT     99    ASP     CB   1551    -0.0303      12.01   ; qtot 2.873
  1552         HC     99    ASP    HB1   1552    -0.0122      1.008   ; qtot 2.861
  1553         HC     99    ASP    HB2   1553    -0.0122      1.008   ; qtot 2.849
  1554          C     99    ASP     CG   1554     0.7994      12.01   ; qtot 3.648
  1555         O2     99    ASP    OD1   1555    -0.8014         16   ; qtot 2.847
  1556         O2     99    ASP    OD2   1556    -0.8014         16   ; qtot 2.045
  1557          C     99    ASP      C   1557     0.5366      12.01   ; qtot 2.582
  1558          O     99    ASP      O   1558    -0.5819         16   ; qtot 2
; residue 100 LEU rtp LEU  q  0.0
  1559          N    100    LEU      N   1559    -0.4157      14.01   ; qtot 1.584
  1560          H    100    LEU      H   1560     0.2719      1.008   ; qtot 1.856
  1561         CT    100    LEU     CA   1561    -0.0518      12.01   ; qtot 1.804
  1562         H1    100    LEU     HA   1562     0.0922      1.008   ; qtot 1.897
  1563         CT    100    LEU     CB   1563    -0.1102      12.01   ; qtot 1.786
  1564         HC    100    LEU    HB1   1564     0.0457      1.008   ; qtot 1.832
  1565         HC    100    LEU    HB2   1565     0.0457      1.008   ; qtot 1.878
  1566         CT    100    LEU     CG   1566     0.3531      12.01   ; qtot 2.231
  1567         HC    100    LEU     HG   1567    -0.0361      1.008   ; qtot 2.195
  1568         CT    100    LEU    CD1   1568    -0.4121      12.01   ; qtot 1.783
  1569         HC    100    LEU   HD11   1569        0.1      1.008   ; qtot 1.883
  1570         HC    100    LEU   HD12   1570        0.1      1.008   ; qtot 1.983
  1571         HC    100    LEU   HD13   1571        0.1      1.008   ; qtot 2.083
  1572         CT    100    LEU    CD2   1572    -0.4121      12.01   ; qtot 1.671
  1573         HC    100    LEU   HD21   1573        0.1      1.008   ; qtot 1.771
  1574         HC    100    LEU   HD22   1574        0.1      1.008   ; qtot 1.871
  1575         HC    100    LEU   HD23   1575        0.1      1.008   ; qtot 1.971
  1576          C    100    LEU      C   1576     0.5973      12.01   ; qtot 2.568
  1577          O    100    LEU      O   1577    -0.5679         16   ; qtot 2
; residue 101 LYS rtp LYS  q +1.0
  1578          N    101    LYS      N   1578    -0.3479      14.01   ; qtot 1.652
  1579          H    101    LYS      H   1579     0.2747      1.008   ; qtot 1.927
  1580         CT    101    LYS     CA   1580      -0.24      12.01   ; qtot 1.687
  1581         H1    101    LYS     HA   1581     0.1426      1.008   ; qtot 1.829
  1582         CT    101    LYS     CB   1582    -0.0094      12.01   ; qtot 1.82
  1583         HC    101    LYS    HB1   1583     0.0362      1.008   ; qtot 1.856
  1584         HC    101    LYS    HB2   1584     0.0362      1.008   ; qtot 1.892
  1585         CT    101    LYS     CG   1585     0.0187      12.01   ; qtot 1.911
  1586         HC    101    LYS    HG1   1586     0.0103      1.008   ; qtot 1.921
  1587         HC    101    LYS    HG2   1587     0.0103      1.008   ; qtot 1.932
  1588         CT    101    LYS     CD   1588    -0.0479      12.01   ; qtot 1.884
  1589         HC    101    LYS    HD1   1589     0.0621      1.008   ; qtot 1.946
  1590         HC    101    LYS    HD2   1590     0.0621      1.008   ; qtot 2.008
  1591         CT    101    LYS     CE   1591    -0.0143      12.01   ; qtot 1.994
  1592         HP    101    LYS    HE1   1592     0.1135      1.008   ; qtot 2.107
  1593         HP    101    LYS    HE2   1593     0.1135      1.008   ; qtot 2.221
  1594         N3    101    LYS     NZ   1594    -0.3854      14.01   ; qtot 1.835
  1595          H    101    LYS    HZ1   1595       0.34      1.008   ; qtot 2.175
  1596          H    101    LYS    HZ2   1596       0.34      1.008   ; qtot 2.515
  1597          H    101    LYS    HZ3   1597       0.34      1.008   ; qtot 2.855
  1598          C    101    LYS      C   1598     0.7341      12.01   ; qtot 3.589
  1599          O    101    LYS      O   1599    -0.5894         16   ; qtot 3
; residue 102 LEU rtp LEU  q  0.0
  1600          N    102    LEU      N   1600    -0.4157      14.01   ; qtot 2.584
  1601          H    102    LEU      H   1601     0.2719      1.008   ; qtot 2.856
  1602         CT    102    LEU     CA   1602    -0.0518      12.01   ; qtot 2.804
  1603         H1    102    LEU     HA   1603     0.0922      1.008   ; qtot 2.897
  1604         CT    102    LEU     CB   1604    -0.1102      12.01   ; qtot 2.786
  1605         HC    102    LEU    HB1   1605     0.0457      1.008   ; qtot 2.832
  1606         HC    102    LEU    HB2   1606     0.0457      1.008   ; qtot 2.878
  1607         CT    102    LEU     CG   1607     0.3531      12.01   ; qtot 3.231
  1608         HC    102    LEU     HG   1608    -0.0361      1.008   ; qtot 3.195
  1609         CT    102    LEU    CD1   1609    -0.4121      12.01   ; qtot 2.783
  1610         HC    102    LEU   HD11   1610        0.1      1.008   ; qtot 2.883
  1611         HC    102    LEU   HD12   1611        0.1      1.008   ; qtot 2.983
  1612         HC    102    LEU   HD13   1612        0.1      1.008   ; qtot 3.083
  1613         CT    102    LEU    CD2   1613    -0.4121      12.01   ; qtot 2.671
  1614         HC    102    LEU   HD21   1614        0.1      1.008   ; qtot 2.771
  1615         HC    102    LEU   HD22   1615        0.1      1.008   ; qtot 2.871
  1616         HC    102    LEU   HD23   1616        0.1      1.008   ; qtot 2.971
  1617          C    102    LEU      C   1617     0.5973      12.01   ; qtot 3.568
  1618          O    102    LEU      O   1618    -0.5679         16   ; qtot 3
; residue 103 ASP rtp ASP  q -1.0
  1619          N    103    ASP      N   1619    -0.5163      14.01   ; qtot 2.484
  1620          H    103    ASP      H   1620     0.2936      1.008   ; qtot 2.777
  1621         CT    103    ASP     CA   1621     0.0381      12.01   ; qtot 2.815
  1622         H1    103    ASP     HA   1622      0.088      1.008   ; qtot 2.903
  1623         CT    103    ASP     CB   1623    -0.0303      12.01   ; qtot 2.873
  1624         HC    103    ASP    HB1   1624    -0.0122      1.008   ; qtot 2.861
  1625         HC    103    ASP    HB2   1625    -0.0122      1.008   ; qtot 2.849
  1626          C    103    ASP     CG   1626     0.7994      12.01   ; qtot 3.648
  1627         O2    103    ASP    OD1   1627    -0.8014         16   ; qtot 2.847
  1628         O2    103    ASP    OD2   1628    -0.8014         16   ; qtot 2.045
  1629          C    103    ASP      C   1629     0.5366      12.01   ; qtot 2.582
  1630          O    103    ASP      O   1630    -0.5819         16   ; qtot 2
; residue 104 TYR rtp TYR  q  0.0
  1631          N    104    TYR      N   1631    -0.4157      14.01   ; qtot 1.584
  1632          H    104    TYR      H   1632     0.2719      1.008   ; qtot 1.856
  1633         CT    104    TYR     CA   1633    -0.0014      12.01   ; qtot 1.855
  1634         H1    104    TYR     HA   1634     0.0876      1.008   ; qtot 1.942
  1635         CT    104    TYR     CB   1635    -0.0152      12.01   ; qtot 1.927
  1636         HC    104    TYR    HB1   1636     0.0295      1.008   ; qtot 1.957
  1637         HC    104    TYR    HB2   1637     0.0295      1.008   ; qtot 1.986
  1638         CA    104    TYR     CG   1638    -0.0011      12.01   ; qtot 1.985
  1639         CA    104    TYR    CD1   1639    -0.1906      12.01   ; qtot 1.794
  1640         HA    104    TYR    HD1   1640     0.1699      1.008   ; qtot 1.964
  1641         CA    104    TYR    CE1   1641    -0.2341      12.01   ; qtot 1.73
  1642         HA    104    TYR    HE1   1642     0.1656      1.008   ; qtot 1.896
  1643          C    104    TYR     CZ   1643     0.3226      12.01   ; qtot 2.218
  1644         OH    104    TYR     OH   1644    -0.5579         16   ; qtot 1.661
  1645         HO    104    TYR     HH   1645     0.3992      1.008   ; qtot 2.06
  1646         CA    104    TYR    CE2   1646    -0.2341      12.01   ; qtot 1.826
  1647         HA    104    TYR    HE2   1647     0.1656      1.008   ; qtot 1.991
  1648         CA    104    TYR    CD2   1648    -0.1906      12.01   ; qtot 1.801
  1649         HA    104    TYR    HD2   1649     0.1699      1.008   ; qtot 1.971
  1650          C    104    TYR      C   1650     0.5973      12.01   ; qtot 2.568
  1651          O    104    TYR      O   1651    -0.5679         16   ; qtot 2
; residue 105 LEU rtp LEU  q  0.0
  1652          N    105    LEU      N   1652    -0.4157      14.01   ; qtot 1.584
  1653          H    105    LEU      H   1653     0.2719      1.008   ; qtot 1.856
  1654         CT    105    LEU     CA   1654    -0.0518      12.01   ; qtot 1.804
  1655         H1    105    LEU     HA   1655     0.0922      1.008   ; qtot 1.897
  1656         CT    105    LEU     CB   1656    -0.1102      12.01   ; qtot 1.786
  1657         HC    105    LEU    HB1   1657     0.0457      1.008   ; qtot 1.832
  1658         HC    105    LEU    HB2   1658     0.0457      1.008   ; qtot 1.878
  1659         CT    105    LEU     CG   1659     0.3531      12.01   ; qtot 2.231
  1660         HC    105    LEU     HG   1660    -0.0361      1.008   ; qtot 2.195
  1661         CT    105    LEU    CD1   1661    -0.4121      12.01   ; qtot 1.783
  1662         HC    105    LEU   HD11   1662        0.1      1.008   ; qtot 1.883
  1663         HC    105    LEU   HD12   1663        0.1      1.008   ; qtot 1.983
  1664         HC    105    LEU   HD13   1664        0.1      1.008   ; qtot 2.083
  1665         CT    105    LEU    CD2   1665    -0.4121      12.01   ; qtot 1.671
  1666         HC    105    LEU   HD21   1666        0.1      1.008   ; qtot 1.771
  1667         HC    105    LEU   HD22   1667        0.1      1.008   ; qtot 1.871
  1668         HC    105    LEU   HD23   1668        0.1      1.008   ; qtot 1.971
  1669          C    105    LEU      C   1669     0.5973      12.01   ; qtot 2.568
  1670          O    105    LEU      O   1670    -0.5679         16   ; qtot 2
; residue 106 ASP rtp ASP  q -1.0
  1671          N    106    ASP      N   1671    -0.5163      14.01   ; qtot 1.484
  1672          H    106    ASP      H   1672     0.2936      1.008   ; qtot 1.777
  1673         CT    106    ASP     CA   1673     0.0381      12.01   ; qtot 1.815
  1674         H1    106    ASP     HA   1674      0.088      1.008   ; qtot 1.903
  1675         CT    106    ASP     CB   1675    -0.0303      12.01   ; qtot 1.873
  1676         HC    106    ASP    HB1   1676    -0.0122      1.008   ; qtot 1.861
  1677         HC    106    ASP    HB2   1677    -0.0122      1.008   ; qtot 1.849
  1678          C    106    ASP     CG   1678     0.7994      12.01   ; qtot 2.648
  1679         O2    106    ASP    OD1   1679    -0.8014         16   ; qtot 1.847
  1680         O2    106    ASP    OD2   1680    -0.8014         16   ; qtot 1.045
  1681          C    106    ASP      C   1681     0.5366      12.01   ; qtot 1.582
  1682          O    106    ASP      O   1682    -0.5819         16   ; qtot 1
; residue 107 LEU rtp LEU  q  0.0
  1683          N    107    LEU      N   1683    -0.4157      14.01   ; qtot 0.5843
  1684          H    107    LEU      H   1684     0.2719      1.008   ; qtot 0.8562
  1685         CT    107    LEU     CA   1685    -0.0518      12.01   ; qtot 0.8044
  1686         H1    107    LEU     HA   1686     0.0922      1.008   ; qtot 0.8966
  1687         CT    107    LEU     CB   1687    -0.1102      12.01   ; qtot 0.7864
  1688         HC    107    LEU    HB1   1688     0.0457      1.008   ; qtot 0.8321
  1689         HC    107    LEU    HB2   1689     0.0457      1.008   ; qtot 0.8778
  1690         CT    107    LEU     CG   1690     0.3531      12.01   ; qtot 1.231
  1691         HC    107    LEU     HG   1691    -0.0361      1.008   ; qtot 1.195
  1692         CT    107    LEU    CD1   1692    -0.4121      12.01   ; qtot 0.7827
  1693         HC    107    LEU   HD11   1693        0.1      1.008   ; qtot 0.8827
  1694         HC    107    LEU   HD12   1694        0.1      1.008   ; qtot 0.9827
  1695         HC    107    LEU   HD13   1695        0.1      1.008   ; qtot 1.083
  1696         CT    107    LEU    CD2   1696    -0.4121      12.01   ; qtot 0.6706
  1697         HC    107    LEU   HD21   1697        0.1      1.008   ; qtot 0.7706
  1698         HC    107    LEU   HD22   1698        0.1      1.008   ; qtot 0.8706
  1699         HC    107    LEU   HD23   1699        0.1      1.008   ; qtot 0.9706
  1700          C    107    LEU      C   1700     0.5973      12.01   ; qtot 1.568
  1701          O    107    LEU      O   1701    -0.5679         16   ; qtot 1
; residue 108 TYR rtp TYR  q  0.0
  1702          N    108    TYR      N   1702    -0.4157      14.01   ; qtot 0.5843
  1703          H    108    TYR      H   1703     0.2719      1.008   ; qtot 0.8562
  1704         CT    108    TYR     CA   1704    -0.0014      12.01   ; qtot 0.8548
  1705         H1    108    TYR     HA   1705     0.0876      1.008   ; qtot 0.9424
  1706         CT    108    TYR     CB   1706    -0.0152      12.01   ; qtot 0.9272
  1707         HC    108    TYR    HB1   1707     0.0295      1.008   ; qtot 0.9567
  1708         HC    108    TYR    HB2   1708     0.0295      1.008   ; qtot 0.9862
  1709         CA    108    TYR     CG   1709    -0.0011      12.01   ; qtot 0.9851
  1710         CA    108    TYR    CD1   1710    -0.1906      12.01   ; qtot 0.7945
  1711         HA    108    TYR    HD1   1711     0.1699      1.008   ; qtot 0.9644
  1712         CA    108    TYR    CE1   1712    -0.2341      12.01   ; qtot 0.7303
  1713         HA    108    TYR    HE1   1713     0.1656      1.008   ; qtot 0.8959
  1714          C    108    TYR     CZ   1714     0.3226      12.01   ; qtot 1.218
  1715         OH    108    TYR     OH   1715    -0.5579         16   ; qtot 0.6606
  1716         HO    108    TYR     HH   1716     0.3992      1.008   ; qtot 1.06
  1717         CA    108    TYR    CE2   1717    -0.2341      12.01   ; qtot 0.8257
  1718         HA    108    TYR    HE2   1718     0.1656      1.008   ; qtot 0.9913
  1719         CA    108    TYR    CD2   1719    -0.1906      12.01   ; qtot 0.8007
  1720         HA    108    TYR    HD2   1720     0.1699      1.008   ; qtot 0.9706
  1721          C    108    TYR      C   1721     0.5973      12.01   ; qtot 1.568
  1722          O    108    TYR      O   1722    -0.5679         16   ; qtot 1
; residue 109 LEU rtp LEU  q  0.0
  1723          N    109    LEU      N   1723    -0.4157      14.01   ; qtot 0.5843
  1724          H    109    LEU      H   1724     0.2719      1.008   ; qtot 0.8562
  1725         CT    109    LEU     CA   1725    -0.0518      12.01   ; qtot 0.8044
  1726         H1    109    LEU     HA   1726     0.0922      1.008   ; qtot 0.8966
  1727         CT    109    LEU     CB   1727    -0.1102      12.01   ; qtot 0.7864
  1728         HC    109    LEU    HB1   1728     0.0457      1.008   ; qtot 0.8321
  1729         HC    109    LEU    HB2   1729     0.0457      1.008   ; qtot 0.8778
  1730         CT    109    LEU     CG   1730     0.3531      12.01   ; qtot 1.231
  1731         HC    109    LEU     HG   1731    -0.0361      1.008   ; qtot 1.195
  1732         CT    109    LEU    CD1   1732    -0.4121      12.01   ; qtot 0.7827
  1733         HC    109    LEU   HD11   1733        0.1      1.008   ; qtot 0.8827
  1734         HC    109    LEU   HD12   1734        0.1      1.008   ; qtot 0.9827
  1735         HC    109    LEU   HD13   1735        0.1      1.008   ; qtot 1.083
  1736         CT    109    LEU    CD2   1736    -0.4121      12.01   ; qtot 0.6706
  1737         HC    109    LEU   HD21   1737        0.1      1.008   ; qtot 0.7706
  1738         HC    109    LEU   HD22   1738        0.1      1.008   ; qtot 0.8706
  1739         HC    109    LEU   HD23   1739        0.1      1.008   ; qtot 0.9706
  1740          C    109    LEU      C   1740     0.5973      12.01   ; qtot 1.568
  1741          O    109    LEU      O   1741    -0.5679         16   ; qtot 1
; residue 110 ILE rtp ILE  q  0.0
  1742          N    110    ILE      N   1742    -0.4157      14.01   ; qtot 0.5843
  1743          H    110    ILE      H   1743     0.2719      1.008   ; qtot 0.8562
  1744         CT    110    ILE     CA   1744    -0.0597      12.01   ; qtot 0.7965
  1745         H1    110    ILE     HA   1745     0.0869      1.008   ; qtot 0.8834
  1746         CT    110    ILE     CB   1746     0.1303      12.01   ; qtot 1.014
  1747         HC    110    ILE     HB   1747     0.0187      1.008   ; qtot 1.032
  1748         CT    110    ILE    CG2   1748    -0.3204      12.01   ; qtot 0.712
  1749         HC    110    ILE   HG21   1749     0.0882      1.008   ; qtot 0.8002
  1750         HC    110    ILE   HG22   1750     0.0882      1.008   ; qtot 0.8884
  1751         HC    110    ILE   HG23   1751     0.0882      1.008   ; qtot 0.9766
  1752         CT    110    ILE    CG1   1752     -0.043      12.01   ; qtot 0.9336
  1753         HC    110    ILE   HG11   1753     0.0236      1.008   ; qtot 0.9572
  1754         HC    110    ILE   HG12   1754     0.0236      1.008   ; qtot 0.9808
  1755         CT    110    ILE     CD   1755     -0.066      12.01   ; qtot 0.9148
  1756         HC    110    ILE    HD1   1756     0.0186      1.008   ; qtot 0.9334
  1757         HC    110    ILE    HD2   1757     0.0186      1.008   ; qtot 0.952
  1758         HC    110    ILE    HD3   1758     0.0186      1.008   ; qtot 0.9706
  1759          C    110    ILE      C   1759     0.5973      12.01   ; qtot 1.568
  1760          O    110    ILE      O   1760    -0.5679         16   ; qtot 1
; residue 111 HIS rtp HIE  q  0.0
  1761          N    111    HIS      N   1761    -0.4157      14.01   ; qtot 0.5843
  1762          H    111    HIS      H   1762     0.2719      1.008   ; qtot 0.8562
  1763         CT    111    HIS     CA   1763    -0.0581      12.01   ; qtot 0.7981
  1764         H1    111    HIS     HA   1764      0.136      1.008   ; qtot 0.9341
  1765         CT    111    HIS     CB   1765    -0.0074      12.01   ; qtot 0.9267
  1766         HC    111    HIS    HB1   1766     0.0367      1.008   ; qtot 0.9634
  1767         HC    111    HIS    HB2   1767     0.0367      1.008   ; qtot 1
  1768         CC    111    HIS     CG   1768     0.1868      12.01   ; qtot 1.187
  1769         NB    111    HIS    ND1   1769    -0.5432      14.01   ; qtot 0.6437
  1770         CR    111    HIS    CE1   1770     0.1635      12.01   ; qtot 0.8072
  1771         H5    111    HIS    HE1   1771     0.1435      1.008   ; qtot 0.9507
  1772         NA    111    HIS    NE2   1772    -0.2795      14.01   ; qtot 0.6712
  1773          H    111    HIS    HE2   1773     0.3339      1.008   ; qtot 1.005
  1774         CW    111    HIS    CD2   1774    -0.2207      12.01   ; qtot 0.7844
  1775         H4    111    HIS    HD2   1775     0.1862      1.008   ; qtot 0.9706
  1776          C    111    HIS      C   1776     0.5973      12.01   ; qtot 1.568
  1777          O    111    HIS      O   1777    -0.5679         16   ; qtot 1
; residue 112 TRP rtp TRP  q  0.0
  1778          N    112    TRP      N   1778    -0.4157      14.01   ; qtot 0.5843
  1779          H    112    TRP      H   1779     0.2719      1.008   ; qtot 0.8562
  1780         CT    112    TRP     CA   1780    -0.0275      12.01   ; qtot 0.8287
  1781         H1    112    TRP     HA   1781     0.1123      1.008   ; qtot 0.941
  1782         CT    112    TRP     CB   1782     -0.005      12.01   ; qtot 0.936
  1783         HC    112    TRP    HB1   1783     0.0339      1.008   ; qtot 0.9699
  1784         HC    112    TRP    HB2   1784     0.0339      1.008   ; qtot 1.004
  1785         C*    112    TRP     CG   1785    -0.1415      12.01   ; qtot 0.8623
  1786         CW    112    TRP    CD1   1786    -0.1638      12.01   ; qtot 0.6985
  1787         H4    112    TRP    HD1   1787     0.2062      1.008   ; qtot 0.9047
  1788         NA    112    TRP    NE1   1788    -0.3418      14.01   ; qtot 0.5629
  1789          H    112    TRP    HE1   1789     0.3412      1.008   ; qtot 0.9041
  1790         CN    112    TRP    CE2   1790      0.138      12.01   ; qtot 1.042
  1791         CA    112    TRP    CZ2   1791    -0.2601      12.01   ; qtot 0.782
  1792         HA    112    TRP    HZ2   1792     0.1572      1.008   ; qtot 0.9392
  1793         CA    112    TRP    CH2   1793    -0.1134      12.01   ; qtot 0.8258
  1794         HA    112    TRP    HH2   1794     0.1417      1.008   ; qtot 0.9675
  1795         CA    112    TRP    CZ3   1795    -0.1972      12.01   ; qtot 0.7703
  1796         HA    112    TRP    HZ3   1796     0.1447      1.008   ; qtot 0.915
  1797         CA    112    TRP    CE3   1797    -0.2387      12.01   ; qtot 0.6763
  1798         HA    112    TRP    HE3   1798       0.17      1.008   ; qtot 0.8463
  1799         CB    112    TRP    CD2   1799     0.1243      12.01   ; qtot 0.9706
  1800          C    112    TRP      C   1800     0.5973      12.01   ; qtot 1.568
  1801          O    112    TRP      O   1801    -0.5679         16   ; qtot 1
; residue 113 PRO rtp PRO  q  0.0
  1802          N    113    PRO      N   1802    -0.2548      14.01   ; qtot 0.7452
  1803         CT    113    PRO     CD   1803     0.0192      12.01   ; qtot 0.7644
  1804         H1    113    PRO    HD1   1804     0.0391      1.008   ; qtot 0.8035
  1805         H1    113    PRO    HD2   1805     0.0391      1.008   ; qtot 0.8426
  1806         CT    113    PRO     CG   1806     0.0189      12.01   ; qtot 0.8615
  1807         HC    113    PRO    HG1   1807     0.0213      1.008   ; qtot 0.8828
  1808         HC    113    PRO    HG2   1808     0.0213      1.008   ; qtot 0.9041
  1809         CT    113    PRO     CB   1809     -0.007      12.01   ; qtot 0.8971
  1810         HC    113    PRO    HB1   1810     0.0253      1.008   ; qtot 0.9224
  1811         HC    113    PRO    HB2   1811     0.0253      1.008   ; qtot 0.9477
  1812         CT    113    PRO     CA   1812    -0.0266      12.01   ; qtot 0.9211
  1813         H1    113    PRO     HA   1813     0.0641      1.008   ; qtot 0.9852
  1814          C    113    PRO      C   1814     0.5896      12.01   ; qtot 1.575
  1815          O    113    PRO      O   1815    -0.5748         16   ; qtot 1
; residue 114 TYR rtp TYR  q  0.0
  1816          N    114    TYR      N   1816    -0.4157      14.01   ; qtot 0.5843
  1817          H    114    TYR      H   1817     0.2719      1.008   ; qtot 0.8562
  1818         CT    114    TYR     CA   1818    -0.0014      12.01   ; qtot 0.8548
  1819         H1    114    TYR     HA   1819     0.0876      1.008   ; qtot 0.9424
  1820         CT    114    TYR     CB   1820    -0.0152      12.01   ; qtot 0.9272
  1821         HC    114    TYR    HB1   1821     0.0295      1.008   ; qtot 0.9567
  1822         HC    114    TYR    HB2   1822     0.0295      1.008   ; qtot 0.9862
  1823         CA    114    TYR     CG   1823    -0.0011      12.01   ; qtot 0.9851
  1824         CA    114    TYR    CD1   1824    -0.1906      12.01   ; qtot 0.7945
  1825         HA    114    TYR    HD1   1825     0.1699      1.008   ; qtot 0.9644
  1826         CA    114    TYR    CE1   1826    -0.2341      12.01   ; qtot 0.7303
  1827         HA    114    TYR    HE1   1827     0.1656      1.008   ; qtot 0.8959
  1828          C    114    TYR     CZ   1828     0.3226      12.01   ; qtot 1.218
  1829         OH    114    TYR     OH   1829    -0.5579         16   ; qtot 0.6606
  1830         HO    114    TYR     HH   1830     0.3992      1.008   ; qtot 1.06
  1831         CA    114    TYR    CE2   1831    -0.2341      12.01   ; qtot 0.8257
  1832         HA    114    TYR    HE2   1832     0.1656      1.008   ; qtot 0.9913
  1833         CA    114    TYR    CD2   1833    -0.1906      12.01   ; qtot 0.8007
  1834         HA    114    TYR    HD2   1834     0.1699      1.008   ; qtot 0.9706
  1835          C    114    TYR      C   1835     0.5973      12.01   ; qtot 1.568
  1836          O    114    TYR      O   1836    -0.5679         16   ; qtot 1
; residue 115 GLY rtp GLY  q  0.0
  1837          N    115    GLY      N   1837    -0.4157      14.01   ; qtot 0.5843
  1838          H    115    GLY      H   1838     0.2719      1.008   ; qtot 0.8562
  1839         CT    115    GLY     CA   1839    -0.0252      12.01   ; qtot 0.831
  1840         H1    115    GLY    HA1   1840     0.0698      1.008   ; qtot 0.9008
  1841         H1    115    GLY    HA2   1841     0.0698      1.008   ; qtot 0.9706
  1842          C    115    GLY      C   1842     0.5973      12.01   ; qtot 1.568
  1843          O    115    GLY      O   1843    -0.5679         16   ; qtot 1
; residue 116 PHE rtp PHE  q  0.0
  1844          N    116    PHE      N   1844    -0.4157      14.01   ; qtot 0.5843
  1845          H    116    PHE      H   1845     0.2719      1.008   ; qtot 0.8562
  1846         CT    116    PHE     CA   1846    -0.0024      12.01   ; qtot 0.8538
  1847         H1    116    PHE     HA   1847     0.0978      1.008   ; qtot 0.9516
  1848         CT    116    PHE     CB   1848    -0.0343      12.01   ; qtot 0.9173
  1849         HC    116    PHE    HB1   1849     0.0295      1.008   ; qtot 0.9468
  1850         HC    116    PHE    HB2   1850     0.0295      1.008   ; qtot 0.9763
  1851         CA    116    PHE     CG   1851     0.0118      12.01   ; qtot 0.9881
  1852         CA    116    PHE    CD1   1852    -0.1256      12.01   ; qtot 0.8625
  1853         HA    116    PHE    HD1   1853      0.133      1.008   ; qtot 0.9955
  1854         CA    116    PHE    CE1   1854    -0.1704      12.01   ; qtot 0.8251
  1855         HA    116    PHE    HE1   1855      0.143      1.008   ; qtot 0.9681
  1856         CA    116    PHE     CZ   1856    -0.1072      12.01   ; qtot 0.8609
  1857         HA    116    PHE     HZ   1857     0.1297      1.008   ; qtot 0.9906
  1858         CA    116    PHE    CE2   1858    -0.1704      12.01   ; qtot 0.8202
  1859         HA    116    PHE    HE2   1859      0.143      1.008   ; qtot 0.9632
  1860         CA    116    PHE    CD2   1860    -0.1256      12.01   ; qtot 0.8376
  1861         HA    116    PHE    HD2   1861      0.133      1.008   ; qtot 0.9706
  1862          C    116    PHE      C   1862     0.5973      12.01   ; qtot 1.568
  1863          O    116    PHE      O   1863    -0.5679         16   ; qtot 1
; residue 117 LYS rtp LYS  q +1.0
  1864          N    117    LYS      N   1864    -0.3479      14.01   ; qtot 0.6521
  1865          H    117    LYS      H   1865     0.2747      1.008   ; qtot 0.9268
  1866         CT    117    LYS     CA   1866      -0.24      12.01   ; qtot 0.6868
  1867         H1    117    LYS     HA   1867     0.1426      1.008   ; qtot 0.8294
  1868         CT    117    LYS     CB   1868    -0.0094      12.01   ; qtot 0.82
  1869         HC    117    LYS    HB1   1869     0.0362      1.008   ; qtot 0.8562
  1870         HC    117    LYS    HB2   1870     0.0362      1.008   ; qtot 0.8924
  1871         CT    117    LYS     CG   1871     0.0187      12.01   ; qtot 0.9111
  1872         HC    117    LYS    HG1   1872     0.0103      1.008   ; qtot 0.9214
  1873         HC    117    LYS    HG2   1873     0.0103      1.008   ; qtot 0.9317
  1874         CT    117    LYS     CD   1874    -0.0479      12.01   ; qtot 0.8838
  1875         HC    117    LYS    HD1   1875     0.0621      1.008   ; qtot 0.9459
  1876         HC    117    LYS    HD2   1876     0.0621      1.008   ; qtot 1.008
  1877         CT    117    LYS     CE   1877    -0.0143      12.01   ; qtot 0.9937
  1878         HP    117    LYS    HE1   1878     0.1135      1.008   ; qtot 1.107
  1879         HP    117    LYS    HE2   1879     0.1135      1.008   ; qtot 1.221
  1880         N3    117    LYS     NZ   1880    -0.3854      14.01   ; qtot 0.8353
  1881          H    117    LYS    HZ1   1881       0.34      1.008   ; qtot 1.175
  1882          H    117    LYS    HZ2   1882       0.34      1.008   ; qtot 1.515
  1883          H    117    LYS    HZ3   1883       0.34      1.008   ; qtot 1.855
  1884          C    117    LYS      C   1884     0.7341      12.01   ; qtot 2.589
  1885          O    117    LYS      O   1885    -0.5894         16   ; qtot 2
; residue 118 PRO rtp PRO  q  0.0
  1886          N    118    PRO      N   1886    -0.2548      14.01   ; qtot 1.745
  1887         CT    118    PRO     CD   1887     0.0192      12.01   ; qtot 1.764
  1888         H1    118    PRO    HD1   1888     0.0391      1.008   ; qtot 1.803
  1889         H1    118    PRO    HD2   1889     0.0391      1.008   ; qtot 1.843
  1890         CT    118    PRO     CG   1890     0.0189      12.01   ; qtot 1.861
  1891         HC    118    PRO    HG1   1891     0.0213      1.008   ; qtot 1.883
  1892         HC    118    PRO    HG2   1892     0.0213      1.008   ; qtot 1.904
  1893         CT    118    PRO     CB   1893     -0.007      12.01   ; qtot 1.897
  1894         HC    118    PRO    HB1   1894     0.0253      1.008   ; qtot 1.922
  1895         HC    118    PRO    HB2   1895     0.0253      1.008   ; qtot 1.948
  1896         CT    118    PRO     CA   1896    -0.0266      12.01   ; qtot 1.921
  1897         H1    118    PRO     HA   1897     0.0641      1.008   ; qtot 1.985
  1898          C    118    PRO      C   1898     0.5896      12.01   ; qtot 2.575
  1899          O    118    PRO      O   1899    -0.5748         16   ; qtot 2
; residue 119 GLY rtp GLY  q  0.0
  1900          N    119    GLY      N   1900    -0.4157      14.01   ; qtot 1.584
  1901          H    119    GLY      H   1901     0.2719      1.008   ; qtot 1.856
  1902         CT    119    GLY     CA   1902    -0.0252      12.01   ; qtot 1.831
  1903         H1    119    GLY    HA1   1903     0.0698      1.008   ; qtot 1.901
  1904         H1    119    GLY    HA2   1904     0.0698      1.008   ; qtot 1.971
  1905          C    119    GLY      C   1905     0.5973      12.01   ; qtot 2.568
  1906          O    119    GLY      O   1906    -0.5679         16   ; qtot 2
; residue 120 LYS rtp LYS  q +1.0
  1907          N    120    LYS      N   1907    -0.3479      14.01   ; qtot 1.652
  1908          H    120    LYS      H   1908     0.2747      1.008   ; qtot 1.927
  1909         CT    120    LYS     CA   1909      -0.24      12.01   ; qtot 1.687
  1910         H1    120    LYS     HA   1910     0.1426      1.008   ; qtot 1.829
  1911         CT    120    LYS     CB   1911    -0.0094      12.01   ; qtot 1.82
  1912         HC    120    LYS    HB1   1912     0.0362      1.008   ; qtot 1.856
  1913         HC    120    LYS    HB2   1913     0.0362      1.008   ; qtot 1.892
  1914         CT    120    LYS     CG   1914     0.0187      12.01   ; qtot 1.911
  1915         HC    120    LYS    HG1   1915     0.0103      1.008   ; qtot 1.921
  1916         HC    120    LYS    HG2   1916     0.0103      1.008   ; qtot 1.932
  1917         CT    120    LYS     CD   1917    -0.0479      12.01   ; qtot 1.884
  1918         HC    120    LYS    HD1   1918     0.0621      1.008   ; qtot 1.946
  1919         HC    120    LYS    HD2   1919     0.0621      1.008   ; qtot 2.008
  1920         CT    120    LYS     CE   1920    -0.0143      12.01   ; qtot 1.994
  1921         HP    120    LYS    HE1   1921     0.1135      1.008   ; qtot 2.107
  1922         HP    120    LYS    HE2   1922     0.1135      1.008   ; qtot 2.221
  1923         N3    120    LYS     NZ   1923    -0.3854      14.01   ; qtot 1.835
  1924          H    120    LYS    HZ1   1924       0.34      1.008   ; qtot 2.175
  1925          H    120    LYS    HZ2   1925       0.34      1.008   ; qtot 2.515
  1926          H    120    LYS    HZ3   1926       0.34      1.008   ; qtot 2.855
  1927          C    120    LYS      C   1927     0.7341      12.01   ; qtot 3.589
  1928          O    120    LYS      O   1928    -0.5894         16   ; qtot 3
; residue 121 GLU rtp GLU  q -1.0
  1929          N    121    GLU      N   1929    -0.5163      14.01   ; qtot 2.484
  1930          H    121    GLU      H   1930     0.2936      1.008   ; qtot 2.777
  1931         CT    121    GLU     CA   1931     0.0397      12.01   ; qtot 2.817
  1932         H1    121    GLU     HA   1932     0.1105      1.008   ; qtot 2.927
  1933         CT    121    GLU     CB   1933      0.056      12.01   ; qtot 2.983
  1934         HC    121    GLU    HB1   1934    -0.0173      1.008   ; qtot 2.966
  1935         HC    121    GLU    HB2   1935    -0.0173      1.008   ; qtot 2.949
  1936         CT    121    GLU     CG   1936     0.0136      12.01   ; qtot 2.962
  1937         HC    121    GLU    HG1   1937    -0.0425      1.008   ; qtot 2.92
  1938         HC    121    GLU    HG2   1938    -0.0425      1.008   ; qtot 2.877
  1939          C    121    GLU     CD   1939     0.8054      12.01   ; qtot 3.683
  1940         O2    121    GLU    OE1   1940    -0.8188         16   ; qtot 2.864
  1941         O2    121    GLU    OE2   1941    -0.8188         16   ; qtot 2.045
  1942          C    121    GLU      C   1942     0.5366      12.01   ; qtot 2.582
  1943          O    121    GLU      O   1943    -0.5819         16   ; qtot 2
; residue 122 PHE rtp PHE  q  0.0
  1944          N    122    PHE      N   1944    -0.4157      14.01   ; qtot 1.584
  1945          H    122    PHE      H   1945     0.2719      1.008   ; qtot 1.856
  1946         CT    122    PHE     CA   1946    -0.0024      12.01   ; qtot 1.854
  1947         H1    122    PHE     HA   1947     0.0978      1.008   ; qtot 1.952
  1948         CT    122    PHE     CB   1948    -0.0343      12.01   ; qtot 1.917
  1949         HC    122    PHE    HB1   1949     0.0295      1.008   ; qtot 1.947
  1950         HC    122    PHE    HB2   1950     0.0295      1.008   ; qtot 1.976
  1951         CA    122    PHE     CG   1951     0.0118      12.01   ; qtot 1.988
  1952         CA    122    PHE    CD1   1952    -0.1256      12.01   ; qtot 1.863
  1953         HA    122    PHE    HD1   1953      0.133      1.008   ; qtot 1.996
  1954         CA    122    PHE    CE1   1954    -0.1704      12.01   ; qtot 1.825
  1955         HA    122    PHE    HE1   1955      0.143      1.008   ; qtot 1.968
  1956         CA    122    PHE     CZ   1956    -0.1072      12.01   ; qtot 1.861
  1957         HA    122    PHE     HZ   1957     0.1297      1.008   ; qtot 1.991
  1958         CA    122    PHE    CE2   1958    -0.1704      12.01   ; qtot 1.82
  1959         HA    122    PHE    HE2   1959      0.143      1.008   ; qtot 1.963
  1960         CA    122    PHE    CD2   1960    -0.1256      12.01   ; qtot 1.838
  1961         HA    122    PHE    HD2   1961      0.133      1.008   ; qtot 1.971
  1962          C    122    PHE      C   1962     0.5973      12.01   ; qtot 2.568
  1963          O    122    PHE      O   1963    -0.5679         16   ; qtot 2
; residue 123 PHE rtp PHE  q  0.0
  1964          N    123    PHE      N   1964    -0.4157      14.01   ; qtot 1.584
  1965          H    123    PHE      H   1965     0.2719      1.008   ; qtot 1.856
  1966         CT    123    PHE     CA   1966    -0.0024      12.01   ; qtot 1.854
  1967         H1    123    PHE     HA   1967     0.0978      1.008   ; qtot 1.952
  1968         CT    123    PHE     CB   1968    -0.0343      12.01   ; qtot 1.917
  1969         HC    123    PHE    HB1   1969     0.0295      1.008   ; qtot 1.947
  1970         HC    123    PHE    HB2   1970     0.0295      1.008   ; qtot 1.976
  1971         CA    123    PHE     CG   1971     0.0118      12.01   ; qtot 1.988
  1972         CA    123    PHE    CD1   1972    -0.1256      12.01   ; qtot 1.863
  1973         HA    123    PHE    HD1   1973      0.133      1.008   ; qtot 1.996
  1974         CA    123    PHE    CE1   1974    -0.1704      12.01   ; qtot 1.825
  1975         HA    123    PHE    HE1   1975      0.143      1.008   ; qtot 1.968
  1976         CA    123    PHE     CZ   1976    -0.1072      12.01   ; qtot 1.861
  1977         HA    123    PHE     HZ   1977     0.1297      1.008   ; qtot 1.991
  1978         CA    123    PHE    CE2   1978    -0.1704      12.01   ; qtot 1.82
  1979         HA    123    PHE    HE2   1979      0.143      1.008   ; qtot 1.963
  1980         CA    123    PHE    CD2   1980    -0.1256      12.01   ; qtot 1.838
  1981         HA    123    PHE    HD2   1981      0.133      1.008   ; qtot 1.971
  1982          C    123    PHE      C   1982     0.5973      12.01   ; qtot 2.568
  1983          O    123    PHE      O   1983    -0.5679         16   ; qtot 2
; residue 124 PRO rtp PRO  q  0.0
  1984          N    124    PRO      N   1984    -0.2548      14.01   ; qtot 1.745
  1985         CT    124    PRO     CD   1985     0.0192      12.01   ; qtot 1.764
  1986         H1    124    PRO    HD1   1986     0.0391      1.008   ; qtot 1.804
  1987         H1    124    PRO    HD2   1987     0.0391      1.008   ; qtot 1.843
  1988         CT    124    PRO     CG   1988     0.0189      12.01   ; qtot 1.862
  1989         HC    124    PRO    HG1   1989     0.0213      1.008   ; qtot 1.883
  1990         HC    124    PRO    HG2   1990     0.0213      1.008   ; qtot 1.904
  1991         CT    124    PRO     CB   1991     -0.007      12.01   ; qtot 1.897
  1992         HC    124    PRO    HB1   1992     0.0253      1.008   ; qtot 1.922
  1993         HC    124    PRO    HB2   1993     0.0253      1.008   ; qtot 1.948
  1994         CT    124    PRO     CA   1994    -0.0266      12.01   ; qtot 1.921
  1995         H1    124    PRO     HA   1995     0.0641      1.008   ; qtot 1.985
  1996          C    124    PRO      C   1996     0.5896      12.01   ; qtot 2.575
  1997          O    124    PRO      O   1997    -0.5748         16   ; qtot 2
; residue 125 LEU rtp LEU  q  0.0
  1998          N    125    LEU      N   1998    -0.4157      14.01   ; qtot 1.584
  1999          H    125    LEU      H   1999     0.2719      1.008   ; qtot 1.856
  2000         CT    125    LEU     CA   2000    -0.0518      12.01   ; qtot 1.804
  2001         H1    125    LEU     HA   2001     0.0922      1.008   ; qtot 1.897
  2002         CT    125    LEU     CB   2002    -0.1102      12.01   ; qtot 1.786
  2003         HC    125    LEU    HB1   2003     0.0457      1.008   ; qtot 1.832
  2004         HC    125    LEU    HB2   2004     0.0457      1.008   ; qtot 1.878
  2005         CT    125    LEU     CG   2005     0.3531      12.01   ; qtot 2.231
  2006         HC    125    LEU     HG   2006    -0.0361      1.008   ; qtot 2.195
  2007         CT    125    LEU    CD1   2007    -0.4121      12.01   ; qtot 1.783
  2008         HC    125    LEU   HD11   2008        0.1      1.008   ; qtot 1.883
  2009         HC    125    LEU   HD12   2009        0.1      1.008   ; qtot 1.983
  2010         HC    125    LEU   HD13   2010        0.1      1.008   ; qtot 2.083
  2011         CT    125    LEU    CD2   2011    -0.4121      12.01   ; qtot 1.671
  2012         HC    125    LEU   HD21   2012        0.1      1.008   ; qtot 1.771
  2013         HC    125    LEU   HD22   2013        0.1      1.008   ; qtot 1.871
  2014         HC    125    LEU   HD23   2014        0.1      1.008   ; qtot 1.971
  2015          C    125    LEU      C   2015     0.5973      12.01   ; qtot 2.568
  2016          O    125    LEU      O   2016    -0.5679         16   ; qtot 2
; residue 126 ASP rtp ASP  q -1.0
  2017          N    126    ASP      N   2017    -0.5163      14.01   ; qtot 1.484
  2018          H    126    ASP      H   2018     0.2936      1.008   ; qtot 1.777
  2019         CT    126    ASP     CA   2019     0.0381      12.01   ; qtot 1.815
  2020         H1    126    ASP     HA   2020      0.088      1.008   ; qtot 1.903
  2021         CT    126    ASP     CB   2021    -0.0303      12.01   ; qtot 1.873
  2022         HC    126    ASP    HB1   2022    -0.0122      1.008   ; qtot 1.861
  2023         HC    126    ASP    HB2   2023    -0.0122      1.008   ; qtot 1.849
  2024          C    126    ASP     CG   2024     0.7994      12.01   ; qtot 2.648
  2025         O2    126    ASP    OD1   2025    -0.8014         16   ; qtot 1.847
  2026         O2    126    ASP    OD2   2026    -0.8014         16   ; qtot 1.045
  2027          C    126    ASP      C   2027     0.5366      12.01   ; qtot 1.582
  2028          O    126    ASP      O   2028    -0.5819         16   ; qtot 1
; residue 127 GLU rtp GLU  q -1.0
  2029          N    127    GLU      N   2029    -0.5163      14.01   ; qtot 0.4837
  2030          H    127    GLU      H   2030     0.2936      1.008   ; qtot 0.7773
  2031         CT    127    GLU     CA   2031     0.0397      12.01   ; qtot 0.817
  2032         H1    127    GLU     HA   2032     0.1105      1.008   ; qtot 0.9275
  2033         CT    127    GLU     CB   2033      0.056      12.01   ; qtot 0.9835
  2034         HC    127    GLU    HB1   2034    -0.0173      1.008   ; qtot 0.9662
  2035         HC    127    GLU    HB2   2035    -0.0173      1.008   ; qtot 0.9489
  2036         CT    127    GLU     CG   2036     0.0136      12.01   ; qtot 0.9625
  2037         HC    127    GLU    HG1   2037    -0.0425      1.008   ; qtot 0.92
  2038         HC    127    GLU    HG2   2038    -0.0425      1.008   ; qtot 0.8775
  2039          C    127    GLU     CD   2039     0.8054      12.01   ; qtot 1.683
  2040         O2    127    GLU    OE1   2040    -0.8188         16   ; qtot 0.8641
  2041         O2    127    GLU    OE2   2041    -0.8188         16   ; qtot 0.0453
  2042          C    127    GLU      C   2042     0.5366      12.01   ; qtot 0.5819
  2043          O    127    GLU      O   2043    -0.5819         16   ; qtot 0
; residue 128 SER rtp SER  q  0.0
  2044          N    128    SER      N   2044    -0.4157      14.01   ; qtot -0.4157
  2045          H    128    SER      H   2045     0.2719      1.008   ; qtot -0.1438
  2046         CT    128    SER     CA   2046    -0.0249      12.01   ; qtot -0.1687
  2047         H1    128    SER     HA   2047     0.0843      1.008   ; qtot -0.0844
  2048         CT    128    SER     CB   2048     0.2117      12.01   ; qtot 0.1273
  2049         H1    128    SER    HB1   2049     0.0352      1.008   ; qtot 0.1625
  2050         H1    128    SER    HB2   2050     0.0352      1.008   ; qtot 0.1977
  2051         OH    128    SER     OG   2051    -0.6546         16   ; qtot -0.4569
  2052         HO    128    SER     HG   2052     0.4275      1.008   ; qtot -0.0294
  2053          C    128    SER      C   2053     0.5973      12.01   ; qtot 0.5679
  2054          O    128    SER      O   2054    -0.5679         16   ; qtot 0
; residue 129 GLY rtp GLY  q  0.0
  2055          N    129    GLY      N   2055    -0.4157      14.01   ; qtot -0.4157
  2056          H    129    GLY      H   2056     0.2719      1.008   ; qtot -0.1438
  2057         CT    129    GLY     CA   2057    -0.0252      12.01   ; qtot -0.169
  2058         H1    129    GLY    HA1   2058     0.0698      1.008   ; qtot -0.0992
  2059         H1    129    GLY    HA2   2059     0.0698      1.008   ; qtot -0.0294
  2060          C    129    GLY      C   2060     0.5973      12.01   ; qtot 0.5679
  2061          O    129    GLY      O   2061    -0.5679         16   ; qtot 0
; residue 130 ASN rtp ASN  q  0.0
  2062          N    130    ASN      N   2062    -0.4157      14.01   ; qtot -0.4157
  2063          H    130    ASN      H   2063     0.2719      1.008   ; qtot -0.1438
  2064         CT    130    ASN     CA   2064     0.0143      12.01   ; qtot -0.1295
  2065         H1    130    ASN     HA   2065     0.1048      1.008   ; qtot -0.0247
  2066         CT    130    ASN     CB   2066    -0.2041      12.01   ; qtot -0.2288
  2067         HC    130    ASN    HB1   2067     0.0797      1.008   ; qtot -0.1491
  2068         HC    130    ASN    HB2   2068     0.0797      1.008   ; qtot -0.0694
  2069          C    130    ASN     CG   2069      0.713      12.01   ; qtot 0.6436
  2070          O    130    ASN    OD1   2070    -0.5931         16   ; qtot 0.0505
  2071          N    130    ASN    ND2   2071    -0.9191      14.01   ; qtot -0.8686
  2072          H    130    ASN   HD21   2072     0.4196      1.008   ; qtot -0.449
  2073          H    130    ASN   HD22   2073     0.4196      1.008   ; qtot -0.0294
  2074          C    130    ASN      C   2074     0.5973      12.01   ; qtot 0.5679
  2075          O    130    ASN      O   2075    -0.5679         16   ; qtot 0
; residue 131 VAL rtp VAL  q  0.0
  2076          N    131    VAL      N   2076    -0.4157      14.01   ; qtot -0.4157
  2077          H    131    VAL      H   2077     0.2719      1.008   ; qtot -0.1438
  2078         CT    131    VAL     CA   2078    -0.0875      12.01   ; qtot -0.2313
  2079         H1    131    VAL     HA   2079     0.0969      1.008   ; qtot -0.1344
  2080         CT    131    VAL     CB   2080     0.2985      12.01   ; qtot 0.1641
  2081         HC    131    VAL     HB   2081    -0.0297      1.008   ; qtot 0.1344
  2082         CT    131    VAL    CG1   2082    -0.3192      12.01   ; qtot -0.1848
  2083         HC    131    VAL   HG11   2083     0.0791      1.008   ; qtot -0.1057
  2084         HC    131    VAL   HG12   2084     0.0791      1.008   ; qtot -0.0266
  2085         HC    131    VAL   HG13   2085     0.0791      1.008   ; qtot 0.0525
  2086         CT    131    VAL    CG2   2086    -0.3192      12.01   ; qtot -0.2667
  2087         HC    131    VAL   HG21   2087     0.0791      1.008   ; qtot -0.1876
  2088         HC    131    VAL   HG22   2088     0.0791      1.008   ; qtot -0.1085
  2089         HC    131    VAL   HG23   2089     0.0791      1.008   ; qtot -0.0294
  2090          C    131    VAL      C   2090     0.5973      12.01   ; qtot 0.5679
  2091          O    131    VAL      O   2091    -0.5679         16   ; qtot 0
; residue 132 VAL rtp VAL  q  0.0
  2092          N    132    VAL      N   2092    -0.4157      14.01   ; qtot -0.4157
  2093          H    132    VAL      H   2093     0.2719      1.008   ; qtot -0.1438
  2094         CT    132    VAL     CA   2094    -0.0875      12.01   ; qtot -0.2313
  2095         H1    132    VAL     HA   2095     0.0969      1.008   ; qtot -0.1344
  2096         CT    132    VAL     CB   2096     0.2985      12.01   ; qtot 0.1641
  2097         HC    132    VAL     HB   2097    -0.0297      1.008   ; qtot 0.1344
  2098         CT    132    VAL    CG1   2098    -0.3192      12.01   ; qtot -0.1848
  2099         HC    132    VAL   HG11   2099     0.0791      1.008   ; qtot -0.1057
  2100         HC    132    VAL   HG12   2100     0.0791      1.008   ; qtot -0.0266
  2101         HC    132    VAL   HG13   2101     0.0791      1.008   ; qtot 0.0525
  2102         CT    132    VAL    CG2   2102    -0.3192      12.01   ; qtot -0.2667
  2103         HC    132    VAL   HG21   2103     0.0791      1.008   ; qtot -0.1876
  2104         HC    132    VAL   HG22   2104     0.0791      1.008   ; qtot -0.1085
  2105         HC    132    VAL   HG23   2105     0.0791      1.008   ; qtot -0.0294
  2106          C    132    VAL      C   2106     0.5973      12.01   ; qtot 0.5679
  2107          O    132    VAL      O   2107    -0.5679         16   ; qtot 0
; residue 133 PRO rtp PRO  q  0.0
  2108          N    133    PRO      N   2108    -0.2548      14.01   ; qtot -0.2548
  2109         CT    133    PRO     CD   2109     0.0192      12.01   ; qtot -0.2356
  2110         H1    133    PRO    HD1   2110     0.0391      1.008   ; qtot -0.1965
  2111         H1    133    PRO    HD2   2111     0.0391      1.008   ; qtot -0.1574
  2112         CT    133    PRO     CG   2112     0.0189      12.01   ; qtot -0.1385
  2113         HC    133    PRO    HG1   2113     0.0213      1.008   ; qtot -0.1172
  2114         HC    133    PRO    HG2   2114     0.0213      1.008   ; qtot -0.0959
  2115         CT    133    PRO     CB   2115     -0.007      12.01   ; qtot -0.1029
  2116         HC    133    PRO    HB1   2116     0.0253      1.008   ; qtot -0.0776
  2117         HC    133    PRO    HB2   2117     0.0253      1.008   ; qtot -0.0523
  2118         CT    133    PRO     CA   2118    -0.0266      12.01   ; qtot -0.0789
  2119         H1    133    PRO     HA   2119     0.0641      1.008   ; qtot -0.0148
  2120          C    133    PRO      C   2120     0.5896      12.01   ; qtot 0.5748
  2121          O    133    PRO      O   2121    -0.5748         16   ; qtot 0
; residue 134 SER rtp SER  q  0.0
  2122          N    134    SER      N   2122    -0.4157      14.01   ; qtot -0.4157
  2123          H    134    SER      H   2123     0.2719      1.008   ; qtot -0.1438
  2124         CT    134    SER     CA   2124    -0.0249      12.01   ; qtot -0.1687
  2125         H1    134    SER     HA   2125     0.0843      1.008   ; qtot -0.0844
  2126         CT    134    SER     CB   2126     0.2117      12.01   ; qtot 0.1273
  2127         H1    134    SER    HB1   2127     0.0352      1.008   ; qtot 0.1625
  2128         H1    134    SER    HB2   2128     0.0352      1.008   ; qtot 0.1977
  2129         OH    134    SER     OG   2129    -0.6546         16   ; qtot -0.4569
  2130         HO    134    SER     HG   2130     0.4275      1.008   ; qtot -0.0294
  2131          C    134    SER      C   2131     0.5973      12.01   ; qtot 0.5679
  2132          O    134    SER      O   2132    -0.5679         16   ; qtot 0
; residue 135 ASP rtp ASP  q -1.0
  2133          N    135    ASP      N   2133    -0.5163      14.01   ; qtot -0.5163
  2134          H    135    ASP      H   2134     0.2936      1.008   ; qtot -0.2227
  2135         CT    135    ASP     CA   2135     0.0381      12.01   ; qtot -0.1846
  2136         H1    135    ASP     HA   2136      0.088      1.008   ; qtot -0.0966
  2137         CT    135    ASP     CB   2137    -0.0303      12.01   ; qtot -0.1269
  2138         HC    135    ASP    HB1   2138    -0.0122      1.008   ; qtot -0.1391
  2139         HC    135    ASP    HB2   2139    -0.0122      1.008   ; qtot -0.1513
  2140          C    135    ASP     CG   2140     0.7994      12.01   ; qtot 0.6481
  2141         O2    135    ASP    OD1   2141    -0.8014         16   ; qtot -0.1533
  2142         O2    135    ASP    OD2   2142    -0.8014         16   ; qtot -0.9547
  2143          C    135    ASP      C   2143     0.5366      12.01   ; qtot -0.4181
  2144          O    135    ASP      O   2144    -0.5819         16   ; qtot -1
; residue 136 THR rtp THR  q  0.0
  2145          N    136    THR      N   2145    -0.4157      14.01   ; qtot -1.416
  2146          H    136    THR      H   2146     0.2719      1.008   ; qtot -1.144
  2147         CT    136    THR     CA   2147    -0.0389      12.01   ; qtot -1.183
  2148         H1    136    THR     HA   2148     0.1007      1.008   ; qtot -1.082
  2149         CT    136    THR     CB   2149     0.3654      12.01   ; qtot -0.7166
  2150         H1    136    THR     HB   2150     0.0043      1.008   ; qtot -0.7123
  2151         CT    136    THR    CG2   2151    -0.2438      12.01   ; qtot -0.9561
  2152         HC    136    THR   HG21   2152     0.0642      1.008   ; qtot -0.8919
  2153         HC    136    THR   HG22   2153     0.0642      1.008   ; qtot -0.8277
  2154         HC    136    THR   HG23   2154     0.0642      1.008   ; qtot -0.7635
  2155         OH    136    THR    OG1   2155    -0.6761         16   ; qtot -1.44
  2156         HO    136    THR    HG1   2156     0.4102      1.008   ; qtot -1.029
  2157          C    136    THR      C   2157     0.5973      12.01   ; qtot -0.4321
  2158          O    136    THR      O   2158    -0.5679         16   ; qtot -1
; residue 137 ASN rtp ASN  q  0.0
  2159          N    137    ASN      N   2159    -0.4157      14.01   ; qtot -1.416
  2160          H    137    ASN      H   2160     0.2719      1.008   ; qtot -1.144
  2161         CT    137    ASN     CA   2161     0.0143      12.01   ; qtot -1.13
  2162         H1    137    ASN     HA   2162     0.1048      1.008   ; qtot -1.025
  2163         CT    137    ASN     CB   2163    -0.2041      12.01   ; qtot -1.229
  2164         HC    137    ASN    HB1   2164     0.0797      1.008   ; qtot -1.149
  2165         HC    137    ASN    HB2   2165     0.0797      1.008   ; qtot -1.069
  2166          C    137    ASN     CG   2166      0.713      12.01   ; qtot -0.3564
  2167          O    137    ASN    OD1   2167    -0.5931         16   ; qtot -0.9495
  2168          N    137    ASN    ND2   2168    -0.9191      14.01   ; qtot -1.869
  2169          H    137    ASN   HD21   2169     0.4196      1.008   ; qtot -1.449
  2170          H    137    ASN   HD22   2170     0.4196      1.008   ; qtot -1.029
  2171          C    137    ASN      C   2171     0.5973      12.01   ; qtot -0.4321
  2172          O    137    ASN      O   2172    -0.5679         16   ; qtot -1
; residue 138 ILE rtp ILE  q  0.0
  2173          N    138    ILE      N   2173    -0.4157      14.01   ; qtot -1.416
  2174          H    138    ILE      H   2174     0.2719      1.008   ; qtot -1.144
  2175         CT    138    ILE     CA   2175    -0.0597      12.01   ; qtot -1.204
  2176         H1    138    ILE     HA   2176     0.0869      1.008   ; qtot -1.117
  2177         CT    138    ILE     CB   2177     0.1303      12.01   ; qtot -0.9863
  2178         HC    138    ILE     HB   2178     0.0187      1.008   ; qtot -0.9676
  2179         CT    138    ILE    CG2   2179    -0.3204      12.01   ; qtot -1.288
  2180         HC    138    ILE   HG21   2180     0.0882      1.008   ; qtot -1.2
  2181         HC    138    ILE   HG22   2181     0.0882      1.008   ; qtot -1.112
  2182         HC    138    ILE   HG23   2182     0.0882      1.008   ; qtot -1.023
  2183         CT    138    ILE    CG1   2183     -0.043      12.01   ; qtot -1.066
  2184         HC    138    ILE   HG11   2184     0.0236      1.008   ; qtot -1.043
  2185         HC    138    ILE   HG12   2185     0.0236      1.008   ; qtot -1.019
  2186         CT    138    ILE     CD   2186     -0.066      12.01   ; qtot -1.085
  2187         HC    138    ILE    HD1   2187     0.0186      1.008   ; qtot -1.067
  2188         HC    138    ILE    HD2   2188     0.0186      1.008   ; qtot -1.048
  2189         HC    138    ILE    HD3   2189     0.0186      1.008   ; qtot -1.029
  2190          C    138    ILE      C   2190     0.5973      12.01   ; qtot -0.4321
  2191          O    138    ILE      O   2191    -0.5679         16   ; qtot -1
; residue 139 LEU rtp LEU  q  0.0
  2192          N    139    LEU      N   2192    -0.4157      14.01   ; qtot -1.416
  2193          H    139    LEU      H   2193     0.2719      1.008   ; qtot -1.144
  2194         CT    139    LEU     CA   2194    -0.0518      12.01   ; qtot -1.196
  2195         H1    139    LEU     HA   2195     0.0922      1.008   ; qtot -1.103
  2196         CT    139    LEU     CB   2196    -0.1102      12.01   ; qtot -1.214
  2197         HC    139    LEU    HB1   2197     0.0457      1.008   ; qtot -1.168
  2198         HC    139    LEU    HB2   2198     0.0457      1.008   ; qtot -1.122
  2199         CT    139    LEU     CG   2199     0.3531      12.01   ; qtot -0.7691
  2200         HC    139    LEU     HG   2200    -0.0361      1.008   ; qtot -0.8052
  2201         CT    139    LEU    CD1   2201    -0.4121      12.01   ; qtot -1.217
  2202         HC    139    LEU   HD11   2202        0.1      1.008   ; qtot -1.117
  2203         HC    139    LEU   HD12   2203        0.1      1.008   ; qtot -1.017
  2204         HC    139    LEU   HD13   2204        0.1      1.008   ; qtot -0.9173
  2205         CT    139    LEU    CD2   2205    -0.4121      12.01   ; qtot -1.329
  2206         HC    139    LEU   HD21   2206        0.1      1.008   ; qtot -1.229
  2207         HC    139    LEU   HD22   2207        0.1      1.008   ; qtot -1.129
  2208         HC    139    LEU   HD23   2208        0.1      1.008   ; qtot -1.029
  2209          C    139    LEU      C   2209     0.5973      12.01   ; qtot -0.4321
  2210          O    139    LEU      O   2210    -0.5679         16   ; qtot -1
; residue 140 ASP rtp ASP  q -1.0
  2211          N    140    ASP      N   2211    -0.5163      14.01   ; qtot -1.516
  2212          H    140    ASP      H   2212     0.2936      1.008   ; qtot -1.223
  2213         CT    140    ASP     CA   2213     0.0381      12.01   ; qtot -1.185
  2214         H1    140    ASP     HA   2214      0.088      1.008   ; qtot -1.097
  2215         CT    140    ASP     CB   2215    -0.0303      12.01   ; qtot -1.127
  2216         HC    140    ASP    HB1   2216    -0.0122      1.008   ; qtot -1.139
  2217         HC    140    ASP    HB2   2217    -0.0122      1.008   ; qtot -1.151
  2218          C    140    ASP     CG   2218     0.7994      12.01   ; qtot -0.3519
  2219         O2    140    ASP    OD1   2219    -0.8014         16   ; qtot -1.153
  2220         O2    140    ASP    OD2   2220    -0.8014         16   ; qtot -1.955
  2221          C    140    ASP      C   2221     0.5366      12.01   ; qtot -1.418
  2222          O    140    ASP      O   2222    -0.5819         16   ; qtot -2
; residue 141 THR rtp THR  q  0.0
  2223          N    141    THR      N   2223    -0.4157      14.01   ; qtot -2.416
  2224          H    141    THR      H   2224     0.2719      1.008   ; qtot -2.144
  2225         CT    141    THR     CA   2225    -0.0389      12.01   ; qtot -2.183
  2226         H1    141    THR     HA   2226     0.1007      1.008   ; qtot -2.082
  2227         CT    141    THR     CB   2227     0.3654      12.01   ; qtot -1.717
  2228         H1    141    THR     HB   2228     0.0043      1.008   ; qtot -1.712
  2229         CT    141    THR    CG2   2229    -0.2438      12.01   ; qtot -1.956
  2230         HC    141    THR   HG21   2230     0.0642      1.008   ; qtot -1.892
  2231         HC    141    THR   HG22   2231     0.0642      1.008   ; qtot -1.828
  2232         HC    141    THR   HG23   2232     0.0642      1.008   ; qtot -1.764
  2233         OH    141    THR    OG1   2233    -0.6761         16   ; qtot -2.44
  2234         HO    141    THR    HG1   2234     0.4102      1.008   ; qtot -2.029
  2235          C    141    THR      C   2235     0.5973      12.01   ; qtot -1.432
  2236          O    141    THR      O   2236    -0.5679         16   ; qtot -2
; residue 142 TRP rtp TRP  q  0.0
  2237          N    142    TRP      N   2237    -0.4157      14.01   ; qtot -2.416
  2238          H    142    TRP      H   2238     0.2719      1.008   ; qtot -2.144
  2239         CT    142    TRP     CA   2239    -0.0275      12.01   ; qtot -2.171
  2240         H1    142    TRP     HA   2240     0.1123      1.008   ; qtot -2.059
  2241         CT    142    TRP     CB   2241     -0.005      12.01   ; qtot -2.064
  2242         HC    142    TRP    HB1   2242     0.0339      1.008   ; qtot -2.03
  2243         HC    142    TRP    HB2   2243     0.0339      1.008   ; qtot -1.996
  2244         C*    142    TRP     CG   2244    -0.1415      12.01   ; qtot -2.138
  2245         CW    142    TRP    CD1   2245    -0.1638      12.01   ; qtot -2.302
  2246         H4    142    TRP    HD1   2246     0.2062      1.008   ; qtot -2.095
  2247         NA    142    TRP    NE1   2247    -0.3418      14.01   ; qtot -2.437
  2248          H    142    TRP    HE1   2248     0.3412      1.008   ; qtot -2.096
  2249         CN    142    TRP    CE2   2249      0.138      12.01   ; qtot -1.958
  2250         CA    142    TRP    CZ2   2250    -0.2601      12.01   ; qtot -2.218
  2251         HA    142    TRP    HZ2   2251     0.1572      1.008   ; qtot -2.061
  2252         CA    142    TRP    CH2   2252    -0.1134      12.01   ; qtot -2.174
  2253         HA    142    TRP    HH2   2253     0.1417      1.008   ; qtot -2.033
  2254         CA    142    TRP    CZ3   2254    -0.1972      12.01   ; qtot -2.23
  2255         HA    142    TRP    HZ3   2255     0.1447      1.008   ; qtot -2.085
  2256         CA    142    TRP    CE3   2256    -0.2387      12.01   ; qtot -2.324
  2257         HA    142    TRP    HE3   2257       0.17      1.008   ; qtot -2.154
  2258         CB    142    TRP    CD2   2258     0.1243      12.01   ; qtot -2.029
  2259          C    142    TRP      C   2259     0.5973      12.01   ; qtot -1.432
  2260          O    142    TRP      O   2260    -0.5679         16   ; qtot -2
; residue 143 ALA rtp ALA  q  0.0
  2261          N    143    ALA      N   2261    -0.4157      14.01   ; qtot -2.416
  2262          H    143    ALA      H   2262     0.2719      1.008   ; qtot -2.144
  2263         CT    143    ALA     CA   2263     0.0337      12.01   ; qtot -2.11
  2264         H1    143    ALA     HA   2264     0.0823      1.008   ; qtot -2.028
  2265         CT    143    ALA     CB   2265    -0.1825      12.01   ; qtot -2.21
  2266         HC    143    ALA    HB1   2266     0.0603      1.008   ; qtot -2.15
  2267         HC    143    ALA    HB2   2267     0.0603      1.008   ; qtot -2.09
  2268         HC    143    ALA    HB3   2268     0.0603      1.008   ; qtot -2.029
  2269          C    143    ALA      C   2269     0.5973      12.01   ; qtot -1.432
  2270          O    143    ALA      O   2270    -0.5679         16   ; qtot -2
; residue 144 ALA rtp ALA  q  0.0
  2271          N    144    ALA      N   2271    -0.4157      14.01   ; qtot -2.416
  2272          H    144    ALA      H   2272     0.2719      1.008   ; qtot -2.144
  2273         CT    144    ALA     CA   2273     0.0337      12.01   ; qtot -2.11
  2274         H1    144    ALA     HA   2274     0.0823      1.008   ; qtot -2.028
  2275         CT    144    ALA     CB   2275    -0.1825      12.01   ; qtot -2.21
  2276         HC    144    ALA    HB1   2276     0.0603      1.008   ; qtot -2.15
  2277         HC    144    ALA    HB2   2277     0.0603      1.008   ; qtot -2.09
  2278         HC    144    ALA    HB3   2278     0.0603      1.008   ; qtot -2.029
  2279          C    144    ALA      C   2279     0.5973      12.01   ; qtot -1.432
  2280          O    144    ALA      O   2280    -0.5679         16   ; qtot -2
; residue 145 MET rtp MET  q  0.0
  2281          N    145    MET      N   2281    -0.4157      14.01   ; qtot -2.416
  2282          H    145    MET      H   2282     0.2719      1.008   ; qtot -2.144
  2283         CT    145    MET     CA   2283    -0.0237      12.01   ; qtot -2.168
  2284         H1    145    MET     HA   2284      0.088      1.008   ; qtot -2.08
  2285         CT    145    MET     CB   2285     0.0342      12.01   ; qtot -2.045
  2286         HC    145    MET    HB1   2286     0.0241      1.008   ; qtot -2.021
  2287         HC    145    MET    HB2   2287     0.0241      1.008   ; qtot -1.997
  2288         CT    145    MET     CG   2288     0.0018      12.01   ; qtot -1.995
  2289         H1    145    MET    HG1   2289      0.044      1.008   ; qtot -1.951
  2290         H1    145    MET    HG2   2290      0.044      1.008   ; qtot -1.907
  2291          S    145    MET     SD   2291    -0.2737      32.06   ; qtot -2.181
  2292         CT    145    MET     CE   2292    -0.0536      12.01   ; qtot -2.235
  2293         H1    145    MET    HE1   2293     0.0684      1.008   ; qtot -2.166
  2294         H1    145    MET    HE2   2294     0.0684      1.008   ; qtot -2.098
  2295         H1    145    MET    HE3   2295     0.0684      1.008   ; qtot -2.029
  2296          C    145    MET      C   2296     0.5973      12.01   ; qtot -1.432
  2297          O    145    MET      O   2297    -0.5679         16   ; qtot -2
; residue 146 GLU rtp GLU  q -1.0
  2298          N    146    GLU      N   2298    -0.5163      14.01   ; qtot -2.516
  2299          H    146    GLU      H   2299     0.2936      1.008   ; qtot -2.223
  2300         CT    146    GLU     CA   2300     0.0397      12.01   ; qtot -2.183
  2301         H1    146    GLU     HA   2301     0.1105      1.008   ; qtot -2.073
  2302         CT    146    GLU     CB   2302      0.056      12.01   ; qtot -2.017
  2303         HC    146    GLU    HB1   2303    -0.0173      1.008   ; qtot -2.034
  2304         HC    146    GLU    HB2   2304    -0.0173      1.008   ; qtot -2.051
  2305         CT    146    GLU     CG   2305     0.0136      12.01   ; qtot -2.038
  2306         HC    146    GLU    HG1   2306    -0.0425      1.008   ; qtot -2.08
  2307         HC    146    GLU    HG2   2307    -0.0425      1.008   ; qtot -2.123
  2308          C    146    GLU     CD   2308     0.8054      12.01   ; qtot -1.317
  2309         O2    146    GLU    OE1   2309    -0.8188         16   ; qtot -2.136
  2310         O2    146    GLU    OE2   2310    -0.8188         16   ; qtot -2.955
  2311          C    146    GLU      C   2311     0.5366      12.01   ; qtot -2.418
  2312          O    146    GLU      O   2312    -0.5819         16   ; qtot -3
; residue 147 GLU rtp GLU  q -1.0
  2313          N    147    GLU      N   2313    -0.5163      14.01   ; qtot -3.516
  2314          H    147    GLU      H   2314     0.2936      1.008   ; qtot -3.223
  2315         CT    147    GLU     CA   2315     0.0397      12.01   ; qtot -3.183
  2316         H1    147    GLU     HA   2316     0.1105      1.008   ; qtot -3.073
  2317         CT    147    GLU     CB   2317      0.056      12.01   ; qtot -3.017
  2318         HC    147    GLU    HB1   2318    -0.0173      1.008   ; qtot -3.034
  2319         HC    147    GLU    HB2   2319    -0.0173      1.008   ; qtot -3.051
  2320         CT    147    GLU     CG   2320     0.0136      12.01   ; qtot -3.038
  2321         HC    147    GLU    HG1   2321    -0.0425      1.008   ; qtot -3.08
  2322         HC    147    GLU    HG2   2322    -0.0425      1.008   ; qtot -3.123
  2323          C    147    GLU     CD   2323     0.8054      12.01   ; qtot -2.317
  2324         O2    147    GLU    OE1   2324    -0.8188         16   ; qtot -3.136
  2325         O2    147    GLU    OE2   2325    -0.8188         16   ; qtot -3.955
  2326          C    147    GLU      C   2326     0.5366      12.01   ; qtot -3.418
  2327          O    147    GLU      O   2327    -0.5819         16   ; qtot -4
; residue 148 LEU rtp LEU  q  0.0
  2328          N    148    LEU      N   2328    -0.4157      14.01   ; qtot -4.416
  2329          H    148    LEU      H   2329     0.2719      1.008   ; qtot -4.144
  2330         CT    148    LEU     CA   2330    -0.0518      12.01   ; qtot -4.196
  2331         H1    148    LEU     HA   2331     0.0922      1.008   ; qtot -4.103
  2332         CT    148    LEU     CB   2332    -0.1102      12.01   ; qtot -4.214
  2333         HC    148    LEU    HB1   2333     0.0457      1.008   ; qtot -4.168
  2334         HC    148    LEU    HB2   2334     0.0457      1.008   ; qtot -4.122
  2335         CT    148    LEU     CG   2335     0.3531      12.01   ; qtot -3.769
  2336         HC    148    LEU     HG   2336    -0.0361      1.008   ; qtot -3.805
  2337         CT    148    LEU    CD1   2337    -0.4121      12.01   ; qtot -4.217
  2338         HC    148    LEU   HD11   2338        0.1      1.008   ; qtot -4.117
  2339         HC    148    LEU   HD12   2339        0.1      1.008   ; qtot -4.017
  2340         HC    148    LEU   HD13   2340        0.1      1.008   ; qtot -3.917
  2341         CT    148    LEU    CD2   2341    -0.4121      12.01   ; qtot -4.329
  2342         HC    148    LEU   HD21   2342        0.1      1.008   ; qtot -4.229
  2343         HC    148    LEU   HD22   2343        0.1      1.008   ; qtot -4.129
  2344         HC    148    LEU   HD23   2344        0.1      1.008   ; qtot -4.029
  2345          C    148    LEU      C   2345     0.5973      12.01   ; qtot -3.432
  2346          O    148    LEU      O   2346    -0.5679         16   ; qtot -4
; residue 149 VAL rtp VAL  q  0.0
  2347          N    149    VAL      N   2347    -0.4157      14.01   ; qtot -4.416
  2348          H    149    VAL      H   2348     0.2719      1.008   ; qtot -4.144
  2349         CT    149    VAL     CA   2349    -0.0875      12.01   ; qtot -4.231
  2350         H1    149    VAL     HA   2350     0.0969      1.008   ; qtot -4.134
  2351         CT    149    VAL     CB   2351     0.2985      12.01   ; qtot -3.836
  2352         HC    149    VAL     HB   2352    -0.0297      1.008   ; qtot -3.866
  2353         CT    149    VAL    CG1   2353    -0.3192      12.01   ; qtot -4.185
  2354         HC    149    VAL   HG11   2354     0.0791      1.008   ; qtot -4.106
  2355         HC    149    VAL   HG12   2355     0.0791      1.008   ; qtot -4.027
  2356         HC    149    VAL   HG13   2356     0.0791      1.008   ; qtot -3.948
  2357         CT    149    VAL    CG2   2357    -0.3192      12.01   ; qtot -4.267
  2358         HC    149    VAL   HG21   2358     0.0791      1.008   ; qtot -4.188
  2359         HC    149    VAL   HG22   2359     0.0791      1.008   ; qtot -4.109
  2360         HC    149    VAL   HG23   2360     0.0791      1.008   ; qtot -4.029
  2361          C    149    VAL      C   2361     0.5973      12.01   ; qtot -3.432
  2362          O    149    VAL      O   2362    -0.5679         16   ; qtot -4
; residue 150 ASP rtp ASP  q -1.0
  2363          N    150    ASP      N   2363    -0.5163      14.01   ; qtot -4.516
  2364          H    150    ASP      H   2364     0.2936      1.008   ; qtot -4.223
  2365         CT    150    ASP     CA   2365     0.0381      12.01   ; qtot -4.185
  2366         H1    150    ASP     HA   2366      0.088      1.008   ; qtot -4.097
  2367         CT    150    ASP     CB   2367    -0.0303      12.01   ; qtot -4.127
  2368         HC    150    ASP    HB1   2368    -0.0122      1.008   ; qtot -4.139
  2369         HC    150    ASP    HB2   2369    -0.0122      1.008   ; qtot -4.151
  2370          C    150    ASP     CG   2370     0.7994      12.01   ; qtot -3.352
  2371         O2    150    ASP    OD1   2371    -0.8014         16   ; qtot -4.153
  2372         O2    150    ASP    OD2   2372    -0.8014         16   ; qtot -4.955
  2373          C    150    ASP      C   2373     0.5366      12.01   ; qtot -4.418
  2374          O    150    ASP      O   2374    -0.5819         16   ; qtot -5
; residue 151 GLU rtp GLU  q -1.0
  2375          N    151    GLU      N   2375    -0.5163      14.01   ; qtot -5.516
  2376          H    151    GLU      H   2376     0.2936      1.008   ; qtot -5.223
  2377         CT    151    GLU     CA   2377     0.0397      12.01   ; qtot -5.183
  2378         H1    151    GLU     HA   2378     0.1105      1.008   ; qtot -5.073
  2379         CT    151    GLU     CB   2379      0.056      12.01   ; qtot -5.017
  2380         HC    151    GLU    HB1   2380    -0.0173      1.008   ; qtot -5.034
  2381         HC    151    GLU    HB2   2381    -0.0173      1.008   ; qtot -5.051
  2382         CT    151    GLU     CG   2382     0.0136      12.01   ; qtot -5.038
  2383         HC    151    GLU    HG1   2383    -0.0425      1.008   ; qtot -5.08
  2384         HC    151    GLU    HG2   2384    -0.0425      1.008   ; qtot -5.123
  2385          C    151    GLU     CD   2385     0.8054      12.01   ; qtot -4.317
  2386         O2    151    GLU    OE1   2386    -0.8188         16   ; qtot -5.136
  2387         O2    151    GLU    OE2   2387    -0.8188         16   ; qtot -5.955
  2388          C    151    GLU      C   2388     0.5366      12.01   ; qtot -5.418
  2389          O    151    GLU      O   2389    -0.5819         16   ; qtot -6
; residue 152 GLY rtp GLY  q  0.0
  2390          N    152    GLY      N   2390    -0.4157      14.01   ; qtot -6.416
  2391          H    152    GLY      H   2391     0.2719      1.008   ; qtot -6.144
  2392         CT    152    GLY     CA   2392    -0.0252      12.01   ; qtot -6.169
  2393         H1    152    GLY    HA1   2393     0.0698      1.008   ; qtot -6.099
  2394         H1    152    GLY    HA2   2394     0.0698      1.008   ; qtot -6.029
  2395          C    152    GLY      C   2395     0.5973      12.01   ; qtot -5.432
  2396          O    152    GLY      O   2396    -0.5679         16   ; qtot -6
; residue 153 LEU rtp LEU  q  0.0
  2397          N    153    LEU      N   2397    -0.4157      14.01   ; qtot -6.416
  2398          H    153    LEU      H   2398     0.2719      1.008   ; qtot -6.144
  2399         CT    153    LEU     CA   2399    -0.0518      12.01   ; qtot -6.196
  2400         H1    153    LEU     HA   2400     0.0922      1.008   ; qtot -6.103
  2401         CT    153    LEU     CB   2401    -0.1102      12.01   ; qtot -6.214
  2402         HC    153    LEU    HB1   2402     0.0457      1.008   ; qtot -6.168
  2403         HC    153    LEU    HB2   2403     0.0457      1.008   ; qtot -6.122
  2404         CT    153    LEU     CG   2404     0.3531      12.01   ; qtot -5.769
  2405         HC    153    LEU     HG   2405    -0.0361      1.008   ; qtot -5.805
  2406         CT    153    LEU    CD1   2406    -0.4121      12.01   ; qtot -6.217
  2407         HC    153    LEU   HD11   2407        0.1      1.008   ; qtot -6.117
  2408         HC    153    LEU   HD12   2408        0.1      1.008   ; qtot -6.017
  2409         HC    153    LEU   HD13   2409        0.1      1.008   ; qtot -5.917
  2410         CT    153    LEU    CD2   2410    -0.4121      12.01   ; qtot -6.329
  2411         HC    153    LEU   HD21   2411        0.1      1.008   ; qtot -6.229
  2412         HC    153    LEU   HD22   2412        0.1      1.008   ; qtot -6.129
  2413         HC    153    LEU   HD23   2413        0.1      1.008   ; qtot -6.029
  2414          C    153    LEU      C   2414     0.5973      12.01   ; qtot -5.432
  2415          O    153    LEU      O   2415    -0.5679         16   ; qtot -6
; residue 154 VAL rtp VAL  q  0.0
  2416          N    154    VAL      N   2416    -0.4157      14.01   ; qtot -6.416
  2417          H    154    VAL      H   2417     0.2719      1.008   ; qtot -6.144
  2418         CT    154    VAL     CA   2418    -0.0875      12.01   ; qtot -6.231
  2419         H1    154    VAL     HA   2419     0.0969      1.008   ; qtot -6.134
  2420         CT    154    VAL     CB   2420     0.2985      12.01   ; qtot -5.836
  2421         HC    154    VAL     HB   2421    -0.0297      1.008   ; qtot -5.866
  2422         CT    154    VAL    CG1   2422    -0.3192      12.01   ; qtot -6.185
  2423         HC    154    VAL   HG11   2423     0.0791      1.008   ; qtot -6.106
  2424         HC    154    VAL   HG12   2424     0.0791      1.008   ; qtot -6.027
  2425         HC    154    VAL   HG13   2425     0.0791      1.008   ; qtot -5.948
  2426         CT    154    VAL    CG2   2426    -0.3192      12.01   ; qtot -6.267
  2427         HC    154    VAL   HG21   2427     0.0791      1.008   ; qtot -6.188
  2428         HC    154    VAL   HG22   2428     0.0791      1.008   ; qtot -6.109
  2429         HC    154    VAL   HG23   2429     0.0791      1.008   ; qtot -6.029
  2430          C    154    VAL      C   2430     0.5973      12.01   ; qtot -5.432
  2431          O    154    VAL      O   2431    -0.5679         16   ; qtot -6
; residue 155 LYS rtp LYS  q +1.0
  2432          N    155    LYS      N   2432    -0.3479      14.01   ; qtot -6.348
  2433          H    155    LYS      H   2433     0.2747      1.008   ; qtot -6.073
  2434         CT    155    LYS     CA   2434      -0.24      12.01   ; qtot -6.313
  2435         H1    155    LYS     HA   2435     0.1426      1.008   ; qtot -6.171
  2436         CT    155    LYS     CB   2436    -0.0094      12.01   ; qtot -6.18
  2437         HC    155    LYS    HB1   2437     0.0362      1.008   ; qtot -6.144
  2438         HC    155    LYS    HB2   2438     0.0362      1.008   ; qtot -6.108
  2439         CT    155    LYS     CG   2439     0.0187      12.01   ; qtot -6.089
  2440         HC    155    LYS    HG1   2440     0.0103      1.008   ; qtot -6.079
  2441         HC    155    LYS    HG2   2441     0.0103      1.008   ; qtot -6.068
  2442         CT    155    LYS     CD   2442    -0.0479      12.01   ; qtot -6.116
  2443         HC    155    LYS    HD1   2443     0.0621      1.008   ; qtot -6.054
  2444         HC    155    LYS    HD2   2444     0.0621      1.008   ; qtot -5.992
  2445         CT    155    LYS     CE   2445    -0.0143      12.01   ; qtot -6.006
  2446         HP    155    LYS    HE1   2446     0.1135      1.008   ; qtot -5.893
  2447         HP    155    LYS    HE2   2447     0.1135      1.008   ; qtot -5.779
  2448         N3    155    LYS     NZ   2448    -0.3854      14.01   ; qtot -6.165
  2449          H    155    LYS    HZ1   2449       0.34      1.008   ; qtot -5.825
  2450          H    155    LYS    HZ2   2450       0.34      1.008   ; qtot -5.485
  2451          H    155    LYS    HZ3   2451       0.34      1.008   ; qtot -5.145
  2452          C    155    LYS      C   2452     0.7341      12.01   ; qtot -4.411
  2453          O    155    LYS      O   2453    -0.5894         16   ; qtot -5
; residue 156 ALA rtp ALA  q  0.0
  2454          N    156    ALA      N   2454    -0.4157      14.01   ; qtot -5.416
  2455          H    156    ALA      H   2455     0.2719      1.008   ; qtot -5.144
  2456         CT    156    ALA     CA   2456     0.0337      12.01   ; qtot -5.11
  2457         H1    156    ALA     HA   2457     0.0823      1.008   ; qtot -5.028
  2458         CT    156    ALA     CB   2458    -0.1825      12.01   ; qtot -5.21
  2459         HC    156    ALA    HB1   2459     0.0603      1.008   ; qtot -5.15
  2460         HC    156    ALA    HB2   2460     0.0603      1.008   ; qtot -5.09
  2461         HC    156    ALA    HB3   2461     0.0603      1.008   ; qtot -5.029
  2462          C    156    ALA      C   2462     0.5973      12.01   ; qtot -4.432
  2463          O    156    ALA      O   2463    -0.5679         16   ; qtot -5
; residue 157 ILE rtp ILE  q  0.0
  2464          N    157    ILE      N   2464    -0.4157      14.01   ; qtot -5.416
  2465          H    157    ILE      H   2465     0.2719      1.008   ; qtot -5.144
  2466         CT    157    ILE     CA   2466    -0.0597      12.01   ; qtot -5.204
  2467         H1    157    ILE     HA   2467     0.0869      1.008   ; qtot -5.117
  2468         CT    157    ILE     CB   2468     0.1303      12.01   ; qtot -4.986
  2469         HC    157    ILE     HB   2469     0.0187      1.008   ; qtot -4.968
  2470         CT    157    ILE    CG2   2470    -0.3204      12.01   ; qtot -5.288
  2471         HC    157    ILE   HG21   2471     0.0882      1.008   ; qtot -5.2
  2472         HC    157    ILE   HG22   2472     0.0882      1.008   ; qtot -5.112
  2473         HC    157    ILE   HG23   2473     0.0882      1.008   ; qtot -5.023
  2474         CT    157    ILE    CG1   2474     -0.043      12.01   ; qtot -5.066
  2475         HC    157    ILE   HG11   2475     0.0236      1.008   ; qtot -5.043
  2476         HC    157    ILE   HG12   2476     0.0236      1.008   ; qtot -5.019
  2477         CT    157    ILE     CD   2477     -0.066      12.01   ; qtot -5.085
  2478         HC    157    ILE    HD1   2478     0.0186      1.008   ; qtot -5.067
  2479         HC    157    ILE    HD2   2479     0.0186      1.008   ; qtot -5.048
  2480         HC    157    ILE    HD3   2480     0.0186      1.008   ; qtot -5.029
  2481          C    157    ILE      C   2481     0.5973      12.01   ; qtot -4.432
  2482          O    157    ILE      O   2482    -0.5679         16   ; qtot -5
; residue 158 GLY rtp GLY  q  0.0
  2483          N    158    GLY      N   2483    -0.4157      14.01   ; qtot -5.416
  2484          H    158    GLY      H   2484     0.2719      1.008   ; qtot -5.144
  2485         CT    158    GLY     CA   2485    -0.0252      12.01   ; qtot -5.169
  2486         H1    158    GLY    HA1   2486     0.0698      1.008   ; qtot -5.099
  2487         H1    158    GLY    HA2   2487     0.0698      1.008   ; qtot -5.029
  2488          C    158    GLY      C   2488     0.5973      12.01   ; qtot -4.432
  2489          O    158    GLY      O   2489    -0.5679         16   ; qtot -5
; residue 159 ILE rtp ILE  q  0.0
  2490          N    159    ILE      N   2490    -0.4157      14.01   ; qtot -5.416
  2491          H    159    ILE      H   2491     0.2719      1.008   ; qtot -5.144
  2492         CT    159    ILE     CA   2492    -0.0597      12.01   ; qtot -5.204
  2493         H1    159    ILE     HA   2493     0.0869      1.008   ; qtot -5.117
  2494         CT    159    ILE     CB   2494     0.1303      12.01   ; qtot -4.986
  2495         HC    159    ILE     HB   2495     0.0187      1.008   ; qtot -4.968
  2496         CT    159    ILE    CG2   2496    -0.3204      12.01   ; qtot -5.288
  2497         HC    159    ILE   HG21   2497     0.0882      1.008   ; qtot -5.2
  2498         HC    159    ILE   HG22   2498     0.0882      1.008   ; qtot -5.112
  2499         HC    159    ILE   HG23   2499     0.0882      1.008   ; qtot -5.023
  2500         CT    159    ILE    CG1   2500     -0.043      12.01   ; qtot -5.066
  2501         HC    159    ILE   HG11   2501     0.0236      1.008   ; qtot -5.043
  2502         HC    159    ILE   HG12   2502     0.0236      1.008   ; qtot -5.019
  2503         CT    159    ILE     CD   2503     -0.066      12.01   ; qtot -5.085
  2504         HC    159    ILE    HD1   2504     0.0186      1.008   ; qtot -5.067
  2505         HC    159    ILE    HD2   2505     0.0186      1.008   ; qtot -5.048
  2506         HC    159    ILE    HD3   2506     0.0186      1.008   ; qtot -5.029
  2507          C    159    ILE      C   2507     0.5973      12.01   ; qtot -4.432
  2508          O    159    ILE      O   2508    -0.5679         16   ; qtot -5
; residue 160 SER rtp SER  q  0.0
  2509          N    160    SER      N   2509    -0.4157      14.01   ; qtot -5.416
  2510          H    160    SER      H   2510     0.2719      1.008   ; qtot -5.144
  2511         CT    160    SER     CA   2511    -0.0249      12.01   ; qtot -5.169
  2512         H1    160    SER     HA   2512     0.0843      1.008   ; qtot -5.084
  2513         CT    160    SER     CB   2513     0.2117      12.01   ; qtot -4.873
  2514         H1    160    SER    HB1   2514     0.0352      1.008   ; qtot -4.838
  2515         H1    160    SER    HB2   2515     0.0352      1.008   ; qtot -4.802
  2516         OH    160    SER     OG   2516    -0.6546         16   ; qtot -5.457
  2517         HO    160    SER     HG   2517     0.4275      1.008   ; qtot -5.029
  2518          C    160    SER      C   2518     0.5973      12.01   ; qtot -4.432
  2519          O    160    SER      O   2519    -0.5679         16   ; qtot -5
; residue 161 ASN rtp ASN  q  0.0
  2520          N    161    ASN      N   2520    -0.4157      14.01   ; qtot -5.416
  2521          H    161    ASN      H   2521     0.2719      1.008   ; qtot -5.144
  2522         CT    161    ASN     CA   2522     0.0143      12.01   ; qtot -5.13
  2523         H1    161    ASN     HA   2523     0.1048      1.008   ; qtot -5.025
  2524         CT    161    ASN     CB   2524    -0.2041      12.01   ; qtot -5.229
  2525         HC    161    ASN    HB1   2525     0.0797      1.008   ; qtot -5.149
  2526         HC    161    ASN    HB2   2526     0.0797      1.008   ; qtot -5.069
  2527          C    161    ASN     CG   2527      0.713      12.01   ; qtot -4.356
  2528          O    161    ASN    OD1   2528    -0.5931         16   ; qtot -4.95
  2529          N    161    ASN    ND2   2529    -0.9191      14.01   ; qtot -5.869
  2530          H    161    ASN   HD21   2530     0.4196      1.008   ; qtot -5.449
  2531          H    161    ASN   HD22   2531     0.4196      1.008   ; qtot -5.029
  2532          C    161    ASN      C   2532     0.5973      12.01   ; qtot -4.432
  2533          O    161    ASN      O   2533    -0.5679         16   ; qtot -5
; residue 162 PHE rtp PHE  q  0.0
  2534          N    162    PHE      N   2534    -0.4157      14.01   ; qtot -5.416
  2535          H    162    PHE      H   2535     0.2719      1.008   ; qtot -5.144
  2536         CT    162    PHE     CA   2536    -0.0024      12.01   ; qtot -5.146
  2537         H1    162    PHE     HA   2537     0.0978      1.008   ; qtot -5.048
  2538         CT    162    PHE     CB   2538    -0.0343      12.01   ; qtot -5.083
  2539         HC    162    PHE    HB1   2539     0.0295      1.008   ; qtot -5.053
  2540         HC    162    PHE    HB2   2540     0.0295      1.008   ; qtot -5.024
  2541         CA    162    PHE     CG   2541     0.0118      12.01   ; qtot -5.012
  2542         CA    162    PHE    CD1   2542    -0.1256      12.01   ; qtot -5.138
  2543         HA    162    PHE    HD1   2543      0.133      1.008   ; qtot -5.005
  2544         CA    162    PHE    CE1   2544    -0.1704      12.01   ; qtot -5.175
  2545         HA    162    PHE    HE1   2545      0.143      1.008   ; qtot -5.032
  2546         CA    162    PHE     CZ   2546    -0.1072      12.01   ; qtot -5.139
  2547         HA    162    PHE     HZ   2547     0.1297      1.008   ; qtot -5.009
  2548         CA    162    PHE    CE2   2548    -0.1704      12.01   ; qtot -5.18
  2549         HA    162    PHE    HE2   2549      0.143      1.008   ; qtot -5.037
  2550         CA    162    PHE    CD2   2550    -0.1256      12.01   ; qtot -5.162
  2551         HA    162    PHE    HD2   2551      0.133      1.008   ; qtot -5.029
  2552          C    162    PHE      C   2552     0.5973      12.01   ; qtot -4.432
  2553          O    162    PHE      O   2553    -0.5679         16   ; qtot -5
; residue 163 ASN rtp ASN  q  0.0
  2554          N    163    ASN      N   2554    -0.4157      14.01   ; qtot -5.416
  2555          H    163    ASN      H   2555     0.2719      1.008   ; qtot -5.144
  2556         CT    163    ASN     CA   2556     0.0143      12.01   ; qtot -5.13
  2557         H1    163    ASN     HA   2557     0.1048      1.008   ; qtot -5.025
  2558         CT    163    ASN     CB   2558    -0.2041      12.01   ; qtot -5.229
  2559         HC    163    ASN    HB1   2559     0.0797      1.008   ; qtot -5.149
  2560         HC    163    ASN    HB2   2560     0.0797      1.008   ; qtot -5.069
  2561          C    163    ASN     CG   2561      0.713      12.01   ; qtot -4.356
  2562          O    163    ASN    OD1   2562    -0.5931         16   ; qtot -4.95
  2563          N    163    ASN    ND2   2563    -0.9191      14.01   ; qtot -5.869
  2564          H    163    ASN   HD21   2564     0.4196      1.008   ; qtot -5.449
  2565          H    163    ASN   HD22   2565     0.4196      1.008   ; qtot -5.029
  2566          C    163    ASN      C   2566     0.5973      12.01   ; qtot -4.432
  2567          O    163    ASN      O   2567    -0.5679         16   ; qtot -5
; residue 164 HIS rtp HIE  q  0.0
  2568          N    164    HIS      N   2568    -0.4157      14.01   ; qtot -5.416
  2569          H    164    HIS      H   2569     0.2719      1.008   ; qtot -5.144
  2570         CT    164    HIS     CA   2570    -0.0581      12.01   ; qtot -5.202
  2571         H1    164    HIS     HA   2571      0.136      1.008   ; qtot -5.066
  2572         CT    164    HIS     CB   2572    -0.0074      12.01   ; qtot -5.073
  2573         HC    164    HIS    HB1   2573     0.0367      1.008   ; qtot -5.037
  2574         HC    164    HIS    HB2   2574     0.0367      1.008   ; qtot -5
  2575         CC    164    HIS     CG   2575     0.1868      12.01   ; qtot -4.813
  2576         NB    164    HIS    ND1   2576    -0.5432      14.01   ; qtot -5.356
  2577         CR    164    HIS    CE1   2577     0.1635      12.01   ; qtot -5.193
  2578         H5    164    HIS    HE1   2578     0.1435      1.008   ; qtot -5.049
  2579         NA    164    HIS    NE2   2579    -0.2795      14.01   ; qtot -5.329
  2580          H    164    HIS    HE2   2580     0.3339      1.008   ; qtot -4.995
  2581         CW    164    HIS    CD2   2581    -0.2207      12.01   ; qtot -5.216
  2582         H4    164    HIS    HD2   2582     0.1862      1.008   ; qtot -5.029
  2583          C    164    HIS      C   2583     0.5973      12.01   ; qtot -4.432
  2584          O    164    HIS      O   2584    -0.5679         16   ; qtot -5
; residue 165 LEU rtp LEU  q  0.0
  2585          N    165    LEU      N   2585    -0.4157      14.01   ; qtot -5.416
  2586          H    165    LEU      H   2586     0.2719      1.008   ; qtot -5.144
  2587         CT    165    LEU     CA   2587    -0.0518      12.01   ; qtot -5.196
  2588         H1    165    LEU     HA   2588     0.0922      1.008   ; qtot -5.103
  2589         CT    165    LEU     CB   2589    -0.1102      12.01   ; qtot -5.214
  2590         HC    165    LEU    HB1   2590     0.0457      1.008   ; qtot -5.168
  2591         HC    165    LEU    HB2   2591     0.0457      1.008   ; qtot -5.122
  2592         CT    165    LEU     CG   2592     0.3531      12.01   ; qtot -4.769
  2593         HC    165    LEU     HG   2593    -0.0361      1.008   ; qtot -4.805
  2594         CT    165    LEU    CD1   2594    -0.4121      12.01   ; qtot -5.217
  2595         HC    165    LEU   HD11   2595        0.1      1.008   ; qtot -5.117
  2596         HC    165    LEU   HD12   2596        0.1      1.008   ; qtot -5.017
  2597         HC    165    LEU   HD13   2597        0.1      1.008   ; qtot -4.917
  2598         CT    165    LEU    CD2   2598    -0.4121      12.01   ; qtot -5.329
  2599         HC    165    LEU   HD21   2599        0.1      1.008   ; qtot -5.229
  2600         HC    165    LEU   HD22   2600        0.1      1.008   ; qtot -5.129
  2601         HC    165    LEU   HD23   2601        0.1      1.008   ; qtot -5.029
  2602          C    165    LEU      C   2602     0.5973      12.01   ; qtot -4.432
  2603          O    165    LEU      O   2603    -0.5679         16   ; qtot -5
; residue 166 GLN rtp GLN  q  0.0
  2604          N    166    GLN      N   2604    -0.4157      14.01   ; qtot -5.416
  2605          H    166    GLN      H   2605     0.2719      1.008   ; qtot -5.144
  2606         CT    166    GLN     CA   2606    -0.0031      12.01   ; qtot -5.147
  2607         H1    166    GLN     HA   2607      0.085      1.008   ; qtot -5.062
  2608         CT    166    GLN     CB   2608    -0.0036      12.01   ; qtot -5.065
  2609         HC    166    GLN    HB1   2609     0.0171      1.008   ; qtot -5.048
  2610         HC    166    GLN    HB2   2610     0.0171      1.008   ; qtot -5.031
  2611         CT    166    GLN     CG   2611    -0.0645      12.01   ; qtot -5.096
  2612         HC    166    GLN    HG1   2612     0.0352      1.008   ; qtot -5.061
  2613         HC    166    GLN    HG2   2613     0.0352      1.008   ; qtot -5.025
  2614          C    166    GLN     CD   2614     0.6951      12.01   ; qtot -4.33
  2615          O    166    GLN    OE1   2615    -0.6086         16   ; qtot -4.939
  2616          N    166    GLN    NE2   2616    -0.9407      14.01   ; qtot -5.88
  2617          H    166    GLN   HE21   2617     0.4251      1.008   ; qtot -5.454
  2618          H    166    GLN   HE22   2618     0.4251      1.008   ; qtot -5.029
  2619          C    166    GLN      C   2619     0.5973      12.01   ; qtot -4.432
  2620          O    166    GLN      O   2620    -0.5679         16   ; qtot -5
; residue 167 VAL rtp VAL  q  0.0
  2621          N    167    VAL      N   2621    -0.4157      14.01   ; qtot -5.416
  2622          H    167    VAL      H   2622     0.2719      1.008   ; qtot -5.144
  2623         CT    167    VAL     CA   2623    -0.0875      12.01   ; qtot -5.231
  2624         H1    167    VAL     HA   2624     0.0969      1.008   ; qtot -5.134
  2625         CT    167    VAL     CB   2625     0.2985      12.01   ; qtot -4.836
  2626         HC    167    VAL     HB   2626    -0.0297      1.008   ; qtot -4.866
  2627         CT    167    VAL    CG1   2627    -0.3192      12.01   ; qtot -5.185
  2628         HC    167    VAL   HG11   2628     0.0791      1.008   ; qtot -5.106
  2629         HC    167    VAL   HG12   2629     0.0791      1.008   ; qtot -5.027
  2630         HC    167    VAL   HG13   2630     0.0791      1.008   ; qtot -4.947
  2631         CT    167    VAL    CG2   2631    -0.3192      12.01   ; qtot -5.267
  2632         HC    167    VAL   HG21   2632     0.0791      1.008   ; qtot -5.188
  2633         HC    167    VAL   HG22   2633     0.0791      1.008   ; qtot -5.109
  2634         HC    167    VAL   HG23   2634     0.0791      1.008   ; qtot -5.029
  2635          C    167    VAL      C   2635     0.5973      12.01   ; qtot -4.432
  2636          O    167    VAL      O   2636    -0.5679         16   ; qtot -5
; residue 168 GLU rtp GLU  q -1.0
  2637          N    168    GLU      N   2637    -0.5163      14.01   ; qtot -5.516
  2638          H    168    GLU      H   2638     0.2936      1.008   ; qtot -5.223
  2639         CT    168    GLU     CA   2639     0.0397      12.01   ; qtot -5.183
  2640         H1    168    GLU     HA   2640     0.1105      1.008   ; qtot -5.073
  2641         CT    168    GLU     CB   2641      0.056      12.01   ; qtot -5.017
  2642         HC    168    GLU    HB1   2642    -0.0173      1.008   ; qtot -5.034
  2643         HC    168    GLU    HB2   2643    -0.0173      1.008   ; qtot -5.051
  2644         CT    168    GLU     CG   2644     0.0136      12.01   ; qtot -5.038
  2645         HC    168    GLU    HG1   2645    -0.0425      1.008   ; qtot -5.08
  2646         HC    168    GLU    HG2   2646    -0.0425      1.008   ; qtot -5.123
  2647          C    168    GLU     CD   2647     0.8054      12.01   ; qtot -4.317
  2648         O2    168    GLU    OE1   2648    -0.8188         16   ; qtot -5.136
  2649         O2    168    GLU    OE2   2649    -0.8188         16   ; qtot -5.955
  2650          C    168    GLU      C   2650     0.5366      12.01   ; qtot -5.418
  2651          O    168    GLU      O   2651    -0.5819         16   ; qtot -6
; residue 169 MET rtp MET  q  0.0
  2652          N    169    MET      N   2652    -0.4157      14.01   ; qtot -6.416
  2653          H    169    MET      H   2653     0.2719      1.008   ; qtot -6.144
  2654         CT    169    MET     CA   2654    -0.0237      12.01   ; qtot -6.167
  2655         H1    169    MET     HA   2655      0.088      1.008   ; qtot -6.079
  2656         CT    169    MET     CB   2656     0.0342      12.01   ; qtot -6.045
  2657         HC    169    MET    HB1   2657     0.0241      1.008   ; qtot -6.021
  2658         HC    169    MET    HB2   2658     0.0241      1.008   ; qtot -5.997
  2659         CT    169    MET     CG   2659     0.0018      12.01   ; qtot -5.995
  2660         H1    169    MET    HG1   2660      0.044      1.008   ; qtot -5.951
  2661         H1    169    MET    HG2   2661      0.044      1.008   ; qtot -5.907
  2662          S    169    MET     SD   2662    -0.2737      32.06   ; qtot -6.181
  2663         CT    169    MET     CE   2663    -0.0536      12.01   ; qtot -6.235
  2664         H1    169    MET    HE1   2664     0.0684      1.008   ; qtot -6.166
  2665         H1    169    MET    HE2   2665     0.0684      1.008   ; qtot -6.098
  2666         H1    169    MET    HE3   2666     0.0684      1.008   ; qtot -6.029
  2667          C    169    MET      C   2667     0.5973      12.01   ; qtot -5.432
  2668          O    169    MET      O   2668    -0.5679         16   ; qtot -6
; residue 170 ILE rtp ILE  q  0.0
  2669          N    170    ILE      N   2669    -0.4157      14.01   ; qtot -6.416
  2670          H    170    ILE      H   2670     0.2719      1.008   ; qtot -6.144
  2671         CT    170    ILE     CA   2671    -0.0597      12.01   ; qtot -6.203
  2672         H1    170    ILE     HA   2672     0.0869      1.008   ; qtot -6.117
  2673         CT    170    ILE     CB   2673     0.1303      12.01   ; qtot -5.986
  2674         HC    170    ILE     HB   2674     0.0187      1.008   ; qtot -5.968
  2675         CT    170    ILE    CG2   2675    -0.3204      12.01   ; qtot -6.288
  2676         HC    170    ILE   HG21   2676     0.0882      1.008   ; qtot -6.2
  2677         HC    170    ILE   HG22   2677     0.0882      1.008   ; qtot -6.112
  2678         HC    170    ILE   HG23   2678     0.0882      1.008   ; qtot -6.023
  2679         CT    170    ILE    CG1   2679     -0.043      12.01   ; qtot -6.066
  2680         HC    170    ILE   HG11   2680     0.0236      1.008   ; qtot -6.043
  2681         HC    170    ILE   HG12   2681     0.0236      1.008   ; qtot -6.019
  2682         CT    170    ILE     CD   2682     -0.066      12.01   ; qtot -6.085
  2683         HC    170    ILE    HD1   2683     0.0186      1.008   ; qtot -6.067
  2684         HC    170    ILE    HD2   2684     0.0186      1.008   ; qtot -6.048
  2685         HC    170    ILE    HD3   2685     0.0186      1.008   ; qtot -6.029
  2686          C    170    ILE      C   2686     0.5973      12.01   ; qtot -5.432
  2687          O    170    ILE      O   2687    -0.5679         16   ; qtot -6
; residue 171 LEU rtp LEU  q  0.0
  2688          N    171    LEU      N   2688    -0.4157      14.01   ; qtot -6.416
  2689          H    171    LEU      H   2689     0.2719      1.008   ; qtot -6.144
  2690         CT    171    LEU     CA   2690    -0.0518      12.01   ; qtot -6.196
  2691         H1    171    LEU     HA   2691     0.0922      1.008   ; qtot -6.103
  2692         CT    171    LEU     CB   2692    -0.1102      12.01   ; qtot -6.214
  2693         HC    171    LEU    HB1   2693     0.0457      1.008   ; qtot -6.168
  2694         HC    171    LEU    HB2   2694     0.0457      1.008   ; qtot -6.122
  2695         CT    171    LEU     CG   2695     0.3531      12.01   ; qtot -5.769
  2696         HC    171    LEU     HG   2696    -0.0361      1.008   ; qtot -5.805
  2697         CT    171    LEU    CD1   2697    -0.4121      12.01   ; qtot -6.217
  2698         HC    171    LEU   HD11   2698        0.1      1.008   ; qtot -6.117
  2699         HC    171    LEU   HD12   2699        0.1      1.008   ; qtot -6.017
  2700         HC    171    LEU   HD13   2700        0.1      1.008   ; qtot -5.917
  2701         CT    171    LEU    CD2   2701    -0.4121      12.01   ; qtot -6.329
  2702         HC    171    LEU   HD21   2702        0.1      1.008   ; qtot -6.229
  2703         HC    171    LEU   HD22   2703        0.1      1.008   ; qtot -6.129
  2704         HC    171    LEU   HD23   2704        0.1      1.008   ; qtot -6.029
  2705          C    171    LEU      C   2705     0.5973      12.01   ; qtot -5.432
  2706          O    171    LEU      O   2706    -0.5679         16   ; qtot -6
; residue 172 ASN rtp ASN  q  0.0
  2707          N    172    ASN      N   2707    -0.4157      14.01   ; qtot -6.416
  2708          H    172    ASN      H   2708     0.2719      1.008   ; qtot -6.144
  2709         CT    172    ASN     CA   2709     0.0143      12.01   ; qtot -6.129
  2710         H1    172    ASN     HA   2710     0.1048      1.008   ; qtot -6.025
  2711         CT    172    ASN     CB   2711    -0.2041      12.01   ; qtot -6.229
  2712         HC    172    ASN    HB1   2712     0.0797      1.008   ; qtot -6.149
  2713         HC    172    ASN    HB2   2713     0.0797      1.008   ; qtot -6.069
  2714          C    172    ASN     CG   2714      0.713      12.01   ; qtot -5.356
  2715          O    172    ASN    OD1   2715    -0.5931         16   ; qtot -5.949
  2716          N    172    ASN    ND2   2716    -0.9191      14.01   ; qtot -6.869
  2717          H    172    ASN   HD21   2717     0.4196      1.008   ; qtot -6.449
  2718          H    172    ASN   HD22   2718     0.4196      1.008   ; qtot -6.029
  2719          C    172    ASN      C   2719     0.5973      12.01   ; qtot -5.432
  2720          O    172    ASN      O   2720    -0.5679         16   ; qtot -6
; residue 173 LYS rtp LYS  q +1.0
  2721          N    173    LYS      N   2721    -0.3479      14.01   ; qtot -6.348
  2722          H    173    LYS      H   2722     0.2747      1.008   ; qtot -6.073
  2723         CT    173    LYS     CA   2723      -0.24      12.01   ; qtot -6.313
  2724         H1    173    LYS     HA   2724     0.1426      1.008   ; qtot -6.171
  2725         CT    173    LYS     CB   2725    -0.0094      12.01   ; qtot -6.18
  2726         HC    173    LYS    HB1   2726     0.0362      1.008   ; qtot -6.144
  2727         HC    173    LYS    HB2   2727     0.0362      1.008   ; qtot -6.108
  2728         CT    173    LYS     CG   2728     0.0187      12.01   ; qtot -6.089
  2729         HC    173    LYS    HG1   2729     0.0103      1.008   ; qtot -6.079
  2730         HC    173    LYS    HG2   2730     0.0103      1.008   ; qtot -6.068
  2731         CT    173    LYS     CD   2731    -0.0479      12.01   ; qtot -6.116
  2732         HC    173    LYS    HD1   2732     0.0621      1.008   ; qtot -6.054
  2733         HC    173    LYS    HD2   2733     0.0621      1.008   ; qtot -5.992
  2734         CT    173    LYS     CE   2734    -0.0143      12.01   ; qtot -6.006
  2735         HP    173    LYS    HE1   2735     0.1135      1.008   ; qtot -5.893
  2736         HP    173    LYS    HE2   2736     0.1135      1.008   ; qtot -5.779
  2737         N3    173    LYS     NZ   2737    -0.3854      14.01   ; qtot -6.165
  2738          H    173    LYS    HZ1   2738       0.34      1.008   ; qtot -5.825
  2739          H    173    LYS    HZ2   2739       0.34      1.008   ; qtot -5.485
  2740          H    173    LYS    HZ3   2740       0.34      1.008   ; qtot -5.145
  2741          C    173    LYS      C   2741     0.7341      12.01   ; qtot -4.411
  2742          O    173    LYS      O   2742    -0.5894         16   ; qtot -5
; residue 174 PRO rtp PRO  q  0.0
  2743          N    174    PRO      N   2743    -0.2548      14.01   ; qtot -5.255
  2744         CT    174    PRO     CD   2744     0.0192      12.01   ; qtot -5.236
  2745         H1    174    PRO    HD1   2745     0.0391      1.008   ; qtot -5.196
  2746         H1    174    PRO    HD2   2746     0.0391      1.008   ; qtot -5.157
  2747         CT    174    PRO     CG   2747     0.0189      12.01   ; qtot -5.138
  2748         HC    174    PRO    HG1   2748     0.0213      1.008   ; qtot -5.117
  2749         HC    174    PRO    HG2   2749     0.0213      1.008   ; qtot -5.096
  2750         CT    174    PRO     CB   2750     -0.007      12.01   ; qtot -5.103
  2751         HC    174    PRO    HB1   2751     0.0253      1.008   ; qtot -5.078
  2752         HC    174    PRO    HB2   2752     0.0253      1.008   ; qtot -5.052
  2753         CT    174    PRO     CA   2753    -0.0266      12.01   ; qtot -5.079
  2754         H1    174    PRO     HA   2754     0.0641      1.008   ; qtot -5.015
  2755          C    174    PRO      C   2755     0.5896      12.01   ; qtot -4.425
  2756          O    174    PRO      O   2756    -0.5748         16   ; qtot -5
; residue 175 GLY rtp GLY  q  0.0
  2757          N    175    GLY      N   2757    -0.4157      14.01   ; qtot -5.416
  2758          H    175    GLY      H   2758     0.2719      1.008   ; qtot -5.144
  2759         CT    175    GLY     CA   2759    -0.0252      12.01   ; qtot -5.169
  2760         H1    175    GLY    HA1   2760     0.0698      1.008   ; qtot -5.099
  2761         H1    175    GLY    HA2   2761     0.0698      1.008   ; qtot -5.029
  2762          C    175    GLY      C   2762     0.5973      12.01   ; qtot -4.432
  2763          O    175    GLY      O   2763    -0.5679         16   ; qtot -5
; residue 176 LEU rtp LEU  q  0.0
  2764          N    176    LEU      N   2764    -0.4157      14.01   ; qtot -5.416
  2765          H    176    LEU      H   2765     0.2719      1.008   ; qtot -5.144
  2766         CT    176    LEU     CA   2766    -0.0518      12.01   ; qtot -5.196
  2767         H1    176    LEU     HA   2767     0.0922      1.008   ; qtot -5.103
  2768         CT    176    LEU     CB   2768    -0.1102      12.01   ; qtot -5.214
  2769         HC    176    LEU    HB1   2769     0.0457      1.008   ; qtot -5.168
  2770         HC    176    LEU    HB2   2770     0.0457      1.008   ; qtot -5.122
  2771         CT    176    LEU     CG   2771     0.3531      12.01   ; qtot -4.769
  2772         HC    176    LEU     HG   2772    -0.0361      1.008   ; qtot -4.805
  2773         CT    176    LEU    CD1   2773    -0.4121      12.01   ; qtot -5.217
  2774         HC    176    LEU   HD11   2774        0.1      1.008   ; qtot -5.117
  2775         HC    176    LEU   HD12   2775        0.1      1.008   ; qtot -5.017
  2776         HC    176    LEU   HD13   2776        0.1      1.008   ; qtot -4.917
  2777         CT    176    LEU    CD2   2777    -0.4121      12.01   ; qtot -5.329
  2778         HC    176    LEU   HD21   2778        0.1      1.008   ; qtot -5.229
  2779         HC    176    LEU   HD22   2779        0.1      1.008   ; qtot -5.129
  2780         HC    176    LEU   HD23   2780        0.1      1.008   ; qtot -5.029
  2781          C    176    LEU      C   2781     0.5973      12.01   ; qtot -4.432
  2782          O    176    LEU      O   2782    -0.5679         16   ; qtot -5
; residue 177 LYS rtp LYS  q +1.0
  2783          N    177    LYS      N   2783    -0.3479      14.01   ; qtot -5.348
  2784          H    177    LYS      H   2784     0.2747      1.008   ; qtot -5.073
  2785         CT    177    LYS     CA   2785      -0.24      12.01   ; qtot -5.313
  2786         H1    177    LYS     HA   2786     0.1426      1.008   ; qtot -5.171
  2787         CT    177    LYS     CB   2787    -0.0094      12.01   ; qtot -5.18
  2788         HC    177    LYS    HB1   2788     0.0362      1.008   ; qtot -5.144
  2789         HC    177    LYS    HB2   2789     0.0362      1.008   ; qtot -5.108
  2790         CT    177    LYS     CG   2790     0.0187      12.01   ; qtot -5.089
  2791         HC    177    LYS    HG1   2791     0.0103      1.008   ; qtot -5.079
  2792         HC    177    LYS    HG2   2792     0.0103      1.008   ; qtot -5.068
  2793         CT    177    LYS     CD   2793    -0.0479      12.01   ; qtot -5.116
  2794         HC    177    LYS    HD1   2794     0.0621      1.008   ; qtot -5.054
  2795         HC    177    LYS    HD2   2795     0.0621      1.008   ; qtot -4.992
  2796         CT    177    LYS     CE   2796    -0.0143      12.01   ; qtot -5.006
  2797         HP    177    LYS    HE1   2797     0.1135      1.008   ; qtot -4.893
  2798         HP    177    LYS    HE2   2798     0.1135      1.008   ; qtot -4.779
  2799         N3    177    LYS     NZ   2799    -0.3854      14.01   ; qtot -5.165
  2800          H    177    LYS    HZ1   2800       0.34      1.008   ; qtot -4.825
  2801          H    177    LYS    HZ2   2801       0.34      1.008   ; qtot -4.485
  2802          H    177    LYS    HZ3   2802       0.34      1.008   ; qtot -4.145
  2803          C    177    LYS      C   2803     0.7341      12.01   ; qtot -3.411
  2804          O    177    LYS      O   2804    -0.5894         16   ; qtot -4
; residue 178 TYR rtp TYR  q  0.0
  2805          N    178    TYR      N   2805    -0.4157      14.01   ; qtot -4.416
  2806          H    178    TYR      H   2806     0.2719      1.008   ; qtot -4.144
  2807         CT    178    TYR     CA   2807    -0.0014      12.01   ; qtot -4.145
  2808         H1    178    TYR     HA   2808     0.0876      1.008   ; qtot -4.058
  2809         CT    178    TYR     CB   2809    -0.0152      12.01   ; qtot -4.073
  2810         HC    178    TYR    HB1   2810     0.0295      1.008   ; qtot -4.043
  2811         HC    178    TYR    HB2   2811     0.0295      1.008   ; qtot -4.014
  2812         CA    178    TYR     CG   2812    -0.0011      12.01   ; qtot -4.015
  2813         CA    178    TYR    CD1   2813    -0.1906      12.01   ; qtot -4.205
  2814         HA    178    TYR    HD1   2814     0.1699      1.008   ; qtot -4.036
  2815         CA    178    TYR    CE1   2815    -0.2341      12.01   ; qtot -4.27
  2816         HA    178    TYR    HE1   2816     0.1656      1.008   ; qtot -4.104
  2817          C    178    TYR     CZ   2817     0.3226      12.01   ; qtot -3.781
  2818         OH    178    TYR     OH   2818    -0.5579         16   ; qtot -4.339
  2819         HO    178    TYR     HH   2819     0.3992      1.008   ; qtot -3.94
  2820         CA    178    TYR    CE2   2820    -0.2341      12.01   ; qtot -4.174
  2821         HA    178    TYR    HE2   2821     0.1656      1.008   ; qtot -4.009
  2822         CA    178    TYR    CD2   2822    -0.1906      12.01   ; qtot -4.199
  2823         HA    178    TYR    HD2   2823     0.1699      1.008   ; qtot -4.029
  2824          C    178    TYR      C   2824     0.5973      12.01   ; qtot -3.432
  2825          O    178    TYR      O   2825    -0.5679         16   ; qtot -4
; residue 179 LYS rtp LYS  q +1.0
  2826          N    179    LYS      N   2826    -0.3479      14.01   ; qtot -4.348
  2827          H    179    LYS      H   2827     0.2747      1.008   ; qtot -4.073
  2828         CT    179    LYS     CA   2828      -0.24      12.01   ; qtot -4.313
  2829         H1    179    LYS     HA   2829     0.1426      1.008   ; qtot -4.171
  2830         CT    179    LYS     CB   2830    -0.0094      12.01   ; qtot -4.18
  2831         HC    179    LYS    HB1   2831     0.0362      1.008   ; qtot -4.144
  2832         HC    179    LYS    HB2   2832     0.0362      1.008   ; qtot -4.108
  2833         CT    179    LYS     CG   2833     0.0187      12.01   ; qtot -4.089
  2834         HC    179    LYS    HG1   2834     0.0103      1.008   ; qtot -4.079
  2835         HC    179    LYS    HG2   2835     0.0103      1.008   ; qtot -4.068
  2836         CT    179    LYS     CD   2836    -0.0479      12.01   ; qtot -4.116
  2837         HC    179    LYS    HD1   2837     0.0621      1.008   ; qtot -4.054
  2838         HC    179    LYS    HD2   2838     0.0621      1.008   ; qtot -3.992
  2839         CT    179    LYS     CE   2839    -0.0143      12.01   ; qtot -4.006
  2840         HP    179    LYS    HE1   2840     0.1135      1.008   ; qtot -3.893
  2841         HP    179    LYS    HE2   2841     0.1135      1.008   ; qtot -3.779
  2842         N3    179    LYS     NZ   2842    -0.3854      14.01   ; qtot -4.165
  2843          H    179    LYS    HZ1   2843       0.34      1.008   ; qtot -3.825
  2844          H    179    LYS    HZ2   2844       0.34      1.008   ; qtot -3.485
  2845          H    179    LYS    HZ3   2845       0.34      1.008   ; qtot -3.145
  2846          C    179    LYS      C   2846     0.7341      12.01   ; qtot -2.411
  2847          O    179    LYS      O   2847    -0.5894         16   ; qtot -3
; residue 180 PRO rtp PRO  q  0.0
  2848          N    180    PRO      N   2848    -0.2548      14.01   ; qtot -3.255
  2849         CT    180    PRO     CD   2849     0.0192      12.01   ; qtot -3.236
  2850         H1    180    PRO    HD1   2850     0.0391      1.008   ; qtot -3.196
  2851         H1    180    PRO    HD2   2851     0.0391      1.008   ; qtot -3.157
  2852         CT    180    PRO     CG   2852     0.0189      12.01   ; qtot -3.138
  2853         HC    180    PRO    HG1   2853     0.0213      1.008   ; qtot -3.117
  2854         HC    180    PRO    HG2   2854     0.0213      1.008   ; qtot -3.096
  2855         CT    180    PRO     CB   2855     -0.007      12.01   ; qtot -3.103
  2856         HC    180    PRO    HB1   2856     0.0253      1.008   ; qtot -3.078
  2857         HC    180    PRO    HB2   2857     0.0253      1.008   ; qtot -3.052
  2858         CT    180    PRO     CA   2858    -0.0266      12.01   ; qtot -3.079
  2859         H1    180    PRO     HA   2859     0.0641      1.008   ; qtot -3.015
  2860          C    180    PRO      C   2860     0.5896      12.01   ; qtot -2.425
  2861          O    180    PRO      O   2861    -0.5748         16   ; qtot -3
; residue 181 ALA rtp ALA  q  0.0
  2862          N    181    ALA      N   2862    -0.4157      14.01   ; qtot -3.416
  2863          H    181    ALA      H   2863     0.2719      1.008   ; qtot -3.144
  2864         CT    181    ALA     CA   2864     0.0337      12.01   ; qtot -3.11
  2865         H1    181    ALA     HA   2865     0.0823      1.008   ; qtot -3.028
  2866         CT    181    ALA     CB   2866    -0.1825      12.01   ; qtot -3.21
  2867         HC    181    ALA    HB1   2867     0.0603      1.008   ; qtot -3.15
  2868         HC    181    ALA    HB2   2868     0.0603      1.008   ; qtot -3.09
  2869         HC    181    ALA    HB3   2869     0.0603      1.008   ; qtot -3.029
  2870          C    181    ALA      C   2870     0.5973      12.01   ; qtot -2.432
  2871          O    181    ALA      O   2871    -0.5679         16   ; qtot -3
; residue 182 VAL rtp VAL  q  0.0
  2872          N    182    VAL      N   2872    -0.4157      14.01   ; qtot -3.416
  2873          H    182    VAL      H   2873     0.2719      1.008   ; qtot -3.144
  2874         CT    182    VAL     CA   2874    -0.0875      12.01   ; qtot -3.231
  2875         H1    182    VAL     HA   2875     0.0969      1.008   ; qtot -3.134
  2876         CT    182    VAL     CB   2876     0.2985      12.01   ; qtot -2.836
  2877         HC    182    VAL     HB   2877    -0.0297      1.008   ; qtot -2.866
  2878         CT    182    VAL    CG1   2878    -0.3192      12.01   ; qtot -3.185
  2879         HC    182    VAL   HG11   2879     0.0791      1.008   ; qtot -3.106
  2880         HC    182    VAL   HG12   2880     0.0791      1.008   ; qtot -3.027
  2881         HC    182    VAL   HG13   2881     0.0791      1.008   ; qtot -2.947
  2882         CT    182    VAL    CG2   2882    -0.3192      12.01   ; qtot -3.267
  2883         HC    182    VAL   HG21   2883     0.0791      1.008   ; qtot -3.188
  2884         HC    182    VAL   HG22   2884     0.0791      1.008   ; qtot -3.108
  2885         HC    182    VAL   HG23   2885     0.0791      1.008   ; qtot -3.029
  2886          C    182    VAL      C   2886     0.5973      12.01   ; qtot -2.432
  2887          O    182    VAL      O   2887    -0.5679         16   ; qtot -3
; residue 183 ASN rtp ASN  q  0.0
  2888          N    183    ASN      N   2888    -0.4157      14.01   ; qtot -3.416
  2889          H    183    ASN      H   2889     0.2719      1.008   ; qtot -3.144
  2890         CT    183    ASN     CA   2890     0.0143      12.01   ; qtot -3.129
  2891         H1    183    ASN     HA   2891     0.1048      1.008   ; qtot -3.025
  2892         CT    183    ASN     CB   2892    -0.2041      12.01   ; qtot -3.229
  2893         HC    183    ASN    HB1   2893     0.0797      1.008   ; qtot -3.149
  2894         HC    183    ASN    HB2   2894     0.0797      1.008   ; qtot -3.069
  2895          C    183    ASN     CG   2895      0.713      12.01   ; qtot -2.356
  2896          O    183    ASN    OD1   2896    -0.5931         16   ; qtot -2.949
  2897          N    183    ASN    ND2   2897    -0.9191      14.01   ; qtot -3.869
  2898          H    183    ASN   HD21   2898     0.4196      1.008   ; qtot -3.449
  2899          H    183    ASN   HD22   2899     0.4196      1.008   ; qtot -3.029
  2900          C    183    ASN      C   2900     0.5973      12.01   ; qtot -2.432
  2901          O    183    ASN      O   2901    -0.5679         16   ; qtot -3
; residue 184 GLN rtp GLN  q  0.0
  2902          N    184    GLN      N   2902    -0.4157      14.01   ; qtot -3.416
  2903          H    184    GLN      H   2903     0.2719      1.008   ; qtot -3.144
  2904         CT    184    GLN     CA   2904    -0.0031      12.01   ; qtot -3.147
  2905         H1    184    GLN     HA   2905      0.085      1.008   ; qtot -3.062
  2906         CT    184    GLN     CB   2906    -0.0036      12.01   ; qtot -3.065
  2907         HC    184    GLN    HB1   2907     0.0171      1.008   ; qtot -3.048
  2908         HC    184    GLN    HB2   2908     0.0171      1.008   ; qtot -3.031
  2909         CT    184    GLN     CG   2909    -0.0645      12.01   ; qtot -3.096
  2910         HC    184    GLN    HG1   2910     0.0352      1.008   ; qtot -3.061
  2911         HC    184    GLN    HG2   2911     0.0352      1.008   ; qtot -3.025
  2912          C    184    GLN     CD   2912     0.6951      12.01   ; qtot -2.33
  2913          O    184    GLN    OE1   2913    -0.6086         16   ; qtot -2.939
  2914          N    184    GLN    NE2   2914    -0.9407      14.01   ; qtot -3.88
  2915          H    184    GLN   HE21   2915     0.4251      1.008   ; qtot -3.454
  2916          H    184    GLN   HE22   2916     0.4251      1.008   ; qtot -3.029
  2917          C    184    GLN      C   2917     0.5973      12.01   ; qtot -2.432
  2918          O    184    GLN      O   2918    -0.5679         16   ; qtot -3
; residue 185 ILE rtp ILE  q  0.0
  2919          N    185    ILE      N   2919    -0.4157      14.01   ; qtot -3.416
  2920          H    185    ILE      H   2920     0.2719      1.008   ; qtot -3.144
  2921         CT    185    ILE     CA   2921    -0.0597      12.01   ; qtot -3.203
  2922         H1    185    ILE     HA   2922     0.0869      1.008   ; qtot -3.117
  2923         CT    185    ILE     CB   2923     0.1303      12.01   ; qtot -2.986
  2924         HC    185    ILE     HB   2924     0.0187      1.008   ; qtot -2.968
  2925         CT    185    ILE    CG2   2925    -0.3204      12.01   ; qtot -3.288
  2926         HC    185    ILE   HG21   2926     0.0882      1.008   ; qtot -3.2
  2927         HC    185    ILE   HG22   2927     0.0882      1.008   ; qtot -3.112
  2928         HC    185    ILE   HG23   2928     0.0882      1.008   ; qtot -3.023
  2929         CT    185    ILE    CG1   2929     -0.043      12.01   ; qtot -3.066
  2930         HC    185    ILE   HG11   2930     0.0236      1.008   ; qtot -3.043
  2931         HC    185    ILE   HG12   2931     0.0236      1.008   ; qtot -3.019
  2932         CT    185    ILE     CD   2932     -0.066      12.01   ; qtot -3.085
  2933         HC    185    ILE    HD1   2933     0.0186      1.008   ; qtot -3.067
  2934         HC    185    ILE    HD2   2934     0.0186      1.008   ; qtot -3.048
  2935         HC    185    ILE    HD3   2935     0.0186      1.008   ; qtot -3.029
  2936          C    185    ILE      C   2936     0.5973      12.01   ; qtot -2.432
  2937          O    185    ILE      O   2937    -0.5679         16   ; qtot -3
; residue 186 GLU rtp GLU  q -1.0
  2938          N    186    GLU      N   2938    -0.5163      14.01   ; qtot -3.516
  2939          H    186    GLU      H   2939     0.2936      1.008   ; qtot -3.223
  2940         CT    186    GLU     CA   2940     0.0397      12.01   ; qtot -3.183
  2941         H1    186    GLU     HA   2941     0.1105      1.008   ; qtot -3.072
  2942         CT    186    GLU     CB   2942      0.056      12.01   ; qtot -3.016
  2943         HC    186    GLU    HB1   2943    -0.0173      1.008   ; qtot -3.034
  2944         HC    186    GLU    HB2   2944    -0.0173      1.008   ; qtot -3.051
  2945         CT    186    GLU     CG   2945     0.0136      12.01   ; qtot -3.037
  2946         HC    186    GLU    HG1   2946    -0.0425      1.008   ; qtot -3.08
  2947         HC    186    GLU    HG2   2947    -0.0425      1.008   ; qtot -3.122
  2948          C    186    GLU     CD   2948     0.8054      12.01   ; qtot -2.317
  2949         O2    186    GLU    OE1   2949    -0.8188         16   ; qtot -3.136
  2950         O2    186    GLU    OE2   2950    -0.8188         16   ; qtot -3.955
  2951          C    186    GLU      C   2951     0.5366      12.01   ; qtot -3.418
  2952          O    186    GLU      O   2952    -0.5819         16   ; qtot -4
; residue 187 CYS rtp CYS  q  0.0
  2953          N    187    CYS      N   2953    -0.4157      14.01   ; qtot -4.416
  2954          H    187    CYS      H   2954     0.2719      1.008   ; qtot -4.144
  2955         CT    187    CYS     CA   2955     0.0213      12.01   ; qtot -4.122
  2956         H1    187    CYS     HA   2956     0.1124      1.008   ; qtot -4.01
  2957         CT    187    CYS     CB   2957    -0.1231      12.01   ; qtot -4.133
  2958         H1    187    CYS    HB1   2958     0.1112      1.008   ; qtot -4.022
  2959         H1    187    CYS    HB2   2959     0.1112      1.008   ; qtot -3.911
  2960         SH    187    CYS     SG   2960    -0.3119      32.06   ; qtot -4.223
  2961         HS    187    CYS     HG   2961     0.1933      1.008   ; qtot -4.029
  2962          C    187    CYS      C   2962     0.5973      12.01   ; qtot -3.432
  2963          O    187    CYS      O   2963    -0.5679         16   ; qtot -4
; residue 188 HIS rtp HIE  q  0.0
  2964          N    188    HIS      N   2964    -0.4157      14.01   ; qtot -4.416
  2965          H    188    HIS      H   2965     0.2719      1.008   ; qtot -4.144
  2966         CT    188    HIS     CA   2966    -0.0581      12.01   ; qtot -4.202
  2967         H1    188    HIS     HA   2967      0.136      1.008   ; qtot -4.066
  2968         CT    188    HIS     CB   2968    -0.0074      12.01   ; qtot -4.073
  2969         HC    188    HIS    HB1   2969     0.0367      1.008   ; qtot -4.037
  2970         HC    188    HIS    HB2   2970     0.0367      1.008   ; qtot -4
  2971         CC    188    HIS     CG   2971     0.1868      12.01   ; qtot -3.813
  2972         NB    188    HIS    ND1   2972    -0.5432      14.01   ; qtot -4.356
  2973         CR    188    HIS    CE1   2973     0.1635      12.01   ; qtot -4.193
  2974         H5    188    HIS    HE1   2974     0.1435      1.008   ; qtot -4.049
  2975         NA    188    HIS    NE2   2975    -0.2795      14.01   ; qtot -4.329
  2976          H    188    HIS    HE2   2976     0.3339      1.008   ; qtot -3.995
  2977         CW    188    HIS    CD2   2977    -0.2207      12.01   ; qtot -4.216
  2978         H4    188    HIS    HD2   2978     0.1862      1.008   ; qtot -4.029
  2979          C    188    HIS      C   2979     0.5973      12.01   ; qtot -3.432
  2980          O    188    HIS      O   2980    -0.5679         16   ; qtot -4
; residue 189 PRO rtp PRO  q  0.0
  2981          N    189    PRO      N   2981    -0.2548      14.01   ; qtot -4.255
  2982         CT    189    PRO     CD   2982     0.0192      12.01   ; qtot -4.236
  2983         H1    189    PRO    HD1   2983     0.0391      1.008   ; qtot -4.196
  2984         H1    189    PRO    HD2   2984     0.0391      1.008   ; qtot -4.157
  2985         CT    189    PRO     CG   2985     0.0189      12.01   ; qtot -4.138
  2986         HC    189    PRO    HG1   2986     0.0213      1.008   ; qtot -4.117
  2987         HC    189    PRO    HG2   2987     0.0213      1.008   ; qtot -4.096
  2988         CT    189    PRO     CB   2988     -0.007      12.01   ; qtot -4.103
  2989         HC    189    PRO    HB1   2989     0.0253      1.008   ; qtot -4.078
  2990         HC    189    PRO    HB2   2990     0.0253      1.008   ; qtot -4.052
  2991         CT    189    PRO     CA   2991    -0.0266      12.01   ; qtot -4.079
  2992         H1    189    PRO     HA   2992     0.0641      1.008   ; qtot -4.015
  2993          C    189    PRO      C   2993     0.5896      12.01   ; qtot -3.425
  2994          O    189    PRO      O   2994    -0.5748         16   ; qtot -4
; residue 190 TYR rtp TYR  q  0.0
  2995          N    190    TYR      N   2995    -0.4157      14.01   ; qtot -4.416
  2996          H    190    TYR      H   2996     0.2719      1.008   ; qtot -4.144
  2997         CT    190    TYR     CA   2997    -0.0014      12.01   ; qtot -4.145
  2998         H1    190    TYR     HA   2998     0.0876      1.008   ; qtot -4.058
  2999         CT    190    TYR     CB   2999    -0.0152      12.01   ; qtot -4.073
  3000         HC    190    TYR    HB1   3000     0.0295      1.008   ; qtot -4.043
  3001         HC    190    TYR    HB2   3001     0.0295      1.008   ; qtot -4.014
  3002         CA    190    TYR     CG   3002    -0.0011      12.01   ; qtot -4.015
  3003         CA    190    TYR    CD1   3003    -0.1906      12.01   ; qtot -4.205
  3004         HA    190    TYR    HD1   3004     0.1699      1.008   ; qtot -4.036
  3005         CA    190    TYR    CE1   3005    -0.2341      12.01   ; qtot -4.27
  3006         HA    190    TYR    HE1   3006     0.1656      1.008   ; qtot -4.104
  3007          C    190    TYR     CZ   3007     0.3226      12.01   ; qtot -3.781
  3008         OH    190    TYR     OH   3008    -0.5579         16   ; qtot -4.339
  3009         HO    190    TYR     HH   3009     0.3992      1.008   ; qtot -3.94
  3010         CA    190    TYR    CE2   3010    -0.2341      12.01   ; qtot -4.174
  3011         HA    190    TYR    HE2   3011     0.1656      1.008   ; qtot -4.009
  3012         CA    190    TYR    CD2   3012    -0.1906      12.01   ; qtot -4.199
  3013         HA    190    TYR    HD2   3013     0.1699      1.008   ; qtot -4.029
  3014          C    190    TYR      C   3014     0.5973      12.01   ; qtot -3.432
  3015          O    190    TYR      O   3015    -0.5679         16   ; qtot -4
; residue 191 LEU rtp LEU  q  0.0
  3016          N    191    LEU      N   3016    -0.4157      14.01   ; qtot -4.416
  3017          H    191    LEU      H   3017     0.2719      1.008   ; qtot -4.144
  3018         CT    191    LEU     CA   3018    -0.0518      12.01   ; qtot -4.196
  3019         H1    191    LEU     HA   3019     0.0922      1.008   ; qtot -4.103
  3020         CT    191    LEU     CB   3020    -0.1102      12.01   ; qtot -4.214
  3021         HC    191    LEU    HB1   3021     0.0457      1.008   ; qtot -4.168
  3022         HC    191    LEU    HB2   3022     0.0457      1.008   ; qtot -4.122
  3023         CT    191    LEU     CG   3023     0.3531      12.01   ; qtot -3.769
  3024         HC    191    LEU     HG   3024    -0.0361      1.008   ; qtot -3.805
  3025         CT    191    LEU    CD1   3025    -0.4121      12.01   ; qtot -4.217
  3026         HC    191    LEU   HD11   3026        0.1      1.008   ; qtot -4.117
  3027         HC    191    LEU   HD12   3027        0.1      1.008   ; qtot -4.017
  3028         HC    191    LEU   HD13   3028        0.1      1.008   ; qtot -3.917
  3029         CT    191    LEU    CD2   3029    -0.4121      12.01   ; qtot -4.329
  3030         HC    191    LEU   HD21   3030        0.1      1.008   ; qtot -4.229
  3031         HC    191    LEU   HD22   3031        0.1      1.008   ; qtot -4.129
  3032         HC    191    LEU   HD23   3032        0.1      1.008   ; qtot -4.029
  3033          C    191    LEU      C   3033     0.5973      12.01   ; qtot -3.432
  3034          O    191    LEU      O   3034    -0.5679         16   ; qtot -4
; residue 192 THR rtp THR  q  0.0
  3035          N    192    THR      N   3035    -0.4157      14.01   ; qtot -4.416
  3036          H    192    THR      H   3036     0.2719      1.008   ; qtot -4.144
  3037         CT    192    THR     CA   3037    -0.0389      12.01   ; qtot -4.183
  3038         H1    192    THR     HA   3038     0.1007      1.008   ; qtot -4.082
  3039         CT    192    THR     CB   3039     0.3654      12.01   ; qtot -3.717
  3040         H1    192    THR     HB   3040     0.0043      1.008   ; qtot -3.712
  3041         CT    192    THR    CG2   3041    -0.2438      12.01   ; qtot -3.956
  3042         HC    192    THR   HG21   3042     0.0642      1.008   ; qtot -3.892
  3043         HC    192    THR   HG22   3043     0.0642      1.008   ; qtot -3.828
  3044         HC    192    THR   HG23   3044     0.0642      1.008   ; qtot -3.763
  3045         OH    192    THR    OG1   3045    -0.6761         16   ; qtot -4.44
  3046         HO    192    THR    HG1   3046     0.4102      1.008   ; qtot -4.029
  3047          C    192    THR      C   3047     0.5973      12.01   ; qtot -3.432
  3048          O    192    THR      O   3048    -0.5679         16   ; qtot -4
; residue 193 GLN rtp GLN  q  0.0
  3049          N    193    GLN      N   3049    -0.4157      14.01   ; qtot -4.416
  3050          H    193    GLN      H   3050     0.2719      1.008   ; qtot -4.144
  3051         CT    193    GLN     CA   3051    -0.0031      12.01   ; qtot -4.147
  3052         H1    193    GLN     HA   3052      0.085      1.008   ; qtot -4.062
  3053         CT    193    GLN     CB   3053    -0.0036      12.01   ; qtot -4.065
  3054         HC    193    GLN    HB1   3054     0.0171      1.008   ; qtot -4.048
  3055         HC    193    GLN    HB2   3055     0.0171      1.008   ; qtot -4.031
  3056         CT    193    GLN     CG   3056    -0.0645      12.01   ; qtot -4.096
  3057         HC    193    GLN    HG1   3057     0.0352      1.008   ; qtot -4.061
  3058         HC    193    GLN    HG2   3058     0.0352      1.008   ; qtot -4.025
  3059          C    193    GLN     CD   3059     0.6951      12.01   ; qtot -3.33
  3060          O    193    GLN    OE1   3060    -0.6086         16   ; qtot -3.939
  3061          N    193    GLN    NE2   3061    -0.9407      14.01   ; qtot -4.88
  3062          H    193    GLN   HE21   3062     0.4251      1.008   ; qtot -4.454
  3063          H    193    GLN   HE22   3063     0.4251      1.008   ; qtot -4.029
  3064          C    193    GLN      C   3064     0.5973      12.01   ; qtot -3.432
  3065          O    193    GLN      O   3065    -0.5679         16   ; qtot -4
; residue 194 GLU rtp GLU  q -1.0
  3066          N    194    GLU      N   3066    -0.5163      14.01   ; qtot -4.516
  3067          H    194    GLU      H   3067     0.2936      1.008   ; qtot -4.223
  3068         CT    194    GLU     CA   3068     0.0397      12.01   ; qtot -4.183
  3069         H1    194    GLU     HA   3069     0.1105      1.008   ; qtot -4.072
  3070         CT    194    GLU     CB   3070      0.056      12.01   ; qtot -4.016
  3071         HC    194    GLU    HB1   3071    -0.0173      1.008   ; qtot -4.034
  3072         HC    194    GLU    HB2   3072    -0.0173      1.008   ; qtot -4.051
  3073         CT    194    GLU     CG   3073     0.0136      12.01   ; qtot -4.037
  3074         HC    194    GLU    HG1   3074    -0.0425      1.008   ; qtot -4.08
  3075         HC    194    GLU    HG2   3075    -0.0425      1.008   ; qtot -4.122
  3076          C    194    GLU     CD   3076     0.8054      12.01   ; qtot -3.317
  3077         O2    194    GLU    OE1   3077    -0.8188         16   ; qtot -4.136
  3078         O2    194    GLU    OE2   3078    -0.8188         16   ; qtot -4.955
  3079          C    194    GLU      C   3079     0.5366      12.01   ; qtot -4.418
  3080          O    194    GLU      O   3080    -0.5819         16   ; qtot -5
; residue 195 LYS rtp LYS  q +1.0
  3081          N    195    LYS      N   3081    -0.3479      14.01   ; qtot -5.348
  3082          H    195    LYS      H   3082     0.2747      1.008   ; qtot -5.073
  3083         CT    195    LYS     CA   3083      -0.24      12.01   ; qtot -5.313
  3084         H1    195    LYS     HA   3084     0.1426      1.008   ; qtot -5.171
  3085         CT    195    LYS     CB   3085    -0.0094      12.01   ; qtot -5.18
  3086         HC    195    LYS    HB1   3086     0.0362      1.008   ; qtot -5.144
  3087         HC    195    LYS    HB2   3087     0.0362      1.008   ; qtot -5.108
  3088         CT    195    LYS     CG   3088     0.0187      12.01   ; qtot -5.089
  3089         HC    195    LYS    HG1   3089     0.0103      1.008   ; qtot -5.079
  3090         HC    195    LYS    HG2   3090     0.0103      1.008   ; qtot -5.068
  3091         CT    195    LYS     CD   3091    -0.0479      12.01   ; qtot -5.116
  3092         HC    195    LYS    HD1   3092     0.0621      1.008   ; qtot -5.054
  3093         HC    195    LYS    HD2   3093     0.0621      1.008   ; qtot -4.992
  3094         CT    195    LYS     CE   3094    -0.0143      12.01   ; qtot -5.006
  3095         HP    195    LYS    HE1   3095     0.1135      1.008   ; qtot -4.893
  3096         HP    195    LYS    HE2   3096     0.1135      1.008   ; qtot -4.779
  3097         N3    195    LYS     NZ   3097    -0.3854      14.01   ; qtot -5.165
  3098          H    195    LYS    HZ1   3098       0.34      1.008   ; qtot -4.825
  3099          H    195    LYS    HZ2   3099       0.34      1.008   ; qtot -4.485
  3100          H    195    LYS    HZ3   3100       0.34      1.008   ; qtot -4.145
  3101          C    195    LYS      C   3101     0.7341      12.01   ; qtot -3.411
  3102          O    195    LYS      O   3102    -0.5894         16   ; qtot -4
; residue 196 LEU rtp LEU  q  0.0
  3103          N    196    LEU      N   3103    -0.4157      14.01   ; qtot -4.416
  3104          H    196    LEU      H   3104     0.2719      1.008   ; qtot -4.144
  3105         CT    196    LEU     CA   3105    -0.0518      12.01   ; qtot -4.196
  3106         H1    196    LEU     HA   3106     0.0922      1.008   ; qtot -4.103
  3107         CT    196    LEU     CB   3107    -0.1102      12.01   ; qtot -4.214
  3108         HC    196    LEU    HB1   3108     0.0457      1.008   ; qtot -4.168
  3109         HC    196    LEU    HB2   3109     0.0457      1.008   ; qtot -4.122
  3110         CT    196    LEU     CG   3110     0.3531      12.01   ; qtot -3.769
  3111         HC    196    LEU     HG   3111    -0.0361      1.008   ; qtot -3.805
  3112         CT    196    LEU    CD1   3112    -0.4121      12.01   ; qtot -4.217
  3113         HC    196    LEU   HD11   3113        0.1      1.008   ; qtot -4.117
  3114         HC    196    LEU   HD12   3114        0.1      1.008   ; qtot -4.017
  3115         HC    196    LEU   HD13   3115        0.1      1.008   ; qtot -3.917
  3116         CT    196    LEU    CD2   3116    -0.4121      12.01   ; qtot -4.329
  3117         HC    196    LEU   HD21   3117        0.1      1.008   ; qtot -4.229
  3118         HC    196    LEU   HD22   3118        0.1      1.008   ; qtot -4.129
  3119         HC    196    LEU   HD23   3119        0.1      1.008   ; qtot -4.029
  3120          C    196    LEU      C   3120     0.5973      12.01   ; qtot -3.432
  3121          O    196    LEU      O   3121    -0.5679         16   ; qtot -4
; residue 197 ILE rtp ILE  q  0.0
  3122          N    197    ILE      N   3122    -0.4157      14.01   ; qtot -4.416
  3123          H    197    ILE      H   3123     0.2719      1.008   ; qtot -4.144
  3124         CT    197    ILE     CA   3124    -0.0597      12.01   ; qtot -4.203
  3125         H1    197    ILE     HA   3125     0.0869      1.008   ; qtot -4.117
  3126         CT    197    ILE     CB   3126     0.1303      12.01   ; qtot -3.986
  3127         HC    197    ILE     HB   3127     0.0187      1.008   ; qtot -3.968
  3128         CT    197    ILE    CG2   3128    -0.3204      12.01   ; qtot -4.288
  3129         HC    197    ILE   HG21   3129     0.0882      1.008   ; qtot -4.2
  3130         HC    197    ILE   HG22   3130     0.0882      1.008   ; qtot -4.112
  3131         HC    197    ILE   HG23   3131     0.0882      1.008   ; qtot -4.023
  3132         CT    197    ILE    CG1   3132     -0.043      12.01   ; qtot -4.066
  3133         HC    197    ILE   HG11   3133     0.0236      1.008   ; qtot -4.043
  3134         HC    197    ILE   HG12   3134     0.0236      1.008   ; qtot -4.019
  3135         CT    197    ILE     CD   3135     -0.066      12.01   ; qtot -4.085
  3136         HC    197    ILE    HD1   3136     0.0186      1.008   ; qtot -4.067
  3137         HC    197    ILE    HD2   3137     0.0186      1.008   ; qtot -4.048
  3138         HC    197    ILE    HD3   3138     0.0186      1.008   ; qtot -4.029
  3139          C    197    ILE      C   3139     0.5973      12.01   ; qtot -3.432
  3140          O    197    ILE      O   3140    -0.5679         16   ; qtot -4
; residue 198 GLN rtp GLN  q  0.0
  3141          N    198    GLN      N   3141    -0.4157      14.01   ; qtot -4.416
  3142          H    198    GLN      H   3142     0.2719      1.008   ; qtot -4.144
  3143         CT    198    GLN     CA   3143    -0.0031      12.01   ; qtot -4.147
  3144         H1    198    GLN     HA   3144      0.085      1.008   ; qtot -4.062
  3145         CT    198    GLN     CB   3145    -0.0036      12.01   ; qtot -4.065
  3146         HC    198    GLN    HB1   3146     0.0171      1.008   ; qtot -4.048
  3147         HC    198    GLN    HB2   3147     0.0171      1.008   ; qtot -4.031
  3148         CT    198    GLN     CG   3148    -0.0645      12.01   ; qtot -4.096
  3149         HC    198    GLN    HG1   3149     0.0352      1.008   ; qtot -4.061
  3150         HC    198    GLN    HG2   3150     0.0352      1.008   ; qtot -4.025
  3151          C    198    GLN     CD   3151     0.6951      12.01   ; qtot -3.33
  3152          O    198    GLN    OE1   3152    -0.6086         16   ; qtot -3.939
  3153          N    198    GLN    NE2   3153    -0.9407      14.01   ; qtot -4.88
  3154          H    198    GLN   HE21   3154     0.4251      1.008   ; qtot -4.454
  3155          H    198    GLN   HE22   3155     0.4251      1.008   ; qtot -4.029
  3156          C    198    GLN      C   3156     0.5973      12.01   ; qtot -3.432
  3157          O    198    GLN      O   3157    -0.5679         16   ; qtot -4
; residue 199 TYR rtp TYR  q  0.0
  3158          N    199    TYR      N   3158    -0.4157      14.01   ; qtot -4.416
  3159          H    199    TYR      H   3159     0.2719      1.008   ; qtot -4.144
  3160         CT    199    TYR     CA   3160    -0.0014      12.01   ; qtot -4.145
  3161         H1    199    TYR     HA   3161     0.0876      1.008   ; qtot -4.058
  3162         CT    199    TYR     CB   3162    -0.0152      12.01   ; qtot -4.073
  3163         HC    199    TYR    HB1   3163     0.0295      1.008   ; qtot -4.043
  3164         HC    199    TYR    HB2   3164     0.0295      1.008   ; qtot -4.014
  3165         CA    199    TYR     CG   3165    -0.0011      12.01   ; qtot -4.015
  3166         CA    199    TYR    CD1   3166    -0.1906      12.01   ; qtot -4.205
  3167         HA    199    TYR    HD1   3167     0.1699      1.008   ; qtot -4.036
  3168         CA    199    TYR    CE1   3168    -0.2341      12.01   ; qtot -4.27
  3169         HA    199    TYR    HE1   3169     0.1656      1.008   ; qtot -4.104
  3170          C    199    TYR     CZ   3170     0.3226      12.01   ; qtot -3.781
  3171         OH    199    TYR     OH   3171    -0.5579         16   ; qtot -4.339
  3172         HO    199    TYR     HH   3172     0.3992      1.008   ; qtot -3.94
  3173         CA    199    TYR    CE2   3173    -0.2341      12.01   ; qtot -4.174
  3174         HA    199    TYR    HE2   3174     0.1656      1.008   ; qtot -4.009
  3175         CA    199    TYR    CD2   3175    -0.1906      12.01   ; qtot -4.199
  3176         HA    199    TYR    HD2   3176     0.1699      1.008   ; qtot -4.029
  3177          C    199    TYR      C   3177     0.5973      12.01   ; qtot -3.432
  3178          O    199    TYR      O   3178    -0.5679         16   ; qtot -4
; residue 200 CYS rtp CYS  q  0.0
  3179          N    200    CYS      N   3179    -0.4157      14.01   ; qtot -4.416
  3180          H    200    CYS      H   3180     0.2719      1.008   ; qtot -4.144
  3181         CT    200    CYS     CA   3181     0.0213      12.01   ; qtot -4.122
  3182         H1    200    CYS     HA   3182     0.1124      1.008   ; qtot -4.01
  3183         CT    200    CYS     CB   3183    -0.1231      12.01   ; qtot -4.133
  3184         H1    200    CYS    HB1   3184     0.1112      1.008   ; qtot -4.022
  3185         H1    200    CYS    HB2   3185     0.1112      1.008   ; qtot -3.911
  3186         SH    200    CYS     SG   3186    -0.3119      32.06   ; qtot -4.223
  3187         HS    200    CYS     HG   3187     0.1933      1.008   ; qtot -4.029
  3188          C    200    CYS      C   3188     0.5973      12.01   ; qtot -3.432
  3189          O    200    CYS      O   3189    -0.5679         16   ; qtot -4
; residue 201 GLN rtp GLN  q  0.0
  3190          N    201    GLN      N   3190    -0.4157      14.01   ; qtot -4.416
  3191          H    201    GLN      H   3191     0.2719      1.008   ; qtot -4.144
  3192         CT    201    GLN     CA   3192    -0.0031      12.01   ; qtot -4.147
  3193         H1    201    GLN     HA   3193      0.085      1.008   ; qtot -4.062
  3194         CT    201    GLN     CB   3194    -0.0036      12.01   ; qtot -4.065
  3195         HC    201    GLN    HB1   3195     0.0171      1.008   ; qtot -4.048
  3196         HC    201    GLN    HB2   3196     0.0171      1.008   ; qtot -4.031
  3197         CT    201    GLN     CG   3197    -0.0645      12.01   ; qtot -4.096
  3198         HC    201    GLN    HG1   3198     0.0352      1.008   ; qtot -4.061
  3199         HC    201    GLN    HG2   3199     0.0352      1.008   ; qtot -4.025
  3200          C    201    GLN     CD   3200     0.6951      12.01   ; qtot -3.33
  3201          O    201    GLN    OE1   3201    -0.6086         16   ; qtot -3.939
  3202          N    201    GLN    NE2   3202    -0.9407      14.01   ; qtot -4.88
  3203          H    201    GLN   HE21   3203     0.4251      1.008   ; qtot -4.454
  3204          H    201    GLN   HE22   3204     0.4251      1.008   ; qtot -4.029
  3205          C    201    GLN      C   3205     0.5973      12.01   ; qtot -3.432
  3206          O    201    GLN      O   3206    -0.5679         16   ; qtot -4
; residue 202 SER rtp SER  q  0.0
  3207          N    202    SER      N   3207    -0.4157      14.01   ; qtot -4.416
  3208          H    202    SER      H   3208     0.2719      1.008   ; qtot -4.144
  3209         CT    202    SER     CA   3209    -0.0249      12.01   ; qtot -4.169
  3210         H1    202    SER     HA   3210     0.0843      1.008   ; qtot -4.084
  3211         CT    202    SER     CB   3211     0.2117      12.01   ; qtot -3.873
  3212         H1    202    SER    HB1   3212     0.0352      1.008   ; qtot -3.837
  3213         H1    202    SER    HB2   3213     0.0352      1.008   ; qtot -3.802
  3214         OH    202    SER     OG   3214    -0.6546         16   ; qtot -4.457
  3215         HO    202    SER     HG   3215     0.4275      1.008   ; qtot -4.029
  3216          C    202    SER      C   3216     0.5973      12.01   ; qtot -3.432
  3217          O    202    SER      O   3217    -0.5679         16   ; qtot -4
; residue 203 LYS rtp LYS  q +1.0
  3218          N    203    LYS      N   3218    -0.3479      14.01   ; qtot -4.348
  3219          H    203    LYS      H   3219     0.2747      1.008   ; qtot -4.073
  3220         CT    203    LYS     CA   3220      -0.24      12.01   ; qtot -4.313
  3221         H1    203    LYS     HA   3221     0.1426      1.008   ; qtot -4.171
  3222         CT    203    LYS     CB   3222    -0.0094      12.01   ; qtot -4.18
  3223         HC    203    LYS    HB1   3223     0.0362      1.008   ; qtot -4.144
  3224         HC    203    LYS    HB2   3224     0.0362      1.008   ; qtot -4.108
  3225         CT    203    LYS     CG   3225     0.0187      12.01   ; qtot -4.089
  3226         HC    203    LYS    HG1   3226     0.0103      1.008   ; qtot -4.079
  3227         HC    203    LYS    HG2   3227     0.0103      1.008   ; qtot -4.068
  3228         CT    203    LYS     CD   3228    -0.0479      12.01   ; qtot -4.116
  3229         HC    203    LYS    HD1   3229     0.0621      1.008   ; qtot -4.054
  3230         HC    203    LYS    HD2   3230     0.0621      1.008   ; qtot -3.992
  3231         CT    203    LYS     CE   3231    -0.0143      12.01   ; qtot -4.006
  3232         HP    203    LYS    HE1   3232     0.1135      1.008   ; qtot -3.893
  3233         HP    203    LYS    HE2   3233     0.1135      1.008   ; qtot -3.779
  3234         N3    203    LYS     NZ   3234    -0.3854      14.01   ; qtot -4.165
  3235          H    203    LYS    HZ1   3235       0.34      1.008   ; qtot -3.825
  3236          H    203    LYS    HZ2   3236       0.34      1.008   ; qtot -3.485
  3237          H    203    LYS    HZ3   3237       0.34      1.008   ; qtot -3.145
  3238          C    203    LYS      C   3238     0.7341      12.01   ; qtot -2.411
  3239          O    203    LYS      O   3239    -0.5894         16   ; qtot -3
; residue 204 GLY rtp GLY  q  0.0
  3240          N    204    GLY      N   3240    -0.4157      14.01   ; qtot -3.416
  3241          H    204    GLY      H   3241     0.2719      1.008   ; qtot -3.144
  3242         CT    204    GLY     CA   3242    -0.0252      12.01   ; qtot -3.169
  3243         H1    204    GLY    HA1   3243     0.0698      1.008   ; qtot -3.099
  3244         H1    204    GLY    HA2   3244     0.0698      1.008   ; qtot -3.029
  3245          C    204    GLY      C   3245     0.5973      12.01   ; qtot -2.432
  3246          O    204    GLY      O   3246    -0.5679         16   ; qtot -3
; residue 205 ILE rtp ILE  q  0.0
  3247          N    205    ILE      N   3247    -0.4157      14.01   ; qtot -3.416
  3248          H    205    ILE      H   3248     0.2719      1.008   ; qtot -3.144
  3249         CT    205    ILE     CA   3249    -0.0597      12.01   ; qtot -3.203
  3250         H1    205    ILE     HA   3250     0.0869      1.008   ; qtot -3.117
  3251         CT    205    ILE     CB   3251     0.1303      12.01   ; qtot -2.986
  3252         HC    205    ILE     HB   3252     0.0187      1.008   ; qtot -2.968
  3253         CT    205    ILE    CG2   3253    -0.3204      12.01   ; qtot -3.288
  3254         HC    205    ILE   HG21   3254     0.0882      1.008   ; qtot -3.2
  3255         HC    205    ILE   HG22   3255     0.0882      1.008   ; qtot -3.112
  3256         HC    205    ILE   HG23   3256     0.0882      1.008   ; qtot -3.023
  3257         CT    205    ILE    CG1   3257     -0.043      12.01   ; qtot -3.066
  3258         HC    205    ILE   HG11   3258     0.0236      1.008   ; qtot -3.043
  3259         HC    205    ILE   HG12   3259     0.0236      1.008   ; qtot -3.019
  3260         CT    205    ILE     CD   3260     -0.066      12.01   ; qtot -3.085
  3261         HC    205    ILE    HD1   3261     0.0186      1.008   ; qtot -3.067
  3262         HC    205    ILE    HD2   3262     0.0186      1.008   ; qtot -3.048
  3263         HC    205    ILE    HD3   3263     0.0186      1.008   ; qtot -3.029
  3264          C    205    ILE      C   3264     0.5973      12.01   ; qtot -2.432
  3265          O    205    ILE      O   3265    -0.5679         16   ; qtot -3
; residue 206 VAL rtp VAL  q  0.0
  3266          N    206    VAL      N   3266    -0.4157      14.01   ; qtot -3.416
  3267          H    206    VAL      H   3267     0.2719      1.008   ; qtot -3.144
  3268         CT    206    VAL     CA   3268    -0.0875      12.01   ; qtot -3.231
  3269         H1    206    VAL     HA   3269     0.0969      1.008   ; qtot -3.134
  3270         CT    206    VAL     CB   3270     0.2985      12.01   ; qtot -2.836
  3271         HC    206    VAL     HB   3271    -0.0297      1.008   ; qtot -2.866
  3272         CT    206    VAL    CG1   3272    -0.3192      12.01   ; qtot -3.185
  3273         HC    206    VAL   HG11   3273     0.0791      1.008   ; qtot -3.106
  3274         HC    206    VAL   HG12   3274     0.0791      1.008   ; qtot -3.027
  3275         HC    206    VAL   HG13   3275     0.0791      1.008   ; qtot -2.947
  3276         CT    206    VAL    CG2   3276    -0.3192      12.01   ; qtot -3.267
  3277         HC    206    VAL   HG21   3277     0.0791      1.008   ; qtot -3.188
  3278         HC    206    VAL   HG22   3278     0.0791      1.008   ; qtot -3.108
  3279         HC    206    VAL   HG23   3279     0.0791      1.008   ; qtot -3.029
  3280          C    206    VAL      C   3280     0.5973      12.01   ; qtot -2.432
  3281          O    206    VAL      O   3281    -0.5679         16   ; qtot -3
; residue 207 VAL rtp VAL  q  0.0
  3282          N    207    VAL      N   3282    -0.4157      14.01   ; qtot -3.416
  3283          H    207    VAL      H   3283     0.2719      1.008   ; qtot -3.144
  3284         CT    207    VAL     CA   3284    -0.0875      12.01   ; qtot -3.231
  3285         H1    207    VAL     HA   3285     0.0969      1.008   ; qtot -3.134
  3286         CT    207    VAL     CB   3286     0.2985      12.01   ; qtot -2.836
  3287         HC    207    VAL     HB   3287    -0.0297      1.008   ; qtot -2.866
  3288         CT    207    VAL    CG1   3288    -0.3192      12.01   ; qtot -3.185
  3289         HC    207    VAL   HG11   3289     0.0791      1.008   ; qtot -3.106
  3290         HC    207    VAL   HG12   3290     0.0791      1.008   ; qtot -3.027
  3291         HC    207    VAL   HG13   3291     0.0791      1.008   ; qtot -2.947
  3292         CT    207    VAL    CG2   3292    -0.3192      12.01   ; qtot -3.267
  3293         HC    207    VAL   HG21   3293     0.0791      1.008   ; qtot -3.188
  3294         HC    207    VAL   HG22   3294     0.0791      1.008   ; qtot -3.108
  3295         HC    207    VAL   HG23   3295     0.0791      1.008   ; qtot -3.029
  3296          C    207    VAL      C   3296     0.5973      12.01   ; qtot -2.432
  3297          O    207    VAL      O   3297    -0.5679         16   ; qtot -3
; residue 208 THR rtp THR  q  0.0
  3298          N    208    THR      N   3298    -0.4157      14.01   ; qtot -3.416
  3299          H    208    THR      H   3299     0.2719      1.008   ; qtot -3.144
  3300         CT    208    THR     CA   3300    -0.0389      12.01   ; qtot -3.183
  3301         H1    208    THR     HA   3301     0.1007      1.008   ; qtot -3.082
  3302         CT    208    THR     CB   3302     0.3654      12.01   ; qtot -2.717
  3303         H1    208    THR     HB   3303     0.0043      1.008   ; qtot -2.712
  3304         CT    208    THR    CG2   3304    -0.2438      12.01   ; qtot -2.956
  3305         HC    208    THR   HG21   3305     0.0642      1.008   ; qtot -2.892
  3306         HC    208    THR   HG22   3306     0.0642      1.008   ; qtot -2.828
  3307         HC    208    THR   HG23   3307     0.0642      1.008   ; qtot -2.763
  3308         OH    208    THR    OG1   3308    -0.6761         16   ; qtot -3.44
  3309         HO    208    THR    HG1   3309     0.4102      1.008   ; qtot -3.029
  3310          C    208    THR      C   3310     0.5973      12.01   ; qtot -2.432
  3311          O    208    THR      O   3311    -0.5679         16   ; qtot -3
; residue 209 ALA rtp ALA  q  0.0
  3312          N    209    ALA      N   3312    -0.4157      14.01   ; qtot -3.416
  3313          H    209    ALA      H   3313     0.2719      1.008   ; qtot -3.144
  3314         CT    209    ALA     CA   3314     0.0337      12.01   ; qtot -3.11
  3315         H1    209    ALA     HA   3315     0.0823      1.008   ; qtot -3.028
  3316         CT    209    ALA     CB   3316    -0.1825      12.01   ; qtot -3.21
  3317         HC    209    ALA    HB1   3317     0.0603      1.008   ; qtot -3.15
  3318         HC    209    ALA    HB2   3318     0.0603      1.008   ; qtot -3.09
  3319         HC    209    ALA    HB3   3319     0.0603      1.008   ; qtot -3.029
  3320          C    209    ALA      C   3320     0.5973      12.01   ; qtot -2.432
  3321          O    209    ALA      O   3321    -0.5679         16   ; qtot -3
; residue 210 TYR rtp TYR  q  0.0
  3322          N    210    TYR      N   3322    -0.4157      14.01   ; qtot -3.416
  3323          H    210    TYR      H   3323     0.2719      1.008   ; qtot -3.144
  3324         CT    210    TYR     CA   3324    -0.0014      12.01   ; qtot -3.145
  3325         H1    210    TYR     HA   3325     0.0876      1.008   ; qtot -3.058
  3326         CT    210    TYR     CB   3326    -0.0152      12.01   ; qtot -3.073
  3327         HC    210    TYR    HB1   3327     0.0295      1.008   ; qtot -3.043
  3328         HC    210    TYR    HB2   3328     0.0295      1.008   ; qtot -3.014
  3329         CA    210    TYR     CG   3329    -0.0011      12.01   ; qtot -3.015
  3330         CA    210    TYR    CD1   3330    -0.1906      12.01   ; qtot -3.205
  3331         HA    210    TYR    HD1   3331     0.1699      1.008   ; qtot -3.036
  3332         CA    210    TYR    CE1   3332    -0.2341      12.01   ; qtot -3.27
  3333         HA    210    TYR    HE1   3333     0.1656      1.008   ; qtot -3.104
  3334          C    210    TYR     CZ   3334     0.3226      12.01   ; qtot -2.781
  3335         OH    210    TYR     OH   3335    -0.5579         16   ; qtot -3.339
  3336         HO    210    TYR     HH   3336     0.3992      1.008   ; qtot -2.94
  3337         CA    210    TYR    CE2   3337    -0.2341      12.01   ; qtot -3.174
  3338         HA    210    TYR    HE2   3338     0.1656      1.008   ; qtot -3.009
  3339         CA    210    TYR    CD2   3339    -0.1906      12.01   ; qtot -3.199
  3340         HA    210    TYR    HD2   3340     0.1699      1.008   ; qtot -3.029
  3341          C    210    TYR      C   3341     0.5973      12.01   ; qtot -2.432
  3342          O    210    TYR      O   3342    -0.5679         16   ; qtot -3
; residue 211 SER rtp SER  q  0.0
  3343          N    211    SER      N   3343    -0.4157      14.01   ; qtot -3.416
  3344          H    211    SER      H   3344     0.2719      1.008   ; qtot -3.144
  3345         CT    211    SER     CA   3345    -0.0249      12.01   ; qtot -3.169
  3346         H1    211    SER     HA   3346     0.0843      1.008   ; qtot -3.084
  3347         CT    211    SER     CB   3347     0.2117      12.01   ; qtot -2.873
  3348         H1    211    SER    HB1   3348     0.0352      1.008   ; qtot -2.837
  3349         H1    211    SER    HB2   3349     0.0352      1.008   ; qtot -2.802
  3350         OH    211    SER     OG   3350    -0.6546         16   ; qtot -3.457
  3351         HO    211    SER     HG   3351     0.4275      1.008   ; qtot -3.029
  3352          C    211    SER      C   3352     0.5973      12.01   ; qtot -2.432
  3353          O    211    SER      O   3353    -0.5679         16   ; qtot -3
; residue 212 PRO rtp PRO  q  0.0
  3354          N    212    PRO      N   3354    -0.2548      14.01   ; qtot -3.255
  3355         CT    212    PRO     CD   3355     0.0192      12.01   ; qtot -3.236
  3356         H1    212    PRO    HD1   3356     0.0391      1.008   ; qtot -3.196
  3357         H1    212    PRO    HD2   3357     0.0391      1.008   ; qtot -3.157
  3358         CT    212    PRO     CG   3358     0.0189      12.01   ; qtot -3.138
  3359         HC    212    PRO    HG1   3359     0.0213      1.008   ; qtot -3.117
  3360         HC    212    PRO    HG2   3360     0.0213      1.008   ; qtot -3.096
  3361         CT    212    PRO     CB   3361     -0.007      12.01   ; qtot -3.103
  3362         HC    212    PRO    HB1   3362     0.0253      1.008   ; qtot -3.078
  3363         HC    212    PRO    HB2   3363     0.0253      1.008   ; qtot -3.052
  3364         CT    212    PRO     CA   3364    -0.0266      12.01   ; qtot -3.079
  3365         H1    212    PRO     HA   3365     0.0641      1.008   ; qtot -3.015
  3366          C    212    PRO      C   3366     0.5896      12.01   ; qtot -2.425
  3367          O    212    PRO      O   3367    -0.5748         16   ; qtot -3
; residue 213 LEU rtp LEU  q  0.0
  3368          N    213    LEU      N   3368    -0.4157      14.01   ; qtot -3.416
  3369          H    213    LEU      H   3369     0.2719      1.008   ; qtot -3.144
  3370         CT    213    LEU     CA   3370    -0.0518      12.01   ; qtot -3.196
  3371         H1    213    LEU     HA   3371     0.0922      1.008   ; qtot -3.103
  3372         CT    213    LEU     CB   3372    -0.1102      12.01   ; qtot -3.214
  3373         HC    213    LEU    HB1   3373     0.0457      1.008   ; qtot -3.168
  3374         HC    213    LEU    HB2   3374     0.0457      1.008   ; qtot -3.122
  3375         CT    213    LEU     CG   3375     0.3531      12.01   ; qtot -2.769
  3376         HC    213    LEU     HG   3376    -0.0361      1.008   ; qtot -2.805
  3377         CT    213    LEU    CD1   3377    -0.4121      12.01   ; qtot -3.217
  3378         HC    213    LEU   HD11   3378        0.1      1.008   ; qtot -3.117
  3379         HC    213    LEU   HD12   3379        0.1      1.008   ; qtot -3.017
  3380         HC    213    LEU   HD13   3380        0.1      1.008   ; qtot -2.917
  3381         CT    213    LEU    CD2   3381    -0.4121      12.01   ; qtot -3.329
  3382         HC    213    LEU   HD21   3382        0.1      1.008   ; qtot -3.229
  3383         HC    213    LEU   HD22   3383        0.1      1.008   ; qtot -3.129
  3384         HC    213    LEU   HD23   3384        0.1      1.008   ; qtot -3.029
  3385          C    213    LEU      C   3385     0.5973      12.01   ; qtot -2.432
  3386          O    213    LEU      O   3386    -0.5679         16   ; qtot -3
; residue 214 GLY rtp GLY  q  0.0
  3387          N    214    GLY      N   3387    -0.4157      14.01   ; qtot -3.416
  3388          H    214    GLY      H   3388     0.2719      1.008   ; qtot -3.144
  3389         CT    214    GLY     CA   3389    -0.0252      12.01   ; qtot -3.169
  3390         H1    214    GLY    HA1   3390     0.0698      1.008   ; qtot -3.099
  3391         H1    214    GLY    HA2   3391     0.0698      1.008   ; qtot -3.029
  3392          C    214    GLY      C   3392     0.5973      12.01   ; qtot -2.432
  3393          O    214    GLY      O   3393    -0.5679         16   ; qtot -3
; residue 215 SER rtp SER  q  0.0
  3394          N    215    SER      N   3394    -0.4157      14.01   ; qtot -3.416
  3395          H    215    SER      H   3395     0.2719      1.008   ; qtot -3.144
  3396         CT    215    SER     CA   3396    -0.0249      12.01   ; qtot -3.169
  3397         H1    215    SER     HA   3397     0.0843      1.008   ; qtot -3.084
  3398         CT    215    SER     CB   3398     0.2117      12.01   ; qtot -2.873
  3399         H1    215    SER    HB1   3399     0.0352      1.008   ; qtot -2.837
  3400         H1    215    SER    HB2   3400     0.0352      1.008   ; qtot -2.802
  3401         OH    215    SER     OG   3401    -0.6546         16   ; qtot -3.457
  3402         HO    215    SER     HG   3402     0.4275      1.008   ; qtot -3.029
  3403          C    215    SER      C   3403     0.5973      12.01   ; qtot -2.432
  3404          O    215    SER      O   3404    -0.5679         16   ; qtot -3
; residue 216 PRO rtp PRO  q  0.0
  3405          N    216    PRO      N   3405    -0.2548      14.01   ; qtot -3.255
  3406         CT    216    PRO     CD   3406     0.0192      12.01   ; qtot -3.236
  3407         H1    216    PRO    HD1   3407     0.0391      1.008   ; qtot -3.196
  3408         H1    216    PRO    HD2   3408     0.0391      1.008   ; qtot -3.157
  3409         CT    216    PRO     CG   3409     0.0189      12.01   ; qtot -3.138
  3410         HC    216    PRO    HG1   3410     0.0213      1.008   ; qtot -3.117
  3411         HC    216    PRO    HG2   3411     0.0213      1.008   ; qtot -3.096
  3412         CT    216    PRO     CB   3412     -0.007      12.01   ; qtot -3.103
  3413         HC    216    PRO    HB1   3413     0.0253      1.008   ; qtot -3.078
  3414         HC    216    PRO    HB2   3414     0.0253      1.008   ; qtot -3.052
  3415         CT    216    PRO     CA   3415    -0.0266      12.01   ; qtot -3.079
  3416         H1    216    PRO     HA   3416     0.0641      1.008   ; qtot -3.015
  3417          C    216    PRO      C   3417     0.5896      12.01   ; qtot -2.425
  3418          O    216    PRO      O   3418    -0.5748         16   ; qtot -3
; residue 217 ASP rtp ASP  q -1.0
  3419          N    217    ASP      N   3419    -0.5163      14.01   ; qtot -3.516
  3420          H    217    ASP      H   3420     0.2936      1.008   ; qtot -3.223
  3421         CT    217    ASP     CA   3421     0.0381      12.01   ; qtot -3.185
  3422         H1    217    ASP     HA   3422      0.088      1.008   ; qtot -3.097
  3423         CT    217    ASP     CB   3423    -0.0303      12.01   ; qtot -3.127
  3424         HC    217    ASP    HB1   3424    -0.0122      1.008   ; qtot -3.139
  3425         HC    217    ASP    HB2   3425    -0.0122      1.008   ; qtot -3.151
  3426          C    217    ASP     CG   3426     0.7994      12.01   ; qtot -2.352
  3427         O2    217    ASP    OD1   3427    -0.8014         16   ; qtot -3.153
  3428         O2    217    ASP    OD2   3428    -0.8014         16   ; qtot -3.955
  3429          C    217    ASP      C   3429     0.5366      12.01   ; qtot -3.418
  3430          O    217    ASP      O   3430    -0.5819         16   ; qtot -4
; residue 218 ARG rtp ARG  q +1.0
  3431          N    218    ARG      N   3431    -0.3479      14.01   ; qtot -4.348
  3432          H    218    ARG      H   3432     0.2747      1.008   ; qtot -4.073
  3433         CT    218    ARG     CA   3433    -0.2637      12.01   ; qtot -4.337
  3434         H1    218    ARG     HA   3434      0.156      1.008   ; qtot -4.181
  3435         CT    218    ARG     CB   3435    -0.0007      12.01   ; qtot -4.182
  3436         HC    218    ARG    HB1   3436     0.0327      1.008   ; qtot -4.149
  3437         HC    218    ARG    HB2   3437     0.0327      1.008   ; qtot -4.116
  3438         CT    218    ARG     CG   3438      0.039      12.01   ; qtot -4.077
  3439         HC    218    ARG    HG1   3439     0.0285      1.008   ; qtot -4.049
  3440         HC    218    ARG    HG2   3440     0.0285      1.008   ; qtot -4.02
  3441         CT    218    ARG     CD   3441     0.0486      12.01   ; qtot -3.972
  3442         H1    218    ARG    HD1   3442     0.0687      1.008   ; qtot -3.903
  3443         H1    218    ARG    HD2   3443     0.0687      1.008   ; qtot -3.834
  3444         N2    218    ARG     NE   3444    -0.5295      14.01   ; qtot -4.364
  3445          H    218    ARG     HE   3445     0.3456      1.008   ; qtot -4.018
  3446         CA    218    ARG     CZ   3446     0.8076      12.01   ; qtot -3.21
  3447         N2    218    ARG    NH1   3447    -0.8627      14.01   ; qtot -4.073
  3448          H    218    ARG   HH11   3448     0.4478      1.008   ; qtot -3.625
  3449          H    218    ARG   HH12   3449     0.4478      1.008   ; qtot -3.178
  3450         N2    218    ARG    NH2   3450    -0.8627      14.01   ; qtot -4.04
  3451          H    218    ARG   HH21   3451     0.4478      1.008   ; qtot -3.592
  3452          H    218    ARG   HH22   3452     0.4478      1.008   ; qtot -3.145
  3453          C    218    ARG      C   3453     0.7341      12.01   ; qtot -2.411
  3454          O    218    ARG      O   3454    -0.5894         16   ; qtot -3
; residue 219 PRO rtp PRO  q  0.0
  3455          N    219    PRO      N   3455    -0.2548      14.01   ; qtot -3.255
  3456         CT    219    PRO     CD   3456     0.0192      12.01   ; qtot -3.236
  3457         H1    219    PRO    HD1   3457     0.0391      1.008   ; qtot -3.196
  3458         H1    219    PRO    HD2   3458     0.0391      1.008   ; qtot -3.157
  3459         CT    219    PRO     CG   3459     0.0189      12.01   ; qtot -3.138
  3460         HC    219    PRO    HG1   3460     0.0213      1.008   ; qtot -3.117
  3461         HC    219    PRO    HG2   3461     0.0213      1.008   ; qtot -3.096
  3462         CT    219    PRO     CB   3462     -0.007      12.01   ; qtot -3.103
  3463         HC    219    PRO    HB1   3463     0.0253      1.008   ; qtot -3.078
  3464         HC    219    PRO    HB2   3464     0.0253      1.008   ; qtot -3.052
  3465         CT    219    PRO     CA   3465    -0.0266      12.01   ; qtot -3.079
  3466         H1    219    PRO     HA   3466     0.0641      1.008   ; qtot -3.015
  3467          C    219    PRO      C   3467     0.5896      12.01   ; qtot -2.425
  3468          O    219    PRO      O   3468    -0.5748         16   ; qtot -3
; residue 220 TRP rtp TRP  q  0.0
  3469          N    220    TRP      N   3469    -0.4157      14.01   ; qtot -3.416
  3470          H    220    TRP      H   3470     0.2719      1.008   ; qtot -3.144
  3471         CT    220    TRP     CA   3471    -0.0275      12.01   ; qtot -3.171
  3472         H1    220    TRP     HA   3472     0.1123      1.008   ; qtot -3.059
  3473         CT    220    TRP     CB   3473     -0.005      12.01   ; qtot -3.064
  3474         HC    220    TRP    HB1   3474     0.0339      1.008   ; qtot -3.03
  3475         HC    220    TRP    HB2   3475     0.0339      1.008   ; qtot -2.996
  3476         C*    220    TRP     CG   3476    -0.1415      12.01   ; qtot -3.138
  3477         CW    220    TRP    CD1   3477    -0.1638      12.01   ; qtot -3.301
  3478         H4    220    TRP    HD1   3478     0.2062      1.008   ; qtot -3.095
  3479         NA    220    TRP    NE1   3479    -0.3418      14.01   ; qtot -3.437
  3480          H    220    TRP    HE1   3480     0.3412      1.008   ; qtot -3.096
  3481         CN    220    TRP    CE2   3481      0.138      12.01   ; qtot -2.958
  3482         CA    220    TRP    CZ2   3482    -0.2601      12.01   ; qtot -3.218
  3483         HA    220    TRP    HZ2   3483     0.1572      1.008   ; qtot -3.061
  3484         CA    220    TRP    CH2   3484    -0.1134      12.01   ; qtot -3.174
  3485         HA    220    TRP    HH2   3485     0.1417      1.008   ; qtot -3.032
  3486         CA    220    TRP    CZ3   3486    -0.1972      12.01   ; qtot -3.23
  3487         HA    220    TRP    HZ3   3487     0.1447      1.008   ; qtot -3.085
  3488         CA    220    TRP    CE3   3488    -0.2387      12.01   ; qtot -3.324
  3489         HA    220    TRP    HE3   3489       0.17      1.008   ; qtot -3.154
  3490         CB    220    TRP    CD2   3490     0.1243      12.01   ; qtot -3.029
  3491          C    220    TRP      C   3491     0.5973      12.01   ; qtot -2.432
  3492          O    220    TRP      O   3492    -0.5679         16   ; qtot -3
; residue 221 ALA rtp ALA  q  0.0
  3493          N    221    ALA      N   3493    -0.4157      14.01   ; qtot -3.416
  3494          H    221    ALA      H   3494     0.2719      1.008   ; qtot -3.144
  3495         CT    221    ALA     CA   3495     0.0337      12.01   ; qtot -3.11
  3496         H1    221    ALA     HA   3496     0.0823      1.008   ; qtot -3.028
  3497         CT    221    ALA     CB   3497    -0.1825      12.01   ; qtot -3.21
  3498         HC    221    ALA    HB1   3498     0.0603      1.008   ; qtot -3.15
  3499         HC    221    ALA    HB2   3499     0.0603      1.008   ; qtot -3.09
  3500         HC    221    ALA    HB3   3500     0.0603      1.008   ; qtot -3.029
  3501          C    221    ALA      C   3501     0.5973      12.01   ; qtot -2.432
  3502          O    221    ALA      O   3502    -0.5679         16   ; qtot -3
; residue 222 LYS rtp LYS  q +1.0
  3503          N    222    LYS      N   3503    -0.3479      14.01   ; qtot -3.348
  3504          H    222    LYS      H   3504     0.2747      1.008   ; qtot -3.073
  3505         CT    222    LYS     CA   3505      -0.24      12.01   ; qtot -3.313
  3506         H1    222    LYS     HA   3506     0.1426      1.008   ; qtot -3.171
  3507         CT    222    LYS     CB   3507    -0.0094      12.01   ; qtot -3.18
  3508         HC    222    LYS    HB1   3508     0.0362      1.008   ; qtot -3.144
  3509         HC    222    LYS    HB2   3509     0.0362      1.008   ; qtot -3.108
  3510         CT    222    LYS     CG   3510     0.0187      12.01   ; qtot -3.089
  3511         HC    222    LYS    HG1   3511     0.0103      1.008   ; qtot -3.079
  3512         HC    222    LYS    HG2   3512     0.0103      1.008   ; qtot -3.068
  3513         CT    222    LYS     CD   3513    -0.0479      12.01   ; qtot -3.116
  3514         HC    222    LYS    HD1   3514     0.0621      1.008   ; qtot -3.054
  3515         HC    222    LYS    HD2   3515     0.0621      1.008   ; qtot -2.992
  3516         CT    222    LYS     CE   3516    -0.0143      12.01   ; qtot -3.006
  3517         HP    222    LYS    HE1   3517     0.1135      1.008   ; qtot -2.893
  3518         HP    222    LYS    HE2   3518     0.1135      1.008   ; qtot -2.779
  3519         N3    222    LYS     NZ   3519    -0.3854      14.01   ; qtot -3.165
  3520          H    222    LYS    HZ1   3520       0.34      1.008   ; qtot -2.825
  3521          H    222    LYS    HZ2   3521       0.34      1.008   ; qtot -2.485
  3522          H    222    LYS    HZ3   3522       0.34      1.008   ; qtot -2.145
  3523          C    222    LYS      C   3523     0.7341      12.01   ; qtot -1.411
  3524          O    222    LYS      O   3524    -0.5894         16   ; qtot -2
; residue 223 PRO rtp PRO  q  0.0
  3525          N    223    PRO      N   3525    -0.2548      14.01   ; qtot -2.255
  3526         CT    223    PRO     CD   3526     0.0192      12.01   ; qtot -2.236
  3527         H1    223    PRO    HD1   3527     0.0391      1.008   ; qtot -2.196
  3528         H1    223    PRO    HD2   3528     0.0391      1.008   ; qtot -2.157
  3529         CT    223    PRO     CG   3529     0.0189      12.01   ; qtot -2.138
  3530         HC    223    PRO    HG1   3530     0.0213      1.008   ; qtot -2.117
  3531         HC    223    PRO    HG2   3531     0.0213      1.008   ; qtot -2.096
  3532         CT    223    PRO     CB   3532     -0.007      12.01   ; qtot -2.103
  3533         HC    223    PRO    HB1   3533     0.0253      1.008   ; qtot -2.078
  3534         HC    223    PRO    HB2   3534     0.0253      1.008   ; qtot -2.052
  3535         CT    223    PRO     CA   3535    -0.0266      12.01   ; qtot -2.079
  3536         H1    223    PRO     HA   3536     0.0641      1.008   ; qtot -2.015
  3537          C    223    PRO      C   3537     0.5896      12.01   ; qtot -1.425
  3538          O    223    PRO      O   3538    -0.5748         16   ; qtot -2
; residue 224 GLU rtp GLU  q -1.0
  3539          N    224    GLU      N   3539    -0.5163      14.01   ; qtot -2.516
  3540          H    224    GLU      H   3540     0.2936      1.008   ; qtot -2.223
  3541         CT    224    GLU     CA   3541     0.0397      12.01   ; qtot -2.183
  3542         H1    224    GLU     HA   3542     0.1105      1.008   ; qtot -2.072
  3543         CT    224    GLU     CB   3543      0.056      12.01   ; qtot -2.016
  3544         HC    224    GLU    HB1   3544    -0.0173      1.008   ; qtot -2.034
  3545         HC    224    GLU    HB2   3545    -0.0173      1.008   ; qtot -2.051
  3546         CT    224    GLU     CG   3546     0.0136      12.01   ; qtot -2.037
  3547         HC    224    GLU    HG1   3547    -0.0425      1.008   ; qtot -2.08
  3548         HC    224    GLU    HG2   3548    -0.0425      1.008   ; qtot -2.122
  3549          C    224    GLU     CD   3549     0.8054      12.01   ; qtot -1.317
  3550         O2    224    GLU    OE1   3550    -0.8188         16   ; qtot -2.136
  3551         O2    224    GLU    OE2   3551    -0.8188         16   ; qtot -2.955
  3552          C    224    GLU      C   3552     0.5366      12.01   ; qtot -2.418
  3553          O    224    GLU      O   3553    -0.5819         16   ; qtot -3
; residue 225 ASP rtp ASP  q -1.0
  3554          N    225    ASP      N   3554    -0.5163      14.01   ; qtot -3.516
  3555          H    225    ASP      H   3555     0.2936      1.008   ; qtot -3.223
  3556         CT    225    ASP     CA   3556     0.0381      12.01   ; qtot -3.185
  3557         H1    225    ASP     HA   3557      0.088      1.008   ; qtot -3.097
  3558         CT    225    ASP     CB   3558    -0.0303      12.01   ; qtot -3.127
  3559         HC    225    ASP    HB1   3559    -0.0122      1.008   ; qtot -3.139
  3560         HC    225    ASP    HB2   3560    -0.0122      1.008   ; qtot -3.151
  3561          C    225    ASP     CG   3561     0.7994      12.01   ; qtot -2.352
  3562         O2    225    ASP    OD1   3562    -0.8014         16   ; qtot -3.153
  3563         O2    225    ASP    OD2   3563    -0.8014         16   ; qtot -3.955
  3564          C    225    ASP      C   3564     0.5366      12.01   ; qtot -3.418
  3565          O    225    ASP      O   3565    -0.5819         16   ; qtot -4
; residue 226 PRO rtp PRO  q  0.0
  3566          N    226    PRO      N   3566    -0.2548      14.01   ; qtot -4.255
  3567         CT    226    PRO     CD   3567     0.0192      12.01   ; qtot -4.236
  3568         H1    226    PRO    HD1   3568     0.0391      1.008   ; qtot -4.196
  3569         H1    226    PRO    HD2   3569     0.0391      1.008   ; qtot -4.157
  3570         CT    226    PRO     CG   3570     0.0189      12.01   ; qtot -4.138
  3571         HC    226    PRO    HG1   3571     0.0213      1.008   ; qtot -4.117
  3572         HC    226    PRO    HG2   3572     0.0213      1.008   ; qtot -4.096
  3573         CT    226    PRO     CB   3573     -0.007      12.01   ; qtot -4.103
  3574         HC    226    PRO    HB1   3574     0.0253      1.008   ; qtot -4.078
  3575         HC    226    PRO    HB2   3575     0.0253      1.008   ; qtot -4.052
  3576         CT    226    PRO     CA   3576    -0.0266      12.01   ; qtot -4.079
  3577         H1    226    PRO     HA   3577     0.0641      1.008   ; qtot -4.015
  3578          C    226    PRO      C   3578     0.5896      12.01   ; qtot -3.425
  3579          O    226    PRO      O   3579    -0.5748         16   ; qtot -4
; residue 227 SER rtp SER  q  0.0
  3580          N    227    SER      N   3580    -0.4157      14.01   ; qtot -4.416
  3581          H    227    SER      H   3581     0.2719      1.008   ; qtot -4.144
  3582         CT    227    SER     CA   3582    -0.0249      12.01   ; qtot -4.169
  3583         H1    227    SER     HA   3583     0.0843      1.008   ; qtot -4.084
  3584         CT    227    SER     CB   3584     0.2117      12.01   ; qtot -3.873
  3585         H1    227    SER    HB1   3585     0.0352      1.008   ; qtot -3.837
  3586         H1    227    SER    HB2   3586     0.0352      1.008   ; qtot -3.802
  3587         OH    227    SER     OG   3587    -0.6546         16   ; qtot -4.457
  3588         HO    227    SER     HG   3588     0.4275      1.008   ; qtot -4.029
  3589          C    227    SER      C   3589     0.5973      12.01   ; qtot -3.432
  3590          O    227    SER      O   3590    -0.5679         16   ; qtot -4
; residue 228 LEU rtp LEU  q  0.0
  3591          N    228    LEU      N   3591    -0.4157      14.01   ; qtot -4.416
  3592          H    228    LEU      H   3592     0.2719      1.008   ; qtot -4.144
  3593         CT    228    LEU     CA   3593    -0.0518      12.01   ; qtot -4.196
  3594         H1    228    LEU     HA   3594     0.0922      1.008   ; qtot -4.103
  3595         CT    228    LEU     CB   3595    -0.1102      12.01   ; qtot -4.214
  3596         HC    228    LEU    HB1   3596     0.0457      1.008   ; qtot -4.168
  3597         HC    228    LEU    HB2   3597     0.0457      1.008   ; qtot -4.122
  3598         CT    228    LEU     CG   3598     0.3531      12.01   ; qtot -3.769
  3599         HC    228    LEU     HG   3599    -0.0361      1.008   ; qtot -3.805
  3600         CT    228    LEU    CD1   3600    -0.4121      12.01   ; qtot -4.217
  3601         HC    228    LEU   HD11   3601        0.1      1.008   ; qtot -4.117
  3602         HC    228    LEU   HD12   3602        0.1      1.008   ; qtot -4.017
  3603         HC    228    LEU   HD13   3603        0.1      1.008   ; qtot -3.917
  3604         CT    228    LEU    CD2   3604    -0.4121      12.01   ; qtot -4.329
  3605         HC    228    LEU   HD21   3605        0.1      1.008   ; qtot -4.229
  3606         HC    228    LEU   HD22   3606        0.1      1.008   ; qtot -4.129
  3607         HC    228    LEU   HD23   3607        0.1      1.008   ; qtot -4.029
  3608          C    228    LEU      C   3608     0.5973      12.01   ; qtot -3.432
  3609          O    228    LEU      O   3609    -0.5679         16   ; qtot -4
; residue 229 LEU rtp LEU  q  0.0
  3610          N    229    LEU      N   3610    -0.4157      14.01   ; qtot -4.416
  3611          H    229    LEU      H   3611     0.2719      1.008   ; qtot -4.144
  3612         CT    229    LEU     CA   3612    -0.0518      12.01   ; qtot -4.196
  3613         H1    229    LEU     HA   3613     0.0922      1.008   ; qtot -4.103
  3614         CT    229    LEU     CB   3614    -0.1102      12.01   ; qtot -4.214
  3615         HC    229    LEU    HB1   3615     0.0457      1.008   ; qtot -4.168
  3616         HC    229    LEU    HB2   3616     0.0457      1.008   ; qtot -4.122
  3617         CT    229    LEU     CG   3617     0.3531      12.01   ; qtot -3.769
  3618         HC    229    LEU     HG   3618    -0.0361      1.008   ; qtot -3.805
  3619         CT    229    LEU    CD1   3619    -0.4121      12.01   ; qtot -4.217
  3620         HC    229    LEU   HD11   3620        0.1      1.008   ; qtot -4.117
  3621         HC    229    LEU   HD12   3621        0.1      1.008   ; qtot -4.017
  3622         HC    229    LEU   HD13   3622        0.1      1.008   ; qtot -3.917
  3623         CT    229    LEU    CD2   3623    -0.4121      12.01   ; qtot -4.329
  3624         HC    229    LEU   HD21   3624        0.1      1.008   ; qtot -4.229
  3625         HC    229    LEU   HD22   3625        0.1      1.008   ; qtot -4.129
  3626         HC    229    LEU   HD23   3626        0.1      1.008   ; qtot -4.029
  3627          C    229    LEU      C   3627     0.5973      12.01   ; qtot -3.432
  3628          O    229    LEU      O   3628    -0.5679         16   ; qtot -4
; residue 230 GLU rtp GLU  q -1.0
  3629          N    230    GLU      N   3629    -0.5163      14.01   ; qtot -4.516
  3630          H    230    GLU      H   3630     0.2936      1.008   ; qtot -4.223
  3631         CT    230    GLU     CA   3631     0.0397      12.01   ; qtot -4.183
  3632         H1    230    GLU     HA   3632     0.1105      1.008   ; qtot -4.072
  3633         CT    230    GLU     CB   3633      0.056      12.01   ; qtot -4.016
  3634         HC    230    GLU    HB1   3634    -0.0173      1.008   ; qtot -4.034
  3635         HC    230    GLU    HB2   3635    -0.0173      1.008   ; qtot -4.051
  3636         CT    230    GLU     CG   3636     0.0136      12.01   ; qtot -4.037
  3637         HC    230    GLU    HG1   3637    -0.0425      1.008   ; qtot -4.08
  3638         HC    230    GLU    HG2   3638    -0.0425      1.008   ; qtot -4.122
  3639          C    230    GLU     CD   3639     0.8054      12.01   ; qtot -3.317
  3640         O2    230    GLU    OE1   3640    -0.8188         16   ; qtot -4.136
  3641         O2    230    GLU    OE2   3641    -0.8188         16   ; qtot -4.955
  3642          C    230    GLU      C   3642     0.5366      12.01   ; qtot -4.418
  3643          O    230    GLU      O   3643    -0.5819         16   ; qtot -5
; residue 231 ASP rtp ASP  q -1.0
  3644          N    231    ASP      N   3644    -0.5163      14.01   ; qtot -5.516
  3645          H    231    ASP      H   3645     0.2936      1.008   ; qtot -5.223
  3646         CT    231    ASP     CA   3646     0.0381      12.01   ; qtot -5.185
  3647         H1    231    ASP     HA   3647      0.088      1.008   ; qtot -5.097
  3648         CT    231    ASP     CB   3648    -0.0303      12.01   ; qtot -5.127
  3649         HC    231    ASP    HB1   3649    -0.0122      1.008   ; qtot -5.139
  3650         HC    231    ASP    HB2   3650    -0.0122      1.008   ; qtot -5.151
  3651          C    231    ASP     CG   3651     0.7994      12.01   ; qtot -4.352
  3652         O2    231    ASP    OD1   3652    -0.8014         16   ; qtot -5.153
  3653         O2    231    ASP    OD2   3653    -0.8014         16   ; qtot -5.955
  3654          C    231    ASP      C   3654     0.5366      12.01   ; qtot -5.418
  3655          O    231    ASP      O   3655    -0.5819         16   ; qtot -6
; residue 232 PRO rtp PRO  q  0.0
  3656          N    232    PRO      N   3656    -0.2548      14.01   ; qtot -6.255
  3657         CT    232    PRO     CD   3657     0.0192      12.01   ; qtot -6.236
  3658         H1    232    PRO    HD1   3658     0.0391      1.008   ; qtot -6.196
  3659         H1    232    PRO    HD2   3659     0.0391      1.008   ; qtot -6.157
  3660         CT    232    PRO     CG   3660     0.0189      12.01   ; qtot -6.138
  3661         HC    232    PRO    HG1   3661     0.0213      1.008   ; qtot -6.117
  3662         HC    232    PRO    HG2   3662     0.0213      1.008   ; qtot -6.096
  3663         CT    232    PRO     CB   3663     -0.007      12.01   ; qtot -6.103
  3664         HC    232    PRO    HB1   3664     0.0253      1.008   ; qtot -6.078
  3665         HC    232    PRO    HB2   3665     0.0253      1.008   ; qtot -6.052
  3666         CT    232    PRO     CA   3666    -0.0266      12.01   ; qtot -6.079
  3667         H1    232    PRO     HA   3667     0.0641      1.008   ; qtot -6.015
  3668          C    232    PRO      C   3668     0.5896      12.01   ; qtot -5.425
  3669          O    232    PRO      O   3669    -0.5748         16   ; qtot -6
; residue 233 ARG rtp ARG  q +1.0
  3670          N    233    ARG      N   3670    -0.3479      14.01   ; qtot -6.348
  3671          H    233    ARG      H   3671     0.2747      1.008   ; qtot -6.073
  3672         CT    233    ARG     CA   3672    -0.2637      12.01   ; qtot -6.337
  3673         H1    233    ARG     HA   3673      0.156      1.008   ; qtot -6.181
  3674         CT    233    ARG     CB   3674    -0.0007      12.01   ; qtot -6.182
  3675         HC    233    ARG    HB1   3675     0.0327      1.008   ; qtot -6.149
  3676         HC    233    ARG    HB2   3676     0.0327      1.008   ; qtot -6.116
  3677         CT    233    ARG     CG   3677      0.039      12.01   ; qtot -6.077
  3678         HC    233    ARG    HG1   3678     0.0285      1.008   ; qtot -6.049
  3679         HC    233    ARG    HG2   3679     0.0285      1.008   ; qtot -6.02
  3680         CT    233    ARG     CD   3680     0.0486      12.01   ; qtot -5.972
  3681         H1    233    ARG    HD1   3681     0.0687      1.008   ; qtot -5.903
  3682         H1    233    ARG    HD2   3682     0.0687      1.008   ; qtot -5.834
  3683         N2    233    ARG     NE   3683    -0.5295      14.01   ; qtot -6.364
  3684          H    233    ARG     HE   3684     0.3456      1.008   ; qtot -6.018
  3685         CA    233    ARG     CZ   3685     0.8076      12.01   ; qtot -5.21
  3686         N2    233    ARG    NH1   3686    -0.8627      14.01   ; qtot -6.073
  3687          H    233    ARG   HH11   3687     0.4478      1.008   ; qtot -5.625
  3688          H    233    ARG   HH12   3688     0.4478      1.008   ; qtot -5.178
  3689         N2    233    ARG    NH2   3689    -0.8627      14.01   ; qtot -6.04
  3690          H    233    ARG   HH21   3690     0.4478      1.008   ; qtot -5.592
  3691          H    233    ARG   HH22   3691     0.4478      1.008   ; qtot -5.145
  3692          C    233    ARG      C   3692     0.7341      12.01   ; qtot -4.411
  3693          O    233    ARG      O   3693    -0.5894         16   ; qtot -5
; residue 234 ILE rtp ILE  q  0.0
  3694          N    234    ILE      N   3694    -0.4157      14.01   ; qtot -5.416
  3695          H    234    ILE      H   3695     0.2719      1.008   ; qtot -5.144
  3696         CT    234    ILE     CA   3696    -0.0597      12.01   ; qtot -5.203
  3697         H1    234    ILE     HA   3697     0.0869      1.008   ; qtot -5.117
  3698         CT    234    ILE     CB   3698     0.1303      12.01   ; qtot -4.986
  3699         HC    234    ILE     HB   3699     0.0187      1.008   ; qtot -4.968
  3700         CT    234    ILE    CG2   3700    -0.3204      12.01   ; qtot -5.288
  3701         HC    234    ILE   HG21   3701     0.0882      1.008   ; qtot -5.2
  3702         HC    234    ILE   HG22   3702     0.0882      1.008   ; qtot -5.112
  3703         HC    234    ILE   HG23   3703     0.0882      1.008   ; qtot -5.023
  3704         CT    234    ILE    CG1   3704     -0.043      12.01   ; qtot -5.066
  3705         HC    234    ILE   HG11   3705     0.0236      1.008   ; qtot -5.043
  3706         HC    234    ILE   HG12   3706     0.0236      1.008   ; qtot -5.019
  3707         CT    234    ILE     CD   3707     -0.066      12.01   ; qtot -5.085
  3708         HC    234    ILE    HD1   3708     0.0186      1.008   ; qtot -5.067
  3709         HC    234    ILE    HD2   3709     0.0186      1.008   ; qtot -5.048
  3710         HC    234    ILE    HD3   3710     0.0186      1.008   ; qtot -5.029
  3711          C    234    ILE      C   3711     0.5973      12.01   ; qtot -4.432
  3712          O    234    ILE      O   3712    -0.5679         16   ; qtot -5
; residue 235 LYS rtp LYS  q +1.0
  3713          N    235    LYS      N   3713    -0.3479      14.01   ; qtot -5.348
  3714          H    235    LYS      H   3714     0.2747      1.008   ; qtot -5.073
  3715         CT    235    LYS     CA   3715      -0.24      12.01   ; qtot -5.313
  3716         H1    235    LYS     HA   3716     0.1426      1.008   ; qtot -5.171
  3717         CT    235    LYS     CB   3717    -0.0094      12.01   ; qtot -5.18
  3718         HC    235    LYS    HB1   3718     0.0362      1.008   ; qtot -5.144
  3719         HC    235    LYS    HB2   3719     0.0362      1.008   ; qtot -5.108
  3720         CT    235    LYS     CG   3720     0.0187      12.01   ; qtot -5.089
  3721         HC    235    LYS    HG1   3721     0.0103      1.008   ; qtot -5.079
  3722         HC    235    LYS    HG2   3722     0.0103      1.008   ; qtot -5.068
  3723         CT    235    LYS     CD   3723    -0.0479      12.01   ; qtot -5.116
  3724         HC    235    LYS    HD1   3724     0.0621      1.008   ; qtot -5.054
  3725         HC    235    LYS    HD2   3725     0.0621      1.008   ; qtot -4.992
  3726         CT    235    LYS     CE   3726    -0.0143      12.01   ; qtot -5.006
  3727         HP    235    LYS    HE1   3727     0.1135      1.008   ; qtot -4.893
  3728         HP    235    LYS    HE2   3728     0.1135      1.008   ; qtot -4.779
  3729         N3    235    LYS     NZ   3729    -0.3854      14.01   ; qtot -5.165
  3730          H    235    LYS    HZ1   3730       0.34      1.008   ; qtot -4.825
  3731          H    235    LYS    HZ2   3731       0.34      1.008   ; qtot -4.485
  3732          H    235    LYS    HZ3   3732       0.34      1.008   ; qtot -4.145
  3733          C    235    LYS      C   3733     0.7341      12.01   ; qtot -3.411
  3734          O    235    LYS      O   3734    -0.5894         16   ; qtot -4
; residue 236 ALA rtp ALA  q  0.0
  3735          N    236    ALA      N   3735    -0.4157      14.01   ; qtot -4.416
  3736          H    236    ALA      H   3736     0.2719      1.008   ; qtot -4.144
  3737         CT    236    ALA     CA   3737     0.0337      12.01   ; qtot -4.11
  3738         H1    236    ALA     HA   3738     0.0823      1.008   ; qtot -4.028
  3739         CT    236    ALA     CB   3739    -0.1825      12.01   ; qtot -4.21
  3740         HC    236    ALA    HB1   3740     0.0603      1.008   ; qtot -4.15
  3741         HC    236    ALA    HB2   3741     0.0603      1.008   ; qtot -4.09
  3742         HC    236    ALA    HB3   3742     0.0603      1.008   ; qtot -4.029
  3743          C    236    ALA      C   3743     0.5973      12.01   ; qtot -3.432
  3744          O    236    ALA      O   3744    -0.5679         16   ; qtot -4
; residue 237 ILE rtp ILE  q  0.0
  3745          N    237    ILE      N   3745    -0.4157      14.01   ; qtot -4.416
  3746          H    237    ILE      H   3746     0.2719      1.008   ; qtot -4.144
  3747         CT    237    ILE     CA   3747    -0.0597      12.01   ; qtot -4.203
  3748         H1    237    ILE     HA   3748     0.0869      1.008   ; qtot -4.117
  3749         CT    237    ILE     CB   3749     0.1303      12.01   ; qtot -3.986
  3750         HC    237    ILE     HB   3750     0.0187      1.008   ; qtot -3.968
  3751         CT    237    ILE    CG2   3751    -0.3204      12.01   ; qtot -4.288
  3752         HC    237    ILE   HG21   3752     0.0882      1.008   ; qtot -4.2
  3753         HC    237    ILE   HG22   3753     0.0882      1.008   ; qtot -4.112
  3754         HC    237    ILE   HG23   3754     0.0882      1.008   ; qtot -4.023
  3755         CT    237    ILE    CG1   3755     -0.043      12.01   ; qtot -4.066
  3756         HC    237    ILE   HG11   3756     0.0236      1.008   ; qtot -4.043
  3757         HC    237    ILE   HG12   3757     0.0236      1.008   ; qtot -4.019
  3758         CT    237    ILE     CD   3758     -0.066      12.01   ; qtot -4.085
  3759         HC    237    ILE    HD1   3759     0.0186      1.008   ; qtot -4.067
  3760         HC    237    ILE    HD2   3760     0.0186      1.008   ; qtot -4.048
  3761         HC    237    ILE    HD3   3761     0.0186      1.008   ; qtot -4.029
  3762          C    237    ILE      C   3762     0.5973      12.01   ; qtot -3.432
  3763          O    237    ILE      O   3763    -0.5679         16   ; qtot -4
; residue 238 ALA rtp ALA  q  0.0
  3764          N    238    ALA      N   3764    -0.4157      14.01   ; qtot -4.416
  3765          H    238    ALA      H   3765     0.2719      1.008   ; qtot -4.144
  3766         CT    238    ALA     CA   3766     0.0337      12.01   ; qtot -4.11
  3767         H1    238    ALA     HA   3767     0.0823      1.008   ; qtot -4.028
  3768         CT    238    ALA     CB   3768    -0.1825      12.01   ; qtot -4.21
  3769         HC    238    ALA    HB1   3769     0.0603      1.008   ; qtot -4.15
  3770         HC    238    ALA    HB2   3770     0.0603      1.008   ; qtot -4.09
  3771         HC    238    ALA    HB3   3771     0.0603      1.008   ; qtot -4.029
  3772          C    238    ALA      C   3772     0.5973      12.01   ; qtot -3.432
  3773          O    238    ALA      O   3773    -0.5679         16   ; qtot -4
; residue 239 ALA rtp ALA  q  0.0
  3774          N    239    ALA      N   3774    -0.4157      14.01   ; qtot -4.416
  3775          H    239    ALA      H   3775     0.2719      1.008   ; qtot -4.144
  3776         CT    239    ALA     CA   3776     0.0337      12.01   ; qtot -4.11
  3777         H1    239    ALA     HA   3777     0.0823      1.008   ; qtot -4.028
  3778         CT    239    ALA     CB   3778    -0.1825      12.01   ; qtot -4.21
  3779         HC    239    ALA    HB1   3779     0.0603      1.008   ; qtot -4.15
  3780         HC    239    ALA    HB2   3780     0.0603      1.008   ; qtot -4.09
  3781         HC    239    ALA    HB3   3781     0.0603      1.008   ; qtot -4.029
  3782          C    239    ALA      C   3782     0.5973      12.01   ; qtot -3.432
  3783          O    239    ALA      O   3783    -0.5679         16   ; qtot -4
; residue 240 LYS rtp LYS  q +1.0
  3784          N    240    LYS      N   3784    -0.3479      14.01   ; qtot -4.348
  3785          H    240    LYS      H   3785     0.2747      1.008   ; qtot -4.073
  3786         CT    240    LYS     CA   3786      -0.24      12.01   ; qtot -4.313
  3787         H1    240    LYS     HA   3787     0.1426      1.008   ; qtot -4.171
  3788         CT    240    LYS     CB   3788    -0.0094      12.01   ; qtot -4.18
  3789         HC    240    LYS    HB1   3789     0.0362      1.008   ; qtot -4.144
  3790         HC    240    LYS    HB2   3790     0.0362      1.008   ; qtot -4.108
  3791         CT    240    LYS     CG   3791     0.0187      12.01   ; qtot -4.089
  3792         HC    240    LYS    HG1   3792     0.0103      1.008   ; qtot -4.079
  3793         HC    240    LYS    HG2   3793     0.0103      1.008   ; qtot -4.068
  3794         CT    240    LYS     CD   3794    -0.0479      12.01   ; qtot -4.116
  3795         HC    240    LYS    HD1   3795     0.0621      1.008   ; qtot -4.054
  3796         HC    240    LYS    HD2   3796     0.0621      1.008   ; qtot -3.992
  3797         CT    240    LYS     CE   3797    -0.0143      12.01   ; qtot -4.006
  3798         HP    240    LYS    HE1   3798     0.1135      1.008   ; qtot -3.893
  3799         HP    240    LYS    HE2   3799     0.1135      1.008   ; qtot -3.779
  3800         N3    240    LYS     NZ   3800    -0.3854      14.01   ; qtot -4.165
  3801          H    240    LYS    HZ1   3801       0.34      1.008   ; qtot -3.825
  3802          H    240    LYS    HZ2   3802       0.34      1.008   ; qtot -3.485
  3803          H    240    LYS    HZ3   3803       0.34      1.008   ; qtot -3.145
  3804          C    240    LYS      C   3804     0.7341      12.01   ; qtot -2.411
  3805          O    240    LYS      O   3805    -0.5894         16   ; qtot -3
; residue 241 HIS rtp HIE  q  0.0
  3806          N    241    HIS      N   3806    -0.4157      14.01   ; qtot -3.416
  3807          H    241    HIS      H   3807     0.2719      1.008   ; qtot -3.144
  3808         CT    241    HIS     CA   3808    -0.0581      12.01   ; qtot -3.202
  3809         H1    241    HIS     HA   3809      0.136      1.008   ; qtot -3.066
  3810         CT    241    HIS     CB   3810    -0.0074      12.01   ; qtot -3.073
  3811         HC    241    HIS    HB1   3811     0.0367      1.008   ; qtot -3.037
  3812         HC    241    HIS    HB2   3812     0.0367      1.008   ; qtot -3
  3813         CC    241    HIS     CG   3813     0.1868      12.01   ; qtot -2.813
  3814         NB    241    HIS    ND1   3814    -0.5432      14.01   ; qtot -3.356
  3815         CR    241    HIS    CE1   3815     0.1635      12.01   ; qtot -3.193
  3816         H5    241    HIS    HE1   3816     0.1435      1.008   ; qtot -3.049
  3817         NA    241    HIS    NE2   3817    -0.2795      14.01   ; qtot -3.329
  3818          H    241    HIS    HE2   3818     0.3339      1.008   ; qtot -2.995
  3819         CW    241    HIS    CD2   3819    -0.2207      12.01   ; qtot -3.216
  3820         H4    241    HIS    HD2   3820     0.1862      1.008   ; qtot -3.029
  3821          C    241    HIS      C   3821     0.5973      12.01   ; qtot -2.432
  3822          O    241    HIS      O   3822    -0.5679         16   ; qtot -3
; residue 242 ASN rtp ASN  q  0.0
  3823          N    242    ASN      N   3823    -0.4157      14.01   ; qtot -3.416
  3824          H    242    ASN      H   3824     0.2719      1.008   ; qtot -3.144
  3825         CT    242    ASN     CA   3825     0.0143      12.01   ; qtot -3.129
  3826         H1    242    ASN     HA   3826     0.1048      1.008   ; qtot -3.025
  3827         CT    242    ASN     CB   3827    -0.2041      12.01   ; qtot -3.229
  3828         HC    242    ASN    HB1   3828     0.0797      1.008   ; qtot -3.149
  3829         HC    242    ASN    HB2   3829     0.0797      1.008   ; qtot -3.069
  3830          C    242    ASN     CG   3830      0.713      12.01   ; qtot -2.356
  3831          O    242    ASN    OD1   3831    -0.5931         16   ; qtot -2.949
  3832          N    242    ASN    ND2   3832    -0.9191      14.01   ; qtot -3.869
  3833          H    242    ASN   HD21   3833     0.4196      1.008   ; qtot -3.449
  3834          H    242    ASN   HD22   3834     0.4196      1.008   ; qtot -3.029
  3835          C    242    ASN      C   3835     0.5973      12.01   ; qtot -2.432
  3836          O    242    ASN      O   3836    -0.5679         16   ; qtot -3
; residue 243 LYS rtp LYS  q +1.0
  3837          N    243    LYS      N   3837    -0.3479      14.01   ; qtot -3.348
  3838          H    243    LYS      H   3838     0.2747      1.008   ; qtot -3.073
  3839         CT    243    LYS     CA   3839      -0.24      12.01   ; qtot -3.313
  3840         H1    243    LYS     HA   3840     0.1426      1.008   ; qtot -3.171
  3841         CT    243    LYS     CB   3841    -0.0094      12.01   ; qtot -3.18
  3842         HC    243    LYS    HB1   3842     0.0362      1.008   ; qtot -3.144
  3843         HC    243    LYS    HB2   3843     0.0362      1.008   ; qtot -3.108
  3844         CT    243    LYS     CG   3844     0.0187      12.01   ; qtot -3.089
  3845         HC    243    LYS    HG1   3845     0.0103      1.008   ; qtot -3.079
  3846         HC    243    LYS    HG2   3846     0.0103      1.008   ; qtot -3.068
  3847         CT    243    LYS     CD   3847    -0.0479      12.01   ; qtot -3.116
  3848         HC    243    LYS    HD1   3848     0.0621      1.008   ; qtot -3.054
  3849         HC    243    LYS    HD2   3849     0.0621      1.008   ; qtot -2.992
  3850         CT    243    LYS     CE   3850    -0.0143      12.01   ; qtot -3.006
  3851         HP    243    LYS    HE1   3851     0.1135      1.008   ; qtot -2.893
  3852         HP    243    LYS    HE2   3852     0.1135      1.008   ; qtot -2.779
  3853         N3    243    LYS     NZ   3853    -0.3854      14.01   ; qtot -3.165
  3854          H    243    LYS    HZ1   3854       0.34      1.008   ; qtot -2.825
  3855          H    243    LYS    HZ2   3855       0.34      1.008   ; qtot -2.485
  3856          H    243    LYS    HZ3   3856       0.34      1.008   ; qtot -2.145
  3857          C    243    LYS      C   3857     0.7341      12.01   ; qtot -1.411
  3858          O    243    LYS      O   3858    -0.5894         16   ; qtot -2
; residue 244 THR rtp THR  q  0.0
  3859          N    244    THR      N   3859    -0.4157      14.01   ; qtot -2.416
  3860          H    244    THR      H   3860     0.2719      1.008   ; qtot -2.144
  3861         CT    244    THR     CA   3861    -0.0389      12.01   ; qtot -2.183
  3862         H1    244    THR     HA   3862     0.1007      1.008   ; qtot -2.082
  3863         CT    244    THR     CB   3863     0.3654      12.01   ; qtot -1.717
  3864         H1    244    THR     HB   3864     0.0043      1.008   ; qtot -1.712
  3865         CT    244    THR    CG2   3865    -0.2438      12.01   ; qtot -1.956
  3866         HC    244    THR   HG21   3866     0.0642      1.008   ; qtot -1.892
  3867         HC    244    THR   HG22   3867     0.0642      1.008   ; qtot -1.828
  3868         HC    244    THR   HG23   3868     0.0642      1.008   ; qtot -1.763
  3869         OH    244    THR    OG1   3869    -0.6761         16   ; qtot -2.44
  3870         HO    244    THR    HG1   3870     0.4102      1.008   ; qtot -2.029
  3871          C    244    THR      C   3871     0.5973      12.01   ; qtot -1.432
  3872          O    244    THR      O   3872    -0.5679         16   ; qtot -2
; residue 245 THR rtp THR  q  0.0
  3873          N    245    THR      N   3873    -0.4157      14.01   ; qtot -2.416
  3874          H    245    THR      H   3874     0.2719      1.008   ; qtot -2.144
  3875         CT    245    THR     CA   3875    -0.0389      12.01   ; qtot -2.183
  3876         H1    245    THR     HA   3876     0.1007      1.008   ; qtot -2.082
  3877         CT    245    THR     CB   3877     0.3654      12.01   ; qtot -1.717
  3878         H1    245    THR     HB   3878     0.0043      1.008   ; qtot -1.712
  3879         CT    245    THR    CG2   3879    -0.2438      12.01   ; qtot -1.956
  3880         HC    245    THR   HG21   3880     0.0642      1.008   ; qtot -1.892
  3881         HC    245    THR   HG22   3881     0.0642      1.008   ; qtot -1.828
  3882         HC    245    THR   HG23   3882     0.0642      1.008   ; qtot -1.763
  3883         OH    245    THR    OG1   3883    -0.6761         16   ; qtot -2.44
  3884         HO    245    THR    HG1   3884     0.4102      1.008   ; qtot -2.029
  3885          C    245    THR      C   3885     0.5973      12.01   ; qtot -1.432
  3886          O    245    THR      O   3886    -0.5679         16   ; qtot -2
; residue 246 ALA rtp ALA  q  0.0
  3887          N    246    ALA      N   3887    -0.4157      14.01   ; qtot -2.416
  3888          H    246    ALA      H   3888     0.2719      1.008   ; qtot -2.144
  3889         CT    246    ALA     CA   3889     0.0337      12.01   ; qtot -2.11
  3890         H1    246    ALA     HA   3890     0.0823      1.008   ; qtot -2.028
  3891         CT    246    ALA     CB   3891    -0.1825      12.01   ; qtot -2.21
  3892         HC    246    ALA    HB1   3892     0.0603      1.008   ; qtot -2.15
  3893         HC    246    ALA    HB2   3893     0.0603      1.008   ; qtot -2.09
  3894         HC    246    ALA    HB3   3894     0.0603      1.008   ; qtot -2.029
  3895          C    246    ALA      C   3895     0.5973      12.01   ; qtot -1.432
  3896          O    246    ALA      O   3896    -0.5679         16   ; qtot -2
; residue 247 GLN rtp GLN  q  0.0
  3897          N    247    GLN      N   3897    -0.4157      14.01   ; qtot -2.416
  3898          H    247    GLN      H   3898     0.2719      1.008   ; qtot -2.144
  3899         CT    247    GLN     CA   3899    -0.0031      12.01   ; qtot -2.147
  3900         H1    247    GLN     HA   3900      0.085      1.008   ; qtot -2.062
  3901         CT    247    GLN     CB   3901    -0.0036      12.01   ; qtot -2.065
  3902         HC    247    GLN    HB1   3902     0.0171      1.008   ; qtot -2.048
  3903         HC    247    GLN    HB2   3903     0.0171      1.008   ; qtot -2.031
  3904         CT    247    GLN     CG   3904    -0.0645      12.01   ; qtot -2.096
  3905         HC    247    GLN    HG1   3905     0.0352      1.008   ; qtot -2.061
  3906         HC    247    GLN    HG2   3906     0.0352      1.008   ; qtot -2.025
  3907          C    247    GLN     CD   3907     0.6951      12.01   ; qtot -1.33
  3908          O    247    GLN    OE1   3908    -0.6086         16   ; qtot -1.939
  3909          N    247    GLN    NE2   3909    -0.9407      14.01   ; qtot -2.88
  3910          H    247    GLN   HE21   3910     0.4251      1.008   ; qtot -2.454
  3911          H    247    GLN   HE22   3911     0.4251      1.008   ; qtot -2.029
  3912          C    247    GLN      C   3912     0.5973      12.01   ; qtot -1.432
  3913          O    247    GLN      O   3913    -0.5679         16   ; qtot -2
; residue 248 VAL rtp VAL  q  0.0
  3914          N    248    VAL      N   3914    -0.4157      14.01   ; qtot -2.416
  3915          H    248    VAL      H   3915     0.2719      1.008   ; qtot -2.144
  3916         CT    248    VAL     CA   3916    -0.0875      12.01   ; qtot -2.231
  3917         H1    248    VAL     HA   3917     0.0969      1.008   ; qtot -2.134
  3918         CT    248    VAL     CB   3918     0.2985      12.01   ; qtot -1.836
  3919         HC    248    VAL     HB   3919    -0.0297      1.008   ; qtot -1.866
  3920         CT    248    VAL    CG1   3920    -0.3192      12.01   ; qtot -2.185
  3921         HC    248    VAL   HG11   3921     0.0791      1.008   ; qtot -2.106
  3922         HC    248    VAL   HG12   3922     0.0791      1.008   ; qtot -2.027
  3923         HC    248    VAL   HG13   3923     0.0791      1.008   ; qtot -1.947
  3924         CT    248    VAL    CG2   3924    -0.3192      12.01   ; qtot -2.267
  3925         HC    248    VAL   HG21   3925     0.0791      1.008   ; qtot -2.188
  3926         HC    248    VAL   HG22   3926     0.0791      1.008   ; qtot -2.108
  3927         HC    248    VAL   HG23   3927     0.0791      1.008   ; qtot -2.029
  3928          C    248    VAL      C   3928     0.5973      12.01   ; qtot -1.432
  3929          O    248    VAL      O   3929    -0.5679         16   ; qtot -2
; residue 249 LEU rtp LEU  q  0.0
  3930          N    249    LEU      N   3930    -0.4157      14.01   ; qtot -2.416
  3931          H    249    LEU      H   3931     0.2719      1.008   ; qtot -2.144
  3932         CT    249    LEU     CA   3932    -0.0518      12.01   ; qtot -2.196
  3933         H1    249    LEU     HA   3933     0.0922      1.008   ; qtot -2.103
  3934         CT    249    LEU     CB   3934    -0.1102      12.01   ; qtot -2.214
  3935         HC    249    LEU    HB1   3935     0.0457      1.008   ; qtot -2.168
  3936         HC    249    LEU    HB2   3936     0.0457      1.008   ; qtot -2.122
  3937         CT    249    LEU     CG   3937     0.3531      12.01   ; qtot -1.769
  3938         HC    249    LEU     HG   3938    -0.0361      1.008   ; qtot -1.805
  3939         CT    249    LEU    CD1   3939    -0.4121      12.01   ; qtot -2.217
  3940         HC    249    LEU   HD11   3940        0.1      1.008   ; qtot -2.117
  3941         HC    249    LEU   HD12   3941        0.1      1.008   ; qtot -2.017
  3942         HC    249    LEU   HD13   3942        0.1      1.008   ; qtot -1.917
  3943         CT    249    LEU    CD2   3943    -0.4121      12.01   ; qtot -2.329
  3944         HC    249    LEU   HD21   3944        0.1      1.008   ; qtot -2.229
  3945         HC    249    LEU   HD22   3945        0.1      1.008   ; qtot -2.129
  3946         HC    249    LEU   HD23   3946        0.1      1.008   ; qtot -2.029
  3947          C    249    LEU      C   3947     0.5973      12.01   ; qtot -1.432
  3948          O    249    LEU      O   3948    -0.5679         16   ; qtot -2
; residue 250 ILE rtp ILE  q  0.0
  3949          N    250    ILE      N   3949    -0.4157      14.01   ; qtot -2.416
  3950          H    250    ILE      H   3950     0.2719      1.008   ; qtot -2.144
  3951         CT    250    ILE     CA   3951    -0.0597      12.01   ; qtot -2.203
  3952         H1    250    ILE     HA   3952     0.0869      1.008   ; qtot -2.117
  3953         CT    250    ILE     CB   3953     0.1303      12.01   ; qtot -1.986
  3954         HC    250    ILE     HB   3954     0.0187      1.008   ; qtot -1.968
  3955         CT    250    ILE    CG2   3955    -0.3204      12.01   ; qtot -2.288
  3956         HC    250    ILE   HG21   3956     0.0882      1.008   ; qtot -2.2
  3957         HC    250    ILE   HG22   3957     0.0882      1.008   ; qtot -2.112
  3958         HC    250    ILE   HG23   3958     0.0882      1.008   ; qtot -2.023
  3959         CT    250    ILE    CG1   3959     -0.043      12.01   ; qtot -2.066
  3960         HC    250    ILE   HG11   3960     0.0236      1.008   ; qtot -2.043
  3961         HC    250    ILE   HG12   3961     0.0236      1.008   ; qtot -2.019
  3962         CT    250    ILE     CD   3962     -0.066      12.01   ; qtot -2.085
  3963         HC    250    ILE    HD1   3963     0.0186      1.008   ; qtot -2.067
  3964         HC    250    ILE    HD2   3964     0.0186      1.008   ; qtot -2.048
  3965         HC    250    ILE    HD3   3965     0.0186      1.008   ; qtot -2.029
  3966          C    250    ILE      C   3966     0.5973      12.01   ; qtot -1.432
  3967          O    250    ILE      O   3967    -0.5679         16   ; qtot -2
; residue 251 ARG rtp ARG  q +1.0
  3968          N    251    ARG      N   3968    -0.3479      14.01   ; qtot -2.348
  3969          H    251    ARG      H   3969     0.2747      1.008   ; qtot -2.073
  3970         CT    251    ARG     CA   3970    -0.2637      12.01   ; qtot -2.337
  3971         H1    251    ARG     HA   3971      0.156      1.008   ; qtot -2.181
  3972         CT    251    ARG     CB   3972    -0.0007      12.01   ; qtot -2.182
  3973         HC    251    ARG    HB1   3973     0.0327      1.008   ; qtot -2.149
  3974         HC    251    ARG    HB2   3974     0.0327      1.008   ; qtot -2.116
  3975         CT    251    ARG     CG   3975      0.039      12.01   ; qtot -2.077
  3976         HC    251    ARG    HG1   3976     0.0285      1.008   ; qtot -2.049
  3977         HC    251    ARG    HG2   3977     0.0285      1.008   ; qtot -2.02
  3978         CT    251    ARG     CD   3978     0.0486      12.01   ; qtot -1.972
  3979         H1    251    ARG    HD1   3979     0.0687      1.008   ; qtot -1.903
  3980         H1    251    ARG    HD2   3980     0.0687      1.008   ; qtot -1.834
  3981         N2    251    ARG     NE   3981    -0.5295      14.01   ; qtot -2.364
  3982          H    251    ARG     HE   3982     0.3456      1.008   ; qtot -2.018
  3983         CA    251    ARG     CZ   3983     0.8076      12.01   ; qtot -1.21
  3984         N2    251    ARG    NH1   3984    -0.8627      14.01   ; qtot -2.073
  3985          H    251    ARG   HH11   3985     0.4478      1.008   ; qtot -1.625
  3986          H    251    ARG   HH12   3986     0.4478      1.008   ; qtot -1.178
  3987         N2    251    ARG    NH2   3987    -0.8627      14.01   ; qtot -2.04
  3988          H    251    ARG   HH21   3988     0.4478      1.008   ; qtot -1.592
  3989          H    251    ARG   HH22   3989     0.4478      1.008   ; qtot -1.145
  3990          C    251    ARG      C   3990     0.7341      12.01   ; qtot -0.4106
  3991          O    251    ARG      O   3991    -0.5894         16   ; qtot -1
; residue 252 PHE rtp PHE  q  0.0
  3992          N    252    PHE      N   3992    -0.4157      14.01   ; qtot -1.416
  3993          H    252    PHE      H   3993     0.2719      1.008   ; qtot -1.144
  3994         CT    252    PHE     CA   3994    -0.0024      12.01   ; qtot -1.146
  3995         H1    252    PHE     HA   3995     0.0978      1.008   ; qtot -1.048
  3996         CT    252    PHE     CB   3996    -0.0343      12.01   ; qtot -1.083
  3997         HC    252    PHE    HB1   3997     0.0295      1.008   ; qtot -1.053
  3998         HC    252    PHE    HB2   3998     0.0295      1.008   ; qtot -1.024
  3999         CA    252    PHE     CG   3999     0.0118      12.01   ; qtot -1.012
  4000         CA    252    PHE    CD1   4000    -0.1256      12.01   ; qtot -1.137
  4001         HA    252    PHE    HD1   4001      0.133      1.008   ; qtot -1.004
  4002         CA    252    PHE    CE1   4002    -0.1704      12.01   ; qtot -1.175
  4003         HA    252    PHE    HE1   4003      0.143      1.008   ; qtot -1.032
  4004         CA    252    PHE     CZ   4004    -0.1072      12.01   ; qtot -1.139
  4005         HA    252    PHE     HZ   4005     0.1297      1.008   ; qtot -1.009
  4006         CA    252    PHE    CE2   4006    -0.1704      12.01   ; qtot -1.18
  4007         HA    252    PHE    HE2   4007      0.143      1.008   ; qtot -1.037
  4008         CA    252    PHE    CD2   4008    -0.1256      12.01   ; qtot -1.162
  4009         HA    252    PHE    HD2   4009      0.133      1.008   ; qtot -1.029
  4010          C    252    PHE      C   4010     0.5973      12.01   ; qtot -0.4321
  4011          O    252    PHE      O   4011    -0.5679         16   ; qtot -1
; residue 253 PRO rtp PRO  q  0.0
  4012          N    253    PRO      N   4012    -0.2548      14.01   ; qtot -1.255
  4013         CT    253    PRO     CD   4013     0.0192      12.01   ; qtot -1.236
  4014         H1    253    PRO    HD1   4014     0.0391      1.008   ; qtot -1.196
  4015         H1    253    PRO    HD2   4015     0.0391      1.008   ; qtot -1.157
  4016         CT    253    PRO     CG   4016     0.0189      12.01   ; qtot -1.138
  4017         HC    253    PRO    HG1   4017     0.0213      1.008   ; qtot -1.117
  4018         HC    253    PRO    HG2   4018     0.0213      1.008   ; qtot -1.096
  4019         CT    253    PRO     CB   4019     -0.007      12.01   ; qtot -1.103
  4020         HC    253    PRO    HB1   4020     0.0253      1.008   ; qtot -1.078
  4021         HC    253    PRO    HB2   4021     0.0253      1.008   ; qtot -1.052
  4022         CT    253    PRO     CA   4022    -0.0266      12.01   ; qtot -1.079
  4023         H1    253    PRO     HA   4023     0.0641      1.008   ; qtot -1.015
  4024          C    253    PRO      C   4024     0.5896      12.01   ; qtot -0.4252
  4025          O    253    PRO      O   4025    -0.5748         16   ; qtot -1
; residue 254 MET rtp MET  q  0.0
  4026          N    254    MET      N   4026    -0.4157      14.01   ; qtot -1.416
  4027          H    254    MET      H   4027     0.2719      1.008   ; qtot -1.144
  4028         CT    254    MET     CA   4028    -0.0237      12.01   ; qtot -1.167
  4029         H1    254    MET     HA   4029      0.088      1.008   ; qtot -1.079
  4030         CT    254    MET     CB   4030     0.0342      12.01   ; qtot -1.045
  4031         HC    254    MET    HB1   4031     0.0241      1.008   ; qtot -1.021
  4032         HC    254    MET    HB2   4032     0.0241      1.008   ; qtot -0.9971
  4033         CT    254    MET     CG   4033     0.0018      12.01   ; qtot -0.9953
  4034         H1    254    MET    HG1   4034      0.044      1.008   ; qtot -0.9513
  4035         H1    254    MET    HG2   4035      0.044      1.008   ; qtot -0.9073
  4036          S    254    MET     SD   4036    -0.2737      32.06   ; qtot -1.181
  4037         CT    254    MET     CE   4037    -0.0536      12.01   ; qtot -1.235
  4038         H1    254    MET    HE1   4038     0.0684      1.008   ; qtot -1.166
  4039         H1    254    MET    HE2   4039     0.0684      1.008   ; qtot -1.098
  4040         H1    254    MET    HE3   4040     0.0684      1.008   ; qtot -1.029
  4041          C    254    MET      C   4041     0.5973      12.01   ; qtot -0.4321
  4042          O    254    MET      O   4042    -0.5679         16   ; qtot -1
; residue 255 GLN rtp GLN  q  0.0
  4043          N    255    GLN      N   4043    -0.4157      14.01   ; qtot -1.416
  4044          H    255    GLN      H   4044     0.2719      1.008   ; qtot -1.144
  4045         CT    255    GLN     CA   4045    -0.0031      12.01   ; qtot -1.147
  4046         H1    255    GLN     HA   4046      0.085      1.008   ; qtot -1.062
  4047         CT    255    GLN     CB   4047    -0.0036      12.01   ; qtot -1.065
  4048         HC    255    GLN    HB1   4048     0.0171      1.008   ; qtot -1.048
  4049         HC    255    GLN    HB2   4049     0.0171      1.008   ; qtot -1.031
  4050         CT    255    GLN     CG   4050    -0.0645      12.01   ; qtot -1.096
  4051         HC    255    GLN    HG1   4051     0.0352      1.008   ; qtot -1.061
  4052         HC    255    GLN    HG2   4052     0.0352      1.008   ; qtot -1.025
  4053          C    255    GLN     CD   4053     0.6951      12.01   ; qtot -0.3303
  4054          O    255    GLN    OE1   4054    -0.6086         16   ; qtot -0.9389
  4055          N    255    GLN    NE2   4055    -0.9407      14.01   ; qtot -1.88
  4056          H    255    GLN   HE21   4056     0.4251      1.008   ; qtot -1.454
  4057          H    255    GLN   HE22   4057     0.4251      1.008   ; qtot -1.029
  4058          C    255    GLN      C   4058     0.5973      12.01   ; qtot -0.4321
  4059          O    255    GLN      O   4059    -0.5679         16   ; qtot -1
; residue 256 ARG rtp ARG  q +1.0
  4060          N    256    ARG      N   4060    -0.3479      14.01   ; qtot -1.348
  4061          H    256    ARG      H   4061     0.2747      1.008   ; qtot -1.073
  4062         CT    256    ARG     CA   4062    -0.2637      12.01   ; qtot -1.337
  4063         H1    256    ARG     HA   4063      0.156      1.008   ; qtot -1.181
  4064         CT    256    ARG     CB   4064    -0.0007      12.01   ; qtot -1.182
  4065         HC    256    ARG    HB1   4065     0.0327      1.008   ; qtot -1.149
  4066         HC    256    ARG    HB2   4066     0.0327      1.008   ; qtot -1.116
  4067         CT    256    ARG     CG   4067      0.039      12.01   ; qtot -1.077
  4068         HC    256    ARG    HG1   4068     0.0285      1.008   ; qtot -1.049
  4069         HC    256    ARG    HG2   4069     0.0285      1.008   ; qtot -1.02
  4070         CT    256    ARG     CD   4070     0.0486      12.01   ; qtot -0.9716
  4071         H1    256    ARG    HD1   4071     0.0687      1.008   ; qtot -0.9029
  4072         H1    256    ARG    HD2   4072     0.0687      1.008   ; qtot -0.8342
  4073         N2    256    ARG     NE   4073    -0.5295      14.01   ; qtot -1.364
  4074          H    256    ARG     HE   4074     0.3456      1.008   ; qtot -1.018
  4075         CA    256    ARG     CZ   4075     0.8076      12.01   ; qtot -0.2105
  4076         N2    256    ARG    NH1   4076    -0.8627      14.01   ; qtot -1.073
  4077          H    256    ARG   HH11   4077     0.4478      1.008   ; qtot -0.6254
  4078          H    256    ARG   HH12   4078     0.4478      1.008   ; qtot -0.1776
  4079         N2    256    ARG    NH2   4079    -0.8627      14.01   ; qtot -1.04
  4080          H    256    ARG   HH21   4080     0.4478      1.008   ; qtot -0.5925
  4081          H    256    ARG   HH22   4081     0.4478      1.008   ; qtot -0.1447
  4082          C    256    ARG      C   4082     0.7341      12.01   ; qtot 0.5894
  4083          O    256    ARG      O   4083    -0.5894         16   ; qtot 0
; residue 257 ASN rtp ASN  q  0.0
  4084          N    257    ASN      N   4084    -0.4157      14.01   ; qtot -0.4157
  4085          H    257    ASN      H   4085     0.2719      1.008   ; qtot -0.1438
  4086         CT    257    ASN     CA   4086     0.0143      12.01   ; qtot -0.1295
  4087         H1    257    ASN     HA   4087     0.1048      1.008   ; qtot -0.0247
  4088         CT    257    ASN     CB   4088    -0.2041      12.01   ; qtot -0.2288
  4089         HC    257    ASN    HB1   4089     0.0797      1.008   ; qtot -0.1491
  4090         HC    257    ASN    HB2   4090     0.0797      1.008   ; qtot -0.0694
  4091          C    257    ASN     CG   4091      0.713      12.01   ; qtot 0.6436
  4092          O    257    ASN    OD1   4092    -0.5931         16   ; qtot 0.0505
  4093          N    257    ASN    ND2   4093    -0.9191      14.01   ; qtot -0.8686
  4094          H    257    ASN   HD21   4094     0.4196      1.008   ; qtot -0.449
  4095          H    257    ASN   HD22   4095     0.4196      1.008   ; qtot -0.0294
  4096          C    257    ASN      C   4096     0.5973      12.01   ; qtot 0.5679
  4097          O    257    ASN      O   4097    -0.5679         16   ; qtot 0
; residue 258 LEU rtp LEU  q  0.0
  4098          N    258    LEU      N   4098    -0.4157      14.01   ; qtot -0.4157
  4099          H    258    LEU      H   4099     0.2719      1.008   ; qtot -0.1438
  4100         CT    258    LEU     CA   4100    -0.0518      12.01   ; qtot -0.1956
  4101         H1    258    LEU     HA   4101     0.0922      1.008   ; qtot -0.1034
  4102         CT    258    LEU     CB   4102    -0.1102      12.01   ; qtot -0.2136
  4103         HC    258    LEU    HB1   4103     0.0457      1.008   ; qtot -0.1679
  4104         HC    258    LEU    HB2   4104     0.0457      1.008   ; qtot -0.1222
  4105         CT    258    LEU     CG   4105     0.3531      12.01   ; qtot 0.2309
  4106         HC    258    LEU     HG   4106    -0.0361      1.008   ; qtot 0.1948
  4107         CT    258    LEU    CD1   4107    -0.4121      12.01   ; qtot -0.2173
  4108         HC    258    LEU   HD11   4108        0.1      1.008   ; qtot -0.1173
  4109         HC    258    LEU   HD12   4109        0.1      1.008   ; qtot -0.0173
  4110         HC    258    LEU   HD13   4110        0.1      1.008   ; qtot 0.0827
  4111         CT    258    LEU    CD2   4111    -0.4121      12.01   ; qtot -0.3294
  4112         HC    258    LEU   HD21   4112        0.1      1.008   ; qtot -0.2294
  4113         HC    258    LEU   HD22   4113        0.1      1.008   ; qtot -0.1294
  4114         HC    258    LEU   HD23   4114        0.1      1.008   ; qtot -0.0294
  4115          C    258    LEU      C   4115     0.5973      12.01   ; qtot 0.5679
  4116          O    258    LEU      O   4116    -0.5679         16   ; qtot 0
; residue 259 VAL rtp VAL  q  0.0
  4117          N    259    VAL      N   4117    -0.4157      14.01   ; qtot -0.4157
  4118          H    259    VAL      H   4118     0.2719      1.008   ; qtot -0.1438
  4119         CT    259    VAL     CA   4119    -0.0875      12.01   ; qtot -0.2313
  4120         H1    259    VAL     HA   4120     0.0969      1.008   ; qtot -0.1344
  4121         CT    259    VAL     CB   4121     0.2985      12.01   ; qtot 0.1641
  4122         HC    259    VAL     HB   4122    -0.0297      1.008   ; qtot 0.1344
  4123         CT    259    VAL    CG1   4123    -0.3192      12.01   ; qtot -0.1848
  4124         HC    259    VAL   HG11   4124     0.0791      1.008   ; qtot -0.1057
  4125         HC    259    VAL   HG12   4125     0.0791      1.008   ; qtot -0.0266
  4126         HC    259    VAL   HG13   4126     0.0791      1.008   ; qtot 0.0525
  4127         CT    259    VAL    CG2   4127    -0.3192      12.01   ; qtot -0.2667
  4128         HC    259    VAL   HG21   4128     0.0791      1.008   ; qtot -0.1876
  4129         HC    259    VAL   HG22   4129     0.0791      1.008   ; qtot -0.1085
  4130         HC    259    VAL   HG23   4130     0.0791      1.008   ; qtot -0.0294
  4131          C    259    VAL      C   4131     0.5973      12.01   ; qtot 0.5679
  4132          O    259    VAL      O   4132    -0.5679         16   ; qtot 0
; residue 260 VAL rtp VAL  q  0.0
  4133          N    260    VAL      N   4133    -0.4157      14.01   ; qtot -0.4157
  4134          H    260    VAL      H   4134     0.2719      1.008   ; qtot -0.1438
  4135         CT    260    VAL     CA   4135    -0.0875      12.01   ; qtot -0.2313
  4136         H1    260    VAL     HA   4136     0.0969      1.008   ; qtot -0.1344
  4137         CT    260    VAL     CB   4137     0.2985      12.01   ; qtot 0.1641
  4138         HC    260    VAL     HB   4138    -0.0297      1.008   ; qtot 0.1344
  4139         CT    260    VAL    CG1   4139    -0.3192      12.01   ; qtot -0.1848
  4140         HC    260    VAL   HG11   4140     0.0791      1.008   ; qtot -0.1057
  4141         HC    260    VAL   HG12   4141     0.0791      1.008   ; qtot -0.0266
  4142         HC    260    VAL   HG13   4142     0.0791      1.008   ; qtot 0.0525
  4143         CT    260    VAL    CG2   4143    -0.3192      12.01   ; qtot -0.2667
  4144         HC    260    VAL   HG21   4144     0.0791      1.008   ; qtot -0.1876
  4145         HC    260    VAL   HG22   4145     0.0791      1.008   ; qtot -0.1085
  4146         HC    260    VAL   HG23   4146     0.0791      1.008   ; qtot -0.0294
  4147          C    260    VAL      C   4147     0.5973      12.01   ; qtot 0.5679
  4148          O    260    VAL      O   4148    -0.5679         16   ; qtot 0
; residue 261 ILE rtp ILE  q  0.0
  4149          N    261    ILE      N   4149    -0.4157      14.01   ; qtot -0.4157
  4150          H    261    ILE      H   4150     0.2719      1.008   ; qtot -0.1438
  4151         CT    261    ILE     CA   4151    -0.0597      12.01   ; qtot -0.2035
  4152         H1    261    ILE     HA   4152     0.0869      1.008   ; qtot -0.1166
  4153         CT    261    ILE     CB   4153     0.1303      12.01   ; qtot 0.0137
  4154         HC    261    ILE     HB   4154     0.0187      1.008   ; qtot 0.0324
  4155         CT    261    ILE    CG2   4155    -0.3204      12.01   ; qtot -0.288
  4156         HC    261    ILE   HG21   4156     0.0882      1.008   ; qtot -0.1998
  4157         HC    261    ILE   HG22   4157     0.0882      1.008   ; qtot -0.1116
  4158         HC    261    ILE   HG23   4158     0.0882      1.008   ; qtot -0.0234
  4159         CT    261    ILE    CG1   4159     -0.043      12.01   ; qtot -0.0664
  4160         HC    261    ILE   HG11   4160     0.0236      1.008   ; qtot -0.0428
  4161         HC    261    ILE   HG12   4161     0.0236      1.008   ; qtot -0.0192
  4162         CT    261    ILE     CD   4162     -0.066      12.01   ; qtot -0.0852
  4163         HC    261    ILE    HD1   4163     0.0186      1.008   ; qtot -0.0666
  4164         HC    261    ILE    HD2   4164     0.0186      1.008   ; qtot -0.048
  4165         HC    261    ILE    HD3   4165     0.0186      1.008   ; qtot -0.0294
  4166          C    261    ILE      C   4166     0.5973      12.01   ; qtot 0.5679
  4167          O    261    ILE      O   4167    -0.5679         16   ; qtot 0
; residue 262 PRO rtp PRO  q  0.0
  4168          N    262    PRO      N   4168    -0.2548      14.01   ; qtot -0.2548
  4169         CT    262    PRO     CD   4169     0.0192      12.01   ; qtot -0.2356
  4170         H1    262    PRO    HD1   4170     0.0391      1.008   ; qtot -0.1965
  4171         H1    262    PRO    HD2   4171     0.0391      1.008   ; qtot -0.1574
  4172         CT    262    PRO     CG   4172     0.0189      12.01   ; qtot -0.1385
  4173         HC    262    PRO    HG1   4173     0.0213      1.008   ; qtot -0.1172
  4174         HC    262    PRO    HG2   4174     0.0213      1.008   ; qtot -0.0959
  4175         CT    262    PRO     CB   4175     -0.007      12.01   ; qtot -0.1029
  4176         HC    262    PRO    HB1   4176     0.0253      1.008   ; qtot -0.0776
  4177         HC    262    PRO    HB2   4177     0.0253      1.008   ; qtot -0.0523
  4178         CT    262    PRO     CA   4178    -0.0266      12.01   ; qtot -0.0789
  4179         H1    262    PRO     HA   4179     0.0641      1.008   ; qtot -0.0148
  4180          C    262    PRO      C   4180     0.5896      12.01   ; qtot 0.5748
  4181          O    262    PRO      O   4181    -0.5748         16   ; qtot 0
; residue 263 LYS rtp LYS  q +1.0
  4182          N    263    LYS      N   4182    -0.3479      14.01   ; qtot -0.3479
  4183          H    263    LYS      H   4183     0.2747      1.008   ; qtot -0.0732
  4184         CT    263    LYS     CA   4184      -0.24      12.01   ; qtot -0.3132
  4185         H1    263    LYS     HA   4185     0.1426      1.008   ; qtot -0.1706
  4186         CT    263    LYS     CB   4186    -0.0094      12.01   ; qtot -0.18
  4187         HC    263    LYS    HB1   4187     0.0362      1.008   ; qtot -0.1438
  4188         HC    263    LYS    HB2   4188     0.0362      1.008   ; qtot -0.1076
  4189         CT    263    LYS     CG   4189     0.0187      12.01   ; qtot -0.0889
  4190         HC    263    LYS    HG1   4190     0.0103      1.008   ; qtot -0.0786
  4191         HC    263    LYS    HG2   4191     0.0103      1.008   ; qtot -0.0683
  4192         CT    263    LYS     CD   4192    -0.0479      12.01   ; qtot -0.1162
  4193         HC    263    LYS    HD1   4193     0.0621      1.008   ; qtot -0.0541
  4194         HC    263    LYS    HD2   4194     0.0621      1.008   ; qtot 0.008
  4195         CT    263    LYS     CE   4195    -0.0143      12.01   ; qtot -0.0063
  4196         HP    263    LYS    HE1   4196     0.1135      1.008   ; qtot 0.1072
  4197         HP    263    LYS    HE2   4197     0.1135      1.008   ; qtot 0.2207
  4198         N3    263    LYS     NZ   4198    -0.3854      14.01   ; qtot -0.1647
  4199          H    263    LYS    HZ1   4199       0.34      1.008   ; qtot 0.1753
  4200          H    263    LYS    HZ2   4200       0.34      1.008   ; qtot 0.5153
  4201          H    263    LYS    HZ3   4201       0.34      1.008   ; qtot 0.8553
  4202          C    263    LYS      C   4202     0.7341      12.01   ; qtot 1.589
  4203          O    263    LYS      O   4203    -0.5894         16   ; qtot 1
; residue 264 SER rtp SER  q  0.0
  4204          N    264    SER      N   4204    -0.4157      14.01   ; qtot 0.5843
  4205          H    264    SER      H   4205     0.2719      1.008   ; qtot 0.8562
  4206         CT    264    SER     CA   4206    -0.0249      12.01   ; qtot 0.8313
  4207         H1    264    SER     HA   4207     0.0843      1.008   ; qtot 0.9156
  4208         CT    264    SER     CB   4208     0.2117      12.01   ; qtot 1.127
  4209         H1    264    SER    HB1   4209     0.0352      1.008   ; qtot 1.163
  4210         H1    264    SER    HB2   4210     0.0352      1.008   ; qtot 1.198
  4211         OH    264    SER     OG   4211    -0.6546         16   ; qtot 0.5431
  4212         HO    264    SER     HG   4212     0.4275      1.008   ; qtot 0.9706
  4213          C    264    SER      C   4213     0.5973      12.01   ; qtot 1.568
  4214          O    264    SER      O   4214    -0.5679         16   ; qtot 1
; residue 265 VAL rtp VAL  q  0.0
  4215          N    265    VAL      N   4215    -0.4157      14.01   ; qtot 0.5843
  4216          H    265    VAL      H   4216     0.2719      1.008   ; qtot 0.8562
  4217         CT    265    VAL     CA   4217    -0.0875      12.01   ; qtot 0.7687
  4218         H1    265    VAL     HA   4218     0.0969      1.008   ; qtot 0.8656
  4219         CT    265    VAL     CB   4219     0.2985      12.01   ; qtot 1.164
  4220         HC    265    VAL     HB   4220    -0.0297      1.008   ; qtot 1.134
  4221         CT    265    VAL    CG1   4221    -0.3192      12.01   ; qtot 0.8152
  4222         HC    265    VAL   HG11   4222     0.0791      1.008   ; qtot 0.8943
  4223         HC    265    VAL   HG12   4223     0.0791      1.008   ; qtot 0.9734
  4224         HC    265    VAL   HG13   4224     0.0791      1.008   ; qtot 1.052
  4225         CT    265    VAL    CG2   4225    -0.3192      12.01   ; qtot 0.7333
  4226         HC    265    VAL   HG21   4226     0.0791      1.008   ; qtot 0.8124
  4227         HC    265    VAL   HG22   4227     0.0791      1.008   ; qtot 0.8915
  4228         HC    265    VAL   HG23   4228     0.0791      1.008   ; qtot 0.9706
  4229          C    265    VAL      C   4229     0.5973      12.01   ; qtot 1.568
  4230          O    265    VAL      O   4230    -0.5679         16   ; qtot 1
; residue 266 THR rtp THR  q  0.0
  4231          N    266    THR      N   4231    -0.4157      14.01   ; qtot 0.5843
  4232          H    266    THR      H   4232     0.2719      1.008   ; qtot 0.8562
  4233         CT    266    THR     CA   4233    -0.0389      12.01   ; qtot 0.8173
  4234         H1    266    THR     HA   4234     0.1007      1.008   ; qtot 0.918
  4235         CT    266    THR     CB   4235     0.3654      12.01   ; qtot 1.283
  4236         H1    266    THR     HB   4236     0.0043      1.008   ; qtot 1.288
  4237         CT    266    THR    CG2   4237    -0.2438      12.01   ; qtot 1.044
  4238         HC    266    THR   HG21   4238     0.0642      1.008   ; qtot 1.108
  4239         HC    266    THR   HG22   4239     0.0642      1.008   ; qtot 1.172
  4240         HC    266    THR   HG23   4240     0.0642      1.008   ; qtot 1.236
  4241         OH    266    THR    OG1   4241    -0.6761         16   ; qtot 0.5604
  4242         HO    266    THR    HG1   4242     0.4102      1.008   ; qtot 0.9706
  4243          C    266    THR      C   4243     0.5973      12.01   ; qtot 1.568
  4244          O    266    THR      O   4244    -0.5679         16   ; qtot 1
; residue 267 PRO rtp PRO  q  0.0
  4245          N    267    PRO      N   4245    -0.2548      14.01   ; qtot 0.7452
  4246         CT    267    PRO     CD   4246     0.0192      12.01   ; qtot 0.7644
  4247         H1    267    PRO    HD1   4247     0.0391      1.008   ; qtot 0.8035
  4248         H1    267    PRO    HD2   4248     0.0391      1.008   ; qtot 0.8426
  4249         CT    267    PRO     CG   4249     0.0189      12.01   ; qtot 0.8615
  4250         HC    267    PRO    HG1   4250     0.0213      1.008   ; qtot 0.8828
  4251         HC    267    PRO    HG2   4251     0.0213      1.008   ; qtot 0.9041
  4252         CT    267    PRO     CB   4252     -0.007      12.01   ; qtot 0.8971
  4253         HC    267    PRO    HB1   4253     0.0253      1.008   ; qtot 0.9224
  4254         HC    267    PRO    HB2   4254     0.0253      1.008   ; qtot 0.9477
  4255         CT    267    PRO     CA   4255    -0.0266      12.01   ; qtot 0.9211
  4256         H1    267    PRO     HA   4256     0.0641      1.008   ; qtot 0.9852
  4257          C    267    PRO      C   4257     0.5896      12.01   ; qtot 1.575
  4258          O    267    PRO      O   4258    -0.5748         16   ; qtot 1
; residue 268 GLU rtp GLU  q -1.0
  4259          N    268    GLU      N   4259    -0.5163      14.01   ; qtot 0.4837
  4260          H    268    GLU      H   4260     0.2936      1.008   ; qtot 0.7773
  4261         CT    268    GLU     CA   4261     0.0397      12.01   ; qtot 0.817
  4262         H1    268    GLU     HA   4262     0.1105      1.008   ; qtot 0.9275
  4263         CT    268    GLU     CB   4263      0.056      12.01   ; qtot 0.9835
  4264         HC    268    GLU    HB1   4264    -0.0173      1.008   ; qtot 0.9662
  4265         HC    268    GLU    HB2   4265    -0.0173      1.008   ; qtot 0.9489
  4266         CT    268    GLU     CG   4266     0.0136      12.01   ; qtot 0.9625
  4267         HC    268    GLU    HG1   4267    -0.0425      1.008   ; qtot 0.92
  4268         HC    268    GLU    HG2   4268    -0.0425      1.008   ; qtot 0.8775
  4269          C    268    GLU     CD   4269     0.8054      12.01   ; qtot 1.683
  4270         O2    268    GLU    OE1   4270    -0.8188         16   ; qtot 0.8641
  4271         O2    268    GLU    OE2   4271    -0.8188         16   ; qtot 0.0453
  4272          C    268    GLU      C   4272     0.5366      12.01   ; qtot 0.5819
  4273          O    268    GLU      O   4273    -0.5819         16   ; qtot 0
; residue 269 ARG rtp ARG  q +1.0
  4274          N    269    ARG      N   4274    -0.3479      14.01   ; qtot -0.3479
  4275          H    269    ARG      H   4275     0.2747      1.008   ; qtot -0.0732
  4276         CT    269    ARG     CA   4276    -0.2637      12.01   ; qtot -0.3369
  4277         H1    269    ARG     HA   4277      0.156      1.008   ; qtot -0.1809
  4278         CT    269    ARG     CB   4278    -0.0007      12.01   ; qtot -0.1816
  4279         HC    269    ARG    HB1   4279     0.0327      1.008   ; qtot -0.1489
  4280         HC    269    ARG    HB2   4280     0.0327      1.008   ; qtot -0.1162
  4281         CT    269    ARG     CG   4281      0.039      12.01   ; qtot -0.0772
  4282         HC    269    ARG    HG1   4282     0.0285      1.008   ; qtot -0.0487
  4283         HC    269    ARG    HG2   4283     0.0285      1.008   ; qtot -0.0202
  4284         CT    269    ARG     CD   4284     0.0486      12.01   ; qtot 0.0284
  4285         H1    269    ARG    HD1   4285     0.0687      1.008   ; qtot 0.0971
  4286         H1    269    ARG    HD2   4286     0.0687      1.008   ; qtot 0.1658
  4287         N2    269    ARG     NE   4287    -0.5295      14.01   ; qtot -0.3637
  4288          H    269    ARG     HE   4288     0.3456      1.008   ; qtot -0.0181
  4289         CA    269    ARG     CZ   4289     0.8076      12.01   ; qtot 0.7895
  4290         N2    269    ARG    NH1   4290    -0.8627      14.01   ; qtot -0.0732
  4291          H    269    ARG   HH11   4291     0.4478      1.008   ; qtot 0.3746
  4292          H    269    ARG   HH12   4292     0.4478      1.008   ; qtot 0.8224
  4293         N2    269    ARG    NH2   4293    -0.8627      14.01   ; qtot -0.0403
  4294          H    269    ARG   HH21   4294     0.4478      1.008   ; qtot 0.4075
  4295          H    269    ARG   HH22   4295     0.4478      1.008   ; qtot 0.8553
  4296          C    269    ARG      C   4296     0.7341      12.01   ; qtot 1.589
  4297          O    269    ARG      O   4297    -0.5894         16   ; qtot 1
; residue 270 ILE rtp ILE  q  0.0
  4298          N    270    ILE      N   4298    -0.4157      14.01   ; qtot 0.5843
  4299          H    270    ILE      H   4299     0.2719      1.008   ; qtot 0.8562
  4300         CT    270    ILE     CA   4300    -0.0597      12.01   ; qtot 0.7965
  4301         H1    270    ILE     HA   4301     0.0869      1.008   ; qtot 0.8834
  4302         CT    270    ILE     CB   4302     0.1303      12.01   ; qtot 1.014
  4303         HC    270    ILE     HB   4303     0.0187      1.008   ; qtot 1.032
  4304         CT    270    ILE    CG2   4304    -0.3204      12.01   ; qtot 0.712
  4305         HC    270    ILE   HG21   4305     0.0882      1.008   ; qtot 0.8002
  4306         HC    270    ILE   HG22   4306     0.0882      1.008   ; qtot 0.8884
  4307         HC    270    ILE   HG23   4307     0.0882      1.008   ; qtot 0.9766
  4308         CT    270    ILE    CG1   4308     -0.043      12.01   ; qtot 0.9336
  4309         HC    270    ILE   HG11   4309     0.0236      1.008   ; qtot 0.9572
  4310         HC    270    ILE   HG12   4310     0.0236      1.008   ; qtot 0.9808
  4311         CT    270    ILE     CD   4311     -0.066      12.01   ; qtot 0.9148
  4312         HC    270    ILE    HD1   4312     0.0186      1.008   ; qtot 0.9334
  4313         HC    270    ILE    HD2   4313     0.0186      1.008   ; qtot 0.952
  4314         HC    270    ILE    HD3   4314     0.0186      1.008   ; qtot 0.9706
  4315          C    270    ILE      C   4315     0.5973      12.01   ; qtot 1.568
  4316          O    270    ILE      O   4316    -0.5679         16   ; qtot 1
; residue 271 ALA rtp ALA  q  0.0
  4317          N    271    ALA      N   4317    -0.4157      14.01   ; qtot 0.5843
  4318          H    271    ALA      H   4318     0.2719      1.008   ; qtot 0.8562
  4319         CT    271    ALA     CA   4319     0.0337      12.01   ; qtot 0.8899
  4320         H1    271    ALA     HA   4320     0.0823      1.008   ; qtot 0.9722
  4321         CT    271    ALA     CB   4321    -0.1825      12.01   ; qtot 0.7897
  4322         HC    271    ALA    HB1   4322     0.0603      1.008   ; qtot 0.85
  4323         HC    271    ALA    HB2   4323     0.0603      1.008   ; qtot 0.9103
  4324         HC    271    ALA    HB3   4324     0.0603      1.008   ; qtot 0.9706
  4325          C    271    ALA      C   4325     0.5973      12.01   ; qtot 1.568
  4326          O    271    ALA      O   4326    -0.5679         16   ; qtot 1
; residue 272 GLU rtp GLU  q -1.0
  4327          N    272    GLU      N   4327    -0.5163      14.01   ; qtot 0.4837
  4328          H    272    GLU      H   4328     0.2936      1.008   ; qtot 0.7773
  4329         CT    272    GLU     CA   4329     0.0397      12.01   ; qtot 0.817
  4330         H1    272    GLU     HA   4330     0.1105      1.008   ; qtot 0.9275
  4331         CT    272    GLU     CB   4331      0.056      12.01   ; qtot 0.9835
  4332         HC    272    GLU    HB1   4332    -0.0173      1.008   ; qtot 0.9662
  4333         HC    272    GLU    HB2   4333    -0.0173      1.008   ; qtot 0.9489
  4334         CT    272    GLU     CG   4334     0.0136      12.01   ; qtot 0.9625
  4335         HC    272    GLU    HG1   4335    -0.0425      1.008   ; qtot 0.92
  4336         HC    272    GLU    HG2   4336    -0.0425      1.008   ; qtot 0.8775
  4337          C    272    GLU     CD   4337     0.8054      12.01   ; qtot 1.683
  4338         O2    272    GLU    OE1   4338    -0.8188         16   ; qtot 0.8641
  4339         O2    272    GLU    OE2   4339    -0.8188         16   ; qtot 0.0453
  4340          C    272    GLU      C   4340     0.5366      12.01   ; qtot 0.5819
  4341          O    272    GLU      O   4341    -0.5819         16   ; qtot 0
; residue 273 ASN rtp ASN  q  0.0
  4342          N    273    ASN      N   4342    -0.4157      14.01   ; qtot -0.4157
  4343          H    273    ASN      H   4343     0.2719      1.008   ; qtot -0.1438
  4344         CT    273    ASN     CA   4344     0.0143      12.01   ; qtot -0.1295
  4345         H1    273    ASN     HA   4345     0.1048      1.008   ; qtot -0.0247
  4346         CT    273    ASN     CB   4346    -0.2041      12.01   ; qtot -0.2288
  4347         HC    273    ASN    HB1   4347     0.0797      1.008   ; qtot -0.1491
  4348         HC    273    ASN    HB2   4348     0.0797      1.008   ; qtot -0.0694
  4349          C    273    ASN     CG   4349      0.713      12.01   ; qtot 0.6436
  4350          O    273    ASN    OD1   4350    -0.5931         16   ; qtot 0.0505
  4351          N    273    ASN    ND2   4351    -0.9191      14.01   ; qtot -0.8686
  4352          H    273    ASN   HD21   4352     0.4196      1.008   ; qtot -0.449
  4353          H    273    ASN   HD22   4353     0.4196      1.008   ; qtot -0.0294
  4354          C    273    ASN      C   4354     0.5973      12.01   ; qtot 0.5679
  4355          O    273    ASN      O   4355    -0.5679         16   ; qtot 0
; residue 274 PHE rtp PHE  q  0.0
  4356          N    274    PHE      N   4356    -0.4157      14.01   ; qtot -0.4157
  4357          H    274    PHE      H   4357     0.2719      1.008   ; qtot -0.1438
  4358         CT    274    PHE     CA   4358    -0.0024      12.01   ; qtot -0.1462
  4359         H1    274    PHE     HA   4359     0.0978      1.008   ; qtot -0.0484
  4360         CT    274    PHE     CB   4360    -0.0343      12.01   ; qtot -0.0827
  4361         HC    274    PHE    HB1   4361     0.0295      1.008   ; qtot -0.0532
  4362         HC    274    PHE    HB2   4362     0.0295      1.008   ; qtot -0.0237
  4363         CA    274    PHE     CG   4363     0.0118      12.01   ; qtot -0.0119
  4364         CA    274    PHE    CD1   4364    -0.1256      12.01   ; qtot -0.1375
  4365         HA    274    PHE    HD1   4365      0.133      1.008   ; qtot -0.0045
  4366         CA    274    PHE    CE1   4366    -0.1704      12.01   ; qtot -0.1749
  4367         HA    274    PHE    HE1   4367      0.143      1.008   ; qtot -0.0319
  4368         CA    274    PHE     CZ   4368    -0.1072      12.01   ; qtot -0.1391
  4369         HA    274    PHE     HZ   4369     0.1297      1.008   ; qtot -0.0094
  4370         CA    274    PHE    CE2   4370    -0.1704      12.01   ; qtot -0.1798
  4371         HA    274    PHE    HE2   4371      0.143      1.008   ; qtot -0.0368
  4372         CA    274    PHE    CD2   4372    -0.1256      12.01   ; qtot -0.1624
  4373         HA    274    PHE    HD2   4373      0.133      1.008   ; qtot -0.0294
  4374          C    274    PHE      C   4374     0.5973      12.01   ; qtot 0.5679
  4375          O    274    PHE      O   4375    -0.5679         16   ; qtot 0
; residue 275 LYS rtp LYS  q +1.0
  4376          N    275    LYS      N   4376    -0.3479      14.01   ; qtot -0.3479
  4377          H    275    LYS      H   4377     0.2747      1.008   ; qtot -0.0732
  4378         CT    275    LYS     CA   4378      -0.24      12.01   ; qtot -0.3132
  4379         H1    275    LYS     HA   4379     0.1426      1.008   ; qtot -0.1706
  4380         CT    275    LYS     CB   4380    -0.0094      12.01   ; qtot -0.18
  4381         HC    275    LYS    HB1   4381     0.0362      1.008   ; qtot -0.1438
  4382         HC    275    LYS    HB2   4382     0.0362      1.008   ; qtot -0.1076
  4383         CT    275    LYS     CG   4383     0.0187      12.01   ; qtot -0.0889
  4384         HC    275    LYS    HG1   4384     0.0103      1.008   ; qtot -0.0786
  4385         HC    275    LYS    HG2   4385     0.0103      1.008   ; qtot -0.0683
  4386         CT    275    LYS     CD   4386    -0.0479      12.01   ; qtot -0.1162
  4387         HC    275    LYS    HD1   4387     0.0621      1.008   ; qtot -0.0541
  4388         HC    275    LYS    HD2   4388     0.0621      1.008   ; qtot 0.008
  4389         CT    275    LYS     CE   4389    -0.0143      12.01   ; qtot -0.0063
  4390         HP    275    LYS    HE1   4390     0.1135      1.008   ; qtot 0.1072
  4391         HP    275    LYS    HE2   4391     0.1135      1.008   ; qtot 0.2207
  4392         N3    275    LYS     NZ   4392    -0.3854      14.01   ; qtot -0.1647
  4393          H    275    LYS    HZ1   4393       0.34      1.008   ; qtot 0.1753
  4394          H    275    LYS    HZ2   4394       0.34      1.008   ; qtot 0.5153
  4395          H    275    LYS    HZ3   4395       0.34      1.008   ; qtot 0.8553
  4396          C    275    LYS      C   4396     0.7341      12.01   ; qtot 1.589
  4397          O    275    LYS      O   4397    -0.5894         16   ; qtot 1
; residue 276 VAL rtp VAL  q  0.0
  4398          N    276    VAL      N   4398    -0.4157      14.01   ; qtot 0.5843
  4399          H    276    VAL      H   4399     0.2719      1.008   ; qtot 0.8562
  4400         CT    276    VAL     CA   4400    -0.0875      12.01   ; qtot 0.7687
  4401         H1    276    VAL     HA   4401     0.0969      1.008   ; qtot 0.8656
  4402         CT    276    VAL     CB   4402     0.2985      12.01   ; qtot 1.164
  4403         HC    276    VAL     HB   4403    -0.0297      1.008   ; qtot 1.134
  4404         CT    276    VAL    CG1   4404    -0.3192      12.01   ; qtot 0.8152
  4405         HC    276    VAL   HG11   4405     0.0791      1.008   ; qtot 0.8943
  4406         HC    276    VAL   HG12   4406     0.0791      1.008   ; qtot 0.9734
  4407         HC    276    VAL   HG13   4407     0.0791      1.008   ; qtot 1.052
  4408         CT    276    VAL    CG2   4408    -0.3192      12.01   ; qtot 0.7333
  4409         HC    276    VAL   HG21   4409     0.0791      1.008   ; qtot 0.8124
  4410         HC    276    VAL   HG22   4410     0.0791      1.008   ; qtot 0.8915
  4411         HC    276    VAL   HG23   4411     0.0791      1.008   ; qtot 0.9706
  4412          C    276    VAL      C   4412     0.5973      12.01   ; qtot 1.568
  4413          O    276    VAL      O   4413    -0.5679         16   ; qtot 1
; residue 277 PHE rtp PHE  q  0.0
  4414          N    277    PHE      N   4414    -0.4157      14.01   ; qtot 0.5843
  4415          H    277    PHE      H   4415     0.2719      1.008   ; qtot 0.8562
  4416         CT    277    PHE     CA   4416    -0.0024      12.01   ; qtot 0.8538
  4417         H1    277    PHE     HA   4417     0.0978      1.008   ; qtot 0.9516
  4418         CT    277    PHE     CB   4418    -0.0343      12.01   ; qtot 0.9173
  4419         HC    277    PHE    HB1   4419     0.0295      1.008   ; qtot 0.9468
  4420         HC    277    PHE    HB2   4420     0.0295      1.008   ; qtot 0.9763
  4421         CA    277    PHE     CG   4421     0.0118      12.01   ; qtot 0.9881
  4422         CA    277    PHE    CD1   4422    -0.1256      12.01   ; qtot 0.8625
  4423         HA    277    PHE    HD1   4423      0.133      1.008   ; qtot 0.9955
  4424         CA    277    PHE    CE1   4424    -0.1704      12.01   ; qtot 0.8251
  4425         HA    277    PHE    HE1   4425      0.143      1.008   ; qtot 0.9681
  4426         CA    277    PHE     CZ   4426    -0.1072      12.01   ; qtot 0.8609
  4427         HA    277    PHE     HZ   4427     0.1297      1.008   ; qtot 0.9906
  4428         CA    277    PHE    CE2   4428    -0.1704      12.01   ; qtot 0.8202
  4429         HA    277    PHE    HE2   4429      0.143      1.008   ; qtot 0.9632
  4430         CA    277    PHE    CD2   4430    -0.1256      12.01   ; qtot 0.8376
  4431         HA    277    PHE    HD2   4431      0.133      1.008   ; qtot 0.9706
  4432          C    277    PHE      C   4432     0.5973      12.01   ; qtot 1.568
  4433          O    277    PHE      O   4433    -0.5679         16   ; qtot 1
; residue 278 ASP rtp ASP  q -1.0
  4434          N    278    ASP      N   4434    -0.5163      14.01   ; qtot 0.4837
  4435          H    278    ASP      H   4435     0.2936      1.008   ; qtot 0.7773
  4436         CT    278    ASP     CA   4436     0.0381      12.01   ; qtot 0.8154
  4437         H1    278    ASP     HA   4437      0.088      1.008   ; qtot 0.9034
  4438         CT    278    ASP     CB   4438    -0.0303      12.01   ; qtot 0.8731
  4439         HC    278    ASP    HB1   4439    -0.0122      1.008   ; qtot 0.8609
  4440         HC    278    ASP    HB2   4440    -0.0122      1.008   ; qtot 0.8487
  4441          C    278    ASP     CG   4441     0.7994      12.01   ; qtot 1.648
  4442         O2    278    ASP    OD1   4442    -0.8014         16   ; qtot 0.8467
  4443         O2    278    ASP    OD2   4443    -0.8014         16   ; qtot 0.0453
  4444          C    278    ASP      C   4444     0.5366      12.01   ; qtot 0.5819
  4445          O    278    ASP      O   4445    -0.5819         16   ; qtot 0
; residue 279 PHE rtp PHE  q  0.0
  4446          N    279    PHE      N   4446    -0.4157      14.01   ; qtot -0.4157
  4447          H    279    PHE      H   4447     0.2719      1.008   ; qtot -0.1438
  4448         CT    279    PHE     CA   4448    -0.0024      12.01   ; qtot -0.1462
  4449         H1    279    PHE     HA   4449     0.0978      1.008   ; qtot -0.0484
  4450         CT    279    PHE     CB   4450    -0.0343      12.01   ; qtot -0.0827
  4451         HC    279    PHE    HB1   4451     0.0295      1.008   ; qtot -0.0532
  4452         HC    279    PHE    HB2   4452     0.0295      1.008   ; qtot -0.0237
  4453         CA    279    PHE     CG   4453     0.0118      12.01   ; qtot -0.0119
  4454         CA    279    PHE    CD1   4454    -0.1256      12.01   ; qtot -0.1375
  4455         HA    279    PHE    HD1   4455      0.133      1.008   ; qtot -0.0045
  4456         CA    279    PHE    CE1   4456    -0.1704      12.01   ; qtot -0.1749
  4457         HA    279    PHE    HE1   4457      0.143      1.008   ; qtot -0.0319
  4458         CA    279    PHE     CZ   4458    -0.1072      12.01   ; qtot -0.1391
  4459         HA    279    PHE     HZ   4459     0.1297      1.008   ; qtot -0.0094
  4460         CA    279    PHE    CE2   4460    -0.1704      12.01   ; qtot -0.1798
  4461         HA    279    PHE    HE2   4461      0.143      1.008   ; qtot -0.0368
  4462         CA    279    PHE    CD2   4462    -0.1256      12.01   ; qtot -0.1624
  4463         HA    279    PHE    HD2   4463      0.133      1.008   ; qtot -0.0294
  4464          C    279    PHE      C   4464     0.5973      12.01   ; qtot 0.5679
  4465          O    279    PHE      O   4465    -0.5679         16   ; qtot 0
; residue 280 GLU rtp GLU  q -1.0
  4466          N    280    GLU      N   4466    -0.5163      14.01   ; qtot -0.5163
  4467          H    280    GLU      H   4467     0.2936      1.008   ; qtot -0.2227
  4468         CT    280    GLU     CA   4468     0.0397      12.01   ; qtot -0.183
  4469         H1    280    GLU     HA   4469     0.1105      1.008   ; qtot -0.0725
  4470         CT    280    GLU     CB   4470      0.056      12.01   ; qtot -0.0165
  4471         HC    280    GLU    HB1   4471    -0.0173      1.008   ; qtot -0.0338
  4472         HC    280    GLU    HB2   4472    -0.0173      1.008   ; qtot -0.0511
  4473         CT    280    GLU     CG   4473     0.0136      12.01   ; qtot -0.0375
  4474         HC    280    GLU    HG1   4474    -0.0425      1.008   ; qtot -0.08
  4475         HC    280    GLU    HG2   4475    -0.0425      1.008   ; qtot -0.1225
  4476          C    280    GLU     CD   4476     0.8054      12.01   ; qtot 0.6829
  4477         O2    280    GLU    OE1   4477    -0.8188         16   ; qtot -0.1359
  4478         O2    280    GLU    OE2   4478    -0.8188         16   ; qtot -0.9547
  4479          C    280    GLU      C   4479     0.5366      12.01   ; qtot -0.4181
  4480          O    280    GLU      O   4480    -0.5819         16   ; qtot -1
; residue 281 LEU rtp LEU  q  0.0
  4481          N    281    LEU      N   4481    -0.4157      14.01   ; qtot -1.416
  4482          H    281    LEU      H   4482     0.2719      1.008   ; qtot -1.144
  4483         CT    281    LEU     CA   4483    -0.0518      12.01   ; qtot -1.196
  4484         H1    281    LEU     HA   4484     0.0922      1.008   ; qtot -1.103
  4485         CT    281    LEU     CB   4485    -0.1102      12.01   ; qtot -1.214
  4486         HC    281    LEU    HB1   4486     0.0457      1.008   ; qtot -1.168
  4487         HC    281    LEU    HB2   4487     0.0457      1.008   ; qtot -1.122
  4488         CT    281    LEU     CG   4488     0.3531      12.01   ; qtot -0.7691
  4489         HC    281    LEU     HG   4489    -0.0361      1.008   ; qtot -0.8052
  4490         CT    281    LEU    CD1   4490    -0.4121      12.01   ; qtot -1.217
  4491         HC    281    LEU   HD11   4491        0.1      1.008   ; qtot -1.117
  4492         HC    281    LEU   HD12   4492        0.1      1.008   ; qtot -1.017
  4493         HC    281    LEU   HD13   4493        0.1      1.008   ; qtot -0.9173
  4494         CT    281    LEU    CD2   4494    -0.4121      12.01   ; qtot -1.329
  4495         HC    281    LEU   HD21   4495        0.1      1.008   ; qtot -1.229
  4496         HC    281    LEU   HD22   4496        0.1      1.008   ; qtot -1.129
  4497         HC    281    LEU   HD23   4497        0.1      1.008   ; qtot -1.029
  4498          C    281    LEU      C   4498     0.5973      12.01   ; qtot -0.4321
  4499          O    281    LEU      O   4499    -0.5679         16   ; qtot -1
; residue 282 SER rtp SER  q  0.0
  4500          N    282    SER      N   4500    -0.4157      14.01   ; qtot -1.416
  4501          H    282    SER      H   4501     0.2719      1.008   ; qtot -1.144
  4502         CT    282    SER     CA   4502    -0.0249      12.01   ; qtot -1.169
  4503         H1    282    SER     HA   4503     0.0843      1.008   ; qtot -1.084
  4504         CT    282    SER     CB   4504     0.2117      12.01   ; qtot -0.8727
  4505         H1    282    SER    HB1   4505     0.0352      1.008   ; qtot -0.8375
  4506         H1    282    SER    HB2   4506     0.0352      1.008   ; qtot -0.8023
  4507         OH    282    SER     OG   4507    -0.6546         16   ; qtot -1.457
  4508         HO    282    SER     HG   4508     0.4275      1.008   ; qtot -1.029
  4509          C    282    SER      C   4509     0.5973      12.01   ; qtot -0.4321
  4510          O    282    SER      O   4510    -0.5679         16   ; qtot -1
; residue 283 SER rtp SER  q  0.0
  4511          N    283    SER      N   4511    -0.4157      14.01   ; qtot -1.416
  4512          H    283    SER      H   4512     0.2719      1.008   ; qtot -1.144
  4513         CT    283    SER     CA   4513    -0.0249      12.01   ; qtot -1.169
  4514         H1    283    SER     HA   4514     0.0843      1.008   ; qtot -1.084
  4515         CT    283    SER     CB   4515     0.2117      12.01   ; qtot -0.8727
  4516         H1    283    SER    HB1   4516     0.0352      1.008   ; qtot -0.8375
  4517         H1    283    SER    HB2   4517     0.0352      1.008   ; qtot -0.8023
  4518         OH    283    SER     OG   4518    -0.6546         16   ; qtot -1.457
  4519         HO    283    SER     HG   4519     0.4275      1.008   ; qtot -1.029
  4520          C    283    SER      C   4520     0.5973      12.01   ; qtot -0.4321
  4521          O    283    SER      O   4521    -0.5679         16   ; qtot -1
; residue 284 GLN rtp GLN  q  0.0
  4522          N    284    GLN      N   4522    -0.4157      14.01   ; qtot -1.416
  4523          H    284    GLN      H   4523     0.2719      1.008   ; qtot -1.144
  4524         CT    284    GLN     CA   4524    -0.0031      12.01   ; qtot -1.147
  4525         H1    284    GLN     HA   4525      0.085      1.008   ; qtot -1.062
  4526         CT    284    GLN     CB   4526    -0.0036      12.01   ; qtot -1.065
  4527         HC    284    GLN    HB1   4527     0.0171      1.008   ; qtot -1.048
  4528         HC    284    GLN    HB2   4528     0.0171      1.008   ; qtot -1.031
  4529         CT    284    GLN     CG   4529    -0.0645      12.01   ; qtot -1.096
  4530         HC    284    GLN    HG1   4530     0.0352      1.008   ; qtot -1.061
  4531         HC    284    GLN    HG2   4531     0.0352      1.008   ; qtot -1.025
  4532          C    284    GLN     CD   4532     0.6951      12.01   ; qtot -0.3303
  4533          O    284    GLN    OE1   4533    -0.6086         16   ; qtot -0.9389
  4534          N    284    GLN    NE2   4534    -0.9407      14.01   ; qtot -1.88
  4535          H    284    GLN   HE21   4535     0.4251      1.008   ; qtot -1.454
  4536          H    284    GLN   HE22   4536     0.4251      1.008   ; qtot -1.029
  4537          C    284    GLN      C   4537     0.5973      12.01   ; qtot -0.4321
  4538          O    284    GLN      O   4538    -0.5679         16   ; qtot -1
; residue 285 ASP rtp ASP  q -1.0
  4539          N    285    ASP      N   4539    -0.5163      14.01   ; qtot -1.516
  4540          H    285    ASP      H   4540     0.2936      1.008   ; qtot -1.223
  4541         CT    285    ASP     CA   4541     0.0381      12.01   ; qtot -1.185
  4542         H1    285    ASP     HA   4542      0.088      1.008   ; qtot -1.097
  4543         CT    285    ASP     CB   4543    -0.0303      12.01   ; qtot -1.127
  4544         HC    285    ASP    HB1   4544    -0.0122      1.008   ; qtot -1.139
  4545         HC    285    ASP    HB2   4545    -0.0122      1.008   ; qtot -1.151
  4546          C    285    ASP     CG   4546     0.7994      12.01   ; qtot -0.3519
  4547         O2    285    ASP    OD1   4547    -0.8014         16   ; qtot -1.153
  4548         O2    285    ASP    OD2   4548    -0.8014         16   ; qtot -1.955
  4549          C    285    ASP      C   4549     0.5366      12.01   ; qtot -1.418
  4550          O    285    ASP      O   4550    -0.5819         16   ; qtot -2
; residue 286 MET rtp MET  q  0.0
  4551          N    286    MET      N   4551    -0.4157      14.01   ; qtot -2.416
  4552          H    286    MET      H   4552     0.2719      1.008   ; qtot -2.144
  4553         CT    286    MET     CA   4553    -0.0237      12.01   ; qtot -2.168
  4554         H1    286    MET     HA   4554      0.088      1.008   ; qtot -2.08
  4555         CT    286    MET     CB   4555     0.0342      12.01   ; qtot -2.045
  4556         HC    286    MET    HB1   4556     0.0241      1.008   ; qtot -2.021
  4557         HC    286    MET    HB2   4557     0.0241      1.008   ; qtot -1.997
  4558         CT    286    MET     CG   4558     0.0018      12.01   ; qtot -1.995
  4559         H1    286    MET    HG1   4559      0.044      1.008   ; qtot -1.951
  4560         H1    286    MET    HG2   4560      0.044      1.008   ; qtot -1.907
  4561          S    286    MET     SD   4561    -0.2737      32.06   ; qtot -2.181
  4562         CT    286    MET     CE   4562    -0.0536      12.01   ; qtot -2.235
  4563         H1    286    MET    HE1   4563     0.0684      1.008   ; qtot -2.166
  4564         H1    286    MET    HE2   4564     0.0684      1.008   ; qtot -2.098
  4565         H1    286    MET    HE3   4565     0.0684      1.008   ; qtot -2.029
  4566          C    286    MET      C   4566     0.5973      12.01   ; qtot -1.432
  4567          O    286    MET      O   4567    -0.5679         16   ; qtot -2
; residue 287 THR rtp THR  q  0.0
  4568          N    287    THR      N   4568    -0.4157      14.01   ; qtot -2.416
  4569          H    287    THR      H   4569     0.2719      1.008   ; qtot -2.144
  4570         CT    287    THR     CA   4570    -0.0389      12.01   ; qtot -2.183
  4571         H1    287    THR     HA   4571     0.1007      1.008   ; qtot -2.082
  4572         CT    287    THR     CB   4572     0.3654      12.01   ; qtot -1.717
  4573         H1    287    THR     HB   4573     0.0043      1.008   ; qtot -1.712
  4574         CT    287    THR    CG2   4574    -0.2438      12.01   ; qtot -1.956
  4575         HC    287    THR   HG21   4575     0.0642      1.008   ; qtot -1.892
  4576         HC    287    THR   HG22   4576     0.0642      1.008   ; qtot -1.828
  4577         HC    287    THR   HG23   4577     0.0642      1.008   ; qtot -1.764
  4578         OH    287    THR    OG1   4578    -0.6761         16   ; qtot -2.44
  4579         HO    287    THR    HG1   4579     0.4102      1.008   ; qtot -2.029
  4580          C    287    THR      C   4580     0.5973      12.01   ; qtot -1.432
  4581          O    287    THR      O   4581    -0.5679         16   ; qtot -2
; residue 288 THR rtp THR  q  0.0
  4582          N    288    THR      N   4582    -0.4157      14.01   ; qtot -2.416
  4583          H    288    THR      H   4583     0.2719      1.008   ; qtot -2.144
  4584         CT    288    THR     CA   4584    -0.0389      12.01   ; qtot -2.183
  4585         H1    288    THR     HA   4585     0.1007      1.008   ; qtot -2.082
  4586         CT    288    THR     CB   4586     0.3654      12.01   ; qtot -1.717
  4587         H1    288    THR     HB   4587     0.0043      1.008   ; qtot -1.712
  4588         CT    288    THR    CG2   4588    -0.2438      12.01   ; qtot -1.956
  4589         HC    288    THR   HG21   4589     0.0642      1.008   ; qtot -1.892
  4590         HC    288    THR   HG22   4590     0.0642      1.008   ; qtot -1.828
  4591         HC    288    THR   HG23   4591     0.0642      1.008   ; qtot -1.764
  4592         OH    288    THR    OG1   4592    -0.6761         16   ; qtot -2.44
  4593         HO    288    THR    HG1   4593     0.4102      1.008   ; qtot -2.029
  4594          C    288    THR      C   4594     0.5973      12.01   ; qtot -1.432
  4595          O    288    THR      O   4595    -0.5679         16   ; qtot -2
; residue 289 LEU rtp LEU  q  0.0
  4596          N    289    LEU      N   4596    -0.4157      14.01   ; qtot -2.416
  4597          H    289    LEU      H   4597     0.2719      1.008   ; qtot -2.144
  4598         CT    289    LEU     CA   4598    -0.0518      12.01   ; qtot -2.196
  4599         H1    289    LEU     HA   4599     0.0922      1.008   ; qtot -2.103
  4600         CT    289    LEU     CB   4600    -0.1102      12.01   ; qtot -2.214
  4601         HC    289    LEU    HB1   4601     0.0457      1.008   ; qtot -2.168
  4602         HC    289    LEU    HB2   4602     0.0457      1.008   ; qtot -2.122
  4603         CT    289    LEU     CG   4603     0.3531      12.01   ; qtot -1.769
  4604         HC    289    LEU     HG   4604    -0.0361      1.008   ; qtot -1.805
  4605         CT    289    LEU    CD1   4605    -0.4121      12.01   ; qtot -2.217
  4606         HC    289    LEU   HD11   4606        0.1      1.008   ; qtot -2.117
  4607         HC    289    LEU   HD12   4607        0.1      1.008   ; qtot -2.017
  4608         HC    289    LEU   HD13   4608        0.1      1.008   ; qtot -1.917
  4609         CT    289    LEU    CD2   4609    -0.4121      12.01   ; qtot -2.329
  4610         HC    289    LEU   HD21   4610        0.1      1.008   ; qtot -2.229
  4611         HC    289    LEU   HD22   4611        0.1      1.008   ; qtot -2.129
  4612         HC    289    LEU   HD23   4612        0.1      1.008   ; qtot -2.029
  4613          C    289    LEU      C   4613     0.5973      12.01   ; qtot -1.432
  4614          O    289    LEU      O   4614    -0.5679         16   ; qtot -2
; residue 290 LEU rtp LEU  q  0.0
  4615          N    290    LEU      N   4615    -0.4157      14.01   ; qtot -2.416
  4616          H    290    LEU      H   4616     0.2719      1.008   ; qtot -2.144
  4617         CT    290    LEU     CA   4617    -0.0518      12.01   ; qtot -2.196
  4618         H1    290    LEU     HA   4618     0.0922      1.008   ; qtot -2.103
  4619         CT    290    LEU     CB   4619    -0.1102      12.01   ; qtot -2.214
  4620         HC    290    LEU    HB1   4620     0.0457      1.008   ; qtot -2.168
  4621         HC    290    LEU    HB2   4621     0.0457      1.008   ; qtot -2.122
  4622         CT    290    LEU     CG   4622     0.3531      12.01   ; qtot -1.769
  4623         HC    290    LEU     HG   4623    -0.0361      1.008   ; qtot -1.805
  4624         CT    290    LEU    CD1   4624    -0.4121      12.01   ; qtot -2.217
  4625         HC    290    LEU   HD11   4625        0.1      1.008   ; qtot -2.117
  4626         HC    290    LEU   HD12   4626        0.1      1.008   ; qtot -2.017
  4627         HC    290    LEU   HD13   4627        0.1      1.008   ; qtot -1.917
  4628         CT    290    LEU    CD2   4628    -0.4121      12.01   ; qtot -2.329
  4629         HC    290    LEU   HD21   4629        0.1      1.008   ; qtot -2.229
  4630         HC    290    LEU   HD22   4630        0.1      1.008   ; qtot -2.129
  4631         HC    290    LEU   HD23   4631        0.1      1.008   ; qtot -2.029
  4632          C    290    LEU      C   4632     0.5973      12.01   ; qtot -1.432
  4633          O    290    LEU      O   4633    -0.5679         16   ; qtot -2
; residue 291 SER rtp SER  q  0.0
  4634          N    291    SER      N   4634    -0.4157      14.01   ; qtot -2.416
  4635          H    291    SER      H   4635     0.2719      1.008   ; qtot -2.144
  4636         CT    291    SER     CA   4636    -0.0249      12.01   ; qtot -2.169
  4637         H1    291    SER     HA   4637     0.0843      1.008   ; qtot -2.084
  4638         CT    291    SER     CB   4638     0.2117      12.01   ; qtot -1.873
  4639         H1    291    SER    HB1   4639     0.0352      1.008   ; qtot -1.838
  4640         H1    291    SER    HB2   4640     0.0352      1.008   ; qtot -1.802
  4641         OH    291    SER     OG   4641    -0.6546         16   ; qtot -2.457
  4642         HO    291    SER     HG   4642     0.4275      1.008   ; qtot -2.029
  4643          C    291    SER      C   4643     0.5973      12.01   ; qtot -1.432
  4644          O    291    SER      O   4644    -0.5679         16   ; qtot -2
; residue 292 TYR rtp TYR  q  0.0
  4645          N    292    TYR      N   4645    -0.4157      14.01   ; qtot -2.416
  4646          H    292    TYR      H   4646     0.2719      1.008   ; qtot -2.144
  4647         CT    292    TYR     CA   4647    -0.0014      12.01   ; qtot -2.145
  4648         H1    292    TYR     HA   4648     0.0876      1.008   ; qtot -2.058
  4649         CT    292    TYR     CB   4649    -0.0152      12.01   ; qtot -2.073
  4650         HC    292    TYR    HB1   4650     0.0295      1.008   ; qtot -2.043
  4651         HC    292    TYR    HB2   4651     0.0295      1.008   ; qtot -2.014
  4652         CA    292    TYR     CG   4652    -0.0011      12.01   ; qtot -2.015
  4653         CA    292    TYR    CD1   4653    -0.1906      12.01   ; qtot -2.206
  4654         HA    292    TYR    HD1   4654     0.1699      1.008   ; qtot -2.036
  4655         CA    292    TYR    CE1   4655    -0.2341      12.01   ; qtot -2.27
  4656         HA    292    TYR    HE1   4656     0.1656      1.008   ; qtot -2.104
  4657          C    292    TYR     CZ   4657     0.3226      12.01   ; qtot -1.782
  4658         OH    292    TYR     OH   4658    -0.5579         16   ; qtot -2.339
[truncated: 1,091,135 more chars]
