# Supplementary material for: Improvement in predicting drug sensitivity changes associated with protein mutations using a molecular dynamics based alchemical mutation method
Source: Sci Rep. 2020 Feb 7;10:2161. doi: 10.1038/s41598-020-58877-9 (PMC7005789; doi:10.1038/s41598-020-58877-9)
Supplement: Supplementary file 2 — Supplementary Information. [file 41598_2020_58877_MOESM2_ESM.zip › S1_input/MP-CAFEE/ALR2/388/V47I_388/complex_gpu/md_fin.gro]

Generated by trjconv : OXIDOREDUCTASE in water t= 34000.00000
34175
    1ACE    CH3    1   6.025   6.452   3.436
    1ACE   HH31    2   6.030   6.375   3.513
    1ACE   HH32    3   6.118   6.476   3.384
    1ACE   HH33    4   5.997   6.543   3.488
    1ACE      C    5   5.902   6.417   3.354
    1ACE      O    6   5.916   6.344   3.255
    2ALA      N    7   5.787   6.471   3.394
    2ALA      H    8   5.783   6.518   3.483
    2ALA     CA    9   5.675   6.493   3.304
    2ALA     HA   10   5.684   6.434   3.213
    2ALA     CB   11   5.545   6.455   3.374
    2ALA    HB1   12   5.543   6.507   3.470
    2ALA    HB2   13   5.468   6.490   3.306
    2ALA    HB3   14   5.533   6.351   3.404
    2ALA      C   15   5.675   6.639   3.260
    2ALA      O   16   5.734   6.727   3.323
    3SER      N   17   5.615   6.664   3.143
    3SER      H   18   5.590   6.587   3.082
    3SER     CA   19   5.596   6.797   3.090
    3SER     HA   20   5.684   6.860   3.104
    3SER     CB   21   5.559   6.787   2.942
    3SER    HB1   22   5.491   6.705   2.916
    3SER    HB2   23   5.651   6.757   2.892
    3SER     OG   24   5.525   6.909   2.881
    3SER     HG   25   5.449   6.897   2.823
    3SER      C   26   5.474   6.852   3.164
    3SER      O   27   5.396   6.775   3.220
    4ARG      N   28   5.452   6.983   3.156
    4ARG      H   29   5.512   7.040   3.098
    4ARG     CA   30   5.340   7.049   3.219
    4ARG     HA   31   5.279   6.975   3.272
    4ARG     CB   32   5.389   7.136   3.335
    4ARG    HB1   33   5.299   7.186   3.368
    4ARG    HB2   34   5.463   7.200   3.287
    4ARG     CG   35   5.463   7.064   3.447
    4ARG    HG1   36   5.564   7.054   3.407
    4ARG    HG2   37   5.415   6.970   3.473
    4ARG     CD   38   5.468   7.141   3.579
    4ARG    HD1   39   5.366   7.155   3.613
    4ARG    HD2   40   5.508   7.239   3.553
    4ARG     NE   41   5.547   7.074   3.683
    4ARG     HE   42   5.640   7.045   3.656
    4ARG     CZ   43   5.524   7.072   3.815
    4ARG    NH1   44   5.411   7.115   3.873
    4ARG   HH11   45   5.338   7.161   3.821
    4ARG   HH12   46   5.401   7.112   3.974
    4ARG    NH2   47   5.610   7.003   3.891
    4ARG   HH21   48   5.695   6.966   3.851
    4ARG   HH22   49   5.589   6.973   3.985
    4ARG      C   50   5.251   7.122   3.120
    4ARG      O   51   5.288   7.137   3.004
    5ILE      N   52   5.137   7.174   3.166
    5ILE      H   53   5.121   7.166   3.265
    5ILE     CA   54   5.051   7.270   3.098
    5ILE     HA   55   5.098   7.303   3.005
    5ILE     CB   56   4.919   7.203   3.063
    5ILE     HB   57   4.860   7.170   3.148
    5ILE    CG2   58   4.828   7.295   2.982
    5ILE   HG21   59   4.740   7.249   2.937
    5ILE   HG22   60   4.795   7.379   3.042
    5ILE   HG23   61   4.882   7.343   2.900
    5ILE    CG1   62   4.937   7.078   2.976
    5ILE   HG11   63   4.993   7.014   3.044
    5ILE   HG12   64   4.999   7.096   2.889
    5ILE     CD   65   4.806   7.013   2.931
    5ILE    HD1   66   4.776   7.068   2.842
    5ILE    HD2   67   4.829   6.913   2.895
    5ILE    HD3   68   4.732   7.010   3.011
    5ILE      C   69   5.019   7.392   3.184
    5ILE      O   70   4.997   7.379   3.304
    6LEU      N   71   5.015   7.513   3.129
    6LEU      H   72   5.028   7.519   3.029
    6LEU     CA   73   4.977   7.628   3.209
    6LEU     HA   74   5.034   7.623   3.302
    6LEU     CB   75   5.018   7.751   3.128
    6LEU    HB1   76   4.959   7.750   3.036
    6LEU    HB2   77   5.123   7.729   3.106
    6LEU     CG   78   4.997   7.890   3.185
    6LEU     HG   79   4.903   7.896   3.240
    6LEU    CD1   80   5.105   7.908   3.291
    6LEU   HD11   81   5.083   8.007   3.331
    6LEU   HD12   82   5.096   7.840   3.376
    6LEU   HD13   83   5.201   7.909   3.239
    6LEU    CD2   84   5.005   8.003   3.083
    6LEU   HD21   85   5.016   8.102   3.129
    6LEU   HD22   86   5.097   7.984   3.028
    6LEU   HD23   87   4.920   8.008   3.015
    6LEU      C   88   4.828   7.641   3.236
    6LEU      O   89   4.744   7.649   3.147
    7LEU      N   90   4.800   7.675   3.362
    7LEU      H   91   4.876   7.674   3.428
    7LEU     CA   92   4.669   7.709   3.415
    7LEU     HA   93   4.595   7.662   3.350
    7LEU     CB   94   4.671   7.639   3.550
    7LEU    HB1   95   4.586   7.666   3.613
    7LEU    HB2   96   4.753   7.679   3.610
    7LEU     CG   97   4.681   7.487   3.540
    7LEU     HG   98   4.766   7.452   3.481
    7LEU    CD1   99   4.698   7.426   3.679
    7LEU   HD11  100   4.629   7.467   3.753
    7LEU   HD12  101   4.686   7.318   3.673
    7LEU   HD13  102   4.802   7.447   3.704
    7LEU    CD2  103   4.552   7.432   3.480
    7LEU   HD21  104   4.473   7.475   3.541
    7LEU   HD22  105   4.534   7.460   3.375
    7LEU   HD23  106   4.550   7.323   3.487
    7LEU      C  107   4.639   7.858   3.431
    7LEU      O  108   4.736   7.933   3.442
    8ASN      N  109   4.511   7.894   3.431
    8ASN      H  110   4.454   7.812   3.418
    8ASN     CA  111   4.461   8.030   3.438
    8ASN     HA  112   4.491   8.072   3.342
    8ASN     CB  113   4.309   8.031   3.430
    8ASN    HB1  114   4.285   7.968   3.345
    8ASN    HB2  115   4.277   8.133   3.411
    8ASN     CG  116   4.230   7.980   3.550
    8ASN    OD1  117   4.276   7.973   3.664
    8ASN    ND2  118   4.102   7.953   3.524
    8ASN   HD21  119   4.067   7.966   3.430
    8ASN   HD22  120   4.042   7.919   3.598
    8ASN      C  121   4.513   8.113   3.555
    8ASN      O  122   4.499   8.235   3.557
    9ASN      N  123   4.562   8.043   3.658
    9ASN      H  124   4.560   7.942   3.651
    9ASN     CA  125   4.623   8.108   3.772
    9ASN     HA  126   4.585   8.210   3.779
    9ASN     CB  127   4.567   8.041   3.898
    9ASN    HB1  128   4.459   8.028   3.911
    9ASN    HB2  129   4.592   8.114   3.974
    9ASN     CG  130   4.641   7.911   3.922
    9ASN    OD1  131   4.655   7.822   3.838
    9ASN    ND2  132   4.689   7.899   4.046
    9ASN   HD21  133   4.671   7.975   4.110
    9ASN   HD22  134   4.726   7.807   4.069
    9ASN      C  135   4.775   8.118   3.770
    9ASN      O  136   4.838   8.166   3.864
   10GLY      N  137   4.844   8.078   3.663
   10GLY      H  138   4.790   8.052   3.582
   10GLY     CA  139   4.988   8.087   3.651
   10GLY    HA1  140   5.031   8.178   3.693
   10GLY    HA2  141   5.010   8.100   3.545
   10GLY      C  142   5.064   7.969   3.710
   10GLY      O  143   5.186   7.969   3.706
   11ALA      N  144   4.995   7.863   3.753
   11ALA      H  145   4.895   7.872   3.751
   11ALA     CA  146   5.053   7.735   3.788
   11ALA     HA  147   5.152   7.745   3.833
   11ALA     CB  148   4.972   7.668   3.899
   11ALA    HB1  149   5.013   7.571   3.928
   11ALA    HB2  150   4.979   7.741   3.980
   11ALA    HB3  151   4.867   7.655   3.870
   11ALA      C  152   5.061   7.644   3.666
   11ALA      O  153   4.998   7.660   3.561
   12LYS      N  154   5.161   7.557   3.676
   12LYS      H  155   5.219   7.543   3.757
   12LYS     CA  156   5.177   7.453   3.576
   12LYS     HA  157   5.100   7.461   3.499
   12LYS     CB  158   5.307   7.486   3.503
   12LYS    HB1  159   5.329   7.410   3.428
   12LYS    HB2  160   5.391   7.488   3.572
   12LYS     CG  161   5.298   7.623   3.437
   12LYS    HG1  162   5.297   7.707   3.506
   12LYS    HG2  163   5.214   7.620   3.367
   12LYS     CD  164   5.429   7.630   3.359
   12LYS    HD1  165   5.451   7.536   3.308
   12LYS    HD2  166   5.519   7.655   3.416
   12LYS     CE  167   5.422   7.739   3.253
   12LYS    HE1  168   5.432   7.836   3.301
   12LYS    HE2  169   5.326   7.735   3.202
   12LYS     NZ  170   5.521   7.724   3.145
   12LYS    HZ1  171   5.617   7.727   3.177
   12LYS    HZ2  172   5.500   7.634   3.103
   12LYS    HZ3  173   5.516   7.799   3.077
   12LYS      C  174   5.159   7.311   3.627
   12LYS      O  175   5.211   7.278   3.733
   13MET      N  176   5.092   7.225   3.549
   13MET      H  177   5.070   7.267   3.460
   13MET     CA  178   5.034   7.098   3.586
   13MET     HA  179   5.051   7.089   3.694
   13MET     CB  180   4.884   7.108   3.559
   13MET    HB1  181   4.876   7.152   3.459
   13MET    HB2  182   4.845   7.170   3.639
   13MET     CG  183   4.815   6.972   3.561
   13MET    HG1  184   4.854   6.916   3.645
   13MET    HG2  185   4.844   6.912   3.475
   13MET     SD  186   4.634   6.966   3.569
   13MET     CE  187   4.606   7.004   3.744
   13MET    HE1  188   4.504   7.032   3.771
   13MET    HE2  189   4.637   6.919   3.804
   13MET    HE3  190   4.667   7.090   3.772
   13MET      C  191   5.093   6.986   3.502
   13MET      O  192   5.077   6.987   3.380
   14PRO      N  193   5.152   6.880   3.559
   14PRO     CD  194   5.202   6.872   3.695
   14PRO    HD1  195   5.127   6.832   3.763
   14PRO    HD2  196   5.229   6.974   3.724
   14PRO     CG  197   5.315   6.770   3.695
   14PRO    HG1  198   5.330   6.727   3.794
   14PRO    HG2  199   5.409   6.817   3.666
   14PRO     CB  200   5.282   6.675   3.580
   14PRO    HB1  201   5.208   6.603   3.615
   14PRO    HB2  202   5.377   6.637   3.544
   14PRO     CA  203   5.205   6.768   3.486
   14PRO     HA  204   5.275   6.810   3.413
   14PRO      C  205   5.110   6.695   3.392
   14PRO      O  206   5.009   6.653   3.447
   15ILE      N  207   5.150   6.655   3.271
   15ILE      H  208   5.235   6.690   3.229
   15ILE     CA  209   5.061   6.593   3.174
   15ILE     HA  210   4.972   6.656   3.178
   15ILE     CB  211   5.114   6.605   3.032
   15ILE     HB  212   5.035   6.564   2.969
   15ILE    CG2  213   5.132   6.753   3.000
   15ILE   HG21  214   5.217   6.798   3.051
   15ILE   HG22  215   5.150   6.764   2.893
   15ILE   HG23  216   5.036   6.802   3.016
   15ILE    CG1  217   5.241   6.522   3.015
   15ILE   HG11  218   5.227   6.427   3.068
   15ILE   HG12  219   5.331   6.567   3.058
   15ILE     CD  220   5.278   6.493   2.870
   15ILE    HD1  221   5.284   6.585   2.813
   15ILE    HD2  222   5.366   6.429   2.868
   15ILE    HD3  223   5.198   6.438   2.820
   15ILE      C  224   5.015   6.452   3.207
   15ILE      O  225   4.923   6.397   3.147
   16LEU      N  226   5.088   6.390   3.300
   16LEU      H  227   5.161   6.448   3.341
   16LEU     CA  228   5.070   6.256   3.354
   16LEU     HA  229   4.982   6.208   3.311
   16LEU     CB  230   5.179   6.160   3.306
   16LEU    HB1  231   5.275   6.205   3.332
   16LEU    HB2  232   5.179   6.158   3.197
   16LEU     CG  233   5.188   6.021   3.369
   16LEU     HG  234   5.196   6.037   3.476
   16LEU    CD1  235   5.067   5.934   3.336
   16LEU   HD11  236   5.083   5.835   3.381
   16LEU   HD12  237   4.977   5.979   3.378
   16LEU   HD13  238   5.058   5.933   3.228
   16LEU    CD2  239   5.314   5.950   3.322
   16LEU   HD21  240   5.400   6.014   3.343
   16LEU   HD22  241   5.316   5.854   3.375
   16LEU   HD23  242   5.307   5.924   3.217
   16LEU      C  243   5.055   6.263   3.505
   16LEU      O  244   5.139   6.325   3.571
   17GLY      N  245   4.946   6.205   3.556
   17GLY      H  246   4.884   6.161   3.489
   17GLY     CA  247   4.931   6.185   3.698
   17GLY    HA1  248   4.872   6.266   3.741
   17GLY    HA2  249   5.026   6.193   3.751
   17GLY      C  250   4.878   6.048   3.739
   17GLY      O  251   4.835   5.984   3.643
   18LEU      N  252   4.881   6.009   3.867
   18LEU      H  253   4.932   6.066   3.932
   18LEU     CA  254   4.829   5.880   3.911
   18LEU     HA  255   4.823   5.818   3.821
   18LEU     CB  256   4.926   5.818   4.010
   18LEU    HB1  257   4.905   5.873   4.102
   18LEU    HB2  258   5.030   5.843   3.990
   18LEU     CG  259   4.918   5.667   4.024
   18LEU     HG  260   4.813   5.642   4.011
   18LEU    CD1  261   5.005   5.583   3.931
   18LEU   HD11  262   4.984   5.476   3.941
   18LEU   HD12  263   4.994   5.620   3.829
   18LEU   HD13  264   5.107   5.595   3.967
   18LEU    CD2  265   4.963   5.628   4.165
   18LEU   HD21  266   5.047   5.690   4.195
   18LEU   HD22  267   4.879   5.655   4.229
   18LEU   HD23  268   4.990   5.523   4.160
   18LEU      C  269   4.692   5.890   3.976
   18LEU      O  270   4.670   5.981   4.055
   19GLY      N  271   4.595   5.806   3.940
   19GLY      H  272   4.618   5.737   3.869
   19GLY     CA  273   4.465   5.795   4.003
   19GLY    HA1  274   4.396   5.751   3.930
   19GLY    HA2  275   4.427   5.887   4.048
   19GLY      C  276   4.465   5.701   4.122
   19GLY      O  277   4.560   5.627   4.142
   20THR      N  278   4.362   5.695   4.207
   20THR      H  279   4.300   5.773   4.188
   20THR     CA  280   4.366   5.625   4.333
   20THR     HA  281   4.447   5.553   4.331
   20THR     CB  282   4.383   5.727   4.445
   20THR     HB  283   4.377   5.676   4.542
   20THR    CG2  284   4.516   5.802   4.434
   20THR   HG21  285   4.593   5.729   4.454
   20THR   HG22  286   4.534   5.844   4.335
   20THR   HG23  287   4.511   5.887   4.502
   20THR    OG1  288   4.280   5.823   4.444
   20THR    HG1  289   4.316   5.897   4.395
   20THR      C  290   4.233   5.556   4.362
   20THR      O  291   4.221   5.490   4.465
   21TRP      N  292   4.127   5.555   4.281
   21TRP      H  293   4.122   5.617   4.202
   21TRP     CA  294   4.010   5.471   4.301
   21TRP     HA  295   3.976   5.483   4.404
   21TRP     CB  296   3.906   5.513   4.197
   21TRP    HB1  297   3.954   5.518   4.099
   21TRP    HB2  298   3.881   5.616   4.223
   21TRP     CG  299   3.776   5.440   4.196
   21TRP    CD1  300   3.710   5.389   4.302
   21TRP    HD1  301   3.747   5.394   4.403
   21TRP    NE1  302   3.594   5.332   4.253
   21TRP    HE1  303   3.537   5.274   4.313
   21TRP    CE2  304   3.579   5.341   4.116
   21TRP    CZ2  305   3.478   5.306   4.026
   21TRP    HZ2  306   3.390   5.255   4.062
   21TRP    CH2  307   3.503   5.324   3.890
   21TRP    HH2  308   3.435   5.280   3.819
   21TRP    CZ3  309   3.621   5.387   3.848
   21TRP    HZ3  310   3.637   5.400   3.742
   21TRP    CE3  311   3.718   5.430   3.940
   21TRP    HE3  312   3.806   5.485   3.911
   21TRP    CD2  313   3.698   5.406   4.077
   21TRP      C  314   4.044   5.325   4.278
   21TRP      O  315   4.105   5.285   4.179
   22LYS      N  316   3.987   5.244   4.368
   22LYS      H  317   3.917   5.284   4.429
   22LYS     CA  318   4.011   5.102   4.379
   22LYS     HA  319   3.967   5.063   4.471
   22LYS     CB  320   3.950   5.034   4.257
   22LYS    HB1  321   3.936   4.928   4.280
   22LYS    HB2  322   4.031   5.045   4.186
   22LYS     CG  323   3.824   5.085   4.188
   22LYS    HG1  324   3.818   5.193   4.174
   22LYS    HG2  325   3.742   5.053   4.252
   22LYS     CD  326   3.815   5.023   4.049
   22LYS    HD1  327   3.712   4.988   4.035
   22LYS    HD2  328   3.881   4.937   4.039
   22LYS     CE  329   3.849   5.123   3.939
   22LYS    HE1  330   3.773   5.200   3.956
   22LYS    HE2  331   3.824   5.073   3.846
   22LYS     NZ  332   3.988   5.172   3.940
   22LYS    HZ1  333   3.998   5.258   3.889
   22LYS    HZ2  334   4.018   5.175   4.036
   22LYS    HZ3  335   4.049   5.106   3.894
   22LYS      C  336   4.158   5.065   4.399
   22LYS      O  337   4.201   4.954   4.371
   23SER      N  338   4.233   5.160   4.455
   23SER      H  339   4.189   5.250   4.464
   23SER     CA  340   4.363   5.139   4.517
   23SER     HA  341   4.409   5.055   4.464
   23SER     CB  342   4.457   5.256   4.492
   23SER    HB1  343   4.553   5.226   4.535
   23SER    HB2  344   4.432   5.346   4.549
   23SER     OG  345   4.472   5.281   4.354
   23SER     HG  346   4.551   5.331   4.335
   23SER      C  347   4.344   5.110   4.665
   23SER      O  348   4.305   5.204   4.733
   24PRO      N  349   4.380   4.990   4.713
   24PRO     CD  350   4.409   4.873   4.632
   24PRO    HD1  351   4.506   4.886   4.584
   24PRO    HD2  352   4.331   4.865   4.556
   24PRO     CG  353   4.405   4.757   4.730
   24PRO    HG1  354   4.506   4.742   4.769
   24PRO    HG2  355   4.361   4.667   4.685
   24PRO     CB  356   4.312   4.807   4.840
   24PRO    HB1  357   4.339   4.755   4.932
   24PRO    HB2  358   4.210   4.777   4.817
   24PRO     CA  359   4.335   4.957   4.847
   24PRO     HA  360   4.240   5.006   4.869
   24PRO      C  361   4.432   5.002   4.955
   24PRO      O  362   4.550   5.021   4.924
   25PRO      N  363   4.386   5.022   5.079
   25PRO     CD  364   4.248   5.016   5.124
   25PRO    HD1  365   4.212   4.919   5.157
   25PRO    HD2  366   4.183   5.058   5.048
   25PRO     CG  367   4.244   5.109   5.245
   25PRO    HG1  368   4.172   5.066   5.314
   25PRO    HG2  369   4.216   5.209   5.212
   25PRO     CB  370   4.381   5.088   5.308
   25PRO    HB1  371   4.400   4.999   5.367
   25PRO    HB2  372   4.401   5.178   5.367
   25PRO     CA  373   4.469   5.077   5.184
   25PRO     HA  374   4.492   5.178   5.151
   25PRO      C  375   4.605   5.013   5.208
   25PRO      O  376   4.700   5.085   5.239
   26GLY      N  377   4.617   4.885   5.172
   26GLY      H  378   4.533   4.830   5.161
   26GLY     CA  379   4.740   4.809   5.181
   26GLY    HA1  380   4.706   4.705   5.190
   26GLY    HA2  381   4.801   4.835   5.267
   26GLY      C  382   4.843   4.835   5.072
   26GLY      O  383   4.957   4.822   5.114
   27GLN      N  384   4.816   4.868   4.945
   27GLN      H  385   4.722   4.902   4.929
   27GLN     CA  386   4.914   4.887   4.840
   27GLN     HA  387   5.012   4.858   4.880
   27GLN     CB  388   4.883   4.796   4.722
   27GLN    HB1  389   4.960   4.817   4.649
   27GLN    HB2  390   4.788   4.832   4.683
   27GLN     CG  391   4.869   4.644   4.739
   27GLN    HG1  392   4.797   4.621   4.817
   27GLN    HG2  393   4.968   4.614   4.772
   27GLN     CD  394   4.835   4.557   4.618
   27GLN    OE1  395   4.714   4.555   4.593
   27GLN    NE2  396   4.933   4.503   4.546
   27GLN   HE21  397   5.024   4.500   4.591
   27GLN   HE22  398   4.909   4.467   4.455
   27GLN      C  399   4.924   5.032   4.795
   27GLN      O  400   5.028   5.053   4.733
   28VAL      N  401   4.834   5.125   4.827
   28VAL      H  402   4.759   5.107   4.893
   28VAL     CA  403   4.837   5.262   4.779
   28VAL     HA  404   4.865   5.260   4.674
   28VAL     CB  405   4.699   5.325   4.785
   28VAL     HB  406   4.632   5.251   4.742
   28VAL    CG1  407   4.643   5.352   4.925
   28VAL   HG11  408   4.693   5.436   4.974
   28VAL   HG12  409   4.537   5.373   4.918
   28VAL   HG13  410   4.652   5.260   4.983
   28VAL    CG2  411   4.662   5.452   4.707
   28VAL   HG21  412   4.715   5.534   4.755
   28VAL   HG22  413   4.695   5.434   4.605
   28VAL   HG23  414   4.555   5.470   4.709
   28VAL      C  415   4.935   5.362   4.839
   28VAL      O  416   4.964   5.466   4.779
   29THR      N  417   4.977   5.335   4.963
   29THR      H  418   4.939   5.266   5.027
   29THR     CA  419   5.077   5.415   5.031
   29THR     HA  420   5.059   5.521   5.012
   29THR     CB  421   5.080   5.382   5.180
   29THR     HB  422   5.095   5.276   5.196
   29THR    CG2  423   5.197   5.452   5.248
   29THR   HG21  424   5.176   5.453   5.355
   29THR   HG22  425   5.290   5.399   5.230
   29THR   HG23  426   5.209   5.558   5.224
   29THR    OG1  427   4.960   5.421   5.245
   29THR    HG1  428   4.957   5.516   5.237
   29THR      C  429   5.213   5.382   4.972
   29THR      O  430   5.282   5.471   4.922
   30GLU      N  431   5.230   5.252   4.950
   30GLU      H  432   5.161   5.185   4.980
   30GLU     CA  433   5.342   5.196   4.877
   30GLU     HA  434   5.431   5.232   4.929
   30GLU     CB  435   5.351   5.044   4.889
   30GLU    HB1  436   5.275   5.000   4.825
   30GLU    HB2  437   5.318   5.025   4.992
   30GLU     CG  438   5.473   4.961   4.852
   30GLU    HG1  439   5.511   5.005   4.760
   30GLU    HG2  440   5.446   4.858   4.827
   30GLU     CD  441   5.590   4.961   4.950
   30GLU    OE1  442   5.613   5.063   5.019
   30GLU    OE2  443   5.651   4.854   4.966
   30GLU      C  444   5.345   5.243   4.732
   30GLU      O  445   5.452   5.281   4.686
   31ALA      N  446   5.231   5.250   4.664
   31ALA      H  447   5.147   5.222   4.712
   31ALA     CA  448   5.221   5.307   4.531
   31ALA     HA  449   5.304   5.261   4.476
   31ALA     CB  450   5.086   5.259   4.479
   31ALA    HB1  451   5.086   5.150   4.474
   31ALA    HB2  452   5.008   5.297   4.545
   31ALA    HB3  453   5.069   5.298   4.378
   31ALA      C  454   5.242   5.457   4.512
   31ALA      O  455   5.308   5.497   4.417
   32VAL      N  456   5.199   5.545   4.603
   32VAL      H  457   5.133   5.513   4.673
   32VAL     CA  458   5.234   5.685   4.597
   32VAL     HA  459   5.224   5.723   4.495
   32VAL     CB  460   5.137   5.771   4.678
   32VAL     HB  461   5.129   5.719   4.773
   32VAL    CG1  462   5.180   5.916   4.696
   32VAL   HG11  463   5.220   5.947   4.600
   32VAL   HG12  464   5.101   5.986   4.723
   32VAL   HG13  465   5.267   5.926   4.761
   32VAL    CG2  466   5.000   5.769   4.610
   32VAL   HG21  467   4.921   5.820   4.667
   32VAL   HG22  468   5.012   5.813   4.511
   32VAL   HG23  469   4.974   5.664   4.596
   32VAL      C  470   5.377   5.715   4.640
   32VAL      O  471   5.451   5.784   4.572
   33LYS      N  472   5.431   5.632   4.730
   33LYS      H  473   5.372   5.564   4.775
   33LYS     CA  474   5.571   5.634   4.769
   33LYS     HA  475   5.605   5.732   4.803
   33LYS     CB  476   5.593   5.534   4.882
   33LYS    HB1  477   5.699   5.506   4.884
   33LYS    HB2  478   5.528   5.451   4.855
   33LYS     CG  479   5.561   5.591   5.020
   33LYS    HG1  480   5.460   5.629   5.015
   33LYS    HG2  481   5.631   5.670   5.047
   33LYS     CD  482   5.567   5.481   5.127
   33LYS    HD1  483   5.498   5.401   5.103
   33LYS    HD2  484   5.543   5.538   5.217
   33LYS     CE  485   5.708   5.425   5.140
   33LYS    HE1  486   5.776   5.509   5.149
   33LYS    HE2  487   5.739   5.366   5.053
   33LYS     NZ  488   5.723   5.355   5.268
   33LYS    HZ1  489   5.811   5.307   5.262
   33LYS    HZ2  490   5.719   5.417   5.348
   33LYS    HZ3  491   5.646   5.291   5.285
   33LYS      C  492   5.652   5.605   4.644
   33LYS      O  493   5.726   5.693   4.601
   34VAL      N  494   5.614   5.506   4.563
   34VAL      H  495   5.536   5.445   4.582
   34VAL     CA  496   5.692   5.458   4.451
   34VAL     HA  497   5.799   5.451   4.468
   34VAL     CB  498   5.662   5.310   4.429
   34VAL     HB  499   5.555   5.290   4.436
   34VAL    CG1  500   5.708   5.262   4.292
   34VAL   HG11  501   5.698   5.154   4.283
   34VAL   HG12  502   5.649   5.308   4.213
   34VAL   HG13  503   5.814   5.290   4.292
   34VAL    CG2  504   5.740   5.215   4.520
   34VAL   HG21  505   5.731   5.250   4.623
   34VAL   HG22  506   5.704   5.112   4.511
   34VAL   HG23  507   5.844   5.230   4.493
   34VAL      C  508   5.673   5.545   4.327
   34VAL      O  509   5.771   5.566   4.255
   35ALA      N  510   5.555   5.603   4.311
   35ALA      H  511   5.477   5.564   4.362
   35ALA     CA  512   5.537   5.703   4.206
   35ALA     HA  513   5.560   5.660   4.109
   35ALA     CB  514   5.389   5.738   4.195
   35ALA    HB1  515   5.362   5.768   4.094
   35ALA    HB2  516   5.322   5.653   4.210
   35ALA    HB3  517   5.370   5.813   4.272
   35ALA      C  518   5.625   5.824   4.232
   35ALA      O  519   5.691   5.863   4.135
   36ILE      N  520   5.637   5.876   4.354
   36ILE      H  521   5.574   5.846   4.427
   36ILE     CA  522   5.724   5.988   4.384
   36ILE     HA  523   5.698   6.066   4.313
   36ILE     CB  524   5.697   6.035   4.527
   36ILE     HB  525   5.674   5.953   4.594
   36ILE    CG2  526   5.814   6.111   4.589
   36ILE   HG21  527   5.894   6.038   4.605
   36ILE   HG22  528   5.863   6.172   4.513
   36ILE   HG23  529   5.793   6.158   4.684
   36ILE    CG1  530   5.575   6.126   4.521
   36ILE   HG11  531   5.497   6.072   4.468
   36ILE   HG12  532   5.604   6.217   4.468
   36ILE     CD  533   5.526   6.160   4.661
   36ILE    HD1  534   5.419   6.178   4.652
   36ILE    HD2  535   5.540   6.081   4.735
   36ILE    HD3  536   5.579   6.253   4.683
   36ILE      C  537   5.869   5.950   4.355
   36ILE      O  538   5.944   6.028   4.296
   37ASP      N  539   5.909   5.825   4.379
   37ASP      H  540   5.845   5.767   4.432
   37ASP     CA  541   6.043   5.782   4.348
   37ASP     HA  542   6.110   5.865   4.369
   37ASP     CB  543   6.073   5.667   4.443
   37ASP    HB1  544   5.996   5.590   4.432
   37ASP    HB2  545   6.075   5.703   4.546
   37ASP     CG  546   6.211   5.609   4.416
   37ASP    OD1  547   6.226   5.486   4.401
   37ASP    OD2  548   6.309   5.687   4.423
   37ASP      C  549   6.068   5.752   4.201
   37ASP      O  550   6.183   5.767   4.159
   38VAL      N  551   5.976   5.701   4.119
   38VAL      H  552   5.888   5.679   4.163
   38VAL     CA  553   5.977   5.697   3.974
   38VAL     HA  554   6.077   5.662   3.948
   38VAL     CB  555   5.865   5.606   3.924
   38VAL     HB  556   5.770   5.634   3.970
   38VAL    CG1  557   5.847   5.623   3.773
   38VAL   HG11  558   5.939   5.588   3.726
   38VAL   HG12  559   5.761   5.561   3.748
   38VAL   HG13  560   5.815   5.725   3.755
   38VAL    CG2  561   5.881   5.457   3.951
   38VAL   HG21  562   5.851   5.440   4.054
   38VAL   HG22  563   5.815   5.396   3.889
   38VAL   HG23  564   5.983   5.422   3.939
   38VAL      C  565   5.979   5.836   3.912
   38VAL      O  566   6.058   5.858   3.821
   39GLY      N  567   5.899   5.928   3.967
   39GLY      H  568   5.834   5.920   4.044
   39GLY     CA  569   5.910   6.065   3.919
   39GLY    HA1  570   5.971   6.070   3.829
   39GLY    HA2  571   5.944   6.128   4.001
   39GLY      C  572   5.773   6.121   3.884
   39GLY      O  573   5.775   6.229   3.825
   40TYR      N  574   5.662   6.064   3.930
   40TYR      H  575   5.676   5.987   3.994
   40TYR     CA  576   5.532   6.129   3.929
   40TYR     HA  577   5.505   6.168   3.831
   40TYR     CB  578   5.418   6.035   3.967
   40TYR    HB1  579   5.339   6.094   4.012
   40TYR    HB2  580   5.454   5.976   4.051
   40TYR     CG  581   5.360   5.943   3.863
   40TYR    CD1  582   5.438   5.836   3.819
   40TYR    HD1  583   5.532   5.819   3.869
   40TYR    CE1  584   5.387   5.739   3.731
   40TYR    HE1  585   5.442   5.649   3.707
   40TYR     CZ  586   5.251   5.750   3.696
   40TYR     OH  587   5.210   5.651   3.612
   40TYR     HH  588   5.129   5.672   3.566
   40TYR    CE2  589   5.183   5.871   3.720
   40TYR    HE2  590   5.088   5.886   3.671
   40TYR    CD2  591   5.232   5.966   3.811
   40TYR    HD2  592   5.175   6.051   3.845
   40TYR      C  593   5.538   6.247   4.024
   40TYR      O  594   5.608   6.249   4.125
   41ARG      N  595   5.459   6.350   3.992
   41ARG      H  596   5.400   6.342   3.911
   41ARG     CA  597   5.442   6.469   4.074
   41ARG     HA  598   5.485   6.454   4.173
   41ARG     CB  599   5.515   6.588   4.012
   41ARG    HB1  600   5.501   6.683   4.062
   41ARG    HB2  601   5.484   6.599   3.908
   41ARG     CG  602   5.666   6.565   4.011
   41ARG    HG1  603   5.708   6.659   3.976
   41ARG    HG2  604   5.697   6.485   3.943
   41ARG     CD  605   5.725   6.538   4.149
   41ARG    HD1  606   5.670   6.468   4.212
   41ARG    HD2  607   5.719   6.630   4.207
   41ARG     NE  608   5.869   6.512   4.147
   41ARG     HE  609   5.924   6.596   4.157
   41ARG     CZ  610   5.930   6.399   4.187
   41ARG    NH1  611   5.869   6.280   4.194
   41ARG   HH11  612   5.773   6.273   4.163
   41ARG   HH12  613   5.917   6.206   4.243
   41ARG    NH2  614   6.062   6.402   4.210
   41ARG   HH21  615   6.119   6.485   4.208
   41ARG   HH22  616   6.108   6.325   4.257
   41ARG      C  617   5.296   6.511   4.079
   41ARG      O  618   5.264   6.585   4.172
   42HIS      N  619   5.208   6.466   3.989
   42HIS      H  620   5.249   6.407   3.919
   42HIS     CA  621   5.066   6.496   3.982
   42HIS     HA  622   5.045   6.581   4.046
   42HIS     CB  623   5.028   6.530   3.838
   42HIS    HB1  624   5.069   6.452   3.774
   42HIS    HB2  625   5.083   6.621   3.816
   42HIS     CG  626   4.884   6.554   3.803
   42HIS    ND1  627   4.786   6.612   3.884
   42HIS    CE1  628   4.675   6.620   3.811
   42HIS    HE1  629   4.581   6.660   3.845
   42HIS    NE2  630   4.699   6.573   3.687
   42HIS    HE2  631   4.636   6.563   3.610
   42HIS    CD2  632   4.831   6.533   3.678
   42HIS    HD2  633   4.880   6.503   3.587
   42HIS      C  634   4.979   6.380   4.028
   42HIS      O  635   5.016   6.262   4.024
   43ILE      N  636   4.861   6.402   4.087
   43ILE      H  637   4.826   6.496   4.099
   43ILE     CA  638   4.783   6.299   4.152
   43ILE     HA  639   4.785   6.215   4.083
   43ILE     CB  640   4.831   6.265   4.293
   43ILE     HB  641   4.940   6.265   4.290
   43ILE    CG2  642   4.772   6.359   4.397
   43ILE   HG21  643   4.779   6.464   4.366
   43ILE   HG22  644   4.674   6.318   4.422
   43ILE   HG23  645   4.839   6.353   4.482
   43ILE    CG1  646   4.789   6.122   4.326
   43ILE   HG11  647   4.820   6.055   4.245
   43ILE   HG12  648   4.680   6.124   4.338
   43ILE     CD  649   4.848   6.074   4.458
   43ILE    HD1  650   4.954   6.048   4.453
   43ILE    HD2  651   4.843   6.150   4.537
   43ILE    HD3  652   4.803   5.980   4.488
   43ILE      C  653   4.634   6.329   4.141
   43ILE      O  654   4.590   6.440   4.112
   44ASP      N  655   4.547   6.229   4.157
   44ASP      H  656   4.585   6.137   4.173
   44ASP     CA  657   4.403   6.241   4.169
   44ASP     HA  658   4.369   6.344   4.162
   44ASP     CB  659   4.330   6.162   4.061
   44ASP    HB1  660   4.343   6.055   4.078
   44ASP    HB2  661   4.364   6.177   3.959
   44ASP     CG  662   4.182   6.197   4.059
   44ASP    OD1  663   4.141   6.315   4.051
   44ASP    OD2  664   4.100   6.103   4.048
   44ASP      C  665   4.366   6.190   4.308
   44ASP      O  666   4.387   6.072   4.336
   45CYS      N  667   4.290   6.268   4.386
   45CYS      H  668   4.298   6.366   4.365
   45CYS     CA  669   4.227   6.223   4.508
   45CYS     HA  670   4.239   6.116   4.524
   45CYS     CB  671   4.294   6.277   4.634
   45CYS    HB1  672   4.253   6.219   4.717
   45CYS    HB2  673   4.274   6.384   4.643
   45CYS     SG  674   4.473   6.256   4.625
   45CYS     HG  675   4.504   6.331   4.732
   45CYS      C  676   4.075   6.234   4.503
   45CYS      O  677   4.014   6.295   4.416
   46ALA      N  678   4.008   6.171   4.601
   46ALA      H  679   4.065   6.121   4.668
   46ALA     CA  680   3.867   6.185   4.629
   46ALA     HA  681   3.837   6.288   4.646
   46ALA     CB  682   3.785   6.119   4.519
   46ALA    HB1  683   3.812   6.014   4.511
   46ALA    HB2  684   3.679   6.134   4.544
   46ALA    HB3  685   3.817   6.168   4.427
   46ALA      C  686   3.825   6.114   4.757
   46ALA      O  687   3.850   5.996   4.781
   47HIS      N  688   3.757   6.196   4.838
   47HIS      H  689   3.756   6.289   4.799
   47HIS     CA  690   3.712   6.164   4.972
   47HIS     HA  691   3.795   6.156   5.043
   47HIS     CB  692   3.627   6.280   5.022
   47HIS    HB1  693   3.593   6.336   4.935
   47HIS    HB2  694   3.695   6.350   5.072
   47HIS     CG  695   3.511   6.255   5.115
   47HIS    ND1  696   3.514   6.263   5.254
   47HIS    CE1  697   3.390   6.236   5.297
   47HIS    HE1  698   3.365   6.216   5.400
   47HIS    NE2  699   3.305   6.222   5.194
   47HIS    HE2  700   3.216   6.173   5.200
   47HIS    CD2  701   3.378   6.250   5.081
   47HIS    HD2  702   3.334   6.248   4.983
   47HIS      C  703   3.627   6.038   4.983
   47HIS      O  704   3.632   5.971   5.086
   48ILE      N  705   3.557   6.001   4.875
   48ILE      H  706   3.551   6.068   4.800
   48ILE     CA  707   3.478   5.880   4.862
   48ILE     HA  708   3.417   5.868   4.951
   48ILE     CB  709   3.366   5.903   4.761
   48ILE     HB  710   3.328   5.802   4.757
   48ILE    CG2  711   3.267   6.007   4.812
   48ILE   HG21  712   3.262   6.010   4.921
   48ILE   HG22  713   3.303   6.105   4.781
   48ILE   HG23  714   3.169   5.995   4.765
   48ILE    CG1  715   3.411   5.928   4.617
   48ILE   HG11  716   3.494   5.857   4.615
   48ILE   HG12  717   3.451   6.027   4.595
   48ILE     CD  718   3.315   5.883   4.508
   48ILE    HD1  719   3.238   5.959   4.495
   48ILE    HD2  720   3.374   5.858   4.419
   48ILE    HD3  721   3.275   5.786   4.538
   48ILE      C  722   3.554   5.750   4.838
   48ILE      O  723   3.493   5.647   4.863
   49TYR      N  724   3.682   5.753   4.802
   49TYR      H  725   3.724   5.843   4.784
   49TYR     CA  726   3.760   5.635   4.769
   49TYR     HA  727   3.694   5.559   4.727
   49TYR     CB  728   3.877   5.672   4.678
   49TYR    HB1  729   3.947   5.589   4.671
   49TYR    HB2  730   3.942   5.746   4.724
   49TYR     CG  731   3.851   5.735   4.543
   49TYR    CD1  732   3.727   5.729   4.477
   49TYR    HD1  733   3.652   5.672   4.529
   49TYR    CE1  734   3.709   5.796   4.355
   49TYR    HE1  735   3.615   5.779   4.305
   49TYR     CZ  736   3.817   5.859   4.291
   49TYR     OH  737   3.784   5.943   4.189
   49TYR     HH  738   3.691   5.937   4.164
   49TYR    CE2  739   3.946   5.859   4.349
   49TYR    HE2  740   4.030   5.903   4.297
   49TYR    CD2  741   3.957   5.788   4.469
   49TYR    HD2  742   4.052   5.774   4.518
   49TYR      C  743   3.820   5.576   4.896
   49TYR      O  744   3.880   5.469   4.888
   50GLN      N  745   3.782   5.628   5.013
   50GLN      H  746   3.737   5.718   5.002
   50GLN     CA  747   3.806   5.581   5.148
   50GLN     HA  748   3.788   5.661   5.219
   50GLN     CB  749   3.706   5.471   5.184
   50GLN    HB1  750   3.728   5.442   5.287
   50GLN    HB2  751   3.717   5.386   5.117
   50GLN     CG  752   3.562   5.522   5.176
   50GLN    HG1  753   3.531   5.539   5.073
   50GLN    HG2  754   3.551   5.611   5.238
   50GLN     CD  755   3.464   5.414   5.217
   50GLN    OE1  756   3.425   5.330   5.136
   50GLN    NE2  757   3.431   5.396   5.346
   50GLN   HE21  758   3.447   5.470   5.413
   50GLN   HE22  759   3.381   5.313   5.374
   50GLN      C  760   3.951   5.548   5.179
   50GLN      O  761   3.984   5.451   5.247
   51ASN      N  762   4.038   5.628   5.116
   51ASN      H  763   3.996   5.705   5.066
   51ASN     CA  764   4.182   5.617   5.115
   51ASN     HA  765   4.206   5.572   5.211
   51ASN     CB  766   4.228   5.516   5.010
   51ASN    HB1  767   4.168   5.426   5.025
   51ASN    HB2  768   4.333   5.489   5.021
   51ASN     CG  769   4.208   5.556   4.864
   51ASN    OD1  770   4.171   5.668   4.829
   51ASN    ND2  771   4.217   5.466   4.766
   51ASN   HD21  772   4.235   5.369   4.785
   51ASN   HD22  773   4.190   5.495   4.673
   51ASN      C  774   4.272   5.739   5.101
   51ASN      O  775   4.394   5.729   5.099
   52GLU      N  776   4.216   5.860   5.088
   52GLU      H  777   4.115   5.869   5.085
   52GLU     CA  778   4.284   5.987   5.081
   52GLU     HA  779   4.341   5.983   4.987
   52GLU     CB  780   4.173   6.090   5.066
   52GLU    HB1  781   4.122   6.082   5.162
   52GLU    HB2  782   4.100   6.063   4.989
   52GLU     CG  783   4.217   6.234   5.042
   52GLU    HG1  784   4.292   6.226   4.964
   52GLU    HG2  785   4.276   6.269   5.127
   52GLU     CD  786   4.100   6.325   5.008
   52GLU    OE1  787   4.093   6.390   4.902
   52GLU    OE2  788   4.007   6.329   5.091
   52GLU      C  789   4.382   6.014   5.194
   52GLU      O  790   4.491   6.067   5.173
   53ASN      N  791   4.353   5.966   5.315
   53ASN      H  792   4.266   5.918   5.335
   53ASN     CA  793   4.440   5.981   5.430
   53ASN     HA  794   4.467   6.087   5.427
   53ASN     CB  795   4.339   5.972   5.543
   53ASN    HB1  796   4.294   5.873   5.550
   53ASN    HB2  797   4.267   6.051   5.520
   53ASN     CG  798   4.409   5.983   5.678
   53ASN    OD1  799   4.442   6.092   5.723
   53ASN    ND2  800   4.445   5.871   5.741
   53ASN   HD21  801   4.460   5.788   5.686
   53ASN   HD22  802   4.511   5.882   5.816
   53ASN      C  803   4.565   5.894   5.433
   53ASN      O  804   4.668   5.933   5.487
   54GLU      N  805   4.558   5.783   5.360
   54GLU      H  806   4.471   5.756   5.316
   54GLU     CA  807   4.662   5.684   5.340
   54GLU     HA  808   4.723   5.676   5.430
   54GLU     CB  809   4.610   5.543   5.313
   54GLU    HB1  810   4.699   5.482   5.303
   54GLU    HB2  811   4.544   5.543   5.226
   54GLU     CG  812   4.518   5.475   5.414
   54GLU    HG1  813   4.581   5.403   5.465
   54GLU    HG2  814   4.451   5.411   5.357
   54GLU     CD  815   4.442   5.562   5.514
   54GLU    OE1  816   4.327   5.602   5.486
   54GLU    OE2  817   4.491   5.600   5.623
   54GLU      C  818   4.749   5.733   5.225
   54GLU      O  819   4.868   5.704   5.230
   55VAL      N  820   4.699   5.818   5.135
   55VAL      H  821   4.598   5.831   5.136
   55VAL     CA  822   4.782   5.889   5.040
   55VAL     HA  823   4.856   5.826   4.991
   55VAL     CB  824   4.694   5.937   4.924
   55VAL     HB  825   4.599   5.970   4.966
   55VAL    CG1  826   4.746   6.055   4.843
   55VAL   HG11  827   4.750   6.145   4.904
   55VAL   HG12  828   4.850   6.034   4.817
   55VAL   HG13  829   4.680   6.076   4.759
   55VAL    CG2  830   4.668   5.814   4.838
   55VAL   HG21  831   4.755   5.772   4.789
   55VAL   HG22  832   4.616   5.735   4.893
   55VAL   HG23  833   4.598   5.849   4.761
   55VAL      C  834   4.846   6.013   5.099
   55VAL      O  835   4.958   6.049   5.063
   56GLY      N  836   4.773   6.078   5.190
   56GLY      H  837   4.677   6.050   5.205
   56GLY     CA  838   4.821   6.201   5.250
   56GLY    HA1  839   4.751   6.249   5.319
   56GLY    HA2  840   4.846   6.262   5.164
   56GLY      C  841   4.948   6.172   5.328
   56GLY      O  842   5.044   6.248   5.324
   57VAL      N  843   4.961   6.057   5.395
   57VAL      H  844   4.877   6.002   5.404
   57VAL     CA  845   5.082   6.012   5.460
   57VAL     HA  846   5.134   6.097   5.504
   57VAL     CB  847   5.054   5.924   5.582
   57VAL     HB  848   5.145   5.912   5.640
   57VAL    CG1  849   4.965   5.992   5.685
   57VAL   HG11  850   4.959   5.929   5.774
   57VAL   HG12  851   5.016   6.085   5.711
   57VAL   HG13  852   4.867   6.021   5.647
   57VAL    CG2  853   4.990   5.788   5.556
   57VAL   HG21  854   4.963   5.733   5.646
   57VAL   HG22  855   4.893   5.806   5.508
   57VAL   HG23  856   5.038   5.725   5.481
   57VAL      C  857   5.188   5.943   5.375
   57VAL      O  858   5.300   5.923   5.423
   58ALA      N  859   5.160   5.907   5.250
   58ALA      H  860   5.070   5.913   5.205
   58ALA     CA  861   5.270   5.871   5.163
   58ALA     HA  862   5.340   5.817   5.226
   58ALA     CB  863   5.209   5.793   5.047
   58ALA    HB1  864   5.286   5.758   4.978
   58ALA    HB2  865   5.155   5.704   5.077
   58ALA    HB3  866   5.141   5.859   4.991
   58ALA      C  867   5.342   5.992   5.105
   58ALA      O  868   5.464   5.993   5.091
   59ILE      N  869   5.265   6.097   5.077
   59ILE      H  870   5.165   6.083   5.082
   59ILE     CA  871   5.324   6.220   5.027
   59ILE     HA  872   5.396   6.199   4.948
   59ILE     CB  873   5.217   6.317   4.978
   59ILE     HB  874   5.146   6.326   5.059
   59ILE    CG2  875   5.273   6.458   4.959
   59ILE   HG21  876   5.297   6.511   5.051
   59ILE   HG22  877   5.368   6.444   4.908
   59ILE   HG23  878   5.202   6.520   4.905
   59ILE    CG1  879   5.136   6.265   4.860
   59ILE   HG11  880   5.118   6.160   4.884
   59ILE   HG12  881   5.203   6.271   4.775
   59ILE     CD  882   4.999   6.322   4.823
   59ILE    HD1  883   5.023   6.427   4.804
   59ILE    HD2  884   4.952   6.286   4.732
   59ILE    HD3  885   4.936   6.319   4.912
   59ILE      C  886   5.406   6.282   5.139
   59ILE      O  887   5.521   6.316   5.111
   60GLN      N  888   5.347   6.295   5.258
   60GLN      H  889   5.256   6.259   5.283
   60GLN     CA  890   5.417   6.341   5.377
   60GLN     HA  891   5.449   6.442   5.351
   60GLN     CB  892   5.325   6.340   5.498
   60GLN    HB1  893   5.289   6.239   5.517
   60GLN    HB2  894   5.231   6.392   5.480
   60GLN     CG  895   5.380   6.395   5.629
   60GLN    HG1  896   5.429   6.491   5.611
   60GLN    HG2  897   5.467   6.338   5.662
   60GLN     CD  898   5.285   6.398   5.748
   60GLN    OE1  899   5.253   6.504   5.803
   60GLN    NE2  900   5.240   6.280   5.790
   60GLN   HE21  901   5.282   6.196   5.752
   60GLN   HE22  902   5.154   6.283   5.843
   60GLN      C  903   5.545   6.264   5.405
   60GLN      O  904   5.642   6.328   5.442
   61GLU      N  905   5.546   6.131   5.394
   61GLU      H  906   5.461   6.087   5.360
   61GLU     CA  907   5.665   6.052   5.416
   61GLU     HA  908   5.706   6.093   5.509
   61GLU     CB  909   5.637   5.902   5.420
   61GLU    HB1  910   5.601   5.870   5.322
   61GLU    HB2  911   5.553   5.892   5.489
   61GLU     CG  912   5.755   5.817   5.464
   61GLU    HG1  913   5.803   5.863   5.551
   61GLU    HG2  914   5.835   5.815   5.390
   61GLU     CD  915   5.707   5.678   5.501
   61GLU    OE1  916   5.618   5.663   5.588
   61GLU    OE2  917   5.761   5.579   5.447
   61GLU      C  918   5.778   6.076   5.317
   61GLU      O  919   5.894   6.067   5.358
   62LYS      N  920   5.744   6.103   5.191
   62LYS      H  921   5.646   6.100   5.164
   62LYS     CA  922   5.845   6.139   5.093
   62LYS     HA  923   5.941   6.096   5.123
   62LYS     CB  924   5.809   6.088   4.954
   62LYS    HB1  925   5.883   6.122   4.881
   62LYS    HB2  926   5.714   6.135   4.926
   62LYS     CG  927   5.792   5.938   4.935
   62LYS    HG1  928   5.767   5.917   4.831
   62LYS    HG2  929   5.715   5.906   5.006
   62LYS     CD  930   5.929   5.874   4.961
   62LYS    HD1  931   5.933   5.859   5.069
   62LYS    HD2  932   6.008   5.937   4.921
   62LYS     CE  933   5.935   5.730   4.912
   62LYS    HE1  934   5.935   5.721   4.804
   62LYS    HE2  935   5.844   5.678   4.942
   62LYS     NZ  936   6.053   5.657   4.960
   62LYS    HZ1  937   6.139   5.710   4.961
   62LYS    HZ2  938   6.028   5.629   5.054
   62LYS    HZ3  939   6.074   5.579   4.899
   62LYS      C  940   5.878   6.287   5.097
   62LYS      O  941   5.990   6.324   5.061
   63LEU      N  942   5.792   6.374   5.149
   63LEU      H  943   5.700   6.339   5.171
   63LEU     CA  944   5.837   6.507   5.184
   63LEU     HA  945   5.889   6.537   5.093
   63LEU     CB  946   5.720   6.598   5.222
   63LEU    HB1  947   5.769   6.682   5.272
   63LEU    HB2  948   5.650   6.554   5.293
   63LEU     CG  949   5.637   6.635   5.100
   63LEU     HG  950   5.604   6.553   5.036
   63LEU    CD1  951   5.506   6.696   5.149
   63LEU   HD11  952   5.459   6.723   5.054
   63LEU   HD12  953   5.429   6.630   5.190
   63LEU   HD13  954   5.524   6.785   5.209
   63LEU    CD2  955   5.708   6.744   5.019
   63LEU   HD21  956   5.678   6.845   5.049
   63LEU   HD22  957   5.816   6.733   5.019
   63LEU   HD23  958   5.689   6.737   4.912
   63LEU      C  959   5.942   6.513   5.294
   63LEU      O  960   6.050   6.568   5.275
   64ARG      N  961   5.912   6.439   5.401
   64ARG      H  962   5.818   6.401   5.410
   64ARG     CA  963   6.003   6.427   5.513
   64ARG     HA  964   6.030   6.530   5.538
   64ARG     CB  965   5.930   6.365   5.632
   64ARG    HB1  966   5.913   6.261   5.602
   64ARG    HB2  967   5.835   6.415   5.649
   64ARG     CG  968   6.009   6.366   5.762
   64ARG    HG1  969   6.034   6.469   5.789
   64ARG    HG2  970   6.105   6.315   5.762
   64ARG     CD  971   5.932   6.318   5.885
   64ARG    HD1  972   5.855   6.392   5.910
   64ARG    HD2  973   6.003   6.309   5.967
   64ARG     NE  974   5.873   6.188   5.853
   64ARG     HE  975   5.933   6.109   5.836
   64ARG     CZ  976   5.746   6.153   5.875
   64ARG    NH1  977   5.649   6.234   5.918
   64ARG   HH11  978   5.664   6.334   5.918
   64ARG   HH12  979   5.570   6.196   5.968
   64ARG    NH2  980   5.712   6.023   5.866
   64ARG   HH21  981   5.779   5.952   5.840
   64ARG   HH22  982   5.623   5.999   5.908
   64ARG      C  983   6.130   6.349   5.482
   64ARG      O  984   6.229   6.371   5.552
   65GLU      N  985   6.135   6.270   5.375
   65GLU      H  986   6.043   6.245   5.342
   65GLU     CA  987   6.255   6.210   5.320
   65GLU     HA  988   6.326   6.181   5.398
   65GLU     CB  989   6.206   6.088   5.244
   65GLU    HB1  990   6.173   6.114   5.144
   65GLU    HB2  991   6.122   6.035   5.288
   65GLU     CG  992   6.302   5.969   5.231
   65GLU    HG1  993   6.316   5.941   5.335
   65GLU    HG2  994   6.397   5.996   5.185
   65GLU     CD  995   6.242   5.852   5.155
   65GLU    OE1  996   6.224   5.848   5.032
   65GLU    OE2  997   6.202   5.754   5.221
   65GLU      C  998   6.341   6.299   5.231
   65GLU      O  999   6.456   6.270   5.199
   66GLN      N 1000   6.288   6.415   5.191
   66GLN      H 1001   6.201   6.432   5.240
   66GLN     CA 1002   6.343   6.520   5.108
   66GLN     HA 1003   6.261   6.586   5.081
   66GLN     CB 1004   6.444   6.597   5.193
   66GLN    HB1 1005   6.481   6.685   5.140
   66GLN    HB2 1006   6.528   6.539   5.231
   66GLN     CG 1007   6.375   6.655   5.316
   66GLN    HG1 1008   6.321   6.572   5.361
   66GLN    HG2 1009   6.306   6.735   5.287
   66GLN     CD 1010   6.471   6.715   5.417
   66GLN    OE1 1011   6.590   6.737   5.395
   66GLN    NE2 1012   6.419   6.749   5.536
   66GLN   HE21 1013   6.319   6.741   5.546
   66GLN   HE22 1014   6.480   6.789   5.606
   66GLN      C 1015   6.391   6.471   4.972
   66GLN      O 1016   6.492   6.523   4.924
   67VAL      N 1017   6.317   6.376   4.914
   67VAL      H 1018   6.239   6.341   4.968
   67VAL     CA 1019   6.330   6.343   4.774
   67VAL     HA 1020   6.437   6.350   4.751
   67VAL     CB 1021   6.300   6.195   4.752
   67VAL     HB 1022   6.321   6.178   4.646
   67VAL    CG1 1023   6.392   6.106   4.835
   67VAL   HG11 1024   6.361   6.103   4.939
   67VAL   HG12 1025   6.397   6.008   4.786
   67VAL   HG13 1026   6.494   6.142   4.819
   67VAL    CG2 1027   6.155   6.155   4.778
   67VAL   HG21 1028   6.091   6.206   4.706
   67VAL   HG22 1029   6.139   6.049   4.760
   67VAL   HG23 1030   6.139   6.183   4.882
   67VAL      C 1031   6.254   6.437   4.681
   67VAL      O 1032   6.277   6.446   4.561
   68VAL      N 1033   6.154   6.504   4.739
   68VAL      H 1034   6.138   6.488   4.837
   68VAL     CA 1035   6.068   6.596   4.667
   68VAL     HA 1036   6.124   6.636   4.582
   68VAL     CB 1037   5.934   6.537   4.626
   68VAL     HB 1038   5.869   6.618   4.591
   68VAL    CG1 1039   5.953   6.445   4.506
   68VAL   HG11 1040   6.012   6.501   4.433
   68VAL   HG12 1041   6.005   6.354   4.536
   68VAL   HG13 1042   5.854   6.431   4.463
   68VAL    CG2 1043   5.863   6.465   4.740
   68VAL   HG21 1044   5.767   6.424   4.710
   68VAL   HG22 1045   5.918   6.375   4.766
   68VAL   HG23 1046   5.853   6.528   4.828
   68VAL      C 1047   6.027   6.712   4.758
   68VAL      O 1048   6.040   6.699   4.879
   69LYS      N 1049   5.966   6.817   4.702
   69LYS      H 1050   5.969   6.828   4.602
   69LYS     CA 1051   5.916   6.925   4.784
   69LYS     HA 1052   5.907   6.907   4.891
   69LYS     CB 1053   6.020   7.036   4.765
   69LYS    HB1 1054   5.980   7.135   4.786
   69LYS    HB2 1055   6.061   7.026   4.664
   69LYS     CG 1056   6.127   7.032   4.874
   69LYS    HG1 1057   6.157   6.928   4.881
   69LYS    HG2 1058   6.085   7.050   4.973
   69LYS     CD 1059   6.247   7.123   4.852
   69LYS    HD1 1060   6.284   7.107   4.751
   69LYS    HD2 1061   6.328   7.098   4.920
   69LYS     CE 1062   6.210   7.269   4.879
   69LYS    HE1 1063   6.142   7.268   4.964
   69LYS    HE2 1064   6.144   7.312   4.804
   69LYS     NZ 1065   6.333   7.348   4.896
   69LYS    HZ1 1066   6.314   7.442   4.926
   69LYS    HZ2 1067   6.393   7.306   4.965
   69LYS    HZ3 1068   6.373   7.367   4.805
   69LYS      C 1069   5.783   6.974   4.728
   69LYS      O 1070   5.738   6.939   4.619
   70ARG      N 1071   5.711   7.049   4.812
   70ARG      H 1072   5.754   7.088   4.893
   70ARG     CA 1073   5.574   7.086   4.781
   70ARG     HA 1074   5.523   6.991   4.763
   70ARG     CB 1075   5.514   7.157   4.902
   70ARG    HB1 1076   5.569   7.251   4.908
   70ARG    HB2 1077   5.546   7.105   4.993
   70ARG     CG 1078   5.366   7.193   4.889
   70ARG    HG1 1079   5.354   7.256   4.801
   70ARG    HG2 1080   5.346   7.249   4.980
   70ARG     CD 1081   5.273   7.073   4.886
   70ARG    HD1 1082   5.274   7.018   4.980
   70ARG    HD2 1083   5.301   7.008   4.803
   70ARG     NE 1084   5.135   7.119   4.871
   70ARG     HE 1085   5.085   7.123   4.959
   70ARG     CZ 1086   5.072   7.146   4.756
   70ARG    NH1 1087   5.145   7.144   4.644
   70ARG   HH11 1088   5.245   7.138   4.661
   70ARG   HH12 1089   5.094   7.164   4.559
   70ARG    NH2 1090   4.939   7.162   4.752
   70ARG   HH21 1091   4.879   7.167   4.833
   70ARG   HH22 1092   4.906   7.158   4.656
   70ARG      C 1093   5.555   7.178   4.662
   70ARG      O 1094   5.448   7.165   4.603
   71GLU      N 1095   5.651   7.260   4.617
   71GLU      H 1096   5.734   7.272   4.674
   71GLU     CA 1097   5.635   7.333   4.493
   71GLU     HA 1098   5.536   7.376   4.482
   71GLU     CB 1099   5.727   7.455   4.496
   71GLU    HB1 1100   5.684   7.523   4.570
   71GLU    HB2 1101   5.711   7.503   4.400
   71GLU     CG 1102   5.877   7.434   4.509
   71GLU    HG1 1103   5.924   7.511   4.448
   71GLU    HG2 1104   5.901   7.340   4.459
   71GLU     CD 1105   5.932   7.420   4.650
   71GLU    OE1 1106   5.860   7.378   4.743
   71GLU    OE2 1107   6.053   7.441   4.676
   71GLU      C 1108   5.656   7.252   4.365
   71GLU      O 1109   5.607   7.299   4.263
   72GLU      N 1110   5.729   7.141   4.362
   72GLU      H 1111   5.773   7.110   4.447
   72GLU     CA 1112   5.724   7.050   4.248
   72GLU     HA 1113   5.711   7.119   4.164
   72GLU     CB 1114   5.863   6.991   4.231
   72GLU    HB1 1115   5.944   7.061   4.214
   72GLU    HB2 1116   5.852   6.933   4.139
   72GLU     CG 1117   5.889   6.890   4.342
   72GLU    HG1 1118   5.799   6.830   4.355
   72GLU    HG2 1119   5.914   6.950   4.429
   72GLU     CD 1120   6.019   6.812   4.322
   72GLU    OE1 1121   6.029   6.733   4.226
   72GLU    OE2 1122   6.099   6.807   4.418
   72GLU      C 1123   5.610   6.950   4.250
   72GLU      O 1124   5.575   6.897   4.145
   73LEU      N 1125   5.542   6.926   4.363
   73LEU      H 1126   5.563   6.984   4.443
   73LEU     CA 1127   5.427   6.838   4.368
   73LEU     HA 1128   5.440   6.765   4.289
   73LEU     CB 1129   5.410   6.773   4.505
   73LEU    HB1 1130   5.324   6.707   4.512
   73LEU    HB2 1131   5.385   6.852   4.577
   73LEU     CG 1132   5.518   6.682   4.562
   73LEU     HG 1133   5.607   6.744   4.565
   73LEU    CD1 1134   5.504   6.637   4.707
   73LEU   HD11 1135   5.586   6.570   4.733
   73LEU   HD12 1136   5.502   6.729   4.766
   73LEU   HD13 1137   5.411   6.582   4.721
   73LEU    CD2 1138   5.534   6.554   4.480
   73LEU   HD21 1139   5.547   6.578   4.374
   73LEU   HD22 1140   5.632   6.515   4.510
   73LEU   HD23 1141   5.454   6.486   4.507
   73LEU      C 1142   5.301   6.917   4.333
   73LEU      O 1143   5.291   7.038   4.348
   74PHE      N 1144   5.200   6.841   4.291
   74PHE      H 1145   5.215   6.742   4.289
   74PHE     CA 1146   5.075   6.894   4.240
   74PHE     HA 1147   5.046   6.982   4.299
   74PHE     CB 1148   5.094   6.925   4.092
   74PHE    HB1 1149   5.094   6.831   4.038
   74PHE    HB2 1150   5.194   6.965   4.074
   74PHE     CG 1151   4.995   7.022   4.034
   74PHE    CD1 1152   4.858   6.995   4.045
   74PHE    HD1 1153   4.814   6.902   4.080
   74PHE    CE1 1154   4.765   7.095   4.015
   74PHE    HE1 1155   4.662   7.082   4.044
   74PHE     CZ 1156   4.803   7.219   3.962
   74PHE     HZ 1157   4.727   7.294   3.952
   74PHE    CE2 1158   4.939   7.243   3.940
   74PHE    HE2 1159   4.972   7.335   3.893
   74PHE    CD2 1160   5.032   7.143   3.973
   74PHE    HD2 1161   5.136   7.170   3.962
   74PHE      C 1162   4.965   6.797   4.281
   74PHE      O 1163   4.972   6.678   4.252
   75ILE      N 1164   4.868   6.847   4.358
   75ILE      H 1165   4.872   6.943   4.389
   75ILE     CA 1166   4.755   6.777   4.415
   75ILE     HA 1167   4.749   6.676   4.373
   75ILE     CB 1168   4.770   6.763   4.566
   75ILE     HB 1169   4.777   6.859   4.617
   75ILE    CG2 1170   4.639   6.704   4.618
   75ILE   HG21 1171   4.645   6.705   4.727
   75ILE   HG22 1172   4.544   6.754   4.603
   75ILE   HG23 1173   4.627   6.598   4.596
   75ILE    CG1 1174   4.881   6.674   4.622
   75ILE   HG11 1175   4.910   6.601   4.546
   75ILE   HG12 1176   4.853   6.622   4.713
   75ILE     CD 1177   5.003   6.759   4.661
   75ILE    HD1 1178   5.085   6.689   4.678
   75ILE    HD2 1179   5.037   6.818   4.576
   75ILE    HD3 1180   4.983   6.816   4.751
   75ILE      C 1181   4.626   6.844   4.371
   75ILE      O 1182   4.594   6.959   4.401
   76VAL      N 1183   4.536   6.758   4.322
   76VAL      H 1184   4.569   6.664   4.310
   76VAL     CA 1185   4.394   6.777   4.305
   76VAL     HA 1186   4.376   6.875   4.348
   76VAL     CB 1187   4.342   6.778   4.161
   76VAL     HB 1188   4.315   6.682   4.117
   76VAL    CG1 1189   4.208   6.850   4.148
   76VAL   HG11 1190   4.187   6.872   4.044
   76VAL   HG12 1191   4.128   6.784   4.183
   76VAL   HG13 1192   4.202   6.946   4.199
   76VAL    CG2 1193   4.445   6.835   4.065
   76VAL   HG21 1194   4.405   6.846   3.964
   76VAL   HG22 1195   4.475   6.934   4.100
   76VAL   HG23 1196   4.529   6.766   4.056
   76VAL      C 1197   4.313   6.680   4.390
   76VAL      O 1198   4.347   6.563   4.406
   77SER      N 1199   4.205   6.722   4.457
   77SER      H 1200   4.200   6.822   4.444
   77SER     CA 1201   4.093   6.642   4.502
   77SER     HA 1202   4.105   6.549   4.447
   77SER     CB 1203   4.110   6.616   4.651
   77SER    HB1 1204   4.075   6.703   4.708
   77SER    HB2 1205   4.211   6.586   4.676
   77SER     OG 1206   4.035   6.500   4.680
   77SER     HG 1207   4.073   6.462   4.760
   77SER      C 1208   3.959   6.705   4.467
   77SER      O 1209   3.952   6.806   4.397
   78LYS      N 1210   3.849   6.640   4.508
   78LYS      H 1211   3.862   6.560   4.569
   78LYS     CA 1212   3.723   6.644   4.436
   78LYS     HA 1213   3.724   6.734   4.375
   78LYS     CB 1214   3.713   6.520   4.348
   78LYS    HB1 1215   3.611   6.512   4.309
   78LYS    HB2 1216   3.740   6.433   4.408
   78LYS     CG 1217   3.797   6.533   4.221
   78LYS    HG1 1218   3.901   6.536   4.254
   78LYS    HG2 1219   3.781   6.636   4.190
   78LYS     CD 1220   3.771   6.438   4.104
   78LYS    HD1 1221   3.834   6.466   4.019
   78LYS    HD2 1222   3.670   6.456   4.068
   78LYS     CE 1223   3.773   6.289   4.136
   78LYS    HE1 1224   3.748   6.237   4.043
   78LYS    HE2 1225   3.699   6.258   4.209
   78LYS     NZ 1226   3.900   6.232   4.181
   78LYS    HZ1 1227   3.964   6.254   4.106
   78LYS    HZ2 1228   3.934   6.280   4.264
   78LYS    HZ3 1229   3.896   6.135   4.208
   78LYS      C 1230   3.607   6.651   4.534
   78LYS      O 1231   3.603   6.566   4.622
   79LEU      N 1232   3.514   6.747   4.527
   79LEU      H 1233   3.535   6.819   4.458
   79LEU     CA 1234   3.408   6.771   4.622
   79LEU     HA 1235   3.439   6.742   4.722
   79LEU     CB 1236   3.369   6.919   4.616
   79LEU    HB1 1237   3.350   6.967   4.521
   79LEU    HB2 1238   3.457   6.957   4.667
   79LEU     CG 1239   3.249   6.960   4.702
   79LEU     HG 1240   3.171   6.885   4.691
   79LEU    CD1 1241   3.283   6.961   4.851
   79LEU   HD11 1242   3.212   7.007   4.919
   79LEU   HD12 1243   3.282   6.855   4.876
   79LEU   HD13 1244   3.381   7.009   4.859
   79LEU    CD2 1245   3.190   7.092   4.651
   79LEU   HD21 1246   3.268   7.166   4.672
   79LEU   HD22 1247   3.165   7.087   4.545
   79LEU   HD23 1248   3.104   7.114   4.714
   79LEU      C 1249   3.288   6.683   4.588
   79LEU      O 1250   3.243   6.693   4.474
   80TRP      N 1251   3.237   6.602   4.680
   80TRP      H 1252   3.287   6.603   4.768
   80TRP     CA 1253   3.127   6.511   4.657
   80TRP     HA 1254   3.130   6.487   4.550
   80TRP     CB 1255   3.141   6.383   4.739
   80TRP    HB1 1256   3.143   6.410   4.844
   80TRP    HB2 1257   3.239   6.341   4.717
   80TRP     CG 1258   3.031   6.283   4.724
   80TRP    CD1 1259   2.929   6.266   4.811
   80TRP    HD1 1260   2.899   6.326   4.896
   80TRP    NE1 1261   2.840   6.174   4.758
   80TRP    HE1 1262   2.754   6.141   4.799
   80TRP    CE2 1263   2.878   6.131   4.633
   80TRP    CZ2 1264   2.813   6.059   4.531
   80TRP    HZ2 1265   2.715   6.019   4.553
   80TRP    CH2 1266   2.878   6.041   4.409
   80TRP    HH2 1267   2.835   5.974   4.336
   80TRP    CZ3 1268   3.005   6.097   4.389
   80TRP    HZ3 1269   3.049   6.087   4.291
   80TRP    CE3 1270   3.068   6.171   4.490
   80TRP    HE3 1271   3.163   6.219   4.470
   80TRP    CD2 1272   3.004   6.193   4.612
   80TRP      C 1273   2.989   6.574   4.672
   80TRP      O 1274   2.976   6.679   4.735
   81CYS      N 1275   2.889   6.503   4.620
   81CYS      H 1276   2.908   6.411   4.583
   81CYS     CA 1277   2.764   6.562   4.576
   81CYS     HA 1278   2.769   6.647   4.507
   81CYS     CB 1279   2.696   6.446   4.504
   81CYS    HB1 1280   2.591   6.468   4.485
   81CYS    HB2 1281   2.696   6.361   4.572
   81CYS     SG 1282   2.775   6.398   4.349
   81CYS     HG 1283   2.737   6.509   4.286
   81CYS      C 1284   2.678   6.602   4.695
   81CYS      O 1285   2.585   6.679   4.674
   82THR      N 1286   2.699   6.551   4.816
   82THR      H 1287   2.773   6.483   4.821
   82THR     CA 1288   2.623   6.576   4.937
   82THR     HA 1289   2.521   6.606   4.915
   82THR     CB 1290   2.619   6.456   5.032
   82THR     HB 1291   2.573   6.483   5.127
   82THR    CG2 1292   2.532   6.345   4.975
   82THR   HG21 1293   2.565   6.314   4.875
   82THR   HG22 1294   2.526   6.260   5.043
   82THR   HG23 1295   2.427   6.373   4.978
   82THR    OG1 1296   2.749   6.406   5.053
   82THR    HG1 1297   2.752   6.354   5.135
   82THR      C 1298   2.684   6.699   5.003
   82THR      O 1299   2.619   6.754   5.091
   83TYR      N 1300   2.792   6.760   4.952
   83TYR      H 1301   2.848   6.715   4.881
   83TYR     CA 1302   2.867   6.866   5.015
   83TYR     HA 1303   2.830   6.890   5.114
   83TYR     CB 1304   3.008   6.824   5.056
   83TYR    HB1 1305   3.044   6.904   5.121
   83TYR    HB2 1306   3.072   6.805   4.970
   83TYR     CG 1307   3.024   6.703   5.146
   83TYR    CD1 1308   3.019   6.719   5.285
   83TYR    HD1 1309   3.012   6.816   5.332
   83TYR    CE1 1310   3.006   6.604   5.364
   83TYR    HE1 1311   3.008   6.614   5.471
   83TYR     CZ 1312   3.003   6.476   5.304
   83TYR     OH 1313   3.016   6.363   5.379
   83TYR     HH 1314   3.006   6.283   5.326
   83TYR    CE2 1315   2.998   6.463   5.164
   83TYR    HE2 1316   2.992   6.364   5.121
   83TYR    CD2 1317   3.011   6.578   5.085
   83TYR    HD2 1318   3.000   6.576   4.978
   83TYR      C 1319   2.857   6.999   4.942
   83TYR      O 1320   2.946   7.084   4.951
   84HIS      N 1321   2.748   7.021   4.868
   84HIS      H 1322   2.679   6.950   4.886
   84HIS     CA 1323   2.727   7.137   4.783
   84HIS     HA 1324   2.822   7.169   4.742
   84HIS     CB 1325   2.646   7.096   4.660
   84HIS    HB1 1326   2.610   7.183   4.606
   84HIS    HB2 1327   2.557   7.037   4.685
   84HIS     CG 1328   2.713   7.017   4.551
   84HIS    ND1 1329   2.649   6.968   4.438
   84HIS    CE1 1330   2.729   6.882   4.374
   84HIS    HE1 1331   2.704   6.826   4.285
   84HIS    NE2 1332   2.849   6.886   4.435
   84HIS    HE2 1333   2.922   6.818   4.421
   84HIS    CD2 1334   2.841   6.966   4.547
   84HIS    HD2 1335   2.915   6.989   4.621
   84HIS      C 1336   2.664   7.261   4.844
   84HIS      O 1337   2.669   7.369   4.785
   85GLU      N 1338   2.596   7.242   4.957
   85GLU      H 1339   2.582   7.149   4.993
   85GLU     CA 1340   2.524   7.354   5.015
   85GLU     HA 1341   2.486   7.413   4.932
   85GLU     CB 1342   2.409   7.302   5.100
   85GLU    HB1 1343   2.456   7.257   5.188
   85GLU    HB2 1344   2.363   7.219   5.046
   85GLU     CG 1345   2.319   7.417   5.145
   85GLU    HG1 1346   2.289   7.474   5.057
   85GLU    HG2 1347   2.380   7.477   5.213
   85GLU     CD 1348   2.205   7.365   5.231
   85GLU    OE1 1349   2.224   7.327   5.348
   85GLU    OE2 1350   2.088   7.368   5.186
   85GLU      C 1351   2.614   7.442   5.102
   85GLU      O 1352   2.679   7.394   5.195
   86LYS      N 1353   2.612   7.573   5.076
   86LYS      H 1354   2.549   7.602   5.003
   86LYS     CA 1355   2.685   7.670   5.155
   86LYS     HA 1356   2.727   7.740   5.082
   86LYS     CB 1357   2.599   7.758   5.246
   86LYS    HB1 1358   2.659   7.835   5.295
   86LYS    HB2 1359   2.545   7.704   5.323
   86LYS     CG 1360   2.497   7.829   5.159
   86LYS    HG1 1361   2.428   7.751   5.126
   86LYS    HG2 1362   2.553   7.866   5.073
   86LYS     CD 1363   2.411   7.941   5.219
   86LYS    HD1 1364   2.481   8.015   5.257
   86LYS    HD2 1365   2.349   7.892   5.294
   86LYS     CE 1366   2.324   8.007   5.112
   86LYS    HE1 1367   2.393   8.049   5.039
   86LYS    HE2 1368   2.283   8.097   5.158
   86LYS     NZ 1369   2.226   7.923   5.042
   86LYS    HZ1 1370   2.190   7.970   4.961
   86LYS    HZ2 1371   2.271   7.844   4.998
   86LYS    HZ3 1372   2.157   7.885   5.106
   86LYS      C 1373   2.819   7.626   5.212
   86LYS      O 1374   2.919   7.606   5.144
   87GLY      N 1375   2.819   7.612   5.345
   87GLY      H 1376   2.729   7.625   5.389
   87GLY     CA 1377   2.938   7.597   5.427
   87GLY    HA1 1378   2.918   7.614   5.533
   87GLY    HA2 1379   3.017   7.659   5.386
   87GLY      C 1380   3.003   7.460   5.420
   87GLY      O 1381   3.123   7.447   5.442
   88LEU      N 1382   2.931   7.356   5.379
   88LEU      H 1383   2.834   7.373   5.356
   88LEU     CA 1384   2.979   7.220   5.363
   88LEU     HA 1385   3.011   7.173   5.456
   88LEU     CB 1386   2.868   7.125   5.316
   88LEU    HB1 1387   2.912   7.027   5.300
   88LEU    HB2 1388   2.836   7.149   5.215
   88LEU     CG 1389   2.748   7.099   5.407
   88LEU     HG 1390   2.688   7.188   5.427
   88LEU    CD1 1391   2.658   7.002   5.330
   88LEU   HD11 1392   2.623   7.049   5.238
   88LEU   HD12 1393   2.702   6.903   5.318
   88LEU   HD13 1394   2.572   6.969   5.389
   88LEU    CD2 1395   2.784   7.040   5.543
   88LEU   HD21 1396   2.833   6.944   5.528
   88LEU   HD22 1397   2.841   7.109   5.605
   88LEU   HD23 1398   2.695   7.020   5.603
   88LEU      C 1399   3.099   7.209   5.270
   88LEU      O 1400   3.198   7.144   5.305
   89VAL      N 1401   3.109   7.287   5.163
   89VAL      H 1402   3.033   7.350   5.142
   89VAL     CA 1403   3.227   7.306   5.081
   89VAL     HA 1404   3.247   7.214   5.025
   89VAL     CB 1405   3.192   7.408   4.973
   89VAL     HB 1406   3.180   7.505   5.021
   89VAL    CG1 1407   3.313   7.412   4.879
   89VAL   HG11 1408   3.293   7.475   4.793
   89VAL   HG12 1409   3.392   7.461   4.937
   89VAL   HG13 1410   3.349   7.316   4.844
   89VAL    CG2 1411   3.065   7.380   4.893
   89VAL   HG21 1412   3.068   7.279   4.853
   89VAL   HG22 1413   2.981   7.388   4.962
   89VAL   HG23 1414   3.046   7.454   4.816
   89VAL      C 1415   3.351   7.347   5.159
   89VAL      O 1416   3.454   7.279   5.152
   90LYS      N 1417   3.349   7.456   5.236
   90LYS      H 1418   3.260   7.504   5.228
   90LYS     CA 1419   3.460   7.497   5.319
   90LYS     HA 1420   3.548   7.513   5.257
   90LYS     CB 1421   3.414   7.626   5.387
   90LYS    HB1 1422   3.331   7.606   5.456
   90LYS    HB2 1423   3.371   7.692   5.312
   90LYS     CG 1424   3.532   7.692   5.457
   90LYS    HG1 1425   3.618   7.690   5.390
   90LYS    HG2 1426   3.547   7.637   5.549
   90LYS     CD 1427   3.512   7.837   5.500
   90LYS    HD1 1428   3.616   7.864   5.520
   90LYS    HD2 1429   3.460   7.851   5.594
   90LYS     CE 1430   3.442   7.927   5.398
   90LYS    HE1 1431   3.348   7.880   5.371
   90LYS    HE2 1432   3.498   7.937   5.305
   90LYS     NZ 1433   3.413   8.060   5.452
   90LYS    HZ1 1434   3.344   8.045   5.524
   90LYS    HZ2 1435   3.501   8.097   5.488
   90LYS    HZ3 1436   3.369   8.119   5.383
   90LYS      C 1437   3.497   7.395   5.426
   90LYS      O 1438   3.616   7.377   5.447
   91GLY      N 1439   3.397   7.327   5.483
   91GLY      H 1440   3.303   7.339   5.450
   91GLY     CA 1441   3.421   7.216   5.573
   91GLY    HA1 1442   3.330   7.193   5.628
   91GLY    HA2 1443   3.496   7.247   5.645
   91GLY      C 1444   3.475   7.093   5.501
   91GLY      O 1445   3.572   7.031   5.543
   92ALA      N 1446   3.441   7.065   5.375
   92ALA      H 1447   3.374   7.122   5.326
   92ALA     CA 1448   3.501   6.957   5.299
   92ALA     HA 1449   3.491   6.873   5.368
   92ALA     CB 1450   3.414   6.935   5.176
   92ALA    HB1 1451   3.409   7.024   5.113
   92ALA    HB2 1452   3.453   6.856   5.112
   92ALA    HB3 1453   3.313   6.917   5.215
   92ALA      C 1454   3.646   6.993   5.267
   92ALA      O 1455   3.732   6.905   5.265
   93CYS      N 1456   3.669   7.121   5.240
   93CYS      H 1457   3.591   7.185   5.245
   93CYS     CA 1458   3.803   7.165   5.207
   93CYS     HA 1459   3.837   7.111   5.118
   93CYS     CB 1460   3.796   7.303   5.142
   93CYS    HB1 1461   3.792   7.376   5.222
   93CYS    HB2 1462   3.705   7.299   5.082
   93CYS     SG 1463   3.937   7.330   5.032
   93CYS     HG 1464   4.014   7.334   5.141
   93CYS      C 1465   3.905   7.158   5.320
   93CYS      O 1466   4.008   7.093   5.301
   94GLN      N 1467   3.863   7.197   5.440
   94GLN      H 1468   3.780   7.255   5.444
   94GLN     CA 1469   3.933   7.170   5.564
   94GLN     HA 1470   4.030   7.219   5.559
   94GLN     CB 1471   3.859   7.235   5.680
   94GLN    HB1 1472   3.904   7.197   5.771
   94GLN    HB2 1473   3.752   7.213   5.675
   94GLN     CG 1474   3.868   7.387   5.680
   94GLN    HG1 1475   3.799   7.430   5.753
   94GLN    HG2 1476   3.841   7.423   5.581
   94GLN     CD 1477   4.004   7.450   5.709
   94GLN    OE1 1478   4.105   7.381   5.720
   94GLN    NE2 1479   4.012   7.582   5.728
   94GLN   HE21 1480   3.923   7.629   5.731
   94GLN   HE22 1481   4.097   7.635   5.734
   94GLN      C 1482   3.949   7.020   5.589
   94GLN      O 1483   4.050   6.973   5.641
   95LYS      N 1484   3.854   6.934   5.551
   95LYS      H 1485   3.764   6.964   5.517
   95LYS     CA 1486   3.870   6.790   5.565
   95LYS     HA 1487   3.902   6.765   5.666
   95LYS     CB 1488   3.736   6.719   5.546
   95LYS    HB1 1489   3.708   6.727   5.441
   95LYS    HB2 1490   3.660   6.772   5.603
   95LYS     CG 1491   3.740   6.570   5.577
   95LYS    HG1 1492   3.764   6.571   5.684
   95LYS    HG2 1493   3.819   6.522   5.519
   95LYS     CD 1494   3.605   6.505   5.545
   95LYS    HD1 1495   3.584   6.514   5.439
   95LYS    HD2 1496   3.534   6.569   5.598
   95LYS     CE 1497   3.617   6.357   5.581
   95LYS    HE1 1498   3.515   6.318   5.585
   95LYS    HE2 1499   3.653   6.344   5.683
   95LYS     NZ 1500   3.701   6.269   5.500
   95LYS    HZ1 1501   3.688   6.178   5.541
   95LYS    HZ2 1502   3.669   6.275   5.404
   95LYS    HZ3 1503   3.799   6.296   5.502
   95LYS      C 1504   3.975   6.737   5.469
   95LYS      O 1505   4.069   6.668   5.507
   96THR      N 1506   3.968   6.783   5.344
   96THR      H 1507   3.885   6.840   5.337
   96THR     CA 1508   4.061   6.763   5.234
   96THR     HA 1509   4.077   6.658   5.209
   96THR     CB 1510   4.013   6.834   5.109
   96THR     HB 1511   4.011   6.942   5.118
   96THR    CG2 1512   4.087   6.789   4.983
   96THR   HG21 1513   4.041   6.818   4.889
   96THR   HG22 1514   4.183   6.841   4.981
   96THR   HG23 1515   4.108   6.682   4.986
   96THR    OG1 1516   3.883   6.782   5.092
   96THR    HG1 1517   3.827   6.808   5.166
   96THR      C 1518   4.207   6.792   5.265
   96THR      O 1519   4.293   6.705   5.249
   97LEU      N 1520   4.234   6.910   5.320
   97LEU      H 1521   4.154   6.971   5.316
   97LEU     CA 1522   4.362   6.957   5.369
   97LEU     HA 1523   4.434   6.943   5.288
   97LEU     CB 1524   4.354   7.101   5.419
   97LEU    HB1 1525   4.448   7.122   5.470
   97LEU    HB2 1526   4.275   7.105   5.494
   97LEU     CG 1527   4.341   7.207   5.310
   97LEU     HG 1528   4.242   7.205   5.264
   97LEU    CD1 1529   4.358   7.349   5.361
   97LEU   HD11 1530   4.275   7.366   5.430
   97LEU   HD12 1531   4.455   7.356   5.410
   97LEU   HD13 1532   4.339   7.415   5.276
   97LEU    CD2 1533   4.453   7.198   5.205
   97LEU   HD21 1534   4.461   7.103   5.152
   97LEU   HD22 1535   4.430   7.266   5.124
   97LEU   HD23 1536   4.541   7.226   5.262
   97LEU      C 1537   4.420   6.865   5.476
   97LEU      O 1538   4.536   6.826   5.472
   98SER      N 1539   4.343   6.820   5.576
   98SER      H 1540   4.249   6.857   5.583
   98SER     CA 1541   4.388   6.748   5.693
   98SER     HA 1542   4.494   6.767   5.712
   98SER     CB 1543   4.310   6.809   5.810
   98SER    HB1 1544   4.329   6.750   5.899
   98SER    HB2 1545   4.202   6.808   5.795
   98SER     OG 1546   4.356   6.940   5.827
   98SER     HG 1547   4.315   6.976   5.906
   98SER      C 1548   4.391   6.596   5.691
   98SER      O 1549   4.463   6.522   5.757
   99ASP      N 1550   4.326   6.544   5.587
   99ASP      H 1551   4.249   6.600   5.553
   99ASP     CA 1552   4.355   6.416   5.526
   99ASP     HA 1553   4.366   6.338   5.601
   99ASP     CB 1554   4.228   6.371   5.454
   99ASP    HB1 1555   4.239   6.275   5.404
   99ASP    HB2 1556   4.198   6.449   5.383
   99ASP     CG 1557   4.104   6.348   5.539
   99ASP    OD1 1558   3.991   6.344   5.487
   99ASP    OD2 1559   4.111   6.323   5.662
   99ASP      C 1560   4.480   6.403   5.441
   99ASP      O 1561   4.568   6.323   5.471
  100LEU      N 1562   4.496   6.492   5.343
  100LEU      H 1563   4.415   6.551   5.327
  100LEU     CA 1564   4.609   6.491   5.253
  100LEU     HA 1565   4.632   6.387   5.230
  100LEU     CB 1566   4.578   6.573   5.128
  100LEU    HB1 1567   4.672   6.593   5.076
  100LEU    HB2 1568   4.523   6.665   5.147
  100LEU     CG 1569   4.496   6.484   5.036
  100LEU     HG 1570   4.411   6.438   5.087
  100LEU    CD1 1571   4.451   6.563   4.914
  100LEU   HD11 1572   4.380   6.642   4.938
  100LEU   HD12 1573   4.544   6.614   4.888
  100LEU   HD13 1574   4.415   6.506   4.828
  100LEU    CD2 1575   4.578   6.373   4.971
  100LEU   HD21 1576   4.672   6.410   4.930
  100LEU   HD22 1577   4.604   6.292   5.040
  100LEU   HD23 1578   4.519   6.334   4.889
  100LEU      C 1579   4.729   6.555   5.322
  100LEU      O 1580   4.839   6.551   5.266
  101LYS      N 1581   4.719   6.620   5.438
  101LYS      H 1582   4.624   6.653   5.450
  101LYS     CA 1583   4.820   6.686   5.518
  101LYS     HA 1584   4.769   6.730   5.603
  101LYS     CB 1585   4.920   6.588   5.578
  101LYS    HB1 1586   4.952   6.633   5.672
  101LYS    HB2 1587   4.999   6.571   5.504
  101LYS     CG 1588   4.871   6.447   5.609
  101LYS    HG1 1589   4.954   6.393   5.654
  101LYS    HG2 1590   4.838   6.397   5.518
  101LYS     CD 1591   4.763   6.429   5.715
  101LYS    HD1 1592   4.676   6.485   5.681
  101LYS    HD2 1593   4.799   6.469   5.810
  101LYS     CE 1594   4.716   6.285   5.737
  101LYS    HE1 1595   4.799   6.230   5.781
  101LYS    HE2 1596   4.692   6.233   5.645
  101LYS     NZ 1597   4.600   6.285   5.829
  101LYS    HZ1 1598   4.624   6.322   5.920
  101LYS    HZ2 1599   4.530   6.348   5.793
  101LYS    HZ3 1600   4.574   6.188   5.834
  101LYS      C 1601   4.890   6.801   5.446
  101LYS      O 1602   5.012   6.815   5.457
  102LEU      N 1603   4.814   6.882   5.372
  102LEU      H 1604   4.715   6.875   5.393
  102LEU     CA 1605   4.854   6.999   5.298
  102LEU     HA 1606   4.960   7.010   5.279
  102LEU     CB 1607   4.792   6.985   5.159
  102LEU    HB1 1608   4.816   7.075   5.103
  102LEU    HB2 1609   4.684   6.982   5.171
  102LEU     CG 1610   4.822   6.856   5.083
  102LEU     HG 1611   4.774   6.775   5.136
  102LEU    CD1 1612   4.764   6.879   4.943
  102LEU   HD11 1613   4.790   6.978   4.907
  102LEU   HD12 1614   4.796   6.792   4.886
  102LEU   HD13 1615   4.656   6.873   4.951
  102LEU    CD2 1616   4.971   6.827   5.064
  102LEU   HD21 1617   5.010   6.914   5.011
  102LEU   HD22 1618   5.020   6.822   5.161
  102LEU   HD23 1619   4.979   6.745   4.993
  102LEU      C 1620   4.798   7.123   5.368
  102LEU      O 1621   4.700   7.115   5.441
  103ASP      N 1622   4.862   7.235   5.335
  103ASP      H 1623   4.945   7.225   5.278
  103ASP     CA 1624   4.825   7.368   5.378
  103ASP     HA 1625   4.761   7.353   5.466
  103ASP     CB 1626   4.950   7.446   5.416
  103ASP    HB1 1627   4.932   7.546   5.454
  103ASP    HB2 1628   5.018   7.444   5.331
  103ASP     CG 1629   5.036   7.383   5.525
  103ASP    OD1 1630   4.988   7.363   5.639
  103ASP    OD2 1631   5.158   7.372   5.504
  103ASP      C 1632   4.732   7.421   5.269
  103ASP      O 1633   4.640   7.495   5.302
  104TYR      N 1634   4.760   7.389   5.143
  104TYR      H 1635   4.847   7.339   5.128
  104TYR     CA 1636   4.675   7.431   5.033
  104TYR     HA 1637   4.575   7.458   5.068
  104TYR     CB 1638   4.730   7.553   4.959
  104TYR    HB1 1639   4.729   7.638   5.027
  104TYR    HB2 1640   4.673   7.573   4.868
  104TYR     CG 1641   4.873   7.540   4.916
  104TYR    CD1 1642   4.901   7.506   4.783
  104TYR    HD1 1643   4.831   7.492   4.702
  104TYR    CE1 1644   5.036   7.503   4.743
  104TYR    HE1 1645   5.058   7.489   4.638
  104TYR     CZ 1646   5.137   7.533   4.836
  104TYR     OH 1647   5.266   7.520   4.793
  104TYR     HH 1648   5.338   7.509   4.856
  104TYR    CE2 1649   5.109   7.557   4.971
  104TYR    HE2 1650   5.188   7.582   5.041
  104TYR    CD2 1651   4.975   7.563   5.010
  104TYR    HD2 1652   4.949   7.590   5.111
  104TYR      C 1653   4.656   7.319   4.932
  104TYR      O 1654   4.726   7.218   4.924
  105LEU      N 1655   4.552   7.332   4.849
  105LEU      H 1656   4.489   7.409   4.862
  105LEU     CA 1657   4.542   7.254   4.727
  105LEU     HA 1658   4.599   7.161   4.729
  105LEU     CB 1659   4.398   7.207   4.709
  105LEU    HB1 1660   4.397   7.149   4.617
  105LEU    HB2 1661   4.341   7.300   4.707
  105LEU     CG 1662   4.355   7.118   4.824
  105LEU     HG 1663   4.408   7.141   4.916
  105LEU    CD1 1664   4.204   7.132   4.839
  105LEU   HD11 1665   4.150   7.079   4.917
  105LEU   HD12 1666   4.182   7.233   4.876
  105LEU   HD13 1667   4.158   7.117   4.741
  105LEU    CD2 1668   4.377   6.972   4.784
  105LEU   HD21 1669   4.483   6.964   4.757
  105LEU   HD22 1670   4.363   6.909   4.871
  105LEU   HD23 1671   4.312   6.947   4.700
  105LEU      C 1672   4.582   7.343   4.610
  105LEU      O 1673   4.543   7.459   4.600
  106ASP      N 1674   4.660   7.282   4.521
  106ASP      H 1675   4.684   7.184   4.531
  106ASP     CA 1676   4.697   7.341   4.394
  106ASP     HA 1677   4.741   7.439   4.413
  106ASP     CB 1678   4.804   7.256   4.326
  106ASP    HB1 1679   4.846   7.315   4.244
  106ASP    HB2 1680   4.757   7.166   4.288
  106ASP     CG 1681   4.921   7.213   4.414
  106ASP    OD1 1682   5.009   7.290   4.457
  106ASP    OD2 1683   4.909   7.101   4.468
  106ASP      C 1684   4.574   7.354   4.305
  106ASP      O 1685   4.548   7.460   4.248
  107LEU      N 1686   4.494   7.249   4.291
  107LEU      H 1687   4.526   7.165   4.337
  107LEU     CA 1688   4.359   7.263   4.239
  107LEU     HA 1689   4.332   7.368   4.247
  107LEU     CB 1690   4.349   7.215   4.095
  107LEU    HB1 1691   4.281   7.131   4.089
  107LEU    HB2 1692   4.445   7.182   4.055
  107LEU     CG 1693   4.308   7.329   4.002
  107LEU     HG 1694   4.349   7.425   4.032
  107LEU    CD1 1695   4.358   7.300   3.861
  107LEU   HD11 1696   4.467   7.304   3.859
  107LEU   HD12 1697   4.327   7.203   3.821
  107LEU   HD13 1698   4.315   7.379   3.800
  107LEU    CD2 1699   4.156   7.340   4.005
  107LEU   HD21 1700   4.127   7.400   3.918
  107LEU   HD22 1701   4.114   7.239   4.006
  107LEU   HD23 1702   4.130   7.403   4.090
  107LEU      C 1703   4.260   7.187   4.327
  107LEU      O 1704   4.292   7.089   4.394
  108TYR      N 1705   4.133   7.227   4.317
  108TYR      H 1706   4.114   7.308   4.258
  108TYR     CA 1707   4.019   7.156   4.371
  108TYR     HA 1708   4.048   7.051   4.379
  108TYR     CB 1709   3.979   7.216   4.505
  108TYR    HB1 1710   3.934   7.314   4.487
  108TYR    HB2 1711   4.076   7.220   4.555
  108TYR     CG 1712   3.887   7.134   4.593
  108TYR    CD1 1713   3.916   7.004   4.637
  108TYR    HD1 1714   4.007   6.962   4.597
  108TYR    CE1 1715   3.839   6.938   4.733
  108TYR    HE1 1716   3.871   6.845   4.777
  108TYR     CZ 1717   3.728   7.005   4.787
  108TYR     OH 1718   3.649   6.950   4.884
  108TYR     HH 1719   3.666   6.855   4.883
  108TYR    CE2 1720   3.703   7.135   4.741
  108TYR    HE2 1721   3.619   7.185   4.788
  108TYR    CD2 1722   3.783   7.207   4.652
  108TYR    HD2 1723   3.763   7.307   4.618
  108TYR      C 1724   3.906   7.162   4.269
  108TYR      O 1725   3.888   7.264   4.204
  109LEU      N 1726   3.831   7.052   4.262
  109LEU      H 1727   3.841   6.981   4.334
  109LEU     CA 1728   3.727   7.039   4.162
  109LEU     HA 1729   3.713   7.143   4.131
  109LEU     CB 1730   3.760   6.930   4.061
  109LEU    HB1 1731   3.692   6.930   3.975
  109LEU    HB2 1732   3.746   6.838   4.117
  109LEU     CG 1733   3.902   6.935   4.004
  109LEU     HG 1734   3.974   6.946   4.085
  109LEU    CD1 1735   3.921   6.809   3.920
  109LEU   HD11 1736   4.009   6.824   3.858
  109LEU   HD12 1737   3.930   6.724   3.987
  109LEU   HD13 1738   3.832   6.790   3.860
  109LEU    CD2 1739   3.918   7.056   3.912
  109LEU   HD21 1740   3.865   7.056   3.818
  109LEU   HD22 1741   3.900   7.143   3.976
  109LEU   HD23 1742   4.024   7.051   3.889
  109LEU      C 1743   3.593   7.001   4.224
  109LEU      O 1744   3.592   6.940   4.330
  110ILE      N 1745   3.479   7.034   4.164
  110ILE      H 1746   3.479   7.103   4.090
  110ILE     CA 1747   3.353   6.968   4.191
  110ILE     HA 1748   3.354   6.963   4.300
  110ILE     CB 1749   3.237   7.050   4.135
  110ILE     HB 1750   3.264   7.082   4.034
  110ILE    CG2 1751   3.108   6.969   4.131
  110ILE   HG21 1752   3.103   6.904   4.043
  110ILE   HG22 1753   3.106   6.898   4.214
  110ILE   HG23 1754   3.018   7.029   4.131
  110ILE    CG1 1755   3.203   7.169   4.225
  110ILE   HG11 1756   3.294   7.218   4.259
  110ILE   HG12 1757   3.154   7.134   4.316
  110ILE     CD 1758   3.119   7.281   4.165
  110ILE    HD1 1759   3.063   7.333   4.243
  110ILE    HD2 1760   3.177   7.358   4.113
  110ILE    HD3 1761   3.052   7.229   4.096
  110ILE      C 1762   3.362   6.828   4.132
  110ILE      O 1763   3.410   6.810   4.020
  111HIS      N 1764   3.331   6.722   4.206
  111HIS      H 1765   3.292   6.742   4.297
  111HIS     CA 1766   3.349   6.583   4.169
  111HIS     HA 1767   3.451   6.570   4.133
  111HIS     CB 1768   3.329   6.489   4.287
  111HIS    HB1 1769   3.224   6.491   4.318
  111HIS    HB2 1770   3.384   6.525   4.374
  111HIS     CG 1771   3.367   6.344   4.269
  111HIS    ND1 1772   3.411   6.269   4.378
  111HIS    CE1 1773   3.434   6.147   4.329
  111HIS    HE1 1774   3.479   6.070   4.390
  111HIS    NE2 1775   3.410   6.140   4.197
  111HIS    HE2 1776   3.417   6.054   4.144
  111HIS    CD2 1777   3.377   6.267   4.156
  111HIS    HD2 1778   3.356   6.300   4.055
  111HIS      C 1779   3.251   6.558   4.055
  111HIS      O 1780   3.285   6.506   3.949
  112TRP      N 1781   3.125   6.597   4.078
  112TRP      H 1782   3.107   6.624   4.174
  112TRP     CA 1783   3.010   6.583   3.991
  112TRP     HA 1784   3.053   6.583   3.891
  112TRP     CB 1785   2.939   6.451   4.017
  112TRP    HB1 1786   2.843   6.451   3.966
  112TRP    HB2 1787   2.909   6.441   4.121
  112TRP     CG 1788   3.008   6.324   3.977
  112TRP    CD1 1789   3.089   6.255   4.061
  112TRP    HD1 1790   3.112   6.278   4.164
  112TRP    NE1 1791   3.141   6.148   3.991
  112TRP    HE1 1792   3.204   6.080   4.031
  112TRP    CE2 1793   3.101   6.143   3.859
  112TRP    CZ2 1794   3.122   6.053   3.754
  112TRP    HZ2 1795   3.196   5.976   3.770
  112TRP    CH2 1796   3.051   6.065   3.634
  112TRP    HH2 1797   3.066   5.997   3.551
  112TRP    CZ3 1798   2.946   6.158   3.630
  112TRP    HZ3 1799   2.885   6.172   3.543
  112TRP    CE3 1800   2.925   6.245   3.737
  112TRP    HE3 1801   2.852   6.325   3.731
  112TRP    CD2 1802   3.003   6.245   3.855
  112TRP      C 1803   2.907   6.693   4.009
  112TRP      O 1804   2.904   6.754   4.115
  113PRO      N 1805   2.835   6.738   3.905
  113PRO     CD 1806   2.830   6.684   3.771
  113PRO    HD1 1807   2.798   6.580   3.777
  113PRO    HD2 1808   2.927   6.690   3.721
  113PRO     CG 1809   2.727   6.761   3.690
  113PRO    HG1 1810   2.624   6.726   3.702
  113PRO    HG2 1811   2.764   6.765   3.587
  113PRO     CB 1812   2.748   6.895   3.759
  113PRO    HB1 1813   2.677   6.974   3.735
  113PRO    HB2 1814   2.846   6.930   3.727
  113PRO     CA 1815   2.756   6.860   3.907
  113PRO     HA 1816   2.809   6.936   3.965
  113PRO      C 1817   2.621   6.844   3.976
  113PRO      O 1818   2.567   6.950   4.005
  114THR      N 1819   2.572   6.724   4.009
  114THR      H 1820   2.619   6.639   3.985
  114THR     CA 1821   2.445   6.697   4.074
  114THR     HA 1822   2.373   6.774   4.045
  114THR     CB 1823   2.401   6.563   4.014
  114THR     HB 1824   2.316   6.542   4.079
  114THR    CG2 1825   2.355   6.562   3.869
  114THR   HG21 1826   2.435   6.589   3.799
  114THR   HG22 1827   2.309   6.464   3.850
  114THR   HG23 1828   2.278   6.638   3.863
  114THR    OG1 1829   2.499   6.463   4.025
  114THR    HG1 1830   2.494   6.430   4.115
  114THR      C 1831   2.462   6.684   4.224
  114THR      O 1832   2.549   6.614   4.276
  115GLY      N 1833   2.376   6.758   4.295
  115GLY      H 1834   2.318   6.825   4.246
  115GLY     CA 1835   2.375   6.762   4.439
  115GLY    HA1 1836   2.347   6.864   4.467
  115GLY    HA2 1837   2.478   6.752   4.473
  115GLY      C 1838   2.282   6.654   4.491
  115GLY      O 1839   2.178   6.630   4.430
  116PHE      N 1840   2.319   6.584   4.599
  116PHE      H 1841   2.399   6.612   4.653
  116PHE     CA 1842   2.250   6.465   4.644
  116PHE     HA 1843   2.158   6.454   4.586
  116PHE     CB 1844   2.328   6.335   4.627
  116PHE    HB1 1845   2.260   6.256   4.660
  116PHE    HB2 1846   2.413   6.335   4.696
  116PHE     CG 1847   2.368   6.298   4.487
  116PHE    CD1 1848   2.304   6.338   4.369
  116PHE    HD1 1849   2.219   6.405   4.370
  116PHE    CE1 1850   2.339   6.291   4.242
  116PHE    HE1 1851   2.292   6.318   4.149
  116PHE     CZ 1852   2.457   6.216   4.231
  116PHE     HZ 1853   2.498   6.190   4.134
  116PHE    CE2 1854   2.524   6.169   4.345
  116PHE    HE2 1855   2.604   6.097   4.334
  116PHE    CD2 1856   2.475   6.209   4.469
  116PHE    HD2 1857   2.529   6.181   4.559
  116PHE      C 1858   2.214   6.485   4.791
  116PHE      O 1859   2.285   6.546   4.871
  117LYS      N 1860   2.094   6.439   4.830
  117LYS      H 1861   2.033   6.399   4.760
  117LYS     CA 1862   2.031   6.460   4.958
  117LYS     HA 1863   2.058   6.559   4.996
  117LYS     CB 1864   1.880   6.454   4.936
  117LYS    HB1 1865   1.861   6.350   4.909
  117LYS    HB2 1866   1.855   6.523   4.856
  117LYS     CG 1867   1.806   6.494   5.064
  117LYS    HG1 1868   1.841   6.594   5.088
  117LYS    HG2 1869   1.838   6.419   5.137
  117LYS     CD 1870   1.656   6.474   5.043
  117LYS    HD1 1871   1.644   6.369   5.017
  117LYS    HD2 1872   1.615   6.535   4.962
  117LYS     CE 1873   1.582   6.510   5.171
  117LYS    HE1 1874   1.641   6.464   5.250
  117LYS    HE2 1875   1.481   6.471   5.174
  117LYS     NZ 1876   1.574   6.652   5.210
  117LYS    HZ1 1877   1.668   6.689   5.213
  117LYS    HZ2 1878   1.535   6.704   5.133
  117LYS    HZ3 1879   1.513   6.663   5.290
  117LYS      C 1880   2.082   6.350   5.049
  117LYS      O 1881   2.067   6.234   5.009
  118PRO      N 1882   2.139   6.373   5.168
  118PRO     CD 1883   2.147   6.503   5.229
  118PRO    HD1 1884   2.052   6.556   5.228
  118PRO    HD2 1885   2.217   6.572   5.181
  118PRO     CG 1886   2.195   6.477   5.372
  118PRO    HG1 1887   2.116   6.454   5.444
  118PRO    HG2 1888   2.240   6.567   5.414
  118PRO     CB 1889   2.291   6.362   5.345
  118PRO    HB1 1890   2.327   6.314   5.436
  118PRO    HB2 1891   2.376   6.408   5.295
  118PRO     CA 1892   2.213   6.275   5.246
  118PRO     HA 1893   2.291   6.228   5.187
  118PRO      C 1894   2.121   6.174   5.314
  118PRO      O 1895   1.999   6.179   5.302
  119GLY      N 1896   2.187   6.087   5.390
  119GLY      H 1897   2.288   6.080   5.385
  119GLY     CA 1898   2.134   5.970   5.456
  119GLY    HA1 1899   2.086   5.904   5.384
  119GLY    HA2 1900   2.059   5.994   5.532
  119GLY      C 1901   2.248   5.891   5.519
  119GLY      O 1902   2.341   5.951   5.573
  120LYS      N 1903   2.229   5.759   5.523
  120LYS      H 1904   2.149   5.725   5.470
  120LYS     CA 1905   2.325   5.667   5.581
  120LYS     HA 1906   2.378   5.727   5.656
  120LYS     CB 1907   2.262   5.552   5.657
  120LYS    HB1 1908   2.184   5.592   5.723
  120LYS    HB2 1909   2.343   5.513   5.719
  120LYS     CG 1910   2.203   5.452   5.558
  120LYS    HG1 1911   2.274   5.419   5.482
  120LYS    HG2 1912   2.125   5.506   5.504
  120LYS     CD 1913   2.134   5.339   5.633
  120LYS    HD1 1914   2.040   5.381   5.670
  120LYS    HD2 1915   2.205   5.308   5.710
  120LYS     CE 1916   2.105   5.221   5.541
  120LYS    HE1 1917   2.186   5.213   5.469
  120LYS    HE2 1918   2.022   5.244   5.475
  120LYS     NZ 1919   2.088   5.104   5.630
  120LYS    HZ1 1920   2.178   5.096   5.675
  120LYS    HZ2 1921   2.011   5.118   5.693
  120LYS    HZ3 1922   2.078   5.016   5.581
  120LYS      C 1923   2.436   5.618   5.488
  120LYS      O 1924   2.518   5.534   5.523
  121GLU      N 1925   2.428   5.664   5.363
  121GLU      H 1926   2.363   5.736   5.335
  121GLU     CA 1927   2.529   5.630   5.265
  121GLU     HA 1928   2.627   5.625   5.311
  121GLU     CB 1929   2.492   5.505   5.185
  121GLU    HB1 1930   2.481   5.423   5.255
  121GLU    HB2 1931   2.569   5.475   5.114
  121GLU     CG 1932   2.362   5.512   5.104
  121GLU    HG1 1933   2.351   5.599   5.039
  121GLU    HG2 1934   2.281   5.522   5.176
  121GLU     CD 1935   2.339   5.380   5.033
  121GLU    OE1 1936   2.423   5.324   4.960
  121GLU    OE2 1937   2.234   5.316   5.060
  121GLU      C 1938   2.538   5.752   5.174
  121GLU      O 1939   2.447   5.835   5.173
  122PHE      N 1940   2.650   5.786   5.110
  122PHE      H 1941   2.730   5.724   5.110
  122PHE     CA 1942   2.673   5.904   5.029
  122PHE     HA 1943   2.623   5.988   5.078
  122PHE     CB 1944   2.823   5.933   5.039
  122PHE    HB1 1945   2.837   5.946   5.146
  122PHE    HB2 1946   2.847   6.025   4.985
  122PHE     CG 1947   2.915   5.826   4.986
  122PHE    CD1 1948   2.989   5.743   5.071
  122PHE    HD1 1949   2.960   5.750   5.174
  122PHE    CE1 1950   3.080   5.649   5.021
  122PHE    HE1 1951   3.134   5.587   5.091
  122PHE     CZ 1952   3.101   5.635   4.883
  122PHE     HZ 1953   3.182   5.572   4.850
  122PHE    CE2 1954   3.030   5.721   4.798
  122PHE    HE2 1955   3.061   5.716   4.695
  122PHE    CD2 1956   2.943   5.819   4.849
  122PHE    HD2 1957   2.896   5.884   4.778
  122PHE      C 1958   2.616   5.907   4.888
  122PHE      O 1959   2.615   6.008   4.817
  123PHE      N 1960   2.575   5.790   4.839
  123PHE      H 1961   2.601   5.715   4.901
  123PHE     CA 1962   2.491   5.759   4.725
  123PHE     HA 1963   2.471   5.857   4.682
  123PHE     CB 1964   2.583   5.688   4.627
  123PHE    HB1 1965   2.610   5.590   4.666
  123PHE    HB2 1966   2.676   5.746   4.623
  123PHE     CG 1967   2.530   5.680   4.486
  123PHE    CD1 1968   2.513   5.794   4.407
  123PHE    HD1 1969   2.533   5.894   4.443
  123PHE    CE1 1970   2.465   5.789   4.276
  123PHE    HE1 1971   2.442   5.875   4.214
  123PHE     CZ 1972   2.421   5.666   4.225
  123PHE     HZ 1973   2.374   5.660   4.128
  123PHE    CE2 1974   2.446   5.548   4.296
  123PHE    HE2 1975   2.431   5.455   4.243
  123PHE    CD2 1976   2.503   5.557   4.423
  123PHE    HD2 1977   2.537   5.465   4.468
  123PHE      C 1978   2.353   5.704   4.758
  123PHE      O 1979   2.326   5.587   4.731
  124PRO      N 1980   2.268   5.778   4.831
  124PRO     CD 1981   2.281   5.910   4.888
  124PRO    HD1 1982   2.265   5.988   4.814
  124PRO    HD2 1983   2.377   5.937   4.934
  124PRO     CG 1984   2.168   5.928   4.988
  124PRO    HG1 1985   2.099   6.001   4.946
  124PRO    HG2 1986   2.193   5.948   5.092
  124PRO     CB 1987   2.093   5.795   4.990
  124PRO    HB1 1988   1.987   5.818   4.987
  124PRO    HB2 1989   2.118   5.742   5.082
  124PRO     CA 1990   2.140   5.720   4.865
  124PRO     HA 1991   2.147   5.620   4.908
  124PRO      C 1992   2.039   5.728   4.752
  124PRO      O 1993   2.021   5.827   4.681
  125LEU      N 1994   1.967   5.616   4.739
  125LEU      H 1995   1.975   5.549   4.815
  125LEU     CA 1996   1.874   5.582   4.633
  125LEU     HA 1997   1.879   5.665   4.562
  125LEU     CB 1998   1.922   5.465   4.547
  125LEU    HB1 1999   1.850   5.438   4.471
  125LEU    HB2 2000   1.928   5.379   4.614
  125LEU     CG 2001   2.061   5.477   4.485
  125LEU     HG 2002   2.143   5.468   4.556
  125LEU    CD1 2003   2.076   5.357   4.392
  125LEU   HD11 2004   2.175   5.353   4.347
  125LEU   HD12 2005   2.064   5.262   4.443
  125LEU   HD13 2006   1.995   5.367   4.319
  125LEU    CD2 2007   2.096   5.605   4.409
  125LEU   HD21 2008   2.072   5.691   4.471
  125LEU   HD22 2009   2.201   5.613   4.381
  125LEU   HD23 2010   2.047   5.600   4.312
  125LEU      C 2011   1.734   5.570   4.690
  125LEU      O 2012   1.708   5.506   4.792
  126ASP      N 2013   1.640   5.623   4.611
  126ASP      H 2014   1.676   5.665   4.527
  126ASP     CA 2015   1.500   5.604   4.641
  126ASP     HA 2016   1.481   5.611   4.748
  126ASP     CB 2017   1.418   5.711   4.569
  126ASP    HB1 2018   1.452   5.729   4.467
  126ASP    HB2 2019   1.440   5.803   4.624
  126ASP     CG 2020   1.267   5.689   4.574
  126ASP    OD1 2021   1.212   5.616   4.489
  126ASP    OD2 2022   1.208   5.744   4.669
  126ASP      C 2023   1.460   5.461   4.606
  126ASP      O 2024   1.535   5.385   4.545
  127GLU      N 2025   1.352   5.410   4.665
  127GLU      H 2026   1.291   5.478   4.707
  127GLU     CA 2027   1.287   5.281   4.646
  127GLU     HA 2028   1.353   5.199   4.672
  127GLU     CB 2029   1.165   5.264   4.737
  127GLU    HB1 2030   1.123   5.165   4.717
  127GLU    HB2 2031   1.094   5.339   4.701
  127GLU     CG 2032   1.184   5.280   4.887
  127GLU    HG1 2033   1.228   5.379   4.903
  127GLU    HG2 2034   1.254   5.206   4.926
  127GLU     CD 2035   1.052   5.262   4.960
  127GLU    OE1 2036   0.997   5.150   4.965
  127GLU    OE2 2037   0.997   5.366   5.003
  127GLU      C 2038   1.258   5.239   4.503
  127GLU      O 2039   1.256   5.122   4.466
  128SER      N 2040   1.244   5.337   4.413
  128SER      H 2041   1.235   5.433   4.442
  128SER     CA 2042   1.240   5.317   4.269
  128SER     HA 2043   1.174   5.234   4.244
  128SER     CB 2044   1.173   5.443   4.214
  128SER    HB1 2045   1.082   5.461   4.271
  128SER    HB2 2046   1.140   5.423   4.112
  128SER     OG 2047   1.262   5.553   4.216
  128SER     HG 2048   1.253   5.579   4.308
  128SER      C 2049   1.369   5.306   4.190
  128SER      O 2050   1.364   5.294   4.068
  129GLY      N 2051   1.487   5.314   4.251
  129GLY      H 2052   1.494   5.309   4.351
  129GLY     CA 2053   1.620   5.299   4.195
  129GLY    HA1 2054   1.598   5.236   4.109
  129GLY    HA2 2055   1.693   5.249   4.259
  129GLY      C 2056   1.688   5.429   4.155
  129GLY      O 2057   1.802   5.425   4.111
  130ASN      N 2058   1.620   5.541   4.178
  130ASN      H 2059   1.535   5.535   4.234
  130ASN     CA 2060   1.675   5.672   4.149
  130ASN     HA 2061   1.751   5.660   4.071
  130ASN     CB 2062   1.572   5.758   4.076
  130ASN    HB1 2063   1.620   5.849   4.040
  130ASN    HB2 2064   1.498   5.790   4.150
  130ASN     CG 2065   1.521   5.680   3.956
  130ASN    OD1 2066   1.582   5.682   3.849
  130ASN    ND2 2067   1.403   5.618   3.966
  130ASN   HD21 2068   1.353   5.615   4.054
  130ASN   HD22 2069   1.389   5.550   3.893
  130ASN      C 2070   1.754   5.746   4.256
  130ASN      O 2071   1.715   5.740   4.373
  131VAL      N 2072   1.864   5.812   4.220
  131VAL      H 2073   1.887   5.827   4.123
  131VAL     CA 2074   1.932   5.894   4.318
  131VAL     HA 2075   1.970   5.843   4.406
  131VAL     CB 2076   2.064   5.940   4.257
  131VAL     HB 2077   2.117   5.863   4.202
  131VAL    CG1 2078   2.044   6.043   4.146
  131VAL   HG11 2079   1.969   6.008   4.075
  131VAL   HG12 2080   2.031   6.146   4.181
  131VAL   HG13 2081   2.140   6.050   4.095
  131VAL    CG2 2082   2.166   5.993   4.357
  131VAL   HG21 2083   2.265   6.002   4.312
  131VAL   HG22 2084   2.138   6.088   4.403
  131VAL   HG23 2085   2.184   5.925   4.441
  131VAL      C 2086   1.842   6.004   4.375
  131VAL      O 2087   1.753   6.051   4.306
  132VAL      N 2088   1.868   6.041   4.501
  132VAL      H 2089   1.929   5.985   4.559
  132VAL     CA 2090   1.792   6.143   4.569
  132VAL     HA 2091   1.691   6.138   4.528
  132VAL     CB 2092   1.765   6.115   4.717
  132VAL     HB 2093   1.856   6.123   4.776
  132VAL    CG1 2094   1.662   6.216   4.766
  132VAL   HG11 2095   1.708   6.314   4.774
  132VAL   HG12 2096   1.578   6.229   4.697
  132VAL   HG13 2097   1.628   6.172   4.860
  132VAL    CG2 2098   1.705   5.978   4.746
  132VAL   HG21 2099   1.702   5.950   4.852
  132VAL   HG22 2100   1.604   5.979   4.705
  132VAL   HG23 2101   1.754   5.897   4.694
  132VAL      C 2102   1.852   6.282   4.554
  132VAL      O 2103   1.952   6.314   4.618
  133PRO      N 2104   1.793   6.377   4.480
  133PRO     CD 2105   1.667   6.356   4.412
  133PRO    HD1 2106   1.584   6.325   4.476
  133PRO    HD2 2107   1.676   6.290   4.326
  133PRO     CG 2108   1.641   6.493   4.350
  133PRO    HG1 2109   1.591   6.558   4.421
  133PRO    HG2 2110   1.581   6.486   4.259
  133PRO     CB 2111   1.782   6.547   4.332
  133PRO    HB1 2112   1.789   6.655   4.323
  133PRO    HB2 2113   1.826   6.501   4.243
  133PRO     CA 2114   1.857   6.505   4.458
  133PRO     HA 2115   1.962   6.498   4.431
  133PRO      C 2116   1.839   6.610   4.566
  133PRO      O 2117   1.734   6.627   4.628
  134SER      N 2118   1.938   6.698   4.580
  134SER      H 2119   2.022   6.688   4.524
  134SER     CA 2120   1.934   6.813   4.668
  134SER     HA 2121   1.869   6.792   4.753
  134SER     CB 2122   2.068   6.838   4.736
  134SER    HB1 2123   2.099   6.743   4.782
  134SER    HB2 2124   2.063   6.921   4.806
  134SER     OG 2125   2.167   6.867   4.641
  134SER     HG 2126   2.167   6.955   4.602
  134SER      C 2127   1.878   6.941   4.608
  134SER      O 2128   1.900   6.972   4.491
  135ASP      N 2129   1.799   7.018   4.683
  135ASP      H 2130   1.775   6.986   4.776
  135ASP     CA 2131   1.733   7.137   4.631
  135ASP     HA 2132   1.702   7.124   4.528
  135ASP     CB 2133   1.605   7.156   4.712
  135ASP    HB1 2134   1.556   7.249   4.681
  135ASP    HB2 2135   1.621   7.176   4.818
  135ASP     CG 2136   1.500   7.047   4.701
  135ASP    OD1 2137   1.464   6.987   4.805
  135ASP    OD2 2138   1.453   7.022   4.588
  135ASP      C 2139   1.823   7.259   4.613
  135ASP      O 2140   1.790   7.366   4.664
  136THR      N 2141   1.931   7.234   4.539
  136THR      H 2142   1.934   7.142   4.499
  136THR     CA 2143   2.052   7.315   4.542
  136THR     HA 2144   2.028   7.416   4.576
  136THR     CB 2145   2.160   7.240   4.618
  136THR     HB 2146   2.244   7.310   4.620
  136THR    CG2 2147   2.121   7.203   4.761
  136THR   HG21 2148   2.184   7.126   4.805
  136THR   HG22 2149   2.136   7.294   4.819
  136THR   HG23 2150   2.017   7.170   4.763
  136THR    OG1 2151   2.200   7.123   4.550
  136THR    HG1 2152   2.260   7.159   4.485
  136THR      C 2153   2.096   7.346   4.399
  136THR      O 2154   2.038   7.289   4.307
  137ASN      N 2155   2.176   7.448   4.368
  137ASN      H 2156   2.222   7.498   4.442
  137ASN     CA 2157   2.210   7.492   4.234
  137ASN     HA 2158   2.170   7.416   4.166
  137ASN     CB 2159   2.148   7.627   4.201
  137ASN    HB1 2160   2.209   7.704   4.248
  137ASN    HB2 2161   2.048   7.636   4.244
  137ASN     CG 2162   2.141   7.655   4.052
  137ASN    OD1 2163   2.221   7.727   3.993
  137ASN    ND2 2164   2.052   7.594   3.972
  137ASN   HD21 2165   1.982   7.536   4.015
  137ASN   HD22 2166   2.073   7.596   3.874
  137ASN      C 2167   2.361   7.500   4.218
  137ASN      O 2168   2.434   7.536   4.310
  138ILE      N 2169   2.416   7.474   4.099
  138ILE      H 2170   2.353   7.426   4.037
  138ILE     CA 2171   2.558   7.477   4.070
  138ILE     HA 2172   2.604   7.420   4.151
  138ILE     CB 2173   2.593   7.425   3.931
  138ILE     HB 2174   2.700   7.436   3.913
  138ILE    CG2 2175   2.573   7.274   3.925
  138ILE   HG21 2176   2.631   7.236   4.009
  138ILE   HG22 2177   2.469   7.241   3.929
  138ILE   HG23 2178   2.618   7.228   3.838
  138ILE    CG1 2179   2.521   7.492   3.814
  138ILE   HG11 2180   2.536   7.600   3.824
  138ILE   HG12 2181   2.414   7.472   3.824
  138ILE     CD 2182   2.567   7.442   3.678
  138ILE    HD1 2183   2.537   7.515   3.603
  138ILE    HD2 2184   2.676   7.437   3.674
  138ILE    HD3 2185   2.523   7.345   3.653
  138ILE      C 2186   2.616   7.618   4.084
  138ILE      O 2187   2.733   7.633   4.118
  139LEU      N 2188   2.542   7.726   4.057
  139LEU      H 2189   2.449   7.707   4.023
  139LEU     CA 2190   2.599   7.858   4.072
  139LEU     HA 2191   2.698   7.855   4.028
  139LEU     CB 2192   2.515   7.966   4.004
  139LEU    HB1 2193   2.566   8.061   4.025
  139LEU    HB2 2194   2.419   7.956   4.054
  139LEU     CG 2195   2.487   7.943   3.856
  139LEU     HG 2196   2.436   7.849   3.836
  139LEU    CD1 2197   2.402   8.057   3.801
  139LEU   HD11 2198   2.388   8.062   3.693
  139LEU   HD12 2199   2.304   8.040   3.845
  139LEU   HD13 2200   2.452   8.148   3.833
  139LEU    CD2 2201   2.614   7.930   3.771
  139LEU   HD21 2202   2.680   8.016   3.783
  139LEU   HD22 2203   2.660   7.832   3.785
  139LEU   HD23 2204   2.591   7.919   3.665
  139LEU      C 2205   2.621   7.898   4.217
  139LEU      O 2206   2.716   7.969   4.246
  140ASP      N 2207   2.543   7.847   4.314
  140ASP      H 2208   2.470   7.784   4.283
  140ASP     CA 2209   2.554   7.866   4.457
  140ASP     HA 2210   2.580   7.968   4.484
  140ASP     CB 2211   2.421   7.827   4.521
  140ASP    HB1 2212   2.434   7.833   4.629
  140ASP    HB2 2213   2.395   7.722   4.504
  140ASP     CG 2214   2.294   7.899   4.480
  140ASP    OD1 2215   2.189   7.842   4.516
  140ASP    OD2 2216   2.296   8.011   4.425
  140ASP      C 2217   2.666   7.782   4.518
  140ASP      O 2218   2.732   7.822   4.613
  141THR      N 2219   2.693   7.661   4.468
  141THR      H 2220   2.627   7.622   4.402
  141THR     CA 2221   2.816   7.587   4.487
  141THR     HA 2222   2.827   7.584   4.595
  141THR     CB 2223   2.814   7.446   4.428
  141THR     HB 2224   2.845   7.461   4.325
  141THR    CG2 2225   2.912   7.352   4.496
  141THR   HG21 2226   2.901   7.379   4.601
  141THR   HG22 2227   2.888   7.248   4.475
  141THR   HG23 2228   3.018   7.359   4.472
  141THR    OG1 2229   2.691   7.378   4.438
  141THR    HG1 2230   2.698   7.307   4.373
  141THR      C 2231   2.943   7.655   4.438
  141THR      O 2232   3.032   7.674   4.520
  142TRP      N 2233   2.945   7.716   4.319
  142TRP      H 2234   2.873   7.686   4.255
  142TRP     CA 2235   3.056   7.794   4.270
  142TRP     HA 2236   3.147   7.734   4.276
  142TRP     CB 2237   3.044   7.816   4.119
  142TRP    HB1 2238   2.968   7.892   4.103
  142TRP    HB2 2239   3.018   7.719   4.078
  142TRP     CG 2240   3.170   7.856   4.048
  142TRP    CD1 2241   3.208   7.983   4.027
  142TRP    HD1 2242   3.150   8.071   4.050
  142TRP    NE1 2243   3.333   7.988   3.967
  142TRP    HE1 2244   3.388   8.065   3.933
  142TRP    CE2 2245   3.375   7.858   3.946
  142TRP    CZ2 2246   3.497   7.812   3.894
  142TRP    HZ2 2247   3.569   7.884   3.860
  142TRP    CH2 2248   3.520   7.675   3.909
  142TRP    HH2 2249   3.614   7.633   3.877
  142TRP    CZ3 2250   3.427   7.589   3.967
  142TRP    HZ3 2251   3.445   7.483   3.977
  142TRP    CE3 2252   3.307   7.634   4.023
  142TRP    HE3 2253   3.228   7.575   4.067
  142TRP    CD2 2254   3.282   7.771   4.009
  142TRP      C 2255   3.083   7.917   4.356
  142TRP      O 2256   3.197   7.963   4.368
  143ALA      N 2257   2.974   7.979   4.402
  143ALA      H 2258   2.884   7.945   4.370
  143ALA     CA 2259   2.981   8.097   4.485
  143ALA     HA 2260   3.013   8.177   4.418
  143ALA     CB 2261   2.839   8.137   4.524
  143ALA    HB1 2262   2.817   8.088   4.619
  143ALA    HB2 2263   2.832   8.245   4.536
  143ALA    HB3 2264   2.773   8.101   4.445
  143ALA      C 2265   3.071   8.072   4.606
  143ALA      O 2266   3.147   8.160   4.645
  144ALA      N 2267   3.065   7.953   4.666
  144ALA      H 2268   3.003   7.879   4.638
  144ALA     CA 2269   3.145   7.912   4.779
  144ALA     HA 2270   3.160   7.990   4.854
  144ALA     CB 2271   3.076   7.795   4.848
  144ALA    HB1 2272   3.074   7.704   4.788
  144ALA    HB2 2273   3.124   7.769   4.942
  144ALA    HB3 2274   2.973   7.821   4.872
  144ALA      C 2275   3.282   7.869   4.729
  144ALA      O 2276   3.380   7.892   4.799
  145MET      N 2277   3.292   7.810   4.609
  145MET      H 2278   3.207   7.777   4.567
  145MET     CA 2279   3.415   7.770   4.543
  145MET     HA 2280   3.458   7.706   4.620
  145MET     CB 2281   3.384   7.695   4.414
  145MET    HB1 2282   3.359   7.772   4.340
  145MET    HB2 2283   3.294   7.634   4.420
  145MET     CG 2284   3.486   7.594   4.363
  145MET    HG1 2285   3.588   7.632   4.372
  145MET    HG2 2286   3.469   7.575   4.257
  145MET     SD 2287   3.476   7.431   4.441
  145MET     CE 2288   3.623   7.352   4.371
  145MET    HE1 2289   3.640   7.260   4.428
  145MET    HE2 2290   3.612   7.322   4.267
  145MET    HE3 2291   3.707   7.421   4.375
  145MET      C 2292   3.505   7.889   4.516
  145MET      O 2293   3.624   7.866   4.533
  146GLU      N 2294   3.448   8.006   4.485
  146GLU      H 2295   3.347   8.005   4.475
  146GLU     CA 2296   3.529   8.126   4.473
  146GLU     HA 2297   3.617   8.106   4.412
  146GLU     CB 2298   3.440   8.237   4.418
  146GLU    HB1 2299   3.486   8.336   4.428
  146GLU    HB2 2300   3.336   8.229   4.450
  146GLU     CG 2301   3.417   8.213   4.269
  146GLU    HG1 2302   3.385   8.110   4.254
  146GLU    HG2 2303   3.511   8.224   4.217
  146GLU     CD 2304   3.324   8.316   4.207
  146GLU    OE1 2305   3.201   8.305   4.225
  146GLU    OE2 2306   3.383   8.407   4.146
  146GLU      C 2307   3.588   8.165   4.608
  146GLU      O 2308   3.698   8.220   4.616
  147GLU      N 2309   3.511   8.146   4.715
  147GLU      H 2310   3.427   8.094   4.696
  147GLU     CA 2311   3.558   8.176   4.849
  147GLU     HA 2312   3.607   8.273   4.837
  147GLU     CB 2313   3.440   8.175   4.945
  147GLU    HB1 2314   3.393   8.080   4.970
  147GLU    HB2 2315   3.355   8.220   4.894
  147GLU     CG 2316   3.459   8.259   5.071
  147GLU    HG1 2317   3.506   8.352   5.039
  147GLU    HG2 2318   3.528   8.212   5.141
  147GLU     CD 2319   3.323   8.272   5.138
  147GLU    OE1 2320   3.285   8.206   5.238
  147GLU    OE2 2321   3.249   8.360   5.089
  147GLU      C 2322   3.671   8.086   4.898
  147GLU      O 2323   3.752   8.141   4.973
  148LEU      N 2324   3.690   7.963   4.851
  148LEU      H 2325   3.623   7.916   4.792
  148LEU     CA 2326   3.800   7.874   4.882
  148LEU     HA 2327   3.799   7.858   4.990
  148LEU     CB 2328   3.778   7.740   4.813
  148LEU    HB1 2329   3.870   7.686   4.830
  148LEU    HB2 2330   3.771   7.752   4.705
  148LEU     CG 2331   3.676   7.641   4.868
  148LEU     HG 2332   3.583   7.698   4.861
  148LEU    CD1 2333   3.668   7.508   4.794
  148LEU   HD11 2334   3.631   7.426   4.856
  148LEU   HD12 2335   3.614   7.522   4.700
  148LEU   HD13 2336   3.771   7.479   4.770
  148LEU    CD2 2337   3.687   7.607   5.017
  148LEU   HD21 2338   3.676   7.705   5.064
  148LEU   HD22 2339   3.601   7.548   5.048
  148LEU   HD23 2340   3.785   7.569   5.047
  148LEU      C 2341   3.940   7.928   4.852
  148LEU      O 2342   4.035   7.890   4.920
  149VAL      N 2343   3.956   8.020   4.757
  149VAL      H 2344   3.871   8.049   4.711
  149VAL     CA 2345   4.075   8.096   4.725
  149VAL     HA 2346   4.164   8.035   4.741
  149VAL     CB 2347   4.078   8.143   4.580
  149VAL     HB 2348   3.984   8.198   4.571
  149VAL    CG1 2349   4.200   8.229   4.547
  149VAL   HG11 2350   4.185   8.272   4.448
  149VAL   HG12 2351   4.219   8.311   4.616
  149VAL   HG13 2352   4.294   8.177   4.528
  149VAL    CG2 2353   4.072   8.024   4.485
  149VAL   HG21 2354   3.989   7.960   4.515
  149VAL   HG22 2355   4.063   8.072   4.387
  149VAL   HG23 2356   4.169   7.975   4.493
  149VAL      C 2357   4.096   8.210   4.823
  149VAL      O 2358   4.207   8.212   4.876
  150ASP      N 2359   3.999   8.298   4.846
  150ASP      H 2360   3.912   8.276   4.799
  150ASP     CA 2361   4.011   8.409   4.938
  150ASP     HA 2362   4.100   8.461   4.901
  150ASP     CB 2363   3.890   8.502   4.938
  150ASP    HB1 2364   3.918   8.589   4.996
  150ASP    HB2 2365   3.810   8.446   4.987
  150ASP     CG 2366   3.854   8.558   4.801
  150ASP    OD1 2367   3.742   8.611   4.790
  150ASP    OD2 2368   3.936   8.555   4.706
  150ASP      C 2369   4.035   8.367   5.082
  150ASP      O 2370   4.104   8.437   5.156
  151GLU      N 2371   3.984   8.251   5.124
  151GLU      H 2372   3.924   8.200   5.060
  151GLU     CA 2373   4.002   8.193   5.256
  151GLU     HA 2374   4.013   8.278   5.324
  151GLU     CB 2375   3.876   8.117   5.296
  151GLU    HB1 2376   3.911   8.016   5.273
  151GLU    HB2 2377   3.784   8.147   5.246
  151GLU     CG 2378   3.851   8.112   5.447
  151GLU    HG1 2379   3.934   8.101   5.516
  151GLU    HG2 2380   3.792   8.023   5.469
  151GLU     CD 2381   3.772   8.233   5.495
  151GLU    OE1 2382   3.827   8.345   5.495
  151GLU    OE2 2383   3.655   8.207   5.532
  151GLU      C 2384   4.134   8.118   5.269
  151GLU      O 2385   4.164   8.082   5.383
  152GLY      N 2386   4.211   8.107   5.161
  152GLY      H 2387   4.175   8.149   5.076
  152GLY     CA 2388   4.349   8.063   5.156
  152GLY    HA1 2389   4.388   8.084   5.255
  152GLY    HA2 2390   4.402   8.134   5.092
  152GLY      C 2391   4.375   7.915   5.129
  152GLY      O 2392   4.491   7.876   5.126
  153LEU      N 2393   4.262   7.845   5.116
  153LEU      H 2394   4.172   7.890   5.131
  153LEU     CA 2395   4.262   7.701   5.126
  153LEU     HA 2396   4.340   7.667   5.194
  153LEU     CB 2397   4.131   7.641   5.176
  153LEU    HB1 2398   4.151   7.537   5.199
  153LEU    HB2 2399   4.052   7.646   5.101
  153LEU     CG 2400   4.078   7.702   5.306
  153LEU     HG 2401   4.042   7.804   5.293
  153LEU    CD1 2402   3.953   7.630   5.355
  153LEU   HD11 2403   3.887   7.642   5.269
  153LEU   HD12 2404   3.973   7.525   5.378
  153LEU   HD13 2405   3.895   7.678   5.433
  153LEU    CD2 2406   4.179   7.708   5.420
  153LEU   HD21 2407   4.227   7.805   5.415
  153LEU   HD22 2408   4.139   7.710   5.521
  153LEU   HD23 2409   4.255   7.631   5.405
  153LEU      C 2410   4.291   7.635   4.992
  153LEU      O 2411   4.339   7.522   4.996
  154VAL      N 2412   4.258   7.699   4.879
  154VAL      H 2413   4.223   7.794   4.882
  154VAL     CA 2414   4.297   7.657   4.746
  154VAL     HA 2415   4.364   7.571   4.748
  154VAL     CB 2416   4.179   7.600   4.668
  154VAL     HB 2417   4.218   7.547   4.581
  154VAL    CG1 2418   4.106   7.497   4.753
  154VAL   HG11 2419   4.169   7.421   4.799
  154VAL   HG12 2420   4.056   7.544   4.837
  154VAL   HG13 2421   4.030   7.445   4.694
  154VAL    CG2 2422   4.081   7.705   4.615
  154VAL   HG21 2423   4.133   7.767   4.542
  154VAL   HG22 2424   3.995   7.655   4.571
  154VAL   HG23 2425   4.050   7.778   4.690
  154VAL      C 2426   4.368   7.772   4.677
  154VAL      O 2427   4.360   7.891   4.707
  155LYS      N 2428   4.436   7.734   4.568
  155LYS      H 2429   4.457   7.635   4.564
  155LYS     CA 2430   4.492   7.823   4.469
  155LYS     HA 2431   4.506   7.919   4.519
  155LYS     CB 2432   4.625   7.763   4.424
  155LYS    HB1 2433   4.667   7.825   4.344
  155LYS    HB2 2434   4.606   7.666   4.378
  155LYS     CG 2435   4.735   7.759   4.530
  155LYS    HG1 2436   4.824   7.722   4.479
  155LYS    HG2 2437   4.714   7.673   4.594
  155LYS     CD 2438   4.776   7.882   4.610
  155LYS    HD1 2439   4.690   7.907   4.672
  155LYS    HD2 2440   4.801   7.965   4.545
  155LYS     CE 2441   4.900   7.852   4.693
  155LYS    HE1 2442   4.985   7.852   4.625
  155LYS    HE2 2443   4.910   7.748   4.726
  155LYS     NZ 2444   4.928   7.946   4.802
  155LYS    HZ1 2445   4.850   7.947   4.868
  155LYS    HZ2 2446   5.001   7.929   4.869
  155LYS    HZ3 2447   4.946   8.035   4.759
  155LYS      C 2448   4.407   7.849   4.346
  155LYS      O 2449   4.396   7.967   4.314
  156ALA      N 2450   4.341   7.750   4.283
  156ALA      H 2451   4.360   7.657   4.317
  156ALA     CA 2452   4.260   7.765   4.164
  156ALA     HA 2453   4.228   7.869   4.158
  156ALA     CB 2454   4.339   7.737   4.036
  156ALA    HB1 2455   4.412   7.817   4.030
  156ALA    HB2 2456   4.392   7.642   4.041
  156ALA    HB3 2457   4.280   7.729   3.945
  156ALA      C 2458   4.143   7.669   4.175
  156ALA      O 2459   4.139   7.579   4.259
  157ILE      N 2460   4.037   7.687   4.095
  157ILE      H 2461   4.046   7.757   4.024
  157ILE     CA 2462   3.909   7.621   4.112
  157ILE     HA 2463   3.920   7.536   4.180
  157ILE     CB 2464   3.812   7.722   4.172
  157ILE     HB 2465   3.714   7.675   4.182
  157ILE    CG2 2466   3.845   7.760   4.316
  157ILE   HG21 2467   3.792   7.692   4.383
  157ILE   HG22 2468   3.949   7.743   4.346
  157ILE   HG23 2469   3.827   7.862   4.350
  157ILE    CG1 2470   3.786   7.847   4.089
  157ILE   HG11 2471   3.773   7.818   3.985
  157ILE   HG12 2472   3.870   7.917   4.087
  157ILE     CD 2473   3.665   7.928   4.133
  157ILE    HD1 2474   3.575   7.868   4.146
  157ILE    HD2 2475   3.679   7.996   4.218
  157ILE    HD3 2476   3.647   8.008   4.062
  157ILE      C 2477   3.862   7.562   3.979
  157ILE      O 2478   3.909   7.603   3.874
  158GLY      N 2479   3.795   7.447   3.990
  158GLY      H 2480   3.769   7.426   4.085
  158GLY     CA 2481   3.756   7.365   3.876
  158GLY    HA1 2482   3.834   7.295   3.845
  158GLY    HA2 2483   3.730   7.431   3.793
  158GLY      C 2484   3.633   7.278   3.895
  158GLY      O 2485   3.578   7.264   4.004
  159ILE      N 2486   3.608   7.193   3.795
  159ILE      H 2487   3.677   7.188   3.721
  159ILE     CA 2488   3.500   7.097   3.784
  159ILE     HA 2489   3.454   7.068   3.878
  159ILE     CB 2490   3.389   7.154   3.696
  159ILE     HB 2491   3.310   7.081   3.679
  159ILE    CG2 2492   3.328   7.266   3.779
  159ILE   HG21 2493   3.242   7.309   3.727
  159ILE   HG22 2494   3.282   7.229   3.871
  159ILE   HG23 2495   3.408   7.338   3.800
  159ILE    CG1 2496   3.427   7.203   3.556
  159ILE   HG11 2497   3.338   7.207   3.494
  159ILE   HG12 2498   3.484   7.125   3.507
  159ILE     CD 2499   3.492   7.339   3.532
  159ILE    HD1 2500   3.568   7.367   3.604
  159ILE    HD2 2501   3.522   7.352   3.427
  159ILE    HD3 2502   3.410   7.412   3.529
  159ILE      C 2503   3.552   6.967   3.725
  159ILE      O 2504   3.672   6.949   3.702
  160SER      N 2505   3.467   6.864   3.733
  160SER      H 2506   3.380   6.895   3.775
  160SER     CA 2507   3.471   6.727   3.687
  160SER     HA 2508   3.524   6.716   3.592
  160SER     CB 2509   3.549   6.645   3.789
  160SER    HB1 2510   3.491   6.632   3.881
  160SER    HB2 2511   3.645   6.691   3.815
  160SER     OG 2512   3.562   6.512   3.745
  160SER     HG 2513   3.592   6.525   3.654
  160SER      C 2514   3.328   6.683   3.662
  160SER      O 2515   3.231   6.734   3.719
  161ASN      N 2516   3.318   6.599   3.559
  161ASN      H 2517   3.405   6.577   3.511
  161ASN     CA 2518   3.192   6.567   3.496
  161ASN     HA 2519   3.215   6.509   3.406
  161ASN     CB 2520   3.131   6.458   3.583
  161ASN    HB1 2521   3.042   6.418   3.533
  161ASN    HB2 2522   3.094   6.493   3.679
  161ASN     CG 2523   3.228   6.342   3.602
  161ASN    OD1 2524   3.266   6.267   3.512
  161ASN    ND2 2525   3.292   6.341   3.719
  161ASN   HD21 2526   3.279   6.410   3.791
  161ASN   HD22 2527   3.350   6.260   3.740
  161ASN      C 2528   3.093   6.677   3.459
  161ASN      O 2529   2.978   6.645   3.430
  162PHE      N 2530   3.142   6.799   3.439
  162PHE      H 2531   3.242   6.809   3.450
  162PHE     CA 2532   3.056   6.905   3.391
  162PHE     HA 2533   2.964   6.887   3.446
  162PHE     CB 2534   3.108   7.044   3.428
  162PHE    HB1 2535   3.050   7.104   3.357
  162PHE    HB2 2536   3.213   7.042   3.400
  162PHE     CG 2537   3.072   7.101   3.563
  162PHE    CD1 2538   3.062   7.018   3.675
  162PHE    HD1 2539   3.095   6.916   3.670
  162PHE    CE1 2540   3.026   7.077   3.797
  162PHE    HE1 2541   3.020   7.006   3.878
  162PHE     CZ 2542   2.978   7.209   3.803
  162PHE     HZ 2543   2.946   7.242   3.901
  162PHE    CE2 2544   2.992   7.290   3.690
  162PHE    HE2 2545   2.950   7.390   3.696
  162PHE    CD2 2546   3.031   7.235   3.568
  162PHE    HD2 2547   3.028   7.289   3.475
  162PHE      C 2548   3.034   6.890   3.241
  162PHE      O 2549   3.134   6.862   3.175
  163ASN      N 2550   2.912   6.906   3.189
  163ASN      H 2551   2.832   6.920   3.248
  163ASN     CA 2552   2.880   6.934   3.050
  163ASN     HA 2553   2.952   6.876   2.992
  163ASN     CB 2554   2.736   6.894   3.023
  163ASN    HB1 2555   2.673   6.947   3.094
  163ASN    HB2 2556   2.721   6.791   3.054
  163ASN     CG 2557   2.691   6.901   2.878
  163ASN    OD1 2558   2.744   6.837   2.788
  163ASN    ND2 2559   2.588   6.982   2.848
  163ASN   HD21 2560   2.529   7.012   2.924
  163ASN   HD22 2561   2.564   6.986   2.750
  163ASN      C 2562   2.908   7.081   3.022
  163ASN      O 2563   2.927   7.168   3.107
  164HIS      N 2564   2.906   7.119   2.894
  164HIS      H 2565   2.890   7.048   2.824
  164HIS     CA 2566   2.961   7.247   2.852
  164HIS     HA 2567   3.051   7.266   2.910
  164HIS     CB 2568   3.000   7.237   2.705
  164HIS    HB1 2569   3.059   7.147   2.689
  164HIS    HB2 2570   3.067   7.322   2.691
  164HIS     CG 2571   2.885   7.251   2.609
  164HIS    ND1 2572   2.774   7.170   2.588
  164HIS    CE1 2573   2.702   7.224   2.489
  164HIS    HE1 2574   2.608   7.194   2.446
  164HIS    NE2 2575   2.765   7.332   2.440
  164HIS    HE2 2576   2.725   7.395   2.371
  164HIS    CD2 2577   2.880   7.349   2.513
  164HIS    HD2 2578   2.947   7.434   2.507
  164HIS      C 2579   2.866   7.358   2.894
  164HIS      O 2580   2.916   7.465   2.930
  165LEU      N 2581   2.735   7.333   2.889
  165LEU      H 2582   2.704   7.247   2.845
  165LEU     CA 2583   2.638   7.437   2.912
  165LEU     HA 2584   2.668   7.526   2.856
  165LEU     CB 2585   2.499   7.393   2.866
  165LEU    HB1 2586   2.426   7.462   2.906
  165LEU    HB2 2587   2.486   7.292   2.905
  165LEU     CG 2588   2.484   7.377   2.715
  165LEU     HG 2589   2.566   7.317   2.676
  165LEU    CD1 2590   2.353   7.300   2.693
  165LEU   HD11 2591   2.343   7.265   2.590
  165LEU   HD12 2592   2.361   7.207   2.749
  165LEU   HD13 2593   2.263   7.359   2.712
  165LEU    CD2 2594   2.470   7.506   2.635
  165LEU   HD21 2595   2.562   7.561   2.656
  165LEU   HD22 2596   2.483   7.501   2.527
  165LEU   HD23 2597   2.378   7.552   2.672
  165LEU      C 2598   2.634   7.473   3.060
  165LEU      O 2599   2.592   7.582   3.098
  166GLN      N 2600   2.694   7.393   3.148
  166GLN      H 2601   2.739   7.308   3.116
  166GLN     CA 2602   2.719   7.425   3.287
  166GLN     HA 2603   2.630   7.474   3.326
  166GLN     CB 2604   2.739   7.296   3.368
  166GLN    HB1 2605   2.740   7.337   3.469
  166GLN    HB2 2606   2.834   7.251   3.339
  166GLN     CG 2607   2.625   7.196   3.360
  166GLN    HG1 2608   2.606   7.174   3.255
  166GLN    HG2 2609   2.532   7.236   3.401
  166GLN     CD 2610   2.653   7.058   3.418
  166GLN    OE1 2611   2.766   7.017   3.443
  166GLN    NE2 2612   2.549   6.977   3.440
  166GLN   HE21 2613   2.456   7.015   3.431
  166GLN   HE22 2614   2.553   6.897   3.501
  166GLN      C 2615   2.840   7.515   3.302
  166GLN      O 2616   2.844   7.607   3.383
  167VAL      N 2617   2.944   7.489   3.222
  167VAL      H 2618   2.938   7.411   3.158
  167VAL     CA 2619   3.062   7.573   3.229
  167VAL     HA 2620   3.089   7.594   3.332
  167VAL     CB 2621   3.183   7.506   3.164
  167VAL     HB 2622   3.164   7.477   3.061
  167VAL    CG1 2623   3.302   7.601   3.170
  167VAL   HG11 2624   3.349   7.615   3.267
  167VAL   HG12 2625   3.373   7.545   3.109
  167VAL   HG13 2626   3.280   7.693   3.116
  167VAL    CG2 2627   3.225   7.379   3.237
  167VAL   HG21 2628   3.137   7.315   3.223
  167VAL   HG22 2629   3.319   7.334   3.204
  167VAL   HG23 2630   3.234   7.403   3.343
  167VAL      C 2631   3.028   7.705   3.162
  167VAL      O 2632   3.079   7.807   3.209
  168GLU      N 2633   2.924   7.715   3.079
  168GLU      H 2634   2.873   7.636   3.044
  168GLU     CA 2635   2.881   7.842   3.026
  168GLU     HA 2636   2.968   7.902   2.999
  168GLU     CB 2637   2.812   7.821   2.891
  168GLU    HB1 2638   2.710   7.785   2.905
  168GLU    HB2 2639   2.861   7.738   2.840
  168GLU     CG 2640   2.806   7.938   2.793
  168GLU    HG1 2641   2.751   8.020   2.839
  168GLU    HG2 2642   2.767   7.912   2.695
  168GLU     CD 2643   2.945   7.986   2.753
  168GLU    OE1 2644   2.983   8.105   2.763
  168GLU    OE2 2645   3.010   7.891   2.705
  168GLU      C 2646   2.793   7.922   3.121
  168GLU      O 2647   2.797   8.045   3.121
  169MET      N 2648   2.712   7.851   3.200
  169MET      H 2649   2.697   7.752   3.189
  169MET     CA 2650   2.633   7.918   3.301
  169MET     HA 2651   2.583   7.998   3.247
  169MET     CB 2652   2.531   7.821   3.360
  169MET    HB1 2653   2.575   7.769   3.445
  169MET    HB2 2654   2.496   7.752   3.283
  169MET     CG 2655   2.414   7.906   3.410
  169MET    HG1 2656   2.382   7.968   3.326
  169MET    HG2 2657   2.442   7.968   3.495
  169MET     SD 2658   2.271   7.806   3.457
  169MET     CE 2659   2.160   7.947   3.477
  169MET    HE1 2660   2.061   7.917   3.511
  169MET    HE2 2661   2.193   8.021   3.550
  169MET    HE3 2662   2.154   7.991   3.377
  169MET      C 2663   2.723   7.979   3.408
  169MET      O 2664   2.684   8.079   3.467
  170ILE      N 2665   2.844   7.923   3.424
  170ILE      H 2666   2.853   7.845   3.360
  170ILE     CA 2667   2.954   7.963   3.509
  170ILE     HA 2668   2.901   8.014   3.589
  170ILE     CB 2669   3.023   7.844   3.575
  170ILE     HB 2670   3.043   7.766   3.501
  170ILE    CG2 2671   3.151   7.895   3.640
  170ILE   HG21 2672   3.217   7.941   3.566
  170ILE   HG22 2673   3.135   7.957   3.728
  170ILE   HG23 2674   3.199   7.802   3.670
  170ILE    CG1 2675   2.930   7.781   3.678
  170ILE   HG11 2676   2.844   7.742   3.625
  170ILE   HG12 2677   2.907   7.861   3.748
  170ILE     CD 2678   2.993   7.665   3.755
  170ILE    HD1 2679   3.034   7.587   3.690
  170ILE    HD2 2680   3.062   7.700   3.832
  170ILE    HD3 2681   2.907   7.612   3.795
  170ILE      C 2682   3.041   8.075   3.453
  170ILE      O 2683   3.060   8.178   3.517
  171LEU      N 2684   3.076   8.071   3.325
  171LEU      H 2685   3.069   7.988   3.268
  171LEU     CA 2686   3.143   8.183   3.263
  171LEU     HA 2687   3.219   8.206   3.338
  171LEU     CB 2688   3.213   8.148   3.131
  171LEU    HB1 2689   3.224   8.237   3.069
  171LEU    HB2 2690   3.144   8.078   3.084
  171LEU     CG 2691   3.349   8.084   3.153
  171LEU     HG 2692   3.332   8.003   3.224
  171LEU    CD1 2693   3.412   8.039   3.022
  171LEU   HD11 2694   3.419   8.116   2.944
  171LEU   HD12 2695   3.512   7.998   3.038
  171LEU   HD13 2696   3.344   7.971   2.971
  171LEU    CD2 2697   3.452   8.176   3.219
  171LEU   HD21 2698   3.433   8.268   3.163
  171LEU   HD22 2699   3.427   8.195   3.324
  171LEU   HD23 2700   3.554   8.138   3.221
  171LEU      C 2701   3.057   8.308   3.254
  171LEU      O 2702   3.106   8.420   3.242
  172ASN      N 2703   2.924   8.295   3.259
  172ASN      H 2704   2.888   8.200   3.261
  172ASN     CA 2705   2.818   8.394   3.258
  172ASN     HA 2706   2.859   8.494   3.241
  172ASN     CB 2707   2.722   8.369   3.142
  172ASN    HB1 2708   2.646   8.448   3.149
  172ASN    HB2 2709   2.669   8.274   3.148
  172ASN     CG 2710   2.778   8.388   3.002
  172ASN    OD1 2711   2.840   8.491   2.979
  172ASN    ND2 2712   2.773   8.284   2.918
  172ASN   HD21 2713   2.758   8.192   2.956
  172ASN   HD22 2714   2.797   8.306   2.822
  172ASN      C 2715   2.746   8.398   3.392
  172ASN      O 2716   2.631   8.439   3.394
  173LYS      N 2717   2.819   8.359   3.497
  173LYS      H 2718   2.910   8.319   3.481
  173LYS     CA 2719   2.775   8.391   3.631
  173LYS     HA 2720   2.681   8.336   3.639
  173LYS     CB 2721   2.872   8.331   3.733
  173LYS    HB1 2722   2.952   8.405   3.737
  173LYS    HB2 2723   2.911   8.242   3.684
  173LYS     CG 2724   2.822   8.314   3.876
  173LYS    HG1 2725   2.731   8.253   3.872
  173LYS    HG2 2726   2.799   8.417   3.904
  173LYS     CD 2727   2.925   8.254   3.971
  173LYS    HD1 2728   3.020   8.306   3.960
  173LYS    HD2 2729   2.945   8.154   3.933
  173LYS     CE 2730   2.879   8.273   4.115
  173LYS    HE1 2731   2.901   8.186   4.177
  173LYS    HE2 2732   2.772   8.291   4.121
  173LYS     NZ 2733   2.937   8.395   4.172
  173LYS    HZ1 2734   2.937   8.482   4.120
  173LYS    HZ2 2735   2.917   8.421   4.268
  173LYS    HZ3 2736   3.036   8.383   4.184
  173LYS      C 2737   2.755   8.538   3.662
  173LYS      O 2738   2.845   8.612   3.623
  174PRO      N 2739   2.649   8.585   3.728
  174PRO     CD 2740   2.530   8.509   3.764
  174PRO    HD1 2741   2.537   8.473   3.866
  174PRO    HD2 2742   2.520   8.420   3.703
  174PRO     CG 2743   2.404   8.594   3.749
  174PRO    HG1 2744   2.332   8.586   3.830
  174PRO    HG2 2745   2.361   8.579   3.650
  174PRO     CB 2746   2.467   8.733   3.762
  174PRO    HB1 2747   2.447   8.770   3.863
  174PRO    HB2 2748   2.416   8.792   3.687
  174PRO     CA 2749   2.616   8.726   3.732
  174PRO     HA 2750   2.627   8.756   3.627
  174PRO      C 2751   2.708   8.820   3.808
  174PRO      O 2752   2.730   8.931   3.758
  175GLY      N 2753   2.777   8.784   3.917
  175GLY      H 2754   2.746   8.699   3.961
  175GLY     CA 2755   2.912   8.820   3.952
  175GLY    HA1 2756   2.911   8.857   4.054
  175GLY    HA2 2757   2.944   8.897   3.881
  175GLY      C 2758   3.013   8.706   3.946
  175GLY      O 2759   2.982   8.588   3.961
  176LEU      N 2760   3.139   8.734   3.913
  176LEU      H 2761   3.173   8.828   3.901
  176LEU     CA 2762   3.244   8.637   3.887
  176LEU     HA 2763   3.218   8.554   3.951
  176LEU     CB 2764   3.240   8.595   3.740
  176LEU    HB1 2765   3.279   8.678   3.682
  176LEU    HB2 2766   3.138   8.577   3.706
  176LEU     CG 2767   3.325   8.473   3.705
  176LEU     HG 2768   3.431   8.492   3.725
  176LEU    CD1 2769   3.288   8.344   3.778
  176LEU   HD11 2770   3.182   8.329   3.796
  176LEU   HD12 2771   3.315   8.256   3.720
  176LEU   HD13 2772   3.347   8.354   3.869
  176LEU    CD2 2773   3.303   8.461   3.554
  176LEU   HD21 2774   3.371   8.383   3.519
  176LEU   HD22 2775   3.202   8.430   3.530
  176LEU   HD23 2776   3.325   8.554   3.501
  176LEU      C 2777   3.382   8.694   3.913
  176LEU      O 2778   3.431   8.781   3.840
  177LYS      N 2779   3.445   8.636   4.015
  177LYS      H 2780   3.399   8.564   4.070
  177LYS     CA 2781   3.580   8.669   4.055
  177LYS     HA 2782   3.608   8.762   4.006
  177LYS     CB 2783   3.581   8.680   4.207
  177LYS    HB1 2784   3.567   8.578   4.243
  177LYS    HB2 2785   3.492   8.738   4.233
  177LYS     CG 2786   3.709   8.744   4.261
  177LYS    HG1 2787   3.728   8.841   4.214
  177LYS    HG2 2788   3.799   8.686   4.240
  177LYS     CD 2789   3.703   8.753   4.413
  177LYS    HD1 2790   3.667   8.660   4.458
  177LYS    HD2 2791   3.637   8.831   4.450
  177LYS     CE 2792   3.836   8.798   4.473
  177LYS    HE1 2793   3.856   8.894   4.427
  177LYS    HE2 2794   3.912   8.726   4.443
  177LYS     NZ 2795   3.832   8.815   4.619
  177LYS    HZ1 2796   3.925   8.830   4.655
  177LYS    HZ2 2797   3.773   8.891   4.649
  177LYS    HZ3 2798   3.803   8.728   4.661
  177LYS      C 2799   3.689   8.568   4.021
  177LYS      O 2800   3.797   8.614   3.986
  178TYR      N 2801   3.665   8.437   4.028
  178TYR      H 2802   3.574   8.411   4.062
  178TYR     CA 2803   3.755   8.340   3.969
  178TYR     HA 2804   3.834   8.395   3.918
  178TYR     CB 2805   3.821   8.250   4.073
  178TYR    HB1 2806   3.886   8.178   4.021
  178TYR    HB2 2807   3.746   8.186   4.120
  178TYR     CG 2808   3.889   8.324   4.186
  178TYR    CD1 2809   4.016   8.379   4.163
  178TYR    HD1 2810   4.063   8.366   4.067
  178TYR    CE1 2811   4.080   8.456   4.261
  178TYR    HE1 2812   4.164   8.522   4.243
  178TYR     CZ 2813   4.007   8.480   4.378
  178TYR     OH 2814   4.065   8.552   4.479
  178TYR     HH 2815   4.010   8.544   4.558
  178TYR    CE2 2816   3.886   8.413   4.407
  178TYR    HE2 2817   3.836   8.425   4.501
  178TYR    CD2 2818   3.817   8.348   4.303
  178TYR    HD2 2819   3.713   8.323   4.312
  178TYR      C 2820   3.700   8.243   3.865
  178TYR      O 2821   3.585   8.200   3.877
  179LYS      N 2822   3.780   8.209   3.764
  179LYS      H 2823   3.874   8.245   3.762
  179LYS     CA 2824   3.737   8.132   3.649
  179LYS     HA 2825   3.628   8.126   3.653
  179LYS     CB 2826   3.779   8.191   3.515
  179LYS    HB1 2827   3.732   8.139   3.431
  179LYS    HB2 2828   3.886   8.190   3.499
  179LYS     CG 2829   3.747   8.340   3.514
  179LYS    HG1 2830   3.811   8.388   3.587
  179LYS    HG2 2831   3.644   8.350   3.548
  179LYS     CD 2832   3.742   8.419   3.383
  179LYS    HD1 2833   3.722   8.518   3.425
  179LYS    HD2 2834   3.654   8.396   3.323
  179LYS     CE 2835   3.876   8.429   3.311
  179LYS    HE1 2836   3.895   8.327   3.278
  179LYS    HE2 2837   3.940   8.463   3.391
  179LYS     NZ 2838   3.874   8.506   3.185
  179LYS    HZ1 2839   3.949   8.501   3.118
  179LYS    HZ2 2840   3.794   8.472   3.134
  179LYS    HZ3 2841   3.855   8.603   3.206
  179LYS      C 2842   3.771   7.984   3.655
  179LYS      O 2843   3.875   7.944   3.709
  180PRO      N 2844   3.689   7.897   3.595
  180PRO     CD 2845   3.564   7.921   3.527
  180PRO    HD1 2846   3.585   8.000   3.455
  180PRO    HD2 2847   3.484   7.954   3.595
  180PRO     CG 2848   3.531   7.791   3.455
  180PRO    HG1 2849   3.569   7.793   3.353
  180PRO    HG2 2850   3.422   7.781   3.454
  180PRO     CB 2851   3.599   7.685   3.540
  180PRO    HB1 2852   3.631   7.597   3.484
  180PRO    HB2 2853   3.533   7.662   3.625
  180PRO     CA 2854   3.722   7.756   3.596
  180PRO     HA 2855   3.744   7.740   3.702
  180PRO      C 2856   3.851   7.714   3.528
  180PRO      O 2857   3.885   7.763   3.421
  181ALA      N 2858   3.925   7.617   3.583
  181ALA      H 2859   3.895   7.585   3.674
  181ALA     CA 2860   4.061   7.587   3.543
  181ALA     HA 2861   4.090   7.656   3.464
  181ALA     CB 2862   4.158   7.614   3.658
  181ALA    HB1 2863   4.156   7.534   3.732
  181ALA    HB2 2864   4.260   7.632   3.624
  181ALA    HB3 2865   4.117   7.702   3.707
  181ALA      C 2866   4.093   7.452   3.480
  181ALA      O 2867   4.186   7.448   3.400
  182VAL      N 2868   4.019   7.347   3.516
  182VAL      H 2869   3.950   7.361   3.589
  182VAL     CA 2870   4.033   7.208   3.478
  182VAL     HA 2871   4.082   7.211   3.381
  182VAL     CB 2872   4.124   7.130   3.573
  182VAL     HB 2873   4.105   7.165   3.674
  182VAL    CG1 2874   4.114   6.977   3.574
  182VAL   HG11 2875   4.182   6.935   3.648
  182VAL   HG12 2876   4.010   6.955   3.598
  182VAL   HG13 2877   4.147   6.937   3.478
  182VAL    CG2 2878   4.270   7.155   3.535
  182VAL   HG21 2879   4.294   7.111   3.439
  182VAL   HG22 2880   4.292   7.262   3.543
  182VAL   HG23 2881   4.327   7.102   3.611
  182VAL      C 2882   3.893   7.151   3.459
  182VAL      O 2883   3.806   7.180   3.541
  183ASN      N 2884   3.865   7.073   3.354
  183ASN      H 2885   3.931   7.057   3.279
  183ASN     CA 2886   3.752   6.983   3.359
  183ASN     HA 2887   3.693   6.997   3.449
  183ASN     CB 2888   3.651   7.020   3.250
  183ASN    HB1 2889   3.705   7.020   3.155
  183ASN    HB2 2890   3.622   7.123   3.265
  183ASN     CG 2891   3.523   6.940   3.264
  183ASN    OD1 2892   3.490   6.881   3.367
  183ASN    ND2 2893   3.441   6.944   3.159
  183ASN   HD21 2894   3.467   6.991   3.073
  183ASN   HD22 2895   3.365   6.877   3.168
  183ASN      C 2896   3.801   6.839   3.361
  183ASN      O 2897   3.849   6.790   3.259
  184GLN      N 2898   3.792   6.771   3.475
  184GLN      H 2899   3.740   6.807   3.554
  184GLN     CA 2900   3.823   6.629   3.474
  184GLN     HA 2901   3.901   6.603   3.403
  184GLN     CB 2902   3.872   6.584   3.611
  184GLN    HB1 2903   3.786   6.588   3.678
  184GLN    HB2 2904   3.949   6.653   3.644
  184GLN     CG 2905   3.944   6.449   3.601
  184GLN    HG1 2906   4.045   6.470   3.566
  184GLN    HG2 2907   3.900   6.383   3.527
  184GLN     CD 2908   3.961   6.380   3.736
  184GLN    OE1 2909   3.896   6.278   3.756
  184GLN    NE2 2910   4.036   6.438   3.830
  184GLN   HE21 2911   4.093   6.517   3.805
  184GLN   HE22 2912   4.061   6.378   3.907
  184GLN      C 2913   3.709   6.544   3.420
  184GLN      O 2914   3.603   6.534   3.482
  185ILE      N 2915   3.730   6.472   3.309
  185ILE      H 2916   3.823   6.466   3.269
  185ILE     CA 2917   3.633   6.393   3.237
  185ILE     HA 2918   3.561   6.352   3.308
  185ILE     CB 2919   3.571   6.481   3.129
  185ILE     HB 2920   3.493   6.423   3.080
  185ILE    CG2 2921   3.477   6.581   3.195
  185ILE   HG21 2922   3.401   6.627   3.131
  185ILE   HG22 2923   3.421   6.535   3.276
  185ILE   HG23 2924   3.542   6.660   3.234
  185ILE    CG1 2925   3.671   6.533   3.027
  185ILE   HG11 2926   3.729   6.456   2.976
  185ILE   HG12 2927   3.748   6.595   3.073
  185ILE     CD 2928   3.603   6.619   2.921
  185ILE    HD1 2929   3.565   6.709   2.970
  185ILE    HD2 2930   3.673   6.652   2.844
  185ILE    HD3 2931   3.525   6.566   2.865
  185ILE      C 2932   3.691   6.266   3.175
  185ILE      O 2933   3.809   6.264   3.142
  186GLU      N 2934   3.611   6.160   3.171
  186GLU      H 2935   3.520   6.170   3.213
  186GLU     CA 2936   3.652   6.035   3.109
  186GLU     HA 2937   3.740   6.000   3.162
  186GLU     CB 2938   3.536   5.937   3.120
  186GLU    HB1 2939   3.457   5.975   3.056
  186GLU    HB2 2940   3.486   5.936   3.217
  186GLU     CG 2941   3.568   5.791   3.090
  186GLU    HG1 2942   3.627   5.753   3.173
  186GLU    HG2 2943   3.634   5.776   3.004
  186GLU     CD 2944   3.439   5.710   3.086
  186GLU    OE1 2945   3.351   5.723   3.174
  186GLU    OE2 2946   3.426   5.621   3.000
  186GLU      C 2947   3.691   6.055   2.963
  186GLU      O 2948   3.635   6.141   2.896
  187CYS      N 2949   3.803   5.992   2.927
  187CYS      H 2950   3.861   5.942   2.993
  187CYS     CA 2951   3.840   5.980   2.787
  187CYS     HA 2952   3.743   5.953   2.745
  187CYS     CB 2953   3.902   6.110   2.737
  187CYS    HB1 2954   3.997   6.134   2.785
  187CYS    HB2 2955   3.842   6.199   2.754
  187CYS     SG 2956   3.922   6.119   2.557
  187CYS     HG 2957   3.793   6.107   2.526
  187CYS      C 2958   3.929   5.859   2.762
  187CYS      O 2959   4.024   5.838   2.837
  188HIS      N 2960   3.899   5.788   2.653
  188HIS      H 2961   3.820   5.817   2.596
  188HIS     CA 2962   3.978   5.678   2.602
  188HIS     HA 2963   4.084   5.703   2.607
  188HIS     CB 2964   3.949   5.557   2.690
  188HIS    HB1 2965   4.000   5.580   2.784
  188HIS    HB2 2966   4.000   5.470   2.650
  188HIS     CG 2967   3.806   5.521   2.718
  188HIS    ND1 2968   3.716   5.481   2.619
  188HIS    CE1 2969   3.600   5.477   2.685
  188HIS    HE1 2970   3.501   5.451   2.653
  188HIS    NE2 2971   3.612   5.512   2.814
  188HIS    HE2 2972   3.538   5.531   2.880
  188HIS    CD2 2973   3.746   5.530   2.841
  188HIS    HD2 2974   3.790   5.550   2.938
  188HIS      C 2975   3.941   5.665   2.455
  188HIS      O 2976   3.860   5.743   2.406
  189PRO      N 2977   4.002   5.575   2.378
  189PRO     CD 2978   4.122   5.497   2.405
  189PRO    HD1 2979   4.092   5.410   2.463
  189PRO    HD2 2980   4.186   5.549   2.476
  189PRO     CG 2981   4.187   5.461   2.272
  189PRO    HG1 2982   4.242   5.367   2.269
  189PRO    HG2 2983   4.248   5.542   2.232
  189PRO     CB 2984   4.065   5.450   2.182
  189PRO    HB1 2985   4.018   5.353   2.201
  189PRO    HB2 2986   4.097   5.459   2.078
  189PRO     CA 2987   3.975   5.561   2.236
  189PRO     HA 2988   3.998   5.659   2.194
  189PRO      C 2989   3.831   5.523   2.205
  189PRO      O 2990   3.796   5.524   2.087
  190TYR      N 2991   3.746   5.482   2.299
  190TYR      H 2992   3.772   5.480   2.396
  190TYR     CA 2993   3.605   5.461   2.271
  190TYR     HA 2994   3.589   5.445   2.165
  190TYR     CB 2995   3.542   5.337   2.333
  190TYR    HB1 2996   3.434   5.331   2.319
  190TYR    HB2 2997   3.549   5.359   2.439
  190TYR     CG 2998   3.606   5.206   2.296
  190TYR    CD1 2999   3.621   5.169   2.161
  190TYR    HD1 3000   3.610   5.236   2.078
  190TYR    CE1 3001   3.662   5.040   2.126
  190TYR    HE1 3002   3.666   5.013   2.021
  190TYR     CZ 3003   3.708   4.952   2.226
  190TYR     OH 3004   3.754   4.827   2.199
  190TYR     HH 3005   3.787   4.789   2.281
  190TYR    CE2 3006   3.700   4.990   2.361
  190TYR    HE2 3007   3.734   4.927   2.442
  190TYR    CD2 3008   3.648   5.116   2.395
  190TYR    HD2 3009   3.626   5.140   2.498
  190TYR      C 3010   3.523   5.583   2.309
  190TYR      O 3011   3.407   5.588   2.268
  191LEU      N 3012   3.569   5.676   2.393
  191LEU      H 3013   3.662   5.652   2.422
  191LEU     CA 3014   3.508   5.802   2.432
  191LEU     HA 3015   3.415   5.819   2.377
  191LEU     CB 3016   3.478   5.788   2.581
  191LEU    HB1 3017   3.576   5.787   2.629
  191LEU    HB2 3018   3.434   5.689   2.595
  191LEU     CG 3019   3.387   5.892   2.646
  191LEU     HG 3020   3.418   5.991   2.613
  191LEU    CD1 3021   3.244   5.873   2.596
  191LEU   HD11 3022   3.236   5.890   2.489
  191LEU   HD12 3023   3.207   5.770   2.603
  191LEU   HD13 3024   3.176   5.943   2.645
  191LEU    CD2 3025   3.387   5.886   2.798
  191LEU   HD21 3026   3.489   5.909   2.829
  191LEU   HD22 3027   3.323   5.969   2.827
  191LEU   HD23 3028   3.352   5.789   2.833
  191LEU      C 3029   3.594   5.923   2.401
  191LEU      O 3030   3.668   5.980   2.480
  192THR      N 3031   3.595   5.959   2.272
  192THR      H 3032   3.544   5.901   2.206
  192THR     CA 3033   3.695   6.049   2.217
  192THR     HA 3034   3.792   6.016   2.254
  192THR     CB 3035   3.714   6.017   2.069
  192THR     HB 3036   3.789   6.090   2.042
  192THR    CG2 3037   3.776   5.878   2.053
  192THR   HG21 3038   3.715   5.799   2.096
  192THR   HG22 3039   3.782   5.851   1.948
  192THR   HG23 3040   3.878   5.876   2.092
  192THR    OG1 3041   3.595   6.020   1.994
  192THR    HG1 3042   3.618   6.057   1.909
  192THR      C 3043   3.668   6.194   2.252
  192THR      O 3044   3.758   6.278   2.258
  193GLN      N 3045   3.546   6.228   2.296
  193GLN      H 3046   3.472   6.159   2.290
  193GLN     CA 3047   3.505   6.350   2.362
  193GLN     HA 3048   3.397   6.356   2.365
  193GLN     CB 3049   3.545   6.343   2.510
  193GLN    HB1 3050   3.518   6.440   2.552
  193GLN    HB2 3051   3.653   6.333   2.518
  193GLN     CG 3052   3.469   6.235   2.586
  193GLN    HG1 3053   3.536   6.155   2.619
  193GLN    HG2 3054   3.397   6.198   2.513
  193GLN     CD 3055   3.386   6.292   2.700
  193GLN    OE1 3056   3.267   6.314   2.683
  193GLN    NE2 3057   3.436   6.306   2.823
  193GLN   HE21 3058   3.526   6.263   2.840
  193GLN   HE22 3059   3.376   6.336   2.899
  193GLN      C 3060   3.554   6.474   2.289
  193GLN      O 3061   3.588   6.577   2.348
  194GLU      N 3062   3.552   6.468   2.156
  194GLU      H 3063   3.522   6.385   2.109
  194GLU     CA 3064   3.614   6.569   2.072
  194GLU     HA 3065   3.716   6.591   2.103
  194GLU     CB 3066   3.614   6.524   1.926
  194GLU    HB1 3067   3.612   6.616   1.867
  194GLU    HB2 3068   3.526   6.466   1.896
  194GLU     CG 3069   3.742   6.454   1.882
  194GLU    HG1 3070   3.730   6.404   1.786
  194GLU    HG2 3071   3.763   6.378   1.957
  194GLU     CD 3072   3.858   6.550   1.865
  194GLU    OE1 3073   3.900   6.587   1.753
  194GLU    OE2 3074   3.918   6.593   1.966
  194GLU      C 3075   3.542   6.701   2.096
  194GLU      O 3076   3.612   6.802   2.094
  195LYS      N 3077   3.413   6.693   2.126
  195LYS      H 3078   3.366   6.604   2.133
  195LYS     CA 3079   3.325   6.808   2.134
  195LYS     HA 3080   3.355   6.877   2.055
  195LYS     CB 3081   3.184   6.774   2.088
  195LYS    HB1 3082   3.140   6.701   2.156
  195LYS    HB2 3083   3.199   6.713   1.999
  195LYS     CG 3084   3.089   6.890   2.055
  195LYS    HG1 3085   3.128   6.950   1.973
  195LYS    HG2 3086   3.084   6.958   2.140
  195LYS     CD 3087   2.948   6.848   2.016
  195LYS    HD1 3088   2.950   6.772   1.938
  195LYS    HD2 3089   2.891   6.935   1.982
  195LYS     CE 3090   2.880   6.801   2.144
  195LYS    HE1 3091   2.950   6.758   2.216
  195LYS    HE2 3092   2.813   6.717   2.125
  195LYS     NZ 3093   2.809   6.907   2.217
  195LYS    HZ1 3094   2.763   6.866   2.298
  195LYS    HZ2 3095   2.874   6.980   2.241
  195LYS    HZ3 3096   2.737   6.939   2.155
  195LYS      C 3097   3.348   6.883   2.264
  195LYS      O 3098   3.362   7.005   2.254
  196LEU      N 3099   3.347   6.812   2.377
  196LEU      H 3100   3.316   6.716   2.379
  196LEU     CA 3101   3.356   6.879   2.505
  196LEU     HA 3102   3.286   6.963   2.506
  196LEU     CB 3103   3.307   6.787   2.617
  196LEU    HB1 3104   3.355   6.690   2.607
  196LEU    HB2 3105   3.203   6.759   2.600
  196LEU     CG 3106   3.323   6.841   2.759
  196LEU     HG 3107   3.428   6.864   2.780
  196LEU    CD1 3108   3.245   6.968   2.793
  196LEU   HD11 3109   3.262   7.043   2.716
  196LEU   HD12 3110   3.140   6.938   2.798
  196LEU   HD13 3111   3.268   7.008   2.891
  196LEU    CD2 3112   3.275   6.741   2.864
  196LEU   HD21 3113   3.317   6.641   2.851
  196LEU   HD22 3114   3.306   6.783   2.959
  196LEU   HD23 3115   3.168   6.724   2.856
  196LEU      C 3116   3.500   6.924   2.521
  196LEU      O 3117   3.530   7.021   2.589
  197ILE      N 3118   3.598   6.862   2.454
  197ILE      H 3119   3.577   6.777   2.402
  197ILE     CA 3120   3.738   6.896   2.457
  197ILE     HA 3121   3.772   6.920   2.558
  197ILE     CB 3122   3.821   6.779   2.402
  197ILE     HB 3123   3.774   6.735   2.314
  197ILE    CG2 3124   3.960   6.830   2.366
  197ILE   HG21 3125   4.015   6.751   2.316
  197ILE   HG22 3126   3.961   6.907   2.289
  197ILE   HG23 3127   4.021   6.870   2.447
  197ILE    CG1 3128   3.833   6.673   2.511
  197ILE   HG11 3129   3.740   6.650   2.564
  197ILE   HG12 3130   3.906   6.704   2.586
  197ILE     CD 3131   3.886   6.535   2.473
  197ILE    HD1 3132   3.877   6.470   2.559
  197ILE    HD2 3133   3.831   6.499   2.386
  197ILE    HD3 3134   3.991   6.556   2.449
  197ILE      C 3135   3.747   7.027   2.381
  197ILE      O 3136   3.806   7.121   2.435
  198GLN      N 3137   3.694   7.035   2.260
  198GLN      H 3138   3.658   6.949   2.220
  198GLN     CA 3139   3.722   7.146   2.171
  198GLN     HA 3140   3.827   7.152   2.145
  198GLN     CB 3141   3.651   7.129   2.036
  198GLN    HB1 3142   3.544   7.125   2.056
  198GLN    HB2 3143   3.678   7.034   1.990
  198GLN     CG 3144   3.673   7.227   1.922
  198GLN    HG1 3145   3.646   7.323   1.966
  198GLN    HG2 3146   3.603   7.188   1.848
  198GLN     CD 3147   3.818   7.224   1.875
  198GLN    OE1 3148   3.912   7.254   1.948
  198GLN    NE2 3149   3.845   7.191   1.748
  198GLN   HE21 3150   3.769   7.174   1.685
  198GLN   HE22 3151   3.944   7.179   1.731
  198GLN      C 3152   3.666   7.269   2.240
  198GLN      O 3153   3.740   7.367   2.243
  199TYR      N 3154   3.549   7.258   2.303
  199TYR      H 3155   3.492   7.175   2.297
  199TYR     CA 3156   3.492   7.361   2.388
  199TYR     HA 3157   3.468   7.450   2.331
  199TYR     CB 3158   3.355   7.315   2.440
  199TYR    HB1 3159   3.353   7.218   2.488
  199TYR    HB2 3160   3.293   7.308   2.351
  199TYR     CG 3161   3.293   7.405   2.545
  199TYR    CD1 3162   3.214   7.510   2.498
  199TYR    HD1 3163   3.204   7.515   2.390
  199TYR    CE1 3164   3.174   7.612   2.585
  199TYR    HE1 3165   3.121   7.695   2.542
  199TYR     CZ 3166   3.191   7.599   2.725
  199TYR     OH 3167   3.154   7.700   2.809
  199TYR     HH 3168   3.120   7.775   2.760
  199TYR    CE2 3169   3.264   7.488   2.773
  199TYR    HE2 3170   3.273   7.471   2.879
  199TYR    CD2 3171   3.313   7.393   2.683
  199TYR    HD2 3172   3.372   7.313   2.725
  199TYR      C 3173   3.592   7.406   2.493
  199TYR      O 3174   3.614   7.527   2.504
  200CYS      N 3175   3.624   7.320   2.590
  200CYS      H 3176   3.619   7.226   2.553
  200CYS     CA 3177   3.700   7.352   2.709
  200CYS     HA 3178   3.639   7.414   2.774
  200CYS     CB 3179   3.735   7.228   2.791
  200CYS    HB1 3180   3.814   7.251   2.862
  200CYS    HB2 3181   3.776   7.160   2.717
  200CYS     SG 3182   3.594   7.146   2.871
  200CYS     HG 3183   3.546   7.086   2.762
  200CYS      C 3184   3.831   7.424   2.677
  200CYS      O 3185   3.860   7.526   2.739
  201GLN      N 3186   3.909   7.375   2.581
  201GLN      H 3187   3.887   7.287   2.536
  201GLN     CA 3188   4.032   7.436   2.537
  201GLN     HA 3189   4.093   7.448   2.626
  201GLN     CB 3190   4.091   7.338   2.436
  201GLN    HB1 3191   4.173   7.393   2.389
  201GLN    HB2 3192   4.013   7.320   2.362
  201GLN     CG 3193   4.142   7.206   2.493
  201GLN    HG1 3194   4.058   7.143   2.526
  201GLN    HG2 3195   4.192   7.230   2.586
  201GLN     CD 3196   4.224   7.130   2.390
  201GLN    OE1 3197   4.176   7.049   2.311
  201GLN    NE2 3198   4.354   7.158   2.375
  201GLN   HE21 3199   4.394   7.235   2.426
  201GLN   HE22 3200   4.405   7.108   2.303
  201GLN      C 3201   4.011   7.572   2.473
  201GLN      O 3202   4.103   7.653   2.475
  202SER      N 3203   3.890   7.595   2.420
  202SER      H 3204   3.826   7.518   2.414
  202SER     CA 3205   3.844   7.723   2.370
  202SER     HA 3206   3.923   7.775   2.316
  202SER     CB 3207   3.728   7.707   2.272
  202SER    HB1 3208   3.701   7.806   2.237
  202SER    HB2 3209   3.634   7.673   2.318
  202SER     OG 3210   3.754   7.629   2.158
  202SER     HG 3211   3.768   7.535   2.173
  202SER      C 3212   3.819   7.826   2.479
  202SER      O 3213   3.862   7.941   2.471
  203LYS      N 3214   3.763   7.780   2.591
  203LYS      H 3215   3.734   7.683   2.589
  203LYS     CA 3216   3.743   7.867   2.705
  203LYS     HA 3217   3.714   7.968   2.679
  203LYS     CB 3218   3.627   7.807   2.785
  203LYS    HB1 3219   3.621   7.858   2.881
  203LYS    HB2 3220   3.640   7.703   2.816
  203LYS     CG 3221   3.485   7.819   2.731
  203LYS    HG1 3222   3.417   7.787   2.810
  203LYS    HG2 3223   3.474   7.764   2.637
  203LYS     CD 3224   3.440   7.955   2.680
  203LYS    HD1 3225   3.493   7.990   2.591
  203LYS    HD2 3226   3.456   8.024   2.762
  203LYS     CE 3227   3.288   7.961   2.665
  203LYS    HE1 3228   3.236   7.933   2.756
  203LYS    HE2 3229   3.257   7.890   2.589
  203LYS     NZ 3230   3.234   8.096   2.639
  203LYS    HZ1 3231   3.260   8.108   2.542
  203LYS    HZ2 3232   3.137   8.097   2.668
  203LYS    HZ3 3233   3.285   8.162   2.695
  203LYS      C 3234   3.867   7.882   2.793
  203LYS      O 3235   3.852   7.939   2.900
  204GLY      N 3236   3.986   7.834   2.758
  204GLY      H 3237   3.986   7.785   2.669
  204GLY     CA 3238   4.103   7.831   2.844
  204GLY    HA1 3239   4.106   7.928   2.893
  204GLY    HA2 3240   4.197   7.818   2.791
  204GLY      C 3241   4.104   7.729   2.957
  204GLY      O 3242   4.180   7.750   3.051
  205ILE      N 3243   4.029   7.619   2.945
  205ILE      H 3244   3.956   7.615   2.876
  205ILE     CA 3245   4.024   7.509   3.039
  205ILE     HA 3246   4.060   7.552   3.132
  205ILE     CB 3247   3.880   7.474   3.073
  205ILE     HB 3248   3.827   7.444   2.982
  205ILE    CG2 3249   3.876   7.352   3.165
  205ILE   HG21 3250   3.781   7.340   3.217
  205ILE   HG22 3251   3.881   7.258   3.111
  205ILE   HG23 3252   3.938   7.367   3.253
  205ILE    CG1 3253   3.813   7.596   3.135
  205ILE   HG11 3254   3.851   7.689   3.095
  205ILE   HG12 3255   3.823   7.595   3.243
  205ILE     CD 3256   3.662   7.611   3.113
  205ILE    HD1 3257   3.621   7.693   3.172
  205ILE    HD2 3258   3.642   7.638   3.010
  205ILE    HD3 3259   3.615   7.517   3.141
  205ILE      C 3260   4.115   7.395   2.993
  205ILE      O 3261   4.124   7.360   2.876
  206VAL      N 3262   4.183   7.330   3.088
  206VAL      H 3263   4.202   7.380   3.173
  206VAL     CA 3264   4.261   7.208   3.073
  206VAL     HA 3265   4.288   7.203   2.968
  206VAL     CB 3266   4.389   7.205   3.155
  206VAL     HB 3267   4.362   7.225   3.259
  206VAL    CG1 3268   4.460   7.069   3.157
  206VAL   HG11 3269   4.500   7.042   3.060
  206VAL   HG12 3270   4.549   7.080   3.220
  206VAL   HG13 3271   4.397   6.989   3.195
  206VAL    CG2 3272   4.483   7.321   3.123
  206VAL   HG21 3273   4.444   7.414   3.164
  206VAL   HG22 3274   4.574   7.314   3.181
  206VAL   HG23 3275   4.517   7.313   3.019
  206VAL      C 3276   4.167   7.092   3.099
  206VAL      O 3277   4.098   7.092   3.201
  207VAL      N 3278   4.165   7.001   3.000
  207VAL      H 3279   4.201   7.029   2.910
  207VAL     CA 3280   4.093   6.876   3.012
  207VAL     HA 3281   4.015   6.886   3.088
  207VAL     CB 3282   4.026   6.823   2.886
  207VAL     HB 3283   4.102   6.840   2.810
  207VAL    CG1 3284   3.990   6.674   2.881
  207VAL   HG11 3285   3.921   6.650   2.962
  207VAL   HG12 3286   3.939   6.661   2.785
  207VAL   HG13 3287   4.079   6.613   2.893
  207VAL    CG2 3288   3.913   6.913   2.837
  207VAL   HG21 3289   3.838   6.917   2.916
  207VAL   HG22 3290   3.956   7.011   2.815
  207VAL   HG23 3291   3.867   6.873   2.747
  207VAL      C 3292   4.184   6.769   3.071
  207VAL      O 3293   4.300   6.752   3.034
  208THR      N 3294   4.133   6.690   3.166
  208THR      H 3295   4.041   6.720   3.195
  208THR     CA 3296   4.191   6.577   3.235
  208THR     HA 3297   4.292   6.564   3.195
  208THR     CB 3298   4.216   6.604   3.383
  208THR     HB 3299   4.120   6.627   3.429
  208THR    CG2 3300   4.295   6.498   3.459
  208THR   HG21 3301   4.399   6.509   3.427
  208THR   HG22 3302   4.287   6.517   3.566
  208THR   HG23 3303   4.246   6.404   3.438
  208THR    OG1 3304   4.292   6.723   3.390
  208THR    HG1 3305   4.332   6.746   3.306
  208THR      C 3306   4.117   6.448   3.204
  208THR      O 3307   4.002   6.428   3.244
  209ALA      N 3308   4.177   6.352   3.134
  209ALA      H 3309   4.266   6.371   3.091
  209ALA     CA 3310   4.127   6.225   3.084
  209ALA     HA 3311   4.027   6.237   3.043
  209ALA     CB 3312   4.231   6.190   2.978
  209ALA    HB1 3313   4.331   6.170   3.016
  209ALA    HB2 3314   4.185   6.101   2.935
  209ALA    HB3 3315   4.239   6.269   2.903
  209ALA      C 3316   4.135   6.119   3.193
  209ALA      O 3317   4.239   6.057   3.215
  210TYR      N 3318   4.029   6.085   3.265
  210TYR      H 3319   3.948   6.140   3.239
  210TYR     CA 3320   4.011   5.978   3.361
  210TYR     HA 3321   4.111   5.968   3.402
  210TYR     CB 3322   3.928   6.025   3.481
  210TYR    HB1 3323   3.963   6.127   3.494
  210TYR    HB2 3324   3.942   5.954   3.563
  210TYR     CG 3325   3.779   6.025   3.460
  210TYR    CD1 3326   3.706   5.906   3.454
  210TYR    HD1 3327   3.759   5.812   3.444
  210TYR    CE1 3328   3.566   5.905   3.466
  210TYR    HE1 3329   3.507   5.814   3.459
  210TYR     CZ 3330   3.498   6.025   3.490
  210TYR     OH 3331   3.362   6.023   3.507
  210TYR     HH 3332   3.332   6.109   3.536
  210TYR    CE2 3333   3.571   6.144   3.512
  210TYR    HE2 3334   3.522   6.235   3.543
  210TYR    CD2 3335   3.710   6.141   3.497
  210TYR    HD2 3336   3.763   6.232   3.523
  210TYR      C 3337   3.967   5.846   3.300
  210TYR      O 3338   3.922   5.845   3.185
  211SER      N 3339   3.984   5.737   3.375
  211SER      H 3340   4.013   5.747   3.471
  211SER     CA 3341   3.970   5.599   3.333
  211SER     HA 3342   4.026   5.535   3.401
  211SER     CB 3343   3.826   5.560   3.363
  211SER    HB1 3344   3.818   5.453   3.342
  211SER    HB2 3345   3.742   5.610   3.314
  211SER     OG 3346   3.806   5.567   3.503
  211SER     HG 3347   3.842   5.489   3.547
  211SER      C 3348   4.029   5.573   3.195
  211SER      O 3349   3.962   5.519   3.108
  212PRO      N 3350   4.153   5.613   3.169
  212PRO     CD 3351   4.259   5.645   3.263
  212PRO    HD1 3352   4.277   5.569   3.338
  212PRO    HD2 3353   4.230   5.742   3.303
  212PRO     CG 3354   4.389   5.664   3.184
  212PRO    HG1 3355   4.447   5.573   3.168
  212PRO    HG2 3356   4.449   5.740   3.233
  212PRO     CB 3357   4.328   5.705   3.051
  212PRO    HB1 3358   4.392   5.693   2.963
  212PRO    HB2 3359   4.291   5.807   3.052
  212PRO     CA 3360   4.205   5.618   3.034
  212PRO     HA 3361   4.127   5.662   2.971
  212PRO      C 3362   4.235   5.479   2.978
  212PRO      O 3363   4.269   5.471   2.860
  213LEU      N 3364   4.236   5.375   3.061
  213LEU      H 3365   4.201   5.397   3.154
  213LEU     CA 3366   4.255   5.241   3.011
  213LEU     HA 3367   4.296   5.258   2.912
  213LEU     CB 3368   4.355   5.168   3.100
  213LEU    HB1 3369   4.363   5.067   3.060
  213LEU    HB2 3370   4.304   5.156   3.196
  213LEU     CG 3371   4.489   5.231   3.136
  213LEU     HG 3372   4.470   5.324   3.190
  213LEU    CD1 3373   4.569   5.137   3.227
  213LEU   HD11 3374   4.519   5.113   3.321
  213LEU   HD12 3375   4.605   5.049   3.173
  213LEU   HD13 3376   4.650   5.203   3.259
  213LEU    CD2 3377   4.572   5.248   3.009
  213LEU   HD21 3378   4.524   5.323   2.946
  213LEU   HD22 3379   4.668   5.288   3.042
  213LEU   HD23 3380   4.578   5.156   2.952
  213LEU      C 3381   4.123   5.163   3.009
  213LEU      O 3382   4.121   5.040   3.009
  214GLY      N 3383   4.009   5.231   3.020
  214GLY      H 3384   4.013   5.331   3.025
  214GLY     CA 3385   3.876   5.177   3.040
  214GLY    HA1 3386   3.868   5.100   2.962
  214GLY    HA2 3387   3.802   5.254   3.018
  214GLY      C 3388   3.846   5.126   3.180
  214GLY      O 3389   3.747   5.056   3.202
  215SER      N 3390   3.929   5.150   3.281
  215SER      H 3391   4.005   5.216   3.270
  215SER     CA 3392   3.916   5.102   3.417
  215SER     HA 3393   4.002   5.106   3.483
  215SER     CB 3394   3.804   5.183   3.481
  215SER    HB1 3395   3.707   5.155   3.439
  215SER    HB2 3396   3.832   5.286   3.458
  215SER     OG 3397   3.798   5.168   3.621
  215SER     HG 3398   3.873   5.214   3.659
  215SER      C 3399   3.888   4.952   3.421
  215SER      O 3400   3.778   4.915   3.461
  216PRO      N 3401   3.985   4.865   3.391
  216PRO     CD 3402   4.105   4.903   3.321
  216PRO    HD1 3403   4.176   4.950   3.389
  216PRO    HD2 3404   4.084   4.975   3.242
  216PRO     CG 3405   4.161   4.773   3.264
  216PRO    HG1 3406   4.270   4.774   3.263
  216PRO    HG2 3407   4.111   4.752   3.170
  216PRO     CB 3408   4.108   4.673   3.367
  216PRO    HB1 3409   4.163   4.686   3.460
  216PRO    HB2 3410   4.110   4.570   3.331
  216PRO     CA 3411   3.966   4.721   3.394
  216PRO     HA 3412   3.905   4.676   3.316
  216PRO      C 3413   3.906   4.653   3.516
  216PRO      O 3414   3.844   4.546   3.510
  217ASP      N 3415   3.932   4.717   3.630
  217ASP      H 3416   3.987   4.802   3.629
  217ASP     CA 3417   3.901   4.674   3.765
  217ASP     HA 3418   3.881   4.567   3.768
  217ASP     CB 3419   4.022   4.700   3.854
  217ASP    HB1 3420   4.103   4.636   3.818
  217ASP    HB2 3421   3.996   4.674   3.957
  217ASP     CG 3422   4.076   4.843   3.851
  217ASP    OD1 3423   4.054   4.925   3.760
  217ASP    OD2 3424   4.141   4.885   3.949
  217ASP      C 3425   3.777   4.739   3.824
  217ASP      O 3426   3.742   4.715   3.940
  218ARG      N 3427   3.705   4.820   3.748
  218ARG      H 3428   3.743   4.851   3.660
  218ARG     CA 3429   3.572   4.866   3.784
  218ARG     HA 3430   3.588   4.952   3.850
  218ARG     CB 3431   3.507   4.937   3.666
  218ARG    HB1 3432   3.576   5.013   3.627
  218ARG    HB2 3433   3.418   4.987   3.704
  218ARG     CG 3434   3.469   4.848   3.548
  218ARG    HG1 3435   3.374   4.798   3.564
  218ARG    HG2 3436   3.549   4.775   3.532
  218ARG     CD 3437   3.455   4.936   3.424
  218ARG    HD1 3438   3.549   4.988   3.406
  218ARG    HD2 3439   3.377   5.010   3.446
  218ARG     NE 3440   3.415   4.863   3.304
  218ARG     HE 3441   3.315   4.859   3.285
  218ARG     CZ 3442   3.496   4.787   3.229
  218ARG    NH1 3443   3.626   4.775   3.257
  218ARG   HH11 3444   3.676   4.834   3.322
  218ARG   HH12 3445   3.674   4.721   3.186
  218ARG    NH2 3446   3.458   4.703   3.132
  218ARG   HH21 3447   3.360   4.712   3.107
  218ARG   HH22 3448   3.519   4.630   3.099
  218ARG      C 3449   3.477   4.774   3.859
  218ARG      O 3450   3.461   4.656   3.830
  219PRO      N 3451   3.393   4.821   3.953
  219PRO     CD 3452   3.369   4.960   3.986
  219PRO    HD1 3453   3.322   5.022   3.910
  219PRO    HD2 3454   3.458   5.011   4.023
  219PRO     CG 3455   3.270   4.951   4.102
  219PRO    HG1 3456   3.171   4.966   4.057
  219PRO    HG2 3457   3.286   5.031   4.174
  219PRO     CB 3458   3.272   4.812   4.164
  219PRO    HB1 3459   3.174   4.781   4.200
  219PRO    HB2 3460   3.357   4.805   4.231
  219PRO     CA 3461   3.305   4.739   4.034
  219PRO     HA 3462   3.345   4.644   4.068
  219PRO      C 3463   3.175   4.706   3.962
  219PRO      O 3464   3.082   4.654   4.024
  220TRP      N 3465   3.159   4.736   3.833
  220TRP      H 3466   3.242   4.771   3.789
  220TRP     CA 3467   3.041   4.723   3.750
  220TRP     HA 3468   2.973   4.647   3.788
  220TRP     CB 3469   2.961   4.853   3.751
  220TRP    HB1 3470   2.913   4.880   3.845
  220TRP    HB2 3471   2.875   4.836   3.686
  220TRP     CG 3472   3.028   4.981   3.713
  220TRP    CD1 3473   3.094   5.004   3.597
  220TRP    HD1 3474   3.106   4.930   3.519
  220TRP    NE1 3475   3.149   5.130   3.602
  220TRP    HE1 3476   3.177   5.183   3.520
  220TRP    CE2 3477   3.131   5.187   3.727
  220TRP    CZ2 3478   3.169   5.310   3.781
  220TRP    HZ2 3479   3.226   5.381   3.723
  220TRP    CH2 3480   3.149   5.333   3.918
  220TRP    HH2 3481   3.201   5.413   3.967
  220TRP    CZ3 3482   3.072   5.244   3.994
  220TRP    HZ3 3483   3.058   5.275   4.097
  220TRP    CE3 3484   3.020   5.130   3.933
  220TRP    HE3 3485   2.957   5.061   3.988
  220TRP    CD2 3486   3.056   5.093   3.802
  220TRP      C 3487   3.073   4.680   3.607
  220TRP      O 3488   2.990   4.695   3.518
  221ALA      N 3489   3.190   4.619   3.585
  221ALA      H 3490   3.244   4.593   3.666
  221ALA     CA 3491   3.219   4.552   3.460
  221ALA     HA 3492   3.227   4.625   3.379
  221ALA     CB 3493   3.360   4.494   3.466
  221ALA    HB1 3494   3.432   4.565   3.507
  221ALA    HB2 3495   3.375   4.402   3.522
  221ALA    HB3 3496   3.393   4.481   3.362
  221ALA      C 3497   3.117   4.447   3.418
  221ALA      O 3498   3.073   4.377   3.509
  222LYS      N 3499   3.091   4.438   3.288
  222LYS      H 3500   3.122   4.511   3.225
  222LYS     CA 3501   3.001   4.340   3.232
  222LYS     HA 3502   2.989   4.260   3.305
  222LYS     CB 3503   2.857   4.390   3.233
  222LYS    HB1 3504   2.822   4.416   3.333
  222LYS    HB2 3505   2.788   4.312   3.200
  222LYS     CG 3506   2.846   4.518   3.149
  222LYS    HG1 3507   2.887   4.498   3.050
  222LYS    HG2 3508   2.900   4.600   3.195
  222LYS     CD 3509   2.702   4.565   3.128
  222LYS    HD1 3510   2.669   4.610   3.222
  222LYS    HD2 3511   2.641   4.479   3.101
  222LYS     CE 3512   2.697   4.678   3.025
  222LYS    HE1 3513   2.592   4.708   3.026
  222LYS    HE2 3514   2.728   4.630   2.932
  222LYS     NZ 3515   2.786   4.790   3.058
  222LYS    HZ1 3516   2.767   4.875   3.006
  222LYS    HZ2 3517   2.793   4.817   3.155
  222LYS    HZ3 3518   2.880   4.770   3.027
  222LYS      C 3519   3.050   4.285   3.099
  222LYS      O 3520   3.122   4.360   3.034
  223PRO      N 3521   3.001   4.167   3.058
  223PRO     CD 3522   2.923   4.071   3.133
  223PRO    HD1 3523   2.817   4.094   3.117
  223PRO    HD2 3524   2.949   4.073   3.239
  223PRO     CG 3525   2.958   3.934   3.077
  223PRO    HG1 3526   2.875   3.864   3.088
  223PRO    HG2 3527   3.050   3.901   3.125
  223PRO     CB 3528   2.981   3.970   2.930
  223PRO    HB1 3529   2.885   3.985   2.881
  223PRO    HB2 3530   3.035   3.888   2.883
  223PRO     CA 3531   3.054   4.103   2.939
  223PRO     HA 3532   3.162   4.087   2.946
  223PRO      C 3533   3.047   4.175   2.805
  223PRO      O 3534   3.135   4.182   2.720
  224GLU      N 3535   2.940   4.254   2.791
  224GLU      H 3536   2.872   4.262   2.865
  224GLU     CA 3537   2.929   4.329   2.668
  224GLU     HA 3538   2.964   4.267   2.585
  224GLU     CB 3539   2.785   4.373   2.642
  224GLU    HB1 3540   2.725   4.282   2.648
  224GLU    HB2 3541   2.784   4.409   2.539
  224GLU     CG 3542   2.726   4.474   2.740
  224GLU    HG1 3543   2.769   4.570   2.713
  224GLU    HG2 3544   2.745   4.441   2.842
  224GLU     CD 3545   2.574   4.476   2.728
  224GLU    OE1 3546   2.520   4.549   2.642
  224GLU    OE2 3547   2.500   4.408   2.802
  224GLU      C 3548   3.020   4.452   2.662
  224GLU      O 3549   3.033   4.516   2.558
  225ASP      N 3550   3.080   4.499   2.772
  225ASP      H 3551   3.048   4.459   2.859
  225ASP     CA 3552   3.187   4.596   2.776
  225ASP     HA 3553   3.142   4.687   2.736
  225ASP     CB 3554   3.237   4.623   2.917
  225ASP    HB1 3555   3.320   4.694   2.924
  225ASP    HB2 3556   3.280   4.536   2.966
  225ASP     CG 3557   3.130   4.685   3.005
  225ASP    OD1 3558   3.038   4.751   2.952
  225ASP    OD2 3559   3.145   4.698   3.128
  225ASP      C 3560   3.302   4.557   2.684
  225ASP      O 3561   3.359   4.449   2.694
  226PRO      N 3562   3.360   4.648   2.605
  226PRO     CD 3563   3.295   4.772   2.568
  226PRO    HD1 3564   3.287   4.836   2.656
  226PRO    HD2 3565   3.205   4.746   2.512
  226PRO     CG 3566   3.392   4.827   2.464
  226PRO    HG1 3567   3.457   4.889   2.525
  226PRO    HG2 3568   3.330   4.889   2.399
  226PRO     CB 3569   3.457   4.707   2.396
  226PRO    HB1 3570   3.551   4.731   2.346
  226PRO    HB2 3571   3.385   4.663   2.327
  226PRO     CA 3572   3.466   4.611   2.514
  226PRO     HA 3573   3.455   4.512   2.470
  226PRO      C 3574   3.605   4.621   2.575
  226PRO      O 3575   3.630   4.705   2.661
  227SER      N 3576   3.698   4.543   2.519
  227SER      H 3577   3.668   4.479   2.446
  227SER     CA 3578   3.839   4.550   2.552
  227SER     HA 3579   3.854   4.529   2.658
  227SER     CB 3580   3.912   4.435   2.483
  227SER    HB1 3581   3.945   4.444   2.380
  227SER    HB2 3582   3.853   4.344   2.484
  227SER     OG 3583   4.033   4.399   2.547
  227SER     HG 3584   4.016   4.343   2.623
  227SER      C 3585   3.912   4.677   2.510
  227SER      O 3586   3.881   4.739   2.409
  228LEU      N 3587   4.010   4.718   2.591
  228LEU      H 3588   4.022   4.666   2.677
  228LEU     CA 3589   4.119   4.805   2.554
  228LEU     HA 3590   4.111   4.828   2.448
  228LEU     CB 3591   4.107   4.943   2.616
  228LEU    HB1 3592   4.197   5.000   2.590
  228LEU    HB2 3593   4.095   4.929   2.723
  228LEU     CG 3594   3.990   5.028   2.566
  228LEU     HG 3595   3.897   4.978   2.592
  228LEU    CD1 3596   3.998   5.156   2.649
  228LEU   HD11 3597   3.907   5.215   2.635
  228LEU   HD12 3598   3.992   5.129   2.754
  228LEU   HD13 3599   4.077   5.225   2.619
  228LEU    CD2 3600   3.992   5.067   2.419
  228LEU   HD21 3601   4.080   5.124   2.389
  228LEU   HD22 3602   3.974   4.982   2.352
  228LEU   HD23 3603   3.912   5.137   2.397
  228LEU      C 3604   4.259   4.750   2.577
  228LEU      O 3605   4.343   4.774   2.490
  229LEU      N 3606   4.283   4.669   2.681
  229LEU      H 3607   4.203   4.650   2.740
  229LEU     CA 3608   4.414   4.617   2.714
  229LEU     HA 3609   4.490   4.682   2.672
  229LEU     CB 3610   4.442   4.601   2.863
  229LEU    HB1 3611   4.539   4.553   2.871
  229LEU    HB2 3612   4.370   4.535   2.912
  229LEU     CG 3613   4.438   4.732   2.941
  229LEU     HG 3614   4.334   4.767   2.940
  229LEU    CD1 3615   4.474   4.708   3.087
  229LEU   HD11 3616   4.576   4.669   3.094
  229LEU   HD12 3617   4.469   4.806   3.133
  229LEU   HD13 3618   4.405   4.639   3.135
  229LEU    CD2 3619   4.528   4.840   2.882
  229LEU   HD21 3620   4.632   4.805   2.885
  229LEU   HD22 3621   4.504   4.870   2.780
  229LEU   HD23 3622   4.519   4.924   2.951
  229LEU      C 3623   4.441   4.484   2.645
  229LEU      O 3624   4.558   4.445   2.647
  230GLU      N 3625   4.345   4.416   2.581
  230GLU      H 3626   4.249   4.449   2.578
  230GLU     CA 3627   4.368   4.303   2.495
  230GLU     HA 3628   4.474   4.284   2.478
  230GLU     CB 3629   4.323   4.170   2.555
  230GLU    HB1 3630   4.337   4.094   2.478
  230GLU    HB2 3631   4.215   4.174   2.569
  230GLU     CG 3632   4.385   4.132   2.689
  230GLU    HG1 3633   4.374   4.214   2.760
  230GLU    HG2 3634   4.490   4.115   2.666
  230GLU     CD 3635   4.309   4.015   2.749
  230GLU    OE1 3636   4.184   4.013   2.759
  230GLU    OE2 3637   4.372   3.915   2.791
  230GLU      C 3638   4.313   4.324   2.354
  230GLU      O 3639   4.282   4.226   2.287
  231ASP      N 3640   4.289   4.447   2.309
  231ASP      H 3641   4.326   4.528   2.358
  231ASP     CA 3642   4.216   4.470   2.186
  231ASP     HA 3643   4.156   4.380   2.178
  231ASP     CB 3644   4.128   4.595   2.182
  231ASP    HB1 3645   4.191   4.679   2.210
  231ASP    HB2 3646   4.050   4.581   2.256
  231ASP     CG 3647   4.054   4.605   2.049
  231ASP    OD1 3648   4.103   4.663   1.950
  231ASP    OD2 3649   3.947   4.541   2.048
  231ASP      C 3650   4.312   4.477   2.068
  231ASP      O 3651   4.409   4.550   2.079
  232PRO      N 3652   4.295   4.390   1.968
  232PRO     CD 3653   4.184   4.297   1.952
  232PRO    HD1 3654   4.092   4.342   1.915
  232PRO    HD2 3655   4.163   4.238   2.041
  232PRO     CG 3656   4.234   4.196   1.849
  232PRO    HG1 3657   4.150   4.158   1.790
  232PRO    HG2 3658   4.282   4.116   1.904
  232PRO     CB 3659   4.344   4.266   1.769
  232PRO    HB1 3660   4.293   4.315   1.686
  232PRO    HB2 3661   4.423   4.198   1.738
  232PRO     CA 3662   4.394   4.374   1.864
  232PRO     HA 3663   4.483   4.328   1.905
  232PRO      C 3664   4.439   4.500   1.791
  232PRO      O 3665   4.558   4.503   1.760
  233ARG      N 3666   4.364   4.610   1.778
  233ARG      H 3667   4.272   4.605   1.821
  233ARG     CA 3668   4.392   4.746   1.735
  233ARG     HA 3669   4.432   4.730   1.635
  233ARG     CB 3670   4.270   4.836   1.726
  233ARG    HB1 3671   4.247   4.872   1.826
  233ARG    HB2 3672   4.184   4.783   1.685
  233ARG     CG 3673   4.299   4.959   1.640
  233ARG    HG1 3674   4.319   4.925   1.539
  233ARG    HG2 3675   4.381   5.021   1.677
  233ARG     CD 3676   4.181   5.056   1.639
  233ARG    HD1 3677   4.210   5.157   1.611
  233ARG    HD2 3678   4.147   5.079   1.741
  233ARG     NE 3679   4.072   5.007   1.555
  233ARG     HE 3680   4.013   4.936   1.598
  233ARG     CZ 3681   4.012   5.064   1.450
  233ARG    NH1 3682   4.041   5.181   1.392
  233ARG   HH11 3683   4.105   5.246   1.436
  233ARG   HH12 3684   3.987   5.210   1.312
  233ARG    NH2 3685   3.909   5.001   1.391
  233ARG   HH21 3686   3.887   4.907   1.422
  233ARG   HH22 3687   3.870   5.026   1.301
  233ARG      C 3688   4.499   4.809   1.823
  233ARG      O 3689   4.601   4.854   1.771
  234ILE      N 3690   4.473   4.820   1.954
  234ILE      H 3691   4.386   4.776   1.979
  234ILE     CA 3692   4.556   4.881   2.055
  234ILE     HA 3693   4.591   4.978   2.020
  234ILE     CB 3694   4.480   4.907   2.185
  234ILE     HB 3695   4.484   4.810   2.236
  234ILE    CG2 3696   4.565   5.004   2.265
  234ILE   HG21 3697   4.667   4.968   2.259
  234ILE   HG22 3698   4.564   5.107   2.228
  234ILE   HG23 3699   4.532   5.002   2.369
  234ILE    CG1 3700   4.334   4.951   2.173
  234ILE   HG11 3701   4.309   4.964   2.278
  234ILE   HG12 3702   4.271   4.871   2.134
  234ILE     CD 3703   4.301   5.085   2.107
  234ILE    HD1 3704   4.200   5.118   2.129
  234ILE    HD2 3705   4.367   5.168   2.133
  234ILE    HD3 3706   4.304   5.072   1.998
  234ILE      C 3707   4.683   4.798   2.069
  234ILE      O 3708   4.797   4.844   2.072
  235LYS      N 3709   4.669   4.665   2.079
  235LYS      H 3710   4.577   4.624   2.081
  235LYS     CA 3711   4.784   4.576   2.076
  235LYS     HA 3712   4.838   4.597   2.168
  235LYS     CB 3713   4.746   4.428   2.079
  235LYS    HB1 3714   4.846   4.385   2.071
  235LYS    HB2 3715   4.686   4.401   1.992
  235LYS     CG 3716   4.677   4.384   2.207
  235LYS    HG1 3717   4.590   4.449   2.212
  235LYS    HG2 3718   4.733   4.395   2.300
  235LYS     CD 3719   4.633   4.238   2.195
  235LYS    HD1 3720   4.593   4.222   2.095
  235LYS    HD2 3721   4.566   4.209   2.276
  235LYS     CE 3722   4.755   4.148   2.209
  235LYS    HE1 3723   4.792   4.172   2.309
  235LYS    HE2 3724   4.832   4.177   2.137
  235LYS     NZ 3725   4.711   4.009   2.187
  235LYS    HZ1 3726   4.642   3.984   2.256
  235LYS    HZ2 3727   4.672   3.990   2.096
  235LYS    HZ3 3728   4.791   3.948   2.198
  235LYS      C 3729   4.874   4.596   1.955
  235LYS      O 3730   4.994   4.577   1.971
  236ALA      N 3731   4.819   4.626   1.837
  236ALA      H 3732   4.719   4.639   1.831
  236ALA     CA 3733   4.900   4.639   1.717
  236ALA     HA 3734   4.957   4.547   1.708
  236ALA     CB 3735   4.812   4.633   1.593
  236ALA    HB1 3736   4.760   4.538   1.589
  236ALA    HB2 3737   4.741   4.716   1.591
  236ALA    HB3 3738   4.877   4.640   1.506
  236ALA      C 3739   4.987   4.764   1.719
  236ALA      O 3740   5.107   4.751   1.695
  237ILE      N 3741   4.936   4.878   1.765
  237ILE      H 3742   4.835   4.876   1.767
  237ILE     CA 3743   5.010   5.002   1.778
  237ILE     HA 3744   5.056   5.023   1.682
  237ILE     CB 3745   4.915   5.121   1.786
  237ILE     HB 3746   4.872   5.124   1.886
  237ILE    CG2 3747   4.993   5.252   1.775
  237ILE   HG21 3748   4.928   5.339   1.769
  237ILE   HG22 3749   5.063   5.260   1.858
  237ILE   HG23 3750   5.058   5.253   1.687
  237ILE    CG1 3751   4.798   5.129   1.689
  237ILE   HG11 3752   4.755   5.030   1.676
  237ILE   HG12 3753   4.841   5.163   1.594
  237ILE     CD 3754   4.682   5.214   1.737
  237ILE    HD1 3755   4.683   5.204   1.845
  237ILE    HD2 3756   4.689   5.315   1.695
  237ILE    HD3 3757   4.590   5.159   1.718
  237ILE      C 3758   5.117   5.000   1.887
  237ILE      O 3759   5.222   5.065   1.882
  238ALA      N 3760   5.088   4.919   1.989
  238ALA      H 3761   4.999   4.874   1.980
  238ALA     CA 3762   5.176   4.886   2.099
  238ALA     HA 3763   5.197   4.983   2.143
  238ALA     CB 3764   5.089   4.807   2.196
  238ALA    HB1 3765   5.029   4.739   2.136
  238ALA    HB2 3766   5.157   4.750   2.260
  238ALA    HB3 3767   5.025   4.879   2.247
  238ALA      C 3768   5.301   4.819   2.044
  238ALA      O 3769   5.408   4.878   2.055
  239ALA      N 3770   5.274   4.710   1.971
  239ALA      H 3771   5.177   4.686   1.957
  239ALA     CA 3772   5.376   4.639   1.896
  239ALA     HA 3773   5.441   4.598   1.973
  239ALA     CB 3774   5.306   4.514   1.843
  239ALA    HB1 3775   5.295   4.443   1.925
  239ALA    HB2 3776   5.217   4.529   1.782
  239ALA    HB3 3777   5.376   4.474   1.769
  239ALA      C 3778   5.456   4.723   1.798
  239ALA      O 3779   5.578   4.719   1.798
  240LYS      N 3780   5.387   4.807   1.720
  240LYS      H 3781   5.286   4.800   1.726
  240LYS     CA 3782   5.450   4.908   1.638
  240LYS     HA 3783   5.502   4.855   1.558
  240LYS     CB 3784   5.341   4.989   1.567
  240LYS    HB1 3785   5.300   5.065   1.633
  240LYS    HB2 3786   5.269   4.915   1.531
  240LYS     CG 3787   5.387   5.071   1.447
  240LYS    HG1 3788   5.436   4.999   1.381
  240LYS    HG2 3789   5.453   5.150   1.481
  240LYS     CD 3790   5.268   5.147   1.391
  240LYS    HD1 3791   5.218   5.201   1.472
  240LYS    HD2 3792   5.201   5.080   1.337
  240LYS     CE 3793   5.317   5.242   1.282
  240LYS    HE1 3794   5.380   5.190   1.209
  240LYS    HE2 3795   5.383   5.318   1.325
  240LYS     NZ 3796   5.208   5.309   1.209
  240LYS    HZ1 3797   5.136   5.346   1.270
  240LYS    HZ2 3798   5.240   5.391   1.161
  240LYS    HZ3 3799   5.174   5.243   1.141
  240LYS      C 3800   5.559   4.996   1.697
  240LYS      O 3801   5.653   5.033   1.627
  241HIS      N 3802   5.555   5.030   1.826
  241HIS      H 3803   5.466   5.015   1.872
  241HIS     CA 3804   5.666   5.088   1.899
  241HIS     HA 3805   5.749   5.104   1.830
  241HIS     CB 3806   5.613   5.219   1.956
  241HIS    HB1 3807   5.686   5.279   2.010
  241HIS    HB2 3808   5.531   5.204   2.026
  241HIS     CG 3809   5.562   5.308   1.846
  241HIS    ND1 3810   5.642   5.347   1.739
  241HIS    CE1 3811   5.563   5.403   1.647
  241HIS    HE1 3812   5.607   5.446   1.558
  241HIS    NE2 3813   5.440   5.419   1.698
  241HIS    HE2 3814   5.367   5.479   1.662
  241HIS    CD2 3815   5.435   5.354   1.820
  241HIS    HD2 3816   5.348   5.324   1.875
  241HIS      C 3817   5.732   5.001   2.005
  241HIS      O 3818   5.806   5.050   2.089
  242ASN      N 3819   5.707   4.870   2.004
  242ASN      H 3820   5.660   4.828   1.925
  242ASN     CA 3821   5.748   4.780   2.110
  242ASN     HA 3822   5.679   4.696   2.105
  242ASN     CB 3823   5.894   4.743   2.086
  242ASN    HB1 3824   5.929   4.671   2.160
  242ASN    HB2 3825   5.947   4.836   2.104
  242ASN     CG 3826   5.929   4.672   1.956
  242ASN    OD1 3827   5.994   4.726   1.867
  242ASN    ND2 3828   5.887   4.545   1.946
  242ASN   HD21 3829   5.822   4.499   2.009
  242ASN   HD22 3830   5.895   4.502   1.855
  242ASN      C 3831   5.720   4.826   2.252
  242ASN      O 3832   5.811   4.837   2.334
  243LYS      N 3833   5.596   4.874   2.272
  243LYS      H 3834   5.538   4.862   2.191
  243LYS     CA 3835   5.531   4.935   2.386
  243LYS     HA 3836   5.597   4.928   2.472
  243LYS     CB 3837   5.494   5.081   2.363
  243LYS    HB1 3838   5.432   5.123   2.441
  243LYS    HB2 3839   5.440   5.091   2.269
  243LYS     CG 3840   5.615   5.174   2.352
  243LYS    HG1 3841   5.581   5.251   2.282
  243LYS    HG2 3842   5.694   5.120   2.300
  243LYS     CD 3843   5.665   5.225   2.487
  243LYS    HD1 3844   5.702   5.136   2.537
  243LYS    HD2 3845   5.585   5.280   2.537
  243LYS     CE 3846   5.777   5.320   2.447
  243LYS    HE1 3847   5.739   5.397   2.380
  243LYS    HE2 3848   5.852   5.271   2.385
  243LYS     NZ 3849   5.837   5.372   2.571
  243LYS    HZ1 3850   5.771   5.426   2.625
  243LYS    HZ2 3851   5.875   5.297   2.627
  243LYS    HZ3 3852   5.921   5.422   2.545
  243LYS      C 3853   5.408   4.849   2.415
  243LYS      O 3854   5.385   4.749   2.348
  244THR      N 3855   5.339   4.877   2.526
  244THR      H 3856   5.370   4.957   2.580
  244THR     CA 3857   5.214   4.813   2.560
  244THR     HA 3858   5.202   4.722   2.501
  244THR     CB 3859   5.212   4.762   2.704
  244THR     HB 3860   5.132   4.691   2.725
  244THR    CG2 3861   5.340   4.686   2.739
  244THR   HG21 3862   5.326   4.628   2.831
  244THR   HG22 3863   5.361   4.624   2.652
  244THR   HG23 3864   5.417   4.761   2.754
  244THR    OG1 3865   5.204   4.876   2.786
  244THR    HG1 3866   5.242   4.854   2.872
  244THR      C 3867   5.085   4.890   2.533
  244THR      O 3868   5.090   5.010   2.508
  245THR      N 3869   4.969   4.823   2.540
  245THR      H 3870   4.960   4.726   2.564
  245THR     CA 3871   4.836   4.878   2.530
  245THR     HA 3872   4.824   4.919   2.430
  245THR     CB 3873   4.732   4.768   2.546
  245THR     HB 3874   4.635   4.817   2.550
  245THR    CG2 3875   4.725   4.661   2.437
  245THR   HG21 3876   4.627   4.613   2.443
  245THR   HG22 3877   4.734   4.701   2.336
  245THR   HG23 3878   4.802   4.585   2.451
  245THR    OG1 3879   4.754   4.690   2.662
  245THR    HG1 3880   4.724   4.604   2.634
  245THR      C 3881   4.833   4.991   2.633
  245THR      O 3882   4.786   5.099   2.597
  246ALA      N 3883   4.872   4.978   2.760
  246ALA      H 3884   4.902   4.888   2.794
  246ALA     CA 3885   4.864   5.088   2.854
  246ALA     HA 3886   4.762   5.126   2.848
  246ALA     CB 3887   4.890   5.033   2.994
  246ALA    HB1 3888   4.982   4.974   2.995
  246ALA    HB2 3889   4.898   5.115   3.065
  246ALA    HB3 3890   4.816   4.959   3.023
  246ALA      C 3891   4.951   5.208   2.817
  246ALA      O 3892   4.901   5.319   2.806
  247GLN      N 3893   5.073   5.181   2.768
  247GLN      H 3894   5.110   5.089   2.753
  247GLN     CA 3895   5.152   5.295   2.725
  247GLN     HA 3896   5.163   5.374   2.800
  247GLN     CB 3897   5.289   5.238   2.690
  247GLN    HB1 3898   5.339   5.299   2.614
  247GLN    HB2 3899   5.274   5.141   2.643
  247GLN     CG 3900   5.379   5.227   2.812
  247GLN    HG1 3901   5.321   5.200   2.900
  247GLN    HG2 3902   5.421   5.326   2.829
  247GLN     CD 3903   5.490   5.125   2.797
  247GLN    OE1 3904   5.496   5.040   2.708
  247GLN    NE2 3905   5.599   5.137   2.874
  247GLN   HE21 3906   5.594   5.217   2.936
  247GLN   HE22 3907   5.671   5.067   2.868
  247GLN      C 3908   5.097   5.371   2.605
  247GLN      O 3909   5.104   5.494   2.607
  248VAL      N 3910   5.043   5.300   2.506
  248VAL      H 3911   5.018   5.203   2.522
  248VAL     CA 3912   4.972   5.370   2.401
  248VAL     HA 3913   5.039   5.451   2.369
  248VAL     CB 3914   4.950   5.272   2.287
  248VAL     HB 3915   4.913   5.179   2.332
  248VAL    CG1 3916   4.852   5.318   2.179
  248VAL   HG11 3917   4.754   5.339   2.223
  248VAL   HG12 3918   4.890   5.414   2.142
  248VAL   HG13 3919   4.832   5.248   2.099
  248VAL    CG2 3920   5.079   5.251   2.209
  248VAL   HG21 3921   5.057   5.174   2.134
  248VAL   HG22 3922   5.106   5.334   2.143
  248VAL   HG23 3923   5.161   5.215   2.271
  248VAL      C 3924   4.848   5.446   2.446
  248VAL      O 3925   4.820   5.557   2.401
  249LEU      N 3926   4.767   5.382   2.530
  249LEU      H 3927   4.791   5.288   2.559
  249LEU     CA 3928   4.645   5.440   2.584
  249LEU     HA 3929   4.591   5.471   2.495
  249LEU     CB 3930   4.569   5.336   2.665
  249LEU    HB1 3931   4.502   5.380   2.739
  249LEU    HB2 3932   4.642   5.277   2.720
  249LEU     CG 3933   4.486   5.235   2.586
  249LEU     HG 3934   4.535   5.202   2.495
  249LEU    CD1 3935   4.451   5.114   2.672
  249LEU   HD11 3936   4.384   5.051   2.613
  249LEU   HD12 3937   4.541   5.060   2.702
  249LEU   HD13 3938   4.401   5.130   2.767
  249LEU    CD2 3939   4.351   5.297   2.552
  249LEU   HD21 3940   4.351   5.384   2.485
  249LEU   HD22 3941   4.284   5.220   2.513
  249LEU   HD23 3942   4.291   5.323   2.639
  249LEU      C 3943   4.675   5.561   2.673
  249LEU      O 3944   4.597   5.656   2.677
  250ILE      N 3945   4.780   5.561   2.755
  250ILE      H 3946   4.824   5.471   2.759
  250ILE     CA 3947   4.828   5.676   2.829
  250ILE     HA 3948   4.744   5.736   2.863
  250ILE     CB 3949   4.919   5.625   2.940
  250ILE     HB 3950   4.999   5.568   2.892
  250ILE    CG2 3951   4.983   5.746   3.007
  250ILE   HG21 3952   4.914   5.792   3.078
  250ILE   HG22 3953   5.073   5.723   3.064
  250ILE   HG23 3954   5.008   5.821   2.932
  250ILE    CG1 3955   4.849   5.525   3.031
  250ILE   HG11 3956   4.795   5.449   2.975
  250ILE   HG12 3957   4.785   5.584   3.096
  250ILE     CD 3958   4.941   5.448   3.126
  250ILE    HD1 3959   4.993   5.525   3.183
  250ILE    HD2 3960   4.885   5.381   3.192
  250ILE    HD3 3961   5.004   5.388   3.062
  250ILE      C 3962   4.881   5.786   2.737
  250ILE      O 3963   4.853   5.904   2.756
  251ARG      N 3964   4.946   5.749   2.626
  251ARG      H 3965   4.959   5.650   2.612
  251ARG     CA 3966   4.997   5.843   2.529
  251ARG     HA 3967   5.051   5.920   2.583
  251ARG     CB 3968   5.101   5.771   2.442
  251ARG    HB1 3969   5.053   5.693   2.382
  251ARG    HB2 3970   5.178   5.723   2.502
  251ARG     CG 3971   5.161   5.865   2.338
  251ARG    HG1 3972   5.085   5.916   2.280
  251ARG    HG2 3973   5.215   5.801   2.268
  251ARG     CD 3974   5.255   5.958   2.414
  251ARG    HD1 3975   5.335   5.899   2.458
  251ARG    HD2 3976   5.204   6.006   2.497
  251ARG     NE 3977   5.314   6.061   2.328
  251ARG     HE 3978   5.287   6.062   2.230
  251ARG     CZ 3979   5.384   6.163   2.379
  251ARG    NH1 3980   5.418   6.156   2.509
  251ARG   HH11 3981   5.400   6.073   2.564
  251ARG   HH12 3982   5.457   6.244   2.539
  251ARG    NH2 3983   5.433   6.270   2.316
  251ARG   HH21 3984   5.391   6.306   2.231
  251ARG   HH22 3985   5.494   6.330   2.370
  251ARG      C 3986   4.891   5.913   2.444
  251ARG      O 3987   4.899   6.032   2.414
  252PHE      N 3988   4.780   5.843   2.423
  252PHE      H 3989   4.772   5.746   2.451
  252PHE     CA 3990   4.685   5.895   2.326
  252PHE     HA 3991   4.735   5.936   2.238
  252PHE     CB 3992   4.601   5.776   2.281
  252PHE    HB1 3993   4.582   5.720   2.372
  252PHE    HB2 3994   4.665   5.713   2.219
  252PHE     CG 3995   4.471   5.814   2.215
  252PHE    CD1 3996   4.480   5.871   2.087
  252PHE    HD1 3997   4.573   5.864   2.032
  252PHE    CE1 3998   4.366   5.925   2.026
  252PHE    HE1 3999   4.359   5.956   1.923
  252PHE     CZ 4000   4.242   5.927   2.090
  252PHE     HZ 4001   4.154   5.965   2.040
  252PHE    CE2 4002   4.234   5.876   2.220
  252PHE    HE2 4003   4.138   5.883   2.269
  252PHE    CD2 4004   4.346   5.817   2.279
  252PHE    HD2 4005   4.326   5.775   2.376
  252PHE      C 4006   4.593   6.012   2.357
  252PHE      O 4007   4.593   6.105   2.277
  253PRO      N 4008   4.541   6.029   2.479
  253PRO     CD 4009   4.523   5.924   2.578
  253PRO    HD1 4010   4.617   5.908   2.631
  253PRO    HD2 4011   4.484   5.838   2.523
  253PRO     CG 4012   4.416   5.977   2.673
  253PRO    HG1 4013   4.430   5.933   2.772
  253PRO    HG2 4014   4.318   5.966   2.626
  253PRO     CB 4015   4.444   6.127   2.673
  253PRO    HB1 4016   4.516   6.154   2.750
  253PRO    HB2 4017   4.349   6.171   2.703
  253PRO     CA 4018   4.500   6.156   2.534
  253PRO     HA 4019   4.427   6.203   2.468
  253PRO      C 4020   4.613   6.258   2.540
  253PRO      O 4021   4.583   6.377   2.527
  254MET      N 4022   4.740   6.225   2.565
  254MET      H 4023   4.766   6.127   2.570
  254MET     CA 4024   4.844   6.325   2.578
  254MET     HA 4025   4.802   6.408   2.635
  254MET     CB 4026   4.965   6.272   2.655
  254MET    HB1 4027   5.056   6.325   2.628
  254MET    HB2 4028   4.984   6.169   2.626
  254MET     CG 4029   4.945   6.261   2.806
  254MET    HG1 4030   4.870   6.182   2.817
  254MET    HG2 4031   4.900   6.355   2.840
  254MET     SD 4032   5.079   6.216   2.918
  254MET     CE 4033   5.136   6.067   2.832
  254MET    HE1 4034   5.050   6.000   2.823
  254MET    HE2 4035   5.165   6.099   2.732
  254MET    HE3 4036   5.223   6.031   2.886
  254MET      C 4037   4.875   6.387   2.443
  254MET      O 4038   4.887   6.509   2.437
  255GLN      N 4039   4.875   6.311   2.333
  255GLN      H 4040   4.881   6.211   2.346
  255GLN     CA 4041   4.898   6.364   2.200
  255GLN     HA 4042   4.973   6.442   2.209
  255GLN     CB 4043   4.949   6.265   2.096
  255GLN    HB1 4044   4.910   6.280   1.995
  255GLN    HB2 4045   4.921   6.167   2.135
  255GLN     CG 4046   5.101   6.276   2.094
  255GLN    HG1 4047   5.143   6.281   2.194
  255GLN    HG2 4048   5.128   6.373   2.053
  255GLN     CD 4049   5.160   6.169   2.003
  255GLN    OE1 4050   5.201   6.063   2.049
  255GLN    NE2 4051   5.155   6.201   1.873
  255GLN   HE21 4052   5.100   6.283   1.851
  255GLN   HE22 4053   5.198   6.147   1.801
  255GLN      C 4054   4.778   6.441   2.146
  255GLN      O 4055   4.774   6.472   2.027
  256ARG      N 4056   4.678   6.472   2.228
  256ARG      H 4057   4.682   6.439   2.323
  256ARG     CA 4058   4.566   6.559   2.197
  256ARG     HA 4059   4.574   6.595   2.094
  256ARG     CB 4060   4.440   6.473   2.208
  256ARG    HB1 4061   4.355   6.541   2.196
  256ARG    HB2 4062   4.446   6.424   2.305
  256ARG     CG 4063   4.435   6.376   2.090
  256ARG    HG1 4064   4.529   6.322   2.102
  256ARG    HG2 4065   4.439   6.435   1.998
  256ARG     CD 4066   4.316   6.281   2.101
  256ARG    HD1 4067   4.335   6.212   2.184
  256ARG    HD2 4068   4.322   6.218   2.013
  256ARG     NE 4069   4.187   6.349   2.093
  256ARG     HE 4070   4.177   6.431   2.034
  256ARG     CZ 4071   4.079   6.321   2.167
  256ARG    NH1 4072   4.077   6.227   2.262
  256ARG   HH11 4073   4.161   6.184   2.297
  256ARG   HH12 4074   3.993   6.194   2.307
  256ARG    NH2 4075   3.967   6.393   2.150
  256ARG   HH21 4076   3.960   6.454   2.070
  256ARG   HH22 4077   3.878   6.373   2.193
  256ARG      C 4078   4.565   6.683   2.284
  256ARG      O 4079   4.458   6.742   2.298
  257ASN      N 4080   4.678   6.719   2.345
  257ASN      H 4081   4.756   6.655   2.337
  257ASN     CA 4082   4.684   6.829   2.439
  257ASN     HA 4083   4.785   6.831   2.481
  257ASN     CB 4084   4.681   6.963   2.366
  257ASN    HB1 4085   4.581   6.995   2.340
  257ASN    HB2 4086   4.735   6.958   2.271
  257ASN     CG 4087   4.755   7.080   2.429
  257ASN    OD1 4088   4.852   7.132   2.374
  257ASN    ND2 4089   4.701   7.139   2.536
  257ASN   HD21 4090   4.621   7.094   2.579
  257ASN   HD22 4091   4.745   7.222   2.573
  257ASN      C 4092   4.606   6.820   2.569
  257ASN      O 4093   4.546   6.917   2.614
  258LEU      N 4094   4.588   6.702   2.630
  258LEU      H 4095   4.625   6.619   2.585
  258LEU     CA 4096   4.512   6.671   2.749
  258LEU     HA 4097   4.455   6.759   2.777
  258LEU     CB 4098   4.407   6.563   2.722
  258LEU    HB1 4099   4.334   6.573   2.803
  258LEU    HB2 4100   4.461   6.470   2.739
  258LEU     CG 4101   4.325   6.571   2.594
  258LEU     HG 4102   4.389   6.545   2.510
  258LEU    CD1 4103   4.220   6.460   2.590
  258LEU   HD11 4104   4.268   6.363   2.603
  258LEU   HD12 4105   4.153   6.476   2.674
  258LEU   HD13 4106   4.168   6.468   2.495
  258LEU    CD2 4107   4.264   6.707   2.565
  258LEU   HD21 4108   4.215   6.694   2.468
  258LEU   HD22 4109   4.207   6.731   2.655
  258LEU   HD23 4110   4.344   6.776   2.539
  258LEU      C 4111   4.601   6.634   2.867
  258LEU      O 4112   4.720   6.612   2.848
  259VAL      N 4113   4.556   6.613   2.991
  259VAL      H 4114   4.458   6.634   3.004
  259VAL     CA 4115   4.624   6.548   3.101
  259VAL     HA 4116   4.730   6.535   3.077
  259VAL     CB 4117   4.611   6.627   3.230
  259VAL     HB 4118   4.508   6.636   3.266
  259VAL    CG1 4119   4.695   6.568   3.343
  259VAL   HG11 4120   4.694   6.635   3.429
  259VAL   HG12 4121   4.646   6.473   3.363
  259VAL   HG13 4122   4.802   6.558   3.325
  259VAL    CG2 4123   4.642   6.775   3.211
  259VAL   HG21 4124   4.567   6.831   3.154
  259VAL   HG22 4125   4.641   6.822   3.309
  259VAL   HG23 4126   4.740   6.778   3.164
  259VAL      C 4127   4.559   6.411   3.118
  259VAL      O 4128   4.439   6.399   3.096
  260VAL      N 4129   4.642   6.314   3.158
  260VAL      H 4130   4.739   6.333   3.177
  260VAL     CA 4131   4.605   6.174   3.165
  260VAL     HA 4132   4.498   6.161   3.151
  260VAL     CB 4133   4.670   6.094   3.053
  260VAL     HB 4134   4.665   6.148   2.959
  260VAL    CG1 4135   4.819   6.071   3.077
  260VAL   HG11 4136   4.862   6.011   2.997
  260VAL   HG12 4137   4.871   6.166   3.084
  260VAL   HG13 4138   4.826   6.016   3.171
  260VAL    CG2 4139   4.607   5.956   3.034
  260VAL   HG21 4140   4.665   5.895   2.965
  260VAL   HG22 4141   4.605   5.901   3.128
  260VAL   HG23 4142   4.508   5.971   2.991
  260VAL      C 4143   4.625   6.128   3.309
  260VAL      O 4144   4.728   6.160   3.370
  261ILE      N 4145   4.524   6.066   3.370
  261ILE      H 4146   4.443   6.047   3.313
  261ILE     CA 4147   4.545   6.007   3.501
  261ILE     HA 4148   4.652   6.006   3.523
  261ILE     CB 4149   4.478   6.091   3.608
  261ILE     HB 4150   4.489   6.044   3.706
  261ILE    CG2 4151   4.547   6.228   3.606
  261ILE   HG21 4152   4.514   6.287   3.691
  261ILE   HG22 4153   4.654   6.209   3.615
  261ILE   HG23 4154   4.529   6.286   3.516
  261ILE    CG1 4155   4.330   6.102   3.573
  261ILE   HG11 4156   4.302   6.017   3.511
  261ILE   HG12 4157   4.310   6.197   3.523
  261ILE     CD 4158   4.245   6.106   3.699
  261ILE    HD1 4159   4.285   6.183   3.765
  261ILE    HD2 4160   4.141   6.118   3.670
  261ILE    HD3 4161   4.257   6.009   3.748
  261ILE      C 4162   4.519   5.857   3.512
  261ILE      O 4163   4.426   5.813   3.579
  262PRO      N 4164   4.601   5.767   3.458
  262PRO     CD 4165   4.726   5.797   3.390
  262PRO    HD1 4166   4.783   5.876   3.438
  262PRO    HD2 4167   4.721   5.825   3.285
  262PRO     CG 4168   4.812   5.671   3.397
  262PRO    HG1 4169   4.872   5.676   3.487
  262PRO    HG2 4170   4.870   5.666   3.305
  262PRO     CB 4171   4.710   5.557   3.404
  262PRO    HB1 4172   4.761   5.472   3.449
  262PRO    HB2 4173   4.667   5.532   3.307
  262PRO     CA 4174   4.600   5.625   3.486
  262PRO     HA 4175   4.503   5.590   3.450
  262PRO      C 4176   4.621   5.589   3.633
  262PRO      O 4177   4.707   5.648   3.698
  263LYS      N 4178   4.564   5.480   3.685
  263LYS      H 4179   4.492   5.448   3.621
  263LYS     CA 4180   4.568   5.429   3.820
  263LYS     HA 4181   4.602   5.505   3.891
  263LYS     CB 4182   4.426   5.399   3.867
  263LYS    HB1 4183   4.372   5.338   3.794
  263LYS    HB2 4184   4.389   5.501   3.861
  263LYS     CG 4185   4.398   5.331   4.000
  263LYS    HG1 4186   4.308   5.371   4.046
  263LYS    HG2 4187   4.482   5.368   4.060
  263LYS     CD 4188   4.390   5.181   3.974
  263LYS    HD1 4189   4.480   5.143   3.925
  263LYS    HD2 4190   4.308   5.160   3.906
  263LYS     CE 4191   4.384   5.107   4.107
  263LYS    HE1 4192   4.295   5.136   4.163
  263LYS    HE2 4193   4.472   5.128   4.169
  263LYS     NZ 4194   4.379   4.963   4.079
  263LYS    HZ1 4195   4.399   4.904   4.159
  263LYS    HZ2 4196   4.293   4.927   4.040
  263LYS    HZ3 4197   4.458   4.939   4.020
  263LYS      C 4198   4.662   5.310   3.822
  263LYS      O 4199   4.655   5.224   3.734
  264SER      N 4200   4.752   5.298   3.920
  264SER      H 4201   4.766   5.379   3.977
  264SER     CA 4202   4.834   5.184   3.956
  264SER     HA 4203   4.778   5.097   3.922
  264SER     CB 4204   4.962   5.178   3.874
  264SER    HB1 4205   5.023   5.090   3.894
  264SER    HB2 4206   5.015   5.266   3.911
  264SER     OG 4207   4.932   5.163   3.737
  264SER     HG 4208   4.837   5.171   3.728
  264SER      C 4209   4.853   5.161   4.105
  264SER      O 4210   4.874   5.261   4.173
  265VAL      N 4211   4.851   5.036   4.152
  265VAL      H 4212   4.800   4.963   4.104
  265VAL     CA 4213   4.916   4.991   4.274
  265VAL     HA 4214   4.966   5.077   4.318
  265VAL     CB 4215   4.814   4.947   4.378
  265VAL     HB 4216   4.866   4.926   4.472
  265VAL    CG1 4217   4.708   5.049   4.420
  265VAL   HG11 4218   4.678   5.033   4.523
  265VAL   HG12 4219   4.741   5.153   4.418
  265VAL   HG13 4220   4.624   5.029   4.353
  265VAL    CG2 4221   4.756   4.813   4.332
  265VAL   HG21 4222   4.830   4.733   4.333
  265VAL   HG22 4223   4.671   4.788   4.395
  265VAL   HG23 4224   4.721   4.824   4.229
  265VAL      C 4225   5.035   4.897   4.259
  265VAL      O 4226   5.119   4.893   4.349
  266THR      N 4227   5.035   4.821   4.149
  266THR      H 4228   4.967   4.833   4.076
  266THR     CA 4229   5.144   4.730   4.121
  266THR     HA 4230   5.148   4.680   4.218
  266THR     CB 4231   5.114   4.621   4.018
  266THR     HB 4232   5.140   4.652   3.917
  266THR    CG2 4233   5.191   4.491   4.037
  266THR   HG21 4234   5.292   4.504   3.997
  266THR   HG22 4235   5.203   4.473   4.144
  266THR   HG23 4236   5.155   4.408   3.977
  266THR    OG1 4237   4.980   4.581   4.031
  266THR    HG1 4238   4.934   4.654   3.988
  266THR      C 4239   5.274   4.798   4.081
  266THR      O 4240   5.271   4.852   3.971
  267PRO      N 4241   5.388   4.795   4.150
  267PRO     CD 4242   5.407   4.714   4.269
  267PRO    HD1 4243   5.421   4.609   4.243
  267PRO    HD2 4244   5.321   4.724   4.336
  267PRO     CG 4245   5.533   4.766   4.337
  267PRO    HG1 4246   5.596   4.692   4.387
  267PRO    HG2 4247   5.498   4.839   4.410
  267PRO     CB 4248   5.609   4.840   4.227
  267PRO    HB1 4249   5.685   4.774   4.184
  267PRO    HB2 4250   5.659   4.923   4.276
  267PRO     CA 4251   5.502   4.880   4.125
  267PRO     HA 4252   5.465   4.979   4.150
  267PRO      C 4253   5.557   4.876   3.983
  267PRO      O 4254   5.603   4.982   3.942
  268GLU      N 4255   5.548   4.762   3.913
  268GLU      H 4256   5.490   4.697   3.963
  268GLU     CA 4257   5.583   4.733   3.775
  268GLU     HA 4258   5.686   4.765   3.760
  268GLU     CB 4259   5.568   4.582   3.757
  268GLU    HB1 4260   5.512   4.564   3.666
  268GLU    HB2 4261   5.519   4.539   3.845
  268GLU     CG 4262   5.705   4.517   3.746
  268GLU    HG1 4263   5.768   4.560   3.667
  268GLU    HG2 4264   5.691   4.414   3.714
  268GLU     CD 4265   5.777   4.529   3.879
  268GLU    OE1 4266   5.854   4.626   3.899
  268GLU    OE2 4267   5.745   4.443   3.965
  268GLU      C 4268   5.497   4.802   3.670
  268GLU      O 4269   5.547   4.852   3.569
  269ARG      N 4270   5.370   4.826   3.704
  269ARG      H 4271   5.334   4.792   3.792
  269ARG     CA 4272   5.271   4.904   3.633
  269ARG     HA 4273   5.282   4.881   3.527
  269ARG     CB 4274   5.129   4.875   3.681
  269ARG    HB1 4275   5.072   4.957   3.637
  269ARG    HB2 4276   5.120   4.877   3.789
  269ARG     CG 4277   5.092   4.740   3.620
  269ARG    HG1 4278   5.172   4.665   3.624
  269ARG    HG2 4279   5.093   4.750   3.511
  269ARG     CD 4280   4.954   4.690   3.662
  269ARG    HD1 4281   4.874   4.761   3.641
  269ARG    HD2 4282   4.967   4.662   3.767
  269ARG     NE 4283   4.926   4.564   3.593
  269ARG     HE 4284   4.987   4.528   3.522
  269ARG     CZ 4285   4.811   4.495   3.601
  269ARG    NH1 4286   4.702   4.540   3.665
  269ARG   HH11 4287   4.705   4.634   3.702
  269ARG   HH12 4288   4.619   4.484   3.654
  269ARG    NH2 4289   4.810   4.377   3.537
  269ARG   HH21 4290   4.894   4.331   3.504
  269ARG   HH22 4291   4.725   4.323   3.537
  269ARG      C 4292   5.315   5.049   3.640
  269ARG      O 4293   5.326   5.117   3.539
  270ILE      N 4294   5.353   5.093   3.761
  270ILE      H 4295   5.375   5.029   3.835
  270ILE     CA 4296   5.398   5.230   3.782
  270ILE     HA 4297   5.314   5.290   3.747
  270ILE     CB 4298   5.440   5.263   3.924
  270ILE     HB 4299   5.520   5.196   3.955
  270ILE    CG2 4300   5.497   5.405   3.934
  270ILE   HG21 4301   5.578   5.418   3.862
  270ILE   HG22 4302   5.426   5.485   3.912
  270ILE   HG23 4303   5.533   5.424   4.034
  270ILE    CG1 4304   5.310   5.245   4.002
  270ILE   HG11 4305   5.271   5.143   3.995
  270ILE   HG12 4306   5.233   5.309   3.960
  270ILE     CD 4307   5.320   5.281   4.150
  270ILE    HD1 4308   5.222   5.275   4.197
  270ILE    HD2 4309   5.390   5.216   4.204
  270ILE    HD3 4310   5.351   5.385   4.159
  270ILE      C 4311   5.506   5.265   3.681
  270ILE      O 4312   5.494   5.369   3.616
  271ALA      N 4313   5.606   5.176   3.671
  271ALA      H 4314   5.601   5.099   3.735
  271ALA     CA 4315   5.723   5.200   3.589
  271ALA     HA 4316   5.736   5.308   3.593
  271ALA     CB 4317   5.848   5.149   3.660
  271ALA    HB1 4318   5.842   5.041   3.670
  271ALA    HB2 4319   5.934   5.170   3.597
  271ALA    HB3 4320   5.854   5.212   3.749
  271ALA      C 4321   5.710   5.155   3.444
  271ALA      O 4322   5.800   5.177   3.363
  272GLU      N 4323   5.594   5.104   3.402
  272GLU      H 4324   5.524   5.089   3.473
  272GLU     CA 4325   5.562   5.095   3.261
  272GLU     HA 4326   5.648   5.081   3.195
  272GLU     CB 4327   5.477   4.970   3.241
  272GLU    HB1 4328   5.382   4.989   3.291
  272GLU    HB2 4329   5.530   4.896   3.302
  272GLU     CG 4330   5.456   4.926   3.097
  272GLU    HG1 4331   5.552   4.921   3.044
  272GLU    HG2 4332   5.385   4.993   3.048
  272GLU     CD 4333   5.398   4.786   3.105
  272GLU    OE1 4334   5.291   4.752   3.049
  272GLU    OE2 4335   5.468   4.689   3.142
  272GLU      C 4336   5.485   5.218   3.214
  272GLU      O 4337   5.512   5.276   3.109
  273ASN      N 4338   5.401   5.280   3.297
  273ASN      H 4339   5.385   5.227   3.381
  273ASN     CA 4340   5.320   5.398   3.276
  273ASN     HA 4341   5.277   5.406   3.176
  273ASN     CB 4342   5.208   5.399   3.380
  273ASN    HB1 4343   5.142   5.485   3.372
  273ASN    HB2 4344   5.243   5.384   3.482
  273ASN     CG 4345   5.115   5.281   3.361
  273ASN    OD1 4346   5.132   5.189   3.281
  273ASN    ND2 4347   5.024   5.257   3.456
  273ASN   HD21 4348   5.012   5.323   3.531
  273ASN   HD22 4349   4.975   5.169   3.450
  273ASN      C 4350   5.405   5.524   3.269
  273ASN      O 4351   5.353   5.629   3.232
  274PHE      N 4352   5.532   5.521   3.311
  274PHE      H 4353   5.561   5.439   3.363
  274PHE     CA 4354   5.623   5.633   3.312
  274PHE     HA 4355   5.561   5.722   3.297
  274PHE     CB 4356   5.685   5.640   3.452
  274PHE    HB1 4357   5.766   5.568   3.463
  274PHE    HB2 4358   5.603   5.629   3.523
  274PHE     CG 4359   5.739   5.778   3.483
  274PHE    CD1 4360   5.649   5.881   3.515
  274PHE    HD1 4361   5.543   5.859   3.511
  274PHE    CE1 4362   5.689   6.009   3.554
  274PHE    HE1 4363   5.608   6.077   3.577
  274PHE     CZ 4364   5.825   6.043   3.552
  274PHE     HZ 4365   5.854   6.147   3.558
  274PHE    CE2 4366   5.917   5.944   3.515
  274PHE    HE2 4367   6.019   5.973   3.497
  274PHE    CD2 4368   5.874   5.814   3.488
  274PHE    HD2 4369   5.949   5.739   3.465
  274PHE      C 4370   5.718   5.639   3.193
  274PHE      O 4371   5.795   5.732   3.171
  275LYS      N 4372   5.721   5.541   3.103
  275LYS      H 4373   5.656   5.464   3.116
  275LYS     CA 4374   5.798   5.539   2.981
  275LYS     HA 4375   5.868   5.622   2.983
  275LYS     CB 4376   5.884   5.413   2.970
  275LYS    HB1 4377   5.910   5.387   2.868
  275LYS    HB2 4378   5.817   5.330   2.997
  275LYS     CG 4379   6.011   5.426   3.054
  275LYS    HG1 4380   5.982   5.418   3.158
  275LYS    HG2 4381   6.062   5.520   3.032
  275LYS     CD 4382   6.106   5.311   3.022
  275LYS    HD1 4383   6.114   5.302   2.913
  275LYS    HD2 4384   6.056   5.218   3.052
  275LYS     CE 4385   6.235   5.313   3.103
  275LYS    HE1 4386   6.218   5.294   3.209
  275LYS    HE2 4387   6.276   5.413   3.088
  275LYS     NZ 4388   6.333   5.211   3.061
  275LYS    HZ1 4389   6.404   5.207   3.132
  275LYS    HZ2 4390   6.305   5.115   3.069
  275LYS    HZ3 4391   6.372   5.229   2.970
  275LYS      C 4392   5.713   5.577   2.861
  275LYS      O 4393   5.695   5.494   2.772
  276VAL      N 4394   5.647   5.692   2.874
  276VAL      H 4395   5.680   5.755   2.946
  276VAL     CA 4396   5.540   5.737   2.787
  276VAL     HA 4397   5.539   5.662   2.708
  276VAL     CB 4398   5.402   5.744   2.850
  276VAL     HB 4399   5.336   5.785   2.774
  276VAL    CG1 4400   5.343   5.606   2.879
  276VAL   HG11 4401   5.340   5.546   2.788
  276VAL   HG12 4402   5.396   5.562   2.964
  276VAL   HG13 4403   5.240   5.619   2.912
  276VAL    CG2 4404   5.390   5.827   2.978
  276VAL   HG21 4405   5.447   5.919   2.962
  276VAL   HG22 4406   5.283   5.842   2.992
  276VAL   HG23 4407   5.438   5.781   3.064
  276VAL      C 4408   5.570   5.860   2.702
  276VAL      O 4409   5.486   5.924   2.639
  277PHE      N 4410   5.696   5.903   2.716
  277PHE      H 4411   5.761   5.851   2.774
  277PHE     CA 4412   5.745   6.029   2.665
  277PHE     HA 4413   5.664   6.086   2.617
  277PHE     CB 4414   5.790   6.121   2.778
  277PHE    HB1 4415   5.811   6.217   2.731
  277PHE    HB2 4416   5.883   6.085   2.821
  277PHE     CG 4417   5.691   6.142   2.890
  277PHE    CD1 4418   5.558   6.177   2.863
  277PHE    HD1 4419   5.527   6.196   2.762
  277PHE    CE1 4420   5.467   6.203   2.967
  277PHE    HE1 4421   5.370   6.249   2.952
  277PHE     CZ 4422   5.511   6.201   3.099
  277PHE     HZ 4423   5.455   6.233   3.186
  277PHE    CE2 4424   5.641   6.153   3.123
  277PHE    HE2 4425   5.671   6.135   3.225
  277PHE    CD2 4426   5.731   6.119   3.022
  277PHE    HD2 4427   5.830   6.081   3.043
  277PHE      C 4428   5.857   6.016   2.563
  277PHE      O 4429   5.881   6.106   2.483
  278ASP      N 4430   5.933   5.906   2.565
  278ASP      H 4431   5.910   5.839   2.637
  278ASP     CA 4432   6.029   5.867   2.463
  278ASP     HA 4433   6.089   5.958   2.454
  278ASP     CB 4434   6.123   5.758   2.512
  278ASP    HB1 4435   6.165   5.779   2.610
  278ASP    HB2 4436   6.206   5.743   2.442
  278ASP     CG 4437   6.044   5.630   2.531
  278ASP    OD1 4438   6.038   5.548   2.437
  278ASP    OD2 4439   5.984   5.608   2.639
  278ASP      C 4440   5.973   5.830   2.326
  278ASP      O 4441   6.051   5.823   2.232
  279PHE      N 4442   5.842   5.812   2.311
  279PHE      H 4443   5.791   5.828   2.397
  279PHE     CA 4444   5.779   5.757   2.193
  279PHE     HA 4445   5.852   5.760   2.112
  279PHE     CB 4446   5.746   5.611   2.222
  279PHE    HB1 4447   5.826   5.556   2.271
  279PHE    HB2 4448   5.753   5.561   2.125
  279PHE     CG 4449   5.606   5.583   2.272
  279PHE    CD1 4450   5.575   5.595   2.407
  279PHE    HD1 4451   5.646   5.629   2.481
  279PHE    CE1 4452   5.447   5.557   2.450
  279PHE    HE1 4453   5.426   5.560   2.556
  279PHE     CZ 4454   5.355   5.510   2.356
  279PHE     HZ 4455   5.257   5.490   2.396
  279PHE    CE2 4456   5.380   5.505   2.218
  279PHE    HE2 4457   5.312   5.471   2.142
  279PHE    CD2 4458   5.511   5.536   2.180
  279PHE    HD2 4459   5.535   5.541   2.074
  279PHE      C 4460   5.657   5.836   2.149
  279PHE      O 4461   5.604   5.913   2.229
  280GLU      N 4462   5.606   5.820   2.027
  280GLU      H 4463   5.654   5.750   1.971
  280GLU     CA 4464   5.511   5.911   1.965
  280GLU     HA 4465   5.441   5.946   2.041
  280GLU     CB 4466   5.587   6.034   1.917
  280GLU    HB1 4467   5.658   6.008   1.838
  280GLU    HB2 4468   5.647   6.071   2.000
  280GLU     CG 4469   5.497   6.150   1.875
  280GLU    HG1 4470   5.433   6.171   1.960
  280GLU    HG2 4471   5.425   6.117   1.800
  280GLU     CD 4472   5.569   6.276   1.830
  280GLU    OE1 4473   5.566   6.380   1.899
  280GLU    OE2 4474   5.617   6.263   1.715
  280GLU      C 4475   5.433   5.838   1.856
  280GLU      O 4476   5.485   5.754   1.784
  281LEU      N 4477   5.303   5.866   1.856
  281LEU      H 4478   5.277   5.937   1.923
  281LEU     CA 4479   5.207   5.814   1.760
  281LEU     HA 4480   5.247   5.721   1.720
  281LEU     CB 4481   5.071   5.787   1.824
  281LEU    HB1 4482   4.999   5.762   1.746
  281LEU    HB2 4483   5.037   5.883   1.862
  281LEU     CG 4484   5.071   5.691   1.943
  281LEU     HG 4485   5.123   5.727   2.032
  281LEU    CD1 4486   4.926   5.659   1.980
  281LEU   HD11 4487   4.878   5.597   1.904
  281LEU   HD12 4488   4.923   5.606   2.074
  281LEU   HD13 4489   4.865   5.748   1.995
  281LEU    CD2 4490   5.134   5.558   1.904
  281LEU   HD21 4491   5.131   5.499   1.995
  281LEU   HD22 4492   5.097   5.512   1.813
  281LEU   HD23 4493   5.243   5.562   1.900
  281LEU      C 4494   5.202   5.905   1.638
  281LEU      O 4495   5.193   6.027   1.651
  282SER      N 4496   5.195   5.844   1.519
  282SER      H 4497   5.182   5.744   1.519
  282SER     CA 4498   5.179   5.921   1.398
  282SER     HA 4499   5.247   6.005   1.412
  282SER     CB 4500   5.230   5.839   1.279
  282SER    HB1 4501   5.324   5.791   1.305
  282SER    HB2 4502   5.267   5.908   1.203
  282SER     OG 4503   5.128   5.750   1.241
  282SER     HG 4504   5.126   5.673   1.298
  282SER      C 4505   5.036   5.971   1.377
  282SER      O 4506   4.951   5.916   1.446
  283SER      N 4507   5.017   6.080   1.303
  283SER      H 4508   5.098   6.124   1.260
  283SER     CA 4509   4.886   6.135   1.275
  283SER     HA 4510   4.848   6.173   1.370
  283SER     CB 4511   4.894   6.259   1.186
  283SER    HB1 4512   4.937   6.338   1.248
  283SER    HB2 4513   4.795   6.291   1.156
  283SER     OG 4514   4.974   6.240   1.071
  283SER     HG 4515   5.040   6.310   1.068
  283SER      C 4516   4.791   6.029   1.218
  283SER      O 4517   4.671   6.036   1.244
  284GLN      N 4518   4.839   5.936   1.136
  284GLN      H 4519   4.939   5.946   1.131
  284GLN     CA 4520   4.761   5.822   1.089
  284GLN     HA 4521   4.668   5.858   1.045
  284GLN     CB 4522   4.835   5.756   0.974
  284GLN    HB1 4523   4.934   5.725   1.008
  284GLN    HB2 4524   4.848   5.838   0.904
  284GLN     CG 4525   4.769   5.643   0.895
  284GLN    HG1 4526   4.667   5.668   0.863
  284GLN    HG2 4527   4.765   5.554   0.958
  284GLN     CD 4528   4.852   5.615   0.771
  284GLN    OE1 4529   4.948   5.684   0.739
  284GLN    NE2 4530   4.822   5.513   0.691
  284GLN   HE21 4531   4.745   5.452   0.715
  284GLN   HE22 4532   4.881   5.499   0.610
  284GLN      C 4533   4.715   5.729   1.201
  284GLN      O 4534   4.599   5.691   1.197
  285ASP      N 4535   4.805   5.699   1.295
  285ASP      H 4536   4.901   5.732   1.288
  285ASP     CA 4537   4.776   5.616   1.409
  285ASP     HA 4538   4.714   5.532   1.376
  285ASP     CB 4539   4.905   5.549   1.457
  285ASP    HB1 4540   4.881   5.476   1.535
  285ASP    HB2 4541   4.967   5.631   1.493
  285ASP     CG 4542   4.995   5.481   1.354
  285ASP    OD1 4543   4.958   5.369   1.313
  285ASP    OD2 4544   5.113   5.517   1.338
  285ASP      C 4545   4.701   5.684   1.523
  285ASP      O 4546   4.622   5.620   1.592
  286MET      N 4547   4.727   5.814   1.543
  286MET      H 4548   4.797   5.858   1.485
  286MET     CA 4549   4.641   5.903   1.618
  286MET     HA 4550   4.638   5.875   1.723
  286MET     CB 4551   4.696   6.045   1.614
  286MET    HB1 4552   4.614   6.114   1.635
  286MET    HB2 4553   4.723   6.073   1.512
  286MET     CG 4554   4.821   6.057   1.701
  286MET    HG1 4555   4.864   6.155   1.681
  286MET    HG2 4556   4.893   5.982   1.668
  286MET     SD 4557   4.809   6.042   1.881
  286MET     CE 4558   4.667   6.149   1.916
  286MET    HE1 4559   4.680   6.230   1.844
  286MET    HE2 4560   4.574   6.095   1.896
  286MET    HE3 4561   4.666   6.182   2.020
  286MET      C 4562   4.501   5.892   1.561
  286MET      O 4563   4.410   5.881   1.643
  287THR      N 4564   4.481   5.899   1.429
  287THR      H 4565   4.562   5.919   1.373
  287THR     CA 4566   4.350   5.890   1.368
  287THR     HA 4567   4.282   5.957   1.420
  287THR     CB 4568   4.362   5.941   1.224
  287THR     HB 4569   4.426   5.867   1.175
  287THR    CG2 4570   4.234   5.946   1.141
  287THR   HG21 4571   4.164   6.024   1.170
  287THR   HG22 4572   4.268   5.982   1.044
  287THR   HG23 4573   4.193   5.845   1.143
  287THR    OG1 4574   4.418   6.070   1.219
  287THR    HG1 4575   4.510   6.052   1.239
  287THR      C 4576   4.292   5.750   1.388
  287THR      O 4577   4.174   5.741   1.419
  288THR      N 4578   4.368   5.641   1.384
  288THR      H 4579   4.468   5.647   1.370
  288THR     CA 4580   4.317   5.506   1.402
  288THR     HA 4581   4.239   5.501   1.325
  288THR     CB 4582   4.430   5.409   1.370
  288THR     HB 4583   4.518   5.424   1.433
  288THR    CG2 4584   4.389   5.265   1.398
  288THR   HG21 4585   4.293   5.258   1.346
  288THR   HG22 4586   4.449   5.195   1.339
  288THR   HG23 4587   4.385   5.242   1.505
  288THR    OG1 4588   4.467   5.428   1.235
  288THR    HG1 4589   4.544   5.372   1.222
  288THR      C 4590   4.256   5.480   1.539
  288THR      O 4591   4.158   5.406   1.550
  289LEU      N 4592   4.303   5.555   1.638
  289LEU      H 4593   4.387   5.607   1.617
  289LEU     CA 4594   4.241   5.558   1.769
  289LEU     HA 4595   4.191   5.464   1.792
  289LEU     CB 4596   4.348   5.585   1.874
  289LEU    HB1 4597   4.302   5.609   1.970
  289LEU    HB2 4598   4.396   5.673   1.831
  289LEU     CG 4599   4.454   5.475   1.890
  289LEU     HG 4600   4.522   5.461   1.806
  289LEU    CD1 4601   4.537   5.508   2.013
  289LEU   HD11 4602   4.479   5.509   2.105
  289LEU   HD12 4603   4.605   5.423   2.027
  289LEU   HD13 4604   4.591   5.602   2.002
  289LEU    CD2 4605   4.398   5.335   1.911
  289LEU   HD21 4606   4.343   5.307   1.821
  289LEU   HD22 4607   4.469   5.255   1.931
  289LEU   HD23 4608   4.331   5.339   1.998
  289LEU      C 4609   4.124   5.655   1.782
  289LEU      O 4610   4.027   5.621   1.850
  290LEU      N 4611   4.133   5.775   1.725
  290LEU      H 4612   4.222   5.800   1.683
  290LEU     CA 4613   4.034   5.880   1.729
  290LEU     HA 4614   4.017   5.887   1.836
  290LEU     CB 4615   4.106   6.010   1.694
  290LEU    HB1 4616   4.150   5.998   1.595
  290LEU    HB2 4617   4.187   6.037   1.762
  290LEU     CG 4618   4.018   6.135   1.693
  290LEU     HG 4619   3.920   6.105   1.654
  290LEU    CD1 4620   4.007   6.205   1.828
  290LEU   HD11 4621   4.107   6.237   1.856
  290LEU   HD12 4622   3.956   6.299   1.808
  290LEU   HD13 4623   3.973   6.128   1.898
  290LEU    CD2 4624   4.079   6.232   1.592
  290LEU   HD21 4625   4.045   6.335   1.593
  290LEU   HD22 4626   4.187   6.237   1.608
  290LEU   HD23 4627   4.074   6.194   1.490
  290LEU      C 4628   3.906   5.846   1.652
  290LEU      O 4629   3.798   5.894   1.685
  291SER      N 4630   3.921   5.757   1.553
  291SER      H 4631   4.015   5.725   1.540
  291SER     CA 4632   3.815   5.701   1.472
  291SER     HA 4633   3.737   5.777   1.468
  291SER     CB 4634   3.856   5.679   1.326
  291SER    HB1 4635   3.862   5.777   1.279
  291SER    HB2 4636   3.772   5.627   1.280
  291SER     OG 4637   3.968   5.599   1.297
  291SER     HG 4638   4.050   5.637   1.327
  291SER      C 4639   3.743   5.578   1.526
  291SER      O 4640   3.632   5.547   1.484
  292TYR      N 4641   3.795   5.522   1.635
  292TYR      H 4642   3.863   5.569   1.693
  292TYR     CA 4643   3.743   5.399   1.690
  292TYR     HA 4644   3.703   5.328   1.617
  292TYR     CB 4645   3.859   5.331   1.762
  292TYR    HB1 4646   3.874   5.386   1.855
  292TYR    HB2 4647   3.946   5.349   1.698
  292TYR     CG 4648   3.858   5.182   1.788
  292TYR    CD1 4649   3.789   5.094   1.705
  292TYR    HD1 4650   3.723   5.131   1.628
  292TYR    CE1 4651   3.785   4.955   1.724
  292TYR    HE1 4652   3.734   4.891   1.654
  292TYR     CZ 4653   3.867   4.899   1.824
  292TYR     OH 4654   3.876   4.764   1.839
  292TYR     HH 4655   3.947   4.739   1.899
  292TYR    CE2 4656   3.925   4.989   1.916
  292TYR    HE2 4657   3.971   4.944   2.002
  292TYR    CD2 4658   3.933   5.127   1.893
  292TYR    HD2 4659   3.982   5.186   1.968
  292TYR      C 4660   3.624   5.422   1.782
  292TYR      O 4661   3.569   5.319   1.822
  293ASN      N 4662   3.585   5.546   1.814
  293ASN      H 4663   3.646   5.614   1.770
  293ASN     CA 4664   3.477   5.592   1.898
  293ASN     HA 4665   3.500   5.578   2.003
  293ASN     CB 4666   3.455   5.741   1.873
  293ASN    HB1 4667   3.419   5.763   1.772
  293ASN    HB2 4668   3.553   5.786   1.891
  293ASN     CG 4669   3.365   5.810   1.975
  293ASN    OD1 4670   3.387   5.819   2.095
  293ASN    ND2 4671   3.248   5.856   1.931
  293ASN   HD21 4672   3.210   5.838   1.839
  293ASN   HD22 4673   3.177   5.887   1.996
  293ASN      C 4674   3.346   5.515   1.883
  293ASN      O 4675   3.296   5.496   1.772
  294ARG      N 4676   3.284   5.489   1.998
  294ARG      H 4677   3.339   5.511   2.079
  294ARG     CA 4678   3.156   5.422   2.007
  294ARG     HA 4679   3.094   5.426   1.917
  294ARG     CB 4680   3.177   5.271   2.018
  294ARG    HB1 4681   3.236   5.233   1.934
  294ARG    HB2 4682   3.080   5.224   2.010
  294ARG     CG 4683   3.253   5.229   2.143
  294ARG    HG1 4684   3.203   5.278   2.227
  294ARG    HG2 4685   3.357   5.262   2.132
  294ARG     CD 4686   3.252   5.078   2.164
  294ARG    HD1 4687   3.328   5.067   2.241
  294ARG    HD2 4688   3.290   5.024   2.077
  294ARG     NE 4689   3.128   5.030   2.225
  294ARG     HE 4690   3.049   5.092   2.237
  294ARG     CZ 4691   3.094   4.901   2.240
  294ARG    NH1 4692   3.174   4.801   2.200
  294ARG   HH11 4693   3.255   4.832   2.147
  294ARG   HH12 4694   3.150   4.705   2.216
  294ARG    NH2 4695   2.980   4.861   2.297
  294ARG   HH21 4696   2.930   4.926   2.356
  294ARG   HH22 4697   2.934   4.773   2.278
  294ARG      C 4698   3.077   5.476   2.126
  294ARG      O 4699   2.966   5.430   2.153
  295ASN      N 4700   3.120   5.581   2.196
  295ASN      H 4701   3.210   5.614   2.164
  295ASN     CA 4702   3.049   5.643   2.306
  295ASN     HA 4703   3.125   5.711   2.346
  295ASN     CB 4704   2.941   5.737   2.252
  295ASN    HB1 4705   2.888   5.785   2.334
  295ASN    HB2 4706   2.865   5.673   2.206
  295ASN     CG 4707   2.986   5.837   2.148
  295ASN    OD1 4708   3.085   5.910   2.156
  295ASN    ND2 4709   2.918   5.842   2.033
  295ASN   HD21 4710   2.855   5.765   2.013
  295ASN   HD22 4711   2.964   5.893   1.958
  295ASN      C 4712   3.009   5.557   2.425
  295ASN      O 4713   2.921   5.585   2.507
  296TRP      N 4714   3.081   5.447   2.445
  296TRP      H 4715   3.164   5.437   2.388
  296TRP     CA 4716   3.075   5.372   2.569
  296TRP     HA 4717   2.969   5.366   2.593
  296TRP     CB 4718   3.136   5.235   2.542
  296TRP    HB1 4719   3.230   5.260   2.494
  296TRP    HB2 4720   3.075   5.182   2.468
  296TRP     CG 4721   3.165   5.153   2.663
  296TRP    CD1 4722   3.070   5.092   2.738
  296TRP    HD1 4723   2.965   5.086   2.714
  296TRP    NE1 4724   3.129   5.043   2.854
  296TRP    HE1 4725   3.073   5.023   2.935
  296TRP    CE2 4726   3.262   5.079   2.857
  296TRP    CZ2 4727   3.363   5.054   2.952
  296TRP    HZ2 4728   3.326   5.006   3.041
  296TRP    CH2 4729   3.497   5.080   2.921
  296TRP    HH2 4730   3.571   5.070   2.999
  296TRP    CZ3 4731   3.527   5.147   2.802
  296TRP    HZ3 4732   3.631   5.160   2.776
  296TRP    CE3 4733   3.426   5.177   2.710
  296TRP    HE3 4734   3.445   5.229   2.617
  296TRP    CD2 4735   3.292   5.143   2.734
  296TRP      C 4736   3.146   5.448   2.681
  296TRP      O 4737   3.259   5.491   2.659
  297ARG      N 4738   3.093   5.452   2.803
  297ARG      H 4739   2.999   5.419   2.819
  297ARG     CA 4740   3.149   5.516   2.921
  297ARG     HA 4741   3.240   5.562   2.883
  297ARG     CB 4742   3.065   5.634   2.969
  297ARG    HB1 4743   3.111   5.678   3.057
  297ARG    HB2 4744   2.968   5.603   3.010
  297ARG     CG 4745   3.040   5.753   2.877
  297ARG    HG1 4746   2.997   5.719   2.783
  297ARG    HG2 4747   3.137   5.799   2.857
  297ARG     CD 4748   2.948   5.853   2.947
  297ARG    HD1 4749   2.993   5.881   3.043
  297ARG    HD2 4750   2.849   5.809   2.957
  297ARG     NE 4751   2.936   5.981   2.877
  297ARG     HE 4752   2.854   5.985   2.818
  297ARG     CZ 4753   3.023   6.083   2.882
  297ARG    NH1 4754   3.128   6.095   2.964
  297ARG   HH11 4755   3.144   6.019   3.028
  297ARG   HH12 4756   3.175   6.184   2.974
  297ARG    NH2 4757   3.008   6.183   2.794
  297ARG   HH21 4758   2.920   6.192   2.746
  297ARG   HH22 4759   3.064   6.268   2.797
  297ARG      C 4760   3.168   5.414   3.032
  297ARG      O 4761   3.083   5.330   3.061
  298VAL      N 4762   3.279   5.426   3.105
  298VAL      H 4763   3.345   5.496   3.075
  298VAL     CA 4764   3.305   5.358   3.231
  298VAL     HA 4765   3.298   5.249   3.222
  298VAL     CB 4766   3.449   5.389   3.268
  298VAL     HB 4767   3.468   5.496   3.261
  298VAL    CG1 4768   3.489   5.339   3.406
  298VAL   HG11 4769   3.581   5.393   3.428
  298VAL   HG12 4770   3.423   5.364   3.489
  298VAL   HG13 4771   3.506   5.232   3.407
  298VAL    CG2 4772   3.548   5.315   3.177
  298VAL   HG21 4773   3.647   5.345   3.212
  298VAL   HG22 4774   3.541   5.207   3.189
  298VAL   HG23 4775   3.553   5.343   3.072
  298VAL      C 4776   3.202   5.411   3.330
  298VAL      O 4777   3.141   5.320   3.386
  299CYS      N 4778   3.186   5.542   3.346
  299CYS      H 4779   3.252   5.598   3.293
  299CYS     CA 4780   3.104   5.604   3.448
  299CYS     HA 4781   3.069   5.521   3.509
  299CYS     CB 4782   3.183   5.700   3.536
  299CYS    HB1 4783   3.114   5.764   3.592
  299CYS    HB2 4784   3.235   5.771   3.473
  299CYS     SG 4785   3.304   5.607   3.635
  299CYS     HG 4786   3.381   5.557   3.538
  299CYS      C 4787   2.978   5.666   3.390
  299CYS      O 4788   2.983   5.775   3.334
  300ALA      N 4789   2.863   5.598   3.397
  300ALA      H 4790   2.873   5.501   3.424
  300ALA     CA 4791   2.727   5.636   3.365
  300ALA     HA 4792   2.717   5.737   3.405
  300ALA     CB 4793   2.708   5.625   3.214
  300ALA    HB1 4794   2.611   5.663   3.180
  300ALA    HB2 4795   2.781   5.677   3.152
  300ALA    HB3 4796   2.719   5.521   3.182
  300ALA      C 4797   2.639   5.542   3.446
  300ALA      O 4798   2.674   5.427   3.471
  301LEU      N 4799   2.523   5.591   3.489
  301LEU      H 4800   2.481   5.669   3.440
  301LEU     CA 4801   2.437   5.516   3.578
  301LEU     HA 4802   2.457   5.410   3.564
  301LEU     CB 4803   2.468   5.544   3.725
  301LEU    HB1 4804   2.381   5.517   3.785
  301LEU    HB2 4805   2.481   5.652   3.734
  301LEU     CG 4806   2.598   5.497   3.788
  301LEU     HG 4807   2.677   5.538   3.725
  301LEU    CD1 4808   2.630   5.552   3.927
  301LEU   HD11 4809   2.552   5.515   3.993
  301LEU   HD12 4810   2.723   5.505   3.959
  301LEU   HD13 4811   2.639   5.660   3.931
  301LEU    CD2 4812   2.609   5.345   3.802
  301LEU   HD21 4813   2.691   5.312   3.865
  301LEU   HD22 4814   2.520   5.289   3.830
  301LEU   HD23 4815   2.622   5.308   3.700
  301LEU      C 4816   2.292   5.547   3.543
  301LEU      O 4817   2.254   5.664   3.546
  302LEU      N 4818   2.204   5.447   3.531
  302LEU      H 4819   2.233   5.350   3.537
  302LEU     CA 4820   2.063   5.478   3.514
  302LEU     HA 4821   2.063   5.555   3.438
  302LEU     CB 4822   1.994   5.355   3.455
  302LEU    HB1 4823   1.891   5.340   3.487
  302LEU    HB2 4824   2.044   5.265   3.490
  302LEU     CG 4825   1.993   5.358   3.302
  302LEU     HG 4826   2.091   5.388   3.266
  302LEU    CD1 4827   1.954   5.219   3.252
  302LEU   HD11 4828   1.967   5.217   3.144
  302LEU   HD12 4829   2.018   5.136   3.282
  302LEU   HD13 4830   1.855   5.190   3.286
  302LEU    CD2 4831   1.898   5.459   3.239
  302LEU   HD21 4832   1.923   5.558   3.278
  302LEU   HD22 4833   1.916   5.456   3.132
  302LEU   HD23 4834   1.794   5.434   3.262
  302LEU      C 4835   1.985   5.535   3.632
  302LEU      O 4836   1.889   5.610   3.617
  303SER      N 4837   2.034   5.510   3.753
  303SER      H 4838   2.122   5.460   3.756
  303SER     CA 4839   1.993   5.572   3.878
  303SER     HA 4840   1.886   5.554   3.886
  303SER     CB 4841   2.068   5.510   3.995
  303SER    HB1 4842   2.020   5.415   4.018
  303SER    HB2 4843   2.065   5.571   4.085
  303SER     OG 4844   2.204   5.487   3.964
  303SER     HG 4845   2.235   5.411   4.013
  303SER      C 4846   2.017   5.722   3.880
  303SER      O 4847   1.967   5.784   3.973
  304CYS      N 4848   2.103   5.775   3.792
  304CYS      H 4849   2.156   5.716   3.730
  304CYS     CA 4850   2.141   5.915   3.794
  304CYS     HA 4851   2.116   5.944   3.896
  304CYS     CB 4852   2.290   5.939   3.770
  304CYS    HB1 4853   2.304   6.047   3.778
  304CYS    HB2 4854   2.319   5.904   3.670
  304CYS     SG 4855   2.379   5.848   3.899
  304CYS     HG 4856   2.492   5.917   3.876
  304CYS      C 4857   2.071   6.002   3.691
  304CYS      O 4858   2.044   6.119   3.720
  305THR      N 4859   2.040   5.942   3.576
  305THR      H 4860   2.060   5.844   3.565
  305THR     CA 4861   1.989   6.016   3.463
  305THR     HA 4862   2.077   6.070   3.428
  305THR     CB 4863   1.941   5.927   3.348
  305THR     HB 4864   1.892   5.984   3.270
  305THR    CG2 4865   2.052   5.837   3.294
  305THR   HG21 4866   2.003   5.758   3.238
  305THR   HG22 4867   2.118   5.898   3.232
  305THR   HG23 4868   2.101   5.784   3.376
  305THR    OG1 4869   1.838   5.841   3.391
  305THR    HG1 4870   1.804   5.829   3.302
  305THR      C 4871   1.878   6.120   3.479
  305THR      O 4872   1.888   6.225   3.416
  306SER      N 4873   1.781   6.092   3.566
  306SER      H 4874   1.792   6.011   3.626
  306SER     CA 4875   1.677   6.186   3.602
  306SER     HA 4876   1.633   6.213   3.507
  306SER     CB 4877   1.566   6.122   3.685
  306SER    HB1 4878   1.494   6.201   3.708
  306SER    HB2 4879   1.608   6.088   3.780
  306SER     OG 4880   1.516   6.009   3.618
  306SER     HG 4881   1.584   5.942   3.623
  306SER      C 4882   1.716   6.315   3.672
  306SER      O 4883   1.632   6.405   3.677
  307HIS      N 4884   1.839   6.326   3.721
  307HIS      H 4885   1.903   6.257   3.684
  307HIS     CA 4886   1.877   6.444   3.796
  307HIS     HA 4887   1.800   6.460   3.872
  307HIS     CB 4888   2.006   6.419   3.872
  307HIS    HB1 4889   2.098   6.416   3.814
  307HIS    HB2 4890   1.997   6.319   3.915
  307HIS     CG 4891   2.029   6.517   3.983
  307HIS    ND1 4892   2.027   6.657   3.975
  307HIS    CE1 4893   2.047   6.704   4.099
  307HIS    HE1 4894   2.033   6.806   4.130
  307HIS    NE2 4895   2.073   6.602   4.182
  307HIS    HE2 4896   2.073   6.616   4.282
  307HIS    CD2 4897   2.056   6.483   4.113
  307HIS    HD2 4898   2.056   6.385   4.158
  307HIS      C 4899   1.874   6.569   3.709
  307HIS      O 4900   1.921   6.553   3.597
  308LYS      N 4901   1.830   6.686   3.757
  308LYS      H 4902   1.784   6.689   3.847
  308LYS     CA 4903   1.827   6.808   3.679
  308LYS     HA 4904   1.769   6.798   3.587
  308LYS     CB 4905   1.753   6.912   3.761
  308LYS    HB1 4906   1.658   6.865   3.787
  308LYS    HB2 4907   1.735   7.004   3.705
  308LYS     CG 4908   1.818   6.953   3.894
  308LYS    HG1 4909   1.918   6.986   3.869
  308LYS    HG2 4910   1.830   6.863   3.955
  308LYS     CD 4911   1.739   7.056   3.974
  308LYS    HD1 4912   1.641   7.013   3.994
  308LYS    HD2 4913   1.735   7.150   3.920
  308LYS     CE 4914   1.820   7.088   4.099
  308LYS    HE1 4915   1.864   6.995   4.136
  308LYS    HE2 4916   1.763   7.135   4.179
  308LYS     NZ 4917   1.937   7.174   4.074
  308LYS    HZ1 4918   2.001   7.128   4.011
  308LYS    HZ2 4919   1.909   7.267   4.048
  308LYS    HZ3 4920   1.990   7.180   4.160
  308LYS      C 4921   1.958   6.858   3.618
  308LYS      O 4922   1.953   6.917   3.510
  309ASP      N 4923   2.068   6.835   3.690
  309ASP      H 4924   2.054   6.788   3.778
  309ASP     CA 4925   2.202   6.872   3.649
  309ASP     HA 4926   2.182   6.940   3.565
  309ASP     CB 4927   2.266   6.956   3.759
  309ASP    HB1 4928   2.362   6.998   3.730
  309ASP    HB2 4929   2.290   6.892   3.844
  309ASP     CG 4930   2.179   7.071   3.808
  309ASP    OD1 4931   2.150   7.161   3.727
  309ASP    OD2 4932   2.155   7.083   3.930
  309ASP      C 4933   2.290   6.758   3.601
  309ASP      O 4934   2.411   6.772   3.591
  310TYR      N 4935   2.226   6.646   3.566
  310TYR      H 4936   2.126   6.643   3.581
  310TYR     CA 4937   2.294   6.533   3.504
  310TYR     HA 4938   2.363   6.497   3.579
  310TYR     CB 4939   2.188   6.427   3.477
  310TYR    HB1 4940   2.118   6.475   3.409
  310TYR    HB2 4941   2.135   6.406   3.571
  310TYR     CG 4942   2.241   6.298   3.419
  310TYR    CD1 4943   2.319   6.220   3.506
  310TYR    HD1 4944   2.337   6.256   3.606
  310TYR    CE1 4945   2.379   6.105   3.454
  310TYR    HE1 4946   2.446   6.044   3.513
  310TYR     CZ 4947   2.342   6.058   3.326
  310TYR     OH 4948   2.378   5.933   3.285
  310TYR     HH 4949   2.346   5.927   3.194
  310TYR    CE2 4950   2.267   6.138   3.238
  310TYR    HE2 4951   2.254   6.117   3.133
  310TYR    CD2 4952   2.216   6.259   3.287
  310TYR    HD2 4953   2.151   6.317   3.223
  310TYR      C 4954   2.367   6.576   3.377
  310TYR      O 4955   2.302   6.632   3.289
  311PRO      N 4956   2.492   6.534   3.356
  311PRO     CD 4957   2.577   6.460   3.447
  311PRO    HD1 4958   2.551   6.355   3.461
  311PRO    HD2 4959   2.592   6.520   3.537
  311PRO     CG 4960   2.712   6.453   3.376
  311PRO    HG1 4961   2.717   6.363   3.315
  311PRO    HG2 4962   2.794   6.464   3.446
  311PRO     CB 4963   2.715   6.579   3.290
  311PRO    HB1 4964   2.789   6.575   3.210
  311PRO    HB2 4965   2.750   6.662   3.352
  311PRO     CA 4966   2.569   6.588   3.246
  311PRO     HA 4967   2.543   6.694   3.239
  311PRO      C 4968   2.542   6.516   3.114
  311PRO      O 4969   2.571   6.575   3.010
  312PHE      N 4970   2.487   6.395   3.117
  312PHE      H 4971   2.456   6.349   3.201
  312PHE     CA 4972   2.473   6.313   2.998
  312PHE     HA 4973   2.542   6.347   2.921
  312PHE     CB 4974   2.531   6.173   3.018
  312PHE    HB1 4975   2.559   6.131   2.922
  312PHE    HB2 4976   2.456   6.102   3.053
  312PHE     CG 4977   2.664   6.162   3.089
  312PHE    CD1 4978   2.770   6.252   3.075
  312PHE    HD1 4979   2.761   6.350   3.030
  312PHE    CE1 4980   2.894   6.227   3.135
  312PHE    HE1 4981   2.979   6.289   3.113
  312PHE     CZ 4982   2.908   6.124   3.228
  312PHE     HZ 4983   3.005   6.107   3.274
  312PHE    CE2 4984   2.807   6.029   3.242
  312PHE    HE2 4985   2.810   5.949   3.315
  312PHE    CD2 4986   2.686   6.053   3.175
  312PHE    HD2 4987   2.604   5.984   3.187
  312PHE      C 4988   2.332   6.310   2.940
  312PHE      O 4989   2.291   6.216   2.871
  313NME      N 4990   2.245   6.399   2.988
  313NME      H 4991   2.290   6.480   3.028
  313NME    CH3 4992   2.104   6.393   2.954
  313NME   HH31 4993   2.044   6.450   3.025
  313NME   HH32 4994   2.097   6.438   2.855
  313NME   HH33 4995   2.075   6.289   2.944
  314LIG     C1 4996   2.984   5.763   3.946
  314LIG     H1 4997   2.943   5.664   3.924
  314LIG     H2 4998   3.062   5.775   3.871
  314LIG    N10 4999   3.050   5.757   4.076
  314LIG     H3 5000   3.146   5.787   4.077
  314LIG    C11 5001   3.014   5.684   4.183
  314LIG    O12 5002   2.900   5.645   4.179
  314LIG     C2 5003   2.875   5.866   3.928
  314LIG     C7 5004   2.809   5.867   3.806
  314LIG     F9 5005   2.828   5.764   3.722
  314LIG     C6 5006   2.700   5.951   3.789
  314LIG     H4 5007   2.644   5.946   3.696
  314LIG     C5 5008   2.674   6.051   3.881
  314LIG    BR8 5009   2.548   6.187   3.842
  314LIG     C4 5010   2.745   6.053   4.001
  314LIG     H5 5011   2.731   6.137   4.068
  314LIG     C3 5012   2.845   5.960   4.026
  314LIG     H6 5013   2.908   5.966   4.114
  314LIG     C8 5014   3.122   5.634   4.272
  314LIG     C9 5015   3.087   5.610   4.404
  314LIG     H7 5016   2.984   5.628   4.433
  314LIG    C10 5017   3.173   5.550   4.494
  314LIG     H8 5018   3.138   5.519   4.592
  314LIG    C12 5019   3.303   5.530   4.451
  314LIG    CL1 5020   3.420   5.462   4.558
  314LIG    C14 5021   3.342   5.559   4.321
  314LIG     H9 5022   3.447   5.535   4.304
  314LIG    C15 5023   3.251   5.607   4.228
  314LIG    O20 5024   3.302   5.624   4.102
  314LIG    C21 5025   3.424   5.692   4.066
  314LIG    H10 5026   3.430   5.686   3.957
  314LIG    H11 5027   3.517   5.646   4.100
  314LIG    C22 5028   3.418   5.837   4.105
  314LIG    O24 5029   3.315   5.897   4.125
  314LIG    O23 5030   3.521   5.899   4.124
  315NAP     PA 5031   4.227   5.297   3.483
  315NAP    O2A 5032   4.158   5.310   3.352
  315NAP    O1A 5033   4.334   5.397   3.505
  315NAP    O5B 5034   4.287   5.149   3.491
  315NAP    C5B 5035   4.324   5.097   3.620
  315NAP   H51A 5036   4.244   5.104   3.694
  315NAP   H52A 5037   4.401   5.163   3.661
  315NAP    C4B 5038   4.354   4.947   3.603
  315NAP    H4B 5039   4.255   4.911   3.574
  315NAP    O4B 5040   4.456   4.933   3.502
  315NAP    C3B 5041   4.419   4.891   3.731
  315NAP    H3B 5042   4.420   4.955   3.819
  315NAP    O3B 5043   4.378   4.759   3.764
  315NAP   HO3A 5044   4.440   4.719   3.828
  315NAP    C2B 5045   4.570   4.886   3.702
  315NAP    H2B 5046   4.610   4.984   3.730
  315NAP    O2B 5047   4.646   4.787   3.773
  315NAP    C1B 5048   4.569   4.858   3.551
  315NAP    H1B 5049   4.543   4.754   3.530
  315NAP    N9A 5050   4.691   4.889   3.477
  315NAP    C8A 5051   4.764   5.003   3.496
  315NAP    H8A 5052   4.734   5.083   3.561
  315NAP    N7A 5053   4.886   4.995   3.441
  315NAP    C5A 5054   4.878   4.886   3.364
  315NAP    C6A 5055   4.969   4.820   3.282
  315NAP    N6A 5056   5.094   4.861   3.246
  315NAP   H62A 5057   5.128   4.831   3.156
  315NAP   H61A 5058   5.112   4.959   3.264
  315NAP    N1A 5059   4.952   4.695   3.237
  315NAP    C2A 5060   4.835   4.635   3.265
  315NAP    H2A 5061   4.818   4.536   3.223
  315NAP    N3A 5062   4.742   4.691   3.344
  315NAP    C4A 5063   4.760   4.817   3.385
  315NAP     O3 5064   4.106   5.287   3.588
  315NAP     PN 5065   4.070   5.403   3.693
  315NAP    O1N 5066   4.136   5.381   3.824
  315NAP    O2N 5067   3.928   5.389   3.732
  315NAP    O5D 5068   4.099   5.540   3.615
  315NAP    C5D 5069   4.199   5.631   3.662
  315NAP   H51N 5070   4.224   5.704   3.584
  315NAP   H52N 5071   4.294   5.577   3.667
  315NAP    C4D 5072   4.156   5.717   3.781
  315NAP    H4D 5073   4.242   5.776   3.814
  315NAP    O4D 5074   4.063   5.821   3.742
  315NAP    C3D 5075   4.091   5.655   3.906
  315NAP    H3D 5076   4.000   5.599   3.888
  315NAP    O3D 5077   4.187   5.580   3.980
  315NAP   HO3N 5078   4.178   5.487   3.955
  315NAP    C2D 5079   4.043   5.785   3.973
  315NAP    H2D 5080   3.957   5.759   4.035
  315NAP    O2D 5081   4.140   5.853   4.053
  315NAP   HO2N 5082   4.124   5.949   4.054
  315NAP    C1D 5083   3.995   5.873   3.857
  315NAP    H1D 5084   4.023   5.979   3.860
  315NAP    N1N 5085   3.851   5.876   3.838
  315NAP    C2N 5086   3.782   5.990   3.854
  315NAP    H2N 5087   3.838   6.080   3.880
  315NAP    C3N 5088   3.644   5.997   3.840
  315NAP    C7N 5089   3.567   6.124   3.843
  315NAP    O7N 5090   3.448   6.140   3.861
  315NAP    N7N 5091   3.635   6.240   3.834
  315NAP   H72N 5092   3.589   6.329   3.841
  315NAP   H71N 5093   3.723   6.240   3.785
  315NAP    C4N 5094   3.581   5.876   3.816
  315NAP    H4N 5095   3.473   5.879   3.807
  315NAP    C5N 5096   3.649   5.761   3.778
  315NAP    H5N 5097   3.611   5.663   3.751
  315NAP    C6N 5098   3.788   5.770   3.782
  315NAP    H6N 5099   3.849   5.697   3.731
  315NAP    P2B 5100   4.663   4.798   3.932
  315NAP    O1X 5101   4.584   4.692   3.999
  315NAP    O2X 5102   4.802   4.779   3.980
  315NAP    O3X 5103   4.630   4.930   3.990
  316SOL     OW 5104   5.654   7.507   4.848
  316SOL    HW1 5105   5.648   7.596   4.812
  316SOL    HW2 5106   5.730   7.469   4.804
  317SOL     OW 5107   0.322   4.777   5.854
  317SOL    HW1 5108   0.325   4.728   5.936
  317SOL    HW2 5109   0.247   4.835   5.863
  318SOL     OW 5110   0.906   2.158   3.045
  318SOL    HW1 5111   0.937   2.249   3.051
  318SOL    HW2 5112   0.874   2.138   3.133
  319SOL     OW 5113   5.462   2.908   2.703
  319SOL    HW1 5114   5.479   2.863   2.786
  319SOL    HW2 5115   5.370   2.933   2.708
  320SOL     OW 5116   2.963   6.522   1.247
  320SOL    HW1 5117   2.897   6.576   1.289
  320SOL    HW2 5118   2.966   6.553   1.157
  321SOL     OW 5119   5.688   3.295   0.151
  321SOL    HW1 5120   5.651   3.267   0.068
  321SOL    HW2 5121   5.740   3.373   0.129
  322SOL     OW 5122   4.402   3.283   2.485
  322SOL    HW1 5123   4.432   3.330   2.564
  322SOL    HW2 5124   4.429   3.193   2.499
  323SOL     OW 5125   5.568   4.395   3.483
  323SOL    HW1 5126   5.516   4.469   3.451
  323SOL    HW2 5127   5.620   4.368   3.407
  324SOL     OW 5128   2.068   7.380   3.241
  324SOL    HW1 5129   2.003   7.320   3.203
  324SOL    HW2 5130   2.094   7.338   3.323
  325SOL     OW 5131   4.214   3.276   0.932
  325SOL    HW1 5132   4.124   3.264   0.963
  325SOL    HW2 5133   4.259   3.315   1.007
  326SOL     OW 5134   6.928   4.816   2.371
  326SOL    HW1 5135   6.962   4.727   2.364
  326SOL    HW2 5136   6.957   4.859   2.290
  327SOL     OW 5137   6.165   7.686   2.244
  327SOL    HW1 5138   6.084   7.661   2.200
  327SOL    HW2 5139   6.235   7.652   2.187
  328SOL     OW 5140   5.970   4.466   4.890
  328SOL    HW1 5141   6.012   4.517   4.821
  328SOL    HW2 5142   5.934   4.532   4.950
  329SOL     OW 5143   1.622   2.588   0.411
  329SOL    HW1 5144   1.682   2.516   0.389
  329SOL    HW2 5145   1.548   2.545   0.454
  330SOL     OW 5146   2.682   5.612   0.872
  330SOL    HW1 5147   2.701   5.525   0.836
  330SOL    HW2 5148   2.716   5.673   0.806
  331SOL     OW 5149   4.552   7.273   1.056
  331SOL    HW1 5150   4.539   7.210   0.985
  331SOL    HW2 5151   4.595   7.348   1.014
  332SOL     OW 5152   6.912   1.772   1.330
  332SOL    HW1 5153   6.939   1.702   1.390
  332SOL    HW2 5154   6.894   1.847   1.387
  333SOL     OW 5155   7.710   8.485   3.781
  333SOL    HW1 5156   7.638   8.543   3.805
  333SOL    HW2 5157   7.738   8.445   3.863
  334SOL     OW 5158   2.993   5.653   1.465
  334SOL    HW1 5159   3.051   5.726   1.489
  334SOL    HW2 5160   3.046   5.575   1.479
  335SOL     OW 5161   1.204   7.991   6.044
  335SOL    HW1 5162   1.116   8.028   6.052
  335SOL    HW2 5163   1.189   7.900   6.016
  336SOL     OW 5164   6.905   8.379   4.861
  336SOL    HW1 5165   6.871   8.456   4.816
  336SOL    HW2 5166   6.850   8.307   4.830
  337SOL     OW 5167   1.355   2.702   0.859
  337SOL    HW1 5168   1.296   2.627   0.853
  337SOL    HW2 5169   1.441   2.663   0.873
  338SOL     OW 5170   2.902   3.738   4.131
  338SOL    HW1 5171   2.982   3.688   4.146
  338SOL    HW2 5172   2.836   3.693   4.183
  339SOL     OW 5173   3.307   6.043   2.218
  339SOL    HW1 5174   3.350   5.968   2.177
  339SOL    HW2 5175   3.214   6.021   2.218
  340SOL     OW 5176  -0.353   4.056   5.483
  340SOL    HW1 5177  -0.385   4.098   5.564
  340SOL    HW2 5178  -0.393   4.107   5.413
  341SOL     OW 5179   5.944   6.028   2.074
  341SOL    HW1 5180   6.005   5.978   2.128
  341SOL    HW2 5181   5.975   6.017   1.984
  342SOL     OW 5182   3.313   6.107   1.083
  342SOL    HW1 5183   3.303   6.057   1.164
  342SOL    HW2 5184   3.253   6.064   1.021
  343SOL     OW 5185   5.837   0.943   0.016
  343SOL    HW1 5186   5.791   0.883  -0.044
  343SOL    HW2 5187   5.772   0.962   0.084
  344SOL     OW 5188   3.872   4.113   1.684
  344SOL    HW1 5189   3.948   4.122   1.627
  344SOL    HW2 5190   3.895   4.043   1.745
  345SOL     OW 5191   5.058   7.443   0.639
  345SOL    HW1 5192   5.102   7.421   0.558
  345SOL    HW2 5193   4.983   7.383   0.643
  346SOL     OW 5194   1.472   9.746   4.560
  346SOL    HW1 5195   1.505   9.678   4.501
  346SOL    HW2 5196   1.417   9.801   4.505
  347SOL     OW 5197   1.716   8.562   3.613
  347SOL    HW1 5198   1.696   8.631   3.548
  347SOL    HW2 5199   1.722   8.482   3.561
  348SOL     OW 5200   2.718   3.721   2.445
  348SOL    HW1 5201   2.683   3.640   2.406
  348SOL    HW2 5202   2.649   3.786   2.431
  349SOL     OW 5203   5.132   2.834   0.745
  349SOL    HW1 5204   5.160   2.754   0.702
  349SOL    HW2 5205   5.185   2.903   0.706
  350SOL     OW 5206   3.816   5.554   0.656
  350SOL    HW1 5207   3.862   5.604   0.723
  350SOL    HW2 5208   3.859   5.469   0.655
  351SOL     OW 5209   4.550   2.498   1.250
  351SOL    HW1 5210   4.526   2.406   1.262
  351SOL    HW2 5211   4.638   2.504   1.289
  352SOL     OW 5212   2.102   8.445   4.525
  352SOL    HW1 5213   2.111   8.540   4.530
  352SOL    HW2 5214   2.192   8.413   4.521
  353SOL     OW 5215   0.640   4.584   4.122
  353SOL    HW1 5216   0.590   4.512   4.161
  353SOL    HW2 5217   0.690   4.542   4.052
  354SOL     OW 5218   0.031   4.476   5.286
  354SOL    HW1 5219  -0.054   4.520   5.284
  354SOL    HW2 5220   0.095   4.546   5.274
  355SOL     OW 5221  -0.226   2.805   3.906
  355SOL    HW1 5222  -0.218   2.900   3.902
  355SOL    HW2 5223  -0.294   2.784   3.842
  356SOL     OW 5224  -0.457   5.802   6.177
  356SOL    HW1 5225  -0.449   5.774   6.268
  356SOL    HW2 5226  -0.527   5.747   6.141
  357SOL     OW 5227   0.777   2.656   4.193
  357SOL    HW1 5228   0.701   2.643   4.136
  357SOL    HW2 5229   0.752   2.729   4.249
  358SOL     OW 5230   6.740   6.390   4.937
  358SOL    HW1 5231   6.779   6.398   4.850
  358SOL    HW2 5232   6.669   6.454   4.939
  359SOL     OW 5233   1.822   5.272   3.798
  359SOL    HW1 5234   1.807   5.276   3.893
  359SOL    HW2 5235   1.746   5.314   3.759
  360SOL     OW 5236   0.180   3.888   2.299
  360SOL    HW1 5237   0.244   3.848   2.357
  360SOL    HW2 5238   0.098   3.884   2.348
  361SOL     OW 5239   4.833   2.759   3.313
  361SOL    HW1 5240   4.829   2.682   3.256
  361SOL    HW2 5241   4.887   2.822   3.264
  362SOL     OW 5242   3.774   4.629   1.267
  362SOL    HW1 5243   3.679   4.622   1.273
  362SOL    HW2 5244   3.795   4.603   1.178
  363SOL     OW 5245   3.029   4.187   4.234
  363SOL    HW1 5246   3.096   4.248   4.205
  363SOL    HW2 5247   3.049   4.171   4.327
  364SOL     OW 5248   5.792   1.448   0.442
  364SOL    HW1 5249   5.725   1.470   0.506
  364SOL    HW2 5250   5.875   1.458   0.488
  365SOL     OW 5251   6.448   1.462   1.722
  365SOL    HW1 5252   6.474   1.427   1.808
  365SOL    HW2 5253   6.530   1.489   1.681
  366SOL     OW 5254   0.313   1.058   1.221
  366SOL    HW1 5255   0.383   1.065   1.157
  366SOL    HW2 5256   0.357   1.028   1.301
  367SOL     OW 5257   6.044   3.190   0.446
  367SOL    HW1 5258   5.957   3.182   0.483
  367SOL    HW2 5259   6.032   3.245   0.368
  368SOL     OW 5260   7.010   7.741   1.757
  368SOL    HW1 5261   6.999   7.653   1.720
  368SOL    HW2 5262   6.922   7.779   1.756
  369SOL     OW 5263   7.574   3.723   2.160
  369SOL    HW1 5264   7.540   3.790   2.101
  369SOL    HW2 5265   7.666   3.746   2.172
  370SOL     OW 5266   7.371   7.120   0.165
  370SOL    HW1 5267   7.334   7.146   0.081
  370SOL    HW2 5268   7.440   7.184   0.182
  371SOL     OW 5269  -0.354   6.890   4.850
  371SOL    HW1 5270  -0.311   6.865   4.932
  371SOL    HW2 5271  -0.335   6.983   4.841
  372SOL     OW 5272   3.708   8.591   6.065
  372SOL    HW1 5273   3.776   8.658   6.056
  372SOL    HW2 5274   3.697   8.581   6.159
  373SOL     OW 5275   6.749   2.037   1.414
  373SOL    HW1 5276   6.694   2.115   1.408
  373SOL    HW2 5277   6.796   2.034   1.330
  374SOL     OW 5278   3.957   3.516   5.262
  374SOL    HW1 5279   3.927   3.427   5.281
  374SOL    HW2 5280   4.014   3.538   5.335
  375SOL     OW 5281   2.640   1.276   0.749
  375SOL    HW1 5282   2.620   1.199   0.696
  375SOL    HW2 5283   2.568   1.337   0.731
  376SOL     OW 5284   0.746   6.152   2.433
  376SOL    HW1 5285   0.734   6.207   2.510
  376SOL    HW2 5286   0.658   6.123   2.410
  377SOL     OW 5287   1.962   2.822   3.251
  377SOL    HW1 5288   2.004   2.786   3.329
  377SOL    HW2 5289   1.915   2.748   3.213
  378SOL     OW 5290   6.863   8.436   5.727
  378SOL    HW1 5291   6.949   8.474   5.706
  378SOL    HW2 5292   6.830   8.404   5.643
  379SOL     OW 5293   5.867   7.258   1.853
  379SOL    HW1 5294   5.813   7.322   1.899
  379SOL    HW2 5295   5.897   7.199   1.922
  380SOL     OW 5296   2.033   7.974   4.317
  380SOL    HW1 5297   2.121   7.962   4.354
  380SOL    HW2 5298   1.980   8.005   4.390
  381SOL     OW 5299   1.192   8.200   4.824
  381SOL    HW1 5300   1.187   8.287   4.862
  381SOL    HW2 5301   1.274   8.201   4.773
  382SOL     OW 5302   5.567   5.527   0.843
  382SOL    HW1 5303   5.583   5.616   0.813
  382SOL    HW2 5304   5.653   5.493   0.868
  383SOL     OW 5305   6.133   3.470   3.935
  383SOL    HW1 5306   6.204   3.415   3.967
  383SOL    HW2 5307   6.120   3.535   4.004
  384SOL     OW 5308   1.530   8.158   2.475
  384SOL    HW1 5309   1.456   8.139   2.417
  384SOL    HW2 5310   1.503   8.237   2.523
  385SOL     OW 5311   2.575   3.913   5.358
  385SOL    HW1 5312   2.562   3.919   5.453
  385SOL    HW2 5313   2.659   3.954   5.342
  386SOL     OW 5314   3.821   1.889   0.583
  386SOL    HW1 5315   3.811   1.960   0.647
  386SOL    HW2 5316   3.750   1.903   0.520
  387SOL     OW 5317   1.772   4.812   5.073
  387SOL    HW1 5318   1.708   4.742   5.085
  387SOL    HW2 5319   1.846   4.787   5.129
  388SOL     OW 5320   5.487   6.720   5.485
  388SOL    HW1 5321   5.400   6.718   5.445
  388SOL    HW2 5322   5.470   6.738   5.577
  389SOL     OW 5323   8.702   7.412   1.025
  389SOL    HW1 5324   8.769   7.348   1.003
  389SOL    HW2 5325   8.734   7.494   0.988
  390SOL     OW 5326   7.135   5.986   0.304
  390SOL    HW1 5327   7.121   5.935   0.224
  390SOL    HW2 5328   7.103   6.074   0.283
  391SOL     OW 5329   7.417   9.406   5.290
  391SOL    HW1 5330   7.402   9.414   5.385
  391SOL    HW2 5331   7.510   9.386   5.282
  392SOL     OW 5332   6.192   4.159   2.354
  392SOL    HW1 5333   6.099   4.151   2.373
  392SOL    HW2 5334   6.226   4.070   2.358
  393SOL     OW 5335  -0.238   5.640   4.729
  393SOL    HW1 5336  -0.207   5.578   4.663
  393SOL    HW2 5337  -0.331   5.620   4.739
  394SOL     OW 5338   6.324   0.124   0.181
  394SOL    HW1 5339   6.318   0.068   0.258
  394SOL    HW2 5340   6.378   0.075   0.120
  395SOL     OW 5341   6.504   1.872   0.672
  395SOL    HW1 5342   6.507   1.887   0.577
  395SOL    HW2 5343   6.550   1.948   0.709
  396SOL     OW 5344   5.505   0.398   0.489
  396SOL    HW1 5345   5.414   0.381   0.467
  396SOL    HW2 5346   5.554   0.356   0.418
  397SOL     OW 5347   2.329   5.172   6.042
  397SOL    HW1 5348   2.343   5.213   6.128
  397SOL    HW2 5349   2.248   5.212   6.010
  398SOL     OW 5350   5.518   7.823   6.027
  398SOL    HW1 5351   5.429   7.834   5.993
  398SOL    HW2 5352   5.557   7.910   6.022
  399SOL     OW 5353   7.123   5.784   3.866
  399SOL    HW1 5354   7.076   5.833   3.799
  399SOL    HW2 5355   7.138   5.698   3.828
  400SOL     OW 5356   5.352   1.431   1.644
  400SOL    HW1 5357   5.337   1.523   1.623
  400SOL    HW2 5358   5.444   1.416   1.622
  401SOL     OW 5359   7.226   6.898   1.201
  401SOL    HW1 5360   7.229   6.849   1.283
  401SOL    HW2 5361   7.154   6.960   1.213
  402SOL     OW 5362  -0.426   4.921   4.916
  402SOL    HW1 5363  -0.494   4.901   4.852
  402SOL    HW2 5364  -0.398   4.836   4.950
  403SOL     OW 5365   0.924   8.253   4.541
  403SOL    HW1 5366   0.868   8.182   4.508
  403SOL    HW2 5367   0.948   8.302   4.462
  404SOL     OW 5368   6.559   5.076   1.742
  404SOL    HW1 5369   6.529   5.147   1.685
  404SOL    HW2 5370   6.581   5.119   1.824
  405SOL     OW 5371   7.675   5.537   0.120
  405SOL    HW1 5372   7.763   5.501   0.114
  405SOL    HW2 5373   7.676   5.591   0.200
  406SOL     OW 5374   0.121   4.543   3.771
  406SOL    HW1 5375   0.122   4.453   3.737
  406SOL    HW2 5376   0.069   4.591   3.706
  407SOL     OW 5377   6.415   7.398   3.671
  407SOL    HW1 5378   6.363   7.406   3.591
  407SOL    HW2 5379   6.487   7.339   3.647
  408SOL     OW 5380  -0.612   3.914   3.857
  408SOL    HW1 5381  -0.575   3.843   3.804
  408SOL    HW2 5382  -0.655   3.869   3.930
  409SOL     OW 5383   6.105   0.618   1.047
  409SOL    HW1 5384   6.057   0.589   0.970
  409SOL    HW2 5385   6.152   0.696   1.018
  410SOL     OW 5386   5.074   8.823   4.834
  410SOL    HW1 5387   5.050   8.834   4.926
  410SOL    HW2 5388   4.999   8.780   4.794
  411SOL     OW 5389   1.045   4.448   3.268
  411SOL    HW1 5390   1.083   4.485   3.348
  411SOL    HW2 5391   1.121   4.411   3.221
  412SOL     OW 5392   0.660   3.306   1.299
  412SOL    HW1 5393   0.754   3.286   1.301
  412SOL    HW2 5394   0.617   3.221   1.308
  413SOL     OW 5395   0.662   1.817   3.141
  413SOL    HW1 5396   0.570   1.823   3.113
  413SOL    HW2 5397   0.712   1.836   3.062
  414SOL     OW 5398   1.178   2.665   0.147
  414SOL    HW1 5399   1.223   2.733   0.098
  414SOL    HW2 5400   1.244   2.597   0.159
  415SOL     OW 5401   5.411   3.833   2.820
  415SOL    HW1 5402   5.378   3.769   2.883
  415SOL    HW2 5403   5.506   3.822   2.821
  416SOL     OW 5404  -1.157   6.207   6.172
  416SOL    HW1 5405  -1.161   6.116   6.202
  416SOL    HW2 5406  -1.065   6.230   6.180
  417SOL     OW 5407   6.467   2.149   3.082
  417SOL    HW1 5408   6.547   2.199   3.068
  417SOL    HW2 5409   6.429   2.187   3.161
  418SOL     OW 5410   3.768   5.479   5.978
  418SOL    HW1 5411   3.852   5.500   5.937
  418SOL    HW2 5412   3.714   5.556   5.964
  419SOL     OW 5413   2.343   4.634   3.430
  419SOL    HW1 5414   2.369   4.595   3.513
  419SOL    HW2 5415   2.401   4.710   3.420
  420SOL     OW 5416   7.727   3.557   0.087
  420SOL    HW1 5417   7.643   3.567   0.131
  420SOL    HW2 5418   7.706   3.561  -0.006
  421SOL     OW 5419   0.118   3.327   1.839
  421SOL    HW1 5420   0.196   3.314   1.785
  421SOL    HW2 5421   0.085   3.413   1.813
  422SOL     OW 5422   8.256   6.868   0.900
  422SOL    HW1 5423   8.265   6.907   0.987
  422SOL    HW2 5424   8.314   6.920   0.844
  423SOL     OW 5425   0.328   5.177   3.965
  423SOL    HW1 5426   0.422   5.195   3.964
  423SOL    HW2 5427   0.293   5.230   3.894
  424SOL     OW 5428   0.580   2.114   0.882
  424SOL    HW1 5429   0.587   2.209   0.876
  424SOL    HW2 5430   0.669   2.084   0.901
  425SOL     OW 5431   4.965   2.995   5.140
  425SOL    HW1 5432   4.949   3.073   5.087
  425SOL    HW2 5433   4.962   3.026   5.231
  426SOL     OW 5434   7.004   5.787   0.582
  426SOL    HW1 5435   6.985   5.768   0.674
  426SOL    HW2 5436   6.928   5.837   0.552
  427SOL     OW 5437   7.935   2.127   0.378
  427SOL    HW1 5438   7.859   2.069   0.384
  427SOL    HW2 5439   7.966   2.136   0.468
  428SOL     OW 5440   6.823   1.302   1.354
  428SOL    HW1 5441   6.740   1.351   1.364
  428SOL    HW2 5442   6.796   1.215   1.327
  429SOL     OW 5443   3.804   7.095   6.048
  429SOL    HW1 5444   3.746   7.026   6.080
  429SOL    HW2 5445   3.882   7.048   6.017
  430SOL     OW 5446   6.448   3.562   2.057
  430SOL    HW1 5447   6.448   3.620   1.981
  430SOL    HW2 5448   6.358   3.531   2.064
  431SOL     OW 5449   4.642   3.280   4.456
  431SOL    HW1 5450   4.667   3.353   4.400
  431SOL    HW2 5451   4.648   3.315   4.545
  432SOL     OW 5452  -1.664   3.955   6.168
  432SOL    HW1 5453  -1.685   3.893   6.237
  432SOL    HW2 5454  -1.702   4.038   6.196
  433SOL     OW 5455   1.184   2.527   2.810
  433SOL    HW1 5456   1.224   2.466   2.872
  433SOL    HW2 5457   1.226   2.611   2.826
  434SOL     OW 5458   6.477   5.713   1.087
  434SOL    HW1 5459   6.401   5.699   1.144
  434SOL    HW2 5460   6.538   5.643   1.111
  435SOL     OW 5461   6.095   6.271   0.139
  435SOL    HW1 5462   6.045   6.352   0.124
  435SOL    HW2 5463   6.103   6.231   0.053
  436SOL     OW 5464   6.695   8.496   2.818
  436SOL    HW1 5465   6.713   8.579   2.861
  436SOL    HW2 5466   6.643   8.447   2.881
  437SOL     OW 5467   7.253   3.820   2.317
  437SOL    HW1 5468   7.169   3.785   2.347
  437SOL    HW2 5469   7.292   3.859   2.396
  438SOL     OW 5470   2.178   9.661   4.834
  438SOL    HW1 5471   2.240   9.668   4.761
  438SOL    HW2 5472   2.165   9.751   4.863
  439SOL     OW 5473   3.741   1.434   0.882
  439SOL    HW1 5474   3.738   1.526   0.856
  439SOL    HW2 5475   3.835   1.416   0.894
  440SOL     OW 5476   6.396   1.969   2.782
  440SOL    HW1 5477   6.449   2.047   2.767
  440SOL    HW2 5478   6.450   1.914   2.839
  441SOL     OW 5479   0.694   7.723   3.738
  441SOL    HW1 5480   0.747   7.649   3.707
  441SOL    HW2 5481   0.724   7.737   3.828
  442SOL     OW 5482   2.130   1.194   0.961
  442SOL    HW1 5483   2.109   1.223   1.049
  442SOL    HW2 5484   2.190   1.120   0.973
  443SOL     OW 5485   7.130   1.852   1.165
  443SOL    HW1 5486   7.066   1.856   1.095
  443SOL    HW2 5487   7.080   1.830   1.244
  444SOL     OW 5488   1.229   4.257   4.670
  444SOL    HW1 5489   1.294   4.328   4.670
  444SOL    HW2 5490   1.252   4.204   4.594
  445SOL     OW 5491   5.964   3.630   1.845
  445SOL    HW1 5492   5.880   3.590   1.824
  445SOL    HW2 5493   5.984   3.684   1.769
  446SOL     OW 5494   6.484   7.778   4.716
  446SOL    HW1 5495   6.485   7.868   4.748
  446SOL    HW2 5496   6.576   7.754   4.708
  447SOL     OW 5497   1.400   1.587   1.693
  447SOL    HW1 5498   1.440   1.616   1.775
  447SOL    HW2 5499   1.311   1.559   1.718
  448SOL     OW 5500   2.000   8.699   4.464
  448SOL    HW1 5501   1.916   8.743   4.476
  448SOL    HW2 5502   1.991   8.655   4.379
  449SOL     OW 5503   4.252   7.527   2.121
  449SOL    HW1 5504   4.202   7.453   2.086
  449SOL    HW2 5505   4.286   7.572   2.043
  450SOL     OW 5506   2.992   7.782   2.294
  450SOL    HW1 5507   2.940   7.760   2.371
  450SOL    HW2 5508   3.077   7.808   2.328
  451SOL     OW 5509   3.940   3.053   2.117
  451SOL    HW1 5510   3.924   2.966   2.081
  451SOL    HW2 5511   3.996   3.038   2.193
  452SOL     OW 5512   3.421   3.523   2.968
  452SOL    HW1 5513   3.422   3.556   3.058
  452SOL    HW2 5514   3.432   3.428   2.977
  453SOL     OW 5515   1.602   2.102   0.356
  453SOL    HW1 5516   1.685   2.055   0.357
  453SOL    HW2 5517   1.608   2.160   0.279
  454SOL     OW 5518   0.923   9.655   4.514
  454SOL    HW1 5519   0.934   9.577   4.569
  454SOL    HW2 5520   0.834   9.686   4.533
  455SOL     OW 5521   4.952   1.993   0.776
  455SOL    HW1 5522   4.934   1.899   0.775
  455SOL    HW2 5523   4.865   2.034   0.778
  456SOL     OW 5524   6.049   8.327   3.788
  456SOL    HW1 5525   6.010   8.412   3.766
  456SOL    HW2 5526   6.001   8.265   3.733
  457SOL     OW 5527   6.204   7.932   1.586
  457SOL    HW1 5528   6.171   7.964   1.670
  457SOL    HW2 5529   6.191   8.005   1.525
  458SOL     OW 5530   2.789   6.905   2.521
  458SOL    HW1 5531   2.809   6.998   2.529
  458SOL    HW2 5532   2.771   6.875   2.610
  459SOL     OW 5533   6.888   5.309   0.525
  459SOL    HW1 5534   6.912   5.267   0.608
  459SOL    HW2 5535   6.793   5.311   0.526
  460SOL     OW 5536   0.820   3.678   5.151
  460SOL    HW1 5537   0.818   3.719   5.064
  460SOL    HW2 5538   0.834   3.585   5.133
  461SOL     OW 5539   5.553   1.236   1.806
  461SOL    HW1 5540   5.505   1.205   1.729
  461SOL    HW2 5541   5.645   1.236   1.779
  462SOL     OW 5542   2.143   3.844   2.603
  462SOL    HW1 5543   2.226   3.849   2.555
  462SOL    HW2 5544   2.120   3.935   2.621
  463SOL     OW 5545   4.829   3.558   2.369
  463SOL    HW1 5546   4.797   3.562   2.459
  463SOL    HW2 5547   4.757   3.590   2.316
  464SOL     OW 5548   1.817   3.573   6.019
  464SOL    HW1 5549   1.882   3.571   5.948
  464SOL    HW2 5550   1.749   3.633   5.986
  465SOL     OW 5551   2.079   4.784   2.122
  465SOL    HW1 5552   2.094   4.872   2.156
  465SOL    HW2 5553   2.164   4.741   2.128
  466SOL     OW 5554   5.144   8.445   4.200
  466SOL    HW1 5555   5.216   8.498   4.166
  466SOL    HW2 5556   5.187   8.367   4.235
  467SOL     OW 5557   7.186   4.444   2.555
  467SOL    HW1 5558   7.141   4.511   2.503
  467SOL    HW2 5559   7.192   4.483   2.643
  468SOL     OW 5560  -1.401   3.297   5.269
  468SOL    HW1 5561  -1.390   3.282   5.176
  468SOL    HW2 5562  -1.495   3.305   5.282
  469SOL     OW 5563   3.705   3.159   1.202
  469SOL    HW1 5564   3.633   3.196   1.253
  469SOL    HW2 5565   3.775   3.144   1.265
  470SOL     OW 5566   3.196   3.802   0.187
  470SOL    HW1 5567   3.123   3.741   0.199
  470SOL    HW2 5568   3.228   3.784   0.099
  471SOL     OW 5569   0.431   4.270   3.423
  471SOL    HW1 5570   0.440   4.366   3.422
  471SOL    HW2 5571   0.492   4.241   3.491
  472SOL     OW 5572   7.885   5.196   1.568
  472SOL    HW1 5573   7.850   5.114   1.604
  472SOL    HW2 5574   7.979   5.191   1.585
  473SOL     OW 5575   5.547   6.452   0.638
  473SOL    HW1 5576   5.468   6.476   0.590
  473SOL    HW2 5577   5.515   6.403   0.713
  474SOL     OW 5578   7.058   0.750   0.219
  474SOL    HW1 5579   7.135   0.704   0.254
  474SOL    HW2 5580   6.998   0.756   0.293
  475SOL     OW 5581   4.577   8.460   3.046
  475SOL    HW1 5582   4.591   8.367   3.062
  475SOL    HW2 5583   4.639   8.504   3.103
  476SOL     OW 5584   7.263   6.182   0.754
  476SOL    HW1 5585   7.306   6.105   0.791
  476SOL    HW2 5586   7.283   6.253   0.815
  477SOL     OW 5587   5.817   2.838   2.340
  477SOL    HW1 5588   5.785   2.915   2.294
  477SOL    HW2 5589   5.786   2.850   2.430
  478SOL     OW 5590   4.643   6.913   1.235
  478SOL    HW1 5591   4.625   6.890   1.326
  478SOL    HW2 5592   4.732   6.951   1.237
  479SOL     OW 5593   6.861   3.309   0.336
  479SOL    HW1 5594   6.832   3.255   0.263
  479SOL    HW2 5595   6.855   3.253   0.413
  480SOL     OW 5596   6.378   9.840   5.348
  480SOL    HW1 5597   6.423   9.828   5.432
  480SOL    HW2 5598   6.449   9.848   5.284
  481SOL     OW 5599   8.770   7.959   1.391
  481SOL    HW1 5600   8.800   7.950   1.301
  481SOL    HW2 5601   8.682   7.922   1.392
  482SOL     OW 5602   3.363   4.954   5.287
  482SOL    HW1 5603   3.327   4.904   5.360
  482SOL    HW2 5604   3.347   4.901   5.210
  483SOL     OW 5605   1.608   2.936   4.496
  483SOL    HW1 5606   1.670   3.006   4.516
  483SOL    HW2 5607   1.556   2.927   4.576
  484SOL     OW 5608   4.622   1.499   0.390
  484SOL    HW1 5609   4.683   1.501   0.316
  484SOL    HW2 5610   4.562   1.571   0.373
  485SOL     OW 5611   2.261   4.934   1.695
  485SOL    HW1 5612   2.284   4.957   1.785
  485SOL    HW2 5613   2.344   4.909   1.655
  486SOL     OW 5614   4.957   7.552   0.857
  486SOL    HW1 5615   5.024   7.509   0.804
  486SOL    HW2 5616   4.989   7.642   0.868
  487SOL     OW 5617   5.815   3.408   0.812
  487SOL    HW1 5618   5.749   3.436   0.748
  487SOL    HW2 5619   5.834   3.317   0.789
  488SOL     OW 5620   1.863   5.574   6.070
  488SOL    HW1 5621   1.827   5.660   6.089
  488SOL    HW2 5622   1.930   5.561   6.138
  489SOL     OW 5623   1.533   8.989   3.818
  489SOL    HW1 5624   1.504   8.937   3.743
  489SOL    HW2 5625   1.571   8.925   3.878
  490SOL     OW 5626   5.095   9.303   5.226
  490SOL    HW1 5627   5.097   9.333   5.135
  490SOL    HW2 5628   5.026   9.356   5.267
  491SOL     OW 5629   3.088   6.570   3.099
  491SOL    HW1 5630   3.000   6.589   3.066
  491SOL    HW2 5631   3.129   6.656   3.109
  492SOL     OW 5632   8.871   5.886   0.337
  492SOL    HW1 5633   8.845   5.794   0.348
  492SOL    HW2 5634   8.963   5.888   0.364
  493SOL     OW 5635   1.787   3.702   5.203
  493SOL    HW1 5636   1.709   3.699   5.147
  493SOL    HW2 5637   1.753   3.723   5.290
  494SOL     OW 5638   0.791   4.831   2.699
  494SOL    HW1 5639   0.747   4.913   2.721
  494SOL    HW2 5640   0.723   4.778   2.658
  495SOL     OW 5641   5.406   4.341   0.320
  495SOL    HW1 5642   5.424   4.387   0.402
  495SOL    HW2 5643   5.490   4.339   0.275
  496SOL     OW 5644  -0.095   3.287   4.854
  496SOL    HW1 5645  -0.057   3.363   4.897
  496SOL    HW2 5646  -0.086   3.216   4.918
  497SOL     OW 5647   5.160   3.272   4.714
  497SOL    HW1 5648   5.178   3.182   4.688
  497SOL    HW2 5649   5.146   3.267   4.809
  498SOL     OW 5650   6.559   2.157   1.205
  498SOL    HW1 5651   6.542   2.218   1.277
  498SOL    HW2 5652   6.525   2.073   1.236
  499SOL     OW 5653   1.675   6.879   3.212
  499SOL    HW1 5654   1.651   6.969   3.194
  499SOL    HW2 5655   1.667   6.870   3.307
  500SOL     OW 5656   4.499   3.031   4.857
  500SOL    HW1 5657   4.496   2.984   4.774
  500SOL    HW2 5658   4.465   3.118   4.837
  501SOL     OW 5659   1.538   3.892   1.025
  501SOL    HW1 5660   1.627   3.896   1.061
  501SOL    HW2 5661   1.507   3.804   1.045
  502SOL     OW 5662   5.367   8.155   3.062
  502SOL    HW1 5663   5.368   8.244   3.098
  502SOL    HW2 5664   5.281   8.146   3.022
  503SOL     OW 5665   3.050   9.052   4.785
  503SOL    HW1 5666   3.132   9.003   4.780
  503SOL    HW2 5667   3.077   9.144   4.783
  504SOL     OW 5668   5.689   7.466   0.612
  504SOL    HW1 5669   5.603   7.481   0.650
  504SOL    HW2 5670   5.684   7.379   0.573
  505SOL     OW 5671   5.327   9.624   5.468
  505SOL    HW1 5672   5.273   9.633   5.546
  505SOL    HW2 5673   5.350   9.714   5.444
  506SOL     OW 5674   3.981   1.051   1.391
  506SOL    HW1 5675   3.939   0.966   1.374
  506SOL    HW2 5676   4.072   1.038   1.363
  507SOL     OW 5677   2.509   3.650   0.133
  507SOL    HW1 5678   2.462   3.666   0.050
  507SOL    HW2 5679   2.586   3.599   0.108
  508SOL     OW 5680   3.392   5.212   1.147
  508SOL    HW1 5681   3.409   5.263   1.226
  508SOL    HW2 5682   3.468   5.230   1.091
  509SOL     OW 5683   5.634   3.484   1.540
  509SOL    HW1 5684   5.633   3.553   1.473
  509SOL    HW2 5685   5.601   3.406   1.495
  510SOL     OW 5686   1.834   6.727   2.161
  510SOL    HW1 5687   1.855   6.676   2.083
  510SOL    HW2 5688   1.891   6.692   2.229
  511SOL     OW 5689   6.283   4.683   1.896
  511SOL    HW1 5690   6.233   4.619   1.845
  511SOL    HW2 5691   6.289   4.759   1.838
  512SOL     OW 5692   0.283   2.993   1.841
  512SOL    HW1 5693   0.291   3.038   1.757
  512SOL    HW2 5694   0.366   2.948   1.852
  513SOL     OW 5695   0.445   7.688   4.369
  513SOL    HW1 5696   0.354   7.691   4.340
  513SOL    HW2 5697   0.467   7.595   4.370
  514SOL     OW 5698   7.429   5.131   2.878
  514SOL    HW1 5699   7.458   5.137   2.787
  514SOL    HW2 5700   7.488   5.066   2.918
  515SOL     OW 5701   7.437   4.225   2.622
  515SOL    HW1 5702   7.455   4.191   2.534
  515SOL    HW2 5703   7.447   4.149   2.679
  516SOL     OW 5704   6.856   7.663   3.209
  516SOL    HW1 5705   6.928   7.617   3.252
  516SOL    HW2 5706   6.781   7.649   3.266
  517SOL     OW 5707   8.732   6.498   1.482
  517SOL    HW1 5708   8.773   6.496   1.395
  517SOL    HW2 5709   8.769   6.576   1.524
  518SOL     OW 5710   4.192   4.614   0.984
  518SOL    HW1 5711   4.162   4.543   0.928
  518SOL    HW2 5712   4.112   4.655   1.016
  519SOL     OW 5713   5.125   1.053   1.355
  519SOL    HW1 5714   5.061   1.099   1.410
  519SOL    HW2 5715   5.121   0.962   1.385
  520SOL     OW 5716   7.158   7.708   3.289
  520SOL    HW1 5717   7.175   7.675   3.201
  520SOL    HW2 5718   7.189   7.639   3.348
  521SOL     OW 5719   7.690   4.664   1.357
  521SOL    HW1 5720   7.702   4.757   1.335
  521SOL    HW2 5721   7.776   4.625   1.344
  522SOL     OW 5722   2.407   3.241   0.077
  522SOL    HW1 5723   2.407   3.149   0.048
  522SOL    HW2 5724   2.350   3.286   0.014
  523SOL     OW 5725   0.606   4.951   4.084
  523SOL    HW1 5726   0.675   4.979   4.145
  523SOL    HW2 5727   0.531   4.933   4.140
  524SOL     OW 5728   5.375   2.100   2.159
  524SOL    HW1 5729   5.389   2.031   2.224
  524SOL    HW2 5730   5.280   2.101   2.145
  525SOL     OW 5731   2.263   8.970   5.716
  525SOL    HW1 5732   2.317   8.989   5.792
  525SOL    HW2 5733   2.183   9.021   5.729
  526SOL     OW 5734   1.557   9.583   4.802
  526SOL    HW1 5735   1.580   9.622   4.717
  526SOL    HW2 5736   1.462   9.589   4.806
  527SOL     OW 5737   7.803   4.880   0.521
  527SOL    HW1 5738   7.766   4.865   0.434
  527SOL    HW2 5739   7.772   4.967   0.546
  528SOL     OW 5740   6.695   8.239   6.106
  528SOL    HW1 5741   6.613   8.191   6.118
  528SOL    HW2 5742   6.677   8.326   6.141
  529SOL     OW 5743   2.553   0.873   0.732
  529SOL    HW1 5744   2.609   0.882   0.809
  529SOL    HW2 5745   2.610   0.890   0.657
  530SOL     OW 5746   8.724   8.923   3.144
  530SOL    HW1 5747   8.683   8.956   3.224
  530SOL    HW2 5748   8.787   8.991   3.121
  531SOL     OW 5749   4.002   2.335   2.236
  531SOL    HW1 5750   3.991   2.250   2.194
  531SOL    HW2 5751   3.974   2.322   2.326
  532SOL     OW 5752   7.525   3.181   1.784
  532SOL    HW1 5753   7.597   3.243   1.792
  532SOL    HW2 5754   7.470   3.216   1.714
  533SOL     OW 5755   3.186   6.550   1.360
  533SOL    HW1 5756   3.243   6.473   1.348
  533SOL    HW2 5757   3.113   6.536   1.300
  534SOL     OW 5758   0.787   8.372   4.745
  534SOL    HW1 5759   0.833   8.329   4.673
  534SOL    HW2 5760   0.815   8.325   4.823
  535SOL     OW 5761   2.419   5.892   0.209
  535SOL    HW1 5762   2.432   5.832   0.136
  535SOL    HW2 5763   2.356   5.957   0.176
  536SOL     OW 5764  -0.220   7.086   5.900
  536SOL    HW1 5765  -0.281   7.013   5.889
  536SOL    HW2 5766  -0.195   7.082   5.992
  537SOL     OW 5767  -0.914   4.219   3.955
  537SOL    HW1 5768  -0.983   4.226   4.022
  537SOL    HW2 5769  -0.842   4.272   3.990
  538SOL     OW 5770   0.481   5.784   5.476
  538SOL    HW1 5771   0.430   5.800   5.555
  538SOL    HW2 5772   0.418   5.794   5.404
  539SOL     OW 5773   1.040   4.661   4.642
  539SOL    HW1 5774   1.068   4.628   4.556
  539SOL    HW2 5775   1.122   4.671   4.690
  540SOL     OW 5776   3.352   5.037   0.100
  540SOL    HW1 5777   3.273   5.061   0.149
  540SOL    HW2 5778   3.390   5.120   0.073
  541SOL     OW 5779   5.073   9.354   4.969
  541SOL    HW1 5780   4.998   9.312   4.928
  541SOL    HW2 5781   5.142   9.352   4.902
  542SOL     OW 5782   3.722   2.759   1.832
  542SOL    HW1 5783   3.645   2.724   1.876
  542SOL    HW2 5784   3.784   2.685   1.831
  543SOL     OW 5785   3.912   4.123   4.253
  543SOL    HW1 5786   3.873   4.124   4.166
  543SOL    HW2 5787   3.840   4.097   4.311
  544SOL     OW 5788   0.623   5.976   4.393
  544SOL    HW1 5789   0.545   6.030   4.408
  544SOL    HW2 5790   0.613   5.943   4.304
  545SOL     OW 5791  -0.327   2.962   2.558
  545SOL    HW1 5792  -0.411   2.926   2.530
  545SOL    HW2 5793  -0.316   3.042   2.506
  546SOL     OW 5794   5.309   3.977   4.949
  546SOL    HW1 5795   5.330   3.964   4.856
  546SOL    HW2 5796   5.284   3.890   4.980
  547SOL     OW 5797   1.185   1.239   1.075
  547SOL    HW1 5798   1.191   1.241   1.171
  547SOL    HW2 5799   1.162   1.328   1.051
  548SOL     OW 5800   2.464   4.146   0.534
  548SOL    HW1 5801   2.392   4.207   0.553
  548SOL    HW2 5802   2.433   4.061   0.565
  549SOL     OW 5803   6.746   5.356   0.192
  549SOL    HW1 5804   6.710   5.379   0.278
  549SOL    HW2 5805   6.838   5.335   0.209
  550SOL     OW 5806   0.788   7.031   5.243
  550SOL    HW1 5807   0.721   7.100   5.237
  550SOL    HW2 5808   0.838   7.040   5.162
  551SOL     OW 5809   2.553   5.218   4.591
  551SOL    HW1 5810   2.461   5.219   4.617
  551SOL    HW2 5811   2.597   5.275   4.653
  552SOL     OW 5812   3.266   4.790   5.088
  552SOL    HW1 5813   3.231   4.840   5.014
  552SOL    HW2 5814   3.207   4.716   5.098
  553SOL     OW 5815   4.553   8.708   3.550
  553SOL    HW1 5816   4.643   8.698   3.519
  553SOL    HW2 5817   4.538   8.631   3.605
  554SOL     OW 5818   6.530   6.985   5.317
  554SOL    HW1 5819   6.450   6.977   5.265
  554SOL    HW2 5820   6.569   6.898   5.315
  555SOL     OW 5821   3.563   5.046   1.437
  555SOL    HW1 5822   3.514   5.008   1.511
  555SOL    HW2 5823   3.513   5.124   1.414
  556SOL     OW 5824   5.709   4.549   3.166
  556SOL    HW1 5825   5.618   4.579   3.162
  556SOL    HW2 5826   5.751   4.610   3.227
  557SOL     OW 5827   6.205   1.341   2.190
  557SOL    HW1 5828   6.165   1.358   2.105
  557SOL    HW2 5829   6.193   1.423   2.238
  558SOL     OW 5830   2.096   1.191   1.481
  558SOL    HW1 5831   2.063   1.242   1.555
  558SOL    HW2 5832   2.125   1.257   1.417
  559SOL     OW 5833   2.557   8.543   6.215
  559SOL    HW1 5834   2.588   8.580   6.133
  559SOL    HW2 5835   2.590   8.453   6.215
  560SOL     OW 5836   5.546   4.248   4.865
  560SOL    HW1 5837   5.461   4.276   4.834
  560SOL    HW2 5838   5.580   4.323   4.914
  561SOL     OW 5839   1.694   7.205   5.724
  561SOL    HW1 5840   1.742   7.284   5.747
  561SOL    HW2 5841   1.664   7.220   5.634
  562SOL     OW 5842   8.643   7.439   0.496
  562SOL    HW1 5843   8.680   7.494   0.427
  562SOL    HW2 5844   8.688   7.468   0.576
  563SOL     OW 5845   9.308   7.386   0.560
  563SOL    HW1 5846   9.387   7.410   0.511
  563SOL    HW2 5847   9.341   7.358   0.646
  564SOL     OW 5848   4.522   3.943   0.100
  564SOL    HW1 5849   4.600   3.998   0.096
  564SOL    HW2 5850   4.549   3.859   0.063
  565SOL     OW 5851   0.138   4.880   4.991
  565SOL    HW1 5852   0.077   4.896   5.063
  565SOL    HW2 5853   0.088   4.829   4.928
  566SOL     OW 5854  -0.224   3.555   3.187
  566SOL    HW1 5855  -0.246   3.630   3.241
  566SOL    HW2 5856  -0.168   3.501   3.243
  567SOL     OW 5857   3.446   9.107   4.064
  567SOL    HW1 5858   3.410   9.119   4.152
  567SOL    HW2 5859   3.541   9.113   4.076
  568SOL     OW 5860   1.465   1.787   1.248
  568SOL    HW1 5861   1.521   1.754   1.177
  568SOL    HW2 5862   1.494   1.738   1.325
  569SOL     OW 5863   8.464   5.944   0.079
  569SOL    HW1 5864   8.544   5.989   0.109
  569SOL    HW2 5865   8.407   6.015   0.049
  570SOL     OW 5866   4.963   6.589   0.981
  570SOL    HW1 5867   5.048   6.547   0.992
  570SOL    HW2 5868   4.967   6.666   1.037
  571SOL     OW 5869   0.294   8.513   5.021
  571SOL    HW1 5870   0.324   8.588   4.968
  571SOL    HW2 5871   0.293   8.440   4.960
  572SOL     OW 5872   1.294   3.136   2.738
  572SOL    HW1 5873   1.246   3.090   2.807
  572SOL    HW2 5874   1.298   3.227   2.768
  573SOL     OW 5875   5.171   5.018   5.544
  573SOL    HW1 5876   5.192   4.961   5.618
  573SOL    HW2 5877   5.145   5.101   5.585
  574SOL     OW 5878   5.613   4.289   5.690
  574SOL    HW1 5879   5.548   4.264   5.755
  574SOL    HW2 5880   5.697   4.275   5.734
  575SOL     OW 5881   1.723   8.791   5.973
  575SOL    HW1 5882   1.748   8.778   6.065
  575SOL    HW2 5883   1.806   8.791   5.925
  576SOL     OW 5884   4.186   6.520   1.425
  576SOL    HW1 5885   4.123   6.591   1.407
  576SOL    HW2 5886   4.165   6.491   1.514
  577SOL     OW 5887   5.941   3.941   2.464
  577SOL    HW1 5888   5.882   3.960   2.536
  577SOL    HW2 5889   5.935   4.017   2.407
  578SOL     OW 5890   3.838   3.747   5.606
  578SOL    HW1 5891   3.916   3.802   5.598
  578SOL    HW2 5892   3.865   3.662   5.571
  579SOL     OW 5893   5.244   6.956   5.272
  579SOL    HW1 5894   5.244   7.003   5.356
  579SOL    HW2 5895   5.230   6.864   5.297
  580SOL     OW 5896   4.373   2.580   1.037
  580SOL    HW1 5897   4.442   2.564   1.102
  580SOL    HW2 5898   4.339   2.667   1.060
  581SOL     OW 5899   0.900   4.977   3.797
  581SOL    HW1 5900   0.885   4.909   3.730
  581SOL    HW2 5901   0.816   5.021   3.806
  582SOL     OW 5902   5.612   6.379   2.498
  582SOL    HW1 5903   5.681   6.424   2.548
  582SOL    HW2 5904   5.568   6.450   2.451
  583SOL     OW 5905   2.008   2.726   4.432
  583SOL    HW1 5906   1.987   2.684   4.348
  583SOL    HW2 5907   1.928   2.720   4.483
  584SOL     OW 5908   6.718   2.402   1.034
  584SOL    HW1 5909   6.681   2.314   1.045
  584SOL    HW2 5910   6.812   2.388   1.031
  585SOL     OW 5911   4.419   8.191   5.839
  585SOL    HW1 5912   4.511   8.195   5.814
  585SOL    HW2 5913   4.372   8.232   5.766
  586SOL     OW 5914   3.474   4.114   3.255
  586SOL    HW1 5915   3.473   4.187   3.194
  586SOL    HW2 5916   3.558   4.121   3.300
  587SOL     OW 5917   7.451   3.693   1.889
  587SOL    HW1 5918   7.380   3.757   1.890
  587SOL    HW2 5919   7.407   3.609   1.906
  588SOL     OW 5920   8.152   2.831   0.052
  588SOL    HW1 5921   8.150   2.736   0.046
  588SOL    HW2 5922   8.219   2.850   0.118
  589SOL     OW 5923   3.125  10.252   5.821
  589SOL    HW1 5924   3.188  10.303   5.769
  589SOL    HW2 5925   3.134  10.162   5.789
  590SOL     OW 5926   4.992   0.667   0.852
  590SOL    HW1 5927   4.907   0.623   0.855
  590SOL    HW2 5928   4.982   0.741   0.912
  591SOL     OW 5929   5.567   3.215   3.255
  591SOL    HW1 5930   5.554   3.166   3.174
  591SOL    HW2 5931   5.500   3.284   3.253
  592SOL     OW 5932   6.373   6.630   1.152
  592SOL    HW1 5933   6.346   6.669   1.069
  592SOL    HW2 5934   6.337   6.542   1.150
  593SOL     OW 5935   3.754   6.087   5.820
  593SOL    HW1 5936   3.785   6.176   5.801
  593SOL    HW2 5937   3.809   6.030   5.766
  594SOL     OW 5938   4.606   8.875   3.055
  594SOL    HW1 5939   4.527   8.929   3.053
  594SOL    HW2 5940   4.585   8.800   2.999
  595SOL     OW 5941   2.953   2.212   3.262
  595SOL    HW1 5942   2.991   2.296   3.237
  595SOL    HW2 5943   3.029   2.155   3.276
  596SOL     OW 5944   6.283   8.014   5.585
  596SOL    HW1 5945   6.248   7.999   5.497
  596SOL    HW2 5946   6.378   8.008   5.575
  597SOL     OW 5947  -0.327   5.908   4.355
  597SOL    HW1 5948  -0.325   5.994   4.313
  597SOL    HW2 5949  -0.335   5.927   4.449
  598SOL     OW 5950   6.238   4.571   1.507
  598SOL    HW1 5951   6.195   4.648   1.544
  598SOL    HW2 5952   6.281   4.529   1.582
  599SOL     OW 5953   6.258   4.323   0.096
  599SOL    HW1 5954   6.272   4.393   0.160
  599SOL    HW2 5955   6.312   4.251   0.127
  600SOL     OW 5956   6.640   4.068   1.969
  600SOL    HW1 5957   6.705   4.004   1.999
  600SOL    HW2 5958   6.590   4.090   2.048
  601SOL     OW 5959   3.783   4.069   0.491
  601SOL    HW1 5960   3.856   4.079   0.553
  601SOL    HW2 5961   3.757   4.159   0.470
  602SOL     OW 5962   2.866   2.290   0.452
  602SOL    HW1 5963   2.876   2.207   0.498
  602SOL    HW2 5964   2.955   2.322   0.439
  603SOL     OW 5965   5.362   4.112   1.871
  603SOL    HW1 5966   5.324   4.164   1.800
  603SOL    HW2 5967   5.326   4.150   1.951
  604SOL     OW 5968   2.309   6.168   2.587
  604SOL    HW1 5969   2.224   6.160   2.544
  604SOL    HW2 5970   2.290   6.164   2.680
  605SOL     OW 5971   0.989   3.237   0.495
  605SOL    HW1 5972   1.066   3.197   0.454
  605SOL    HW2 5973   1.024   3.288   0.568
  606SOL     OW 5974   6.422   6.217   3.677
  606SOL    HW1 5975   6.512   6.251   3.683
  606SOL    HW2 5976   6.432   6.128   3.642
  607SOL     OW 5977   5.437   6.212   1.509
  607SOL    HW1 5978   5.480   6.144   1.457
  607SOL    HW2 5979   5.503   6.238   1.573
  608SOL     OW 5980   1.666   8.400   2.188
  608SOL    HW1 5981   1.692   8.491   2.181
  608SOL    HW2 5982   1.583   8.402   2.235
  609SOL     OW 5983  -0.416   5.173   6.045
  609SOL    HW1 5984  -0.352   5.202   6.111
  609SOL    HW2 5985  -0.408   5.237   5.974
  610SOL     OW 5986   4.692   8.007   5.910
  610SOL    HW1 5987   4.726   8.082   5.861
  610SOL    HW2 5988   4.608   7.987   5.868
  611SOL     OW 5989   4.901   3.203   0.681
  611SOL    HW1 5990   4.809   3.183   0.667
  611SOL    HW2 5991   4.943   3.186   0.596
  612SOL     OW 5992   1.382   2.948   4.007
  612SOL    HW1 5993   1.442   2.943   3.932
  612SOL    HW2 5994   1.429   2.999   4.072
  613SOL     OW 5995   2.330   9.344   5.414
  613SOL    HW1 5996   2.363   9.431   5.433
  613SOL    HW2 5997   2.387   9.285   5.464
  614SOL     OW 5998   2.123   2.423   0.556
  614SOL    HW1 5999   2.103   2.512   0.583
  614SOL    HW2 6000   2.062   2.405   0.484
  615SOL     OW 6001   1.057   9.096   5.704
  615SOL    HW1 6002   1.126   9.089   5.770
  615SOL    HW2 6003   0.975   9.081   5.752
  616SOL     OW 6004   6.649   5.973   4.216
  616SOL    HW1 6005   6.718   6.003   4.158
  616SOL    HW2 6006   6.677   5.886   4.244
  617SOL     OW 6007   1.846   7.130   3.414
  617SOL    HW1 6008   1.881   7.047   3.445
  617SOL    HW2 6009   1.866   7.131   3.320
  618SOL     OW 6010   2.241   4.473   3.240
  618SOL    HW1 6011   2.285   4.518   3.313
  618SOL    HW2 6012   2.294   4.495   3.163
  619SOL     OW 6013   5.722   3.502   1.807
  619SOL    HW1 6014   5.695   3.414   1.832
  619SOL    HW2 6015   5.697   3.509   1.714
  620SOL     OW 6016   1.427   8.175   4.694
  620SOL    HW1 6017   1.449   8.083   4.707
  620SOL    HW2 6018   1.479   8.202   4.619
  621SOL     OW 6019   6.253   9.282   5.036
  621SOL    HW1 6020   6.170   9.234   5.029
  621SOL    HW2 6021   6.232   9.359   5.088
  622SOL     OW 6022   1.265   7.402   3.809
  622SOL    HW1 6023   1.239   7.483   3.853
  622SOL    HW2 6024   1.300   7.430   3.725
  623SOL     OW 6025   0.860   7.366   3.087
  623SOL    HW1 6026   0.934   7.419   3.115
  623SOL    HW2 6027   0.887   7.275   3.103
  624SOL     OW 6028  -0.053   6.120   5.372
  624SOL    HW1 6029  -0.051   6.049   5.307
  624SOL    HW2 6030   0.026   6.171   5.353
  625SOL     OW 6031   5.182   9.039   4.427
  625SOL    HW1 6032   5.273   9.035   4.397
  625SOL    HW2 6033   5.153   8.948   4.430
  626SOL     OW 6034   0.299   8.133   4.288
  626SOL    HW1 6035   0.211   8.120   4.324
  626SOL    HW2 6036   0.294   8.216   4.241
  627SOL     OW 6037  -0.015   4.716   6.110
  627SOL    HW1 6038  -0.058   4.700   6.026
  627SOL    HW2 6039  -0.082   4.697   6.175
  628SOL     OW 6040   3.565   3.458   0.708
  628SOL    HW1 6041   3.630   3.440   0.776
  628SOL    HW2 6042   3.577   3.551   0.688
  629SOL     OW 6043  -1.696   3.450   5.365
  629SOL    HW1 6044  -1.741   3.367   5.379
  629SOL    HW2 6045  -1.754   3.499   5.307
  630SOL     OW 6046   3.339   3.550   5.986
  630SOL    HW1 6047   3.265   3.605   6.009
  630SOL    HW2 6048   3.405   3.568   6.053
  631SOL     OW 6049   2.064   3.524   1.968
  631SOL    HW1 6050   1.987   3.470   1.952
  631SOL    HW2 6051   2.030   3.602   2.012
  632SOL     OW 6052   4.084   6.185   6.099
  632SOL    HW1 6053   4.163   6.228   6.134
  632SOL    HW2 6054   4.101   6.177   6.005
  633SOL     OW 6055   5.180   1.852   2.970
  633SOL    HW1 6056   5.126   1.889   2.899
  633SOL    HW2 6057   5.246   1.919   2.987
  634SOL     OW 6058   0.700  10.244   6.054
  634SOL    HW1 6059   0.670  10.311   5.992
  634SOL    HW2 6060   0.774  10.202   6.010
  635SOL     OW 6061   6.588   9.104   4.740
  635SOL    HW1 6062   6.555   9.106   4.650
  635SOL    HW2 6063   6.659   9.168   4.740
  636SOL     OW 6064   1.528   1.954   2.432
  636SOL    HW1 6065   1.568   1.903   2.502
  636SOL    HW2 6066   1.512   1.892   2.362
  637SOL     OW 6067   5.104   8.882   3.845
  637SOL    HW1 6068   5.031   8.922   3.798
  637SOL    HW2 6069   5.067   8.802   3.882
  638SOL     OW 6070   1.532   9.417   5.127
  638SOL    HW1 6071   1.608   9.360   5.141
  638SOL    HW2 6072   1.513   9.453   5.214
  639SOL     OW 6073   8.361   9.240   3.706
  639SOL    HW1 6074   8.273   9.260   3.674
  639SOL    HW2 6075   8.350   9.162   3.760
  640SOL     OW 6076   5.516   2.802   3.899
  640SOL    HW1 6077   5.489   2.776   3.810
  640SOL    HW2 6078   5.526   2.720   3.946
  641SOL     OW 6079   7.612   6.917   1.056
  641SOL    HW1 6080   7.568   6.893   0.974
  641SOL    HW2 6081   7.673   6.987   1.030
  642SOL     OW 6082   4.515   8.640   6.205
  642SOL    HW1 6083   4.436   8.692   6.214
  642SOL    HW2 6084   4.554   8.638   6.293
  643SOL     OW 6085   0.110   3.256   3.592
  643SOL    HW1 6086   0.119   3.351   3.600
  643SOL    HW2 6087   0.166   3.221   3.661
  644SOL     OW 6088   3.449   5.396   1.341
  644SOL    HW1 6089   3.388   5.444   1.397
  644SOL    HW2 6090   3.523   5.456   1.331
  645SOL     OW 6091   1.967   4.772   0.367
  645SOL    HW1 6092   1.928   4.783   0.454
  645SOL    HW2 6093   1.896   4.794   0.306
  646SOL     OW 6094   7.216   9.262   3.780
  646SOL    HW1 6095   7.293   9.319   3.785
  646SOL    HW2 6096   7.163   9.286   3.856
  647SOL     OW 6097   5.812   3.302   2.391
  647SOL    HW1 6098   5.810   3.208   2.375
  647SOL    HW2 6099   5.790   3.342   2.306
  648SOL     OW 6100   7.368   5.881   2.823
  648SOL    HW1 6101   7.452   5.839   2.843
  648SOL    HW2 6102   7.355   5.867   2.729
  649SOL     OW 6103   7.534   5.200   1.227
  649SOL    HW1 6104   7.518   5.114   1.188
  649SOL    HW2 6105   7.620   5.193   1.268
  650SOL     OW 6106   6.308   0.725   0.738
  650SOL    HW1 6107   6.343   0.714   0.649
  650SOL    HW2 6108   6.266   0.642   0.758
  651SOL     OW 6109   5.983   4.254   3.656
  651SOL    HW1 6110   5.934   4.311   3.597
  651SOL    HW2 6111   6.005   4.177   3.604
  652SOL     OW 6112   5.320   3.978   2.304
  652SOL    HW1 6113   5.371   3.963   2.224
  652SOL    HW2 6114   5.374   4.037   2.356
  653SOL     OW 6115   5.829   1.749   2.712
  653SOL    HW1 6116   5.742   1.736   2.751
  653SOL    HW2 6117   5.882   1.678   2.748
  654SOL     OW 6118   8.537   8.069   2.621
  654SOL    HW1 6119   8.517   8.006   2.551
  654SOL    HW2 6120   8.583   8.018   2.687
  655SOL     OW 6121   5.848   8.495   2.317
  655SOL    HW1 6122   5.880   8.430   2.255
  655SOL    HW2 6123   5.909   8.568   2.310
  656SOL     OW 6124   2.465   3.877   1.695
  656SOL    HW1 6125   2.395   3.913   1.750
  656SOL    HW2 6126   2.420   3.815   1.637
  657SOL     OW 6127  -0.170   5.518   3.883
  657SOL    HW1 6128  -0.144   5.610   3.897
  657SOL    HW2 6129  -0.265   5.522   3.876
  658SOL     OW 6130   0.353   0.442   0.395
  658SOL    HW1 6131   0.266   0.475   0.419
  658SOL    HW2 6132   0.364   0.468   0.304
  659SOL     OW 6133   6.305   4.113   2.799
  659SOL    HW1 6134   6.337   4.183   2.856
  659SOL    HW2 6135   6.275   4.159   2.720
  660SOL     OW 6136   5.598   6.450   1.228
  660SOL    HW1 6137   5.650   6.521   1.190
  660SOL    HW2 6138   5.621   6.451   1.321
  661SOL     OW 6139   4.654   6.824   1.516
  661SOL    HW1 6140   4.638   6.899   1.574
  661SOL    HW2 6141   4.610   6.751   1.559
  662SOL     OW 6142  -1.054   4.730   5.844
  662SOL    HW1 6143  -1.038   4.792   5.916
  662SOL    HW2 6144  -1.133   4.684   5.870
  663SOL     OW 6145  -0.488   2.789   2.809
  663SOL    HW1 6146  -0.459   2.798   2.718
  663SOL    HW2 6147  -0.531   2.703   2.811
  664SOL     OW 6148   2.352   9.963   4.946
  664SOL    HW1 6149   2.286  10.029   4.920
  664SOL    HW2 6150   2.363   9.909   4.868
  665SOL     OW 6151   1.789   5.110   5.504
  665SOL    HW1 6152   1.717   5.051   5.484
  665SOL    HW2 6153   1.752   5.198   5.493
  666SOL     OW 6154   5.761   3.916   1.635
  666SOL    HW1 6155   5.682   3.959   1.602
  666SOL    HW2 6156   5.833   3.971   1.604
  667SOL     OW 6157   7.812   9.845   5.004
  667SOL    HW1 6158   7.880   9.778   4.999
  667SOL    HW2 6159   7.762   9.835   4.922
  668SOL     OW 6160   7.159   8.110   5.170
  668SOL    HW1 6161   7.087   8.079   5.116
  668SOL    HW2 6162   7.119   8.132   5.254
  669SOL     OW 6163   4.139   6.542   5.837
  669SOL    HW1 6164   4.208   6.517   5.899
  669SOL    HW2 6165   4.120   6.462   5.788
  670SOL     OW 6166   3.168   7.443   1.748
  670SOL    HW1 6167   3.089   7.487   1.717
  670SOL    HW2 6168   3.226   7.441   1.672
  671SOL     OW 6169  -0.277   8.397   5.735
  671SOL    HW1 6170  -0.355   8.449   5.717
  671SOL    HW2 6171  -0.276   8.386   5.830
  672SOL     OW 6172   0.861   9.897   6.011
  672SOL    HW1 6173   0.868   9.961   6.082
  672SOL    HW2 6174   0.923   9.828   6.035
  673SOL     OW 6175   0.824  10.236   5.668
  673SOL    HW1 6176   0.871  10.205   5.746
  673SOL    HW2 6177   0.868  10.318   5.645
  674SOL     OW 6178  -0.580   3.654   3.286
  674SOL    HW1 6179  -0.504   3.703   3.317
  674SOL    HW2 6180  -0.553   3.562   3.289
  675SOL     OW 6181   4.471   0.701   0.670
  675SOL    HW1 6182   4.439   0.726   0.757
  675SOL    HW2 6183   4.496   0.784   0.630
  676SOL     OW 6184  -0.959   2.857   3.594
  676SOL    HW1 6185  -0.903   2.857   3.516
  676SOL    HW2 6186  -1.026   2.791   3.574
  677SOL     OW 6187   4.685   3.897   0.680
  677SOL    HW1 6188   4.649   3.899   0.591
  677SOL    HW2 6189   4.692   3.804   0.701
  678SOL     OW 6190   8.629   5.516   0.272
  678SOL    HW1 6191   8.706   5.555   0.314
  678SOL    HW2 6192   8.615   5.571   0.195
  679SOL     OW 6193   7.683   7.836   2.575
  679SOL    HW1 6194   7.682   7.895   2.650
  679SOL    HW2 6195   7.644   7.887   2.504
  680SOL     OW 6196   2.870   2.111   0.883
  680SOL    HW1 6197   2.859   2.024   0.845
  680SOL    HW2 6198   2.955   2.141   0.851
  681SOL     OW 6199   5.612   3.644   4.225
  681SOL    HW1 6200   5.601   3.664   4.132
  681SOL    HW2 6201   5.534   3.594   4.248
  682SOL     OW 6202   1.748   6.720   1.457
  682SOL    HW1 6203   1.665   6.762   1.479
  682SOL    HW2 6204   1.789   6.703   1.542
  683SOL     OW 6205   1.253   4.361   1.286
  683SOL    HW1 6206   1.258   4.439   1.232
  683SOL    HW2 6207   1.270   4.393   1.375
  684SOL     OW 6208   2.524   5.566   2.930
  684SOL    HW1 6209   2.462   5.526   2.991
  684SOL    HW2 6210   2.478   5.641   2.895
  685SOL     OW 6211   6.821   1.328   1.003
  685SOL    HW1 6212   6.896   1.386   0.995
  685SOL    HW2 6213   6.848   1.261   1.066
  686SOL     OW 6214   0.532   3.027   1.421
  686SOL    HW1 6215   0.563   2.944   1.386
  686SOL    HW2 6216   0.592   3.048   1.492
  687SOL     OW 6217   7.037   3.769   0.833
  687SOL    HW1 6218   7.001   3.846   0.788
  687SOL    HW2 6219   7.127   3.794   0.854
  688SOL     OW 6220   3.615   9.648   5.209
  688SOL    HW1 6221   3.563   9.718   5.248
  688SOL    HW2 6222   3.573   9.568   5.239
  689SOL     OW 6223   4.360   7.594   1.535
  689SOL    HW1 6224   4.338   7.687   1.532
  689SOL    HW2 6225   4.441   7.587   1.485
  690SOL     OW 6226   0.876   4.470   3.788
  690SOL    HW1 6227   0.965   4.441   3.809
  690SOL    HW2 6228   0.825   4.452   3.867
  691SOL     OW 6229   3.941   6.717   5.909
  691SOL    HW1 6230   4.012   6.661   5.879
  691SOL    HW2 6231   3.984   6.799   5.933
  692SOL     OW 6232   0.177   2.776   1.593
  692SOL    HW1 6233   0.181   2.751   1.685
  692SOL    HW2 6234   0.096   2.827   1.585
  693SOL     OW 6235   4.766   1.736   1.404
  693SOL    HW1 6236   4.750   1.827   1.380
  693SOL    HW2 6237   4.762   1.735   1.500
  694SOL     OW 6238  -0.532   6.225   4.495
  694SOL    HW1 6239  -0.562   6.154   4.438
  694SOL    HW2 6240  -0.529   6.302   4.439
  695SOL     OW 6241   3.397   5.061   1.833
  695SOL    HW1 6242   3.417   4.999   1.762
  695SOL    HW2 6243   3.455   5.135   1.818
  696SOL     OW 6244   6.005   8.454   5.551
  696SOL    HW1 6245   6.082   8.402   5.571
  696SOL    HW2 6246   5.955   8.455   5.633
  697SOL     OW 6247  -0.422   2.858   3.054
  697SOL    HW1 6248  -0.447   2.818   2.971
  697SOL    HW2 6249  -0.326   2.863   3.051
  698SOL     OW 6250   0.292   1.594   1.306
  698SOL    HW1 6251   0.320   1.669   1.253
  698SOL    HW2 6252   0.250   1.535   1.243
  699SOL     OW 6253   1.919   9.703   5.352
  699SOL    HW1 6254   1.956   9.718   5.265
  699SOL    HW2 6255   1.901   9.609   5.355
  700SOL     OW 6256   4.601   2.527   3.992
  700SOL    HW1 6257   4.541   2.496   3.924
  700SOL    HW2 6258   4.665   2.457   4.002
  701SOL     OW 6259   1.080   4.476   5.241
  701SOL    HW1 6260   1.132   4.527   5.178
  701SOL    HW2 6261   1.094   4.521   5.324
  702SOL     OW 6262   7.983   7.671   1.449
  702SOL    HW1 6263   7.975   7.728   1.526
  702SOL    HW2 6264   8.073   7.682   1.420
  703SOL     OW 6265   1.437   8.138   6.097
  703SOL    HW1 6266   1.356   8.096   6.069
  703SOL    HW2 6267   1.504   8.105   6.036
  704SOL     OW 6268   6.009   1.219   1.926
  704SOL    HW1 6269   5.975   1.153   1.987
  704SOL    HW2 6270   6.091   1.182   1.895
  705SOL     OW 6271   4.077   2.983   1.664
  705SOL    HW1 6272   4.131   3.060   1.652
  705SOL    HW2 6273   4.090   2.931   1.584
  706SOL     OW 6274   5.211   4.585   0.452
  706SOL    HW1 6275   5.257   4.594   0.536
  706SOL    HW2 6276   5.246   4.655   0.397
  707SOL     OW 6277   1.787   5.464   5.834
  707SOL    HW1 6278   1.783   5.371   5.858
  707SOL    HW2 6279   1.792   5.510   5.918
  708SOL     OW 6280   4.524   3.305   2.716
  708SOL    HW1 6281   4.602   3.359   2.711
  708SOL    HW2 6282   4.557   3.215   2.710
  709SOL     OW 6283   4.280   2.800   0.406
  709SOL    HW1 6284   4.342   2.819   0.476
  709SOL    HW2 6285   4.272   2.882   0.358
  710SOL     OW 6286   2.341   1.028   0.744
  710SOL    HW1 6287   2.341   1.049   0.837
  710SOL    HW2 6288   2.412   0.966   0.733
  711SOL     OW 6289   4.744   8.842   5.566
  711SOL    HW1 6290   4.791   8.908   5.515
  711SOL    HW2 6291   4.786   8.759   5.543
  712SOL     OW 6292   0.194   3.535   3.108
  712SOL    HW1 6293   0.257   3.497   3.046
  712SOL    HW2 6294   0.214   3.629   3.107
  713SOL     OW 6295   1.029   4.959   5.510
  713SOL    HW1 6296   0.956   4.912   5.550
  713SOL    HW2 6297   1.014   4.949   5.416
  714SOL     OW 6298   1.379   1.314   1.622
  714SOL    HW1 6299   1.296   1.360   1.635
  714SOL    HW2 6300   1.444   1.384   1.618
  715SOL     OW 6301   5.058   2.956   1.406
  715SOL    HW1 6302   5.082   2.864   1.398
  715SOL    HW2 6303   5.011   2.963   1.489
  716SOL     OW 6304   8.836   7.993   2.534
  716SOL    HW1 6305   8.928   7.995   2.556
  716SOL    HW2 6306   8.817   8.081   2.501
  717SOL     OW 6307   2.081   1.964   3.322
  717SOL    HW1 6308   2.030   1.977   3.402
  717SOL    HW2 6309   2.035   1.896   3.274
  718SOL     OW 6310   1.311   6.736   5.750
  718SOL    HW1 6311   1.253   6.687   5.808
  718SOL    HW2 6312   1.341   6.672   5.687
  719SOL     OW 6313   6.668   5.510   0.403
  719SOL    HW1 6314   6.736   5.575   0.419
  719SOL    HW2 6315   6.597   5.533   0.463
  720SOL     OW 6316   5.900   7.790   4.437
  720SOL    HW1 6317   5.811   7.824   4.433
  720SOL    HW2 6318   5.911   7.743   4.354
  721SOL     OW 6319   6.091   7.963   5.317
  721SOL    HW1 6320   6.015   8.010   5.284
  721SOL    HW2 6321   6.059   7.874   5.332
  722SOL     OW 6322  -0.865   3.490   4.358
  722SOL    HW1 6323  -0.793   3.545   4.328
  722SOL    HW2 6324  -0.830   3.444   4.434
  723SOL     OW 6325   5.265   6.876   2.172
  723SOL    HW1 6326   5.211   6.797   2.175
  723SOL    HW2 6327   5.273   6.896   2.078
  724SOL     OW 6328   6.268   7.721   6.018
  724SOL    HW1 6329   6.298   7.762   6.099
  724SOL    HW2 6330   6.255   7.629   6.041
  725SOL     OW 6331   7.272   7.149   0.870
  725SOL    HW1 6332   7.277   7.231   0.919
  725SOL    HW2 6333   7.216   7.169   0.795
  726SOL     OW 6334   5.258   8.853   6.144
  726SOL    HW1 6335   5.304   8.793   6.085
  726SOL    HW2 6336   5.173   8.866   6.103
  727SOL     OW 6337   3.869   9.760   5.320
  727SOL    HW1 6338   3.855   9.854   5.325
  727SOL    HW2 6339   3.808   9.731   5.251
  728SOL     OW 6340   2.450   6.217   2.317
  728SOL    HW1 6341   2.464   6.225   2.411
  728SOL    HW2 6342   2.432   6.124   2.303
  729SOL     OW 6343   2.173   3.196   3.768
  729SOL    HW1 6344   2.107   3.263   3.747
  729SOL    HW2 6345   2.171   3.190   3.863
  730SOL     OW 6346   5.416   8.556   4.167
  730SOL    HW1 6347   5.437   8.482   4.110
  730SOL    HW2 6348   5.494   8.611   4.165
  731SOL     OW 6349   0.797   4.118   2.940
  731SOL    HW1 6350   0.850   4.126   3.019
  731SOL    HW2 6351   0.859   4.121   2.868
  732SOL     OW 6352   4.928   7.360   1.089
  732SOL    HW1 6353   4.913   7.401   1.004
  732SOL    HW2 6354   4.880   7.277   1.084
  733SOL     OW 6355   6.004   5.908   5.881
  733SOL    HW1 6356   6.029   5.938   5.793
  733SOL    HW2 6357   6.045   5.823   5.889
  734SOL     OW 6358   7.894   6.166   0.621
  734SOL    HW1 6359   7.978   6.196   0.657
  734SOL    HW2 6360   7.828   6.208   0.677
  735SOL     OW 6361   7.602   3.750   0.767
  735SOL    HW1 6362   7.569   3.677   0.820
  735SOL    HW2 6363   7.691   3.765   0.799
  736SOL     OW 6364   2.783   4.046   6.032
  736SOL    HW1 6365   2.768   4.029   5.938
  736SOL    HW2 6366   2.695   4.054   6.069
  737SOL     OW 6367   5.176   8.422   3.885
  737SOL    HW1 6368   5.243   8.407   3.818
  737SOL    HW2 6369   5.190   8.353   3.949
  738SOL     OW 6370   7.516   6.827   3.737
  738SOL    HW1 6371   7.555   6.829   3.825
  738SOL    HW2 6372   7.525   6.736   3.710
  739SOL     OW 6373   5.245   3.092   2.726
  739SOL    HW1 6374   5.200   3.009   2.743
  739SOL    HW2 6375   5.193   3.133   2.657
  740SOL     OW 6376   6.660   5.246   0.755
  740SOL    HW1 6377   6.638   5.339   0.742
  740SOL    HW2 6378   6.750   5.248   0.788
  741SOL     OW 6379   5.503   1.612   2.525
  741SOL    HW1 6380   5.464   1.683   2.577
  741SOL    HW2 6381   5.437   1.594   2.458
  742SOL     OW 6382   6.417   4.040   1.807
  742SOL    HW1 6383   6.510   4.042   1.833
  742SOL    HW2 6384   6.405   4.119   1.755
  743SOL     OW 6385   2.656   4.395   0.435
  743SOL    HW1 6386   2.589   4.380   0.368
  743SOL    HW2 6387   2.694   4.480   0.411
  744SOL     OW 6388  -0.865   4.603   4.835
  744SOL    HW1 6389  -0.831   4.545   4.903
  744SOL    HW2 6390  -0.892   4.544   4.764
  745SOL     OW 6391   5.108   6.370   0.712
  745SOL    HW1 6392   5.046   6.298   0.706
  745SOL    HW2 6393   5.054   6.449   0.708
  746SOL     OW 6394   3.105   8.524   2.439
  746SOL    HW1 6395   3.036   8.585   2.411
  746SOL    HW2 6396   3.062   8.438   2.435
  747SOL     OW 6397   6.534   3.619   0.819
  747SOL    HW1 6398   6.606   3.676   0.792
  747SOL    HW2 6399   6.503   3.658   0.901
  748SOL     OW 6400   2.845   7.218   0.950
  748SOL    HW1 6401   2.930   7.249   0.981
  748SOL    HW2 6402   2.865   7.167   0.872
  749SOL     OW 6403   1.651   5.584   5.402
  749SOL    HW1 6404   1.565   5.592   5.360
  749SOL    HW2 6405   1.714   5.592   5.331
  750SOL     OW 6406   3.284   4.436   3.795
  750SOL    HW1 6407   3.317   4.357   3.751
  750SOL    HW2 6408   3.363   4.486   3.816
  751SOL     OW 6409   0.864   3.234   1.086
  751SOL    HW1 6410   0.865   3.145   1.121
  751SOL    HW2 6411   0.853   3.224   0.992
  752SOL     OW 6412   1.900   4.057   5.445
  752SOL    HW1 6413   1.979   4.091   5.403
  752SOL    HW2 6414   1.924   4.049   5.537
  753SOL     OW 6415   4.091   3.576   4.671
  753SOL    HW1 6416   4.162   3.598   4.731
  753SOL    HW2 6417   4.047   3.502   4.712
  754SOL     OW 6418  -1.181   4.089   4.683
  754SOL    HW1 6419  -1.253   4.152   4.684
  754SOL    HW2 6420  -1.220   4.009   4.648
  755SOL     OW 6421   5.969   4.352   0.939
  755SOL    HW1 6422   5.983   4.321   1.028
  755SOL    HW2 6423   6.034   4.306   0.887
  756SOL     OW 6424   0.890   8.674   4.133
  756SOL    HW1 6425   0.914   8.626   4.054
  756SOL    HW2 6426   0.966   8.730   4.151
  757SOL     OW 6427   4.982   4.959   0.528
  757SOL    HW1 6428   4.992   4.936   0.436
  757SOL    HW2 6429   5.036   4.895   0.575
  758SOL     OW 6430   4.507   8.925   5.036
  758SOL    HW1 6431   4.412   8.927   5.046
  758SOL    HW2 6432   4.541   8.935   5.125
  759SOL     OW 6433   6.074   6.772   1.941
  759SOL    HW1 6434   6.046   6.763   1.850
  759SOL    HW2 6435   6.152   6.718   1.948
  760SOL     OW 6436   8.104   4.923   0.729
  760SOL    HW1 6437   8.019   4.920   0.773
  760SOL    HW2 6438   8.092   4.985   0.657
  761SOL     OW 6439   8.798   6.776   0.401
  761SOL    HW1 6440   8.716   6.734   0.428
  761SOL    HW2 6441   8.789   6.787   0.306
  762SOL     OW 6442   5.644   1.942   0.334
  762SOL    HW1 6443   5.587   2.016   0.313
  762SOL    HW2 6444   5.732   1.975   0.319
  763SOL     OW 6445   4.486   3.699   0.862
  763SOL    HW1 6446   4.524   3.780   0.896
  763SOL    HW2 6447   4.400   3.693   0.904
  764SOL     OW 6448   7.124   7.796   1.410
  764SOL    HW1 6449   7.076   7.875   1.434
  764SOL    HW2 6450   7.063   7.746   1.356
  765SOL     OW 6451   4.067   9.321   3.949
  765SOL    HW1 6452   4.055   9.388   3.881
  765SOL    HW2 6453   4.009   9.250   3.923
  766SOL     OW 6454   4.576   4.578   4.968
  766SOL    HW1 6455   4.541   4.569   5.057
  766SOL    HW2 6456   4.670   4.587   4.981
  767SOL     OW 6457   4.818   8.701   3.449
  767SOL    HW1 6458   4.912   8.685   3.460
  767SOL    HW2 6459   4.809   8.796   3.451
  768SOL     OW 6460   2.249   5.760   5.973
  768SOL    HW1 6461   2.198   5.792   6.047
  768SOL    HW2 6462   2.308   5.695   6.011
  769SOL     OW 6463   4.509   3.621   3.435
  769SOL    HW1 6464   4.489   3.580   3.351
  769SOL    HW2 6465   4.424   3.649   3.469
  770SOL     OW 6466  -0.401   6.251   5.410
  770SOL    HW1 6467  -0.444   6.240   5.495
  770SOL    HW2 6468  -0.473   6.260   5.348
  771SOL     OW 6469   0.235   3.822   3.797
  771SOL    HW1 6470   0.276   3.892   3.746
  771SOL    HW2 6471   0.292   3.746   3.785
  772SOL     OW 6472   6.211   3.616   1.302
  772SOL    HW1 6473   6.180   3.528   1.281
  772SOL    HW2 6474   6.141   3.655   1.354
  773SOL     OW 6475   1.671   6.136   6.184
  773SOL    HW1 6476   1.623   6.202   6.232
  773SOL    HW2 6477   1.735   6.102   6.247
  774SOL     OW 6478   4.751   5.012   1.309
  774SOL    HW1 6479   4.687   4.941   1.307
  774SOL    HW2 6480   4.820   4.981   1.368
  775SOL     OW 6481   4.472   4.648   0.976
  775SOL    HW1 6482   4.486   4.555   0.960
  775SOL    HW2 6483   4.377   4.660   0.970
  776SOL     OW 6484   5.287   4.208   3.186
  776SOL    HW1 6485   5.357   4.269   3.162
  776SOL    HW2 6486   5.279   4.150   3.111
  777SOL     OW 6487   3.354   4.063   1.779
  777SOL    HW1 6488   3.313   4.016   1.706
  777SOL    HW2 6489   3.282   4.079   1.840
  778SOL     OW 6490  -0.601   6.413   5.981
  778SOL    HW1 6491  -0.510   6.421   6.009
  778SOL    HW2 6492  -0.610   6.477   5.910
  779SOL     OW 6493   3.644   7.508   5.918
  779SOL    HW1 6494   3.571   7.569   5.932
  779SOL    HW2 6495   3.722   7.564   5.913
  780SOL     OW 6496   0.704   6.520   5.498
  780SOL    HW1 6497   0.673   6.600   5.540
  780SOL    HW2 6498   0.649   6.511   5.420
  781SOL     OW 6499   2.893   5.095   1.625
  781SOL    HW1 6500   2.976   5.115   1.582
  781SOL    HW2 6501   2.827   5.117   1.560
  782SOL     OW 6502   2.999   4.835   1.696
  782SOL    HW1 6503   2.913   4.797   1.717
  782SOL    HW2 6504   2.979   4.913   1.646
  783SOL     OW 6505   6.253   7.241   5.186
  783SOL    HW1 6506   6.345   7.215   5.183
  783SOL    HW2 6507   6.212   7.177   5.243
  784SOL     OW 6508   2.955   0.573   0.332
  784SOL    HW1 6509   2.878   0.535   0.290
  784SOL    HW2 6510   2.942   0.557   0.426
  785SOL     OW 6511   5.915   2.074   1.262
  785SOL    HW1 6512   5.860   2.016   1.314
  785SOL    HW2 6513   5.863   2.093   1.184
  786SOL     OW 6514   2.273   1.571   0.481
  786SOL    HW1 6515   2.275   1.589   0.387
  786SOL    HW2 6516   2.218   1.493   0.490
  787SOL     OW 6517   3.388   2.682   2.850
  787SOL    HW1 6518   3.332   2.756   2.826
  787SOL    HW2 6519   3.374   2.672   2.945
  788SOL     OW 6520   6.642   3.611   3.390
  788SOL    HW1 6521   6.711   3.585   3.328
  788SOL    HW2 6522   6.686   3.671   3.450
  789SOL     OW 6523   6.736   1.815   0.436
  789SOL    HW1 6524   6.763   1.786   0.349
  789SOL    HW2 6525   6.640   1.820   0.431
  790SOL     OW 6526   6.267   4.462   3.471
  790SOL    HW1 6527   6.180   4.472   3.509
  790SOL    HW2 6528   6.265   4.376   3.428
  791SOL     OW 6529   1.265   3.318   4.021
  791SOL    HW1 6530   1.295   3.323   3.930
  791SOL    HW2 6531   1.301   3.396   4.062
  792SOL     OW 6532   7.986   7.717   2.321
  792SOL    HW1 6533   7.931   7.680   2.252
  792SOL    HW2 6534   8.035   7.787   2.277
  793SOL     OW 6535   2.209   3.959   0.085
  793SOL    HW1 6536   2.179   4.008   0.162
  793SOL    HW2 6537   2.136   3.901   0.064
  794SOL     OW 6538   6.730   3.919   0.301
  794SOL    HW1 6539   6.722   3.824   0.300
  794SOL    HW2 6540   6.818   3.936   0.267
  795SOL     OW 6541   7.401   4.146   0.015
  795SOL    HW1 6542   7.334   4.211  -0.007
  795SOL    HW2 6543   7.375   4.114   0.102
  796SOL     OW 6544   0.240   7.091   4.050
  796SOL    HW1 6545   0.196   7.050   4.124
  796SOL    HW2 6546   0.334   7.083   4.070
  797SOL     OW 6547   8.756   7.908   2.243
  797SOL    HW1 6548   8.782   7.949   2.325
  797SOL    HW2 6549   8.681   7.853   2.267
  798SOL     OW 6550   4.996   4.106   1.982
  798SOL    HW1 6551   5.083   4.136   2.007
  798SOL    HW2 6552   5.011   4.051   1.905
  799SOL     OW 6553   6.272   6.106   2.986
  799SOL    HW1 6554   6.203   6.121   3.050
  799SOL    HW2 6555   6.341   6.168   3.011
  800SOL     OW 6556   4.873   2.532   3.799
  800SOL    HW1 6557   4.941   2.596   3.778
  800SOL    HW2 6558   4.830   2.567   3.877
  801SOL     OW 6559   3.075   1.019   0.135
  801SOL    HW1 6560   3.086   1.040   0.042
  801SOL    HW2 6561   3.046   0.927   0.136
  802SOL     OW 6562   6.191   8.825   3.296
  802SOL    HW1 6563   6.105   8.823   3.337
  802SOL    HW2 6564   6.242   8.884   3.351
  803SOL     OW 6565   5.549   3.432   4.824
  803SOL    HW1 6566   5.563   3.337   4.822
  803SOL    HW2 6567   5.621   3.468   4.772
  804SOL     OW 6568   2.890   4.810   4.168
  804SOL    HW1 6569   2.965   4.761   4.134
  804SOL    HW2 6570   2.928   4.873   4.228
  805SOL     OW 6571   0.280   6.147   6.087
  805SOL    HW1 6572   0.203   6.103   6.051
  805SOL    HW2 6573   0.260   6.241   6.078
  806SOL     OW 6574   6.503   4.228   3.201
  806SOL    HW1 6575   6.474   4.284   3.129
  806SOL    HW2 6576   6.500   4.139   3.164
  807SOL     OW 6577   0.812   9.345   4.653
  807SOL    HW1 6578   0.725   9.385   4.659
  807SOL    HW2 6579   0.867   9.400   4.710
  808SOL     OW 6580   4.972   3.463   1.886
  808SOL    HW1 6581   4.948   3.375   1.857
  808SOL    HW2 6582   4.968   3.458   1.982
  809SOL     OW 6583  -0.688   6.563   5.133
  809SOL    HW1 6584  -0.660   6.548   5.043
  809SOL    HW2 6585  -0.616   6.532   5.187
  810SOL     OW 6586   2.736   5.182   2.793
  810SOL    HW1 6587   2.727   5.251   2.858
  810SOL    HW2 6588   2.729   5.227   2.709
  811SOL     OW 6589   5.740   5.355   0.554
  811SOL    HW1 6590   5.831   5.370   0.530
  811SOL    HW2 6591   5.743   5.321   0.643
  812SOL     OW 6592   1.180   5.061   2.891
  812SOL    HW1 6593   1.099   5.100   2.859
  812SOL    HW2 6594   1.218   5.127   2.949
  813SOL     OW 6595   2.576   6.119   0.733
  813SOL    HW1 6596   2.539   6.207   0.740
  813SOL    HW2 6597   2.609   6.115   0.643
  814SOL     OW 6598   2.170   6.004   0.110
  814SOL    HW1 6599   2.123   6.055   0.176
  814SOL    HW2 6600   2.224   6.067   0.064
  815SOL     OW 6601   5.403   7.833   2.260
  815SOL    HW1 6602   5.314   7.857   2.287
  815SOL    HW2 6603   5.460   7.875   2.325
  816SOL     OW 6604   4.486   3.509   6.063
  816SOL    HW1 6605   4.558   3.508   6.000
  816SOL    HW2 6606   4.440   3.427   6.048
  817SOL     OW 6607  -0.076   7.831   5.478
  817SOL    HW1 6608  -0.126   7.817   5.398
  817SOL    HW2 6609  -0.139   7.870   5.539
  818SOL     OW 6610   6.014   7.080   2.117
  818SOL    HW1 6611   6.098   7.039   2.100
  818SOL    HW2 6612   6.029   7.135   2.194
  819SOL     OW 6613   5.020   4.239   6.085
  819SOL    HW1 6614   4.952   4.207   6.144
  819SOL    HW2 6615   4.974   4.298   6.025
  820SOL     OW 6616   2.709   3.156   2.868
  820SOL    HW1 6617   2.797   3.193   2.868
  820SOL    HW2 6618   2.665   3.197   2.942
  821SOL     OW 6619   1.906   7.244   3.738
  821SOL    HW1 6620   1.990   7.197   3.738
  821SOL    HW2 6621   1.884   7.252   3.645
  822SOL     OW 6622   4.077   1.741   1.954
  822SOL    HW1 6623   4.164   1.752   1.915
  822SOL    HW2 6624   4.061   1.647   1.952
  823SOL     OW 6625   3.440   8.961   5.393
  823SOL    HW1 6626   3.493   9.018   5.338
  823SOL    HW2 6627   3.496   8.886   5.412
  824SOL     OW 6628   4.797   3.173   3.962
  824SOL    HW1 6629   4.711   3.133   3.973
  824SOL    HW2 6630   4.821   3.154   3.871
  825SOL     OW 6631   3.300   4.653   4.524
  825SOL    HW1 6632   3.320   4.712   4.597
  825SOL    HW2 6633   3.375   4.593   4.520
  826SOL     OW 6634   7.574   1.973   0.700
  826SOL    HW1 6635   7.575   1.885   0.661
  826SOL    HW2 6636   7.573   1.957   0.794
  827SOL     OW 6637   1.316   2.159   3.680
  827SOL    HW1 6638   1.249   2.123   3.621
  827SOL    HW2 6639   1.311   2.103   3.758
  828SOL     OW 6640   8.126   6.659   1.296
  828SOL    HW1 6641   8.144   6.642   1.389
  828SOL    HW2 6642   8.096   6.750   1.295
  829SOL     OW 6643   2.146   7.022   2.653
  829SOL    HW1 6644   2.075   6.982   2.602
  829SOL    HW2 6645   2.101   7.074   2.719
  830SOL     OW 6646   4.655   5.822   5.922
  830SOL    HW1 6647   4.737   5.797   5.880
  830SOL    HW2 6648   4.630   5.746   5.974
  831SOL     OW 6649   7.672   9.178   4.389
  831SOL    HW1 6650   7.636   9.090   4.377
  831SOL    HW2 6651   7.754   9.165   4.436
  832SOL     OW 6652   8.032   7.852   1.923
  832SOL    HW1 6653   8.043   7.902   1.843
  832SOL    HW2 6654   7.938   7.851   1.939
  833SOL     OW 6655   2.056   3.461   4.060
  833SOL    HW1 6656   2.076   3.468   4.154
  833SOL    HW2 6657   2.062   3.551   4.028
  834SOL     OW 6658   1.596   3.709   4.639
  834SOL    HW1 6659   1.569   3.800   4.633
  834SOL    HW2 6660   1.690   3.710   4.625
  835SOL     OW 6661  -0.768   5.597   4.737
  835SOL    HW1 6662  -0.798   5.558   4.819
  835SOL    HW2 6663  -0.797   5.536   4.669
  836SOL     OW 6664   7.836   7.182   3.452
  836SOL    HW1 6665   7.776   7.123   3.497
  836SOL    HW2 6666   7.900   7.206   3.519
  837SOL     OW 6667   2.267   3.974   5.840
  837SOL    HW1 6668   2.187   3.957   5.888
  837SOL    HW2 6669   2.254   4.061   5.802
  838SOL     OW 6670   4.474   4.377   0.626
  838SOL    HW1 6671   4.464   4.469   0.602
  838SOL    HW2 6672   4.491   4.379   0.721
  839SOL     OW 6673  -1.399   4.591   5.583
  839SOL    HW1 6674  -1.442   4.668   5.621
  839SOL    HW2 6675  -1.460   4.561   5.515
  840SOL     OW 6676  -0.147   4.470   4.850
  840SOL    HW1 6677  -0.158   4.378   4.876
  840SOL    HW2 6678  -0.142   4.467   4.754
  841SOL     OW 6679   4.359   5.085   0.597
  841SOL    HW1 6680   4.384   5.116   0.684
  841SOL    HW2 6681   4.429   5.117   0.540
  842SOL     OW 6682   4.867   9.445   5.248
  842SOL    HW1 6683   4.829   9.442   5.335
  842SOL    HW2 6684   4.902   9.533   5.239
  843SOL     OW 6685   6.397   5.644   4.027
  843SOL    HW1 6686   6.425   5.698   3.953
  843SOL    HW2 6687   6.323   5.693   4.065
  844SOL     OW 6688  -0.482   3.378   3.263
  844SOL    HW1 6689  -0.418   3.350   3.329
  844SOL    HW2 6690  -0.444   3.350   3.180
  845SOL     OW 6691   1.028   3.968   5.381
  845SOL    HW1 6692   1.071   3.951   5.465
  845SOL    HW2 6693   1.060   3.898   5.324
  846SOL     OW 6694   5.601   8.731   4.859
  846SOL    HW1 6695   5.585   8.672   4.785
  846SOL    HW2 6696   5.604   8.674   4.936
  847SOL     OW 6697   7.784   7.966   1.412
  847SOL    HW1 6698   7.873   7.999   1.406
  847SOL    HW2 6699   7.788   7.897   1.478
  848SOL     OW 6700   7.996   2.792   0.653
  848SOL    HW1 6701   8.024   2.787   0.561
  848SOL    HW2 6702   8.049   2.863   0.690
  849SOL     OW 6703   6.258   7.978   2.848
  849SOL    HW1 6704   6.194   8.016   2.908
  849SOL    HW2 6705   6.340   8.023   2.868
  850SOL     OW 6706   6.951   7.498   3.793
  850SOL    HW1 6707   6.888   7.568   3.775
  850SOL    HW2 6708   6.941   7.481   3.887
  851SOL     OW 6709   5.256   2.537   2.313
  851SOL    HW1 6710   5.346   2.514   2.335
  851SOL    HW2 6711   5.245   2.509   2.222
  852SOL     OW 6712   4.617   3.644   2.226
  852SOL    HW1 6713   4.564   3.706   2.175
  852SOL    HW2 6714   4.553   3.593   2.275
  853SOL     OW 6715   6.355   3.697   2.620
  853SOL    HW1 6716   6.334   3.694   2.526
  853SOL    HW2 6717   6.289   3.756   2.657
  854SOL     OW 6718   5.562   5.370   5.496
  854SOL    HW1 6719   5.485   5.337   5.543
  854SOL    HW2 6720   5.568   5.462   5.523
  855SOL     OW 6721   5.775   2.580   2.132
  855SOL    HW1 6722   5.762   2.595   2.226
  855SOL    HW2 6723   5.824   2.498   2.128
  856SOL     OW 6724   1.140   2.902   0.708
  856SOL    HW1 6725   1.070   2.861   0.657
  856SOL    HW2 6726   1.199   2.830   0.730
  857SOL     OW 6727   2.770   4.904   5.112
  857SOL    HW1 6728   2.830   4.967   5.073
  857SOL    HW2 6729   2.693   4.954   5.136
  858SOL     OW 6730   4.629   4.620   0.174
  858SOL    HW1 6731   4.570   4.558   0.216
  858SOL    HW2 6732   4.667   4.670   0.246
  859SOL     OW 6733   5.933   5.780   2.840
  859SOL    HW1 6734   5.993   5.842   2.881
  859SOL    HW2 6735   5.990   5.719   2.792
  860SOL     OW 6736   2.631   5.960   1.967
  860SOL    HW1 6737   2.722   5.980   1.945
  860SOL    HW2 6738   2.580   5.994   1.894
  861SOL     OW 6739   3.188   4.679   5.804
  861SOL    HW1 6740   3.140   4.739   5.861
  861SOL    HW2 6741   3.277   4.716   5.801
  862SOL     OW 6742   4.205   9.083   6.101
  862SOL    HW1 6743   4.154   9.163   6.093
  862SOL    HW2 6744   4.159   9.031   6.167
  863SOL     OW 6745   1.678   7.008   2.303
  863SOL    HW1 6746   1.628   7.006   2.221
  863SOL    HW2 6747   1.763   7.043   2.277
  864SOL     OW 6748   0.077   5.275   3.247
  864SOL    HW1 6749   0.078   5.239   3.336
  864SOL    HW2 6750   0.095   5.200   3.190
  865SOL     OW 6751   4.395   6.816   1.201
  865SOL    HW1 6752   4.429   6.733   1.168
  865SOL    HW2 6753   4.472   6.871   1.212
  866SOL     OW 6754   6.510   7.154   2.162
  866SOL    HW1 6755   6.568   7.089   2.123
  866SOL    HW2 6756   6.467   7.196   2.087
  867SOL     OW 6757   6.169   1.952   2.546
  867SOL    HW1 6758   6.219   1.916   2.472
  867SOL    HW2 6759   6.228   1.943   2.621
  868SOL     OW 6760   4.277   4.051   3.978
  868SOL    HW1 6761   4.315   4.105   4.048
  868SOL    HW2 6762   4.342   4.055   3.908
  869SOL     OW 6763   6.652   8.497   5.866
  869SOL    HW1 6764   6.733   8.486   5.817
  869SOL    HW2 6765   6.676   8.550   5.942
  870SOL     OW 6766   5.272   9.343   4.778
  870SOL    HW1 6767   5.294   9.343   4.684
  870SOL    HW2 6768   5.352   9.312   4.820
  871SOL     OW 6769   6.924  10.002   5.052
  871SOL    HW1 6770   6.907  10.004   5.146
  871SOL    HW2 6771   6.837   9.995   5.012
  872SOL     OW 6772   8.135   6.251   0.693
  872SOL    HW1 6773   8.122   6.308   0.617
  872SOL    HW2 6774   8.138   6.311   0.768
  873SOL     OW 6775   0.513   4.238   3.924
  873SOL    HW1 6776   0.491   4.153   3.961
  873SOL    HW2 6777   0.435   4.291   3.940
  874SOL     OW 6778   2.550   1.596   0.877
  874SOL    HW1 6779   2.466   1.609   0.920
  874SOL    HW2 6780   2.527   1.563   0.790
  875SOL     OW 6781   5.837   3.138   3.152
  875SOL    HW1 6782   5.778   3.206   3.184
  875SOL    HW2 6783   5.875   3.100   3.231
  876SOL     OW 6784   0.118   8.113   5.776
  876SOL    HW1 6785   0.208   8.103   5.747
  876SOL    HW2 6786   0.071   8.147   5.699
  877SOL     OW 6787   1.145   4.910   4.351
  877SOL    HW1 6788   1.207   4.851   4.392
  877SOL    HW2 6789   1.164   4.996   4.389
  878SOL     OW 6790   2.535   4.251   3.784
  878SOL    HW1 6791   2.507   4.340   3.764
  878SOL    HW2 6792   2.561   4.214   3.700
  879SOL     OW 6793   1.860   3.960   6.180
  879SOL    HW1 6794   1.768   3.960   6.154
  879SOL    HW2 6795   1.876   4.048   6.213
  880SOL     OW 6796  -0.375   3.094   4.116
  880SOL    HW1 6797  -0.333   3.089   4.030
  880SOL    HW2 6798  -0.425   3.013   4.123
  881SOL     OW 6799   5.170   1.132   1.085
  881SOL    HW1 6800   5.170   1.102   1.176
  881SOL    HW2 6801   5.101   1.198   1.082
  882SOL     OW 6802   7.102   1.719   0.223
  882SOL    HW1 6803   7.011   1.709   0.196
  882SOL    HW2 6804   7.113   1.814   0.234
  883SOL     OW 6805   5.880   6.749   0.727
  883SOL    HW1 6806   5.838   6.826   0.688
  883SOL    HW2 6807   5.957   6.784   0.771
  884SOL     OW 6808   2.103   9.207   5.596
  884SOL    HW1 6809   2.018   9.166   5.578
  884SOL    HW2 6810   2.153   9.194   5.515
  885SOL     OW 6811   1.111   8.688   5.020
  885SOL    HW1 6812   1.135   8.743   5.094
  885SOL    HW2 6813   1.016   8.678   5.028
  886SOL     OW 6814   0.801   2.997   3.372
  886SOL    HW1 6815   0.715   3.037   3.385
  886SOL    HW2 6816   0.826   3.022   3.283
  887SOL     OW 6817   3.517   6.870   5.819
  887SOL    HW1 6818   3.544   6.908   5.735
  887SOL    HW2 6819   3.469   6.940   5.863
  888SOL     OW 6820   5.590   3.754   0.813
  888SOL    HW1 6821   5.603   3.777   0.905
  888SOL    HW2 6822   5.518   3.691   0.814
  889SOL     OW 6823   6.302   2.667   1.137
  889SOL    HW1 6824   6.272   2.754   1.167
  889SOL    HW2 6825   6.391   2.682   1.105
  890SOL     OW 6826   3.892   9.115   4.471
  890SOL    HW1 6827   3.805   9.150   4.451
  890SOL    HW2 6828   3.951   9.165   4.415
  891SOL     OW 6829   5.251   7.843   4.239
  891SOL    HW1 6830   5.164   7.883   4.241
  891SOL    HW2 6831   5.235   7.752   4.216
  892SOL     OW 6832   2.229   3.984   6.215
  892SOL    HW1 6833   2.148   4.029   6.237
  892SOL    HW2 6834   2.202   3.914   6.155
  893SOL     OW 6835   2.644   4.160   4.348
  893SOL    HW1 6836   2.604   4.196   4.269
  893SOL    HW2 6837   2.737   4.149   4.325
  894SOL     OW 6838   3.559   6.902   0.023
  894SOL    HW1 6839   3.602   6.816   0.022
  894SOL    HW2 6840   3.537   6.917   0.115
  895SOL     OW 6841   5.411   4.638   4.645
  895SOL    HW1 6842   5.394   4.641   4.739
  895SOL    HW2 6843   5.365   4.715   4.610
  896SOL     OW 6844   1.042   7.865   2.862
  896SOL    HW1 6845   0.954   7.838   2.888
  896SOL    HW2 6846   1.098   7.837   2.934
  897SOL     OW 6847   4.527   3.934   2.004
  897SOL    HW1 6848   4.455   3.938   2.067
  897SOL    HW2 6849   4.509   3.855   1.953
  898SOL     OW 6850   4.087   1.863   1.664
  898SOL    HW1 6851   4.159   1.816   1.706
  898SOL    HW2 6852   4.095   1.953   1.697
  899SOL     OW 6853   0.950   4.775   4.031
  899SOL    HW1 6854   0.886   4.831   3.987
  899SOL    HW2 6855   0.906   4.747   4.111
  900SOL     OW 6856   2.323   8.093   2.662
  900SOL    HW1 6857   2.339   8.065   2.753
  900SOL    HW2 6858   2.237   8.055   2.641
  901SOL     OW 6859  -1.322   4.406   4.954
  901SOL    HW1 6860  -1.251   4.460   4.920
  901SOL    HW2 6861  -1.332   4.336   4.889
  902SOL     OW 6862   3.450   7.687   5.965
  902SOL    HW1 6863   3.472   7.764   6.018
  902SOL    HW2 6864   3.365   7.707   5.928
  903SOL     OW 6865   1.430   4.640   2.717
  903SOL    HW1 6866   1.500   4.664   2.656
  903SOL    HW2 6867   1.394   4.724   2.745
  904SOL     OW 6868   1.259   8.166   5.387
  904SOL    HW1 6869   1.270   8.165   5.482
  904SOL    HW2 6870   1.285   8.255   5.361
  905SOL     OW 6871   3.095   4.345   1.721
  905SOL    HW1 6872   3.011   4.332   1.676
  905SOL    HW2 6873   3.105   4.268   1.776
  906SOL     OW 6874   4.619   4.650   5.806
  906SOL    HW1 6875   4.627   4.745   5.795
  906SOL    HW2 6876   4.528   4.630   5.783
  907SOL     OW 6877   6.960   7.484   0.863
  907SOL    HW1 6878   7.042   7.494   0.815
  907SOL    HW2 6879   6.963   7.394   0.897
  908SOL     OW 6880   4.322   2.412   3.894
  908SOL    HW1 6881   4.379   2.441   3.822
  908SOL    HW2 6882   4.270   2.489   3.916
  909SOL     OW 6883   8.145   2.160   0.220
  909SOL    HW1 6884   8.152   2.067   0.198
  909SOL    HW2 6885   8.065   2.167   0.272
  910SOL     OW 6886   2.192   8.738   3.069
  910SOL    HW1 6887   2.098   8.737   3.052
  910SOL    HW2 6888   2.208   8.823   3.110
  911SOL     OW 6889   3.153   1.507   0.073
  911SOL    HW1 6890   3.071   1.465   0.096
  911SOL    HW2 6891   3.136   1.601   0.085
  912SOL     OW 6892   0.392   7.072   5.455
  912SOL    HW1 6893   0.337   7.058   5.532
  912SOL    HW2 6894   0.407   7.167   5.453
  913SOL     OW 6895   8.031   7.538   2.742
  913SOL    HW1 6896   7.978   7.471   2.786
  913SOL    HW2 6897   7.968   7.589   2.691
  914SOL     OW 6898   0.738   6.378   4.363
  914SOL    HW1 6899   0.684   6.457   4.357
  914SOL    HW2 6900   0.724   6.333   4.279
  915SOL     OW 6901  -0.770   2.876   4.967
  915SOL    HW1 6902  -0.775   2.972   4.969
  915SOL    HW2 6903  -0.815   2.852   4.886
  916SOL     OW 6904   0.261   1.942   1.261
  916SOL    HW1 6905   0.325   1.932   1.331
  916SOL    HW2 6906   0.300   2.007   1.202
  917SOL     OW 6907   0.109   2.852   3.378
  917SOL    HW1 6908   0.098   2.910   3.303
  917SOL    HW2 6909   0.076   2.767   3.348
  918SOL     OW 6910   2.162   2.054   2.165
  918SOL    HW1 6911   2.129   2.090   2.083
  918SOL    HW2 6912   2.256   2.044   2.151
  919SOL     OW 6913   5.417   2.688   1.553
  919SOL    HW1 6914   5.465   2.612   1.588
  919SOL    HW2 6915   5.451   2.762   1.603
  920SOL     OW 6916   3.502   5.237   5.643
  920SOL    HW1 6917   3.426   5.197   5.602
  920SOL    HW2 6918   3.472   5.324   5.670
  921SOL     OW 6919   5.683   7.178   3.007
  921SOL    HW1 6920   5.753   7.237   2.977
  921SOL    HW2 6921   5.725   7.124   3.075
  922SOL     OW 6922   4.618   3.431   5.417
  922SOL    HW1 6923   4.619   3.434   5.513
  922SOL    HW2 6924   4.696   3.479   5.391
  923SOL     OW 6925   4.347   1.452   0.888
  923SOL    HW1 6926   4.292   1.376   0.869
  923SOL    HW2 6927   4.296   1.503   0.951
  924SOL     OW 6928   0.723   3.971   4.530
  924SOL    HW1 6929   0.679   4.033   4.588
  924SOL    HW2 6930   0.653   3.933   4.477
  925SOL     OW 6931   1.099   7.660   3.929
  925SOL    HW1 6932   1.063   7.747   3.912
  925SOL    HW2 6933   1.164   7.673   3.997
  926SOL     OW 6934   2.966   9.563   5.403
  926SOL    HW1 6935   2.947   9.501   5.333
  926SOL    HW2 6936   3.059   9.550   5.422
  927SOL     OW 6937   2.661   6.700   1.453
  927SOL    HW1 6938   2.634   6.663   1.369
  927SOL    HW2 6939   2.605   6.657   1.517
  928SOL     OW 6940   2.734   8.348   5.697
  928SOL    HW1 6941   2.666   8.406   5.662
  928SOL    HW2 6942   2.816   8.397   5.686
  929SOL     OW 6943   6.692   5.873   3.172
  929SOL    HW1 6944   6.648   5.954   3.195
  929SOL    HW2 6945   6.754   5.857   3.243
  930SOL     OW 6946  -0.360   6.500   4.723
  930SOL    HW1 6947  -0.332   6.409   4.723
  930SOL    HW2 6948  -0.431   6.503   4.788
  931SOL     OW 6949   1.977   8.647   5.461
  931SOL    HW1 6950   2.064   8.621   5.431
  931SOL    HW2 6951   1.962   8.733   5.421
  932SOL     OW 6952   2.127   3.327   2.915
  932SOL    HW1 6953   2.154   3.410   2.874
  932SOL    HW2 6954   2.202   3.300   2.967
  933SOL     OW 6955   4.890   8.465   5.080
  933SOL    HW1 6956   4.840   8.387   5.054
  933SOL    HW2 6957   4.930   8.441   5.163
  934SOL     OW 6958   3.185   5.247   4.427
  934SOL    HW1 6959   3.209   5.165   4.471
  934SOL    HW2 6960   3.235   5.314   4.473
  935SOL     OW 6961   3.759   4.035   2.310
  935SOL    HW1 6962   3.839   4.080   2.284
  935SOL    HW2 6963   3.760   4.038   2.406
  936SOL     OW 6964   4.865   2.732   0.745
  936SOL    HW1 6965   4.851   2.732   0.650
  936SOL    HW2 6966   4.940   2.790   0.759
  937SOL     OW 6967   6.995   9.710   4.861
  937SOL    HW1 6968   6.957   9.633   4.819
  937SOL    HW2 6969   6.984   9.694   4.955
  938SOL     OW 6970   1.770   8.110   3.259
  938SOL    HW1 6971   1.843   8.077   3.311
  938SOL    HW2 6972   1.741   8.034   3.209
  939SOL     OW 6973   8.459   7.297   1.080
  939SOL    HW1 6974   8.549   7.306   1.050
  939SOL    HW2 6975   8.460   7.331   1.169
  940SOL     OW 6976   2.011   2.521   4.033
  940SOL    HW1 6977   2.017   2.594   3.972
  940SOL    HW2 6978   1.953   2.552   4.102
  941SOL     OW 6979   4.134   1.192   0.424
  941SOL    HW1 6980   4.038   1.196   0.424
  941SOL    HW2 6981   4.154   1.107   0.385
  942SOL     OW 6982   7.609   4.538   0.222
  942SOL    HW1 6983   7.656   4.455   0.226
  942SOL    HW2 6984   7.628   4.580   0.306
  943SOL     OW 6985   3.589   7.547   1.810
  943SOL    HW1 6986   3.565   7.639   1.820
  943SOL    HW2 6987   3.525   7.499   1.863
  944SOL     OW 6988   7.345   5.278   1.645
  944SOL    HW1 6989   7.422   5.222   1.651
  944SOL    HW2 6990   7.331   5.289   1.551
  945SOL     OW 6991   3.768   7.337   6.139
  945SOL    HW1 6992   3.728   7.397   6.077
  945SOL    HW2 6993   3.765   7.251   6.096
  946SOL     OW 6994  -0.480   3.392   4.436
  946SOL    HW1 6995  -0.549   3.446   4.396
  946SOL    HW2 6996  -0.408   3.453   4.452
  947SOL     OW 6997   0.590   0.760   1.127
  947SOL    HW1 6998   0.609   0.770   1.033
  947SOL    HW2 6999   0.495   0.744   1.130
  948SOL     OW 7000   1.281   2.777   4.592
  948SOL    HW1 7001   1.242   2.781   4.504
  948SOL    HW2 7002   1.264   2.687   4.622
  949SOL     OW 7003   2.434   3.781   5.168
  949SOL    HW1 7004   2.491   3.802   5.242
  949SOL    HW2 7005   2.372   3.716   5.203
  950SOL     OW 7006   0.443   3.564   4.018
  950SOL    HW1 7007   0.354   3.571   4.052
  950SOL    HW2 7008   0.494   3.624   4.072
  951SOL     OW 7009   4.148   4.083   5.412
  951SOL    HW1 7010   4.232   4.054   5.376
  951SOL    HW2 7011   4.139   4.036   5.495
  952SOL     OW 7012  -0.805   2.595   3.561
  952SOL    HW1 7013  -0.712   2.613   3.553
  952SOL    HW2 7014  -0.847   2.656   3.501
  953SOL     OW 7015   0.672   9.150   4.871
  953SOL    HW1 7016   0.609   9.213   4.838
  953SOL    HW2 7017   0.646   9.067   4.833
  954SOL     OW 7018   5.876   3.893   0.520
  954SOL    HW1 7019   5.851   3.814   0.568
  954SOL    HW2 7020   5.943   3.864   0.459
  955SOL     OW 7021   1.899   2.784   2.290
  955SOL    HW1 7022   1.990   2.809   2.279
  955SOL    HW2 7023   1.877   2.812   2.378
  956SOL     OW 7024   4.054   4.004   3.022
  956SOL    HW1 7025   3.971   3.981   2.979
  956SOL    HW2 7026   4.121   3.983   2.957
  957SOL     OW 7027   2.092   7.739   5.498
  957SOL    HW1 7028   2.173   7.787   5.514
  957SOL    HW2 7029   2.119   7.648   5.489
  958SOL     OW 7030   1.600   9.834   5.062
  958SOL    HW1 7031   1.635   9.776   4.995
  958SOL    HW2 7032   1.635   9.920   5.040
  959SOL     OW 7033   4.547   8.980   5.306
  959SOL    HW1 7034   4.467   9.004   5.353
  959SOL    HW2 7035   4.596   8.926   5.367
  960SOL     OW 7036   3.718   3.909   3.860
  960SOL    HW1 7037   3.744   3.869   3.777
  960SOL    HW2 7038   3.632   3.871   3.879
  961SOL     OW 7039   3.851   2.479   2.735
  961SOL    HW1 7040   3.762   2.458   2.765
  961SOL    HW2 7041   3.906   2.412   2.775
  962SOL     OW 7042   3.959   3.332   0.355
  962SOL    HW1 7043   3.961   3.241   0.327
  962SOL    HW2 7044   3.875   3.343   0.399
  963SOL     OW 7045   3.659   7.375   0.848
  963SOL    HW1 7046   3.731   7.365   0.785
  963SOL    HW2 7047   3.700   7.360   0.933
  964SOL     OW 7048   1.545   1.678   0.885
  964SOL    HW1 7049   1.531   1.771   0.872
  964SOL    HW2 7050   1.636   1.663   0.859
  965SOL     OW 7051   3.972   4.364   3.276
  965SOL    HW1 7052   4.021   4.295   3.321
  965SOL    HW2 7053   3.881   4.338   3.285
  966SOL     OW 7054   2.529   5.841   6.210
  966SOL    HW1 7055   2.530   5.762   6.157
  966SOL    HW2 7056   2.622   5.863   6.221
  967SOL     OW 7057   2.876   6.334   0.137
  967SOL    HW1 7058   2.822   6.255   0.137
  967SOL    HW2 7059   2.823   6.399   0.091
  968SOL     OW 7060   4.446   3.737   2.603
  968SOL    HW1 7061   4.367   3.694   2.572
  968SOL    HW2 7062   4.417   3.791   2.677
  969SOL     OW 7063   2.800   6.102   1.202
  969SOL    HW1 7064   2.747   6.022   1.203
  969SOL    HW2 7065   2.795   6.133   1.112
  970SOL     OW 7066   4.275   3.201   0.671
  970SOL    HW1 7067   4.274   3.253   0.752
  970SOL    HW2 7068   4.261   3.111   0.701
  971SOL     OW 7069  -0.661   4.692   5.483
  971SOL    HW1 7070  -0.694   4.696   5.572
  971SOL    HW2 7071  -0.603   4.616   5.482
  972SOL     OW 7072  -0.536   7.023   5.783
  972SOL    HW1 7073  -0.572   7.066   5.861
  972SOL    HW2 7074  -0.523   7.095   5.721
  973SOL     OW 7075   7.056   5.716   1.890
  973SOL    HW1 7076   7.145   5.719   1.853
  973SOL    HW2 7077   7.048   5.627   1.925
  974SOL     OW 7078   2.428   4.620   1.348
  974SOL    HW1 7079   2.474   4.690   1.303
  974SOL    HW2 7080   2.482   4.542   1.333
  975SOL     OW 7081   1.509   1.950   3.282
  975SOL    HW1 7082   1.442   2.014   3.256
  975SOL    HW2 7083   1.474   1.866   3.254
  976SOL     OW 7084   4.949   1.539   1.691
  976SOL    HW1 7085   4.919   1.609   1.749
  976SOL    HW2 7086   4.982   1.471   1.750
  977SOL     OW 7087   7.854   5.611   0.668
  977SOL    HW1 7088   7.892   5.693   0.697
  977SOL    HW2 7089   7.853   5.618   0.573
  978SOL     OW 7090   4.174   5.133   1.059
  978SOL    HW1 7091   4.215   5.101   0.979
  978SOL    HW2 7092   4.226   5.094   1.129
  979SOL     OW 7093  -0.757   4.182   5.243
  979SOL    HW1 7094  -0.845   4.215   5.260
  979SOL    HW2 7095  -0.770   4.107   5.185
  980SOL     OW 7096   5.016   4.160   4.100
  980SOL    HW1 7097   5.003   4.176   4.007
  980SOL    HW2 7098   5.088   4.096   4.103
  981SOL     OW 7099   5.741   9.431   4.731
  981SOL    HW1 7100   5.663   9.398   4.775
  981SOL    HW2 7101   5.792   9.352   4.713
  982SOL     OW 7102   5.875   2.482   0.979
  982SOL    HW1 7103   5.881   2.552   1.044
  982SOL    HW2 7104   5.781   2.465   0.970
  983SOL     OW 7105   0.864   5.182   4.451
  983SOL    HW1 7106   0.898   5.148   4.534
  983SOL    HW2 7107   0.826   5.267   4.474
  984SOL     OW 7108   5.041   7.612   1.176
  984SOL    HW1 7109   5.136   7.613   1.168
  984SOL    HW2 7110   5.013   7.533   1.131
  985SOL     OW 7111   4.178   6.620   1.984
  985SOL    HW1 7112   4.211   6.689   2.042
  985SOL    HW2 7113   4.084   6.639   1.976
  986SOL     OW 7114   1.343   7.117   5.152
  986SOL    HW1 7115   1.291   7.065   5.091
  986SOL    HW2 7116   1.424   7.135   5.105
  987SOL     OW 7117   6.271   6.588   4.329
  987SOL    HW1 7118   6.218   6.662   4.357
  987SOL    HW2 7119   6.295   6.544   4.411
  988SOL     OW 7120   5.119   7.806   1.693
  988SOL    HW1 7121   5.119   7.724   1.743
  988SOL    HW2 7122   5.075   7.784   1.611
  989SOL     OW 7123   6.520   7.587   2.794
  989SOL    HW1 7124   6.545   7.499   2.822
  989SOL    HW2 7125   6.502   7.579   2.701
  990SOL     OW 7126   6.782   5.233   3.240
  990SOL    HW1 7127   6.858   5.275   3.279
  990SOL    HW2 7128   6.799   5.235   3.146
  991SOL     OW 7129   4.058  10.118   5.186
  991SOL    HW1 7130   3.992  10.050   5.171
  991SOL    HW2 7131   4.011  10.200   5.168
  992SOL     OW 7132   9.226   6.608   0.065
  992SOL    HW1 7133   9.176   6.608   0.146
  992SOL    HW2 7134   9.166   6.574  -0.001
  993SOL     OW 7135   0.721   5.985   3.584
  993SOL    HW1 7136   0.770   6.012   3.507
  993SOL    HW2 7137   0.776   6.011   3.658
  994SOL     OW 7138   5.760   3.920   1.936
  994SOL    HW1 7139   5.685   3.865   1.958
  994SOL    HW2 7140   5.773   3.908   1.842
  995SOL     OW 7141   4.697   2.951   1.244
  995SOL    HW1 7142   4.658   3.034   1.271
  995SOL    HW2 7143   4.741   2.972   1.161
  996SOL     OW 7144   1.920   3.185   0.839
  996SOL    HW1 7145   1.959   3.241   0.906
  996SOL    HW2 7146   1.829   3.214   0.833
  997SOL     OW 7147   1.094   3.206   5.382
  997SOL    HW1 7148   1.185   3.182   5.363
  997SOL    HW2 7149   1.096   3.301   5.392
  998SOL     OW 7150   0.601   3.079   5.041
  998SOL    HW1 7151   0.518   3.056   5.000
  998SOL    HW2 7152   0.589   3.060   5.134
  999SOL     OW 7153  -0.473   2.932   4.540
  999SOL    HW1 7154  -0.471   3.009   4.482
  999SOL    HW2 7155  -0.446   2.859   4.484
 1000SOL     OW 7156   2.537   3.911   5.950
 1000SOL    HW1 7157   2.448   3.927   5.918
 1000SOL    HW2 7158   2.580   3.863   5.879
 1001SOL     OW 7159   1.243   2.016   3.234
 1001SOL    HW1 7160   1.271   1.929   3.264
 1001SOL    HW2 7161   1.154   2.026   3.269
 1002SOL     OW 7162   7.261   2.333   1.040
 1002SOL    HW1 7163   7.250   2.337   1.135
 1002SOL    HW2 7164   7.335   2.390   1.022
 1003SOL     OW 7165   1.921   2.300   3.575
 1003SOL    HW1 7166   2.007   2.341   3.577
 1003SOL    HW2 7167   1.937   2.207   3.586
 1004SOL     OW 7168   2.943   3.052   1.071
 1004SOL    HW1 7169   2.982   3.073   0.987
 1004SOL    HW2 7170   2.850   3.037   1.052
 1005SOL     OW 7171   5.505   7.513   1.755
 1005SOL    HW1 7172   5.539   7.458   1.825
 1005SOL    HW2 7173   5.475   7.593   1.799
 1006SOL     OW 7174   2.496   9.426   5.716
 1006SOL    HW1 7175   2.418   9.483   5.716
 1006SOL    HW2 7176   2.463   9.341   5.688
 1007SOL     OW 7177  -0.618   3.641   4.414
 1007SOL    HW1 7178  -0.547   3.662   4.474
 1007SOL    HW2 7179  -0.681   3.713   4.425
 1008SOL     OW 7180   6.998   3.174   2.515
 1008SOL    HW1 7181   7.088   3.208   2.509
 1008SOL    HW2 7182   6.999   3.120   2.594
 1009SOL     OW 7183   2.757   3.225   3.945
 1009SOL    HW1 7184   2.763   3.171   4.023
 1009SOL    HW2 7185   2.686   3.186   3.893
 1010SOL     OW 7186   1.236   3.371   3.336
 1010SOL    HW1 7187   1.166   3.359   3.271
 1010SOL    HW2 7188   1.311   3.325   3.299
 1011SOL     OW 7189   3.219   9.537   5.493
 1011SOL    HW1 7190   3.282   9.465   5.483
 1011SOL    HW2 7191   3.274   9.616   5.491
 1012SOL     OW 7192   2.675   4.433   1.663
 1012SOL    HW1 7193   2.727   4.412   1.585
 1012SOL    HW2 7194   2.683   4.355   1.719
 1013SOL     OW 7195  -0.690   3.788   4.078
 1013SOL    HW1 7196  -0.749   3.825   4.144
 1013SOL    HW2 7197  -0.717   3.697   4.070
 1014SOL     OW 7198   0.563   7.035   5.986
 1014SOL    HW1 7199   0.656   7.009   5.985
 1014SOL    HW2 7200   0.553   7.089   5.909
 1015SOL     OW 7201   4.886   8.735   2.843
 1015SOL    HW1 7202   4.885   8.726   2.938
 1015SOL    HW2 7203   4.822   8.804   2.824
 1016SOL     OW 7204   6.656   5.831   4.691
 1016SOL    HW1 7205   6.562   5.828   4.707
 1016SOL    HW2 7206   6.686   5.742   4.710
 1017SOL     OW 7207  -0.502   4.189   3.293
 1017SOL    HW1 7208  -0.416   4.175   3.252
 1017SOL    HW2 7209  -0.492   4.155   3.382
 1018SOL     OW 7210   0.991   9.792   5.535
 1018SOL    HW1 7211   0.936   9.716   5.518
 1018SOL    HW2 7212   1.025   9.779   5.623
 1019SOL     OW 7213   4.743   2.984   3.440
 1019SOL    HW1 7214   4.793   2.905   3.418
 1019SOL    HW2 7215   4.797   3.056   3.410
 1020SOL     OW 7216   5.412   8.989   5.221
 1020SOL    HW1 7217   5.354   9.041   5.277
 1020SOL    HW2 7218   5.400   9.026   5.133
 1021SOL     OW 7219   1.358   6.489   5.670
 1021SOL    HW1 7220   1.442   6.454   5.643
 1021SOL    HW2 7221   1.299   6.413   5.672
 1022SOL     OW 7222   1.824   2.147   1.856
 1022SOL    HW1 7223   1.803   2.068   1.806
 1022SOL    HW2 7224   1.742   2.195   1.862
 1023SOL     OW 7225   2.502   2.438   0.035
 1023SOL    HW1 7226   2.555   2.511   0.068
 1023SOL    HW2 7227   2.445   2.415   0.108
 1024SOL     OW 7228   1.813   1.155   0.499
 1024SOL    HW1 7229   1.718   1.143   0.491
 1024SOL    HW2 7230   1.835   1.119   0.586
 1025SOL     OW 7231   5.935   3.416   3.291
 1025SOL    HW1 7232   5.979   3.435   3.209
 1025SOL    HW2 7233   5.939   3.498   3.340
 1026SOL     OW 7234   4.870   1.925   1.781
 1026SOL    HW1 7235   4.960   1.934   1.814
 1026SOL    HW2 7236   4.816   1.968   1.848
 1027SOL     OW 7237   1.602   7.579   4.647
 1027SOL    HW1 7238   1.654   7.627   4.583
 1027SOL    HW2 7239   1.652   7.499   4.663
 1028SOL     OW 7240   1.797   3.837   1.119
 1028SOL    HW1 7241   1.868   3.873   1.171
 1028SOL    HW2 7242   1.806   3.742   1.129
 1029SOL     OW 7243  -0.540   7.052   5.333
 1029SOL    HW1 7244  -0.583   7.079   5.252
 1029SOL    HW2 7245  -0.491   6.973   5.308
 1030SOL     OW 7246   2.291   6.773   3.062
 1030SOL    HW1 7247   2.279   6.734   3.148
 1030SOL    HW2 7248   2.259   6.863   3.071
 1031SOL     OW 7249   1.307   4.042   4.004
 1031SOL    HW1 7250   1.337   4.054   3.914
 1031SOL    HW2 7251   1.361   4.103   4.056
 1032SOL     OW 7252   0.073   1.191   1.168
 1032SOL    HW1 7253   0.164   1.169   1.186
 1032SOL    HW2 7254   0.027   1.108   1.170
 1033SOL     OW 7255   4.705   7.909   1.378
 1033SOL    HW1 7256   4.613   7.916   1.403
 1033SOL    HW2 7257   4.752   7.956   1.447
 1034SOL     OW 7258   3.987   3.025   3.095
 1034SOL    HW1 7259   3.962   3.043   3.186
 1034SOL    HW2 7260   3.910   2.983   3.057
 1035SOL     OW 7261   7.318   4.763   2.833
 1035SOL    HW1 7262   7.407   4.740   2.859
 1035SOL    HW2 7263   7.327   4.793   2.742
 1036SOL     OW 7264   3.900  10.012   5.966
 1036SOL    HW1 7265   3.953  10.051   6.035
 1036SOL    HW2 7266   3.949   9.934   5.940
 1037SOL     OW 7267  -0.263   9.137   5.855
 1037SOL    HW1 7268  -0.317   9.215   5.867
 1037SOL    HW2 7269  -0.316   9.079   5.800
 1038SOL     OW 7270   5.680   4.436   2.096
 1038SOL    HW1 7271   5.649   4.373   2.031
 1038SOL    HW2 7272   5.603   4.456   2.149
 1039SOL     OW 7273   0.613   5.662   4.779
 1039SOL    HW1 7274   0.613   5.685   4.686
 1039SOL    HW2 7275   0.696   5.617   4.793
 1040SOL     OW 7276   1.428   4.964   5.823
 1040SOL    HW1 7277   1.397   5.054   5.831
 1040SOL    HW2 7278   1.356   4.910   5.853
 1041SOL     OW 7279   2.725   4.064   0.688
 1041SOL    HW1 7280   2.683   3.979   0.705
 1041SOL    HW2 7281   2.756   4.093   0.774
 1042SOL     OW 7282   6.349   4.819   4.535
 1042SOL    HW1 7283   6.314   4.880   4.600
 1042SOL    HW2 7284   6.370   4.874   4.459
 1043SOL     OW 7285   1.134   4.769   3.820
 1043SOL    HW1 7286   1.102   4.782   3.909
 1043SOL    HW2 7287   1.060   4.797   3.764
 1044SOL     OW 7288   5.924   8.589   5.127
 1044SOL    HW1 7289   5.923   8.643   5.206
 1044SOL    HW2 7290   5.982   8.516   5.149
 1045SOL     OW 7291   5.348   7.641   3.934
 1045SOL    HW1 7292   5.322   7.617   4.023
 1045SOL    HW2 7293   5.429   7.691   3.945
 1046SOL     OW 7294   5.612   5.779   0.408
 1046SOL    HW1 7295   5.663   5.740   0.479
 1046SOL    HW2 7296   5.673   5.841   0.366
 1047SOL     OW 7297   8.034   8.618   2.743
 1047SOL    HW1 7298   8.028   8.526   2.716
 1047SOL    HW2 7299   8.031   8.667   2.661
 1048SOL     OW 7300   6.579   1.509   0.625
 1048SOL    HW1 7301   6.605   1.446   0.692
 1048SOL    HW2 7302   6.582   1.594   0.668
 1049SOL     OW 7303   3.506   5.745   0.135
 1049SOL    HW1 7304   3.503   5.663   0.184
 1049SOL    HW2 7305   3.519   5.813   0.201
 1050SOL     OW 7306   7.309   3.696   1.084
 1050SOL    HW1 7307   7.330   3.772   1.029
 1050SOL    HW2 7308   7.389   3.644   1.084
 1051SOL     OW 7309   5.137   9.178   5.471
 1051SOL    HW1 7310   5.121   9.209   5.382
 1051SOL    HW2 7311   5.229   9.151   5.471
 1052SOL     OW 7312   6.555   8.043   5.624
 1052SOL    HW1 7313   6.629   7.999   5.667
 1052SOL    HW2 7314   6.526   8.108   5.688
 1053SOL     OW 7315   0.227   4.926   4.302
 1053SOL    HW1 7316   0.211   5.003   4.248
 1053SOL    HW2 7317   0.245   4.961   4.390
 1054SOL     OW 7318   6.303   5.714   0.267
 1054SOL    HW1 7319   6.240   5.753   0.327
 1054SOL    HW2 7320   6.302   5.770   0.190
 1055SOL     OW 7321   5.739   3.137   4.487
 1055SOL    HW1 7322   5.767   3.047   4.507
 1055SOL    HW2 7323   5.646   3.129   4.466
 1056SOL     OW 7324   6.304   3.962   2.096
 1056SOL    HW1 7325   6.231   4.001   2.048
 1056SOL    HW2 7326   6.376   3.959   2.033
 1057SOL     OW 7327  -1.413   3.917   4.853
 1057SOL    HW1 7328  -1.480   3.976   4.819
 1057SOL    HW2 7329  -1.447   3.830   4.836
 1058SOL     OW 7330   7.238   2.446   0.103
 1058SOL    HW1 7331   7.319   2.489   0.130
 1058SOL    HW2 7332   7.172   2.479   0.164
 1059SOL     OW 7333   5.879   2.717   3.953
 1059SOL    HW1 7334   5.941   2.662   4.001
 1059SOL    HW2 7335   5.851   2.663   3.879
 1060SOL     OW 7336   3.905   6.712   1.360
 1060SOL    HW1 7337   3.838   6.771   1.328
 1060SOL    HW2 7338   3.986   6.742   1.317
 1061SOL     OW 7339  -0.547   4.250   4.766
 1061SOL    HW1 7340  -0.634   4.210   4.764
 1061SOL    HW2 7341  -0.556   4.332   4.717
 1062SOL     OW 7342   6.486   6.339   1.234
 1062SOL    HW1 7343   6.511   6.399   1.164
 1062SOL    HW2 7344   6.421   6.280   1.194
 1063SOL     OW 7345   6.074   6.945   6.136
 1063SOL    HW1 7346   6.084   6.886   6.061
 1063SOL    HW2 7347   6.025   6.893   6.201
 1064SOL     OW 7348   6.446   2.494   1.351
 1064SOL    HW1 7349   6.411   2.423   1.405
 1064SOL    HW2 7350   6.490   2.552   1.412
 1065SOL     OW 7351  -1.642   4.399   5.696
 1065SOL    HW1 7352  -1.611   4.484   5.667
 1065SOL    HW2 7353  -1.641   4.344   5.618
 1066SOL     OW 7354   3.334   1.960   2.338
 1066SOL    HW1 7355   3.284   1.890   2.381
 1066SOL    HW2 7356   3.267   2.019   2.304
 1067SOL     OW 7357   7.008   4.816   0.363
 1067SOL    HW1 7358   7.050   4.859   0.438
 1067SOL    HW2 7359   6.931   4.869   0.345
 1068SOL     OW 7360   0.306   2.230   2.877
 1068SOL    HW1 7361   0.347   2.144   2.890
 1068SOL    HW2 7362   0.291   2.236   2.783
 1069SOL     OW 7363   5.595   6.357   3.667
 1069SOL    HW1 7364   5.657   6.294   3.706
 1069SOL    HW2 7365   5.650   6.432   3.644
 1070SOL     OW 7366   6.758   3.035   2.413
 1070SOL    HW1 7367   6.743   2.962   2.474
 1070SOL    HW2 7368   6.850   3.059   2.428
 1071SOL     OW 7369   4.707   3.583   3.129
 1071SOL    HW1 7370   4.756   3.538   3.198
 1071SOL    HW2 7371   4.620   3.597   3.166
 1072SOL     OW 7372   0.636   8.570   3.915
 1072SOL    HW1 7373   0.725   8.541   3.938
 1072SOL    HW2 7374   0.602   8.500   3.859
 1073SOL     OW 7375   3.760   1.316   1.871
 1073SOL    HW1 7376   3.698   1.264   1.820
 1073SOL    HW2 7377   3.734   1.302   1.962
 1074SOL     OW 7378   2.589   3.405   3.500
 1074SOL    HW1 7379   2.507   3.377   3.459
 1074SOL    HW2 7380   2.569   3.493   3.535
 1075SOL     OW 7381   6.672   8.098   2.211
 1075SOL    HW1 7382   6.681   8.117   2.305
 1075SOL    HW2 7383   6.605   8.030   2.206
 1076SOL     OW 7384   4.584   6.504   1.424
 1076SOL    HW1 7385   4.531   6.447   1.368
 1076SOL    HW2 7386   4.528   6.581   1.440
 1077SOL     OW 7387   4.272   1.997   3.221
 1077SOL    HW1 7388   4.314   2.040   3.295
 1077SOL    HW2 7389   4.342   1.945   3.181
 1078SOL     OW 7390   6.742   6.367   0.359
 1078SOL    HW1 7391   6.710   6.332   0.276
 1078SOL    HW2 7392   6.732   6.462   0.352
 1079SOL     OW 7393   6.624   7.674   5.887
 1079SOL    HW1 7394   6.657   7.717   5.808
 1079SOL    HW2 7395   6.641   7.737   5.957
 1080SOL     OW 7396   3.604   5.523   1.119
 1080SOL    HW1 7397   3.644   5.598   1.075
 1080SOL    HW2 7398   3.606   5.453   1.054
 1081SOL     OW 7399   6.289   9.420   4.426
 1081SOL    HW1 7400   6.364   9.454   4.378
 1081SOL    HW2 7401   6.304   9.326   4.431
 1082SOL     OW 7402   0.695   2.684   1.983
 1082SOL    HW1 7403   0.669   2.600   1.945
 1082SOL    HW2 7404   0.790   2.685   1.976
 1083SOL     OW 7405   0.482   6.520   5.059
 1083SOL    HW1 7406   0.390   6.516   5.032
 1083SOL    HW2 7407   0.517   6.434   5.036
 1084SOL     OW 7408   5.958   1.628   1.353
 1084SOL    HW1 7409   5.891   1.608   1.286
 1084SOL    HW2 7410   5.934   1.573   1.427
 1085SOL     OW 7411   7.538   8.898   3.654
 1085SOL    HW1 7412   7.618   8.883   3.705
 1085SOL    HW2 7413   7.554   8.982   3.610
 1086SOL     OW 7414   6.133   2.948   0.232
 1086SOL    HW1 7415   6.211   2.972   0.182
 1086SOL    HW2 7416   6.158   2.870   0.281
 1087SOL     OW 7417   3.985   6.186   0.045
 1087SOL    HW1 7418   3.981   6.199  -0.049
 1087SOL    HW2 7419   3.992   6.092   0.057
 1088SOL     OW 7420   3.568   4.245   5.298
 1088SOL    HW1 7421   3.623   4.202   5.233
 1088SOL    HW2 7422   3.557   4.335   5.266
 1089SOL     OW 7423   1.854   3.193   4.978
 1089SOL    HW1 7424   1.823   3.212   4.890
 1089SOL    HW2 7425   1.830   3.101   4.992
 1090SOL     OW 7426   5.352   8.461   5.171
 1090SOL    HW1 7427   5.349   8.518   5.094
 1090SOL    HW2 7428   5.416   8.393   5.147
 1091SOL     OW 7429   6.375   4.056   1.222
 1091SOL    HW1 7430   6.367   4.147   1.252
 1091SOL    HW2 7431   6.416   4.010   1.295
 1092SOL     OW 7432   6.968   8.655   4.002
 1092SOL    HW1 7433   6.953   8.746   4.025
 1092SOL    HW2 7434   6.914   8.605   4.064
 1093SOL     OW 7435   0.959   8.515   3.915
 1093SOL    HW1 7436   0.944   8.520   3.821
 1093SOL    HW2 7437   1.054   8.514   3.925
 1094SOL     OW 7438   3.696   3.535   5.146
 1094SOL    HW1 7439   3.714   3.521   5.053
 1094SOL    HW2 7440   3.781   3.558   5.184
 1095SOL     OW 7441   3.803   8.305   5.777
 1095SOL    HW1 7442   3.728   8.347   5.818
 1095SOL    HW2 7443   3.786   8.312   5.683
 1096SOL     OW 7444   0.001   1.113   1.717
 1096SOL    HW1 7445   0.084   1.076   1.749
 1096SOL    HW2 7446   0.026   1.168   1.643
 1097SOL     OW 7447   4.844   4.229   5.102
 1097SOL    HW1 7448   4.906   4.172   5.056
 1097SOL    HW2 7449   4.759   4.210   5.063
 1098SOL     OW 7450   7.779   7.908   1.961
 1098SOL    HW1 7451   7.687   7.899   1.986
 1098SOL    HW2 7452   7.788   7.999   1.934
 1099SOL     OW 7453   3.769   2.596   1.535
 1099SOL    HW1 7454   3.779   2.544   1.615
 1099SOL    HW2 7455   3.824   2.551   1.471
 1100SOL     OW 7456   2.546   5.466   0.058
 1100SOL    HW1 7457   2.483   5.441  -0.010
 1100SOL    HW2 7458   2.564   5.559   0.041
 1101SOL     OW 7459   4.783   7.496   1.968
 1101SOL    HW1 7460   4.725   7.437   2.016
 1101SOL    HW2 7461   4.837   7.536   2.035
 1102SOL     OW 7462   6.497   6.690   3.980
 1102SOL    HW1 7463   6.555   6.762   4.005
 1102SOL    HW2 7464   6.481   6.643   4.062
 1103SOL     OW 7465   1.958   4.269   2.319
 1103SOL    HW1 7466   2.039   4.218   2.317
 1103SOL    HW2 7467   1.948   4.296   2.410
 1104SOL     OW 7468   4.222   3.151   1.280
 1104SOL    HW1 7469   4.213   3.108   1.195
 1104SOL    HW2 7470   4.313   3.183   1.280
 1105SOL     OW 7471   5.848   7.743   4.741
 1105SOL    HW1 7472   5.824   7.748   4.649
 1105SOL    HW2 7473   5.935   7.784   4.745
 1106SOL     OW 7474   9.284   6.464   0.345
 1106SOL    HW1 7475   9.351   6.531   0.329
 1106SOL    HW2 7476   9.202   6.513   0.348
 1107SOL     OW 7477   2.761   6.434   5.582
 1107SOL    HW1 7478   2.687   6.464   5.529
 1107SOL    HW2 7479   2.732   6.447   5.673
 1108SOL     OW 7480   3.884   4.155   5.797
 1108SOL    HW1 7481   3.826   4.149   5.722
 1108SOL    HW2 7482   3.956   4.094   5.777
 1109SOL     OW 7483   7.764   4.273   0.278
 1109SOL    HW1 7484   7.769   4.243   0.187
 1109SOL    HW2 7485   7.747   4.193   0.329
 1110SOL     OW 7486   3.332   3.222   4.980
 1110SOL    HW1 7487   3.412   3.212   5.031
 1110SOL    HW2 7488   3.279   3.147   5.003
 1111SOL     OW 7489   1.482   7.249   5.924
 1111SOL    HW1 7490   1.484   7.345   5.922
 1111SOL    HW2 7491   1.545   7.221   5.858
 1112SOL     OW 7492   3.278   3.260   4.273
 1112SOL    HW1 7493   3.335   3.313   4.217
 1112SOL    HW2 7494   3.201   3.242   4.220
 1113SOL     OW 7495   2.794   4.038   5.317
 1113SOL    HW1 7496   2.811   4.132   5.327
 1113SOL    HW2 7497   2.880   3.999   5.303
 1114SOL     OW 7498   7.365   6.503   2.265
 1114SOL    HW1 7499   7.403   6.584   2.229
 1114SOL    HW2 7500   7.424   6.434   2.235
 1115SOL     OW 7501   6.834   6.262   1.580
 1115SOL    HW1 7502   6.836   6.358   1.586
 1115SOL    HW2 7503   6.753   6.242   1.535
 1116SOL     OW 7504   5.832   1.651   1.994
 1116SOL    HW1 7505   5.799   1.726   2.043
 1116SOL    HW2 7506   5.790   1.576   2.034
 1117SOL     OW 7507   6.928   6.794   0.561
 1117SOL    HW1 7508   6.905   6.765   0.649
 1117SOL    HW2 7509   7.022   6.815   0.567
 1118SOL     OW 7510   2.772   7.955   6.041
 1118SOL    HW1 7511   2.746   7.948   6.132
 1118SOL    HW2 7512   2.737   8.040   6.013
 1119SOL     OW 7513   1.427  10.353   5.649
 1119SOL    HW1 7514   1.473  10.271   5.665
 1119SOL    HW2 7515   1.484  10.402   5.590
 1120SOL     OW 7516   6.188   4.283   0.796
 1120SOL    HW1 7517   6.264   4.297   0.740
 1120SOL    HW2 7518   6.213   4.212   0.854
 1121SOL     OW 7519   8.853   7.413   1.820
 1121SOL    HW1 7520   8.944   7.430   1.797
 1121SOL    HW2 7521   8.856   7.330   1.868
 1122SOL     OW 7522   5.590   7.335   2.280
 1122SOL    HW1 7523   5.518   7.391   2.310
 1122SOL    HW2 7524   5.564   7.247   2.304
 1123SOL     OW 7525   5.032   4.378   0.464
 1123SOL    HW1 7526   4.987   4.437   0.524
 1123SOL    HW2 7527   5.098   4.432   0.421
 1124SOL     OW 7528   6.615   6.614   0.630
 1124SOL    HW1 7529   6.673   6.618   0.554
 1124SOL    HW2 7530   6.532   6.581   0.595
 1125SOL     OW 7531   0.637   3.858   5.243
 1125SOL    HW1 7532   0.690   3.929   5.280
 1125SOL    HW2 7533   0.700   3.793   5.214
 1126SOL     OW 7534   2.769   1.564   0.493
 1126SOL    HW1 7535   2.825   1.515   0.432
 1126SOL    HW2 7536   2.821   1.572   0.572
 1127SOL     OW 7537   3.954   6.641   0.854
 1127SOL    HW1 7538   4.044   6.610   0.868
 1127SOL    HW2 7539   3.914   6.641   0.941
 1128SOL     OW 7540   4.697   8.822   3.917
 1128SOL    HW1 7541   4.608   8.798   3.891
 1128SOL    HW2 7542   4.745   8.739   3.919
 1129SOL     OW 7543   2.941   4.674   0.347
 1129SOL    HW1 7544   2.987   4.639   0.424
 1129SOL    HW2 7545   2.957   4.609   0.279
 1130SOL     OW 7546   2.173   2.597   3.248
 1130SOL    HW1 7547   2.142   2.537   3.180
 1130SOL    HW2 7548   2.185   2.681   3.202
 1131SOL     OW 7549   0.078   3.257   4.234
 1131SOL    HW1 7550   0.117   3.323   4.292
 1131SOL    HW2 7551   0.042   3.308   4.161
 1132SOL     OW 7552  -0.416   4.131   5.737
 1132SOL    HW1 7553  -0.362   4.162   5.810
 1132SOL    HW2 7554  -0.426   4.037   5.752
 1133SOL     OW 7555   0.638   7.252   5.228
 1133SOL    HW1 7556   0.587   7.295   5.297
 1133SOL    HW2 7557   0.592   7.275   5.147
 1134SOL     OW 7558   6.044   0.946   0.355
 1134SOL    HW1 7559   6.059   0.969   0.446
 1134SOL    HW2 7560   6.131   0.941   0.316
 1135SOL     OW 7561  -0.211   3.305   4.169
 1135SOL    HW1 7562  -0.244   3.223   4.133
 1135SOL    HW2 7563  -0.177   3.282   4.255
 1136SOL     OW 7564   3.136   2.365   0.381
 1136SOL    HW1 7565   3.199   2.380   0.452
 1136SOL    HW2 7566   3.123   2.451   0.341
 1137SOL     OW 7567   6.222   3.136   0.852
 1137SOL    HW1 7568   6.150   3.074   0.842
 1137SOL    HW2 7569   6.192   3.215   0.807
 1138SOL     OW 7570   6.767   3.302   2.457
 1138SOL    HW1 7571   6.720   3.239   2.403
 1138SOL    HW2 7572   6.848   3.257   2.481
 1139SOL     OW 7573   7.665   7.009   3.594
 1139SOL    HW1 7574   7.675   7.080   3.657
 1139SOL    HW2 7575   7.607   6.946   3.639
 1140SOL     OW 7576   5.339   3.608   4.072
 1140SOL    HW1 7577   5.330   3.659   4.152
 1140SOL    HW2 7578   5.257   3.559   4.066
 1141SOL     OW 7579   8.310   7.462   1.551
 1141SOL    HW1 7580   8.288   7.543   1.597
 1141SOL    HW2 7581   8.282   7.393   1.610
 1142SOL     OW 7582  -1.217   5.284   5.404
 1142SOL    HW1 7583  -1.211   5.195   5.438
 1142SOL    HW2 7584  -1.301   5.317   5.436
 1143SOL     OW 7585   6.981   3.509   2.003
 1143SOL    HW1 7586   7.054   3.555   2.044
 1143SOL    HW2 7587   7.020   3.463   1.929
 1144SOL     OW 7588   7.375   7.833   2.611
 1144SOL    HW1 7589   7.306   7.831   2.677
 1144SOL    HW2 7590   7.450   7.791   2.654
 1145SOL     OW 7591   2.607   9.711   5.835
 1145SOL    HW1 7592   2.642   9.637   5.885
 1145SOL    HW2 7593   2.668   9.721   5.762
 1146SOL     OW 7594   1.224   6.245   3.812
 1146SOL    HW1 7595   1.243   6.160   3.852
 1146SOL    HW2 7596   1.207   6.303   3.886
 1147SOL     OW 7597   1.390   9.202   4.215
 1147SOL    HW1 7598   1.342   9.282   4.236
 1147SOL    HW2 7599   1.376   9.145   4.291
 1148SOL     OW 7600   6.841   7.020   0.096
 1148SOL    HW1 7601   6.851   7.102   0.143
 1148SOL    HW2 7602   6.859   6.952   0.160
 1149SOL     OW 7603   6.800   6.542   1.903
 1149SOL    HW1 7604   6.713   6.557   1.865
 1149SOL    HW2 7605   6.786   6.472   1.967
 1150SOL     OW 7606  -0.169   6.259   4.471
 1150SOL    HW1 7607  -0.223   6.258   4.392
 1150SOL    HW2 7608  -0.122   6.342   4.467
 1151SOL     OW 7609   5.189   9.683   5.693
 1151SOL    HW1 7610   5.171   9.744   5.765
 1151SOL    HW2 7611   5.102   9.659   5.660
 1152SOL     OW 7612   5.344   5.812   0.951
 1152SOL    HW1 7613   5.315   5.903   0.943
 1152SOL    HW2 7614   5.431   5.818   0.990
 1153SOL     OW 7615  -0.205   5.578   6.017
 1153SOL    HW1 7616  -0.255   5.573   5.935
 1153SOL    HW2 7617  -0.208   5.671   6.041
 1154SOL     OW 7618   4.094  10.738   6.176
 1154SOL    HW1 7619   4.189  10.729   6.179
 1154SOL    HW2 7620   4.075  10.809   6.238
 1155SOL     OW 7621   1.362   8.528   3.539
 1155SOL    HW1 7622   1.397   8.454   3.489
 1155SOL    HW2 7623   1.404   8.605   3.500
 1156SOL     OW 7624   3.393   8.524   6.113
 1156SOL    HW1 7625   3.472   8.492   6.158
 1156SOL    HW2 7626   3.417   8.610   6.081
 1157SOL     OW 7627   7.826   8.879   4.087
 1157SOL    HW1 7628   7.771   8.861   4.163
 1157SOL    HW2 7629   7.901   8.820   4.095
 1158SOL     OW 7630   4.533   1.043   0.794
 1158SOL    HW1 7631   4.552   1.123   0.843
 1158SOL    HW2 7632   4.469   1.070   0.728
 1159SOL     OW 7633   4.245   2.862   2.063
 1159SOL    HW1 7634   4.157   2.839   2.035
 1159SOL    HW2 7635   4.233   2.908   2.146
 1160SOL     OW 7636   6.106   6.385   0.653
 1160SOL    HW1 7637   6.147   6.471   0.664
 1160SOL    HW2 7638   6.063   6.368   0.737
 1161SOL     OW 7639   6.352   6.063   3.322
 1161SOL    HW1 7640   6.349   5.985   3.266
 1161SOL    HW2 7641   6.278   6.116   3.293
 1162SOL     OW 7642   3.939   5.484   0.994
 1162SOL    HW1 7643   3.934   5.482   1.089
 1162SOL    HW2 7644   4.011   5.424   0.972
 1163SOL     OW 7645   7.090   6.563   1.288
 1163SOL    HW1 7646   7.001   6.564   1.254
 1163SOL    HW2 7647   7.084   6.608   1.373
 1164SOL     OW 7648   0.161   6.120   4.751
 1164SOL    HW1 7649   0.235   6.063   4.774
 1164SOL    HW2 7650   0.119   6.076   4.677
 1165SOL     OW 7651   8.919   7.696   2.212
 1165SOL    HW1 7652   8.882   7.677   2.125
 1165SOL    HW2 7653   8.873   7.776   2.240
 1166SOL     OW 7654   7.034   3.976   2.187
 1166SOL    HW1 7655   7.065   3.933   2.267
 1166SOL    HW2 7656   6.955   3.927   2.163
 1167SOL     OW 7657   5.124   8.376   4.912
 1167SOL    HW1 7658   5.033   8.404   4.921
 1167SOL    HW2 7659   5.167   8.450   4.868
 1168SOL     OW 7660  -0.584   4.300   4.348
 1168SOL    HW1 7661  -0.651   4.235   4.371
 1168SOL    HW2 7662  -0.623   4.384   4.373
 1169SOL     OW 7663   3.210   8.402   5.403
 1169SOL    HW1 7664   3.284   8.392   5.464
 1169SOL    HW2 7665   3.225   8.335   5.336
 1170SOL     OW 7666   1.297   8.869   4.624
 1170SOL    HW1 7667   1.305   8.775   4.606
 1170SOL    HW2 7668   1.305   8.877   4.719
 1171SOL     OW 7669   0.826   6.724   4.562
 1171SOL    HW1 7670   0.825   6.645   4.616
 1171SOL    HW2 7671   0.885   6.784   4.608
 1172SOL     OW 7672   7.310   8.909   4.150
 1172SOL    HW1 7673   7.309   8.815   4.168
 1172SOL    HW2 7674   7.320   8.916   4.055
 1173SOL     OW 7675   3.763   4.506   0.191
 1173SOL    HW1 7676   3.810   4.448   0.131
 1173SOL    HW2 7677   3.682   4.526   0.145
 1174SOL     OW 7678   3.321   5.724   0.853
 1174SOL    HW1 7679   3.335   5.675   0.934
 1174SOL    HW2 7680   3.409   5.739   0.819
 1175SOL     OW 7681   2.613  10.322   5.670
 1175SOL    HW1 7682   2.634  10.401   5.719
 1175SOL    HW2 7683   2.609  10.253   5.736
 1176SOL     OW 7684   4.538   8.763   4.801
 1176SOL    HW1 7685   4.502   8.810   4.876
 1176SOL    HW2 7686   4.591   8.693   4.840
 1177SOL     OW 7687   3.584   9.751   6.092
 1177SOL    HW1 7688   3.579   9.752   5.997
 1177SOL    HW2 7689   3.497   9.722   6.120
 1178SOL     OW 7690   6.327   8.816   5.195
 1178SOL    HW1 7691   6.289   8.779   5.275
 1178SOL    HW2 7692   6.383   8.747   5.161
 1179SOL     OW 7693   3.046   3.987   0.565
 1179SOL    HW1 7694   3.015   3.918   0.507
 1179SOL    HW2 7695   3.100   3.942   0.630
 1180SOL     OW 7696   5.121   2.031   1.846
 1180SOL    HW1 7697   5.120   2.121   1.881
 1180SOL    HW2 7698   5.188   1.986   1.898
 1181SOL     OW 7699   8.048   5.047   1.281
 1181SOL    HW1 7700   8.090   5.083   1.203
 1181SOL    HW2 7701   8.027   4.957   1.258
 1182SOL     OW 7702   4.288   6.476   6.065
 1182SOL    HW1 7703   4.362   6.439   6.113
 1182SOL    HW2 7704   4.218   6.484   6.130
 1183SOL     OW 7705   7.560   3.568   0.996
 1183SOL    HW1 7706   7.623   3.573   1.068
 1183SOL    HW2 7707   7.551   3.474   0.978
 1184SOL     OW 7708  -0.799   4.515   4.458
 1184SOL    HW1 7709  -0.740   4.548   4.525
 1184SOL    HW2 7710  -0.750   4.522   4.376
 1185SOL     OW 7711   6.175   1.499   2.446
 1185SOL    HW1 7712   6.088   1.536   2.458
 1185SOL    HW2 7713   6.176   1.422   2.502
 1186SOL     OW 7714   5.433   2.727   2.925
 1186SOL    HW1 7715   5.444   2.646   2.975
 1186SOL    HW2 7716   5.397   2.789   2.989
 1187SOL     OW 7717  -0.820   3.287   4.612
 1187SOL    HW1 7718  -0.786   3.198   4.617
 1187SOL    HW2 7719  -0.753   3.341   4.653
 1188SOL     OW 7720   4.164   8.187   3.194
 1188SOL    HW1 7721   4.091   8.136   3.229
 1188SOL    HW2 7722   4.234   8.123   3.179
 1189SOL     OW 7723   7.988   8.768   2.962
 1189SOL    HW1 7724   7.952   8.849   2.927
 1189SOL    HW2 7725   7.996   8.711   2.885
 1190SOL     OW 7726   1.235   6.695   3.099
 1190SOL    HW1 7727   1.260   6.708   3.190
 1190SOL    HW2 7728   1.202   6.605   3.096
 1191SOL     OW 7729   4.971   7.765   1.422
 1191SOL    HW1 7730   4.971   7.687   1.367
 1191SOL    HW2 7731   4.881   7.797   1.420
 1192SOL     OW 7732   1.136   5.839   2.419
 1192SOL    HW1 7733   1.130   5.916   2.363
 1192SOL    HW2 7734   1.067   5.852   2.485
 1193SOL     OW 7735   2.837   9.298   5.451
 1193SOL    HW1 7736   2.755   9.252   5.434
 1193SOL    HW2 7737   2.811   9.376   5.499
 1194SOL     OW 7738   5.370   2.058   3.010
 1194SOL    HW1 7739   5.305   2.129   3.010
 1194SOL    HW2 7740   5.398   2.051   3.101
 1195SOL     OW 7741   3.499   2.863   0.112
 1195SOL    HW1 7742   3.494   2.838   0.019
 1195SOL    HW2 7743   3.468   2.785   0.159
 1196SOL     OW 7744   1.197   5.500   2.004
 1196SOL    HW1 7745   1.178   5.592   2.018
 1196SOL    HW2 7746   1.175   5.484   1.912
 1197SOL     OW 7747   7.988   6.907   1.825
 1197SOL    HW1 7748   8.000   6.971   1.895
 1197SOL    HW2 7749   8.076   6.872   1.809
 1198SOL     OW 7750   6.363   8.566   3.431
 1198SOL    HW1 7751   6.454   8.589   3.450
 1198SOL    HW2 7752   6.331   8.637   3.375
 1199SOL     OW 7753   7.477   3.707   1.292
 1199SOL    HW1 7754   7.421   3.778   1.322
 1199SOL    HW2 7755   7.423   3.658   1.229
 1200SOL     OW 7756   2.318   1.926   1.064
 1200SOL    HW1 7757   2.351   1.998   1.118
 1200SOL    HW2 7758   2.266   1.873   1.124
 1201SOL     OW 7759   1.979   7.696   4.769
 1201SOL    HW1 7760   2.074   7.682   4.763
 1201SOL    HW2 7761   1.954   7.653   4.851
 1202SOL     OW 7762  -0.719   6.665   5.470
 1202SOL    HW1 7763  -0.800   6.679   5.421
 1202SOL    HW2 7764  -0.727   6.576   5.503
 1203SOL     OW 7765   4.970   1.588   2.228
 1203SOL    HW1 7766   5.034   1.625   2.289
 1203SOL    HW2 7767   4.913   1.662   2.206
 1204SOL     OW 7768   8.045   7.030   3.347
 1204SOL    HW1 7769   7.962   7.071   3.369
 1204SOL    HW2 7770   8.022   6.957   3.291
 1205SOL     OW 7771   6.060   0.564   0.537
 1205SOL    HW1 7772   6.138   0.617   0.519
 1205SOL    HW2 7773   6.065   0.544   0.630
 1206SOL     OW 7774   4.912   4.922   5.477
 1206SOL    HW1 7775   4.991   4.952   5.522
 1206SOL    HW2 7776   4.912   4.970   5.394
 1207SOL     OW 7777   1.587   2.738   1.575
 1207SOL    HW1 7778   1.555   2.806   1.635
 1207SOL    HW2 7779   1.618   2.786   1.499
 1208SOL     OW 7780   1.756   2.951   5.065
 1208SOL    HW1 7781   1.675   2.943   5.115
 1208SOL    HW2 7782   1.817   2.890   5.106
 1209SOL     OW 7783   0.097   5.885   5.548
 1209SOL    HW1 7784   0.103   5.972   5.588
 1209SOL    HW2 7785   0.158   5.889   5.475
 1210SOL     OW 7786   6.155   2.742   3.635
 1210SOL    HW1 7787   6.174   2.720   3.726
 1210SOL    HW2 7788   6.059   2.739   3.629
 1211SOL     OW 7789   2.244   1.382   2.287
 1211SOL    HW1 7790   2.223   1.455   2.345
 1211SOL    HW2 7791   2.159   1.345   2.264
 1212SOL     OW 7792   0.493   3.995   2.133
 1212SOL    HW1 7793   0.565   3.964   2.078
 1212SOL    HW2 7794   0.508   3.953   2.218
 1213SOL     OW 7795  -0.571   2.201   3.065
 1213SOL    HW1 7796  -0.497   2.197   3.125
 1213SOL    HW2 7797  -0.539   2.160   2.985
 1214SOL     OW 7798   1.336   7.506   3.571
 1214SOL    HW1 7799   1.368   7.542   3.489
 1214SOL    HW2 7800   1.332   7.580   3.631
 1215SOL     OW 7801   2.336   5.643   3.239
 1215SOL    HW1 7802   2.271   5.634   3.170
 1215SOL    HW2 7803   2.341   5.737   3.255
 1216SOL     OW 7804   4.786   8.575   3.863
 1216SOL    HW1 7805   4.793   8.491   3.909
 1216SOL    HW2 7806   4.705   8.568   3.813
 1217SOL     OW 7807   1.177   3.832   5.921
 1217SOL    HW1 7808   1.184   3.741   5.948
 1217SOL    HW2 7809   1.267   3.860   5.906
 1218SOL     OW 7810   4.963   5.906   0.542
 1218SOL    HW1 7811   4.975   5.842   0.611
 1218SOL    HW2 7812   4.940   5.854   0.465
 1219SOL     OW 7813   3.122   6.882   1.673
 1219SOL    HW1 7814   3.116   6.976   1.687
 1219SOL    HW2 7815   3.199   6.855   1.723
 1220SOL     OW 7816   5.353   1.463   1.283
 1220SOL    HW1 7817   5.303   1.521   1.225
 1220SOL    HW2 7818   5.322   1.485   1.371
 1221SOL     OW 7819   3.107   1.657   0.381
 1221SOL    HW1 7820   3.132   1.747   0.402
 1221SOL    HW2 7821   3.186   1.606   0.398
 1222SOL     OW 7822   0.124   3.179   4.530
 1222SOL    HW1 7823   0.087   3.156   4.616
 1222SOL    HW2 7824   0.150   3.095   4.492
 1223SOL     OW 7825   7.833   7.087   1.019
 1223SOL    HW1 7826   7.921   7.083   0.982
 1223SOL    HW2 7827   7.846   7.108   1.111
 1224SOL     OW 7828   3.489   5.365   4.862
 1224SOL    HW1 7829   3.502   5.458   4.842
 1224SOL    HW2 7830   3.458   5.365   4.953
 1225SOL     OW 7831   3.634   3.122   5.380
 1225SOL    HW1 7832   3.610   3.190   5.317
 1225SOL    HW2 7833   3.690   3.062   5.330
 1226SOL     OW 7834   3.199   8.663   5.203
 1226SOL    HW1 7835   3.170   8.584   5.248
 1226SOL    HW2 7836   3.216   8.636   5.113
 1227SOL     OW 7837   5.709   8.388   2.529
 1227SOL    HW1 7838   5.753   8.419   2.608
 1227SOL    HW2 7839   5.762   8.424   2.457
 1228SOL     OW 7840   5.365   3.414   3.325
 1228SOL    HW1 7841   5.293   3.448   3.378
 1228SOL    HW2 7842   5.443   3.459   3.360
 1229SOL     OW 7843   7.597   6.491   3.443
 1229SOL    HW1 7844   7.556   6.574   3.418
 1229SOL    HW2 7845   7.687   6.516   3.467
 1230SOL     OW 7846   3.257   5.020   4.535
 1230SOL    HW1 7847   3.183   5.047   4.589
 1230SOL    HW2 7848   3.291   4.941   4.577
 1231SOL     OW 7849   2.226   0.544   0.028
 1231SOL    HW1 7850   2.290   0.543  -0.043
 1231SOL    HW2 7851   2.273   0.583   0.102
 1232SOL     OW 7852   5.022   2.294   1.966
 1232SOL    HW1 7853   5.072   2.372   1.987
 1232SOL    HW2 7854   4.949   2.325   1.913
 1233SOL     OW 7855   1.780   6.111   5.104
 1233SOL    HW1 7856   1.815   6.025   5.126
 1233SOL    HW2 7857   1.856   6.162   5.075
 1234SOL     OW 7858   0.834   5.915   5.541
 1234SOL    HW1 7859   0.899   5.984   5.524
 1234SOL    HW2 7860   0.858   5.879   5.626
 1235SOL     OW 7861   1.854   3.816   0.805
 1235SOL    HW1 7862   1.933   3.869   0.815
 1235SOL    HW2 7863   1.828   3.794   0.895
 1236SOL     OW 7864   5.688   8.139   4.603
 1236SOL    HW1 7865   5.779   8.166   4.590
 1236SOL    HW2 7866   5.668   8.162   4.693
 1237SOL     OW 7867  -1.688   4.746   5.772
 1237SOL    HW1 7868  -1.780   4.771   5.767
 1237SOL    HW2 7869  -1.657   4.786   5.854
 1238SOL     OW 7870   2.420   2.998   4.097
 1238SOL    HW1 7871   2.444   3.091   4.102
 1238SOL    HW2 7872   2.376   2.980   4.180
 1239SOL     OW 7873   0.287   0.550   0.155
 1239SOL    HW1 7874   0.239   0.548   0.071
 1239SOL    HW2 7875   0.263   0.634   0.194
 1240SOL     OW 7876   6.487   6.257   3.060
 1240SOL    HW1 7877   6.579   6.281   3.051
 1240SOL    HW2 7878   6.439   6.339   3.052
 1241SOL     OW 7879  -0.777   3.856   5.747
 1241SOL    HW1 7880  -0.848   3.920   5.754
 1241SOL    HW2 7881  -0.727   3.867   5.827
 1242SOL     OW 7882   6.713  10.087   5.590
 1242SOL    HW1 7883   6.679  10.000   5.571
 1242SOL    HW2 7884   6.670  10.112   5.672
 1243SOL     OW 7885   0.435   2.114   1.140
 1243SOL    HW1 7886   0.478   2.120   1.055
 1243SOL    HW2 7887   0.506   2.115   1.203
 1244SOL     OW 7888  -0.382   1.269   2.159
 1244SOL    HW1 7889  -0.443   1.342   2.155
 1244SOL    HW2 7890  -0.325   1.281   2.084
 1245SOL     OW 7891   1.311   3.153   0.649
 1245SOL    HW1 7892   1.346   3.096   0.718
 1245SOL    HW2 7893   1.224   3.176   0.680
 1246SOL     OW 7894   4.111   0.993   0.773
 1246SOL    HW1 7895   4.176   0.968   0.840
 1246SOL    HW2 7896   4.091   1.084   0.794
 1247SOL     OW 7897   5.019   4.318   1.599
 1247SOL    HW1 7898   5.054   4.243   1.648
 1247SOL    HW2 7899   4.941   4.343   1.647
 1248SOL     OW 7900  -0.106   5.859   4.846
 1248SOL    HW1 7901  -0.117   5.806   4.925
 1248SOL    HW2 7902  -0.123   5.797   4.774
 1249SOL     OW 7903   5.303   8.862   3.673
 1249SOL    HW1 7904   5.233   8.870   3.738
 1249SOL    HW2 7905   5.274   8.917   3.600
 1250SOL     OW 7906   3.096   2.044   2.224
 1250SOL    HW1 7907   3.076   2.094   2.144
 1250SOL    HW2 7908   3.047   1.962   2.213
 1251SOL     OW 7909   6.000   7.532   4.960
 1251SOL    HW1 7910   5.984   7.489   4.876
 1251SOL    HW2 7911   5.934   7.601   4.964
 1252SOL     OW 7912   3.642   8.388   2.561
 1252SOL    HW1 7913   3.725   8.346   2.541
 1252SOL    HW2 7914   3.641   8.467   2.507
 1253SOL     OW 7915   4.582   8.474   3.691
 1253SOL    HW1 7916   4.581   8.402   3.627
 1253SOL    HW2 7917   4.508   8.455   3.748
 1254SOL     OW 7918   7.529   1.607   0.004
 1254SOL    HW1 7919   7.515   1.701  -0.008
 1254SOL    HW2 7920   7.475   1.585   0.080
 1255SOL     OW 7921   6.960   3.646   1.420
 1255SOL    HW1 7922   6.865   3.654   1.414
 1255SOL    HW2 7923   6.974   3.557   1.453
 1256SOL     OW 7924   4.504   6.304   0.103
 1256SOL    HW1 7925   4.445   6.378   0.090
 1256SOL    HW2 7926   4.572   6.314   0.036
 1257SOL     OW 7927   6.429   1.581   1.151
 1257SOL    HW1 7928   6.408   1.642   1.080
 1257SOL    HW2 7929   6.369   1.605   1.221
 1258SOL     OW 7930   7.569   6.481   2.514
 1258SOL    HW1 7931   7.477   6.464   2.534
 1258SOL    HW2 7932   7.599   6.400   2.472
 1259SOL     OW 7933  -0.115   2.801   2.605
 1259SOL    HW1 7934  -0.073   2.840   2.682
 1259SOL    HW2 7935  -0.187   2.861   2.585
 1260SOL     OW 7936   1.913   8.279   2.104
 1260SOL    HW1 7937   1.974   8.353   2.106
 1260SOL    HW2 7938   1.827   8.320   2.116
 1261SOL     OW 7939   2.994   1.411   0.427
 1261SOL    HW1 7940   3.008   1.500   0.395
 1261SOL    HW2 7941   3.038   1.355   0.363
 1262SOL     OW 7942   2.520   8.874   3.119
 1262SOL    HW1 7943   2.502   8.841   3.032
 1262SOL    HW2 7944   2.498   8.801   3.178
 1263SOL     OW 7945   6.358   9.218   3.651
 1263SOL    HW1 7946   6.427   9.178   3.703
 1263SOL    HW2 7947   6.403   9.283   3.598
 1264SOL     OW 7948   7.166   6.918   0.533
 1264SOL    HW1 7949   7.246   6.892   0.578
 1264SOL    HW2 7950   7.187   7.002   0.493
 1265SOL     OW 7951   5.216   3.772   1.377
 1265SOL    HW1 7952   5.238   3.680   1.391
 1265SOL    HW2 7953   5.293   3.809   1.335
 1266SOL     OW 7954   5.602   2.610   4.128
 1266SOL    HW1 7955   5.670   2.565   4.078
 1266SOL    HW2 7956   5.645   2.639   4.208
 1267SOL     OW 7957   4.034   3.996   0.658
 1267SOL    HW1 7958   3.988   3.929   0.709
 1267SOL    HW2 7959   4.067   4.058   0.722
 1268SOL     OW 7960   7.232  10.279   5.480
 1268SOL    HW1 7961   7.218  10.187   5.502
 1268SOL    HW2 7962   7.255  10.320   5.563
 1269SOL     OW 7963  -0.800   1.575   2.516
 1269SOL    HW1 7964  -0.759   1.650   2.560
 1269SOL    HW2 7965  -0.776   1.500   2.571
 1270SOL     OW 7966   1.950   4.932   2.816
 1270SOL    HW1 7967   1.996   4.858   2.777
 1270SOL    HW2 7968   1.902   4.895   2.890
 1271SOL     OW 7969   3.873   8.180   6.050
 1271SOL    HW1 7970   3.866   8.206   5.958
 1271SOL    HW2 7971   3.797   8.220   6.093
 1272SOL     OW 7972   1.262   6.959   5.388
 1272SOL    HW1 7973   1.247   7.006   5.307
 1272SOL    HW2 7974   1.354   6.934   5.386
 1273SOL     OW 7975   6.607   3.507   2.411
 1273SOL    HW1 7976   6.523   3.465   2.394
 1273SOL    HW2 7977   6.663   3.437   2.444
 1274SOL     OW 7978   1.774   3.828   1.759
 1274SOL    HW1 7979   1.764   3.780   1.677
 1274SOL    HW2 7980   1.714   3.786   1.820
 1275SOL     OW 7981   2.538   4.783   4.391
 1275SOL    HW1 7982   2.595   4.706   4.397
 1275SOL    HW2 7983   2.596   4.857   4.406
 1276SOL     OW 7984   5.481   6.217   1.109
 1276SOL    HW1 7985   5.453   6.253   1.025
 1276SOL    HW2 7986   5.497   6.294   1.164
 1277SOL     OW 7987   6.421   5.088   0.772
 1277SOL    HW1 7988   6.503   5.136   0.781
 1277SOL    HW2 7989   6.406   5.083   0.678
 1278SOL     OW 7990   2.531   7.437   1.924
 1278SOL    HW1 7991   2.507   7.370   1.861
 1278SOL    HW2 7992   2.525   7.394   2.009
 1279SOL     OW 7993   4.275   5.533   0.214
 1279SOL    HW1 7994   4.313   5.562   0.297
 1279SOL    HW2 7995   4.250   5.442   0.230
 1280SOL     OW 7996   0.463   1.240   1.935
 1280SOL    HW1 7997   0.530   1.191   1.983
 1280SOL    HW2 7998   0.477   1.331   1.960
 1281SOL     OW 7999   2.166   4.202   1.095
 1281SOL    HW1 8000   2.215   4.147   1.157
 1281SOL    HW2 8001   2.232   4.261   1.059
 1282SOL     OW 8002   2.377   1.415   1.667
 1282SOL    HW1 8003   2.293   1.418   1.713
 1282SOL    HW2 8004   2.433   1.477   1.714
 1283SOL     OW 8005   2.204   8.237   5.355
 1283SOL    HW1 8006   2.155   8.319   5.347
 1283SOL    HW2 8007   2.141   8.169   5.333
 1284SOL     OW 8008   4.638   5.102   0.784
 1284SOL    HW1 8009   4.619   5.019   0.741
 1284SOL    HW2 8010   4.733   5.106   0.789
 1285SOL     OW 8011   0.021   0.713   0.570
 1285SOL    HW1 8012  -0.009   0.761   0.648
 1285SOL    HW2 8013  -0.026   0.630   0.574
 1286SOL     OW 8014   2.641   4.532   4.465
 1286SOL    HW1 8015   2.693   4.461   4.501
 1286SOL    HW2 8016   2.559   4.529   4.514
 1287SOL     OW 8017   5.683   2.076   3.390
 1287SOL    HW1 8018   5.767   2.032   3.376
 1287SOL    HW2 8019   5.701   2.169   3.376
 1288SOL     OW 8020   1.451   5.835   2.456
 1288SOL    HW1 8021   1.525   5.777   2.477
 1288SOL    HW2 8022   1.376   5.792   2.497
 1289SOL     OW 8023   5.533   4.753   0.933
 1289SOL    HW1 8024   5.546   4.781   1.024
 1289SOL    HW2 8025   5.513   4.834   0.886
 1290SOL     OW 8026   1.116   3.181   3.586
 1290SOL    HW1 8027   1.094   3.265   3.546
 1290SOL    HW2 8028   1.059   3.176   3.663
 1291SOL     OW 8029   2.787   4.597   6.060
 1291SOL    HW1 8030   2.730   4.520   6.067
 1291SOL    HW2 8031   2.844   4.592   6.137
 1292SOL     OW 8032   1.527   1.904   2.126
 1292SOL    HW1 8033   1.542   1.907   2.031
 1292SOL    HW2 8034   1.544   1.813   2.149
 1293SOL     OW 8035   4.455   2.884   0.597
 1293SOL    HW1 8036   4.406   2.940   0.657
 1293SOL    HW2 8037   4.447   2.796   0.634
 1294SOL     OW 8038   0.654   5.126   3.853
 1294SOL    HW1 8039   0.645   5.067   3.928
 1294SOL    HW2 8040   0.664   5.212   3.891
 1295SOL     OW 8041   6.877   7.770   4.058
 1295SOL    HW1 8042   6.914   7.685   4.082
 1295SOL    HW2 8043   6.952   7.829   4.055
 1296SOL     OW 8044   5.476   2.756   3.309
 1296SOL    HW1 8045   5.481   2.815   3.233
 1296SOL    HW2 8046   5.383   2.754   3.331
 1297SOL     OW 8047   7.529   7.301   0.277
 1297SOL    HW1 8048   7.551   7.265   0.362
 1297SOL    HW2 8049   7.604   7.356   0.254
 1298SOL     OW 8050   0.238   1.726   2.021
 1298SOL    HW1 8051   0.221   1.691   2.109
 1298SOL    HW2 8052   0.315   1.677   1.992
 1299SOL     OW 8053   5.158   2.014   0.558
 1299SOL    HW1 8054   5.117   2.016   0.645
 1299SOL    HW2 8055   5.221   1.942   0.564
 1300SOL     OW 8056   3.368   7.429   1.935
 1300SOL    HW1 8057   3.332   7.363   1.995
 1300SOL    HW2 8058   3.293   7.456   1.882
 1301SOL     OW 8059   6.044   3.501   3.655
 1301SOL    HW1 8060   6.092   3.424   3.622
 1301SOL    HW2 8061   6.065   3.503   3.749
 1302SOL     OW 8062   4.247   4.331   3.836
 1302SOL    HW1 8063   4.243   4.414   3.787
 1302SOL    HW2 8064   4.326   4.338   3.889
 1303SOL     OW 8065   6.945   2.343   1.289
 1303SOL    HW1 8066   7.041   2.342   1.290
 1303SOL    HW2 8067   6.922   2.436   1.293
 1304SOL     OW 8068   5.661   4.826   5.758
 1304SOL    HW1 8069   5.644   4.921   5.755
 1304SOL    HW2 8070   5.596   4.788   5.699
 1305SOL     OW 8071   0.959   4.760   5.835
 1305SOL    HW1 8072   0.972   4.666   5.824
 1305SOL    HW2 8073   0.924   4.790   5.751
 1306SOL     OW 8074   4.087   3.195   2.431
 1306SOL    HW1 8075   3.993   3.207   2.414
 1306SOL    HW2 8076   4.092   3.113   2.480
 1307SOL     OW 8077   4.437   0.832   1.423
 1307SOL    HW1 8078   4.353   0.847   1.381
 1307SOL    HW2 8079   4.425   0.860   1.513
 1308SOL     OW 8080   2.689   3.171   3.598
 1308SOL    HW1 8081   2.662   3.263   3.594
 1308SOL    HW2 8082   2.656   3.140   3.683
 1309SOL     OW 8083   2.974   9.447   6.093
 1309SOL    HW1 8084   2.880   9.449   6.110
 1309SOL    HW2 8085   3.008   9.526   6.135
 1310SOL     OW 8086  -0.834   4.146   4.316
 1310SOL    HW1 8087  -0.904   4.181   4.260
 1310SOL    HW2 8088  -0.812   4.062   4.277
 1311SOL     OW 8089  -0.897   2.279   3.055
 1311SOL    HW1 8090  -0.816   2.231   3.068
 1311SOL    HW2 8091  -0.885   2.361   3.103
 1312SOL     OW 8092   6.086   6.251   0.896
 1312SOL    HW1 8093   6.134   6.170   0.879
 1312SOL    HW2 8094   6.020   6.228   0.962
 1313SOL     OW 8095   7.334   5.666   2.105
 1313SOL    HW1 8096   7.403   5.688   2.168
 1313SOL    HW2 8097   7.291   5.589   2.143
 1314SOL     OW 8098   3.617   4.363   2.300
 1314SOL    HW1 8099   3.695   4.328   2.258
 1314SOL    HW2 8100   3.550   4.361   2.231
 1315SOL     OW 8101   2.759   7.640   1.401
 1315SOL    HW1 8102   2.854   7.653   1.404
 1315SOL    HW2 8103   2.726   7.684   1.479
 1316SOL     OW 8104   2.695   5.935   2.746
 1316SOL    HW1 8105   2.667   5.953   2.656
 1316SOL    HW2 8106   2.704   5.839   2.749
 1317SOL     OW 8107   8.881   6.059   0.036
 1317SOL    HW1 8108   8.806   6.084   0.089
 1317SOL    HW2 8109   8.860   5.971   0.004
 1318SOL     OW 8110  -0.361   2.482   3.972
 1318SOL    HW1 8111  -0.412   2.545   3.921
 1318SOL    HW2 8112  -0.270   2.497   3.945
 1319SOL     OW 8113   2.989   6.032   1.815
 1319SOL    HW1 8114   2.955   6.109   1.770
 1319SOL    HW2 8115   3.057   5.998   1.757
 1320SOL     OW 8116   7.146   5.504   3.815
 1320SOL    HW1 8117   7.073   5.486   3.873
 1320SOL    HW2 8118   7.137   5.440   3.744
 1321SOL     OW 8119   1.199   0.572   0.429
 1321SOL    HW1 8120   1.184   0.524   0.511
 1321SOL    HW2 8121   1.212   0.504   0.363
 1322SOL     OW 8122   2.482   4.116   2.420
 1322SOL    HW1 8123   2.494   4.200   2.375
 1322SOL    HW2 8124   2.473   4.139   2.512
 1323SOL     OW 8125   3.881   8.247   2.151
 1323SOL    HW1 8126   3.849   8.284   2.233
 1323SOL    HW2 8127   3.815   8.271   2.086
 1324SOL     OW 8128   4.322   8.682   5.528
 1324SOL    HW1 8129   4.252   8.744   5.543
 1324SOL    HW2 8130   4.375   8.685   5.608
 1325SOL     OW 8131   1.126   1.805   2.003
 1325SOL    HW1 8132   1.178   1.875   2.043
 1325SOL    HW2 8133   1.157   1.800   1.913
 1326SOL     OW 8134   7.997   8.685   3.704
 1326SOL    HW1 8135   8.011   8.599   3.745
 1326SOL    HW2 8136   7.978   8.665   3.613
 1327SOL     OW 8137   0.430   2.680   1.571
 1327SOL    HW1 8138   0.500   2.695   1.508
 1327SOL    HW2 8139   0.355   2.728   1.536
 1328SOL     OW 8140   6.883   7.992   5.192
 1328SOL    HW1 8141   6.854   7.939   5.118
 1328SOL    HW2 8142   6.803   8.014   5.239
 1329SOL     OW 8143   3.830   9.281   5.234
 1329SOL    HW1 8144   3.894   9.352   5.231
 1329SOL    HW2 8145   3.853   9.226   5.159
 1330SOL     OW 8146   7.085   0.928   0.502
 1330SOL    HW1 8147   7.023   0.859   0.479
 1330SOL    HW2 8148   7.030   1.004   0.521
 1331SOL     OW 8149   6.140   8.956   3.788
 1331SOL    HW1 8150   6.218   8.989   3.833
 1331SOL    HW2 8151   6.125   8.870   3.825
 1332SOL     OW 8152   6.998   3.314   2.226
 1332SOL    HW1 8153   6.970   3.365   2.150
 1332SOL    HW2 8154   6.934   3.333   2.294
 1333SOL     OW 8155   5.933   4.838   4.537
 1333SOL    HW1 8156   5.845   4.812   4.561
 1333SOL    HW2 8157   5.928   4.858   4.443
 1334SOL     OW 8158   7.812   2.645   0.972
 1334SOL    HW1 8159   7.819   2.556   0.938
 1334SOL    HW2 8160   7.789   2.698   0.896
 1335SOL     OW 8161   6.897   8.780   5.947
 1335SOL    HW1 8162   6.882   8.844   6.017
 1335SOL    HW2 8163   6.850   8.816   5.872
 1336SOL     OW 8164   2.337   6.530   5.926
 1336SOL    HW1 8165   2.327   6.448   5.878
 1336SOL    HW2 8166   2.334   6.505   6.018
 1337SOL     OW 8167   3.100   3.439   1.765
 1337SOL    HW1 8168   3.184   3.443   1.811
 1337SOL    HW2 8169   3.118   3.388   1.686
 1338SOL     OW 8170   5.339   6.323   0.826
 1338SOL    HW1 8171   5.254   6.334   0.783
 1338SOL    HW2 8172   5.367   6.412   0.847
 1339SOL     OW 8173   2.984   3.253   5.231
 1339SOL    HW1 8174   2.962   3.183   5.292
 1339SOL    HW2 8175   3.073   3.231   5.200
 1340SOL     OW 8176   7.765   1.516   0.440
 1340SOL    HW1 8177   7.774   1.575   0.514
 1340SOL    HW2 8178   7.813   1.559   0.369
 1341SOL     OW 8179  -1.104   3.319   4.618
 1341SOL    HW1 8180  -1.009   3.308   4.622
 1341SOL    HW2 8181  -1.117   3.413   4.634
 1342SOL     OW 8182   2.274   1.119   1.826
 1342SOL    HW1 8183   2.357   1.117   1.873
 1342SOL    HW2 8184   2.278   1.198   1.773
 1343SOL     OW 8185   5.285   3.050   0.562
 1343SOL    HW1 8186   5.282   3.040   0.467
 1343SOL    HW2 8187   5.327   3.135   0.576
 1344SOL     OW 8188   0.439   5.538   3.824
 1344SOL    HW1 8189   0.482   5.452   3.820
 1344SOL    HW2 8190   0.454   5.577   3.738
 1345SOL     OW 8191   5.418   5.038   0.966
 1345SOL    HW1 8192   5.419   5.134   0.959
 1345SOL    HW2 8193   5.326   5.015   0.961
 1346SOL     OW 8194   2.677   4.196   2.897
 1346SOL    HW1 8195   2.596   4.233   2.862
 1346SOL    HW2 8196   2.660   4.187   2.991
 1347SOL     OW 8197   6.116   7.914   2.052
 1347SOL    HW1 8198   6.149   7.959   2.130
 1347SOL    HW2 8199   6.065   7.841   2.086
 1348SOL     OW 8200   7.295   6.995   2.569
 1348SOL    HW1 8201   7.390   7.002   2.579
 1348SOL    HW2 8202   7.261   7.083   2.585
 1349SOL     OW 8203   3.181   3.562   0.775
 1349SOL    HW1 8204   3.185   3.511   0.857
 1349SOL    HW2 8205   3.249   3.628   0.784
 1350SOL     OW 8206   5.038   7.242   2.161
 1350SOL    HW1 8207   4.981   7.219   2.234
 1350SOL    HW2 8208   4.987   7.218   2.083
 1351SOL     OW 8209   2.083   6.667   2.587
 1351SOL    HW1 8210   2.023   6.647   2.659
 1351SOL    HW2 8211   2.148   6.726   2.625
 1352SOL     OW 8212   5.998   1.508   0.638
 1352SOL    HW1 8213   6.084   1.549   0.648
 1352SOL    HW2 8214   6.017   1.415   0.626
 1353SOL     OW 8215   5.672   4.934   0.019
 1353SOL    HW1 8216   5.757   4.924  -0.023
 1353SOL    HW2 8217   5.608   4.910  -0.049
 1354SOL     OW 8218   5.946   8.249   4.554
 1354SOL    HW1 8219   5.973   8.169   4.510
 1354SOL    HW2 8220   5.953   8.317   4.486
 1355SOL     OW 8221   5.331   4.537   6.113
 1355SOL    HW1 8222   5.383   4.457   6.112
 1355SOL    HW2 8223   5.386   4.600   6.159
 1356SOL     OW 8224   2.883   5.507   0.329
 1356SOL    HW1 8225   2.818   5.437   0.331
 1356SOL    HW2 8226   2.930   5.493   0.246
 1357SOL     OW 8227   3.948   3.587   1.132
 1357SOL    HW1 8228   3.861   3.578   1.092
 1357SOL    HW2 8229   3.969   3.680   1.123
 1358SOL     OW 8230   8.682   5.658   0.934
 1358SOL    HW1 8231   8.759   5.690   0.981
 1358SOL    HW2 8232   8.607   5.693   0.982
 1359SOL     OW 8233   4.447   3.199   5.480
 1359SOL    HW1 8234   4.520   3.238   5.433
 1359SOL    HW2 8235   4.477   3.111   5.502
 1360SOL     OW 8236   0.417   7.930   4.144
 1360SOL    HW1 8237   0.346   7.973   4.193
 1360SOL    HW2 8238   0.396   7.837   4.149
 1361SOL     OW 8239   1.220   9.438   5.693
 1361SOL    HW1 8240   1.196   9.397   5.776
 1361SOL    HW2 8241   1.260   9.368   5.642
 1362SOL     OW 8242   6.198   3.879   1.751
 1362SOL    HW1 8243   6.290   3.904   1.762
 1362SOL    HW2 8244   6.199   3.783   1.748
 1363SOL     OW 8245   4.223   7.054   1.474
 1363SOL    HW1 8246   4.290   7.095   1.419
 1363SOL    HW2 8247   4.252   7.071   1.564
 1364SOL     OW 8248   3.058  10.155   6.163
 1364SOL    HW1 8249   3.131  10.216   6.157
 1364SOL    HW2 8250   3.024  10.167   6.252
 1365SOL     OW 8251   3.630  10.135   5.546
 1365SOL    HW1 8252   3.661  10.170   5.629
 1365SOL    HW2 8253   3.643  10.207   5.484
 1366SOL     OW 8254   5.517   8.202   3.564
 1366SOL    HW1 8255   5.507   8.155   3.646
 1366SOL    HW2 8256   5.451   8.271   3.567
 1367SOL     OW 8257   0.351   1.837   0.747
 1367SOL    HW1 8258   0.404   1.915   0.729
 1367SOL    HW2 8259   0.328   1.845   0.840
 1368SOL     OW 8260   6.119   3.494   2.567
 1368SOL    HW1 8261   6.110   3.582   2.531
 1368SOL    HW2 8262   6.191   3.455   2.517
 1369SOL     OW 8263   1.545   5.042   5.375
 1369SOL    HW1 8264   1.584   5.129   5.386
 1369SOL    HW2 8265   1.472   5.057   5.314
 1370SOL     OW 8266   7.347   7.749   3.858
 1370SOL    HW1 8267   7.279   7.745   3.791
 1370SOL    HW2 8268   7.302   7.727   3.939
 1371SOL     OW 8269   1.055   8.059   5.738
 1371SOL    HW1 8270   1.042   8.134   5.796
 1371SOL    HW2 8271   0.985   7.998   5.761
 1372SOL     OW 8272   7.541   6.026   2.210
 1372SOL    HW1 8273   7.530   5.966   2.283
 1372SOL    HW2 8274   7.513   5.976   2.133
 1373SOL     OW 8275   3.512   3.674   1.236
 1373SOL    HW1 8276   3.454   3.610   1.277
 1373SOL    HW2 8277   3.573   3.621   1.183
 1374SOL     OW 8278   3.361   6.578   5.258
 1374SOL    HW1 8279   3.329   6.492   5.234
 1374SOL    HW2 8280   3.457   6.571   5.252
 1375SOL     OW 8281   2.845   1.233   0.553
 1375SOL    HW1 8282   2.790   1.291   0.605
 1375SOL    HW2 8283   2.884   1.291   0.487
 1376SOL     OW 8284  -1.209   3.069   4.598
 1376SOL    HW1 8285  -1.170   3.063   4.511
 1376SOL    HW2 8286  -1.190   3.158   4.627
 1377SOL     OW 8287   0.248   5.672   4.472
 1377SOL    HW1 8288   0.203   5.719   4.402
 1377SOL    HW2 8289   0.224   5.720   4.552
 1378SOL     OW 8290   0.531   1.804   2.016
 1378SOL    HW1 8291   0.539   1.800   2.111
 1378SOL    HW2 8292   0.450   1.853   2.001
 1379SOL     OW 8293   1.609   3.687   1.960
 1379SOL    HW1 8294   1.584   3.616   1.900
 1379SOL    HW2 8295   1.527   3.710   2.005
 1380SOL     OW 8296   5.545   4.055   0.088
 1380SOL    HW1 8297   5.570   4.116   0.018
 1380SOL    HW2 8298   5.539   4.110   0.166
 1381SOL     OW 8299   2.485   5.226   0.191
 1381SOL    HW1 8300   2.493   5.309   0.143
 1381SOL    HW2 8301   2.406   5.237   0.244
 1382SOL     OW 8302   2.403   2.497   1.166
 1382SOL    HW1 8303   2.427   2.532   1.251
 1382SOL    HW2 8304   2.480   2.514   1.110
 1383SOL     OW 8305   6.308   3.086   2.945
 1383SOL    HW1 8306   6.240   3.121   3.002
 1383SOL    HW2 8307   6.362   3.163   2.923
 1384SOL     OW 8308   0.235   3.761   3.484
 1384SOL    HW1 8309   0.312   3.717   3.448
 1384SOL    HW2 8310   0.247   3.853   3.459
 1385SOL     OW 8311   7.251   2.852   1.129
 1385SOL    HW1 8312   7.277   2.944   1.125
 1385SOL    HW2 8313   7.224   2.830   1.040
 1386SOL     OW 8314   7.060   6.284   2.637
 1386SOL    HW1 8315   7.154   6.302   2.625
 1386SOL    HW2 8316   7.016   6.358   2.598
 1387SOL     OW 8317   4.228   9.324   4.397
 1387SOL    HW1 8318   4.149   9.307   4.345
 1387SOL    HW2 8319   4.270   9.239   4.406
 1388SOL     OW 8320   1.340   4.964   4.767
 1388SOL    HW1 8321   1.267   4.947   4.709
 1388SOL    HW2 8322   1.300   4.984   4.852
 1389SOL     OW 8323   5.285   5.925   0.048
 1389SOL    HW1 8324   5.330   5.994   0.099
 1389SOL    HW2 8325   5.220   5.973  -0.003
 1390SOL     OW 8326   5.074   8.339   3.438
 1390SOL    HW1 8327   5.037   8.337   3.349
 1390SOL    HW2 8328   5.002   8.311   3.494
 1391SOL     OW 8329   6.285   5.145   2.766
 1391SOL    HW1 8330   6.308   5.106   2.682
 1391SOL    HW2 8331   6.189   5.148   2.766
 1392SOL     OW 8332   3.230   4.427   5.007
 1392SOL    HW1 8333   3.258   4.404   5.096
 1392SOL    HW2 8334   3.159   4.491   5.020
 1393SOL     OW 8335   2.009   5.254   0.064
 1393SOL    HW1 8336   1.921   5.218   0.060
 1393SOL    HW2 8337   2.042   5.246  -0.025
 1394SOL     OW 8338   7.518   7.040   0.747
 1394SOL    HW1 8339   7.499   6.953   0.712
 1394SOL    HW2 8340   7.443   7.061   0.803
 1395SOL     OW 8341   0.851   4.667   4.251
 1395SOL    HW1 8342   0.764   4.636   4.227
 1395SOL    HW2 8343   0.835   4.738   4.313
 1396SOL     OW 8344   0.455   3.965   3.986
 1396SOL    HW1 8345   0.370   3.960   4.030
 1396SOL    HW2 8346   0.440   3.922   3.901
 1397SOL     OW 8347   7.204   7.445   1.959
 1397SOL    HW1 8348   7.225   7.376   1.896
 1397SOL    HW2 8349   7.235   7.412   2.043
 1398SOL     OW 8350   1.741   5.580   1.882
 1398SOL    HW1 8351   1.804   5.520   1.922
 1398SOL    HW2 8352   1.793   5.637   1.827
 1399SOL     OW 8353   5.523   2.044   1.442
 1399SOL    HW1 8354   5.580   1.980   1.400
 1399SOL    HW2 8355   5.560   2.055   1.530
 1400SOL     OW 8356   6.567   4.717   2.440
 1400SOL    HW1 8357   6.474   4.701   2.424
 1400SOL    HW2 8358   6.606   4.629   2.447
 1401SOL     OW 8359   2.602   6.547   0.379
 1401SOL    HW1 8360   2.557   6.632   0.382
 1401SOL    HW2 8361   2.531   6.483   0.383
 1402SOL     OW 8362   1.042   6.772   5.145
 1402SOL    HW1 8363   1.041   6.744   5.236
 1402SOL    HW2 8364   1.096   6.706   5.100
 1403SOL     OW 8365   1.142   3.912   4.389
 1403SOL    HW1 8366   1.076   3.846   4.408
 1403SOL    HW2 8367   1.200   3.871   4.325
 1404SOL     OW 8368   8.413   3.888   0.333
 1404SOL    HW1 8369   8.437   3.819   0.395
 1404SOL    HW2 8370   8.323   3.910   0.355
 1405SOL     OW 8371   1.192   4.739   4.144
 1405SOL    HW1 8372   1.175   4.785   4.226
 1405SOL    HW2 8373   1.109   4.745   4.096
 1406SOL     OW 8374   4.924   6.576   0.711
 1406SOL    HW1 8375   4.835   6.570   0.676
 1406SOL    HW2 8376   4.914   6.570   0.806
 1407SOL     OW 8377   5.075   3.832   0.868
 1407SOL    HW1 8378   5.072   3.769   0.940
 1407SOL    HW2 8379   5.000   3.810   0.814
 1408SOL     OW 8380   6.334   2.651   0.789
 1408SOL    HW1 8381   6.421   2.611   0.778
 1408SOL    HW2 8382   6.281   2.582   0.829
 1409SOL     OW 8383   3.267   2.084   0.706
 1409SOL    HW1 8384   3.295   2.152   0.644
 1409SOL    HW2 8385   3.348   2.040   0.731
 1410SOL     OW 8386   3.988   4.661   0.121
 1410SOL    HW1 8387   3.985   4.634   0.029
 1410SOL    HW2 8388   3.909   4.622   0.160
 1411SOL     OW 8389   5.803   5.998   0.378
 1411SOL    HW1 8390   5.856   5.938   0.431
 1411SOL    HW2 8391   5.847   6.082   0.387
 1412SOL     OW 8392  -0.698   4.326   5.761
 1412SOL    HW1 8393  -0.754   4.366   5.696
 1412SOL    HW2 8394  -0.617   4.305   5.714
 1413SOL     OW 8395   8.227   7.046   2.914
 1413SOL    HW1 8396   8.201   7.128   2.956
 1413SOL    HW2 8397   8.294   7.071   2.851
 1414SOL     OW 8398   7.231   8.940   3.126
 1414SOL    HW1 8399   7.223   8.871   3.193
 1414SOL    HW2 8400   7.284   8.900   3.057
 1415SOL     OW 8401   1.445   6.250   3.302
 1415SOL    HW1 8402   1.394   6.291   3.371
 1415SOL    HW2 8403   1.482   6.323   3.252
 1416SOL     OW 8404   1.699   8.796   2.878
 1416SOL    HW1 8405   1.729   8.818   2.966
 1416SOL    HW2 8406   1.766   8.831   2.820
 1417SOL     OW 8407   5.700   6.828   2.298
 1417SOL    HW1 8408   5.743   6.744   2.281
 1417SOL    HW2 8409   5.768   6.881   2.340
 1418SOL     OW 8410   5.871   4.169   2.041
 1418SOL    HW1 8411   5.819   4.089   2.053
 1418SOL    HW2 8412   5.834   4.209   1.963
 1419SOL     OW 8413  -0.945   2.366   3.434
 1419SOL    HW1 8414  -0.952   2.425   3.359
 1419SOL    HW2 8415  -0.962   2.421   3.510
 1420SOL     OW 8416   5.674   4.511   5.211
 1420SOL    HW1 8417   5.690   4.490   5.303
 1420SOL    HW2 8418   5.675   4.606   5.208
 1421SOL     OW 8419   2.826   9.547   5.662
 1421SOL    HW1 8420   2.920   9.527   5.657
 1421SOL    HW2 8421   2.819   9.635   5.625
 1422SOL     OW 8422   6.160   4.400   2.704
 1422SOL    HW1 8423   6.178   4.450   2.783
 1422SOL    HW2 8424   6.132   4.465   2.640
 1423SOL     OW 8425   8.056   6.915   1.188
 1423SOL    HW1 8426   7.988   6.977   1.211
 1423SOL    HW2 8427   8.136   6.967   1.183
 1424SOL     OW 8428   0.328   2.436   1.870
 1424SOL    HW1 8429   0.309   2.464   1.781
 1424SOL    HW2 8430   0.243   2.404   1.904
 1425SOL     OW 8431   5.532   4.289   4.050
 1425SOL    HW1 8432   5.565   4.269   4.138
 1425SOL    HW2 8433   5.596   4.349   4.013
 1426SOL     OW 8434  -0.825   5.584   5.668
 1426SOL    HW1 8435  -0.866   5.661   5.627
 1426SOL    HW2 8436  -0.876   5.510   5.636
 1427SOL     OW 8437   5.187   1.974   1.580
 1427SOL    HW1 8438   5.175   1.996   1.673
 1427SOL    HW2 8439   5.109   1.925   1.556
 1428SOL     OW 8440  -1.611   3.354   5.064
 1428SOL    HW1 8441  -1.648   3.271   5.093
 1428SOL    HW2 8442  -1.687   3.409   5.045
 1429SOL     OW 8443   1.992   7.177   2.823
 1429SOL    HW1 8444   1.997   7.270   2.802
 1429SOL    HW2 8445   1.901   7.163   2.849
 1430SOL     OW 8446   6.704   5.398   1.837
 1430SOL    HW1 8447   6.665   5.359   1.916
 1430SOL    HW2 8448   6.796   5.375   1.842
 1431SOL     OW 8449   4.108   4.573   0.638
 1431SOL    HW1 8450   4.098   4.613   0.551
 1431SOL    HW2 8451   4.203   4.571   0.653
 1432SOL     OW 8452   5.108   8.227   2.724
 1432SOL    HW1 8453   5.093   8.313   2.685
 1432SOL    HW2 8454   5.082   8.165   2.656
 1433SOL     OW 8455   2.388   3.921   0.633
 1433SOL    HW1 8456   2.367   3.961   0.717
 1433SOL    HW2 8457   2.476   3.886   0.644
 1434SOL     OW 8458   5.021   5.761   6.055
 1434SOL    HW1 8459   5.086   5.827   6.028
 1434SOL    HW2 8460   5.010   5.706   5.977
 1435SOL     OW 8461   4.542   4.816   1.256
 1435SOL    HW1 8462   4.546   4.777   1.168
 1435SOL    HW2 8463   4.570   4.746   1.315
 1436SOL     OW 8464   6.764   2.817   2.572
 1436SOL    HW1 8465   6.744   2.724   2.578
 1436SOL    HW2 8466   6.730   2.854   2.654
 1437SOL     OW 8467   6.552   3.903   3.944
 1437SOL    HW1 8468   6.564   3.870   4.033
 1437SOL    HW2 8469   6.459   3.923   3.938
 1438SOL     OW 8470   1.651   3.520   0.953
 1438SOL    HW1 8471   1.607   3.539   0.871
 1438SOL    HW2 8472   1.674   3.427   0.947
 1439SOL     OW 8473   5.540   3.275   1.388
 1439SOL    HW1 8474   5.456   3.231   1.381
 1439SOL    HW2 8475   5.559   3.305   1.299
 1440SOL     OW 8476   0.896   4.591   2.502
 1440SOL    HW1 8477   0.951   4.653   2.551
 1440SOL    HW2 8478   0.883   4.518   2.563
 1441SOL     OW 8479   1.924   6.947   2.524
 1441SOL    HW1 8480   1.875   6.990   2.454
 1441SOL    HW2 8481   1.895   6.856   2.522
 1442SOL     OW 8482   4.897   8.763   3.091
 1442SOL    HW1 8483   4.826   8.820   3.122
 1442SOL    HW2 8484   4.917   8.707   3.166
 1443SOL     OW 8485   1.554   4.582   1.900
 1443SOL    HW1 8486   1.491   4.517   1.932
 1443SOL    HW2 8487   1.634   4.565   1.949
 1444SOL     OW 8488   0.781   4.394   5.383
 1444SOL    HW1 8489   0.770   4.410   5.290
 1444SOL    HW2 8490   0.864   4.437   5.405
 1445SOL     OW 8491   3.850   7.554   1.796
 1445SOL    HW1 8492   3.754   7.547   1.802
 1445SOL    HW2 8493   3.874   7.615   1.866
 1446SOL     OW 8494   6.191   6.611   0.914
 1446SOL    HW1 8495   6.126   6.590   0.982
 1446SOL    HW2 8496   6.164   6.697   0.881
 1447SOL     OW 8497   7.611   2.982   0.765
 1447SOL    HW1 8498   7.668   2.911   0.738
 1447SOL    HW2 8499   7.567   3.010   0.685
 1448SOL     OW 8500   3.935   1.909   2.601
 1448SOL    HW1 8501   4.003   1.948   2.655
 1448SOL    HW2 8502   3.976   1.834   2.559
 1449SOL     OW 8503   2.501   4.299   5.272
 1449SOL    HW1 8504   2.586   4.263   5.245
 1449SOL    HW2 8505   2.463   4.231   5.327
 1450SOL     OW 8506   6.332   1.667   2.000
 1450SOL    HW1 8507   6.263   1.663   2.066
 1450SOL    HW2 8508   6.363   1.576   1.992
 1451SOL     OW 8509   7.003   7.755   4.629
 1451SOL    HW1 8510   7.058   7.808   4.571
 1451SOL    HW2 8511   7.065   7.698   4.674
 1452SOL     OW 8512   7.811   9.084   4.597
 1452SOL    HW1 8513   7.899   9.121   4.591
 1452SOL    HW2 8514   7.821   8.996   4.560
 1453SOL     OW 8515   6.933   6.546   2.869
 1453SOL    HW1 8516   7.002   6.480   2.873
 1453SOL    HW2 8517   6.852   6.496   2.870
 1454SOL     OW 8518   2.132   2.339   2.347
 1454SOL    HW1 8519   2.065   2.357   2.281
 1454SOL    HW2 8520   2.083   2.314   2.425
 1455SOL     OW 8521  -0.630   5.679   5.050
 1455SOL    HW1 8522  -0.648   5.608   5.112
 1455SOL    HW2 8523  -0.534   5.681   5.044
 1456SOL     OW 8524   1.782   2.131   2.411
 1456SOL    HW1 8525   1.785   2.169   2.323
 1456SOL    HW2 8526   1.708   2.070   2.409
 1457SOL     OW 8527   2.703  10.050   5.421
 1457SOL    HW1 8528   2.777  10.083   5.471
 1457SOL    HW2 8529   2.726  10.067   5.330
 1458SOL     OW 8530   1.789   7.364   2.336
 1458SOL    HW1 8531   1.827   7.277   2.324
 1458SOL    HW2 8532   1.774   7.396   2.247
 1459SOL     OW 8533   1.945   3.934   4.139
 1459SOL    HW1 8534   1.927   3.841   4.137
 1459SOL    HW2 8535   1.989   3.949   4.223
 1460SOL     OW 8536  -2.117   3.736   5.900
 1460SOL    HW1 8537  -2.055   3.786   5.952
 1460SOL    HW2 8538  -2.082   3.647   5.899
 1461SOL     OW 8539   1.908   1.196   0.235
 1461SOL    HW1 8540   1.883   1.187   0.327
 1461SOL    HW2 8541   1.846   1.260   0.199
 1462SOL     OW 8542   3.581   6.487   1.432
 1462SOL    HW1 8543   3.665   6.524   1.458
 1462SOL    HW2 8544   3.599   6.443   1.348
 1463SOL     OW 8545   1.175   7.521   3.007
 1463SOL    HW1 8546   1.214   7.598   3.048
 1463SOL    HW2 8547   1.148   7.465   3.080
 1464SOL     OW 8548   2.684   3.908   4.499
 1464SOL    HW1 8549   2.600   3.868   4.479
 1464SOL    HW2 8550   2.684   3.991   4.451
 1465SOL     OW 8551   4.214   5.171   5.587
 1465SOL    HW1 8552   4.189   5.252   5.543
 1465SOL    HW2 8553   4.146   5.108   5.562
 1466SOL     OW 8554   1.449   4.055   0.554
 1466SOL    HW1 8555   1.432   4.001   0.632
 1466SOL    HW2 8556   1.478   3.993   0.488
 1467SOL     OW 8557   4.430   8.689   5.261
 1467SOL    HW1 8558   4.521   8.713   5.249
 1467SOL    HW2 8559   4.423   8.664   5.353
 1468SOL     OW 8560   5.592   1.311   0.815
 1468SOL    HW1 8561   5.561   1.221   0.805
 1468SOL    HW2 8562   5.527   1.352   0.872
 1469SOL     OW 8563   4.477   9.472   4.667
 1469SOL    HW1 8564   4.437   9.385   4.675
 1469SOL    HW2 8565   4.481   9.505   4.756
 1470SOL     OW 8566   1.862   9.846   5.579
 1470SOL    HW1 8567   1.875   9.823   5.488
 1470SOL    HW2 8568   1.834   9.938   5.577
 1471SOL     OW 8569   4.937   1.385   1.140
 1471SOL    HW1 8570   4.871   1.347   1.197
 1471SOL    HW2 8571   4.889   1.442   1.081
 1472SOL     OW 8572   3.552   5.935   0.733
 1472SOL    HW1 8573   3.566   5.843   0.710
 1472SOL    HW2 8574   3.522   5.975   0.651
 1473SOL     OW 8575   7.216   1.260   0.115
 1473SOL    HW1 8576   7.286   1.199   0.089
 1473SOL    HW2 8577   7.184   1.225   0.198
 1474SOL     OW 8578   2.920   3.044   3.059
 1474SOL    HW1 8579   2.916   3.132   3.022
 1474SOL    HW2 8580   2.851   3.043   3.126
 1475SOL     OW 8581   4.229   6.873   0.657
 1475SOL    HW1 8582   4.148   6.907   0.696
 1475SOL    HW2 8583   4.293   6.943   0.671
 1476SOL     OW 8584   5.873   4.888   3.895
 1476SOL    HW1 8585   5.789   4.914   3.933
 1476SOL    HW2 8586   5.864   4.793   3.882
 1477SOL     OW 8587   4.424   2.051   2.534
 1477SOL    HW1 8588   4.410   2.097   2.616
 1477SOL    HW2 8589   4.439   2.120   2.470
 1478SOL     OW 8590   1.890   5.817   0.852
 1478SOL    HW1 8591   1.973   5.859   0.831
 1478SOL    HW2 8592   1.855   5.868   0.925
 1479SOL     OW 8593   7.006   3.762   0.229
 1479SOL    HW1 8594   6.958   3.680   0.221
 1479SOL    HW2 8595   7.003   3.799   0.140
 1480SOL     OW 8596   6.934   1.162   0.531
 1480SOL    HW1 8597   6.916   1.140   0.622
 1480SOL    HW2 8598   6.849   1.187   0.495
 1481SOL     OW 8599   4.942   8.181   5.999
 1481SOL    HW1 8600   5.032   8.162   6.027
 1481SOL    HW2 8601   4.891   8.182   6.080
 1482SOL     OW 8602   3.878   2.940   4.404
 1482SOL    HW1 8603   3.846   3.021   4.364
 1482SOL    HW2 8604   3.958   2.966   4.450
 1483SOL     OW 8605  -0.174   3.579   5.694
 1483SOL    HW1 8606  -0.127   3.636   5.633
 1483SOL    HW2 8607  -0.261   3.570   5.656
 1484SOL     OW 8608   2.348   3.793   5.636
 1484SOL    HW1 8609   2.339   3.882   5.669
 1484SOL    HW2 8610   2.329   3.800   5.542
 1485SOL     OW 8611   6.819   5.013   3.420
 1485SOL    HW1 8612   6.810   5.087   3.360
 1485SOL    HW2 8613   6.809   4.936   3.365
 1486SOL     OW 8614   4.390   7.497   5.753
 1486SOL    HW1 8615   4.312   7.470   5.705
 1486SOL    HW2 8616   4.454   7.517   5.685
 1487SOL     OW 8617   3.382   7.431   6.215
 1487SOL    HW1 8618   3.377   7.413   6.121
 1487SOL    HW2 8619   3.292   7.419   6.245
 1488SOL     OW 8620   4.174   3.168   5.318
 1488SOL    HW1 8621   4.250   3.185   5.375
 1488SOL    HW2 8622   4.106   3.225   5.352
 1489SOL     OW 8623   0.507   8.570   4.270
 1489SOL    HW1 8624   0.601   8.557   4.279
 1489SOL    HW2 8625   0.482   8.619   4.348
 1490SOL     OW 8626   4.860   2.698   1.226
 1490SOL    HW1 8627   4.857   2.666   1.316
 1490SOL    HW2 8628   4.853   2.793   1.233
 1491SOL     OW 8629   2.366   7.186   1.163
 1491SOL    HW1 8630   2.323   7.179   1.078
 1491SOL    HW2 8631   2.454   7.219   1.143
 1492SOL     OW 8632   2.369   2.953   0.728
 1492SOL    HW1 8633   2.373   3.045   0.754
 1492SOL    HW2 8634   2.348   2.906   0.809
 1493SOL     OW 8635   3.605   4.566   2.916
 1493SOL    HW1 8636   3.582   4.610   2.834
 1493SOL    HW2 8637   3.601   4.472   2.895
 1494SOL     OW 8638   7.772   5.407   1.812
 1494SOL    HW1 8639   7.846   5.349   1.829
 1494SOL    HW2 8640   7.740   5.379   1.726
 1495SOL     OW 8641   7.623   5.156   2.366
 1495SOL    HW1 8642   7.677   5.234   2.350
 1495SOL    HW2 8643   7.533   5.188   2.360
 1496SOL     OW 8644   3.687   4.568   2.065
 1496SOL    HW1 8645   3.780   4.559   2.044
 1496SOL    HW2 8646   3.685   4.626   2.140
 1497SOL     OW 8647  -0.242   4.964   3.450
 1497SOL    HW1 8648  -0.166   4.913   3.422
 1497SOL    HW2 8649  -0.287   4.986   3.368
 1498SOL     OW 8650   2.801   6.365   6.161
 1498SOL    HW1 8651   2.764   6.439   6.209
 1498SOL    HW2 8652   2.877   6.338   6.212
 1499SOL     OW 8653   5.243   4.215   2.089
 1499SOL    HW1 8654   5.263   4.155   2.160
 1499SOL    HW2 8655   5.227   4.299   2.133
 1500SOL     OW 8656   0.264   6.469   3.486
 1500SOL    HW1 8657   0.257   6.520   3.406
 1500SOL    HW2 8658   0.313   6.391   3.461
 1501SOL     OW 8659   6.407   3.351   2.337
 1501SOL    HW1 8660   6.324   3.378   2.298
 1501SOL    HW2 8661   6.466   3.339   2.262
 1502SOL     OW 8662   1.988   3.944   1.275
 1502SOL    HW1 8663   1.945   4.029   1.273
 1502SOL    HW2 8664   2.078   3.963   1.303
 1503SOL     OW 8665   8.107   3.044   0.638
 1503SOL    HW1 8666   8.029   3.090   0.671
 1503SOL    HW2 8667   8.162   3.114   0.603
 1504SOL     OW 8668   7.234   6.305   3.511
 1504SOL    HW1 8669   7.258   6.319   3.419
 1504SOL    HW2 8670   7.171   6.233   3.508
 1505SOL     OW 8671   5.884   8.082   2.915
 1505SOL    HW1 8672   5.851   8.011   2.859
 1505SOL    HW2 8673   5.873   8.161   2.862
 1506SOL     OW 8674   2.711   5.134   5.307
 1506SOL    HW1 8675   2.807   5.123   5.309
 1506SOL    HW2 8676   2.696   5.220   5.344
 1507SOL     OW 8677   6.334   7.228   5.536
 1507SOL    HW1 8678   6.259   7.273   5.575
 1507SOL    HW2 8679   6.295   7.151   5.494
 1508SOL     OW 8680   4.505   3.873   3.189
 1508SOL    HW1 8681   4.474   3.934   3.256
 1508SOL    HW2 8682   4.455   3.793   3.205
 1509SOL     OW 8683  -0.297   3.890   5.845
 1509SOL    HW1 8684  -0.332   3.831   5.779
 1509SOL    HW2 8685  -0.203   3.871   5.847
 1510SOL     OW 8686   2.335   4.835   4.641
 1510SOL    HW1 8687   2.397   4.851   4.712
 1510SOL    HW2 8688   2.390   4.817   4.565
 1511SOL     OW 8689   3.050   3.762   3.629
 1511SOL    HW1 8690   3.137   3.722   3.628
 1511SOL    HW2 8691   2.999   3.710   3.691
 1512SOL     OW 8692   7.415   6.843   0.127
 1512SOL    HW1 8693   7.498   6.802   0.151
 1512SOL    HW2 8694   7.423   6.933   0.158
 1513SOL     OW 8695   6.589   2.681   1.468
 1513SOL    HW1 8696   6.568   2.764   1.427
 1513SOL    HW2 8697   6.622   2.704   1.555
 1514SOL     OW 8698   6.491   9.056   5.374
 1514SOL    HW1 8699   6.487   9.107   5.294
 1514SOL    HW2 8700   6.405   9.014   5.382
 1515SOL     OW 8701   2.307   7.372   2.124
 1515SOL    HW1 8702   2.260   7.402   2.046
 1515SOL    HW2 8703   2.302   7.277   2.120
 1516SOL     OW 8704   5.421   4.782   5.326
 1516SOL    HW1 8705   5.504   4.789   5.278
 1516SOL    HW2 8706   5.447   4.773   5.418
 1517SOL     OW 8707   7.363   3.415   1.935
 1517SOL    HW1 8708   7.455   3.388   1.927
 1517SOL    HW2 8709   7.334   3.376   2.017
 1518SOL     OW 8710   5.576   8.186   2.390
 1518SOL    HW1 8711   5.650   8.158   2.335
 1518SOL    HW2 8712   5.615   8.239   2.459
 1519SOL     OW 8713   5.061   4.384   3.399
 1519SOL    HW1 8714   5.115   4.442   3.344
 1519SOL    HW2 8715   5.119   4.312   3.422
 1520SOL     OW 8716   1.957   5.165   4.808
 1520SOL    HW1 8717   1.911   5.082   4.823
 1520SOL    HW2 8718   1.934   5.190   4.719
 1521SOL     OW 8719   8.284   7.146   2.495
 1521SOL    HW1 8720   8.334   7.140   2.414
 1521SOL    HW2 8721   8.226   7.221   2.483
 1522SOL     OW 8722   0.350   8.318   4.831
 1522SOL    HW1 8723   0.401   8.277   4.762
 1522SOL    HW2 8724   0.356   8.258   4.905
 1523SOL     OW 8725   1.742   7.046   1.467
 1523SOL    HW1 8726   1.747   7.140   1.485
 1523SOL    HW2 8727   1.671   7.037   1.404
 1524SOL     OW 8728   6.899   3.032   2.770
 1524SOL    HW1 8729   6.962   2.986   2.825
 1524SOL    HW2 8730   6.814   3.011   2.810
 1525SOL     OW 8731   5.010   6.830   1.142
 1525SOL    HW1 8732   4.986   6.820   1.235
 1525SOL    HW2 8733   5.047   6.918   1.136
 1526SOL     OW 8734   4.989   7.527   4.344
 1526SOL    HW1 8735   4.988   7.448   4.399
 1526SOL    HW2 8736   5.030   7.594   4.398
 1527SOL     OW 8737   1.186   1.533   1.076
 1527SOL    HW1 8738   1.096   1.503   1.065
 1527SOL    HW2 8739   1.178   1.627   1.093
 1528SOL     OW 8740   3.913   4.941   5.047
 1528SOL    HW1 8741   3.957   5.024   5.030
 1528SOL    HW2 8742   3.821   4.957   5.025
 1529SOL     OW 8743   5.245   8.192   4.269
 1529SOL    HW1 8744   5.300   8.154   4.337
 1529SOL    HW2 8745   5.158   8.156   4.286
 1530SOL     OW 8746   3.871   8.538   5.315
 1530SOL    HW1 8747   3.875   8.459   5.369
 1530SOL    HW2 8748   3.951   8.535   5.262
 1531SOL     OW 8749   8.682   6.060   0.208
 1531SOL    HW1 8750   8.617   6.052   0.278
 1531SOL    HW2 8751   8.758   6.012   0.241
 1532SOL     OW 8752   0.256   4.980   5.478
 1532SOL    HW1 8753   0.254   4.894   5.436
 1532SOL    HW2 8754   0.324   5.028   5.431
 1533SOL     OW 8755   5.374   8.402   3.170
 1533SOL    HW1 8756   5.377   8.495   3.148
 1533SOL    HW2 8757   5.457   8.367   3.139
 1534SOL     OW 8758   1.167   4.826   0.959
 1534SOL    HW1 8759   1.106   4.813   1.031
 1534SOL    HW2 8760   1.187   4.919   0.960
 1535SOL     OW 8761   6.966   5.603   2.259
 1535SOL    HW1 8762   7.030   5.561   2.200
 1535SOL    HW2 8763   6.908   5.651   2.200
 1536SOL     OW 8764   8.051   4.674   1.689
 1536SOL    HW1 8765   8.031   4.718   1.606
 1536SOL    HW2 8766   8.006   4.727   1.755
 1537SOL     OW 8767  -0.964   5.286   5.744
 1537SOL    HW1 8768  -0.900   5.250   5.683
 1537SOL    HW2 8769  -1.023   5.338   5.689
 1538SOL     OW 8770   2.109   7.713   5.915
 1538SOL    HW1 8771   2.177   7.708   5.982
 1538SOL    HW2 8772   2.070   7.626   5.913
 1539SOL     OW 8773   0.991   5.747   4.838
 1539SOL    HW1 8774   0.928   5.811   4.804
 1539SOL    HW2 8775   1.068   5.756   4.781
 1540SOL     OW 8776   3.500   6.452   0.785
 1540SOL    HW1 8777   3.419   6.407   0.807
 1540SOL    HW2 8778   3.499   6.458   0.689
 1541SOL     OW 8779   4.123   2.892   5.004
 1541SOL    HW1 8780   4.106   2.950   4.929
 1541SOL    HW2 8781   4.041   2.846   5.018
 1542SOL     OW 8782   2.025   7.682   1.737
 1542SOL    HW1 8783   1.981   7.637   1.809
 1542SOL    HW2 8784   2.075   7.752   1.778
 1543SOL     OW 8785   6.178   5.851   2.960
 1543SOL    HW1 8786   6.259   5.807   2.984
 1543SOL    HW2 8787   6.203   5.943   2.948
 1544SOL     OW 8788   6.210   7.234   0.915
 1544SOL    HW1 8789   6.296   7.244   0.955
 1544SOL    HW2 8790   6.225   7.175   0.841
 1545SOL     OW 8791   2.988   4.996   4.332
 1545SOL    HW1 8792   3.082   4.991   4.350
 1545SOL    HW2 8793   2.962   5.084   4.359
 1546SOL     OW 8794   3.794   3.730   5.859
 1546SOL    HW1 8795   3.787   3.757   5.768
 1546SOL    HW2 8796   3.704   3.717   5.888
 1547SOL     OW 8797   2.864   6.580   0.417
 1547SOL    HW1 8798   2.773   6.574   0.389
 1547SOL    HW2 8799   2.908   6.625   0.346
 1548SOL     OW 8800   2.791   8.998   3.463
 1548SOL    HW1 8801   2.713   9.005   3.518
 1548SOL    HW2 8802   2.788   9.076   3.407
 1549SOL     OW 8803   3.802   4.456   1.641
 1549SOL    HW1 8804   3.723   4.491   1.682
 1549SOL    HW2 8805   3.793   4.361   1.649
 1550SOL     OW 8806  -0.357   6.359   6.122
 1550SOL    HW1 8807  -0.299   6.351   6.197
 1550SOL    HW2 8808  -0.394   6.271   6.110
 1551SOL     OW 8809   8.497   6.994   1.456
 1551SOL    HW1 8810   8.552   7.043   1.394
 1551SOL    HW2 8811   8.460   7.061   1.514
 1552SOL     OW 8812   6.523   6.468   1.614
 1552SOL    HW1 8813   6.606   6.456   1.660
 1552SOL    HW2 8814   6.478   6.384   1.623
 1553SOL     OW 8815   4.501   4.408   0.290
 1553SOL    HW1 8816   4.576   4.349   0.296
 1553SOL    HW2 8817   4.427   4.354   0.317
 1554SOL     OW 8818   3.830   8.130   3.105
 1554SOL    HW1 8819   3.802   8.085   3.025
 1554SOL    HW2 8820   3.865   8.213   3.074
 1555SOL     OW 8821   2.928   1.817   0.096
 1555SOL    HW1 8822   2.909   1.755   0.167
 1555SOL    HW2 8823   2.969   1.892   0.140
 1556SOL     OW 8824   0.141   1.525   2.197
 1556SOL    HW1 8825   0.058   1.552   2.237
 1556SOL    HW2 8826   0.114   1.464   2.128
 1557SOL     OW 8827   5.584   2.619   0.888
 1557SOL    HW1 8828   5.643   2.677   0.935
 1557SOL    HW2 8829   5.503   2.668   0.880
 1558SOL     OW 8830   9.219   7.883   1.369
 1558SOL    HW1 8831   9.308   7.873   1.402
 1558SOL    HW2 8832   9.229   7.918   1.280
 1559SOL     OW 8833   6.588   2.548   2.337
 1559SOL    HW1 8834   6.628   2.526   2.421
 1559SOL    HW2 8835   6.511   2.602   2.360
 1560SOL     OW 8836   3.908   3.996   3.599
 1560SOL    HW1 8837   3.910   4.027   3.690
 1560SOL    HW2 8838   3.875   3.907   3.605
 1561SOL     OW 8839   2.467   4.793   0.777
 1561SOL    HW1 8840   2.425   4.711   0.805
 1561SOL    HW2 8841   2.394   4.847   0.746
 1562SOL     OW 8842   6.270   8.742   5.560
 1562SOL    HW1 8843   6.356   8.699   5.554
 1562SOL    HW2 8844   6.260   8.763   5.652
 1563SOL     OW 8845   2.854   2.263   2.464
 1563SOL    HW1 8846   2.815   2.254   2.551
 1563SOL    HW2 8847   2.919   2.333   2.474
 1564SOL     OW 8848   1.432   4.415   5.294
 1564SOL    HW1 8849   1.385   4.383   5.370
 1564SOL    HW2 8850   1.372   4.402   5.221
 1565SOL     OW 8851   2.210   7.143   6.001
 1565SOL    HW1 8852   2.249   7.230   5.997
 1565SOL    HW2 8853   2.132   7.154   6.055
 1566SOL     OW 8854   6.225   4.263   4.705
 1566SOL    HW1 8855   6.158   4.196   4.691
 1566SOL    HW2 8856   6.194   4.340   4.657
 1567SOL     OW 8857   0.353   8.595   4.674
 1567SOL    HW1 8858   0.422   8.557   4.619
 1567SOL    HW2 8859   0.332   8.678   4.632
 1568SOL     OW 8860   0.615   3.360   1.021
 1568SOL    HW1 8861   0.652   3.351   1.109
 1568SOL    HW2 8862   0.677   3.417   0.975
 1569SOL     OW 8863   0.206   5.918   3.841
 1569SOL    HW1 8864   0.153   5.871   3.906
 1569SOL    HW2 8865   0.157   5.998   3.823
 1570SOL     OW 8866   3.470   1.558   2.299
 1570SOL    HW1 8867   3.471   1.625   2.368
 1570SOL    HW2 8868   3.414   1.596   2.231
 1571SOL     OW 8869   7.596   7.011   3.320
 1571SOL    HW1 8870   7.653   7.076   3.279
 1571SOL    HW2 8871   7.588   7.041   3.411
 1572SOL     OW 8872   4.585  10.166   6.017
 1572SOL    HW1 8873   4.654  10.202   6.073
 1572SOL    HW2 8874   4.503  10.193   6.059
 1573SOL     OW 8875   2.165   6.173   1.165
 1573SOL    HW1 8876   2.087   6.166   1.219
 1573SOL    HW2 8877   2.133   6.169   1.075
 1574SOL     OW 8878   2.217   8.235   5.968
 1574SOL    HW1 8879   2.124   8.254   5.980
 1574SOL    HW2 8880   2.218   8.164   5.903
 1575SOL     OW 8881   0.128   3.513   4.415
 1575SOL    HW1 8882   0.083   3.598   4.420
 1575SOL    HW2 8883   0.103   3.469   4.497
 1576SOL     OW 8884   2.787   5.817   5.383
 1576SOL    HW1 8885   2.755   5.837   5.471
 1576SOL    HW2 8886   2.882   5.818   5.391
 1577SOL     OW 8887   2.138   8.216   2.437
[truncated: 1,138,052 more chars]
