# Supplementary material for: Improvement in predicting drug sensitivity changes associated with protein mutations using a molecular dynamics based alchemical mutation method
Source: Sci Rep. 2020 Feb 7;10:2161. doi: 10.1038/s41598-020-58877-9 (PMC7005789; doi:10.1038/s41598-020-58877-9)
Supplement: Supplementary file 2 — Supplementary Information. [file 41598_2020_58877_MOESM2_ESM.zip › S1_input/MP-CAFEE/ALR2/388/V47I_388/complex_gpu/posre.itp]

; In this topology include file, you will find position restraint
; entries for all the heavy atoms in your original pdb file.
; This means that all the protons which were added by pdb2gmx are
; not restrained.

[ position_restraints ]
; atom  type      fx      fy      fz
     1     1  1000  1000  1000
     5     1  1000  1000  1000
     6     1  1000  1000  1000
     7     1  1000  1000  1000
     9     1  1000  1000  1000
    11     1  1000  1000  1000
    15     1  1000  1000  1000
    16     1  1000  1000  1000
    17     1  1000  1000  1000
    19     1  1000  1000  1000
    21     1  1000  1000  1000
    24     1  1000  1000  1000
    26     1  1000  1000  1000
    27     1  1000  1000  1000
    28     1  1000  1000  1000
    30     1  1000  1000  1000
    32     1  1000  1000  1000
    35     1  1000  1000  1000
    38     1  1000  1000  1000
    41     1  1000  1000  1000
    43     1  1000  1000  1000
    44     1  1000  1000  1000
    47     1  1000  1000  1000
    50     1  1000  1000  1000
    51     1  1000  1000  1000
    52     1  1000  1000  1000
    54     1  1000  1000  1000
    56     1  1000  1000  1000
    58     1  1000  1000  1000
    62     1  1000  1000  1000
    65     1  1000  1000  1000
    69     1  1000  1000  1000
    70     1  1000  1000  1000
    71     1  1000  1000  1000
    73     1  1000  1000  1000
    75     1  1000  1000  1000
    78     1  1000  1000  1000
    80     1  1000  1000  1000
    84     1  1000  1000  1000
    88     1  1000  1000  1000
    89     1  1000  1000  1000
    90     1  1000  1000  1000
    92     1  1000  1000  1000
    94     1  1000  1000  1000
    97     1  1000  1000  1000
    99     1  1000  1000  1000
   103     1  1000  1000  1000
   107     1  1000  1000  1000
   108     1  1000  1000  1000
   109     1  1000  1000  1000
   111     1  1000  1000  1000
   113     1  1000  1000  1000
   116     1  1000  1000  1000
   117     1  1000  1000  1000
   118     1  1000  1000  1000
   121     1  1000  1000  1000
   122     1  1000  1000  1000
   123     1  1000  1000  1000
   125     1  1000  1000  1000
   127     1  1000  1000  1000
   130     1  1000  1000  1000
   131     1  1000  1000  1000
   132     1  1000  1000  1000
   135     1  1000  1000  1000
   136     1  1000  1000  1000
   137     1  1000  1000  1000
   139     1  1000  1000  1000
   142     1  1000  1000  1000
   143     1  1000  1000  1000
   144     1  1000  1000  1000
   146     1  1000  1000  1000
   148     1  1000  1000  1000
   152     1  1000  1000  1000
   153     1  1000  1000  1000
   154     1  1000  1000  1000
   156     1  1000  1000  1000
   158     1  1000  1000  1000
   161     1  1000  1000  1000
   164     1  1000  1000  1000
   167     1  1000  1000  1000
   170     1  1000  1000  1000
   174     1  1000  1000  1000
   175     1  1000  1000  1000
   176     1  1000  1000  1000
   178     1  1000  1000  1000
   180     1  1000  1000  1000
   183     1  1000  1000  1000
   186     1  1000  1000  1000
   187     1  1000  1000  1000
   191     1  1000  1000  1000
   192     1  1000  1000  1000
   193     1  1000  1000  1000
   194     1  1000  1000  1000
   197     1  1000  1000  1000
   200     1  1000  1000  1000
   203     1  1000  1000  1000
   205     1  1000  1000  1000
   206     1  1000  1000  1000
   207     1  1000  1000  1000
   209     1  1000  1000  1000
   211     1  1000  1000  1000
   213     1  1000  1000  1000
   217     1  1000  1000  1000
   220     1  1000  1000  1000
   224     1  1000  1000  1000
   225     1  1000  1000  1000
   226     1  1000  1000  1000
   228     1  1000  1000  1000
   230     1  1000  1000  1000
   233     1  1000  1000  1000
   235     1  1000  1000  1000
   239     1  1000  1000  1000
   243     1  1000  1000  1000
   244     1  1000  1000  1000
   245     1  1000  1000  1000
   247     1  1000  1000  1000
   250     1  1000  1000  1000
   251     1  1000  1000  1000
   252     1  1000  1000  1000
   254     1  1000  1000  1000
   256     1  1000  1000  1000
   259     1  1000  1000  1000
   261     1  1000  1000  1000
   265     1  1000  1000  1000
   269     1  1000  1000  1000
   270     1  1000  1000  1000
   271     1  1000  1000  1000
   273     1  1000  1000  1000
   276     1  1000  1000  1000
   277     1  1000  1000  1000
   278     1  1000  1000  1000
   280     1  1000  1000  1000
   282     1  1000  1000  1000
   284     1  1000  1000  1000
   288     1  1000  1000  1000
   290     1  1000  1000  1000
   291     1  1000  1000  1000
   292     1  1000  1000  1000
   294     1  1000  1000  1000
   296     1  1000  1000  1000
   299     1  1000  1000  1000
   300     1  1000  1000  1000
   302     1  1000  1000  1000
   304     1  1000  1000  1000
   305     1  1000  1000  1000
   307     1  1000  1000  1000
   309     1  1000  1000  1000
   311     1  1000  1000  1000
   313     1  1000  1000  1000
   314     1  1000  1000  1000
   315     1  1000  1000  1000
   316     1  1000  1000  1000
   318     1  1000  1000  1000
   320     1  1000  1000  1000
   323     1  1000  1000  1000
   326     1  1000  1000  1000
   329     1  1000  1000  1000
   332     1  1000  1000  1000
   336     1  1000  1000  1000
   337     1  1000  1000  1000
   338     1  1000  1000  1000
   340     1  1000  1000  1000
   342     1  1000  1000  1000
   345     1  1000  1000  1000
   347     1  1000  1000  1000
   348     1  1000  1000  1000
   349     1  1000  1000  1000
   350     1  1000  1000  1000
   353     1  1000  1000  1000
   356     1  1000  1000  1000
   359     1  1000  1000  1000
   361     1  1000  1000  1000
   362     1  1000  1000  1000
   363     1  1000  1000  1000
   364     1  1000  1000  1000
   367     1  1000  1000  1000
   370     1  1000  1000  1000
   373     1  1000  1000  1000
   375     1  1000  1000  1000
   376     1  1000  1000  1000
   377     1  1000  1000  1000
   379     1  1000  1000  1000
   382     1  1000  1000  1000
   383     1  1000  1000  1000
   384     1  1000  1000  1000
   386     1  1000  1000  1000
   388     1  1000  1000  1000
   391     1  1000  1000  1000
   394     1  1000  1000  1000
   395     1  1000  1000  1000
   396     1  1000  1000  1000
   399     1  1000  1000  1000
   400     1  1000  1000  1000
   401     1  1000  1000  1000
   403     1  1000  1000  1000
   405     1  1000  1000  1000
   407     1  1000  1000  1000
   411     1  1000  1000  1000
   415     1  1000  1000  1000
   416     1  1000  1000  1000
   417     1  1000  1000  1000
   419     1  1000  1000  1000
   421     1  1000  1000  1000
   423     1  1000  1000  1000
   427     1  1000  1000  1000
   429     1  1000  1000  1000
   430     1  1000  1000  1000
   431     1  1000  1000  1000
   433     1  1000  1000  1000
   435     1  1000  1000  1000
   438     1  1000  1000  1000
   441     1  1000  1000  1000
   442     1  1000  1000  1000
   443     1  1000  1000  1000
   444     1  1000  1000  1000
   445     1  1000  1000  1000
   446     1  1000  1000  1000
   448     1  1000  1000  1000
   450     1  1000  1000  1000
   454     1  1000  1000  1000
   455     1  1000  1000  1000
   456     1  1000  1000  1000
   458     1  1000  1000  1000
   460     1  1000  1000  1000
   462     1  1000  1000  1000
   466     1  1000  1000  1000
   470     1  1000  1000  1000
   471     1  1000  1000  1000
   472     1  1000  1000  1000
   474     1  1000  1000  1000
   476     1  1000  1000  1000
   479     1  1000  1000  1000
   482     1  1000  1000  1000
   485     1  1000  1000  1000
   488     1  1000  1000  1000
   492     1  1000  1000  1000
   493     1  1000  1000  1000
   494     1  1000  1000  1000
   496     1  1000  1000  1000
   498     1  1000  1000  1000
   500     1  1000  1000  1000
   504     1  1000  1000  1000
   508     1  1000  1000  1000
   509     1  1000  1000  1000
   510     1  1000  1000  1000
   512     1  1000  1000  1000
   514     1  1000  1000  1000
   518     1  1000  1000  1000
   519     1  1000  1000  1000
   520     1  1000  1000  1000
   522     1  1000  1000  1000
   524     1  1000  1000  1000
   526     1  1000  1000  1000
   530     1  1000  1000  1000
   533     1  1000  1000  1000
   537     1  1000  1000  1000
   538     1  1000  1000  1000
   539     1  1000  1000  1000
   541     1  1000  1000  1000
   543     1  1000  1000  1000
   546     1  1000  1000  1000
   547     1  1000  1000  1000
   548     1  1000  1000  1000
   549     1  1000  1000  1000
   550     1  1000  1000  1000
   551     1  1000  1000  1000
   553     1  1000  1000  1000
   555     1  1000  1000  1000
   557     1  1000  1000  1000
   561     1  1000  1000  1000
   565     1  1000  1000  1000
   566     1  1000  1000  1000
   567     1  1000  1000  1000
   569     1  1000  1000  1000
   572     1  1000  1000  1000
   573     1  1000  1000  1000
   574     1  1000  1000  1000
   576     1  1000  1000  1000
   578     1  1000  1000  1000
   581     1  1000  1000  1000
   582     1  1000  1000  1000
   584     1  1000  1000  1000
   586     1  1000  1000  1000
   587     1  1000  1000  1000
   589     1  1000  1000  1000
   591     1  1000  1000  1000
   593     1  1000  1000  1000
   594     1  1000  1000  1000
   595     1  1000  1000  1000
   597     1  1000  1000  1000
   599     1  1000  1000  1000
   602     1  1000  1000  1000
   605     1  1000  1000  1000
   608     1  1000  1000  1000
   610     1  1000  1000  1000
   611     1  1000  1000  1000
   614     1  1000  1000  1000
   617     1  1000  1000  1000
   618     1  1000  1000  1000
   619     1  1000  1000  1000
   621     1  1000  1000  1000
   623     1  1000  1000  1000
   626     1  1000  1000  1000
   627     1  1000  1000  1000
   628     1  1000  1000  1000
   630     1  1000  1000  1000
   632     1  1000  1000  1000
   634     1  1000  1000  1000
   635     1  1000  1000  1000
   636     1  1000  1000  1000
   638     1  1000  1000  1000
   640     1  1000  1000  1000
   642     1  1000  1000  1000
   646     1  1000  1000  1000
   649     1  1000  1000  1000
   653     1  1000  1000  1000
   654     1  1000  1000  1000
   655     1  1000  1000  1000
   657     1  1000  1000  1000
   659     1  1000  1000  1000
   662     1  1000  1000  1000
   663     1  1000  1000  1000
   664     1  1000  1000  1000
   665     1  1000  1000  1000
   666     1  1000  1000  1000
   667     1  1000  1000  1000
   669     1  1000  1000  1000
   671     1  1000  1000  1000
   674     1  1000  1000  1000
   676     1  1000  1000  1000
   677     1  1000  1000  1000
   678     1  1000  1000  1000
   680     1  1000  1000  1000
   682     1  1000  1000  1000
   686     1  1000  1000  1000
   687     1  1000  1000  1000
   688     1  1000  1000  1000
   690     1  1000  1000  1000
   692     1  1000  1000  1000
   695     1  1000  1000  1000
   696     1  1000  1000  1000
   697     1  1000  1000  1000
   699     1  1000  1000  1000
   701     1  1000  1000  1000
   703     1  1000  1000  1000
   704     1  1000  1000  1000
   705     1  1000  1000  1000
   707     1  1000  1000  1000
   709     1  1000  1000  1000
   711     1  1000  1000  1000
   715     1  1000  1000  1000
   718     1  1000  1000  1000
   722     1  1000  1000  1000
   723     1  1000  1000  1000
   724     1  1000  1000  1000
   726     1  1000  1000  1000
   728     1  1000  1000  1000
   731     1  1000  1000  1000
   732     1  1000  1000  1000
   734     1  1000  1000  1000
   736     1  1000  1000  1000
   737     1  1000  1000  1000
   739     1  1000  1000  1000
   741     1  1000  1000  1000
   743     1  1000  1000  1000
   744     1  1000  1000  1000
   745     1  1000  1000  1000
   747     1  1000  1000  1000
   749     1  1000  1000  1000
   752     1  1000  1000  1000
   755     1  1000  1000  1000
   756     1  1000  1000  1000
   757     1  1000  1000  1000
   760     1  1000  1000  1000
   761     1  1000  1000  1000
   762     1  1000  1000  1000
   764     1  1000  1000  1000
   766     1  1000  1000  1000
   769     1  1000  1000  1000
   770     1  1000  1000  1000
   771     1  1000  1000  1000
   774     1  1000  1000  1000
   775     1  1000  1000  1000
   776     1  1000  1000  1000
   778     1  1000  1000  1000
   780     1  1000  1000  1000
   783     1  1000  1000  1000
   786     1  1000  1000  1000
   787     1  1000  1000  1000
   788     1  1000  1000  1000
   789     1  1000  1000  1000
   790     1  1000  1000  1000
   791     1  1000  1000  1000
   793     1  1000  1000  1000
   795     1  1000  1000  1000
   798     1  1000  1000  1000
   799     1  1000  1000  1000
   800     1  1000  1000  1000
   803     1  1000  1000  1000
   804     1  1000  1000  1000
   805     1  1000  1000  1000
   807     1  1000  1000  1000
   809     1  1000  1000  1000
   812     1  1000  1000  1000
   815     1  1000  1000  1000
   816     1  1000  1000  1000
   817     1  1000  1000  1000
   818     1  1000  1000  1000
   819     1  1000  1000  1000
   820     1  1000  1000  1000
   822     1  1000  1000  1000
   824     1  1000  1000  1000
   826     1  1000  1000  1000
   830     1  1000  1000  1000
   834     1  1000  1000  1000
   835     1  1000  1000  1000
   836     1  1000  1000  1000
   838     1  1000  1000  1000
   841     1  1000  1000  1000
   842     1  1000  1000  1000
   843     1  1000  1000  1000
   845     1  1000  1000  1000
   847     1  1000  1000  1000
   849     1  1000  1000  1000
   853     1  1000  1000  1000
   857     1  1000  1000  1000
   858     1  1000  1000  1000
   859     1  1000  1000  1000
   861     1  1000  1000  1000
   863     1  1000  1000  1000
   867     1  1000  1000  1000
   868     1  1000  1000  1000
   869     1  1000  1000  1000
   871     1  1000  1000  1000
   873     1  1000  1000  1000
   875     1  1000  1000  1000
   879     1  1000  1000  1000
   882     1  1000  1000  1000
   886     1  1000  1000  1000
   887     1  1000  1000  1000
   888     1  1000  1000  1000
   890     1  1000  1000  1000
   892     1  1000  1000  1000
   895     1  1000  1000  1000
   898     1  1000  1000  1000
   899     1  1000  1000  1000
   900     1  1000  1000  1000
   903     1  1000  1000  1000
   904     1  1000  1000  1000
   905     1  1000  1000  1000
   907     1  1000  1000  1000
   909     1  1000  1000  1000
   912     1  1000  1000  1000
   915     1  1000  1000  1000
   916     1  1000  1000  1000
   917     1  1000  1000  1000
   918     1  1000  1000  1000
   919     1  1000  1000  1000
   920     1  1000  1000  1000
   922     1  1000  1000  1000
   924     1  1000  1000  1000
   927     1  1000  1000  1000
   930     1  1000  1000  1000
   933     1  1000  1000  1000
   936     1  1000  1000  1000
   940     1  1000  1000  1000
   941     1  1000  1000  1000
   942     1  1000  1000  1000
   944     1  1000  1000  1000
   946     1  1000  1000  1000
   949     1  1000  1000  1000
   951     1  1000  1000  1000
   955     1  1000  1000  1000
   959     1  1000  1000  1000
   960     1  1000  1000  1000
   961     1  1000  1000  1000
   963     1  1000  1000  1000
   965     1  1000  1000  1000
   968     1  1000  1000  1000
   971     1  1000  1000  1000
   974     1  1000  1000  1000
   976     1  1000  1000  1000
   977     1  1000  1000  1000
   980     1  1000  1000  1000
   983     1  1000  1000  1000
   984     1  1000  1000  1000
   985     1  1000  1000  1000
   987     1  1000  1000  1000
   989     1  1000  1000  1000
   992     1  1000  1000  1000
   995     1  1000  1000  1000
   996     1  1000  1000  1000
   997     1  1000  1000  1000
   998     1  1000  1000  1000
   999     1  1000  1000  1000
  1000     1  1000  1000  1000
  1002     1  1000  1000  1000
  1004     1  1000  1000  1000
  1007     1  1000  1000  1000
  1010     1  1000  1000  1000
  1011     1  1000  1000  1000
  1012     1  1000  1000  1000
  1015     1  1000  1000  1000
  1016     1  1000  1000  1000
  1017     1  1000  1000  1000
  1019     1  1000  1000  1000
  1021     1  1000  1000  1000
  1023     1  1000  1000  1000
  1027     1  1000  1000  1000
  1031     1  1000  1000  1000
  1032     1  1000  1000  1000
  1033     1  1000  1000  1000
  1035     1  1000  1000  1000
  1037     1  1000  1000  1000
  1039     1  1000  1000  1000
  1043     1  1000  1000  1000
  1047     1  1000  1000  1000
  1048     1  1000  1000  1000
  1049     1  1000  1000  1000
  1051     1  1000  1000  1000
  1053     1  1000  1000  1000
  1056     1  1000  1000  1000
  1059     1  1000  1000  1000
  1062     1  1000  1000  1000
  1065     1  1000  1000  1000
  1069     1  1000  1000  1000
  1070     1  1000  1000  1000
  1071     1  1000  1000  1000
  1073     1  1000  1000  1000
  1075     1  1000  1000  1000
  1078     1  1000  1000  1000
  1081     1  1000  1000  1000
  1084     1  1000  1000  1000
  1086     1  1000  1000  1000
  1087     1  1000  1000  1000
  1090     1  1000  1000  1000
  1093     1  1000  1000  1000
  1094     1  1000  1000  1000
  1095     1  1000  1000  1000
  1097     1  1000  1000  1000
  1099     1  1000  1000  1000
  1102     1  1000  1000  1000
  1105     1  1000  1000  1000
  1106     1  1000  1000  1000
  1107     1  1000  1000  1000
  1108     1  1000  1000  1000
  1109     1  1000  1000  1000
  1110     1  1000  1000  1000
  1112     1  1000  1000  1000
  1114     1  1000  1000  1000
  1117     1  1000  1000  1000
  1120     1  1000  1000  1000
  1121     1  1000  1000  1000
  1122     1  1000  1000  1000
  1123     1  1000  1000  1000
  1124     1  1000  1000  1000
  1125     1  1000  1000  1000
  1127     1  1000  1000  1000
  1129     1  1000  1000  1000
  1132     1  1000  1000  1000
  1134     1  1000  1000  1000
  1138     1  1000  1000  1000
  1142     1  1000  1000  1000
  1143     1  1000  1000  1000
  1144     1  1000  1000  1000
  1146     1  1000  1000  1000
  1148     1  1000  1000  1000
  1151     1  1000  1000  1000
  1152     1  1000  1000  1000
  1154     1  1000  1000  1000
  1156     1  1000  1000  1000
  1158     1  1000  1000  1000
  1160     1  1000  1000  1000
  1162     1  1000  1000  1000
  1163     1  1000  1000  1000
  1164     1  1000  1000  1000
  1166     1  1000  1000  1000
  1168     1  1000  1000  1000
  1170     1  1000  1000  1000
  1174     1  1000  1000  1000
  1177     1  1000  1000  1000
  1181     1  1000  1000  1000
  1182     1  1000  1000  1000
  1183     1  1000  1000  1000
  1185     1  1000  1000  1000
  1187     1  1000  1000  1000
  1189     1  1000  1000  1000
  1193     1  1000  1000  1000
  1197     1  1000  1000  1000
  1198     1  1000  1000  1000
  1199     1  1000  1000  1000
  1201     1  1000  1000  1000
  1203     1  1000  1000  1000
  1206     1  1000  1000  1000
  1208     1  1000  1000  1000
  1209     1  1000  1000  1000
  1210     1  1000  1000  1000
  1212     1  1000  1000  1000
  1214     1  1000  1000  1000
  1217     1  1000  1000  1000
  1220     1  1000  1000  1000
  1223     1  1000  1000  1000
  1226     1  1000  1000  1000
  1230     1  1000  1000  1000
  1231     1  1000  1000  1000
  1232     1  1000  1000  1000
  1234     1  1000  1000  1000
  1236     1  1000  1000  1000
  1239     1  1000  1000  1000
  1241     1  1000  1000  1000
  1245     1  1000  1000  1000
  1249     1  1000  1000  1000
  1250     1  1000  1000  1000
  1251     1  1000  1000  1000
  1253     1  1000  1000  1000
  1255     1  1000  1000  1000
  1258     1  1000  1000  1000
  1259     1  1000  1000  1000
  1261     1  1000  1000  1000
  1263     1  1000  1000  1000
  1264     1  1000  1000  1000
  1266     1  1000  1000  1000
  1268     1  1000  1000  1000
  1270     1  1000  1000  1000
  1272     1  1000  1000  1000
  1273     1  1000  1000  1000
  1274     1  1000  1000  1000
  1275     1  1000  1000  1000
  1277     1  1000  1000  1000
  1279     1  1000  1000  1000
  1282     1  1000  1000  1000
  1284     1  1000  1000  1000
  1285     1  1000  1000  1000
  1286     1  1000  1000  1000
  1288     1  1000  1000  1000
  1290     1  1000  1000  1000
  1292     1  1000  1000  1000
  1296     1  1000  1000  1000
  1298     1  1000  1000  1000
  1299     1  1000  1000  1000
  1300     1  1000  1000  1000
  1302     1  1000  1000  1000
  1304     1  1000  1000  1000
  1307     1  1000  1000  1000
  1308     1  1000  1000  1000
  1310     1  1000  1000  1000
  1312     1  1000  1000  1000
  1313     1  1000  1000  1000
  1315     1  1000  1000  1000
  1317     1  1000  1000  1000
  1319     1  1000  1000  1000
  1320     1  1000  1000  1000
  1321     1  1000  1000  1000
  1323     1  1000  1000  1000
  1325     1  1000  1000  1000
  1328     1  1000  1000  1000
  1329     1  1000  1000  1000
  1330     1  1000  1000  1000
  1332     1  1000  1000  1000
  1334     1  1000  1000  1000
  1336     1  1000  1000  1000
  1337     1  1000  1000  1000
  1338     1  1000  1000  1000
  1340     1  1000  1000  1000
  1342     1  1000  1000  1000
  1345     1  1000  1000  1000
  1348     1  1000  1000  1000
  1349     1  1000  1000  1000
  1350     1  1000  1000  1000
  1351     1  1000  1000  1000
  1352     1  1000  1000  1000
  1353     1  1000  1000  1000
  1355     1  1000  1000  1000
  1357     1  1000  1000  1000
  1360     1  1000  1000  1000
  1363     1  1000  1000  1000
  1366     1  1000  1000  1000
  1369     1  1000  1000  1000
  1373     1  1000  1000  1000
  1374     1  1000  1000  1000
  1375     1  1000  1000  1000
  1377     1  1000  1000  1000
  1380     1  1000  1000  1000
  1381     1  1000  1000  1000
  1382     1  1000  1000  1000
  1384     1  1000  1000  1000
  1386     1  1000  1000  1000
  1389     1  1000  1000  1000
  1391     1  1000  1000  1000
  1395     1  1000  1000  1000
  1399     1  1000  1000  1000
  1400     1  1000  1000  1000
  1401     1  1000  1000  1000
  1403     1  1000  1000  1000
  1405     1  1000  1000  1000
  1407     1  1000  1000  1000
  1411     1  1000  1000  1000
  1415     1  1000  1000  1000
  1416     1  1000  1000  1000
  1417     1  1000  1000  1000
  1419     1  1000  1000  1000
  1421     1  1000  1000  1000
  1424     1  1000  1000  1000
  1427     1  1000  1000  1000
  1430     1  1000  1000  1000
  1433     1  1000  1000  1000
  1437     1  1000  1000  1000
  1438     1  1000  1000  1000
  1439     1  1000  1000  1000
  1441     1  1000  1000  1000
  1444     1  1000  1000  1000
  1445     1  1000  1000  1000
  1446     1  1000  1000  1000
  1448     1  1000  1000  1000
  1450     1  1000  1000  1000
  1454     1  1000  1000  1000
  1455     1  1000  1000  1000
  1456     1  1000  1000  1000
  1458     1  1000  1000  1000
  1460     1  1000  1000  1000
  1463     1  1000  1000  1000
  1465     1  1000  1000  1000
  1466     1  1000  1000  1000
  1467     1  1000  1000  1000
  1469     1  1000  1000  1000
  1471     1  1000  1000  1000
  1474     1  1000  1000  1000
  1477     1  1000  1000  1000
  1478     1  1000  1000  1000
  1479     1  1000  1000  1000
  1482     1  1000  1000  1000
  1483     1  1000  1000  1000
  1484     1  1000  1000  1000
  1486     1  1000  1000  1000
  1488     1  1000  1000  1000
  1491     1  1000  1000  1000
  1494     1  1000  1000  1000
  1497     1  1000  1000  1000
  1500     1  1000  1000  1000
  1504     1  1000  1000  1000
  1505     1  1000  1000  1000
  1506     1  1000  1000  1000
  1508     1  1000  1000  1000
  1510     1  1000  1000  1000
  1512     1  1000  1000  1000
  1516     1  1000  1000  1000
  1518     1  1000  1000  1000
  1519     1  1000  1000  1000
  1520     1  1000  1000  1000
  1522     1  1000  1000  1000
  1524     1  1000  1000  1000
  1527     1  1000  1000  1000
  1529     1  1000  1000  1000
  1533     1  1000  1000  1000
  1537     1  1000  1000  1000
  1538     1  1000  1000  1000
  1539     1  1000  1000  1000
  1541     1  1000  1000  1000
  1543     1  1000  1000  1000
  1546     1  1000  1000  1000
  1548     1  1000  1000  1000
  1549     1  1000  1000  1000
  1550     1  1000  1000  1000
  1552     1  1000  1000  1000
  1554     1  1000  1000  1000
  1557     1  1000  1000  1000
  1558     1  1000  1000  1000
  1559     1  1000  1000  1000
  1560     1  1000  1000  1000
  1561     1  1000  1000  1000
  1562     1  1000  1000  1000
  1564     1  1000  1000  1000
  1566     1  1000  1000  1000
  1569     1  1000  1000  1000
  1571     1  1000  1000  1000
  1575     1  1000  1000  1000
  1579     1  1000  1000  1000
  1580     1  1000  1000  1000
  1581     1  1000  1000  1000
  1583     1  1000  1000  1000
  1585     1  1000  1000  1000
  1588     1  1000  1000  1000
  1591     1  1000  1000  1000
  1594     1  1000  1000  1000
  1597     1  1000  1000  1000
  1601     1  1000  1000  1000
  1602     1  1000  1000  1000
  1603     1  1000  1000  1000
  1605     1  1000  1000  1000
  1607     1  1000  1000  1000
  1610     1  1000  1000  1000
  1612     1  1000  1000  1000
  1616     1  1000  1000  1000
  1620     1  1000  1000  1000
  1621     1  1000  1000  1000
  1622     1  1000  1000  1000
  1624     1  1000  1000  1000
  1626     1  1000  1000  1000
  1629     1  1000  1000  1000
  1630     1  1000  1000  1000
  1631     1  1000  1000  1000
  1632     1  1000  1000  1000
  1633     1  1000  1000  1000
  1634     1  1000  1000  1000
  1636     1  1000  1000  1000
  1638     1  1000  1000  1000
  1641     1  1000  1000  1000
  1642     1  1000  1000  1000
  1644     1  1000  1000  1000
  1646     1  1000  1000  1000
  1647     1  1000  1000  1000
  1649     1  1000  1000  1000
  1651     1  1000  1000  1000
  1653     1  1000  1000  1000
  1654     1  1000  1000  1000
  1655     1  1000  1000  1000
  1657     1  1000  1000  1000
  1659     1  1000  1000  1000
  1662     1  1000  1000  1000
  1664     1  1000  1000  1000
  1668     1  1000  1000  1000
  1672     1  1000  1000  1000
  1673     1  1000  1000  1000
  1674     1  1000  1000  1000
  1676     1  1000  1000  1000
  1678     1  1000  1000  1000
  1681     1  1000  1000  1000
  1682     1  1000  1000  1000
  1683     1  1000  1000  1000
  1684     1  1000  1000  1000
  1685     1  1000  1000  1000
  1686     1  1000  1000  1000
  1688     1  1000  1000  1000
  1690     1  1000  1000  1000
  1693     1  1000  1000  1000
  1695     1  1000  1000  1000
  1699     1  1000  1000  1000
  1703     1  1000  1000  1000
  1704     1  1000  1000  1000
  1705     1  1000  1000  1000
  1707     1  1000  1000  1000
  1709     1  1000  1000  1000
  1712     1  1000  1000  1000
  1713     1  1000  1000  1000
  1715     1  1000  1000  1000
  1717     1  1000  1000  1000
  1718     1  1000  1000  1000
  1720     1  1000  1000  1000
  1722     1  1000  1000  1000
  1724     1  1000  1000  1000
  1725     1  1000  1000  1000
  1726     1  1000  1000  1000
  1728     1  1000  1000  1000
  1730     1  1000  1000  1000
  1733     1  1000  1000  1000
  1735     1  1000  1000  1000
  1739     1  1000  1000  1000
  1743     1  1000  1000  1000
  1744     1  1000  1000  1000
  1745     1  1000  1000  1000
  1747     1  1000  1000  1000
  1749     1  1000  1000  1000
  1751     1  1000  1000  1000
  1755     1  1000  1000  1000
  1758     1  1000  1000  1000
  1762     1  1000  1000  1000
  1763     1  1000  1000  1000
  1764     1  1000  1000  1000
  1766     1  1000  1000  1000
  1768     1  1000  1000  1000
  1771     1  1000  1000  1000
  1772     1  1000  1000  1000
  1773     1  1000  1000  1000
  1775     1  1000  1000  1000
  1777     1  1000  1000  1000
  1779     1  1000  1000  1000
  1780     1  1000  1000  1000
  1781     1  1000  1000  1000
  1783     1  1000  1000  1000
  1785     1  1000  1000  1000
  1788     1  1000  1000  1000
  1789     1  1000  1000  1000
  1791     1  1000  1000  1000
  1793     1  1000  1000  1000
  1794     1  1000  1000  1000
  1796     1  1000  1000  1000
  1798     1  1000  1000  1000
  1800     1  1000  1000  1000
  1802     1  1000  1000  1000
  1803     1  1000  1000  1000
  1804     1  1000  1000  1000
  1805     1  1000  1000  1000
  1806     1  1000  1000  1000
  1809     1  1000  1000  1000
  1812     1  1000  1000  1000
  1815     1  1000  1000  1000
  1817     1  1000  1000  1000
  1818     1  1000  1000  1000
  1819     1  1000  1000  1000
  1821     1  1000  1000  1000
  1823     1  1000  1000  1000
  1825     1  1000  1000  1000
  1829     1  1000  1000  1000
  1831     1  1000  1000  1000
  1832     1  1000  1000  1000
  1833     1  1000  1000  1000
  1835     1  1000  1000  1000
  1838     1  1000  1000  1000
  1839     1  1000  1000  1000
  1840     1  1000  1000  1000
  1842     1  1000  1000  1000
  1844     1  1000  1000  1000
  1847     1  1000  1000  1000
  1848     1  1000  1000  1000
  1850     1  1000  1000  1000
  1852     1  1000  1000  1000
  1854     1  1000  1000  1000
  1856     1  1000  1000  1000
  1858     1  1000  1000  1000
  1859     1  1000  1000  1000
  1860     1  1000  1000  1000
  1862     1  1000  1000  1000
  1864     1  1000  1000  1000
  1867     1  1000  1000  1000
  1870     1  1000  1000  1000
  1873     1  1000  1000  1000
  1876     1  1000  1000  1000
  1880     1  1000  1000  1000
  1881     1  1000  1000  1000
  1882     1  1000  1000  1000
  1883     1  1000  1000  1000
  1886     1  1000  1000  1000
  1889     1  1000  1000  1000
  1892     1  1000  1000  1000
  1894     1  1000  1000  1000
  1895     1  1000  1000  1000
  1896     1  1000  1000  1000
  1898     1  1000  1000  1000
  1901     1  1000  1000  1000
  1902     1  1000  1000  1000
  1903     1  1000  1000  1000
  1905     1  1000  1000  1000
  1907     1  1000  1000  1000
  1910     1  1000  1000  1000
  1913     1  1000  1000  1000
  1916     1  1000  1000  1000
  1919     1  1000  1000  1000
  1923     1  1000  1000  1000
  1924     1  1000  1000  1000
  1925     1  1000  1000  1000
  1927     1  1000  1000  1000
  1929     1  1000  1000  1000
  1932     1  1000  1000  1000
  1935     1  1000  1000  1000
  1936     1  1000  1000  1000
  1937     1  1000  1000  1000
  1938     1  1000  1000  1000
  1939     1  1000  1000  1000
  1940     1  1000  1000  1000
  1942     1  1000  1000  1000
  1944     1  1000  1000  1000
  1947     1  1000  1000  1000
  1948     1  1000  1000  1000
  1950     1  1000  1000  1000
  1952     1  1000  1000  1000
  1954     1  1000  1000  1000
  1956     1  1000  1000  1000
  1958     1  1000  1000  1000
  1959     1  1000  1000  1000
  1960     1  1000  1000  1000
  1962     1  1000  1000  1000
  1964     1  1000  1000  1000
  1967     1  1000  1000  1000
  1968     1  1000  1000  1000
  1970     1  1000  1000  1000
  1972     1  1000  1000  1000
  1974     1  1000  1000  1000
  1976     1  1000  1000  1000
  1978     1  1000  1000  1000
  1979     1  1000  1000  1000
  1980     1  1000  1000  1000
  1981     1  1000  1000  1000
  1984     1  1000  1000  1000
  1987     1  1000  1000  1000
  1990     1  1000  1000  1000
  1992     1  1000  1000  1000
  1993     1  1000  1000  1000
  1994     1  1000  1000  1000
  1996     1  1000  1000  1000
  1998     1  1000  1000  1000
  2001     1  1000  1000  1000
  2003     1  1000  1000  1000
  2007     1  1000  1000  1000
  2011     1  1000  1000  1000
  2012     1  1000  1000  1000
  2013     1  1000  1000  1000
  2015     1  1000  1000  1000
  2017     1  1000  1000  1000
  2020     1  1000  1000  1000
  2021     1  1000  1000  1000
  2022     1  1000  1000  1000
  2023     1  1000  1000  1000
  2024     1  1000  1000  1000
  2025     1  1000  1000  1000
  2027     1  1000  1000  1000
  2029     1  1000  1000  1000
  2032     1  1000  1000  1000
  2035     1  1000  1000  1000
  2036     1  1000  1000  1000
  2037     1  1000  1000  1000
  2038     1  1000  1000  1000
  2039     1  1000  1000  1000
  2040     1  1000  1000  1000
  2042     1  1000  1000  1000
  2044     1  1000  1000  1000
  2047     1  1000  1000  1000
  2049     1  1000  1000  1000
  2050     1  1000  1000  1000
  2051     1  1000  1000  1000
  2053     1  1000  1000  1000
  2056     1  1000  1000  1000
  2057     1  1000  1000  1000
  2058     1  1000  1000  1000
  2060     1  1000  1000  1000
  2062     1  1000  1000  1000
  2065     1  1000  1000  1000
  2066     1  1000  1000  1000
  2067     1  1000  1000  1000
  2070     1  1000  1000  1000
  2071     1  1000  1000  1000
  2072     1  1000  1000  1000
  2074     1  1000  1000  1000
  2076     1  1000  1000  1000
  2078     1  1000  1000  1000
  2082     1  1000  1000  1000
  2086     1  1000  1000  1000
  2087     1  1000  1000  1000
  2088     1  1000  1000  1000
  2090     1  1000  1000  1000
  2092     1  1000  1000  1000
  2094     1  1000  1000  1000
  2098     1  1000  1000  1000
  2102     1  1000  1000  1000
  2103     1  1000  1000  1000
  2104     1  1000  1000  1000
  2105     1  1000  1000  1000
  2108     1  1000  1000  1000
  2111     1  1000  1000  1000
  2114     1  1000  1000  1000
  2116     1  1000  1000  1000
  2117     1  1000  1000  1000
  2118     1  1000  1000  1000
  2120     1  1000  1000  1000
  2122     1  1000  1000  1000
  2125     1  1000  1000  1000
  2127     1  1000  1000  1000
  2128     1  1000  1000  1000
  2129     1  1000  1000  1000
  2131     1  1000  1000  1000
  2133     1  1000  1000  1000
  2136     1  1000  1000  1000
  2137     1  1000  1000  1000
  2138     1  1000  1000  1000
  2139     1  1000  1000  1000
  2140     1  1000  1000  1000
  2141     1  1000  1000  1000
  2143     1  1000  1000  1000
  2145     1  1000  1000  1000
  2147     1  1000  1000  1000
  2151     1  1000  1000  1000
  2153     1  1000  1000  1000
  2154     1  1000  1000  1000
  2155     1  1000  1000  1000
  2157     1  1000  1000  1000
  2159     1  1000  1000  1000
  2162     1  1000  1000  1000
  2163     1  1000  1000  1000
  2164     1  1000  1000  1000
  2167     1  1000  1000  1000
  2168     1  1000  1000  1000
  2169     1  1000  1000  1000
  2171     1  1000  1000  1000
  2173     1  1000  1000  1000
  2175     1  1000  1000  1000
  2179     1  1000  1000  1000
  2182     1  1000  1000  1000
  2186     1  1000  1000  1000
  2187     1  1000  1000  1000
  2188     1  1000  1000  1000
  2190     1  1000  1000  1000
  2192     1  1000  1000  1000
  2195     1  1000  1000  1000
  2197     1  1000  1000  1000
  2201     1  1000  1000  1000
  2205     1  1000  1000  1000
  2206     1  1000  1000  1000
  2207     1  1000  1000  1000
  2209     1  1000  1000  1000
  2211     1  1000  1000  1000
  2214     1  1000  1000  1000
  2215     1  1000  1000  1000
  2216     1  1000  1000  1000
  2217     1  1000  1000  1000
  2218     1  1000  1000  1000
  2219     1  1000  1000  1000
  2221     1  1000  1000  1000
  2223     1  1000  1000  1000
  2225     1  1000  1000  1000
  2229     1  1000  1000  1000
  2231     1  1000  1000  1000
  2232     1  1000  1000  1000
  2233     1  1000  1000  1000
  2235     1  1000  1000  1000
  2237     1  1000  1000  1000
  2240     1  1000  1000  1000
  2241     1  1000  1000  1000
  2243     1  1000  1000  1000
  2245     1  1000  1000  1000
  2246     1  1000  1000  1000
  2248     1  1000  1000  1000
  2250     1  1000  1000  1000
  2252     1  1000  1000  1000
  2254     1  1000  1000  1000
  2255     1  1000  1000  1000
  2256     1  1000  1000  1000
  2257     1  1000  1000  1000
  2259     1  1000  1000  1000
  2261     1  1000  1000  1000
  2265     1  1000  1000  1000
  2266     1  1000  1000  1000
  2267     1  1000  1000  1000
  2269     1  1000  1000  1000
  2271     1  1000  1000  1000
  2275     1  1000  1000  1000
  2276     1  1000  1000  1000
  2277     1  1000  1000  1000
  2279     1  1000  1000  1000
  2281     1  1000  1000  1000
  2284     1  1000  1000  1000
  2287     1  1000  1000  1000
  2288     1  1000  1000  1000
  2292     1  1000  1000  1000
  2293     1  1000  1000  1000
  2294     1  1000  1000  1000
  2296     1  1000  1000  1000
  2298     1  1000  1000  1000
  2301     1  1000  1000  1000
  2304     1  1000  1000  1000
  2305     1  1000  1000  1000
  2306     1  1000  1000  1000
  2307     1  1000  1000  1000
  2308     1  1000  1000  1000
  2309     1  1000  1000  1000
  2311     1  1000  1000  1000
  2313     1  1000  1000  1000
  2316     1  1000  1000  1000
  2319     1  1000  1000  1000
  2320     1  1000  1000  1000
  2321     1  1000  1000  1000
  2322     1  1000  1000  1000
  2323     1  1000  1000  1000
  2324     1  1000  1000  1000
  2326     1  1000  1000  1000
  2328     1  1000  1000  1000
  2331     1  1000  1000  1000
  2333     1  1000  1000  1000
  2337     1  1000  1000  1000
  2341     1  1000  1000  1000
  2342     1  1000  1000  1000
  2343     1  1000  1000  1000
  2345     1  1000  1000  1000
  2347     1  1000  1000  1000
  2349     1  1000  1000  1000
  2353     1  1000  1000  1000
  2357     1  1000  1000  1000
  2358     1  1000  1000  1000
  2359     1  1000  1000  1000
  2361     1  1000  1000  1000
  2363     1  1000  1000  1000
  2366     1  1000  1000  1000
  2367     1  1000  1000  1000
  2368     1  1000  1000  1000
  2369     1  1000  1000  1000
  2370     1  1000  1000  1000
  2371     1  1000  1000  1000
  2373     1  1000  1000  1000
  2375     1  1000  1000  1000
  2378     1  1000  1000  1000
  2381     1  1000  1000  1000
  2382     1  1000  1000  1000
  2383     1  1000  1000  1000
  2384     1  1000  1000  1000
  2385     1  1000  1000  1000
  2386     1  1000  1000  1000
  2388     1  1000  1000  1000
  2391     1  1000  1000  1000
  2392     1  1000  1000  1000
  2393     1  1000  1000  1000
  2395     1  1000  1000  1000
  2397     1  1000  1000  1000
  2400     1  1000  1000  1000
  2402     1  1000  1000  1000
  2406     1  1000  1000  1000
  2410     1  1000  1000  1000
  2411     1  1000  1000  1000
  2412     1  1000  1000  1000
  2414     1  1000  1000  1000
  2416     1  1000  1000  1000
  2418     1  1000  1000  1000
  2422     1  1000  1000  1000
  2426     1  1000  1000  1000
  2427     1  1000  1000  1000
  2428     1  1000  1000  1000
  2430     1  1000  1000  1000
  2432     1  1000  1000  1000
  2435     1  1000  1000  1000
  2438     1  1000  1000  1000
  2441     1  1000  1000  1000
  2444     1  1000  1000  1000
  2448     1  1000  1000  1000
  2449     1  1000  1000  1000
  2450     1  1000  1000  1000
  2452     1  1000  1000  1000
  2454     1  1000  1000  1000
  2458     1  1000  1000  1000
  2459     1  1000  1000  1000
  2460     1  1000  1000  1000
  2462     1  1000  1000  1000
  2464     1  1000  1000  1000
  2466     1  1000  1000  1000
  2470     1  1000  1000  1000
  2473     1  1000  1000  1000
  2477     1  1000  1000  1000
  2478     1  1000  1000  1000
  2479     1  1000  1000  1000
  2481     1  1000  1000  1000
  2484     1  1000  1000  1000
  2485     1  1000  1000  1000
  2486     1  1000  1000  1000
  2488     1  1000  1000  1000
  2490     1  1000  1000  1000
  2492     1  1000  1000  1000
  2496     1  1000  1000  1000
  2499     1  1000  1000  1000
  2503     1  1000  1000  1000
  2504     1  1000  1000  1000
  2505     1  1000  1000  1000
  2507     1  1000  1000  1000
  2509     1  1000  1000  1000
  2512     1  1000  1000  1000
  2514     1  1000  1000  1000
  2515     1  1000  1000  1000
  2516     1  1000  1000  1000
  2518     1  1000  1000  1000
  2520     1  1000  1000  1000
  2523     1  1000  1000  1000
  2524     1  1000  1000  1000
  2525     1  1000  1000  1000
  2528     1  1000  1000  1000
  2529     1  1000  1000  1000
  2530     1  1000  1000  1000
  2532     1  1000  1000  1000
  2534     1  1000  1000  1000
  2537     1  1000  1000  1000
  2538     1  1000  1000  1000
  2540     1  1000  1000  1000
  2542     1  1000  1000  1000
  2544     1  1000  1000  1000
  2546     1  1000  1000  1000
  2548     1  1000  1000  1000
  2549     1  1000  1000  1000
  2550     1  1000  1000  1000
  2552     1  1000  1000  1000
  2554     1  1000  1000  1000
  2557     1  1000  1000  1000
  2558     1  1000  1000  1000
  2559     1  1000  1000  1000
  2562     1  1000  1000  1000
  2563     1  1000  1000  1000
  2564     1  1000  1000  1000
  2566     1  1000  1000  1000
  2568     1  1000  1000  1000
  2571     1  1000  1000  1000
  2572     1  1000  1000  1000
  2573     1  1000  1000  1000
  2575     1  1000  1000  1000
  2577     1  1000  1000  1000
  2579     1  1000  1000  1000
  2580     1  1000  1000  1000
  2581     1  1000  1000  1000
  2583     1  1000  1000  1000
  2585     1  1000  1000  1000
  2588     1  1000  1000  1000
  2590     1  1000  1000  1000
  2594     1  1000  1000  1000
  2598     1  1000  1000  1000
  2599     1  1000  1000  1000
  2600     1  1000  1000  1000
  2602     1  1000  1000  1000
  2604     1  1000  1000  1000
  2607     1  1000  1000  1000
  2610     1  1000  1000  1000
  2611     1  1000  1000  1000
  2612     1  1000  1000  1000
  2615     1  1000  1000  1000
  2616     1  1000  1000  1000
  2617     1  1000  1000  1000
  2619     1  1000  1000  1000
  2621     1  1000  1000  1000
  2623     1  1000  1000  1000
  2627     1  1000  1000  1000
  2631     1  1000  1000  1000
  2632     1  1000  1000  1000
  2633     1  1000  1000  1000
  2635     1  1000  1000  1000
  2637     1  1000  1000  1000
  2640     1  1000  1000  1000
  2643     1  1000  1000  1000
  2644     1  1000  1000  1000
  2645     1  1000  1000  1000
  2646     1  1000  1000  1000
  2647     1  1000  1000  1000
  2648     1  1000  1000  1000
  2650     1  1000  1000  1000
  2652     1  1000  1000  1000
  2655     1  1000  1000  1000
  2658     1  1000  1000  1000
  2659     1  1000  1000  1000
  2663     1  1000  1000  1000
  2664     1  1000  1000  1000
  2665     1  1000  1000  1000
  2667     1  1000  1000  1000
  2669     1  1000  1000  1000
  2671     1  1000  1000  1000
  2675     1  1000  1000  1000
  2678     1  1000  1000  1000
  2682     1  1000  1000  1000
  2683     1  1000  1000  1000
  2684     1  1000  1000  1000
  2686     1  1000  1000  1000
  2688     1  1000  1000  1000
  2691     1  1000  1000  1000
  2693     1  1000  1000  1000
  2697     1  1000  1000  1000
  2701     1  1000  1000  1000
  2702     1  1000  1000  1000
  2703     1  1000  1000  1000
  2705     1  1000  1000  1000
  2707     1  1000  1000  1000
  2710     1  1000  1000  1000
  2711     1  1000  1000  1000
  2712     1  1000  1000  1000
  2715     1  1000  1000  1000
  2716     1  1000  1000  1000
  2717     1  1000  1000  1000
  2719     1  1000  1000  1000
  2721     1  1000  1000  1000
  2724     1  1000  1000  1000
  2727     1  1000  1000  1000
  2730     1  1000  1000  1000
  2733     1  1000  1000  1000
  2737     1  1000  1000  1000
  2738     1  1000  1000  1000
  2739     1  1000  1000  1000
  2740     1  1000  1000  1000
  2743     1  1000  1000  1000
  2746     1  1000  1000  1000
  2749     1  1000  1000  1000
  2751     1  1000  1000  1000
  2752     1  1000  1000  1000
  2753     1  1000  1000  1000
  2755     1  1000  1000  1000
  2758     1  1000  1000  1000
  2759     1  1000  1000  1000
  2760     1  1000  1000  1000
  2762     1  1000  1000  1000
  2764     1  1000  1000  1000
  2767     1  1000  1000  1000
  2769     1  1000  1000  1000
  2773     1  1000  1000  1000
  2777     1  1000  1000  1000
  2778     1  1000  1000  1000
  2779     1  1000  1000  1000
  2781     1  1000  1000  1000
  2783     1  1000  1000  1000
  2786     1  1000  1000  1000
  2789     1  1000  1000  1000
  2792     1  1000  1000  1000
  2795     1  1000  1000  1000
  2799     1  1000  1000  1000
  2800     1  1000  1000  1000
  2801     1  1000  1000  1000
  2803     1  1000  1000  1000
  2805     1  1000  1000  1000
  2808     1  1000  1000  1000
  2809     1  1000  1000  1000
  2811     1  1000  1000  1000
  2813     1  1000  1000  1000
  2814     1  1000  1000  1000
  2816     1  1000  1000  1000
  2818     1  1000  1000  1000
  2820     1  1000  1000  1000
  2821     1  1000  1000  1000
  2822     1  1000  1000  1000
  2824     1  1000  1000  1000
  2826     1  1000  1000  1000
  2829     1  1000  1000  1000
  2832     1  1000  1000  1000
  2835     1  1000  1000  1000
  2838     1  1000  1000  1000
  2842     1  1000  1000  1000
  2843     1  1000  1000  1000
  2844     1  1000  1000  1000
  2845     1  1000  1000  1000
  2848     1  1000  1000  1000
  2851     1  1000  1000  1000
  2854     1  1000  1000  1000
  2856     1  1000  1000  1000
  2857     1  1000  1000  1000
  2858     1  1000  1000  1000
  2860     1  1000  1000  1000
  2862     1  1000  1000  1000
  2866     1  1000  1000  1000
  2867     1  1000  1000  1000
  2868     1  1000  1000  1000
  2870     1  1000  1000  1000
  2872     1  1000  1000  1000
  2874     1  1000  1000  1000
  2878     1  1000  1000  1000
  2882     1  1000  1000  1000
  2883     1  1000  1000  1000
  2884     1  1000  1000  1000
  2886     1  1000  1000  1000
  2888     1  1000  1000  1000
  2891     1  1000  1000  1000
  2892     1  1000  1000  1000
  2893     1  1000  1000  1000
  2896     1  1000  1000  1000
  2897     1  1000  1000  1000
  2898     1  1000  1000  1000
  2900     1  1000  1000  1000
  2902     1  1000  1000  1000
  2905     1  1000  1000  1000
  2908     1  1000  1000  1000
  2909     1  1000  1000  1000
  2910     1  1000  1000  1000
  2913     1  1000  1000  1000
  2914     1  1000  1000  1000
  2915     1  1000  1000  1000
  2917     1  1000  1000  1000
  2919     1  1000  1000  1000
  2921     1  1000  1000  1000
  2925     1  1000  1000  1000
  2928     1  1000  1000  1000
  2932     1  1000  1000  1000
  2933     1  1000  1000  1000
  2934     1  1000  1000  1000
  2936     1  1000  1000  1000
  2938     1  1000  1000  1000
  2941     1  1000  1000  1000
  2944     1  1000  1000  1000
  2945     1  1000  1000  1000
  2946     1  1000  1000  1000
  2947     1  1000  1000  1000
  2948     1  1000  1000  1000
  2949     1  1000  1000  1000
  2951     1  1000  1000  1000
  2953     1  1000  1000  1000
  2956     1  1000  1000  1000
  2958     1  1000  1000  1000
  2959     1  1000  1000  1000
  2960     1  1000  1000  1000
  2962     1  1000  1000  1000
  2964     1  1000  1000  1000
  2967     1  1000  1000  1000
  2968     1  1000  1000  1000
  2969     1  1000  1000  1000
  2971     1  1000  1000  1000
  2973     1  1000  1000  1000
  2975     1  1000  1000  1000
  2976     1  1000  1000  1000
  2977     1  1000  1000  1000
  2978     1  1000  1000  1000
  2981     1  1000  1000  1000
  2984     1  1000  1000  1000
  2987     1  1000  1000  1000
  2989     1  1000  1000  1000
  2990     1  1000  1000  1000
  2991     1  1000  1000  1000
  2993     1  1000  1000  1000
  2995     1  1000  1000  1000
  2998     1  1000  1000  1000
  2999     1  1000  1000  1000
  3001     1  1000  1000  1000
  3003     1  1000  1000  1000
  3004     1  1000  1000  1000
  3006     1  1000  1000  1000
  3008     1  1000  1000  1000
  3010     1  1000  1000  1000
  3011     1  1000  1000  1000
  3012     1  1000  1000  1000
  3014     1  1000  1000  1000
  3016     1  1000  1000  1000
  3019     1  1000  1000  1000
  3021     1  1000  1000  1000
  3025     1  1000  1000  1000
  3029     1  1000  1000  1000
  3030     1  1000  1000  1000
  3031     1  1000  1000  1000
  3033     1  1000  1000  1000
  3035     1  1000  1000  1000
  3037     1  1000  1000  1000
  3041     1  1000  1000  1000
  3043     1  1000  1000  1000
  3044     1  1000  1000  1000
  3045     1  1000  1000  1000
  3047     1  1000  1000  1000
  3049     1  1000  1000  1000
  3052     1  1000  1000  1000
  3055     1  1000  1000  1000
  3056     1  1000  1000  1000
  3057     1  1000  1000  1000
  3060     1  1000  1000  1000
  3061     1  1000  1000  1000
  3062     1  1000  1000  1000
  3064     1  1000  1000  1000
  3066     1  1000  1000  1000
  3069     1  1000  1000  1000
  3072     1  1000  1000  1000
  3073     1  1000  1000  1000
  3074     1  1000  1000  1000
  3075     1  1000  1000  1000
  3076     1  1000  1000  1000
  3077     1  1000  1000  1000
  3079     1  1000  1000  1000
  3081     1  1000  1000  1000
  3084     1  1000  1000  1000
  3087     1  1000  1000  1000
  3090     1  1000  1000  1000
  3093     1  1000  1000  1000
  3097     1  1000  1000  1000
  3098     1  1000  1000  1000
  3099     1  1000  1000  1000
  3101     1  1000  1000  1000
  3103     1  1000  1000  1000
  3106     1  1000  1000  1000
  3108     1  1000  1000  1000
  3112     1  1000  1000  1000
  3116     1  1000  1000  1000
  3117     1  1000  1000  1000
  3118     1  1000  1000  1000
  3120     1  1000  1000  1000
  3122     1  1000  1000  1000
  3124     1  1000  1000  1000
  3128     1  1000  1000  1000
  3131     1  1000  1000  1000
  3135     1  1000  1000  1000
  3136     1  1000  1000  1000
  3137     1  1000  1000  1000
  3139     1  1000  1000  1000
  3141     1  1000  1000  1000
  3144     1  1000  1000  1000
  3147     1  1000  1000  1000
  3148     1  1000  1000  1000
  3149     1  1000  1000  1000
  3152     1  1000  1000  1000
  3153     1  1000  1000  1000
  3154     1  1000  1000  1000
  3156     1  1000  1000  1000
  3158     1  1000  1000  1000
  3161     1  1000  1000  1000
  3162     1  1000  1000  1000
  3164     1  1000  1000  1000
  3166     1  1000  1000  1000
  3167     1  1000  1000  1000
  3169     1  1000  1000  1000
  3171     1  1000  1000  1000
  3173     1  1000  1000  1000
  3174     1  1000  1000  1000
  3175     1  1000  1000  1000
  3177     1  1000  1000  1000
  3179     1  1000  1000  1000
  3182     1  1000  1000  1000
  3184     1  1000  1000  1000
  3185     1  1000  1000  1000
  3186     1  1000  1000  1000
  3188     1  1000  1000  1000
  3190     1  1000  1000  1000
  3193     1  1000  1000  1000
  3196     1  1000  1000  1000
  3197     1  1000  1000  1000
  3198     1  1000  1000  1000
  3201     1  1000  1000  1000
  3202     1  1000  1000  1000
  3203     1  1000  1000  1000
  3205     1  1000  1000  1000
  3207     1  1000  1000  1000
  3210     1  1000  1000  1000
  3212     1  1000  1000  1000
  3213     1  1000  1000  1000
  3214     1  1000  1000  1000
  3216     1  1000  1000  1000
  3218     1  1000  1000  1000
  3221     1  1000  1000  1000
  3224     1  1000  1000  1000
  3227     1  1000  1000  1000
  3230     1  1000  1000  1000
  3234     1  1000  1000  1000
  3235     1  1000  1000  1000
  3236     1  1000  1000  1000
  3238     1  1000  1000  1000
  3241     1  1000  1000  1000
  3242     1  1000  1000  1000
  3243     1  1000  1000  1000
  3245     1  1000  1000  1000
  3247     1  1000  1000  1000
  3249     1  1000  1000  1000
  3253     1  1000  1000  1000
  3256     1  1000  1000  1000
  3260     1  1000  1000  1000
  3261     1  1000  1000  1000
  3262     1  1000  1000  1000
  3264     1  1000  1000  1000
  3266     1  1000  1000  1000
  3268     1  1000  1000  1000
  3272     1  1000  1000  1000
  3276     1  1000  1000  1000
  3277     1  1000  1000  1000
  3278     1  1000  1000  1000
  3280     1  1000  1000  1000
  3282     1  1000  1000  1000
  3284     1  1000  1000  1000
  3288     1  1000  1000  1000
  3292     1  1000  1000  1000
  3293     1  1000  1000  1000
  3294     1  1000  1000  1000
  3296     1  1000  1000  1000
  3298     1  1000  1000  1000
  3300     1  1000  1000  1000
  3304     1  1000  1000  1000
  3306     1  1000  1000  1000
  3307     1  1000  1000  1000
  3308     1  1000  1000  1000
  3310     1  1000  1000  1000
  3312     1  1000  1000  1000
  3316     1  1000  1000  1000
  3317     1  1000  1000  1000
  3318     1  1000  1000  1000
  3320     1  1000  1000  1000
  3322     1  1000  1000  1000
  3325     1  1000  1000  1000
  3326     1  1000  1000  1000
  3328     1  1000  1000  1000
  3330     1  1000  1000  1000
  3331     1  1000  1000  1000
  3333     1  1000  1000  1000
  3335     1  1000  1000  1000
  3337     1  1000  1000  1000
  3338     1  1000  1000  1000
  3339     1  1000  1000  1000
  3341     1  1000  1000  1000
  3343     1  1000  1000  1000
  3346     1  1000  1000  1000
  3348     1  1000  1000  1000
  3349     1  1000  1000  1000
  3350     1  1000  1000  1000
  3351     1  1000  1000  1000
  3354     1  1000  1000  1000
  3357     1  1000  1000  1000
  3360     1  1000  1000  1000
  3362     1  1000  1000  1000
  3363     1  1000  1000  1000
  3364     1  1000  1000  1000
  3366     1  1000  1000  1000
  3368     1  1000  1000  1000
  3371     1  1000  1000  1000
  3373     1  1000  1000  1000
  3377     1  1000  1000  1000
  3381     1  1000  1000  1000
  3382     1  1000  1000  1000
  3383     1  1000  1000  1000
  3385     1  1000  1000  1000
  3388     1  1000  1000  1000
  3389     1  1000  1000  1000
  3390     1  1000  1000  1000
  3392     1  1000  1000  1000
  3394     1  1000  1000  1000
  3397     1  1000  1000  1000
  3399     1  1000  1000  1000
  3400     1  1000  1000  1000
  3401     1  1000  1000  1000
  3402     1  1000  1000  1000
  3405     1  1000  1000  1000
  3408     1  1000  1000  1000
  3411     1  1000  1000  1000
  3413     1  1000  1000  1000
  3414     1  1000  1000  1000
  3415     1  1000  1000  1000
  3417     1  1000  1000  1000
  3419     1  1000  1000  1000
  3422     1  1000  1000  1000
  3423     1  1000  1000  1000
  3424     1  1000  1000  1000
  3425     1  1000  1000  1000
  3426     1  1000  1000  1000
  3427     1  1000  1000  1000
  3429     1  1000  1000  1000
  3431     1  1000  1000  1000
  3434     1  1000  1000  1000
  3437     1  1000  1000  1000
  3440     1  1000  1000  1000
  3442     1  1000  1000  1000
  3443     1  1000  1000  1000
  3446     1  1000  1000  1000
  3449     1  1000  1000  1000
  3450     1  1000  1000  1000
  3451     1  1000  1000  1000
  3452     1  1000  1000  1000
  3455     1  1000  1000  1000
  3458     1  1000  1000  1000
  3461     1  1000  1000  1000
  3463     1  1000  1000  1000
  3464     1  1000  1000  1000
  3465     1  1000  1000  1000
  3467     1  1000  1000  1000
  3469     1  1000  1000  1000
  3472     1  1000  1000  1000
  3473     1  1000  1000  1000
  3475     1  1000  1000  1000
  3477     1  1000  1000  1000
  3478     1  1000  1000  1000
  3480     1  1000  1000  1000
  3482     1  1000  1000  1000
  3484     1  1000  1000  1000
  3486     1  1000  1000  1000
  3487     1  1000  1000  1000
  3488     1  1000  1000  1000
  3489     1  1000  1000  1000
  3491     1  1000  1000  1000
  3493     1  1000  1000  1000
  3497     1  1000  1000  1000
  3498     1  1000  1000  1000
  3499     1  1000  1000  1000
  3501     1  1000  1000  1000
  3503     1  1000  1000  1000
  3506     1  1000  1000  1000
  3509     1  1000  1000  1000
  3512     1  1000  1000  1000
  3515     1  1000  1000  1000
  3519     1  1000  1000  1000
  3520     1  1000  1000  1000
  3521     1  1000  1000  1000
  3522     1  1000  1000  1000
  3525     1  1000  1000  1000
  3528     1  1000  1000  1000
  3531     1  1000  1000  1000
  3533     1  1000  1000  1000
  3534     1  1000  1000  1000
  3535     1  1000  1000  1000
  3537     1  1000  1000  1000
  3539     1  1000  1000  1000
  3542     1  1000  1000  1000
  3545     1  1000  1000  1000
  3546     1  1000  1000  1000
  3547     1  1000  1000  1000
  3548     1  1000  1000  1000
  3549     1  1000  1000  1000
  3550     1  1000  1000  1000
  3552     1  1000  1000  1000
  3554     1  1000  1000  1000
  3557     1  1000  1000  1000
  3558     1  1000  1000  1000
  3559     1  1000  1000  1000
  3560     1  1000  1000  1000
  3561     1  1000  1000  1000
  3562     1  1000  1000  1000
  3563     1  1000  1000  1000
  3566     1  1000  1000  1000
  3569     1  1000  1000  1000
  3572     1  1000  1000  1000
  3574     1  1000  1000  1000
  3575     1  1000  1000  1000
  3576     1  1000  1000  1000
  3578     1  1000  1000  1000
  3580     1  1000  1000  1000
  3583     1  1000  1000  1000
  3585     1  1000  1000  1000
  3586     1  1000  1000  1000
  3587     1  1000  1000  1000
  3589     1  1000  1000  1000
  3591     1  1000  1000  1000
  3594     1  1000  1000  1000
  3596     1  1000  1000  1000
  3600     1  1000  1000  1000
  3604     1  1000  1000  1000
  3605     1  1000  1000  1000
  3606     1  1000  1000  1000
  3608     1  1000  1000  1000
  3610     1  1000  1000  1000
  3613     1  1000  1000  1000
  3615     1  1000  1000  1000
  3619     1  1000  1000  1000
  3623     1  1000  1000  1000
  3624     1  1000  1000  1000
  3625     1  1000  1000  1000
  3627     1  1000  1000  1000
  3629     1  1000  1000  1000
  3632     1  1000  1000  1000
  3635     1  1000  1000  1000
  3636     1  1000  1000  1000
  3637     1  1000  1000  1000
  3638     1  1000  1000  1000
  3639     1  1000  1000  1000
  3640     1  1000  1000  1000
  3642     1  1000  1000  1000
  3644     1  1000  1000  1000
  3647     1  1000  1000  1000
  3648     1  1000  1000  1000
  3649     1  1000  1000  1000
  3650     1  1000  1000  1000
  3651     1  1000  1000  1000
  3652     1  1000  1000  1000
  3653     1  1000  1000  1000
  3656     1  1000  1000  1000
  3659     1  1000  1000  1000
  3662     1  1000  1000  1000
  3664     1  1000  1000  1000
  3665     1  1000  1000  1000
  3666     1  1000  1000  1000
  3668     1  1000  1000  1000
  3670     1  1000  1000  1000
  3673     1  1000  1000  1000
  3676     1  1000  1000  1000
  3679     1  1000  1000  1000
  3681     1  1000  1000  1000
  3682     1  1000  1000  1000
  3685     1  1000  1000  1000
  3688     1  1000  1000  1000
  3689     1  1000  1000  1000
  3690     1  1000  1000  1000
  3692     1  1000  1000  1000
  3694     1  1000  1000  1000
  3696     1  1000  1000  1000
  3700     1  1000  1000  1000
  3703     1  1000  1000  1000
  3707     1  1000  1000  1000
  3708     1  1000  1000  1000
  3709     1  1000  1000  1000
  3711     1  1000  1000  1000
  3713     1  1000  1000  1000
  3716     1  1000  1000  1000
  3719     1  1000  1000  1000
  3722     1  1000  1000  1000
  3725     1  1000  1000  1000
  3729     1  1000  1000  1000
  3730     1  1000  1000  1000
  3731     1  1000  1000  1000
  3733     1  1000  1000  1000
  3735     1  1000  1000  1000
  3739     1  1000  1000  1000
  3740     1  1000  1000  1000
  3741     1  1000  1000  1000
  3743     1  1000  1000  1000
  3745     1  1000  1000  1000
  3747     1  1000  1000  1000
  3751     1  1000  1000  1000
  3754     1  1000  1000  1000
  3758     1  1000  1000  1000
  3759     1  1000  1000  1000
  3760     1  1000  1000  1000
  3762     1  1000  1000  1000
  3764     1  1000  1000  1000
  3768     1  1000  1000  1000
  3769     1  1000  1000  1000
  3770     1  1000  1000  1000
  3772     1  1000  1000  1000
  3774     1  1000  1000  1000
  3778     1  1000  1000  1000
  3779     1  1000  1000  1000
  3780     1  1000  1000  1000
  3782     1  1000  1000  1000
  3784     1  1000  1000  1000
  3787     1  1000  1000  1000
  3790     1  1000  1000  1000
  3793     1  1000  1000  1000
  3796     1  1000  1000  1000
  3800     1  1000  1000  1000
  3801     1  1000  1000  1000
  3802     1  1000  1000  1000
  3804     1  1000  1000  1000
  3806     1  1000  1000  1000
  3809     1  1000  1000  1000
  3810     1  1000  1000  1000
  3811     1  1000  1000  1000
  3813     1  1000  1000  1000
  3815     1  1000  1000  1000
  3817     1  1000  1000  1000
  3818     1  1000  1000  1000
  3819     1  1000  1000  1000
  3821     1  1000  1000  1000
  3823     1  1000  1000  1000
  3826     1  1000  1000  1000
  3827     1  1000  1000  1000
  3828     1  1000  1000  1000
  3831     1  1000  1000  1000
  3832     1  1000  1000  1000
  3833     1  1000  1000  1000
  3835     1  1000  1000  1000
  3837     1  1000  1000  1000
  3840     1  1000  1000  1000
  3843     1  1000  1000  1000
  3846     1  1000  1000  1000
  3849     1  1000  1000  1000
  3853     1  1000  1000  1000
  3854     1  1000  1000  1000
  3855     1  1000  1000  1000
  3857     1  1000  1000  1000
  3859     1  1000  1000  1000
  3861     1  1000  1000  1000
  3865     1  1000  1000  1000
  3867     1  1000  1000  1000
  3868     1  1000  1000  1000
  3869     1  1000  1000  1000
  3871     1  1000  1000  1000
  3873     1  1000  1000  1000
  3875     1  1000  1000  1000
  3879     1  1000  1000  1000
  3881     1  1000  1000  1000
  3882     1  1000  1000  1000
  3883     1  1000  1000  1000
  3885     1  1000  1000  1000
  3887     1  1000  1000  1000
  3891     1  1000  1000  1000
  3892     1  1000  1000  1000
  3893     1  1000  1000  1000
  3895     1  1000  1000  1000
  3897     1  1000  1000  1000
  3900     1  1000  1000  1000
  3903     1  1000  1000  1000
  3904     1  1000  1000  1000
  3905     1  1000  1000  1000
  3908     1  1000  1000  1000
  3909     1  1000  1000  1000
  3910     1  1000  1000  1000
  3912     1  1000  1000  1000
  3914     1  1000  1000  1000
  3916     1  1000  1000  1000
  3920     1  1000  1000  1000
  3924     1  1000  1000  1000
  3925     1  1000  1000  1000
  3926     1  1000  1000  1000
  3928     1  1000  1000  1000
  3930     1  1000  1000  1000
  3933     1  1000  1000  1000
  3935     1  1000  1000  1000
  3939     1  1000  1000  1000
  3943     1  1000  1000  1000
  3944     1  1000  1000  1000
  3945     1  1000  1000  1000
  3947     1  1000  1000  1000
  3949     1  1000  1000  1000
  3951     1  1000  1000  1000
  3955     1  1000  1000  1000
  3958     1  1000  1000  1000
  3962     1  1000  1000  1000
  3963     1  1000  1000  1000
  3964     1  1000  1000  1000
  3966     1  1000  1000  1000
  3968     1  1000  1000  1000
  3971     1  1000  1000  1000
  3974     1  1000  1000  1000
  3977     1  1000  1000  1000
  3979     1  1000  1000  1000
  3980     1  1000  1000  1000
  3983     1  1000  1000  1000
  3986     1  1000  1000  1000
  3987     1  1000  1000  1000
  3988     1  1000  1000  1000
  3990     1  1000  1000  1000
  3992     1  1000  1000  1000
  3995     1  1000  1000  1000
  3996     1  1000  1000  1000
  3998     1  1000  1000  1000
  4000     1  1000  1000  1000
  4002     1  1000  1000  1000
  4004     1  1000  1000  1000
  4006     1  1000  1000  1000
  4007     1  1000  1000  1000
  4008     1  1000  1000  1000
  4009     1  1000  1000  1000
  4012     1  1000  1000  1000
  4015     1  1000  1000  1000
  4018     1  1000  1000  1000
  4020     1  1000  1000  1000
  4021     1  1000  1000  1000
  4022     1  1000  1000  1000
  4024     1  1000  1000  1000
  4026     1  1000  1000  1000
  4029     1  1000  1000  1000
  4032     1  1000  1000  1000
  4033     1  1000  1000  1000
  4037     1  1000  1000  1000
  4038     1  1000  1000  1000
  4039     1  1000  1000  1000
  4041     1  1000  1000  1000
  4043     1  1000  1000  1000
  4046     1  1000  1000  1000
  4049     1  1000  1000  1000
  4050     1  1000  1000  1000
  4051     1  1000  1000  1000
  4054     1  1000  1000  1000
  4055     1  1000  1000  1000
  4056     1  1000  1000  1000
  4058     1  1000  1000  1000
  4060     1  1000  1000  1000
  4063     1  1000  1000  1000
  4066     1  1000  1000  1000
  4069     1  1000  1000  1000
  4071     1  1000  1000  1000
  4072     1  1000  1000  1000
  4075     1  1000  1000  1000
  4078     1  1000  1000  1000
  4079     1  1000  1000  1000
  4080     1  1000  1000  1000
  4082     1  1000  1000  1000
  4084     1  1000  1000  1000
  4087     1  1000  1000  1000
  4088     1  1000  1000  1000
  4089     1  1000  1000  1000
  4092     1  1000  1000  1000
  4093     1  1000  1000  1000
  4094     1  1000  1000  1000
  4096     1  1000  1000  1000
  4098     1  1000  1000  1000
  4101     1  1000  1000  1000
  4103     1  1000  1000  1000
  4107     1  1000  1000  1000
  4111     1  1000  1000  1000
  4112     1  1000  1000  1000
  4113     1  1000  1000  1000
  4115     1  1000  1000  1000
  4117     1  1000  1000  1000
  4119     1  1000  1000  1000
  4123     1  1000  1000  1000
  4127     1  1000  1000  1000
  4128     1  1000  1000  1000
  4129     1  1000  1000  1000
  4131     1  1000  1000  1000
  4133     1  1000  1000  1000
  4135     1  1000  1000  1000
  4139     1  1000  1000  1000
  4143     1  1000  1000  1000
  4144     1  1000  1000  1000
  4145     1  1000  1000  1000
  4147     1  1000  1000  1000
  4149     1  1000  1000  1000
  4151     1  1000  1000  1000
  4155     1  1000  1000  1000
  4158     1  1000  1000  1000
  4162     1  1000  1000  1000
  4163     1  1000  1000  1000
  4164     1  1000  1000  1000
  4165     1  1000  1000  1000
  4168     1  1000  1000  1000
  4171     1  1000  1000  1000
  4174     1  1000  1000  1000
  4176     1  1000  1000  1000
  4177     1  1000  1000  1000
  4178     1  1000  1000  1000
  4180     1  1000  1000  1000
  4182     1  1000  1000  1000
  4185     1  1000  1000  1000
  4188     1  1000  1000  1000
  4191     1  1000  1000  1000
  4194     1  1000  1000  1000
  4198     1  1000  1000  1000
  4199     1  1000  1000  1000
  4200     1  1000  1000  1000
  4202     1  1000  1000  1000
  4204     1  1000  1000  1000
  4207     1  1000  1000  1000
  4209     1  1000  1000  1000
  4210     1  1000  1000  1000
  4211     1  1000  1000  1000
  4213     1  1000  1000  1000
  4215     1  1000  1000  1000
  4217     1  1000  1000  1000
  4221     1  1000  1000  1000
  4225     1  1000  1000  1000
  4226     1  1000  1000  1000
  4227     1  1000  1000  1000
  4229     1  1000  1000  1000
  4231     1  1000  1000  1000
  4233     1  1000  1000  1000
  4237     1  1000  1000  1000
  4239     1  1000  1000  1000
  4240     1  1000  1000  1000
  4241     1  1000  1000  1000
  4242     1  1000  1000  1000
  4245     1  1000  1000  1000
  4248     1  1000  1000  1000
  4251     1  1000  1000  1000
  4253     1  1000  1000  1000
  4254     1  1000  1000  1000
  4255     1  1000  1000  1000
  4257     1  1000  1000  1000
  4259     1  1000  1000  1000
  4262     1  1000  1000  1000
  4265     1  1000  1000  1000
  4266     1  1000  1000  1000
  4267     1  1000  1000  1000
  4268     1  1000  1000  1000
  4269     1  1000  1000  1000
  4270     1  1000  1000  1000
  4272     1  1000  1000  1000
  4274     1  1000  1000  1000
  4277     1  1000  1000  1000
  4280     1  1000  1000  1000
  4283     1  1000  1000  1000
  4285     1  1000  1000  1000
  4286     1  1000  1000  1000
  4289     1  1000  1000  1000
  4292     1  1000  1000  1000
  4293     1  1000  1000  1000
  4294     1  1000  1000  1000
  4296     1  1000  1000  1000
  4298     1  1000  1000  1000
  4300     1  1000  1000  1000
  4304     1  1000  1000  1000
  4307     1  1000  1000  1000
  4311     1  1000  1000  1000
  4312     1  1000  1000  1000
  4313     1  1000  1000  1000
  4315     1  1000  1000  1000
  4317     1  1000  1000  1000
  4321     1  1000  1000  1000
  4322     1  1000  1000  1000
  4323     1  1000  1000  1000
  4325     1  1000  1000  1000
  4327     1  1000  1000  1000
  4330     1  1000  1000  1000
  4333     1  1000  1000  1000
  4334     1  1000  1000  1000
  4335     1  1000  1000  1000
  4336     1  1000  1000  1000
  4337     1  1000  1000  1000
  4338     1  1000  1000  1000
  4340     1  1000  1000  1000
  4342     1  1000  1000  1000
  4345     1  1000  1000  1000
  4346     1  1000  1000  1000
  4347     1  1000  1000  1000
  4350     1  1000  1000  1000
  4351     1  1000  1000  1000
  4352     1  1000  1000  1000
  4354     1  1000  1000  1000
  4356     1  1000  1000  1000
  4359     1  1000  1000  1000
  4360     1  1000  1000  1000
  4362     1  1000  1000  1000
  4364     1  1000  1000  1000
  4366     1  1000  1000  1000
  4368     1  1000  1000  1000
  4370     1  1000  1000  1000
  4371     1  1000  1000  1000
  4372     1  1000  1000  1000
  4374     1  1000  1000  1000
  4376     1  1000  1000  1000
  4379     1  1000  1000  1000
  4382     1  1000  1000  1000
  4385     1  1000  1000  1000
  4388     1  1000  1000  1000
  4392     1  1000  1000  1000
  4393     1  1000  1000  1000
  4394     1  1000  1000  1000
  4396     1  1000  1000  1000
  4398     1  1000  1000  1000
  4400     1  1000  1000  1000
  4404     1  1000  1000  1000
  4408     1  1000  1000  1000
  4409     1  1000  1000  1000
  4410     1  1000  1000  1000
  4412     1  1000  1000  1000
  4414     1  1000  1000  1000
  4417     1  1000  1000  1000
  4418     1  1000  1000  1000
  4420     1  1000  1000  1000
  4422     1  1000  1000  1000
  4424     1  1000  1000  1000
  4426     1  1000  1000  1000
  4428     1  1000  1000  1000
  4429     1  1000  1000  1000
  4430     1  1000  1000  1000
  4432     1  1000  1000  1000
  4434     1  1000  1000  1000
  4437     1  1000  1000  1000
  4438     1  1000  1000  1000
  4439     1  1000  1000  1000
  4440     1  1000  1000  1000
  4441     1  1000  1000  1000
  4442     1  1000  1000  1000
  4444     1  1000  1000  1000
  4446     1  1000  1000  1000
  4449     1  1000  1000  1000
  4450     1  1000  1000  1000
  4452     1  1000  1000  1000
  4454     1  1000  1000  1000
  4456     1  1000  1000  1000
  4458     1  1000  1000  1000
  4460     1  1000  1000  1000
  4461     1  1000  1000  1000
  4462     1  1000  1000  1000
  4464     1  1000  1000  1000
  4466     1  1000  1000  1000
  4469     1  1000  1000  1000
  4472     1  1000  1000  1000
  4473     1  1000  1000  1000
  4474     1  1000  1000  1000
  4475     1  1000  1000  1000
  4476     1  1000  1000  1000
  4477     1  1000  1000  1000
  4479     1  1000  1000  1000
  4481     1  1000  1000  1000
  4484     1  1000  1000  1000
  4486     1  1000  1000  1000
  4490     1  1000  1000  1000
  4494     1  1000  1000  1000
  4495     1  1000  1000  1000
  4496     1  1000  1000  1000
  4498     1  1000  1000  1000
  4500     1  1000  1000  1000
  4503     1  1000  1000  1000
  4505     1  1000  1000  1000
  4506     1  1000  1000  1000
  4507     1  1000  1000  1000
  4509     1  1000  1000  1000
  4511     1  1000  1000  1000
  4514     1  1000  1000  1000
  4516     1  1000  1000  1000
  4517     1  1000  1000  1000
  4518     1  1000  1000  1000
  4520     1  1000  1000  1000
  4522     1  1000  1000  1000
  4525     1  1000  1000  1000
  4528     1  1000  1000  1000
  4529     1  1000  1000  1000
  4530     1  1000  1000  1000
  4533     1  1000  1000  1000
  4534     1  1000  1000  1000
  4535     1  1000  1000  1000
  4537     1  1000  1000  1000
  4539     1  1000  1000  1000
  4542     1  1000  1000  1000
  4543     1  1000  1000  1000
  4544     1  1000  1000  1000
  4545     1  1000  1000  1000
  4546     1  1000  1000  1000
  4547     1  1000  1000  1000
  4549     1  1000  1000  1000
  4551     1  1000  1000  1000
  4554     1  1000  1000  1000
  4557     1  1000  1000  1000
  4558     1  1000  1000  1000
  4562     1  1000  1000  1000
  4563     1  1000  1000  1000
  4564     1  1000  1000  1000
  4566     1  1000  1000  1000
  4568     1  1000  1000  1000
  4570     1  1000  1000  1000
  4574     1  1000  1000  1000
  4576     1  1000  1000  1000
  4577     1  1000  1000  1000
  4578     1  1000  1000  1000
  4580     1  1000  1000  1000
  4582     1  1000  1000  1000
  4584     1  1000  1000  1000
  4588     1  1000  1000  1000
  4590     1  1000  1000  1000
  4591     1  1000  1000  1000
  4592     1  1000  1000  1000
  4594     1  1000  1000  1000
  4596     1  1000  1000  1000
  4599     1  1000  1000  1000
  4601     1  1000  1000  1000
  4605     1  1000  1000  1000
  4609     1  1000  1000  1000
  4610     1  1000  1000  1000
  4611     1  1000  1000  1000
  4613     1  1000  1000  1000
  4615     1  1000  1000  1000
  4618     1  1000  1000  1000
  4620     1  1000  1000  1000
  4624     1  1000  1000  1000
  4628     1  1000  1000  1000
  4629     1  1000  1000  1000
  4630     1  1000  1000  1000
  4632     1  1000  1000  1000
  4634     1  1000  1000  1000
  4637     1  1000  1000  1000
  4639     1  1000  1000  1000
  4640     1  1000  1000  1000
  4641     1  1000  1000  1000
  4643     1  1000  1000  1000
  4645     1  1000  1000  1000
  4648     1  1000  1000  1000
  4649     1  1000  1000  1000
  4651     1  1000  1000  1000
  4653     1  1000  1000  1000
  4654     1  1000  1000  1000
  4656     1  1000  1000  1000
  4658     1  1000  1000  1000
  4660     1  1000  1000  1000
  4661     1  1000  1000  1000
  4662     1  1000  1000  1000
  4664     1  1000  1000  1000
  4666     1  1000  1000  1000
  4669     1  1000  1000  1000
  4670     1  1000  1000  1000
  4671     1  1000  1000  1000
  4674     1  1000  1000  1000
  4675     1  1000  1000  1000
  4676     1  1000  1000  1000
  4678     1  1000  1000  1000
  4680     1  1000  1000  1000
  4683     1  1000  1000  1000
  4686     1  1000  1000  1000
  4689     1  1000  1000  1000
  4691     1  1000  1000  1000
  4692     1  1000  1000  1000
  4695     1  1000  1000  1000
  4698     1  1000  1000  1000
  4699     1  1000  1000  1000
  4700     1  1000  1000  1000
  4702     1  1000  1000  1000
  4704     1  1000  1000  1000
  4707     1  1000  1000  1000
  4708     1  1000  1000  1000
  4709     1  1000  1000  1000
  4712     1  1000  1000  1000
  4713     1  1000  1000  1000
  4714     1  1000  1000  1000
  4716     1  1000  1000  1000
  4718     1  1000  1000  1000
  4721     1  1000  1000  1000
  4722     1  1000  1000  1000
  4724     1  1000  1000  1000
  4726     1  1000  1000  1000
  4727     1  1000  1000  1000
  4729     1  1000  1000  1000
  4731     1  1000  1000  1000
  4733     1  1000  1000  1000
  4735     1  1000  1000  1000
  4736     1  1000  1000  1000
  4737     1  1000  1000  1000
  4738     1  1000  1000  1000
  4740     1  1000  1000  1000
  4742     1  1000  1000  1000
  4745     1  1000  1000  1000
  4748     1  1000  1000  1000
  4751     1  1000  1000  1000
  4753     1  1000  1000  1000
  4754     1  1000  1000  1000
  4757     1  1000  1000  1000
  4760     1  1000  1000  1000
  4761     1  1000  1000  1000
  4762     1  1000  1000  1000
  4764     1  1000  1000  1000
  4766     1  1000  1000  1000
  4768     1  1000  1000  1000
  4772     1  1000  1000  1000
  4776     1  1000  1000  1000
  4777     1  1000  1000  1000
  4778     1  1000  1000  1000
  4780     1  1000  1000  1000
  4782     1  1000  1000  1000
  4785     1  1000  1000  1000
  4787     1  1000  1000  1000
  4788     1  1000  1000  1000
  4789     1  1000  1000  1000
  4791     1  1000  1000  1000
  4793     1  1000  1000  1000
  4797     1  1000  1000  1000
  4798     1  1000  1000  1000
  4799     1  1000  1000  1000
  4801     1  1000  1000  1000
  4803     1  1000  1000  1000
  4806     1  1000  1000  1000
  4808     1  1000  1000  1000
  4812     1  1000  1000  1000
  4816     1  1000  1000  1000
  4817     1  1000  1000  1000
  4818     1  1000  1000  1000
  4820     1  1000  1000  1000
  4822     1  1000  1000  1000
  4825     1  1000  1000  1000
  4827     1  1000  1000  1000
  4831     1  1000  1000  1000
  4835     1  1000  1000  1000
  4836     1  1000  1000  1000
  4837     1  1000  1000  1000
  4839     1  1000  1000  1000
  4841     1  1000  1000  1000
  4844     1  1000  1000  1000
  4846     1  1000  1000  1000
  4847     1  1000  1000  1000
  4848     1  1000  1000  1000
  4850     1  1000  1000  1000
  4852     1  1000  1000  1000
  4855     1  1000  1000  1000
  4857     1  1000  1000  1000
  4858     1  1000  1000  1000
  4859     1  1000  1000  1000
  4861     1  1000  1000  1000
  4863     1  1000  1000  1000
  4865     1  1000  1000  1000
  4869     1  1000  1000  1000
  4871     1  1000  1000  1000
  4872     1  1000  1000  1000
  4873     1  1000  1000  1000
  4875     1  1000  1000  1000
  4877     1  1000  1000  1000
  4880     1  1000  1000  1000
  4882     1  1000  1000  1000
  4883     1  1000  1000  1000
  4884     1  1000  1000  1000
  4886     1  1000  1000  1000
  4888     1  1000  1000  1000
  4891     1  1000  1000  1000
  4892     1  1000  1000  1000
  4893     1  1000  1000  1000
  4895     1  1000  1000  1000
  4897     1  1000  1000  1000
  4899     1  1000  1000  1000
  4900     1  1000  1000  1000
  4901     1  1000  1000  1000
  4903     1  1000  1000  1000
  4905     1  1000  1000  1000
  4908     1  1000  1000  1000
  4911     1  1000  1000  1000
  4914     1  1000  1000  1000
  4917     1  1000  1000  1000
  4921     1  1000  1000  1000
  4922     1  1000  1000  1000
  4923     1  1000  1000  1000
  4925     1  1000  1000  1000
  4927     1  1000  1000  1000
  4930     1  1000  1000  1000
  4931     1  1000  1000  1000
  4932     1  1000  1000  1000
  4933     1  1000  1000  1000
  4934     1  1000  1000  1000
  4935     1  1000  1000  1000
  4937     1  1000  1000  1000
  4939     1  1000  1000  1000
  4942     1  1000  1000  1000
  4943     1  1000  1000  1000
  4945     1  1000  1000  1000
  4947     1  1000  1000  1000
  4948     1  1000  1000  1000
  4950     1  1000  1000  1000
  4952     1  1000  1000  1000
  4954     1  1000  1000  1000
  4955     1  1000  1000  1000
  4956     1  1000  1000  1000
  4957     1  1000  1000  1000
  4960     1  1000  1000  1000
  4963     1  1000  1000  1000
  4966     1  1000  1000  1000
  4968     1  1000  1000  1000
  4969     1  1000  1000  1000
  4970     1  1000  1000  1000
  4972     1  1000  1000  1000
  4974     1  1000  1000  1000
  4977     1  1000  1000  1000
  4978     1  1000  1000  1000
  4980     1  1000  1000  1000
  4982     1  1000  1000  1000
  4984     1  1000  1000  1000
  4986     1  1000  1000  1000
  4988     1  1000  1000  1000
  4989     1  1000  1000  1000
  4990     1  1000  1000  1000
  4992     1  1000  1000  1000
