# Supplementary material for: Improvement in predicting drug sensitivity changes associated with protein mutations using a molecular dynamics based alchemical mutation method
Source: Sci Rep. 2020 Feb 7;10:2161. doi: 10.1038/s41598-020-58877-9 (PMC7005789; doi:10.1038/s41598-020-58877-9)
Supplement: Supplementary file 2 — Supplementary Information. [file 41598_2020_58877_MOESM2_ESM.zip › S1_input/MP-CAFEE/ALR2/388/V47I_388/complex_gpu/topol_ed.top]

;
;	File 'topol.top' was generated
;	By user: fono (1034)
;	On host: login.iib
;	At date: Thu Nov 28 10:43:19 2019

;
;	This is a standalone topology file
;
;	Created by:
;	                 :-) GROMACS - gmx pdb2gmx, VERSION 5.1.4 (-:
;	
;	Executable:   /home/apps/gromacs/gromacsv5.1.4/bin/gmx
;	Data prefix:  /home/apps/gromacs/gromacsv5.1.4
;	Command line:
;	  gmx pdb2gmx -f ../structure/2IKI_refined_V47I.pdb -o pdb2gmx.gro -ignh -renum
;	Force field was read from the standard GROMACS share directory.
;

; Include forcefield parameters
#include "amber99sb-ildn.ff/forcefield.itp"
; Include ligand topology
#include "../structure/2IKI_NAP_GMX.itp"

; Include ligand topology
#include "../structure/2IKI_388_GMX.itp"


[ moleculetype ]
; Name            nrexcl
Protein_chain_A     3

[ atoms ]
;   nr       type  resnr residue  atom   cgnr     charge       mass  typeB    chargeB      massB
; residue   1 ACE rtp ACE  q  0.0
     1         CT      1    ACE    CH3      1    -0.3662      12.01   ; qtot -0.3662
     2         HC      1    ACE   HH31      2     0.1123      1.008   ; qtot -0.2539
     3         HC      1    ACE   HH32      3     0.1123      1.008   ; qtot -0.1416
     4         HC      1    ACE   HH33      4     0.1123      1.008   ; qtot -0.0293
     5          C      1    ACE      C      5     0.5972      12.01   ; qtot 0.5679
     6          O      1    ACE      O      6    -0.5679         16   ; qtot 0
; residue   2 ALA rtp ALA  q  0.0
     7          N      2    ALA      N      7    -0.4157      14.01   ; qtot -0.4157
     8          H      2    ALA      H      8     0.2719      1.008   ; qtot -0.1438
     9         CT      2    ALA     CA      9     0.0337      12.01   ; qtot -0.1101
    10         H1      2    ALA     HA     10     0.0823      1.008   ; qtot -0.0278
    11         CT      2    ALA     CB     11    -0.1825      12.01   ; qtot -0.2103
    12         HC      2    ALA    HB1     12     0.0603      1.008   ; qtot -0.15
    13         HC      2    ALA    HB2     13     0.0603      1.008   ; qtot -0.0897
    14         HC      2    ALA    HB3     14     0.0603      1.008   ; qtot -0.0294
    15          C      2    ALA      C     15     0.5973      12.01   ; qtot 0.5679
    16          O      2    ALA      O     16    -0.5679         16   ; qtot 0
; residue   3 SER rtp SER  q  0.0
    17          N      3    SER      N     17    -0.4157      14.01   ; qtot -0.4157
    18          H      3    SER      H     18     0.2719      1.008   ; qtot -0.1438
    19         CT      3    SER     CA     19    -0.0249      12.01   ; qtot -0.1687
    20         H1      3    SER     HA     20     0.0843      1.008   ; qtot -0.0844
    21         CT      3    SER     CB     21     0.2117      12.01   ; qtot 0.1273
    22         H1      3    SER    HB1     22     0.0352      1.008   ; qtot 0.1625
    23         H1      3    SER    HB2     23     0.0352      1.008   ; qtot 0.1977
    24         OH      3    SER     OG     24    -0.6546         16   ; qtot -0.4569
    25         HO      3    SER     HG     25     0.4275      1.008   ; qtot -0.0294
    26          C      3    SER      C     26     0.5973      12.01   ; qtot 0.5679
    27          O      3    SER      O     27    -0.5679         16   ; qtot 0
; residue   4 ARG rtp ARG  q +1.0
    28          N      4    ARG      N     28    -0.3479      14.01   ; qtot -0.3479
    29          H      4    ARG      H     29     0.2747      1.008   ; qtot -0.0732
    30         CT      4    ARG     CA     30    -0.2637      12.01   ; qtot -0.3369
    31         H1      4    ARG     HA     31      0.156      1.008   ; qtot -0.1809
    32         CT      4    ARG     CB     32    -0.0007      12.01   ; qtot -0.1816
    33         HC      4    ARG    HB1     33     0.0327      1.008   ; qtot -0.1489
    34         HC      4    ARG    HB2     34     0.0327      1.008   ; qtot -0.1162
    35         CT      4    ARG     CG     35      0.039      12.01   ; qtot -0.0772
    36         HC      4    ARG    HG1     36     0.0285      1.008   ; qtot -0.0487
    37         HC      4    ARG    HG2     37     0.0285      1.008   ; qtot -0.0202
    38         CT      4    ARG     CD     38     0.0486      12.01   ; qtot 0.0284
    39         H1      4    ARG    HD1     39     0.0687      1.008   ; qtot 0.0971
    40         H1      4    ARG    HD2     40     0.0687      1.008   ; qtot 0.1658
    41         N2      4    ARG     NE     41    -0.5295      14.01   ; qtot -0.3637
    42          H      4    ARG     HE     42     0.3456      1.008   ; qtot -0.0181
    43         CA      4    ARG     CZ     43     0.8076      12.01   ; qtot 0.7895
    44         N2      4    ARG    NH1     44    -0.8627      14.01   ; qtot -0.0732
    45          H      4    ARG   HH11     45     0.4478      1.008   ; qtot 0.3746
    46          H      4    ARG   HH12     46     0.4478      1.008   ; qtot 0.8224
    47         N2      4    ARG    NH2     47    -0.8627      14.01   ; qtot -0.0403
    48          H      4    ARG   HH21     48     0.4478      1.008   ; qtot 0.4075
    49          H      4    ARG   HH22     49     0.4478      1.008   ; qtot 0.8553
    50          C      4    ARG      C     50     0.7341      12.01   ; qtot 1.589
    51          O      4    ARG      O     51    -0.5894         16   ; qtot 1
; residue   5 ILE rtp ILE  q  0.0
    52          N      5    ILE      N     52    -0.4157      14.01   ; qtot 0.5843
    53          H      5    ILE      H     53     0.2719      1.008   ; qtot 0.8562
    54         CT      5    ILE     CA     54    -0.0597      12.01   ; qtot 0.7965
    55         H1      5    ILE     HA     55     0.0869      1.008   ; qtot 0.8834
    56         CT      5    ILE     CB     56     0.1303      12.01   ; qtot 1.014
    57         HC      5    ILE     HB     57     0.0187      1.008   ; qtot 1.032
    58         CT      5    ILE    CG2     58    -0.3204      12.01   ; qtot 0.712
    59         HC      5    ILE   HG21     59     0.0882      1.008   ; qtot 0.8002
    60         HC      5    ILE   HG22     60     0.0882      1.008   ; qtot 0.8884
    61         HC      5    ILE   HG23     61     0.0882      1.008   ; qtot 0.9766
    62         CT      5    ILE    CG1     62     -0.043      12.01   ; qtot 0.9336
    63         HC      5    ILE   HG11     63     0.0236      1.008   ; qtot 0.9572
    64         HC      5    ILE   HG12     64     0.0236      1.008   ; qtot 0.9808
    65         CT      5    ILE     CD     65     -0.066      12.01   ; qtot 0.9148
    66         HC      5    ILE    HD1     66     0.0186      1.008   ; qtot 0.9334
    67         HC      5    ILE    HD2     67     0.0186      1.008   ; qtot 0.952
    68         HC      5    ILE    HD3     68     0.0186      1.008   ; qtot 0.9706
    69          C      5    ILE      C     69     0.5973      12.01   ; qtot 1.568
    70          O      5    ILE      O     70    -0.5679         16   ; qtot 1
; residue   6 LEU rtp LEU  q  0.0
    71          N      6    LEU      N     71    -0.4157      14.01   ; qtot 0.5843
    72          H      6    LEU      H     72     0.2719      1.008   ; qtot 0.8562
    73         CT      6    LEU     CA     73    -0.0518      12.01   ; qtot 0.8044
    74         H1      6    LEU     HA     74     0.0922      1.008   ; qtot 0.8966
    75         CT      6    LEU     CB     75    -0.1102      12.01   ; qtot 0.7864
    76         HC      6    LEU    HB1     76     0.0457      1.008   ; qtot 0.8321
    77         HC      6    LEU    HB2     77     0.0457      1.008   ; qtot 0.8778
    78         CT      6    LEU     CG     78     0.3531      12.01   ; qtot 1.231
    79         HC      6    LEU     HG     79    -0.0361      1.008   ; qtot 1.195
    80         CT      6    LEU    CD1     80    -0.4121      12.01   ; qtot 0.7827
    81         HC      6    LEU   HD11     81        0.1      1.008   ; qtot 0.8827
    82         HC      6    LEU   HD12     82        0.1      1.008   ; qtot 0.9827
    83         HC      6    LEU   HD13     83        0.1      1.008   ; qtot 1.083
    84         CT      6    LEU    CD2     84    -0.4121      12.01   ; qtot 0.6706
    85         HC      6    LEU   HD21     85        0.1      1.008   ; qtot 0.7706
    86         HC      6    LEU   HD22     86        0.1      1.008   ; qtot 0.8706
    87         HC      6    LEU   HD23     87        0.1      1.008   ; qtot 0.9706
    88          C      6    LEU      C     88     0.5973      12.01   ; qtot 1.568
    89          O      6    LEU      O     89    -0.5679         16   ; qtot 1
; residue   7 LEU rtp LEU  q  0.0
    90          N      7    LEU      N     90    -0.4157      14.01   ; qtot 0.5843
    91          H      7    LEU      H     91     0.2719      1.008   ; qtot 0.8562
    92         CT      7    LEU     CA     92    -0.0518      12.01   ; qtot 0.8044
    93         H1      7    LEU     HA     93     0.0922      1.008   ; qtot 0.8966
    94         CT      7    LEU     CB     94    -0.1102      12.01   ; qtot 0.7864
    95         HC      7    LEU    HB1     95     0.0457      1.008   ; qtot 0.8321
    96         HC      7    LEU    HB2     96     0.0457      1.008   ; qtot 0.8778
    97         CT      7    LEU     CG     97     0.3531      12.01   ; qtot 1.231
    98         HC      7    LEU     HG     98    -0.0361      1.008   ; qtot 1.195
    99         CT      7    LEU    CD1     99    -0.4121      12.01   ; qtot 0.7827
   100         HC      7    LEU   HD11    100        0.1      1.008   ; qtot 0.8827
   101         HC      7    LEU   HD12    101        0.1      1.008   ; qtot 0.9827
   102         HC      7    LEU   HD13    102        0.1      1.008   ; qtot 1.083
   103         CT      7    LEU    CD2    103    -0.4121      12.01   ; qtot 0.6706
   104         HC      7    LEU   HD21    104        0.1      1.008   ; qtot 0.7706
   105         HC      7    LEU   HD22    105        0.1      1.008   ; qtot 0.8706
   106         HC      7    LEU   HD23    106        0.1      1.008   ; qtot 0.9706
   107          C      7    LEU      C    107     0.5973      12.01   ; qtot 1.568
   108          O      7    LEU      O    108    -0.5679         16   ; qtot 1
; residue   8 ASN rtp ASN  q  0.0
   109          N      8    ASN      N    109    -0.4157      14.01   ; qtot 0.5843
   110          H      8    ASN      H    110     0.2719      1.008   ; qtot 0.8562
   111         CT      8    ASN     CA    111     0.0143      12.01   ; qtot 0.8705
   112         H1      8    ASN     HA    112     0.1048      1.008   ; qtot 0.9753
   113         CT      8    ASN     CB    113    -0.2041      12.01   ; qtot 0.7712
   114         HC      8    ASN    HB1    114     0.0797      1.008   ; qtot 0.8509
   115         HC      8    ASN    HB2    115     0.0797      1.008   ; qtot 0.9306
   116          C      8    ASN     CG    116      0.713      12.01   ; qtot 1.644
   117          O      8    ASN    OD1    117    -0.5931         16   ; qtot 1.051
   118          N      8    ASN    ND2    118    -0.9191      14.01   ; qtot 0.1314
   119          H      8    ASN   HD21    119     0.4196      1.008   ; qtot 0.551
   120          H      8    ASN   HD22    120     0.4196      1.008   ; qtot 0.9706
   121          C      8    ASN      C    121     0.5973      12.01   ; qtot 1.568
   122          O      8    ASN      O    122    -0.5679         16   ; qtot 1
; residue   9 ASN rtp ASN  q  0.0
   123          N      9    ASN      N    123    -0.4157      14.01   ; qtot 0.5843
   124          H      9    ASN      H    124     0.2719      1.008   ; qtot 0.8562
   125         CT      9    ASN     CA    125     0.0143      12.01   ; qtot 0.8705
   126         H1      9    ASN     HA    126     0.1048      1.008   ; qtot 0.9753
   127         CT      9    ASN     CB    127    -0.2041      12.01   ; qtot 0.7712
   128         HC      9    ASN    HB1    128     0.0797      1.008   ; qtot 0.8509
   129         HC      9    ASN    HB2    129     0.0797      1.008   ; qtot 0.9306
   130          C      9    ASN     CG    130      0.713      12.01   ; qtot 1.644
   131          O      9    ASN    OD1    131    -0.5931         16   ; qtot 1.051
   132          N      9    ASN    ND2    132    -0.9191      14.01   ; qtot 0.1314
   133          H      9    ASN   HD21    133     0.4196      1.008   ; qtot 0.551
   134          H      9    ASN   HD22    134     0.4196      1.008   ; qtot 0.9706
   135          C      9    ASN      C    135     0.5973      12.01   ; qtot 1.568
   136          O      9    ASN      O    136    -0.5679         16   ; qtot 1
; residue  10 GLY rtp GLY  q  0.0
   137          N     10    GLY      N    137    -0.4157      14.01   ; qtot 0.5843
   138          H     10    GLY      H    138     0.2719      1.008   ; qtot 0.8562
   139         CT     10    GLY     CA    139    -0.0252      12.01   ; qtot 0.831
   140         H1     10    GLY    HA1    140     0.0698      1.008   ; qtot 0.9008
   141         H1     10    GLY    HA2    141     0.0698      1.008   ; qtot 0.9706
   142          C     10    GLY      C    142     0.5973      12.01   ; qtot 1.568
   143          O     10    GLY      O    143    -0.5679         16   ; qtot 1
; residue  11 ALA rtp ALA  q  0.0
   144          N     11    ALA      N    144    -0.4157      14.01   ; qtot 0.5843
   145          H     11    ALA      H    145     0.2719      1.008   ; qtot 0.8562
   146         CT     11    ALA     CA    146     0.0337      12.01   ; qtot 0.8899
   147         H1     11    ALA     HA    147     0.0823      1.008   ; qtot 0.9722
   148         CT     11    ALA     CB    148    -0.1825      12.01   ; qtot 0.7897
   149         HC     11    ALA    HB1    149     0.0603      1.008   ; qtot 0.85
   150         HC     11    ALA    HB2    150     0.0603      1.008   ; qtot 0.9103
   151         HC     11    ALA    HB3    151     0.0603      1.008   ; qtot 0.9706
   152          C     11    ALA      C    152     0.5973      12.01   ; qtot 1.568
   153          O     11    ALA      O    153    -0.5679         16   ; qtot 1
; residue  12 LYS rtp LYS  q +1.0
   154          N     12    LYS      N    154    -0.3479      14.01   ; qtot 0.6521
   155          H     12    LYS      H    155     0.2747      1.008   ; qtot 0.9268
   156         CT     12    LYS     CA    156      -0.24      12.01   ; qtot 0.6868
   157         H1     12    LYS     HA    157     0.1426      1.008   ; qtot 0.8294
   158         CT     12    LYS     CB    158    -0.0094      12.01   ; qtot 0.82
   159         HC     12    LYS    HB1    159     0.0362      1.008   ; qtot 0.8562
   160         HC     12    LYS    HB2    160     0.0362      1.008   ; qtot 0.8924
   161         CT     12    LYS     CG    161     0.0187      12.01   ; qtot 0.9111
   162         HC     12    LYS    HG1    162     0.0103      1.008   ; qtot 0.9214
   163         HC     12    LYS    HG2    163     0.0103      1.008   ; qtot 0.9317
   164         CT     12    LYS     CD    164    -0.0479      12.01   ; qtot 0.8838
   165         HC     12    LYS    HD1    165     0.0621      1.008   ; qtot 0.9459
   166         HC     12    LYS    HD2    166     0.0621      1.008   ; qtot 1.008
   167         CT     12    LYS     CE    167    -0.0143      12.01   ; qtot 0.9937
   168         HP     12    LYS    HE1    168     0.1135      1.008   ; qtot 1.107
   169         HP     12    LYS    HE2    169     0.1135      1.008   ; qtot 1.221
   170         N3     12    LYS     NZ    170    -0.3854      14.01   ; qtot 0.8353
   171          H     12    LYS    HZ1    171       0.34      1.008   ; qtot 1.175
   172          H     12    LYS    HZ2    172       0.34      1.008   ; qtot 1.515
   173          H     12    LYS    HZ3    173       0.34      1.008   ; qtot 1.855
   174          C     12    LYS      C    174     0.7341      12.01   ; qtot 2.589
   175          O     12    LYS      O    175    -0.5894         16   ; qtot 2
; residue  13 MET rtp MET  q  0.0
   176          N     13    MET      N    176    -0.4157      14.01   ; qtot 1.584
   177          H     13    MET      H    177     0.2719      1.008   ; qtot 1.856
   178         CT     13    MET     CA    178    -0.0237      12.01   ; qtot 1.833
   179         H1     13    MET     HA    179      0.088      1.008   ; qtot 1.921
   180         CT     13    MET     CB    180     0.0342      12.01   ; qtot 1.955
   181         HC     13    MET    HB1    181     0.0241      1.008   ; qtot 1.979
   182         HC     13    MET    HB2    182     0.0241      1.008   ; qtot 2.003
   183         CT     13    MET     CG    183     0.0018      12.01   ; qtot 2.005
   184         H1     13    MET    HG1    184      0.044      1.008   ; qtot 2.049
   185         H1     13    MET    HG2    185      0.044      1.008   ; qtot 2.093
   186          S     13    MET     SD    186    -0.2737      32.06   ; qtot 1.819
   187         CT     13    MET     CE    187    -0.0536      12.01   ; qtot 1.765
   188         H1     13    MET    HE1    188     0.0684      1.008   ; qtot 1.834
   189         H1     13    MET    HE2    189     0.0684      1.008   ; qtot 1.902
   190         H1     13    MET    HE3    190     0.0684      1.008   ; qtot 1.971
   191          C     13    MET      C    191     0.5973      12.01   ; qtot 2.568
   192          O     13    MET      O    192    -0.5679         16   ; qtot 2
; residue  14 PRO rtp PRO  q  0.0
   193          N     14    PRO      N    193    -0.2548      14.01   ; qtot 1.745
   194         CT     14    PRO     CD    194     0.0192      12.01   ; qtot 1.764
   195         H1     14    PRO    HD1    195     0.0391      1.008   ; qtot 1.804
   196         H1     14    PRO    HD2    196     0.0391      1.008   ; qtot 1.843
   197         CT     14    PRO     CG    197     0.0189      12.01   ; qtot 1.862
   198         HC     14    PRO    HG1    198     0.0213      1.008   ; qtot 1.883
   199         HC     14    PRO    HG2    199     0.0213      1.008   ; qtot 1.904
   200         CT     14    PRO     CB    200     -0.007      12.01   ; qtot 1.897
   201         HC     14    PRO    HB1    201     0.0253      1.008   ; qtot 1.922
   202         HC     14    PRO    HB2    202     0.0253      1.008   ; qtot 1.948
   203         CT     14    PRO     CA    203    -0.0266      12.01   ; qtot 1.921
   204         H1     14    PRO     HA    204     0.0641      1.008   ; qtot 1.985
   205          C     14    PRO      C    205     0.5896      12.01   ; qtot 2.575
   206          O     14    PRO      O    206    -0.5748         16   ; qtot 2
; residue  15 ILE rtp ILE  q  0.0
   207          N     15    ILE      N    207    -0.4157      14.01   ; qtot 1.584
   208          H     15    ILE      H    208     0.2719      1.008   ; qtot 1.856
   209         CT     15    ILE     CA    209    -0.0597      12.01   ; qtot 1.797
   210         H1     15    ILE     HA    210     0.0869      1.008   ; qtot 1.883
   211         CT     15    ILE     CB    211     0.1303      12.01   ; qtot 2.014
   212         HC     15    ILE     HB    212     0.0187      1.008   ; qtot 2.032
   213         CT     15    ILE    CG2    213    -0.3204      12.01   ; qtot 1.712
   214         HC     15    ILE   HG21    214     0.0882      1.008   ; qtot 1.8
   215         HC     15    ILE   HG22    215     0.0882      1.008   ; qtot 1.888
   216         HC     15    ILE   HG23    216     0.0882      1.008   ; qtot 1.977
   217         CT     15    ILE    CG1    217     -0.043      12.01   ; qtot 1.934
   218         HC     15    ILE   HG11    218     0.0236      1.008   ; qtot 1.957
   219         HC     15    ILE   HG12    219     0.0236      1.008   ; qtot 1.981
   220         CT     15    ILE     CD    220     -0.066      12.01   ; qtot 1.915
   221         HC     15    ILE    HD1    221     0.0186      1.008   ; qtot 1.933
   222         HC     15    ILE    HD2    222     0.0186      1.008   ; qtot 1.952
   223         HC     15    ILE    HD3    223     0.0186      1.008   ; qtot 1.971
   224          C     15    ILE      C    224     0.5973      12.01   ; qtot 2.568
   225          O     15    ILE      O    225    -0.5679         16   ; qtot 2
; residue  16 LEU rtp LEU  q  0.0
   226          N     16    LEU      N    226    -0.4157      14.01   ; qtot 1.584
   227          H     16    LEU      H    227     0.2719      1.008   ; qtot 1.856
   228         CT     16    LEU     CA    228    -0.0518      12.01   ; qtot 1.804
   229         H1     16    LEU     HA    229     0.0922      1.008   ; qtot 1.897
   230         CT     16    LEU     CB    230    -0.1102      12.01   ; qtot 1.786
   231         HC     16    LEU    HB1    231     0.0457      1.008   ; qtot 1.832
   232         HC     16    LEU    HB2    232     0.0457      1.008   ; qtot 1.878
   233         CT     16    LEU     CG    233     0.3531      12.01   ; qtot 2.231
   234         HC     16    LEU     HG    234    -0.0361      1.008   ; qtot 2.195
   235         CT     16    LEU    CD1    235    -0.4121      12.01   ; qtot 1.783
   236         HC     16    LEU   HD11    236        0.1      1.008   ; qtot 1.883
   237         HC     16    LEU   HD12    237        0.1      1.008   ; qtot 1.983
   238         HC     16    LEU   HD13    238        0.1      1.008   ; qtot 2.083
   239         CT     16    LEU    CD2    239    -0.4121      12.01   ; qtot 1.671
   240         HC     16    LEU   HD21    240        0.1      1.008   ; qtot 1.771
   241         HC     16    LEU   HD22    241        0.1      1.008   ; qtot 1.871
   242         HC     16    LEU   HD23    242        0.1      1.008   ; qtot 1.971
   243          C     16    LEU      C    243     0.5973      12.01   ; qtot 2.568
   244          O     16    LEU      O    244    -0.5679         16   ; qtot 2
; residue  17 GLY rtp GLY  q  0.0
   245          N     17    GLY      N    245    -0.4157      14.01   ; qtot 1.584
   246          H     17    GLY      H    246     0.2719      1.008   ; qtot 1.856
   247         CT     17    GLY     CA    247    -0.0252      12.01   ; qtot 1.831
   248         H1     17    GLY    HA1    248     0.0698      1.008   ; qtot 1.901
   249         H1     17    GLY    HA2    249     0.0698      1.008   ; qtot 1.971
   250          C     17    GLY      C    250     0.5973      12.01   ; qtot 2.568
   251          O     17    GLY      O    251    -0.5679         16   ; qtot 2
; residue  18 LEU rtp LEU  q  0.0
   252          N     18    LEU      N    252    -0.4157      14.01   ; qtot 1.584
   253          H     18    LEU      H    253     0.2719      1.008   ; qtot 1.856
   254         CT     18    LEU     CA    254    -0.0518      12.01   ; qtot 1.804
   255         H1     18    LEU     HA    255     0.0922      1.008   ; qtot 1.897
   256         CT     18    LEU     CB    256    -0.1102      12.01   ; qtot 1.786
   257         HC     18    LEU    HB1    257     0.0457      1.008   ; qtot 1.832
   258         HC     18    LEU    HB2    258     0.0457      1.008   ; qtot 1.878
   259         CT     18    LEU     CG    259     0.3531      12.01   ; qtot 2.231
   260         HC     18    LEU     HG    260    -0.0361      1.008   ; qtot 2.195
   261         CT     18    LEU    CD1    261    -0.4121      12.01   ; qtot 1.783
   262         HC     18    LEU   HD11    262        0.1      1.008   ; qtot 1.883
   263         HC     18    LEU   HD12    263        0.1      1.008   ; qtot 1.983
   264         HC     18    LEU   HD13    264        0.1      1.008   ; qtot 2.083
   265         CT     18    LEU    CD2    265    -0.4121      12.01   ; qtot 1.671
   266         HC     18    LEU   HD21    266        0.1      1.008   ; qtot 1.771
   267         HC     18    LEU   HD22    267        0.1      1.008   ; qtot 1.871
   268         HC     18    LEU   HD23    268        0.1      1.008   ; qtot 1.971
   269          C     18    LEU      C    269     0.5973      12.01   ; qtot 2.568
   270          O     18    LEU      O    270    -0.5679         16   ; qtot 2
; residue  19 GLY rtp GLY  q  0.0
   271          N     19    GLY      N    271    -0.4157      14.01   ; qtot 1.584
   272          H     19    GLY      H    272     0.2719      1.008   ; qtot 1.856
   273         CT     19    GLY     CA    273    -0.0252      12.01   ; qtot 1.831
   274         H1     19    GLY    HA1    274     0.0698      1.008   ; qtot 1.901
   275         H1     19    GLY    HA2    275     0.0698      1.008   ; qtot 1.971
   276          C     19    GLY      C    276     0.5973      12.01   ; qtot 2.568
   277          O     19    GLY      O    277    -0.5679         16   ; qtot 2
; residue  20 THR rtp THR  q  0.0
   278          N     20    THR      N    278    -0.4157      14.01   ; qtot 1.584
   279          H     20    THR      H    279     0.2719      1.008   ; qtot 1.856
   280         CT     20    THR     CA    280    -0.0389      12.01   ; qtot 1.817
   281         H1     20    THR     HA    281     0.1007      1.008   ; qtot 1.918
   282         CT     20    THR     CB    282     0.3654      12.01   ; qtot 2.283
   283         H1     20    THR     HB    283     0.0043      1.008   ; qtot 2.288
   284         CT     20    THR    CG2    284    -0.2438      12.01   ; qtot 2.044
   285         HC     20    THR   HG21    285     0.0642      1.008   ; qtot 2.108
   286         HC     20    THR   HG22    286     0.0642      1.008   ; qtot 2.172
   287         HC     20    THR   HG23    287     0.0642      1.008   ; qtot 2.237
   288         OH     20    THR    OG1    288    -0.6761         16   ; qtot 1.56
   289         HO     20    THR    HG1    289     0.4102      1.008   ; qtot 1.971
   290          C     20    THR      C    290     0.5973      12.01   ; qtot 2.568
   291          O     20    THR      O    291    -0.5679         16   ; qtot 2
; residue  21 TRP rtp TRP  q  0.0
   292          N     21    TRP      N    292    -0.4157      14.01   ; qtot 1.584
   293          H     21    TRP      H    293     0.2719      1.008   ; qtot 1.856
   294         CT     21    TRP     CA    294    -0.0275      12.01   ; qtot 1.829
   295         H1     21    TRP     HA    295     0.1123      1.008   ; qtot 1.941
   296         CT     21    TRP     CB    296     -0.005      12.01   ; qtot 1.936
   297         HC     21    TRP    HB1    297     0.0339      1.008   ; qtot 1.97
   298         HC     21    TRP    HB2    298     0.0339      1.008   ; qtot 2.004
   299         C*     21    TRP     CG    299    -0.1415      12.01   ; qtot 1.862
   300         CW     21    TRP    CD1    300    -0.1638      12.01   ; qtot 1.699
   301         H4     21    TRP    HD1    301     0.2062      1.008   ; qtot 1.905
   302         NA     21    TRP    NE1    302    -0.3418      14.01   ; qtot 1.563
   303          H     21    TRP    HE1    303     0.3412      1.008   ; qtot 1.904
   304         CN     21    TRP    CE2    304      0.138      12.01   ; qtot 2.042
   305         CA     21    TRP    CZ2    305    -0.2601      12.01   ; qtot 1.782
   306         HA     21    TRP    HZ2    306     0.1572      1.008   ; qtot 1.939
   307         CA     21    TRP    CH2    307    -0.1134      12.01   ; qtot 1.826
   308         HA     21    TRP    HH2    308     0.1417      1.008   ; qtot 1.968
   309         CA     21    TRP    CZ3    309    -0.1972      12.01   ; qtot 1.77
   310         HA     21    TRP    HZ3    310     0.1447      1.008   ; qtot 1.915
   311         CA     21    TRP    CE3    311    -0.2387      12.01   ; qtot 1.676
   312         HA     21    TRP    HE3    312       0.17      1.008   ; qtot 1.846
   313         CB     21    TRP    CD2    313     0.1243      12.01   ; qtot 1.971
   314          C     21    TRP      C    314     0.5973      12.01   ; qtot 2.568
   315          O     21    TRP      O    315    -0.5679         16   ; qtot 2
; residue  22 LYS rtp LYS  q +1.0
   316          N     22    LYS      N    316    -0.3479      14.01   ; qtot 1.652
   317          H     22    LYS      H    317     0.2747      1.008   ; qtot 1.927
   318         CT     22    LYS     CA    318      -0.24      12.01   ; qtot 1.687
   319         H1     22    LYS     HA    319     0.1426      1.008   ; qtot 1.829
   320         CT     22    LYS     CB    320    -0.0094      12.01   ; qtot 1.82
   321         HC     22    LYS    HB1    321     0.0362      1.008   ; qtot 1.856
   322         HC     22    LYS    HB2    322     0.0362      1.008   ; qtot 1.892
   323         CT     22    LYS     CG    323     0.0187      12.01   ; qtot 1.911
   324         HC     22    LYS    HG1    324     0.0103      1.008   ; qtot 1.921
   325         HC     22    LYS    HG2    325     0.0103      1.008   ; qtot 1.932
   326         CT     22    LYS     CD    326    -0.0479      12.01   ; qtot 1.884
   327         HC     22    LYS    HD1    327     0.0621      1.008   ; qtot 1.946
   328         HC     22    LYS    HD2    328     0.0621      1.008   ; qtot 2.008
   329         CT     22    LYS     CE    329    -0.0143      12.01   ; qtot 1.994
   330         HP     22    LYS    HE1    330     0.1135      1.008   ; qtot 2.107
   331         HP     22    LYS    HE2    331     0.1135      1.008   ; qtot 2.221
   332         N3     22    LYS     NZ    332    -0.3854      14.01   ; qtot 1.835
   333          H     22    LYS    HZ1    333       0.34      1.008   ; qtot 2.175
   334          H     22    LYS    HZ2    334       0.34      1.008   ; qtot 2.515
   335          H     22    LYS    HZ3    335       0.34      1.008   ; qtot 2.855
   336          C     22    LYS      C    336     0.7341      12.01   ; qtot 3.589
   337          O     22    LYS      O    337    -0.5894         16   ; qtot 3
; residue  23 SER rtp SER  q  0.0
   338          N     23    SER      N    338    -0.4157      14.01   ; qtot 2.584
   339          H     23    SER      H    339     0.2719      1.008   ; qtot 2.856
   340         CT     23    SER     CA    340    -0.0249      12.01   ; qtot 2.831
   341         H1     23    SER     HA    341     0.0843      1.008   ; qtot 2.916
   342         CT     23    SER     CB    342     0.2117      12.01   ; qtot 3.127
   343         H1     23    SER    HB1    343     0.0352      1.008   ; qtot 3.163
   344         H1     23    SER    HB2    344     0.0352      1.008   ; qtot 3.198
   345         OH     23    SER     OG    345    -0.6546         16   ; qtot 2.543
   346         HO     23    SER     HG    346     0.4275      1.008   ; qtot 2.971
   347          C     23    SER      C    347     0.5973      12.01   ; qtot 3.568
   348          O     23    SER      O    348    -0.5679         16   ; qtot 3
; residue  24 PRO rtp PRO  q  0.0
   349          N     24    PRO      N    349    -0.2548      14.01   ; qtot 2.745
   350         CT     24    PRO     CD    350     0.0192      12.01   ; qtot 2.764
   351         H1     24    PRO    HD1    351     0.0391      1.008   ; qtot 2.804
   352         H1     24    PRO    HD2    352     0.0391      1.008   ; qtot 2.843
   353         CT     24    PRO     CG    353     0.0189      12.01   ; qtot 2.862
   354         HC     24    PRO    HG1    354     0.0213      1.008   ; qtot 2.883
   355         HC     24    PRO    HG2    355     0.0213      1.008   ; qtot 2.904
   356         CT     24    PRO     CB    356     -0.007      12.01   ; qtot 2.897
   357         HC     24    PRO    HB1    357     0.0253      1.008   ; qtot 2.922
   358         HC     24    PRO    HB2    358     0.0253      1.008   ; qtot 2.948
   359         CT     24    PRO     CA    359    -0.0266      12.01   ; qtot 2.921
   360         H1     24    PRO     HA    360     0.0641      1.008   ; qtot 2.985
   361          C     24    PRO      C    361     0.5896      12.01   ; qtot 3.575
   362          O     24    PRO      O    362    -0.5748         16   ; qtot 3
; residue  25 PRO rtp PRO  q  0.0
   363          N     25    PRO      N    363    -0.2548      14.01   ; qtot 2.745
   364         CT     25    PRO     CD    364     0.0192      12.01   ; qtot 2.764
   365         H1     25    PRO    HD1    365     0.0391      1.008   ; qtot 2.804
   366         H1     25    PRO    HD2    366     0.0391      1.008   ; qtot 2.843
   367         CT     25    PRO     CG    367     0.0189      12.01   ; qtot 2.862
   368         HC     25    PRO    HG1    368     0.0213      1.008   ; qtot 2.883
   369         HC     25    PRO    HG2    369     0.0213      1.008   ; qtot 2.904
   370         CT     25    PRO     CB    370     -0.007      12.01   ; qtot 2.897
   371         HC     25    PRO    HB1    371     0.0253      1.008   ; qtot 2.922
   372         HC     25    PRO    HB2    372     0.0253      1.008   ; qtot 2.948
   373         CT     25    PRO     CA    373    -0.0266      12.01   ; qtot 2.921
   374         H1     25    PRO     HA    374     0.0641      1.008   ; qtot 2.985
   375          C     25    PRO      C    375     0.5896      12.01   ; qtot 3.575
   376          O     25    PRO      O    376    -0.5748         16   ; qtot 3
; residue  26 GLY rtp GLY  q  0.0
   377          N     26    GLY      N    377    -0.4157      14.01   ; qtot 2.584
   378          H     26    GLY      H    378     0.2719      1.008   ; qtot 2.856
   379         CT     26    GLY     CA    379    -0.0252      12.01   ; qtot 2.831
   380         H1     26    GLY    HA1    380     0.0698      1.008   ; qtot 2.901
   381         H1     26    GLY    HA2    381     0.0698      1.008   ; qtot 2.971
   382          C     26    GLY      C    382     0.5973      12.01   ; qtot 3.568
   383          O     26    GLY      O    383    -0.5679         16   ; qtot 3
; residue  27 GLN rtp GLN  q  0.0
   384          N     27    GLN      N    384    -0.4157      14.01   ; qtot 2.584
   385          H     27    GLN      H    385     0.2719      1.008   ; qtot 2.856
   386         CT     27    GLN     CA    386    -0.0031      12.01   ; qtot 2.853
   387         H1     27    GLN     HA    387      0.085      1.008   ; qtot 2.938
   388         CT     27    GLN     CB    388    -0.0036      12.01   ; qtot 2.935
   389         HC     27    GLN    HB1    389     0.0171      1.008   ; qtot 2.952
   390         HC     27    GLN    HB2    390     0.0171      1.008   ; qtot 2.969
   391         CT     27    GLN     CG    391    -0.0645      12.01   ; qtot 2.904
   392         HC     27    GLN    HG1    392     0.0352      1.008   ; qtot 2.939
   393         HC     27    GLN    HG2    393     0.0352      1.008   ; qtot 2.975
   394          C     27    GLN     CD    394     0.6951      12.01   ; qtot 3.67
   395          O     27    GLN    OE1    395    -0.6086         16   ; qtot 3.061
   396          N     27    GLN    NE2    396    -0.9407      14.01   ; qtot 2.12
   397          H     27    GLN   HE21    397     0.4251      1.008   ; qtot 2.546
   398          H     27    GLN   HE22    398     0.4251      1.008   ; qtot 2.971
   399          C     27    GLN      C    399     0.5973      12.01   ; qtot 3.568
   400          O     27    GLN      O    400    -0.5679         16   ; qtot 3
; residue  28 VAL rtp VAL  q  0.0
   401          N     28    VAL      N    401    -0.4157      14.01   ; qtot 2.584
   402          H     28    VAL      H    402     0.2719      1.008   ; qtot 2.856
   403         CT     28    VAL     CA    403    -0.0875      12.01   ; qtot 2.769
   404         H1     28    VAL     HA    404     0.0969      1.008   ; qtot 2.866
   405         CT     28    VAL     CB    405     0.2985      12.01   ; qtot 3.164
   406         HC     28    VAL     HB    406    -0.0297      1.008   ; qtot 3.134
   407         CT     28    VAL    CG1    407    -0.3192      12.01   ; qtot 2.815
   408         HC     28    VAL   HG11    408     0.0791      1.008   ; qtot 2.894
   409         HC     28    VAL   HG12    409     0.0791      1.008   ; qtot 2.973
   410         HC     28    VAL   HG13    410     0.0791      1.008   ; qtot 3.053
   411         CT     28    VAL    CG2    411    -0.3192      12.01   ; qtot 2.733
   412         HC     28    VAL   HG21    412     0.0791      1.008   ; qtot 2.812
   413         HC     28    VAL   HG22    413     0.0791      1.008   ; qtot 2.892
   414         HC     28    VAL   HG23    414     0.0791      1.008   ; qtot 2.971
   415          C     28    VAL      C    415     0.5973      12.01   ; qtot 3.568
   416          O     28    VAL      O    416    -0.5679         16   ; qtot 3
; residue  29 THR rtp THR  q  0.0
   417          N     29    THR      N    417    -0.4157      14.01   ; qtot 2.584
   418          H     29    THR      H    418     0.2719      1.008   ; qtot 2.856
   419         CT     29    THR     CA    419    -0.0389      12.01   ; qtot 2.817
   420         H1     29    THR     HA    420     0.1007      1.008   ; qtot 2.918
   421         CT     29    THR     CB    421     0.3654      12.01   ; qtot 3.283
   422         H1     29    THR     HB    422     0.0043      1.008   ; qtot 3.288
   423         CT     29    THR    CG2    423    -0.2438      12.01   ; qtot 3.044
   424         HC     29    THR   HG21    424     0.0642      1.008   ; qtot 3.108
   425         HC     29    THR   HG22    425     0.0642      1.008   ; qtot 3.172
   426         HC     29    THR   HG23    426     0.0642      1.008   ; qtot 3.237
   427         OH     29    THR    OG1    427    -0.6761         16   ; qtot 2.56
   428         HO     29    THR    HG1    428     0.4102      1.008   ; qtot 2.971
   429          C     29    THR      C    429     0.5973      12.01   ; qtot 3.568
   430          O     29    THR      O    430    -0.5679         16   ; qtot 3
; residue  30 GLU rtp GLU  q -1.0
   431          N     30    GLU      N    431    -0.5163      14.01   ; qtot 2.484
   432          H     30    GLU      H    432     0.2936      1.008   ; qtot 2.777
   433         CT     30    GLU     CA    433     0.0397      12.01   ; qtot 2.817
   434         H1     30    GLU     HA    434     0.1105      1.008   ; qtot 2.928
   435         CT     30    GLU     CB    435      0.056      12.01   ; qtot 2.984
   436         HC     30    GLU    HB1    436    -0.0173      1.008   ; qtot 2.966
   437         HC     30    GLU    HB2    437    -0.0173      1.008   ; qtot 2.949
   438         CT     30    GLU     CG    438     0.0136      12.01   ; qtot 2.963
   439         HC     30    GLU    HG1    439    -0.0425      1.008   ; qtot 2.92
   440         HC     30    GLU    HG2    440    -0.0425      1.008   ; qtot 2.878
   441          C     30    GLU     CD    441     0.8054      12.01   ; qtot 3.683
   442         O2     30    GLU    OE1    442    -0.8188         16   ; qtot 2.864
   443         O2     30    GLU    OE2    443    -0.8188         16   ; qtot 2.045
   444          C     30    GLU      C    444     0.5366      12.01   ; qtot 2.582
   445          O     30    GLU      O    445    -0.5819         16   ; qtot 2
; residue  31 ALA rtp ALA  q  0.0
   446          N     31    ALA      N    446    -0.4157      14.01   ; qtot 1.584
   447          H     31    ALA      H    447     0.2719      1.008   ; qtot 1.856
   448         CT     31    ALA     CA    448     0.0337      12.01   ; qtot 1.89
   449         H1     31    ALA     HA    449     0.0823      1.008   ; qtot 1.972
   450         CT     31    ALA     CB    450    -0.1825      12.01   ; qtot 1.79
   451         HC     31    ALA    HB1    451     0.0603      1.008   ; qtot 1.85
   452         HC     31    ALA    HB2    452     0.0603      1.008   ; qtot 1.91
   453         HC     31    ALA    HB3    453     0.0603      1.008   ; qtot 1.971
   454          C     31    ALA      C    454     0.5973      12.01   ; qtot 2.568
   455          O     31    ALA      O    455    -0.5679         16   ; qtot 2
; residue  32 VAL rtp VAL  q  0.0
   456          N     32    VAL      N    456    -0.4157      14.01   ; qtot 1.584
   457          H     32    VAL      H    457     0.2719      1.008   ; qtot 1.856
   458         CT     32    VAL     CA    458    -0.0875      12.01   ; qtot 1.769
   459         H1     32    VAL     HA    459     0.0969      1.008   ; qtot 1.866
   460         CT     32    VAL     CB    460     0.2985      12.01   ; qtot 2.164
   461         HC     32    VAL     HB    461    -0.0297      1.008   ; qtot 2.134
   462         CT     32    VAL    CG1    462    -0.3192      12.01   ; qtot 1.815
   463         HC     32    VAL   HG11    463     0.0791      1.008   ; qtot 1.894
   464         HC     32    VAL   HG12    464     0.0791      1.008   ; qtot 1.973
   465         HC     32    VAL   HG13    465     0.0791      1.008   ; qtot 2.053
   466         CT     32    VAL    CG2    466    -0.3192      12.01   ; qtot 1.733
   467         HC     32    VAL   HG21    467     0.0791      1.008   ; qtot 1.812
   468         HC     32    VAL   HG22    468     0.0791      1.008   ; qtot 1.892
   469         HC     32    VAL   HG23    469     0.0791      1.008   ; qtot 1.971
   470          C     32    VAL      C    470     0.5973      12.01   ; qtot 2.568
   471          O     32    VAL      O    471    -0.5679         16   ; qtot 2
; residue  33 LYS rtp LYS  q +1.0
   472          N     33    LYS      N    472    -0.3479      14.01   ; qtot 1.652
   473          H     33    LYS      H    473     0.2747      1.008   ; qtot 1.927
   474         CT     33    LYS     CA    474      -0.24      12.01   ; qtot 1.687
   475         H1     33    LYS     HA    475     0.1426      1.008   ; qtot 1.829
   476         CT     33    LYS     CB    476    -0.0094      12.01   ; qtot 1.82
   477         HC     33    LYS    HB1    477     0.0362      1.008   ; qtot 1.856
   478         HC     33    LYS    HB2    478     0.0362      1.008   ; qtot 1.892
   479         CT     33    LYS     CG    479     0.0187      12.01   ; qtot 1.911
   480         HC     33    LYS    HG1    480     0.0103      1.008   ; qtot 1.921
   481         HC     33    LYS    HG2    481     0.0103      1.008   ; qtot 1.932
   482         CT     33    LYS     CD    482    -0.0479      12.01   ; qtot 1.884
   483         HC     33    LYS    HD1    483     0.0621      1.008   ; qtot 1.946
   484         HC     33    LYS    HD2    484     0.0621      1.008   ; qtot 2.008
   485         CT     33    LYS     CE    485    -0.0143      12.01   ; qtot 1.994
   486         HP     33    LYS    HE1    486     0.1135      1.008   ; qtot 2.107
   487         HP     33    LYS    HE2    487     0.1135      1.008   ; qtot 2.221
   488         N3     33    LYS     NZ    488    -0.3854      14.01   ; qtot 1.835
   489          H     33    LYS    HZ1    489       0.34      1.008   ; qtot 2.175
   490          H     33    LYS    HZ2    490       0.34      1.008   ; qtot 2.515
   491          H     33    LYS    HZ3    491       0.34      1.008   ; qtot 2.855
   492          C     33    LYS      C    492     0.7341      12.01   ; qtot 3.589
   493          O     33    LYS      O    493    -0.5894         16   ; qtot 3
; residue  34 VAL rtp VAL  q  0.0
   494          N     34    VAL      N    494    -0.4157      14.01   ; qtot 2.584
   495          H     34    VAL      H    495     0.2719      1.008   ; qtot 2.856
   496         CT     34    VAL     CA    496    -0.0875      12.01   ; qtot 2.769
   497         H1     34    VAL     HA    497     0.0969      1.008   ; qtot 2.866
   498         CT     34    VAL     CB    498     0.2985      12.01   ; qtot 3.164
   499         HC     34    VAL     HB    499    -0.0297      1.008   ; qtot 3.134
   500         CT     34    VAL    CG1    500    -0.3192      12.01   ; qtot 2.815
   501         HC     34    VAL   HG11    501     0.0791      1.008   ; qtot 2.894
   502         HC     34    VAL   HG12    502     0.0791      1.008   ; qtot 2.973
   503         HC     34    VAL   HG13    503     0.0791      1.008   ; qtot 3.053
   504         CT     34    VAL    CG2    504    -0.3192      12.01   ; qtot 2.733
   505         HC     34    VAL   HG21    505     0.0791      1.008   ; qtot 2.812
   506         HC     34    VAL   HG22    506     0.0791      1.008   ; qtot 2.892
   507         HC     34    VAL   HG23    507     0.0791      1.008   ; qtot 2.971
   508          C     34    VAL      C    508     0.5973      12.01   ; qtot 3.568
   509          O     34    VAL      O    509    -0.5679         16   ; qtot 3
; residue  35 ALA rtp ALA  q  0.0
   510          N     35    ALA      N    510    -0.4157      14.01   ; qtot 2.584
   511          H     35    ALA      H    511     0.2719      1.008   ; qtot 2.856
   512         CT     35    ALA     CA    512     0.0337      12.01   ; qtot 2.89
   513         H1     35    ALA     HA    513     0.0823      1.008   ; qtot 2.972
   514         CT     35    ALA     CB    514    -0.1825      12.01   ; qtot 2.79
   515         HC     35    ALA    HB1    515     0.0603      1.008   ; qtot 2.85
   516         HC     35    ALA    HB2    516     0.0603      1.008   ; qtot 2.91
   517         HC     35    ALA    HB3    517     0.0603      1.008   ; qtot 2.971
   518          C     35    ALA      C    518     0.5973      12.01   ; qtot 3.568
   519          O     35    ALA      O    519    -0.5679         16   ; qtot 3
; residue  36 ILE rtp ILE  q  0.0
   520          N     36    ILE      N    520    -0.4157      14.01   ; qtot 2.584
   521          H     36    ILE      H    521     0.2719      1.008   ; qtot 2.856
   522         CT     36    ILE     CA    522    -0.0597      12.01   ; qtot 2.797
   523         H1     36    ILE     HA    523     0.0869      1.008   ; qtot 2.883
   524         CT     36    ILE     CB    524     0.1303      12.01   ; qtot 3.014
   525         HC     36    ILE     HB    525     0.0187      1.008   ; qtot 3.032
   526         CT     36    ILE    CG2    526    -0.3204      12.01   ; qtot 2.712
   527         HC     36    ILE   HG21    527     0.0882      1.008   ; qtot 2.8
   528         HC     36    ILE   HG22    528     0.0882      1.008   ; qtot 2.888
   529         HC     36    ILE   HG23    529     0.0882      1.008   ; qtot 2.977
   530         CT     36    ILE    CG1    530     -0.043      12.01   ; qtot 2.934
   531         HC     36    ILE   HG11    531     0.0236      1.008   ; qtot 2.957
   532         HC     36    ILE   HG12    532     0.0236      1.008   ; qtot 2.981
   533         CT     36    ILE     CD    533     -0.066      12.01   ; qtot 2.915
   534         HC     36    ILE    HD1    534     0.0186      1.008   ; qtot 2.933
   535         HC     36    ILE    HD2    535     0.0186      1.008   ; qtot 2.952
   536         HC     36    ILE    HD3    536     0.0186      1.008   ; qtot 2.971
   537          C     36    ILE      C    537     0.5973      12.01   ; qtot 3.568
   538          O     36    ILE      O    538    -0.5679         16   ; qtot 3
; residue  37 ASP rtp ASP  q -1.0
   539          N     37    ASP      N    539    -0.5163      14.01   ; qtot 2.484
   540          H     37    ASP      H    540     0.2936      1.008   ; qtot 2.777
   541         CT     37    ASP     CA    541     0.0381      12.01   ; qtot 2.815
   542         H1     37    ASP     HA    542      0.088      1.008   ; qtot 2.903
   543         CT     37    ASP     CB    543    -0.0303      12.01   ; qtot 2.873
   544         HC     37    ASP    HB1    544    -0.0122      1.008   ; qtot 2.861
   545         HC     37    ASP    HB2    545    -0.0122      1.008   ; qtot 2.849
   546          C     37    ASP     CG    546     0.7994      12.01   ; qtot 3.648
   547         O2     37    ASP    OD1    547    -0.8014         16   ; qtot 2.847
   548         O2     37    ASP    OD2    548    -0.8014         16   ; qtot 2.045
   549          C     37    ASP      C    549     0.5366      12.01   ; qtot 2.582
   550          O     37    ASP      O    550    -0.5819         16   ; qtot 2
; residue  38 VAL rtp VAL  q  0.0
   551          N     38    VAL      N    551    -0.4157      14.01   ; qtot 1.584
   552          H     38    VAL      H    552     0.2719      1.008   ; qtot 1.856
   553         CT     38    VAL     CA    553    -0.0875      12.01   ; qtot 1.769
   554         H1     38    VAL     HA    554     0.0969      1.008   ; qtot 1.866
   555         CT     38    VAL     CB    555     0.2985      12.01   ; qtot 2.164
   556         HC     38    VAL     HB    556    -0.0297      1.008   ; qtot 2.134
   557         CT     38    VAL    CG1    557    -0.3192      12.01   ; qtot 1.815
   558         HC     38    VAL   HG11    558     0.0791      1.008   ; qtot 1.894
   559         HC     38    VAL   HG12    559     0.0791      1.008   ; qtot 1.973
   560         HC     38    VAL   HG13    560     0.0791      1.008   ; qtot 2.053
   561         CT     38    VAL    CG2    561    -0.3192      12.01   ; qtot 1.733
   562         HC     38    VAL   HG21    562     0.0791      1.008   ; qtot 1.812
   563         HC     38    VAL   HG22    563     0.0791      1.008   ; qtot 1.892
   564         HC     38    VAL   HG23    564     0.0791      1.008   ; qtot 1.971
   565          C     38    VAL      C    565     0.5973      12.01   ; qtot 2.568
   566          O     38    VAL      O    566    -0.5679         16   ; qtot 2
; residue  39 GLY rtp GLY  q  0.0
   567          N     39    GLY      N    567    -0.4157      14.01   ; qtot 1.584
   568          H     39    GLY      H    568     0.2719      1.008   ; qtot 1.856
   569         CT     39    GLY     CA    569    -0.0252      12.01   ; qtot 1.831
   570         H1     39    GLY    HA1    570     0.0698      1.008   ; qtot 1.901
   571         H1     39    GLY    HA2    571     0.0698      1.008   ; qtot 1.971
   572          C     39    GLY      C    572     0.5973      12.01   ; qtot 2.568
   573          O     39    GLY      O    573    -0.5679         16   ; qtot 2
; residue  40 TYR rtp TYR  q  0.0
   574          N     40    TYR      N    574    -0.4157      14.01   ; qtot 1.584
   575          H     40    TYR      H    575     0.2719      1.008   ; qtot 1.856
   576         CT     40    TYR     CA    576    -0.0014      12.01   ; qtot 1.855
   577         H1     40    TYR     HA    577     0.0876      1.008   ; qtot 1.942
   578         CT     40    TYR     CB    578    -0.0152      12.01   ; qtot 1.927
   579         HC     40    TYR    HB1    579     0.0295      1.008   ; qtot 1.957
   580         HC     40    TYR    HB2    580     0.0295      1.008   ; qtot 1.986
   581         CA     40    TYR     CG    581    -0.0011      12.01   ; qtot 1.985
   582         CA     40    TYR    CD1    582    -0.1906      12.01   ; qtot 1.795
   583         HA     40    TYR    HD1    583     0.1699      1.008   ; qtot 1.964
   584         CA     40    TYR    CE1    584    -0.2341      12.01   ; qtot 1.73
   585         HA     40    TYR    HE1    585     0.1656      1.008   ; qtot 1.896
   586          C     40    TYR     CZ    586     0.3226      12.01   ; qtot 2.219
   587         OH     40    TYR     OH    587    -0.5579         16   ; qtot 1.661
   588         HO     40    TYR     HH    588     0.3992      1.008   ; qtot 2.06
   589         CA     40    TYR    CE2    589    -0.2341      12.01   ; qtot 1.826
   590         HA     40    TYR    HE2    590     0.1656      1.008   ; qtot 1.991
   591         CA     40    TYR    CD2    591    -0.1906      12.01   ; qtot 1.801
   592         HA     40    TYR    HD2    592     0.1699      1.008   ; qtot 1.971
   593          C     40    TYR      C    593     0.5973      12.01   ; qtot 2.568
   594          O     40    TYR      O    594    -0.5679         16   ; qtot 2
; residue  41 ARG rtp ARG  q +1.0
   595          N     41    ARG      N    595    -0.3479      14.01   ; qtot 1.652
   596          H     41    ARG      H    596     0.2747      1.008   ; qtot 1.927
   597         CT     41    ARG     CA    597    -0.2637      12.01   ; qtot 1.663
   598         H1     41    ARG     HA    598      0.156      1.008   ; qtot 1.819
   599         CT     41    ARG     CB    599    -0.0007      12.01   ; qtot 1.818
   600         HC     41    ARG    HB1    600     0.0327      1.008   ; qtot 1.851
   601         HC     41    ARG    HB2    601     0.0327      1.008   ; qtot 1.884
   602         CT     41    ARG     CG    602      0.039      12.01   ; qtot 1.923
   603         HC     41    ARG    HG1    603     0.0285      1.008   ; qtot 1.951
   604         HC     41    ARG    HG2    604     0.0285      1.008   ; qtot 1.98
   605         CT     41    ARG     CD    605     0.0486      12.01   ; qtot 2.028
   606         H1     41    ARG    HD1    606     0.0687      1.008   ; qtot 2.097
   607         H1     41    ARG    HD2    607     0.0687      1.008   ; qtot 2.166
   608         N2     41    ARG     NE    608    -0.5295      14.01   ; qtot 1.636
   609          H     41    ARG     HE    609     0.3456      1.008   ; qtot 1.982
   610         CA     41    ARG     CZ    610     0.8076      12.01   ; qtot 2.79
   611         N2     41    ARG    NH1    611    -0.8627      14.01   ; qtot 1.927
   612          H     41    ARG   HH11    612     0.4478      1.008   ; qtot 2.375
   613          H     41    ARG   HH12    613     0.4478      1.008   ; qtot 2.822
   614         N2     41    ARG    NH2    614    -0.8627      14.01   ; qtot 1.96
   615          H     41    ARG   HH21    615     0.4478      1.008   ; qtot 2.408
   616          H     41    ARG   HH22    616     0.4478      1.008   ; qtot 2.855
   617          C     41    ARG      C    617     0.7341      12.01   ; qtot 3.589
   618          O     41    ARG      O    618    -0.5894         16   ; qtot 3
; residue  42 HIS rtp HIE  q  0.0
   619          N     42    HIS      N    619    -0.4157      14.01   ; qtot 2.584
   620          H     42    HIS      H    620     0.2719      1.008   ; qtot 2.856
   621         CT     42    HIS     CA    621    -0.0581      12.01   ; qtot 2.798
   622         H1     42    HIS     HA    622      0.136      1.008   ; qtot 2.934
   623         CT     42    HIS     CB    623    -0.0074      12.01   ; qtot 2.927
   624         HC     42    HIS    HB1    624     0.0367      1.008   ; qtot 2.963
   625         HC     42    HIS    HB2    625     0.0367      1.008   ; qtot 3
   626         CC     42    HIS     CG    626     0.1868      12.01   ; qtot 3.187
   627         NB     42    HIS    ND1    627    -0.5432      14.01   ; qtot 2.644
   628         CR     42    HIS    CE1    628     0.1635      12.01   ; qtot 2.807
   629         H5     42    HIS    HE1    629     0.1435      1.008   ; qtot 2.951
   630         NA     42    HIS    NE2    630    -0.2795      14.01   ; qtot 2.671
   631          H     42    HIS    HE2    631     0.3339      1.008   ; qtot 3.005
   632         CW     42    HIS    CD2    632    -0.2207      12.01   ; qtot 2.784
   633         H4     42    HIS    HD2    633     0.1862      1.008   ; qtot 2.971
   634          C     42    HIS      C    634     0.5973      12.01   ; qtot 3.568
   635          O     42    HIS      O    635    -0.5679         16   ; qtot 3
; residue  43 ILE rtp ILE  q  0.0
   636          N     43    ILE      N    636    -0.4157      14.01   ; qtot 2.584
   637          H     43    ILE      H    637     0.2719      1.008   ; qtot 2.856
   638         CT     43    ILE     CA    638    -0.0597      12.01   ; qtot 2.797
   639         H1     43    ILE     HA    639     0.0869      1.008   ; qtot 2.883
   640         CT     43    ILE     CB    640     0.1303      12.01   ; qtot 3.014
   641         HC     43    ILE     HB    641     0.0187      1.008   ; qtot 3.032
   642         CT     43    ILE    CG2    642    -0.3204      12.01   ; qtot 2.712
   643         HC     43    ILE   HG21    643     0.0882      1.008   ; qtot 2.8
   644         HC     43    ILE   HG22    644     0.0882      1.008   ; qtot 2.888
   645         HC     43    ILE   HG23    645     0.0882      1.008   ; qtot 2.977
   646         CT     43    ILE    CG1    646     -0.043      12.01   ; qtot 2.934
   647         HC     43    ILE   HG11    647     0.0236      1.008   ; qtot 2.957
   648         HC     43    ILE   HG12    648     0.0236      1.008   ; qtot 2.981
   649         CT     43    ILE     CD    649     -0.066      12.01   ; qtot 2.915
   650         HC     43    ILE    HD1    650     0.0186      1.008   ; qtot 2.933
   651         HC     43    ILE    HD2    651     0.0186      1.008   ; qtot 2.952
   652         HC     43    ILE    HD3    652     0.0186      1.008   ; qtot 2.971
   653          C     43    ILE      C    653     0.5973      12.01   ; qtot 3.568
   654          O     43    ILE      O    654    -0.5679         16   ; qtot 3
; residue  44 ASP rtp ASP  q -1.0
   655          N     44    ASP      N    655    -0.5163      14.01   ; qtot 2.484
   656          H     44    ASP      H    656     0.2936      1.008   ; qtot 2.777
   657         CT     44    ASP     CA    657     0.0381      12.01   ; qtot 2.815
   658         H1     44    ASP     HA    658      0.088      1.008   ; qtot 2.903
   659         CT     44    ASP     CB    659    -0.0303      12.01   ; qtot 2.873
   660         HC     44    ASP    HB1    660    -0.0122      1.008   ; qtot 2.861
   661         HC     44    ASP    HB2    661    -0.0122      1.008   ; qtot 2.849
   662          C     44    ASP     CG    662     0.7994      12.01   ; qtot 3.648
   663         O2     44    ASP    OD1    663    -0.8014         16   ; qtot 2.847
   664         O2     44    ASP    OD2    664    -0.8014         16   ; qtot 2.045
   665          C     44    ASP      C    665     0.5366      12.01   ; qtot 2.582
   666          O     44    ASP      O    666    -0.5819         16   ; qtot 2
; residue  45 CYS rtp CYS  q  0.0
   667          N     45    CYS      N    667    -0.4157      14.01   ; qtot 1.584
   668          H     45    CYS      H    668     0.2719      1.008   ; qtot 1.856
   669         CT     45    CYS     CA    669     0.0213      12.01   ; qtot 1.878
   670         H1     45    CYS     HA    670     0.1124      1.008   ; qtot 1.99
   671         CT     45    CYS     CB    671    -0.1231      12.01   ; qtot 1.867
   672         H1     45    CYS    HB1    672     0.1112      1.008   ; qtot 1.978
   673         H1     45    CYS    HB2    673     0.1112      1.008   ; qtot 2.089
   674         SH     45    CYS     SG    674    -0.3119      32.06   ; qtot 1.777
   675         HS     45    CYS     HG    675     0.1933      1.008   ; qtot 1.971
   676          C     45    CYS      C    676     0.5973      12.01   ; qtot 2.568
   677          O     45    CYS      O    677    -0.5679         16   ; qtot 2
; residue  46 ALA rtp ALA  q  0.0
   678          N     46    ALA      N    678    -0.4157      14.01   ; qtot 1.584
   679          H     46    ALA      H    679     0.2719      1.008   ; qtot 1.856
   680         CT     46    ALA     CA    680     0.0337      12.01   ; qtot 1.89
   681         H1     46    ALA     HA    681     0.0823      1.008   ; qtot 1.972
   682         CT     46    ALA     CB    682    -0.1825      12.01   ; qtot 1.79
   683         HC     46    ALA    HB1    683     0.0603      1.008   ; qtot 1.85
   684         HC     46    ALA    HB2    684     0.0603      1.008   ; qtot 1.91
   685         HC     46    ALA    HB3    685     0.0603      1.008   ; qtot 1.971
   686          C     46    ALA      C    686     0.5973      12.01   ; qtot 2.568
   687          O     46    ALA      O    687    -0.5679         16   ; qtot 2
; residue  47 HIS rtp HIE  q  0.0
   688          N     47    HIS      N    688    -0.4157      14.01   ; qtot 1.584
   689          H     47    HIS      H    689     0.2719      1.008   ; qtot 1.856
   690         CT     47    HIS     CA    690    -0.0581      12.01   ; qtot 1.798
   691         H1     47    HIS     HA    691      0.136      1.008   ; qtot 1.934
   692         CT     47    HIS     CB    692    -0.0074      12.01   ; qtot 1.927
   693         HC     47    HIS    HB1    693     0.0367      1.008   ; qtot 1.963
   694         HC     47    HIS    HB2    694     0.0367      1.008   ; qtot 2
   695         CC     47    HIS     CG    695     0.1868      12.01   ; qtot 2.187
   696         NB     47    HIS    ND1    696    -0.5432      14.01   ; qtot 1.644
   697         CR     47    HIS    CE1    697     0.1635      12.01   ; qtot 1.807
   698         H5     47    HIS    HE1    698     0.1435      1.008   ; qtot 1.951
   699         NA     47    HIS    NE2    699    -0.2795      14.01   ; qtot 1.671
   700          H     47    HIS    HE2    700     0.3339      1.008   ; qtot 2.005
   701         CW     47    HIS    CD2    701    -0.2207      12.01   ; qtot 1.784
   702         H4     47    HIS    HD2    702     0.1862      1.008   ; qtot 1.971
   703          C     47    HIS      C    703     0.5973      12.01   ; qtot 2.568
   704          O     47    HIS      O    704    -0.5679         16   ; qtot 2
; residue  48 ILE rtp ILE  q  0.0
   705          N     48    ILE      N    705    -0.4157      14.01   ; qtot 1.584
   706          H     48    ILE      H    706     0.2719      1.008   ; qtot 1.856
   707         CT     48    ILE     CA    707    -0.0597      12.01   ; qtot 1.797
   708         H1     48    ILE     HA    708     0.0869      1.008   ; qtot 1.883
   709         CT     48    ILE     CB    709     0.1303      12.01   ; qtot 2.014
   710         HC     48    ILE     HB    710     0.0187      1.008   ; qtot 2.032
   711         CT     48    ILE    CG2    711    -0.3204      12.01   ; qtot 1.712
   712         HC     48    ILE   HG21    712     0.0882      1.008   ; qtot 1.8
   713         HC     48    ILE   HG22    713     0.0882      1.008   ; qtot 1.888
   714         HC     48    ILE   HG23    714     0.0882      1.008   ; qtot 1.977
   715         CT     48    ILE    CG1    715     -0.043      12.01   ; qtot 1.934
   716         HC     48    ILE   HG11    716     0.0236      1.008   ; qtot 1.957
   717         HC     48    ILE   HG12    717     0.0236      1.008   ; qtot 1.981
   718         CT     48    ILE     CD    718     -0.066      12.01   ; qtot 1.915
   719         HC     48    ILE    HD1    719     0.0186      1.008   ; qtot 1.933
   720         HC     48    ILE    HD2    720     0.0186      1.008   ; qtot 1.952
   721         HC     48    ILE    HD3    721     0.0186      1.008   ; qtot 1.971
   722          C     48    ILE      C    722     0.5973      12.01   ; qtot 2.568
   723          O     48    ILE      O    723    -0.5679         16   ; qtot 2
; residue  49 TYR rtp TYR  q  0.0
   724          N     49    TYR      N    724    -0.4157      14.01   ; qtot 1.584
   725          H     49    TYR      H    725     0.2719      1.008   ; qtot 1.856
   726         CT     49    TYR     CA    726    -0.0014      12.01   ; qtot 1.855
   727         H1     49    TYR     HA    727     0.0876      1.008   ; qtot 1.942
   728         CT     49    TYR     CB    728    -0.0152      12.01   ; qtot 1.927
   729         HC     49    TYR    HB1    729     0.0295      1.008   ; qtot 1.957
   730         HC     49    TYR    HB2    730     0.0295      1.008   ; qtot 1.986
   731         CA     49    TYR     CG    731    -0.0011      12.01   ; qtot 1.985
   732         CA     49    TYR    CD1    732    -0.1906      12.01   ; qtot 1.795
   733         HA     49    TYR    HD1    733     0.1699      1.008   ; qtot 1.964
   734         CA     49    TYR    CE1    734    -0.2341      12.01   ; qtot 1.73
   735         HA     49    TYR    HE1    735     0.1656      1.008   ; qtot 1.896
   736          C     49    TYR     CZ    736     0.3226      12.01   ; qtot 2.219
   737         OH     49    TYR     OH    737    -0.5579         16   ; qtot 1.661
   738         HO     49    TYR     HH    738     0.3992      1.008   ; qtot 2.06
   739         CA     49    TYR    CE2    739    -0.2341      12.01   ; qtot 1.826
   740         HA     49    TYR    HE2    740     0.1656      1.008   ; qtot 1.991
   741         CA     49    TYR    CD2    741    -0.1906      12.01   ; qtot 1.801
   742         HA     49    TYR    HD2    742     0.1699      1.008   ; qtot 1.971
   743          C     49    TYR      C    743     0.5973      12.01   ; qtot 2.568
   744          O     49    TYR      O    744    -0.5679         16   ; qtot 2
; residue  50 GLN rtp GLN  q  0.0
   745          N     50    GLN      N    745    -0.4157      14.01   ; qtot 1.584
   746          H     50    GLN      H    746     0.2719      1.008   ; qtot 1.856
   747         CT     50    GLN     CA    747    -0.0031      12.01   ; qtot 1.853
   748         H1     50    GLN     HA    748      0.085      1.008   ; qtot 1.938
   749         CT     50    GLN     CB    749    -0.0036      12.01   ; qtot 1.935
   750         HC     50    GLN    HB1    750     0.0171      1.008   ; qtot 1.952
   751         HC     50    GLN    HB2    751     0.0171      1.008   ; qtot 1.969
   752         CT     50    GLN     CG    752    -0.0645      12.01   ; qtot 1.904
   753         HC     50    GLN    HG1    753     0.0352      1.008   ; qtot 1.939
   754         HC     50    GLN    HG2    754     0.0352      1.008   ; qtot 1.975
   755          C     50    GLN     CD    755     0.6951      12.01   ; qtot 2.67
   756          O     50    GLN    OE1    756    -0.6086         16   ; qtot 2.061
   757          N     50    GLN    NE2    757    -0.9407      14.01   ; qtot 1.12
   758          H     50    GLN   HE21    758     0.4251      1.008   ; qtot 1.546
   759          H     50    GLN   HE22    759     0.4251      1.008   ; qtot 1.971
   760          C     50    GLN      C    760     0.5973      12.01   ; qtot 2.568
   761          O     50    GLN      O    761    -0.5679         16   ; qtot 2
; residue  51 ASN rtp ASN  q  0.0
   762          N     51    ASN      N    762    -0.4157      14.01   ; qtot 1.584
   763          H     51    ASN      H    763     0.2719      1.008   ; qtot 1.856
   764         CT     51    ASN     CA    764     0.0143      12.01   ; qtot 1.871
   765         H1     51    ASN     HA    765     0.1048      1.008   ; qtot 1.975
   766         CT     51    ASN     CB    766    -0.2041      12.01   ; qtot 1.771
   767         HC     51    ASN    HB1    767     0.0797      1.008   ; qtot 1.851
   768         HC     51    ASN    HB2    768     0.0797      1.008   ; qtot 1.931
   769          C     51    ASN     CG    769      0.713      12.01   ; qtot 2.644
   770          O     51    ASN    OD1    770    -0.5931         16   ; qtot 2.051
   771          N     51    ASN    ND2    771    -0.9191      14.01   ; qtot 1.131
   772          H     51    ASN   HD21    772     0.4196      1.008   ; qtot 1.551
   773          H     51    ASN   HD22    773     0.4196      1.008   ; qtot 1.971
   774          C     51    ASN      C    774     0.5973      12.01   ; qtot 2.568
   775          O     51    ASN      O    775    -0.5679         16   ; qtot 2
; residue  52 GLU rtp GLU  q -1.0
   776          N     52    GLU      N    776    -0.5163      14.01   ; qtot 1.484
   777          H     52    GLU      H    777     0.2936      1.008   ; qtot 1.777
   778         CT     52    GLU     CA    778     0.0397      12.01   ; qtot 1.817
   779         H1     52    GLU     HA    779     0.1105      1.008   ; qtot 1.928
   780         CT     52    GLU     CB    780      0.056      12.01   ; qtot 1.984
   781         HC     52    GLU    HB1    781    -0.0173      1.008   ; qtot 1.966
   782         HC     52    GLU    HB2    782    -0.0173      1.008   ; qtot 1.949
   783         CT     52    GLU     CG    783     0.0136      12.01   ; qtot 1.963
   784         HC     52    GLU    HG1    784    -0.0425      1.008   ; qtot 1.92
   785         HC     52    GLU    HG2    785    -0.0425      1.008   ; qtot 1.878
   786          C     52    GLU     CD    786     0.8054      12.01   ; qtot 2.683
   787         O2     52    GLU    OE1    787    -0.8188         16   ; qtot 1.864
   788         O2     52    GLU    OE2    788    -0.8188         16   ; qtot 1.045
   789          C     52    GLU      C    789     0.5366      12.01   ; qtot 1.582
   790          O     52    GLU      O    790    -0.5819         16   ; qtot 1
; residue  53 ASN rtp ASN  q  0.0
   791          N     53    ASN      N    791    -0.4157      14.01   ; qtot 0.5843
   792          H     53    ASN      H    792     0.2719      1.008   ; qtot 0.8562
   793         CT     53    ASN     CA    793     0.0143      12.01   ; qtot 0.8705
   794         H1     53    ASN     HA    794     0.1048      1.008   ; qtot 0.9753
   795         CT     53    ASN     CB    795    -0.2041      12.01   ; qtot 0.7712
   796         HC     53    ASN    HB1    796     0.0797      1.008   ; qtot 0.8509
   797         HC     53    ASN    HB2    797     0.0797      1.008   ; qtot 0.9306
   798          C     53    ASN     CG    798      0.713      12.01   ; qtot 1.644
   799          O     53    ASN    OD1    799    -0.5931         16   ; qtot 1.051
   800          N     53    ASN    ND2    800    -0.9191      14.01   ; qtot 0.1314
   801          H     53    ASN   HD21    801     0.4196      1.008   ; qtot 0.551
   802          H     53    ASN   HD22    802     0.4196      1.008   ; qtot 0.9706
   803          C     53    ASN      C    803     0.5973      12.01   ; qtot 1.568
   804          O     53    ASN      O    804    -0.5679         16   ; qtot 1
; residue  54 GLU rtp GLU  q -1.0
   805          N     54    GLU      N    805    -0.5163      14.01   ; qtot 0.4837
   806          H     54    GLU      H    806     0.2936      1.008   ; qtot 0.7773
   807         CT     54    GLU     CA    807     0.0397      12.01   ; qtot 0.817
   808         H1     54    GLU     HA    808     0.1105      1.008   ; qtot 0.9275
   809         CT     54    GLU     CB    809      0.056      12.01   ; qtot 0.9835
   810         HC     54    GLU    HB1    810    -0.0173      1.008   ; qtot 0.9662
   811         HC     54    GLU    HB2    811    -0.0173      1.008   ; qtot 0.9489
   812         CT     54    GLU     CG    812     0.0136      12.01   ; qtot 0.9625
   813         HC     54    GLU    HG1    813    -0.0425      1.008   ; qtot 0.92
   814         HC     54    GLU    HG2    814    -0.0425      1.008   ; qtot 0.8775
   815          C     54    GLU     CD    815     0.8054      12.01   ; qtot 1.683
   816         O2     54    GLU    OE1    816    -0.8188         16   ; qtot 0.8641
   817         O2     54    GLU    OE2    817    -0.8188         16   ; qtot 0.0453
   818          C     54    GLU      C    818     0.5366      12.01   ; qtot 0.5819
   819          O     54    GLU      O    819    -0.5819         16   ; qtot 0
; residue  55 VAL rtp VAL  q  0.0
   820          N     55    VAL      N    820    -0.4157      14.01   ; qtot -0.4157
   821          H     55    VAL      H    821     0.2719      1.008   ; qtot -0.1438
   822         CT     55    VAL     CA    822    -0.0875      12.01   ; qtot -0.2313
   823         H1     55    VAL     HA    823     0.0969      1.008   ; qtot -0.1344
   824         CT     55    VAL     CB    824     0.2985      12.01   ; qtot 0.1641
   825         HC     55    VAL     HB    825    -0.0297      1.008   ; qtot 0.1344
   826         CT     55    VAL    CG1    826    -0.3192      12.01   ; qtot -0.1848
   827         HC     55    VAL   HG11    827     0.0791      1.008   ; qtot -0.1057
   828         HC     55    VAL   HG12    828     0.0791      1.008   ; qtot -0.0266
   829         HC     55    VAL   HG13    829     0.0791      1.008   ; qtot 0.0525
   830         CT     55    VAL    CG2    830    -0.3192      12.01   ; qtot -0.2667
   831         HC     55    VAL   HG21    831     0.0791      1.008   ; qtot -0.1876
   832         HC     55    VAL   HG22    832     0.0791      1.008   ; qtot -0.1085
   833         HC     55    VAL   HG23    833     0.0791      1.008   ; qtot -0.0294
   834          C     55    VAL      C    834     0.5973      12.01   ; qtot 0.5679
   835          O     55    VAL      O    835    -0.5679         16   ; qtot 0
; residue  56 GLY rtp GLY  q  0.0
   836          N     56    GLY      N    836    -0.4157      14.01   ; qtot -0.4157
   837          H     56    GLY      H    837     0.2719      1.008   ; qtot -0.1438
   838         CT     56    GLY     CA    838    -0.0252      12.01   ; qtot -0.169
   839         H1     56    GLY    HA1    839     0.0698      1.008   ; qtot -0.0992
   840         H1     56    GLY    HA2    840     0.0698      1.008   ; qtot -0.0294
   841          C     56    GLY      C    841     0.5973      12.01   ; qtot 0.5679
   842          O     56    GLY      O    842    -0.5679         16   ; qtot 0
; residue  57 VAL rtp VAL  q  0.0
   843          N     57    VAL      N    843    -0.4157      14.01   ; qtot -0.4157
   844          H     57    VAL      H    844     0.2719      1.008   ; qtot -0.1438
   845         CT     57    VAL     CA    845    -0.0875      12.01   ; qtot -0.2313
   846         H1     57    VAL     HA    846     0.0969      1.008   ; qtot -0.1344
   847         CT     57    VAL     CB    847     0.2985      12.01   ; qtot 0.1641
   848         HC     57    VAL     HB    848    -0.0297      1.008   ; qtot 0.1344
   849         CT     57    VAL    CG1    849    -0.3192      12.01   ; qtot -0.1848
   850         HC     57    VAL   HG11    850     0.0791      1.008   ; qtot -0.1057
   851         HC     57    VAL   HG12    851     0.0791      1.008   ; qtot -0.0266
   852         HC     57    VAL   HG13    852     0.0791      1.008   ; qtot 0.0525
   853         CT     57    VAL    CG2    853    -0.3192      12.01   ; qtot -0.2667
   854         HC     57    VAL   HG21    854     0.0791      1.008   ; qtot -0.1876
   855         HC     57    VAL   HG22    855     0.0791      1.008   ; qtot -0.1085
   856         HC     57    VAL   HG23    856     0.0791      1.008   ; qtot -0.0294
   857          C     57    VAL      C    857     0.5973      12.01   ; qtot 0.5679
   858          O     57    VAL      O    858    -0.5679         16   ; qtot 0
; residue  58 ALA rtp ALA  q  0.0
   859          N     58    ALA      N    859    -0.4157      14.01   ; qtot -0.4157
   860          H     58    ALA      H    860     0.2719      1.008   ; qtot -0.1438
   861         CT     58    ALA     CA    861     0.0337      12.01   ; qtot -0.1101
   862         H1     58    ALA     HA    862     0.0823      1.008   ; qtot -0.0278
   863         CT     58    ALA     CB    863    -0.1825      12.01   ; qtot -0.2103
   864         HC     58    ALA    HB1    864     0.0603      1.008   ; qtot -0.15
   865         HC     58    ALA    HB2    865     0.0603      1.008   ; qtot -0.0897
   866         HC     58    ALA    HB3    866     0.0603      1.008   ; qtot -0.0294
   867          C     58    ALA      C    867     0.5973      12.01   ; qtot 0.5679
   868          O     58    ALA      O    868    -0.5679         16   ; qtot 0
; residue  59 ILE rtp ILE  q  0.0
   869          N     59    ILE      N    869    -0.4157      14.01   ; qtot -0.4157
   870          H     59    ILE      H    870     0.2719      1.008   ; qtot -0.1438
   871         CT     59    ILE     CA    871    -0.0597      12.01   ; qtot -0.2035
   872         H1     59    ILE     HA    872     0.0869      1.008   ; qtot -0.1166
   873         CT     59    ILE     CB    873     0.1303      12.01   ; qtot 0.0137
   874         HC     59    ILE     HB    874     0.0187      1.008   ; qtot 0.0324
   875         CT     59    ILE    CG2    875    -0.3204      12.01   ; qtot -0.288
   876         HC     59    ILE   HG21    876     0.0882      1.008   ; qtot -0.1998
   877         HC     59    ILE   HG22    877     0.0882      1.008   ; qtot -0.1116
   878         HC     59    ILE   HG23    878     0.0882      1.008   ; qtot -0.0234
   879         CT     59    ILE    CG1    879     -0.043      12.01   ; qtot -0.0664
   880         HC     59    ILE   HG11    880     0.0236      1.008   ; qtot -0.0428
   881         HC     59    ILE   HG12    881     0.0236      1.008   ; qtot -0.0192
   882         CT     59    ILE     CD    882     -0.066      12.01   ; qtot -0.0852
   883         HC     59    ILE    HD1    883     0.0186      1.008   ; qtot -0.0666
   884         HC     59    ILE    HD2    884     0.0186      1.008   ; qtot -0.048
   885         HC     59    ILE    HD3    885     0.0186      1.008   ; qtot -0.0294
   886          C     59    ILE      C    886     0.5973      12.01   ; qtot 0.5679
   887          O     59    ILE      O    887    -0.5679         16   ; qtot 0
; residue  60 GLN rtp GLN  q  0.0
   888          N     60    GLN      N    888    -0.4157      14.01   ; qtot -0.4157
   889          H     60    GLN      H    889     0.2719      1.008   ; qtot -0.1438
   890         CT     60    GLN     CA    890    -0.0031      12.01   ; qtot -0.1469
   891         H1     60    GLN     HA    891      0.085      1.008   ; qtot -0.0619
   892         CT     60    GLN     CB    892    -0.0036      12.01   ; qtot -0.0655
   893         HC     60    GLN    HB1    893     0.0171      1.008   ; qtot -0.0484
   894         HC     60    GLN    HB2    894     0.0171      1.008   ; qtot -0.0313
   895         CT     60    GLN     CG    895    -0.0645      12.01   ; qtot -0.0958
   896         HC     60    GLN    HG1    896     0.0352      1.008   ; qtot -0.0606
   897         HC     60    GLN    HG2    897     0.0352      1.008   ; qtot -0.0254
   898          C     60    GLN     CD    898     0.6951      12.01   ; qtot 0.6697
   899          O     60    GLN    OE1    899    -0.6086         16   ; qtot 0.0611
   900          N     60    GLN    NE2    900    -0.9407      14.01   ; qtot -0.8796
   901          H     60    GLN   HE21    901     0.4251      1.008   ; qtot -0.4545
   902          H     60    GLN   HE22    902     0.4251      1.008   ; qtot -0.0294
   903          C     60    GLN      C    903     0.5973      12.01   ; qtot 0.5679
   904          O     60    GLN      O    904    -0.5679         16   ; qtot 0
; residue  61 GLU rtp GLU  q -1.0
   905          N     61    GLU      N    905    -0.5163      14.01   ; qtot -0.5163
   906          H     61    GLU      H    906     0.2936      1.008   ; qtot -0.2227
   907         CT     61    GLU     CA    907     0.0397      12.01   ; qtot -0.183
   908         H1     61    GLU     HA    908     0.1105      1.008   ; qtot -0.0725
   909         CT     61    GLU     CB    909      0.056      12.01   ; qtot -0.0165
   910         HC     61    GLU    HB1    910    -0.0173      1.008   ; qtot -0.0338
   911         HC     61    GLU    HB2    911    -0.0173      1.008   ; qtot -0.0511
   912         CT     61    GLU     CG    912     0.0136      12.01   ; qtot -0.0375
   913         HC     61    GLU    HG1    913    -0.0425      1.008   ; qtot -0.08
   914         HC     61    GLU    HG2    914    -0.0425      1.008   ; qtot -0.1225
   915          C     61    GLU     CD    915     0.8054      12.01   ; qtot 0.6829
   916         O2     61    GLU    OE1    916    -0.8188         16   ; qtot -0.1359
   917         O2     61    GLU    OE2    917    -0.8188         16   ; qtot -0.9547
   918          C     61    GLU      C    918     0.5366      12.01   ; qtot -0.4181
   919          O     61    GLU      O    919    -0.5819         16   ; qtot -1
; residue  62 LYS rtp LYS  q +1.0
   920          N     62    LYS      N    920    -0.3479      14.01   ; qtot -1.348
   921          H     62    LYS      H    921     0.2747      1.008   ; qtot -1.073
   922         CT     62    LYS     CA    922      -0.24      12.01   ; qtot -1.313
   923         H1     62    LYS     HA    923     0.1426      1.008   ; qtot -1.171
   924         CT     62    LYS     CB    924    -0.0094      12.01   ; qtot -1.18
   925         HC     62    LYS    HB1    925     0.0362      1.008   ; qtot -1.144
   926         HC     62    LYS    HB2    926     0.0362      1.008   ; qtot -1.108
   927         CT     62    LYS     CG    927     0.0187      12.01   ; qtot -1.089
   928         HC     62    LYS    HG1    928     0.0103      1.008   ; qtot -1.079
   929         HC     62    LYS    HG2    929     0.0103      1.008   ; qtot -1.068
   930         CT     62    LYS     CD    930    -0.0479      12.01   ; qtot -1.116
   931         HC     62    LYS    HD1    931     0.0621      1.008   ; qtot -1.054
   932         HC     62    LYS    HD2    932     0.0621      1.008   ; qtot -0.992
   933         CT     62    LYS     CE    933    -0.0143      12.01   ; qtot -1.006
   934         HP     62    LYS    HE1    934     0.1135      1.008   ; qtot -0.8928
   935         HP     62    LYS    HE2    935     0.1135      1.008   ; qtot -0.7793
   936         N3     62    LYS     NZ    936    -0.3854      14.01   ; qtot -1.165
   937          H     62    LYS    HZ1    937       0.34      1.008   ; qtot -0.8247
   938          H     62    LYS    HZ2    938       0.34      1.008   ; qtot -0.4847
   939          H     62    LYS    HZ3    939       0.34      1.008   ; qtot -0.1447
   940          C     62    LYS      C    940     0.7341      12.01   ; qtot 0.5894
   941          O     62    LYS      O    941    -0.5894         16   ; qtot 0
; residue  63 LEU rtp LEU  q  0.0
   942          N     63    LEU      N    942    -0.4157      14.01   ; qtot -0.4157
   943          H     63    LEU      H    943     0.2719      1.008   ; qtot -0.1438
   944         CT     63    LEU     CA    944    -0.0518      12.01   ; qtot -0.1956
   945         H1     63    LEU     HA    945     0.0922      1.008   ; qtot -0.1034
   946         CT     63    LEU     CB    946    -0.1102      12.01   ; qtot -0.2136
   947         HC     63    LEU    HB1    947     0.0457      1.008   ; qtot -0.1679
   948         HC     63    LEU    HB2    948     0.0457      1.008   ; qtot -0.1222
   949         CT     63    LEU     CG    949     0.3531      12.01   ; qtot 0.2309
   950         HC     63    LEU     HG    950    -0.0361      1.008   ; qtot 0.1948
   951         CT     63    LEU    CD1    951    -0.4121      12.01   ; qtot -0.2173
   952         HC     63    LEU   HD11    952        0.1      1.008   ; qtot -0.1173
   953         HC     63    LEU   HD12    953        0.1      1.008   ; qtot -0.0173
   954         HC     63    LEU   HD13    954        0.1      1.008   ; qtot 0.0827
   955         CT     63    LEU    CD2    955    -0.4121      12.01   ; qtot -0.3294
   956         HC     63    LEU   HD21    956        0.1      1.008   ; qtot -0.2294
   957         HC     63    LEU   HD22    957        0.1      1.008   ; qtot -0.1294
   958         HC     63    LEU   HD23    958        0.1      1.008   ; qtot -0.0294
   959          C     63    LEU      C    959     0.5973      12.01   ; qtot 0.5679
   960          O     63    LEU      O    960    -0.5679         16   ; qtot 0
; residue  64 ARG rtp ARG  q +1.0
   961          N     64    ARG      N    961    -0.3479      14.01   ; qtot -0.3479
   962          H     64    ARG      H    962     0.2747      1.008   ; qtot -0.0732
   963         CT     64    ARG     CA    963    -0.2637      12.01   ; qtot -0.3369
   964         H1     64    ARG     HA    964      0.156      1.008   ; qtot -0.1809
   965         CT     64    ARG     CB    965    -0.0007      12.01   ; qtot -0.1816
   966         HC     64    ARG    HB1    966     0.0327      1.008   ; qtot -0.1489
   967         HC     64    ARG    HB2    967     0.0327      1.008   ; qtot -0.1162
   968         CT     64    ARG     CG    968      0.039      12.01   ; qtot -0.0772
   969         HC     64    ARG    HG1    969     0.0285      1.008   ; qtot -0.0487
   970         HC     64    ARG    HG2    970     0.0285      1.008   ; qtot -0.0202
   971         CT     64    ARG     CD    971     0.0486      12.01   ; qtot 0.0284
   972         H1     64    ARG    HD1    972     0.0687      1.008   ; qtot 0.0971
   973         H1     64    ARG    HD2    973     0.0687      1.008   ; qtot 0.1658
   974         N2     64    ARG     NE    974    -0.5295      14.01   ; qtot -0.3637
   975          H     64    ARG     HE    975     0.3456      1.008   ; qtot -0.0181
   976         CA     64    ARG     CZ    976     0.8076      12.01   ; qtot 0.7895
   977         N2     64    ARG    NH1    977    -0.8627      14.01   ; qtot -0.0732
   978          H     64    ARG   HH11    978     0.4478      1.008   ; qtot 0.3746
   979          H     64    ARG   HH12    979     0.4478      1.008   ; qtot 0.8224
   980         N2     64    ARG    NH2    980    -0.8627      14.01   ; qtot -0.0403
   981          H     64    ARG   HH21    981     0.4478      1.008   ; qtot 0.4075
   982          H     64    ARG   HH22    982     0.4478      1.008   ; qtot 0.8553
   983          C     64    ARG      C    983     0.7341      12.01   ; qtot 1.589
   984          O     64    ARG      O    984    -0.5894         16   ; qtot 1
; residue  65 GLU rtp GLU  q -1.0
   985          N     65    GLU      N    985    -0.5163      14.01   ; qtot 0.4837
   986          H     65    GLU      H    986     0.2936      1.008   ; qtot 0.7773
   987         CT     65    GLU     CA    987     0.0397      12.01   ; qtot 0.817
   988         H1     65    GLU     HA    988     0.1105      1.008   ; qtot 0.9275
   989         CT     65    GLU     CB    989      0.056      12.01   ; qtot 0.9835
   990         HC     65    GLU    HB1    990    -0.0173      1.008   ; qtot 0.9662
   991         HC     65    GLU    HB2    991    -0.0173      1.008   ; qtot 0.9489
   992         CT     65    GLU     CG    992     0.0136      12.01   ; qtot 0.9625
   993         HC     65    GLU    HG1    993    -0.0425      1.008   ; qtot 0.92
   994         HC     65    GLU    HG2    994    -0.0425      1.008   ; qtot 0.8775
   995          C     65    GLU     CD    995     0.8054      12.01   ; qtot 1.683
   996         O2     65    GLU    OE1    996    -0.8188         16   ; qtot 0.8641
   997         O2     65    GLU    OE2    997    -0.8188         16   ; qtot 0.0453
   998          C     65    GLU      C    998     0.5366      12.01   ; qtot 0.5819
   999          O     65    GLU      O    999    -0.5819         16   ; qtot 0
; residue  66 GLN rtp GLN  q  0.0
  1000          N     66    GLN      N   1000    -0.4157      14.01   ; qtot -0.4157
  1001          H     66    GLN      H   1001     0.2719      1.008   ; qtot -0.1438
  1002         CT     66    GLN     CA   1002    -0.0031      12.01   ; qtot -0.1469
  1003         H1     66    GLN     HA   1003      0.085      1.008   ; qtot -0.0619
  1004         CT     66    GLN     CB   1004    -0.0036      12.01   ; qtot -0.0655
  1005         HC     66    GLN    HB1   1005     0.0171      1.008   ; qtot -0.0484
  1006         HC     66    GLN    HB2   1006     0.0171      1.008   ; qtot -0.0313
  1007         CT     66    GLN     CG   1007    -0.0645      12.01   ; qtot -0.0958
  1008         HC     66    GLN    HG1   1008     0.0352      1.008   ; qtot -0.0606
  1009         HC     66    GLN    HG2   1009     0.0352      1.008   ; qtot -0.0254
  1010          C     66    GLN     CD   1010     0.6951      12.01   ; qtot 0.6697
  1011          O     66    GLN    OE1   1011    -0.6086         16   ; qtot 0.0611
  1012          N     66    GLN    NE2   1012    -0.9407      14.01   ; qtot -0.8796
  1013          H     66    GLN   HE21   1013     0.4251      1.008   ; qtot -0.4545
  1014          H     66    GLN   HE22   1014     0.4251      1.008   ; qtot -0.0294
  1015          C     66    GLN      C   1015     0.5973      12.01   ; qtot 0.5679
  1016          O     66    GLN      O   1016    -0.5679         16   ; qtot 0
; residue  67 VAL rtp VAL  q  0.0
  1017          N     67    VAL      N   1017    -0.4157      14.01   ; qtot -0.4157
  1018          H     67    VAL      H   1018     0.2719      1.008   ; qtot -0.1438
  1019         CT     67    VAL     CA   1019    -0.0875      12.01   ; qtot -0.2313
  1020         H1     67    VAL     HA   1020     0.0969      1.008   ; qtot -0.1344
  1021         CT     67    VAL     CB   1021     0.2985      12.01   ; qtot 0.1641
  1022         HC     67    VAL     HB   1022    -0.0297      1.008   ; qtot 0.1344
  1023         CT     67    VAL    CG1   1023    -0.3192      12.01   ; qtot -0.1848
  1024         HC     67    VAL   HG11   1024     0.0791      1.008   ; qtot -0.1057
  1025         HC     67    VAL   HG12   1025     0.0791      1.008   ; qtot -0.0266
  1026         HC     67    VAL   HG13   1026     0.0791      1.008   ; qtot 0.0525
  1027         CT     67    VAL    CG2   1027    -0.3192      12.01   ; qtot -0.2667
  1028         HC     67    VAL   HG21   1028     0.0791      1.008   ; qtot -0.1876
  1029         HC     67    VAL   HG22   1029     0.0791      1.008   ; qtot -0.1085
  1030         HC     67    VAL   HG23   1030     0.0791      1.008   ; qtot -0.0294
  1031          C     67    VAL      C   1031     0.5973      12.01   ; qtot 0.5679
  1032          O     67    VAL      O   1032    -0.5679         16   ; qtot 0
; residue  68 VAL rtp VAL  q  0.0
  1033          N     68    VAL      N   1033    -0.4157      14.01   ; qtot -0.4157
  1034          H     68    VAL      H   1034     0.2719      1.008   ; qtot -0.1438
  1035         CT     68    VAL     CA   1035    -0.0875      12.01   ; qtot -0.2313
  1036         H1     68    VAL     HA   1036     0.0969      1.008   ; qtot -0.1344
  1037         CT     68    VAL     CB   1037     0.2985      12.01   ; qtot 0.1641
  1038         HC     68    VAL     HB   1038    -0.0297      1.008   ; qtot 0.1344
  1039         CT     68    VAL    CG1   1039    -0.3192      12.01   ; qtot -0.1848
  1040         HC     68    VAL   HG11   1040     0.0791      1.008   ; qtot -0.1057
  1041         HC     68    VAL   HG12   1041     0.0791      1.008   ; qtot -0.0266
  1042         HC     68    VAL   HG13   1042     0.0791      1.008   ; qtot 0.0525
  1043         CT     68    VAL    CG2   1043    -0.3192      12.01   ; qtot -0.2667
  1044         HC     68    VAL   HG21   1044     0.0791      1.008   ; qtot -0.1876
  1045         HC     68    VAL   HG22   1045     0.0791      1.008   ; qtot -0.1085
  1046         HC     68    VAL   HG23   1046     0.0791      1.008   ; qtot -0.0294
  1047          C     68    VAL      C   1047     0.5973      12.01   ; qtot 0.5679
  1048          O     68    VAL      O   1048    -0.5679         16   ; qtot 0
; residue  69 LYS rtp LYS  q +1.0
  1049          N     69    LYS      N   1049    -0.3479      14.01   ; qtot -0.3479
  1050          H     69    LYS      H   1050     0.2747      1.008   ; qtot -0.0732
  1051         CT     69    LYS     CA   1051      -0.24      12.01   ; qtot -0.3132
  1052         H1     69    LYS     HA   1052     0.1426      1.008   ; qtot -0.1706
  1053         CT     69    LYS     CB   1053    -0.0094      12.01   ; qtot -0.18
  1054         HC     69    LYS    HB1   1054     0.0362      1.008   ; qtot -0.1438
  1055         HC     69    LYS    HB2   1055     0.0362      1.008   ; qtot -0.1076
  1056         CT     69    LYS     CG   1056     0.0187      12.01   ; qtot -0.0889
  1057         HC     69    LYS    HG1   1057     0.0103      1.008   ; qtot -0.0786
  1058         HC     69    LYS    HG2   1058     0.0103      1.008   ; qtot -0.0683
  1059         CT     69    LYS     CD   1059    -0.0479      12.01   ; qtot -0.1162
  1060         HC     69    LYS    HD1   1060     0.0621      1.008   ; qtot -0.0541
  1061         HC     69    LYS    HD2   1061     0.0621      1.008   ; qtot 0.008
  1062         CT     69    LYS     CE   1062    -0.0143      12.01   ; qtot -0.0063
  1063         HP     69    LYS    HE1   1063     0.1135      1.008   ; qtot 0.1072
  1064         HP     69    LYS    HE2   1064     0.1135      1.008   ; qtot 0.2207
  1065         N3     69    LYS     NZ   1065    -0.3854      14.01   ; qtot -0.1647
  1066          H     69    LYS    HZ1   1066       0.34      1.008   ; qtot 0.1753
  1067          H     69    LYS    HZ2   1067       0.34      1.008   ; qtot 0.5153
  1068          H     69    LYS    HZ3   1068       0.34      1.008   ; qtot 0.8553
  1069          C     69    LYS      C   1069     0.7341      12.01   ; qtot 1.589
  1070          O     69    LYS      O   1070    -0.5894         16   ; qtot 1
; residue  70 ARG rtp ARG  q +1.0
  1071          N     70    ARG      N   1071    -0.3479      14.01   ; qtot 0.6521
  1072          H     70    ARG      H   1072     0.2747      1.008   ; qtot 0.9268
  1073         CT     70    ARG     CA   1073    -0.2637      12.01   ; qtot 0.6631
  1074         H1     70    ARG     HA   1074      0.156      1.008   ; qtot 0.8191
  1075         CT     70    ARG     CB   1075    -0.0007      12.01   ; qtot 0.8184
  1076         HC     70    ARG    HB1   1076     0.0327      1.008   ; qtot 0.8511
  1077         HC     70    ARG    HB2   1077     0.0327      1.008   ; qtot 0.8838
  1078         CT     70    ARG     CG   1078      0.039      12.01   ; qtot 0.9228
  1079         HC     70    ARG    HG1   1079     0.0285      1.008   ; qtot 0.9513
  1080         HC     70    ARG    HG2   1080     0.0285      1.008   ; qtot 0.9798
  1081         CT     70    ARG     CD   1081     0.0486      12.01   ; qtot 1.028
  1082         H1     70    ARG    HD1   1082     0.0687      1.008   ; qtot 1.097
  1083         H1     70    ARG    HD2   1083     0.0687      1.008   ; qtot 1.166
  1084         N2     70    ARG     NE   1084    -0.5295      14.01   ; qtot 0.6363
  1085          H     70    ARG     HE   1085     0.3456      1.008   ; qtot 0.9819
  1086         CA     70    ARG     CZ   1086     0.8076      12.01   ; qtot 1.789
  1087         N2     70    ARG    NH1   1087    -0.8627      14.01   ; qtot 0.9268
  1088          H     70    ARG   HH11   1088     0.4478      1.008   ; qtot 1.375
  1089          H     70    ARG   HH12   1089     0.4478      1.008   ; qtot 1.822
  1090         N2     70    ARG    NH2   1090    -0.8627      14.01   ; qtot 0.9597
  1091          H     70    ARG   HH21   1091     0.4478      1.008   ; qtot 1.408
  1092          H     70    ARG   HH22   1092     0.4478      1.008   ; qtot 1.855
  1093          C     70    ARG      C   1093     0.7341      12.01   ; qtot 2.589
  1094          O     70    ARG      O   1094    -0.5894         16   ; qtot 2
; residue  71 GLU rtp GLU  q -1.0
  1095          N     71    GLU      N   1095    -0.5163      14.01   ; qtot 1.484
  1096          H     71    GLU      H   1096     0.2936      1.008   ; qtot 1.777
  1097         CT     71    GLU     CA   1097     0.0397      12.01   ; qtot 1.817
  1098         H1     71    GLU     HA   1098     0.1105      1.008   ; qtot 1.928
  1099         CT     71    GLU     CB   1099      0.056      12.01   ; qtot 1.984
  1100         HC     71    GLU    HB1   1100    -0.0173      1.008   ; qtot 1.966
  1101         HC     71    GLU    HB2   1101    -0.0173      1.008   ; qtot 1.949
  1102         CT     71    GLU     CG   1102     0.0136      12.01   ; qtot 1.963
  1103         HC     71    GLU    HG1   1103    -0.0425      1.008   ; qtot 1.92
  1104         HC     71    GLU    HG2   1104    -0.0425      1.008   ; qtot 1.878
  1105          C     71    GLU     CD   1105     0.8054      12.01   ; qtot 2.683
  1106         O2     71    GLU    OE1   1106    -0.8188         16   ; qtot 1.864
  1107         O2     71    GLU    OE2   1107    -0.8188         16   ; qtot 1.045
  1108          C     71    GLU      C   1108     0.5366      12.01   ; qtot 1.582
  1109          O     71    GLU      O   1109    -0.5819         16   ; qtot 1
; residue  72 GLU rtp GLU  q -1.0
  1110          N     72    GLU      N   1110    -0.5163      14.01   ; qtot 0.4837
  1111          H     72    GLU      H   1111     0.2936      1.008   ; qtot 0.7773
  1112         CT     72    GLU     CA   1112     0.0397      12.01   ; qtot 0.817
  1113         H1     72    GLU     HA   1113     0.1105      1.008   ; qtot 0.9275
  1114         CT     72    GLU     CB   1114      0.056      12.01   ; qtot 0.9835
  1115         HC     72    GLU    HB1   1115    -0.0173      1.008   ; qtot 0.9662
  1116         HC     72    GLU    HB2   1116    -0.0173      1.008   ; qtot 0.9489
  1117         CT     72    GLU     CG   1117     0.0136      12.01   ; qtot 0.9625
  1118         HC     72    GLU    HG1   1118    -0.0425      1.008   ; qtot 0.92
  1119         HC     72    GLU    HG2   1119    -0.0425      1.008   ; qtot 0.8775
  1120          C     72    GLU     CD   1120     0.8054      12.01   ; qtot 1.683
  1121         O2     72    GLU    OE1   1121    -0.8188         16   ; qtot 0.8641
  1122         O2     72    GLU    OE2   1122    -0.8188         16   ; qtot 0.0453
  1123          C     72    GLU      C   1123     0.5366      12.01   ; qtot 0.5819
  1124          O     72    GLU      O   1124    -0.5819         16   ; qtot 0
; residue  73 LEU rtp LEU  q  0.0
  1125          N     73    LEU      N   1125    -0.4157      14.01   ; qtot -0.4157
  1126          H     73    LEU      H   1126     0.2719      1.008   ; qtot -0.1438
  1127         CT     73    LEU     CA   1127    -0.0518      12.01   ; qtot -0.1956
  1128         H1     73    LEU     HA   1128     0.0922      1.008   ; qtot -0.1034
  1129         CT     73    LEU     CB   1129    -0.1102      12.01   ; qtot -0.2136
  1130         HC     73    LEU    HB1   1130     0.0457      1.008   ; qtot -0.1679
  1131         HC     73    LEU    HB2   1131     0.0457      1.008   ; qtot -0.1222
  1132         CT     73    LEU     CG   1132     0.3531      12.01   ; qtot 0.2309
  1133         HC     73    LEU     HG   1133    -0.0361      1.008   ; qtot 0.1948
  1134         CT     73    LEU    CD1   1134    -0.4121      12.01   ; qtot -0.2173
  1135         HC     73    LEU   HD11   1135        0.1      1.008   ; qtot -0.1173
  1136         HC     73    LEU   HD12   1136        0.1      1.008   ; qtot -0.0173
  1137         HC     73    LEU   HD13   1137        0.1      1.008   ; qtot 0.0827
  1138         CT     73    LEU    CD2   1138    -0.4121      12.01   ; qtot -0.3294
  1139         HC     73    LEU   HD21   1139        0.1      1.008   ; qtot -0.2294
  1140         HC     73    LEU   HD22   1140        0.1      1.008   ; qtot -0.1294
  1141         HC     73    LEU   HD23   1141        0.1      1.008   ; qtot -0.0294
  1142          C     73    LEU      C   1142     0.5973      12.01   ; qtot 0.5679
  1143          O     73    LEU      O   1143    -0.5679         16   ; qtot 0
; residue  74 PHE rtp PHE  q  0.0
  1144          N     74    PHE      N   1144    -0.4157      14.01   ; qtot -0.4157
  1145          H     74    PHE      H   1145     0.2719      1.008   ; qtot -0.1438
  1146         CT     74    PHE     CA   1146    -0.0024      12.01   ; qtot -0.1462
  1147         H1     74    PHE     HA   1147     0.0978      1.008   ; qtot -0.0484
  1148         CT     74    PHE     CB   1148    -0.0343      12.01   ; qtot -0.0827
  1149         HC     74    PHE    HB1   1149     0.0295      1.008   ; qtot -0.0532
  1150         HC     74    PHE    HB2   1150     0.0295      1.008   ; qtot -0.0237
  1151         CA     74    PHE     CG   1151     0.0118      12.01   ; qtot -0.0119
  1152         CA     74    PHE    CD1   1152    -0.1256      12.01   ; qtot -0.1375
  1153         HA     74    PHE    HD1   1153      0.133      1.008   ; qtot -0.0045
  1154         CA     74    PHE    CE1   1154    -0.1704      12.01   ; qtot -0.1749
  1155         HA     74    PHE    HE1   1155      0.143      1.008   ; qtot -0.0319
  1156         CA     74    PHE     CZ   1156    -0.1072      12.01   ; qtot -0.1391
  1157         HA     74    PHE     HZ   1157     0.1297      1.008   ; qtot -0.0094
  1158         CA     74    PHE    CE2   1158    -0.1704      12.01   ; qtot -0.1798
  1159         HA     74    PHE    HE2   1159      0.143      1.008   ; qtot -0.0368
  1160         CA     74    PHE    CD2   1160    -0.1256      12.01   ; qtot -0.1624
  1161         HA     74    PHE    HD2   1161      0.133      1.008   ; qtot -0.0294
  1162          C     74    PHE      C   1162     0.5973      12.01   ; qtot 0.5679
  1163          O     74    PHE      O   1163    -0.5679         16   ; qtot 0
; residue  75 ILE rtp ILE  q  0.0
  1164          N     75    ILE      N   1164    -0.4157      14.01   ; qtot -0.4157
  1165          H     75    ILE      H   1165     0.2719      1.008   ; qtot -0.1438
  1166         CT     75    ILE     CA   1166    -0.0597      12.01   ; qtot -0.2035
  1167         H1     75    ILE     HA   1167     0.0869      1.008   ; qtot -0.1166
  1168         CT     75    ILE     CB   1168     0.1303      12.01   ; qtot 0.0137
  1169         HC     75    ILE     HB   1169     0.0187      1.008   ; qtot 0.0324
  1170         CT     75    ILE    CG2   1170    -0.3204      12.01   ; qtot -0.288
  1171         HC     75    ILE   HG21   1171     0.0882      1.008   ; qtot -0.1998
  1172         HC     75    ILE   HG22   1172     0.0882      1.008   ; qtot -0.1116
  1173         HC     75    ILE   HG23   1173     0.0882      1.008   ; qtot -0.0234
  1174         CT     75    ILE    CG1   1174     -0.043      12.01   ; qtot -0.0664
  1175         HC     75    ILE   HG11   1175     0.0236      1.008   ; qtot -0.0428
  1176         HC     75    ILE   HG12   1176     0.0236      1.008   ; qtot -0.0192
  1177         CT     75    ILE     CD   1177     -0.066      12.01   ; qtot -0.0852
  1178         HC     75    ILE    HD1   1178     0.0186      1.008   ; qtot -0.0666
  1179         HC     75    ILE    HD2   1179     0.0186      1.008   ; qtot -0.048
  1180         HC     75    ILE    HD3   1180     0.0186      1.008   ; qtot -0.0294
  1181          C     75    ILE      C   1181     0.5973      12.01   ; qtot 0.5679
  1182          O     75    ILE      O   1182    -0.5679         16   ; qtot 0
; residue  76 VAL rtp VAL  q  0.0
  1183          N     76    VAL      N   1183    -0.4157      14.01   ; qtot -0.4157
  1184          H     76    VAL      H   1184     0.2719      1.008   ; qtot -0.1438
  1185         CT     76    VAL     CA   1185    -0.0875      12.01   ; qtot -0.2313
  1186         H1     76    VAL     HA   1186     0.0969      1.008   ; qtot -0.1344
  1187         CT     76    VAL     CB   1187     0.2985      12.01   ; qtot 0.1641
  1188         HC     76    VAL     HB   1188    -0.0297      1.008   ; qtot 0.1344
  1189         CT     76    VAL    CG1   1189    -0.3192      12.01   ; qtot -0.1848
  1190         HC     76    VAL   HG11   1190     0.0791      1.008   ; qtot -0.1057
  1191         HC     76    VAL   HG12   1191     0.0791      1.008   ; qtot -0.0266
  1192         HC     76    VAL   HG13   1192     0.0791      1.008   ; qtot 0.0525
  1193         CT     76    VAL    CG2   1193    -0.3192      12.01   ; qtot -0.2667
  1194         HC     76    VAL   HG21   1194     0.0791      1.008   ; qtot -0.1876
  1195         HC     76    VAL   HG22   1195     0.0791      1.008   ; qtot -0.1085
  1196         HC     76    VAL   HG23   1196     0.0791      1.008   ; qtot -0.0294
  1197          C     76    VAL      C   1197     0.5973      12.01   ; qtot 0.5679
  1198          O     76    VAL      O   1198    -0.5679         16   ; qtot 0
; residue  77 SER rtp SER  q  0.0
  1199          N     77    SER      N   1199    -0.4157      14.01   ; qtot -0.4157
  1200          H     77    SER      H   1200     0.2719      1.008   ; qtot -0.1438
  1201         CT     77    SER     CA   1201    -0.0249      12.01   ; qtot -0.1687
  1202         H1     77    SER     HA   1202     0.0843      1.008   ; qtot -0.0844
  1203         CT     77    SER     CB   1203     0.2117      12.01   ; qtot 0.1273
  1204         H1     77    SER    HB1   1204     0.0352      1.008   ; qtot 0.1625
  1205         H1     77    SER    HB2   1205     0.0352      1.008   ; qtot 0.1977
  1206         OH     77    SER     OG   1206    -0.6546         16   ; qtot -0.4569
  1207         HO     77    SER     HG   1207     0.4275      1.008   ; qtot -0.0294
  1208          C     77    SER      C   1208     0.5973      12.01   ; qtot 0.5679
  1209          O     77    SER      O   1209    -0.5679         16   ; qtot 0
; residue  78 LYS rtp LYS  q +1.0
  1210          N     78    LYS      N   1210    -0.3479      14.01   ; qtot -0.3479
  1211          H     78    LYS      H   1211     0.2747      1.008   ; qtot -0.0732
  1212         CT     78    LYS     CA   1212      -0.24      12.01   ; qtot -0.3132
  1213         H1     78    LYS     HA   1213     0.1426      1.008   ; qtot -0.1706
  1214         CT     78    LYS     CB   1214    -0.0094      12.01   ; qtot -0.18
  1215         HC     78    LYS    HB1   1215     0.0362      1.008   ; qtot -0.1438
  1216         HC     78    LYS    HB2   1216     0.0362      1.008   ; qtot -0.1076
  1217         CT     78    LYS     CG   1217     0.0187      12.01   ; qtot -0.0889
  1218         HC     78    LYS    HG1   1218     0.0103      1.008   ; qtot -0.0786
  1219         HC     78    LYS    HG2   1219     0.0103      1.008   ; qtot -0.0683
  1220         CT     78    LYS     CD   1220    -0.0479      12.01   ; qtot -0.1162
  1221         HC     78    LYS    HD1   1221     0.0621      1.008   ; qtot -0.0541
  1222         HC     78    LYS    HD2   1222     0.0621      1.008   ; qtot 0.008
  1223         CT     78    LYS     CE   1223    -0.0143      12.01   ; qtot -0.0063
  1224         HP     78    LYS    HE1   1224     0.1135      1.008   ; qtot 0.1072
  1225         HP     78    LYS    HE2   1225     0.1135      1.008   ; qtot 0.2207
  1226         N3     78    LYS     NZ   1226    -0.3854      14.01   ; qtot -0.1647
  1227          H     78    LYS    HZ1   1227       0.34      1.008   ; qtot 0.1753
  1228          H     78    LYS    HZ2   1228       0.34      1.008   ; qtot 0.5153
  1229          H     78    LYS    HZ3   1229       0.34      1.008   ; qtot 0.8553
  1230          C     78    LYS      C   1230     0.7341      12.01   ; qtot 1.589
  1231          O     78    LYS      O   1231    -0.5894         16   ; qtot 1
; residue  79 LEU rtp LEU  q  0.0
  1232          N     79    LEU      N   1232    -0.4157      14.01   ; qtot 0.5843
  1233          H     79    LEU      H   1233     0.2719      1.008   ; qtot 0.8562
  1234         CT     79    LEU     CA   1234    -0.0518      12.01   ; qtot 0.8044
  1235         H1     79    LEU     HA   1235     0.0922      1.008   ; qtot 0.8966
  1236         CT     79    LEU     CB   1236    -0.1102      12.01   ; qtot 0.7864
  1237         HC     79    LEU    HB1   1237     0.0457      1.008   ; qtot 0.8321
  1238         HC     79    LEU    HB2   1238     0.0457      1.008   ; qtot 0.8778
  1239         CT     79    LEU     CG   1239     0.3531      12.01   ; qtot 1.231
  1240         HC     79    LEU     HG   1240    -0.0361      1.008   ; qtot 1.195
  1241         CT     79    LEU    CD1   1241    -0.4121      12.01   ; qtot 0.7827
  1242         HC     79    LEU   HD11   1242        0.1      1.008   ; qtot 0.8827
  1243         HC     79    LEU   HD12   1243        0.1      1.008   ; qtot 0.9827
  1244         HC     79    LEU   HD13   1244        0.1      1.008   ; qtot 1.083
  1245         CT     79    LEU    CD2   1245    -0.4121      12.01   ; qtot 0.6706
  1246         HC     79    LEU   HD21   1246        0.1      1.008   ; qtot 0.7706
  1247         HC     79    LEU   HD22   1247        0.1      1.008   ; qtot 0.8706
  1248         HC     79    LEU   HD23   1248        0.1      1.008   ; qtot 0.9706
  1249          C     79    LEU      C   1249     0.5973      12.01   ; qtot 1.568
  1250          O     79    LEU      O   1250    -0.5679         16   ; qtot 1
; residue  80 TRP rtp TRP  q  0.0
  1251          N     80    TRP      N   1251    -0.4157      14.01   ; qtot 0.5843
  1252          H     80    TRP      H   1252     0.2719      1.008   ; qtot 0.8562
  1253         CT     80    TRP     CA   1253    -0.0275      12.01   ; qtot 0.8287
  1254         H1     80    TRP     HA   1254     0.1123      1.008   ; qtot 0.941
  1255         CT     80    TRP     CB   1255     -0.005      12.01   ; qtot 0.936
  1256         HC     80    TRP    HB1   1256     0.0339      1.008   ; qtot 0.9699
  1257         HC     80    TRP    HB2   1257     0.0339      1.008   ; qtot 1.004
  1258         C*     80    TRP     CG   1258    -0.1415      12.01   ; qtot 0.8623
  1259         CW     80    TRP    CD1   1259    -0.1638      12.01   ; qtot 0.6985
  1260         H4     80    TRP    HD1   1260     0.2062      1.008   ; qtot 0.9047
  1261         NA     80    TRP    NE1   1261    -0.3418      14.01   ; qtot 0.5629
  1262          H     80    TRP    HE1   1262     0.3412      1.008   ; qtot 0.9041
  1263         CN     80    TRP    CE2   1263      0.138      12.01   ; qtot 1.042
  1264         CA     80    TRP    CZ2   1264    -0.2601      12.01   ; qtot 0.782
  1265         HA     80    TRP    HZ2   1265     0.1572      1.008   ; qtot 0.9392
  1266         CA     80    TRP    CH2   1266    -0.1134      12.01   ; qtot 0.8258
  1267         HA     80    TRP    HH2   1267     0.1417      1.008   ; qtot 0.9675
  1268         CA     80    TRP    CZ3   1268    -0.1972      12.01   ; qtot 0.7703
  1269         HA     80    TRP    HZ3   1269     0.1447      1.008   ; qtot 0.915
  1270         CA     80    TRP    CE3   1270    -0.2387      12.01   ; qtot 0.6763
  1271         HA     80    TRP    HE3   1271       0.17      1.008   ; qtot 0.8463
  1272         CB     80    TRP    CD2   1272     0.1243      12.01   ; qtot 0.9706
  1273          C     80    TRP      C   1273     0.5973      12.01   ; qtot 1.568
  1274          O     80    TRP      O   1274    -0.5679         16   ; qtot 1
; residue  81 CYS rtp CYS  q  0.0
  1275          N     81    CYS      N   1275    -0.4157      14.01   ; qtot 0.5843
  1276          H     81    CYS      H   1276     0.2719      1.008   ; qtot 0.8562
  1277         CT     81    CYS     CA   1277     0.0213      12.01   ; qtot 0.8775
  1278         H1     81    CYS     HA   1278     0.1124      1.008   ; qtot 0.9899
  1279         CT     81    CYS     CB   1279    -0.1231      12.01   ; qtot 0.8668
  1280         H1     81    CYS    HB1   1280     0.1112      1.008   ; qtot 0.978
  1281         H1     81    CYS    HB2   1281     0.1112      1.008   ; qtot 1.089
  1282         SH     81    CYS     SG   1282    -0.3119      32.06   ; qtot 0.7773
  1283         HS     81    CYS     HG   1283     0.1933      1.008   ; qtot 0.9706
  1284          C     81    CYS      C   1284     0.5973      12.01   ; qtot 1.568
  1285          O     81    CYS      O   1285    -0.5679         16   ; qtot 1
; residue  82 THR rtp THR  q  0.0
  1286          N     82    THR      N   1286    -0.4157      14.01   ; qtot 0.5843
  1287          H     82    THR      H   1287     0.2719      1.008   ; qtot 0.8562
  1288         CT     82    THR     CA   1288    -0.0389      12.01   ; qtot 0.8173
  1289         H1     82    THR     HA   1289     0.1007      1.008   ; qtot 0.918
  1290         CT     82    THR     CB   1290     0.3654      12.01   ; qtot 1.283
  1291         H1     82    THR     HB   1291     0.0043      1.008   ; qtot 1.288
  1292         CT     82    THR    CG2   1292    -0.2438      12.01   ; qtot 1.044
  1293         HC     82    THR   HG21   1293     0.0642      1.008   ; qtot 1.108
  1294         HC     82    THR   HG22   1294     0.0642      1.008   ; qtot 1.172
  1295         HC     82    THR   HG23   1295     0.0642      1.008   ; qtot 1.237
  1296         OH     82    THR    OG1   1296    -0.6761         16   ; qtot 0.5604
  1297         HO     82    THR    HG1   1297     0.4102      1.008   ; qtot 0.9706
  1298          C     82    THR      C   1298     0.5973      12.01   ; qtot 1.568
  1299          O     82    THR      O   1299    -0.5679         16   ; qtot 1
; residue  83 TYR rtp TYR  q  0.0
  1300          N     83    TYR      N   1300    -0.4157      14.01   ; qtot 0.5843
  1301          H     83    TYR      H   1301     0.2719      1.008   ; qtot 0.8562
  1302         CT     83    TYR     CA   1302    -0.0014      12.01   ; qtot 0.8548
  1303         H1     83    TYR     HA   1303     0.0876      1.008   ; qtot 0.9424
  1304         CT     83    TYR     CB   1304    -0.0152      12.01   ; qtot 0.9272
  1305         HC     83    TYR    HB1   1305     0.0295      1.008   ; qtot 0.9567
  1306         HC     83    TYR    HB2   1306     0.0295      1.008   ; qtot 0.9862
  1307         CA     83    TYR     CG   1307    -0.0011      12.01   ; qtot 0.9851
  1308         CA     83    TYR    CD1   1308    -0.1906      12.01   ; qtot 0.7945
  1309         HA     83    TYR    HD1   1309     0.1699      1.008   ; qtot 0.9644
  1310         CA     83    TYR    CE1   1310    -0.2341      12.01   ; qtot 0.7303
  1311         HA     83    TYR    HE1   1311     0.1656      1.008   ; qtot 0.8959
  1312          C     83    TYR     CZ   1312     0.3226      12.01   ; qtot 1.219
  1313         OH     83    TYR     OH   1313    -0.5579         16   ; qtot 0.6606
  1314         HO     83    TYR     HH   1314     0.3992      1.008   ; qtot 1.06
  1315         CA     83    TYR    CE2   1315    -0.2341      12.01   ; qtot 0.8257
  1316         HA     83    TYR    HE2   1316     0.1656      1.008   ; qtot 0.9913
  1317         CA     83    TYR    CD2   1317    -0.1906      12.01   ; qtot 0.8007
  1318         HA     83    TYR    HD2   1318     0.1699      1.008   ; qtot 0.9706
  1319          C     83    TYR      C   1319     0.5973      12.01   ; qtot 1.568
  1320          O     83    TYR      O   1320    -0.5679         16   ; qtot 1
; residue  84 HIS rtp HIE  q  0.0
  1321          N     84    HIS      N   1321    -0.4157      14.01   ; qtot 0.5843
  1322          H     84    HIS      H   1322     0.2719      1.008   ; qtot 0.8562
  1323         CT     84    HIS     CA   1323    -0.0581      12.01   ; qtot 0.7981
  1324         H1     84    HIS     HA   1324      0.136      1.008   ; qtot 0.9341
  1325         CT     84    HIS     CB   1325    -0.0074      12.01   ; qtot 0.9267
  1326         HC     84    HIS    HB1   1326     0.0367      1.008   ; qtot 0.9634
  1327         HC     84    HIS    HB2   1327     0.0367      1.008   ; qtot 1
  1328         CC     84    HIS     CG   1328     0.1868      12.01   ; qtot 1.187
  1329         NB     84    HIS    ND1   1329    -0.5432      14.01   ; qtot 0.6437
  1330         CR     84    HIS    CE1   1330     0.1635      12.01   ; qtot 0.8072
  1331         H5     84    HIS    HE1   1331     0.1435      1.008   ; qtot 0.9507
  1332         NA     84    HIS    NE2   1332    -0.2795      14.01   ; qtot 0.6712
  1333          H     84    HIS    HE2   1333     0.3339      1.008   ; qtot 1.005
  1334         CW     84    HIS    CD2   1334    -0.2207      12.01   ; qtot 0.7844
  1335         H4     84    HIS    HD2   1335     0.1862      1.008   ; qtot 0.9706
  1336          C     84    HIS      C   1336     0.5973      12.01   ; qtot 1.568
  1337          O     84    HIS      O   1337    -0.5679         16   ; qtot 1
; residue  85 GLU rtp GLU  q -1.0
  1338          N     85    GLU      N   1338    -0.5163      14.01   ; qtot 0.4837
  1339          H     85    GLU      H   1339     0.2936      1.008   ; qtot 0.7773
  1340         CT     85    GLU     CA   1340     0.0397      12.01   ; qtot 0.817
  1341         H1     85    GLU     HA   1341     0.1105      1.008   ; qtot 0.9275
  1342         CT     85    GLU     CB   1342      0.056      12.01   ; qtot 0.9835
  1343         HC     85    GLU    HB1   1343    -0.0173      1.008   ; qtot 0.9662
  1344         HC     85    GLU    HB2   1344    -0.0173      1.008   ; qtot 0.9489
  1345         CT     85    GLU     CG   1345     0.0136      12.01   ; qtot 0.9625
  1346         HC     85    GLU    HG1   1346    -0.0425      1.008   ; qtot 0.92
  1347         HC     85    GLU    HG2   1347    -0.0425      1.008   ; qtot 0.8775
  1348          C     85    GLU     CD   1348     0.8054      12.01   ; qtot 1.683
  1349         O2     85    GLU    OE1   1349    -0.8188         16   ; qtot 0.8641
  1350         O2     85    GLU    OE2   1350    -0.8188         16   ; qtot 0.0453
  1351          C     85    GLU      C   1351     0.5366      12.01   ; qtot 0.5819
  1352          O     85    GLU      O   1352    -0.5819         16   ; qtot 0
; residue  86 LYS rtp LYS  q +1.0
  1353          N     86    LYS      N   1353    -0.3479      14.01   ; qtot -0.3479
  1354          H     86    LYS      H   1354     0.2747      1.008   ; qtot -0.0732
  1355         CT     86    LYS     CA   1355      -0.24      12.01   ; qtot -0.3132
  1356         H1     86    LYS     HA   1356     0.1426      1.008   ; qtot -0.1706
  1357         CT     86    LYS     CB   1357    -0.0094      12.01   ; qtot -0.18
  1358         HC     86    LYS    HB1   1358     0.0362      1.008   ; qtot -0.1438
  1359         HC     86    LYS    HB2   1359     0.0362      1.008   ; qtot -0.1076
  1360         CT     86    LYS     CG   1360     0.0187      12.01   ; qtot -0.0889
  1361         HC     86    LYS    HG1   1361     0.0103      1.008   ; qtot -0.0786
  1362         HC     86    LYS    HG2   1362     0.0103      1.008   ; qtot -0.0683
  1363         CT     86    LYS     CD   1363    -0.0479      12.01   ; qtot -0.1162
  1364         HC     86    LYS    HD1   1364     0.0621      1.008   ; qtot -0.0541
  1365         HC     86    LYS    HD2   1365     0.0621      1.008   ; qtot 0.008
  1366         CT     86    LYS     CE   1366    -0.0143      12.01   ; qtot -0.0063
  1367         HP     86    LYS    HE1   1367     0.1135      1.008   ; qtot 0.1072
  1368         HP     86    LYS    HE2   1368     0.1135      1.008   ; qtot 0.2207
  1369         N3     86    LYS     NZ   1369    -0.3854      14.01   ; qtot -0.1647
  1370          H     86    LYS    HZ1   1370       0.34      1.008   ; qtot 0.1753
  1371          H     86    LYS    HZ2   1371       0.34      1.008   ; qtot 0.5153
  1372          H     86    LYS    HZ3   1372       0.34      1.008   ; qtot 0.8553
  1373          C     86    LYS      C   1373     0.7341      12.01   ; qtot 1.589
  1374          O     86    LYS      O   1374    -0.5894         16   ; qtot 1
; residue  87 GLY rtp GLY  q  0.0
  1375          N     87    GLY      N   1375    -0.4157      14.01   ; qtot 0.5843
  1376          H     87    GLY      H   1376     0.2719      1.008   ; qtot 0.8562
  1377         CT     87    GLY     CA   1377    -0.0252      12.01   ; qtot 0.831
  1378         H1     87    GLY    HA1   1378     0.0698      1.008   ; qtot 0.9008
  1379         H1     87    GLY    HA2   1379     0.0698      1.008   ; qtot 0.9706
  1380          C     87    GLY      C   1380     0.5973      12.01   ; qtot 1.568
  1381          O     87    GLY      O   1381    -0.5679         16   ; qtot 1
; residue  88 LEU rtp LEU  q  0.0
  1382          N     88    LEU      N   1382    -0.4157      14.01   ; qtot 0.5843
  1383          H     88    LEU      H   1383     0.2719      1.008   ; qtot 0.8562
  1384         CT     88    LEU     CA   1384    -0.0518      12.01   ; qtot 0.8044
  1385         H1     88    LEU     HA   1385     0.0922      1.008   ; qtot 0.8966
  1386         CT     88    LEU     CB   1386    -0.1102      12.01   ; qtot 0.7864
  1387         HC     88    LEU    HB1   1387     0.0457      1.008   ; qtot 0.8321
  1388         HC     88    LEU    HB2   1388     0.0457      1.008   ; qtot 0.8778
  1389         CT     88    LEU     CG   1389     0.3531      12.01   ; qtot 1.231
  1390         HC     88    LEU     HG   1390    -0.0361      1.008   ; qtot 1.195
  1391         CT     88    LEU    CD1   1391    -0.4121      12.01   ; qtot 0.7827
  1392         HC     88    LEU   HD11   1392        0.1      1.008   ; qtot 0.8827
  1393         HC     88    LEU   HD12   1393        0.1      1.008   ; qtot 0.9827
  1394         HC     88    LEU   HD13   1394        0.1      1.008   ; qtot 1.083
  1395         CT     88    LEU    CD2   1395    -0.4121      12.01   ; qtot 0.6706
  1396         HC     88    LEU   HD21   1396        0.1      1.008   ; qtot 0.7706
  1397         HC     88    LEU   HD22   1397        0.1      1.008   ; qtot 0.8706
  1398         HC     88    LEU   HD23   1398        0.1      1.008   ; qtot 0.9706
  1399          C     88    LEU      C   1399     0.5973      12.01   ; qtot 1.568
  1400          O     88    LEU      O   1400    -0.5679         16   ; qtot 1
; residue  89 VAL rtp VAL  q  0.0
  1401          N     89    VAL      N   1401    -0.4157      14.01   ; qtot 0.5843
  1402          H     89    VAL      H   1402     0.2719      1.008   ; qtot 0.8562
  1403         CT     89    VAL     CA   1403    -0.0875      12.01   ; qtot 0.7687
  1404         H1     89    VAL     HA   1404     0.0969      1.008   ; qtot 0.8656
  1405         CT     89    VAL     CB   1405     0.2985      12.01   ; qtot 1.164
  1406         HC     89    VAL     HB   1406    -0.0297      1.008   ; qtot 1.134
  1407         CT     89    VAL    CG1   1407    -0.3192      12.01   ; qtot 0.8152
  1408         HC     89    VAL   HG11   1408     0.0791      1.008   ; qtot 0.8943
  1409         HC     89    VAL   HG12   1409     0.0791      1.008   ; qtot 0.9734
  1410         HC     89    VAL   HG13   1410     0.0791      1.008   ; qtot 1.053
  1411         CT     89    VAL    CG2   1411    -0.3192      12.01   ; qtot 0.7333
  1412         HC     89    VAL   HG21   1412     0.0791      1.008   ; qtot 0.8124
  1413         HC     89    VAL   HG22   1413     0.0791      1.008   ; qtot 0.8915
  1414         HC     89    VAL   HG23   1414     0.0791      1.008   ; qtot 0.9706
  1415          C     89    VAL      C   1415     0.5973      12.01   ; qtot 1.568
  1416          O     89    VAL      O   1416    -0.5679         16   ; qtot 1
; residue  90 LYS rtp LYS  q +1.0
  1417          N     90    LYS      N   1417    -0.3479      14.01   ; qtot 0.6521
  1418          H     90    LYS      H   1418     0.2747      1.008   ; qtot 0.9268
  1419         CT     90    LYS     CA   1419      -0.24      12.01   ; qtot 0.6868
  1420         H1     90    LYS     HA   1420     0.1426      1.008   ; qtot 0.8294
  1421         CT     90    LYS     CB   1421    -0.0094      12.01   ; qtot 0.82
  1422         HC     90    LYS    HB1   1422     0.0362      1.008   ; qtot 0.8562
  1423         HC     90    LYS    HB2   1423     0.0362      1.008   ; qtot 0.8924
  1424         CT     90    LYS     CG   1424     0.0187      12.01   ; qtot 0.9111
  1425         HC     90    LYS    HG1   1425     0.0103      1.008   ; qtot 0.9214
  1426         HC     90    LYS    HG2   1426     0.0103      1.008   ; qtot 0.9317
  1427         CT     90    LYS     CD   1427    -0.0479      12.01   ; qtot 0.8838
  1428         HC     90    LYS    HD1   1428     0.0621      1.008   ; qtot 0.9459
  1429         HC     90    LYS    HD2   1429     0.0621      1.008   ; qtot 1.008
  1430         CT     90    LYS     CE   1430    -0.0143      12.01   ; qtot 0.9937
  1431         HP     90    LYS    HE1   1431     0.1135      1.008   ; qtot 1.107
  1432         HP     90    LYS    HE2   1432     0.1135      1.008   ; qtot 1.221
  1433         N3     90    LYS     NZ   1433    -0.3854      14.01   ; qtot 0.8353
  1434          H     90    LYS    HZ1   1434       0.34      1.008   ; qtot 1.175
  1435          H     90    LYS    HZ2   1435       0.34      1.008   ; qtot 1.515
  1436          H     90    LYS    HZ3   1436       0.34      1.008   ; qtot 1.855
  1437          C     90    LYS      C   1437     0.7341      12.01   ; qtot 2.589
  1438          O     90    LYS      O   1438    -0.5894         16   ; qtot 2
; residue  91 GLY rtp GLY  q  0.0
  1439          N     91    GLY      N   1439    -0.4157      14.01   ; qtot 1.584
  1440          H     91    GLY      H   1440     0.2719      1.008   ; qtot 1.856
  1441         CT     91    GLY     CA   1441    -0.0252      12.01   ; qtot 1.831
  1442         H1     91    GLY    HA1   1442     0.0698      1.008   ; qtot 1.901
  1443         H1     91    GLY    HA2   1443     0.0698      1.008   ; qtot 1.971
  1444          C     91    GLY      C   1444     0.5973      12.01   ; qtot 2.568
  1445          O     91    GLY      O   1445    -0.5679         16   ; qtot 2
; residue  92 ALA rtp ALA  q  0.0
  1446          N     92    ALA      N   1446    -0.4157      14.01   ; qtot 1.584
  1447          H     92    ALA      H   1447     0.2719      1.008   ; qtot 1.856
  1448         CT     92    ALA     CA   1448     0.0337      12.01   ; qtot 1.89
  1449         H1     92    ALA     HA   1449     0.0823      1.008   ; qtot 1.972
  1450         CT     92    ALA     CB   1450    -0.1825      12.01   ; qtot 1.79
  1451         HC     92    ALA    HB1   1451     0.0603      1.008   ; qtot 1.85
  1452         HC     92    ALA    HB2   1452     0.0603      1.008   ; qtot 1.91
  1453         HC     92    ALA    HB3   1453     0.0603      1.008   ; qtot 1.971
  1454          C     92    ALA      C   1454     0.5973      12.01   ; qtot 2.568
  1455          O     92    ALA      O   1455    -0.5679         16   ; qtot 2
; residue  93 CYS rtp CYS  q  0.0
  1456          N     93    CYS      N   1456    -0.4157      14.01   ; qtot 1.584
  1457          H     93    CYS      H   1457     0.2719      1.008   ; qtot 1.856
  1458         CT     93    CYS     CA   1458     0.0213      12.01   ; qtot 1.877
  1459         H1     93    CYS     HA   1459     0.1124      1.008   ; qtot 1.99
  1460         CT     93    CYS     CB   1460    -0.1231      12.01   ; qtot 1.867
  1461         H1     93    CYS    HB1   1461     0.1112      1.008   ; qtot 1.978
  1462         H1     93    CYS    HB2   1462     0.1112      1.008   ; qtot 2.089
  1463         SH     93    CYS     SG   1463    -0.3119      32.06   ; qtot 1.777
  1464         HS     93    CYS     HG   1464     0.1933      1.008   ; qtot 1.971
  1465          C     93    CYS      C   1465     0.5973      12.01   ; qtot 2.568
  1466          O     93    CYS      O   1466    -0.5679         16   ; qtot 2
; residue  94 GLN rtp GLN  q  0.0
  1467          N     94    GLN      N   1467    -0.4157      14.01   ; qtot 1.584
  1468          H     94    GLN      H   1468     0.2719      1.008   ; qtot 1.856
  1469         CT     94    GLN     CA   1469    -0.0031      12.01   ; qtot 1.853
  1470         H1     94    GLN     HA   1470      0.085      1.008   ; qtot 1.938
  1471         CT     94    GLN     CB   1471    -0.0036      12.01   ; qtot 1.935
  1472         HC     94    GLN    HB1   1472     0.0171      1.008   ; qtot 1.952
  1473         HC     94    GLN    HB2   1473     0.0171      1.008   ; qtot 1.969
  1474         CT     94    GLN     CG   1474    -0.0645      12.01   ; qtot 1.904
  1475         HC     94    GLN    HG1   1475     0.0352      1.008   ; qtot 1.939
  1476         HC     94    GLN    HG2   1476     0.0352      1.008   ; qtot 1.975
  1477          C     94    GLN     CD   1477     0.6951      12.01   ; qtot 2.67
  1478          O     94    GLN    OE1   1478    -0.6086         16   ; qtot 2.061
  1479          N     94    GLN    NE2   1479    -0.9407      14.01   ; qtot 1.12
  1480          H     94    GLN   HE21   1480     0.4251      1.008   ; qtot 1.545
  1481          H     94    GLN   HE22   1481     0.4251      1.008   ; qtot 1.971
  1482          C     94    GLN      C   1482     0.5973      12.01   ; qtot 2.568
  1483          O     94    GLN      O   1483    -0.5679         16   ; qtot 2
; residue  95 LYS rtp LYS  q +1.0
  1484          N     95    LYS      N   1484    -0.3479      14.01   ; qtot 1.652
  1485          H     95    LYS      H   1485     0.2747      1.008   ; qtot 1.927
  1486         CT     95    LYS     CA   1486      -0.24      12.01   ; qtot 1.687
  1487         H1     95    LYS     HA   1487     0.1426      1.008   ; qtot 1.829
  1488         CT     95    LYS     CB   1488    -0.0094      12.01   ; qtot 1.82
  1489         HC     95    LYS    HB1   1489     0.0362      1.008   ; qtot 1.856
  1490         HC     95    LYS    HB2   1490     0.0362      1.008   ; qtot 1.892
  1491         CT     95    LYS     CG   1491     0.0187      12.01   ; qtot 1.911
  1492         HC     95    LYS    HG1   1492     0.0103      1.008   ; qtot 1.921
  1493         HC     95    LYS    HG2   1493     0.0103      1.008   ; qtot 1.932
  1494         CT     95    LYS     CD   1494    -0.0479      12.01   ; qtot 1.884
  1495         HC     95    LYS    HD1   1495     0.0621      1.008   ; qtot 1.946
  1496         HC     95    LYS    HD2   1496     0.0621      1.008   ; qtot 2.008
  1497         CT     95    LYS     CE   1497    -0.0143      12.01   ; qtot 1.994
  1498         HP     95    LYS    HE1   1498     0.1135      1.008   ; qtot 2.107
  1499         HP     95    LYS    HE2   1499     0.1135      1.008   ; qtot 2.221
  1500         N3     95    LYS     NZ   1500    -0.3854      14.01   ; qtot 1.835
  1501          H     95    LYS    HZ1   1501       0.34      1.008   ; qtot 2.175
  1502          H     95    LYS    HZ2   1502       0.34      1.008   ; qtot 2.515
  1503          H     95    LYS    HZ3   1503       0.34      1.008   ; qtot 2.855
  1504          C     95    LYS      C   1504     0.7341      12.01   ; qtot 3.589
  1505          O     95    LYS      O   1505    -0.5894         16   ; qtot 3
; residue  96 THR rtp THR  q  0.0
  1506          N     96    THR      N   1506    -0.4157      14.01   ; qtot 2.584
  1507          H     96    THR      H   1507     0.2719      1.008   ; qtot 2.856
  1508         CT     96    THR     CA   1508    -0.0389      12.01   ; qtot 2.817
  1509         H1     96    THR     HA   1509     0.1007      1.008   ; qtot 2.918
  1510         CT     96    THR     CB   1510     0.3654      12.01   ; qtot 3.283
  1511         H1     96    THR     HB   1511     0.0043      1.008   ; qtot 3.288
  1512         CT     96    THR    CG2   1512    -0.2438      12.01   ; qtot 3.044
  1513         HC     96    THR   HG21   1513     0.0642      1.008   ; qtot 3.108
  1514         HC     96    THR   HG22   1514     0.0642      1.008   ; qtot 3.172
  1515         HC     96    THR   HG23   1515     0.0642      1.008   ; qtot 3.236
  1516         OH     96    THR    OG1   1516    -0.6761         16   ; qtot 2.56
  1517         HO     96    THR    HG1   1517     0.4102      1.008   ; qtot 2.971
  1518          C     96    THR      C   1518     0.5973      12.01   ; qtot 3.568
  1519          O     96    THR      O   1519    -0.5679         16   ; qtot 3
; residue  97 LEU rtp LEU  q  0.0
  1520          N     97    LEU      N   1520    -0.4157      14.01   ; qtot 2.584
  1521          H     97    LEU      H   1521     0.2719      1.008   ; qtot 2.856
  1522         CT     97    LEU     CA   1522    -0.0518      12.01   ; qtot 2.804
  1523         H1     97    LEU     HA   1523     0.0922      1.008   ; qtot 2.897
  1524         CT     97    LEU     CB   1524    -0.1102      12.01   ; qtot 2.786
  1525         HC     97    LEU    HB1   1525     0.0457      1.008   ; qtot 2.832
  1526         HC     97    LEU    HB2   1526     0.0457      1.008   ; qtot 2.878
  1527         CT     97    LEU     CG   1527     0.3531      12.01   ; qtot 3.231
  1528         HC     97    LEU     HG   1528    -0.0361      1.008   ; qtot 3.195
  1529         CT     97    LEU    CD1   1529    -0.4121      12.01   ; qtot 2.783
  1530         HC     97    LEU   HD11   1530        0.1      1.008   ; qtot 2.883
  1531         HC     97    LEU   HD12   1531        0.1      1.008   ; qtot 2.983
  1532         HC     97    LEU   HD13   1532        0.1      1.008   ; qtot 3.083
  1533         CT     97    LEU    CD2   1533    -0.4121      12.01   ; qtot 2.671
  1534         HC     97    LEU   HD21   1534        0.1      1.008   ; qtot 2.771
  1535         HC     97    LEU   HD22   1535        0.1      1.008   ; qtot 2.871
  1536         HC     97    LEU   HD23   1536        0.1      1.008   ; qtot 2.971
  1537          C     97    LEU      C   1537     0.5973      12.01   ; qtot 3.568
  1538          O     97    LEU      O   1538    -0.5679         16   ; qtot 3
; residue  98 SER rtp SER  q  0.0
  1539          N     98    SER      N   1539    -0.4157      14.01   ; qtot 2.584
  1540          H     98    SER      H   1540     0.2719      1.008   ; qtot 2.856
  1541         CT     98    SER     CA   1541    -0.0249      12.01   ; qtot 2.831
  1542         H1     98    SER     HA   1542     0.0843      1.008   ; qtot 2.916
  1543         CT     98    SER     CB   1543     0.2117      12.01   ; qtot 3.127
  1544         H1     98    SER    HB1   1544     0.0352      1.008   ; qtot 3.163
  1545         H1     98    SER    HB2   1545     0.0352      1.008   ; qtot 3.198
  1546         OH     98    SER     OG   1546    -0.6546         16   ; qtot 2.543
  1547         HO     98    SER     HG   1547     0.4275      1.008   ; qtot 2.971
  1548          C     98    SER      C   1548     0.5973      12.01   ; qtot 3.568
  1549          O     98    SER      O   1549    -0.5679         16   ; qtot 3
; residue  99 ASP rtp ASP  q -1.0
  1550          N     99    ASP      N   1550    -0.5163      14.01   ; qtot 2.484
  1551          H     99    ASP      H   1551     0.2936      1.008   ; qtot 2.777
  1552         CT     99    ASP     CA   1552     0.0381      12.01   ; qtot 2.815
  1553         H1     99    ASP     HA   1553      0.088      1.008   ; qtot 2.903
  1554         CT     99    ASP     CB   1554    -0.0303      12.01   ; qtot 2.873
  1555         HC     99    ASP    HB1   1555    -0.0122      1.008   ; qtot 2.861
  1556         HC     99    ASP    HB2   1556    -0.0122      1.008   ; qtot 2.849
  1557          C     99    ASP     CG   1557     0.7994      12.01   ; qtot 3.648
  1558         O2     99    ASP    OD1   1558    -0.8014         16   ; qtot 2.847
  1559         O2     99    ASP    OD2   1559    -0.8014         16   ; qtot 2.045
  1560          C     99    ASP      C   1560     0.5366      12.01   ; qtot 2.582
  1561          O     99    ASP      O   1561    -0.5819         16   ; qtot 2
; residue 100 LEU rtp LEU  q  0.0
  1562          N    100    LEU      N   1562    -0.4157      14.01   ; qtot 1.584
  1563          H    100    LEU      H   1563     0.2719      1.008   ; qtot 1.856
  1564         CT    100    LEU     CA   1564    -0.0518      12.01   ; qtot 1.804
  1565         H1    100    LEU     HA   1565     0.0922      1.008   ; qtot 1.897
  1566         CT    100    LEU     CB   1566    -0.1102      12.01   ; qtot 1.786
  1567         HC    100    LEU    HB1   1567     0.0457      1.008   ; qtot 1.832
  1568         HC    100    LEU    HB2   1568     0.0457      1.008   ; qtot 1.878
  1569         CT    100    LEU     CG   1569     0.3531      12.01   ; qtot 2.231
  1570         HC    100    LEU     HG   1570    -0.0361      1.008   ; qtot 2.195
  1571         CT    100    LEU    CD1   1571    -0.4121      12.01   ; qtot 1.783
  1572         HC    100    LEU   HD11   1572        0.1      1.008   ; qtot 1.883
  1573         HC    100    LEU   HD12   1573        0.1      1.008   ; qtot 1.983
  1574         HC    100    LEU   HD13   1574        0.1      1.008   ; qtot 2.083
  1575         CT    100    LEU    CD2   1575    -0.4121      12.01   ; qtot 1.671
  1576         HC    100    LEU   HD21   1576        0.1      1.008   ; qtot 1.771
  1577         HC    100    LEU   HD22   1577        0.1      1.008   ; qtot 1.871
  1578         HC    100    LEU   HD23   1578        0.1      1.008   ; qtot 1.971
  1579          C    100    LEU      C   1579     0.5973      12.01   ; qtot 2.568
  1580          O    100    LEU      O   1580    -0.5679         16   ; qtot 2
; residue 101 LYS rtp LYS  q +1.0
  1581          N    101    LYS      N   1581    -0.3479      14.01   ; qtot 1.652
  1582          H    101    LYS      H   1582     0.2747      1.008   ; qtot 1.927
  1583         CT    101    LYS     CA   1583      -0.24      12.01   ; qtot 1.687
  1584         H1    101    LYS     HA   1584     0.1426      1.008   ; qtot 1.829
  1585         CT    101    LYS     CB   1585    -0.0094      12.01   ; qtot 1.82
  1586         HC    101    LYS    HB1   1586     0.0362      1.008   ; qtot 1.856
  1587         HC    101    LYS    HB2   1587     0.0362      1.008   ; qtot 1.892
  1588         CT    101    LYS     CG   1588     0.0187      12.01   ; qtot 1.911
  1589         HC    101    LYS    HG1   1589     0.0103      1.008   ; qtot 1.921
  1590         HC    101    LYS    HG2   1590     0.0103      1.008   ; qtot 1.932
  1591         CT    101    LYS     CD   1591    -0.0479      12.01   ; qtot 1.884
  1592         HC    101    LYS    HD1   1592     0.0621      1.008   ; qtot 1.946
  1593         HC    101    LYS    HD2   1593     0.0621      1.008   ; qtot 2.008
  1594         CT    101    LYS     CE   1594    -0.0143      12.01   ; qtot 1.994
  1595         HP    101    LYS    HE1   1595     0.1135      1.008   ; qtot 2.107
  1596         HP    101    LYS    HE2   1596     0.1135      1.008   ; qtot 2.221
  1597         N3    101    LYS     NZ   1597    -0.3854      14.01   ; qtot 1.835
  1598          H    101    LYS    HZ1   1598       0.34      1.008   ; qtot 2.175
  1599          H    101    LYS    HZ2   1599       0.34      1.008   ; qtot 2.515
  1600          H    101    LYS    HZ3   1600       0.34      1.008   ; qtot 2.855
  1601          C    101    LYS      C   1601     0.7341      12.01   ; qtot 3.589
  1602          O    101    LYS      O   1602    -0.5894         16   ; qtot 3
; residue 102 LEU rtp LEU  q  0.0
  1603          N    102    LEU      N   1603    -0.4157      14.01   ; qtot 2.584
  1604          H    102    LEU      H   1604     0.2719      1.008   ; qtot 2.856
  1605         CT    102    LEU     CA   1605    -0.0518      12.01   ; qtot 2.804
  1606         H1    102    LEU     HA   1606     0.0922      1.008   ; qtot 2.897
  1607         CT    102    LEU     CB   1607    -0.1102      12.01   ; qtot 2.786
  1608         HC    102    LEU    HB1   1608     0.0457      1.008   ; qtot 2.832
  1609         HC    102    LEU    HB2   1609     0.0457      1.008   ; qtot 2.878
  1610         CT    102    LEU     CG   1610     0.3531      12.01   ; qtot 3.231
  1611         HC    102    LEU     HG   1611    -0.0361      1.008   ; qtot 3.195
  1612         CT    102    LEU    CD1   1612    -0.4121      12.01   ; qtot 2.783
  1613         HC    102    LEU   HD11   1613        0.1      1.008   ; qtot 2.883
  1614         HC    102    LEU   HD12   1614        0.1      1.008   ; qtot 2.983
  1615         HC    102    LEU   HD13   1615        0.1      1.008   ; qtot 3.083
  1616         CT    102    LEU    CD2   1616    -0.4121      12.01   ; qtot 2.671
  1617         HC    102    LEU   HD21   1617        0.1      1.008   ; qtot 2.771
  1618         HC    102    LEU   HD22   1618        0.1      1.008   ; qtot 2.871
  1619         HC    102    LEU   HD23   1619        0.1      1.008   ; qtot 2.971
  1620          C    102    LEU      C   1620     0.5973      12.01   ; qtot 3.568
  1621          O    102    LEU      O   1621    -0.5679         16   ; qtot 3
; residue 103 ASP rtp ASP  q -1.0
  1622          N    103    ASP      N   1622    -0.5163      14.01   ; qtot 2.484
  1623          H    103    ASP      H   1623     0.2936      1.008   ; qtot 2.777
  1624         CT    103    ASP     CA   1624     0.0381      12.01   ; qtot 2.815
  1625         H1    103    ASP     HA   1625      0.088      1.008   ; qtot 2.903
  1626         CT    103    ASP     CB   1626    -0.0303      12.01   ; qtot 2.873
  1627         HC    103    ASP    HB1   1627    -0.0122      1.008   ; qtot 2.861
  1628         HC    103    ASP    HB2   1628    -0.0122      1.008   ; qtot 2.849
  1629          C    103    ASP     CG   1629     0.7994      12.01   ; qtot 3.648
  1630         O2    103    ASP    OD1   1630    -0.8014         16   ; qtot 2.847
  1631         O2    103    ASP    OD2   1631    -0.8014         16   ; qtot 2.045
  1632          C    103    ASP      C   1632     0.5366      12.01   ; qtot 2.582
  1633          O    103    ASP      O   1633    -0.5819         16   ; qtot 2
; residue 104 TYR rtp TYR  q  0.0
  1634          N    104    TYR      N   1634    -0.4157      14.01   ; qtot 1.584
  1635          H    104    TYR      H   1635     0.2719      1.008   ; qtot 1.856
  1636         CT    104    TYR     CA   1636    -0.0014      12.01   ; qtot 1.855
  1637         H1    104    TYR     HA   1637     0.0876      1.008   ; qtot 1.942
  1638         CT    104    TYR     CB   1638    -0.0152      12.01   ; qtot 1.927
  1639         HC    104    TYR    HB1   1639     0.0295      1.008   ; qtot 1.957
  1640         HC    104    TYR    HB2   1640     0.0295      1.008   ; qtot 1.986
  1641         CA    104    TYR     CG   1641    -0.0011      12.01   ; qtot 1.985
  1642         CA    104    TYR    CD1   1642    -0.1906      12.01   ; qtot 1.794
  1643         HA    104    TYR    HD1   1643     0.1699      1.008   ; qtot 1.964
  1644         CA    104    TYR    CE1   1644    -0.2341      12.01   ; qtot 1.73
  1645         HA    104    TYR    HE1   1645     0.1656      1.008   ; qtot 1.896
  1646          C    104    TYR     CZ   1646     0.3226      12.01   ; qtot 2.218
  1647         OH    104    TYR     OH   1647    -0.5579         16   ; qtot 1.661
  1648         HO    104    TYR     HH   1648     0.3992      1.008   ; qtot 2.06
  1649         CA    104    TYR    CE2   1649    -0.2341      12.01   ; qtot 1.826
  1650         HA    104    TYR    HE2   1650     0.1656      1.008   ; qtot 1.991
  1651         CA    104    TYR    CD2   1651    -0.1906      12.01   ; qtot 1.801
  1652         HA    104    TYR    HD2   1652     0.1699      1.008   ; qtot 1.971
  1653          C    104    TYR      C   1653     0.5973      12.01   ; qtot 2.568
  1654          O    104    TYR      O   1654    -0.5679         16   ; qtot 2
; residue 105 LEU rtp LEU  q  0.0
  1655          N    105    LEU      N   1655    -0.4157      14.01   ; qtot 1.584
  1656          H    105    LEU      H   1656     0.2719      1.008   ; qtot 1.856
  1657         CT    105    LEU     CA   1657    -0.0518      12.01   ; qtot 1.804
  1658         H1    105    LEU     HA   1658     0.0922      1.008   ; qtot 1.897
  1659         CT    105    LEU     CB   1659    -0.1102      12.01   ; qtot 1.786
  1660         HC    105    LEU    HB1   1660     0.0457      1.008   ; qtot 1.832
  1661         HC    105    LEU    HB2   1661     0.0457      1.008   ; qtot 1.878
  1662         CT    105    LEU     CG   1662     0.3531      12.01   ; qtot 2.231
  1663         HC    105    LEU     HG   1663    -0.0361      1.008   ; qtot 2.195
  1664         CT    105    LEU    CD1   1664    -0.4121      12.01   ; qtot 1.783
  1665         HC    105    LEU   HD11   1665        0.1      1.008   ; qtot 1.883
  1666         HC    105    LEU   HD12   1666        0.1      1.008   ; qtot 1.983
  1667         HC    105    LEU   HD13   1667        0.1      1.008   ; qtot 2.083
  1668         CT    105    LEU    CD2   1668    -0.4121      12.01   ; qtot 1.671
  1669         HC    105    LEU   HD21   1669        0.1      1.008   ; qtot 1.771
  1670         HC    105    LEU   HD22   1670        0.1      1.008   ; qtot 1.871
  1671         HC    105    LEU   HD23   1671        0.1      1.008   ; qtot 1.971
  1672          C    105    LEU      C   1672     0.5973      12.01   ; qtot 2.568
  1673          O    105    LEU      O   1673    -0.5679         16   ; qtot 2
; residue 106 ASP rtp ASP  q -1.0
  1674          N    106    ASP      N   1674    -0.5163      14.01   ; qtot 1.484
  1675          H    106    ASP      H   1675     0.2936      1.008   ; qtot 1.777
  1676         CT    106    ASP     CA   1676     0.0381      12.01   ; qtot 1.815
  1677         H1    106    ASP     HA   1677      0.088      1.008   ; qtot 1.903
  1678         CT    106    ASP     CB   1678    -0.0303      12.01   ; qtot 1.873
  1679         HC    106    ASP    HB1   1679    -0.0122      1.008   ; qtot 1.861
  1680         HC    106    ASP    HB2   1680    -0.0122      1.008   ; qtot 1.849
  1681          C    106    ASP     CG   1681     0.7994      12.01   ; qtot 2.648
  1682         O2    106    ASP    OD1   1682    -0.8014         16   ; qtot 1.847
  1683         O2    106    ASP    OD2   1683    -0.8014         16   ; qtot 1.045
  1684          C    106    ASP      C   1684     0.5366      12.01   ; qtot 1.582
  1685          O    106    ASP      O   1685    -0.5819         16   ; qtot 1
; residue 107 LEU rtp LEU  q  0.0
  1686          N    107    LEU      N   1686    -0.4157      14.01   ; qtot 0.5843
  1687          H    107    LEU      H   1687     0.2719      1.008   ; qtot 0.8562
  1688         CT    107    LEU     CA   1688    -0.0518      12.01   ; qtot 0.8044
  1689         H1    107    LEU     HA   1689     0.0922      1.008   ; qtot 0.8966
  1690         CT    107    LEU     CB   1690    -0.1102      12.01   ; qtot 0.7864
  1691         HC    107    LEU    HB1   1691     0.0457      1.008   ; qtot 0.8321
  1692         HC    107    LEU    HB2   1692     0.0457      1.008   ; qtot 0.8778
  1693         CT    107    LEU     CG   1693     0.3531      12.01   ; qtot 1.231
  1694         HC    107    LEU     HG   1694    -0.0361      1.008   ; qtot 1.195
  1695         CT    107    LEU    CD1   1695    -0.4121      12.01   ; qtot 0.7827
  1696         HC    107    LEU   HD11   1696        0.1      1.008   ; qtot 0.8827
  1697         HC    107    LEU   HD12   1697        0.1      1.008   ; qtot 0.9827
  1698         HC    107    LEU   HD13   1698        0.1      1.008   ; qtot 1.083
  1699         CT    107    LEU    CD2   1699    -0.4121      12.01   ; qtot 0.6706
  1700         HC    107    LEU   HD21   1700        0.1      1.008   ; qtot 0.7706
  1701         HC    107    LEU   HD22   1701        0.1      1.008   ; qtot 0.8706
  1702         HC    107    LEU   HD23   1702        0.1      1.008   ; qtot 0.9706
  1703          C    107    LEU      C   1703     0.5973      12.01   ; qtot 1.568
  1704          O    107    LEU      O   1704    -0.5679         16   ; qtot 1
; residue 108 TYR rtp TYR  q  0.0
  1705          N    108    TYR      N   1705    -0.4157      14.01   ; qtot 0.5843
  1706          H    108    TYR      H   1706     0.2719      1.008   ; qtot 0.8562
  1707         CT    108    TYR     CA   1707    -0.0014      12.01   ; qtot 0.8548
  1708         H1    108    TYR     HA   1708     0.0876      1.008   ; qtot 0.9424
  1709         CT    108    TYR     CB   1709    -0.0152      12.01   ; qtot 0.9272
  1710         HC    108    TYR    HB1   1710     0.0295      1.008   ; qtot 0.9567
  1711         HC    108    TYR    HB2   1711     0.0295      1.008   ; qtot 0.9862
  1712         CA    108    TYR     CG   1712    -0.0011      12.01   ; qtot 0.9851
  1713         CA    108    TYR    CD1   1713    -0.1906      12.01   ; qtot 0.7945
  1714         HA    108    TYR    HD1   1714     0.1699      1.008   ; qtot 0.9644
  1715         CA    108    TYR    CE1   1715    -0.2341      12.01   ; qtot 0.7303
  1716         HA    108    TYR    HE1   1716     0.1656      1.008   ; qtot 0.8959
  1717          C    108    TYR     CZ   1717     0.3226      12.01   ; qtot 1.218
  1718         OH    108    TYR     OH   1718    -0.5579         16   ; qtot 0.6606
  1719         HO    108    TYR     HH   1719     0.3992      1.008   ; qtot 1.06
  1720         CA    108    TYR    CE2   1720    -0.2341      12.01   ; qtot 0.8257
  1721         HA    108    TYR    HE2   1721     0.1656      1.008   ; qtot 0.9913
  1722         CA    108    TYR    CD2   1722    -0.1906      12.01   ; qtot 0.8007
  1723         HA    108    TYR    HD2   1723     0.1699      1.008   ; qtot 0.9706
  1724          C    108    TYR      C   1724     0.5973      12.01   ; qtot 1.568
  1725          O    108    TYR      O   1725    -0.5679         16   ; qtot 1
; residue 109 LEU rtp LEU  q  0.0
  1726          N    109    LEU      N   1726    -0.4157      14.01   ; qtot 0.5843
  1727          H    109    LEU      H   1727     0.2719      1.008   ; qtot 0.8562
  1728         CT    109    LEU     CA   1728    -0.0518      12.01   ; qtot 0.8044
  1729         H1    109    LEU     HA   1729     0.0922      1.008   ; qtot 0.8966
  1730         CT    109    LEU     CB   1730    -0.1102      12.01   ; qtot 0.7864
  1731         HC    109    LEU    HB1   1731     0.0457      1.008   ; qtot 0.8321
  1732         HC    109    LEU    HB2   1732     0.0457      1.008   ; qtot 0.8778
  1733         CT    109    LEU     CG   1733     0.3531      12.01   ; qtot 1.231
  1734         HC    109    LEU     HG   1734    -0.0361      1.008   ; qtot 1.195
  1735         CT    109    LEU    CD1   1735    -0.4121      12.01   ; qtot 0.7827
  1736         HC    109    LEU   HD11   1736        0.1      1.008   ; qtot 0.8827
  1737         HC    109    LEU   HD12   1737        0.1      1.008   ; qtot 0.9827
  1738         HC    109    LEU   HD13   1738        0.1      1.008   ; qtot 1.083
  1739         CT    109    LEU    CD2   1739    -0.4121      12.01   ; qtot 0.6706
  1740         HC    109    LEU   HD21   1740        0.1      1.008   ; qtot 0.7706
  1741         HC    109    LEU   HD22   1741        0.1      1.008   ; qtot 0.8706
  1742         HC    109    LEU   HD23   1742        0.1      1.008   ; qtot 0.9706
  1743          C    109    LEU      C   1743     0.5973      12.01   ; qtot 1.568
  1744          O    109    LEU      O   1744    -0.5679         16   ; qtot 1
; residue 110 ILE rtp ILE  q  0.0
  1745          N    110    ILE      N   1745    -0.4157      14.01   ; qtot 0.5843
  1746          H    110    ILE      H   1746     0.2719      1.008   ; qtot 0.8562
  1747         CT    110    ILE     CA   1747    -0.0597      12.01   ; qtot 0.7965
  1748         H1    110    ILE     HA   1748     0.0869      1.008   ; qtot 0.8834
  1749         CT    110    ILE     CB   1749     0.1303      12.01   ; qtot 1.014
  1750         HC    110    ILE     HB   1750     0.0187      1.008   ; qtot 1.032
  1751         CT    110    ILE    CG2   1751    -0.3204      12.01   ; qtot 0.712
  1752         HC    110    ILE   HG21   1752     0.0882      1.008   ; qtot 0.8002
  1753         HC    110    ILE   HG22   1753     0.0882      1.008   ; qtot 0.8884
  1754         HC    110    ILE   HG23   1754     0.0882      1.008   ; qtot 0.9766
  1755         CT    110    ILE    CG1   1755     -0.043      12.01   ; qtot 0.9336
  1756         HC    110    ILE   HG11   1756     0.0236      1.008   ; qtot 0.9572
  1757         HC    110    ILE   HG12   1757     0.0236      1.008   ; qtot 0.9808
  1758         CT    110    ILE     CD   1758     -0.066      12.01   ; qtot 0.9148
  1759         HC    110    ILE    HD1   1759     0.0186      1.008   ; qtot 0.9334
  1760         HC    110    ILE    HD2   1760     0.0186      1.008   ; qtot 0.952
  1761         HC    110    ILE    HD3   1761     0.0186      1.008   ; qtot 0.9706
  1762          C    110    ILE      C   1762     0.5973      12.01   ; qtot 1.568
  1763          O    110    ILE      O   1763    -0.5679         16   ; qtot 1
; residue 111 HIS rtp HIE  q  0.0
  1764          N    111    HIS      N   1764    -0.4157      14.01   ; qtot 0.5843
  1765          H    111    HIS      H   1765     0.2719      1.008   ; qtot 0.8562
  1766         CT    111    HIS     CA   1766    -0.0581      12.01   ; qtot 0.7981
  1767         H1    111    HIS     HA   1767      0.136      1.008   ; qtot 0.9341
  1768         CT    111    HIS     CB   1768    -0.0074      12.01   ; qtot 0.9267
  1769         HC    111    HIS    HB1   1769     0.0367      1.008   ; qtot 0.9634
  1770         HC    111    HIS    HB2   1770     0.0367      1.008   ; qtot 1
  1771         CC    111    HIS     CG   1771     0.1868      12.01   ; qtot 1.187
  1772         NB    111    HIS    ND1   1772    -0.5432      14.01   ; qtot 0.6437
  1773         CR    111    HIS    CE1   1773     0.1635      12.01   ; qtot 0.8072
  1774         H5    111    HIS    HE1   1774     0.1435      1.008   ; qtot 0.9507
  1775         NA    111    HIS    NE2   1775    -0.2795      14.01   ; qtot 0.6712
  1776          H    111    HIS    HE2   1776     0.3339      1.008   ; qtot 1.005
  1777         CW    111    HIS    CD2   1777    -0.2207      12.01   ; qtot 0.7844
  1778         H4    111    HIS    HD2   1778     0.1862      1.008   ; qtot 0.9706
  1779          C    111    HIS      C   1779     0.5973      12.01   ; qtot 1.568
  1780          O    111    HIS      O   1780    -0.5679         16   ; qtot 1
; residue 112 TRP rtp TRP  q  0.0
  1781          N    112    TRP      N   1781    -0.4157      14.01   ; qtot 0.5843
  1782          H    112    TRP      H   1782     0.2719      1.008   ; qtot 0.8562
  1783         CT    112    TRP     CA   1783    -0.0275      12.01   ; qtot 0.8287
  1784         H1    112    TRP     HA   1784     0.1123      1.008   ; qtot 0.941
  1785         CT    112    TRP     CB   1785     -0.005      12.01   ; qtot 0.936
  1786         HC    112    TRP    HB1   1786     0.0339      1.008   ; qtot 0.9699
  1787         HC    112    TRP    HB2   1787     0.0339      1.008   ; qtot 1.004
  1788         C*    112    TRP     CG   1788    -0.1415      12.01   ; qtot 0.8623
  1789         CW    112    TRP    CD1   1789    -0.1638      12.01   ; qtot 0.6985
  1790         H4    112    TRP    HD1   1790     0.2062      1.008   ; qtot 0.9047
  1791         NA    112    TRP    NE1   1791    -0.3418      14.01   ; qtot 0.5629
  1792          H    112    TRP    HE1   1792     0.3412      1.008   ; qtot 0.9041
  1793         CN    112    TRP    CE2   1793      0.138      12.01   ; qtot 1.042
  1794         CA    112    TRP    CZ2   1794    -0.2601      12.01   ; qtot 0.782
  1795         HA    112    TRP    HZ2   1795     0.1572      1.008   ; qtot 0.9392
  1796         CA    112    TRP    CH2   1796    -0.1134      12.01   ; qtot 0.8258
  1797         HA    112    TRP    HH2   1797     0.1417      1.008   ; qtot 0.9675
  1798         CA    112    TRP    CZ3   1798    -0.1972      12.01   ; qtot 0.7703
  1799         HA    112    TRP    HZ3   1799     0.1447      1.008   ; qtot 0.915
  1800         CA    112    TRP    CE3   1800    -0.2387      12.01   ; qtot 0.6763
  1801         HA    112    TRP    HE3   1801       0.17      1.008   ; qtot 0.8463
  1802         CB    112    TRP    CD2   1802     0.1243      12.01   ; qtot 0.9706
  1803          C    112    TRP      C   1803     0.5973      12.01   ; qtot 1.568
  1804          O    112    TRP      O   1804    -0.5679         16   ; qtot 1
; residue 113 PRO rtp PRO  q  0.0
  1805          N    113    PRO      N   1805    -0.2548      14.01   ; qtot 0.7452
  1806         CT    113    PRO     CD   1806     0.0192      12.01   ; qtot 0.7644
  1807         H1    113    PRO    HD1   1807     0.0391      1.008   ; qtot 0.8035
  1808         H1    113    PRO    HD2   1808     0.0391      1.008   ; qtot 0.8426
  1809         CT    113    PRO     CG   1809     0.0189      12.01   ; qtot 0.8615
  1810         HC    113    PRO    HG1   1810     0.0213      1.008   ; qtot 0.8828
  1811         HC    113    PRO    HG2   1811     0.0213      1.008   ; qtot 0.9041
  1812         CT    113    PRO     CB   1812     -0.007      12.01   ; qtot 0.8971
  1813         HC    113    PRO    HB1   1813     0.0253      1.008   ; qtot 0.9224
  1814         HC    113    PRO    HB2   1814     0.0253      1.008   ; qtot 0.9477
  1815         CT    113    PRO     CA   1815    -0.0266      12.01   ; qtot 0.9211
  1816         H1    113    PRO     HA   1816     0.0641      1.008   ; qtot 0.9852
  1817          C    113    PRO      C   1817     0.5896      12.01   ; qtot 1.575
  1818          O    113    PRO      O   1818    -0.5748         16   ; qtot 1
; residue 114 THR rtp THR  q  0.0
  1819          N    114    THR      N   1819    -0.4157      14.01   ; qtot 0.5843
  1820          H    114    THR      H   1820     0.2719      1.008   ; qtot 0.8562
  1821         CT    114    THR     CA   1821    -0.0389      12.01   ; qtot 0.8173
  1822         H1    114    THR     HA   1822     0.1007      1.008   ; qtot 0.918
  1823         CT    114    THR     CB   1823     0.3654      12.01   ; qtot 1.283
  1824         H1    114    THR     HB   1824     0.0043      1.008   ; qtot 1.288
  1825         CT    114    THR    CG2   1825    -0.2438      12.01   ; qtot 1.044
  1826         HC    114    THR   HG21   1826     0.0642      1.008   ; qtot 1.108
  1827         HC    114    THR   HG22   1827     0.0642      1.008   ; qtot 1.172
  1828         HC    114    THR   HG23   1828     0.0642      1.008   ; qtot 1.236
  1829         OH    114    THR    OG1   1829    -0.6761         16   ; qtot 0.5604
  1830         HO    114    THR    HG1   1830     0.4102      1.008   ; qtot 0.9706
  1831          C    114    THR      C   1831     0.5973      12.01   ; qtot 1.568
  1832          O    114    THR      O   1832    -0.5679         16   ; qtot 1
; residue 115 GLY rtp GLY  q  0.0
  1833          N    115    GLY      N   1833    -0.4157      14.01   ; qtot 0.5843
  1834          H    115    GLY      H   1834     0.2719      1.008   ; qtot 0.8562
  1835         CT    115    GLY     CA   1835    -0.0252      12.01   ; qtot 0.831
  1836         H1    115    GLY    HA1   1836     0.0698      1.008   ; qtot 0.9008
  1837         H1    115    GLY    HA2   1837     0.0698      1.008   ; qtot 0.9706
  1838          C    115    GLY      C   1838     0.5973      12.01   ; qtot 1.568
  1839          O    115    GLY      O   1839    -0.5679         16   ; qtot 1
; residue 116 PHE rtp PHE  q  0.0
  1840          N    116    PHE      N   1840    -0.4157      14.01   ; qtot 0.5843
  1841          H    116    PHE      H   1841     0.2719      1.008   ; qtot 0.8562
  1842         CT    116    PHE     CA   1842    -0.0024      12.01   ; qtot 0.8538
  1843         H1    116    PHE     HA   1843     0.0978      1.008   ; qtot 0.9516
  1844         CT    116    PHE     CB   1844    -0.0343      12.01   ; qtot 0.9173
  1845         HC    116    PHE    HB1   1845     0.0295      1.008   ; qtot 0.9468
  1846         HC    116    PHE    HB2   1846     0.0295      1.008   ; qtot 0.9763
  1847         CA    116    PHE     CG   1847     0.0118      12.01   ; qtot 0.9881
  1848         CA    116    PHE    CD1   1848    -0.1256      12.01   ; qtot 0.8625
  1849         HA    116    PHE    HD1   1849      0.133      1.008   ; qtot 0.9955
  1850         CA    116    PHE    CE1   1850    -0.1704      12.01   ; qtot 0.8251
  1851         HA    116    PHE    HE1   1851      0.143      1.008   ; qtot 0.9681
  1852         CA    116    PHE     CZ   1852    -0.1072      12.01   ; qtot 0.8609
  1853         HA    116    PHE     HZ   1853     0.1297      1.008   ; qtot 0.9906
  1854         CA    116    PHE    CE2   1854    -0.1704      12.01   ; qtot 0.8202
  1855         HA    116    PHE    HE2   1855      0.143      1.008   ; qtot 0.9632
  1856         CA    116    PHE    CD2   1856    -0.1256      12.01   ; qtot 0.8376
  1857         HA    116    PHE    HD2   1857      0.133      1.008   ; qtot 0.9706
  1858          C    116    PHE      C   1858     0.5973      12.01   ; qtot 1.568
  1859          O    116    PHE      O   1859    -0.5679         16   ; qtot 1
; residue 117 LYS rtp LYS  q +1.0
  1860          N    117    LYS      N   1860    -0.3479      14.01   ; qtot 0.6521
  1861          H    117    LYS      H   1861     0.2747      1.008   ; qtot 0.9268
  1862         CT    117    LYS     CA   1862      -0.24      12.01   ; qtot 0.6868
  1863         H1    117    LYS     HA   1863     0.1426      1.008   ; qtot 0.8294
  1864         CT    117    LYS     CB   1864    -0.0094      12.01   ; qtot 0.82
  1865         HC    117    LYS    HB1   1865     0.0362      1.008   ; qtot 0.8562
  1866         HC    117    LYS    HB2   1866     0.0362      1.008   ; qtot 0.8924
  1867         CT    117    LYS     CG   1867     0.0187      12.01   ; qtot 0.9111
  1868         HC    117    LYS    HG1   1868     0.0103      1.008   ; qtot 0.9214
  1869         HC    117    LYS    HG2   1869     0.0103      1.008   ; qtot 0.9317
  1870         CT    117    LYS     CD   1870    -0.0479      12.01   ; qtot 0.8838
  1871         HC    117    LYS    HD1   1871     0.0621      1.008   ; qtot 0.9459
  1872         HC    117    LYS    HD2   1872     0.0621      1.008   ; qtot 1.008
  1873         CT    117    LYS     CE   1873    -0.0143      12.01   ; qtot 0.9937
  1874         HP    117    LYS    HE1   1874     0.1135      1.008   ; qtot 1.107
  1875         HP    117    LYS    HE2   1875     0.1135      1.008   ; qtot 1.221
  1876         N3    117    LYS     NZ   1876    -0.3854      14.01   ; qtot 0.8353
  1877          H    117    LYS    HZ1   1877       0.34      1.008   ; qtot 1.175
  1878          H    117    LYS    HZ2   1878       0.34      1.008   ; qtot 1.515
  1879          H    117    LYS    HZ3   1879       0.34      1.008   ; qtot 1.855
  1880          C    117    LYS      C   1880     0.7341      12.01   ; qtot 2.589
  1881          O    117    LYS      O   1881    -0.5894         16   ; qtot 2
; residue 118 PRO rtp PRO  q  0.0
  1882          N    118    PRO      N   1882    -0.2548      14.01   ; qtot 1.745
  1883         CT    118    PRO     CD   1883     0.0192      12.01   ; qtot 1.764
  1884         H1    118    PRO    HD1   1884     0.0391      1.008   ; qtot 1.803
  1885         H1    118    PRO    HD2   1885     0.0391      1.008   ; qtot 1.843
  1886         CT    118    PRO     CG   1886     0.0189      12.01   ; qtot 1.861
  1887         HC    118    PRO    HG1   1887     0.0213      1.008   ; qtot 1.883
  1888         HC    118    PRO    HG2   1888     0.0213      1.008   ; qtot 1.904
  1889         CT    118    PRO     CB   1889     -0.007      12.01   ; qtot 1.897
  1890         HC    118    PRO    HB1   1890     0.0253      1.008   ; qtot 1.922
  1891         HC    118    PRO    HB2   1891     0.0253      1.008   ; qtot 1.948
  1892         CT    118    PRO     CA   1892    -0.0266      12.01   ; qtot 1.921
  1893         H1    118    PRO     HA   1893     0.0641      1.008   ; qtot 1.985
  1894          C    118    PRO      C   1894     0.5896      12.01   ; qtot 2.575
  1895          O    118    PRO      O   1895    -0.5748         16   ; qtot 2
; residue 119 GLY rtp GLY  q  0.0
  1896          N    119    GLY      N   1896    -0.4157      14.01   ; qtot 1.584
  1897          H    119    GLY      H   1897     0.2719      1.008   ; qtot 1.856
  1898         CT    119    GLY     CA   1898    -0.0252      12.01   ; qtot 1.831
  1899         H1    119    GLY    HA1   1899     0.0698      1.008   ; qtot 1.901
  1900         H1    119    GLY    HA2   1900     0.0698      1.008   ; qtot 1.971
  1901          C    119    GLY      C   1901     0.5973      12.01   ; qtot 2.568
  1902          O    119    GLY      O   1902    -0.5679         16   ; qtot 2
; residue 120 LYS rtp LYS  q +1.0
  1903          N    120    LYS      N   1903    -0.3479      14.01   ; qtot 1.652
  1904          H    120    LYS      H   1904     0.2747      1.008   ; qtot 1.927
  1905         CT    120    LYS     CA   1905      -0.24      12.01   ; qtot 1.687
  1906         H1    120    LYS     HA   1906     0.1426      1.008   ; qtot 1.829
  1907         CT    120    LYS     CB   1907    -0.0094      12.01   ; qtot 1.82
  1908         HC    120    LYS    HB1   1908     0.0362      1.008   ; qtot 1.856
  1909         HC    120    LYS    HB2   1909     0.0362      1.008   ; qtot 1.892
  1910         CT    120    LYS     CG   1910     0.0187      12.01   ; qtot 1.911
  1911         HC    120    LYS    HG1   1911     0.0103      1.008   ; qtot 1.921
  1912         HC    120    LYS    HG2   1912     0.0103      1.008   ; qtot 1.932
  1913         CT    120    LYS     CD   1913    -0.0479      12.01   ; qtot 1.884
  1914         HC    120    LYS    HD1   1914     0.0621      1.008   ; qtot 1.946
  1915         HC    120    LYS    HD2   1915     0.0621      1.008   ; qtot 2.008
  1916         CT    120    LYS     CE   1916    -0.0143      12.01   ; qtot 1.994
  1917         HP    120    LYS    HE1   1917     0.1135      1.008   ; qtot 2.107
  1918         HP    120    LYS    HE2   1918     0.1135      1.008   ; qtot 2.221
  1919         N3    120    LYS     NZ   1919    -0.3854      14.01   ; qtot 1.835
  1920          H    120    LYS    HZ1   1920       0.34      1.008   ; qtot 2.175
  1921          H    120    LYS    HZ2   1921       0.34      1.008   ; qtot 2.515
  1922          H    120    LYS    HZ3   1922       0.34      1.008   ; qtot 2.855
  1923          C    120    LYS      C   1923     0.7341      12.01   ; qtot 3.589
  1924          O    120    LYS      O   1924    -0.5894         16   ; qtot 3
; residue 121 GLU rtp GLU  q -1.0
  1925          N    121    GLU      N   1925    -0.5163      14.01   ; qtot 2.484
  1926          H    121    GLU      H   1926     0.2936      1.008   ; qtot 2.777
  1927         CT    121    GLU     CA   1927     0.0397      12.01   ; qtot 2.817
  1928         H1    121    GLU     HA   1928     0.1105      1.008   ; qtot 2.927
  1929         CT    121    GLU     CB   1929      0.056      12.01   ; qtot 2.983
  1930         HC    121    GLU    HB1   1930    -0.0173      1.008   ; qtot 2.966
  1931         HC    121    GLU    HB2   1931    -0.0173      1.008   ; qtot 2.949
  1932         CT    121    GLU     CG   1932     0.0136      12.01   ; qtot 2.962
  1933         HC    121    GLU    HG1   1933    -0.0425      1.008   ; qtot 2.92
  1934         HC    121    GLU    HG2   1934    -0.0425      1.008   ; qtot 2.877
  1935          C    121    GLU     CD   1935     0.8054      12.01   ; qtot 3.683
  1936         O2    121    GLU    OE1   1936    -0.8188         16   ; qtot 2.864
  1937         O2    121    GLU    OE2   1937    -0.8188         16   ; qtot 2.045
  1938          C    121    GLU      C   1938     0.5366      12.01   ; qtot 2.582
  1939          O    121    GLU      O   1939    -0.5819         16   ; qtot 2
; residue 122 PHE rtp PHE  q  0.0
  1940          N    122    PHE      N   1940    -0.4157      14.01   ; qtot 1.584
  1941          H    122    PHE      H   1941     0.2719      1.008   ; qtot 1.856
  1942         CT    122    PHE     CA   1942    -0.0024      12.01   ; qtot 1.854
  1943         H1    122    PHE     HA   1943     0.0978      1.008   ; qtot 1.952
  1944         CT    122    PHE     CB   1944    -0.0343      12.01   ; qtot 1.917
  1945         HC    122    PHE    HB1   1945     0.0295      1.008   ; qtot 1.947
  1946         HC    122    PHE    HB2   1946     0.0295      1.008   ; qtot 1.976
  1947         CA    122    PHE     CG   1947     0.0118      12.01   ; qtot 1.988
  1948         CA    122    PHE    CD1   1948    -0.1256      12.01   ; qtot 1.862
  1949         HA    122    PHE    HD1   1949      0.133      1.008   ; qtot 1.996
  1950         CA    122    PHE    CE1   1950    -0.1704      12.01   ; qtot 1.825
  1951         HA    122    PHE    HE1   1951      0.143      1.008   ; qtot 1.968
  1952         CA    122    PHE     CZ   1952    -0.1072      12.01   ; qtot 1.861
  1953         HA    122    PHE     HZ   1953     0.1297      1.008   ; qtot 1.991
  1954         CA    122    PHE    CE2   1954    -0.1704      12.01   ; qtot 1.82
  1955         HA    122    PHE    HE2   1955      0.143      1.008   ; qtot 1.963
  1956         CA    122    PHE    CD2   1956    -0.1256      12.01   ; qtot 1.838
  1957         HA    122    PHE    HD2   1957      0.133      1.008   ; qtot 1.971
  1958          C    122    PHE      C   1958     0.5973      12.01   ; qtot 2.568
  1959          O    122    PHE      O   1959    -0.5679         16   ; qtot 2
; residue 123 PHE rtp PHE  q  0.0
  1960          N    123    PHE      N   1960    -0.4157      14.01   ; qtot 1.584
  1961          H    123    PHE      H   1961     0.2719      1.008   ; qtot 1.856
  1962         CT    123    PHE     CA   1962    -0.0024      12.01   ; qtot 1.854
  1963         H1    123    PHE     HA   1963     0.0978      1.008   ; qtot 1.952
  1964         CT    123    PHE     CB   1964    -0.0343      12.01   ; qtot 1.917
  1965         HC    123    PHE    HB1   1965     0.0295      1.008   ; qtot 1.947
  1966         HC    123    PHE    HB2   1966     0.0295      1.008   ; qtot 1.976
  1967         CA    123    PHE     CG   1967     0.0118      12.01   ; qtot 1.988
  1968         CA    123    PHE    CD1   1968    -0.1256      12.01   ; qtot 1.863
  1969         HA    123    PHE    HD1   1969      0.133      1.008   ; qtot 1.996
  1970         CA    123    PHE    CE1   1970    -0.1704      12.01   ; qtot 1.825
  1971         HA    123    PHE    HE1   1971      0.143      1.008   ; qtot 1.968
  1972         CA    123    PHE     CZ   1972    -0.1072      12.01   ; qtot 1.861
  1973         HA    123    PHE     HZ   1973     0.1297      1.008   ; qtot 1.991
  1974         CA    123    PHE    CE2   1974    -0.1704      12.01   ; qtot 1.82
  1975         HA    123    PHE    HE2   1975      0.143      1.008   ; qtot 1.963
  1976         CA    123    PHE    CD2   1976    -0.1256      12.01   ; qtot 1.838
  1977         HA    123    PHE    HD2   1977      0.133      1.008   ; qtot 1.971
  1978          C    123    PHE      C   1978     0.5973      12.01   ; qtot 2.568
  1979          O    123    PHE      O   1979    -0.5679         16   ; qtot 2
; residue 124 PRO rtp PRO  q  0.0
  1980          N    124    PRO      N   1980    -0.2548      14.01   ; qtot 1.745
  1981         CT    124    PRO     CD   1981     0.0192      12.01   ; qtot 1.764
  1982         H1    124    PRO    HD1   1982     0.0391      1.008   ; qtot 1.804
  1983         H1    124    PRO    HD2   1983     0.0391      1.008   ; qtot 1.843
  1984         CT    124    PRO     CG   1984     0.0189      12.01   ; qtot 1.862
  1985         HC    124    PRO    HG1   1985     0.0213      1.008   ; qtot 1.883
  1986         HC    124    PRO    HG2   1986     0.0213      1.008   ; qtot 1.904
  1987         CT    124    PRO     CB   1987     -0.007      12.01   ; qtot 1.897
  1988         HC    124    PRO    HB1   1988     0.0253      1.008   ; qtot 1.922
  1989         HC    124    PRO    HB2   1989     0.0253      1.008   ; qtot 1.948
  1990         CT    124    PRO     CA   1990    -0.0266      12.01   ; qtot 1.921
  1991         H1    124    PRO     HA   1991     0.0641      1.008   ; qtot 1.985
  1992          C    124    PRO      C   1992     0.5896      12.01   ; qtot 2.575
  1993          O    124    PRO      O   1993    -0.5748         16   ; qtot 2
; residue 125 LEU rtp LEU  q  0.0
  1994          N    125    LEU      N   1994    -0.4157      14.01   ; qtot 1.584
  1995          H    125    LEU      H   1995     0.2719      1.008   ; qtot 1.856
  1996         CT    125    LEU     CA   1996    -0.0518      12.01   ; qtot 1.804
  1997         H1    125    LEU     HA   1997     0.0922      1.008   ; qtot 1.897
  1998         CT    125    LEU     CB   1998    -0.1102      12.01   ; qtot 1.786
  1999         HC    125    LEU    HB1   1999     0.0457      1.008   ; qtot 1.832
  2000         HC    125    LEU    HB2   2000     0.0457      1.008   ; qtot 1.878
  2001         CT    125    LEU     CG   2001     0.3531      12.01   ; qtot 2.231
  2002         HC    125    LEU     HG   2002    -0.0361      1.008   ; qtot 2.195
  2003         CT    125    LEU    CD1   2003    -0.4121      12.01   ; qtot 1.783
  2004         HC    125    LEU   HD11   2004        0.1      1.008   ; qtot 1.883
  2005         HC    125    LEU   HD12   2005        0.1      1.008   ; qtot 1.983
  2006         HC    125    LEU   HD13   2006        0.1      1.008   ; qtot 2.083
  2007         CT    125    LEU    CD2   2007    -0.4121      12.01   ; qtot 1.671
  2008         HC    125    LEU   HD21   2008        0.1      1.008   ; qtot 1.771
  2009         HC    125    LEU   HD22   2009        0.1      1.008   ; qtot 1.871
  2010         HC    125    LEU   HD23   2010        0.1      1.008   ; qtot 1.971
  2011          C    125    LEU      C   2011     0.5973      12.01   ; qtot 2.568
  2012          O    125    LEU      O   2012    -0.5679         16   ; qtot 2
; residue 126 ASP rtp ASP  q -1.0
  2013          N    126    ASP      N   2013    -0.5163      14.01   ; qtot 1.484
  2014          H    126    ASP      H   2014     0.2936      1.008   ; qtot 1.777
  2015         CT    126    ASP     CA   2015     0.0381      12.01   ; qtot 1.815
  2016         H1    126    ASP     HA   2016      0.088      1.008   ; qtot 1.903
  2017         CT    126    ASP     CB   2017    -0.0303      12.01   ; qtot 1.873
  2018         HC    126    ASP    HB1   2018    -0.0122      1.008   ; qtot 1.861
  2019         HC    126    ASP    HB2   2019    -0.0122      1.008   ; qtot 1.849
  2020          C    126    ASP     CG   2020     0.7994      12.01   ; qtot 2.648
  2021         O2    126    ASP    OD1   2021    -0.8014         16   ; qtot 1.847
  2022         O2    126    ASP    OD2   2022    -0.8014         16   ; qtot 1.045
  2023          C    126    ASP      C   2023     0.5366      12.01   ; qtot 1.582
  2024          O    126    ASP      O   2024    -0.5819         16   ; qtot 1
; residue 127 GLU rtp GLU  q -1.0
  2025          N    127    GLU      N   2025    -0.5163      14.01   ; qtot 0.4837
  2026          H    127    GLU      H   2026     0.2936      1.008   ; qtot 0.7773
  2027         CT    127    GLU     CA   2027     0.0397      12.01   ; qtot 0.817
  2028         H1    127    GLU     HA   2028     0.1105      1.008   ; qtot 0.9275
  2029         CT    127    GLU     CB   2029      0.056      12.01   ; qtot 0.9835
  2030         HC    127    GLU    HB1   2030    -0.0173      1.008   ; qtot 0.9662
  2031         HC    127    GLU    HB2   2031    -0.0173      1.008   ; qtot 0.9489
  2032         CT    127    GLU     CG   2032     0.0136      12.01   ; qtot 0.9625
  2033         HC    127    GLU    HG1   2033    -0.0425      1.008   ; qtot 0.92
  2034         HC    127    GLU    HG2   2034    -0.0425      1.008   ; qtot 0.8775
  2035          C    127    GLU     CD   2035     0.8054      12.01   ; qtot 1.683
  2036         O2    127    GLU    OE1   2036    -0.8188         16   ; qtot 0.8641
  2037         O2    127    GLU    OE2   2037    -0.8188         16   ; qtot 0.0453
  2038          C    127    GLU      C   2038     0.5366      12.01   ; qtot 0.5819
  2039          O    127    GLU      O   2039    -0.5819         16   ; qtot 0
; residue 128 SER rtp SER  q  0.0
  2040          N    128    SER      N   2040    -0.4157      14.01   ; qtot -0.4157
  2041          H    128    SER      H   2041     0.2719      1.008   ; qtot -0.1438
  2042         CT    128    SER     CA   2042    -0.0249      12.01   ; qtot -0.1687
  2043         H1    128    SER     HA   2043     0.0843      1.008   ; qtot -0.0844
  2044         CT    128    SER     CB   2044     0.2117      12.01   ; qtot 0.1273
  2045         H1    128    SER    HB1   2045     0.0352      1.008   ; qtot 0.1625
  2046         H1    128    SER    HB2   2046     0.0352      1.008   ; qtot 0.1977
  2047         OH    128    SER     OG   2047    -0.6546         16   ; qtot -0.4569
  2048         HO    128    SER     HG   2048     0.4275      1.008   ; qtot -0.0294
  2049          C    128    SER      C   2049     0.5973      12.01   ; qtot 0.5679
  2050          O    128    SER      O   2050    -0.5679         16   ; qtot 0
; residue 129 GLY rtp GLY  q  0.0
  2051          N    129    GLY      N   2051    -0.4157      14.01   ; qtot -0.4157
  2052          H    129    GLY      H   2052     0.2719      1.008   ; qtot -0.1438
  2053         CT    129    GLY     CA   2053    -0.0252      12.01   ; qtot -0.169
  2054         H1    129    GLY    HA1   2054     0.0698      1.008   ; qtot -0.0992
  2055         H1    129    GLY    HA2   2055     0.0698      1.008   ; qtot -0.0294
  2056          C    129    GLY      C   2056     0.5973      12.01   ; qtot 0.5679
  2057          O    129    GLY      O   2057    -0.5679         16   ; qtot 0
; residue 130 ASN rtp ASN  q  0.0
  2058          N    130    ASN      N   2058    -0.4157      14.01   ; qtot -0.4157
  2059          H    130    ASN      H   2059     0.2719      1.008   ; qtot -0.1438
  2060         CT    130    ASN     CA   2060     0.0143      12.01   ; qtot -0.1295
  2061         H1    130    ASN     HA   2061     0.1048      1.008   ; qtot -0.0247
  2062         CT    130    ASN     CB   2062    -0.2041      12.01   ; qtot -0.2288
  2063         HC    130    ASN    HB1   2063     0.0797      1.008   ; qtot -0.1491
  2064         HC    130    ASN    HB2   2064     0.0797      1.008   ; qtot -0.0694
  2065          C    130    ASN     CG   2065      0.713      12.01   ; qtot 0.6436
  2066          O    130    ASN    OD1   2066    -0.5931         16   ; qtot 0.0505
  2067          N    130    ASN    ND2   2067    -0.9191      14.01   ; qtot -0.8686
  2068          H    130    ASN   HD21   2068     0.4196      1.008   ; qtot -0.449
  2069          H    130    ASN   HD22   2069     0.4196      1.008   ; qtot -0.0294
  2070          C    130    ASN      C   2070     0.5973      12.01   ; qtot 0.5679
  2071          O    130    ASN      O   2071    -0.5679         16   ; qtot 0
; residue 131 VAL rtp VAL  q  0.0
  2072          N    131    VAL      N   2072    -0.4157      14.01   ; qtot -0.4157
  2073          H    131    VAL      H   2073     0.2719      1.008   ; qtot -0.1438
  2074         CT    131    VAL     CA   2074    -0.0875      12.01   ; qtot -0.2313
  2075         H1    131    VAL     HA   2075     0.0969      1.008   ; qtot -0.1344
  2076         CT    131    VAL     CB   2076     0.2985      12.01   ; qtot 0.1641
  2077         HC    131    VAL     HB   2077    -0.0297      1.008   ; qtot 0.1344
  2078         CT    131    VAL    CG1   2078    -0.3192      12.01   ; qtot -0.1848
  2079         HC    131    VAL   HG11   2079     0.0791      1.008   ; qtot -0.1057
  2080         HC    131    VAL   HG12   2080     0.0791      1.008   ; qtot -0.0266
  2081         HC    131    VAL   HG13   2081     0.0791      1.008   ; qtot 0.0525
  2082         CT    131    VAL    CG2   2082    -0.3192      12.01   ; qtot -0.2667
  2083         HC    131    VAL   HG21   2083     0.0791      1.008   ; qtot -0.1876
  2084         HC    131    VAL   HG22   2084     0.0791      1.008   ; qtot -0.1085
  2085         HC    131    VAL   HG23   2085     0.0791      1.008   ; qtot -0.0294
  2086          C    131    VAL      C   2086     0.5973      12.01   ; qtot 0.5679
  2087          O    131    VAL      O   2087    -0.5679         16   ; qtot 0
; residue 132 VAL rtp VAL  q  0.0
  2088          N    132    VAL      N   2088    -0.4157      14.01   ; qtot -0.4157
  2089          H    132    VAL      H   2089     0.2719      1.008   ; qtot -0.1438
  2090         CT    132    VAL     CA   2090    -0.0875      12.01   ; qtot -0.2313
  2091         H1    132    VAL     HA   2091     0.0969      1.008   ; qtot -0.1344
  2092         CT    132    VAL     CB   2092     0.2985      12.01   ; qtot 0.1641
  2093         HC    132    VAL     HB   2093    -0.0297      1.008   ; qtot 0.1344
  2094         CT    132    VAL    CG1   2094    -0.3192      12.01   ; qtot -0.1848
  2095         HC    132    VAL   HG11   2095     0.0791      1.008   ; qtot -0.1057
  2096         HC    132    VAL   HG12   2096     0.0791      1.008   ; qtot -0.0266
  2097         HC    132    VAL   HG13   2097     0.0791      1.008   ; qtot 0.0525
  2098         CT    132    VAL    CG2   2098    -0.3192      12.01   ; qtot -0.2667
  2099         HC    132    VAL   HG21   2099     0.0791      1.008   ; qtot -0.1876
  2100         HC    132    VAL   HG22   2100     0.0791      1.008   ; qtot -0.1085
  2101         HC    132    VAL   HG23   2101     0.0791      1.008   ; qtot -0.0294
  2102          C    132    VAL      C   2102     0.5973      12.01   ; qtot 0.5679
  2103          O    132    VAL      O   2103    -0.5679         16   ; qtot 0
; residue 133 PRO rtp PRO  q  0.0
  2104          N    133    PRO      N   2104    -0.2548      14.01   ; qtot -0.2548
  2105         CT    133    PRO     CD   2105     0.0192      12.01   ; qtot -0.2356
  2106         H1    133    PRO    HD1   2106     0.0391      1.008   ; qtot -0.1965
  2107         H1    133    PRO    HD2   2107     0.0391      1.008   ; qtot -0.1574
  2108         CT    133    PRO     CG   2108     0.0189      12.01   ; qtot -0.1385
  2109         HC    133    PRO    HG1   2109     0.0213      1.008   ; qtot -0.1172
  2110         HC    133    PRO    HG2   2110     0.0213      1.008   ; qtot -0.0959
  2111         CT    133    PRO     CB   2111     -0.007      12.01   ; qtot -0.1029
  2112         HC    133    PRO    HB1   2112     0.0253      1.008   ; qtot -0.0776
  2113         HC    133    PRO    HB2   2113     0.0253      1.008   ; qtot -0.0523
  2114         CT    133    PRO     CA   2114    -0.0266      12.01   ; qtot -0.0789
  2115         H1    133    PRO     HA   2115     0.0641      1.008   ; qtot -0.0148
  2116          C    133    PRO      C   2116     0.5896      12.01   ; qtot 0.5748
  2117          O    133    PRO      O   2117    -0.5748         16   ; qtot 0
; residue 134 SER rtp SER  q  0.0
  2118          N    134    SER      N   2118    -0.4157      14.01   ; qtot -0.4157
  2119          H    134    SER      H   2119     0.2719      1.008   ; qtot -0.1438
  2120         CT    134    SER     CA   2120    -0.0249      12.01   ; qtot -0.1687
  2121         H1    134    SER     HA   2121     0.0843      1.008   ; qtot -0.0844
  2122         CT    134    SER     CB   2122     0.2117      12.01   ; qtot 0.1273
  2123         H1    134    SER    HB1   2123     0.0352      1.008   ; qtot 0.1625
  2124         H1    134    SER    HB2   2124     0.0352      1.008   ; qtot 0.1977
  2125         OH    134    SER     OG   2125    -0.6546         16   ; qtot -0.4569
  2126         HO    134    SER     HG   2126     0.4275      1.008   ; qtot -0.0294
  2127          C    134    SER      C   2127     0.5973      12.01   ; qtot 0.5679
  2128          O    134    SER      O   2128    -0.5679         16   ; qtot 0
; residue 135 ASP rtp ASP  q -1.0
  2129          N    135    ASP      N   2129    -0.5163      14.01   ; qtot -0.5163
  2130          H    135    ASP      H   2130     0.2936      1.008   ; qtot -0.2227
  2131         CT    135    ASP     CA   2131     0.0381      12.01   ; qtot -0.1846
  2132         H1    135    ASP     HA   2132      0.088      1.008   ; qtot -0.0966
  2133         CT    135    ASP     CB   2133    -0.0303      12.01   ; qtot -0.1269
  2134         HC    135    ASP    HB1   2134    -0.0122      1.008   ; qtot -0.1391
  2135         HC    135    ASP    HB2   2135    -0.0122      1.008   ; qtot -0.1513
  2136          C    135    ASP     CG   2136     0.7994      12.01   ; qtot 0.6481
  2137         O2    135    ASP    OD1   2137    -0.8014         16   ; qtot -0.1533
  2138         O2    135    ASP    OD2   2138    -0.8014         16   ; qtot -0.9547
  2139          C    135    ASP      C   2139     0.5366      12.01   ; qtot -0.4181
  2140          O    135    ASP      O   2140    -0.5819         16   ; qtot -1
; residue 136 THR rtp THR  q  0.0
  2141          N    136    THR      N   2141    -0.4157      14.01   ; qtot -1.416
  2142          H    136    THR      H   2142     0.2719      1.008   ; qtot -1.144
  2143         CT    136    THR     CA   2143    -0.0389      12.01   ; qtot -1.183
  2144         H1    136    THR     HA   2144     0.1007      1.008   ; qtot -1.082
  2145         CT    136    THR     CB   2145     0.3654      12.01   ; qtot -0.7166
  2146         H1    136    THR     HB   2146     0.0043      1.008   ; qtot -0.7123
  2147         CT    136    THR    CG2   2147    -0.2438      12.01   ; qtot -0.9561
  2148         HC    136    THR   HG21   2148     0.0642      1.008   ; qtot -0.8919
  2149         HC    136    THR   HG22   2149     0.0642      1.008   ; qtot -0.8277
  2150         HC    136    THR   HG23   2150     0.0642      1.008   ; qtot -0.7635
  2151         OH    136    THR    OG1   2151    -0.6761         16   ; qtot -1.44
  2152         HO    136    THR    HG1   2152     0.4102      1.008   ; qtot -1.029
  2153          C    136    THR      C   2153     0.5973      12.01   ; qtot -0.4321
  2154          O    136    THR      O   2154    -0.5679         16   ; qtot -1
; residue 137 ASN rtp ASN  q  0.0
  2155          N    137    ASN      N   2155    -0.4157      14.01   ; qtot -1.416
  2156          H    137    ASN      H   2156     0.2719      1.008   ; qtot -1.144
  2157         CT    137    ASN     CA   2157     0.0143      12.01   ; qtot -1.13
  2158         H1    137    ASN     HA   2158     0.1048      1.008   ; qtot -1.025
  2159         CT    137    ASN     CB   2159    -0.2041      12.01   ; qtot -1.229
  2160         HC    137    ASN    HB1   2160     0.0797      1.008   ; qtot -1.149
  2161         HC    137    ASN    HB2   2161     0.0797      1.008   ; qtot -1.069
  2162          C    137    ASN     CG   2162      0.713      12.01   ; qtot -0.3564
  2163          O    137    ASN    OD1   2163    -0.5931         16   ; qtot -0.9495
  2164          N    137    ASN    ND2   2164    -0.9191      14.01   ; qtot -1.869
  2165          H    137    ASN   HD21   2165     0.4196      1.008   ; qtot -1.449
  2166          H    137    ASN   HD22   2166     0.4196      1.008   ; qtot -1.029
  2167          C    137    ASN      C   2167     0.5973      12.01   ; qtot -0.4321
  2168          O    137    ASN      O   2168    -0.5679         16   ; qtot -1
; residue 138 ILE rtp ILE  q  0.0
  2169          N    138    ILE      N   2169    -0.4157      14.01   ; qtot -1.416
  2170          H    138    ILE      H   2170     0.2719      1.008   ; qtot -1.144
  2171         CT    138    ILE     CA   2171    -0.0597      12.01   ; qtot -1.204
  2172         H1    138    ILE     HA   2172     0.0869      1.008   ; qtot -1.117
  2173         CT    138    ILE     CB   2173     0.1303      12.01   ; qtot -0.9863
  2174         HC    138    ILE     HB   2174     0.0187      1.008   ; qtot -0.9676
  2175         CT    138    ILE    CG2   2175    -0.3204      12.01   ; qtot -1.288
  2176         HC    138    ILE   HG21   2176     0.0882      1.008   ; qtot -1.2
  2177         HC    138    ILE   HG22   2177     0.0882      1.008   ; qtot -1.112
  2178         HC    138    ILE   HG23   2178     0.0882      1.008   ; qtot -1.023
  2179         CT    138    ILE    CG1   2179     -0.043      12.01   ; qtot -1.066
  2180         HC    138    ILE   HG11   2180     0.0236      1.008   ; qtot -1.043
  2181         HC    138    ILE   HG12   2181     0.0236      1.008   ; qtot -1.019
  2182         CT    138    ILE     CD   2182     -0.066      12.01   ; qtot -1.085
  2183         HC    138    ILE    HD1   2183     0.0186      1.008   ; qtot -1.067
  2184         HC    138    ILE    HD2   2184     0.0186      1.008   ; qtot -1.048
  2185         HC    138    ILE    HD3   2185     0.0186      1.008   ; qtot -1.029
  2186          C    138    ILE      C   2186     0.5973      12.01   ; qtot -0.4321
  2187          O    138    ILE      O   2187    -0.5679         16   ; qtot -1
; residue 139 LEU rtp LEU  q  0.0
  2188          N    139    LEU      N   2188    -0.4157      14.01   ; qtot -1.416
  2189          H    139    LEU      H   2189     0.2719      1.008   ; qtot -1.144
  2190         CT    139    LEU     CA   2190    -0.0518      12.01   ; qtot -1.196
  2191         H1    139    LEU     HA   2191     0.0922      1.008   ; qtot -1.103
  2192         CT    139    LEU     CB   2192    -0.1102      12.01   ; qtot -1.214
  2193         HC    139    LEU    HB1   2193     0.0457      1.008   ; qtot -1.168
  2194         HC    139    LEU    HB2   2194     0.0457      1.008   ; qtot -1.122
  2195         CT    139    LEU     CG   2195     0.3531      12.01   ; qtot -0.7691
  2196         HC    139    LEU     HG   2196    -0.0361      1.008   ; qtot -0.8052
  2197         CT    139    LEU    CD1   2197    -0.4121      12.01   ; qtot -1.217
  2198         HC    139    LEU   HD11   2198        0.1      1.008   ; qtot -1.117
  2199         HC    139    LEU   HD12   2199        0.1      1.008   ; qtot -1.017
  2200         HC    139    LEU   HD13   2200        0.1      1.008   ; qtot -0.9173
  2201         CT    139    LEU    CD2   2201    -0.4121      12.01   ; qtot -1.329
  2202         HC    139    LEU   HD21   2202        0.1      1.008   ; qtot -1.229
  2203         HC    139    LEU   HD22   2203        0.1      1.008   ; qtot -1.129
  2204         HC    139    LEU   HD23   2204        0.1      1.008   ; qtot -1.029
  2205          C    139    LEU      C   2205     0.5973      12.01   ; qtot -0.4321
  2206          O    139    LEU      O   2206    -0.5679         16   ; qtot -1
; residue 140 ASP rtp ASP  q -1.0
  2207          N    140    ASP      N   2207    -0.5163      14.01   ; qtot -1.516
  2208          H    140    ASP      H   2208     0.2936      1.008   ; qtot -1.223
  2209         CT    140    ASP     CA   2209     0.0381      12.01   ; qtot -1.185
  2210         H1    140    ASP     HA   2210      0.088      1.008   ; qtot -1.097
  2211         CT    140    ASP     CB   2211    -0.0303      12.01   ; qtot -1.127
  2212         HC    140    ASP    HB1   2212    -0.0122      1.008   ; qtot -1.139
  2213         HC    140    ASP    HB2   2213    -0.0122      1.008   ; qtot -1.151
  2214          C    140    ASP     CG   2214     0.7994      12.01   ; qtot -0.3519
  2215         O2    140    ASP    OD1   2215    -0.8014         16   ; qtot -1.153
  2216         O2    140    ASP    OD2   2216    -0.8014         16   ; qtot -1.955
  2217          C    140    ASP      C   2217     0.5366      12.01   ; qtot -1.418
  2218          O    140    ASP      O   2218    -0.5819         16   ; qtot -2
; residue 141 THR rtp THR  q  0.0
  2219          N    141    THR      N   2219    -0.4157      14.01   ; qtot -2.416
  2220          H    141    THR      H   2220     0.2719      1.008   ; qtot -2.144
  2221         CT    141    THR     CA   2221    -0.0389      12.01   ; qtot -2.183
  2222         H1    141    THR     HA   2222     0.1007      1.008   ; qtot -2.082
  2223         CT    141    THR     CB   2223     0.3654      12.01   ; qtot -1.717
  2224         H1    141    THR     HB   2224     0.0043      1.008   ; qtot -1.712
  2225         CT    141    THR    CG2   2225    -0.2438      12.01   ; qtot -1.956
  2226         HC    141    THR   HG21   2226     0.0642      1.008   ; qtot -1.892
  2227         HC    141    THR   HG22   2227     0.0642      1.008   ; qtot -1.828
  2228         HC    141    THR   HG23   2228     0.0642      1.008   ; qtot -1.764
  2229         OH    141    THR    OG1   2229    -0.6761         16   ; qtot -2.44
  2230         HO    141    THR    HG1   2230     0.4102      1.008   ; qtot -2.029
  2231          C    141    THR      C   2231     0.5973      12.01   ; qtot -1.432
  2232          O    141    THR      O   2232    -0.5679         16   ; qtot -2
; residue 142 TRP rtp TRP  q  0.0
  2233          N    142    TRP      N   2233    -0.4157      14.01   ; qtot -2.416
  2234          H    142    TRP      H   2234     0.2719      1.008   ; qtot -2.144
  2235         CT    142    TRP     CA   2235    -0.0275      12.01   ; qtot -2.171
  2236         H1    142    TRP     HA   2236     0.1123      1.008   ; qtot -2.059
  2237         CT    142    TRP     CB   2237     -0.005      12.01   ; qtot -2.064
  2238         HC    142    TRP    HB1   2238     0.0339      1.008   ; qtot -2.03
  2239         HC    142    TRP    HB2   2239     0.0339      1.008   ; qtot -1.996
  2240         C*    142    TRP     CG   2240    -0.1415      12.01   ; qtot -2.138
  2241         CW    142    TRP    CD1   2241    -0.1638      12.01   ; qtot -2.302
  2242         H4    142    TRP    HD1   2242     0.2062      1.008   ; qtot -2.095
  2243         NA    142    TRP    NE1   2243    -0.3418      14.01   ; qtot -2.437
  2244          H    142    TRP    HE1   2244     0.3412      1.008   ; qtot -2.096
  2245         CN    142    TRP    CE2   2245      0.138      12.01   ; qtot -1.958
  2246         CA    142    TRP    CZ2   2246    -0.2601      12.01   ; qtot -2.218
  2247         HA    142    TRP    HZ2   2247     0.1572      1.008   ; qtot -2.061
  2248         CA    142    TRP    CH2   2248    -0.1134      12.01   ; qtot -2.174
  2249         HA    142    TRP    HH2   2249     0.1417      1.008   ; qtot -2.033
  2250         CA    142    TRP    CZ3   2250    -0.1972      12.01   ; qtot -2.23
  2251         HA    142    TRP    HZ3   2251     0.1447      1.008   ; qtot -2.085
  2252         CA    142    TRP    CE3   2252    -0.2387      12.01   ; qtot -2.324
  2253         HA    142    TRP    HE3   2253       0.17      1.008   ; qtot -2.154
  2254         CB    142    TRP    CD2   2254     0.1243      12.01   ; qtot -2.029
  2255          C    142    TRP      C   2255     0.5973      12.01   ; qtot -1.432
  2256          O    142    TRP      O   2256    -0.5679         16   ; qtot -2
; residue 143 ALA rtp ALA  q  0.0
  2257          N    143    ALA      N   2257    -0.4157      14.01   ; qtot -2.416
  2258          H    143    ALA      H   2258     0.2719      1.008   ; qtot -2.144
  2259         CT    143    ALA     CA   2259     0.0337      12.01   ; qtot -2.11
  2260         H1    143    ALA     HA   2260     0.0823      1.008   ; qtot -2.028
  2261         CT    143    ALA     CB   2261    -0.1825      12.01   ; qtot -2.21
  2262         HC    143    ALA    HB1   2262     0.0603      1.008   ; qtot -2.15
  2263         HC    143    ALA    HB2   2263     0.0603      1.008   ; qtot -2.09
  2264         HC    143    ALA    HB3   2264     0.0603      1.008   ; qtot -2.029
  2265          C    143    ALA      C   2265     0.5973      12.01   ; qtot -1.432
  2266          O    143    ALA      O   2266    -0.5679         16   ; qtot -2
; residue 144 ALA rtp ALA  q  0.0
  2267          N    144    ALA      N   2267    -0.4157      14.01   ; qtot -2.416
  2268          H    144    ALA      H   2268     0.2719      1.008   ; qtot -2.144
  2269         CT    144    ALA     CA   2269     0.0337      12.01   ; qtot -2.11
  2270         H1    144    ALA     HA   2270     0.0823      1.008   ; qtot -2.028
  2271         CT    144    ALA     CB   2271    -0.1825      12.01   ; qtot -2.21
  2272         HC    144    ALA    HB1   2272     0.0603      1.008   ; qtot -2.15
  2273         HC    144    ALA    HB2   2273     0.0603      1.008   ; qtot -2.09
  2274         HC    144    ALA    HB3   2274     0.0603      1.008   ; qtot -2.029
  2275          C    144    ALA      C   2275     0.5973      12.01   ; qtot -1.432
  2276          O    144    ALA      O   2276    -0.5679         16   ; qtot -2
; residue 145 MET rtp MET  q  0.0
  2277          N    145    MET      N   2277    -0.4157      14.01   ; qtot -2.416
  2278          H    145    MET      H   2278     0.2719      1.008   ; qtot -2.144
  2279         CT    145    MET     CA   2279    -0.0237      12.01   ; qtot -2.168
  2280         H1    145    MET     HA   2280      0.088      1.008   ; qtot -2.08
  2281         CT    145    MET     CB   2281     0.0342      12.01   ; qtot -2.045
  2282         HC    145    MET    HB1   2282     0.0241      1.008   ; qtot -2.021
  2283         HC    145    MET    HB2   2283     0.0241      1.008   ; qtot -1.997
  2284         CT    145    MET     CG   2284     0.0018      12.01   ; qtot -1.995
  2285         H1    145    MET    HG1   2285      0.044      1.008   ; qtot -1.951
  2286         H1    145    MET    HG2   2286      0.044      1.008   ; qtot -1.907
  2287          S    145    MET     SD   2287    -0.2737      32.06   ; qtot -2.181
  2288         CT    145    MET     CE   2288    -0.0536      12.01   ; qtot -2.235
  2289         H1    145    MET    HE1   2289     0.0684      1.008   ; qtot -2.166
  2290         H1    145    MET    HE2   2290     0.0684      1.008   ; qtot -2.098
  2291         H1    145    MET    HE3   2291     0.0684      1.008   ; qtot -2.029
  2292          C    145    MET      C   2292     0.5973      12.01   ; qtot -1.432
  2293          O    145    MET      O   2293    -0.5679         16   ; qtot -2
; residue 146 GLU rtp GLU  q -1.0
  2294          N    146    GLU      N   2294    -0.5163      14.01   ; qtot -2.516
  2295          H    146    GLU      H   2295     0.2936      1.008   ; qtot -2.223
  2296         CT    146    GLU     CA   2296     0.0397      12.01   ; qtot -2.183
  2297         H1    146    GLU     HA   2297     0.1105      1.008   ; qtot -2.073
  2298         CT    146    GLU     CB   2298      0.056      12.01   ; qtot -2.017
  2299         HC    146    GLU    HB1   2299    -0.0173      1.008   ; qtot -2.034
  2300         HC    146    GLU    HB2   2300    -0.0173      1.008   ; qtot -2.051
  2301         CT    146    GLU     CG   2301     0.0136      12.01   ; qtot -2.038
  2302         HC    146    GLU    HG1   2302    -0.0425      1.008   ; qtot -2.08
  2303         HC    146    GLU    HG2   2303    -0.0425      1.008   ; qtot -2.123
  2304          C    146    GLU     CD   2304     0.8054      12.01   ; qtot -1.317
  2305         O2    146    GLU    OE1   2305    -0.8188         16   ; qtot -2.136
  2306         O2    146    GLU    OE2   2306    -0.8188         16   ; qtot -2.955
  2307          C    146    GLU      C   2307     0.5366      12.01   ; qtot -2.418
  2308          O    146    GLU      O   2308    -0.5819         16   ; qtot -3
; residue 147 GLU rtp GLU  q -1.0
  2309          N    147    GLU      N   2309    -0.5163      14.01   ; qtot -3.516
  2310          H    147    GLU      H   2310     0.2936      1.008   ; qtot -3.223
  2311         CT    147    GLU     CA   2311     0.0397      12.01   ; qtot -3.183
  2312         H1    147    GLU     HA   2312     0.1105      1.008   ; qtot -3.073
  2313         CT    147    GLU     CB   2313      0.056      12.01   ; qtot -3.017
  2314         HC    147    GLU    HB1   2314    -0.0173      1.008   ; qtot -3.034
  2315         HC    147    GLU    HB2   2315    -0.0173      1.008   ; qtot -3.051
  2316         CT    147    GLU     CG   2316     0.0136      12.01   ; qtot -3.038
  2317         HC    147    GLU    HG1   2317    -0.0425      1.008   ; qtot -3.08
  2318         HC    147    GLU    HG2   2318    -0.0425      1.008   ; qtot -3.123
  2319          C    147    GLU     CD   2319     0.8054      12.01   ; qtot -2.317
  2320         O2    147    GLU    OE1   2320    -0.8188         16   ; qtot -3.136
  2321         O2    147    GLU    OE2   2321    -0.8188         16   ; qtot -3.955
  2322          C    147    GLU      C   2322     0.5366      12.01   ; qtot -3.418
  2323          O    147    GLU      O   2323    -0.5819         16   ; qtot -4
; residue 148 LEU rtp LEU  q  0.0
  2324          N    148    LEU      N   2324    -0.4157      14.01   ; qtot -4.416
  2325          H    148    LEU      H   2325     0.2719      1.008   ; qtot -4.144
  2326         CT    148    LEU     CA   2326    -0.0518      12.01   ; qtot -4.196
  2327         H1    148    LEU     HA   2327     0.0922      1.008   ; qtot -4.103
  2328         CT    148    LEU     CB   2328    -0.1102      12.01   ; qtot -4.214
  2329         HC    148    LEU    HB1   2329     0.0457      1.008   ; qtot -4.168
  2330         HC    148    LEU    HB2   2330     0.0457      1.008   ; qtot -4.122
  2331         CT    148    LEU     CG   2331     0.3531      12.01   ; qtot -3.769
  2332         HC    148    LEU     HG   2332    -0.0361      1.008   ; qtot -3.805
  2333         CT    148    LEU    CD1   2333    -0.4121      12.01   ; qtot -4.217
  2334         HC    148    LEU   HD11   2334        0.1      1.008   ; qtot -4.117
  2335         HC    148    LEU   HD12   2335        0.1      1.008   ; qtot -4.017
  2336         HC    148    LEU   HD13   2336        0.1      1.008   ; qtot -3.917
  2337         CT    148    LEU    CD2   2337    -0.4121      12.01   ; qtot -4.329
  2338         HC    148    LEU   HD21   2338        0.1      1.008   ; qtot -4.229
  2339         HC    148    LEU   HD22   2339        0.1      1.008   ; qtot -4.129
  2340         HC    148    LEU   HD23   2340        0.1      1.008   ; qtot -4.029
  2341          C    148    LEU      C   2341     0.5973      12.01   ; qtot -3.432
  2342          O    148    LEU      O   2342    -0.5679         16   ; qtot -4
; residue 149 VAL rtp VAL  q  0.0
  2343          N    149    VAL      N   2343    -0.4157      14.01   ; qtot -4.416
  2344          H    149    VAL      H   2344     0.2719      1.008   ; qtot -4.144
  2345         CT    149    VAL     CA   2345    -0.0875      12.01   ; qtot -4.231
  2346         H1    149    VAL     HA   2346     0.0969      1.008   ; qtot -4.134
  2347         CT    149    VAL     CB   2347     0.2985      12.01   ; qtot -3.836
  2348         HC    149    VAL     HB   2348    -0.0297      1.008   ; qtot -3.866
  2349         CT    149    VAL    CG1   2349    -0.3192      12.01   ; qtot -4.185
  2350         HC    149    VAL   HG11   2350     0.0791      1.008   ; qtot -4.106
  2351         HC    149    VAL   HG12   2351     0.0791      1.008   ; qtot -4.027
  2352         HC    149    VAL   HG13   2352     0.0791      1.008   ; qtot -3.948
  2353         CT    149    VAL    CG2   2353    -0.3192      12.01   ; qtot -4.267
  2354         HC    149    VAL   HG21   2354     0.0791      1.008   ; qtot -4.188
  2355         HC    149    VAL   HG22   2355     0.0791      1.008   ; qtot -4.109
  2356         HC    149    VAL   HG23   2356     0.0791      1.008   ; qtot -4.029
  2357          C    149    VAL      C   2357     0.5973      12.01   ; qtot -3.432
  2358          O    149    VAL      O   2358    -0.5679         16   ; qtot -4
; residue 150 ASP rtp ASP  q -1.0
  2359          N    150    ASP      N   2359    -0.5163      14.01   ; qtot -4.516
  2360          H    150    ASP      H   2360     0.2936      1.008   ; qtot -4.223
  2361         CT    150    ASP     CA   2361     0.0381      12.01   ; qtot -4.185
  2362         H1    150    ASP     HA   2362      0.088      1.008   ; qtot -4.097
  2363         CT    150    ASP     CB   2363    -0.0303      12.01   ; qtot -4.127
  2364         HC    150    ASP    HB1   2364    -0.0122      1.008   ; qtot -4.139
  2365         HC    150    ASP    HB2   2365    -0.0122      1.008   ; qtot -4.151
  2366          C    150    ASP     CG   2366     0.7994      12.01   ; qtot -3.352
  2367         O2    150    ASP    OD1   2367    -0.8014         16   ; qtot -4.153
  2368         O2    150    ASP    OD2   2368    -0.8014         16   ; qtot -4.955
  2369          C    150    ASP      C   2369     0.5366      12.01   ; qtot -4.418
  2370          O    150    ASP      O   2370    -0.5819         16   ; qtot -5
; residue 151 GLU rtp GLU  q -1.0
  2371          N    151    GLU      N   2371    -0.5163      14.01   ; qtot -5.516
  2372          H    151    GLU      H   2372     0.2936      1.008   ; qtot -5.223
  2373         CT    151    GLU     CA   2373     0.0397      12.01   ; qtot -5.183
  2374         H1    151    GLU     HA   2374     0.1105      1.008   ; qtot -5.073
  2375         CT    151    GLU     CB   2375      0.056      12.01   ; qtot -5.017
  2376         HC    151    GLU    HB1   2376    -0.0173      1.008   ; qtot -5.034
  2377         HC    151    GLU    HB2   2377    -0.0173      1.008   ; qtot -5.051
  2378         CT    151    GLU     CG   2378     0.0136      12.01   ; qtot -5.038
  2379         HC    151    GLU    HG1   2379    -0.0425      1.008   ; qtot -5.08
  2380         HC    151    GLU    HG2   2380    -0.0425      1.008   ; qtot -5.123
  2381          C    151    GLU     CD   2381     0.8054      12.01   ; qtot -4.317
  2382         O2    151    GLU    OE1   2382    -0.8188         16   ; qtot -5.136
  2383         O2    151    GLU    OE2   2383    -0.8188         16   ; qtot -5.955
  2384          C    151    GLU      C   2384     0.5366      12.01   ; qtot -5.418
  2385          O    151    GLU      O   2385    -0.5819         16   ; qtot -6
; residue 152 GLY rtp GLY  q  0.0
  2386          N    152    GLY      N   2386    -0.4157      14.01   ; qtot -6.416
  2387          H    152    GLY      H   2387     0.2719      1.008   ; qtot -6.144
  2388         CT    152    GLY     CA   2388    -0.0252      12.01   ; qtot -6.169
  2389         H1    152    GLY    HA1   2389     0.0698      1.008   ; qtot -6.099
  2390         H1    152    GLY    HA2   2390     0.0698      1.008   ; qtot -6.029
  2391          C    152    GLY      C   2391     0.5973      12.01   ; qtot -5.432
  2392          O    152    GLY      O   2392    -0.5679         16   ; qtot -6
; residue 153 LEU rtp LEU  q  0.0
  2393          N    153    LEU      N   2393    -0.4157      14.01   ; qtot -6.416
  2394          H    153    LEU      H   2394     0.2719      1.008   ; qtot -6.144
  2395         CT    153    LEU     CA   2395    -0.0518      12.01   ; qtot -6.196
  2396         H1    153    LEU     HA   2396     0.0922      1.008   ; qtot -6.103
  2397         CT    153    LEU     CB   2397    -0.1102      12.01   ; qtot -6.214
  2398         HC    153    LEU    HB1   2398     0.0457      1.008   ; qtot -6.168
  2399         HC    153    LEU    HB2   2399     0.0457      1.008   ; qtot -6.122
  2400         CT    153    LEU     CG   2400     0.3531      12.01   ; qtot -5.769
  2401         HC    153    LEU     HG   2401    -0.0361      1.008   ; qtot -5.805
  2402         CT    153    LEU    CD1   2402    -0.4121      12.01   ; qtot -6.217
  2403         HC    153    LEU   HD11   2403        0.1      1.008   ; qtot -6.117
  2404         HC    153    LEU   HD12   2404        0.1      1.008   ; qtot -6.017
  2405         HC    153    LEU   HD13   2405        0.1      1.008   ; qtot -5.917
  2406         CT    153    LEU    CD2   2406    -0.4121      12.01   ; qtot -6.329
  2407         HC    153    LEU   HD21   2407        0.1      1.008   ; qtot -6.229
  2408         HC    153    LEU   HD22   2408        0.1      1.008   ; qtot -6.129
  2409         HC    153    LEU   HD23   2409        0.1      1.008   ; qtot -6.029
  2410          C    153    LEU      C   2410     0.5973      12.01   ; qtot -5.432
  2411          O    153    LEU      O   2411    -0.5679         16   ; qtot -6
; residue 154 VAL rtp VAL  q  0.0
  2412          N    154    VAL      N   2412    -0.4157      14.01   ; qtot -6.416
  2413          H    154    VAL      H   2413     0.2719      1.008   ; qtot -6.144
  2414         CT    154    VAL     CA   2414    -0.0875      12.01   ; qtot -6.231
  2415         H1    154    VAL     HA   2415     0.0969      1.008   ; qtot -6.134
  2416         CT    154    VAL     CB   2416     0.2985      12.01   ; qtot -5.836
  2417         HC    154    VAL     HB   2417    -0.0297      1.008   ; qtot -5.866
  2418         CT    154    VAL    CG1   2418    -0.3192      12.01   ; qtot -6.185
  2419         HC    154    VAL   HG11   2419     0.0791      1.008   ; qtot -6.106
  2420         HC    154    VAL   HG12   2420     0.0791      1.008   ; qtot -6.027
  2421         HC    154    VAL   HG13   2421     0.0791      1.008   ; qtot -5.948
  2422         CT    154    VAL    CG2   2422    -0.3192      12.01   ; qtot -6.267
  2423         HC    154    VAL   HG21   2423     0.0791      1.008   ; qtot -6.188
  2424         HC    154    VAL   HG22   2424     0.0791      1.008   ; qtot -6.109
  2425         HC    154    VAL   HG23   2425     0.0791      1.008   ; qtot -6.029
  2426          C    154    VAL      C   2426     0.5973      12.01   ; qtot -5.432
  2427          O    154    VAL      O   2427    -0.5679         16   ; qtot -6
; residue 155 LYS rtp LYS  q +1.0
  2428          N    155    LYS      N   2428    -0.3479      14.01   ; qtot -6.348
  2429          H    155    LYS      H   2429     0.2747      1.008   ; qtot -6.073
  2430         CT    155    LYS     CA   2430      -0.24      12.01   ; qtot -6.313
  2431         H1    155    LYS     HA   2431     0.1426      1.008   ; qtot -6.171
  2432         CT    155    LYS     CB   2432    -0.0094      12.01   ; qtot -6.18
  2433         HC    155    LYS    HB1   2433     0.0362      1.008   ; qtot -6.144
  2434         HC    155    LYS    HB2   2434     0.0362      1.008   ; qtot -6.108
  2435         CT    155    LYS     CG   2435     0.0187      12.01   ; qtot -6.089
  2436         HC    155    LYS    HG1   2436     0.0103      1.008   ; qtot -6.079
  2437         HC    155    LYS    HG2   2437     0.0103      1.008   ; qtot -6.068
  2438         CT    155    LYS     CD   2438    -0.0479      12.01   ; qtot -6.116
  2439         HC    155    LYS    HD1   2439     0.0621      1.008   ; qtot -6.054
  2440         HC    155    LYS    HD2   2440     0.0621      1.008   ; qtot -5.992
  2441         CT    155    LYS     CE   2441    -0.0143      12.01   ; qtot -6.006
  2442         HP    155    LYS    HE1   2442     0.1135      1.008   ; qtot -5.893
  2443         HP    155    LYS    HE2   2443     0.1135      1.008   ; qtot -5.779
  2444         N3    155    LYS     NZ   2444    -0.3854      14.01   ; qtot -6.165
  2445          H    155    LYS    HZ1   2445       0.34      1.008   ; qtot -5.825
  2446          H    155    LYS    HZ2   2446       0.34      1.008   ; qtot -5.485
  2447          H    155    LYS    HZ3   2447       0.34      1.008   ; qtot -5.145
  2448          C    155    LYS      C   2448     0.7341      12.01   ; qtot -4.411
  2449          O    155    LYS      O   2449    -0.5894         16   ; qtot -5
; residue 156 ALA rtp ALA  q  0.0
  2450          N    156    ALA      N   2450    -0.4157      14.01   ; qtot -5.416
  2451          H    156    ALA      H   2451     0.2719      1.008   ; qtot -5.144
  2452         CT    156    ALA     CA   2452     0.0337      12.01   ; qtot -5.11
  2453         H1    156    ALA     HA   2453     0.0823      1.008   ; qtot -5.028
  2454         CT    156    ALA     CB   2454    -0.1825      12.01   ; qtot -5.21
  2455         HC    156    ALA    HB1   2455     0.0603      1.008   ; qtot -5.15
  2456         HC    156    ALA    HB2   2456     0.0603      1.008   ; qtot -5.09
  2457         HC    156    ALA    HB3   2457     0.0603      1.008   ; qtot -5.029
  2458          C    156    ALA      C   2458     0.5973      12.01   ; qtot -4.432
  2459          O    156    ALA      O   2459    -0.5679         16   ; qtot -5
; residue 157 ILE rtp ILE  q  0.0
  2460          N    157    ILE      N   2460    -0.4157      14.01   ; qtot -5.416
  2461          H    157    ILE      H   2461     0.2719      1.008   ; qtot -5.144
  2462         CT    157    ILE     CA   2462    -0.0597      12.01   ; qtot -5.204
  2463         H1    157    ILE     HA   2463     0.0869      1.008   ; qtot -5.117
  2464         CT    157    ILE     CB   2464     0.1303      12.01   ; qtot -4.986
  2465         HC    157    ILE     HB   2465     0.0187      1.008   ; qtot -4.968
  2466         CT    157    ILE    CG2   2466    -0.3204      12.01   ; qtot -5.288
  2467         HC    157    ILE   HG21   2467     0.0882      1.008   ; qtot -5.2
  2468         HC    157    ILE   HG22   2468     0.0882      1.008   ; qtot -5.112
  2469         HC    157    ILE   HG23   2469     0.0882      1.008   ; qtot -5.023
  2470         CT    157    ILE    CG1   2470     -0.043      12.01   ; qtot -5.066
  2471         HC    157    ILE   HG11   2471     0.0236      1.008   ; qtot -5.043
  2472         HC    157    ILE   HG12   2472     0.0236      1.008   ; qtot -5.019
  2473         CT    157    ILE     CD   2473     -0.066      12.01   ; qtot -5.085
  2474         HC    157    ILE    HD1   2474     0.0186      1.008   ; qtot -5.067
  2475         HC    157    ILE    HD2   2475     0.0186      1.008   ; qtot -5.048
  2476         HC    157    ILE    HD3   2476     0.0186      1.008   ; qtot -5.029
  2477          C    157    ILE      C   2477     0.5973      12.01   ; qtot -4.432
  2478          O    157    ILE      O   2478    -0.5679         16   ; qtot -5
; residue 158 GLY rtp GLY  q  0.0
  2479          N    158    GLY      N   2479    -0.4157      14.01   ; qtot -5.416
  2480          H    158    GLY      H   2480     0.2719      1.008   ; qtot -5.144
  2481         CT    158    GLY     CA   2481    -0.0252      12.01   ; qtot -5.169
  2482         H1    158    GLY    HA1   2482     0.0698      1.008   ; qtot -5.099
  2483         H1    158    GLY    HA2   2483     0.0698      1.008   ; qtot -5.029
  2484          C    158    GLY      C   2484     0.5973      12.01   ; qtot -4.432
  2485          O    158    GLY      O   2485    -0.5679         16   ; qtot -5
; residue 159 ILE rtp ILE  q  0.0
  2486          N    159    ILE      N   2486    -0.4157      14.01   ; qtot -5.416
  2487          H    159    ILE      H   2487     0.2719      1.008   ; qtot -5.144
  2488         CT    159    ILE     CA   2488    -0.0597      12.01   ; qtot -5.204
  2489         H1    159    ILE     HA   2489     0.0869      1.008   ; qtot -5.117
  2490         CT    159    ILE     CB   2490     0.1303      12.01   ; qtot -4.986
  2491         HC    159    ILE     HB   2491     0.0187      1.008   ; qtot -4.968
  2492         CT    159    ILE    CG2   2492    -0.3204      12.01   ; qtot -5.288
  2493         HC    159    ILE   HG21   2493     0.0882      1.008   ; qtot -5.2
  2494         HC    159    ILE   HG22   2494     0.0882      1.008   ; qtot -5.112
  2495         HC    159    ILE   HG23   2495     0.0882      1.008   ; qtot -5.023
  2496         CT    159    ILE    CG1   2496     -0.043      12.01   ; qtot -5.066
  2497         HC    159    ILE   HG11   2497     0.0236      1.008   ; qtot -5.043
  2498         HC    159    ILE   HG12   2498     0.0236      1.008   ; qtot -5.019
  2499         CT    159    ILE     CD   2499     -0.066      12.01   ; qtot -5.085
  2500         HC    159    ILE    HD1   2500     0.0186      1.008   ; qtot -5.067
  2501         HC    159    ILE    HD2   2501     0.0186      1.008   ; qtot -5.048
  2502         HC    159    ILE    HD3   2502     0.0186      1.008   ; qtot -5.029
  2503          C    159    ILE      C   2503     0.5973      12.01   ; qtot -4.432
  2504          O    159    ILE      O   2504    -0.5679         16   ; qtot -5
; residue 160 SER rtp SER  q  0.0
  2505          N    160    SER      N   2505    -0.4157      14.01   ; qtot -5.416
  2506          H    160    SER      H   2506     0.2719      1.008   ; qtot -5.144
  2507         CT    160    SER     CA   2507    -0.0249      12.01   ; qtot -5.169
  2508         H1    160    SER     HA   2508     0.0843      1.008   ; qtot -5.084
  2509         CT    160    SER     CB   2509     0.2117      12.01   ; qtot -4.873
  2510         H1    160    SER    HB1   2510     0.0352      1.008   ; qtot -4.838
  2511         H1    160    SER    HB2   2511     0.0352      1.008   ; qtot -4.802
  2512         OH    160    SER     OG   2512    -0.6546         16   ; qtot -5.457
  2513         HO    160    SER     HG   2513     0.4275      1.008   ; qtot -5.029
  2514          C    160    SER      C   2514     0.5973      12.01   ; qtot -4.432
  2515          O    160    SER      O   2515    -0.5679         16   ; qtot -5
; residue 161 ASN rtp ASN  q  0.0
  2516          N    161    ASN      N   2516    -0.4157      14.01   ; qtot -5.416
  2517          H    161    ASN      H   2517     0.2719      1.008   ; qtot -5.144
  2518         CT    161    ASN     CA   2518     0.0143      12.01   ; qtot -5.13
  2519         H1    161    ASN     HA   2519     0.1048      1.008   ; qtot -5.025
  2520         CT    161    ASN     CB   2520    -0.2041      12.01   ; qtot -5.229
  2521         HC    161    ASN    HB1   2521     0.0797      1.008   ; qtot -5.149
  2522         HC    161    ASN    HB2   2522     0.0797      1.008   ; qtot -5.069
  2523          C    161    ASN     CG   2523      0.713      12.01   ; qtot -4.356
  2524          O    161    ASN    OD1   2524    -0.5931         16   ; qtot -4.95
  2525          N    161    ASN    ND2   2525    -0.9191      14.01   ; qtot -5.869
  2526          H    161    ASN   HD21   2526     0.4196      1.008   ; qtot -5.449
  2527          H    161    ASN   HD22   2527     0.4196      1.008   ; qtot -5.029
  2528          C    161    ASN      C   2528     0.5973      12.01   ; qtot -4.432
  2529          O    161    ASN      O   2529    -0.5679         16   ; qtot -5
; residue 162 PHE rtp PHE  q  0.0
  2530          N    162    PHE      N   2530    -0.4157      14.01   ; qtot -5.416
  2531          H    162    PHE      H   2531     0.2719      1.008   ; qtot -5.144
  2532         CT    162    PHE     CA   2532    -0.0024      12.01   ; qtot -5.146
  2533         H1    162    PHE     HA   2533     0.0978      1.008   ; qtot -5.048
  2534         CT    162    PHE     CB   2534    -0.0343      12.01   ; qtot -5.083
  2535         HC    162    PHE    HB1   2535     0.0295      1.008   ; qtot -5.053
  2536         HC    162    PHE    HB2   2536     0.0295      1.008   ; qtot -5.024
  2537         CA    162    PHE     CG   2537     0.0118      12.01   ; qtot -5.012
  2538         CA    162    PHE    CD1   2538    -0.1256      12.01   ; qtot -5.138
  2539         HA    162    PHE    HD1   2539      0.133      1.008   ; qtot -5.005
  2540         CA    162    PHE    CE1   2540    -0.1704      12.01   ; qtot -5.175
  2541         HA    162    PHE    HE1   2541      0.143      1.008   ; qtot -5.032
  2542         CA    162    PHE     CZ   2542    -0.1072      12.01   ; qtot -5.139
  2543         HA    162    PHE     HZ   2543     0.1297      1.008   ; qtot -5.009
  2544         CA    162    PHE    CE2   2544    -0.1704      12.01   ; qtot -5.18
  2545         HA    162    PHE    HE2   2545      0.143      1.008   ; qtot -5.037
  2546         CA    162    PHE    CD2   2546    -0.1256      12.01   ; qtot -5.162
  2547         HA    162    PHE    HD2   2547      0.133      1.008   ; qtot -5.029
  2548          C    162    PHE      C   2548     0.5973      12.01   ; qtot -4.432
  2549          O    162    PHE      O   2549    -0.5679         16   ; qtot -5
; residue 163 ASN rtp ASN  q  0.0
  2550          N    163    ASN      N   2550    -0.4157      14.01   ; qtot -5.416
  2551          H    163    ASN      H   2551     0.2719      1.008   ; qtot -5.144
  2552         CT    163    ASN     CA   2552     0.0143      12.01   ; qtot -5.13
  2553         H1    163    ASN     HA   2553     0.1048      1.008   ; qtot -5.025
  2554         CT    163    ASN     CB   2554    -0.2041      12.01   ; qtot -5.229
  2555         HC    163    ASN    HB1   2555     0.0797      1.008   ; qtot -5.149
  2556         HC    163    ASN    HB2   2556     0.0797      1.008   ; qtot -5.069
  2557          C    163    ASN     CG   2557      0.713      12.01   ; qtot -4.356
  2558          O    163    ASN    OD1   2558    -0.5931         16   ; qtot -4.95
  2559          N    163    ASN    ND2   2559    -0.9191      14.01   ; qtot -5.869
  2560          H    163    ASN   HD21   2560     0.4196      1.008   ; qtot -5.449
  2561          H    163    ASN   HD22   2561     0.4196      1.008   ; qtot -5.029
  2562          C    163    ASN      C   2562     0.5973      12.01   ; qtot -4.432
  2563          O    163    ASN      O   2563    -0.5679         16   ; qtot -5
; residue 164 HIS rtp HIE  q  0.0
  2564          N    164    HIS      N   2564    -0.4157      14.01   ; qtot -5.416
  2565          H    164    HIS      H   2565     0.2719      1.008   ; qtot -5.144
  2566         CT    164    HIS     CA   2566    -0.0581      12.01   ; qtot -5.202
  2567         H1    164    HIS     HA   2567      0.136      1.008   ; qtot -5.066
  2568         CT    164    HIS     CB   2568    -0.0074      12.01   ; qtot -5.073
  2569         HC    164    HIS    HB1   2569     0.0367      1.008   ; qtot -5.037
  2570         HC    164    HIS    HB2   2570     0.0367      1.008   ; qtot -5
  2571         CC    164    HIS     CG   2571     0.1868      12.01   ; qtot -4.813
  2572         NB    164    HIS    ND1   2572    -0.5432      14.01   ; qtot -5.356
  2573         CR    164    HIS    CE1   2573     0.1635      12.01   ; qtot -5.193
  2574         H5    164    HIS    HE1   2574     0.1435      1.008   ; qtot -5.049
  2575         NA    164    HIS    NE2   2575    -0.2795      14.01   ; qtot -5.329
  2576          H    164    HIS    HE2   2576     0.3339      1.008   ; qtot -4.995
  2577         CW    164    HIS    CD2   2577    -0.2207      12.01   ; qtot -5.216
  2578         H4    164    HIS    HD2   2578     0.1862      1.008   ; qtot -5.029
  2579          C    164    HIS      C   2579     0.5973      12.01   ; qtot -4.432
  2580          O    164    HIS      O   2580    -0.5679         16   ; qtot -5
; residue 165 LEU rtp LEU  q  0.0
  2581          N    165    LEU      N   2581    -0.4157      14.01   ; qtot -5.416
  2582          H    165    LEU      H   2582     0.2719      1.008   ; qtot -5.144
  2583         CT    165    LEU     CA   2583    -0.0518      12.01   ; qtot -5.196
  2584         H1    165    LEU     HA   2584     0.0922      1.008   ; qtot -5.103
  2585         CT    165    LEU     CB   2585    -0.1102      12.01   ; qtot -5.214
  2586         HC    165    LEU    HB1   2586     0.0457      1.008   ; qtot -5.168
  2587         HC    165    LEU    HB2   2587     0.0457      1.008   ; qtot -5.122
  2588         CT    165    LEU     CG   2588     0.3531      12.01   ; qtot -4.769
  2589         HC    165    LEU     HG   2589    -0.0361      1.008   ; qtot -4.805
  2590         CT    165    LEU    CD1   2590    -0.4121      12.01   ; qtot -5.217
  2591         HC    165    LEU   HD11   2591        0.1      1.008   ; qtot -5.117
  2592         HC    165    LEU   HD12   2592        0.1      1.008   ; qtot -5.017
  2593         HC    165    LEU   HD13   2593        0.1      1.008   ; qtot -4.917
  2594         CT    165    LEU    CD2   2594    -0.4121      12.01   ; qtot -5.329
  2595         HC    165    LEU   HD21   2595        0.1      1.008   ; qtot -5.229
  2596         HC    165    LEU   HD22   2596        0.1      1.008   ; qtot -5.129
  2597         HC    165    LEU   HD23   2597        0.1      1.008   ; qtot -5.029
  2598          C    165    LEU      C   2598     0.5973      12.01   ; qtot -4.432
  2599          O    165    LEU      O   2599    -0.5679         16   ; qtot -5
; residue 166 GLN rtp GLN  q  0.0
  2600          N    166    GLN      N   2600    -0.4157      14.01   ; qtot -5.416
  2601          H    166    GLN      H   2601     0.2719      1.008   ; qtot -5.144
  2602         CT    166    GLN     CA   2602    -0.0031      12.01   ; qtot -5.147
  2603         H1    166    GLN     HA   2603      0.085      1.008   ; qtot -5.062
  2604         CT    166    GLN     CB   2604    -0.0036      12.01   ; qtot -5.065
  2605         HC    166    GLN    HB1   2605     0.0171      1.008   ; qtot -5.048
  2606         HC    166    GLN    HB2   2606     0.0171      1.008   ; qtot -5.031
  2607         CT    166    GLN     CG   2607    -0.0645      12.01   ; qtot -5.096
  2608         HC    166    GLN    HG1   2608     0.0352      1.008   ; qtot -5.061
  2609         HC    166    GLN    HG2   2609     0.0352      1.008   ; qtot -5.025
  2610          C    166    GLN     CD   2610     0.6951      12.01   ; qtot -4.33
  2611          O    166    GLN    OE1   2611    -0.6086         16   ; qtot -4.939
  2612          N    166    GLN    NE2   2612    -0.9407      14.01   ; qtot -5.88
  2613          H    166    GLN   HE21   2613     0.4251      1.008   ; qtot -5.454
  2614          H    166    GLN   HE22   2614     0.4251      1.008   ; qtot -5.029
  2615          C    166    GLN      C   2615     0.5973      12.01   ; qtot -4.432
  2616          O    166    GLN      O   2616    -0.5679         16   ; qtot -5
; residue 167 VAL rtp VAL  q  0.0
  2617          N    167    VAL      N   2617    -0.4157      14.01   ; qtot -5.416
  2618          H    167    VAL      H   2618     0.2719      1.008   ; qtot -5.144
  2619         CT    167    VAL     CA   2619    -0.0875      12.01   ; qtot -5.231
  2620         H1    167    VAL     HA   2620     0.0969      1.008   ; qtot -5.134
  2621         CT    167    VAL     CB   2621     0.2985      12.01   ; qtot -4.836
  2622         HC    167    VAL     HB   2622    -0.0297      1.008   ; qtot -4.866
  2623         CT    167    VAL    CG1   2623    -0.3192      12.01   ; qtot -5.185
  2624         HC    167    VAL   HG11   2624     0.0791      1.008   ; qtot -5.106
  2625         HC    167    VAL   HG12   2625     0.0791      1.008   ; qtot -5.027
  2626         HC    167    VAL   HG13   2626     0.0791      1.008   ; qtot -4.947
  2627         CT    167    VAL    CG2   2627    -0.3192      12.01   ; qtot -5.267
  2628         HC    167    VAL   HG21   2628     0.0791      1.008   ; qtot -5.188
  2629         HC    167    VAL   HG22   2629     0.0791      1.008   ; qtot -5.109
  2630         HC    167    VAL   HG23   2630     0.0791      1.008   ; qtot -5.029
  2631          C    167    VAL      C   2631     0.5973      12.01   ; qtot -4.432
  2632          O    167    VAL      O   2632    -0.5679         16   ; qtot -5
; residue 168 GLU rtp GLU  q -1.0
  2633          N    168    GLU      N   2633    -0.5163      14.01   ; qtot -5.516
  2634          H    168    GLU      H   2634     0.2936      1.008   ; qtot -5.223
  2635         CT    168    GLU     CA   2635     0.0397      12.01   ; qtot -5.183
  2636         H1    168    GLU     HA   2636     0.1105      1.008   ; qtot -5.073
  2637         CT    168    GLU     CB   2637      0.056      12.01   ; qtot -5.017
  2638         HC    168    GLU    HB1   2638    -0.0173      1.008   ; qtot -5.034
  2639         HC    168    GLU    HB2   2639    -0.0173      1.008   ; qtot -5.051
  2640         CT    168    GLU     CG   2640     0.0136      12.01   ; qtot -5.038
  2641         HC    168    GLU    HG1   2641    -0.0425      1.008   ; qtot -5.08
  2642         HC    168    GLU    HG2   2642    -0.0425      1.008   ; qtot -5.123
  2643          C    168    GLU     CD   2643     0.8054      12.01   ; qtot -4.317
  2644         O2    168    GLU    OE1   2644    -0.8188         16   ; qtot -5.136
  2645         O2    168    GLU    OE2   2645    -0.8188         16   ; qtot -5.955
  2646          C    168    GLU      C   2646     0.5366      12.01   ; qtot -5.418
  2647          O    168    GLU      O   2647    -0.5819         16   ; qtot -6
; residue 169 MET rtp MET  q  0.0
  2648          N    169    MET      N   2648    -0.4157      14.01   ; qtot -6.416
  2649          H    169    MET      H   2649     0.2719      1.008   ; qtot -6.144
  2650         CT    169    MET     CA   2650    -0.0237      12.01   ; qtot -6.167
  2651         H1    169    MET     HA   2651      0.088      1.008   ; qtot -6.079
  2652         CT    169    MET     CB   2652     0.0342      12.01   ; qtot -6.045
  2653         HC    169    MET    HB1   2653     0.0241      1.008   ; qtot -6.021
  2654         HC    169    MET    HB2   2654     0.0241      1.008   ; qtot -5.997
  2655         CT    169    MET     CG   2655     0.0018      12.01   ; qtot -5.995
  2656         H1    169    MET    HG1   2656      0.044      1.008   ; qtot -5.951
  2657         H1    169    MET    HG2   2657      0.044      1.008   ; qtot -5.907
  2658          S    169    MET     SD   2658    -0.2737      32.06   ; qtot -6.181
  2659         CT    169    MET     CE   2659    -0.0536      12.01   ; qtot -6.235
  2660         H1    169    MET    HE1   2660     0.0684      1.008   ; qtot -6.166
  2661         H1    169    MET    HE2   2661     0.0684      1.008   ; qtot -6.098
  2662         H1    169    MET    HE3   2662     0.0684      1.008   ; qtot -6.029
  2663          C    169    MET      C   2663     0.5973      12.01   ; qtot -5.432
  2664          O    169    MET      O   2664    -0.5679         16   ; qtot -6
; residue 170 ILE rtp ILE  q  0.0
  2665          N    170    ILE      N   2665    -0.4157      14.01   ; qtot -6.416
  2666          H    170    ILE      H   2666     0.2719      1.008   ; qtot -6.144
  2667         CT    170    ILE     CA   2667    -0.0597      12.01   ; qtot -6.203
  2668         H1    170    ILE     HA   2668     0.0869      1.008   ; qtot -6.117
  2669         CT    170    ILE     CB   2669     0.1303      12.01   ; qtot -5.986
  2670         HC    170    ILE     HB   2670     0.0187      1.008   ; qtot -5.968
  2671         CT    170    ILE    CG2   2671    -0.3204      12.01   ; qtot -6.288
  2672         HC    170    ILE   HG21   2672     0.0882      1.008   ; qtot -6.2
  2673         HC    170    ILE   HG22   2673     0.0882      1.008   ; qtot -6.112
  2674         HC    170    ILE   HG23   2674     0.0882      1.008   ; qtot -6.023
  2675         CT    170    ILE    CG1   2675     -0.043      12.01   ; qtot -6.066
  2676         HC    170    ILE   HG11   2676     0.0236      1.008   ; qtot -6.043
  2677         HC    170    ILE   HG12   2677     0.0236      1.008   ; qtot -6.019
  2678         CT    170    ILE     CD   2678     -0.066      12.01   ; qtot -6.085
  2679         HC    170    ILE    HD1   2679     0.0186      1.008   ; qtot -6.067
  2680         HC    170    ILE    HD2   2680     0.0186      1.008   ; qtot -6.048
  2681         HC    170    ILE    HD3   2681     0.0186      1.008   ; qtot -6.029
  2682          C    170    ILE      C   2682     0.5973      12.01   ; qtot -5.432
  2683          O    170    ILE      O   2683    -0.5679         16   ; qtot -6
; residue 171 LEU rtp LEU  q  0.0
  2684          N    171    LEU      N   2684    -0.4157      14.01   ; qtot -6.416
  2685          H    171    LEU      H   2685     0.2719      1.008   ; qtot -6.144
  2686         CT    171    LEU     CA   2686    -0.0518      12.01   ; qtot -6.196
  2687         H1    171    LEU     HA   2687     0.0922      1.008   ; qtot -6.103
  2688         CT    171    LEU     CB   2688    -0.1102      12.01   ; qtot -6.214
  2689         HC    171    LEU    HB1   2689     0.0457      1.008   ; qtot -6.168
  2690         HC    171    LEU    HB2   2690     0.0457      1.008   ; qtot -6.122
  2691         CT    171    LEU     CG   2691     0.3531      12.01   ; qtot -5.769
  2692         HC    171    LEU     HG   2692    -0.0361      1.008   ; qtot -5.805
  2693         CT    171    LEU    CD1   2693    -0.4121      12.01   ; qtot -6.217
  2694         HC    171    LEU   HD11   2694        0.1      1.008   ; qtot -6.117
  2695         HC    171    LEU   HD12   2695        0.1      1.008   ; qtot -6.017
  2696         HC    171    LEU   HD13   2696        0.1      1.008   ; qtot -5.917
  2697         CT    171    LEU    CD2   2697    -0.4121      12.01   ; qtot -6.329
  2698         HC    171    LEU   HD21   2698        0.1      1.008   ; qtot -6.229
  2699         HC    171    LEU   HD22   2699        0.1      1.008   ; qtot -6.129
  2700         HC    171    LEU   HD23   2700        0.1      1.008   ; qtot -6.029
  2701          C    171    LEU      C   2701     0.5973      12.01   ; qtot -5.432
  2702          O    171    LEU      O   2702    -0.5679         16   ; qtot -6
; residue 172 ASN rtp ASN  q  0.0
  2703          N    172    ASN      N   2703    -0.4157      14.01   ; qtot -6.416
  2704          H    172    ASN      H   2704     0.2719      1.008   ; qtot -6.144
  2705         CT    172    ASN     CA   2705     0.0143      12.01   ; qtot -6.129
  2706         H1    172    ASN     HA   2706     0.1048      1.008   ; qtot -6.025
  2707         CT    172    ASN     CB   2707    -0.2041      12.01   ; qtot -6.229
  2708         HC    172    ASN    HB1   2708     0.0797      1.008   ; qtot -6.149
  2709         HC    172    ASN    HB2   2709     0.0797      1.008   ; qtot -6.069
  2710          C    172    ASN     CG   2710      0.713      12.01   ; qtot -5.356
  2711          O    172    ASN    OD1   2711    -0.5931         16   ; qtot -5.949
  2712          N    172    ASN    ND2   2712    -0.9191      14.01   ; qtot -6.869
  2713          H    172    ASN   HD21   2713     0.4196      1.008   ; qtot -6.449
  2714          H    172    ASN   HD22   2714     0.4196      1.008   ; qtot -6.029
  2715          C    172    ASN      C   2715     0.5973      12.01   ; qtot -5.432
  2716          O    172    ASN      O   2716    -0.5679         16   ; qtot -6
; residue 173 LYS rtp LYS  q +1.0
  2717          N    173    LYS      N   2717    -0.3479      14.01   ; qtot -6.348
  2718          H    173    LYS      H   2718     0.2747      1.008   ; qtot -6.073
  2719         CT    173    LYS     CA   2719      -0.24      12.01   ; qtot -6.313
  2720         H1    173    LYS     HA   2720     0.1426      1.008   ; qtot -6.171
  2721         CT    173    LYS     CB   2721    -0.0094      12.01   ; qtot -6.18
  2722         HC    173    LYS    HB1   2722     0.0362      1.008   ; qtot -6.144
  2723         HC    173    LYS    HB2   2723     0.0362      1.008   ; qtot -6.108
  2724         CT    173    LYS     CG   2724     0.0187      12.01   ; qtot -6.089
  2725         HC    173    LYS    HG1   2725     0.0103      1.008   ; qtot -6.079
  2726         HC    173    LYS    HG2   2726     0.0103      1.008   ; qtot -6.068
  2727         CT    173    LYS     CD   2727    -0.0479      12.01   ; qtot -6.116
  2728         HC    173    LYS    HD1   2728     0.0621      1.008   ; qtot -6.054
  2729         HC    173    LYS    HD2   2729     0.0621      1.008   ; qtot -5.992
  2730         CT    173    LYS     CE   2730    -0.0143      12.01   ; qtot -6.006
  2731         HP    173    LYS    HE1   2731     0.1135      1.008   ; qtot -5.893
  2732         HP    173    LYS    HE2   2732     0.1135      1.008   ; qtot -5.779
  2733         N3    173    LYS     NZ   2733    -0.3854      14.01   ; qtot -6.165
  2734          H    173    LYS    HZ1   2734       0.34      1.008   ; qtot -5.825
  2735          H    173    LYS    HZ2   2735       0.34      1.008   ; qtot -5.485
  2736          H    173    LYS    HZ3   2736       0.34      1.008   ; qtot -5.145
  2737          C    173    LYS      C   2737     0.7341      12.01   ; qtot -4.411
  2738          O    173    LYS      O   2738    -0.5894         16   ; qtot -5
; residue 174 PRO rtp PRO  q  0.0
  2739          N    174    PRO      N   2739    -0.2548      14.01   ; qtot -5.255
  2740         CT    174    PRO     CD   2740     0.0192      12.01   ; qtot -5.236
  2741         H1    174    PRO    HD1   2741     0.0391      1.008   ; qtot -5.196
  2742         H1    174    PRO    HD2   2742     0.0391      1.008   ; qtot -5.157
  2743         CT    174    PRO     CG   2743     0.0189      12.01   ; qtot -5.138
  2744         HC    174    PRO    HG1   2744     0.0213      1.008   ; qtot -5.117
  2745         HC    174    PRO    HG2   2745     0.0213      1.008   ; qtot -5.096
  2746         CT    174    PRO     CB   2746     -0.007      12.01   ; qtot -5.103
  2747         HC    174    PRO    HB1   2747     0.0253      1.008   ; qtot -5.078
  2748         HC    174    PRO    HB2   2748     0.0253      1.008   ; qtot -5.052
  2749         CT    174    PRO     CA   2749    -0.0266      12.01   ; qtot -5.079
  2750         H1    174    PRO     HA   2750     0.0641      1.008   ; qtot -5.015
  2751          C    174    PRO      C   2751     0.5896      12.01   ; qtot -4.425
  2752          O    174    PRO      O   2752    -0.5748         16   ; qtot -5
; residue 175 GLY rtp GLY  q  0.0
  2753          N    175    GLY      N   2753    -0.4157      14.01   ; qtot -5.416
  2754          H    175    GLY      H   2754     0.2719      1.008   ; qtot -5.144
  2755         CT    175    GLY     CA   2755    -0.0252      12.01   ; qtot -5.169
  2756         H1    175    GLY    HA1   2756     0.0698      1.008   ; qtot -5.099
  2757         H1    175    GLY    HA2   2757     0.0698      1.008   ; qtot -5.029
  2758          C    175    GLY      C   2758     0.5973      12.01   ; qtot -4.432
  2759          O    175    GLY      O   2759    -0.5679         16   ; qtot -5
; residue 176 LEU rtp LEU  q  0.0
  2760          N    176    LEU      N   2760    -0.4157      14.01   ; qtot -5.416
  2761          H    176    LEU      H   2761     0.2719      1.008   ; qtot -5.144
  2762         CT    176    LEU     CA   2762    -0.0518      12.01   ; qtot -5.196
  2763         H1    176    LEU     HA   2763     0.0922      1.008   ; qtot -5.103
  2764         CT    176    LEU     CB   2764    -0.1102      12.01   ; qtot -5.214
  2765         HC    176    LEU    HB1   2765     0.0457      1.008   ; qtot -5.168
  2766         HC    176    LEU    HB2   2766     0.0457      1.008   ; qtot -5.122
  2767         CT    176    LEU     CG   2767     0.3531      12.01   ; qtot -4.769
  2768         HC    176    LEU     HG   2768    -0.0361      1.008   ; qtot -4.805
  2769         CT    176    LEU    CD1   2769    -0.4121      12.01   ; qtot -5.217
  2770         HC    176    LEU   HD11   2770        0.1      1.008   ; qtot -5.117
  2771         HC    176    LEU   HD12   2771        0.1      1.008   ; qtot -5.017
  2772         HC    176    LEU   HD13   2772        0.1      1.008   ; qtot -4.917
  2773         CT    176    LEU    CD2   2773    -0.4121      12.01   ; qtot -5.329
  2774         HC    176    LEU   HD21   2774        0.1      1.008   ; qtot -5.229
  2775         HC    176    LEU   HD22   2775        0.1      1.008   ; qtot -5.129
  2776         HC    176    LEU   HD23   2776        0.1      1.008   ; qtot -5.029
  2777          C    176    LEU      C   2777     0.5973      12.01   ; qtot -4.432
  2778          O    176    LEU      O   2778    -0.5679         16   ; qtot -5
; residue 177 LYS rtp LYS  q +1.0
  2779          N    177    LYS      N   2779    -0.3479      14.01   ; qtot -5.348
  2780          H    177    LYS      H   2780     0.2747      1.008   ; qtot -5.073
  2781         CT    177    LYS     CA   2781      -0.24      12.01   ; qtot -5.313
  2782         H1    177    LYS     HA   2782     0.1426      1.008   ; qtot -5.171
  2783         CT    177    LYS     CB   2783    -0.0094      12.01   ; qtot -5.18
  2784         HC    177    LYS    HB1   2784     0.0362      1.008   ; qtot -5.144
  2785         HC    177    LYS    HB2   2785     0.0362      1.008   ; qtot -5.108
  2786         CT    177    LYS     CG   2786     0.0187      12.01   ; qtot -5.089
  2787         HC    177    LYS    HG1   2787     0.0103      1.008   ; qtot -5.079
  2788         HC    177    LYS    HG2   2788     0.0103      1.008   ; qtot -5.068
  2789         CT    177    LYS     CD   2789    -0.0479      12.01   ; qtot -5.116
  2790         HC    177    LYS    HD1   2790     0.0621      1.008   ; qtot -5.054
  2791         HC    177    LYS    HD2   2791     0.0621      1.008   ; qtot -4.992
  2792         CT    177    LYS     CE   2792    -0.0143      12.01   ; qtot -5.006
  2793         HP    177    LYS    HE1   2793     0.1135      1.008   ; qtot -4.893
  2794         HP    177    LYS    HE2   2794     0.1135      1.008   ; qtot -4.779
  2795         N3    177    LYS     NZ   2795    -0.3854      14.01   ; qtot -5.165
  2796          H    177    LYS    HZ1   2796       0.34      1.008   ; qtot -4.825
  2797          H    177    LYS    HZ2   2797       0.34      1.008   ; qtot -4.485
  2798          H    177    LYS    HZ3   2798       0.34      1.008   ; qtot -4.145
  2799          C    177    LYS      C   2799     0.7341      12.01   ; qtot -3.411
  2800          O    177    LYS      O   2800    -0.5894         16   ; qtot -4
; residue 178 TYR rtp TYR  q  0.0
  2801          N    178    TYR      N   2801    -0.4157      14.01   ; qtot -4.416
  2802          H    178    TYR      H   2802     0.2719      1.008   ; qtot -4.144
  2803         CT    178    TYR     CA   2803    -0.0014      12.01   ; qtot -4.145
  2804         H1    178    TYR     HA   2804     0.0876      1.008   ; qtot -4.058
  2805         CT    178    TYR     CB   2805    -0.0152      12.01   ; qtot -4.073
  2806         HC    178    TYR    HB1   2806     0.0295      1.008   ; qtot -4.043
  2807         HC    178    TYR    HB2   2807     0.0295      1.008   ; qtot -4.014
  2808         CA    178    TYR     CG   2808    -0.0011      12.01   ; qtot -4.015
  2809         CA    178    TYR    CD1   2809    -0.1906      12.01   ; qtot -4.205
  2810         HA    178    TYR    HD1   2810     0.1699      1.008   ; qtot -4.036
  2811         CA    178    TYR    CE1   2811    -0.2341      12.01   ; qtot -4.27
  2812         HA    178    TYR    HE1   2812     0.1656      1.008   ; qtot -4.104
  2813          C    178    TYR     CZ   2813     0.3226      12.01   ; qtot -3.781
  2814         OH    178    TYR     OH   2814    -0.5579         16   ; qtot -4.339
  2815         HO    178    TYR     HH   2815     0.3992      1.008   ; qtot -3.94
  2816         CA    178    TYR    CE2   2816    -0.2341      12.01   ; qtot -4.174
  2817         HA    178    TYR    HE2   2817     0.1656      1.008   ; qtot -4.009
  2818         CA    178    TYR    CD2   2818    -0.1906      12.01   ; qtot -4.199
  2819         HA    178    TYR    HD2   2819     0.1699      1.008   ; qtot -4.029
  2820          C    178    TYR      C   2820     0.5973      12.01   ; qtot -3.432
  2821          O    178    TYR      O   2821    -0.5679         16   ; qtot -4
; residue 179 LYS rtp LYS  q +1.0
  2822          N    179    LYS      N   2822    -0.3479      14.01   ; qtot -4.348
  2823          H    179    LYS      H   2823     0.2747      1.008   ; qtot -4.073
  2824         CT    179    LYS     CA   2824      -0.24      12.01   ; qtot -4.313
  2825         H1    179    LYS     HA   2825     0.1426      1.008   ; qtot -4.171
  2826         CT    179    LYS     CB   2826    -0.0094      12.01   ; qtot -4.18
  2827         HC    179    LYS    HB1   2827     0.0362      1.008   ; qtot -4.144
  2828         HC    179    LYS    HB2   2828     0.0362      1.008   ; qtot -4.108
  2829         CT    179    LYS     CG   2829     0.0187      12.01   ; qtot -4.089
  2830         HC    179    LYS    HG1   2830     0.0103      1.008   ; qtot -4.079
  2831         HC    179    LYS    HG2   2831     0.0103      1.008   ; qtot -4.068
  2832         CT    179    LYS     CD   2832    -0.0479      12.01   ; qtot -4.116
  2833         HC    179    LYS    HD1   2833     0.0621      1.008   ; qtot -4.054
  2834         HC    179    LYS    HD2   2834     0.0621      1.008   ; qtot -3.992
  2835         CT    179    LYS     CE   2835    -0.0143      12.01   ; qtot -4.006
  2836         HP    179    LYS    HE1   2836     0.1135      1.008   ; qtot -3.893
  2837         HP    179    LYS    HE2   2837     0.1135      1.008   ; qtot -3.779
  2838         N3    179    LYS     NZ   2838    -0.3854      14.01   ; qtot -4.165
  2839          H    179    LYS    HZ1   2839       0.34      1.008   ; qtot -3.825
  2840          H    179    LYS    HZ2   2840       0.34      1.008   ; qtot -3.485
  2841          H    179    LYS    HZ3   2841       0.34      1.008   ; qtot -3.145
  2842          C    179    LYS      C   2842     0.7341      12.01   ; qtot -2.411
  2843          O    179    LYS      O   2843    -0.5894         16   ; qtot -3
; residue 180 PRO rtp PRO  q  0.0
  2844          N    180    PRO      N   2844    -0.2548      14.01   ; qtot -3.255
  2845         CT    180    PRO     CD   2845     0.0192      12.01   ; qtot -3.236
  2846         H1    180    PRO    HD1   2846     0.0391      1.008   ; qtot -3.196
  2847         H1    180    PRO    HD2   2847     0.0391      1.008   ; qtot -3.157
  2848         CT    180    PRO     CG   2848     0.0189      12.01   ; qtot -3.138
  2849         HC    180    PRO    HG1   2849     0.0213      1.008   ; qtot -3.117
  2850         HC    180    PRO    HG2   2850     0.0213      1.008   ; qtot -3.096
  2851         CT    180    PRO     CB   2851     -0.007      12.01   ; qtot -3.103
  2852         HC    180    PRO    HB1   2852     0.0253      1.008   ; qtot -3.078
  2853         HC    180    PRO    HB2   2853     0.0253      1.008   ; qtot -3.052
  2854         CT    180    PRO     CA   2854    -0.0266      12.01   ; qtot -3.079
  2855         H1    180    PRO     HA   2855     0.0641      1.008   ; qtot -3.015
  2856          C    180    PRO      C   2856     0.5896      12.01   ; qtot -2.425
  2857          O    180    PRO      O   2857    -0.5748         16   ; qtot -3
; residue 181 ALA rtp ALA  q  0.0
  2858          N    181    ALA      N   2858    -0.4157      14.01   ; qtot -3.416
  2859          H    181    ALA      H   2859     0.2719      1.008   ; qtot -3.144
  2860         CT    181    ALA     CA   2860     0.0337      12.01   ; qtot -3.11
  2861         H1    181    ALA     HA   2861     0.0823      1.008   ; qtot -3.028
  2862         CT    181    ALA     CB   2862    -0.1825      12.01   ; qtot -3.21
  2863         HC    181    ALA    HB1   2863     0.0603      1.008   ; qtot -3.15
  2864         HC    181    ALA    HB2   2864     0.0603      1.008   ; qtot -3.09
  2865         HC    181    ALA    HB3   2865     0.0603      1.008   ; qtot -3.029
  2866          C    181    ALA      C   2866     0.5973      12.01   ; qtot -2.432
  2867          O    181    ALA      O   2867    -0.5679         16   ; qtot -3
; residue 182 VAL rtp VAL  q  0.0
  2868          N    182    VAL      N   2868    -0.4157      14.01   ; qtot -3.416
  2869          H    182    VAL      H   2869     0.2719      1.008   ; qtot -3.144
  2870         CT    182    VAL     CA   2870    -0.0875      12.01   ; qtot -3.231
  2871         H1    182    VAL     HA   2871     0.0969      1.008   ; qtot -3.134
  2872         CT    182    VAL     CB   2872     0.2985      12.01   ; qtot -2.836
  2873         HC    182    VAL     HB   2873    -0.0297      1.008   ; qtot -2.866
  2874         CT    182    VAL    CG1   2874    -0.3192      12.01   ; qtot -3.185
  2875         HC    182    VAL   HG11   2875     0.0791      1.008   ; qtot -3.106
  2876         HC    182    VAL   HG12   2876     0.0791      1.008   ; qtot -3.027
  2877         HC    182    VAL   HG13   2877     0.0791      1.008   ; qtot -2.947
  2878         CT    182    VAL    CG2   2878    -0.3192      12.01   ; qtot -3.267
  2879         HC    182    VAL   HG21   2879     0.0791      1.008   ; qtot -3.188
  2880         HC    182    VAL   HG22   2880     0.0791      1.008   ; qtot -3.108
  2881         HC    182    VAL   HG23   2881     0.0791      1.008   ; qtot -3.029
  2882          C    182    VAL      C   2882     0.5973      12.01   ; qtot -2.432
  2883          O    182    VAL      O   2883    -0.5679         16   ; qtot -3
; residue 183 ASN rtp ASN  q  0.0
  2884          N    183    ASN      N   2884    -0.4157      14.01   ; qtot -3.416
  2885          H    183    ASN      H   2885     0.2719      1.008   ; qtot -3.144
  2886         CT    183    ASN     CA   2886     0.0143      12.01   ; qtot -3.129
  2887         H1    183    ASN     HA   2887     0.1048      1.008   ; qtot -3.025
  2888         CT    183    ASN     CB   2888    -0.2041      12.01   ; qtot -3.229
  2889         HC    183    ASN    HB1   2889     0.0797      1.008   ; qtot -3.149
  2890         HC    183    ASN    HB2   2890     0.0797      1.008   ; qtot -3.069
  2891          C    183    ASN     CG   2891      0.713      12.01   ; qtot -2.356
  2892          O    183    ASN    OD1   2892    -0.5931         16   ; qtot -2.949
  2893          N    183    ASN    ND2   2893    -0.9191      14.01   ; qtot -3.869
  2894          H    183    ASN   HD21   2894     0.4196      1.008   ; qtot -3.449
  2895          H    183    ASN   HD22   2895     0.4196      1.008   ; qtot -3.029
  2896          C    183    ASN      C   2896     0.5973      12.01   ; qtot -2.432
  2897          O    183    ASN      O   2897    -0.5679         16   ; qtot -3
; residue 184 GLN rtp GLN  q  0.0
  2898          N    184    GLN      N   2898    -0.4157      14.01   ; qtot -3.416
  2899          H    184    GLN      H   2899     0.2719      1.008   ; qtot -3.144
  2900         CT    184    GLN     CA   2900    -0.0031      12.01   ; qtot -3.147
  2901         H1    184    GLN     HA   2901      0.085      1.008   ; qtot -3.062
  2902         CT    184    GLN     CB   2902    -0.0036      12.01   ; qtot -3.065
  2903         HC    184    GLN    HB1   2903     0.0171      1.008   ; qtot -3.048
  2904         HC    184    GLN    HB2   2904     0.0171      1.008   ; qtot -3.031
  2905         CT    184    GLN     CG   2905    -0.0645      12.01   ; qtot -3.096
  2906         HC    184    GLN    HG1   2906     0.0352      1.008   ; qtot -3.061
  2907         HC    184    GLN    HG2   2907     0.0352      1.008   ; qtot -3.025
  2908          C    184    GLN     CD   2908     0.6951      12.01   ; qtot -2.33
  2909          O    184    GLN    OE1   2909    -0.6086         16   ; qtot -2.939
  2910          N    184    GLN    NE2   2910    -0.9407      14.01   ; qtot -3.88
  2911          H    184    GLN   HE21   2911     0.4251      1.008   ; qtot -3.454
  2912          H    184    GLN   HE22   2912     0.4251      1.008   ; qtot -3.029
  2913          C    184    GLN      C   2913     0.5973      12.01   ; qtot -2.432
  2914          O    184    GLN      O   2914    -0.5679         16   ; qtot -3
; residue 185 ILE rtp ILE  q  0.0
  2915          N    185    ILE      N   2915    -0.4157      14.01   ; qtot -3.416
  2916          H    185    ILE      H   2916     0.2719      1.008   ; qtot -3.144
  2917         CT    185    ILE     CA   2917    -0.0597      12.01   ; qtot -3.203
  2918         H1    185    ILE     HA   2918     0.0869      1.008   ; qtot -3.117
  2919         CT    185    ILE     CB   2919     0.1303      12.01   ; qtot -2.986
  2920         HC    185    ILE     HB   2920     0.0187      1.008   ; qtot -2.968
  2921         CT    185    ILE    CG2   2921    -0.3204      12.01   ; qtot -3.288
  2922         HC    185    ILE   HG21   2922     0.0882      1.008   ; qtot -3.2
  2923         HC    185    ILE   HG22   2923     0.0882      1.008   ; qtot -3.112
  2924         HC    185    ILE   HG23   2924     0.0882      1.008   ; qtot -3.023
  2925         CT    185    ILE    CG1   2925     -0.043      12.01   ; qtot -3.066
  2926         HC    185    ILE   HG11   2926     0.0236      1.008   ; qtot -3.043
  2927         HC    185    ILE   HG12   2927     0.0236      1.008   ; qtot -3.019
  2928         CT    185    ILE     CD   2928     -0.066      12.01   ; qtot -3.085
  2929         HC    185    ILE    HD1   2929     0.0186      1.008   ; qtot -3.067
  2930         HC    185    ILE    HD2   2930     0.0186      1.008   ; qtot -3.048
  2931         HC    185    ILE    HD3   2931     0.0186      1.008   ; qtot -3.029
  2932          C    185    ILE      C   2932     0.5973      12.01   ; qtot -2.432
  2933          O    185    ILE      O   2933    -0.5679         16   ; qtot -3
; residue 186 GLU rtp GLU  q -1.0
  2934          N    186    GLU      N   2934    -0.5163      14.01   ; qtot -3.516
  2935          H    186    GLU      H   2935     0.2936      1.008   ; qtot -3.223
  2936         CT    186    GLU     CA   2936     0.0397      12.01   ; qtot -3.183
  2937         H1    186    GLU     HA   2937     0.1105      1.008   ; qtot -3.072
  2938         CT    186    GLU     CB   2938      0.056      12.01   ; qtot -3.016
  2939         HC    186    GLU    HB1   2939    -0.0173      1.008   ; qtot -3.034
  2940         HC    186    GLU    HB2   2940    -0.0173      1.008   ; qtot -3.051
  2941         CT    186    GLU     CG   2941     0.0136      12.01   ; qtot -3.037
  2942         HC    186    GLU    HG1   2942    -0.0425      1.008   ; qtot -3.08
  2943         HC    186    GLU    HG2   2943    -0.0425      1.008   ; qtot -3.122
  2944          C    186    GLU     CD   2944     0.8054      12.01   ; qtot -2.317
  2945         O2    186    GLU    OE1   2945    -0.8188         16   ; qtot -3.136
  2946         O2    186    GLU    OE2   2946    -0.8188         16   ; qtot -3.955
  2947          C    186    GLU      C   2947     0.5366      12.01   ; qtot -3.418
  2948          O    186    GLU      O   2948    -0.5819         16   ; qtot -4
; residue 187 CYS rtp CYS  q  0.0
  2949          N    187    CYS      N   2949    -0.4157      14.01   ; qtot -4.416
  2950          H    187    CYS      H   2950     0.2719      1.008   ; qtot -4.144
  2951         CT    187    CYS     CA   2951     0.0213      12.01   ; qtot -4.122
  2952         H1    187    CYS     HA   2952     0.1124      1.008   ; qtot -4.01
  2953         CT    187    CYS     CB   2953    -0.1231      12.01   ; qtot -4.133
  2954         H1    187    CYS    HB1   2954     0.1112      1.008   ; qtot -4.022
  2955         H1    187    CYS    HB2   2955     0.1112      1.008   ; qtot -3.911
  2956         SH    187    CYS     SG   2956    -0.3119      32.06   ; qtot -4.223
  2957         HS    187    CYS     HG   2957     0.1933      1.008   ; qtot -4.029
  2958          C    187    CYS      C   2958     0.5973      12.01   ; qtot -3.432
  2959          O    187    CYS      O   2959    -0.5679         16   ; qtot -4
; residue 188 HIS rtp HIE  q  0.0
  2960          N    188    HIS      N   2960    -0.4157      14.01   ; qtot -4.416
  2961          H    188    HIS      H   2961     0.2719      1.008   ; qtot -4.144
  2962         CT    188    HIS     CA   2962    -0.0581      12.01   ; qtot -4.202
  2963         H1    188    HIS     HA   2963      0.136      1.008   ; qtot -4.066
  2964         CT    188    HIS     CB   2964    -0.0074      12.01   ; qtot -4.073
  2965         HC    188    HIS    HB1   2965     0.0367      1.008   ; qtot -4.037
  2966         HC    188    HIS    HB2   2966     0.0367      1.008   ; qtot -4
  2967         CC    188    HIS     CG   2967     0.1868      12.01   ; qtot -3.813
  2968         NB    188    HIS    ND1   2968    -0.5432      14.01   ; qtot -4.356
  2969         CR    188    HIS    CE1   2969     0.1635      12.01   ; qtot -4.193
  2970         H5    188    HIS    HE1   2970     0.1435      1.008   ; qtot -4.049
  2971         NA    188    HIS    NE2   2971    -0.2795      14.01   ; qtot -4.329
  2972          H    188    HIS    HE2   2972     0.3339      1.008   ; qtot -3.995
  2973         CW    188    HIS    CD2   2973    -0.2207      12.01   ; qtot -4.216
  2974         H4    188    HIS    HD2   2974     0.1862      1.008   ; qtot -4.029
  2975          C    188    HIS      C   2975     0.5973      12.01   ; qtot -3.432
  2976          O    188    HIS      O   2976    -0.5679         16   ; qtot -4
; residue 189 PRO rtp PRO  q  0.0
  2977          N    189    PRO      N   2977    -0.2548      14.01   ; qtot -4.255
  2978         CT    189    PRO     CD   2978     0.0192      12.01   ; qtot -4.236
  2979         H1    189    PRO    HD1   2979     0.0391      1.008   ; qtot -4.196
  2980         H1    189    PRO    HD2   2980     0.0391      1.008   ; qtot -4.157
  2981         CT    189    PRO     CG   2981     0.0189      12.01   ; qtot -4.138
  2982         HC    189    PRO    HG1   2982     0.0213      1.008   ; qtot -4.117
  2983         HC    189    PRO    HG2   2983     0.0213      1.008   ; qtot -4.096
  2984         CT    189    PRO     CB   2984     -0.007      12.01   ; qtot -4.103
  2985         HC    189    PRO    HB1   2985     0.0253      1.008   ; qtot -4.078
  2986         HC    189    PRO    HB2   2986     0.0253      1.008   ; qtot -4.052
  2987         CT    189    PRO     CA   2987    -0.0266      12.01   ; qtot -4.079
  2988         H1    189    PRO     HA   2988     0.0641      1.008   ; qtot -4.015
  2989          C    189    PRO      C   2989     0.5896      12.01   ; qtot -3.425
  2990          O    189    PRO      O   2990    -0.5748         16   ; qtot -4
; residue 190 TYR rtp TYR  q  0.0
  2991          N    190    TYR      N   2991    -0.4157      14.01   ; qtot -4.416
  2992          H    190    TYR      H   2992     0.2719      1.008   ; qtot -4.144
  2993         CT    190    TYR     CA   2993    -0.0014      12.01   ; qtot -4.145
  2994         H1    190    TYR     HA   2994     0.0876      1.008   ; qtot -4.058
  2995         CT    190    TYR     CB   2995    -0.0152      12.01   ; qtot -4.073
  2996         HC    190    TYR    HB1   2996     0.0295      1.008   ; qtot -4.043
  2997         HC    190    TYR    HB2   2997     0.0295      1.008   ; qtot -4.014
  2998         CA    190    TYR     CG   2998    -0.0011      12.01   ; qtot -4.015
  2999         CA    190    TYR    CD1   2999    -0.1906      12.01   ; qtot -4.205
  3000         HA    190    TYR    HD1   3000     0.1699      1.008   ; qtot -4.036
  3001         CA    190    TYR    CE1   3001    -0.2341      12.01   ; qtot -4.27
  3002         HA    190    TYR    HE1   3002     0.1656      1.008   ; qtot -4.104
  3003          C    190    TYR     CZ   3003     0.3226      12.01   ; qtot -3.781
  3004         OH    190    TYR     OH   3004    -0.5579         16   ; qtot -4.339
  3005         HO    190    TYR     HH   3005     0.3992      1.008   ; qtot -3.94
  3006         CA    190    TYR    CE2   3006    -0.2341      12.01   ; qtot -4.174
  3007         HA    190    TYR    HE2   3007     0.1656      1.008   ; qtot -4.009
  3008         CA    190    TYR    CD2   3008    -0.1906      12.01   ; qtot -4.199
  3009         HA    190    TYR    HD2   3009     0.1699      1.008   ; qtot -4.029
  3010          C    190    TYR      C   3010     0.5973      12.01   ; qtot -3.432
  3011          O    190    TYR      O   3011    -0.5679         16   ; qtot -4
; residue 191 LEU rtp LEU  q  0.0
  3012          N    191    LEU      N   3012    -0.4157      14.01   ; qtot -4.416
  3013          H    191    LEU      H   3013     0.2719      1.008   ; qtot -4.144
  3014         CT    191    LEU     CA   3014    -0.0518      12.01   ; qtot -4.196
  3015         H1    191    LEU     HA   3015     0.0922      1.008   ; qtot -4.103
  3016         CT    191    LEU     CB   3016    -0.1102      12.01   ; qtot -4.214
  3017         HC    191    LEU    HB1   3017     0.0457      1.008   ; qtot -4.168
  3018         HC    191    LEU    HB2   3018     0.0457      1.008   ; qtot -4.122
  3019         CT    191    LEU     CG   3019     0.3531      12.01   ; qtot -3.769
  3020         HC    191    LEU     HG   3020    -0.0361      1.008   ; qtot -3.805
  3021         CT    191    LEU    CD1   3021    -0.4121      12.01   ; qtot -4.217
  3022         HC    191    LEU   HD11   3022        0.1      1.008   ; qtot -4.117
  3023         HC    191    LEU   HD12   3023        0.1      1.008   ; qtot -4.017
  3024         HC    191    LEU   HD13   3024        0.1      1.008   ; qtot -3.917
  3025         CT    191    LEU    CD2   3025    -0.4121      12.01   ; qtot -4.329
  3026         HC    191    LEU   HD21   3026        0.1      1.008   ; qtot -4.229
  3027         HC    191    LEU   HD22   3027        0.1      1.008   ; qtot -4.129
  3028         HC    191    LEU   HD23   3028        0.1      1.008   ; qtot -4.029
  3029          C    191    LEU      C   3029     0.5973      12.01   ; qtot -3.432
  3030          O    191    LEU      O   3030    -0.5679         16   ; qtot -4
; residue 192 THR rtp THR  q  0.0
  3031          N    192    THR      N   3031    -0.4157      14.01   ; qtot -4.416
  3032          H    192    THR      H   3032     0.2719      1.008   ; qtot -4.144
  3033         CT    192    THR     CA   3033    -0.0389      12.01   ; qtot -4.183
  3034         H1    192    THR     HA   3034     0.1007      1.008   ; qtot -4.082
  3035         CT    192    THR     CB   3035     0.3654      12.01   ; qtot -3.717
  3036         H1    192    THR     HB   3036     0.0043      1.008   ; qtot -3.712
  3037         CT    192    THR    CG2   3037    -0.2438      12.01   ; qtot -3.956
  3038         HC    192    THR   HG21   3038     0.0642      1.008   ; qtot -3.892
  3039         HC    192    THR   HG22   3039     0.0642      1.008   ; qtot -3.828
  3040         HC    192    THR   HG23   3040     0.0642      1.008   ; qtot -3.763
  3041         OH    192    THR    OG1   3041    -0.6761         16   ; qtot -4.44
  3042         HO    192    THR    HG1   3042     0.4102      1.008   ; qtot -4.029
  3043          C    192    THR      C   3043     0.5973      12.01   ; qtot -3.432
  3044          O    192    THR      O   3044    -0.5679         16   ; qtot -4
; residue 193 GLN rtp GLN  q  0.0
  3045          N    193    GLN      N   3045    -0.4157      14.01   ; qtot -4.416
  3046          H    193    GLN      H   3046     0.2719      1.008   ; qtot -4.144
  3047         CT    193    GLN     CA   3047    -0.0031      12.01   ; qtot -4.147
  3048         H1    193    GLN     HA   3048      0.085      1.008   ; qtot -4.062
  3049         CT    193    GLN     CB   3049    -0.0036      12.01   ; qtot -4.065
  3050         HC    193    GLN    HB1   3050     0.0171      1.008   ; qtot -4.048
  3051         HC    193    GLN    HB2   3051     0.0171      1.008   ; qtot -4.031
  3052         CT    193    GLN     CG   3052    -0.0645      12.01   ; qtot -4.096
  3053         HC    193    GLN    HG1   3053     0.0352      1.008   ; qtot -4.061
  3054         HC    193    GLN    HG2   3054     0.0352      1.008   ; qtot -4.025
  3055          C    193    GLN     CD   3055     0.6951      12.01   ; qtot -3.33
  3056          O    193    GLN    OE1   3056    -0.6086         16   ; qtot -3.939
  3057          N    193    GLN    NE2   3057    -0.9407      14.01   ; qtot -4.88
  3058          H    193    GLN   HE21   3058     0.4251      1.008   ; qtot -4.454
  3059          H    193    GLN   HE22   3059     0.4251      1.008   ; qtot -4.029
  3060          C    193    GLN      C   3060     0.5973      12.01   ; qtot -3.432
  3061          O    193    GLN      O   3061    -0.5679         16   ; qtot -4
; residue 194 GLU rtp GLU  q -1.0
  3062          N    194    GLU      N   3062    -0.5163      14.01   ; qtot -4.516
  3063          H    194    GLU      H   3063     0.2936      1.008   ; qtot -4.223
  3064         CT    194    GLU     CA   3064     0.0397      12.01   ; qtot -4.183
  3065         H1    194    GLU     HA   3065     0.1105      1.008   ; qtot -4.072
  3066         CT    194    GLU     CB   3066      0.056      12.01   ; qtot -4.016
  3067         HC    194    GLU    HB1   3067    -0.0173      1.008   ; qtot -4.034
  3068         HC    194    GLU    HB2   3068    -0.0173      1.008   ; qtot -4.051
  3069         CT    194    GLU     CG   3069     0.0136      12.01   ; qtot -4.037
  3070         HC    194    GLU    HG1   3070    -0.0425      1.008   ; qtot -4.08
  3071         HC    194    GLU    HG2   3071    -0.0425      1.008   ; qtot -4.122
  3072          C    194    GLU     CD   3072     0.8054      12.01   ; qtot -3.317
  3073         O2    194    GLU    OE1   3073    -0.8188         16   ; qtot -4.136
  3074         O2    194    GLU    OE2   3074    -0.8188         16   ; qtot -4.955
  3075          C    194    GLU      C   3075     0.5366      12.01   ; qtot -4.418
  3076          O    194    GLU      O   3076    -0.5819         16   ; qtot -5
; residue 195 LYS rtp LYS  q +1.0
  3077          N    195    LYS      N   3077    -0.3479      14.01   ; qtot -5.348
  3078          H    195    LYS      H   3078     0.2747      1.008   ; qtot -5.073
  3079         CT    195    LYS     CA   3079      -0.24      12.01   ; qtot -5.313
  3080         H1    195    LYS     HA   3080     0.1426      1.008   ; qtot -5.171
  3081         CT    195    LYS     CB   3081    -0.0094      12.01   ; qtot -5.18
  3082         HC    195    LYS    HB1   3082     0.0362      1.008   ; qtot -5.144
  3083         HC    195    LYS    HB2   3083     0.0362      1.008   ; qtot -5.108
  3084         CT    195    LYS     CG   3084     0.0187      12.01   ; qtot -5.089
  3085         HC    195    LYS    HG1   3085     0.0103      1.008   ; qtot -5.079
  3086         HC    195    LYS    HG2   3086     0.0103      1.008   ; qtot -5.068
  3087         CT    195    LYS     CD   3087    -0.0479      12.01   ; qtot -5.116
  3088         HC    195    LYS    HD1   3088     0.0621      1.008   ; qtot -5.054
  3089         HC    195    LYS    HD2   3089     0.0621      1.008   ; qtot -4.992
  3090         CT    195    LYS     CE   3090    -0.0143      12.01   ; qtot -5.006
  3091         HP    195    LYS    HE1   3091     0.1135      1.008   ; qtot -4.893
  3092         HP    195    LYS    HE2   3092     0.1135      1.008   ; qtot -4.779
  3093         N3    195    LYS     NZ   3093    -0.3854      14.01   ; qtot -5.165
  3094          H    195    LYS    HZ1   3094       0.34      1.008   ; qtot -4.825
  3095          H    195    LYS    HZ2   3095       0.34      1.008   ; qtot -4.485
  3096          H    195    LYS    HZ3   3096       0.34      1.008   ; qtot -4.145
  3097          C    195    LYS      C   3097     0.7341      12.01   ; qtot -3.411
  3098          O    195    LYS      O   3098    -0.5894         16   ; qtot -4
; residue 196 LEU rtp LEU  q  0.0
  3099          N    196    LEU      N   3099    -0.4157      14.01   ; qtot -4.416
  3100          H    196    LEU      H   3100     0.2719      1.008   ; qtot -4.144
  3101         CT    196    LEU     CA   3101    -0.0518      12.01   ; qtot -4.196
  3102         H1    196    LEU     HA   3102     0.0922      1.008   ; qtot -4.103
  3103         CT    196    LEU     CB   3103    -0.1102      12.01   ; qtot -4.214
  3104         HC    196    LEU    HB1   3104     0.0457      1.008   ; qtot -4.168
  3105         HC    196    LEU    HB2   3105     0.0457      1.008   ; qtot -4.122
  3106         CT    196    LEU     CG   3106     0.3531      12.01   ; qtot -3.769
  3107         HC    196    LEU     HG   3107    -0.0361      1.008   ; qtot -3.805
  3108         CT    196    LEU    CD1   3108    -0.4121      12.01   ; qtot -4.217
  3109         HC    196    LEU   HD11   3109        0.1      1.008   ; qtot -4.117
  3110         HC    196    LEU   HD12   3110        0.1      1.008   ; qtot -4.017
  3111         HC    196    LEU   HD13   3111        0.1      1.008   ; qtot -3.917
  3112         CT    196    LEU    CD2   3112    -0.4121      12.01   ; qtot -4.329
  3113         HC    196    LEU   HD21   3113        0.1      1.008   ; qtot -4.229
  3114         HC    196    LEU   HD22   3114        0.1      1.008   ; qtot -4.129
  3115         HC    196    LEU   HD23   3115        0.1      1.008   ; qtot -4.029
  3116          C    196    LEU      C   3116     0.5973      12.01   ; qtot -3.432
  3117          O    196    LEU      O   3117    -0.5679         16   ; qtot -4
; residue 197 ILE rtp ILE  q  0.0
  3118          N    197    ILE      N   3118    -0.4157      14.01   ; qtot -4.416
  3119          H    197    ILE      H   3119     0.2719      1.008   ; qtot -4.144
  3120         CT    197    ILE     CA   3120    -0.0597      12.01   ; qtot -4.203
  3121         H1    197    ILE     HA   3121     0.0869      1.008   ; qtot -4.117
  3122         CT    197    ILE     CB   3122     0.1303      12.01   ; qtot -3.986
  3123         HC    197    ILE     HB   3123     0.0187      1.008   ; qtot -3.968
  3124         CT    197    ILE    CG2   3124    -0.3204      12.01   ; qtot -4.288
  3125         HC    197    ILE   HG21   3125     0.0882      1.008   ; qtot -4.2
  3126         HC    197    ILE   HG22   3126     0.0882      1.008   ; qtot -4.112
  3127         HC    197    ILE   HG23   3127     0.0882      1.008   ; qtot -4.023
  3128         CT    197    ILE    CG1   3128     -0.043      12.01   ; qtot -4.066
  3129         HC    197    ILE   HG11   3129     0.0236      1.008   ; qtot -4.043
  3130         HC    197    ILE   HG12   3130     0.0236      1.008   ; qtot -4.019
  3131         CT    197    ILE     CD   3131     -0.066      12.01   ; qtot -4.085
  3132         HC    197    ILE    HD1   3132     0.0186      1.008   ; qtot -4.067
  3133         HC    197    ILE    HD2   3133     0.0186      1.008   ; qtot -4.048
  3134         HC    197    ILE    HD3   3134     0.0186      1.008   ; qtot -4.029
  3135          C    197    ILE      C   3135     0.5973      12.01   ; qtot -3.432
  3136          O    197    ILE      O   3136    -0.5679         16   ; qtot -4
; residue 198 GLN rtp GLN  q  0.0
  3137          N    198    GLN      N   3137    -0.4157      14.01   ; qtot -4.416
  3138          H    198    GLN      H   3138     0.2719      1.008   ; qtot -4.144
  3139         CT    198    GLN     CA   3139    -0.0031      12.01   ; qtot -4.147
  3140         H1    198    GLN     HA   3140      0.085      1.008   ; qtot -4.062
  3141         CT    198    GLN     CB   3141    -0.0036      12.01   ; qtot -4.065
  3142         HC    198    GLN    HB1   3142     0.0171      1.008   ; qtot -4.048
  3143         HC    198    GLN    HB2   3143     0.0171      1.008   ; qtot -4.031
  3144         CT    198    GLN     CG   3144    -0.0645      12.01   ; qtot -4.096
  3145         HC    198    GLN    HG1   3145     0.0352      1.008   ; qtot -4.061
  3146         HC    198    GLN    HG2   3146     0.0352      1.008   ; qtot -4.025
  3147          C    198    GLN     CD   3147     0.6951      12.01   ; qtot -3.33
  3148          O    198    GLN    OE1   3148    -0.6086         16   ; qtot -3.939
  3149          N    198    GLN    NE2   3149    -0.9407      14.01   ; qtot -4.88
  3150          H    198    GLN   HE21   3150     0.4251      1.008   ; qtot -4.454
  3151          H    198    GLN   HE22   3151     0.4251      1.008   ; qtot -4.029
  3152          C    198    GLN      C   3152     0.5973      12.01   ; qtot -3.432
  3153          O    198    GLN      O   3153    -0.5679         16   ; qtot -4
; residue 199 TYR rtp TYR  q  0.0
  3154          N    199    TYR      N   3154    -0.4157      14.01   ; qtot -4.416
  3155          H    199    TYR      H   3155     0.2719      1.008   ; qtot -4.144
  3156         CT    199    TYR     CA   3156    -0.0014      12.01   ; qtot -4.145
  3157         H1    199    TYR     HA   3157     0.0876      1.008   ; qtot -4.058
  3158         CT    199    TYR     CB   3158    -0.0152      12.01   ; qtot -4.073
  3159         HC    199    TYR    HB1   3159     0.0295      1.008   ; qtot -4.043
  3160         HC    199    TYR    HB2   3160     0.0295      1.008   ; qtot -4.014
  3161         CA    199    TYR     CG   3161    -0.0011      12.01   ; qtot -4.015
  3162         CA    199    TYR    CD1   3162    -0.1906      12.01   ; qtot -4.205
  3163         HA    199    TYR    HD1   3163     0.1699      1.008   ; qtot -4.036
  3164         CA    199    TYR    CE1   3164    -0.2341      12.01   ; qtot -4.27
  3165         HA    199    TYR    HE1   3165     0.1656      1.008   ; qtot -4.104
  3166          C    199    TYR     CZ   3166     0.3226      12.01   ; qtot -3.781
  3167         OH    199    TYR     OH   3167    -0.5579         16   ; qtot -4.339
  3168         HO    199    TYR     HH   3168     0.3992      1.008   ; qtot -3.94
  3169         CA    199    TYR    CE2   3169    -0.2341      12.01   ; qtot -4.174
  3170         HA    199    TYR    HE2   3170     0.1656      1.008   ; qtot -4.009
  3171         CA    199    TYR    CD2   3171    -0.1906      12.01   ; qtot -4.199
  3172         HA    199    TYR    HD2   3172     0.1699      1.008   ; qtot -4.029
  3173          C    199    TYR      C   3173     0.5973      12.01   ; qtot -3.432
  3174          O    199    TYR      O   3174    -0.5679         16   ; qtot -4
; residue 200 CYS rtp CYS  q  0.0
  3175          N    200    CYS      N   3175    -0.4157      14.01   ; qtot -4.416
  3176          H    200    CYS      H   3176     0.2719      1.008   ; qtot -4.144
  3177         CT    200    CYS     CA   3177     0.0213      12.01   ; qtot -4.122
  3178         H1    200    CYS     HA   3178     0.1124      1.008   ; qtot -4.01
  3179         CT    200    CYS     CB   3179    -0.1231      12.01   ; qtot -4.133
  3180         H1    200    CYS    HB1   3180     0.1112      1.008   ; qtot -4.022
  3181         H1    200    CYS    HB2   3181     0.1112      1.008   ; qtot -3.911
  3182         SH    200    CYS     SG   3182    -0.3119      32.06   ; qtot -4.223
  3183         HS    200    CYS     HG   3183     0.1933      1.008   ; qtot -4.029
  3184          C    200    CYS      C   3184     0.5973      12.01   ; qtot -3.432
  3185          O    200    CYS      O   3185    -0.5679         16   ; qtot -4
; residue 201 GLN rtp GLN  q  0.0
  3186          N    201    GLN      N   3186    -0.4157      14.01   ; qtot -4.416
  3187          H    201    GLN      H   3187     0.2719      1.008   ; qtot -4.144
  3188         CT    201    GLN     CA   3188    -0.0031      12.01   ; qtot -4.147
  3189         H1    201    GLN     HA   3189      0.085      1.008   ; qtot -4.062
  3190         CT    201    GLN     CB   3190    -0.0036      12.01   ; qtot -4.065
  3191         HC    201    GLN    HB1   3191     0.0171      1.008   ; qtot -4.048
  3192         HC    201    GLN    HB2   3192     0.0171      1.008   ; qtot -4.031
  3193         CT    201    GLN     CG   3193    -0.0645      12.01   ; qtot -4.096
  3194         HC    201    GLN    HG1   3194     0.0352      1.008   ; qtot -4.061
  3195         HC    201    GLN    HG2   3195     0.0352      1.008   ; qtot -4.025
  3196          C    201    GLN     CD   3196     0.6951      12.01   ; qtot -3.33
  3197          O    201    GLN    OE1   3197    -0.6086         16   ; qtot -3.939
  3198          N    201    GLN    NE2   3198    -0.9407      14.01   ; qtot -4.88
  3199          H    201    GLN   HE21   3199     0.4251      1.008   ; qtot -4.454
  3200          H    201    GLN   HE22   3200     0.4251      1.008   ; qtot -4.029
  3201          C    201    GLN      C   3201     0.5973      12.01   ; qtot -3.432
  3202          O    201    GLN      O   3202    -0.5679         16   ; qtot -4
; residue 202 SER rtp SER  q  0.0
  3203          N    202    SER      N   3203    -0.4157      14.01   ; qtot -4.416
  3204          H    202    SER      H   3204     0.2719      1.008   ; qtot -4.144
  3205         CT    202    SER     CA   3205    -0.0249      12.01   ; qtot -4.169
  3206         H1    202    SER     HA   3206     0.0843      1.008   ; qtot -4.084
  3207         CT    202    SER     CB   3207     0.2117      12.01   ; qtot -3.873
  3208         H1    202    SER    HB1   3208     0.0352      1.008   ; qtot -3.837
  3209         H1    202    SER    HB2   3209     0.0352      1.008   ; qtot -3.802
  3210         OH    202    SER     OG   3210    -0.6546         16   ; qtot -4.457
  3211         HO    202    SER     HG   3211     0.4275      1.008   ; qtot -4.029
  3212          C    202    SER      C   3212     0.5973      12.01   ; qtot -3.432
  3213          O    202    SER      O   3213    -0.5679         16   ; qtot -4
; residue 203 LYS rtp LYS  q +1.0
  3214          N    203    LYS      N   3214    -0.3479      14.01   ; qtot -4.348
  3215          H    203    LYS      H   3215     0.2747      1.008   ; qtot -4.073
  3216         CT    203    LYS     CA   3216      -0.24      12.01   ; qtot -4.313
  3217         H1    203    LYS     HA   3217     0.1426      1.008   ; qtot -4.171
  3218         CT    203    LYS     CB   3218    -0.0094      12.01   ; qtot -4.18
  3219         HC    203    LYS    HB1   3219     0.0362      1.008   ; qtot -4.144
  3220         HC    203    LYS    HB2   3220     0.0362      1.008   ; qtot -4.108
  3221         CT    203    LYS     CG   3221     0.0187      12.01   ; qtot -4.089
  3222         HC    203    LYS    HG1   3222     0.0103      1.008   ; qtot -4.079
  3223         HC    203    LYS    HG2   3223     0.0103      1.008   ; qtot -4.068
  3224         CT    203    LYS     CD   3224    -0.0479      12.01   ; qtot -4.116
  3225         HC    203    LYS    HD1   3225     0.0621      1.008   ; qtot -4.054
  3226         HC    203    LYS    HD2   3226     0.0621      1.008   ; qtot -3.992
  3227         CT    203    LYS     CE   3227    -0.0143      12.01   ; qtot -4.006
  3228         HP    203    LYS    HE1   3228     0.1135      1.008   ; qtot -3.893
  3229         HP    203    LYS    HE2   3229     0.1135      1.008   ; qtot -3.779
  3230         N3    203    LYS     NZ   3230    -0.3854      14.01   ; qtot -4.165
  3231          H    203    LYS    HZ1   3231       0.34      1.008   ; qtot -3.825
  3232          H    203    LYS    HZ2   3232       0.34      1.008   ; qtot -3.485
  3233          H    203    LYS    HZ3   3233       0.34      1.008   ; qtot -3.145
  3234          C    203    LYS      C   3234     0.7341      12.01   ; qtot -2.411
  3235          O    203    LYS      O   3235    -0.5894         16   ; qtot -3
; residue 204 GLY rtp GLY  q  0.0
  3236          N    204    GLY      N   3236    -0.4157      14.01   ; qtot -3.416
  3237          H    204    GLY      H   3237     0.2719      1.008   ; qtot -3.144
  3238         CT    204    GLY     CA   3238    -0.0252      12.01   ; qtot -3.169
  3239         H1    204    GLY    HA1   3239     0.0698      1.008   ; qtot -3.099
  3240         H1    204    GLY    HA2   3240     0.0698      1.008   ; qtot -3.029
  3241          C    204    GLY      C   3241     0.5973      12.01   ; qtot -2.432
  3242          O    204    GLY      O   3242    -0.5679         16   ; qtot -3
; residue 205 ILE rtp ILE  q  0.0
  3243          N    205    ILE      N   3243    -0.4157      14.01   ; qtot -3.416
  3244          H    205    ILE      H   3244     0.2719      1.008   ; qtot -3.144
  3245         CT    205    ILE     CA   3245    -0.0597      12.01   ; qtot -3.203
  3246         H1    205    ILE     HA   3246     0.0869      1.008   ; qtot -3.117
  3247         CT    205    ILE     CB   3247     0.1303      12.01   ; qtot -2.986
  3248         HC    205    ILE     HB   3248     0.0187      1.008   ; qtot -2.968
  3249         CT    205    ILE    CG2   3249    -0.3204      12.01   ; qtot -3.288
  3250         HC    205    ILE   HG21   3250     0.0882      1.008   ; qtot -3.2
  3251         HC    205    ILE   HG22   3251     0.0882      1.008   ; qtot -3.112
  3252         HC    205    ILE   HG23   3252     0.0882      1.008   ; qtot -3.023
  3253         CT    205    ILE    CG1   3253     -0.043      12.01   ; qtot -3.066
  3254         HC    205    ILE   HG11   3254     0.0236      1.008   ; qtot -3.043
  3255         HC    205    ILE   HG12   3255     0.0236      1.008   ; qtot -3.019
  3256         CT    205    ILE     CD   3256     -0.066      12.01   ; qtot -3.085
  3257         HC    205    ILE    HD1   3257     0.0186      1.008   ; qtot -3.067
  3258         HC    205    ILE    HD2   3258     0.0186      1.008   ; qtot -3.048
  3259         HC    205    ILE    HD3   3259     0.0186      1.008   ; qtot -3.029
  3260          C    205    ILE      C   3260     0.5973      12.01   ; qtot -2.432
  3261          O    205    ILE      O   3261    -0.5679         16   ; qtot -3
; residue 206 VAL rtp VAL  q  0.0
  3262          N    206    VAL      N   3262    -0.4157      14.01   ; qtot -3.416
  3263          H    206    VAL      H   3263     0.2719      1.008   ; qtot -3.144
  3264         CT    206    VAL     CA   3264    -0.0875      12.01   ; qtot -3.231
  3265         H1    206    VAL     HA   3265     0.0969      1.008   ; qtot -3.134
  3266         CT    206    VAL     CB   3266     0.2985      12.01   ; qtot -2.836
  3267         HC    206    VAL     HB   3267    -0.0297      1.008   ; qtot -2.866
  3268         CT    206    VAL    CG1   3268    -0.3192      12.01   ; qtot -3.185
  3269         HC    206    VAL   HG11   3269     0.0791      1.008   ; qtot -3.106
  3270         HC    206    VAL   HG12   3270     0.0791      1.008   ; qtot -3.027
  3271         HC    206    VAL   HG13   3271     0.0791      1.008   ; qtot -2.947
  3272         CT    206    VAL    CG2   3272    -0.3192      12.01   ; qtot -3.267
  3273         HC    206    VAL   HG21   3273     0.0791      1.008   ; qtot -3.188
  3274         HC    206    VAL   HG22   3274     0.0791      1.008   ; qtot -3.108
  3275         HC    206    VAL   HG23   3275     0.0791      1.008   ; qtot -3.029
  3276          C    206    VAL      C   3276     0.5973      12.01   ; qtot -2.432
  3277          O    206    VAL      O   3277    -0.5679         16   ; qtot -3
; residue 207 VAL rtp VAL  q  0.0
  3278          N    207    VAL      N   3278    -0.4157      14.01   ; qtot -3.416
  3279          H    207    VAL      H   3279     0.2719      1.008   ; qtot -3.144
  3280         CT    207    VAL     CA   3280    -0.0875      12.01   ; qtot -3.231
  3281         H1    207    VAL     HA   3281     0.0969      1.008   ; qtot -3.134
  3282         CT    207    VAL     CB   3282     0.2985      12.01   ; qtot -2.836
  3283         HC    207    VAL     HB   3283    -0.0297      1.008   ; qtot -2.866
  3284         CT    207    VAL    CG1   3284    -0.3192      12.01   ; qtot -3.185
  3285         HC    207    VAL   HG11   3285     0.0791      1.008   ; qtot -3.106
  3286         HC    207    VAL   HG12   3286     0.0791      1.008   ; qtot -3.027
  3287         HC    207    VAL   HG13   3287     0.0791      1.008   ; qtot -2.947
  3288         CT    207    VAL    CG2   3288    -0.3192      12.01   ; qtot -3.267
  3289         HC    207    VAL   HG21   3289     0.0791      1.008   ; qtot -3.188
  3290         HC    207    VAL   HG22   3290     0.0791      1.008   ; qtot -3.108
  3291         HC    207    VAL   HG23   3291     0.0791      1.008   ; qtot -3.029
  3292          C    207    VAL      C   3292     0.5973      12.01   ; qtot -2.432
  3293          O    207    VAL      O   3293    -0.5679         16   ; qtot -3
; residue 208 THR rtp THR  q  0.0
  3294          N    208    THR      N   3294    -0.4157      14.01   ; qtot -3.416
  3295          H    208    THR      H   3295     0.2719      1.008   ; qtot -3.144
  3296         CT    208    THR     CA   3296    -0.0389      12.01   ; qtot -3.183
  3297         H1    208    THR     HA   3297     0.1007      1.008   ; qtot -3.082
  3298         CT    208    THR     CB   3298     0.3654      12.01   ; qtot -2.717
  3299         H1    208    THR     HB   3299     0.0043      1.008   ; qtot -2.712
  3300         CT    208    THR    CG2   3300    -0.2438      12.01   ; qtot -2.956
  3301         HC    208    THR   HG21   3301     0.0642      1.008   ; qtot -2.892
  3302         HC    208    THR   HG22   3302     0.0642      1.008   ; qtot -2.828
  3303         HC    208    THR   HG23   3303     0.0642      1.008   ; qtot -2.763
  3304         OH    208    THR    OG1   3304    -0.6761         16   ; qtot -3.44
  3305         HO    208    THR    HG1   3305     0.4102      1.008   ; qtot -3.029
  3306          C    208    THR      C   3306     0.5973      12.01   ; qtot -2.432
  3307          O    208    THR      O   3307    -0.5679         16   ; qtot -3
; residue 209 ALA rtp ALA  q  0.0
  3308          N    209    ALA      N   3308    -0.4157      14.01   ; qtot -3.416
  3309          H    209    ALA      H   3309     0.2719      1.008   ; qtot -3.144
  3310         CT    209    ALA     CA   3310     0.0337      12.01   ; qtot -3.11
  3311         H1    209    ALA     HA   3311     0.0823      1.008   ; qtot -3.028
  3312         CT    209    ALA     CB   3312    -0.1825      12.01   ; qtot -3.21
  3313         HC    209    ALA    HB1   3313     0.0603      1.008   ; qtot -3.15
  3314         HC    209    ALA    HB2   3314     0.0603      1.008   ; qtot -3.09
  3315         HC    209    ALA    HB3   3315     0.0603      1.008   ; qtot -3.029
  3316          C    209    ALA      C   3316     0.5973      12.01   ; qtot -2.432
  3317          O    209    ALA      O   3317    -0.5679         16   ; qtot -3
; residue 210 TYR rtp TYR  q  0.0
  3318          N    210    TYR      N   3318    -0.4157      14.01   ; qtot -3.416
  3319          H    210    TYR      H   3319     0.2719      1.008   ; qtot -3.144
  3320         CT    210    TYR     CA   3320    -0.0014      12.01   ; qtot -3.145
  3321         H1    210    TYR     HA   3321     0.0876      1.008   ; qtot -3.058
  3322         CT    210    TYR     CB   3322    -0.0152      12.01   ; qtot -3.073
  3323         HC    210    TYR    HB1   3323     0.0295      1.008   ; qtot -3.043
  3324         HC    210    TYR    HB2   3324     0.0295      1.008   ; qtot -3.014
  3325         CA    210    TYR     CG   3325    -0.0011      12.01   ; qtot -3.015
  3326         CA    210    TYR    CD1   3326    -0.1906      12.01   ; qtot -3.205
  3327         HA    210    TYR    HD1   3327     0.1699      1.008   ; qtot -3.036
  3328         CA    210    TYR    CE1   3328    -0.2341      12.01   ; qtot -3.27
  3329         HA    210    TYR    HE1   3329     0.1656      1.008   ; qtot -3.104
  3330          C    210    TYR     CZ   3330     0.3226      12.01   ; qtot -2.781
  3331         OH    210    TYR     OH   3331    -0.5579         16   ; qtot -3.339
  3332         HO    210    TYR     HH   3332     0.3992      1.008   ; qtot -2.94
  3333         CA    210    TYR    CE2   3333    -0.2341      12.01   ; qtot -3.174
  3334         HA    210    TYR    HE2   3334     0.1656      1.008   ; qtot -3.009
  3335         CA    210    TYR    CD2   3335    -0.1906      12.01   ; qtot -3.199
  3336         HA    210    TYR    HD2   3336     0.1699      1.008   ; qtot -3.029
  3337          C    210    TYR      C   3337     0.5973      12.01   ; qtot -2.432
  3338          O    210    TYR      O   3338    -0.5679         16   ; qtot -3
; residue 211 SER rtp SER  q  0.0
  3339          N    211    SER      N   3339    -0.4157      14.01   ; qtot -3.416
  3340          H    211    SER      H   3340     0.2719      1.008   ; qtot -3.144
  3341         CT    211    SER     CA   3341    -0.0249      12.01   ; qtot -3.169
  3342         H1    211    SER     HA   3342     0.0843      1.008   ; qtot -3.084
  3343         CT    211    SER     CB   3343     0.2117      12.01   ; qtot -2.873
  3344         H1    211    SER    HB1   3344     0.0352      1.008   ; qtot -2.837
  3345         H1    211    SER    HB2   3345     0.0352      1.008   ; qtot -2.802
  3346         OH    211    SER     OG   3346    -0.6546         16   ; qtot -3.457
  3347         HO    211    SER     HG   3347     0.4275      1.008   ; qtot -3.029
  3348          C    211    SER      C   3348     0.5973      12.01   ; qtot -2.432
  3349          O    211    SER      O   3349    -0.5679         16   ; qtot -3
; residue 212 PRO rtp PRO  q  0.0
  3350          N    212    PRO      N   3350    -0.2548      14.01   ; qtot -3.255
  3351         CT    212    PRO     CD   3351     0.0192      12.01   ; qtot -3.236
  3352         H1    212    PRO    HD1   3352     0.0391      1.008   ; qtot -3.196
  3353         H1    212    PRO    HD2   3353     0.0391      1.008   ; qtot -3.157
  3354         CT    212    PRO     CG   3354     0.0189      12.01   ; qtot -3.138
  3355         HC    212    PRO    HG1   3355     0.0213      1.008   ; qtot -3.117
  3356         HC    212    PRO    HG2   3356     0.0213      1.008   ; qtot -3.096
  3357         CT    212    PRO     CB   3357     -0.007      12.01   ; qtot -3.103
  3358         HC    212    PRO    HB1   3358     0.0253      1.008   ; qtot -3.078
  3359         HC    212    PRO    HB2   3359     0.0253      1.008   ; qtot -3.052
  3360         CT    212    PRO     CA   3360    -0.0266      12.01   ; qtot -3.079
  3361         H1    212    PRO     HA   3361     0.0641      1.008   ; qtot -3.015
  3362          C    212    PRO      C   3362     0.5896      12.01   ; qtot -2.425
  3363          O    212    PRO      O   3363    -0.5748         16   ; qtot -3
; residue 213 LEU rtp LEU  q  0.0
  3364          N    213    LEU      N   3364    -0.4157      14.01   ; qtot -3.416
  3365          H    213    LEU      H   3365     0.2719      1.008   ; qtot -3.144
  3366         CT    213    LEU     CA   3366    -0.0518      12.01   ; qtot -3.196
  3367         H1    213    LEU     HA   3367     0.0922      1.008   ; qtot -3.103
  3368         CT    213    LEU     CB   3368    -0.1102      12.01   ; qtot -3.214
  3369         HC    213    LEU    HB1   3369     0.0457      1.008   ; qtot -3.168
  3370         HC    213    LEU    HB2   3370     0.0457      1.008   ; qtot -3.122
  3371         CT    213    LEU     CG   3371     0.3531      12.01   ; qtot -2.769
  3372         HC    213    LEU     HG   3372    -0.0361      1.008   ; qtot -2.805
  3373         CT    213    LEU    CD1   3373    -0.4121      12.01   ; qtot -3.217
  3374         HC    213    LEU   HD11   3374        0.1      1.008   ; qtot -3.117
  3375         HC    213    LEU   HD12   3375        0.1      1.008   ; qtot -3.017
  3376         HC    213    LEU   HD13   3376        0.1      1.008   ; qtot -2.917
  3377         CT    213    LEU    CD2   3377    -0.4121      12.01   ; qtot -3.329
  3378         HC    213    LEU   HD21   3378        0.1      1.008   ; qtot -3.229
  3379         HC    213    LEU   HD22   3379        0.1      1.008   ; qtot -3.129
  3380         HC    213    LEU   HD23   3380        0.1      1.008   ; qtot -3.029
  3381          C    213    LEU      C   3381     0.5973      12.01   ; qtot -2.432
  3382          O    213    LEU      O   3382    -0.5679         16   ; qtot -3
; residue 214 GLY rtp GLY  q  0.0
  3383          N    214    GLY      N   3383    -0.4157      14.01   ; qtot -3.416
  3384          H    214    GLY      H   3384     0.2719      1.008   ; qtot -3.144
  3385         CT    214    GLY     CA   3385    -0.0252      12.01   ; qtot -3.169
  3386         H1    214    GLY    HA1   3386     0.0698      1.008   ; qtot -3.099
  3387         H1    214    GLY    HA2   3387     0.0698      1.008   ; qtot -3.029
  3388          C    214    GLY      C   3388     0.5973      12.01   ; qtot -2.432
  3389          O    214    GLY      O   3389    -0.5679         16   ; qtot -3
; residue 215 SER rtp SER  q  0.0
  3390          N    215    SER      N   3390    -0.4157      14.01   ; qtot -3.416
  3391          H    215    SER      H   3391     0.2719      1.008   ; qtot -3.144
  3392         CT    215    SER     CA   3392    -0.0249      12.01   ; qtot -3.169
  3393         H1    215    SER     HA   3393     0.0843      1.008   ; qtot -3.084
  3394         CT    215    SER     CB   3394     0.2117      12.01   ; qtot -2.873
  3395         H1    215    SER    HB1   3395     0.0352      1.008   ; qtot -2.837
  3396         H1    215    SER    HB2   3396     0.0352      1.008   ; qtot -2.802
  3397         OH    215    SER     OG   3397    -0.6546         16   ; qtot -3.457
  3398         HO    215    SER     HG   3398     0.4275      1.008   ; qtot -3.029
  3399          C    215    SER      C   3399     0.5973      12.01   ; qtot -2.432
  3400          O    215    SER      O   3400    -0.5679         16   ; qtot -3
; residue 216 PRO rtp PRO  q  0.0
  3401          N    216    PRO      N   3401    -0.2548      14.01   ; qtot -3.255
  3402         CT    216    PRO     CD   3402     0.0192      12.01   ; qtot -3.236
  3403         H1    216    PRO    HD1   3403     0.0391      1.008   ; qtot -3.196
  3404         H1    216    PRO    HD2   3404     0.0391      1.008   ; qtot -3.157
  3405         CT    216    PRO     CG   3405     0.0189      12.01   ; qtot -3.138
  3406         HC    216    PRO    HG1   3406     0.0213      1.008   ; qtot -3.117
  3407         HC    216    PRO    HG2   3407     0.0213      1.008   ; qtot -3.096
  3408         CT    216    PRO     CB   3408     -0.007      12.01   ; qtot -3.103
  3409         HC    216    PRO    HB1   3409     0.0253      1.008   ; qtot -3.078
  3410         HC    216    PRO    HB2   3410     0.0253      1.008   ; qtot -3.052
  3411         CT    216    PRO     CA   3411    -0.0266      12.01   ; qtot -3.079
  3412         H1    216    PRO     HA   3412     0.0641      1.008   ; qtot -3.015
  3413          C    216    PRO      C   3413     0.5896      12.01   ; qtot -2.425
  3414          O    216    PRO      O   3414    -0.5748         16   ; qtot -3
; residue 217 ASP rtp ASP  q -1.0
  3415          N    217    ASP      N   3415    -0.5163      14.01   ; qtot -3.516
  3416          H    217    ASP      H   3416     0.2936      1.008   ; qtot -3.223
  3417         CT    217    ASP     CA   3417     0.0381      12.01   ; qtot -3.185
  3418         H1    217    ASP     HA   3418      0.088      1.008   ; qtot -3.097
  3419         CT    217    ASP     CB   3419    -0.0303      12.01   ; qtot -3.127
  3420         HC    217    ASP    HB1   3420    -0.0122      1.008   ; qtot -3.139
  3421         HC    217    ASP    HB2   3421    -0.0122      1.008   ; qtot -3.151
  3422          C    217    ASP     CG   3422     0.7994      12.01   ; qtot -2.352
  3423         O2    217    ASP    OD1   3423    -0.8014         16   ; qtot -3.153
  3424         O2    217    ASP    OD2   3424    -0.8014         16   ; qtot -3.955
  3425          C    217    ASP      C   3425     0.5366      12.01   ; qtot -3.418
  3426          O    217    ASP      O   3426    -0.5819         16   ; qtot -4
; residue 218 ARG rtp ARG  q +1.0
  3427          N    218    ARG      N   3427    -0.3479      14.01   ; qtot -4.348
  3428          H    218    ARG      H   3428     0.2747      1.008   ; qtot -4.073
  3429         CT    218    ARG     CA   3429    -0.2637      12.01   ; qtot -4.337
  3430         H1    218    ARG     HA   3430      0.156      1.008   ; qtot -4.181
  3431         CT    218    ARG     CB   3431    -0.0007      12.01   ; qtot -4.182
  3432         HC    218    ARG    HB1   3432     0.0327      1.008   ; qtot -4.149
  3433         HC    218    ARG    HB2   3433     0.0327      1.008   ; qtot -4.116
  3434         CT    218    ARG     CG   3434      0.039      12.01   ; qtot -4.077
  3435         HC    218    ARG    HG1   3435     0.0285      1.008   ; qtot -4.049
  3436         HC    218    ARG    HG2   3436     0.0285      1.008   ; qtot -4.02
  3437         CT    218    ARG     CD   3437     0.0486      12.01   ; qtot -3.972
  3438         H1    218    ARG    HD1   3438     0.0687      1.008   ; qtot -3.903
  3439         H1    218    ARG    HD2   3439     0.0687      1.008   ; qtot -3.834
  3440         N2    218    ARG     NE   3440    -0.5295      14.01   ; qtot -4.364
  3441          H    218    ARG     HE   3441     0.3456      1.008   ; qtot -4.018
  3442         CA    218    ARG     CZ   3442     0.8076      12.01   ; qtot -3.21
  3443         N2    218    ARG    NH1   3443    -0.8627      14.01   ; qtot -4.073
  3444          H    218    ARG   HH11   3444     0.4478      1.008   ; qtot -3.625
  3445          H    218    ARG   HH12   3445     0.4478      1.008   ; qtot -3.178
  3446         N2    218    ARG    NH2   3446    -0.8627      14.01   ; qtot -4.04
  3447          H    218    ARG   HH21   3447     0.4478      1.008   ; qtot -3.592
  3448          H    218    ARG   HH22   3448     0.4478      1.008   ; qtot -3.145
  3449          C    218    ARG      C   3449     0.7341      12.01   ; qtot -2.411
  3450          O    218    ARG      O   3450    -0.5894         16   ; qtot -3
; residue 219 PRO rtp PRO  q  0.0
  3451          N    219    PRO      N   3451    -0.2548      14.01   ; qtot -3.255
  3452         CT    219    PRO     CD   3452     0.0192      12.01   ; qtot -3.236
  3453         H1    219    PRO    HD1   3453     0.0391      1.008   ; qtot -3.196
  3454         H1    219    PRO    HD2   3454     0.0391      1.008   ; qtot -3.157
  3455         CT    219    PRO     CG   3455     0.0189      12.01   ; qtot -3.138
  3456         HC    219    PRO    HG1   3456     0.0213      1.008   ; qtot -3.117
  3457         HC    219    PRO    HG2   3457     0.0213      1.008   ; qtot -3.096
  3458         CT    219    PRO     CB   3458     -0.007      12.01   ; qtot -3.103
  3459         HC    219    PRO    HB1   3459     0.0253      1.008   ; qtot -3.078
  3460         HC    219    PRO    HB2   3460     0.0253      1.008   ; qtot -3.052
  3461         CT    219    PRO     CA   3461    -0.0266      12.01   ; qtot -3.079
  3462         H1    219    PRO     HA   3462     0.0641      1.008   ; qtot -3.015
  3463          C    219    PRO      C   3463     0.5896      12.01   ; qtot -2.425
  3464          O    219    PRO      O   3464    -0.5748         16   ; qtot -3
; residue 220 TRP rtp TRP  q  0.0
  3465          N    220    TRP      N   3465    -0.4157      14.01   ; qtot -3.416
  3466          H    220    TRP      H   3466     0.2719      1.008   ; qtot -3.144
  3467         CT    220    TRP     CA   3467    -0.0275      12.01   ; qtot -3.171
  3468         H1    220    TRP     HA   3468     0.1123      1.008   ; qtot -3.059
  3469         CT    220    TRP     CB   3469     -0.005      12.01   ; qtot -3.064
  3470         HC    220    TRP    HB1   3470     0.0339      1.008   ; qtot -3.03
  3471         HC    220    TRP    HB2   3471     0.0339      1.008   ; qtot -2.996
  3472         C*    220    TRP     CG   3472    -0.1415      12.01   ; qtot -3.138
  3473         CW    220    TRP    CD1   3473    -0.1638      12.01   ; qtot -3.301
  3474         H4    220    TRP    HD1   3474     0.2062      1.008   ; qtot -3.095
  3475         NA    220    TRP    NE1   3475    -0.3418      14.01   ; qtot -3.437
  3476          H    220    TRP    HE1   3476     0.3412      1.008   ; qtot -3.096
  3477         CN    220    TRP    CE2   3477      0.138      12.01   ; qtot -2.958
  3478         CA    220    TRP    CZ2   3478    -0.2601      12.01   ; qtot -3.218
  3479         HA    220    TRP    HZ2   3479     0.1572      1.008   ; qtot -3.061
  3480         CA    220    TRP    CH2   3480    -0.1134      12.01   ; qtot -3.174
  3481         HA    220    TRP    HH2   3481     0.1417      1.008   ; qtot -3.032
  3482         CA    220    TRP    CZ3   3482    -0.1972      12.01   ; qtot -3.23
  3483         HA    220    TRP    HZ3   3483     0.1447      1.008   ; qtot -3.085
  3484         CA    220    TRP    CE3   3484    -0.2387      12.01   ; qtot -3.324
  3485         HA    220    TRP    HE3   3485       0.17      1.008   ; qtot -3.154
  3486         CB    220    TRP    CD2   3486     0.1243      12.01   ; qtot -3.029
  3487          C    220    TRP      C   3487     0.5973      12.01   ; qtot -2.432
  3488          O    220    TRP      O   3488    -0.5679         16   ; qtot -3
; residue 221 ALA rtp ALA  q  0.0
  3489          N    221    ALA      N   3489    -0.4157      14.01   ; qtot -3.416
  3490          H    221    ALA      H   3490     0.2719      1.008   ; qtot -3.144
  3491         CT    221    ALA     CA   3491     0.0337      12.01   ; qtot -3.11
  3492         H1    221    ALA     HA   3492     0.0823      1.008   ; qtot -3.028
  3493         CT    221    ALA     CB   3493    -0.1825      12.01   ; qtot -3.21
  3494         HC    221    ALA    HB1   3494     0.0603      1.008   ; qtot -3.15
  3495         HC    221    ALA    HB2   3495     0.0603      1.008   ; qtot -3.09
  3496         HC    221    ALA    HB3   3496     0.0603      1.008   ; qtot -3.029
  3497          C    221    ALA      C   3497     0.5973      12.01   ; qtot -2.432
  3498          O    221    ALA      O   3498    -0.5679         16   ; qtot -3
; residue 222 LYS rtp LYS  q +1.0
  3499          N    222    LYS      N   3499    -0.3479      14.01   ; qtot -3.348
  3500          H    222    LYS      H   3500     0.2747      1.008   ; qtot -3.073
  3501         CT    222    LYS     CA   3501      -0.24      12.01   ; qtot -3.313
  3502         H1    222    LYS     HA   3502     0.1426      1.008   ; qtot -3.171
  3503         CT    222    LYS     CB   3503    -0.0094      12.01   ; qtot -3.18
  3504         HC    222    LYS    HB1   3504     0.0362      1.008   ; qtot -3.144
  3505         HC    222    LYS    HB2   3505     0.0362      1.008   ; qtot -3.108
  3506         CT    222    LYS     CG   3506     0.0187      12.01   ; qtot -3.089
  3507         HC    222    LYS    HG1   3507     0.0103      1.008   ; qtot -3.079
  3508         HC    222    LYS    HG2   3508     0.0103      1.008   ; qtot -3.068
  3509         CT    222    LYS     CD   3509    -0.0479      12.01   ; qtot -3.116
  3510         HC    222    LYS    HD1   3510     0.0621      1.008   ; qtot -3.054
  3511         HC    222    LYS    HD2   3511     0.0621      1.008   ; qtot -2.992
  3512         CT    222    LYS     CE   3512    -0.0143      12.01   ; qtot -3.006
  3513         HP    222    LYS    HE1   3513     0.1135      1.008   ; qtot -2.893
  3514         HP    222    LYS    HE2   3514     0.1135      1.008   ; qtot -2.779
  3515         N3    222    LYS     NZ   3515    -0.3854      14.01   ; qtot -3.165
  3516          H    222    LYS    HZ1   3516       0.34      1.008   ; qtot -2.825
  3517          H    222    LYS    HZ2   3517       0.34      1.008   ; qtot -2.485
  3518          H    222    LYS    HZ3   3518       0.34      1.008   ; qtot -2.145
  3519          C    222    LYS      C   3519     0.7341      12.01   ; qtot -1.411
  3520          O    222    LYS      O   3520    -0.5894         16   ; qtot -2
; residue 223 PRO rtp PRO  q  0.0
  3521          N    223    PRO      N   3521    -0.2548      14.01   ; qtot -2.255
  3522         CT    223    PRO     CD   3522     0.0192      12.01   ; qtot -2.236
  3523         H1    223    PRO    HD1   3523     0.0391      1.008   ; qtot -2.196
  3524         H1    223    PRO    HD2   3524     0.0391      1.008   ; qtot -2.157
  3525         CT    223    PRO     CG   3525     0.0189      12.01   ; qtot -2.138
  3526         HC    223    PRO    HG1   3526     0.0213      1.008   ; qtot -2.117
  3527         HC    223    PRO    HG2   3527     0.0213      1.008   ; qtot -2.096
  3528         CT    223    PRO     CB   3528     -0.007      12.01   ; qtot -2.103
  3529         HC    223    PRO    HB1   3529     0.0253      1.008   ; qtot -2.078
  3530         HC    223    PRO    HB2   3530     0.0253      1.008   ; qtot -2.052
  3531         CT    223    PRO     CA   3531    -0.0266      12.01   ; qtot -2.079
  3532         H1    223    PRO     HA   3532     0.0641      1.008   ; qtot -2.015
  3533          C    223    PRO      C   3533     0.5896      12.01   ; qtot -1.425
  3534          O    223    PRO      O   3534    -0.5748         16   ; qtot -2
; residue 224 GLU rtp GLU  q -1.0
  3535          N    224    GLU      N   3535    -0.5163      14.01   ; qtot -2.516
  3536          H    224    GLU      H   3536     0.2936      1.008   ; qtot -2.223
  3537         CT    224    GLU     CA   3537     0.0397      12.01   ; qtot -2.183
  3538         H1    224    GLU     HA   3538     0.1105      1.008   ; qtot -2.072
  3539         CT    224    GLU     CB   3539      0.056      12.01   ; qtot -2.016
  3540         HC    224    GLU    HB1   3540    -0.0173      1.008   ; qtot -2.034
  3541         HC    224    GLU    HB2   3541    -0.0173      1.008   ; qtot -2.051
  3542         CT    224    GLU     CG   3542     0.0136      12.01   ; qtot -2.037
  3543         HC    224    GLU    HG1   3543    -0.0425      1.008   ; qtot -2.08
  3544         HC    224    GLU    HG2   3544    -0.0425      1.008   ; qtot -2.122
  3545          C    224    GLU     CD   3545     0.8054      12.01   ; qtot -1.317
  3546         O2    224    GLU    OE1   3546    -0.8188         16   ; qtot -2.136
  3547         O2    224    GLU    OE2   3547    -0.8188         16   ; qtot -2.955
  3548          C    224    GLU      C   3548     0.5366      12.01   ; qtot -2.418
  3549          O    224    GLU      O   3549    -0.5819         16   ; qtot -3
; residue 225 ASP rtp ASP  q -1.0
  3550          N    225    ASP      N   3550    -0.5163      14.01   ; qtot -3.516
  3551          H    225    ASP      H   3551     0.2936      1.008   ; qtot -3.223
  3552         CT    225    ASP     CA   3552     0.0381      12.01   ; qtot -3.185
  3553         H1    225    ASP     HA   3553      0.088      1.008   ; qtot -3.097
  3554         CT    225    ASP     CB   3554    -0.0303      12.01   ; qtot -3.127
  3555         HC    225    ASP    HB1   3555    -0.0122      1.008   ; qtot -3.139
  3556         HC    225    ASP    HB2   3556    -0.0122      1.008   ; qtot -3.151
  3557          C    225    ASP     CG   3557     0.7994      12.01   ; qtot -2.352
  3558         O2    225    ASP    OD1   3558    -0.8014         16   ; qtot -3.153
  3559         O2    225    ASP    OD2   3559    -0.8014         16   ; qtot -3.955
  3560          C    225    ASP      C   3560     0.5366      12.01   ; qtot -3.418
  3561          O    225    ASP      O   3561    -0.5819         16   ; qtot -4
; residue 226 PRO rtp PRO  q  0.0
  3562          N    226    PRO      N   3562    -0.2548      14.01   ; qtot -4.255
  3563         CT    226    PRO     CD   3563     0.0192      12.01   ; qtot -4.236
  3564         H1    226    PRO    HD1   3564     0.0391      1.008   ; qtot -4.196
  3565         H1    226    PRO    HD2   3565     0.0391      1.008   ; qtot -4.157
  3566         CT    226    PRO     CG   3566     0.0189      12.01   ; qtot -4.138
  3567         HC    226    PRO    HG1   3567     0.0213      1.008   ; qtot -4.117
  3568         HC    226    PRO    HG2   3568     0.0213      1.008   ; qtot -4.096
  3569         CT    226    PRO     CB   3569     -0.007      12.01   ; qtot -4.103
  3570         HC    226    PRO    HB1   3570     0.0253      1.008   ; qtot -4.078
  3571         HC    226    PRO    HB2   3571     0.0253      1.008   ; qtot -4.052
  3572         CT    226    PRO     CA   3572    -0.0266      12.01   ; qtot -4.079
  3573         H1    226    PRO     HA   3573     0.0641      1.008   ; qtot -4.015
  3574          C    226    PRO      C   3574     0.5896      12.01   ; qtot -3.425
  3575          O    226    PRO      O   3575    -0.5748         16   ; qtot -4
; residue 227 SER rtp SER  q  0.0
  3576          N    227    SER      N   3576    -0.4157      14.01   ; qtot -4.416
  3577          H    227    SER      H   3577     0.2719      1.008   ; qtot -4.144
  3578         CT    227    SER     CA   3578    -0.0249      12.01   ; qtot -4.169
  3579         H1    227    SER     HA   3579     0.0843      1.008   ; qtot -4.084
  3580         CT    227    SER     CB   3580     0.2117      12.01   ; qtot -3.873
  3581         H1    227    SER    HB1   3581     0.0352      1.008   ; qtot -3.837
  3582         H1    227    SER    HB2   3582     0.0352      1.008   ; qtot -3.802
  3583         OH    227    SER     OG   3583    -0.6546         16   ; qtot -4.457
  3584         HO    227    SER     HG   3584     0.4275      1.008   ; qtot -4.029
  3585          C    227    SER      C   3585     0.5973      12.01   ; qtot -3.432
  3586          O    227    SER      O   3586    -0.5679         16   ; qtot -4
; residue 228 LEU rtp LEU  q  0.0
  3587          N    228    LEU      N   3587    -0.4157      14.01   ; qtot -4.416
  3588          H    228    LEU      H   3588     0.2719      1.008   ; qtot -4.144
  3589         CT    228    LEU     CA   3589    -0.0518      12.01   ; qtot -4.196
  3590         H1    228    LEU     HA   3590     0.0922      1.008   ; qtot -4.103
  3591         CT    228    LEU     CB   3591    -0.1102      12.01   ; qtot -4.214
  3592         HC    228    LEU    HB1   3592     0.0457      1.008   ; qtot -4.168
  3593         HC    228    LEU    HB2   3593     0.0457      1.008   ; qtot -4.122
  3594         CT    228    LEU     CG   3594     0.3531      12.01   ; qtot -3.769
  3595         HC    228    LEU     HG   3595    -0.0361      1.008   ; qtot -3.805
  3596         CT    228    LEU    CD1   3596    -0.4121      12.01   ; qtot -4.217
  3597         HC    228    LEU   HD11   3597        0.1      1.008   ; qtot -4.117
  3598         HC    228    LEU   HD12   3598        0.1      1.008   ; qtot -4.017
  3599         HC    228    LEU   HD13   3599        0.1      1.008   ; qtot -3.917
  3600         CT    228    LEU    CD2   3600    -0.4121      12.01   ; qtot -4.329
  3601         HC    228    LEU   HD21   3601        0.1      1.008   ; qtot -4.229
  3602         HC    228    LEU   HD22   3602        0.1      1.008   ; qtot -4.129
  3603         HC    228    LEU   HD23   3603        0.1      1.008   ; qtot -4.029
  3604          C    228    LEU      C   3604     0.5973      12.01   ; qtot -3.432
  3605          O    228    LEU      O   3605    -0.5679         16   ; qtot -4
; residue 229 LEU rtp LEU  q  0.0
  3606          N    229    LEU      N   3606    -0.4157      14.01   ; qtot -4.416
  3607          H    229    LEU      H   3607     0.2719      1.008   ; qtot -4.144
  3608         CT    229    LEU     CA   3608    -0.0518      12.01   ; qtot -4.196
  3609         H1    229    LEU     HA   3609     0.0922      1.008   ; qtot -4.103
  3610         CT    229    LEU     CB   3610    -0.1102      12.01   ; qtot -4.214
  3611         HC    229    LEU    HB1   3611     0.0457      1.008   ; qtot -4.168
  3612         HC    229    LEU    HB2   3612     0.0457      1.008   ; qtot -4.122
  3613         CT    229    LEU     CG   3613     0.3531      12.01   ; qtot -3.769
  3614         HC    229    LEU     HG   3614    -0.0361      1.008   ; qtot -3.805
  3615         CT    229    LEU    CD1   3615    -0.4121      12.01   ; qtot -4.217
  3616         HC    229    LEU   HD11   3616        0.1      1.008   ; qtot -4.117
  3617         HC    229    LEU   HD12   3617        0.1      1.008   ; qtot -4.017
  3618         HC    229    LEU   HD13   3618        0.1      1.008   ; qtot -3.917
  3619         CT    229    LEU    CD2   3619    -0.4121      12.01   ; qtot -4.329
  3620         HC    229    LEU   HD21   3620        0.1      1.008   ; qtot -4.229
  3621         HC    229    LEU   HD22   3621        0.1      1.008   ; qtot -4.129
  3622         HC    229    LEU   HD23   3622        0.1      1.008   ; qtot -4.029
  3623          C    229    LEU      C   3623     0.5973      12.01   ; qtot -3.432
  3624          O    229    LEU      O   3624    -0.5679         16   ; qtot -4
; residue 230 GLU rtp GLU  q -1.0
  3625          N    230    GLU      N   3625    -0.5163      14.01   ; qtot -4.516
  3626          H    230    GLU      H   3626     0.2936      1.008   ; qtot -4.223
  3627         CT    230    GLU     CA   3627     0.0397      12.01   ; qtot -4.183
  3628         H1    230    GLU     HA   3628     0.1105      1.008   ; qtot -4.072
  3629         CT    230    GLU     CB   3629      0.056      12.01   ; qtot -4.016
  3630         HC    230    GLU    HB1   3630    -0.0173      1.008   ; qtot -4.034
  3631         HC    230    GLU    HB2   3631    -0.0173      1.008   ; qtot -4.051
  3632         CT    230    GLU     CG   3632     0.0136      12.01   ; qtot -4.037
  3633         HC    230    GLU    HG1   3633    -0.0425      1.008   ; qtot -4.08
  3634         HC    230    GLU    HG2   3634    -0.0425      1.008   ; qtot -4.122
  3635          C    230    GLU     CD   3635     0.8054      12.01   ; qtot -3.317
  3636         O2    230    GLU    OE1   3636    -0.8188         16   ; qtot -4.136
  3637         O2    230    GLU    OE2   3637    -0.8188         16   ; qtot -4.955
  3638          C    230    GLU      C   3638     0.5366      12.01   ; qtot -4.418
  3639          O    230    GLU      O   3639    -0.5819         16   ; qtot -5
; residue 231 ASP rtp ASP  q -1.0
  3640          N    231    ASP      N   3640    -0.5163      14.01   ; qtot -5.516
  3641          H    231    ASP      H   3641     0.2936      1.008   ; qtot -5.223
  3642         CT    231    ASP     CA   3642     0.0381      12.01   ; qtot -5.185
  3643         H1    231    ASP     HA   3643      0.088      1.008   ; qtot -5.097
  3644         CT    231    ASP     CB   3644    -0.0303      12.01   ; qtot -5.127
  3645         HC    231    ASP    HB1   3645    -0.0122      1.008   ; qtot -5.139
  3646         HC    231    ASP    HB2   3646    -0.0122      1.008   ; qtot -5.151
  3647          C    231    ASP     CG   3647     0.7994      12.01   ; qtot -4.352
  3648         O2    231    ASP    OD1   3648    -0.8014         16   ; qtot -5.153
  3649         O2    231    ASP    OD2   3649    -0.8014         16   ; qtot -5.955
  3650          C    231    ASP      C   3650     0.5366      12.01   ; qtot -5.418
  3651          O    231    ASP      O   3651    -0.5819         16   ; qtot -6
; residue 232 PRO rtp PRO  q  0.0
  3652          N    232    PRO      N   3652    -0.2548      14.01   ; qtot -6.255
  3653         CT    232    PRO     CD   3653     0.0192      12.01   ; qtot -6.236
  3654         H1    232    PRO    HD1   3654     0.0391      1.008   ; qtot -6.196
  3655         H1    232    PRO    HD2   3655     0.0391      1.008   ; qtot -6.157
  3656         CT    232    PRO     CG   3656     0.0189      12.01   ; qtot -6.138
  3657         HC    232    PRO    HG1   3657     0.0213      1.008   ; qtot -6.117
  3658         HC    232    PRO    HG2   3658     0.0213      1.008   ; qtot -6.096
  3659         CT    232    PRO     CB   3659     -0.007      12.01   ; qtot -6.103
  3660         HC    232    PRO    HB1   3660     0.0253      1.008   ; qtot -6.078
  3661         HC    232    PRO    HB2   3661     0.0253      1.008   ; qtot -6.052
  3662         CT    232    PRO     CA   3662    -0.0266      12.01   ; qtot -6.079
  3663         H1    232    PRO     HA   3663     0.0641      1.008   ; qtot -6.015
  3664          C    232    PRO      C   3664     0.5896      12.01   ; qtot -5.425
  3665          O    232    PRO      O   3665    -0.5748         16   ; qtot -6
; residue 233 ARG rtp ARG  q +1.0
  3666          N    233    ARG      N   3666    -0.3479      14.01   ; qtot -6.348
  3667          H    233    ARG      H   3667     0.2747      1.008   ; qtot -6.073
  3668         CT    233    ARG     CA   3668    -0.2637      12.01   ; qtot -6.337
  3669         H1    233    ARG     HA   3669      0.156      1.008   ; qtot -6.181
  3670         CT    233    ARG     CB   3670    -0.0007      12.01   ; qtot -6.182
  3671         HC    233    ARG    HB1   3671     0.0327      1.008   ; qtot -6.149
  3672         HC    233    ARG    HB2   3672     0.0327      1.008   ; qtot -6.116
  3673         CT    233    ARG     CG   3673      0.039      12.01   ; qtot -6.077
  3674         HC    233    ARG    HG1   3674     0.0285      1.008   ; qtot -6.049
  3675         HC    233    ARG    HG2   3675     0.0285      1.008   ; qtot -6.02
  3676         CT    233    ARG     CD   3676     0.0486      12.01   ; qtot -5.972
  3677         H1    233    ARG    HD1   3677     0.0687      1.008   ; qtot -5.903
  3678         H1    233    ARG    HD2   3678     0.0687      1.008   ; qtot -5.834
  3679         N2    233    ARG     NE   3679    -0.5295      14.01   ; qtot -6.364
  3680          H    233    ARG     HE   3680     0.3456      1.008   ; qtot -6.018
  3681         CA    233    ARG     CZ   3681     0.8076      12.01   ; qtot -5.21
  3682         N2    233    ARG    NH1   3682    -0.8627      14.01   ; qtot -6.073
  3683          H    233    ARG   HH11   3683     0.4478      1.008   ; qtot -5.625
  3684          H    233    ARG   HH12   3684     0.4478      1.008   ; qtot -5.178
  3685         N2    233    ARG    NH2   3685    -0.8627      14.01   ; qtot -6.04
  3686          H    233    ARG   HH21   3686     0.4478      1.008   ; qtot -5.592
  3687          H    233    ARG   HH22   3687     0.4478      1.008   ; qtot -5.145
  3688          C    233    ARG      C   3688     0.7341      12.01   ; qtot -4.411
  3689          O    233    ARG      O   3689    -0.5894         16   ; qtot -5
; residue 234 ILE rtp ILE  q  0.0
  3690          N    234    ILE      N   3690    -0.4157      14.01   ; qtot -5.416
  3691          H    234    ILE      H   3691     0.2719      1.008   ; qtot -5.144
  3692         CT    234    ILE     CA   3692    -0.0597      12.01   ; qtot -5.203
  3693         H1    234    ILE     HA   3693     0.0869      1.008   ; qtot -5.117
  3694         CT    234    ILE     CB   3694     0.1303      12.01   ; qtot -4.986
  3695         HC    234    ILE     HB   3695     0.0187      1.008   ; qtot -4.968
  3696         CT    234    ILE    CG2   3696    -0.3204      12.01   ; qtot -5.288
  3697         HC    234    ILE   HG21   3697     0.0882      1.008   ; qtot -5.2
  3698         HC    234    ILE   HG22   3698     0.0882      1.008   ; qtot -5.112
  3699         HC    234    ILE   HG23   3699     0.0882      1.008   ; qtot -5.023
  3700         CT    234    ILE    CG1   3700     -0.043      12.01   ; qtot -5.066
  3701         HC    234    ILE   HG11   3701     0.0236      1.008   ; qtot -5.043
  3702         HC    234    ILE   HG12   3702     0.0236      1.008   ; qtot -5.019
  3703         CT    234    ILE     CD   3703     -0.066      12.01   ; qtot -5.085
  3704         HC    234    ILE    HD1   3704     0.0186      1.008   ; qtot -5.067
  3705         HC    234    ILE    HD2   3705     0.0186      1.008   ; qtot -5.048
  3706         HC    234    ILE    HD3   3706     0.0186      1.008   ; qtot -5.029
  3707          C    234    ILE      C   3707     0.5973      12.01   ; qtot -4.432
  3708          O    234    ILE      O   3708    -0.5679         16   ; qtot -5
; residue 235 LYS rtp LYS  q +1.0
  3709          N    235    LYS      N   3709    -0.3479      14.01   ; qtot -5.348
  3710          H    235    LYS      H   3710     0.2747      1.008   ; qtot -5.073
  3711         CT    235    LYS     CA   3711      -0.24      12.01   ; qtot -5.313
  3712         H1    235    LYS     HA   3712     0.1426      1.008   ; qtot -5.171
  3713         CT    235    LYS     CB   3713    -0.0094      12.01   ; qtot -5.18
  3714         HC    235    LYS    HB1   3714     0.0362      1.008   ; qtot -5.144
  3715         HC    235    LYS    HB2   3715     0.0362      1.008   ; qtot -5.108
  3716         CT    235    LYS     CG   3716     0.0187      12.01   ; qtot -5.089
  3717         HC    235    LYS    HG1   3717     0.0103      1.008   ; qtot -5.079
  3718         HC    235    LYS    HG2   3718     0.0103      1.008   ; qtot -5.068
  3719         CT    235    LYS     CD   3719    -0.0479      12.01   ; qtot -5.116
  3720         HC    235    LYS    HD1   3720     0.0621      1.008   ; qtot -5.054
  3721         HC    235    LYS    HD2   3721     0.0621      1.008   ; qtot -4.992
  3722         CT    235    LYS     CE   3722    -0.0143      12.01   ; qtot -5.006
  3723         HP    235    LYS    HE1   3723     0.1135      1.008   ; qtot -4.893
  3724         HP    235    LYS    HE2   3724     0.1135      1.008   ; qtot -4.779
  3725         N3    235    LYS     NZ   3725    -0.3854      14.01   ; qtot -5.165
  3726          H    235    LYS    HZ1   3726       0.34      1.008   ; qtot -4.825
  3727          H    235    LYS    HZ2   3727       0.34      1.008   ; qtot -4.485
  3728          H    235    LYS    HZ3   3728       0.34      1.008   ; qtot -4.145
  3729          C    235    LYS      C   3729     0.7341      12.01   ; qtot -3.411
  3730          O    235    LYS      O   3730    -0.5894         16   ; qtot -4
; residue 236 ALA rtp ALA  q  0.0
  3731          N    236    ALA      N   3731    -0.4157      14.01   ; qtot -4.416
  3732          H    236    ALA      H   3732     0.2719      1.008   ; qtot -4.144
  3733         CT    236    ALA     CA   3733     0.0337      12.01   ; qtot -4.11
  3734         H1    236    ALA     HA   3734     0.0823      1.008   ; qtot -4.028
  3735         CT    236    ALA     CB   3735    -0.1825      12.01   ; qtot -4.21
  3736         HC    236    ALA    HB1   3736     0.0603      1.008   ; qtot -4.15
  3737         HC    236    ALA    HB2   3737     0.0603      1.008   ; qtot -4.09
  3738         HC    236    ALA    HB3   3738     0.0603      1.008   ; qtot -4.029
  3739          C    236    ALA      C   3739     0.5973      12.01   ; qtot -3.432
  3740          O    236    ALA      O   3740    -0.5679         16   ; qtot -4
; residue 237 ILE rtp ILE  q  0.0
  3741          N    237    ILE      N   3741    -0.4157      14.01   ; qtot -4.416
  3742          H    237    ILE      H   3742     0.2719      1.008   ; qtot -4.144
  3743         CT    237    ILE     CA   3743    -0.0597      12.01   ; qtot -4.203
  3744         H1    237    ILE     HA   3744     0.0869      1.008   ; qtot -4.117
  3745         CT    237    ILE     CB   3745     0.1303      12.01   ; qtot -3.986
  3746         HC    237    ILE     HB   3746     0.0187      1.008   ; qtot -3.968
  3747         CT    237    ILE    CG2   3747    -0.3204      12.01   ; qtot -4.288
  3748         HC    237    ILE   HG21   3748     0.0882      1.008   ; qtot -4.2
  3749         HC    237    ILE   HG22   3749     0.0882      1.008   ; qtot -4.112
  3750         HC    237    ILE   HG23   3750     0.0882      1.008   ; qtot -4.023
  3751         CT    237    ILE    CG1   3751     -0.043      12.01   ; qtot -4.066
  3752         HC    237    ILE   HG11   3752     0.0236      1.008   ; qtot -4.043
  3753         HC    237    ILE   HG12   3753     0.0236      1.008   ; qtot -4.019
  3754         CT    237    ILE     CD   3754     -0.066      12.01   ; qtot -4.085
  3755         HC    237    ILE    HD1   3755     0.0186      1.008   ; qtot -4.067
  3756         HC    237    ILE    HD2   3756     0.0186      1.008   ; qtot -4.048
  3757         HC    237    ILE    HD3   3757     0.0186      1.008   ; qtot -4.029
  3758          C    237    ILE      C   3758     0.5973      12.01   ; qtot -3.432
  3759          O    237    ILE      O   3759    -0.5679         16   ; qtot -4
; residue 238 ALA rtp ALA  q  0.0
  3760          N    238    ALA      N   3760    -0.4157      14.01   ; qtot -4.416
  3761          H    238    ALA      H   3761     0.2719      1.008   ; qtot -4.144
  3762         CT    238    ALA     CA   3762     0.0337      12.01   ; qtot -4.11
  3763         H1    238    ALA     HA   3763     0.0823      1.008   ; qtot -4.028
  3764         CT    238    ALA     CB   3764    -0.1825      12.01   ; qtot -4.21
  3765         HC    238    ALA    HB1   3765     0.0603      1.008   ; qtot -4.15
  3766         HC    238    ALA    HB2   3766     0.0603      1.008   ; qtot -4.09
  3767         HC    238    ALA    HB3   3767     0.0603      1.008   ; qtot -4.029
  3768          C    238    ALA      C   3768     0.5973      12.01   ; qtot -3.432
  3769          O    238    ALA      O   3769    -0.5679         16   ; qtot -4
; residue 239 ALA rtp ALA  q  0.0
  3770          N    239    ALA      N   3770    -0.4157      14.01   ; qtot -4.416
  3771          H    239    ALA      H   3771     0.2719      1.008   ; qtot -4.144
  3772         CT    239    ALA     CA   3772     0.0337      12.01   ; qtot -4.11
  3773         H1    239    ALA     HA   3773     0.0823      1.008   ; qtot -4.028
  3774         CT    239    ALA     CB   3774    -0.1825      12.01   ; qtot -4.21
  3775         HC    239    ALA    HB1   3775     0.0603      1.008   ; qtot -4.15
  3776         HC    239    ALA    HB2   3776     0.0603      1.008   ; qtot -4.09
  3777         HC    239    ALA    HB3   3777     0.0603      1.008   ; qtot -4.029
  3778          C    239    ALA      C   3778     0.5973      12.01   ; qtot -3.432
  3779          O    239    ALA      O   3779    -0.5679         16   ; qtot -4
; residue 240 LYS rtp LYS  q +1.0
  3780          N    240    LYS      N   3780    -0.3479      14.01   ; qtot -4.348
  3781          H    240    LYS      H   3781     0.2747      1.008   ; qtot -4.073
  3782         CT    240    LYS     CA   3782      -0.24      12.01   ; qtot -4.313
  3783         H1    240    LYS     HA   3783     0.1426      1.008   ; qtot -4.171
  3784         CT    240    LYS     CB   3784    -0.0094      12.01   ; qtot -4.18
  3785         HC    240    LYS    HB1   3785     0.0362      1.008   ; qtot -4.144
  3786         HC    240    LYS    HB2   3786     0.0362      1.008   ; qtot -4.108
  3787         CT    240    LYS     CG   3787     0.0187      12.01   ; qtot -4.089
  3788         HC    240    LYS    HG1   3788     0.0103      1.008   ; qtot -4.079
  3789         HC    240    LYS    HG2   3789     0.0103      1.008   ; qtot -4.068
  3790         CT    240    LYS     CD   3790    -0.0479      12.01   ; qtot -4.116
  3791         HC    240    LYS    HD1   3791     0.0621      1.008   ; qtot -4.054
  3792         HC    240    LYS    HD2   3792     0.0621      1.008   ; qtot -3.992
  3793         CT    240    LYS     CE   3793    -0.0143      12.01   ; qtot -4.006
  3794         HP    240    LYS    HE1   3794     0.1135      1.008   ; qtot -3.893
  3795         HP    240    LYS    HE2   3795     0.1135      1.008   ; qtot -3.779
  3796         N3    240    LYS     NZ   3796    -0.3854      14.01   ; qtot -4.165
  3797          H    240    LYS    HZ1   3797       0.34      1.008   ; qtot -3.825
  3798          H    240    LYS    HZ2   3798       0.34      1.008   ; qtot -3.485
  3799          H    240    LYS    HZ3   3799       0.34      1.008   ; qtot -3.145
  3800          C    240    LYS      C   3800     0.7341      12.01   ; qtot -2.411
  3801          O    240    LYS      O   3801    -0.5894         16   ; qtot -3
; residue 241 HIS rtp HIE  q  0.0
  3802          N    241    HIS      N   3802    -0.4157      14.01   ; qtot -3.416
  3803          H    241    HIS      H   3803     0.2719      1.008   ; qtot -3.144
  3804         CT    241    HIS     CA   3804    -0.0581      12.01   ; qtot -3.202
  3805         H1    241    HIS     HA   3805      0.136      1.008   ; qtot -3.066
  3806         CT    241    HIS     CB   3806    -0.0074      12.01   ; qtot -3.073
  3807         HC    241    HIS    HB1   3807     0.0367      1.008   ; qtot -3.037
  3808         HC    241    HIS    HB2   3808     0.0367      1.008   ; qtot -3
  3809         CC    241    HIS     CG   3809     0.1868      12.01   ; qtot -2.813
  3810         NB    241    HIS    ND1   3810    -0.5432      14.01   ; qtot -3.356
  3811         CR    241    HIS    CE1   3811     0.1635      12.01   ; qtot -3.193
  3812         H5    241    HIS    HE1   3812     0.1435      1.008   ; qtot -3.049
  3813         NA    241    HIS    NE2   3813    -0.2795      14.01   ; qtot -3.329
  3814          H    241    HIS    HE2   3814     0.3339      1.008   ; qtot -2.995
  3815         CW    241    HIS    CD2   3815    -0.2207      12.01   ; qtot -3.216
  3816         H4    241    HIS    HD2   3816     0.1862      1.008   ; qtot -3.029
  3817          C    241    HIS      C   3817     0.5973      12.01   ; qtot -2.432
  3818          O    241    HIS      O   3818    -0.5679         16   ; qtot -3
; residue 242 ASN rtp ASN  q  0.0
  3819          N    242    ASN      N   3819    -0.4157      14.01   ; qtot -3.416
  3820          H    242    ASN      H   3820     0.2719      1.008   ; qtot -3.144
  3821         CT    242    ASN     CA   3821     0.0143      12.01   ; qtot -3.129
  3822         H1    242    ASN     HA   3822     0.1048      1.008   ; qtot -3.025
  3823         CT    242    ASN     CB   3823    -0.2041      12.01   ; qtot -3.229
  3824         HC    242    ASN    HB1   3824     0.0797      1.008   ; qtot -3.149
  3825         HC    242    ASN    HB2   3825     0.0797      1.008   ; qtot -3.069
  3826          C    242    ASN     CG   3826      0.713      12.01   ; qtot -2.356
  3827          O    242    ASN    OD1   3827    -0.5931         16   ; qtot -2.949
  3828          N    242    ASN    ND2   3828    -0.9191      14.01   ; qtot -3.869
  3829          H    242    ASN   HD21   3829     0.4196      1.008   ; qtot -3.449
  3830          H    242    ASN   HD22   3830     0.4196      1.008   ; qtot -3.029
  3831          C    242    ASN      C   3831     0.5973      12.01   ; qtot -2.432
  3832          O    242    ASN      O   3832    -0.5679         16   ; qtot -3
; residue 243 LYS rtp LYS  q +1.0
  3833          N    243    LYS      N   3833    -0.3479      14.01   ; qtot -3.348
  3834          H    243    LYS      H   3834     0.2747      1.008   ; qtot -3.073
  3835         CT    243    LYS     CA   3835      -0.24      12.01   ; qtot -3.313
  3836         H1    243    LYS     HA   3836     0.1426      1.008   ; qtot -3.171
  3837         CT    243    LYS     CB   3837    -0.0094      12.01   ; qtot -3.18
  3838         HC    243    LYS    HB1   3838     0.0362      1.008   ; qtot -3.144
  3839         HC    243    LYS    HB2   3839     0.0362      1.008   ; qtot -3.108
  3840         CT    243    LYS     CG   3840     0.0187      12.01   ; qtot -3.089
  3841         HC    243    LYS    HG1   3841     0.0103      1.008   ; qtot -3.079
  3842         HC    243    LYS    HG2   3842     0.0103      1.008   ; qtot -3.068
  3843         CT    243    LYS     CD   3843    -0.0479      12.01   ; qtot -3.116
  3844         HC    243    LYS    HD1   3844     0.0621      1.008   ; qtot -3.054
  3845         HC    243    LYS    HD2   3845     0.0621      1.008   ; qtot -2.992
  3846         CT    243    LYS     CE   3846    -0.0143      12.01   ; qtot -3.006
  3847         HP    243    LYS    HE1   3847     0.1135      1.008   ; qtot -2.893
  3848         HP    243    LYS    HE2   3848     0.1135      1.008   ; qtot -2.779
  3849         N3    243    LYS     NZ   3849    -0.3854      14.01   ; qtot -3.165
  3850          H    243    LYS    HZ1   3850       0.34      1.008   ; qtot -2.825
  3851          H    243    LYS    HZ2   3851       0.34      1.008   ; qtot -2.485
  3852          H    243    LYS    HZ3   3852       0.34      1.008   ; qtot -2.145
  3853          C    243    LYS      C   3853     0.7341      12.01   ; qtot -1.411
  3854          O    243    LYS      O   3854    -0.5894         16   ; qtot -2
; residue 244 THR rtp THR  q  0.0
  3855          N    244    THR      N   3855    -0.4157      14.01   ; qtot -2.416
  3856          H    244    THR      H   3856     0.2719      1.008   ; qtot -2.144
  3857         CT    244    THR     CA   3857    -0.0389      12.01   ; qtot -2.183
  3858         H1    244    THR     HA   3858     0.1007      1.008   ; qtot -2.082
  3859         CT    244    THR     CB   3859     0.3654      12.01   ; qtot -1.717
  3860         H1    244    THR     HB   3860     0.0043      1.008   ; qtot -1.712
  3861         CT    244    THR    CG2   3861    -0.2438      12.01   ; qtot -1.956
  3862         HC    244    THR   HG21   3862     0.0642      1.008   ; qtot -1.892
  3863         HC    244    THR   HG22   3863     0.0642      1.008   ; qtot -1.828
  3864         HC    244    THR   HG23   3864     0.0642      1.008   ; qtot -1.763
  3865         OH    244    THR    OG1   3865    -0.6761         16   ; qtot -2.44
  3866         HO    244    THR    HG1   3866     0.4102      1.008   ; qtot -2.029
  3867          C    244    THR      C   3867     0.5973      12.01   ; qtot -1.432
  3868          O    244    THR      O   3868    -0.5679         16   ; qtot -2
; residue 245 THR rtp THR  q  0.0
  3869          N    245    THR      N   3869    -0.4157      14.01   ; qtot -2.416
  3870          H    245    THR      H   3870     0.2719      1.008   ; qtot -2.144
  3871         CT    245    THR     CA   3871    -0.0389      12.01   ; qtot -2.183
  3872         H1    245    THR     HA   3872     0.1007      1.008   ; qtot -2.082
  3873         CT    245    THR     CB   3873     0.3654      12.01   ; qtot -1.717
  3874         H1    245    THR     HB   3874     0.0043      1.008   ; qtot -1.712
  3875         CT    245    THR    CG2   3875    -0.2438      12.01   ; qtot -1.956
  3876         HC    245    THR   HG21   3876     0.0642      1.008   ; qtot -1.892
  3877         HC    245    THR   HG22   3877     0.0642      1.008   ; qtot -1.828
  3878         HC    245    THR   HG23   3878     0.0642      1.008   ; qtot -1.763
  3879         OH    245    THR    OG1   3879    -0.6761         16   ; qtot -2.44
  3880         HO    245    THR    HG1   3880     0.4102      1.008   ; qtot -2.029
  3881          C    245    THR      C   3881     0.5973      12.01   ; qtot -1.432
  3882          O    245    THR      O   3882    -0.5679         16   ; qtot -2
; residue 246 ALA rtp ALA  q  0.0
  3883          N    246    ALA      N   3883    -0.4157      14.01   ; qtot -2.416
  3884          H    246    ALA      H   3884     0.2719      1.008   ; qtot -2.144
  3885         CT    246    ALA     CA   3885     0.0337      12.01   ; qtot -2.11
  3886         H1    246    ALA     HA   3886     0.0823      1.008   ; qtot -2.028
  3887         CT    246    ALA     CB   3887    -0.1825      12.01   ; qtot -2.21
  3888         HC    246    ALA    HB1   3888     0.0603      1.008   ; qtot -2.15
  3889         HC    246    ALA    HB2   3889     0.0603      1.008   ; qtot -2.09
  3890         HC    246    ALA    HB3   3890     0.0603      1.008   ; qtot -2.029
  3891          C    246    ALA      C   3891     0.5973      12.01   ; qtot -1.432
  3892          O    246    ALA      O   3892    -0.5679         16   ; qtot -2
; residue 247 GLN rtp GLN  q  0.0
  3893          N    247    GLN      N   3893    -0.4157      14.01   ; qtot -2.416
  3894          H    247    GLN      H   3894     0.2719      1.008   ; qtot -2.144
  3895         CT    247    GLN     CA   3895    -0.0031      12.01   ; qtot -2.147
  3896         H1    247    GLN     HA   3896      0.085      1.008   ; qtot -2.062
  3897         CT    247    GLN     CB   3897    -0.0036      12.01   ; qtot -2.065
  3898         HC    247    GLN    HB1   3898     0.0171      1.008   ; qtot -2.048
  3899         HC    247    GLN    HB2   3899     0.0171      1.008   ; qtot -2.031
  3900         CT    247    GLN     CG   3900    -0.0645      12.01   ; qtot -2.096
  3901         HC    247    GLN    HG1   3901     0.0352      1.008   ; qtot -2.061
  3902         HC    247    GLN    HG2   3902     0.0352      1.008   ; qtot -2.025
  3903          C    247    GLN     CD   3903     0.6951      12.01   ; qtot -1.33
  3904          O    247    GLN    OE1   3904    -0.6086         16   ; qtot -1.939
  3905          N    247    GLN    NE2   3905    -0.9407      14.01   ; qtot -2.88
  3906          H    247    GLN   HE21   3906     0.4251      1.008   ; qtot -2.454
  3907          H    247    GLN   HE22   3907     0.4251      1.008   ; qtot -2.029
  3908          C    247    GLN      C   3908     0.5973      12.01   ; qtot -1.432
  3909          O    247    GLN      O   3909    -0.5679         16   ; qtot -2
; residue 248 VAL rtp VAL  q  0.0
  3910          N    248    VAL      N   3910    -0.4157      14.01   ; qtot -2.416
  3911          H    248    VAL      H   3911     0.2719      1.008   ; qtot -2.144
  3912         CT    248    VAL     CA   3912    -0.0875      12.01   ; qtot -2.231
  3913         H1    248    VAL     HA   3913     0.0969      1.008   ; qtot -2.134
  3914         CT    248    VAL     CB   3914     0.2985      12.01   ; qtot -1.836
  3915         HC    248    VAL     HB   3915    -0.0297      1.008   ; qtot -1.866
  3916         CT    248    VAL    CG1   3916    -0.3192      12.01   ; qtot -2.185
  3917         HC    248    VAL   HG11   3917     0.0791      1.008   ; qtot -2.106
  3918         HC    248    VAL   HG12   3918     0.0791      1.008   ; qtot -2.027
  3919         HC    248    VAL   HG13   3919     0.0791      1.008   ; qtot -1.947
  3920         CT    248    VAL    CG2   3920    -0.3192      12.01   ; qtot -2.267
  3921         HC    248    VAL   HG21   3921     0.0791      1.008   ; qtot -2.188
  3922         HC    248    VAL   HG22   3922     0.0791      1.008   ; qtot -2.108
  3923         HC    248    VAL   HG23   3923     0.0791      1.008   ; qtot -2.029
  3924          C    248    VAL      C   3924     0.5973      12.01   ; qtot -1.432
  3925          O    248    VAL      O   3925    -0.5679         16   ; qtot -2
; residue 249 LEU rtp LEU  q  0.0
  3926          N    249    LEU      N   3926    -0.4157      14.01   ; qtot -2.416
  3927          H    249    LEU      H   3927     0.2719      1.008   ; qtot -2.144
  3928         CT    249    LEU     CA   3928    -0.0518      12.01   ; qtot -2.196
  3929         H1    249    LEU     HA   3929     0.0922      1.008   ; qtot -2.103
  3930         CT    249    LEU     CB   3930    -0.1102      12.01   ; qtot -2.214
  3931         HC    249    LEU    HB1   3931     0.0457      1.008   ; qtot -2.168
  3932         HC    249    LEU    HB2   3932     0.0457      1.008   ; qtot -2.122
  3933         CT    249    LEU     CG   3933     0.3531      12.01   ; qtot -1.769
  3934         HC    249    LEU     HG   3934    -0.0361      1.008   ; qtot -1.805
  3935         CT    249    LEU    CD1   3935    -0.4121      12.01   ; qtot -2.217
  3936         HC    249    LEU   HD11   3936        0.1      1.008   ; qtot -2.117
  3937         HC    249    LEU   HD12   3937        0.1      1.008   ; qtot -2.017
  3938         HC    249    LEU   HD13   3938        0.1      1.008   ; qtot -1.917
  3939         CT    249    LEU    CD2   3939    -0.4121      12.01   ; qtot -2.329
  3940         HC    249    LEU   HD21   3940        0.1      1.008   ; qtot -2.229
  3941         HC    249    LEU   HD22   3941        0.1      1.008   ; qtot -2.129
  3942         HC    249    LEU   HD23   3942        0.1      1.008   ; qtot -2.029
  3943          C    249    LEU      C   3943     0.5973      12.01   ; qtot -1.432
  3944          O    249    LEU      O   3944    -0.5679         16   ; qtot -2
; residue 250 ILE rtp ILE  q  0.0
  3945          N    250    ILE      N   3945    -0.4157      14.01   ; qtot -2.416
  3946          H    250    ILE      H   3946     0.2719      1.008   ; qtot -2.144
  3947         CT    250    ILE     CA   3947    -0.0597      12.01   ; qtot -2.203
  3948         H1    250    ILE     HA   3948     0.0869      1.008   ; qtot -2.117
  3949         CT    250    ILE     CB   3949     0.1303      12.01   ; qtot -1.986
  3950         HC    250    ILE     HB   3950     0.0187      1.008   ; qtot -1.968
  3951         CT    250    ILE    CG2   3951    -0.3204      12.01   ; qtot -2.288
  3952         HC    250    ILE   HG21   3952     0.0882      1.008   ; qtot -2.2
  3953         HC    250    ILE   HG22   3953     0.0882      1.008   ; qtot -2.112
  3954         HC    250    ILE   HG23   3954     0.0882      1.008   ; qtot -2.023
  3955         CT    250    ILE    CG1   3955     -0.043      12.01   ; qtot -2.066
  3956         HC    250    ILE   HG11   3956     0.0236      1.008   ; qtot -2.043
  3957         HC    250    ILE   HG12   3957     0.0236      1.008   ; qtot -2.019
  3958         CT    250    ILE     CD   3958     -0.066      12.01   ; qtot -2.085
  3959         HC    250    ILE    HD1   3959     0.0186      1.008   ; qtot -2.067
  3960         HC    250    ILE    HD2   3960     0.0186      1.008   ; qtot -2.048
  3961         HC    250    ILE    HD3   3961     0.0186      1.008   ; qtot -2.029
  3962          C    250    ILE      C   3962     0.5973      12.01   ; qtot -1.432
  3963          O    250    ILE      O   3963    -0.5679         16   ; qtot -2
; residue 251 ARG rtp ARG  q +1.0
  3964          N    251    ARG      N   3964    -0.3479      14.01   ; qtot -2.348
  3965          H    251    ARG      H   3965     0.2747      1.008   ; qtot -2.073
  3966         CT    251    ARG     CA   3966    -0.2637      12.01   ; qtot -2.337
  3967         H1    251    ARG     HA   3967      0.156      1.008   ; qtot -2.181
  3968         CT    251    ARG     CB   3968    -0.0007      12.01   ; qtot -2.182
  3969         HC    251    ARG    HB1   3969     0.0327      1.008   ; qtot -2.149
  3970         HC    251    ARG    HB2   3970     0.0327      1.008   ; qtot -2.116
  3971         CT    251    ARG     CG   3971      0.039      12.01   ; qtot -2.077
  3972         HC    251    ARG    HG1   3972     0.0285      1.008   ; qtot -2.049
  3973         HC    251    ARG    HG2   3973     0.0285      1.008   ; qtot -2.02
  3974         CT    251    ARG     CD   3974     0.0486      12.01   ; qtot -1.972
  3975         H1    251    ARG    HD1   3975     0.0687      1.008   ; qtot -1.903
  3976         H1    251    ARG    HD2   3976     0.0687      1.008   ; qtot -1.834
  3977         N2    251    ARG     NE   3977    -0.5295      14.01   ; qtot -2.364
  3978          H    251    ARG     HE   3978     0.3456      1.008   ; qtot -2.018
  3979         CA    251    ARG     CZ   3979     0.8076      12.01   ; qtot -1.21
  3980         N2    251    ARG    NH1   3980    -0.8627      14.01   ; qtot -2.073
  3981          H    251    ARG   HH11   3981     0.4478      1.008   ; qtot -1.625
  3982          H    251    ARG   HH12   3982     0.4478      1.008   ; qtot -1.178
  3983         N2    251    ARG    NH2   3983    -0.8627      14.01   ; qtot -2.04
  3984          H    251    ARG   HH21   3984     0.4478      1.008   ; qtot -1.592
  3985          H    251    ARG   HH22   3985     0.4478      1.008   ; qtot -1.145
  3986          C    251    ARG      C   3986     0.7341      12.01   ; qtot -0.4106
  3987          O    251    ARG      O   3987    -0.5894         16   ; qtot -1
; residue 252 PHE rtp PHE  q  0.0
  3988          N    252    PHE      N   3988    -0.4157      14.01   ; qtot -1.416
  3989          H    252    PHE      H   3989     0.2719      1.008   ; qtot -1.144
  3990         CT    252    PHE     CA   3990    -0.0024      12.01   ; qtot -1.146
  3991         H1    252    PHE     HA   3991     0.0978      1.008   ; qtot -1.048
  3992         CT    252    PHE     CB   3992    -0.0343      12.01   ; qtot -1.083
  3993         HC    252    PHE    HB1   3993     0.0295      1.008   ; qtot -1.053
  3994         HC    252    PHE    HB2   3994     0.0295      1.008   ; qtot -1.024
  3995         CA    252    PHE     CG   3995     0.0118      12.01   ; qtot -1.012
  3996         CA    252    PHE    CD1   3996    -0.1256      12.01   ; qtot -1.137
  3997         HA    252    PHE    HD1   3997      0.133      1.008   ; qtot -1.004
  3998         CA    252    PHE    CE1   3998    -0.1704      12.01   ; qtot -1.175
  3999         HA    252    PHE    HE1   3999      0.143      1.008   ; qtot -1.032
  4000         CA    252    PHE     CZ   4000    -0.1072      12.01   ; qtot -1.139
  4001         HA    252    PHE     HZ   4001     0.1297      1.008   ; qtot -1.009
  4002         CA    252    PHE    CE2   4002    -0.1704      12.01   ; qtot -1.18
  4003         HA    252    PHE    HE2   4003      0.143      1.008   ; qtot -1.037
  4004         CA    252    PHE    CD2   4004    -0.1256      12.01   ; qtot -1.162
  4005         HA    252    PHE    HD2   4005      0.133      1.008   ; qtot -1.029
  4006          C    252    PHE      C   4006     0.5973      12.01   ; qtot -0.4321
  4007          O    252    PHE      O   4007    -0.5679         16   ; qtot -1
; residue 253 PRO rtp PRO  q  0.0
  4008          N    253    PRO      N   4008    -0.2548      14.01   ; qtot -1.255
  4009         CT    253    PRO     CD   4009     0.0192      12.01   ; qtot -1.236
  4010         H1    253    PRO    HD1   4010     0.0391      1.008   ; qtot -1.196
  4011         H1    253    PRO    HD2   4011     0.0391      1.008   ; qtot -1.157
  4012         CT    253    PRO     CG   4012     0.0189      12.01   ; qtot -1.138
  4013         HC    253    PRO    HG1   4013     0.0213      1.008   ; qtot -1.117
  4014         HC    253    PRO    HG2   4014     0.0213      1.008   ; qtot -1.096
  4015         CT    253    PRO     CB   4015     -0.007      12.01   ; qtot -1.103
  4016         HC    253    PRO    HB1   4016     0.0253      1.008   ; qtot -1.078
  4017         HC    253    PRO    HB2   4017     0.0253      1.008   ; qtot -1.052
  4018         CT    253    PRO     CA   4018    -0.0266      12.01   ; qtot -1.079
  4019         H1    253    PRO     HA   4019     0.0641      1.008   ; qtot -1.015
  4020          C    253    PRO      C   4020     0.5896      12.01   ; qtot -0.4252
  4021          O    253    PRO      O   4021    -0.5748         16   ; qtot -1
; residue 254 MET rtp MET  q  0.0
  4022          N    254    MET      N   4022    -0.4157      14.01   ; qtot -1.416
  4023          H    254    MET      H   4023     0.2719      1.008   ; qtot -1.144
  4024         CT    254    MET     CA   4024    -0.0237      12.01   ; qtot -1.167
  4025         H1    254    MET     HA   4025      0.088      1.008   ; qtot -1.079
  4026         CT    254    MET     CB   4026     0.0342      12.01   ; qtot -1.045
  4027         HC    254    MET    HB1   4027     0.0241      1.008   ; qtot -1.021
  4028         HC    254    MET    HB2   4028     0.0241      1.008   ; qtot -0.9971
  4029         CT    254    MET     CG   4029     0.0018      12.01   ; qtot -0.9953
  4030         H1    254    MET    HG1   4030      0.044      1.008   ; qtot -0.9513
  4031         H1    254    MET    HG2   4031      0.044      1.008   ; qtot -0.9073
  4032          S    254    MET     SD   4032    -0.2737      32.06   ; qtot -1.181
  4033         CT    254    MET     CE   4033    -0.0536      12.01   ; qtot -1.235
  4034         H1    254    MET    HE1   4034     0.0684      1.008   ; qtot -1.166
  4035         H1    254    MET    HE2   4035     0.0684      1.008   ; qtot -1.098
  4036         H1    254    MET    HE3   4036     0.0684      1.008   ; qtot -1.029
  4037          C    254    MET      C   4037     0.5973      12.01   ; qtot -0.4321
  4038          O    254    MET      O   4038    -0.5679         16   ; qtot -1
; residue 255 GLN rtp GLN  q  0.0
  4039          N    255    GLN      N   4039    -0.4157      14.01   ; qtot -1.416
  4040          H    255    GLN      H   4040     0.2719      1.008   ; qtot -1.144
  4041         CT    255    GLN     CA   4041    -0.0031      12.01   ; qtot -1.147
  4042         H1    255    GLN     HA   4042      0.085      1.008   ; qtot -1.062
  4043         CT    255    GLN     CB   4043    -0.0036      12.01   ; qtot -1.065
  4044         HC    255    GLN    HB1   4044     0.0171      1.008   ; qtot -1.048
  4045         HC    255    GLN    HB2   4045     0.0171      1.008   ; qtot -1.031
  4046         CT    255    GLN     CG   4046    -0.0645      12.01   ; qtot -1.096
  4047         HC    255    GLN    HG1   4047     0.0352      1.008   ; qtot -1.061
  4048         HC    255    GLN    HG2   4048     0.0352      1.008   ; qtot -1.025
  4049          C    255    GLN     CD   4049     0.6951      12.01   ; qtot -0.3303
  4050          O    255    GLN    OE1   4050    -0.6086         16   ; qtot -0.9389
  4051          N    255    GLN    NE2   4051    -0.9407      14.01   ; qtot -1.88
  4052          H    255    GLN   HE21   4052     0.4251      1.008   ; qtot -1.454
  4053          H    255    GLN   HE22   4053     0.4251      1.008   ; qtot -1.029
  4054          C    255    GLN      C   4054     0.5973      12.01   ; qtot -0.4321
  4055          O    255    GLN      O   4055    -0.5679         16   ; qtot -1
; residue 256 ARG rtp ARG  q +1.0
  4056          N    256    ARG      N   4056    -0.3479      14.01   ; qtot -1.348
  4057          H    256    ARG      H   4057     0.2747      1.008   ; qtot -1.073
  4058         CT    256    ARG     CA   4058    -0.2637      12.01   ; qtot -1.337
  4059         H1    256    ARG     HA   4059      0.156      1.008   ; qtot -1.181
  4060         CT    256    ARG     CB   4060    -0.0007      12.01   ; qtot -1.182
  4061         HC    256    ARG    HB1   4061     0.0327      1.008   ; qtot -1.149
  4062         HC    256    ARG    HB2   4062     0.0327      1.008   ; qtot -1.116
  4063         CT    256    ARG     CG   4063      0.039      12.01   ; qtot -1.077
  4064         HC    256    ARG    HG1   4064     0.0285      1.008   ; qtot -1.049
  4065         HC    256    ARG    HG2   4065     0.0285      1.008   ; qtot -1.02
  4066         CT    256    ARG     CD   4066     0.0486      12.01   ; qtot -0.9716
  4067         H1    256    ARG    HD1   4067     0.0687      1.008   ; qtot -0.9029
  4068         H1    256    ARG    HD2   4068     0.0687      1.008   ; qtot -0.8342
  4069         N2    256    ARG     NE   4069    -0.5295      14.01   ; qtot -1.364
  4070          H    256    ARG     HE   4070     0.3456      1.008   ; qtot -1.018
  4071         CA    256    ARG     CZ   4071     0.8076      12.01   ; qtot -0.2105
  4072         N2    256    ARG    NH1   4072    -0.8627      14.01   ; qtot -1.073
  4073          H    256    ARG   HH11   4073     0.4478      1.008   ; qtot -0.6254
  4074          H    256    ARG   HH12   4074     0.4478      1.008   ; qtot -0.1776
  4075         N2    256    ARG    NH2   4075    -0.8627      14.01   ; qtot -1.04
  4076          H    256    ARG   HH21   4076     0.4478      1.008   ; qtot -0.5925
  4077          H    256    ARG   HH22   4077     0.4478      1.008   ; qtot -0.1447
  4078          C    256    ARG      C   4078     0.7341      12.01   ; qtot 0.5894
  4079          O    256    ARG      O   4079    -0.5894         16   ; qtot 0
; residue 257 ASN rtp ASN  q  0.0
  4080          N    257    ASN      N   4080    -0.4157      14.01   ; qtot -0.4157
  4081          H    257    ASN      H   4081     0.2719      1.008   ; qtot -0.1438
  4082         CT    257    ASN     CA   4082     0.0143      12.01   ; qtot -0.1295
  4083         H1    257    ASN     HA   4083     0.1048      1.008   ; qtot -0.0247
  4084         CT    257    ASN     CB   4084    -0.2041      12.01   ; qtot -0.2288
  4085         HC    257    ASN    HB1   4085     0.0797      1.008   ; qtot -0.1491
  4086         HC    257    ASN    HB2   4086     0.0797      1.008   ; qtot -0.0694
  4087          C    257    ASN     CG   4087      0.713      12.01   ; qtot 0.6436
  4088          O    257    ASN    OD1   4088    -0.5931         16   ; qtot 0.0505
  4089          N    257    ASN    ND2   4089    -0.9191      14.01   ; qtot -0.8686
  4090          H    257    ASN   HD21   4090     0.4196      1.008   ; qtot -0.449
  4091          H    257    ASN   HD22   4091     0.4196      1.008   ; qtot -0.0294
  4092          C    257    ASN      C   4092     0.5973      12.01   ; qtot 0.5679
  4093          O    257    ASN      O   4093    -0.5679         16   ; qtot 0
; residue 258 LEU rtp LEU  q  0.0
  4094          N    258    LEU      N   4094    -0.4157      14.01   ; qtot -0.4157
  4095          H    258    LEU      H   4095     0.2719      1.008   ; qtot -0.1438
  4096         CT    258    LEU     CA   4096    -0.0518      12.01   ; qtot -0.1956
  4097         H1    258    LEU     HA   4097     0.0922      1.008   ; qtot -0.1034
  4098         CT    258    LEU     CB   4098    -0.1102      12.01   ; qtot -0.2136
  4099         HC    258    LEU    HB1   4099     0.0457      1.008   ; qtot -0.1679
  4100         HC    258    LEU    HB2   4100     0.0457      1.008   ; qtot -0.1222
  4101         CT    258    LEU     CG   4101     0.3531      12.01   ; qtot 0.2309
  4102         HC    258    LEU     HG   4102    -0.0361      1.008   ; qtot 0.1948
  4103         CT    258    LEU    CD1   4103    -0.4121      12.01   ; qtot -0.2173
  4104         HC    258    LEU   HD11   4104        0.1      1.008   ; qtot -0.1173
  4105         HC    258    LEU   HD12   4105        0.1      1.008   ; qtot -0.0173
  4106         HC    258    LEU   HD13   4106        0.1      1.008   ; qtot 0.0827
  4107         CT    258    LEU    CD2   4107    -0.4121      12.01   ; qtot -0.3294
  4108         HC    258    LEU   HD21   4108        0.1      1.008   ; qtot -0.2294
  4109         HC    258    LEU   HD22   4109        0.1      1.008   ; qtot -0.1294
  4110         HC    258    LEU   HD23   4110        0.1      1.008   ; qtot -0.0294
  4111          C    258    LEU      C   4111     0.5973      12.01   ; qtot 0.5679
  4112          O    258    LEU      O   4112    -0.5679         16   ; qtot 0
; residue 259 VAL rtp VAL  q  0.0
  4113          N    259    VAL      N   4113    -0.4157      14.01   ; qtot -0.4157
  4114          H    259    VAL      H   4114     0.2719      1.008   ; qtot -0.1438
  4115         CT    259    VAL     CA   4115    -0.0875      12.01   ; qtot -0.2313
  4116         H1    259    VAL     HA   4116     0.0969      1.008   ; qtot -0.1344
  4117         CT    259    VAL     CB   4117     0.2985      12.01   ; qtot 0.1641
  4118         HC    259    VAL     HB   4118    -0.0297      1.008   ; qtot 0.1344
  4119         CT    259    VAL    CG1   4119    -0.3192      12.01   ; qtot -0.1848
  4120         HC    259    VAL   HG11   4120     0.0791      1.008   ; qtot -0.1057
  4121         HC    259    VAL   HG12   4121     0.0791      1.008   ; qtot -0.0266
  4122         HC    259    VAL   HG13   4122     0.0791      1.008   ; qtot 0.0525
  4123         CT    259    VAL    CG2   4123    -0.3192      12.01   ; qtot -0.2667
  4124         HC    259    VAL   HG21   4124     0.0791      1.008   ; qtot -0.1876
  4125         HC    259    VAL   HG22   4125     0.0791      1.008   ; qtot -0.1085
  4126         HC    259    VAL   HG23   4126     0.0791      1.008   ; qtot -0.0294
  4127          C    259    VAL      C   4127     0.5973      12.01   ; qtot 0.5679
  4128          O    259    VAL      O   4128    -0.5679         16   ; qtot 0
; residue 260 VAL rtp VAL  q  0.0
  4129          N    260    VAL      N   4129    -0.4157      14.01   ; qtot -0.4157
  4130          H    260    VAL      H   4130     0.2719      1.008   ; qtot -0.1438
  4131         CT    260    VAL     CA   4131    -0.0875      12.01   ; qtot -0.2313
  4132         H1    260    VAL     HA   4132     0.0969      1.008   ; qtot -0.1344
  4133         CT    260    VAL     CB   4133     0.2985      12.01   ; qtot 0.1641
  4134         HC    260    VAL     HB   4134    -0.0297      1.008   ; qtot 0.1344
  4135         CT    260    VAL    CG1   4135    -0.3192      12.01   ; qtot -0.1848
  4136         HC    260    VAL   HG11   4136     0.0791      1.008   ; qtot -0.1057
  4137         HC    260    VAL   HG12   4137     0.0791      1.008   ; qtot -0.0266
  4138         HC    260    VAL   HG13   4138     0.0791      1.008   ; qtot 0.0525
  4139         CT    260    VAL    CG2   4139    -0.3192      12.01   ; qtot -0.2667
  4140         HC    260    VAL   HG21   4140     0.0791      1.008   ; qtot -0.1876
  4141         HC    260    VAL   HG22   4141     0.0791      1.008   ; qtot -0.1085
  4142         HC    260    VAL   HG23   4142     0.0791      1.008   ; qtot -0.0294
  4143          C    260    VAL      C   4143     0.5973      12.01   ; qtot 0.5679
  4144          O    260    VAL      O   4144    -0.5679         16   ; qtot 0
; residue 261 ILE rtp ILE  q  0.0
  4145          N    261    ILE      N   4145    -0.4157      14.01   ; qtot -0.4157
  4146          H    261    ILE      H   4146     0.2719      1.008   ; qtot -0.1438
  4147         CT    261    ILE     CA   4147    -0.0597      12.01   ; qtot -0.2035
  4148         H1    261    ILE     HA   4148     0.0869      1.008   ; qtot -0.1166
  4149         CT    261    ILE     CB   4149     0.1303      12.01   ; qtot 0.0137
  4150         HC    261    ILE     HB   4150     0.0187      1.008   ; qtot 0.0324
  4151         CT    261    ILE    CG2   4151    -0.3204      12.01   ; qtot -0.288
  4152         HC    261    ILE   HG21   4152     0.0882      1.008   ; qtot -0.1998
  4153         HC    261    ILE   HG22   4153     0.0882      1.008   ; qtot -0.1116
  4154         HC    261    ILE   HG23   4154     0.0882      1.008   ; qtot -0.0234
  4155         CT    261    ILE    CG1   4155     -0.043      12.01   ; qtot -0.0664
  4156         HC    261    ILE   HG11   4156     0.0236      1.008   ; qtot -0.0428
  4157         HC    261    ILE   HG12   4157     0.0236      1.008   ; qtot -0.0192
  4158         CT    261    ILE     CD   4158     -0.066      12.01   ; qtot -0.0852
  4159         HC    261    ILE    HD1   4159     0.0186      1.008   ; qtot -0.0666
  4160         HC    261    ILE    HD2   4160     0.0186      1.008   ; qtot -0.048
  4161         HC    261    ILE    HD3   4161     0.0186      1.008   ; qtot -0.0294
  4162          C    261    ILE      C   4162     0.5973      12.01   ; qtot 0.5679
  4163          O    261    ILE      O   4163    -0.5679         16   ; qtot 0
; residue 262 PRO rtp PRO  q  0.0
  4164          N    262    PRO      N   4164    -0.2548      14.01   ; qtot -0.2548
  4165         CT    262    PRO     CD   4165     0.0192      12.01   ; qtot -0.2356
  4166         H1    262    PRO    HD1   4166     0.0391      1.008   ; qtot -0.1965
  4167         H1    262    PRO    HD2   4167     0.0391      1.008   ; qtot -0.1574
  4168         CT    262    PRO     CG   4168     0.0189      12.01   ; qtot -0.1385
  4169         HC    262    PRO    HG1   4169     0.0213      1.008   ; qtot -0.1172
  4170         HC    262    PRO    HG2   4170     0.0213      1.008   ; qtot -0.0959
  4171         CT    262    PRO     CB   4171     -0.007      12.01   ; qtot -0.1029
  4172         HC    262    PRO    HB1   4172     0.0253      1.008   ; qtot -0.0776
  4173         HC    262    PRO    HB2   4173     0.0253      1.008   ; qtot -0.0523
  4174         CT    262    PRO     CA   4174    -0.0266      12.01   ; qtot -0.0789
  4175         H1    262    PRO     HA   4175     0.0641      1.008   ; qtot -0.0148
  4176          C    262    PRO      C   4176     0.5896      12.01   ; qtot 0.5748
  4177          O    262    PRO      O   4177    -0.5748         16   ; qtot 0
; residue 263 LYS rtp LYS  q +1.0
  4178          N    263    LYS      N   4178    -0.3479      14.01   ; qtot -0.3479
  4179          H    263    LYS      H   4179     0.2747      1.008   ; qtot -0.0732
  4180         CT    263    LYS     CA   4180      -0.24      12.01   ; qtot -0.3132
  4181         H1    263    LYS     HA   4181     0.1426      1.008   ; qtot -0.1706
  4182         CT    263    LYS     CB   4182    -0.0094      12.01   ; qtot -0.18
  4183         HC    263    LYS    HB1   4183     0.0362      1.008   ; qtot -0.1438
  4184         HC    263    LYS    HB2   4184     0.0362      1.008   ; qtot -0.1076
  4185         CT    263    LYS     CG   4185     0.0187      12.01   ; qtot -0.0889
  4186         HC    263    LYS    HG1   4186     0.0103      1.008   ; qtot -0.0786
  4187         HC    263    LYS    HG2   4187     0.0103      1.008   ; qtot -0.0683
  4188         CT    263    LYS     CD   4188    -0.0479      12.01   ; qtot -0.1162
  4189         HC    263    LYS    HD1   4189     0.0621      1.008   ; qtot -0.0541
  4190         HC    263    LYS    HD2   4190     0.0621      1.008   ; qtot 0.008
  4191         CT    263    LYS     CE   4191    -0.0143      12.01   ; qtot -0.0063
  4192         HP    263    LYS    HE1   4192     0.1135      1.008   ; qtot 0.1072
  4193         HP    263    LYS    HE2   4193     0.1135      1.008   ; qtot 0.2207
  4194         N3    263    LYS     NZ   4194    -0.3854      14.01   ; qtot -0.1647
  4195          H    263    LYS    HZ1   4195       0.34      1.008   ; qtot 0.1753
  4196          H    263    LYS    HZ2   4196       0.34      1.008   ; qtot 0.5153
  4197          H    263    LYS    HZ3   4197       0.34      1.008   ; qtot 0.8553
  4198          C    263    LYS      C   4198     0.7341      12.01   ; qtot 1.589
  4199          O    263    LYS      O   4199    -0.5894         16   ; qtot 1
; residue 264 SER rtp SER  q  0.0
  4200          N    264    SER      N   4200    -0.4157      14.01   ; qtot 0.5843
  4201          H    264    SER      H   4201     0.2719      1.008   ; qtot 0.8562
  4202         CT    264    SER     CA   4202    -0.0249      12.01   ; qtot 0.8313
  4203         H1    264    SER     HA   4203     0.0843      1.008   ; qtot 0.9156
  4204         CT    264    SER     CB   4204     0.2117      12.01   ; qtot 1.127
  4205         H1    264    SER    HB1   4205     0.0352      1.008   ; qtot 1.163
  4206         H1    264    SER    HB2   4206     0.0352      1.008   ; qtot 1.198
  4207         OH    264    SER     OG   4207    -0.6546         16   ; qtot 0.5431
  4208         HO    264    SER     HG   4208     0.4275      1.008   ; qtot 0.9706
  4209          C    264    SER      C   4209     0.5973      12.01   ; qtot 1.568
  4210          O    264    SER      O   4210    -0.5679         16   ; qtot 1
; residue 265 VAL rtp VAL  q  0.0
  4211          N    265    VAL      N   4211    -0.4157      14.01   ; qtot 0.5843
  4212          H    265    VAL      H   4212     0.2719      1.008   ; qtot 0.8562
  4213         CT    265    VAL     CA   4213    -0.0875      12.01   ; qtot 0.7687
  4214         H1    265    VAL     HA   4214     0.0969      1.008   ; qtot 0.8656
  4215         CT    265    VAL     CB   4215     0.2985      12.01   ; qtot 1.164
  4216         HC    265    VAL     HB   4216    -0.0297      1.008   ; qtot 1.134
  4217         CT    265    VAL    CG1   4217    -0.3192      12.01   ; qtot 0.8152
  4218         HC    265    VAL   HG11   4218     0.0791      1.008   ; qtot 0.8943
  4219         HC    265    VAL   HG12   4219     0.0791      1.008   ; qtot 0.9734
  4220         HC    265    VAL   HG13   4220     0.0791      1.008   ; qtot 1.052
  4221         CT    265    VAL    CG2   4221    -0.3192      12.01   ; qtot 0.7333
  4222         HC    265    VAL   HG21   4222     0.0791      1.008   ; qtot 0.8124
  4223         HC    265    VAL   HG22   4223     0.0791      1.008   ; qtot 0.8915
  4224         HC    265    VAL   HG23   4224     0.0791      1.008   ; qtot 0.9706
  4225          C    265    VAL      C   4225     0.5973      12.01   ; qtot 1.568
  4226          O    265    VAL      O   4226    -0.5679         16   ; qtot 1
; residue 266 THR rtp THR  q  0.0
  4227          N    266    THR      N   4227    -0.4157      14.01   ; qtot 0.5843
  4228          H    266    THR      H   4228     0.2719      1.008   ; qtot 0.8562
  4229         CT    266    THR     CA   4229    -0.0389      12.01   ; qtot 0.8173
  4230         H1    266    THR     HA   4230     0.1007      1.008   ; qtot 0.918
  4231         CT    266    THR     CB   4231     0.3654      12.01   ; qtot 1.283
  4232         H1    266    THR     HB   4232     0.0043      1.008   ; qtot 1.288
  4233         CT    266    THR    CG2   4233    -0.2438      12.01   ; qtot 1.044
  4234         HC    266    THR   HG21   4234     0.0642      1.008   ; qtot 1.108
  4235         HC    266    THR   HG22   4235     0.0642      1.008   ; qtot 1.172
  4236         HC    266    THR   HG23   4236     0.0642      1.008   ; qtot 1.236
  4237         OH    266    THR    OG1   4237    -0.6761         16   ; qtot 0.5604
  4238         HO    266    THR    HG1   4238     0.4102      1.008   ; qtot 0.9706
  4239          C    266    THR      C   4239     0.5973      12.01   ; qtot 1.568
  4240          O    266    THR      O   4240    -0.5679         16   ; qtot 1
; residue 267 PRO rtp PRO  q  0.0
  4241          N    267    PRO      N   4241    -0.2548      14.01   ; qtot 0.7452
  4242         CT    267    PRO     CD   4242     0.0192      12.01   ; qtot 0.7644
  4243         H1    267    PRO    HD1   4243     0.0391      1.008   ; qtot 0.8035
  4244         H1    267    PRO    HD2   4244     0.0391      1.008   ; qtot 0.8426
  4245         CT    267    PRO     CG   4245     0.0189      12.01   ; qtot 0.8615
  4246         HC    267    PRO    HG1   4246     0.0213      1.008   ; qtot 0.8828
  4247         HC    267    PRO    HG2   4247     0.0213      1.008   ; qtot 0.9041
  4248         CT    267    PRO     CB   4248     -0.007      12.01   ; qtot 0.8971
  4249         HC    267    PRO    HB1   4249     0.0253      1.008   ; qtot 0.9224
  4250         HC    267    PRO    HB2   4250     0.0253      1.008   ; qtot 0.9477
  4251         CT    267    PRO     CA   4251    -0.0266      12.01   ; qtot 0.9211
  4252         H1    267    PRO     HA   4252     0.0641      1.008   ; qtot 0.9852
  4253          C    267    PRO      C   4253     0.5896      12.01   ; qtot 1.575
  4254          O    267    PRO      O   4254    -0.5748         16   ; qtot 1
; residue 268 GLU rtp GLU  q -1.0
  4255          N    268    GLU      N   4255    -0.5163      14.01   ; qtot 0.4837
  4256          H    268    GLU      H   4256     0.2936      1.008   ; qtot 0.7773
  4257         CT    268    GLU     CA   4257     0.0397      12.01   ; qtot 0.817
  4258         H1    268    GLU     HA   4258     0.1105      1.008   ; qtot 0.9275
  4259         CT    268    GLU     CB   4259      0.056      12.01   ; qtot 0.9835
  4260         HC    268    GLU    HB1   4260    -0.0173      1.008   ; qtot 0.9662
  4261         HC    268    GLU    HB2   4261    -0.0173      1.008   ; qtot 0.9489
  4262         CT    268    GLU     CG   4262     0.0136      12.01   ; qtot 0.9625
  4263         HC    268    GLU    HG1   4263    -0.0425      1.008   ; qtot 0.92
  4264         HC    268    GLU    HG2   4264    -0.0425      1.008   ; qtot 0.8775
  4265          C    268    GLU     CD   4265     0.8054      12.01   ; qtot 1.683
  4266         O2    268    GLU    OE1   4266    -0.8188         16   ; qtot 0.8641
  4267         O2    268    GLU    OE2   4267    -0.8188         16   ; qtot 0.0453
  4268          C    268    GLU      C   4268     0.5366      12.01   ; qtot 0.5819
  4269          O    268    GLU      O   4269    -0.5819         16   ; qtot 0
; residue 269 ARG rtp ARG  q +1.0
  4270          N    269    ARG      N   4270    -0.3479      14.01   ; qtot -0.3479
  4271          H    269    ARG      H   4271     0.2747      1.008   ; qtot -0.0732
  4272         CT    269    ARG     CA   4272    -0.2637      12.01   ; qtot -0.3369
  4273         H1    269    ARG     HA   4273      0.156      1.008   ; qtot -0.1809
  4274         CT    269    ARG     CB   4274    -0.0007      12.01   ; qtot -0.1816
  4275         HC    269    ARG    HB1   4275     0.0327      1.008   ; qtot -0.1489
  4276         HC    269    ARG    HB2   4276     0.0327      1.008   ; qtot -0.1162
  4277         CT    269    ARG     CG   4277      0.039      12.01   ; qtot -0.0772
  4278         HC    269    ARG    HG1   4278     0.0285      1.008   ; qtot -0.0487
  4279         HC    269    ARG    HG2   4279     0.0285      1.008   ; qtot -0.0202
  4280         CT    269    ARG     CD   4280     0.0486      12.01   ; qtot 0.0284
  4281         H1    269    ARG    HD1   4281     0.0687      1.008   ; qtot 0.0971
  4282         H1    269    ARG    HD2   4282     0.0687      1.008   ; qtot 0.1658
  4283         N2    269    ARG     NE   4283    -0.5295      14.01   ; qtot -0.3637
  4284          H    269    ARG     HE   4284     0.3456      1.008   ; qtot -0.0181
  4285         CA    269    ARG     CZ   4285     0.8076      12.01   ; qtot 0.7895
  4286         N2    269    ARG    NH1   4286    -0.8627      14.01   ; qtot -0.0732
  4287          H    269    ARG   HH11   4287     0.4478      1.008   ; qtot 0.3746
  4288          H    269    ARG   HH12   4288     0.4478      1.008   ; qtot 0.8224
  4289         N2    269    ARG    NH2   4289    -0.8627      14.01   ; qtot -0.0403
  4290          H    269    ARG   HH21   4290     0.4478      1.008   ; qtot 0.4075
  4291          H    269    ARG   HH22   4291     0.4478      1.008   ; qtot 0.8553
  4292          C    269    ARG      C   4292     0.7341      12.01   ; qtot 1.589
  4293          O    269    ARG      O   4293    -0.5894         16   ; qtot 1
; residue 270 ILE rtp ILE  q  0.0
  4294          N    270    ILE      N   4294    -0.4157      14.01   ; qtot 0.5843
  4295          H    270    ILE      H   4295     0.2719      1.008   ; qtot 0.8562
  4296         CT    270    ILE     CA   4296    -0.0597      12.01   ; qtot 0.7965
  4297         H1    270    ILE     HA   4297     0.0869      1.008   ; qtot 0.8834
  4298         CT    270    ILE     CB   4298     0.1303      12.01   ; qtot 1.014
  4299         HC    270    ILE     HB   4299     0.0187      1.008   ; qtot 1.032
  4300         CT    270    ILE    CG2   4300    -0.3204      12.01   ; qtot 0.712
  4301         HC    270    ILE   HG21   4301     0.0882      1.008   ; qtot 0.8002
  4302         HC    270    ILE   HG22   4302     0.0882      1.008   ; qtot 0.8884
  4303         HC    270    ILE   HG23   4303     0.0882      1.008   ; qtot 0.9766
  4304         CT    270    ILE    CG1   4304     -0.043      12.01   ; qtot 0.9336
  4305         HC    270    ILE   HG11   4305     0.0236      1.008   ; qtot 0.9572
  4306         HC    270    ILE   HG12   4306     0.0236      1.008   ; qtot 0.9808
  4307         CT    270    ILE     CD   4307     -0.066      12.01   ; qtot 0.9148
  4308         HC    270    ILE    HD1   4308     0.0186      1.008   ; qtot 0.9334
  4309         HC    270    ILE    HD2   4309     0.0186      1.008   ; qtot 0.952
  4310         HC    270    ILE    HD3   4310     0.0186      1.008   ; qtot 0.9706
  4311          C    270    ILE      C   4311     0.5973      12.01   ; qtot 1.568
  4312          O    270    ILE      O   4312    -0.5679         16   ; qtot 1
; residue 271 ALA rtp ALA  q  0.0
  4313          N    271    ALA      N   4313    -0.4157      14.01   ; qtot 0.5843
  4314          H    271    ALA      H   4314     0.2719      1.008   ; qtot 0.8562
  4315         CT    271    ALA     CA   4315     0.0337      12.01   ; qtot 0.8899
  4316         H1    271    ALA     HA   4316     0.0823      1.008   ; qtot 0.9722
  4317         CT    271    ALA     CB   4317    -0.1825      12.01   ; qtot 0.7897
  4318         HC    271    ALA    HB1   4318     0.0603      1.008   ; qtot 0.85
  4319         HC    271    ALA    HB2   4319     0.0603      1.008   ; qtot 0.9103
  4320         HC    271    ALA    HB3   4320     0.0603      1.008   ; qtot 0.9706
  4321          C    271    ALA      C   4321     0.5973      12.01   ; qtot 1.568
  4322          O    271    ALA      O   4322    -0.5679         16   ; qtot 1
; residue 272 GLU rtp GLU  q -1.0
  4323          N    272    GLU      N   4323    -0.5163      14.01   ; qtot 0.4837
  4324          H    272    GLU      H   4324     0.2936      1.008   ; qtot 0.7773
  4325         CT    272    GLU     CA   4325     0.0397      12.01   ; qtot 0.817
  4326         H1    272    GLU     HA   4326     0.1105      1.008   ; qtot 0.9275
  4327         CT    272    GLU     CB   4327      0.056      12.01   ; qtot 0.9835
  4328         HC    272    GLU    HB1   4328    -0.0173      1.008   ; qtot 0.9662
  4329         HC    272    GLU    HB2   4329    -0.0173      1.008   ; qtot 0.9489
  4330         CT    272    GLU     CG   4330     0.0136      12.01   ; qtot 0.9625
  4331         HC    272    GLU    HG1   4331    -0.0425      1.008   ; qtot 0.92
  4332         HC    272    GLU    HG2   4332    -0.0425      1.008   ; qtot 0.8775
  4333          C    272    GLU     CD   4333     0.8054      12.01   ; qtot 1.683
  4334         O2    272    GLU    OE1   4334    -0.8188         16   ; qtot 0.8641
  4335         O2    272    GLU    OE2   4335    -0.8188         16   ; qtot 0.0453
  4336          C    272    GLU      C   4336     0.5366      12.01   ; qtot 0.5819
  4337          O    272    GLU      O   4337    -0.5819         16   ; qtot 0
; residue 273 ASN rtp ASN  q  0.0
  4338          N    273    ASN      N   4338    -0.4157      14.01   ; qtot -0.4157
  4339          H    273    ASN      H   4339     0.2719      1.008   ; qtot -0.1438
  4340         CT    273    ASN     CA   4340     0.0143      12.01   ; qtot -0.1295
  4341         H1    273    ASN     HA   4341     0.1048      1.008   ; qtot -0.0247
  4342         CT    273    ASN     CB   4342    -0.2041      12.01   ; qtot -0.2288
  4343         HC    273    ASN    HB1   4343     0.0797      1.008   ; qtot -0.1491
  4344         HC    273    ASN    HB2   4344     0.0797      1.008   ; qtot -0.0694
  4345          C    273    ASN     CG   4345      0.713      12.01   ; qtot 0.6436
  4346          O    273    ASN    OD1   4346    -0.5931         16   ; qtot 0.0505
  4347          N    273    ASN    ND2   4347    -0.9191      14.01   ; qtot -0.8686
  4348          H    273    ASN   HD21   4348     0.4196      1.008   ; qtot -0.449
  4349          H    273    ASN   HD22   4349     0.4196      1.008   ; qtot -0.0294
  4350          C    273    ASN      C   4350     0.5973      12.01   ; qtot 0.5679
  4351          O    273    ASN      O   4351    -0.5679         16   ; qtot 0
; residue 274 PHE rtp PHE  q  0.0
  4352          N    274    PHE      N   4352    -0.4157      14.01   ; qtot -0.4157
  4353          H    274    PHE      H   4353     0.2719      1.008   ; qtot -0.1438
  4354         CT    274    PHE     CA   4354    -0.0024      12.01   ; qtot -0.1462
  4355         H1    274    PHE     HA   4355     0.0978      1.008   ; qtot -0.0484
  4356         CT    274    PHE     CB   4356    -0.0343      12.01   ; qtot -0.0827
  4357         HC    274    PHE    HB1   4357     0.0295      1.008   ; qtot -0.0532
  4358         HC    274    PHE    HB2   4358     0.0295      1.008   ; qtot -0.0237
  4359         CA    274    PHE     CG   4359     0.0118      12.01   ; qtot -0.0119
  4360         CA    274    PHE    CD1   4360    -0.1256      12.01   ; qtot -0.1375
  4361         HA    274    PHE    HD1   4361      0.133      1.008   ; qtot -0.0045
  4362         CA    274    PHE    CE1   4362    -0.1704      12.01   ; qtot -0.1749
  4363         HA    274    PHE    HE1   4363      0.143      1.008   ; qtot -0.0319
  4364         CA    274    PHE     CZ   4364    -0.1072      12.01   ; qtot -0.1391
  4365         HA    274    PHE     HZ   4365     0.1297      1.008   ; qtot -0.0094
  4366         CA    274    PHE    CE2   4366    -0.1704      12.01   ; qtot -0.1798
  4367         HA    274    PHE    HE2   4367      0.143      1.008   ; qtot -0.0368
  4368         CA    274    PHE    CD2   4368    -0.1256      12.01   ; qtot -0.1624
  4369         HA    274    PHE    HD2   4369      0.133      1.008   ; qtot -0.0294
  4370          C    274    PHE      C   4370     0.5973      12.01   ; qtot 0.5679
  4371          O    274    PHE      O   4371    -0.5679         16   ; qtot 0
; residue 275 LYS rtp LYS  q +1.0
  4372          N    275    LYS      N   4372    -0.3479      14.01   ; qtot -0.3479
  4373          H    275    LYS      H   4373     0.2747      1.008   ; qtot -0.0732
  4374         CT    275    LYS     CA   4374      -0.24      12.01   ; qtot -0.3132
  4375         H1    275    LYS     HA   4375     0.1426      1.008   ; qtot -0.1706
  4376         CT    275    LYS     CB   4376    -0.0094      12.01   ; qtot -0.18
  4377         HC    275    LYS    HB1   4377     0.0362      1.008   ; qtot -0.1438
  4378         HC    275    LYS    HB2   4378     0.0362      1.008   ; qtot -0.1076
  4379         CT    275    LYS     CG   4379     0.0187      12.01   ; qtot -0.0889
  4380         HC    275    LYS    HG1   4380     0.0103      1.008   ; qtot -0.0786
  4381         HC    275    LYS    HG2   4381     0.0103      1.008   ; qtot -0.0683
  4382         CT    275    LYS     CD   4382    -0.0479      12.01   ; qtot -0.1162
  4383         HC    275    LYS    HD1   4383     0.0621      1.008   ; qtot -0.0541
  4384         HC    275    LYS    HD2   4384     0.0621      1.008   ; qtot 0.008
  4385         CT    275    LYS     CE   4385    -0.0143      12.01   ; qtot -0.0063
  4386         HP    275    LYS    HE1   4386     0.1135      1.008   ; qtot 0.1072
  4387         HP    275    LYS    HE2   4387     0.1135      1.008   ; qtot 0.2207
  4388         N3    275    LYS     NZ   4388    -0.3854      14.01   ; qtot -0.1647
  4389          H    275    LYS    HZ1   4389       0.34      1.008   ; qtot 0.1753
  4390          H    275    LYS    HZ2   4390       0.34      1.008   ; qtot 0.5153
  4391          H    275    LYS    HZ3   4391       0.34      1.008   ; qtot 0.8553
  4392          C    275    LYS      C   4392     0.7341      12.01   ; qtot 1.589
  4393          O    275    LYS      O   4393    -0.5894         16   ; qtot 1
; residue 276 VAL rtp VAL  q  0.0
  4394          N    276    VAL      N   4394    -0.4157      14.01   ; qtot 0.5843
  4395          H    276    VAL      H   4395     0.2719      1.008   ; qtot 0.8562
  4396         CT    276    VAL     CA   4396    -0.0875      12.01   ; qtot 0.7687
  4397         H1    276    VAL     HA   4397     0.0969      1.008   ; qtot 0.8656
  4398         CT    276    VAL     CB   4398     0.2985      12.01   ; qtot 1.164
  4399         HC    276    VAL     HB   4399    -0.0297      1.008   ; qtot 1.134
  4400         CT    276    VAL    CG1   4400    -0.3192      12.01   ; qtot 0.8152
  4401         HC    276    VAL   HG11   4401     0.0791      1.008   ; qtot 0.8943
  4402         HC    276    VAL   HG12   4402     0.0791      1.008   ; qtot 0.9734
  4403         HC    276    VAL   HG13   4403     0.0791      1.008   ; qtot 1.052
  4404         CT    276    VAL    CG2   4404    -0.3192      12.01   ; qtot 0.7333
  4405         HC    276    VAL   HG21   4405     0.0791      1.008   ; qtot 0.8124
  4406         HC    276    VAL   HG22   4406     0.0791      1.008   ; qtot 0.8915
  4407         HC    276    VAL   HG23   4407     0.0791      1.008   ; qtot 0.9706
  4408          C    276    VAL      C   4408     0.5973      12.01   ; qtot 1.568
  4409          O    276    VAL      O   4409    -0.5679         16   ; qtot 1
; residue 277 PHE rtp PHE  q  0.0
  4410          N    277    PHE      N   4410    -0.4157      14.01   ; qtot 0.5843
  4411          H    277    PHE      H   4411     0.2719      1.008   ; qtot 0.8562
  4412         CT    277    PHE     CA   4412    -0.0024      12.01   ; qtot 0.8538
  4413         H1    277    PHE     HA   4413     0.0978      1.008   ; qtot 0.9516
  4414         CT    277    PHE     CB   4414    -0.0343      12.01   ; qtot 0.9173
  4415         HC    277    PHE    HB1   4415     0.0295      1.008   ; qtot 0.9468
  4416         HC    277    PHE    HB2   4416     0.0295      1.008   ; qtot 0.9763
  4417         CA    277    PHE     CG   4417     0.0118      12.01   ; qtot 0.9881
  4418         CA    277    PHE    CD1   4418    -0.1256      12.01   ; qtot 0.8625
  4419         HA    277    PHE    HD1   4419      0.133      1.008   ; qtot 0.9955
  4420         CA    277    PHE    CE1   4420    -0.1704      12.01   ; qtot 0.8251
  4421         HA    277    PHE    HE1   4421      0.143      1.008   ; qtot 0.9681
  4422         CA    277    PHE     CZ   4422    -0.1072      12.01   ; qtot 0.8609
  4423         HA    277    PHE     HZ   4423     0.1297      1.008   ; qtot 0.9906
  4424         CA    277    PHE    CE2   4424    -0.1704      12.01   ; qtot 0.8202
  4425         HA    277    PHE    HE2   4425      0.143      1.008   ; qtot 0.9632
  4426         CA    277    PHE    CD2   4426    -0.1256      12.01   ; qtot 0.8376
  4427         HA    277    PHE    HD2   4427      0.133      1.008   ; qtot 0.9706
  4428          C    277    PHE      C   4428     0.5973      12.01   ; qtot 1.568
  4429          O    277    PHE      O   4429    -0.5679         16   ; qtot 1
; residue 278 ASP rtp ASP  q -1.0
  4430          N    278    ASP      N   4430    -0.5163      14.01   ; qtot 0.4837
  4431          H    278    ASP      H   4431     0.2936      1.008   ; qtot 0.7773
  4432         CT    278    ASP     CA   4432     0.0381      12.01   ; qtot 0.8154
  4433         H1    278    ASP     HA   4433      0.088      1.008   ; qtot 0.9034
  4434         CT    278    ASP     CB   4434    -0.0303      12.01   ; qtot 0.8731
  4435         HC    278    ASP    HB1   4435    -0.0122      1.008   ; qtot 0.8609
  4436         HC    278    ASP    HB2   4436    -0.0122      1.008   ; qtot 0.8487
  4437          C    278    ASP     CG   4437     0.7994      12.01   ; qtot 1.648
  4438         O2    278    ASP    OD1   4438    -0.8014         16   ; qtot 0.8467
  4439         O2    278    ASP    OD2   4439    -0.8014         16   ; qtot 0.0453
  4440          C    278    ASP      C   4440     0.5366      12.01   ; qtot 0.5819
  4441          O    278    ASP      O   4441    -0.5819         16   ; qtot 0
; residue 279 PHE rtp PHE  q  0.0
  4442          N    279    PHE      N   4442    -0.4157      14.01   ; qtot -0.4157
  4443          H    279    PHE      H   4443     0.2719      1.008   ; qtot -0.1438
  4444         CT    279    PHE     CA   4444    -0.0024      12.01   ; qtot -0.1462
  4445         H1    279    PHE     HA   4445     0.0978      1.008   ; qtot -0.0484
  4446         CT    279    PHE     CB   4446    -0.0343      12.01   ; qtot -0.0827
  4447         HC    279    PHE    HB1   4447     0.0295      1.008   ; qtot -0.0532
  4448         HC    279    PHE    HB2   4448     0.0295      1.008   ; qtot -0.0237
  4449         CA    279    PHE     CG   4449     0.0118      12.01   ; qtot -0.0119
  4450         CA    279    PHE    CD1   4450    -0.1256      12.01   ; qtot -0.1375
  4451         HA    279    PHE    HD1   4451      0.133      1.008   ; qtot -0.0045
  4452         CA    279    PHE    CE1   4452    -0.1704      12.01   ; qtot -0.1749
  4453         HA    279    PHE    HE1   4453      0.143      1.008   ; qtot -0.0319
  4454         CA    279    PHE     CZ   4454    -0.1072      12.01   ; qtot -0.1391
  4455         HA    279    PHE     HZ   4455     0.1297      1.008   ; qtot -0.0094
  4456         CA    279    PHE    CE2   4456    -0.1704      12.01   ; qtot -0.1798
  4457         HA    279    PHE    HE2   4457      0.143      1.008   ; qtot -0.0368
  4458         CA    279    PHE    CD2   4458    -0.1256      12.01   ; qtot -0.1624
  4459         HA    279    PHE    HD2   4459      0.133      1.008   ; qtot -0.0294
  4460          C    279    PHE      C   4460     0.5973      12.01   ; qtot 0.5679
  4461          O    279    PHE      O   4461    -0.5679         16   ; qtot 0
; residue 280 GLU rtp GLU  q -1.0
  4462          N    280    GLU      N   4462    -0.5163      14.01   ; qtot -0.5163
  4463          H    280    GLU      H   4463     0.2936      1.008   ; qtot -0.2227
  4464         CT    280    GLU     CA   4464     0.0397      12.01   ; qtot -0.183
  4465         H1    280    GLU     HA   4465     0.1105      1.008   ; qtot -0.0725
  4466         CT    280    GLU     CB   4466      0.056      12.01   ; qtot -0.0165
  4467         HC    280    GLU    HB1   4467    -0.0173      1.008   ; qtot -0.0338
  4468         HC    280    GLU    HB2   4468    -0.0173      1.008   ; qtot -0.0511
  4469         CT    280    GLU     CG   4469     0.0136      12.01   ; qtot -0.0375
  4470         HC    280    GLU    HG1   4470    -0.0425      1.008   ; qtot -0.08
  4471         HC    280    GLU    HG2   4471    -0.0425      1.008   ; qtot -0.1225
  4472          C    280    GLU     CD   4472     0.8054      12.01   ; qtot 0.6829
  4473         O2    280    GLU    OE1   4473    -0.8188         16   ; qtot -0.1359
  4474         O2    280    GLU    OE2   4474    -0.8188         16   ; qtot -0.9547
  4475          C    280    GLU      C   4475     0.5366      12.01   ; qtot -0.4181
  4476          O    280    GLU      O   4476    -0.5819         16   ; qtot -1
; residue 281 LEU rtp LEU  q  0.0
  4477          N    281    LEU      N   4477    -0.4157      14.01   ; qtot -1.416
  4478          H    281    LEU      H   4478     0.2719      1.008   ; qtot -1.144
  4479         CT    281    LEU     CA   4479    -0.0518      12.01   ; qtot -1.196
  4480         H1    281    LEU     HA   4480     0.0922      1.008   ; qtot -1.103
  4481         CT    281    LEU     CB   4481    -0.1102      12.01   ; qtot -1.214
  4482         HC    281    LEU    HB1   4482     0.0457      1.008   ; qtot -1.168
  4483         HC    281    LEU    HB2   4483     0.0457      1.008   ; qtot -1.122
  4484         CT    281    LEU     CG   4484     0.3531      12.01   ; qtot -0.7691
  4485         HC    281    LEU     HG   4485    -0.0361      1.008   ; qtot -0.8052
  4486         CT    281    LEU    CD1   4486    -0.4121      12.01   ; qtot -1.217
  4487         HC    281    LEU   HD11   4487        0.1      1.008   ; qtot -1.117
  4488         HC    281    LEU   HD12   4488        0.1      1.008   ; qtot -1.017
  4489         HC    281    LEU   HD13   4489        0.1      1.008   ; qtot -0.9173
  4490         CT    281    LEU    CD2   4490    -0.4121      12.01   ; qtot -1.329
  4491         HC    281    LEU   HD21   4491        0.1      1.008   ; qtot -1.229
  4492         HC    281    LEU   HD22   4492        0.1      1.008   ; qtot -1.129
  4493         HC    281    LEU   HD23   4493        0.1      1.008   ; qtot -1.029
  4494          C    281    LEU      C   4494     0.5973      12.01   ; qtot -0.4321
  4495          O    281    LEU      O   4495    -0.5679         16   ; qtot -1
; residue 282 SER rtp SER  q  0.0
  4496          N    282    SER      N   4496    -0.4157      14.01   ; qtot -1.416
  4497          H    282    SER      H   4497     0.2719      1.008   ; qtot -1.144
  4498         CT    282    SER     CA   4498    -0.0249      12.01   ; qtot -1.169
  4499         H1    282    SER     HA   4499     0.0843      1.008   ; qtot -1.084
  4500         CT    282    SER     CB   4500     0.2117      12.01   ; qtot -0.8727
  4501         H1    282    SER    HB1   4501     0.0352      1.008   ; qtot -0.8375
  4502         H1    282    SER    HB2   4502     0.0352      1.008   ; qtot -0.8023
  4503         OH    282    SER     OG   4503    -0.6546         16   ; qtot -1.457
  4504         HO    282    SER     HG   4504     0.4275      1.008   ; qtot -1.029
  4505          C    282    SER      C   4505     0.5973      12.01   ; qtot -0.4321
  4506          O    282    SER      O   4506    -0.5679         16   ; qtot -1
; residue 283 SER rtp SER  q  0.0
  4507          N    283    SER      N   4507    -0.4157      14.01   ; qtot -1.416
  4508          H    283    SER      H   4508     0.2719      1.008   ; qtot -1.144
  4509         CT    283    SER     CA   4509    -0.0249      12.01   ; qtot -1.169
  4510         H1    283    SER     HA   4510     0.0843      1.008   ; qtot -1.084
  4511         CT    283    SER     CB   4511     0.2117      12.01   ; qtot -0.8727
  4512         H1    283    SER    HB1   4512     0.0352      1.008   ; qtot -0.8375
  4513         H1    283    SER    HB2   4513     0.0352      1.008   ; qtot -0.8023
  4514         OH    283    SER     OG   4514    -0.6546         16   ; qtot -1.457
  4515         HO    283    SER     HG   4515     0.4275      1.008   ; qtot -1.029
  4516          C    283    SER      C   4516     0.5973      12.01   ; qtot -0.4321
  4517          O    283    SER      O   4517    -0.5679         16   ; qtot -1
; residue 284 GLN rtp GLN  q  0.0
  4518          N    284    GLN      N   4518    -0.4157      14.01   ; qtot -1.416
  4519          H    284    GLN      H   4519     0.2719      1.008   ; qtot -1.144
  4520         CT    284    GLN     CA   4520    -0.0031      12.01   ; qtot -1.147
  4521         H1    284    GLN     HA   4521      0.085      1.008   ; qtot -1.062
  4522         CT    284    GLN     CB   4522    -0.0036      12.01   ; qtot -1.065
  4523         HC    284    GLN    HB1   4523     0.0171      1.008   ; qtot -1.048
  4524         HC    284    GLN    HB2   4524     0.0171      1.008   ; qtot -1.031
  4525         CT    284    GLN     CG   4525    -0.0645      12.01   ; qtot -1.096
  4526         HC    284    GLN    HG1   4526     0.0352      1.008   ; qtot -1.061
  4527         HC    284    GLN    HG2   4527     0.0352      1.008   ; qtot -1.025
  4528          C    284    GLN     CD   4528     0.6951      12.01   ; qtot -0.3303
  4529          O    284    GLN    OE1   4529    -0.6086         16   ; qtot -0.9389
  4530          N    284    GLN    NE2   4530    -0.9407      14.01   ; qtot -1.88
  4531          H    284    GLN   HE21   4531     0.4251      1.008   ; qtot -1.454
  4532          H    284    GLN   HE22   4532     0.4251      1.008   ; qtot -1.029
  4533          C    284    GLN      C   4533     0.5973      12.01   ; qtot -0.4321
  4534          O    284    GLN      O   4534    -0.5679         16   ; qtot -1
; residue 285 ASP rtp ASP  q -1.0
  4535          N    285    ASP      N   4535    -0.5163      14.01   ; qtot -1.516
  4536          H    285    ASP      H   4536     0.2936      1.008   ; qtot -1.223
  4537         CT    285    ASP     CA   4537     0.0381      12.01   ; qtot -1.185
  4538         H1    285    ASP     HA   4538      0.088      1.008   ; qtot -1.097
  4539         CT    285    ASP     CB   4539    -0.0303      12.01   ; qtot -1.127
  4540         HC    285    ASP    HB1   4540    -0.0122      1.008   ; qtot -1.139
  4541         HC    285    ASP    HB2   4541    -0.0122      1.008   ; qtot -1.151
  4542          C    285    ASP     CG   4542     0.7994      12.01   ; qtot -0.3519
  4543         O2    285    ASP    OD1   4543    -0.8014         16   ; qtot -1.153
  4544         O2    285    ASP    OD2   4544    -0.8014         16   ; qtot -1.955
  4545          C    285    ASP      C   4545     0.5366      12.01   ; qtot -1.418
  4546          O    285    ASP      O   4546    -0.5819         16   ; qtot -2
; residue 286 MET rtp MET  q  0.0
  4547          N    286    MET      N   4547    -0.4157      14.01   ; qtot -2.416
  4548          H    286    MET      H   4548     0.2719      1.008   ; qtot -2.144
  4549         CT    286    MET     CA   4549    -0.0237      12.01   ; qtot -2.168
  4550         H1    286    MET     HA   4550      0.088      1.008   ; qtot -2.08
  4551         CT    286    MET     CB   4551     0.0342      12.01   ; qtot -2.045
  4552         HC    286    MET    HB1   4552     0.0241      1.008   ; qtot -2.021
  4553         HC    286    MET    HB2   4553     0.0241      1.008   ; qtot -1.997
  4554         CT    286    MET     CG   4554     0.0018      12.01   ; qtot -1.995
  4555         H1    286    MET    HG1   4555      0.044      1.008   ; qtot -1.951
  4556         H1    286    MET    HG2   4556      0.044      1.008   ; qtot -1.907
  4557          S    286    MET     SD   4557    -0.2737      32.06   ; qtot -2.181
  4558         CT    286    MET     CE   4558    -0.0536      12.01   ; qtot -2.235
  4559         H1    286    MET    HE1   4559     0.0684      1.008   ; qtot -2.166
  4560         H1    286    MET    HE2   4560     0.0684      1.008   ; qtot -2.098
  4561         H1    286    MET    HE3   4561     0.0684      1.008   ; qtot -2.029
  4562          C    286    MET      C   4562     0.5973      12.01   ; qtot -1.432
  4563          O    286    MET      O   4563    -0.5679         16   ; qtot -2
; residue 287 THR rtp THR  q  0.0
  4564          N    287    THR      N   4564    -0.4157      14.01   ; qtot -2.416
  4565          H    287    THR      H   4565     0.2719      1.008   ; qtot -2.144
  4566         CT    287    THR     CA   4566    -0.0389      12.01   ; qtot -2.183
  4567         H1    287    THR     HA   4567     0.1007      1.008   ; qtot -2.082
  4568         CT    287    THR     CB   4568     0.3654      12.01   ; qtot -1.717
  4569         H1    287    THR     HB   4569     0.0043      1.008   ; qtot -1.712
  4570         CT    287    THR    CG2   4570    -0.2438      12.01   ; qtot -1.956
  4571         HC    287    THR   HG21   4571     0.0642      1.008   ; qtot -1.892
  4572         HC    287    THR   HG22   4572     0.0642      1.008   ; qtot -1.828
  4573         HC    287    THR   HG23   4573     0.0642      1.008   ; qtot -1.764
  4574         OH    287    THR    OG1   4574    -0.6761         16   ; qtot -2.44
  4575         HO    287    THR    HG1   4575     0.4102      1.008   ; qtot -2.029
  4576          C    287    THR      C   4576     0.5973      12.01   ; qtot -1.432
  4577          O    287    THR      O   4577    -0.5679         16   ; qtot -2
; residue 288 THR rtp THR  q  0.0
  4578          N    288    THR      N   4578    -0.4157      14.01   ; qtot -2.416
  4579          H    288    THR      H   4579     0.2719      1.008   ; qtot -2.144
  4580         CT    288    THR     CA   4580    -0.0389      12.01   ; qtot -2.183
  4581         H1    288    THR     HA   4581     0.1007      1.008   ; qtot -2.082
  4582         CT    288    THR     CB   4582     0.3654      12.01   ; qtot -1.717
  4583         H1    288    THR     HB   4583     0.0043      1.008   ; qtot -1.712
  4584         CT    288    THR    CG2   4584    -0.2438      12.01   ; qtot -1.956
  4585         HC    288    THR   HG21   4585     0.0642      1.008   ; qtot -1.892
  4586         HC    288    THR   HG22   4586     0.0642      1.008   ; qtot -1.828
  4587         HC    288    THR   HG23   4587     0.0642      1.008   ; qtot -1.764
  4588         OH    288    THR    OG1   4588    -0.6761         16   ; qtot -2.44
  4589         HO    288    THR    HG1   4589     0.4102      1.008   ; qtot -2.029
  4590          C    288    THR      C   4590     0.5973      12.01   ; qtot -1.432
  4591          O    288    THR      O   4591    -0.5679         16   ; qtot -2
; residue 289 LEU rtp LEU  q  0.0
  4592          N    289    LEU      N   4592    -0.4157      14.01   ; qtot -2.416
  4593          H    289    LEU      H   4593     0.2719      1.008   ; qtot -2.144
  4594         CT    289    LEU     CA   4594    -0.0518      12.01   ; qtot -2.196
  4595         H1    289    LEU     HA   4595     0.0922      1.008   ; qtot -2.103
  4596         CT    289    LEU     CB   4596    -0.1102      12.01   ; qtot -2.214
  4597         HC    289    LEU    HB1   4597     0.0457      1.008   ; qtot -2.168
  4598         HC    289    LEU    HB2   4598     0.0457      1.008   ; qtot -2.122
  4599         CT    289    LEU     CG   4599     0.3531      12.01   ; qtot -1.769
  4600         HC    289    LEU     HG   4600    -0.0361      1.008   ; qtot -1.805
  4601         CT    289    LEU    CD1   4601    -0.4121      12.01   ; qtot -2.217
  4602         HC    289    LEU   HD11   4602        0.1      1.008   ; qtot -2.117
  4603         HC    289    LEU   HD12   4603        0.1      1.008   ; qtot -2.017
  4604         HC    289    LEU   HD13   4604        0.1      1.008   ; qtot -1.917
  4605         CT    289    LEU    CD2   4605    -0.4121      12.01   ; qtot -2.329
  4606         HC    289    LEU   HD21   4606        0.1      1.008   ; qtot -2.229
  4607         HC    289    LEU   HD22   4607        0.1      1.008   ; qtot -2.129
  4608         HC    289    LEU   HD23   4608        0.1      1.008   ; qtot -2.029
  4609          C    289    LEU      C   4609     0.5973      12.01   ; qtot -1.432
  4610          O    289    LEU      O   4610    -0.5679         16   ; qtot -2
; residue 290 LEU rtp LEU  q  0.0
  4611          N    290    LEU      N   4611    -0.4157      14.01   ; qtot -2.416
  4612          H    290    LEU      H   4612     0.2719      1.008   ; qtot -2.144
  4613         CT    290    LEU     CA   4613    -0.0518      12.01   ; qtot -2.196
  4614         H1    290    LEU     HA   4614     0.0922      1.008   ; qtot -2.103
  4615         CT    290    LEU     CB   4615    -0.1102      12.01   ; qtot -2.214
  4616         HC    290    LEU    HB1   4616     0.0457      1.008   ; qtot -2.168
  4617         HC    290    LEU    HB2   4617     0.0457      1.008   ; qtot -2.122
  4618         CT    290    LEU     CG   4618     0.3531      12.01   ; qtot -1.769
  4619         HC    290    LEU     HG   4619    -0.0361      1.008   ; qtot -1.805
  4620         CT    290    LEU    CD1   4620    -0.4121      12.01   ; qtot -2.217
  4621         HC    290    LEU   HD11   4621        0.1      1.008   ; qtot -2.117
  4622         HC    290    LEU   HD12   4622        0.1      1.008   ; qtot -2.017
  4623         HC    290    LEU   HD13   4623        0.1      1.008   ; qtot -1.917
  4624         CT    290    LEU    CD2   4624    -0.4121      12.01   ; qtot -2.329
  4625         HC    290    LEU   HD21   4625        0.1      1.008   ; qtot -2.229
  4626         HC    290    LEU   HD22   4626        0.1      1.008   ; qtot -2.129
  4627         HC    290    LEU   HD23   4627        0.1      1.008   ; qtot -2.029
  4628          C    290    LEU      C   4628     0.5973      12.01   ; qtot -1.432
  4629          O    290    LEU      O   4629    -0.5679         16   ; qtot -2
; residue 291 SER rtp SER  q  0.0
  4630          N    291    SER      N   4630    -0.4157      14.01   ; qtot -2.416
  4631          H    291    SER      H   4631     0.2719      1.008   ; qtot -2.144
  4632         CT    291    SER     CA   4632    -0.0249      12.01   ; qtot -2.169
  4633         H1    291    SER     HA   4633     0.0843      1.008   ; qtot -2.084
  4634         CT    291    SER     CB   4634     0.2117      12.01   ; qtot -1.873
  4635         H1    291    SER    HB1   4635     0.0352      1.008   ; qtot -1.838
  4636         H1    291    SER    HB2   4636     0.0352      1.008   ; qtot -1.802
  4637         OH    291    SER     OG   4637    -0.6546         16   ; qtot -2.457
  4638         HO    291    SER     HG   4638     0.4275      1.008   ; qtot -2.029
  4639          C    291    SER      C   4639     0.5973      12.01   ; qtot -1.432
  4640          O    291    SER      O   4640    -0.5679         16   ; qtot -2
; residue 292 TYR rtp TYR  q  0.0
  4641          N    292    TYR      N   4641    -0.4157      14.01   ; qtot -2.416
  4642          H    292    TYR      H   4642     0.2719      1.008   ; qtot -2.144
  4643         CT    292    TYR     CA   4643    -0.0014      12.01   ; qtot -2.145
  4644         H1    292    TYR     HA   4644     0.0876      1.008   ; qtot -2.058
  4645         CT    292    TYR     CB   4645    -0.0152      12.01   ; qtot -2.073
  4646         HC    292    TYR    HB1   4646     0.0295      1.008   ; qtot -2.043
  4647         HC    292    TYR    HB2   4647     0.0295      1.008   ; qtot -2.014
  4648         CA    292    TYR     CG   4648    -0.0011      12.01   ; qtot -2.015
  4649         CA    292    TYR    CD1   4649    -0.1906      12.01   ; qtot -2.206
  4650         HA    292    TYR    HD1   4650     0.1699      1.008   ; qtot -2.036
  4651         CA    292    TYR    CE1   4651    -0.2341      12.01   ; qtot -2.27
  4652         HA    292    TYR    HE1   4652     0.1656      1.008   ; qtot -2.104
  4653          C    292    TYR     CZ   4653     0.3226      12.01   ; qtot -1.782
  4654         OH    292    TYR     OH   4654    -0.5579         16   ; qtot -2.339
  4655         HO    292    TYR     HH   4655     0.3992      1.008   ; qtot -1.94
  4656         CA    292    TYR    CE2   4656    -0.2341      12.01   ; qtot -2.174
  4657         HA    292    TYR    HE2   4657     0.1656      1.008   ; qtot -2.009
  4658         CA    292    TYR    CD2   4658    -0.1906      12.01   ; qtot -2.199
[truncated: 1,089,971 more chars]
