# Supplementary material for: Improvement in predicting drug sensitivity changes associated with protein mutations using a molecular dynamics based alchemical mutation method
Source: Sci Rep. 2020 Feb 7;10:2161. doi: 10.1038/s41598-020-58877-9 (PMC7005789; doi:10.1038/s41598-020-58877-9)
Supplement: Supplementary file 2 — Supplementary Information. [file 41598_2020_58877_MOESM2_ESM.zip › S1_input/MP-CAFEE/ALR2/388/V47I_388/structure/2IKI_388_GMX.itp]

; 2IKI_388_GMX.itp created by acpype (Rev: 0) on Tue Nov 19 13:13:28 2019

[ moleculetype ]
;name            nrexcl
 LIG         3

[ atoms ]
;   nr  type  resi  res  atom  cgnr     charge      mass       ; qtot   bond_type
     1   c3     1   LIG    C1    1     0.024905     12.01000 ; qtot 0.025
     2   h1     1   LIG    H1    2     0.088851      1.00800 ; qtot 0.114
     3   h1     1   LIG    H2    3     0.041085      1.00800 ; qtot 0.155
     4    n     1   LIG   N10    4    -0.408497     14.01000 ; qtot -0.254
     5   hn     1   LIG    H3    5     0.325063      1.00800 ; qtot 0.071
     6    c     1   LIG   C11    6     0.566502     12.01000 ; qtot 0.638
     7    o     1   LIG   O12    7    -0.604954     16.00000 ; qtot 0.033
     8   ca     1   LIG    C2    8     0.099231     12.01000 ; qtot 0.132
     9   ca     1   LIG    C7    9     0.116233     12.01000 ; qtot 0.248
    10    f     1   LIG    F9   10    -0.186323     19.00000 ; qtot 0.062
    11   ca     1   LIG    C6   11    -0.061335     12.01000 ; qtot 0.001
    12   ha     1   LIG    H4   12     0.129753      1.00800 ; qtot 0.131
    13   ca     1   LIG    C5   13    -0.128905     12.01000 ; qtot 0.002
    14   br     1   LIG   BR8   14    -0.124010     79.90000 ; qtot -0.122
    15   ca     1   LIG    C4   15    -0.069472     12.01000 ; qtot -0.192
    16   ha     1   LIG    H5   16     0.144990      1.00800 ; qtot -0.047
    17   ca     1   LIG    C3   17    -0.165304     12.01000 ; qtot -0.212
    18   ha     1   LIG    H6   18     0.160127      1.00800 ; qtot -0.052
    19   ca     1   LIG    C8   19    -0.023546     12.01000 ; qtot -0.076
    20   ca     1   LIG    C9   20    -0.218155     12.01000 ; qtot -0.294
    21   ha     1   LIG    H7   21     0.173218      1.00800 ; qtot -0.121
    22   ca     1   LIG   C10   22    -0.079400     12.01000 ; qtot -0.200
    23   ha     1   LIG    H8   23     0.124867      1.00800 ; qtot -0.075
    24   ca     1   LIG   C12   24    -0.063343     12.01000 ; qtot -0.138
    25   cl     1   LIG   CL1   25    -0.146042     35.45000 ; qtot -0.284
    26   ca     1   LIG   C14   26    -0.024946     12.01000 ; qtot -0.309
    27   ha     1   LIG    H9   27     0.130139      1.00800 ; qtot -0.179
    28   ca     1   LIG   C15   28     0.141562     12.01000 ; qtot -0.038
    29   os     1   LIG   O20   29    -0.379668     16.00000 ; qtot -0.417
    30   c3     1   LIG   C21   30     0.020082     12.01000 ; qtot -0.397
    31   h1     1   LIG   H10   31     0.065436      1.00800 ; qtot -0.332
    32   h1     1   LIG   H11   32     0.039082      1.00800 ; qtot -0.293
    33    c     1   LIG   C22   33     0.801974     12.01000 ; qtot 0.509
    34    o     1   LIG   O24   34    -0.737558     16.00000 ; qtot -0.228
    35    o     1   LIG   O23   35    -0.771642     16.00000 ; qtot -1.000

[ bonds ]
;   ai     aj funct   r             k
     1      2   1    1.0930e-01    2.8108e+05 ;     C1 - H1    
     1      3   1    1.0930e-01    2.8108e+05 ;     C1 - H2    
     1      4   1    1.4600e-01    2.7665e+05 ;     C1 - N10   
     1      8   1    1.5130e-01    2.7070e+05 ;     C1 - C2    
     4      5   1    1.0090e-01    3.4326e+05 ;    N10 - H3    
     4      6   1    1.3450e-01    4.0016e+05 ;    N10 - C11   
     6      7   1    1.2140e-01    5.4225e+05 ;    C11 - O12   
     6     19   1    1.4870e-01    2.9263e+05 ;    C11 - C8    
     8      9   1    1.3870e-01    4.0033e+05 ;     C2 - C7    
     8     17   1    1.3870e-01    4.0033e+05 ;     C2 - C3    
     9     10   1    1.3440e-01    3.0443e+05 ;     C7 - F9    
     9     11   1    1.3870e-01    4.0033e+05 ;     C7 - C6    
    11     12   1    1.0870e-01    2.8811e+05 ;     C6 - H4    
    11     13   1    1.3870e-01    4.0033e+05 ;     C6 - C5    
    13     14   1    1.8970e-01    2.2560e+05 ;     C5 - BR8   
    13     15   1    1.3870e-01    4.0033e+05 ;     C5 - C4    
    15     16   1    1.0870e-01    2.8811e+05 ;     C4 - H5    
    15     17   1    1.3870e-01    4.0033e+05 ;     C4 - C3    
    17     18   1    1.0870e-01    2.8811e+05 ;     C3 - H6    
    19     20   1    1.3870e-01    4.0033e+05 ;     C8 - C9    
    19     28   1    1.3870e-01    4.0033e+05 ;     C8 - C15   
    20     21   1    1.0870e-01    2.8811e+05 ;     C9 - H7    
    20     22   1    1.3870e-01    4.0033e+05 ;     C9 - C10   
    22     23   1    1.0870e-01    2.8811e+05 ;    C10 - H8    
    22     24   1    1.3870e-01    4.0033e+05 ;    C10 - C12   
    24     25   1    1.7290e-01    2.7012e+05 ;    C12 - CL1   
    24     26   1    1.3870e-01    4.0033e+05 ;    C12 - C14   
    26     27   1    1.0870e-01    2.8811e+05 ;    C14 - H9    
    26     28   1    1.3870e-01    4.0033e+05 ;    C14 - C15   
    28     29   1    1.3730e-01    3.1162e+05 ;    C15 - O20   
    29     30   1    1.4390e-01    2.5230e+05 ;    O20 - C21   
    30     31   1    1.0930e-01    2.8108e+05 ;    C21 - H10   
    30     32   1    1.0930e-01    2.8108e+05 ;    C21 - H11   
    30     33   1    1.5080e-01    2.7472e+05 ;    C21 - C22   
    33     34   1    1.2140e-01    5.4225e+05 ;    C22 - O24   
    33     35   1    1.2140e-01    5.4225e+05 ;    C22 - O23   

[ pairs ]
;   ai     aj    funct
     1      7      1 ;     C1 - O12   
     1     10      1 ;     C1 - F9    
     1     11      1 ;     C1 - C6    
     1     15      1 ;     C1 - C4    
     1     18      1 ;     C1 - H6    
     1     19      1 ;     C1 - C8    
     2      5      1 ;     H1 - H3    
     2      6      1 ;     H1 - C11   
     2      9      1 ;     H1 - C7    
     2     17      1 ;     H1 - C3    
     3      5      1 ;     H2 - H3    
     3      6      1 ;     H2 - C11   
     3      9      1 ;     H2 - C7    
     3     17      1 ;     H2 - C3    
     4      9      1 ;    N10 - C7    
     4     17      1 ;    N10 - C3    
     4     20      1 ;    N10 - C9    
     4     28      1 ;    N10 - C15   
     5      7      1 ;     H3 - O12   
     5     19      1 ;     H3 - C8    
     6     21      1 ;    C11 - H7    
     6     22      1 ;    C11 - C10   
     6     26      1 ;    C11 - C14   
     6     29      1 ;    C11 - O20   
     7     20      1 ;    O12 - C9    
     7     28      1 ;    O12 - C15   
     8      5      1 ;     C2 - H3    
     8      6      1 ;     C2 - C11   
     8     12      1 ;     C2 - H4    
     8     13      1 ;     C2 - C5    
     8     16      1 ;     C2 - H5    
     9     14      1 ;     C7 - BR8   
     9     15      1 ;     C7 - C4    
     9     18      1 ;     C7 - H6    
    10     12      1 ;     F9 - H4    
    10     13      1 ;     F9 - C5    
    10     17      1 ;     F9 - C3    
    11     16      1 ;     C6 - H5    
    11     17      1 ;     C6 - C3    
    12     14      1 ;     H4 - BR8   
    12     15      1 ;     H4 - C4    
    13     18      1 ;     C5 - H6    
    14     16      1 ;    BR8 - H5    
    14     17      1 ;    BR8 - C3    
    16     18      1 ;     H5 - H6    
    19     23      1 ;     C8 - H8    
    19     24      1 ;     C8 - C12   
    19     27      1 ;     C8 - H9    
    19     30      1 ;     C8 - C21   
    20     25      1 ;     C9 - CL1   
    20     26      1 ;     C9 - C14   
    20     29      1 ;     C9 - O20   
    21     23      1 ;     H7 - H8    
    21     24      1 ;     H7 - C12   
    21     28      1 ;     H7 - C15   
    22     27      1 ;    C10 - H9    
    22     28      1 ;    C10 - C15   
    23     25      1 ;     H8 - CL1   
    23     26      1 ;     H8 - C14   
    24     29      1 ;    C12 - O20   
    25     27      1 ;    CL1 - H9    
    25     28      1 ;    CL1 - C15   
    26     30      1 ;    C14 - C21   
    27     29      1 ;     H9 - O20   
    28     31      1 ;    C15 - H10   
    28     32      1 ;    C15 - H11   
    28     33      1 ;    C15 - C22   
    29     34      1 ;    O20 - O24   
    29     35      1 ;    O20 - O23   
    31     34      1 ;    H10 - O24   
    31     35      1 ;    H10 - O23   
    32     34      1 ;    H11 - O24   
    32     35      1 ;    H11 - O23   

[ angles ]
;   ai     aj     ak    funct   theta         cth
     1      4      5      1    1.1678e+02    3.8526e+02 ;     C1 - N10    - H3    
     1      4      6      1    1.2135e+02    5.3488e+02 ;     C1 - N10    - C11   
     1      8      9      1    1.2063e+02    5.3421e+02 ;     C1 - C2     - C7    
     1      8     17      1    1.2063e+02    5.3421e+02 ;     C1 - C2     - C3    
     2      1      3      1    1.0955e+02    3.2786e+02 ;     H1 - C1     - H2    
     2      1      4      1    1.0932e+02    4.1689e+02 ;     H1 - C1     - N10   
     2      1      8      1    1.1095e+02    3.9146e+02 ;     H1 - C1     - C2    
     3      1      4      1    1.0932e+02    4.1689e+02 ;     H2 - C1     - N10   
     3      1      8      1    1.1095e+02    3.9146e+02 ;     H2 - C1     - C2    
     4      1      8      1    1.1243e+02    5.5471e+02 ;    N10 - C1     - C2    
     4      6      7      1    1.2203e+02    6.3455e+02 ;    N10 - C11    - O12   
     4      6     19      1    1.1514e+02    5.7296e+02 ;    N10 - C11    - C8    
     5      4      6      1    1.1846e+02    4.1179e+02 ;     H3 - N10    - C11   
     6     19     20      1    1.2014e+02    5.4091e+02 ;    C11 - C8     - C9    
     6     19     28      1    1.2014e+02    5.4091e+02 ;    C11 - C8     - C15   
     7      6     19      1    1.2344e+02    5.7463e+02 ;    O12 - C11    - C8    
     8      9     10      1    1.1895e+02    5.6492e+02 ;     C2 - C7     - F9    
     8      9     11      1    1.1997e+02    5.6216e+02 ;     C2 - C7     - C6    
     8     17     15      1    1.1997e+02    5.6216e+02 ;     C2 - C3     - C4    
     8     17     18      1    1.2001e+02    4.0551e+02 ;     C2 - C3     - H6    
     9      8     17      1    1.1997e+02    5.6216e+02 ;     C7 - C2     - C3    
     9     11     12      1    1.2001e+02    4.0551e+02 ;     C7 - C6     - H4    
     9     11     13      1    1.1997e+02    5.6216e+02 ;     C7 - C6     - C5    
    10      9     11      1    1.1895e+02    5.6492e+02 ;     F9 - C7     - C6    
    11     13     14      1    1.1813e+02    5.3120e+02 ;     C6 - C5     - BR8   
    11     13     15      1    1.1997e+02    5.6216e+02 ;     C6 - C5     - C4    
    12     11     13      1    1.2001e+02    4.0551e+02 ;     H4 - C6     - C5    
    13     15     16      1    1.2001e+02    4.0551e+02 ;     C5 - C4     - H5    
    13     15     17      1    1.1997e+02    5.6216e+02 ;     C5 - C4     - C3    
    14     13     15      1    1.1813e+02    5.3120e+02 ;    BR8 - C5     - C4    
    15     17     18      1    1.2001e+02    4.0551e+02 ;     C4 - C3     - H6    
    16     15     17      1    1.2001e+02    4.0551e+02 ;     H5 - C4     - C3    
    19     20     21      1    1.2001e+02    4.0551e+02 ;     C8 - C9     - H7    
    19     20     22      1    1.1997e+02    5.6216e+02 ;     C8 - C9     - C10   
    19     28     26      1    1.1997e+02    5.6216e+02 ;     C8 - C15    - C14   
    19     28     29      1    1.1920e+02    5.8400e+02 ;     C8 - C15    - O20   
    20     19     28      1    1.1997e+02    5.6216e+02 ;     C9 - C8     - C15   
    20     22     23      1    1.2001e+02    4.0551e+02 ;     C9 - C10    - H8    
    20     22     24      1    1.1997e+02    5.6216e+02 ;     C9 - C10    - C12   
    21     20     22      1    1.2001e+02    4.0551e+02 ;     H7 - C9     - C10   
    22     24     25      1    1.1940e+02    5.2651e+02 ;    C10 - C12    - CL1   
    22     24     26      1    1.1997e+02    5.6216e+02 ;    C10 - C12    - C14   
    23     22     24      1    1.2001e+02    4.0551e+02 ;     H8 - C10    - C12   
    24     26     27      1    1.2001e+02    4.0551e+02 ;    C12 - C14    - H9    
    24     26     28      1    1.1997e+02    5.6216e+02 ;    C12 - C14    - C15   
    25     24     26      1    1.1940e+02    5.2651e+02 ;    CL1 - C12    - C14   
    26     28     29      1    1.1920e+02    5.8400e+02 ;    C14 - C15    - O20   
    27     26     28      1    1.2001e+02    4.0551e+02 ;     H9 - C14    - C15   
    28     29     30      1    1.1797e+02    5.2108e+02 ;    C15 - O20    - C21   
    29     30     31      1    1.0882e+02    4.2543e+02 ;    O20 - C21    - H10   
    29     30     32      1    1.0882e+02    4.2543e+02 ;    O20 - C21    - H11   
    29     30     33      1    1.0982e+02    5.6928e+02 ;    O20 - C21    - C22   
    30     33     34      1    1.2311e+02    5.6928e+02 ;    C21 - C22    - O24   
    30     33     35      1    1.2311e+02    5.6928e+02 ;    C21 - C22    - O23   
    31     30     32      1    1.0955e+02    3.2786e+02 ;    H10 - C21    - H11   
    31     30     33      1    1.0766e+02    3.9857e+02 ;    H10 - C21    - C22   
    32     30     33      1    1.0766e+02    3.9857e+02 ;    H11 - C21    - C22   
    34     33     35      1    1.3038e+02    6.5413e+02 ;    O24 - C22    - O23   

[ dihedrals ] ; propers
; treated as RBs in GROMACS to use combine multiple AMBER torsions per quartet
;    i      j      k      l   func    C0         C1         C2         C3         C4         C5
     1      4      6      7      3   20.92000    0.00000  -20.92000    0.00000    0.00000    0.00000 ;     C1-   N10-   C11-   O12
     1      4      6     19      3   20.92000    0.00000  -20.92000    0.00000    0.00000    0.00000 ;     C1-   N10-   C11-    C8
     1      8      9     10      3   30.33400    0.00000  -30.33400    0.00000    0.00000    0.00000 ;     C1-    C2-    C7-    F9
     1      8      9     11      3   30.33400    0.00000  -30.33400    0.00000    0.00000    0.00000 ;     C1-    C2-    C7-    C6
     1      8     17     15      3   30.33400    0.00000  -30.33400    0.00000    0.00000    0.00000 ;     C1-    C2-    C3-    C4
     1      8     17     18      3   30.33400    0.00000  -30.33400    0.00000    0.00000    0.00000 ;     C1-    C2-    C3-    H6
     2      1      4      5      3    0.00000    0.00000    0.00000    0.00000    0.00000    0.00000 ;     H1-    C1-   N10-    H3
     2      1      4      6      3    0.00000    0.00000    0.00000    0.00000    0.00000    0.00000 ;     H1-    C1-   N10-   C11
     2      1      8      9      3    0.00000    0.00000    0.00000    0.00000    0.00000    0.00000 ;     H1-    C1-    C2-    C7
     2      1      8     17      3    0.00000    0.00000    0.00000    0.00000    0.00000    0.00000 ;     H1-    C1-    C2-    C3
     3      1      4      5      3    0.00000    0.00000    0.00000    0.00000    0.00000    0.00000 ;     H2-    C1-   N10-    H3
     3      1      4      6      3    0.00000    0.00000    0.00000    0.00000    0.00000    0.00000 ;     H2-    C1-   N10-   C11
     3      1      8      9      3    0.00000    0.00000    0.00000    0.00000    0.00000    0.00000 ;     H2-    C1-    C2-    C7
     3      1      8     17      3    0.00000    0.00000    0.00000    0.00000    0.00000    0.00000 ;     H2-    C1-    C2-    C3
     4      1      8      9      3    0.00000    0.00000    0.00000    0.00000    0.00000    0.00000 ;    N10-    C1-    C2-    C7
     4      1      8     17      3    0.00000    0.00000    0.00000    0.00000    0.00000    0.00000 ;    N10-    C1-    C2-    C3
     4      6     19     20      3    8.36800    0.00000   -8.36800    0.00000    0.00000    0.00000 ;    N10-   C11-    C8-    C9
     4      6     19     28      3    8.36800    0.00000   -8.36800    0.00000    0.00000    0.00000 ;    N10-   C11-    C8-   C15
     5      4      6      7      3   29.28800   -8.36800  -20.92000    0.00000    0.00000    0.00000 ;     H3-   N10-   C11-   O12
     5      4      6     19      3   20.92000    0.00000  -20.92000    0.00000    0.00000    0.00000 ;     H3-   N10-   C11-    C8
     6     19     20     21      3   30.33400    0.00000  -30.33400    0.00000    0.00000    0.00000 ;    C11-    C8-    C9-    H7
     6     19     20     22      3   30.33400    0.00000  -30.33400    0.00000    0.00000    0.00000 ;    C11-    C8-    C9-   C10
     6     19     28     26      3   30.33400    0.00000  -30.33400    0.00000    0.00000    0.00000 ;    C11-    C8-   C15-   C14
     6     19     28     29      3   30.33400    0.00000  -30.33400    0.00000    0.00000    0.00000 ;    C11-    C8-   C15-   O20
     7      6     19     20      3    8.36800    0.00000   -8.36800    0.00000    0.00000    0.00000 ;    O12-   C11-    C8-    C9
     7      6     19     28      3    8.36800    0.00000   -8.36800    0.00000    0.00000    0.00000 ;    O12-   C11-    C8-   C15
     8      1      4      5      3    0.00000    0.00000    0.00000    0.00000    0.00000    0.00000 ;     C2-    C1-   N10-    H3
     8      1      4      6      3    0.00000    0.00000    0.00000    0.00000    0.00000    0.00000 ;     C2-    C1-   N10-   C11
     8      9     11     12      3   30.33400    0.00000  -30.33400    0.00000    0.00000    0.00000 ;     C2-    C7-    C6-    H4
     8      9     11     13      3   30.33400    0.00000  -30.33400    0.00000    0.00000    0.00000 ;     C2-    C7-    C6-    C5
     8     17     15     13      3   30.33400    0.00000  -30.33400    0.00000    0.00000    0.00000 ;     C2-    C3-    C4-    C5
     8     17     15     16      3   30.33400    0.00000  -30.33400    0.00000    0.00000    0.00000 ;     C2-    C3-    C4-    H5
     9      8     17     15      3   30.33400    0.00000  -30.33400    0.00000    0.00000    0.00000 ;     C7-    C2-    C3-    C4
     9      8     17     18      3   30.33400    0.00000  -30.33400    0.00000    0.00000    0.00000 ;     C7-    C2-    C3-    H6
     9     11     13     14      3   30.33400    0.00000  -30.33400    0.00000    0.00000    0.00000 ;     C7-    C6-    C5-   BR8
     9     11     13     15      3   30.33400    0.00000  -30.33400    0.00000    0.00000    0.00000 ;     C7-    C6-    C5-    C4
    10      9      8     17      3   30.33400    0.00000  -30.33400    0.00000    0.00000    0.00000 ;     F9-    C7-    C2-    C3
    10      9     11     12      3   30.33400    0.00000  -30.33400    0.00000    0.00000    0.00000 ;     F9-    C7-    C6-    H4
    10      9     11     13      3   30.33400    0.00000  -30.33400    0.00000    0.00000    0.00000 ;     F9-    C7-    C6-    C5
    11      9      8     17      3   30.33400    0.00000  -30.33400    0.00000    0.00000    0.00000 ;     C6-    C7-    C2-    C3
    11     13     15     16      3   30.33400    0.00000  -30.33400    0.00000    0.00000    0.00000 ;     C6-    C5-    C4-    H5
    11     13     15     17      3   30.33400    0.00000  -30.33400    0.00000    0.00000    0.00000 ;     C6-    C5-    C4-    C3
    12     11     13     14      3   30.33400    0.00000  -30.33400    0.00000    0.00000    0.00000 ;     H4-    C6-    C5-   BR8
    12     11     13     15      3   30.33400    0.00000  -30.33400    0.00000    0.00000    0.00000 ;     H4-    C6-    C5-    C4
    13     15     17     18      3   30.33400    0.00000  -30.33400    0.00000    0.00000    0.00000 ;     C5-    C4-    C3-    H6
    14     13     15     16      3   30.33400    0.00000  -30.33400    0.00000    0.00000    0.00000 ;    BR8-    C5-    C4-    H5
    14     13     15     17      3   30.33400    0.00000  -30.33400    0.00000    0.00000    0.00000 ;    BR8-    C5-    C4-    C3
    16     15     17     18      3   30.33400    0.00000  -30.33400    0.00000    0.00000    0.00000 ;     H5-    C4-    C3-    H6
    19     20     22     23      3   30.33400    0.00000  -30.33400    0.00000    0.00000    0.00000 ;     C8-    C9-   C10-    H8
    19     20     22     24      3   30.33400    0.00000  -30.33400    0.00000    0.00000    0.00000 ;     C8-    C9-   C10-   C12
    19     28     26     24      3   30.33400    0.00000  -30.33400    0.00000    0.00000    0.00000 ;     C8-   C15-   C14-   C12
    19     28     26     27      3   30.33400    0.00000  -30.33400    0.00000    0.00000    0.00000 ;     C8-   C15-   C14-    H9
    19     28     29     30      3    7.53120    0.00000   -7.53120    0.00000    0.00000    0.00000 ;     C8-   C15-   O20-   C21
    20     19     28     26      3   30.33400    0.00000  -30.33400    0.00000    0.00000    0.00000 ;     C9-    C8-   C15-   C14
    20     19     28     29      3   30.33400    0.00000  -30.33400    0.00000    0.00000    0.00000 ;     C9-    C8-   C15-   O20
    20     22     24     25      3   30.33400    0.00000  -30.33400    0.00000    0.00000    0.00000 ;     C9-   C10-   C12-   CL1
    20     22     24     26      3   30.33400    0.00000  -30.33400    0.00000    0.00000    0.00000 ;     C9-   C10-   C12-   C14
    21     20     19     28      3   30.33400    0.00000  -30.33400    0.00000    0.00000    0.00000 ;     H7-    C9-    C8-   C15
    21     20     22     23      3   30.33400    0.00000  -30.33400    0.00000    0.00000    0.00000 ;     H7-    C9-   C10-    H8
    21     20     22     24      3   30.33400    0.00000  -30.33400    0.00000    0.00000    0.00000 ;     H7-    C9-   C10-   C12
    22     20     19     28      3   30.33400    0.00000  -30.33400    0.00000    0.00000    0.00000 ;    C10-    C9-    C8-   C15
    22     24     26     27      3   30.33400    0.00000  -30.33400    0.00000    0.00000    0.00000 ;    C10-   C12-   C14-    H9
    22     24     26     28      3   30.33400    0.00000  -30.33400    0.00000    0.00000    0.00000 ;    C10-   C12-   C14-   C15
    23     22     24     25      3   30.33400    0.00000  -30.33400    0.00000    0.00000    0.00000 ;     H8-   C10-   C12-   CL1
    23     22     24     26      3   30.33400    0.00000  -30.33400    0.00000    0.00000    0.00000 ;     H8-   C10-   C12-   C14
    24     26     28     29      3   30.33400    0.00000  -30.33400    0.00000    0.00000    0.00000 ;    C12-   C14-   C15-   O20
    25     24     26     27      3   30.33400    0.00000  -30.33400    0.00000    0.00000    0.00000 ;    CL1-   C12-   C14-    H9
    25     24     26     28      3   30.33400    0.00000  -30.33400    0.00000    0.00000    0.00000 ;    CL1-   C12-   C14-   C15
    26     28     29     30      3    7.53120    0.00000   -7.53120    0.00000    0.00000    0.00000 ;    C14-   C15-   O20-   C21
    27     26     28     29      3   30.33400    0.00000  -30.33400    0.00000    0.00000    0.00000 ;     H9-   C14-   C15-   O20
    28     29     30     31      3    1.60387    4.81160    0.00000   -6.41547    0.00000    0.00000 ;    C15-   O20-   C21-   H10
    28     29     30     32      3    1.60387    4.81160    0.00000   -6.41547    0.00000    0.00000 ;    C15-   O20-   C21-   H11
    28     29     30     33      3    1.60387    4.81160    0.00000   -6.41547    0.00000    0.00000 ;    C15-   O20-   C21-   C22
    29     30     33     34      3    0.00000    0.00000    0.00000    0.00000    0.00000    0.00000 ;    O20-   C21-   C22-   O24
    29     30     33     35      3    0.00000    0.00000    0.00000    0.00000    0.00000    0.00000 ;    O20-   C21-   C22-   O23
    31     30     33     34      3    3.68192   -4.35136    0.00000    1.33888    0.00000    0.00000 ;    H10-   C21-   C22-   O24
    31     30     33     35      3    3.68192   -4.35136    0.00000    1.33888    0.00000    0.00000 ;    H10-   C21-   C22-   O23
    32     30     33     34      3    3.68192   -4.35136    0.00000    1.33888    0.00000    0.00000 ;    H11-   C21-   C22-   O24
    32     30     33     35      3    3.68192   -4.35136    0.00000    1.33888    0.00000    0.00000 ;    H11-   C21-   C22-   O23

[ dihedrals ] ; impropers
; treated as propers in GROMACS to use correct AMBER analytical function
;    i      j      k      l   func   phase     kd      pn
     1      8     17      9      1   180.00   4.60240   2 ;     C1-    C2-    C3-    C7
     6      1      4      5      1   180.00   4.60240   2 ;    C11-    C1-   N10-    H3
     6     20     19     28      1   180.00   4.60240   2 ;    C11-    C9-    C8-   C15
     8     11      9     10      1   180.00   4.60240   2 ;     C2-    C6-    C7-    F9
     8     15     17     18      1   180.00   4.60240   2 ;     C2-    C4-    C3-    H6
     9     13     11     12      1   180.00   4.60240   2 ;     C7-    C5-    C6-    H4
    11     15     13     14      1   180.00   4.60240   2 ;     C6-    C4-    C5-   BR8
    13     17     15     16      1   180.00   4.60240   2 ;     C5-    C3-    C4-    H5
    19      4      6      7      1   180.00  43.93200   2 ;     C8-   N10-   C11-   O12
    19     22     20     21      1   180.00   4.60240   2 ;     C8-   C10-    C9-    H7
    19     26     28     29      1   180.00   4.60240   2 ;     C8-   C14-   C15-   O20
    20     24     22     23      1   180.00   4.60240   2 ;     C9-   C12-   C10-    H8
    22     26     24     25      1   180.00   4.60240   2 ;    C10-   C14-   C12-   CL1
    24     28     26     27      1   180.00   4.60240   2 ;    C12-   C15-   C14-    H9
    30     34     33     35      1   180.00   4.60240   2 ;    C21-   O24-   C22-   O23
