# Supplementary material for: Improvement in predicting drug sensitivity changes associated with protein mutations using a molecular dynamics based alchemical mutation method
Source: Sci Rep. 2020 Feb 7;10:2161. doi: 10.1038/s41598-020-58877-9 (PMC7005789; doi:10.1038/s41598-020-58877-9)
Supplement: Supplementary file 2 — Supplementary Information. [file 41598_2020_58877_MOESM2_ESM.zip › S1_input/MP-CAFEE/ALR2/388/Wild_388/complex_gpu/md_fin.gro]

Generated by trjconv : OXIDOREDUCTASE in water t= 38000.00000
34178
    1ACE    CH3    1   4.676   2.758   3.823
    1ACE   HH31    2   4.744   2.677   3.797
    1ACE   HH32    3   4.729   2.851   3.840
    1ACE   HH33    4   4.638   2.715   3.916
    1ACE      C    5   4.560   2.769   3.725
    1ACE      O    6   4.492   2.672   3.692
    2ALA      N    7   4.530   2.892   3.683
    2ALA      H    8   4.565   2.976   3.726
    2ALA     CA    9   4.427   2.917   3.584
    2ALA     HA   10   4.361   2.830   3.585
    2ALA     CB   11   4.350   3.040   3.629
    2ALA    HB1   12   4.259   3.071   3.577
    2ALA    HB2   13   4.312   3.016   3.729
    2ALA    HB3   14   4.419   3.125   3.634
    2ALA      C   15   4.495   2.926   3.448
    2ALA      O   16   4.581   3.008   3.418
    3SER      N   17   4.460   2.828   3.364
    3SER      H   18   4.401   2.764   3.415
    3SER     CA   19   4.533   2.785   3.247
    3SER     HA   20   4.613   2.857   3.232
    3SER     CB   21   4.609   2.654   3.267
    3SER    HB1   22   4.664   2.628   3.176
    3SER    HB2   23   4.540   2.573   3.291
    3SER     OG   24   4.707   2.677   3.366
    3SER     HG   25   4.763   2.599   3.366
    3SER      C   26   4.456   2.780   3.116
    3SER      O   27   4.509   2.732   3.016
    4ARG      N   28   4.332   2.831   3.113
    4ARG      H   29   4.295   2.869   3.198
    4ARG     CA   30   4.247   2.851   2.997
    4ARG     HA   31   4.304   2.830   2.906
    4ARG     CB   32   4.134   2.749   2.986
    4ARG    HB1   33   4.053   2.788   2.925
    4ARG    HB2   34   4.088   2.716   3.079
    4ARG     CG   35   4.176   2.620   2.918
    4ARG    HG1   36   4.263   2.584   2.973
    4ARG    HG2   37   4.192   2.635   2.811
    4ARG     CD   38   4.070   2.510   2.923
    4ARG    HD1   39   3.993   2.539   2.851
    4ARG    HD2   40   4.032   2.493   3.024
    4ARG     NE   41   4.126   2.385   2.872
    4ARG     HE   42   4.178   2.331   2.939
    4ARG     CZ   43   4.125   2.333   2.748
    4ARG    NH1   44   4.076   2.399   2.642
    4ARG   HH11   45   4.013   2.477   2.652
    4ARG   HH12   46   4.071   2.352   2.553
    4ARG    NH2   47   4.187   2.218   2.716
    4ARG   HH21   48   4.224   2.156   2.786
    4ARG   HH22   49   4.193   2.184   2.621
    4ARG      C   50   4.185   2.990   2.990
    4ARG      O   51   4.184   3.058   3.092
    5ILE      N   52   4.131   3.036   2.877
    5ILE      H   53   4.143   2.977   2.796
    5ILE     CA   54   4.069   3.166   2.861
    5ILE     HA   55   4.049   3.205   2.961
    5ILE     CB   56   4.170   3.263   2.801
    5ILE     HB   57   4.262   3.247   2.857
    5ILE    CG2   58   4.188   3.248   2.650
    5ILE   HG21   59   4.262   3.319   2.614
    5ILE   HG22   60   4.211   3.143   2.631
    5ILE   HG23   61   4.099   3.272   2.591
    5ILE    CG1   62   4.138   3.410   2.828
    5ILE   HG11   63   4.092   3.417   2.926
    5ILE   HG12   64   4.075   3.455   2.752
    5ILE     CD   65   4.263   3.497   2.846
    5ILE    HD1   66   4.230   3.599   2.864
    5ILE    HD2   67   4.327   3.452   2.921
    5ILE    HD3   68   4.324   3.501   2.755
    5ILE      C   69   3.934   3.162   2.790
    5ILE      O   70   3.919   3.086   2.694
    6LEU      N   71   3.837   3.245   2.826
    6LEU      H   72   3.849   3.304   2.907
    6LEU     CA   73   3.706   3.252   2.764
    6LEU     HA   74   3.682   3.150   2.735
    6LEU     CB   75   3.604   3.287   2.873
    6LEU    HB1   76   3.630   3.388   2.906
    6LEU    HB2   77   3.613   3.221   2.958
    6LEU     CG   78   3.456   3.286   2.833
    6LEU     HG   79   3.444   3.356   2.752
    6LEU    CD1   80   3.409   3.147   2.791
    6LEU   HD11   81   3.469   3.107   2.710
    6LEU   HD12   82   3.412   3.071   2.869
    6LEU   HD13   83   3.303   3.139   2.767
    6LEU    CD2   84   3.380   3.334   2.956
    6LEU   HD21   85   3.398   3.284   3.051
    6LEU   HD22   86   3.401   3.438   2.982
    6LEU   HD23   87   3.274   3.321   2.934
    6LEU      C   88   3.713   3.339   2.639
    6LEU      O   89   3.762   3.451   2.640
    7LEU      N   90   3.660   3.280   2.532
    7LEU      H   91   3.631   3.183   2.535
    7LEU     CA   92   3.651   3.346   2.403
    7LEU     HA   93   3.722   3.428   2.393
    7LEU     CB   94   3.700   3.252   2.294
    7LEU    HB1   95   3.678   3.299   2.199
    7LEU    HB2   96   3.637   3.163   2.304
    7LEU     CG   97   3.845   3.203   2.288
    7LEU     HG   98   3.868   3.129   2.364
    7LEU    CD1   99   3.872   3.135   2.154
    7LEU   HD11  100   3.869   3.205   2.070
    7LEU   HD12  101   3.967   3.082   2.162
    7LEU   HD13  102   3.798   3.056   2.141
    7LEU    CD2  103   3.946   3.317   2.299
    7LEU   HD21  104   3.932   3.394   2.224
    7LEU   HD22  105   3.938   3.344   2.404
    7LEU   HD23  106   4.048   3.284   2.276
    7LEU      C  107   3.507   3.385   2.372
    7LEU      O  108   3.408   3.328   2.418
    8ASN      N  109   3.484   3.497   2.303
    8ASN      H  110   3.570   3.544   2.280
    8ASN     CA  111   3.354   3.556   2.281
    8ASN     HA  112   3.309   3.568   2.380
    8ASN     CB  113   3.366   3.696   2.223
    8ASN    HB1  114   3.423   3.756   2.293
    8ASN    HB2  115   3.262   3.730   2.228
    8ASN     CG  116   3.410   3.701   2.077
    8ASN    OD1  117   3.428   3.600   2.010
    8ASN    ND2  118   3.433   3.822   2.026
    8ASN   HD21  119   3.461   3.890   2.095
    8ASN   HD22  120   3.472   3.830   1.933
    8ASN      C  121   3.259   3.462   2.207
    8ASN      O  122   3.139   3.488   2.207
    9ASN      N  123   3.303   3.351   2.149
    9ASN      H  124   3.403   3.335   2.150
    9ASN     CA  125   3.227   3.247   2.084
    9ASN     HA  126   3.144   3.296   2.034
    9ASN     CB  127   3.322   3.198   1.975
    9ASN    HB1  128   3.372   3.280   1.923
    9ASN    HB2  129   3.258   3.152   1.901
    9ASN     CG  130   3.428   3.102   2.026
    9ASN    OD1  131   3.528   3.140   2.088
    9ASN    ND2  132   3.408   2.974   1.992
    9ASN   HD21  133   3.319   2.948   1.952
    9ASN   HD22  134   3.488   2.913   2.001
    9ASN      C  135   3.182   3.132   2.174
    9ASN      O  136   3.124   3.036   2.125
   10GLY      N  137   3.208   3.141   2.305
   10GLY      H  138   3.236   3.229   2.345
   10GLY     CA  139   3.177   3.030   2.393
   10GLY    HA1  140   3.073   2.998   2.384
   10GLY    HA2  141   3.189   3.062   2.497
   10GLY      C  142   3.282   2.920   2.389
   10GLY      O  143   3.239   2.805   2.397
   11ALA      N  144   3.411   2.951   2.374
   11ALA      H  145   3.440   3.038   2.331
   11ALA     CA  146   3.508   2.845   2.389
   11ALA     HA  147   3.459   2.754   2.424
   11ALA     CB  148   3.572   2.832   2.250
   11ALA    HB1  149   3.606   2.931   2.218
   11ALA    HB2  150   3.659   2.768   2.255
   11ALA    HB3  151   3.500   2.785   2.184
   11ALA      C  152   3.617   2.875   2.492
   11ALA      O  153   3.657   2.988   2.516
   12LYS      N  154   3.661   2.774   2.567
   12LYS      H  155   3.626   2.680   2.556
   12LYS     CA  156   3.768   2.795   2.662
   12LYS     HA  157   3.783   2.900   2.690
   12LYS     CB  158   3.727   2.729   2.793
   12LYS    HB1  159   3.815   2.725   2.858
   12LYS    HB2  160   3.699   2.627   2.764
   12LYS     CG  161   3.606   2.784   2.867
   12LYS    HG1  162   3.533   2.813   2.791
   12LYS    HG2  163   3.647   2.874   2.914
   12LYS     CD  164   3.545   2.693   2.972
   12LYS    HD1  165   3.453   2.743   3.001
   12LYS    HD2  166   3.603   2.693   3.064
   12LYS     CE  167   3.520   2.551   2.920
   12LYS    HE1  168   3.618   2.503   2.916
   12LYS    HE2  169   3.476   2.554   2.821
   12LYS     NZ  170   3.437   2.469   3.009
   12LYS    HZ1  171   3.341   2.500   3.010
   12LYS    HZ2  172   3.436   2.375   2.971
   12LYS    HZ3  173   3.472   2.455   3.102
   12LYS      C  174   3.901   2.751   2.602
   12LYS      O  175   3.934   2.633   2.604
   13MET      N  176   3.980   2.851   2.560
   13MET      H  177   3.943   2.945   2.569
   13MET     CA  178   4.109   2.827   2.499
   13MET     HA  179   4.106   2.735   2.440
   13MET     CB  180   4.124   2.937   2.395
   13MET    HB1  181   4.121   3.027   2.457
   13MET    HB2  182   4.033   2.945   2.336
   13MET     CG  183   4.246   2.944   2.303
   13MET    HG1  184   4.239   2.863   2.230
   13MET    HG2  185   4.336   2.929   2.364
   13MET     SD  186   4.278   3.099   2.216
   13MET     CE  187   4.405   3.054   2.094
   13MET    HE1  188   4.448   3.149   2.063
   13MET    HE2  189   4.488   3.011   2.149
   13MET    HE3  190   4.366   3.010   2.002
   13MET      C  191   4.224   2.816   2.597
   13MET      O  192   4.241   2.904   2.682
   14PRO      N  193   4.319   2.723   2.589
   14PRO     CD  194   4.312   2.606   2.504
   14PRO    HD1  195   4.352   2.620   2.404
   14PRO    HD2  196   4.209   2.572   2.493
   14PRO     CG  197   4.400   2.499   2.569
   14PRO    HG1  198   4.450   2.434   2.497
   14PRO    HG2  199   4.360   2.441   2.652
   14PRO     CB  200   4.510   2.586   2.629
   14PRO    HB1  201   4.591   2.606   2.559
   14PRO    HB2  202   4.558   2.530   2.709
   14PRO     CA  203   4.440   2.714   2.670
   14PRO     HA  204   4.409   2.710   2.774
   14PRO      C  205   4.536   2.830   2.649
   14PRO      O  206   4.560   2.866   2.534
   15ILE      N  207   4.599   2.890   2.750
   15ILE      H  208   4.596   2.838   2.837
   15ILE     CA  209   4.671   3.016   2.747
   15ILE     HA  210   4.642   3.080   2.663
   15ILE     CB  211   4.652   3.091   2.878
   15ILE     HB  212   4.698   3.189   2.860
   15ILE    CG2  213   4.506   3.109   2.916
   15ILE   HG21  214   4.496   3.205   2.966
   15ILE   HG22  215   4.441   3.100   2.829
   15ILE   HG23  216   4.457   3.031   2.975
   15ILE    CG1  217   4.726   3.024   2.994
   15ILE   HG11  218   4.833   3.015   2.978
   15ILE   HG12  219   4.688   2.923   3.010
   15ILE     CD  220   4.710   3.110   3.119
   15ILE    HD1  221   4.746   3.211   3.100
   15ILE    HD2  222   4.609   3.110   3.159
   15ILE    HD3  223   4.780   3.066   3.190
   15ILE      C  224   4.819   3.001   2.716
   15ILE      O  225   4.881   3.086   2.653
   16LEU      N  226   4.878   2.886   2.751
   16LEU      H  227   4.821   2.803   2.767
   16LEU     CA  228   5.007   2.847   2.698
   16LEU     HA  229   5.060   2.940   2.677
   16LEU     CB  230   5.081   2.757   2.796
   16LEU    HB1  231   5.020   2.671   2.824
   16LEU    HB2  232   5.090   2.812   2.890
   16LEU     CG  233   5.217   2.713   2.743
   16LEU     HG  234   5.211   2.671   2.642
   16LEU    CD1  235   5.322   2.823   2.734
   16LEU   HD11  236   5.286   2.893   2.658
   16LEU   HD12  237   5.331   2.873   2.831
   16LEU   HD13  238   5.417   2.782   2.701
   16LEU    CD2  239   5.273   2.606   2.835
   16LEU   HD21  240   5.211   2.517   2.847
   16LEU   HD22  241   5.368   2.571   2.793
   16LEU   HD23  242   5.297   2.652   2.931
   16LEU      C  243   4.977   2.770   2.570
   16LEU      O  244   4.886   2.688   2.579
   17GLY      N  245   5.058   2.776   2.464
   17GLY      H  246   5.111   2.862   2.451
   17GLY     CA  247   5.060   2.680   2.356
   17GLY    HA1  248   4.976   2.697   2.288
   17GLY    HA2  249   5.049   2.584   2.406
   17GLY      C  250   5.185   2.681   2.269
   17GLY      O  251   5.287   2.742   2.299
   18LEU      N  252   5.181   2.595   2.166
   18LEU      H  253   5.095   2.547   2.145
   18LEU     CA  254   5.297   2.559   2.087
   18LEU     HA  255   5.383   2.591   2.145
   18LEU     CB  256   5.295   2.406   2.083
   18LEU    HB1  257   5.199   2.390   2.033
   18LEU    HB2  258   5.303   2.381   2.189
   18LEU     CG  259   5.407   2.336   2.007
   18LEU     HG  260   5.404   2.372   1.904
   18LEU    CD1  261   5.539   2.366   2.078
   18LEU   HD11  262   5.548   2.315   2.174
   18LEU   HD12  263   5.617   2.321   2.016
   18LEU   HD13  264   5.560   2.471   2.097
   18LEU    CD2  265   5.393   2.185   1.995
   18LEU   HD21  266   5.294   2.164   1.953
   18LEU   HD22  267   5.472   2.147   1.930
   18LEU   HD23  268   5.395   2.140   2.094
   18LEU      C  269   5.299   2.630   1.952
   18LEU      O  270   5.189   2.633   1.897
   19GLY      N  271   5.416   2.674   1.907
   19GLY      H  272   5.500   2.677   1.964
   19GLY     CA  273   5.428   2.736   1.777
   19GLY    HA1  274   5.487   2.828   1.772
   19GLY    HA2  275   5.332   2.761   1.731
   19GLY      C  276   5.474   2.629   1.680
   19GLY      O  277   5.531   2.530   1.726
   20THR      N  278   5.438   2.639   1.551
   20THR      H  279   5.403   2.730   1.525
   20THR     CA  280   5.489   2.547   1.451
   20THR     HA  281   5.569   2.493   1.501
   20THR     CB  282   5.390   2.441   1.403
   20THR     HB  283   5.439   2.376   1.331
   20THR    CG2  284   5.354   2.353   1.522
   20THR   HG21  285   5.311   2.415   1.601
   20THR   HG22  286   5.267   2.292   1.496
   20THR   HG23  287   5.439   2.296   1.559
   20THR    OG1  288   5.274   2.503   1.353
   20THR    HG1  289   5.236   2.552   1.427
   20THR      C  290   5.561   2.603   1.329
   20THR      O  291   5.609   2.529   1.244
   21TRP      N  292   5.574   2.735   1.320
   21TRP      H  293   5.555   2.792   1.401
   21TRP     CA  294   5.649   2.796   1.212
   21TRP     HA  295   5.603   2.775   1.116
   21TRP     CB  296   5.648   2.947   1.231
   21TRP    HB1  297   5.698   2.969   1.326
   21TRP    HB2  298   5.546   2.982   1.247
   21TRP     CG  299   5.710   3.026   1.120
   21TRP    CD1  300   5.717   2.988   0.990
   21TRP    HD1  301   5.678   2.893   0.958
   21TRP    NE1  302   5.785   3.079   0.912
   21TRP    HE1  303   5.824   3.047   0.825
   21TRP    CE2  304   5.821   3.186   0.991
   21TRP    CZ2  305   5.895   3.303   0.971
   21TRP    HZ2  306   5.929   3.334   0.874
   21TRP    CH2  307   5.911   3.398   1.073
   21TRP    HH2  308   5.963   3.492   1.057
   21TRP    CZ3  309   5.857   3.376   1.200
   21TRP    HZ3  310   5.863   3.447   1.281
   21TRP    CE3  311   5.795   3.253   1.222
   21TRP    HE3  312   5.759   3.240   1.323
   21TRP    CD2  313   5.776   3.156   1.123
   21TRP      C  314   5.794   2.750   1.215
   21TRP      O  315   5.858   2.739   1.320
   22LYS      N  316   5.856   2.723   1.100
   22LYS      H  317   5.807   2.723   1.011
   22LYS     CA  318   5.993   2.681   1.080
   22LYS     HA  319   6.024   2.685   0.976
   22LYS     CB  320   6.087   2.788   1.133
   22LYS    HB1  321   6.191   2.759   1.119
   22LYS    HB2  322   6.081   2.790   1.242
   22LYS     CG  323   6.069   2.932   1.087
   22LYS    HG1  324   5.964   2.958   1.067
   22LYS    HG2  325   6.125   2.953   0.996
   22LYS     CD  326   6.120   3.026   1.195
   22LYS    HD1  327   6.125   3.124   1.146
   22LYS    HD2  328   6.220   3.006   1.234
   22LYS     CE  329   6.014   3.042   1.304
   22LYS    HE1  330   5.929   2.975   1.297
   22LYS    HE2  331   5.967   3.139   1.314
   22LYS     NZ  332   6.069   3.027   1.440
   22LYS    HZ1  333   6.131   3.099   1.475
   22LYS    HZ2  334   5.992   3.035   1.505
   22LYS    HZ3  335   6.117   2.939   1.447
   22LYS      C  336   6.021   2.540   1.132
   22LYS      O  337   6.113   2.479   1.078
   23SER      N  338   5.946   2.481   1.224
   23SER      H  339   5.875   2.531   1.277
   23SER     CA  340   5.973   2.347   1.273
   23SER     HA  341   6.063   2.360   1.332
   23SER     CB  342   5.862   2.315   1.373
   23SER    HB1  343   5.864   2.215   1.415
   23SER    HB2  344   5.774   2.303   1.311
   23SER     OG  345   5.834   2.411   1.473
   23SER     HG  346   5.777   2.375   1.541
   23SER      C  347   5.989   2.237   1.169
   23SER      O  348   5.905   2.226   1.080
   24PRO      N  349   6.094   2.154   1.171
   24PRO     CD  350   6.195   2.129   1.272
   24PRO    HD1  351   6.153   2.068   1.352
   24PRO    HD2  352   6.227   2.223   1.316
   24PRO     CG  353   6.311   2.059   1.201
   24PRO    HG1  354   6.319   1.956   1.235
   24PRO    HG2  355   6.403   2.110   1.231
   24PRO     CB  356   6.279   2.070   1.052
   24PRO    HB1  357   6.318   1.984   0.998
   24PRO    HB2  358   6.312   2.162   1.003
   24PRO     CA  359   6.126   2.073   1.056
   24PRO     HA  360   6.094   2.127   0.967
   24PRO      C  361   6.071   1.932   1.049
   24PRO      O  362   6.044   1.868   1.151
   25PRO      N  363   6.048   1.870   0.933
   25PRO     CD  364   6.068   1.931   0.803
   25PRO    HD1  365   6.171   1.917   0.770
   25PRO    HD2  366   6.037   2.035   0.795
   25PRO     CG  367   5.969   1.862   0.709
   25PRO    HG1  368   6.002   1.864   0.605
   25PRO    HG2  369   5.868   1.904   0.704
   25PRO     CB  370   5.969   1.719   0.762
   25PRO    HB1  371   6.058   1.664   0.733
   25PRO    HB2  372   5.877   1.667   0.737
   25PRO     CA  373   5.980   1.744   0.912
   25PRO     HA  374   5.887   1.752   0.968
   25PRO      C  375   6.044   1.623   0.979
   25PRO      O  376   5.974   1.529   1.015
   26GLY      N  377   6.175   1.633   1.005
   26GLY      H  378   6.221   1.713   0.964
   26GLY     CA  379   6.243   1.527   1.077
   26GLY    HA1  380   6.344   1.522   1.036
   26GLY    HA2  381   6.202   1.429   1.054
   26GLY      C  382   6.234   1.537   1.229
   26GLY      O  383   6.280   1.449   1.301
   27GLN      N  384   6.168   1.643   1.275
   27GLN      H  385   6.135   1.712   1.209
   27GLN     CA  386   6.150   1.657   1.418
   27GLN     HA  387   6.181   1.564   1.465
   27GLN     CB  388   6.243   1.763   1.476
   27GLN    HB1  389   6.225   1.756   1.583
   27GLN    HB2  390   6.209   1.862   1.444
   27GLN     CG  391   6.390   1.740   1.444
   27GLN    HG1  392   6.402   1.768   1.339
   27GLN    HG2  393   6.419   1.637   1.463
   27GLN     CD  394   6.485   1.826   1.527
   27GLN    OE1  395   6.533   1.932   1.489
   27GLN    NE2  396   6.522   1.782   1.647
   27GLN   HE21  397   6.474   1.698   1.677
   27GLN   HE22  398   6.578   1.837   1.711
   27GLN      C  399   6.008   1.689   1.462
   27GLN      O  400   5.973   1.649   1.573
   28VAL      N  401   5.928   1.763   1.384
   28VAL      H  402   5.960   1.791   1.293
   28VAL     CA  403   5.809   1.824   1.440
   28VAL     HA  404   5.839   1.876   1.531
   28VAL     CB  405   5.762   1.935   1.346
   28VAL     HB  406   5.845   2.001   1.323
   28VAL    CG1  407   5.706   1.889   1.211
   28VAL   HG11  408   5.786   1.864   1.142
   28VAL   HG12  409   5.649   1.798   1.230
   28VAL   HG13  410   5.644   1.968   1.168
   28VAL    CG2  411   5.659   2.024   1.415
   28VAL   HG21  412   5.630   2.098   1.341
   28VAL   HG22  413   5.570   1.972   1.451
   28VAL   HG23  414   5.699   2.068   1.506
   28VAL      C  415   5.694   1.734   1.483
   28VAL      O  416   5.625   1.770   1.579
   29THR      N  417   5.665   1.625   1.412
   29THR      H  418   5.731   1.599   1.340
   29THR     CA  419   5.574   1.522   1.457
   29THR     HA  420   5.473   1.563   1.463
   29THR     CB  421   5.565   1.400   1.365
   29THR     HB  422   5.660   1.350   1.350
   29THR    CG2  423   5.458   1.295   1.395
   29THR   HG21  424   5.464   1.206   1.331
   29THR   HG22  425   5.469   1.257   1.496
   29THR   HG23  426   5.361   1.340   1.375
   29THR    OG1  427   5.535   1.443   1.234
   29THR    HG1  428   5.439   1.453   1.240
   29THR      C  429   5.610   1.463   1.593
   29THR      O  430   5.529   1.441   1.682
   30GLU      N  431   5.739   1.452   1.624
   30GLU      H  432   5.808   1.465   1.552
   30GLU     CA  433   5.788   1.399   1.750
   30GLU     HA  434   5.713   1.327   1.782
   30GLU     CB  435   5.926   1.335   1.732
   30GLU    HB1  436   5.960   1.286   1.822
   30GLU    HB2  437   6.003   1.404   1.696
   30GLU     CG  438   5.912   1.217   1.636
   30GLU    HG1  439   6.009   1.168   1.631
   30GLU    HG2  440   5.900   1.242   1.531
   30GLU     CD  441   5.805   1.120   1.683
   30GLU    OE1  442   5.805   1.082   1.802
   30GLU    OE2  443   5.722   1.076   1.599
   30GLU      C  444   5.790   1.504   1.860
   30GLU      O  445   5.754   1.472   1.973
   31ALA      N  446   5.830   1.627   1.827
   31ALA      H  447   5.862   1.646   1.733
   31ALA     CA  448   5.816   1.743   1.912
   31ALA     HA  449   5.874   1.727   2.003
   31ALA     CB  450   5.862   1.866   1.834
   31ALA    HB1  451   5.967   1.847   1.811
   31ALA    HB2  452   5.796   1.864   1.747
   31ALA    HB3  453   5.848   1.954   1.898
   31ALA      C  454   5.671   1.764   1.955
   31ALA      O  455   5.645   1.791   2.072
   32VAL      N  456   5.573   1.755   1.865
   32VAL      H  457   5.597   1.734   1.770
   32VAL     CA  458   5.434   1.784   1.897
   32VAL     HA  459   5.423   1.874   1.958
   32VAL     CB  460   5.350   1.805   1.772
   32VAL     HB  461   5.384   1.739   1.692
   32VAL    CG1  462   5.198   1.799   1.790
   32VAL   HG11  463   5.174   1.697   1.819
   32VAL   HG12  464   5.170   1.867   1.871
   32VAL   HG13  465   5.144   1.816   1.697
   32VAL    CG2  466   5.386   1.941   1.713
   32VAL   HG21  467   5.369   2.027   1.777
   32VAL   HG22  468   5.490   1.948   1.681
   32VAL   HG23  469   5.323   1.951   1.624
   32VAL      C  470   5.381   1.672   1.986
   32VAL      O  471   5.294   1.706   2.066
   33LYS      N  472   5.429   1.548   1.987
   33LYS      H  473   5.494   1.526   1.913
   33LYS     CA  474   5.379   1.440   2.070
   33LYS     HA  475   5.271   1.447   2.067
   33LYS     CB  476   5.426   1.303   2.020
   33LYS    HB1  477   5.397   1.231   2.097
   33LYS    HB2  478   5.534   1.292   2.017
   33LYS     CG  479   5.359   1.252   1.893
   33LYS    HG1  480   5.334   1.340   1.835
   33LYS    HG2  481   5.265   1.202   1.918
   33LYS     CD  482   5.445   1.157   1.810
   33LYS    HD1  483   5.519   1.196   1.741
   33LYS    HD2  484   5.382   1.103   1.739
   33LYS     CE  485   5.513   1.044   1.887
   33LYS    HE1  486   5.437   0.998   1.950
   33LYS    HE2  487   5.600   1.084   1.938
   33LYS     NZ  488   5.544   0.940   1.788
   33LYS    HZ1  489   5.613   0.974   1.723
   33LYS    HZ2  490   5.588   0.858   1.828
   33LYS    HZ3  491   5.459   0.921   1.738
   33LYS      C  492   5.424   1.453   2.215
   33LYS      O  493   5.344   1.419   2.301
   34VAL      N  494   5.551   1.490   2.232
   34VAL      H  495   5.603   1.493   2.145
   34VAL     CA  496   5.617   1.516   2.358
   34VAL     HA  497   5.619   1.432   2.427
   34VAL     CB  498   5.762   1.554   2.331
   34VAL     HB  499   5.775   1.641   2.266
   34VAL    CG1  500   5.834   1.588   2.461
   34VAL   HG11  501   5.814   1.688   2.501
   34VAL   HG12  502   5.820   1.509   2.535
   34VAL   HG13  503   5.942   1.586   2.445
   34VAL    CG2  504   5.843   1.439   2.271
   34VAL   HG21  505   5.778   1.370   2.216
   34VAL   HG22  506   5.917   1.480   2.202
   34VAL   HG23  507   5.897   1.377   2.343
   34VAL      C  508   5.552   1.638   2.423
   34VAL      O  509   5.526   1.636   2.543
   35ALA      N  510   5.517   1.745   2.352
   35ALA      H  511   5.554   1.746   2.257
   35ALA     CA  512   5.426   1.849   2.393
   35ALA     HA  513   5.478   1.898   2.476
   35ALA     CB  514   5.424   1.958   2.287
   35ALA    HB1  515   5.520   2.003   2.263
   35ALA    HB2  516   5.381   1.921   2.194
   35ALA    HB3  517   5.359   2.034   2.330
   35ALA      C  518   5.294   1.805   2.457
   35ALA      O  519   5.251   1.856   2.560
   36ILE      N  520   5.227   1.707   2.396
   36ILE      H  521   5.254   1.669   2.306
   36ILE     CA  522   5.106   1.648   2.448
   36ILE     HA  523   5.042   1.732   2.477
   36ILE     CB  524   5.025   1.570   2.344
   36ILE     HB  525   5.081   1.479   2.319
   36ILE    CG2  526   4.892   1.527   2.405
   36ILE   HG21  527   4.850   1.462   2.327
   36ILE   HG22  528   4.914   1.464   2.491
   36ILE   HG23  529   4.817   1.598   2.440
   36ILE    CG1  530   4.993   1.636   2.211
   36ILE   HG11  531   4.917   1.575   2.160
   36ILE   HG12  532   5.077   1.635   2.141
   36ILE     CD  533   4.944   1.780   2.219
   36ILE    HD1  534   4.905   1.812   2.123
   36ILE    HD2  535   4.868   1.792   2.296
   36ILE    HD3  536   5.028   1.840   2.256
   36ILE      C  537   5.128   1.573   2.578
   36ILE      O  538   5.045   1.589   2.667
   37ASP      N  539   5.213   1.472   2.582
   37ASP      H  540   5.272   1.459   2.500
   37ASP     CA  541   5.249   1.407   2.706
   37ASP     HA  542   5.162   1.352   2.742
   37ASP     CB  543   5.362   1.307   2.681
   37ASP    HB1  544   5.415   1.266   2.767
   37ASP    HB2  545   5.445   1.356   2.629
   37ASP     CG  546   5.316   1.193   2.592
   37ASP    OD1  547   5.401   1.141   2.516
   37ASP    OD2  548   5.199   1.150   2.601
   37ASP      C  549   5.297   1.498   2.819
   37ASP      O  550   5.249   1.474   2.929
   38VAL      N  551   5.379   1.599   2.791
   38VAL      H  552   5.399   1.618   2.694
   38VAL     CA  553   5.421   1.694   2.892
   38VAL     HA  554   5.464   1.653   2.982
   38VAL     CB  555   5.526   1.793   2.841
   38VAL     HB  556   5.505   1.821   2.738
   38VAL    CG1  557   5.553   1.913   2.931
   38VAL   HG11  558   5.549   1.887   3.037
   38VAL   HG12  559   5.649   1.960   2.912
   38VAL   HG13  560   5.470   1.980   2.910
   38VAL    CG2  561   5.661   1.723   2.844
   38VAL   HG21  562   5.707   1.731   2.943
   38VAL   HG22  563   5.666   1.624   2.800
   38VAL   HG23  564   5.724   1.783   2.778
   38VAL      C  565   5.300   1.772   2.944
   38VAL      O  566   5.289   1.785   3.066
   39GLY      N  567   5.209   1.818   2.859
   39GLY      H  568   5.214   1.812   2.758
   39GLY     CA  569   5.085   1.872   2.911
   39GLY    HA1  570   5.095   1.903   3.015
   39GLY    HA2  571   5.016   1.787   2.918
   39GLY      C  572   5.021   1.990   2.841
   39GLY      O  573   4.922   2.041   2.893
   40TYR      N  574   5.075   2.029   2.725
   40TYR      H  575   5.159   1.985   2.690
   40TYR     CA  576   5.025   2.129   2.633
   40TYR     HA  577   5.010   2.222   2.689
   40TYR     CB  578   5.122   2.163   2.520
   40TYR    HB1  579   5.058   2.223   2.456
   40TYR    HB2  580   5.137   2.071   2.464
   40TYR     CG  581   5.252   2.227   2.561
   40TYR    CD1  582   5.355   2.148   2.614
   40TYR    HD1  583   5.333   2.050   2.654
   40TYR    CE1  584   5.478   2.206   2.650
   40TYR    HE1  585   5.551   2.139   2.692
   40TYR     CZ  586   5.499   2.344   2.629
   40TYR     OH  587   5.627   2.389   2.638
   40TYR     HH  588   5.690   2.326   2.677
   40TYR    CE2  589   5.394   2.425   2.581
   40TYR    HE2  590   5.415   2.530   2.569
   40TYR    CD2  591   5.273   2.365   2.545
   40TYR    HD2  592   5.185   2.426   2.530
   40TYR      C  593   4.893   2.089   2.569
   40TYR      O  594   4.875   1.974   2.531
   41ARG      N  595   4.806   2.188   2.545
   41ARG      H  596   4.840   2.283   2.551
   41ARG     CA  597   4.676   2.160   2.487
   41ARG     HA  598   4.683   2.063   2.439
   41ARG     CB  599   4.565   2.166   2.591
   41ARG    HB1  600   4.468   2.156   2.542
   41ARG    HB2  601   4.566   2.262   2.643
   41ARG     CG  602   4.583   2.056   2.696
   41ARG    HG1  603   4.499   2.054   2.765
   41ARG    HG2  604   4.678   2.067   2.748
   41ARG     CD  605   4.579   1.917   2.633
   41ARG    HD1  606   4.658   1.898   2.561
   41ARG    HD2  607   4.491   1.906   2.569
   41ARG     NE  608   4.578   1.808   2.730
   41ARG     HE  609   4.497   1.797   2.789
   41ARG     CZ  610   4.685   1.733   2.759
   41ARG    NH1  611   4.797   1.753   2.688
   41ARG   HH11  612   4.810   1.832   2.627
   41ARG   HH12  613   4.879   1.697   2.708
   41ARG    NH2  614   4.676   1.640   2.855
   41ARG   HH21  615   4.588   1.630   2.904
   41ARG   HH22  616   4.747   1.569   2.866
   41ARG      C  617   4.643   2.256   2.374
   41ARG      O  618   4.543   2.235   2.306
   42HIS      N  619   4.724   2.357   2.341
   42HIS      H  620   4.808   2.377   2.395
   42HIS     CA  621   4.702   2.442   2.226
   42HIS     HA  622   4.614   2.408   2.173
   42HIS     CB  623   4.668   2.578   2.286
   42HIS    HB1  624   4.733   2.602   2.371
   42HIS    HB2  625   4.565   2.572   2.320
   42HIS     CG  626   4.689   2.691   2.189
   42HIS    ND1  627   4.633   2.706   2.062
   42HIS    CE1  628   4.691   2.811   2.003
   42HIS    HE1  629   4.678   2.839   1.899
   42HIS    NE2  630   4.765   2.879   2.092
   42HIS    HE2  631   4.822   2.961   2.073
   42HIS    CD2  632   4.771   2.800   2.204
   42HIS    HD2  633   4.826   2.829   2.293
   42HIS      C  634   4.820   2.444   2.129
   42HIS      O  635   4.937   2.450   2.166
   43ILE      N  636   4.799   2.451   1.998
   43ILE      H  637   4.703   2.453   1.967
   43ILE     CA  638   4.894   2.447   1.888
   43ILE     HA  639   4.991   2.476   1.927
   43ILE     CB  640   4.898   2.307   1.827
   43ILE     HB  641   4.803   2.290   1.777
   43ILE    CG2  642   5.010   2.306   1.724
   43ILE   HG21  643   5.106   2.338   1.765
   43ILE   HG22  644   5.014   2.210   1.672
   43ILE   HG23  645   4.981   2.368   1.639
   43ILE    CG1  646   4.939   2.201   1.929
   43ILE   HG11  647   4.865   2.200   2.009
   43ILE   HG12  648   5.040   2.221   1.963
   43ILE     CD  649   4.921   2.061   1.871
   43ILE    HD1  650   4.901   2.001   1.960
   43ILE    HD2  651   4.839   2.047   1.800
   43ILE    HD3  652   5.012   2.035   1.818
   43ILE      C  653   4.860   2.550   1.781
   43ILE      O  654   4.766   2.537   1.704
   44ASP      N  655   4.956   2.639   1.759
   44ASP      H  656   5.035   2.639   1.822
   44ASP     CA  657   4.953   2.734   1.649
   44ASP     HA  658   4.850   2.767   1.633
   44ASP     CB  659   5.023   2.860   1.700
   44ASP    HB1  660   5.129   2.845   1.717
   44ASP    HB2  661   4.980   2.879   1.798
   44ASP     CG  662   4.998   2.976   1.605
   44ASP    OD1  663   4.884   3.024   1.585
   44ASP    OD2  664   5.097   3.024   1.546
   44ASP      C  665   5.020   2.680   1.523
   44ASP      O  666   5.142   2.674   1.518
   45CYS      N  667   4.941   2.653   1.419
   45CYS      H  668   4.842   2.669   1.430
   45CYS     CA  669   4.974   2.614   1.284
   45CYS     HA  670   5.080   2.590   1.287
   45CYS     CB  671   4.897   2.487   1.247
   45CYS    HB1  672   4.941   2.439   1.160
   45CYS    HB2  673   4.796   2.526   1.239
   45CYS     SG  674   4.924   2.359   1.372
   45CYS     HG  675   5.054   2.368   1.400
   45CYS      C  676   4.950   2.719   1.176
   45CYS      O  677   4.909   2.830   1.210
   46ALA      N  678   4.965   2.692   1.047
   46ALA      H  679   4.996   2.600   1.017
   46ALA     CA  680   4.935   2.783   0.938
   46ALA     HA  681   4.831   2.814   0.952
   46ALA     CB  682   5.021   2.910   0.936
   46ALA    HB1  683   4.986   2.984   0.864
   46ALA    HB2  684   5.033   2.951   1.036
   46ALA    HB3  685   5.117   2.882   0.895
   46ALA      C  686   4.949   2.711   0.805
   46ALA      O  687   5.049   2.642   0.791
   47HIS      N  688   4.872   2.739   0.700
   47HIS      H  689   4.802   2.811   0.706
   47HIS     CA  690   4.887   2.671   0.572
   47HIS     HA  691   4.880   2.565   0.596
   47HIS     CB  692   4.762   2.724   0.502
   47HIS    HB1  693   4.772   2.832   0.497
   47HIS    HB2  694   4.684   2.697   0.573
   47HIS     CG  695   4.734   2.667   0.365
   47HIS    ND1  696   4.778   2.733   0.251
   47HIS    CE1  697   4.714   2.684   0.145
   47HIS    HE1  698   4.718   2.713   0.041
   47HIS    NE2  699   4.645   2.575   0.185
   47HIS    HE2  700   4.595   2.522   0.115
   47HIS    CD2  701   4.655   2.564   0.322
   47HIS    HD2  702   4.604   2.493   0.385
   47HIS      C  703   5.015   2.701   0.496
   47HIS      O  704   5.076   2.613   0.436
   48VAL      N  705   5.063   2.826   0.503
   48VAL      H  706   5.011   2.897   0.553
   48VAL     CA  707   5.195   2.852   0.450
   48VAL     HA  708   5.195   2.813   0.348
   48VAL     CB  709   5.204   3.004   0.435
   48VAL     HB  710   5.100   3.036   0.422
   48VAL    CG1  711   5.235   3.073   0.567
   48VAL   HG11  712   5.340   3.060   0.595
   48VAL   HG12  713   5.227   3.181   0.559
   48VAL   HG13  714   5.173   3.036   0.649
   48VAL    CG2  715   5.300   3.050   0.326
   48VAL   HG21  716   5.399   3.007   0.338
   48VAL   HG22  717   5.261   3.017   0.230
   48VAL   HG23  718   5.317   3.158   0.324
   48VAL      C  719   5.313   2.785   0.519
   48VAL      O  720   5.418   2.763   0.459
   49TYR      N  721   5.288   2.737   0.641
   49TYR      H  722   5.201   2.756   0.689
   49TYR     CA  723   5.398   2.677   0.713
   49TYR     HA  724   5.488   2.737   0.695
   49TYR     CB  725   5.381   2.678   0.865
   49TYR    HB1  726   5.476   2.633   0.894
   49TYR    HB2  727   5.299   2.614   0.897
   49TYR     CG  728   5.356   2.806   0.942
   49TYR    CD1  729   5.387   2.932   0.890
   49TYR    HD1  730   5.426   2.931   0.789
   49TYR    CE1  731   5.367   3.050   0.961
   49TYR    HE1  732   5.411   3.139   0.918
   49TYR     CZ  733   5.316   3.044   1.092
   49TYR     OH  734   5.300   3.154   1.170
   49TYR     HH  735   5.311   3.229   1.111
   49TYR    CE2  736   5.267   2.919   1.137
   49TYR    HE2  737   5.213   2.918   1.230
   49TYR    CD2  738   5.289   2.801   1.065
   49TYR    HD2  739   5.253   2.707   1.105
   49TYR      C  740   5.432   2.539   0.660
   49TYR      O  741   5.537   2.483   0.693
   50GLN      N  742   5.342   2.486   0.577
   50GLN      H  743   5.266   2.552   0.568
   50GLN     CA  744   5.338   2.360   0.505
   50GLN     HA  745   5.232   2.344   0.488
   50GLN     CB  746   5.400   2.374   0.366
   50GLN    HB1  747   5.428   2.274   0.331
   50GLN    HB2  748   5.494   2.429   0.376
   50GLN     CG  749   5.321   2.438   0.253
   50GLN    HG1  750   5.317   2.546   0.266
   50GLN    HG2  751   5.222   2.393   0.252
   50GLN     CD  752   5.378   2.414   0.114
   50GLN    OE1  753   5.412   2.299   0.088
   50GLN    NE2  754   5.386   2.512   0.024
   50GLN   HE21  755   5.354   2.604   0.050
   50GLN   HE22  756   5.447   2.504  -0.057
   50GLN      C  757   5.391   2.239   0.580
   50GLN      O  758   5.469   2.158   0.529
   51ASN      N  759   5.371   2.237   0.712
   51ASN      H  760   5.346   2.329   0.746
   51ASN     CA  761   5.400   2.133   0.808
   51ASN     HA  762   5.426   2.046   0.748
   51ASN     CB  763   5.526   2.158   0.891
   51ASN    HB1  764   5.607   2.196   0.829
   51ASN    HB2  765   5.546   2.064   0.942
   51ASN     CG  766   5.503   2.264   0.998
   51ASN    OD1  767   5.402   2.334   1.007
   51ASN    ND2  768   5.607   2.285   1.078
   51ASN   HD21  769   5.695   2.236   1.068
   51ASN   HD22  770   5.593   2.348   1.156
   51ASN      C  771   5.280   2.076   0.882
   51ASN      O  772   5.294   1.981   0.958
   52GLU      N  773   5.159   2.124   0.852
   52GLU      H  774   5.147   2.208   0.797
   52GLU     CA  775   5.035   2.077   0.911
   52GLU     HA  776   5.034   2.093   1.019
   52GLU     CB  777   4.918   2.161   0.861
   52GLU    HB1  778   4.827   2.106   0.882
   52GLU    HB2  779   4.895   2.157   0.754
   52GLU     CG  780   4.894   2.299   0.923
   52GLU    HG1  781   4.985   2.358   0.929
   52GLU    HG2  782   4.863   2.284   1.026
   52GLU     CD  783   4.787   2.386   0.859
   52GLU    OE1  784   4.768   2.381   0.736
   52GLU    OE2  785   4.721   2.470   0.924
   52GLU      C  786   5.012   1.928   0.892
   52GLU      O  787   4.939   1.872   0.973
   53ASN      N  788   5.063   1.876   0.780
   53ASN      H  789   5.115   1.939   0.721
   53ASN     CA  790   5.057   1.735   0.746
   53ASN     HA  791   4.953   1.704   0.740
   53ASN     CB  792   5.109   1.719   0.603
   53ASN    HB1  793   5.218   1.725   0.604
   53ASN    HB2  794   5.076   1.795   0.534
   53ASN     CG  795   5.068   1.585   0.544
   53ASN    OD1  796   4.950   1.570   0.515
   53ASN    ND2  797   5.165   1.500   0.509
   53ASN   HD21  798   5.260   1.520   0.537
   53ASN   HD22  799   5.137   1.410   0.472
   53ASN      C  800   5.136   1.646   0.841
   53ASN      O  801   5.105   1.530   0.868
   54GLU      N  802   5.244   1.705   0.893
   54GLU      H  803   5.255   1.804   0.877
   54GLU     CA  804   5.331   1.634   0.984
   54GLU     HA  805   5.340   1.530   0.955
   54GLU     CB  806   5.474   1.688   0.973
   54GLU    HB1  807   5.540   1.622   1.028
   54GLU    HB2  808   5.483   1.781   1.028
   54GLU     CG  809   5.527   1.698   0.830
   54GLU    HG1  810   5.634   1.715   0.841
   54GLU    HG2  811   5.479   1.783   0.782
   54GLU     CD  812   5.517   1.571   0.746
   54GLU    OE1  813   5.561   1.464   0.792
   54GLU    OE2  814   5.461   1.573   0.634
   54GLU      C  815   5.280   1.644   1.127
   54GLU      O  816   5.301   1.555   1.209
   55VAL      N  817   5.212   1.752   1.164
   55VAL      H  818   5.228   1.829   1.101
   55VAL     CA  819   5.138   1.785   1.285
   55VAL     HA  820   5.209   1.765   1.365
   55VAL     CB  821   5.110   1.935   1.285
   55VAL     HB  822   5.040   1.968   1.208
   55VAL    CG1  823   5.026   1.960   1.410
   55VAL   HG11  824   5.083   1.923   1.495
   55VAL   HG12  825   5.011   2.067   1.424
   55VAL   HG13  826   4.930   1.908   1.415
   55VAL    CG2  827   5.236   2.021   1.293
   55VAL   HG21  828   5.222   2.129   1.279
   55VAL   HG22  829   5.287   2.005   1.388
   55VAL   HG23  830   5.293   1.983   1.208
   55VAL      C  831   5.013   1.699   1.299
   55VAL      O  832   4.989   1.639   1.403
   56GLY      N  833   4.939   1.690   1.188
   56GLY      H  834   4.974   1.722   1.099
   56GLY     CA  835   4.817   1.613   1.176
   56GLY    HA1  836   4.787   1.622   1.072
   56GLY    HA2  837   4.739   1.650   1.242
   56GLY      C  838   4.815   1.468   1.222
   56GLY      O  839   4.732   1.443   1.309
   57VAL      N  840   4.920   1.391   1.194
   57VAL      H  841   4.989   1.444   1.142
   57VAL     CA  842   4.948   1.254   1.235
   57VAL     HA  843   4.851   1.205   1.241
   57VAL     CB  844   5.042   1.178   1.142
   57VAL     HB  845   5.042   1.076   1.183
   57VAL    CG1  846   4.988   1.181   1.000
   57VAL   HG11  847   5.001   1.280   0.957
   57VAL   HG12  848   5.042   1.105   0.943
   57VAL   HG13  849   4.883   1.154   0.994
   57VAL    CG2  850   5.187   1.225   1.147
   57VAL   HG21  851   5.199   1.332   1.131
   57VAL   HG22  852   5.232   1.197   1.243
   57VAL   HG23  853   5.243   1.160   1.080
   57VAL      C  854   5.001   1.250   1.377
   57VAL      O  855   4.975   1.151   1.445
   58ALA      N  856   5.056   1.351   1.446
   58ALA      H  857   5.040   1.441   1.403
   58ALA     CA  858   5.099   1.358   1.584
   58ALA     HA  859   5.150   1.266   1.612
   58ALA     CB  860   5.187   1.481   1.609
   58ALA    HB1  861   5.224   1.471   1.711
   58ALA    HB2  862   5.274   1.473   1.544
   58ALA    HB3  863   5.137   1.578   1.598
   58ALA      C  864   4.981   1.368   1.679
   58ALA      O  865   4.966   1.281   1.765
   59ILE      N  866   4.897   1.469   1.656
   59ILE      H  867   4.911   1.515   1.567
   59ILE     CA  868   4.776   1.479   1.735
   59ILE     HA  869   4.806   1.473   1.839
   59ILE     CB  870   4.707   1.615   1.723
   59ILE     HB  871   4.611   1.601   1.774
   59ILE    CG2  872   4.798   1.714   1.795
   59ILE   HG21  873   4.874   1.738   1.721
   59ILE   HG22  874   4.729   1.797   1.811
   59ILE   HG23  875   4.835   1.676   1.891
   59ILE    CG1  876   4.668   1.638   1.577
   59ILE   HG11  877   4.618   1.550   1.538
   59ILE   HG12  878   4.753   1.663   1.513
   59ILE     CD  879   4.560   1.744   1.565
   59ILE    HD1  880   4.591   1.838   1.611
   59ILE    HD2  881   4.537   1.754   1.459
   59ILE    HD3  882   4.473   1.703   1.616
   59ILE      C  883   4.686   1.359   1.707
   59ILE      O  884   4.631   1.307   1.804
   60GLN      N  885   4.695   1.296   1.590
   60GLN      H  886   4.731   1.343   1.508
   60GLN     CA  887   4.626   1.170   1.571
   60GLN     HA  888   4.527   1.188   1.613
   60GLN     CB  889   4.607   1.150   1.421
   60GLN    HB1  890   4.695   1.096   1.390
   60GLN    HB2  891   4.582   1.245   1.374
   60GLN     CG  892   4.480   1.069   1.395
   60GLN    HG1  893   4.398   1.128   1.437
   60GLN    HG2  894   4.489   0.968   1.436
   60GLN     CD  895   4.454   1.045   1.247
   60GLN    OE1  896   4.542   1.037   1.161
   60GLN    NE2  897   4.326   1.026   1.215
   60GLN   HE21  898   4.271   1.008   1.297
   60GLN   HE22  899   4.304   0.991   1.123
   60GLN      C  900   4.679   1.046   1.643
   60GLN      O  901   4.593   0.978   1.698
   61GLU      N  902   4.810   1.028   1.664
   61GLU      H  903   4.875   1.090   1.619
   61GLU     CA  904   4.856   0.929   1.758
   61GLU     HA  905   4.815   0.832   1.729
   61GLU     CB  906   5.008   0.935   1.749
   61GLU    HB1  907   5.036   1.032   1.789
   61GLU    HB2  908   5.029   0.943   1.643
   61GLU     CG  909   5.082   0.818   1.815
   61GLU    HG1  910   5.047   0.721   1.779
   61GLU    HG2  911   5.061   0.816   1.922
   61GLU     CD  912   5.231   0.813   1.785
   61GLU    OE1  913   5.278   0.890   1.698
   61GLU    OE2  914   5.302   0.743   1.860
   61GLU      C  915   4.807   0.954   1.900
   61GLU      O  916   4.759   0.861   1.965
   62LYS      N  917   4.794   1.082   1.935
   62LYS      H  918   4.836   1.153   1.879
   62LYS     CA  919   4.755   1.119   2.070
   62LYS     HA  920   4.784   1.032   2.129
   62LYS     CB  921   4.828   1.247   2.111
   62LYS    HB1  922   4.794   1.292   2.204
   62LYS    HB2  923   4.819   1.330   2.041
   62LYS     CG  924   4.977   1.240   2.140
   62LYS    HG1  925   5.011   1.341   2.161
   62LYS    HG2  926   5.024   1.205   2.048
   62LYS     CD  927   5.003   1.144   2.255
   62LYS    HD1  928   4.964   1.044   2.232
   62LYS    HD2  929   4.970   1.187   2.349
   62LYS     CE  930   5.154   1.127   2.246
   62LYS    HE1  931   5.202   1.225   2.256
   62LYS    HE2  932   5.177   1.091   2.146
   62LYS     NZ  933   5.201   1.026   2.342
   62LYS    HZ1  934   5.291   0.981   2.326
   62LYS    HZ2  935   5.187   1.063   2.435
   62LYS    HZ3  936   5.135   0.950   2.340
   62LYS      C  937   4.604   1.126   2.087
   62LYS      O  938   4.551   1.115   2.198
   63LEU      N  939   4.526   1.122   1.979
   63LEU      H  940   4.566   1.145   1.888
   63LEU     CA  941   4.382   1.110   1.990
   63LEU     HA  942   4.343   1.144   2.086
   63LEU     CB  943   4.313   1.188   1.879
   63LEU    HB1  944   4.208   1.158   1.872
   63LEU    HB2  945   4.359   1.158   1.786
   63LEU     CG  946   4.314   1.338   1.909
   63LEU     HG  947   4.410   1.368   1.952
   63LEU    CD1  948   4.303   1.421   1.781
   63LEU   HD11  949   4.199   1.421   1.750
   63LEU   HD12  950   4.327   1.526   1.794
   63LEU   HD13  951   4.371   1.384   1.704
   63LEU    CD2  952   4.208   1.391   2.005
   63LEU   HD21  953   4.112   1.392   1.952
   63LEU   HD22  954   4.208   1.338   2.100
   63LEU   HD23  955   4.235   1.493   2.031
   63LEU      C  956   4.341   0.964   1.988
   63LEU      O  957   4.246   0.925   2.056
   64ARG      N  958   4.405   0.880   1.906
   64ARG      H  959   4.473   0.927   1.849
   64ARG     CA  960   4.413   0.736   1.909
   64ARG     HA  961   4.312   0.696   1.898
   64ARG     CB  962   4.493   0.689   1.788
   64ARG    HB1  963   4.599   0.713   1.796
   64ARG    HB2  964   4.465   0.739   1.695
   64ARG     CG  965   4.485   0.538   1.765
   64ARG    HG1  966   4.386   0.493   1.775
   64ARG    HG2  967   4.547   0.497   1.845
   64ARG     CD  968   4.546   0.477   1.639
   64ARG    HD1  969   4.506   0.531   1.553
   64ARG    HD2  970   4.527   0.371   1.655
   64ARG     NE  971   4.689   0.508   1.641
   64ARG     HE  972   4.749   0.430   1.666
   64ARG     CZ  973   4.756   0.606   1.579
   64ARG    NH1  974   4.707   0.711   1.511
   64ARG   HH11  975   4.609   0.731   1.523
   64ARG   HH12  976   4.774   0.776   1.473
   64ARG    NH2  977   4.889   0.602   1.566
   64ARG   HH21  978   4.951   0.544   1.620
   64ARG   HH22  979   4.947   0.666   1.514
   64ARG      C  980   4.457   0.682   2.044
   64ARG      O  981   4.387   0.595   2.096
   65GLU      N  982   4.565   0.733   2.103
   65GLU      H  983   4.617   0.798   2.046
   65GLU     CA  984   4.622   0.705   2.233
   65GLU     HA  985   4.624   0.596   2.226
   65GLU     CB  986   4.765   0.755   2.242
   65GLU    HB1  987   4.756   0.862   2.262
   65GLU    HB2  988   4.815   0.732   2.148
   65GLU     CG  989   4.866   0.704   2.344
   65GLU    HG1  990   4.887   0.599   2.324
   65GLU    HG2  991   4.820   0.706   2.443
   65GLU     CD  992   4.999   0.777   2.332
   65GLU    OE1  993   5.038   0.840   2.434
   65GLU    OE2  994   5.060   0.789   2.224
   65GLU      C  995   4.538   0.753   2.351
   65GLU      O  996   4.554   0.703   2.462
   66GLN      N  997   4.443   0.844   2.328
   66GLN      H  998   4.434   0.877   2.233
   66GLN     CA  999   4.346   0.892   2.424
   66GLN     HA 1000   4.285   0.969   2.377
   66GLN     CB 1001   4.240   0.787   2.452
   66GLN    HB1 1002   4.164   0.815   2.525
   66GLN    HB2 1003   4.283   0.692   2.485
   66GLN     CG 1004   4.150   0.758   2.332
   66GLN    HG1 1005   4.212   0.737   2.245
   66GLN    HG2 1006   4.100   0.847   2.295
   66GLN     CD 1007   4.047   0.652   2.369
   66GLN    OE1 1008   4.014   0.639   2.486
   66GLN    NE2 1009   3.991   0.579   2.271
   66GLN   HE21 1010   4.016   0.594   2.174
   66GLN   HE22 1011   3.902   0.535   2.288
   66GLN      C 1012   4.402   0.955   2.551
   66GLN      O 1013   4.324   0.968   2.646
   67VAL      N 1014   4.522   1.012   2.542
   67VAL      H 1015   4.562   0.998   2.450
   67VAL     CA 1016   4.578   1.113   2.630
   67VAL     HA 1017   4.574   1.083   2.735
   67VAL     CB 1018   4.726   1.123   2.596
   67VAL     HB 1019   4.728   1.152   2.491
   67VAL    CG1 1020   4.798   1.244   2.654
   67VAL   HG11 1021   4.784   1.236   2.762
   67VAL   HG12 1022   4.905   1.234   2.636
   67VAL   HG13 1023   4.755   1.336   2.615
   67VAL    CG2 1024   4.815   0.999   2.606
   67VAL   HG21 1025   4.768   0.906   2.573
   67VAL   HG22 1026   4.906   1.013   2.548
   67VAL   HG23 1027   4.835   0.986   2.712
   67VAL      C 1028   4.511   1.248   2.610
   67VAL      O 1029   4.501   1.319   2.709
   68VAL      N 1030   4.445   1.278   2.498
   68VAL      H 1031   4.463   1.227   2.412
   68VAL     CA 1032   4.351   1.388   2.488
   68VAL     HA 1033   4.310   1.415   2.585
   68VAL     CB 1034   4.406   1.516   2.427
   68VAL     HB 1035   4.326   1.590   2.435
   68VAL    CG1 1036   4.522   1.575   2.508
   68VAL   HG11 1037   4.540   1.676   2.471
   68VAL   HG12 1038   4.507   1.579   2.616
   68VAL   HG13 1039   4.613   1.517   2.494
   68VAL    CG2 1040   4.451   1.493   2.283
   68VAL   HG21 1041   4.517   1.407   2.287
   68VAL   HG22 1042   4.356   1.477   2.232
   68VAL   HG23 1043   4.496   1.582   2.238
   68VAL      C 1044   4.226   1.339   2.416
   68VAL      O 1045   4.236   1.249   2.333
   69LYS      N 1046   4.112   1.396   2.455
   69LYS      H 1047   4.126   1.458   2.534
   69LYS     CA 1048   3.989   1.392   2.378
   69LYS     HA 1049   3.988   1.308   2.310
   69LYS     CB 1050   3.874   1.371   2.476
   69LYS    HB1 1051   3.858   1.461   2.536
   69LYS    HB2 1052   3.910   1.301   2.551
   69LYS     CG 1053   3.738   1.339   2.415
   69LYS    HG1 1054   3.769   1.251   2.358
   69LYS    HG2 1055   3.715   1.415   2.340
   69LYS     CD 1056   3.623   1.300   2.506
   69LYS    HD1 1057   3.584   1.381   2.568
   69LYS    HD2 1058   3.658   1.223   2.574
   69LYS     CE 1059   3.502   1.253   2.425
   69LYS    HE1 1060   3.441   1.194   2.493
   69LYS    HE2 1061   3.511   1.173   2.352
   69LYS     NZ 1062   3.428   1.369   2.372
   69LYS    HZ1 1063   3.401   1.436   2.441
   69LYS    HZ2 1064   3.484   1.394   2.291
   69LYS    HZ3 1065   3.340   1.332   2.337
   69LYS      C 1066   3.980   1.518   2.292
   69LYS      O 1067   4.034   1.622   2.328
   70ARG      N 1068   3.908   1.514   2.180
   70ARG      H 1069   3.856   1.429   2.164
   70ARG     CA 1070   3.901   1.624   2.086
   70ARG     HA 1071   4.005   1.630   2.054
   70ARG     CB 1072   3.815   1.589   1.965
   70ARG    HB1 1073   3.712   1.580   2.001
   70ARG    HB2 1074   3.844   1.495   1.918
   70ARG     CG 1075   3.816   1.697   1.857
   70ARG    HG1 1076   3.767   1.784   1.902
   70ARG    HG2 1077   3.761   1.659   1.771
   70ARG     CD 1078   3.948   1.750   1.803
   70ARG    HD1 1079   3.996   1.670   1.747
   70ARG    HD2 1080   4.020   1.776   1.881
   70ARG     NE 1081   3.935   1.867   1.717
   70ARG     HE 1082   3.911   1.852   1.620
   70ARG     CZ 1083   3.963   1.995   1.744
   70ARG    NH1 1084   3.990   2.034   1.870
   70ARG   HH11 1085   3.978   1.972   1.948
   70ARG   HH12 1086   4.025   2.128   1.875
   70ARG    NH2 1087   3.963   2.086   1.646
   70ARG   HH21 1088   3.923   2.063   1.556
   70ARG   HH22 1089   3.995   2.180   1.662
   70ARG      C 1090   3.869   1.754   2.156
   70ARG      O 1091   3.937   1.855   2.140
   71GLU      N 1092   3.775   1.762   2.251
   71GLU      H 1093   3.745   1.667   2.272
   71GLU     CA 1094   3.722   1.874   2.326
   71GLU     HA 1095   3.688   1.953   2.259
   71GLU     CB 1096   3.597   1.817   2.392
   71GLU    HB1 1097   3.539   1.769   2.313
   71GLU    HB2 1098   3.551   1.904   2.439
   71GLU     CG 1099   3.607   1.714   2.504
   71GLU    HG1 1100   3.678   1.747   2.580
   71GLU    HG2 1101   3.654   1.627   2.457
   71GLU     CD 1102   3.472   1.687   2.568
   71GLU    OE1 1103   3.416   1.578   2.541
   71GLU    OE2 1104   3.434   1.756   2.665
   71GLU      C 1105   3.828   1.941   2.413
   71GLU      O 1106   3.799   2.046   2.470
   72GLU      N 1107   3.942   1.879   2.442
   72GLU      H 1108   3.957   1.799   2.382
   72GLU     CA 1109   4.045   1.919   2.535
   72GLU     HA 1110   4.001   1.990   2.606
   72GLU     CB 1111   4.110   1.806   2.614
   72GLU    HB1 1112   4.195   1.834   2.675
   72GLU    HB2 1113   4.144   1.731   2.541
   72GLU     CG 1114   4.002   1.735   2.694
   72GLU    HG1 1115   3.912   1.714   2.637
   72GLU    HG2 1116   3.975   1.798   2.779
   72GLU     CD 1117   4.043   1.602   2.756
   72GLU    OE1 1118   3.982   1.556   2.855
   72GLU    OE2 1119   4.141   1.540   2.711
   72GLU      C 1120   4.164   1.981   2.463
   72GLU      O 1121   4.246   2.053   2.520
   73LEU      N 1122   4.180   1.950   2.334
   73LEU      H 1123   4.101   1.910   2.286
   73LEU     CA 1124   4.281   1.996   2.241
   73LEU     HA 1125   4.370   2.026   2.298
   73LEU     CB 1126   4.306   1.871   2.157
   73LEU    HB1 1127   4.221   1.864   2.089
   73LEU    HB2 1128   4.324   1.786   2.222
   73LEU     CG 1129   4.423   1.885   2.060
   73LEU     HG 1130   4.413   1.977   2.002
   73LEU    CD1 1131   4.560   1.892   2.127
   73LEU   HD11 1132   4.551   1.981   2.188
   73LEU   HD12 1133   4.572   1.802   2.188
   73LEU   HD13 1134   4.638   1.900   2.051
   73LEU    CD2 1135   4.427   1.770   1.960
   73LEU   HD21 1136   4.434   1.668   1.999
   73LEU   HD22 1137   4.343   1.778   1.891
   73LEU   HD23 1138   4.517   1.788   1.901
   73LEU      C 1139   4.230   2.118   2.165
   73LEU      O 1140   4.110   2.133   2.146
   74PHE      N 1141   4.320   2.214   2.142
   74PHE      H 1142   4.405   2.218   2.196
   74PHE     CA 1143   4.289   2.340   2.077
   74PHE     HA 1144   4.194   2.326   2.027
   74PHE     CB 1145   4.291   2.465   2.166
   74PHE    HB1 1146   4.392   2.506   2.171
   74PHE    HB2 1147   4.284   2.437   2.271
   74PHE     CG 1148   4.194   2.578   2.140
   74PHE    CD1 1149   4.227   2.680   2.050
   74PHE    HD1 1150   4.327   2.686   2.009
   74PHE    CE1 1151   4.136   2.782   2.020
   74PHE    HE1 1152   4.174   2.860   1.957
   74PHE     CZ 1153   4.007   2.787   2.075
   74PHE     HZ 1154   3.935   2.865   2.055
   74PHE    CE2 1155   3.972   2.681   2.160
   74PHE    HE2 1156   3.875   2.690   2.208
   74PHE    CD2 1157   4.063   2.579   2.189
   74PHE    HD2 1158   4.035   2.497   2.254
   74PHE      C 1159   4.391   2.353   1.966
   74PHE      O 1160   4.511   2.334   1.988
   75ILE      N 1161   4.350   2.379   1.841
   75ILE      H 1162   4.250   2.391   1.830
   75ILE     CA 1163   4.427   2.391   1.719
   75ILE     HA 1164   4.534   2.391   1.741
   75ILE     CB 1165   4.402   2.266   1.636
   75ILE     HB 1166   4.296   2.279   1.612
   75ILE    CG2 1167   4.478   2.272   1.504
   75ILE   HG21 1168   4.418   2.331   1.434
   75ILE   HG22 1169   4.575   2.321   1.507
   75ILE   HG23 1170   4.494   2.172   1.464
   75ILE    CG1 1171   4.417   2.129   1.702
   75ILE   HG11 1172   4.392   2.053   1.628
   75ILE   HG12 1173   4.350   2.124   1.788
   75ILE     CD 1174   4.561   2.098   1.741
   75ILE    HD1 1175   4.569   1.998   1.785
   75ILE    HD2 1176   4.628   2.095   1.654
   75ILE    HD3 1177   4.598   2.161   1.821
   75ILE      C 1178   4.383   2.518   1.647
   75ILE      O 1179   4.264   2.541   1.626
   76VAL      N 1180   4.483   2.591   1.595
   76VAL      H 1181   4.579   2.560   1.601
   76VAL     CA 1182   4.463   2.721   1.535
   76VAL     HA 1183   4.357   2.731   1.509
   76VAL     CB 1184   4.512   2.828   1.632
   76VAL     HB 1185   4.621   2.833   1.640
   76VAL    CG1 1186   4.462   2.956   1.565
   76VAL   HG11 1187   4.511   2.976   1.469
   76VAL   HG12 1188   4.354   2.957   1.551
   76VAL   HG13 1189   4.497   3.039   1.627
   76VAL    CG2 1190   4.452   2.832   1.772
   76VAL   HG21 1191   4.343   2.836   1.775
   76VAL   HG22 1192   4.487   2.740   1.819
   76VAL   HG23 1193   4.492   2.916   1.829
   76VAL      C 1194   4.546   2.730   1.409
   76VAL      O 1195   4.667   2.705   1.409
   77SER      N 1196   4.488   2.774   1.296
   77SER      H 1197   4.389   2.788   1.304
   77SER     CA 1198   4.558   2.806   1.173
   77SER     HA 1199   4.665   2.822   1.185
   77SER     CB 1200   4.539   2.683   1.085
   77SER    HB1 1201   4.432   2.665   1.073
   77SER    HB2 1202   4.584   2.598   1.136
   77SER     OG 1203   4.580   2.698   0.951
   77SER     HG 1204   4.630   2.620   0.927
   77SER      C 1205   4.513   2.933   1.103
   77SER      O 1206   4.437   3.012   1.159
   78LYS      N 1207   4.571   2.963   0.987
   78LYS      H 1208   4.618   2.888   0.939
   78LYS     CA 1209   4.579   3.093   0.924
   78LYS     HA 1210   4.508   3.164   0.967
   78LYS     CB 1211   4.716   3.150   0.959
   78LYS    HB1 1212   4.712   3.253   0.925
   78LYS    HB2 1213   4.789   3.104   0.892
   78LYS     CG 1214   4.767   3.146   1.103
   78LYS    HG1 1215   4.772   3.040   1.128
   78LYS    HG2 1216   4.695   3.184   1.175
   78LYS     CD 1217   4.899   3.221   1.115
   78LYS    HD1 1218   4.884   3.316   1.065
   78LYS    HD2 1219   4.987   3.171   1.075
   78LYS     CE 1220   4.939   3.238   1.261
   78LYS    HE1 1221   4.846   3.253   1.316
   78LYS    HE2 1222   5.004   3.326   1.267
   78LYS     NZ 1223   4.994   3.110   1.310
   78LYS    HZ1 1224   5.078   3.091   1.258
   78LYS    HZ2 1225   5.023   3.109   1.407
   78LYS    HZ3 1226   4.926   3.037   1.297
   78LYS      C 1227   4.557   3.094   0.773
   78LYS      O 1228   4.613   3.014   0.698
   79LEU      N 1229   4.487   3.195   0.721
   79LEU      H 1230   4.461   3.271   0.782
   79LEU     CA 1231   4.439   3.209   0.585
   79LEU     HA 1232   4.433   3.113   0.534
   79LEU     CB 1233   4.292   3.250   0.590
   79LEU    HB1 1234   4.271   3.313   0.676
   79LEU    HB2 1235   4.230   3.161   0.601
   79LEU     CG 1236   4.249   3.328   0.466
   79LEU     HG 1237   4.301   3.423   0.455
   79LEU    CD1 1238   4.274   3.241   0.343
   79LEU   HD11 1239   4.218   3.278   0.258
   79LEU   HD12 1240   4.379   3.223   0.319
   79LEU   HD13 1241   4.241   3.140   0.367
   79LEU    CD2 1242   4.102   3.363   0.485
   79LEU   HD21 1243   4.086   3.435   0.565
   79LEU   HD22 1244   4.060   3.411   0.397
   79LEU   HD23 1245   4.046   3.271   0.502
   79LEU      C 1246   4.542   3.299   0.518
   79LEU      O 1247   4.541   3.418   0.549
   80TRP      N 1248   4.633   3.247   0.435
   80TRP      H 1249   4.616   3.157   0.393
   80TRP     CA 1250   4.744   3.313   0.369
   80TRP     HA 1251   4.809   3.354   0.447
   80TRP     CB 1252   4.832   3.201   0.315
   80TRP    HB1 1253   4.782   3.143   0.237
   80TRP    HB2 1254   4.856   3.136   0.398
   80TRP     CG 1255   4.956   3.263   0.259
   80TRP    CD1 1256   4.983   3.271   0.127
   80TRP    HD1 1257   4.918   3.238   0.047
   80TRP    NE1 1258   5.096   3.348   0.109
   80TRP    HE1 1259   5.150   3.357   0.024
   80TRP    CE2 1260   5.147   3.396   0.228
   80TRP    CZ2 1261   5.265   3.461   0.265
   80TRP    HZ2 1262   5.345   3.481   0.196
   80TRP    CH2 1263   5.279   3.502   0.399
   80TRP    HH2 1264   5.364   3.563   0.423
   80TRP    CZ3 1265   5.192   3.453   0.497
   80TRP    HZ3 1266   5.202   3.480   0.601
   80TRP    CE3 1267   5.084   3.372   0.460
   80TRP    HE3 1268   5.006   3.344   0.529
   80TRP    CD2 1269   5.057   3.344   0.325
   80TRP      C 1270   4.698   3.405   0.257
   80TRP      O 1271   4.603   3.375   0.184
   81CYS      N 1272   4.777   3.511   0.237
   81CYS      H 1273   4.834   3.533   0.317
   81CYS     CA 1274   4.754   3.623   0.147
   81CYS     HA 1275   4.678   3.689   0.188
   81CYS     CB 1276   4.886   3.699   0.143
   81CYS    HB1 1277   4.878   3.778   0.068
   81CYS    HB2 1278   4.959   3.622   0.115
   81CYS     SG 1279   4.930   3.759   0.308
   81CYS     HG 1280   4.834   3.851   0.319
   81CYS      C 1281   4.712   3.585   0.006
   81CYS      O 1282   4.624   3.652  -0.047
   82THR      N 1283   4.759   3.475  -0.053
   82THR      H 1284   4.820   3.416   0.001
   82THR     CA 1285   4.726   3.433  -0.187
   82THR     HA 1286   4.718   3.521  -0.251
   82THR     CB 1287   4.844   3.365  -0.257
   82THR     HB 1288   4.801   3.317  -0.345
   82THR    CG2 1289   4.952   3.465  -0.297
   82THR   HG21 1290   5.011   3.488  -0.208
   82THR   HG22 1291   5.013   3.421  -0.376
   82THR   HG23 1292   4.907   3.557  -0.336
   82THR    OG1 1293   4.913   3.274  -0.175
   82THR    HG1 1294   4.955   3.207  -0.229
   82THR      C 1295   4.597   3.356  -0.208
   82THR      O 1296   4.563   3.315  -0.319
   83TYR      N 1297   4.525   3.329  -0.098
   83TYR      H 1298   4.553   3.381  -0.016
   83TYR     CA 1299   4.394   3.268  -0.095
   83TYR     HA 1300   4.369   3.238  -0.196
   83TYR     CB 1301   4.399   3.141  -0.009
   83TYR    HB1 1302   4.295   3.113   0.005
   83TYR    HB2 1303   4.437   3.166   0.090
   83TYR     CG 1304   4.478   3.026  -0.067
   83TYR    CD1 1305   4.422   2.917  -0.135
   83TYR    HD1 1306   4.316   2.913  -0.154
   83TYR    CE1 1307   4.504   2.816  -0.187
   83TYR    HE1 1308   4.459   2.734  -0.241
   83TYR     CZ 1309   4.645   2.827  -0.181
   83TYR     OH 1310   4.728   2.732  -0.232
   83TYR     HH 1311   4.679   2.666  -0.281
   83TYR    CE2 1312   4.701   2.935  -0.110
   83TYR    HE2 1313   4.808   2.940  -0.103
   83TYR    CD2 1314   4.617   3.028  -0.047
   83TYR    HD2 1315   4.654   3.109   0.013
   83TYR      C 1316   4.287   3.365  -0.048
   83TYR      O 1317   4.178   3.319  -0.014
   84HIS      N 1318   4.317   3.495  -0.051
   84HIS      H 1319   4.412   3.521  -0.070
   84HIS     CA 1320   4.222   3.600  -0.019
   84HIS     HA 1321   4.162   3.566   0.066
   84HIS     CB 1322   4.291   3.722   0.039
   84HIS    HB1 1323   4.222   3.806   0.050
   84HIS    HB2 1324   4.356   3.760  -0.040
   84HIS     CG 1325   4.375   3.706   0.163
   84HIS    ND1 1326   4.439   3.812   0.226
   84HIS    CE1 1327   4.479   3.764   0.344
   84HIS    HE1 1328   4.528   3.835   0.409
   84HIS    NE2 1329   4.455   3.632   0.352
   84HIS    HE2 1330   4.473   3.577   0.435
   84HIS    CD2 1331   4.383   3.593   0.241
   84HIS    HD2 1332   4.322   3.507   0.220
   84HIS      C 1333   4.115   3.638  -0.121
   84HIS      O 1334   4.099   3.758  -0.143
   85GLU      N 1335   4.038   3.544  -0.176
   85GLU      H 1336   4.062   3.449  -0.149
   85GLU     CA 1337   3.923   3.571  -0.260
   85GLU     HA 1338   3.894   3.669  -0.224
   85GLU     CB 1339   3.971   3.589  -0.404
   85GLU    HB1 1340   4.018   3.497  -0.437
   85GLU    HB2 1341   4.039   3.675  -0.398
   85GLU     CG 1342   3.862   3.631  -0.501
   85GLU    HG1 1343   3.804   3.715  -0.461
   85GLU    HG2 1344   3.794   3.550  -0.529
   85GLU     CD 1345   3.905   3.669  -0.642
   85GLU    OE1 1346   4.022   3.706  -0.664
   85GLU    OE2 1347   3.817   3.661  -0.732
   85GLU      C 1348   3.819   3.461  -0.243
   85GLU      O 1349   3.856   3.352  -0.201
   86LYS      N 1350   3.690   3.492  -0.261
   86LYS      H 1351   3.665   3.584  -0.294
   86LYS     CA 1352   3.588   3.389  -0.265
   86LYS     HA 1353   3.581   3.347  -0.165
   86LYS     CB 1354   3.452   3.448  -0.300
   86LYS    HB1 1355   3.411   3.515  -0.224
   86LYS    HB2 1356   3.387   3.361  -0.305
   86LYS     CG 1357   3.438   3.522  -0.433
   86LYS    HG1 1358   3.453   3.442  -0.505
   86LYS    HG2 1359   3.520   3.592  -0.447
   86LYS     CD 1360   3.313   3.605  -0.460
   86LYS    HD1 1361   3.295   3.675  -0.379
   86LYS    HD2 1362   3.231   3.532  -0.460
   86LYS     CE 1363   3.310   3.681  -0.592
   86LYS    HE1 1364   3.383   3.762  -0.598
   86LYS    HE2 1365   3.206   3.715  -0.594
   86LYS     NZ 1366   3.320   3.582  -0.701
   86LYS    HZ1 1367   3.317   3.628  -0.790
   86LYS    HZ2 1368   3.404   3.527  -0.704
   86LYS    HZ3 1369   3.239   3.524  -0.688
   86LYS      C 1370   3.625   3.276  -0.361
   86LYS      O 1371   3.678   3.310  -0.467
   87GLY      N 1372   3.600   3.155  -0.311
   87GLY      H 1373   3.554   3.152  -0.221
   87GLY     CA 1374   3.630   3.034  -0.384
   87GLY    HA1 1375   3.640   3.053  -0.491
   87GLY    HA2 1376   3.555   2.959  -0.361
   87GLY      C 1377   3.760   2.965  -0.343
   87GLY      O 1378   3.783   2.851  -0.381
   88LEU      N 1379   3.845   3.038  -0.270
   88LEU      H 1380   3.817   3.134  -0.257
   88LEU     CA 1381   3.976   2.994  -0.228
   88LEU     HA 1382   3.984   2.890  -0.262
   88LEU     CB 1383   4.079   3.081  -0.298
   88LEU    HB1 1384   4.175   3.070  -0.246
   88LEU    HB2 1385   4.059   3.189  -0.298
   88LEU     CG 1386   4.115   3.053  -0.444
   88LEU     HG 1387   4.027   3.068  -0.505
   88LEU    CD1 1388   4.222   3.151  -0.491
   88LEU   HD11 1389   4.322   3.139  -0.450
   88LEU   HD12 1390   4.254   3.122  -0.591
   88LEU   HD13 1391   4.194   3.256  -0.483
   88LEU    CD2 1392   4.153   2.909  -0.475
   88LEU   HD21 1393   4.079   2.833  -0.446
   88LEU   HD22 1394   4.176   2.900  -0.581
   88LEU   HD23 1395   4.245   2.899  -0.417
   88LEU      C 1396   3.998   2.998  -0.078
   88LEU      O 1397   4.080   2.923  -0.023
   89VAL      N 1398   3.916   3.075  -0.007
   89VAL      H 1399   3.849   3.140  -0.047
   89VAL     CA 1400   3.911   3.084   0.138
   89VAL     HA 1401   4.013   3.098   0.172
   89VAL     CB 1402   3.828   3.203   0.185
   89VAL     HB 1403   3.741   3.203   0.118
   89VAL    CG1 1404   3.798   3.202   0.334
   89VAL   HG11 1405   3.732   3.117   0.355
   89VAL   HG12 1406   3.891   3.195   0.390
   89VAL   HG13 1407   3.752   3.294   0.370
   89VAL    CG2 1408   3.893   3.339   0.162
   89VAL   HG21 1409   3.847   3.418   0.221
   89VAL   HG22 1410   4.001   3.328   0.174
   89VAL   HG23 1411   3.873   3.362   0.058
   89VAL      C 1412   3.868   2.951   0.200
   89VAL      O 1413   3.945   2.891   0.274
   90LYS      N 1414   3.750   2.899   0.167
   90LYS      H 1415   3.687   2.956   0.114
   90LYS     CA 1416   3.710   2.763   0.201
   90LYS     HA 1417   3.711   2.757   0.310
   90LYS     CB 1418   3.572   2.734   0.144
   90LYS    HB1 1419   3.563   2.730   0.035
   90LYS    HB2 1420   3.506   2.818   0.168
   90LYS     CG 1421   3.501   2.614   0.206
   90LYS    HG1 1422   3.469   2.641   0.306
   90LYS    HG2 1423   3.571   2.532   0.197
   90LYS     CD 1424   3.378   2.585   0.119
   90LYS    HD1 1425   3.337   2.489   0.150
   90LYS    HD2 1426   3.397   2.562   0.014
   90LYS     CE 1427   3.269   2.689   0.139
   90LYS    HE1 1428   3.302   2.779   0.087
   90LYS    HE2 1429   3.263   2.713   0.245
   90LYS     NZ 1430   3.141   2.642   0.083
   90LYS    HZ1 1431   3.140   2.630  -0.017
   90LYS    HZ2 1432   3.127   2.547   0.114
   90LYS    HZ3 1433   3.062   2.692   0.120
   90LYS      C 1434   3.810   2.654   0.165
   90LYS      O 1435   3.826   2.567   0.249
   91GLY      N 1436   3.868   2.663   0.045
   91GLY      H 1437   3.845   2.731  -0.026
   91GLY     CA 1438   3.951   2.551   0.006
   91GLY    HA1 1439   3.975   2.543  -0.100
   91GLY    HA2 1440   3.894   2.462   0.031
   91GLY      C 1441   4.076   2.548   0.093
   91GLY      O 1442   4.111   2.439   0.137
   92ALA      N 1443   4.138   2.660   0.130
   92ALA      H 1444   4.096   2.746   0.099
   92ALA     CA 1445   4.247   2.664   0.225
   92ALA     HA 1446   4.335   2.604   0.199
   92ALA     CB 1447   4.289   2.810   0.238
   92ALA    HB1 1448   4.347   2.831   0.148
   92ALA    HB2 1449   4.208   2.882   0.252
   92ALA    HB3 1450   4.362   2.811   0.318
   92ALA      C 1451   4.210   2.603   0.359
   92ALA      O 1452   4.291   2.531   0.416
   93CYS      N 1453   4.093   2.637   0.414
   93CYS      H 1454   4.026   2.696   0.367
   93CYS     CA 1455   4.048   2.572   0.535
   93CYS     HA 1456   4.127   2.578   0.610
   93CYS     CB 1457   3.921   2.647   0.574
   93CYS    HB1 1458   3.843   2.642   0.498
   93CYS    HB2 1459   3.941   2.755   0.573
   93CYS     SG 1460   3.844   2.580   0.724
   93CYS     HG 1461   3.949   2.533   0.792
   93CYS      C 1462   4.027   2.422   0.521
   93CYS      O 1463   4.074   2.348   0.607
   94GLN      N 1464   3.966   2.376   0.412
   94GLN      H 1465   3.919   2.430   0.341
   94GLN     CA 1466   3.950   2.233   0.391
   94GLN     HA 1467   3.893   2.204   0.480
   94GLN     CB 1468   3.863   2.218   0.267
   94GLN    HB1 1469   3.918   2.236   0.175
   94GLN    HB2 1470   3.784   2.293   0.261
   94GLN     CG 1471   3.789   2.084   0.268
   94GLN    HG1 1472   3.702   2.088   0.203
   94GLN    HG2 1473   3.763   2.064   0.372
   94GLN     CD 1474   3.874   1.966   0.223
   94GLN    OE1 1475   3.983   1.982   0.170
   94GLN    NE2 1476   3.818   1.845   0.235
   94GLN   HE21 1477   3.741   1.835   0.300
   94GLN   HE22 1478   3.872   1.767   0.201
   94GLN      C 1479   4.082   2.159   0.375
   94GLN      O 1480   4.096   2.050   0.430
   95LYS      N 1481   4.176   2.215   0.298
   95LYS      H 1482   4.151   2.301   0.253
   95LYS     CA 1483   4.309   2.167   0.266
   95LYS     HA 1484   4.301   2.067   0.224
   95LYS     CB 1485   4.390   2.259   0.175
   95LYS    HB1 1486   4.399   2.357   0.220
   95LYS    HB2 1487   4.337   2.270   0.080
   95LYS     CG 1488   4.532   2.226   0.130
   95LYS    HG1 1489   4.601   2.197   0.209
   95LYS    HG2 1490   4.576   2.320   0.096
   95LYS     CD 1491   4.536   2.124   0.017
   95LYS    HD1 1492   4.501   2.175  -0.073
   95LYS    HD2 1493   4.478   2.033   0.032
   95LYS     CE 1494   4.681   2.087  -0.014
   95LYS    HE1 1495   4.738   2.166  -0.063
   95LYS    HE2 1496   4.672   2.020  -0.099
   95LYS     NZ 1497   4.763   2.015   0.084
   95LYS    HZ1 1498   4.798   2.083   0.150
   95LYS    HZ2 1499   4.707   1.944   0.129
   95LYS    HZ3 1500   4.845   1.964   0.053
   95LYS      C 1501   4.385   2.145   0.396
   95LYS      O 1502   4.458   2.048   0.419
   96THR      N 1503   4.371   2.238   0.491
   96THR      H 1504   4.325   2.324   0.468
   96THR     CA 1505   4.428   2.242   0.624
   96THR     HA 1506   4.534   2.214   0.619
   96THR     CB 1507   4.405   2.383   0.677
   96THR     HB 1508   4.315   2.432   0.640
   96THR    CG2 1509   4.399   2.380   0.830
   96THR   HG21 1510   4.307   2.344   0.876
   96THR   HG22 1511   4.492   2.332   0.860
   96THR   HG23 1512   4.416   2.483   0.860
   96THR    OG1 1513   4.513   2.464   0.638
   96THR    HG1 1514   4.593   2.442   0.686
   96THR      C 1515   4.367   2.137   0.716
   96THR      O 1516   4.444   2.060   0.773
   97LEU      N 1517   4.234   2.123   0.718
   97LEU      H 1518   4.173   2.185   0.667
   97LEU     CA 1519   4.171   2.014   0.789
   97LEU     HA 1520   4.208   2.016   0.892
   97LEU     CB 1521   4.022   2.039   0.774
   97LEU    HB1 1522   3.970   1.948   0.806
   97LEU    HB2 1523   4.002   2.060   0.669
   97LEU     CG 1524   3.966   2.149   0.865
   97LEU     HG 1525   4.027   2.239   0.856
   97LEU    CD1 1526   3.818   2.169   0.833
   97LEU   HD11 1527   3.807   2.191   0.727
   97LEU   HD12 1528   3.764   2.079   0.864
   97LEU   HD13 1529   3.783   2.261   0.880
   97LEU    CD2 1530   3.983   2.117   1.013
   97LEU   HD21 1531   3.952   2.013   1.030
   97LEU   HD22 1532   4.088   2.128   1.038
   97LEU   HD23 1533   3.918   2.180   1.073
   97LEU      C 1534   4.205   1.875   0.737
   97LEU      O 1535   4.192   1.776   0.809
   98SER      N 1536   4.247   1.875   0.610
   98SER      H 1537   4.236   1.957   0.552
   98SER     CA 1538   4.289   1.757   0.537
   98SER     HA 1539   4.215   1.682   0.568
   98SER     CB 1540   4.262   1.769   0.387
   98SER    HB1 1541   4.297   1.676   0.342
   98SER    HB2 1542   4.325   1.855   0.363
   98SER     OG 1543   4.128   1.796   0.356
   98SER     HG 1544   4.103   1.887   0.375
   98SER      C 1545   4.431   1.718   0.575
   98SER      O 1546   4.456   1.602   0.609
   99ASP      N 1547   4.523   1.814   0.572
   99ASP      H 1548   4.504   1.905   0.533
   99ASP     CA 1549   4.658   1.798   0.624
   99ASP     HA 1550   4.709   1.722   0.565
   99ASP     CB 1551   4.738   1.927   0.611
   99ASP    HB1 1552   4.835   1.914   0.659
   99ASP    HB2 1553   4.692   2.017   0.652
   99ASP     CG 1554   4.787   1.961   0.471
   99ASP    OD1 1555   4.767   1.879   0.378
   99ASP    OD2 1556   4.861   2.060   0.457
   99ASP      C 1557   4.658   1.762   0.772
   99ASP      O 1558   4.721   1.665   0.812
  100LEU      N 1559   4.575   1.829   0.852
  100LEU      H 1560   4.533   1.913   0.815
  100LEU     CA 1561   4.565   1.811   0.995
  100LEU     HA 1562   4.660   1.785   1.041
  100LEU     CB 1563   4.511   1.938   1.060
  100LEU    HB1 1564   4.477   1.908   1.159
  100LEU    HB2 1565   4.415   1.971   1.019
  100LEU     CG 1566   4.602   2.058   1.085
  100LEU     HG 1567   4.657   2.080   0.993
  100LEU    CD1 1568   4.517   2.182   1.111
  100LEU   HD11 1569   4.485   2.177   1.216
  100LEU   HD12 1570   4.589   2.263   1.098
  100LEU   HD13 1571   4.441   2.209   1.038
  100LEU    CD2 1572   4.704   2.027   1.193
  100LEU   HD21 1573   4.656   1.965   1.269
  100LEU   HD22 1574   4.800   1.982   1.165
  100LEU   HD23 1575   4.733   2.124   1.234
  100LEU      C 1576   4.476   1.693   1.033
  100LEU      O 1577   4.464   1.670   1.153
  101LYS      N 1578   4.398   1.631   0.944
  101LYS      H 1579   4.401   1.665   0.849
  101LYS     CA 1580   4.297   1.528   0.960
  101LYS     HA 1581   4.250   1.521   0.862
  101LYS     CB 1582   4.359   1.390   0.980
  101LYS    HB1 1583   4.288   1.309   0.994
  101LYS    HB2 1584   4.420   1.398   1.070
  101LYS     CG 1585   4.441   1.340   0.861
  101LYS    HG1 1586   4.508   1.420   0.831
  101LYS    HG2 1587   4.370   1.314   0.782
  101LYS     CD 1588   4.516   1.212   0.897
  101LYS    HD1 1589   4.453   1.147   0.958
  101LYS    HD2 1590   4.598   1.250   0.958
  101LYS     CE 1591   4.562   1.126   0.779
  101LYS    HE1 1592   4.474   1.103   0.719
  101LYS    HE2 1593   4.585   1.026   0.818
  101LYS     NZ 1594   4.683   1.187   0.724
  101LYS    HZ1 1595   4.745   1.226   0.794
  101LYS    HZ2 1596   4.732   1.126   0.660
  101LYS    HZ3 1597   4.652   1.265   0.667
  101LYS      C 1598   4.184   1.549   1.060
  101LYS      O 1599   4.123   1.456   1.112
  102LEU      N 1600   4.172   1.677   1.098
  102LEU      H 1601   4.237   1.740   1.053
  102LEU     CA 1602   4.062   1.724   1.179
  102LEU     HA 1603   4.050   1.658   1.265
  102LEU     CB 1604   4.076   1.863   1.240
  102LEU    HB1 1605   3.984   1.898   1.286
  102LEU    HB2 1606   4.094   1.933   1.160
  102LEU     CG 1607   4.192   1.872   1.340
  102LEU     HG 1608   4.283   1.839   1.291
  102LEU    CD1 1609   4.217   2.019   1.371
  102LEU   HD11 1610   4.265   2.053   1.280
  102LEU   HD12 1611   4.125   2.069   1.403
  102LEU   HD13 1612   4.291   2.033   1.451
  102LEU    CD2 1613   4.159   1.781   1.458
  102LEU   HD21 1614   4.050   1.782   1.471
  102LEU   HD22 1615   4.189   1.679   1.435
  102LEU   HD23 1616   4.209   1.814   1.549
  102LEU      C 1617   3.927   1.726   1.108
  102LEU      O 1618   3.927   1.761   0.990
  103ASP      N 1619   3.813   1.717   1.178
  103ASP      H 1620   3.828   1.703   1.277
  103ASP     CA 1621   3.683   1.754   1.126
  103ASP     HA 1622   3.686   1.742   1.018
  103ASP     CB 1623   3.570   1.678   1.193
  103ASP    HB1 1624   3.478   1.702   1.140
  103ASP    HB2 1625   3.557   1.724   1.292
  103ASP     CG 1626   3.586   1.527   1.197
  103ASP    OD1 1627   3.622   1.475   1.090
  103ASP    OD2 1628   3.567   1.466   1.305
  103ASP      C 1629   3.649   1.902   1.141
  103ASP      O 1630   3.574   1.958   1.062
  104TYR      N 1631   3.706   1.971   1.241
  104TYR      H 1632   3.764   1.919   1.304
  104TYR     CA 1633   3.693   2.114   1.261
  104TYR     HA 1634   3.671   2.158   1.164
  104TYR     CB 1635   3.580   2.145   1.359
  104TYR    HB1 1636   3.484   2.138   1.307
  104TYR    HB2 1637   3.597   2.249   1.384
  104TYR     CG 1638   3.572   2.070   1.490
  104TYR    CD1 1639   3.636   2.125   1.602
  104TYR    HD1 1640   3.691   2.219   1.600
  104TYR    CE1 1641   3.634   2.064   1.727
  104TYR    HE1 1642   3.680   2.110   1.814
  104TYR     CZ 1643   3.555   1.949   1.747
  104TYR     OH 1644   3.541   1.893   1.871
  104TYR     HH 1645   3.475   1.824   1.860
  104TYR    CE2 1646   3.496   1.888   1.635
  104TYR    HE2 1647   3.454   1.789   1.647
  104TYR    CD2 1648   3.509   1.947   1.509
  104TYR    HD2 1649   3.472   1.892   1.423
  104TYR      C 1650   3.821   2.179   1.312
  104TYR      O 1651   3.899   2.110   1.377
  105LEU      N 1652   3.846   2.308   1.286
  105LEU      H 1653   3.773   2.362   1.243
  105LEU     CA 1654   3.939   2.388   1.364
  105LEU     HA 1655   4.016   2.318   1.397
  105LEU     CB 1656   3.999   2.500   1.281
  105LEU    HB1 1657   4.068   2.565   1.335
  105LEU    HB2 1658   3.920   2.563   1.239
  105LEU     CG 1659   4.083   2.443   1.167
  105LEU     HG 1660   4.036   2.365   1.107
  105LEU    CD1 1661   4.119   2.560   1.076
  105LEU   HD11 1662   4.181   2.635   1.125
  105LEU   HD12 1663   4.175   2.531   0.988
  105LEU   HD13 1664   4.025   2.592   1.032
  105LEU    CD2 1665   4.213   2.384   1.220
  105LEU   HD21 1666   4.270   2.454   1.281
  105LEU   HD22 1667   4.189   2.297   1.281
  105LEU   HD23 1668   4.280   2.359   1.138
  105LEU      C 1669   3.875   2.454   1.485
  105LEU      O 1670   3.758   2.493   1.481
  106ASP      N 1671   3.949   2.479   1.593
  106ASP      H 1672   4.046   2.451   1.592
  106ASP     CA 1673   3.899   2.554   1.707
  106ASP     HA 1674   3.801   2.514   1.732
  106ASP     CB 1675   3.990   2.526   1.827
  106ASP    HB1 1676   3.948   2.583   1.911
  106ASP    HB2 1677   4.087   2.568   1.805
  106ASP     CG 1678   3.995   2.377   1.858
  106ASP    OD1 1679   3.917   2.327   1.941
  106ASP    OD2 1680   4.077   2.308   1.793
  106ASP      C 1681   3.893   2.702   1.673
  106ASP      O 1682   3.801   2.780   1.696
  107LEU      N 1683   3.991   2.750   1.597
  107LEU      H 1684   4.070   2.688   1.582
  107LEU     CA 1685   4.005   2.888   1.555
  107LEU     HA 1686   3.906   2.933   1.546
  107LEU     CB 1687   4.087   2.965   1.658
  107LEU    HB1 1688   4.184   2.915   1.662
  107LEU    HB2 1689   4.037   2.962   1.755
  107LEU     CG 1690   4.117   3.111   1.626
  107LEU     HG 1691   4.158   3.122   1.526
  107LEU    CD1 1692   3.998   3.205   1.625
  107LEU   HD11 1693   3.920   3.165   1.560
  107LEU   HD12 1694   3.961   3.219   1.726
  107LEU   HD13 1695   4.023   3.299   1.575
  107LEU    CD2 1696   4.210   3.161   1.736
  107LEU   HD21 1697   4.244   3.261   1.710
  107LEU   HD22 1698   4.163   3.156   1.834
  107LEU   HD23 1699   4.297   3.096   1.746
  107LEU      C 1700   4.074   2.889   1.419
  107LEU      O 1701   4.168   2.814   1.396
  108TYR      N 1702   4.041   2.986   1.334
  108TYR      H 1703   3.956   3.037   1.351
  108TYR     CA 1704   4.100   3.008   1.203
  108TYR     HA 1705   4.195   2.955   1.199
  108TYR     CB 1706   4.015   2.944   1.095
  108TYR    HB1 1707   3.919   2.995   1.086
  108TYR    HB2 1708   4.004   2.839   1.122
  108TYR     CG 1709   4.074   2.937   0.956
  108TYR    CD1 1710   4.197   2.874   0.934
  108TYR    HD1 1711   4.244   2.811   1.008
  108TYR    CE1 1712   4.250   2.867   0.805
  108TYR    HE1 1713   4.338   2.810   0.779
  108TYR     CZ 1714   4.174   2.917   0.697
  108TYR     OH 1715   4.232   2.906   0.574
  108TYR     HH 1716   4.307   2.846   0.573
  108TYR    CE2 1717   4.048   2.975   0.721
  108TYR    HE2 1718   3.996   3.009   0.632
  108TYR    CD2 1719   3.998   2.991   0.851
  108TYR    HD2 1720   3.909   3.047   0.873
  108TYR      C 1721   4.115   3.159   1.184
  108TYR      O 1722   4.016   3.229   1.205
  109LEU      N 1723   4.238   3.200   1.151
  109LEU      H 1724   4.299   3.120   1.155
  109LEU     CA 1725   4.287   3.336   1.144
  109LEU     HA 1726   4.215   3.403   1.193
  109LEU     CB 1727   4.419   3.346   1.219
  109LEU    HB1 1728   4.468   3.443   1.209
  109LEU    HB2 1729   4.488   3.278   1.169
  109LEU     CG 1730   4.418   3.305   1.366
  109LEU     HG 1731   4.380   3.204   1.383
  109LEU    CD1 1732   4.559   3.305   1.424
  109LEU   HD11 1733   4.567   3.278   1.529
  109LEU   HD12 1734   4.610   3.228   1.366
  109LEU   HD13 1735   4.612   3.396   1.398
  109LEU    CD2 1736   4.329   3.394   1.453
  109LEU   HD21 1737   4.360   3.398   1.557
  109LEU   HD22 1738   4.334   3.496   1.414
  109LEU   HD23 1739   4.225   3.360   1.452
  109LEU      C 1740   4.294   3.390   1.001
  109LEU      O 1741   4.328   3.318   0.908
  110ILE      N 1742   4.278   3.520   0.980
  110ILE      H 1743   4.231   3.568   1.055
  110ILE     CA 1744   4.328   3.592   0.864
  110ILE     HA 1745   4.326   3.528   0.777
  110ILE     CB 1746   4.254   3.721   0.831
  110ILE     HB 1747   4.271   3.786   0.918
  110ILE    CG2 1748   4.310   3.783   0.703
  110ILE   HG21 1749   4.419   3.793   0.700
  110ILE   HG22 1750   4.290   3.716   0.620
  110ILE   HG23 1751   4.265   3.880   0.685
  110ILE    CG1 1752   4.107   3.686   0.811
  110ILE   HG11 1753   4.047   3.677   0.901
  110ILE   HG12 1754   4.104   3.589   0.761
  110ILE     CD 1755   4.021   3.784   0.731
  110ILE    HD1 1756   4.028   3.880   0.782
  110ILE    HD2 1757   4.059   3.791   0.629
  110ILE    HD3 1758   3.921   3.740   0.734
  110ILE      C 1759   4.474   3.622   0.898
  110ILE      O 1760   4.500   3.678   1.004
  111HIS      N 1761   4.568   3.565   0.822
  111HIS      H 1762   4.537   3.532   0.732
  111HIS     CA 1763   4.709   3.561   0.853
  111HIS     HA 1764   4.716   3.514   0.951
  111HIS     CB 1765   4.781   3.465   0.758
  111HIS    HB1 1766   4.790   3.515   0.662
  111HIS    HB2 1767   4.726   3.371   0.752
  111HIS     CG 1768   4.913   3.409   0.806
  111HIS    ND1 1769   4.974   3.291   0.766
  111HIS    CE1 1770   5.095   3.278   0.822
  111HIS    HE1 1771   5.172   3.204   0.810
  111HIS    NE2 1772   5.109   3.381   0.907
  111HIS    HE2 1773   5.199   3.410   0.942
  111HIS    CD2 1774   5.000   3.465   0.896
  111HIS    HD2 1775   4.987   3.551   0.960
  111HIS      C 1776   4.778   3.697   0.850
  111HIS      O 1777   4.856   3.730   0.939
  112TRP      N 1778   4.746   3.782   0.753
  112TRP      H 1779   4.681   3.758   0.679
  112TRP     CA 1780   4.784   3.922   0.740
  112TRP     HA 1781   4.803   3.958   0.841
  112TRP     CB 1782   4.913   3.939   0.662
  112TRP    HB1 1783   4.929   4.044   0.640
  112TRP    HB2 1784   4.908   3.893   0.563
  112TRP     CG 1785   5.036   3.899   0.738
  112TRP    CD1 1786   5.088   3.774   0.742
  112TRP    HD1 1787   5.044   3.698   0.680
  112TRP    NE1 1788   5.199   3.772   0.825
  112TRP    HE1 1789   5.245   3.688   0.856
  112TRP    CE2 1790   5.227   3.896   0.878
  112TRP    CZ2 1791   5.332   3.951   0.953
  112TRP    HZ2 1792   5.411   3.883   0.984
  112TRP    CH2 1793   5.339   4.085   0.993
  112TRP    HH2 1794   5.412   4.117   1.067
  112TRP    CZ3 1795   5.236   4.162   0.939
  112TRP    HZ3 1796   5.245   4.268   0.960
  112TRP    CE3 1797   5.142   4.114   0.847
  112TRP    HE3 1798   5.083   4.186   0.794
  112TRP    CD2 1799   5.121   3.976   0.828
  112TRP      C 1800   4.669   3.998   0.676
  112TRP      O 1801   4.589   3.932   0.611
  113PRO      N 1802   4.657   4.131   0.689
  113PRO     CD 1803   4.729   4.210   0.787
  113PRO    HD1 1804   4.837   4.203   0.785
  113PRO    HD2 1805   4.704   4.175   0.887
  113PRO     CG 1806   4.679   4.353   0.769
  113PRO    HG1 1807   4.737   4.402   0.690
  113PRO    HG2 1808   4.686   4.409   0.862
  113PRO     CB 1809   4.536   4.326   0.724
  113PRO    HB1 1810   4.485   4.413   0.683
  113PRO    HB2 1811   4.469   4.305   0.808
  113PRO     CA 1812   4.549   4.207   0.630
  113PRO     HA 1813   4.461   4.142   0.635
  113PRO      C 1814   4.566   4.246   0.484
  113PRO      O 1815   4.478   4.296   0.415
  114THR      N 1816   4.687   4.213   0.437
  114THR      H 1817   4.756   4.186   0.505
  114THR     CA 1818   4.725   4.236   0.299
  114THR     HA 1819   4.671   4.320   0.256
  114THR     CB 1820   4.873   4.273   0.283
  114THR     HB 1821   4.901   4.280   0.178
  114THR    CG2 1822   4.905   4.413   0.336
  114THR   HG21 1823   5.012   4.430   0.329
  114THR   HG22 1824   4.857   4.491   0.276
  114THR   HG23 1825   4.867   4.417   0.438
  114THR    OG1 1826   4.952   4.176   0.348
  114THR    HG1 1827   4.926   4.095   0.304
  114THR      C 1828   4.696   4.112   0.216
  114THR      O 1829   4.744   4.001   0.240
  115GLY      N 1830   4.603   4.120   0.121
  115GLY      H 1831   4.539   4.198   0.122
  115GLY     CA 1832   4.593   4.026   0.011
  115GLY    HA1 1833   4.495   4.036  -0.035
  115GLY    HA2 1834   4.584   3.931   0.064
  115GLY      C 1835   4.701   4.020  -0.096
  115GLY      O 1836   4.760   4.120  -0.136
  116PHE      N 1837   4.737   3.905  -0.154
  116PHE      H 1838   4.671   3.829  -0.144
  116PHE     CA 1839   4.831   3.890  -0.263
  116PHE     HA 1840   4.854   3.989  -0.302
  116PHE     CB 1841   4.973   3.842  -0.231
  116PHE    HB1 1842   5.023   3.859  -0.326
  116PHE    HB2 1843   4.948   3.737  -0.215
  116PHE     CG 1844   5.048   3.887  -0.108
  116PHE    CD1 1845   5.040   4.016  -0.054
  116PHE    HD1 1846   4.982   4.094  -0.101
  116PHE    CE1 1847   5.099   4.047   0.069
  116PHE    HE1 1848   5.083   4.147   0.107
  116PHE     CZ 1849   5.184   3.951   0.124
  116PHE     HZ 1850   5.242   3.971   0.213
  116PHE    CE2 1851   5.194   3.819   0.079
  116PHE    HE2 1852   5.253   3.748   0.135
  116PHE    CD2 1853   5.123   3.791  -0.038
  116PHE    HD2 1854   5.125   3.692  -0.082
  116PHE      C 1855   4.776   3.822  -0.387
  116PHE      O 1856   4.690   3.737  -0.367
  117LYS      N 1857   4.812   3.856  -0.511
  117LYS      H 1858   4.880   3.930  -0.518
  117LYS     CA 1859   4.768   3.803  -0.639
  117LYS     HA 1860   4.662   3.821  -0.658
  117LYS     CB 1861   4.831   3.873  -0.759
  117LYS    HB1 1862   4.939   3.861  -0.767
  117LYS    HB2 1863   4.816   3.980  -0.747
  117LYS     CG 1864   4.776   3.835  -0.897
  117LYS    HG1 1865   4.669   3.854  -0.898
  117LYS    HG2 1866   4.808   3.732  -0.914
  117LYS     CD 1867   4.842   3.928  -0.998
  117LYS    HD1 1868   4.950   3.922  -0.983
  117LYS    HD2 1869   4.812   4.031  -0.980
  117LYS     CE 1870   4.805   3.895  -1.142
  117LYS    HE1 1871   4.698   3.902  -1.161
  117LYS    HE2 1872   4.837   3.795  -1.172
  117LYS     NZ 1873   4.853   4.002  -1.232
  117LYS    HZ1 1874   4.948   3.997  -1.265
  117LYS    HZ2 1875   4.804   3.982  -1.318
  117LYS    HZ3 1876   4.827   4.093  -1.196
  117LYS      C 1877   4.783   3.652  -0.632
  117LYS      O 1878   4.893   3.602  -0.614
  118PRO      N 1879   4.679   3.569  -0.648
  118PRO     CD 1880   4.541   3.612  -0.644
  118PRO    HD1 1881   4.499   3.659  -0.733
  118PRO    HD2 1882   4.530   3.678  -0.558
  118PRO     CG 1883   4.453   3.489  -0.621
  118PRO    HG1 1884   4.358   3.504  -0.671
  118PRO    HG2 1885   4.438   3.471  -0.514
  118PRO     CB 1886   4.539   3.382  -0.688
  118PRO    HB1 1887   4.526   3.402  -0.794
  118PRO    HB2 1888   4.513   3.279  -0.664
  118PRO     CA 1889   4.681   3.425  -0.652
  118PRO     HA 1890   4.700   3.388  -0.551
  118PRO      C 1891   4.782   3.378  -0.756
  118PRO      O 1892   4.796   3.437  -0.863
  119GLY      N 1893   4.848   3.266  -0.729
  119GLY      H 1894   4.841   3.225  -0.637
  119GLY     CA 1895   4.945   3.208  -0.820
  119GLY    HA1 1896   5.010   3.285  -0.861
  119GLY    HA2 1897   4.889   3.165  -0.904
  119GLY      C 1898   5.033   3.108  -0.748
  119GLY      O 1899   5.008   3.069  -0.634
  120LYS      N 1900   5.142   3.072  -0.816
  120LYS      H 1901   5.165   3.121  -0.901
  120LYS     CA 1902   5.228   2.961  -0.780
  120LYS     HA 1903   5.170   2.879  -0.739
  120LYS     CB 1904   5.310   2.918  -0.901
  120LYS    HB1 1905   5.394   2.987  -0.904
  120LYS    HB2 1906   5.257   2.912  -0.996
  120LYS     CG 1907   5.358   2.777  -0.865
  120LYS    HG1 1908   5.279   2.705  -0.842
  120LYS    HG2 1909   5.419   2.789  -0.776
  120LYS     CD 1910   5.445   2.721  -0.976
  120LYS    HD1 1911   5.523   2.789  -1.011
  120LYS    HD2 1912   5.377   2.692  -1.056
  120LYS     CE 1913   5.511   2.595  -0.920
  120LYS    HE1 1914   5.532   2.534  -1.009
  120LYS    HE2 1915   5.438   2.536  -0.865
  120LYS     NZ 1916   5.634   2.615  -0.843
  120LYS    HZ1 1917   5.712   2.554  -0.867
  120LYS    HZ2 1918   5.656   2.713  -0.831
  120LYS    HZ3 1919   5.611   2.584  -0.749
  120LYS      C 1920   5.317   2.998  -0.662
  120LYS      O 1921   5.355   2.920  -0.573
  121GLU      N 1922   5.360   3.123  -0.649
  121GLU      H 1923   5.344   3.185  -0.727
  121GLU     CA 1924   5.415   3.180  -0.527
  121GLU     HA 1925   5.484   3.100  -0.500
  121GLU     CB 1926   5.489   3.308  -0.562
  121GLU    HB1 1927   5.526   3.349  -0.468
  121GLU    HB2 1928   5.418   3.374  -0.613
  121GLU     CG 1929   5.622   3.298  -0.637
  121GLU    HG1 1930   5.679   3.222  -0.584
  121GLU    HG2 1931   5.677   3.392  -0.649
  121GLU     CD 1932   5.600   3.248  -0.779
  121GLU    OE1 1933   5.532   3.317  -0.857
  121GLU    OE2 1934   5.644   3.137  -0.818
  121GLU      C 1935   5.314   3.197  -0.414
  121GLU      O 1936   5.206   3.251  -0.436
  122PHE      N 1937   5.361   3.168  -0.293
  122PHE      H 1938   5.447   3.114  -0.290
  122PHE     CA 1939   5.309   3.222  -0.169
  122PHE     HA 1940   5.200   3.223  -0.170
  122PHE     CB 1941   5.359   3.124  -0.064
  122PHE    HB1 1942   5.310   3.131   0.033
  122PHE    HB2 1943   5.463   3.150  -0.041
  122PHE     CG 1944   5.356   2.979  -0.105
  122PHE    CD1 1945   5.479   2.916  -0.128
  122PHE    HD1 1946   5.566   2.974  -0.102
  122PHE    CE1 1947   5.481   2.785  -0.177
  122PHE    HE1 1948   5.577   2.734  -0.180
  122PHE     CZ 1949   5.362   2.719  -0.208
  122PHE     HZ 1950   5.375   2.617  -0.242
  122PHE    CE2 1951   5.241   2.785  -0.188
  122PHE    HE2 1952   5.144   2.748  -0.217
  122PHE    CD2 1953   5.235   2.913  -0.131
  122PHE    HD2 1954   5.139   2.962  -0.127
  122PHE      C 1955   5.360   3.363  -0.143
  122PHE      O 1956   5.291   3.437  -0.074
  123PHE      N 1957   5.471   3.409  -0.201
  123PHE      H 1958   5.522   3.357  -0.272
  123PHE     CA 1959   5.524   3.543  -0.191
  123PHE     HA 1960   5.449   3.610  -0.147
  123PHE     CB 1961   5.633   3.548  -0.084
  123PHE    HB1 1962   5.719   3.495  -0.124
  123PHE    HB2 1963   5.603   3.481  -0.003
  123PHE     CG 1964   5.655   3.681  -0.017
  123PHE    CD1 1965   5.769   3.758  -0.048
  123PHE    HD1 1966   5.851   3.719  -0.105
  123PHE    CE1 1967   5.791   3.874   0.027
  123PHE    HE1 1968   5.883   3.926   0.006
  123PHE     CZ 1969   5.704   3.920   0.126
  123PHE     HZ 1970   5.715   4.022   0.159
  123PHE    CE2 1971   5.591   3.841   0.151
  123PHE    HE2 1972   5.517   3.875   0.222
  123PHE    CD2 1973   5.561   3.726   0.077
  123PHE    HD2 1974   5.478   3.659   0.096
  123PHE      C 1975   5.551   3.605  -0.327
  123PHE      O 1976   5.668   3.619  -0.363
  124PRO      N 1977   5.452   3.639  -0.409
  124PRO     CD 1978   5.313   3.639  -0.370
  124PRO    HD1 1979   5.310   3.685  -0.271
  124PRO    HD2 1980   5.282   3.534  -0.377
  124PRO     CG 1981   5.241   3.717  -0.480
  124PRO    HG1 1982   5.244   3.823  -0.453
  124PRO    HG2 1983   5.139   3.682  -0.496
  124PRO     CB 1984   5.327   3.687  -0.602
  124PRO    HB1 1985   5.322   3.763  -0.680
  124PRO    HB2 1986   5.312   3.585  -0.635
  124PRO     CA 1987   5.468   3.695  -0.542
  124PRO     HA 1988   5.542   3.635  -0.595
  124PRO      C 1989   5.524   3.836  -0.537
  124PRO      O 1990   5.462   3.929  -0.484
  125LEU      N 1991   5.640   3.856  -0.599
  125LEU      H 1992   5.687   3.771  -0.626
  125LEU     CA 1993   5.710   3.983  -0.597
  125LEU     HA 1994   5.661   4.052  -0.528
  125LEU     CB 1995   5.853   3.958  -0.551
  125LEU    HB1 1996   5.919   4.043  -0.564
  125LEU    HB2 1997   5.879   3.877  -0.619
  125LEU     CG 1998   5.875   3.912  -0.407
  125LEU     HG 1999   5.799   3.838  -0.385
  125LEU    CD1 2000   6.010   3.842  -0.392
  125LEU   HD11 2001   6.055   3.824  -0.489
  125LEU   HD12 2002   6.084   3.902  -0.338
  125LEU   HD13 2003   5.994   3.749  -0.337
  125LEU    CD2 2004   5.855   4.029  -0.312
  125LEU   HD21 2005   5.758   4.075  -0.331
  125LEU   HD22 2006   5.840   3.980  -0.216
  125LEU   HD23 2007   5.941   4.096  -0.315
  125LEU      C 2008   5.717   4.049  -0.734
  125LEU      O 2009   5.726   3.981  -0.836
  126ASP      N 2010   5.711   4.183  -0.736
  126ASP      H 2011   5.692   4.235  -0.651
  126ASP     CA 2012   5.728   4.266  -0.853
  126ASP     HA 2013   5.676   4.213  -0.933
  126ASP     CB 2014   5.646   4.393  -0.837
  126ASP    HB1 2015   5.685   4.445  -0.749
  126ASP    HB2 2016   5.545   4.369  -0.804
  126ASP     CG 2017   5.658   4.479  -0.962
  126ASP    OD1 2018   5.616   4.431  -1.070
  126ASP    OD2 2019   5.709   4.592  -0.946
  126ASP      C 2020   5.875   4.287  -0.887
  126ASP      O 2021   5.958   4.268  -0.798
  127GLU      N 2022   5.908   4.343  -1.004
  127GLU      H 2023   5.835   4.361  -1.071
  127GLU     CA 2024   6.036   4.402  -1.037
  127GLU     HA 2025   6.106   4.319  -1.040
  127GLU     CB 2026   6.026   4.451  -1.181
  127GLU    HB1 2027   5.973   4.381  -1.246
  127GLU    HB2 2028   6.127   4.471  -1.216
  127GLU     CG 2029   5.959   4.585  -1.208
  127GLU    HG1 2030   6.011   4.668  -1.159
  127GLU    HG2 2031   5.856   4.588  -1.173
  127GLU     CD 2032   5.948   4.610  -1.358
  127GLU    OE1 2033   6.052   4.629  -1.425
  127GLU    OE2 2034   5.835   4.598  -1.410
  127GLU      C 2035   6.090   4.501  -0.935
  127GLU      O 2036   6.208   4.495  -0.901
  128SER      N 2037   5.998   4.577  -0.876
  128SER      H 2038   5.900   4.558  -0.891
  128SER     CA 2039   6.022   4.670  -0.768
  128SER     HA 2040   6.115   4.723  -0.784
  128SER     CB 2041   5.905   4.768  -0.765
  128SER    HB1 2042   5.886   4.808  -0.864
  128SER    HB2 2043   5.939   4.849  -0.702
  128SER     OG 2044   5.784   4.710  -0.721
  128SER     HG 2045   5.740   4.665  -0.793
  128SER      C 2046   6.042   4.614  -0.628
  128SER      O 2047   6.063   4.690  -0.533
  129GLY      N 2048   6.028   4.481  -0.617
  129GLY      H 2049   6.002   4.426  -0.697
  129GLY     CA 2050   6.053   4.406  -0.495
  129GLY    HA1 2051   6.132   4.448  -0.433
  129GLY    HA2 2052   6.082   4.304  -0.521
  129GLY      C 2053   5.931   4.412  -0.403
  129GLY      O 2054   5.935   4.352  -0.296
  130ASN      N 2055   5.832   4.493  -0.439
  130ASN      H 2056   5.851   4.549  -0.522
  130ASN     CA 2057   5.709   4.507  -0.364
  130ASN     HA 2058   5.729   4.511  -0.257
  130ASN     CB 2059   5.638   4.635  -0.406
  130ASN    HB1 2060   5.545   4.644  -0.350
  130ASN    HB2 2061   5.620   4.639  -0.514
  130ASN     CG 2062   5.723   4.755  -0.369
  130ASN    OD1 2063   5.756   4.779  -0.253
  130ASN    ND2 2064   5.777   4.829  -0.467
  130ASN   HD21 2065   5.767   4.802  -0.563
  130ASN   HD22 2066   5.830   4.910  -0.440
  130ASN      C 2067   5.622   4.385  -0.395
  130ASN      O 2068   5.611   4.342  -0.509
  131VAL      N 2069   5.548   4.333  -0.296
  131VAL      H 2070   5.555   4.390  -0.213
  131VAL     CA 2071   5.460   4.219  -0.307
  131VAL     HA 2072   5.516   4.139  -0.357
  131VAL     CB 2073   5.425   4.169  -0.167
  131VAL     HB 2074   5.517   4.165  -0.108
  131VAL    CG1 2075   5.317   4.252  -0.098
  131VAL   HG11 2076   5.223   4.236  -0.152
  131VAL   HG12 2077   5.299   4.212   0.002
  131VAL   HG13 2078   5.346   4.356  -0.087
  131VAL    CG2 2079   5.371   4.026  -0.170
  131VAL   HG21 2080   5.385   3.988  -0.069
  131VAL   HG22 2081   5.270   4.017  -0.208
  131VAL   HG23 2082   5.437   3.965  -0.231
  131VAL      C 2083   5.341   4.249  -0.397
  131VAL      O 2084   5.282   4.356  -0.382
  132VAL      N 2085   5.294   4.155  -0.479
  132VAL      H 2086   5.338   4.064  -0.487
  132VAL     CA 2087   5.195   4.188  -0.580
  132VAL     HA 2088   5.224   4.287  -0.614
  132VAL     CB 2089   5.195   4.097  -0.703
  132VAL     HB 2090   5.177   3.994  -0.674
  132VAL    CG1 2091   5.094   4.157  -0.801
  132VAL   HG11 2092   4.994   4.155  -0.758
  132VAL   HG12 2093   5.122   4.260  -0.821
  132VAL   HG13 2094   5.090   4.099  -0.893
  132VAL    CG2 2095   5.325   4.122  -0.780
  132VAL   HG21 2096   5.347   4.227  -0.799
  132VAL   HG22 2097   5.408   4.077  -0.727
  132VAL   HG23 2098   5.322   4.060  -0.870
  132VAL      C 2099   5.058   4.186  -0.515
  132VAL      O 2100   5.010   4.078  -0.483
  133PRO      N 2101   4.992   4.301  -0.495
  133PRO     CD 2102   5.027   4.424  -0.563
  133PRO    HD1 2103   5.055   4.418  -0.668
  133PRO    HD2 2104   5.105   4.474  -0.505
  133PRO     CG 2105   4.903   4.514  -0.554
  133PRO    HG1 2106   4.837   4.486  -0.636
  133PRO    HG2 2107   4.929   4.620  -0.546
  133PRO     CB 2108   4.843   4.460  -0.425
  133PRO    HB1 2109   4.740   4.496  -0.424
  133PRO    HB2 2110   4.897   4.499  -0.339
  133PRO     CA 2111   4.867   4.309  -0.422
  133PRO     HA 2112   4.867   4.277  -0.318
  133PRO      C 2113   4.754   4.249  -0.505
  133PRO      O 2114   4.761   4.229  -0.626
  134SER      N 2115   4.650   4.207  -0.432
  134SER      H 2116   4.644   4.228  -0.334
  134SER     CA 2117   4.530   4.155  -0.495
  134SER     HA 2118   4.552   4.106  -0.589
  134SER     CB 2119   4.461   4.054  -0.404
  134SER    HB1 2120   4.528   3.969  -0.394
  134SER    HB2 2121   4.370   4.018  -0.454
  134SER     OG 2122   4.423   4.119  -0.285
  134SER     HG 2123   4.336   4.086  -0.261
  134SER      C 2124   4.438   4.268  -0.539
  134SER      O 2125   4.448   4.375  -0.481
  135ASP      N 2126   4.337   4.235  -0.620
  135ASP      H 2127   4.340   4.142  -0.659
  135ASP     CA 2128   4.215   4.313  -0.633
  135ASP     HA 2129   4.238   4.419  -0.644
  135ASP     CB 2130   4.156   4.285  -0.771
  135ASP    HB1 2131   4.065   4.338  -0.798
  135ASP    HB2 2132   4.126   4.180  -0.773
  135ASP     CG 2133   4.247   4.324  -0.888
  135ASP    OD1 2134   4.325   4.420  -0.875
  135ASP    OD2 2135   4.232   4.260  -0.994
  135ASP      C 2136   4.115   4.289  -0.521
  135ASP      O 2137   3.997   4.310  -0.549
  136THR      N 2138   4.155   4.264  -0.396
  136THR      H 2139   4.252   4.238  -0.391
  136THR     CA 2140   4.063   4.228  -0.290
  136THR     HA 2141   3.963   4.263  -0.313
  136THR     CB 2142   4.056   4.076  -0.272
  136THR     HB 2143   3.984   4.062  -0.192
  136THR    CG2 2144   3.999   4.002  -0.393
  136THR   HG21 2145   3.924   4.066  -0.438
  136THR   HG22 2146   4.076   3.989  -0.469
  136THR   HG23 2147   3.968   3.903  -0.357
  136THR    OG1 2148   4.180   4.015  -0.248
  136THR    HG1 2149   4.166   3.930  -0.206
  136THR      C 2150   4.099   4.301  -0.161
  136THR      O 2151   4.195   4.377  -0.155
  137ASN      N 2152   4.011   4.291  -0.061
  137ASN      H 2153   3.917   4.259  -0.078
  137ASN     CA 2154   4.015   4.383   0.051
  137ASN     HA 2155   4.119   4.411   0.067
  137ASN     CB 2156   3.936   4.509   0.019
  137ASN    HB1 2157   3.972   4.560  -0.071
  137ASN    HB2 2158   3.961   4.594   0.083
  137ASN     CG 2159   3.785   4.492   0.025
  137ASN    OD1 2160   3.735   4.497   0.137
  137ASN    ND2 2161   3.715   4.463  -0.085
  137ASN   HD21 2162   3.755   4.456  -0.177
  137ASN   HD22 2163   3.615   4.459  -0.071
  137ASN      C 2164   3.973   4.310   0.178
  137ASN      O 2165   3.903   4.210   0.168
  138ILE      N 2166   4.007   4.363   0.296
  138ILE      H 2167   4.061   4.448   0.306
  138ILE     CA 2168   3.981   4.285   0.415
  138ILE     HA 2169   4.029   4.187   0.407
  138ILE     CB 2170   4.045   4.349   0.538
  138ILE     HB 2171   4.030   4.270   0.612
  138ILE    CG2 2172   4.196   4.355   0.516
  138ILE   HG21 2173   4.233   4.272   0.456
  138ILE   HG22 2174   4.220   4.442   0.456
  138ILE   HG23 2175   4.251   4.356   0.610
  138ILE    CG1 2176   3.981   4.479   0.584
  138ILE   HG11 2177   3.875   4.459   0.600
  138ILE   HG12 2178   3.981   4.561   0.512
  138ILE     CD 2179   4.040   4.538   0.712
  138ILE    HD1 2180   4.137   4.578   0.685
  138ILE    HD2 2181   3.976   4.615   0.755
  138ILE    HD3 2182   4.051   4.453   0.780
  138ILE      C 2183   3.837   4.249   0.450
  138ILE      O 2184   3.806   4.141   0.500
  139LEU      N 2185   3.742   4.333   0.409
  139LEU      H 2186   3.772   4.396   0.336
  139LEU     CA 2187   3.600   4.316   0.427
  139LEU     HA 2188   3.590   4.268   0.525
  139LEU     CB 2189   3.515   4.442   0.410
  139LEU    HB1 2190   3.411   4.412   0.416
  139LEU    HB2 2191   3.529   4.483   0.309
  139LEU     CG 2192   3.537   4.564   0.498
  139LEU     HG 2193   3.633   4.614   0.481
  139LEU    CD1 2194   3.424   4.665   0.480
  139LEU   HD11 2195   3.329   4.626   0.518
  139LEU   HD12 2196   3.446   4.757   0.533
  139LEU   HD13 2197   3.426   4.701   0.377
  139LEU    CD2 2198   3.556   4.523   0.644
  139LEU   HD21 2199   3.459   4.506   0.690
  139LEU   HD22 2200   3.624   4.439   0.657
  139LEU   HD23 2201   3.596   4.608   0.700
  139LEU      C 2202   3.547   4.213   0.329
  139LEU      O 2203   3.454   4.139   0.361
  140ASP      N 2204   3.601   4.196   0.208
  140ASP      H 2205   3.680   4.255   0.188
  140ASP     CA 2206   3.554   4.094   0.116
  140ASP     HA 2207   3.450   4.072   0.139
  140ASP     CB 2208   3.560   4.142  -0.029
  140ASP    HB1 2209   3.531   4.059  -0.093
  140ASP    HB2 2210   3.661   4.178  -0.053
  140ASP     CG 2211   3.461   4.252  -0.061
  140ASP    OD1 2212   3.480   4.312  -0.169
  140ASP    OD2 2213   3.359   4.270   0.010
  140ASP      C 2214   3.620   3.960   0.142
  140ASP      O 2215   3.553   3.859   0.124
  141THR      N 2216   3.735   3.960   0.211
  141THR      H 2217   3.781   4.048   0.229
  141THR     CA 2218   3.795   3.840   0.266
  141THR     HA 2219   3.777   3.760   0.193
  141THR     CB 2220   3.945   3.849   0.290
  141THR     HB 2221   3.955   3.918   0.374
  141THR    CG2 2222   4.009   3.714   0.320
  141THR   HG21 2223   3.973   3.632   0.257
  141THR   HG22 2224   4.118   3.719   0.322
  141THR   HG23 2225   3.985   3.680   0.421
  141THR    OG1 2226   4.000   3.893   0.168
  141THR    HG1 2227   4.029   3.985   0.168
  141THR      C 2228   3.726   3.796   0.394
  141THR      O 2229   3.690   3.680   0.414
  142TRP      N 2230   3.685   3.885   0.485
  142TRP      H 2231   3.716   3.980   0.472
  142TRP     CA 2232   3.598   3.851   0.596
  142TRP     HA 2233   3.646   3.773   0.654
  142TRP     CB 2234   3.588   3.978   0.680
  142TRP    HB1 2235   3.529   4.045   0.617
  142TRP    HB2 2236   3.691   4.012   0.692
  142TRP     CG 2237   3.538   3.959   0.820
  142TRP    CD1 2238   3.409   3.951   0.858
  142TRP    HD1 2239   3.324   3.965   0.793
  142TRP    NE1 2240   3.403   3.907   0.989
  142TRP    HE1 2241   3.320   3.892   1.045
  142TRP    CE2 2242   3.528   3.867   1.034
  142TRP    CZ2 2243   3.572   3.804   1.151
  142TRP    HZ2 2244   3.502   3.776   1.229
  142TRP    CH2 2245   3.708   3.778   1.166
  142TRP    HH2 2246   3.747   3.725   1.252
  142TRP    CZ3 2247   3.796   3.807   1.061
  142TRP    HZ3 2248   3.902   3.796   1.082
  142TRP    CE3 2249   3.751   3.861   0.940
  142TRP    HE3 2250   3.820   3.896   0.865
  142TRP    CD2 2251   3.616   3.898   0.927
  142TRP      C 2252   3.460   3.795   0.564
  142TRP      O 2253   3.417   3.697   0.625
  143ALA      N 2254   3.411   3.834   0.446
  143ALA      H 2255   3.476   3.885   0.387
  143ALA     CA 2256   3.288   3.781   0.393
  143ALA     HA 2257   3.216   3.777   0.475
  143ALA     CB 2258   3.235   3.895   0.305
  143ALA    HB1 2259   3.285   3.885   0.209
  143ALA    HB2 2260   3.127   3.885   0.299
  143ALA    HB3 2261   3.259   3.995   0.342
  143ALA      C 2262   3.291   3.644   0.327
  143ALA      O 2263   3.188   3.580   0.307
  144ALA      N 2264   3.414   3.596   0.309
  144ALA      H 2265   3.491   3.658   0.331
  144ALA     CA 2266   3.448   3.457   0.283
  144ALA     HA 2267   3.361   3.404   0.246
  144ALA     CB 2268   3.555   3.448   0.175
  144ALA    HB1 2269   3.521   3.498   0.084
  144ALA    HB2 2270   3.645   3.501   0.208
  144ALA    HB3 2271   3.578   3.349   0.138
  144ALA      C 2272   3.482   3.388   0.414
  144ALA      O 2273   3.441   3.274   0.435
  145MET      N 2274   3.554   3.455   0.504
  145MET      H 2275   3.584   3.548   0.479
  145MET     CA 2276   3.589   3.405   0.635
  145MET     HA 2277   3.641   3.312   0.609
  145MET     CB 2278   3.685   3.501   0.704
  145MET    HB1 2279   3.626   3.586   0.741
  145MET    HB2 2280   3.751   3.545   0.629
  145MET     CG 2281   3.765   3.444   0.821
  145MET    HG1 2282   3.696   3.375   0.869
  145MET    HG2 2283   3.795   3.519   0.894
  145MET     SD 2284   3.904   3.347   0.757
  145MET     CE 2285   3.982   3.322   0.919
  145MET    HE1 2286   3.907   3.258   0.965
  145MET    HE2 2287   4.078   3.274   0.901
  145MET    HE3 2288   3.996   3.415   0.974
  145MET      C 2289   3.465   3.361   0.712
  145MET      O 2290   3.463   3.259   0.780
  146GLU      N 2291   3.354   3.434   0.709
  146GLU      H 2292   3.363   3.525   0.665
  146GLU     CA 2293   3.233   3.402   0.782
  146GLU     HA 2294   3.254   3.372   0.884
  146GLU     CB 2295   3.157   3.534   0.784
  146GLU    HB1 2296   3.056   3.516   0.819
  146GLU    HB2 2297   3.141   3.557   0.678
  146GLU     CG 2298   3.209   3.644   0.876
  146GLU    HG1 2299   3.316   3.657   0.867
  146GLU    HG2 2300   3.193   3.601   0.975
  146GLU     CD 2301   3.130   3.772   0.851
  146GLU    OE1 2302   3.075   3.823   0.951
  146GLU    OE2 2303   3.127   3.824   0.738
  146GLU      C 2304   3.141   3.298   0.718
  146GLU      O 2305   3.046   3.250   0.781
  147GLU      N 2306   3.170   3.253   0.596
  147GLU      H 2307   3.254   3.290   0.554
  147GLU     CA 2308   3.102   3.140   0.535
  147GLU     HA 2309   2.994   3.147   0.545
  147GLU     CB 2310   3.126   3.116   0.386
  147GLU    HB1 2311   3.086   3.018   0.360
  147GLU    HB2 2312   3.233   3.117   0.364
  147GLU     CG 2313   3.046   3.213   0.299
  147GLU    HG1 2314   3.067   3.319   0.313
  147GLU    HG2 2315   2.942   3.186   0.318
  147GLU     CD 2316   3.076   3.181   0.153
  147GLU    OE1 2317   2.997   3.115   0.082
  147GLU    OE2 2318   3.195   3.198   0.118
  147GLU      C 2319   3.150   3.019   0.613
  147GLU      O 2320   3.069   2.927   0.622
  148LEU      N 2321   3.270   3.017   0.672
  148LEU      H 2322   3.334   3.094   0.664
  148LEU     CA 2323   3.323   2.890   0.718
  148LEU     HA 2324   3.306   2.816   0.640
  148LEU     CB 2325   3.473   2.908   0.736
  148LEU    HB1 2326   3.518   2.811   0.755
  148LEU    HB2 2327   3.475   2.982   0.816
  148LEU     CG 2328   3.556   2.966   0.621
  148LEU     HG 2329   3.529   3.071   0.611
  148LEU    CD1 2330   3.703   2.955   0.661
  148LEU   HD11 2331   3.755   3.013   0.585
  148LEU   HD12 2332   3.724   2.986   0.763
  148LEU   HD13 2333   3.720   2.848   0.655
  148LEU    CD2 2334   3.525   2.902   0.486
  148LEU   HD21 2335   3.422   2.921   0.454
  148LEU   HD22 2336   3.589   2.948   0.410
  148LEU   HD23 2337   3.542   2.796   0.505
  148LEU      C 2338   3.262   2.842   0.849
  148LEU      O 2339   3.253   2.721   0.869
  149VAL      N 2340   3.210   2.934   0.930
  149VAL      H 2341   3.219   3.030   0.900
  149VAL     CA 2342   3.135   2.904   1.051
  149VAL     HA 2343   3.192   2.840   1.118
  149VAL     CB 2344   3.107   3.037   1.121
  149VAL     HB 2345   3.061   3.106   1.051
  149VAL    CG1 2346   3.003   3.006   1.229
  149VAL   HG11 2347   2.904   2.977   1.192
  149VAL   HG12 2348   3.045   2.934   1.298
  149VAL   HG13 2349   3.001   3.092   1.296
  149VAL    CG2 2350   3.229   3.107   1.181
  149VAL   HG21 2351   3.199   3.199   1.230
  149VAL   HG22 2352   3.288   3.030   1.231
  149VAL   HG23 2353   3.299   3.135   1.102
  149VAL      C 2354   3.005   2.833   1.018
  149VAL      O 2355   2.960   2.738   1.083
  150ASP      N 2356   2.938   2.879   0.913
  150ASP      H 2357   2.965   2.969   0.875
  150ASP     CA 2358   2.820   2.823   0.851
  150ASP     HA 2359   2.754   2.782   0.928
  150ASP     CB 2360   2.747   2.928   0.768
  150ASP    HB1 2361   2.671   2.877   0.708
  150ASP    HB2 2362   2.822   2.961   0.696
  150ASP     CG 2363   2.691   3.050   0.840
  150ASP    OD1 2364   2.677   3.050   0.964
  150ASP    OD2 2365   2.661   3.146   0.766
  150ASP      C 2366   2.844   2.696   0.770
  150ASP      O 2367   2.767   2.600   0.776
  151GLU      N 2368   2.960   2.673   0.710
  151GLU      H 2369   3.025   2.748   0.691
  151GLU     CA 2370   2.998   2.541   0.660
  151GLU     HA 2371   2.921   2.498   0.596
  151GLU     CB 2372   3.113   2.575   0.566
  151GLU    HB1 2373   3.154   2.475   0.550
  151GLU    HB2 2374   3.190   2.633   0.615
  151GLU     CG 2375   3.076   2.633   0.430
  151GLU    HG1 2376   3.174   2.653   0.387
  151GLU    HG2 2377   3.016   2.720   0.455
  151GLU     CD 2378   2.999   2.533   0.344
  151GLU    OE1 2379   2.875   2.537   0.328
  151GLU    OE2 2380   3.068   2.455   0.275
  151GLU      C 2381   3.037   2.450   0.775
  151GLU      O 2382   3.080   2.337   0.750
  152GLY      N 2383   3.037   2.488   0.903
  152GLY      H 2384   3.006   2.583   0.917
  152GLY     CA 2385   3.072   2.409   1.020
  152GLY    HA1 2386   3.022   2.312   1.016
  152GLY    HA2 2387   3.035   2.468   1.104
  152GLY      C 2388   3.219   2.376   1.037
  152GLY      O 2389   3.241   2.284   1.115
  153LEU      N 2390   3.313   2.436   0.963
  153LEU      H 2391   3.283   2.515   0.907
  153LEU     CA 2392   3.453   2.397   0.965
  153LEU     HA 2393   3.456   2.288   0.970
  153LEU     CB 2394   3.510   2.440   0.831
  153LEU    HB1 2395   3.616   2.416   0.835
  153LEU    HB2 2396   3.502   2.548   0.814
  153LEU     CG 2397   3.463   2.378   0.699
  153LEU     HG 2398   3.360   2.406   0.678
  153LEU    CD1 2399   3.562   2.420   0.591
  153LEU   HD11 2400   3.658   2.370   0.605
  153LEU   HD12 2401   3.528   2.391   0.492
  153LEU   HD13 2402   3.586   2.527   0.586
  153LEU    CD2 2403   3.466   2.226   0.703
  153LEU   HD21 2404   3.565   2.192   0.732
  153LEU   HD22 2405   3.388   2.196   0.773
  153LEU   HD23 2406   3.439   2.200   0.600
  153LEU      C 2407   3.533   2.467   1.074
  153LEU      O 2408   3.633   2.409   1.117
  154VAL      N 2409   3.487   2.583   1.120
  154VAL      H 2410   3.389   2.604   1.107
  154VAL     CA 2411   3.560   2.653   1.224
  154VAL     HA 2412   3.636   2.582   1.256
  154VAL     CB 2413   3.622   2.775   1.157
  154VAL     HB 2414   3.675   2.825   1.238
  154VAL    CG1 2415   3.726   2.745   1.049
  154VAL   HG11 2416   3.685   2.689   0.965
  154VAL   HG12 2417   3.777   2.834   1.013
  154VAL   HG13 2418   3.804   2.683   1.093
  154VAL    CG2 2419   3.519   2.867   1.093
  154VAL   HG21 2420   3.438   2.809   1.048
  154VAL   HG22 2421   3.481   2.933   1.171
  154VAL   HG23 2422   3.576   2.920   1.016
  154VAL      C 2423   3.472   2.693   1.342
  154VAL      O 2424   3.357   2.729   1.315
  155LYS      N 2425   3.526   2.680   1.463
  155LYS      H 2426   3.617   2.635   1.474
  155LYS     CA 2427   3.443   2.705   1.578
  155LYS     HA 2428   3.336   2.692   1.559
  155LYS     CB 2429   3.484   2.610   1.690
  155LYS    HB1 2430   3.423   2.629   1.778
  155LYS    HB2 2431   3.581   2.639   1.728
  155LYS     CG 2432   3.482   2.460   1.660
  155LYS    HG1 2433   3.513   2.403   1.748
  155LYS    HG2 2434   3.555   2.432   1.584
  155LYS     CD 2435   3.344   2.415   1.614
  155LYS    HD1 2436   3.355   2.311   1.582
  155LYS    HD2 2437   3.317   2.473   1.526
  155LYS     CE 2438   3.238   2.431   1.723
  155LYS    HE1 2439   3.141   2.416   1.675
  155LYS    HE2 2440   3.233   2.535   1.757
  155LYS     NZ 2441   3.248   2.334   1.833
  155LYS    HZ1 2442   3.173   2.357   1.898
  155LYS    HZ2 2443   3.235   2.239   1.802
  155LYS    HZ3 2444   3.344   2.341   1.864
  155LYS      C 2445   3.442   2.851   1.623
  155LYS      O 2446   3.335   2.898   1.663
  156ALA      N 2447   3.551   2.921   1.592
  156ALA      H 2448   3.634   2.869   1.569
  156ALA     CA 2449   3.559   3.065   1.581
  156ALA     HA 2450   3.462   3.116   1.577
  156ALA     CB 2451   3.623   3.105   1.714
  156ALA    HB1 2452   3.713   3.046   1.730
  156ALA    HB2 2453   3.632   3.213   1.720
  156ALA    HB3 2454   3.558   3.080   1.798
  156ALA      C 2455   3.642   3.110   1.463
  156ALA      O 2456   3.720   3.030   1.412
  157ILE      N 2457   3.639   3.239   1.428
  157ILE      H 2458   3.577   3.300   1.480
  157ILE     CA 2459   3.724   3.302   1.329
  157ILE     HA 2460   3.800   3.232   1.295
  157ILE     CB 2461   3.643   3.334   1.203
  157ILE     HB 2462   3.706   3.386   1.130
  157ILE    CG2 2463   3.592   3.204   1.141
  157ILE   HG21 2464   3.521   3.154   1.207
  157ILE   HG22 2465   3.553   3.230   1.043
  157ILE   HG23 2466   3.674   3.132   1.130
  157ILE    CG1 2467   3.528   3.431   1.221
  157ILE   HG11 2468   3.556   3.530   1.258
  157ILE   HG12 2469   3.466   3.395   1.303
  157ILE     CD 2470   3.442   3.467   1.100
  157ILE    HD1 2471   3.367   3.388   1.088
  157ILE    HD2 2472   3.381   3.556   1.112
  157ILE    HD3 2473   3.497   3.481   1.007
  157ILE      C 2474   3.802   3.422   1.379
  157ILE      O 2475   3.757   3.489   1.472
  158GLY      N 2476   3.915   3.464   1.321
  158GLY      H 2477   3.951   3.403   1.250
  158GLY     CA 2478   4.004   3.565   1.374
  158GLY    HA1 2479   4.065   3.522   1.454
  158GLY    HA2 2480   3.945   3.644   1.421
  158GLY      C 2481   4.095   3.629   1.270
  158GLY      O 2482   4.075   3.622   1.149
  159ILE      N 2483   4.188   3.706   1.326
  159ILE      H 2484   4.203   3.695   1.425
  159ILE     CA 2485   4.278   3.798   1.259
  159ILE     HA 2486   4.285   3.767   1.154
  159ILE     CB 2487   4.234   3.943   1.271
  159ILE     HB 2488   4.317   4.004   1.234
  159ILE    CG2 2489   4.126   3.973   1.168
  159ILE   HG21 2490   4.035   3.918   1.192
  159ILE   HG22 2491   4.098   4.078   1.168
  159ILE   HG23 2492   4.157   3.933   1.071
  159ILE    CG1 2493   4.187   3.978   1.412
  159ILE   HG11 2494   4.268   3.955   1.481
  159ILE   HG12 2495   4.103   3.910   1.430
  159ILE     CD 2496   4.150   4.124   1.439
  159ILE    HD1 2497   4.221   4.180   1.378
  159ILE    HD2 2498   4.053   4.143   1.393
  159ILE    HD3 2499   4.143   4.145   1.545
  159ILE      C 2500   4.414   3.785   1.326
  159ILE      O 2501   4.430   3.757   1.445
  160SER      N 2502   4.517   3.800   1.243
  160SER      H 2503   4.494   3.786   1.146
  160SER     CA 2504   4.656   3.815   1.280
  160SER     HA 2505   4.670   3.827   1.387
  160SER     CB 2506   4.744   3.696   1.244
  160SER    HB1 2507   4.824   3.677   1.315
  160SER    HB2 2508   4.789   3.696   1.144
  160SER     OG 2509   4.675   3.573   1.244
  160SER     HG 2510   4.585   3.589   1.216
  160SER      C 2511   4.712   3.937   1.207
  160SER      O 2512   4.689   3.953   1.087
  161ASN      N 2513   4.784   4.021   1.281
  161ASN      H 2514   4.787   4.005   1.381
  161ASN     CA 2515   4.858   4.135   1.231
  161ASN     HA 2516   4.917   4.171   1.316
  161ASN     CB 2517   4.957   4.103   1.120
  161ASN    HB1 2518   5.020   4.191   1.107
  161ASN    HB2 2519   4.903   4.092   1.026
  161ASN     CG 2520   5.046   3.986   1.159
  161ASN    OD1 2521   5.138   4.008   1.238
  161ASN    ND2 2522   5.026   3.862   1.115
  161ASN   HD21 2523   4.964   3.844   1.038
  161ASN   HD22 2524   5.098   3.796   1.142
  161ASN      C 2525   4.771   4.255   1.195
  161ASN      O 2526   4.819   4.345   1.127
  162PHE      N 2527   4.645   4.260   1.238
  162PHE      H 2528   4.612   4.192   1.305
  162PHE     CA 2529   4.564   4.376   1.205
  162PHE     HA 2530   4.576   4.412   1.103
  162PHE     CB 2531   4.417   4.339   1.220
  162PHE    HB1 2532   4.365   4.434   1.226
  162PHE    HB2 2533   4.405   4.293   1.318
  162PHE     CG 2534   4.357   4.262   1.104
  162PHE    CD1 2535   4.430   4.159   1.043
  162PHE    HD1 2536   4.517   4.112   1.086
  162PHE    CE1 2537   4.369   4.088   0.939
  162PHE    HE1 2538   4.418   3.998   0.905
  162PHE     CZ 2539   4.240   4.120   0.893
  162PHE     HZ 2540   4.200   4.062   0.811
  162PHE    CE2 2541   4.168   4.222   0.956
  162PHE    HE2 2542   4.069   4.253   0.928
  162PHE    CD2 2543   4.225   4.288   1.065
  162PHE    HD2 2544   4.165   4.363   1.114
  162PHE      C 2545   4.586   4.491   1.302
  162PHE      O 2546   4.589   4.459   1.421
  163ASN      N 2547   4.602   4.616   1.259
  163ASN      H 2548   4.615   4.635   1.161
  163ASN     CA 2549   4.605   4.731   1.347
  163ASN     HA 2550   4.666   4.695   1.430
  163ASN     CB 2551   4.685   4.842   1.280
  163ASN    HB1 2552   4.765   4.795   1.223
  163ASN    HB2 2553   4.740   4.894   1.359
  163ASN     CG 2554   4.620   4.951   1.196
  163ASN    OD1 2555   4.508   4.931   1.152
  163ASN    ND2 2556   4.682   5.064   1.160
  163ASN   HD21 2557   4.772   5.098   1.190
  163ASN   HD22 2558   4.643   5.124   1.089
  163ASN      C 2559   4.468   4.775   1.396
  163ASN      O 2560   4.362   4.737   1.346
  164HIS      N 2561   4.459   4.860   1.499
  164HIS      H 2562   4.548   4.895   1.531
  164HIS     CA 2563   4.338   4.912   1.559
  164HIS     HA 2564   4.293   4.834   1.619
  164HIS     CB 2565   4.396   5.010   1.661
  164HIS    HB1 2566   4.481   4.968   1.715
  164HIS    HB2 2567   4.316   5.047   1.725
  164HIS     CG 2568   4.467   5.125   1.595
  164HIS    ND1 2569   4.590   5.118   1.530
  164HIS    CE1 2570   4.622   5.245   1.502
  164HIS    HE1 2571   4.712   5.278   1.452
  164HIS    NE2 2572   4.522   5.328   1.538
  164HIS    HE2 2573   4.516   5.423   1.505
  164HIS    CD2 2574   4.427   5.255   1.606
  164HIS    HD2 2575   4.337   5.291   1.656
  164HIS      C 2576   4.238   4.976   1.464
  164HIS      O 2577   4.119   4.977   1.497
  165LEU      N 2578   4.282   5.035   1.353
  165LEU      H 2579   4.381   5.024   1.333
  165LEU     CA 2580   4.193   5.093   1.254
  165LEU     HA 2581   4.106   5.132   1.306
  165LEU     CB 2582   4.261   5.201   1.169
  165LEU    HB1 2583   4.185   5.239   1.101
  165LEU    HB2 2584   4.339   5.166   1.101
  165LEU     CG 2585   4.331   5.316   1.239
  165LEU     HG 2586   4.420   5.286   1.295
  165LEU    CD1 2587   4.398   5.409   1.138
  165LEU   HD11 2588   4.333   5.486   1.097
  165LEU   HD12 2589   4.474   5.468   1.189
  165LEU   HD13 2590   4.447   5.353   1.058
  165LEU    CD2 2591   4.243   5.401   1.331
  165LEU   HD21 2592   4.150   5.436   1.286
  165LEU   HD22 2593   4.215   5.340   1.417
  165LEU   HD23 2594   4.303   5.487   1.361
  165LEU      C 2595   4.137   4.983   1.166
  165LEU      O 2596   4.019   4.986   1.131
  166GLN      N 2597   4.213   4.877   1.138
  166GLN      H 2598   4.300   4.873   1.191
  166GLN     CA 2599   4.173   4.757   1.068
  166GLN     HA 2600   4.113   4.780   0.980
  166GLN     CB 2601   4.300   4.684   1.026
  166GLN    HB1 2602   4.287   4.576   1.016
  166GLN    HB2 2603   4.377   4.692   1.102
  166GLN     CG 2604   4.361   4.737   0.896
  166GLN    HG1 2605   4.384   4.842   0.884
  166GLN    HG2 2606   4.289   4.701   0.822
  166GLN     CD 2607   4.493   4.671   0.859
  166GLN    OE1 2608   4.571   4.629   0.944
  166GLN    NE2 2609   4.526   4.677   0.729
  166GLN   HE21 2610   4.465   4.720   0.661
  166GLN   HE22 2611   4.615   4.647   0.692
  166GLN      C 2612   4.076   4.664   1.141
  166GLN      O 2613   3.989   4.605   1.078
  167VAL      N 2614   4.098   4.653   1.272
  167VAL      H 2615   4.179   4.703   1.306
  167VAL     CA 2616   4.002   4.594   1.363
  167VAL     HA 2617   3.968   4.499   1.320
  167VAL     CB 2618   4.071   4.556   1.494
  167VAL     HB 2619   4.102   4.641   1.555
  167VAL    CG1 2620   3.984   4.470   1.586
  167VAL   HG11 2621   3.966   4.369   1.550
  167VAL   HG12 2622   4.024   4.469   1.687
  167VAL   HG13 2623   3.883   4.511   1.594
  167VAL    CG2 2624   4.199   4.475   1.483
  167VAL   HG21 2625   4.282   4.532   1.441
  167VAL   HG22 2626   4.230   4.421   1.572
  167VAL   HG23 2627   4.185   4.401   1.404
  167VAL      C 2628   3.881   4.685   1.371
  167VAL      O 2629   3.774   4.626   1.364
  168GLU      N 2630   3.890   4.818   1.383
  168GLU      H 2631   3.979   4.860   1.403
  168GLU     CA 2632   3.774   4.905   1.385
  168GLU     HA 2633   3.722   4.881   1.477
  168GLU     CB 2634   3.819   5.049   1.410
  168GLU    HB1 2635   3.896   5.071   1.336
  168GLU    HB2 2636   3.869   5.052   1.506
  168GLU     CG 2637   3.720   5.165   1.418
  168GLU    HG1 2638   3.638   5.138   1.484
  168GLU    HG2 2639   3.677   5.183   1.319
  168GLU     CD 2640   3.789   5.286   1.477
  168GLU    OE1 2641   3.796   5.292   1.602
  168GLU    OE2 2642   3.820   5.382   1.403
  168GLU      C 2643   3.687   4.884   1.261
  168GLU      O 2644   3.565   4.899   1.267
  169MET      N 2645   3.745   4.858   1.144
  169MET      H 2646   3.845   4.866   1.150
  169MET     CA 2647   3.681   4.838   1.015
  169MET     HA 2648   3.603   4.914   1.005
  169MET     CB 2649   3.774   4.861   0.896
  169MET    HB1 2650   3.847   4.781   0.881
  169MET    HB2 2651   3.836   4.948   0.916
  169MET     CG 2652   3.691   4.891   0.772
  169MET    HG1 2653   3.638   4.985   0.789
  169MET    HG2 2654   3.615   4.813   0.766
  169MET     SD 2655   3.774   4.915   0.612
  169MET     CE 2656   3.802   5.093   0.615
  169MET    HE1 2657   3.841   5.123   0.518
  169MET    HE2 2658   3.701   5.131   0.635
  169MET    HE3 2659   3.874   5.125   0.691
  169MET      C 2660   3.612   4.702   1.007
  169MET      O 2661   3.505   4.691   0.948
  170ILE      N 2662   3.668   4.592   1.057
  170ILE      H 2663   3.758   4.592   1.102
  170ILE     CA 2664   3.601   4.463   1.053
  170ILE     HA 2665   3.581   4.438   0.949
  170ILE     CB 2666   3.694   4.354   1.107
  170ILE     HB 2667   3.737   4.401   1.196
  170ILE    CG2 2668   3.613   4.227   1.133
  170ILE   HG21 2669   3.547   4.214   1.047
  170ILE   HG22 2670   3.678   4.139   1.129
  170ILE   HG23 2671   3.560   4.230   1.228
  170ILE    CG1 2672   3.803   4.337   1.002
  170ILE   HG11 2673   3.885   4.288   1.055
  170ILE   HG12 2674   3.854   4.428   0.972
  170ILE     CD 2675   3.776   4.253   0.877
  170ILE    HD1 2676   3.863   4.270   0.814
  170ILE    HD2 2677   3.777   4.148   0.906
  170ILE    HD3 2678   3.685   4.283   0.827
  170ILE      C 2679   3.476   4.479   1.138
  170ILE      O 2680   3.365   4.451   1.093
  171LEU      N 2681   3.493   4.537   1.257
  171LEU      H 2682   3.586   4.553   1.293
  171LEU     CA 2683   3.383   4.577   1.343
  171LEU     HA 2684   3.326   4.486   1.362
  171LEU     CB 2685   3.438   4.641   1.471
  171LEU    HB1 2686   3.352   4.680   1.527
  171LEU    HB2 2687   3.507   4.720   1.442
  171LEU     CG 2688   3.507   4.536   1.557
  171LEU     HG 2689   3.588   4.483   1.506
  171LEU    CD1 2690   3.553   4.601   1.687
  171LEU   HD11 2691   3.621   4.526   1.726
  171LEU   HD12 2692   3.595   4.700   1.670
  171LEU   HD13 2693   3.463   4.619   1.746
  171LEU    CD2 2694   3.412   4.422   1.590
  171LEU   HD21 2695   3.313   4.465   1.609
  171LEU   HD22 2696   3.402   4.352   1.507
  171LEU   HD23 2697   3.443   4.364   1.677
  171LEU      C 2698   3.292   4.681   1.280
  171LEU      O 2699   3.192   4.710   1.345
  172ASN      N 2700   3.321   4.726   1.157
  172ASN      H 2701   3.398   4.689   1.103
  172ASN     CA 2702   3.234   4.815   1.084
  172ASN     HA 2703   3.142   4.835   1.139
  172ASN     CB 2704   3.304   4.950   1.076
  172ASN    HB1 2705   3.397   4.944   1.019
  172ASN    HB2 2706   3.320   4.975   1.181
  172ASN     CG 2707   3.229   5.072   1.024
  172ASN    OD1 2708   3.280   5.147   0.941
  172ASN    ND2 2709   3.112   5.108   1.078
  172ASN   HD21 2710   3.084   5.065   1.164
  172ASN   HD22 2711   3.072   5.195   1.047
  172ASN      C 2712   3.178   4.767   0.950
  172ASN      O 2713   3.131   4.839   0.862
  173LYS      N 2714   3.183   4.637   0.923
  173LYS      H 2715   3.239   4.579   0.984
  173LYS     CA 2716   3.118   4.576   0.808
  173LYS     HA 2717   3.164   4.619   0.719
  173LYS     CB 2718   3.156   4.428   0.818
  173LYS    HB1 2719   3.103   4.387   0.904
  173LYS    HB2 2720   3.264   4.415   0.831
  173LYS     CG 2721   3.113   4.344   0.698
  173LYS    HG1 2722   3.134   4.400   0.607
  173LYS    HG2 2723   3.005   4.335   0.714
  173LYS     CD 2724   3.183   4.209   0.687
  173LYS    HD1 2725   3.176   4.154   0.781
  173LYS    HD2 2726   3.286   4.239   0.666
  173LYS     CE 2727   3.132   4.116   0.577
  173LYS    HE1 2728   3.211   4.044   0.556
  173LYS    HE2 2729   3.112   4.182   0.492
  173LYS     NZ 2730   3.014   4.035   0.609
  173LYS    HZ1 2731   2.939   4.079   0.660
  173LYS    HZ2 2732   2.968   4.009   0.523
  173LYS    HZ3 2733   3.039   3.946   0.649
  173LYS      C 2734   2.969   4.603   0.813
  173LYS      O 2735   2.912   4.580   0.920
  174PRO      N 2736   2.902   4.640   0.704
  174PRO     CD 2737   2.963   4.680   0.579
  174PRO    HD1 2738   3.048   4.620   0.547
  174PRO    HD2 2739   3.007   4.779   0.587
  174PRO     CG 2740   2.857   4.692   0.470
  174PRO    HG1 2741   2.855   4.602   0.407
  174PRO    HG2 2742   2.855   4.782   0.409
  174PRO     CB 2743   2.732   4.711   0.556
  174PRO    HB1 2744   2.645   4.674   0.503
  174PRO    HB2 2745   2.724   4.818   0.574
  174PRO     CA 2746   2.759   4.630   0.683
  174PRO     HA 2747   2.711   4.669   0.772
  174PRO      C 2748   2.713   4.485   0.675
  174PRO      O 2749   2.689   4.432   0.567
  175GLY      N 2750   2.691   4.423   0.792
  175GLY      H 2751   2.699   4.486   0.871
  175GLY     CA 2752   2.654   4.284   0.810
  175GLY    HA1 2753   2.605   4.241   0.723
  175GLY    HA2 2754   2.583   4.262   0.890
  175GLY      C 2755   2.769   4.195   0.855
  175GLY      O 2756   2.802   4.101   0.784
  176LEU      N 2757   2.832   4.223   0.969
  176LEU      H 2758   2.801   4.305   1.018
  176LEU     CA 2759   2.905   4.131   1.054
  176LEU     HA 2760   2.985   4.080   0.998
  176LEU     CB 2761   2.983   4.217   1.153
  176LEU    HB1 2762   2.907   4.261   1.218
  176LEU    HB2 2763   3.017   4.305   1.098
  176LEU     CG 2764   3.100   4.153   1.226
  176LEU     HG 2765   3.058   4.069   1.281
  176LEU    CD1 2766   3.211   4.116   1.128
  176LEU   HD11 2767   3.229   4.197   1.056
  176LEU   HD12 2768   3.295   4.085   1.189
  176LEU   HD13 2769   3.184   4.028   1.070
  176LEU    CD2 2770   3.151   4.236   1.343
  176LEU   HD21 2771   3.075   4.237   1.421
  176LEU   HD22 2772   3.242   4.190   1.381
  176LEU   HD23 2773   3.168   4.336   1.304
  176LEU      C 2774   2.814   4.024   1.113
  176LEU      O 2775   2.741   4.052   1.208
  177LYS      N 2776   2.832   3.897   1.077
  177LYS      H 2777   2.901   3.883   1.005
  177LYS     CA 2778   2.757   3.782   1.125
  177LYS     HA 2779   2.667   3.820   1.173
  177LYS     CB 2780   2.731   3.691   1.005
  177LYS    HB1 2781   2.821   3.648   0.960
  177LYS    HB2 2782   2.677   3.755   0.936
  177LYS     CG 2783   2.633   3.580   1.042
  177LYS    HG1 2784   2.540   3.622   1.080
  177LYS    HG2 2785   2.675   3.510   1.114
  177LYS     CD 2786   2.595   3.490   0.924
  177LYS    HD1 2787   2.676   3.420   0.904
  177LYS    HD2 2788   2.587   3.542   0.829
  177LYS     CE 2789   2.481   3.404   0.978
  177LYS    HE1 2790   2.383   3.451   0.991
  177LYS    HE2 2791   2.516   3.369   1.075
  177LYS     NZ 2792   2.460   3.286   0.893
  177LYS    HZ1 2793   2.395   3.222   0.935
  177LYS    HZ2 2794   2.432   3.309   0.799
  177LYS    HZ3 2795   2.549   3.239   0.890
  177LYS      C 2796   2.843   3.710   1.228
  177LYS      O 2797   2.787   3.663   1.327
  178TYR      N 2798   2.976   3.704   1.220
  178TYR      H 2799   3.012   3.750   1.138
  178TYR     CA 2800   3.069   3.642   1.312
  178TYR     HA 2801   3.009   3.630   1.402
  178TYR     CB 2802   3.122   3.504   1.272
  178TYR    HB1 2803   3.188   3.465   1.349
  178TYR    HB2 2804   3.183   3.513   1.182
  178TYR     CG 2805   3.003   3.415   1.245
  178TYR    CD1 2806   2.929   3.370   1.355
  178TYR    HD1 2807   2.963   3.395   1.455
  178TYR    CE1 2808   2.809   3.300   1.339
  178TYR    HE1 2809   2.754   3.274   1.428
  178TYR     CZ 2810   2.776   3.255   1.210
  178TYR     OH 2811   2.675   3.165   1.195
  178TYR     HH 2812   2.670   3.118   1.112
  178TYR    CE2 2813   2.852   3.294   1.098
  178TYR    HE2 2814   2.820   3.258   1.001
  178TYR    CD2 2815   2.968   3.370   1.117
  178TYR    HD2 2816   3.023   3.408   1.032
  178TYR      C 2817   3.171   3.747   1.352
  178TYR      O 2818   3.243   3.808   1.273
  179LYS      N 2819   3.176   3.786   1.479
  179LYS      H 2820   3.108   3.743   1.540
  179LYS     CA 2821   3.267   3.879   1.543
  179LYS     HA 2822   3.279   3.974   1.492
  179LYS     CB 2823   3.224   3.917   1.684
  179LYS    HB1 2824   3.233   3.825   1.742
  179LYS    HB2 2825   3.117   3.937   1.672
  179LYS     CG 2826   3.290   4.031   1.762
  179LYS    HG1 2827   3.268   4.118   1.700
  179LYS    HG2 2828   3.399   4.026   1.767
  179LYS     CD 2829   3.225   4.045   1.900
  179LYS    HD1 2830   3.307   4.080   1.964
  179LYS    HD2 2831   3.200   3.951   1.949
  179LYS     CE 2832   3.102   4.134   1.888
  179LYS    HE1 2833   3.018   4.088   1.836
  179LYS    HE2 2834   3.123   4.227   1.836
  179LYS     NZ 2835   3.059   4.169   2.025
  179LYS    HZ1 2836   3.140   4.215   2.064
  179LYS    HZ2 2837   2.980   4.232   2.024
  179LYS    HZ3 2838   3.039   4.086   2.078
  179LYS      C 2839   3.402   3.807   1.545
  179LYS      O 2840   3.395   3.690   1.582
  180PRO      N 2841   3.515   3.868   1.510
  180PRO     CD 2842   3.537   3.998   1.449
  180PRO    HD1 2843   3.474   4.061   1.512
  180PRO    HD2 2844   3.514   3.995   1.342
  180PRO     CG 2845   3.686   4.023   1.473
  180PRO    HG1 2846   3.686   4.095   1.555
  180PRO    HG2 2847   3.727   4.067   1.382
  180PRO     CB 2848   3.758   3.893   1.506
  180PRO    HB1 2849   3.820   3.911   1.594
  180PRO    HB2 2850   3.810   3.851   1.420
  180PRO     CA 2851   3.640   3.803   1.542
  180PRO     HA 2852   3.649   3.709   1.488
  180PRO      C 2853   3.647   3.763   1.689
  180PRO      O 2854   3.630   3.851   1.773
  181ALA      N 2855   3.688   3.640   1.720
  181ALA      H 2856   3.687   3.565   1.652
  181ALA     CA 2857   3.713   3.609   1.859
  181ALA     HA 2858   3.645   3.665   1.922
  181ALA     CB 2859   3.696   3.459   1.884
  181ALA    HB1 2860   3.708   3.441   1.991
  181ALA    HB2 2861   3.591   3.442   1.858
  181ALA    HB3 2862   3.756   3.403   1.813
  181ALA      C 2863   3.854   3.651   1.898
  181ALA      O 2864   3.867   3.700   2.010
  182VAL      N 2865   3.959   3.632   1.817
  182VAL      H 2866   3.941   3.593   1.726
  182VAL     CA 2867   4.098   3.649   1.854
  182VAL     HA 2868   4.101   3.699   1.951
  182VAL     CB 2869   4.170   3.516   1.873
  182VAL     HB 2870   4.154   3.448   1.788
  182VAL    CG1 2871   4.321   3.524   1.895
  182VAL   HG11 2872   4.346   3.563   1.993
  182VAL   HG12 2873   4.356   3.422   1.885
  182VAL   HG13 2874   4.371   3.579   1.815
  182VAL    CG2 2875   4.109   3.437   1.988
  182VAL   HG21 2876   4.147   3.487   2.077
  182VAL   HG22 2877   4.000   3.434   1.986
  182VAL   HG23 2878   4.139   3.332   1.983
  182VAL      C 2879   4.180   3.733   1.758
  182VAL      O 2880   4.161   3.715   1.638
  183ASN      N 2881   4.273   3.811   1.814
  183ASN      H 2882   4.274   3.820   1.914
  183ASN     CA 2883   4.379   3.877   1.741
  183ASN     HA 2884   4.372   3.849   1.636
  183ASN     CB 2885   4.365   4.028   1.764
  183ASN    HB1 2886   4.393   4.060   1.864
  183ASN    HB2 2887   4.261   4.055   1.745
  183ASN     CG 2888   4.446   4.115   1.669
  183ASN    OD1 2889   4.529   4.077   1.587
  183ASN    ND2 2890   4.425   4.247   1.674
  183ASN   HD21 2891   4.351   4.274   1.738
  183ASN   HD22 2892   4.475   4.304   1.608
  183ASN      C 2893   4.515   3.822   1.781
  183ASN      O 2894   4.552   3.806   1.897
  184GLN      N 2895   4.594   3.787   1.679
  184GLN      H 2896   4.575   3.816   1.585
  184GLN     CA 2897   4.727   3.730   1.690
  184GLN     HA 2898   4.748   3.703   1.794
  184GLN     CB 2899   4.731   3.605   1.602
  184GLN    HB1 2900   4.767   3.641   1.506
  184GLN    HB2 2901   4.639   3.547   1.594
  184GLN     CG 2902   4.848   3.520   1.651
  184GLN    HG1 2903   4.832   3.505   1.758
  184GLN    HG2 2904   4.945   3.567   1.637
  184GLN     CD 2905   4.858   3.378   1.596
  184GLN    OE1 2906   4.942   3.360   1.507
  184GLN    NE2 2907   4.781   3.280   1.643
  184GLN   HE21 2908   4.710   3.302   1.711
  184GLN   HE22 2909   4.805   3.184   1.622
  184GLN      C 2910   4.827   3.836   1.650
  184GLN      O 2911   4.845   3.872   1.534
  185ILE      N 2912   4.902   3.884   1.750
  185ILE      H 2913   4.879   3.849   1.842
  185ILE     CA 2914   5.003   3.985   1.729
  185ILE     HA 2915   5.023   3.991   1.622
  185ILE     CB 2916   4.955   4.121   1.779
  185ILE     HB 2917   5.027   4.187   1.732
  185ILE    CG2 2918   4.818   4.167   1.730
  185ILE   HG21 2919   4.737   4.115   1.780
  185ILE   HG22 2920   4.809   4.273   1.751
  185ILE   HG23 2921   4.803   4.166   1.622
  185ILE    CG1 2922   4.968   4.133   1.931
  185ILE   HG11 2923   5.072   4.124   1.961
  185ILE   HG12 2924   4.917   4.049   1.977
  185ILE     CD 2925   4.913   4.263   1.987
  185ILE    HD1 2926   4.958   4.275   2.086
  185ILE    HD2 2927   4.951   4.342   1.922
  185ILE    HD3 2928   4.805   4.258   1.998
  185ILE      C 2929   5.136   3.950   1.796
  185ILE      O 2930   5.142   3.875   1.893
  186GLU      N 2931   5.247   4.005   1.747
  186GLU      H 2932   5.237   4.070   1.670
  186GLU     CA 2933   5.381   3.981   1.797
  186GLU     HA 2934   5.394   3.874   1.814
  186GLU     CB 2935   5.476   4.036   1.690
  186GLU    HB1 2936   5.468   4.144   1.687
  186GLU    HB2 2937   5.445   3.991   1.596
  186GLU     CG 2938   5.619   3.996   1.724
  186GLU    HG1 2939   5.630   3.889   1.702
  186GLU    HG2 2940   5.642   4.018   1.828
  186GLU     CD 2941   5.719   4.079   1.644
  186GLU    OE1 2942   5.705   4.093   1.521
  186GLU    OE2 2943   5.819   4.128   1.700
  186GLU      C 2944   5.399   4.066   1.922
  186GLU      O 2945   5.357   4.182   1.917
  187CYS      N 2946   5.448   4.009   2.032
  187CYS      H 2947   5.475   3.912   2.032
  187CYS     CA 2948   5.446   4.077   2.160
  187CYS     HA 2949   5.471   4.183   2.148
  187CYS     CB 2950   5.303   4.071   2.211
  187CYS    HB1 2951   5.282   3.966   2.233
  187CYS    HB2 2952   5.230   4.112   2.141
  187CYS     SG 2953   5.304   4.182   2.354
  187CYS     HG 2954   5.378   4.279   2.299
  187CYS      C 2955   5.548   4.019   2.257
  187CYS      O 2956   5.527   3.912   2.313
  188HIS      N 2957   5.648   4.104   2.283
  188HIS      H 2958   5.656   4.191   2.232
  188HIS     CA 2959   5.762   4.070   2.366
  188HIS     HA 2960   5.735   4.004   2.447
  188HIS     CB 2961   5.866   3.993   2.285
  188HIS    HB1 2962   5.819   3.897   2.263
  188HIS    HB2 2963   5.948   3.970   2.354
  188HIS     CG 2964   5.914   4.056   2.158
  188HIS    ND1 2965   5.968   4.183   2.138
  188HIS    CE1 2966   5.961   4.205   2.007
  188HIS    HE1 2967   5.996   4.298   1.965
  188HIS    NE2 2968   5.925   4.095   1.938
  188HIS    HE2 2969   5.915   4.090   1.837
  188HIS    CD2 2970   5.890   4.002   2.034
  188HIS    HD2 2971   5.829   3.914   2.024
  188HIS      C 2972   5.815   4.197   2.431
  188HIS      O 2973   5.764   4.305   2.402
  189PRO      N 2974   5.916   4.199   2.518
  189PRO     CD 2975   5.951   4.093   2.610
  189PRO    HD1 2976   6.028   4.030   2.566
  189PRO    HD2 2977   5.864   4.031   2.634
  189PRO     CG 2978   6.006   4.158   2.737
  189PRO    HG1 2979   6.081   4.087   2.769
  189PRO    HG2 2980   5.927   4.193   2.803
  189PRO     CB 2981   6.073   4.284   2.683
  189PRO    HB1 2982   6.167   4.267   2.631
  189PRO    HB2 2983   6.079   4.368   2.753
  189PRO     CA 2984   5.969   4.321   2.577
  189PRO     HA 2985   5.885   4.355   2.636
  189PRO      C 2986   6.014   4.439   2.492
  189PRO      O 2987   6.019   4.550   2.544
  190TYR      N 2988   6.048   4.428   2.363
  190TYR      H 2989   6.045   4.338   2.319
  190TYR     CA 2990   6.081   4.532   2.268
  190TYR     HA 2991   6.121   4.621   2.316
  190TYR     CB 2992   6.182   4.478   2.167
  190TYR    HB1 2993   6.212   4.557   2.097
  190TYR    HB2 2994   6.140   4.391   2.118
  190TYR     CG 2995   6.312   4.428   2.225
  190TYR    CD1 2996   6.378   4.510   2.318
  190TYR    HD1 2997   6.340   4.604   2.356
  190TYR    CE1 2998   6.494   4.463   2.382
  190TYR    HE1 2999   6.547   4.517   2.459
  190TYR     CZ 3000   6.544   4.335   2.350
  190TYR     OH 3001   6.652   4.291   2.421
  190TYR     HH 3002   6.686   4.208   2.386
  190TYR    CE2 3003   6.486   4.260   2.246
  190TYR    HE2 3004   6.532   4.169   2.210
  190TYR    CD2 3005   6.372   4.309   2.182
  190TYR    HD2 3006   6.324   4.249   2.107
  190TYR      C 3007   5.959   4.584   2.194
  190TYR      O 3008   5.963   4.693   2.138
  191LEU      N 3009   5.844   4.514   2.194
  191LEU      H 3010   5.841   4.440   2.263
  191LEU     CA 3011   5.718   4.548   2.133
  191LEU     HA 3012   5.718   4.656   2.116
  191LEU     CB 3013   5.709   4.465   2.005
  191LEU    HB1 3014   5.718   4.361   2.036
  191LEU    HB2 3015   5.806   4.477   1.956
  191LEU     CG 3016   5.592   4.480   1.908
  191LEU     HG 3017   5.503   4.460   1.967
  191LEU    CD1 3018   5.568   4.619   1.849
  191LEU   HD11 3019   5.483   4.613   1.781
  191LEU   HD12 3020   5.536   4.688   1.927
  191LEU   HD13 3021   5.658   4.651   1.796
  191LEU    CD2 3022   5.606   4.382   1.792
  191LEU   HD21 3023   5.608   4.285   1.841
  191LEU   HD22 3024   5.516   4.375   1.731
  191LEU   HD23 3025   5.692   4.395   1.726
  191LEU      C 3026   5.600   4.525   2.226
  191LEU      O 3027   5.551   4.413   2.233
  192THR      N 3028   5.556   4.622   2.307
  192THR      H 3029   5.591   4.716   2.310
  192THR     CA 3030   5.464   4.602   2.418
  192THR     HA 3031   5.477   4.496   2.439
  192THR     CB 3032   5.509   4.679   2.541
  192THR     HB 3033   5.433   4.665   2.617
  192THR    CG2 3034   5.648   4.641   2.593
  192THR   HG21 3035   5.648   4.542   2.638
  192THR   HG22 3036   5.723   4.658   2.515
  192THR   HG23 3037   5.666   4.710   2.675
  192THR    OG1 3038   5.507   4.816   2.505
  192THR    HG1 3039   5.515   4.878   2.577
  192THR      C 3040   5.314   4.623   2.400
  192THR      O 3041   5.243   4.575   2.488
  193GLN      N 3042   5.277   4.667   2.280
  193GLN      H 3043   5.353   4.695   2.220
  193GLN     CA 3044   5.145   4.660   2.219
  193GLN     HA 3045   5.162   4.719   2.129
  193GLN     CB 3046   5.106   4.519   2.176
  193GLN    HB1 3047   5.010   4.519   2.126
  193GLN    HB2 3048   5.105   4.455   2.264
  193GLN     CG 3049   5.204   4.460   2.075
  193GLN    HG1 3050   5.210   4.352   2.089
  193GLN    HG2 3051   5.303   4.493   2.106
  193GLN     CD 3052   5.176   4.496   1.930
  193GLN    OE1 3053   5.111   4.596   1.900
  193GLN    NE2 3054   5.225   4.420   1.832
  193GLN   HE21 3055   5.278   4.337   1.855
  193GLN   HE22 3056   5.204   4.447   1.737
  193GLN      C 3057   5.028   4.731   2.286
  193GLN      O 3058   4.912   4.710   2.252
  194GLU      N 3059   5.049   4.811   2.390
  194GLU      H 3060   5.145   4.836   2.411
  194GLU     CA 3061   4.952   4.851   2.490
  194GLU     HA 3062   4.939   4.769   2.562
  194GLU     CB 3063   5.008   4.965   2.574
  194GLU    HB1 3064   4.935   4.996   2.648
  194GLU    HB2 3065   5.033   5.048   2.508
  194GLU     CG 3066   5.132   4.919   2.651
  194GLU    HG1 3067   5.212   4.894   2.581
  194GLU    HG2 3068   5.116   4.826   2.705
  194GLU     CD 3069   5.195   5.017   2.749
  194GLU    OE1 3070   5.285   5.096   2.715
  194GLU    OE2 3071   5.157   5.017   2.868
  194GLU      C 3072   4.821   4.907   2.437
  194GLU      O 3073   4.707   4.880   2.474
  195LYS      N 3074   4.829   4.995   2.336
  195LYS      H 3075   4.922   5.024   2.308
  195LYS     CA 3076   4.717   5.064   2.275
  195LYS     HA 3077   4.639   5.079   2.349
  195LYS     CB 3078   4.755   5.195   2.207
  195LYS    HB1 3079   4.775   5.170   2.103
  195LYS    HB2 3080   4.843   5.231   2.261
  195LYS     CG 3081   4.655   5.309   2.223
  195LYS    HG1 3082   4.611   5.319   2.322
  195LYS    HG2 3083   4.571   5.282   2.158
  195LYS     CD 3084   4.710   5.444   2.178
  195LYS    HD1 3085   4.715   5.442   2.069
  195LYS    HD2 3086   4.805   5.475   2.222
  195LYS     CE 3087   4.614   5.551   2.228
  195LYS    HE1 3088   4.589   5.526   2.331
  195LYS    HE2 3089   4.525   5.551   2.164
  195LYS     NZ 3090   4.671   5.686   2.212
  195LYS    HZ1 3091   4.680   5.706   2.114
  195LYS    HZ2 3092   4.606   5.759   2.237
  195LYS    HZ3 3093   4.753   5.704   2.269
  195LYS      C 3094   4.641   4.969   2.184
  195LYS      O 3095   4.519   4.985   2.174
  196LEU      N 3096   4.697   4.860   2.130
  196LEU      H 3097   4.795   4.840   2.146
  196LEU     CA 3098   4.636   4.764   2.041
  196LEU     HA 3099   4.558   4.817   1.986
  196LEU     CB 3100   4.739   4.711   1.941
  196LEU    HB1 3101   4.798   4.634   1.991
  196LEU    HB2 3102   4.798   4.797   1.911
  196LEU     CG 3103   4.676   4.648   1.817
  196LEU     HG 3104   4.586   4.699   1.782
  196LEU    CD1 3105   4.781   4.652   1.706
  196LEU   HD11 3106   4.793   4.749   1.658
  196LEU   HD12 3107   4.880   4.631   1.747
  196LEU   HD13 3108   4.759   4.586   1.622
  196LEU    CD2 3109   4.643   4.502   1.848
  196LEU   HD21 3110   4.551   4.499   1.905
  196LEU   HD22 3111   4.621   4.454   1.752
  196LEU   HD23 3112   4.730   4.453   1.892
  196LEU      C 3113   4.574   4.655   2.127
  196LEU      O 3114   4.458   4.630   2.097
  197ILE      N 3115   4.628   4.615   2.243
  197ILE      H 3116   4.719   4.655   2.261
  197ILE     CA 3117   4.565   4.537   2.347
  197ILE     HA 3118   4.533   4.441   2.305
  197ILE     CB 3119   4.673   4.493   2.446
  197ILE     HB 3120   4.712   4.583   2.492
  197ILE    CG2 3121   4.618   4.418   2.566
  197ILE   HG21 3122   4.587   4.323   2.522
  197ILE   HG22 3123   4.700   4.401   2.636
  197ILE   HG23 3124   4.532   4.464   2.614
  197ILE    CG1 3125   4.786   4.422   2.372
  197ILE   HG11 3126   4.830   4.473   2.286
  197ILE   HG12 3127   4.750   4.334   2.320
  197ILE     CD 3128   4.899   4.384   2.468
  197ILE    HD1 3129   4.970   4.315   2.423
  197ILE    HD2 3130   4.959   4.473   2.486
  197ILE    HD3 3131   4.860   4.332   2.556
  197ILE      C 3132   4.443   4.601   2.411
  197ILE      O 3133   4.339   4.536   2.405
  198GLN      N 3134   4.453   4.726   2.458
  198GLN      H 3135   4.544   4.768   2.452
  198GLN     CA 3136   4.337   4.806   2.494
  198GLN     HA 3137   4.305   4.761   2.588
  198GLN     CB 3138   4.382   4.950   2.515
  198GLN    HB1 3139   4.422   4.985   2.420
  198GLN    HB2 3140   4.472   4.944   2.575
  198GLN     CG 3141   4.289   5.049   2.584
  198GLN    HG1 3142   4.188   5.053   2.542
  198GLN    HG2 3143   4.331   5.148   2.566
  198GLN     CD 3144   4.270   5.026   2.733
  198GLN    OE1 3145   4.348   4.949   2.789
  198GLN    NE2 3146   4.171   5.082   2.803
  198GLN   HE21 3147   4.113   5.157   2.768
  198GLN   HE22 3148   4.162   5.060   2.901
  198GLN      C 3149   4.216   4.806   2.402
  198GLN      O 3150   4.113   4.774   2.460
  199TYR      N 3151   4.237   4.833   2.273
  199TYR      H 3152   4.331   4.860   2.246
  199TYR     CA 3153   4.129   4.833   2.176
  199TYR     HA 3154   4.055   4.901   2.218
  199TYR     CB 3155   4.190   4.887   2.047
  199TYR    HB1 3156   4.252   4.811   2.000
  199TYR    HB2 3157   4.235   4.980   2.082
  199TYR     CG 3158   4.077   4.921   1.952
  199TYR    CD1 3159   3.993   5.032   1.967
  199TYR    HD1 3160   4.019   5.105   2.043
  199TYR    CE1 3161   3.879   5.044   1.888
  199TYR    HE1 3162   3.804   5.121   1.903
  199TYR     CZ 3163   3.852   4.948   1.788
  199TYR     OH 3164   3.743   4.965   1.708
  199TYR     HH 3165   3.708   5.053   1.722
  199TYR    CE2 3166   3.936   4.835   1.780
  199TYR    HE2 3167   3.913   4.759   1.707
  199TYR    CD2 3168   4.050   4.820   1.859
  199TYR    HD2 3169   4.116   4.735   1.849
  199TYR      C 3170   4.064   4.695   2.166
  199TYR      O 3171   3.941   4.688   2.157
  200CYS      N 3172   4.141   4.587   2.176
  200CYS      H 3173   4.239   4.604   2.192
  200CYS     CA 3174   4.093   4.450   2.174
  200CYS     HA 3175   4.032   4.440   2.084
  200CYS     CB 3176   4.205   4.348   2.158
  200CYS    HB1 3177   4.170   4.245   2.165
  200CYS    HB2 3178   4.271   4.348   2.245
  200CYS     SG 3179   4.301   4.360   2.005
  200CYS     HG 3180   4.377   4.463   2.041
  200CYS      C 3181   4.008   4.429   2.299
  200CYS      O 3182   3.902   4.367   2.293
  201GLN      N 3183   4.057   4.467   2.417
  201GLN      H 3184   4.145   4.516   2.423
  201GLN     CA 3185   3.992   4.450   2.545
  201GLN     HA 3186   3.970   4.345   2.565
  201GLN     CB 3187   4.081   4.505   2.656
  201GLN    HB1 3188   4.019   4.538   2.739
  201GLN    HB2 3189   4.145   4.585   2.619
  201GLN     CG 3190   4.160   4.389   2.715
  201GLN    HG1 3191   4.217   4.344   2.634
  201GLN    HG2 3192   4.095   4.307   2.747
  201GLN     CD 3193   4.241   4.426   2.839
  201GLN    OE1 3194   4.303   4.531   2.851
  201GLN    NE2 3195   4.269   4.341   2.938
  201GLN   HE21 3196   4.205   4.264   2.951
  201GLN   HE22 3197   4.325   4.381   3.013
  201GLN      C 3198   3.860   4.526   2.551
  201GLN      O 3199   3.762   4.475   2.606
  202SER      N 3200   3.853   4.646   2.494
  202SER      H 3201   3.938   4.684   2.454
  202SER     CA 3202   3.732   4.722   2.470
  202SER     HA 3203   3.684   4.733   2.567
  202SER     CB 3204   3.765   4.857   2.408
  202SER    HB1 3205   3.670   4.908   2.394
  202SER    HB2 3206   3.817   4.849   2.313
  202SER     OG 3207   3.835   4.943   2.496
  202SER     HG 3208   3.884   5.002   2.439
  202SER      C 3209   3.626   4.656   2.382
  202SER      O 3210   3.507   4.677   2.407
  203LYS      N 3211   3.667   4.579   2.281
  203LYS      H 3212   3.767   4.574   2.268
  203LYS     CA 3213   3.585   4.515   2.181
  203LYS     HA 3214   3.484   4.550   2.201
  203LYS     CB 3215   3.619   4.559   2.038
  203LYS    HB1 3216   3.541   4.527   1.969
  203LYS    HB2 3217   3.716   4.519   2.010
  203LYS     CG 3218   3.627   4.706   2.000
  203LYS    HG1 3219   3.655   4.724   1.896
  203LYS    HG2 3220   3.710   4.747   2.057
  203LYS     CD 3221   3.499   4.780   2.039
  203LYS    HD1 3222   3.486   4.782   2.147
  203LYS    HD2 3223   3.423   4.730   1.978
  203LYS     CE 3224   3.502   4.923   1.985
  203LYS    HE1 3225   3.504   4.903   1.878
  203LYS    HE2 3226   3.595   4.973   2.012
  203LYS     NZ 3227   3.391   5.002   2.040
  203LYS    HZ1 3228   3.298   4.964   2.033
  203LYS    HZ2 3229   3.410   5.017   2.138
  203LYS    HZ3 3230   3.390   5.087   1.985
  203LYS      C 3231   3.572   4.364   2.193
  203LYS      O 3232   3.539   4.305   2.090
  204GLY      N 3233   3.605   4.305   2.308
  204GLY      H 3234   3.656   4.363   2.373
  204GLY     CA 3235   3.573   4.165   2.327
  204GLY    HA1 3236   3.476   4.138   2.285
  204GLY    HA2 3237   3.579   4.136   2.431
  204GLY      C 3238   3.660   4.066   2.251
  204GLY      O 3239   3.615   3.953   2.232
  205ILE      N 3240   3.781   4.111   2.219
  205ILE      H 3241   3.810   4.200   2.255
  205ILE     CA 3242   3.874   4.040   2.132
  205ILE     HA 3243   3.825   3.952   2.091
  205ILE     CB 3244   3.921   4.124   2.014
  205ILE     HB 3245   3.947   4.219   2.061
  205ILE    CG2 3246   4.042   4.067   1.940
  205ILE   HG21 3247   4.120   4.041   2.012
  205ILE   HG22 3248   4.012   3.983   1.877
  205ILE   HG23 3249   4.087   4.140   1.873
  205ILE    CG1 3250   3.815   4.167   1.913
  205ILE   HG11 3251   3.730   4.202   1.971
  205ILE   HG12 3252   3.791   4.077   1.856
  205ILE     CD 3253   3.871   4.282   1.829
  205ILE    HD1 3254   3.799   4.363   1.830
  205ILE    HD2 3255   3.965   4.331   1.857
  205ILE    HD3 3256   3.882   4.239   1.729
  205ILE      C 3257   3.994   3.996   2.216
  205ILE      O 3258   4.061   4.080   2.276
  206VAL      N 3259   4.018   3.865   2.217
  206VAL      H 3260   3.966   3.802   2.158
  206VAL     CA 3261   4.122   3.802   2.296
  206VAL     HA 3262   4.145   3.875   2.374
  206VAL     CB 3263   4.073   3.665   2.339
  206VAL     HB 3264   4.018   3.615   2.259
  206VAL    CG1 3265   4.179   3.562   2.375
  206VAL   HG11 3266   4.244   3.524   2.296
  206VAL   HG12 3267   4.236   3.584   2.466
  206VAL   HG13 3268   4.136   3.465   2.402
  206VAL    CG2 3269   3.983   3.666   2.462
  206VAL   HG21 3270   3.954   3.563   2.482
  206VAL   HG22 3271   4.037   3.701   2.550
  206VAL   HG23 3272   3.895   3.729   2.445
  206VAL      C 3273   4.257   3.809   2.225
  206VAL      O 3274   4.261   3.800   2.102
  207VAL      N 3275   4.369   3.827   2.295
  207VAL      H 3276   4.357   3.841   2.394
  207VAL     CA 3277   4.500   3.846   2.235
  207VAL     HA 3278   4.484   3.872   2.130
  207VAL     CB 3279   4.565   3.972   2.292
  207VAL     HB 3280   4.590   3.958   2.398
  207VAL    CG1 3281   4.688   4.006   2.210
  207VAL   HG11 3282   4.663   4.051   2.113
  207VAL   HG12 3283   4.743   4.085   2.262
  207VAL   HG13 3284   4.751   3.919   2.190
  207VAL    CG2 3285   4.465   4.088   2.293
  207VAL   HG21 3286   4.403   4.083   2.203
  207VAL   HG22 3287   4.395   4.071   2.375
  207VAL   HG23 3288   4.509   4.187   2.299
  207VAL      C 3289   4.587   3.723   2.254
  207VAL      O 3290   4.603   3.673   2.365
  208THR      N 3291   4.645   3.677   2.143
  208THR      H 3292   4.610   3.720   2.059
  208THR     CA 3293   4.752   3.580   2.136
  208THR     HA 3294   4.766   3.529   2.231
  208THR     CB 3295   4.727   3.474   2.030
  208THR     HB 3296   4.724   3.527   1.934
  208THR    CG2 3297   4.842   3.374   2.022
  208THR   HG21 3298   4.813   3.283   1.968
  208THR   HG22 3299   4.917   3.436   1.973
  208THR   HG23 3300   4.884   3.345   2.118
  208THR    OG1 3301   4.605   3.407   2.053
  208THR    HG1 3302   4.577   3.430   2.142
  208THR      C 3303   4.882   3.653   2.105
  208THR      O 3304   4.887   3.727   2.006
  209ALA      N 3305   4.992   3.641   2.179
  209ALA      H 3306   4.973   3.579   2.257
  209ALA     CA 3307   5.127   3.691   2.159
  209ALA     HA 3308   5.125   3.776   2.091
  209ALA     CB 3309   5.192   3.729   2.292
  209ALA    HB1 3310   5.189   3.658   2.375
  209ALA    HB2 3311   5.299   3.744   2.279
  209ALA    HB3 3312   5.159   3.824   2.335
  209ALA      C 3313   5.199   3.577   2.090
  209ALA      O 3314   5.235   3.476   2.150
  210TYR      N 3315   5.245   3.610   1.969
  210TYR      H 3316   5.240   3.710   1.960
  210TYR     CA 3317   5.341   3.539   1.887
  210TYR     HA 3318   5.335   3.435   1.920
  210TYR     CB 3319   5.287   3.534   1.744
  210TYR    HB1 3320   5.180   3.516   1.732
  210TYR    HB2 3321   5.333   3.447   1.696
  210TYR     CG 3322   5.316   3.649   1.651
  210TYR    CD1 3323   5.442   3.664   1.592
  210TYR    HD1 3324   5.527   3.604   1.622
  210TYR    CE1 3325   5.458   3.748   1.481
  210TYR    HE1 3326   5.554   3.750   1.432
  210TYR     CZ 3327   5.346   3.818   1.430
  210TYR     OH 3328   5.359   3.889   1.315
  210TYR     HH 3329   5.276   3.915   1.275
  210TYR    CE2 3330   5.219   3.800   1.488
  210TYR    HE2 3331   5.135   3.861   1.457
  210TYR    CD2 3332   5.205   3.718   1.601
  210TYR    HD2 3333   5.109   3.705   1.648
  210TYR      C 3334   5.489   3.577   1.894
  210TYR      O 3335   5.517   3.693   1.923
  211SER      N 3336   5.579   3.487   1.854
  211SER      H 3337   5.545   3.396   1.829
  211SER     CA 3338   5.721   3.503   1.880
  211SER     HA 3339   5.750   3.400   1.901
  211SER     CB 3340   5.790   3.574   1.764
  211SER    HB1 3341   5.897   3.554   1.773
  211SER    HB2 3342   5.773   3.682   1.759
  211SER     OG 3343   5.759   3.522   1.637
  211SER     HG 3344   5.790   3.432   1.627
  211SER      C 3345   5.765   3.561   2.013
  211SER      O 3346   5.842   3.657   2.019
  212PRO      N 3347   5.709   3.511   2.123
  212PRO     CD 3348   5.627   3.392   2.140
  212PRO    HD1 3349   5.652   3.307   2.076
  212PRO    HD2 3350   5.526   3.419   2.108
  212PRO     CG 3351   5.642   3.357   2.288
  212PRO    HG1 3352   5.737   3.306   2.302
  212PRO    HG2 3353   5.553   3.300   2.314
  212PRO     CB 3354   5.647   3.498   2.346
  212PRO    HB1 3355   5.680   3.497   2.450
  212PRO    HB2 3356   5.549   3.541   2.327
  212PRO     CA 3357   5.742   3.570   2.251
  212PRO     HA 3358   5.705   3.673   2.250
  212PRO      C 3359   5.887   3.558   2.295
  212PRO      O 3360   5.935   3.640   2.373
  213LEU      N 3361   5.967   3.461   2.249
  213LEU      H 3362   5.931   3.390   2.187
  213LEU     CA 3363   6.110   3.452   2.272
  213LEU     HA 3364   6.138   3.480   2.373
  213LEU     CB 3365   6.138   3.302   2.270
  213LEU    HB1 3366   6.243   3.293   2.298
  213LEU    HB2 3367   6.146   3.266   2.167
  213LEU     CG 3368   6.058   3.207   2.358
  213LEU     HG 3369   5.954   3.208   2.325
  213LEU    CD1 3370   6.114   3.066   2.340
  213LEU   HD11 3371   6.047   2.997   2.390
  213LEU   HD12 3372   6.111   3.051   2.232
  213LEU   HD13 3373   6.217   3.059   2.374
  213LEU    CD2 3374   6.049   3.253   2.503
  213LEU   HD21 3375   6.147   3.283   2.542
  213LEU   HD22 3376   5.975   3.333   2.508
  213LEU   HD23 3377   6.020   3.168   2.564
  213LEU      C 3378   6.203   3.532   2.182
  213LEU      O 3379   6.323   3.548   2.201
  214GLY      N 3380   6.149   3.566   2.065
  214GLY      H 3381   6.053   3.536   2.055
  214GLY     CA 3382   6.195   3.672   1.978
  214GLY    HA1 3383   6.275   3.729   2.024
  214GLY    HA2 3384   6.113   3.743   1.968
  214GLY      C 3385   6.229   3.621   1.839
  214GLY      O 3386   6.291   3.691   1.758
  215SER      N 3387   6.190   3.498   1.804
  215SER      H 3388   6.132   3.449   1.871
  215SER     CA 3389   6.219   3.418   1.687
  215SER     HA 3390   6.202   3.312   1.702
  215SER     CB 3391   6.122   3.453   1.575
  215SER    HB1 3392   6.150   3.546   1.526
  215SER    HB2 3393   6.021   3.467   1.614
  215SER     OG 3394   6.105   3.350   1.480
  215SER     HG 3395   6.014   3.319   1.488
  215SER      C 3396   6.363   3.419   1.636
  215SER      O 3397   6.382   3.475   1.528
  216PRO      N 3398   6.462   3.376   1.713
  216PRO     CD 3399   6.453   3.320   1.847
  216PRO    HD1 3400   6.366   3.260   1.870
  216PRO    HD2 3401   6.446   3.402   1.918
  216PRO     CG 3402   6.588   3.253   1.874
  216PRO    HG1 3403   6.592   3.149   1.841
  216PRO    HG2 3404   6.609   3.263   1.981
  216PRO     CB 3405   6.682   3.337   1.789
  216PRO    HB1 3406   6.769   3.280   1.758
  216PRO    HB2 3407   6.705   3.426   1.848
  216PRO     CA 3408   6.599   3.372   1.666
  216PRO     HA 3409   6.627   3.473   1.634
  216PRO      C 3410   6.626   3.288   1.542
  216PRO      O 3411   6.738   3.304   1.494
  217ASP      N 3412   6.531   3.203   1.503
  217ASP      H 3413   6.442   3.204   1.552
  217ASP     CA 3414   6.540   3.122   1.384
  217ASP     HA 3415   6.644   3.120   1.348
  217ASP     CB 3416   6.501   2.978   1.415
  217ASP    HB1 3417   6.572   2.952   1.494
  217ASP    HB2 3418   6.515   2.916   1.326
  217ASP     CG 3419   6.363   2.946   1.470
  217ASP    OD1 3420   6.314   3.028   1.550
  217ASP    OD2 3421   6.294   2.856   1.417
  217ASP      C 3422   6.470   3.183   1.264
  217ASP      O 3423   6.446   3.115   1.164
  218ARG      N 3424   6.426   3.309   1.273
  218ARG      H 3425   6.445   3.367   1.353
  218ARG     CA 3426   6.353   3.377   1.168
  218ARG     HA 3427   6.264   3.316   1.150
  218ARG     CB 3428   6.297   3.511   1.213
  218ARG    HB1 3429   6.231   3.510   1.300
  218ARG    HB2 3430   6.234   3.548   1.132
  218ARG     CG 3431   6.410   3.609   1.244
  218ARG    HG1 3432   6.462   3.640   1.153
  218ARG    HG2 3433   6.485   3.561   1.306
  218ARG     CD 3434   6.372   3.739   1.315
  218ARG    HD1 3435   6.322   3.722   1.410
  218ARG    HD2 3436   6.315   3.800   1.245
  218ARG     NE 3437   6.494   3.812   1.349
  218ARG     HE 3438   6.512   3.893   1.291
  218ARG     CZ 3439   6.566   3.802   1.461
  218ARG    NH1 3440   6.537   3.732   1.571
  218ARG   HH11 3441   6.476   3.652   1.559
  218ARG   HH12 3442   6.577   3.745   1.663
  218ARG    NH2 3443   6.677   3.877   1.477
  218ARG   HH21 3444   6.717   3.932   1.403
  218ARG   HH22 3445   6.731   3.876   1.562
  218ARG      C 3446   6.439   3.382   1.043
  218ARG      O 3447   6.560   3.403   1.055
  219PRO      N 3448   6.385   3.367   0.922
  219PRO     CD 3449   6.246   3.341   0.891
  219PRO    HD1 3450   6.186   3.432   0.900
  219PRO    HD2 3451   6.203   3.263   0.953
  219PRO     CG 3452   6.246   3.302   0.743
  219PRO    HG1 3453   6.223   3.378   0.668
  219PRO    HG2 3454   6.184   3.216   0.719
  219PRO     CB 3455   6.391   3.264   0.712
  219PRO    HB1 3456   6.412   3.285   0.608
  219PRO    HB2 3457   6.404   3.156   0.719
  219PRO     CA 3458   6.474   3.348   0.809
  219PRO     HA 3459   6.565   3.296   0.836
  219PRO      C 3460   6.523   3.479   0.748
  219PRO      O 3461   6.542   3.484   0.627
  220TRP      N 3462   6.531   3.586   0.827
  220TRP      H 3463   6.505   3.586   0.925
  220TRP     CA 3464   6.585   3.709   0.773
  220TRP     HA 3465   6.654   3.688   0.691
  220TRP     CB 3466   6.468   3.792   0.723
  220TRP    HB1 3467   6.432   3.747   0.630
  220TRP    HB2 3468   6.511   3.889   0.697
  220TRP     CG 3469   6.347   3.809   0.809
  220TRP    CD1 3470   6.332   3.879   0.924
  220TRP    HD1 3471   6.408   3.928   0.984
  220TRP    NE1 3472   6.204   3.860   0.972
  220TRP    HE1 3473   6.171   3.900   1.059
  220TRP    CE2 3474   6.128   3.781   0.888
  220TRP    CZ2 3475   5.999   3.728   0.894
  220TRP    HZ2 3476   5.927   3.744   0.973
  220TRP    CH2 3477   5.953   3.639   0.797
  220TRP    HH2 3478   5.856   3.592   0.801
  220TRP    CZ3 3479   6.039   3.606   0.691
  220TRP    HZ3 3480   5.998   3.537   0.618
  220TRP    CE3 3481   6.168   3.660   0.685
  220TRP    HE3 3482   6.227   3.632   0.600
  220TRP    CD2 3483   6.220   3.740   0.788
  220TRP      C 3484   6.673   3.779   0.876
  220TRP      O 3485   6.710   3.896   0.863
  221ALA      N 3486   6.701   3.717   0.991
  221ALA      H 3487   6.689   3.616   0.992
  221ALA     CA 3488   6.776   3.770   1.103
  221ALA     HA 3489   6.719   3.851   1.150
  221ALA     CB 3490   6.796   3.665   1.212
  221ALA    HB1 3491   6.867   3.591   1.177
  221ALA    HB2 3492   6.842   3.701   1.304
  221ALA    HB3 3493   6.704   3.615   1.243
  221ALA      C 3494   6.906   3.832   1.054
  221ALA      O 3495   6.960   3.777   0.958
  222LYS      N 3496   6.954   3.939   1.117
  222LYS      H 3497   6.906   3.978   1.196
  222LYS     CA 3498   7.081   3.999   1.080
  222LYS     HA 3499   7.142   3.930   1.021
  222LYS     CB 3500   7.042   4.118   0.992
  222LYS    HB1 3501   6.987   4.084   0.904
  222LYS    HB2 3502   7.134   4.166   0.957
  222LYS     CG 3503   6.938   4.215   1.048
  222LYS    HG1 3504   6.979   4.249   1.143
  222LYS    HG2 3505   6.840   4.169   1.060
  222LYS     CD 3506   6.914   4.329   0.949
  222LYS    HD1 3507   6.864   4.281   0.865
  222LYS    HD2 3508   7.005   4.379   0.915
  222LYS     CE 3509   6.819   4.431   1.011
  222LYS    HE1 3510   6.814   4.521   0.950
  222LYS    HE2 3511   6.870   4.469   1.100
  222LYS     NZ 3512   6.687   4.379   1.049
  222LYS    HZ1 3513   6.694   4.313   1.125
  222LYS    HZ2 3514   6.637   4.463   1.074
  222LYS    HZ3 3515   6.635   4.332   0.976
  222LYS      C 3516   7.154   4.046   1.205
  222LYS      O 3517   7.091   4.056   1.309
  223PRO      N 3518   7.279   4.093   1.193
  223PRO     CD 3519   7.362   4.084   1.075
  223PRO    HD1 3520   7.346   4.167   1.007
  223PRO    HD2 3521   7.342   3.989   1.024
  223PRO     CG 3522   7.506   4.076   1.126
  223PRO    HG1 3523   7.565   4.131   1.052
  223PRO    HG2 3524   7.544   3.974   1.137
  223PRO     CB 3525   7.496   4.150   1.259
  223PRO    HB1 3526   7.509   4.254   1.230
  223PRO    HB2 3527   7.582   4.129   1.323
  223PRO     CA 3528   7.355   4.126   1.312
  223PRO     HA 3529   7.351   4.045   1.385
  223PRO      C 3530   7.304   4.245   1.392
  223PRO      O 3531   7.331   4.246   1.512
  224GLU      N 3532   7.238   4.346   1.335
  224GLU      H 3533   7.228   4.359   1.236
  224GLU     CA 3534   7.192   4.463   1.408
  224GLU     HA 3535   7.267   4.493   1.481
  224GLU     CB 3536   7.171   4.575   1.307
  224GLU    HB1 3537   7.268   4.586   1.258
  224GLU    HB2 3538   7.161   4.664   1.370
  224GLU     CG 3539   7.053   4.559   1.212
  224GLU    HG1 3540   6.962   4.555   1.272
  224GLU    HG2 3541   7.063   4.467   1.155
  224GLU     CD 3542   7.037   4.676   1.116
  224GLU    OE1 3543   6.965   4.768   1.159
  224GLU    OE2 3544   7.095   4.680   1.006
  224GLU      C 3545   7.070   4.445   1.497
  224GLU      O 3546   7.028   4.532   1.573
  225ASP      N 3547   7.003   4.331   1.480
  225ASP      H 3548   7.025   4.275   1.399
  225ASP     CA 3549   6.888   4.292   1.560
  225ASP     HA 3550   6.827   4.382   1.549
  225ASP     CB 3551   6.814   4.178   1.490
  225ASP    HB1 3552   6.725   4.161   1.550
  225ASP    HB2 3553   6.876   4.096   1.527
  225ASP     CG 3554   6.779   4.174   1.342
  225ASP    OD1 3555   6.726   4.280   1.302
  225ASP    OD2 3556   6.767   4.064   1.284
  225ASP      C 3557   6.919   4.268   1.707
  225ASP      O 3558   7.032   4.234   1.740
  226PRO      N 3559   6.825   4.278   1.801
  226PRO     CD 3560   6.701   4.349   1.777
  226PRO    HD1 3561   6.639   4.293   1.707
  226PRO    HD2 3562   6.725   4.443   1.726
  226PRO     CG 3563   6.646   4.375   1.917
  226PRO    HG1 3564   6.559   4.318   1.949
  226PRO    HG2 3565   6.615   4.479   1.927
  226PRO     CB 3566   6.765   4.351   2.009
  226PRO    HB1 3567   6.723   4.318   2.104
  226PRO    HB2 3568   6.822   4.443   2.024
  226PRO     CA 3569   6.842   4.239   1.940
  226PRO     HA 3570   6.947   4.250   1.968
  226PRO      C 3571   6.783   4.103   1.974
  226PRO      O 3572   6.711   4.040   1.897
  227SER      N 3573   6.801   4.058   2.098
  227SER      H 3574   6.860   4.113   2.158
  227SER     CA 3575   6.760   3.930   2.153
  227SER     HA 3576   6.684   3.906   2.078
  227SER     CB 3577   6.867   3.822   2.141
  227SER    HB1 3578   6.821   3.732   2.183
  227SER    HB2 3579   6.958   3.853   2.191
  227SER     OG 3580   6.903   3.796   2.007
  227SER     HG 3581   6.975   3.732   2.002
  227SER      C 3582   6.704   3.936   2.294
  227SER      O 3583   6.734   4.032   2.364
  228LEU      N 3584   6.621   3.840   2.336
  228LEU      H 3585   6.612   3.770   2.264
  228LEU     CA 3586   6.551   3.816   2.460
  228LEU     HA 3587   6.561   3.902   2.526
  228LEU     CB 3588   6.404   3.802   2.422
  228LEU    HB1 3589   6.355   3.767   2.513
  228LEU    HB2 3590   6.383   3.735   2.338
  228LEU     CG 3591   6.346   3.935   2.375
  228LEU     HG 3592   6.410   3.985   2.303
  228LEU    CD1 3593   6.205   3.917   2.319
  228LEU   HD11 3594   6.221   3.863   2.225
  228LEU   HD12 3595   6.148   3.848   2.381
  228LEU   HD13 3596   6.154   4.006   2.283
  228LEU    CD2 3597   6.325   4.036   2.488
  228LEU   HD21 3598   6.248   4.006   2.560
  228LEU   HD22 3599   6.416   4.037   2.547
  228LEU   HD23 3600   6.307   4.138   2.456
  228LEU      C 3601   6.598   3.701   2.548
  228LEU      O 3602   6.626   3.716   2.667
  229LEU      N 3603   6.627   3.585   2.489
  229LEU      H 3604   6.633   3.598   2.389
  229LEU     CA 3605   6.668   3.460   2.549
  229LEU     HA 3606   6.596   3.442   2.629
  229LEU     CB 3607   6.659   3.354   2.439
  229LEU    HB1 3608   6.717   3.267   2.469
  229LEU    HB2 3609   6.707   3.396   2.350
  229LEU     CG 3610   6.522   3.304   2.394
  229LEU     HG 3611   6.456   3.387   2.372
  229LEU    CD1 3612   6.534   3.215   2.271
  229LEU   HD11 3613   6.437   3.184   2.233
  229LEU   HD12 3614   6.591   3.272   2.196
  229LEU   HD13 3615   6.609   3.137   2.282
  229LEU    CD2 3616   6.444   3.222   2.496
  229LEU   HD21 3617   6.490   3.124   2.505
  229LEU   HD22 3618   6.445   3.259   2.598
  229LEU   HD23 3619   6.339   3.212   2.466
  229LEU      C 3620   6.806   3.472   2.612
  229LEU      O 3621   6.836   3.403   2.709
  230GLU      N 3622   6.892   3.561   2.561
  230GLU      H 3623   6.863   3.600   2.472
  230GLU     CA 3624   7.027   3.574   2.610
  230GLU     HA 3625   7.052   3.512   2.696
  230GLU     CB 3626   7.123   3.524   2.502
  230GLU    HB1 3627   7.101   3.419   2.479
  230GLU    HB2 3628   7.224   3.529   2.541
  230GLU     CG 3629   7.108   3.603   2.373
  230GLU    HG1 3630   7.112   3.710   2.394
  230GLU    HG2 3631   7.012   3.576   2.328
  230GLU     CD 3632   7.214   3.568   2.270
  230GLU    OE1 3633   7.301   3.654   2.246
  230GLU    OE2 3634   7.222   3.452   2.224
  230GLU      C 3635   7.068   3.709   2.670
  230GLU      O 3636   7.188   3.724   2.691
  231ASP      N 3637   6.975   3.803   2.689
  231ASP      H 3638   6.877   3.778   2.693
  231ASP     CA 3639   7.010   3.941   2.716
  231ASP     HA 3640   7.113   3.949   2.681
  231ASP     CB 3641   6.938   4.035   2.620
  231ASP    HB1 3642   6.831   4.027   2.642
  231ASP    HB2 3643   6.948   3.997   2.518
  231ASP     CG 3644   6.986   4.179   2.632
  231ASP    OD1 3645   7.060   4.229   2.545
  231ASP    OD2 3646   6.959   4.242   2.737
  231ASP      C 3647   7.001   3.972   2.865
  231ASP      O 3648   6.898   3.945   2.927
  232PRO      N 3649   7.099   4.041   2.923
  232PRO     CD 3650   7.230   4.070   2.868
  232PRO    HD1 3651   7.229   4.158   2.804
  232PRO    HD2 3652   7.259   3.980   2.815
  232PRO     CG 3653   7.327   4.080   2.986
  232PRO    HG1 3654   7.417   4.140   2.977
  232PRO    HG2 3655   7.355   3.979   3.016
  232PRO     CB 3656   7.237   4.127   3.100
  232PRO    HB1 3657   7.233   4.235   3.096
  232PRO    HB2 3658   7.279   4.091   3.194
  232PRO     CA 3659   7.101   4.066   3.066
  232PRO     HA 3660   7.110   3.968   3.114
  232PRO      C 3661   6.978   4.137   3.119
  232PRO      O 3662   6.936   4.098   3.228
  233ARG      N 3663   6.910   4.219   3.039
  233ARG      H 3664   6.951   4.249   2.952
  233ARG     CA 3665   6.781   4.274   3.078
  233ARG     HA 3666   6.802   4.334   3.167
  233ARG     CB 3667   6.723   4.352   2.960
  233ARG    HB1 3668   6.616   4.364   2.974
  233ARG    HB2 3669   6.749   4.300   2.867
  233ARG     CG 3670   6.795   4.486   2.948
  233ARG    HG1 3671   6.902   4.470   2.943
  233ARG    HG2 3672   6.757   4.551   3.028
  233ARG     CD 3673   6.766   4.547   2.811
  233ARG    HD1 3674   6.811   4.644   2.829
  233ARG    HD2 3675   6.658   4.556   2.795
  233ARG     NE 3676   6.830   4.487   2.694
  233ARG     HE 3677   6.872   4.396   2.708
  233ARG     CZ 3678   6.854   4.539   2.573
  233ARG    NH1 3679   6.800   4.655   2.535
  233ARG   HH11 3680   6.757   4.716   2.604
  233ARG   HH12 3681   6.828   4.690   2.445
  233ARG    NH2 3682   6.932   4.473   2.486
  233ARG   HH21 3683   6.975   4.387   2.516
  233ARG   HH22 3684   6.970   4.514   2.402
  233ARG      C 3685   6.678   4.170   3.120
  233ARG      O 3686   6.594   4.205   3.203
  234ILE      N 3687   6.679   4.047   3.069
  234ILE      H 3688   6.746   4.030   2.996
  234ILE     CA 3689   6.594   3.934   3.101
  234ILE     HA 3690   6.508   3.975   3.155
  234ILE     CB 3691   6.552   3.869   2.969
  234ILE     HB 3692   6.641   3.819   2.930
  234ILE    CG2 3693   6.445   3.762   2.980
  234ILE   HG21 3694   6.456   3.697   2.893
  234ILE   HG22 3695   6.451   3.703   3.071
  234ILE   HG23 3696   6.343   3.802   2.985
  234ILE    CG1 3697   6.507   3.950   2.848
  234ILE   HG11 3698   6.468   3.882   2.773
  234ILE   HG12 3699   6.592   4.010   2.815
  234ILE     CD 3700   6.398   4.053   2.874
  234ILE    HD1 3701   6.388   4.111   2.782
  234ILE    HD2 3702   6.304   4.001   2.894
  234ILE    HD3 3703   6.427   4.115   2.959
  234ILE      C 3704   6.652   3.838   3.203
  234ILE      O 3705   6.584   3.796   3.296
  235LYS      N 3706   6.785   3.822   3.197
  235LYS      H 3707   6.830   3.846   3.110
  235LYS     CA 3708   6.859   3.735   3.285
  235LYS     HA 3709   6.806   3.640   3.296
  235LYS     CB 3710   6.994   3.700   3.222
  235LYS    HB1 3711   7.070   3.779   3.220
  235LYS    HB2 3712   6.980   3.670   3.118
  235LYS     CG 3713   7.048   3.579   3.296
  235LYS    HG1 3714   6.978   3.497   3.278
  235LYS    HG2 3715   7.064   3.593   3.403
  235LYS     CD 3716   7.172   3.530   3.220
  235LYS    HD1 3717   7.251   3.600   3.250
  235LYS    HD2 3718   7.155   3.516   3.114
  235LYS     CE 3719   7.213   3.390   3.263
  235LYS    HE1 3720   7.127   3.322   3.253
  235LYS    HE2 3721   7.247   3.407   3.365
  235LYS     NZ 3722   7.337   3.335   3.207
  235LYS    HZ1 3723   7.378   3.267   3.270
  235LYS    HZ2 3724   7.313   3.284   3.123
  235LYS    HZ3 3725   7.402   3.402   3.170
  235LYS      C 3726   6.859   3.788   3.428
  235LYS      O 3727   6.835   3.710   3.520
  236ALA      N 3728   6.878   3.920   3.442
  236ALA      H 3729   6.888   3.977   3.359
  236ALA     CA 3730   6.872   3.980   3.573
  236ALA     HA 3731   6.960   3.941   3.625
  236ALA     CB 3732   6.893   4.131   3.558
  236ALA    HB1 3733   6.901   4.170   3.659
  236ALA    HB2 3734   6.982   4.163   3.505
  236ALA    HB3 3735   6.805   4.169   3.505
  236ALA      C 3736   6.739   3.958   3.645
  236ALA      O 3737   6.733   3.909   3.757
  237ILE      N 3738   6.628   3.970   3.573
  237ILE      H 3739   6.649   4.000   3.478
  237ILE     CA 3740   6.493   3.932   3.610
  237ILE     HA 3741   6.483   3.975   3.710
  237ILE     CB 3742   6.392   3.985   3.509
  237ILE     HB 3743   6.412   3.937   3.414
  237ILE    CG2 3744   6.250   3.959   3.558
  237ILE   HG21 3745   6.227   3.854   3.580
  237ILE   HG22 3746   6.225   4.015   3.648
  237ILE   HG23 3747   6.183   3.994   3.479
  237ILE    CG1 3748   6.408   4.136   3.493
  237ILE   HG11 3749   6.510   4.159   3.462
  237ILE   HG12 3750   6.393   4.181   3.591
  237ILE     CD 3751   6.316   4.203   3.392
  237ILE    HD1 3752   6.337   4.157   3.295
  237ILE    HD2 3753   6.214   4.191   3.427
  237ILE    HD3 3754   6.349   4.307   3.392
  237ILE      C 3755   6.470   3.784   3.636
  237ILE      O 3756   6.429   3.744   3.745
  238ALA      N 3757   6.508   3.694   3.544
  238ALA      H 3758   6.534   3.725   3.451
  238ALA     CA 3759   6.501   3.550   3.556
  238ALA     HA 3760   6.397   3.522   3.576
  238ALA     CB 3761   6.542   3.476   3.429
  238ALA    HB1 3762   6.489   3.527   3.349
  238ALA    HB2 3763   6.646   3.496   3.406
  238ALA    HB3 3764   6.542   3.367   3.436
  238ALA      C 3765   6.573   3.492   3.677
  238ALA      O 3766   6.516   3.410   3.749
  239ALA      N 3767   6.698   3.534   3.702
  239ALA      H 3768   6.731   3.608   3.643
  239ALA     CA 3769   6.785   3.483   3.806
  239ALA     HA 3770   6.785   3.375   3.799
  239ALA     CB 3771   6.924   3.539   3.777
  239ALA    HB1 3772   6.972   3.489   3.693
  239ALA    HB2 3773   6.919   3.647   3.759
  239ALA    HB3 3774   6.991   3.524   3.862
  239ALA      C 3775   6.731   3.532   3.940
  239ALA      O 3776   6.753   3.461   4.038
  240LYS      N 3777   6.650   3.637   3.947
  240LYS      H 3778   6.626   3.685   3.861
  240LYS     CA 3779   6.595   3.682   4.073
  240LYS     HA 3780   6.677   3.681   4.145
  240LYS     CB 3781   6.542   3.824   4.054
  240LYS    HB1 3782   6.500   3.837   3.954
  240LYS    HB2 3783   6.629   3.889   4.046
  240LYS     CG 3784   6.448   3.876   4.163
  240LYS    HG1 3785   6.366   3.804   4.156
  240LYS    HG2 3786   6.422   3.974   4.123
  240LYS     CD 3787   6.507   3.887   4.303
  240LYS    HD1 3788   6.590   3.958   4.301
  240LYS    HD2 3789   6.531   3.787   4.341
  240LYS     CE 3790   6.414   3.957   4.401
  240LYS    HE1 3791   6.471   3.975   4.493
  240LYS    HE2 3792   6.326   3.894   4.414
  240LYS     NZ 3793   6.350   4.084   4.365
  240LYS    HZ1 3794   6.301   4.118   4.446
  240LYS    HZ2 3795   6.428   4.147   4.350
  240LYS    HZ3 3796   6.283   4.073   4.290
  240LYS      C 3797   6.493   3.583   4.126
  240LYS      O 3798   6.472   3.567   4.246
  241HIS      N 3799   6.417   3.525   4.033
  241HIS      H 3800   6.432   3.570   3.945
  241HIS     CA 3801   6.317   3.420   4.046
  241HIS     HA 3802   6.282   3.416   4.149
  241HIS     CB 3803   6.196   3.459   3.961
  241HIS    HB1 3804   6.121   3.380   3.965
  241HIS    HB2 3805   6.218   3.468   3.855
  241HIS     CG 3806   6.140   3.593   4.001
  241HIS    ND1 3807   6.087   3.631   4.124
  241HIS    CE1 3808   6.045   3.757   4.104
  241HIS    HE1 3809   6.000   3.821   4.179
  241HIS    NE2 3810   6.072   3.794   3.978
  241HIS    HE2 3811   6.039   3.881   3.938
  241HIS    CD2 3812   6.133   3.693   3.907
  241HIS    HD2 3813   6.156   3.686   3.802
  241HIS      C 3814   6.367   3.278   4.029
  241HIS      O 3815   6.292   3.180   4.033
  242ASN      N 3816   6.497   3.247   4.028
  242ASN      H 3817   6.569   3.316   4.047
  242ASN     CA 3818   6.558   3.118   4.006
  242ASN     HA 3819   6.661   3.143   3.982
  242ASN     CB 3820   6.547   3.030   4.130
  242ASN    HB1 3821   6.602   2.939   4.107
  242ASN    HB2 3822   6.443   3.006   4.151
  242ASN     CG 3823   6.617   3.090   4.252
  242ASN    OD1 3824   6.739   3.090   4.262
  242ASN    ND2 3825   6.540   3.137   4.350
  242ASN   HD21 3826   6.439   3.136   4.345
  242ASN   HD22 3827   6.582   3.156   4.440
  242ASN      C 3828   6.508   3.049   3.880
  242ASN      O 3829   6.498   2.926   3.874
  243LYS      N 3830   6.463   3.119   3.776
  243LYS      H 3831   6.481   3.218   3.788
  243LYS     CA 3832   6.400   3.077   3.652
  243LYS     HA 3833   6.382   2.969   3.649
  243LYS     CB 3834   6.267   3.150   3.642
  243LYS    HB1 3835   6.225   3.144   3.541
  243LYS    HB2 3836   6.289   3.253   3.671
  243LYS     CG 3837   6.158   3.088   3.729
  243LYS    HG1 3838   6.076   3.159   3.727
  243LYS    HG2 3839   6.191   3.075   3.832
  243LYS     CD 3840   6.108   2.955   3.674
  243LYS    HD1 3841   6.180   2.874   3.685
  243LYS    HD2 3842   6.077   2.958   3.570
  243LYS     CE 3843   5.997   2.904   3.765
  243LYS    HE1 3844   5.904   2.960   3.753
  243LYS    HE2 3845   6.035   2.908   3.866
  243LYS     NZ 3846   5.971   2.765   3.723
  243LYS    HZ1 3847   5.926   2.764   3.632
  243LYS    HZ2 3848   6.043   2.699   3.746
  243LYS    HZ3 3849   5.890   2.740   3.778
  243LYS      C 3850   6.490   3.097   3.531
  243LYS      O 3851   6.605   3.139   3.542
  244THR      N 3852   6.444   3.054   3.413
  244THR      H 3853   6.359   2.999   3.408
  244THR     CA 3854   6.509   3.070   3.285
  244THR     HA 3855   6.613   3.096   3.301
  244THR     CB 3856   6.514   2.941   3.203
  244THR     HB 3857   6.592   2.971   3.132
  244THR    CG2 3858   6.563   2.817   3.276
  244THR   HG21 3859   6.604   2.830   3.376
  244THR   HG22 3860   6.492   2.734   3.277
  244THR   HG23 3861   6.652   2.777   3.226
  244THR    OG1 3862   6.392   2.904   3.142
  244THR    HG1 3863   6.408   2.835   3.078
  244THR      C 3864   6.445   3.191   3.217
  244THR      O 3865   6.329   3.228   3.233
  245THR      N 3866   6.521   3.250   3.124
  245THR      H 3867   6.619   3.225   3.122
  245THR     CA 3868   6.483   3.367   3.047
  245THR     HA 3869   6.445   3.439   3.120
  245THR     CB 3870   6.593   3.427   2.960
  245THR     HB 3871   6.545   3.497   2.892
  245THR    CG2 3872   6.697   3.509   3.035
  245THR   HG21 3873   6.770   3.446   3.087
  245THR   HG22 3874   6.745   3.584   2.973
  245THR   HG23 3875   6.637   3.567   3.105
  245THR    OG1 3876   6.658   3.322   2.891
  245THR    HG1 3877   6.725   3.368   2.841
  245THR      C 3878   6.365   3.334   2.957
  245THR      O 3879   6.266   3.405   2.960
  246ALA      N 3880   6.365   3.221   2.886
  246ALA      H 3881   6.440   3.154   2.898
  246ALA     CA 3882   6.242   3.173   2.826
  246ALA     HA 3883   6.207   3.254   2.763
  246ALA     CB 3884   6.260   3.040   2.755
  246ALA    HB1 3885   6.179   3.044   2.683
  246ALA    HB2 3886   6.359   3.029   2.710
  246ALA    HB3 3887   6.240   2.963   2.829
  246ALA      C 3888   6.124   3.168   2.923
  246ALA      O 3889   6.014   3.206   2.885
  247GLN      N 3890   6.130   3.123   3.049
  247GLN      H 3891   6.220   3.097   3.084
  247GLN     CA 3892   6.021   3.113   3.143
  247GLN     HA 3893   5.941   3.058   3.094
  247GLN     CB 3894   6.059   3.033   3.267
  247GLN    HB1 3895   5.973   3.020   3.332
  247GLN    HB2 3896   6.147   3.084   3.306
  247GLN     CG 3897   6.086   2.886   3.233
  247GLN    HG1 3898   6.156   2.874   3.151
  247GLN    HG2 3899   5.995   2.837   3.199
  247GLN     CD 3900   6.155   2.807   3.344
  247GLN    OE1 3901   6.223   2.869   3.425
  247GLN    NE2 3902   6.136   2.676   3.363
  247GLN   HE21 3903   6.063   2.632   3.308
  247GLN   HE22 3904   6.194   2.622   3.425
  247GLN      C 3905   5.963   3.249   3.181
  247GLN      O 3906   5.843   3.261   3.202
  248VAL      N 3907   6.051   3.349   3.194
  248VAL      H 3908   6.148   3.324   3.178
  248VAL     CA 3909   5.997   3.483   3.199
  248VAL     HA 3910   5.930   3.487   3.285
  248VAL     CB 3911   6.108   3.583   3.233
  248VAL     HB 3912   6.177   3.567   3.149
  248VAL    CG1 3913   6.056   3.726   3.232
  248VAL   HG11 3914   6.000   3.762   3.146
  248VAL   HG12 3915   5.992   3.745   3.317
  248VAL   HG13 3916   6.137   3.798   3.233
  248VAL    CG2 3917   6.186   3.546   3.359
  248VAL   HG21 3918   6.244   3.456   3.340
  248VAL   HG22 3919   6.263   3.619   3.385
  248VAL   HG23 3920   6.115   3.527   3.440
  248VAL      C 3921   5.913   3.523   3.078
  248VAL      O 3922   5.796   3.553   3.099
  249LEU      N 3923   5.977   3.540   2.962
  249LEU      H 3924   6.070   3.506   2.945
  249LEU     CA 3925   5.916   3.573   2.835
  249LEU     HA 3926   5.895   3.680   2.834
  249LEU     CB 3927   6.015   3.531   2.726
  249LEU    HB1 3928   5.971   3.538   2.627
  249LEU    HB2 3929   6.033   3.424   2.736
  249LEU     CG 3930   6.147   3.607   2.730
  249LEU     HG 3931   6.191   3.608   2.830
  249LEU    CD1 3932   6.245   3.537   2.637
  249LEU   HD11 3933   6.343   3.582   2.654
  249LEU   HD12 3934   6.248   3.431   2.663
  249LEU   HD13 3935   6.214   3.555   2.534
  249LEU    CD2 3936   6.138   3.754   2.687
  249LEU   HD21 3937   6.233   3.801   2.714
  249LEU   HD22 3938   6.118   3.759   2.581
  249LEU   HD23 3939   6.062   3.808   2.743
  249LEU      C 3940   5.781   3.511   2.799
  249LEU      O 3941   5.698   3.576   2.736
  250ILE      N 3942   5.755   3.391   2.850
  250ILE      H 3943   5.827   3.339   2.899
  250ILE     CA 3944   5.625   3.328   2.841
  250ILE     HA 3945   5.576   3.358   2.748
  250ILE     CB 3946   5.653   3.178   2.841
  250ILE     HB 3947   5.714   3.166   2.931
  250ILE    CG2 3948   5.530   3.090   2.849
  250ILE   HG21 3949   5.490   3.068   2.750
  250ILE   HG22 3950   5.567   2.997   2.893
  250ILE   HG23 3951   5.450   3.137   2.907
  250ILE    CG1 3952   5.738   3.131   2.723
  250ILE   HG11 3953   5.828   3.191   2.706
  250ILE   HG12 3954   5.686   3.122   2.628
  250ILE     CD 3955   5.804   2.994   2.734
  250ILE    HD1 3956   5.899   2.994   2.680
  250ILE    HD2 3957   5.832   2.975   2.837
  250ILE    HD3 3958   5.724   2.922   2.718
  250ILE      C 3959   5.523   3.367   2.947
  250ILE      O 3960   5.409   3.398   2.915
  251ARG      N 3961   5.570   3.375   3.072
  251ARG      H 3962   5.666   3.353   3.096
  251ARG     CA 3963   5.478   3.415   3.177
  251ARG     HA 3964   5.386   3.357   3.174
  251ARG     CB 3965   5.545   3.399   3.313
  251ARG    HB1 3966   5.618   3.479   3.324
  251ARG    HB2 3967   5.602   3.306   3.317
  251ARG     CG 3968   5.452   3.401   3.433
  251ARG    HG1 3969   5.397   3.496   3.430
  251ARG    HG2 3970   5.519   3.394   3.519
  251ARG     CD 3971   5.351   3.286   3.436
  251ARG    HD1 3972   5.393   3.191   3.406
  251ARG    HD2 3973   5.263   3.318   3.379
  251ARG     NE 3974   5.305   3.260   3.572
  251ARG     HE 3975   5.374   3.236   3.642
  251ARG     CZ 3976   5.180   3.227   3.608
  251ARG    NH1 3977   5.080   3.194   3.525
  251ARG   HH11 3978   5.092   3.198   3.425
  251ARG   HH12 3979   4.997   3.193   3.582
  251ARG    NH2 3980   5.164   3.222   3.741
  251ARG   HH21 3981   5.246   3.230   3.800
  251ARG   HH22 3982   5.070   3.200   3.772
  251ARG      C 3983   5.440   3.561   3.160
  251ARG      O 3984   5.336   3.607   3.208
  252PHE      N 3985   5.526   3.649   3.108
  252PHE      H 3986   5.623   3.625   3.092
  252PHE     CA 3987   5.487   3.788   3.097
  252PHE     HA 3988   5.467   3.817   3.200
  252PHE     CB 3989   5.612   3.867   3.062
  252PHE    HB1 3990   5.660   3.808   2.983
  252PHE    HB2 3991   5.680   3.869   3.147
  252PHE     CG 3992   5.586   4.008   3.014
  252PHE    CD1 3993   5.572   4.113   3.106
  252PHE    HD1 3994   5.554   4.076   3.206
  252PHE    CE1 3995   5.551   4.243   3.059
  252PHE    HE1 3996   5.531   4.321   3.132
  252PHE     CZ 3997   5.573   4.276   2.925
  252PHE     HZ 3998   5.566   4.377   2.888
  252PHE    CE2 3999   5.596   4.174   2.831
  252PHE    HE2 4000   5.623   4.191   2.727
  252PHE    CD2 4001   5.593   4.043   2.879
  252PHE    HD2 4002   5.603   3.962   2.808
  252PHE      C 4003   5.362   3.822   3.016
  252PHE      O 4004   5.268   3.882   3.068
  253PRO      N 4005   5.350   3.773   2.893
  253PRO     CD 4006   5.445   3.719   2.798
  253PRO    HD1 4007   5.449   3.611   2.816
  253PRO    HD2 4008   5.546   3.759   2.808
  253PRO     CG 4009   5.384   3.746   2.661
  253PRO    HG1 4010   5.420   3.678   2.583
  253PRO    HG2 4011   5.412   3.847   2.633
  253PRO     CB 4012   5.233   3.731   2.681
  253PRO    HB1 4013   5.209   3.625   2.683
  253PRO    HB2 4014   5.181   3.789   2.604
  253PRO     CA 4015   5.223   3.783   2.825
  253PRO     HA 4016   5.198   3.889   2.818
  253PRO      C 4017   5.110   3.715   2.901
  253PRO      O 4018   4.996   3.760   2.894
  254MET      N 4019   5.138   3.605   2.971
  254MET      H 4020   5.232   3.568   2.963
  254MET     CA 4021   5.039   3.524   3.039
  254MET     HA 4022   4.965   3.496   2.965
  254MET     CB 4023   5.113   3.397   3.081
  254MET    HB1 4024   5.176   3.420   3.167
  254MET    HB2 4025   5.176   3.374   2.995
  254MET     CG 4026   5.011   3.285   3.102
  254MET    HG1 4027   4.977   3.248   3.006
  254MET    HG2 4028   4.919   3.332   3.137
  254MET     SD 4029   5.052   3.149   3.214
  254MET     CE 4030   5.183   3.077   3.113
  254MET    HE1 4031   5.279   3.127   3.127
  254MET    HE2 4032   5.201   2.978   3.156
  254MET    HE3 4033   5.162   3.072   3.006
  254MET      C 4034   4.977   3.600   3.155
  254MET      O 4035   4.856   3.592   3.172
  255GLN      N 4036   5.045   3.683   3.234
  255GLN      H 4037   5.146   3.677   3.225
  255GLN     CA 4038   5.003   3.772   3.341
  255GLN     HA 4039   4.933   3.717   3.404
  255GLN     CB 4040   5.133   3.798   3.417
  255GLN    HB1 4041   5.116   3.890   3.473
  255GLN    HB2 4042   5.220   3.812   3.353
  255GLN     CG 4043   5.163   3.687   3.517
  255GLN    HG1 4044   5.173   3.590   3.467
  255GLN    HG2 4045   5.072   3.683   3.576
  255GLN     CD 4046   5.281   3.723   3.607
  255GLN    OE1 4047   5.380   3.652   3.617
  255GLN    NE2 4048   5.262   3.824   3.692
  255GLN   HE21 4049   5.168   3.860   3.703
  255GLN   HE22 4050   5.330   3.830   3.766
  255GLN      C 4051   4.935   3.899   3.292
  255GLN      O 4052   4.844   3.946   3.359
  256ARG      N 4053   4.954   3.944   3.167
  256ARG      H 4054   5.006   3.880   3.109
  256ARG     CA 4055   4.883   4.047   3.094
  256ARG     HA 4056   4.846   4.116   3.170
  256ARG     CB 4057   4.982   4.115   3.001
  256ARG    HB1 4058   4.923   4.184   2.940
  256ARG    HB2 4059   5.020   4.033   2.940
  256ARG     CG 4060   5.102   4.190   3.059
  256ARG    HG1 4061   5.163   4.126   3.122
  256ARG    HG2 4062   5.059   4.269   3.120
  256ARG     CD 4063   5.191   4.244   2.947
  256ARG    HD1 4064   5.228   4.168   2.879
  256ARG    HD2 4065   5.273   4.298   2.994
  256ARG     NE 4066   5.117   4.345   2.871
  256ARG     HE 4067   5.033   4.386   2.907
  256ARG     CZ 4068   5.153   4.396   2.752
  256ARG    NH1 4069   5.252   4.339   2.682
  256ARG   HH11 4070   5.289   4.249   2.709
  256ARG   HH12 4071   5.274   4.378   2.591
  256ARG    NH2 4072   5.096   4.513   2.721
  256ARG   HH21 4073   5.041   4.557   2.793
  256ARG   HH22 4074   5.124   4.555   2.634
  256ARG      C 4075   4.752   3.997   3.034
  256ARG      O 4076   4.683   4.076   2.970
  257ASN      N 4077   4.716   3.871   3.058
  257ASN      H 4078   4.787   3.823   3.111
  257ASN     CA 4079   4.601   3.796   3.012
  257ASN     HA 4080   4.611   3.701   3.064
  257ASN     CB 4081   4.477   3.864   3.070
  257ASN    HB1 4082   4.383   3.826   3.032
  257ASN    HB2 4083   4.485   3.968   3.038
  257ASN     CG 4084   4.476   3.876   3.222
  257ASN    OD1 4085   4.507   3.977   3.284
  257ASN    ND2 4086   4.446   3.768   3.295
  257ASN   HD21 4087   4.409   3.683   3.254
  257ASN   HD22 4088   4.436   3.792   3.392
  257ASN      C 4089   4.597   3.770   2.862
  257ASN      O 4090   4.498   3.800   2.795
  258LEU      N 4091   4.712   3.730   2.808
  258LEU      H 4092   4.794   3.721   2.866
  258LEU     CA 4093   4.726   3.690   2.669
  258LEU     HA 4094   4.637   3.713   2.611
  258LEU     CB 4095   4.844   3.763   2.605
  258LEU    HB1 4096   4.839   3.730   2.501
  258LEU    HB2 4097   4.939   3.735   2.652
  258LEU     CG 4098   4.837   3.915   2.607
  258LEU     HG 4099   4.737   3.951   2.583
  258LEU    CD1 4100   4.907   3.984   2.724
  258LEU   HD11 4101   4.844   3.940   2.802
  258LEU   HD12 4102   5.004   3.937   2.741
  258LEU   HD13 4103   4.904   4.093   2.723
  258LEU    CD2 4104   4.906   3.959   2.479
  258LEU   HD21 4105   4.916   4.067   2.482
  258LEU   HD22 4106   5.002   3.912   2.461
  258LEU   HD23 4107   4.835   3.933   2.400
  258LEU      C 4108   4.751   3.540   2.666
  258LEU      O 4109   4.813   3.476   2.751
  259VAL      N 4110   4.700   3.477   2.560
  259VAL      H 4111   4.654   3.538   2.494
  259VAL     CA 4112   4.758   3.354   2.511
  259VAL     HA 4113   4.767   3.289   2.599
  259VAL     CB 4114   4.672   3.285   2.406
  259VAL     HB 4115   4.686   3.349   2.318
  259VAL    CG1 4116   4.713   3.148   2.351
  259VAL   HG11 4117   4.812   3.166   2.309
  259VAL   HG12 4118   4.692   3.062   2.413
  259VAL   HG13 4119   4.660   3.130   2.258
  259VAL    CG2 4120   4.529   3.274   2.456
  259VAL   HG21 4121   4.533   3.216   2.548
  259VAL   HG22 4122   4.484   3.372   2.468
  259VAL   HG23 4123   4.465   3.214   2.391
  259VAL      C 4124   4.899   3.380   2.459
  259VAL      O 4125   4.931   3.486   2.406
  260VAL      N 4126   4.984   3.277   2.462
  260VAL      H 4127   4.964   3.197   2.520
  260VAL     CA 4128   5.126   3.288   2.434
  260VAL     HA 4129   5.151   3.370   2.367
  260VAL     CB 4130   5.201   3.308   2.566
  260VAL     HB 4131   5.147   3.395   2.604
  260VAL    CG1 4132   5.204   3.200   2.673
  260VAL   HG11 4133   5.242   3.105   2.634
  260VAL   HG12 4134   5.264   3.242   2.754
  260VAL   HG13 4135   5.102   3.186   2.709
  260VAL    CG2 4136   5.341   3.363   2.539
  260VAL   HG21 4137   5.379   3.376   2.640
  260VAL   HG22 4138   5.406   3.296   2.483
  260VAL   HG23 4139   5.333   3.461   2.492
  260VAL      C 4140   5.172   3.161   2.364
  260VAL      O 4141   5.135   3.051   2.404
  261ILE      N 4142   5.262   3.171   2.265
  261ILE      H 4143   5.261   3.265   2.229
  261ILE     CA 4144   5.292   3.059   2.178
  261ILE     HA 4145   5.261   2.966   2.226
  261ILE     CB 4146   5.201   3.059   2.056
  261ILE     HB 4147   5.241   2.982   1.989
  261ILE    CG2 4148   5.056   3.022   2.088
  261ILE   HG21 4149   5.003   3.003   1.995
  261ILE   HG22 4150   5.057   2.932   2.149
  261ILE   HG23 4151   5.012   3.106   2.143
  261ILE    CG1 4152   5.203   3.195   1.988
  261ILE   HG11 4153   5.307   3.224   1.972
  261ILE   HG12 4154   5.142   3.271   2.037
  261ILE     CD 4155   5.144   3.195   1.848
  261ILE    HD1 4156   5.135   3.298   1.812
  261ILE    HD2 4157   5.209   3.140   1.779
  261ILE    HD3 4158   5.040   3.163   1.844
  261ILE      C 4159   5.438   3.033   2.145
  261ILE      O 4160   5.478   3.047   2.030
  262PRO      N 4161   5.517   2.994   2.246
  262PRO     CD 4162   5.481   2.972   2.384
  262PRO    HD1 4163   5.380   2.935   2.402
  262PRO    HD2 4164   5.482   3.068   2.436
  262PRO     CG 4165   5.582   2.871   2.440
  262PRO    HG1 4166   5.548   2.770   2.416
  262PRO    HG2 4167   5.597   2.875   2.547
  262PRO     CB 4168   5.708   2.911   2.364
  262PRO    HB1 4169   5.778   2.828   2.366
  262PRO    HB2 4170   5.745   2.997   2.419
  262PRO     CA 4171   5.654   2.950   2.227
  262PRO     HA 4172   5.720   3.024   2.183
  262PRO      C 4173   5.660   2.836   2.126
  262PRO      O 4174   5.590   2.736   2.142
  263LYS      N 4175   5.752   2.834   2.030
  263LYS      H 4176   5.819   2.910   2.023
  263LYS     CA 4177   5.788   2.721   1.946
  263LYS     HA 4178   5.705   2.651   1.947
  263LYS     CB 4179   5.799   2.772   1.802
  263LYS    HB1 4180   5.862   2.860   1.812
  263LYS    HB2 4181   5.697   2.789   1.767
  263LYS     CG 4182   5.855   2.671   1.702
  263LYS    HG1 4183   5.817   2.696   1.603
  263LYS    HG2 4184   5.829   2.570   1.734
  263LYS     CD 4185   6.006   2.684   1.685
  263LYS    HD1 4186   6.062   2.641   1.767
  263LYS    HD2 4187   6.041   2.787   1.679
  263LYS     CE 4188   6.040   2.601   1.561
  263LYS    HE1 4189   5.983   2.638   1.476
  263LYS    HE2 4190   6.015   2.500   1.591
  263LYS     NZ 4191   6.184   2.616   1.538
  263LYS    HZ1 4192   6.217   2.563   1.458
  263LYS    HZ2 4193   6.213   2.712   1.524
  263LYS    HZ3 4194   6.239   2.587   1.618
  263LYS      C 4195   5.916   2.656   1.995
  263LYS      O 4196   6.003   2.729   2.041
  264SER      N 4197   5.920   2.522   1.996
  264SER      H 4198   5.832   2.479   1.970
  264SER     CA 4199   6.040   2.442   2.009
  264SER     HA 4200   6.129   2.483   1.961
  264SER     CB 4201   6.084   2.426   2.154
  264SER    HB1 4202   6.007   2.376   2.213
  264SER    HB2 4203   6.111   2.523   2.196
  264SER     OG 4204   6.200   2.347   2.165
  264SER     HG 4205   6.267   2.387   2.109
  264SER      C 4206   6.020   2.308   1.940
  264SER      O 4207   5.907   2.262   1.923
  265VAL      N 4208   6.131   2.247   1.897
  265VAL      H 4209   6.214   2.303   1.893
  265VAL     CA 4210   6.128   2.106   1.863
  265VAL     HA 4211   6.032   2.070   1.899
  265VAL     CB 4212   6.133   2.087   1.711
  265VAL     HB 4213   6.136   1.979   1.695
  265VAL    CG1 4214   6.015   2.135   1.628
  265VAL   HG11 4215   5.928   2.107   1.687
  265VAL   HG12 4216   6.012   2.244   1.629
  265VAL   HG13 4217   6.009   2.095   1.527
  265VAL    CG2 4218   6.264   2.136   1.651
  265VAL   HG21 4219   6.352   2.104   1.708
  265VAL   HG22 4220   6.281   2.078   1.560
  265VAL   HG23 4221   6.259   2.240   1.621
  265VAL      C 4222   6.209   2.011   1.950
  265VAL      O 4223   6.218   1.893   1.916
  266THR      N 4224   6.260   2.072   2.058
  266THR      H 4225   6.226   2.166   2.069
  266THR     CA 4226   6.382   2.033   2.125
  266THR     HA 4227   6.422   1.945   2.076
  266THR     CB 4228   6.489   2.142   2.112
  266THR     HB 4229   6.455   2.236   2.155
  266THR    CG2 4230   6.624   2.111   2.175
  266THR   HG21 4231   6.674   2.025   2.130
  266THR   HG22 4232   6.692   2.195   2.160
  266THR   HG23 4233   6.609   2.079   2.279
  266THR    OG1 4234   6.504   2.166   1.974
  266THR    HG1 4235   6.451   2.244   1.957
  266THR      C 4236   6.341   1.994   2.267
  266THR      O 4237   6.329   2.081   2.353
  267PRO      N 4238   6.326   1.867   2.304
  267PRO     CD 4239   6.372   1.752   2.230
  267PRO    HD1 4240   6.475   1.731   2.258
  267PRO    HD2 4241   6.355   1.759   2.122
  267PRO     CG 4242   6.288   1.633   2.276
  267PRO    HG1 4243   6.346   1.541   2.278
  267PRO    HG2 4244   6.202   1.639   2.208
  267PRO     CB 4245   6.253   1.669   2.420
  267PRO    HB1 4246   6.325   1.631   2.492
  267PRO    HB2 4247   6.158   1.625   2.448
  267PRO     CA 4248   6.237   1.821   2.409
  267PRO     HA 4249   6.135   1.850   2.382
  267PRO      C 4250   6.265   1.878   2.547
  267PRO      O 4251   6.170   1.893   2.623
  268GLU      N 4252   6.387   1.905   2.595
  268GLU      H 4253   6.467   1.880   2.540
  268GLU     CA 4254   6.412   1.965   2.725
  268GLU     HA 4255   6.349   1.917   2.801
  268GLU     CB 4256   6.562   1.954   2.748
  268GLU    HB1 4257   6.574   2.005   2.844
  268GLU    HB2 4258   6.608   2.031   2.687
  268GLU     CG 4259   6.644   1.825   2.741
  268GLU    HG1 4260   6.735   1.865   2.787
  268GLU    HG2 4261   6.660   1.796   2.637
  268GLU     CD 4262   6.581   1.718   2.828
  268GLU    OE1 4263   6.562   1.742   2.950
  268GLU    OE2 4264   6.539   1.611   2.778
  268GLU      C 4265   6.367   2.110   2.736
  268GLU      O 4266   6.335   2.152   2.847
  269ARG      N 4267   6.342   2.174   2.621
  269ARG      H 4268   6.379   2.143   2.533
  269ARG     CA 4269   6.290   2.309   2.611
  269ARG     HA 4270   6.339   2.360   2.694
  269ARG     CB 4271   6.342   2.378   2.485
  269ARG    HB1 4272   6.304   2.480   2.492
  269ARG    HB2 4273   6.287   2.332   2.403
  269ARG     CG 4274   6.491   2.370   2.453
  269ARG    HG1 4275   6.511   2.266   2.427
  269ARG    HG2 4276   6.546   2.401   2.541
  269ARG     CD 4277   6.528   2.455   2.332
  269ARG    HD1 4278   6.515   2.562   2.348
  269ARG    HD2 4279   6.475   2.427   2.241
  269ARG     NE 4280   6.672   2.436   2.310
  269ARG     HE 4281   6.721   2.377   2.376
  269ARG     CZ 4282   6.740   2.499   2.215
  269ARG    NH1 4283   6.683   2.574   2.119
  269ARG   HH11 4284   6.586   2.602   2.123
  269ARG   HH12 4285   6.744   2.610   2.047
  269ARG    NH2 4286   6.870   2.466   2.202
  269ARG   HH21 4287   6.906   2.393   2.262
  269ARG   HH22 4288   6.916   2.506   2.122
  269ARG      C 4289   6.138   2.312   2.617
  269ARG      O 4290   6.072   2.404   2.664
  270ILE      N 4291   6.072   2.200   2.586
  270ILE      H 4292   6.131   2.120   2.568
  270ILE     CA 4293   5.929   2.177   2.586
  270ILE     HA 4294   5.874   2.262   2.545
  270ILE     CB 4295   5.882   2.060   2.500
  270ILE     HB 4296   5.929   1.969   2.538
  270ILE    CG2 4297   5.733   2.031   2.516
  270ILE   HG21 4298   5.704   2.003   2.617
  270ILE   HG22 4299   5.666   2.113   2.492
  270ILE   HG23 4300   5.708   1.939   2.463
  270ILE    CG1 4301   5.924   2.088   2.356
  270ILE   HG11 4302   6.029   2.112   2.344
  270ILE   HG12 4303   5.872   2.175   2.316
  270ILE     CD 4304   5.893   1.983   2.249
  270ILE    HD1 4305   5.904   2.008   2.144
  270ILE    HD2 4306   5.949   1.891   2.266
  270ILE    HD3 4307   5.789   1.954   2.265
  270ILE      C 4308   5.889   2.157   2.731
  270ILE      O 4309   5.789   2.212   2.776
  271ALA      N 4310   5.969   2.083   2.807
  271ALA      H 4311   6.045   2.035   2.760
  271ALA     CA 4312   5.960   2.069   2.951
  271ALA     HA 4313   5.861   2.038   2.985
  271ALA     CB 4314   6.056   1.967   3.012
  271ALA    HB1 4315   6.048   1.969   3.120
  271ALA    HB2 4316   6.020   1.874   2.968
  271ALA    HB3 4317   6.155   1.991   2.974
  271ALA      C 4318   5.993   2.198   3.026
  271ALA      O 4319   5.936   2.230   3.130
  272GLU      N 4320   6.094   2.276   2.985
  272GLU      H 4321   6.161   2.247   2.916
  272GLU     CA 4322   6.126   2.399   3.055
  272GLU     HA 4323   6.145   2.378   3.160
  272GLU     CB 4324   6.253   2.454   2.992
  272GLU    HB1 4325   6.236   2.519   2.907
  272GLU    HB2 4326   6.313   2.374   2.948
  272GLU     CG 4327   6.336   2.538   3.089
  272GLU    HG1 4328   6.356   2.484   3.181
  272GLU    HG2 4329   6.294   2.633   3.124
  272GLU     CD 4330   6.465   2.574   3.018
  272GLU    OE1 4331   6.479   2.691   2.975
  272GLU    OE2 4332   6.552   2.485   3.007
  272GLU      C 4333   6.014   2.501   3.038
  272GLU      O 4334   5.972   2.564   3.135
  273ASN      N 4335   5.960   2.517   2.917
  273ASN      H 4336   5.983   2.440   2.856
  273ASN     CA 4337   5.857   2.609   2.873
  273ASN     HA 4338   5.883   2.702   2.925
  273ASN     CB 4339   5.861   2.619   2.721
  273ASN    HB1 4340   5.773   2.677   2.693
  273ASN    HB2 4341   5.851   2.521   2.674
  273ASN     CG 4342   5.979   2.694   2.661
  273ASN    OD1 4343   6.064   2.744   2.734
  273ASN    ND2 4344   5.979   2.723   2.531
  273ASN   HD21 4345   5.910   2.681   2.471
  273ASN   HD22 4346   6.066   2.767   2.503
  273ASN      C 4347   5.715   2.584   2.922
  273ASN      O 4348   5.637   2.680   2.929
  274PHE      N 4349   5.679   2.460   2.955
  274PHE      H 4350   5.750   2.391   2.940
  274PHE     CA 4351   5.563   2.442   3.041
  274PHE     HA 4352   5.477   2.490   2.995
  274PHE     CB 4353   5.534   2.293   3.025
  274PHE    HB1 4354   5.612   2.239   3.079
  274PHE    HB2 4355   5.547   2.262   2.921
  274PHE     CG 4356   5.403   2.232   3.068
  274PHE    CD1 4357   5.291   2.255   2.987
  274PHE    HD1 4358   5.294   2.302   2.890
  274PHE    CE1 4359   5.167   2.210   3.034
  274PHE    HE1 4360   5.080   2.226   2.972
  274PHE     CZ 4361   5.159   2.163   3.165
  274PHE     HZ 4362   5.061   2.129   3.198
  274PHE    CE2 4363   5.271   2.144   3.247
  274PHE    HE2 4364   5.258   2.100   3.344
  274PHE    CD2 4365   5.398   2.174   3.195
  274PHE    HD2 4366   5.481   2.152   3.261
  274PHE      C 4367   5.580   2.489   3.185
  274PHE      O 4368   5.484   2.513   3.258
  275LYS      N 4369   5.703   2.504   3.234
  275LYS      H 4370   5.780   2.470   3.177
  275LYS     CA 4371   5.728   2.514   3.376
  275LYS     HA 4372   5.647   2.456   3.422
  275LYS     CB 4373   5.848   2.429   3.419
  275LYS    HB1 4374   5.943   2.472   3.390
  275LYS    HB2 4375   5.834   2.337   3.363
  275LYS     CG 4376   5.856   2.389   3.566
  275LYS    HG1 4377   5.780   2.320   3.603
  275LYS    HG2 4378   5.838   2.480   3.622
  275LYS     CD 4379   5.986   2.324   3.611
  275LYS    HD1 4380   6.076   2.374   3.576
  275LYS    HD2 4381   5.984   2.221   3.574
  275LYS     CE 4382   5.991   2.315   3.763
  275LYS    HE1 4383   5.894   2.277   3.795
  275LYS    HE2 4384   5.998   2.419   3.796
  275LYS     NZ 4385   6.095   2.223   3.811
  275LYS    HZ1 4386   6.088   2.221   3.912
  275LYS    HZ2 4387   6.092   2.130   3.773
  275LYS    HZ3 4388   6.188   2.263   3.815
  275LYS      C 4389   5.736   2.658   3.424
  275LYS      O 4390   5.837   2.709   3.473
  276VAL      N 4391   5.630   2.727   3.383
  276VAL      H 4392   5.561   2.674   3.331
  276VAL     CA 4393   5.605   2.868   3.406
  276VAL     HA 4394   5.692   2.909   3.457
  276VAL     CB 4395   5.579   2.958   3.285
  276VAL     HB 4396   5.573   3.063   3.311
  276VAL    CG1 4397   5.697   2.958   3.188
  276VAL   HG11 4398   5.697   3.043   3.120
  276VAL   HG12 4399   5.784   2.974   3.252
  276VAL   HG13 4400   5.716   2.859   3.147
  276VAL    CG2 4401   5.472   2.902   3.192
  276VAL   HG21 4402   5.388   2.862   3.249
  276VAL   HG22 4403   5.447   2.986   3.127
  276VAL   HG23 4404   5.510   2.816   3.135
  276VAL      C 4405   5.488   2.893   3.500
  276VAL      O 4406   5.472   3.006   3.545
  277PHE      N 4407   5.407   2.790   3.523
  277PHE      H 4408   5.427   2.699   3.483
  277PHE     CA 4409   5.285   2.792   3.601
  277PHE     HA 4410   5.225   2.881   3.579
  277PHE     CB 4411   5.198   2.672   3.566
  277PHE    HB1 4412   5.109   2.694   3.625
  277PHE    HB2 4413   5.246   2.579   3.595
  277PHE     CG 4414   5.157   2.672   3.420
  277PHE    CD1 4415   5.198   2.565   3.340
  277PHE    HD1 4416   5.262   2.494   3.391
  277PHE    CE1 4417   5.152   2.549   3.208
  277PHE    HE1 4418   5.190   2.468   3.147
  277PHE     CZ 4419   5.064   2.644   3.156
  277PHE     HZ 4420   5.033   2.645   3.053
  277PHE    CE2 4421   5.028   2.757   3.231
  277PHE    HE2 4422   4.971   2.835   3.184
  277PHE    CD2 4423   5.071   2.767   3.364
  277PHE    HD2 4424   5.037   2.852   3.421
  277PHE      C 4425   5.300   2.804   3.752
  277PHE      O 4426   5.201   2.824   3.821
  278ASP      N 4427   5.420   2.798   3.810
  278ASP      H 4428   5.498   2.778   3.749
  278ASP     CA 4429   5.439   2.796   3.954
  278ASP     HA 4430   5.345   2.776   4.004
  278ASP     CB 4431   5.540   2.686   3.986
  278ASP    HB1 4432   5.493   2.591   3.965
  278ASP    HB2 4433   5.564   2.691   4.092
  278ASP     CG 4434   5.672   2.695   3.911
  278ASP    OD1 4435   5.732   2.586   3.894
  278ASP    OD2 4436   5.716   2.800   3.860
  278ASP      C 4437   5.469   2.936   4.004
  278ASP      O 4438   5.398   2.995   4.085
  279PHE      N 4439   5.567   3.003   3.942
  279PHE      H 4440   5.631   2.948   3.886
  279PHE     CA 4441   5.607   3.133   3.990
  279PHE     HA 4442   5.585   3.137   4.097
  279PHE     CB 4443   5.757   3.146   3.966
  279PHE    HB1 4444   5.802   3.050   3.992
  279PHE    HB2 4445   5.797   3.218   4.037
  279PHE     CG 4446   5.793   3.204   3.832
  279PHE    CD1 4447   5.765   3.132   3.715
  279PHE    HD1 4448   5.709   3.040   3.713
  279PHE    CE1 4449   5.815   3.187   3.596
  279PHE    HE1 4450   5.809   3.138   3.500
  279PHE     CZ 4451   5.883   3.309   3.590
  279PHE     HZ 4452   5.942   3.334   3.504
  279PHE    CE2 4453   5.906   3.382   3.708
  279PHE    HE2 4454   5.977   3.464   3.703
  279PHE    CD2 4455   5.866   3.324   3.829
  279PHE    HD2 4456   5.888   3.378   3.920
  279PHE      C 4457   5.525   3.252   3.941
  279PHE      O 4458   5.421   3.236   3.878
  280GLU      N 4459   5.558   3.375   3.980
  280GLU      H 4460   5.646   3.396   4.024
  280GLU     CA 4461   5.494   3.492   3.923
  280GLU     HA 4462   5.447   3.469   3.827
  280GLU     CB 4463   5.371   3.524   4.008
  280GLU    HB1 4464   5.403   3.561   4.106
  280GLU    HB2 4465   5.319   3.431   4.032
  280GLU     CG 4466   5.270   3.626   3.957
  280GLU    HG1 4467   5.221   3.588   3.867
  280GLU    HG2 4468   5.322   3.719   3.935
  280GLU     CD 4469   5.167   3.652   4.065
  280GLU    OE1 4470   5.144   3.765   4.115
  280GLU    OE2 4471   5.109   3.555   4.117
  280GLU      C 4472   5.594   3.607   3.927
  280GLU      O 4473   5.661   3.630   4.027
  281LEU      N 4474   5.590   3.693   3.825
  281LEU      H 4475   5.517   3.672   3.759
  281LEU     CA 4476   5.662   3.818   3.809
  281LEU     HA 4477   5.761   3.807   3.854
  281LEU     CB 4478   5.666   3.853   3.661
  281LEU    HB1 4479   5.713   3.951   3.653
  281LEU    HB2 4480   5.560   3.866   3.640
  281LEU     CG 4481   5.722   3.751   3.562
  281LEU     HG 4482   5.682   3.650   3.568
  281LEU    CD1 4483   5.703   3.803   3.420
  281LEU   HD11 4484   5.731   3.908   3.427
  281LEU   HD12 4485   5.756   3.753   3.338
  281LEU   HD13 4486   5.596   3.801   3.397
  281LEU    CD2 4487   5.871   3.725   3.581
  281LEU   HD21 4488   5.932   3.807   3.545
  281LEU   HD22 4489   5.888   3.703   3.687
  281LEU   HD23 4490   5.896   3.635   3.525
  281LEU      C 4491   5.589   3.927   3.887
  281LEU      O 4492   5.470   3.953   3.865
  282SER      N 4493   5.659   3.989   3.982
  282SER      H 4494   5.756   3.963   3.993
  282SER     CA 4495   5.605   4.095   4.065
  282SER     HA 4496   5.510   4.059   4.105
  282SER     CB 4497   5.703   4.120   4.179
  282SER    HB1 4498   5.724   4.025   4.229
  282SER    HB2 4499   5.657   4.191   4.247
  282SER     OG 4500   5.831   4.174   4.153
  282SER     HG 4501   5.876   4.126   4.083
  282SER      C 4502   5.578   4.226   3.993
  282SER      O 4503   5.647   4.249   3.894
  283SER      N 4504   5.510   4.320   4.059
  283SER      H 4505   5.461   4.304   4.145
  283SER     CA 4506   5.493   4.457   4.015
  283SER     HA 4507   5.413   4.456   3.941
  283SER     CB 4508   5.432   4.546   4.123
  283SER    HB1 4509   5.395   4.636   4.074
  283SER    HB2 4510   5.504   4.560   4.204
  283SER     OG 4511   5.311   4.494   4.172
  283SER     HG 4512   5.241   4.556   4.151
  283SER      C 4513   5.614   4.525   3.953
  283SER      O 4514   5.610   4.563   3.836
  284GLN      N 4515   5.729   4.531   4.022
  284GLN      H 4516   5.735   4.487   4.112
  284GLN     CA 4517   5.853   4.592   3.980
  284GLN     HA 4518   5.832   4.695   3.950
  284GLN     CB 4519   5.939   4.598   4.106
  284GLN    HB1 4520   5.972   4.497   4.131
  284GLN    HB2 4521   5.881   4.633   4.192
  284GLN     CG 4522   6.061   4.690   4.104
  284GLN    HG1 4523   6.017   4.789   4.090
  284GLN    HG2 4524   6.120   4.653   4.020
  284GLN     CD 4525   6.139   4.687   4.235
  284GLN    OE1 4526   6.086   4.661   4.343
  284GLN    NE2 4527   6.272   4.697   4.228
  284GLN   HE21 4528   6.311   4.708   4.136
  284GLN   HE22 4529   6.330   4.706   4.311
  284GLN      C 4530   5.924   4.520   3.867
  284GLN      O 4531   6.017   4.573   3.807
  285ASP      N 4532   5.883   4.395   3.843
  285ASP      H 4533   5.802   4.358   3.891
  285ASP     CA 4534   5.923   4.315   3.729
  285ASP     HA 4535   6.028   4.341   3.713
  285ASP     CB 4536   5.915   4.164   3.750
  285ASP    HB1 4537   5.947   4.111   3.661
  285ASP    HB2 4538   5.810   4.142   3.768
  285ASP     CG 4539   5.995   4.123   3.873
  285ASP    OD1 4540   6.115   4.156   3.881
  285ASP    OD2 4541   5.942   4.047   3.957
  285ASP      C 4542   5.847   4.351   3.602
  285ASP      O 4543   5.897   4.378   3.493
  286MET      N 4544   5.713   4.351   3.610
  286MET      H 4545   5.675   4.322   3.699
  286MET     CA 4546   5.616   4.368   3.505
  286MET     HA 4547   5.646   4.293   3.432
  286MET     CB 4548   5.476   4.340   3.559
  286MET    HB1 4549   5.405   4.354   3.477
  286MET    HB2 4550   5.452   4.410   3.639
  286MET     CG 4551   5.462   4.195   3.603
  286MET    HG1 4552   5.360   4.173   3.635
  286MET    HG2 4553   5.537   4.161   3.674
  286MET     SD 4554   5.471   4.075   3.467
  286MET     CE 4555   5.316   4.115   3.382
  286MET    HE1 4556   5.242   4.076   3.453
  286MET    HE2 4557   5.298   4.219   3.358
  286MET    HE3 4558   5.310   4.054   3.292
  286MET      C 4559   5.631   4.503   3.436
  286MET      O 4560   5.641   4.508   3.314
  287THR      N 4561   5.643   4.607   3.520
  287THR      H 4562   5.641   4.581   3.618
  287THR     CA 4563   5.676   4.741   3.477
  287THR     HA 4564   5.616   4.761   3.388
  287THR     CB 4565   5.640   4.843   3.585
  287THR     HB 4566   5.673   4.942   3.556
  287THR    CG2 4567   5.489   4.862   3.602
  287THR   HG21 4568   5.445   4.853   3.503
  287THR   HG22 4569   5.444   4.784   3.663
  287THR   HG23 4570   5.451   4.959   3.634
  287THR    OG1 4571   5.687   4.815   3.715
  287THR    HG1 4572   5.616   4.809   3.780
  287THR      C 4573   5.817   4.755   3.421
  287THR      O 4574   5.839   4.853   3.352
  288THR      N 4575   5.908   4.659   3.442
  288THR      H 4576   5.880   4.577   3.495
  288THR     CA 4577   6.044   4.662   3.393
  288THR     HA 4578   6.069   4.767   3.378
  288THR     CB 4579   6.142   4.607   3.497
  288THR     HB 4580   6.109   4.508   3.530
  288THR    CG2 4581   6.285   4.590   3.447
  288THR   HG21 4582   6.332   4.543   3.534
  288THR   HG22 4583   6.288   4.533   3.355
  288THR   HG23 4584   6.326   4.690   3.436
  288THR    OG1 4585   6.144   4.699   3.604
  288THR    HG1 4586   6.124   4.652   3.685
  288THR      C 4587   6.050   4.590   3.259
  288THR      O 4588   6.123   4.640   3.174
  289LEU      N 4589   5.980   4.480   3.235
  289LEU      H 4590   5.918   4.442   3.305
  289LEU     CA 4591   5.967   4.427   3.100
  289LEU     HA 4592   6.062   4.408   3.051
  289LEU     CB 4593   5.889   4.297   3.115
  289LEU    HB1 4594   5.858   4.269   3.014
  289LEU    HB2 4595   5.791   4.304   3.162
  289LEU     CG 4596   5.970   4.183   3.176
  289LEU     HG 4597   6.030   4.214   3.260
  289LEU    CD1 4598   5.879   4.071   3.227
  289LEU   HD11 4599   5.815   4.103   3.309
  289LEU   HD12 4600   5.824   4.034   3.141
  289LEU   HD13 4601   5.943   3.991   3.264
  289LEU    CD2 4602   6.065   4.127   3.070
  289LEU   HD21 4603   6.143   4.199   3.047
  289LEU   HD22 4604   6.102   4.037   3.120
  289LEU   HD23 4605   6.010   4.086   2.985
  289LEU      C 4606   5.892   4.524   3.009
  289LEU      O 4607   5.927   4.539   2.893
  290LEU      N 4608   5.783   4.582   3.059
  290LEU      H 4609   5.760   4.565   3.156
  290LEU     CA 4610   5.720   4.692   2.990
  290LEU     HA 4611   5.679   4.659   2.894
  290LEU     CB 4612   5.600   4.743   3.071
  290LEU    HB1 4613   5.567   4.837   3.027
  290LEU    HB2 4614   5.629   4.758   3.175
  290LEU     CG 4615   5.480   4.649   3.068
  290LEU     HG 4616   5.515   4.545   3.069
  290LEU    CD1 4617   5.377   4.683   3.175
  290LEU   HD11 4618   5.303   4.603   3.176
  290LEU   HD12 4619   5.433   4.681   3.268
  290LEU   HD13 4620   5.338   4.781   3.148
  290LEU    CD2 4621   5.410   4.667   2.933
  290LEU   HD21 4622   5.482   4.633   2.859
  290LEU   HD22 4623   5.318   4.608   2.934
  290LEU   HD23 4624   5.382   4.772   2.924
  290LEU      C 4625   5.809   4.811   2.955
  290LEU      O 4626   5.794   4.856   2.841
  291SER      N 4627   5.914   4.843   3.030
  291SER      H 4628   5.919   4.790   3.116
  291SER     CA 4629   6.006   4.954   3.010
  291SER     HA 4630   5.935   5.034   2.989
  291SER     CB 4631   6.084   4.978   3.138
  291SER    HB1 4632   6.032   4.958   3.232
  291SER    HB2 4633   6.125   5.079   3.136
  291SER     OG 4634   6.189   4.884   3.140
  291SER     HG 4635   6.160   4.793   3.138
  291SER      C 4636   6.098   4.948   2.888
  291SER      O 4637   6.152   5.049   2.845
  292TYR      N 4638   6.110   4.827   2.832
  292TYR      H 4639   6.050   4.756   2.870
  292TYR     CA 4640   6.203   4.798   2.725
  292TYR     HA 4641   6.293   4.859   2.732
  292TYR     CB 4642   6.254   4.655   2.743
  292TYR    HB1 4643   6.318   4.638   2.657
  292TYR    HB2 4644   6.169   4.588   2.735
  292TYR     CG 4645   6.331   4.627   2.870
  292TYR    CD1 4646   6.305   4.506   2.936
  292TYR    HD1 4647   6.227   4.438   2.907
  292TYR    CE1 4648   6.378   4.475   3.052
  292TYR    HE1 4649   6.367   4.382   3.105
  292TYR     CZ 4650   6.459   4.574   3.111
  292TYR     OH 4651   6.529   4.543   3.224
  292TYR     HH 4652   6.521   4.453   3.256
  292TYR    CE2 4653   6.495   4.691   3.040
  292TYR    HE2 4654   6.583   4.746   3.069
  292TYR    CD2 4655   6.424   4.718   2.923
  292TYR    HD2 4656   6.445   4.807   2.865
  292TYR      C 4657   6.147   4.821   2.585
  292TYR      O 4658   6.214   4.814   2.482
  293ASN      N 4659   6.023   4.869   2.575
  293ASN      H 4660   5.975   4.901   2.658
  293ASN     CA 4661   5.957   4.898   2.450
  293ASN     HA 4662   5.934   4.800   2.408
  293ASN     CB 4663   5.828   4.974   2.476
  293ASN    HB1 4664   5.844   5.074   2.516
  293ASN    HB2 4665   5.767   4.923   2.551
  293ASN     CG 4666   5.741   4.985   2.352
  293ASN    OD1 4667   5.731   4.890   2.274
  293ASN    ND2 4668   5.663   5.093   2.342
  293ASN   HD21 4669   5.650   5.154   2.421
  293ASN   HD22 4670   5.609   5.121   2.261
  293ASN      C 4671   6.037   4.980   2.350
  293ASN      O 4672   6.088   5.084   2.390
  294ARG      N 4673   6.042   4.950   2.220
  294ARG      H 4674   5.985   4.871   2.193
  294ARG     CA 4675   6.100   5.033   2.115
  294ARG     HA 4676   6.104   5.140   2.135
  294ARG     CB 4677   6.246   4.989   2.116
  294ARG    HB1 4678   6.287   5.013   2.214
  294ARG    HB2 4679   6.298   5.050   2.042
  294ARG     CG 4680   6.282   4.843   2.090
  294ARG    HG1 4681   6.227   4.794   2.009
  294ARG    HG2 4682   6.259   4.791   2.183
  294ARG     CD 4683   6.431   4.845   2.055
  294ARG    HD1 4684   6.471   4.746   2.079
  294ARG    HD2 4685   6.483   4.924   2.108
  294ARG     NE 4686   6.454   4.866   1.912
  294ARG     HE 4687   6.392   4.913   1.847
  294ARG     CZ 4688   6.576   4.865   1.857
  294ARG    NH1 4689   6.690   4.828   1.919
  294ARG   HH11 4690   6.674   4.782   2.007
  294ARG   HH12 4691   6.773   4.806   1.867
  294ARG    NH2 4692   6.601   4.899   1.730
  294ARG   HH21 4693   6.523   4.925   1.672
  294ARG   HH22 4694   6.695   4.912   1.696
  294ARG      C 4695   6.034   5.016   1.979
  294ARG      O 4696   6.096   5.057   1.881
  295ASN      N 4697   5.930   4.932   1.974
  295ASN      H 4698   5.890   4.900   2.061
  295ASN     CA 4699   5.867   4.884   1.853
  295ASN     HA 4700   5.809   4.795   1.874
  295ASN     CB 4701   5.774   4.993   1.799
  295ASN    HB1 4702   5.740   4.952   1.704
  295ASN    HB2 4703   5.825   5.084   1.765
  295ASN     CG 4704   5.652   5.021   1.885
  295ASN    OD1 4705   5.568   4.937   1.917
  295ASN    ND2 4706   5.649   5.129   1.963
  295ASN   HD21 4707   5.731   5.188   1.961
  295ASN   HD22 4708   5.575   5.142   2.030
  295ASN      C 4709   5.969   4.827   1.756
  295ASN      O 4710   5.978   4.869   1.641
  296TRP      N 4711   6.045   4.729   1.807
  296TRP      H 4712   6.033   4.702   1.903
  296TRP     CA 4713   6.119   4.631   1.729
  296TRP     HA 4714   6.155   4.678   1.638
  296TRP     CB 4715   6.244   4.578   1.798
  296TRP    HB1 4716   6.212   4.533   1.892
  296TRP    HB2 4717   6.308   4.662   1.825
  296TRP     CG 4718   6.326   4.491   1.708
  296TRP    CD1 4719   6.405   4.540   1.610
  296TRP    HD1 4720   6.422   4.643   1.582
  296TRP    NE1 4721   6.454   4.431   1.542
  296TRP    HE1 4722   6.511   4.440   1.459
  296TRP    CE2 4723   6.414   4.311   1.596
  296TRP    CZ2 4724   6.433   4.177   1.558
  296TRP    HZ2 4725   6.481   4.162   1.463
  296TRP    CH2 4726   6.372   4.074   1.632
  296TRP    HH2 4727   6.377   3.974   1.593
  296TRP    CZ3 4728   6.298   4.107   1.746
  296TRP    HZ3 4729   6.234   4.029   1.783
  296TRP    CE3 4730   6.285   4.241   1.787
  296TRP    HE3 4731   6.213   4.270   1.863
  296TRP    CD2 4732   6.336   4.345   1.709
  296TRP      C 4733   6.028   4.519   1.682
  296TRP      O 4734   5.945   4.471   1.759
  297ARG      N 4735   6.048   4.461   1.563
  297ARG      H 4736   6.124   4.498   1.508
  297ARG     CA 4737   5.970   4.352   1.508
  297ARG     HA 4738   5.894   4.319   1.578
  297ARG     CB 4739   5.879   4.399   1.395
  297ARG    HB1 4740   5.860   4.311   1.334
  297ARG    HB2 4741   5.928   4.468   1.325
  297ARG     CG 4742   5.752   4.463   1.449
  297ARG    HG1 4743   5.789   4.540   1.518
  297ARG    HG2 4744   5.688   4.387   1.494
  297ARG     CD 4745   5.678   4.541   1.341
  297ARG    HD1 4746   5.631   4.471   1.272
  297ARG    HD2 4747   5.738   4.605   1.276
  297ARG     NE 4748   5.574   4.632   1.392
  297ARG     HE 4749   5.595   4.730   1.390
  297ARG     CZ 4750   5.457   4.602   1.450
  297ARG    NH1 4751   5.418   4.474   1.463
  297ARG   HH11 4752   5.460   4.405   1.401
  297ARG   HH12 4753   5.323   4.454   1.491
  297ARG    NH2 4754   5.382   4.696   1.509
  297ARG   HH21 4755   5.407   4.794   1.512
  297ARG   HH22 4756   5.303   4.665   1.564
  297ARG      C 4757   6.044   4.225   1.466
  297ARG      O 4758   6.146   4.244   1.402
  298VAL      N 4759   5.992   4.103   1.484
  298VAL      H 4760   5.910   4.102   1.542
  298VAL     CA 4761   6.027   3.983   1.412
  298VAL     HA 4762   6.136   3.981   1.415
  298VAL     CB 4763   5.973   3.857   1.480
  298VAL     HB 4764   5.869   3.881   1.502
  298VAL    CG1 4765   5.978   3.728   1.399
  298VAL   HG11 4766   6.082   3.700   1.387
  298VAL   HG12 4767   5.925   3.647   1.450
  298VAL   HG13 4768   5.945   3.745   1.296
  298VAL    CG2 4769   6.031   3.827   1.618
  298VAL   HG21 4770   6.122   3.769   1.602
  298VAL   HG22 4771   6.062   3.917   1.671
  298VAL   HG23 4772   5.963   3.769   1.681
  298VAL      C 4773   5.968   3.994   1.272
  298VAL      O 4774   6.032   3.954   1.175
  299CYS      N 4775   5.844   4.040   1.259
  299CYS      H 4776   5.796   4.056   1.346
  299CYS     CA 4777   5.763   4.039   1.138
  299CYS     HA 4778   5.822   3.990   1.060
  299CYS     CB 4779   5.636   3.957   1.155
  299CYS    HB1 4780   5.591   3.955   1.055
  299CYS    HB2 4781   5.564   4.005   1.222
  299CYS     SG 4782   5.672   3.785   1.196
  299CYS     HG 4783   5.744   3.826   1.301
  299CYS      C 4784   5.750   4.181   1.086
  299CYS      O 4785   5.656   4.246   1.132
  300ALA      N 4786   5.839   4.232   1.000
  300ALA      H 4787   5.921   4.176   0.981
  300ALA     CA 4788   5.818   4.350   0.919
  300ALA     HA 4789   5.718   4.372   0.882
  300ALA     CB 4790   5.862   4.472   1.000
  300ALA    HB1 4791   5.851   4.564   0.943
  300ALA    HB2 4792   5.808   4.483   1.094
  300ALA    HB3 4793   5.969   4.461   1.019
  300ALA      C 4794   5.908   4.336   0.797
  300ALA      O 4795   6.018   4.285   0.814
  301LEU      N 4796   5.871   4.393   0.682
  301LEU      H 4797   5.791   4.453   0.676
  301LEU     CA 4798   5.945   4.365   0.560
  301LEU     HA 4799   6.051   4.354   0.580
  301LEU     CB 4800   5.900   4.231   0.501
  301LEU    HB1 4801   5.927   4.233   0.395
  301LEU    HB2 4802   5.792   4.216   0.504
  301LEU     CG 4803   5.958   4.098   0.547
  301LEU     HG 4804   5.929   4.081   0.651
  301LEU    CD1 4805   5.913   3.983   0.458
  301LEU   HD11 4806   5.991   3.945   0.392
  301LEU   HD12 4807   5.901   3.903   0.531
  301LEU   HD13 4808   5.819   4.006   0.408
  301LEU    CD2 4809   6.110   4.096   0.556
  301LEU   HD21 4810   6.143   4.006   0.607
  301LEU   HD22 4811   6.146   4.088   0.453
  301LEU   HD23 4812   6.157   4.180   0.607
  301LEU      C 4813   5.936   4.481   0.462
  301LEU      O 4814   5.828   4.526   0.423
  302LEU      N 4815   6.047   4.525   0.404
  302LEU      H 4816   6.127   4.471   0.434
  302LEU     CA 4817   6.061   4.625   0.300
  302LEU     HA 4818   6.032   4.722   0.342
  302LEU     CB 4819   6.208   4.637   0.260
  302LEU    HB1 4820   6.241   4.540   0.222
  302LEU    HB2 4821   6.270   4.656   0.348
  302LEU     CG 4822   6.233   4.738   0.149
  302LEU     HG 4823   6.180   4.718   0.056
  302LEU    CD1 4824   6.206   4.875   0.209
  302LEU   HD11 4825   6.098   4.885   0.224
  302LEU   HD12 4826   6.246   4.879   0.311
  302LEU   HD13 4827   6.234   4.958   0.145
  302LEU    CD2 4828   6.379   4.736   0.105
  302LEU   HD21 4829   6.433   4.778   0.190
  302LEU   HD22 4830   6.409   4.633   0.088
  302LEU   HD23 4831   6.391   4.795   0.014
  302LEU      C 4832   5.972   4.590   0.182
  302LEU      O 4833   5.894   4.674   0.139
  303SER      N 4834   5.974   4.465   0.136
  303SER      H 4835   6.039   4.402   0.182
  303SER     CA 4836   5.897   4.406   0.028
  303SER     HA 4837   5.919   4.472  -0.056
  303SER     CB 4838   5.942   4.263   0.004
  303SER    HB1 4839   6.044   4.254  -0.036
  303SER    HB2 4840   5.881   4.206  -0.066
  303SER     OG 4841   5.929   4.189   0.124
  303SER     HG 4842   5.981   4.109   0.129
  303SER      C 4843   5.746   4.417   0.044
  303SER      O 4844   5.680   4.439  -0.057
  304CYS      N 4845   5.697   4.404   0.167
  304CYS      H 4846   5.765   4.403   0.242
  304CYS     CA 4847   5.557   4.419   0.198
  304CYS     HA 4848   5.491   4.370   0.126
  304CYS     CB 4849   5.531   4.346   0.330
  304CYS    HB1 4850   5.437   4.377   0.377
  304CYS    HB2 4851   5.613   4.357   0.400
  304CYS     SG 4852   5.502   4.168   0.313
  304CYS     HG 4853   5.457   4.147   0.437
  304CYS      C 4854   5.505   4.561   0.217
  304CYS      O 4855   5.385   4.583   0.226
  305THR      N 4856   5.593   4.661   0.233
  305THR      H 4857   5.691   4.641   0.218
  305THR     CA 4858   5.562   4.791   0.287
  305THR     HA 4859   5.502   4.772   0.376
  305THR     CB 4860   5.693   4.855   0.334
  305THR     HB 4861   5.756   4.838   0.247
  305THR    CG2 4862   5.679   5.006   0.352
  305THR   HG21 4863   5.764   5.051   0.402
  305THR   HG22 4864   5.677   5.051   0.253
  305THR   HG23 4865   5.589   5.016   0.414
  305THR    OG1 4866   5.736   4.792   0.452
  305THR    HG1 4867   5.769   4.703   0.440
  305THR      C 4868   5.464   4.878   0.210
  305THR      O 4869   5.390   4.956   0.271
  306SER      N 4870   5.479   4.884   0.077
  306SER      H 4871   5.533   4.815   0.027
  306SER     CA 4872   5.401   4.961  -0.016
  306SER     HA 4873   5.362   5.050   0.033
  306SER     CB 4874   5.491   5.015  -0.127
  306SER    HB1 4875   5.441   5.072  -0.205
  306SER    HB2 4876   5.531   4.931  -0.184
  306SER     OG 4877   5.599   5.081  -0.065
  306SER     HG 4878   5.648   5.009  -0.026
  306SER      C 4879   5.281   4.883  -0.069
  306SER      O 4880   5.241   4.905  -0.184
  307HIS      N 4881   5.229   4.789   0.010
  307HIS      H 4882   5.280   4.764   0.094
  307HIS     CA 4883   5.094   4.738  -0.002
  307HIS     HA 4884   5.078   4.744  -0.110
  307HIS     CB 4885   5.084   4.596   0.053
  307HIS    HB1 4886   5.081   4.613   0.161
  307HIS    HB2 4887   5.165   4.536   0.011
  307HIS     CG 4888   4.951   4.538   0.013
  307HIS    ND1 4889   4.823   4.577   0.052
  307HIS    CE1 4890   4.741   4.485   0.001
  307HIS    HE1 4891   4.636   4.494   0.025
  307HIS    NE2 4892   4.805   4.398  -0.080
  307HIS    HE2 4893   4.763   4.325  -0.135
  307HIS    CD2 4894   4.940   4.427  -0.066
  307HIS    HD2 4895   5.023   4.375  -0.112
  307HIS      C 4896   4.994   4.839   0.054
  307HIS      O 4897   5.021   4.889   0.164
  308LYS      N 4898   4.878   4.847  -0.011
  308LYS      H 4899   4.866   4.787  -0.092
  308LYS     CA 4900   4.770   4.938   0.021
  308LYS     HA 4901   4.810   5.039   0.018
  308LYS     CB 4902   4.664   4.925  -0.088
  308LYS    HB1 4903   4.719   4.947  -0.180
  308LYS    HB2 4904   4.595   5.007  -0.068
  308LYS     CG 4905   4.585   4.796  -0.103
  308LYS    HG1 4906   4.525   4.791  -0.013
  308LYS    HG2 4907   4.655   4.713  -0.106
  308LYS     CD 4908   4.483   4.789  -0.217
  308LYS    HD1 4909   4.527   4.807  -0.315
  308LYS    HD2 4910   4.412   4.872  -0.219
  308LYS     CE 4911   4.409   4.656  -0.216
  308LYS    HE1 4912   4.477   4.571  -0.206
  308LYS    HE2 4913   4.354   4.642  -0.309
  308LYS     NZ 4914   4.316   4.641  -0.103
  308LYS    HZ1 4915   4.360   4.644  -0.013
  308LYS    HZ2 4916   4.250   4.715  -0.124
  308LYS    HZ3 4917   4.262   4.556  -0.107
  308LYS      C 4918   4.718   4.915   0.162
  308LYS      O 4919   4.654   5.003   0.219
  309ASP      N 4920   4.733   4.795   0.217
  309ASP      H 4921   4.765   4.719   0.158
  309ASP     CA 4922   4.678   4.750   0.343
  309ASP     HA 4923   4.620   4.834   0.380
  309ASP     CB 4924   4.572   4.643   0.317
  309ASP    HB1 4925   4.531   4.613   0.414
  309ASP    HB2 4926   4.622   4.559   0.268
  309ASP     CG 4927   4.452   4.678   0.231
  309ASP    OD1 4928   4.384   4.781   0.256
  309ASP    OD2 4929   4.419   4.595   0.145
  309ASP      C 4930   4.784   4.729   0.450
  309ASP      O 4931   4.755   4.653   0.542
  310TYR      N 4932   4.910   4.769   0.430
  310TYR      H 4933   4.929   4.823   0.347
  310TYR     CA 4934   5.022   4.735   0.515
  310TYR     HA 4935   5.047   4.629   0.511
  310TYR     CB 4936   5.150   4.790   0.453
  310TYR    HB1 4937   5.138   4.898   0.442
  310TYR    HB2 4938   5.167   4.747   0.355
  310TYR     CG 4939   5.277   4.751   0.524
  310TYR    CD1 4940   5.312   4.616   0.515
  310TYR    HD1 4941   5.250   4.547   0.459
  310TYR    CE1 4942   5.430   4.567   0.572
  310TYR    HE1 4943   5.457   4.463   0.560
  310TYR     CZ 4944   5.509   4.652   0.651
  310TYR     OH 4945   5.625   4.611   0.710
  310TYR     HH 4946   5.674   4.687   0.742
  310TYR    CE2 4947   5.466   4.785   0.668
  310TYR    HE2 4948   5.523   4.851   0.732
  310TYR    CD2 4949   5.357   4.840   0.598
  310TYR    HD2 4950   5.323   4.942   0.609
  310TYR      C 4951   5.005   4.786   0.658
  310TYR      O 4952   5.004   4.908   0.676
  311PRO      N 4953   4.983   4.698   0.756
  311PRO     CD 4954   5.002   4.555   0.746
  311PRO    HD1 4955   5.101   4.540   0.704
  311PRO    HD2 4956   4.931   4.509   0.676
  311PRO     CG 4957   4.985   4.500   0.887
  311PRO    HG1 4958   5.087   4.493   0.925
  311PRO    HG2 4959   4.930   4.406   0.896
  311PRO     CB 4960   4.915   4.609   0.969
  311PRO    HB1 4961   4.951   4.627   1.070
  311PRO    HB2 4962   4.809   4.582   0.977
  311PRO     CA 4963   4.932   4.736   0.886
  311PRO     HA 4964   4.833   4.773   0.860
  311PRO      C 4965   5.018   4.840   0.956
  311PRO      O 4966   4.969   4.934   1.019
  312PHE      N 4967   5.150   4.822   0.957
  312PHE      H 4968   5.193   4.745   0.909
  312PHE     CA 4969   5.249   4.901   1.027
  312PHE     HA 4970   5.207   4.934   1.122
  312PHE     CB 4971   5.366   4.816   1.076
  312PHE    HB1 4972   5.411   4.860   1.165
  312PHE    HB2 4973   5.427   4.801   0.987
  312PHE     CG 4974   5.336   4.673   1.117
  312PHE    CD1 4975   5.230   4.641   1.203
  312PHE    HD1 4976   5.173   4.722   1.245
  312PHE    CE1 4977   5.204   4.511   1.248
  312PHE    HE1 4978   5.118   4.498   1.313
  312PHE     CZ 4979   5.275   4.408   1.184
  312PHE     HZ 4980   5.246   4.304   1.193
  312PHE    CE2 4981   5.381   4.435   1.097
  312PHE    HE2 4982   5.442   4.356   1.055
  312PHE    CD2 4983   5.410   4.567   1.064
  312PHE    HD2 4984   5.492   4.590   0.997
  312PHE      C 4985   5.287   5.034   0.964
  312PHE      O 4986   5.368   5.109   1.018
  313NME      N 4987   5.214   5.074   0.859
  313NME      H 4988   5.147   5.008   0.823
  313NME    CH3 4989   5.227   5.209   0.809
  313NME   HH31 4990   5.241   5.287   0.883
  313NME   HH32 4991   5.316   5.209   0.745
  313NME   HH33 4992   5.146   5.248   0.747
  314LIG     C1 4993   5.606   3.836   0.695
  314LIG     H1 4994   5.695   3.849   0.633
  314LIG     H2 4995   5.647   3.837   0.796
  314LIG    N10 4996   5.566   3.696   0.682
  314LIG     H3 4997   5.515   3.654   0.758
  314LIG    C11 4998   5.604   3.622   0.576
  314LIG    O12 4999   5.638   3.674   0.472
  314LIG     C2 5000   5.506   3.941   0.654
  314LIG     C7 5001   5.518   4.072   0.699
  314LIG     F9 5002   5.625   4.113   0.770
  314LIG     C6 5003   5.426   4.169   0.663
  314LIG     H4 5004   5.447   4.273   0.684
  314LIG     C5 5005   5.314   4.131   0.590
  314LIG    BR8 5006   5.188   4.270   0.564
  314LIG     C4 5007   5.296   4.003   0.541
  314LIG     H5 5008   5.207   3.965   0.491
  314LIG     C3 5009   5.396   3.912   0.575
  314LIG     H6 5010   5.386   3.813   0.532
  314LIG     C8 5011   5.588   3.474   0.591
  314LIG     C9 5012   5.579   3.394   0.478
  314LIG     H7 5013   5.586   3.449   0.384
  314LIG    C10 5014   5.583   3.256   0.472
  314LIG     H8 5015   5.581   3.198   0.380
  314LIG    C12 5016   5.586   3.190   0.593
  314LIG    CL1 5017   5.600   3.018   0.584
  314LIG    C14 5018   5.593   3.268   0.708
  314LIG     H9 5019   5.592   3.213   0.802
  314LIG    C15 5020   5.596   3.406   0.711
  314LIG    O20 5021   5.620   3.479   0.825
  314LIG    C21 5022   5.567   3.462   0.958
  314LIG    H10 5023   5.588   3.559   1.003
  314LIG    H11 5024   5.602   3.372   1.010
  314LIG    C22 5025   5.417   3.449   0.961
  314LIG    O24 5026   5.360   3.363   1.026
  314LIG    O23 5027   5.358   3.523   0.885
  315NAP     PA 5028   5.982   3.185   1.927
  315NAP    O2A 5029   5.963   3.325   1.972
  315NAP    O1A 5030   5.883   3.094   1.987
  315NAP    O5B 5031   6.130   3.126   1.947
  315NAP    C5B 5032   6.173   3.011   1.872
  315NAP   H51A 5033   6.168   3.038   1.766
  315NAP   H52A 5034   6.106   2.929   1.898
  315NAP    C4B 5035   6.317   2.974   1.910
  315NAP    H4B 5036   6.390   3.046   1.873
  315NAP    O4B 5037   6.338   2.971   2.052
  315NAP    C3B 5038   6.351   2.832   1.862
  315NAP    H3B 5039   6.274   2.792   1.797
  315NAP    O3B 5040   6.484   2.822   1.812
  315NAP   HO3A 5041   6.505   2.727   1.813
  315NAP    C2B 5042   6.343   2.744   1.988
  315NAP    H2B 5043   6.240   2.711   2.004
  315NAP    O2B 5044   6.427   2.627   1.991
  315NAP    C1B 5045   6.391   2.843   2.095
  315NAP    H1B 5046   6.499   2.862   2.093
  315NAP    N9A 5047   6.356   2.816   2.233
  315NAP    C8A 5048   6.234   2.770   2.275
  315NAP    H8A 5049   6.148   2.773   2.210
  315NAP    N7A 5050   6.230   2.735   2.404
  315NAP    C5A 5051   6.356   2.755   2.443
  315NAP    C6A 5052   6.425   2.726   2.560
  315NAP    N6A 5053   6.373   2.696   2.682
  315NAP   H62A 5054   6.425   2.712   2.768
  315NAP   H61A 5055   6.272   2.691   2.689
  315NAP    N1A 5056   6.557   2.748   2.574
  315NAP    C2A 5057   6.618   2.804   2.469
  315NAP    H2A 5058   6.727   2.810   2.475
  315NAP    N3A 5059   6.569   2.826   2.346
  315NAP    C4A 5060   6.437   2.804   2.341
  315NAP     O3 5061   5.980   3.198   1.767
  315NAP     PN 5062   5.865   3.164   1.662
  315NAP    O1N 5063   5.856   3.021   1.624
  315NAP    O2N 5064   5.874   3.243   1.537
  315NAP    O5D 5065   5.730   3.221   1.726
  315NAP    C5D 5066   5.636   3.137   1.796
  315NAP   H51N 5067   5.603   3.199   1.879
  315NAP   H52N 5068   5.677   3.039   1.822
  315NAP    C4D 5069   5.517   3.113   1.701
  315NAP    H4D 5070   5.445   3.053   1.758
  315NAP    O4D 5071   5.439   3.229   1.668
  315NAP    C3D 5072   5.548   3.052   1.564
  315NAP    H3D 5073   5.609   3.127   1.513
  315NAP    O3D 5074   5.604   2.921   1.564
  315NAP   HO3N 5075   5.693   2.936   1.599
  315NAP    C2D 5076   5.417   3.073   1.486
  315NAP    H2D 5077   5.437   3.084   1.380
  315NAP    O2D 5078   5.336   2.960   1.517
  315NAP   HO2N 5079   5.244   2.992   1.524
  315NAP    C1D 5080   5.365   3.205   1.546
  315NAP    H1D 5081   5.256   3.197   1.559
  315NAP    N1N 5082   5.392   3.319   1.461
  315NAP    C2N 5083   5.289   3.389   1.408
  315NAP    H2N 5084   5.194   3.371   1.459
  315NAP    C3N 5085   5.308   3.492   1.317
  315NAP    C7N 5086   5.199   3.581   1.270
  315NAP    O7N 5087   5.214   3.663   1.182
  315NAP    N7N 5088   5.078   3.571   1.327
  315NAP   H72N 5089   5.016   3.642   1.292
  315NAP   H71N 5090   5.052   3.511   1.404
  315NAP    C4N 5091   5.437   3.523   1.276
  315NAP    H4N 5092   5.452   3.603   1.204
  315NAP    C5N 5093   5.544   3.460   1.337
  315NAP    H5N 5094   5.649   3.479   1.317
  315NAP    C6N 5095   5.516   3.367   1.436
  315NAP    H6N 5096   5.601   3.332   1.494
  315NAP    P2B 5097   6.408   2.520   1.874
  315NAP    O1X 5098   6.536   2.529   1.799
  315NAP    O2X 5099   6.375   2.386   1.928
  315NAP    O3X 5100   6.300   2.544   1.776
  316SOL     OW 5101   2.575   8.198   4.231
  316SOL    HW1 5102   2.570   8.164   4.142
  316SOL    HW2 5103   2.484   8.220   4.253
  317SOL     OW 5104   3.254   6.100   3.328
  317SOL    HW1 5105   3.175   6.140   3.290
  317SOL    HW2 5106   3.291   6.169   3.383
  318SOL     OW 5107   7.026   6.393   3.986
  318SOL    HW1 5108   7.058   6.345   4.062
  318SOL    HW2 5109   6.997   6.477   4.022
  319SOL     OW 5110   5.787   5.736   1.915
  319SOL    HW1 5111   5.775   5.678   1.840
  319SOL    HW2 5112   5.882   5.738   1.928
  320SOL     OW 5113   7.384   0.837   0.217
  320SOL    HW1 5114   7.412   0.747   0.231
  320SOL    HW2 5115   7.398   0.853   0.124
  321SOL     OW 5116   1.067   2.682   2.903
  321SOL    HW1 5117   1.049   2.626   2.978
  321SOL    HW2 5118   0.980   2.703   2.868
  322SOL     OW 5119   1.289   5.248   1.491
  322SOL    HW1 5120   1.324   5.323   1.443
  322SOL    HW2 5121   1.329   5.172   1.449
  323SOL     OW 5122   7.417   3.895   1.817
  323SOL    HW1 5123   7.378   3.981   1.831
  323SOL    HW2 5124   7.502   3.899   1.862
  324SOL     OW 5125   1.441   3.926   0.042
  324SOL    HW1 5126   1.370   3.964   0.094
  324SOL    HW2 5127   1.398   3.867  -0.019
  325SOL     OW 5128   1.430   4.614   2.312
  325SOL    HW1 5129   1.359   4.588   2.252
  325SOL    HW2 5130   1.412   4.565   2.392
  326SOL     OW 5131   5.960   7.392   5.330
  326SOL    HW1 5132   6.016   7.426   5.260
  326SOL    HW2 5133   5.921   7.313   5.294
  327SOL     OW 5134   2.331   8.401   2.557
  327SOL    HW1 5135   2.414   8.382   2.512
  327SOL    HW2 5136   2.281   8.453   2.494
  328SOL     OW 5137   6.961   9.083   3.405
  328SOL    HW1 5138   6.899   9.055   3.472
  328SOL    HW2 5139   7.022   9.010   3.395
  329SOL     OW 5140   3.418   4.686   3.770
  329SOL    HW1 5141   3.440   4.626   3.841
  329SOL    HW2 5142   3.440   4.638   3.690
  330SOL     OW 5143   7.250   7.387   0.916
  330SOL    HW1 5144   7.205   7.308   0.946
  330SOL    HW2 5145   7.241   7.386   0.821
  331SOL     OW 5146   1.591   3.328   0.796
  331SOL    HW1 5147   1.686   3.313   0.799
  331SOL    HW2 5148   1.582   3.415   0.757
  332SOL     OW 5149   1.840   6.244   5.609
  332SOL    HW1 5150   1.792   6.201   5.538
  332SOL    HW2 5151   1.855   6.333   5.576
  333SOL     OW 5152   6.760   6.740   4.970
  333SOL    HW1 5153   6.716   6.743   4.886
  333SOL    HW2 5154   6.776   6.647   4.986
  334SOL     OW 5155   4.344   7.013   5.524
  334SOL    HW1 5156   4.401   7.020   5.601
  334SOL    HW2 5157   4.388   6.947   5.469
  335SOL     OW 5158   4.464   8.684   4.510
  335SOL    HW1 5159   4.428   8.599   4.484
  335SOL    HW2 5160   4.444   8.742   4.436
  336SOL     OW 5161   6.006   7.154   5.738
  336SOL    HW1 5162   6.008   7.167   5.833
  336SOL    HW2 5163   6.099   7.151   5.713
  337SOL     OW 5164   3.793   5.798   1.588
  337SOL    HW1 5165   3.822   5.889   1.583
  337SOL    HW2 5166   3.808   5.763   1.500
  338SOL     OW 5167   2.009   5.291   1.308
  338SOL    HW1 5168   2.066   5.326   1.376
  338SOL    HW2 5169   2.069   5.263   1.238
  339SOL     OW 5170   4.067   9.958   5.437
  339SOL    HW1 5171   4.014   9.878   5.432
  339SOL    HW2 5172   4.044   9.996   5.521
  340SOL     OW 5173   1.172   4.057   5.958
  340SOL    HW1 5174   1.265   4.058   5.982
  340SOL    HW2 5175   1.153   4.147   5.931
  341SOL     OW 5176   4.013   3.512   4.419
  341SOL    HW1 5177   4.012   3.536   4.326
  341SOL    HW2 5178   4.072   3.577   4.459
  342SOL     OW 5179   1.230   4.978   1.295
  342SOL    HW1 5180   1.184   4.976   1.211
  342SOL    HW2 5181   1.315   4.937   1.277
  343SOL     OW 5182   0.099   4.607   3.857
  343SOL    HW1 5183   0.154   4.528   3.853
  343SOL    HW2 5184   0.089   4.624   3.950
  344SOL     OW 5185   3.902   9.730   5.392
  344SOL    HW1 5186   3.920   9.638   5.373
  344SOL    HW2 5187   3.869   9.730   5.482
  345SOL     OW 5188   0.273   1.984   2.677
  345SOL    HW1 5189   0.274   2.018   2.767
  345SOL    HW2 5190   0.210   2.040   2.631
  346SOL     OW 5191   1.971   2.947   3.057
  346SOL    HW1 5192   1.920   2.953   3.137
  346SOL    HW2 5193   2.057   2.982   3.081
  347SOL     OW 5194   9.430   6.666   0.367
  347SOL    HW1 5195   9.354   6.714   0.334
  347SOL    HW2 5196   9.502   6.692   0.310
  348SOL     OW 5197   4.353   5.021   3.415
  348SOL    HW1 5198   4.396   4.973   3.344
  348SOL    HW2 5199   4.421   5.079   3.448
  349SOL     OW 5200   3.020   4.266   6.017
  349SOL    HW1 5201   2.956   4.326   5.978
  349SOL    HW2 5202   3.078   4.324   6.067
  350SOL     OW 5203   1.375   7.290   4.361
  350SOL    HW1 5204   1.337   7.213   4.317
  350SOL    HW2 5205   1.438   7.253   4.423
  351SOL     OW 5206   0.426   9.409   5.922
  351SOL    HW1 5207   0.374   9.484   5.949
  351SOL    HW2 5208   0.393   9.386   5.835
  352SOL     OW 5209   1.431   3.057   2.231
  352SOL    HW1 5210   1.511   3.109   2.228
  352SOL    HW2 5211   1.404   3.060   2.323
  353SOL     OW 5212   2.938   7.802   2.380
  353SOL    HW1 5213   2.850   7.764   2.383
  353SOL    HW2 5214   2.957   7.825   2.471
  354SOL     OW 5215   0.097   3.294   5.685
  354SOL    HW1 5216   0.084   3.242   5.763
  354SOL    HW2 5217   0.177   3.344   5.702
  355SOL     OW 5218   1.874   5.639   0.441
  355SOL    HW1 5219   1.962   5.675   0.431
  355SOL    HW2 5220   1.857   5.641   0.535
  356SOL     OW 5221   7.790   4.967   0.956
  356SOL    HW1 5222   7.813   5.059   0.941
  356SOL    HW2 5223   7.818   4.949   1.046
  357SOL     OW 5224   4.428   7.762   5.158
  357SOL    HW1 5225   4.387   7.801   5.081
  357SOL    HW2 5226   4.365   7.697   5.189
  358SOL     OW 5227   3.699   6.616   4.747
  358SOL    HW1 5228   3.788   6.606   4.780
  358SOL    HW2 5229   3.680   6.532   4.705
  359SOL     OW 5230   2.323   8.205   3.222
  359SOL    HW1 5231   2.371   8.284   3.246
  359SOL    HW2 5232   2.278   8.228   3.140
  360SOL     OW 5233   2.054   5.865   4.836
  360SOL    HW1 5234   1.980   5.817   4.875
  360SOL    HW2 5235   2.013   5.935   4.786
  361SOL     OW 5236   7.529   8.118   4.258
  361SOL    HW1 5237   7.440   8.141   4.284
  361SOL    HW2 5238   7.525   8.024   4.240
  362SOL     OW 5239   5.011   4.726   5.019
  362SOL    HW1 5240   5.029   4.644   5.066
  362SOL    HW2 5241   5.065   4.791   5.062
  363SOL     OW 5242   8.759   8.134   2.200
  363SOL    HW1 5243   8.849   8.165   2.193
  363SOL    HW2 5244   8.710   8.187   2.137
  364SOL     OW 5245   4.752   7.303   0.971
  364SOL    HW1 5246   4.774   7.234   0.907
  364SOL    HW2 5247   4.732   7.256   1.051
  365SOL     OW 5248   3.182   2.811   4.427
  365SOL    HW1 5249   3.214   2.883   4.481
  365SOL    HW2 5250   3.251   2.798   4.362
  366SOL     OW 5251   4.012   7.721   6.166
  366SOL    HW1 5252   4.078   7.692   6.229
  366SOL    HW2 5253   3.982   7.805   6.199
  367SOL     OW 5254   6.184   6.540   0.959
  367SOL    HW1 5255   6.191   6.540   0.863
  367SOL    HW2 5256   6.096   6.575   0.976
  368SOL     OW 5257   1.076   3.969   1.767
  368SOL    HW1 5258   1.169   3.955   1.751
  368SOL    HW2 5259   1.035   3.885   1.746
  369SOL     OW 5260   1.599   5.759   2.070
  369SOL    HW1 5261   1.581   5.771   2.163
  369SOL    HW2 5262   1.695   5.765   2.064
  370SOL     OW 5263   3.233   0.196   0.211
  370SOL    HW1 5264   3.187   0.125   0.167
  370SOL    HW2 5265   3.310   0.154   0.250
  371SOL     OW 5266   1.746   8.191   3.222
  371SOL    HW1 5267   1.829   8.191   3.270
  371SOL    HW2 5268   1.679   8.203   3.289
  372SOL     OW 5269   5.646   5.401   5.845
  372SOL    HW1 5270   5.678   5.459   5.776
  372SOL    HW2 5271   5.575   5.352   5.804
  373SOL     OW 5272   5.908   7.395   2.673
  373SOL    HW1 5273   5.997   7.430   2.679
  373SOL    HW2 5274   5.875   7.427   2.589
  374SOL     OW 5275   5.667   5.432   4.438
  374SOL    HW1 5276   5.720   5.443   4.517
  374SOL    HW2 5277   5.582   5.470   4.460
  375SOL     OW 5278   2.391   4.606   1.810
  375SOL    HW1 5279   2.367   4.697   1.831
  375SOL    HW2 5280   2.349   4.554   1.878
  376SOL     OW 5281   3.382   7.491   2.019
  376SOL    HW1 5282   3.403   7.421   2.081
  376SOL    HW2 5283   3.436   7.473   1.942
  377SOL     OW 5284   1.793   3.630   1.911
  377SOL    HW1 5285   1.804   3.544   1.951
  377SOL    HW2 5286   1.823   3.692   1.977
  378SOL     OW 5287   7.514   7.098   2.994
  378SOL    HW1 5288   7.497   7.084   3.087
  378SOL    HW2 5289   7.431   7.130   2.959
  379SOL     OW 5290   7.510   5.520   1.499
  379SOL    HW1 5291   7.588   5.509   1.445
  379SOL    HW2 5292   7.535   5.482   1.584
  380SOL     OW 5293   3.491   6.761   1.386
  380SOL    HW1 5294   3.483   6.789   1.477
  380SOL    HW2 5295   3.450   6.831   1.336
  381SOL     OW 5296   5.465   6.315   0.263
  381SOL    HW1 5297   5.412   6.280   0.335
  381SOL    HW2 5298   5.431   6.272   0.185
  382SOL     OW 5299   0.626   9.622   5.045
  382SOL    HW1 5300   0.575   9.598   5.123
  382SOL    HW2 5301   0.702   9.563   5.048
  383SOL     OW 5302   6.879   5.020   1.779
  383SOL    HW1 5303   6.805   5.059   1.826
  383SOL    HW2 5304   6.896   5.082   1.708
  384SOL     OW 5305   0.775   5.127   5.205
  384SOL    HW1 5306   0.803   5.142   5.295
  384SOL    HW2 5307   0.853   5.145   5.152
  385SOL     OW 5308   7.121   6.746   1.886
  385SOL    HW1 5309   7.110   6.667   1.832
  385SOL    HW2 5310   7.076   6.725   1.968
  386SOL     OW 5311   1.345   5.627   2.509
  386SOL    HW1 5312   1.394   5.693   2.559
  386SOL    HW2 5313   1.273   5.675   2.469
  387SOL     OW 5314   1.560   3.873   5.423
  387SOL    HW1 5315   1.611   3.852   5.502
  387SOL    HW2 5316   1.477   3.826   5.435
  388SOL     OW 5317   4.026   7.538   5.405
  388SOL    HW1 5318   4.004   7.528   5.497
  388SOL    HW2 5319   4.014   7.451   5.368
  389SOL     OW 5320   4.731   6.052   2.345
  389SOL    HW1 5321   4.723   6.123   2.408
  389SOL    HW2 5322   4.747   5.974   2.399
  390SOL     OW 5323   1.996   8.827   5.442
  390SOL    HW1 5324   1.935   8.772   5.491
  390SOL    HW2 5325   2.000   8.787   5.355
  391SOL     OW 5326   0.365   3.591   3.103
  391SOL    HW1 5327   0.293   3.531   3.122
  391SOL    HW2 5328   0.420   3.588   3.181
  392SOL     OW 5329   1.216   6.880   3.299
  392SOL    HW1 5330   1.227   6.858   3.391
  392SOL    HW2 5331   1.277   6.952   3.284
  393SOL     OW 5332   7.335   4.491   2.200
  393SOL    HW1 5333   7.241   4.474   2.202
  393SOL    HW2 5334   7.372   4.415   2.155
  394SOL     OW 5335   1.733   1.894   2.388
  394SOL    HW1 5336   1.802   1.960   2.395
  394SOL    HW2 5337   1.720   1.864   2.478
  395SOL     OW 5338   1.708   6.709   4.940
  395SOL    HW1 5339   1.622   6.748   4.954
  395SOL    HW2 5340   1.697   6.616   4.961
  396SOL     OW 5341   9.013   5.062   0.367
  396SOL    HW1 5342   8.993   4.970   0.345
  396SOL    HW2 5343   8.940   5.089   0.424
  397SOL     OW 5344   2.521   3.945   3.044
  397SOL    HW1 5345   2.591   3.929   2.981
  397SOL    HW2 5346   2.525   3.870   3.104
  398SOL     OW 5347   1.939   4.703   3.858
  398SOL    HW1 5348   1.889   4.691   3.777
  398SOL    HW2 5349   1.875   4.693   3.928
  399SOL     OW 5350   6.024   6.052   0.338
  399SOL    HW1 5351   6.027   6.107   0.260
  399SOL    HW2 5352   6.003   5.964   0.305
  400SOL     OW 5353   1.071   7.881   4.824
  400SOL    HW1 5354   1.051   7.793   4.857
  400SOL    HW2 5355   1.026   7.940   4.884
  401SOL     OW 5356   1.884   4.062   1.371
  401SOL    HW1 5357   1.889   4.069   1.466
  401SOL    HW2 5358   1.951   3.998   1.348
  402SOL     OW 5359   6.286   8.469   4.523
  402SOL    HW1 5360   6.259   8.547   4.473
  402SOL    HW2 5361   6.225   8.467   4.597
  403SOL     OW 5362   7.359   7.749   1.914
  403SOL    HW1 5363   7.341   7.837   1.947
  403SOL    HW2 5364   7.448   7.730   1.943
  404SOL     OW 5365   7.089   6.524   2.650
  404SOL    HW1 5366   7.067   6.465   2.579
  404SOL    HW2 5367   7.185   6.527   2.649
  405SOL     OW 5368   2.808   5.318   3.254
  405SOL    HW1 5369   2.791   5.244   3.196
  405SOL    HW2 5370   2.861   5.281   3.325
  406SOL     OW 5371   7.785   6.322   2.776
  406SOL    HW1 5372   7.774   6.239   2.729
  406SOL    HW2 5373   7.697   6.343   2.808
  407SOL     OW 5374   5.229   6.531   5.884
  407SOL    HW1 5375   5.201   6.515   5.974
  407SOL    HW2 5376   5.192   6.616   5.862
  408SOL     OW 5377   1.252   1.349   1.823
  408SOL    HW1 5378   1.318   1.350   1.754
  408SOL    HW2 5379   1.298   1.318   1.901
  409SOL     OW 5380   3.321   6.467   0.400
  409SOL    HW1 5381   3.340   6.439   0.489
  409SOL    HW2 5382   3.227   6.448   0.388
  410SOL     OW 5383   3.313   4.531   5.373
  410SOL    HW1 5384   3.226   4.506   5.343
  410SOL    HW2 5385   3.300   4.612   5.421
  411SOL     OW 5386   2.334   4.152   1.148
  411SOL    HW1 5387   2.344   4.177   1.056
  411SOL    HW2 5388   2.421   4.166   1.185
  412SOL     OW 5389   7.879   1.362   0.011
  412SOL    HW1 5390   7.901   1.380  -0.080
  412SOL    HW2 5391   7.962   1.338   0.052
  413SOL     OW 5392   2.073   8.812   5.796
  413SOL    HW1 5393   2.006   8.749   5.823
  413SOL    HW2 5394   2.127   8.763   5.734
  414SOL     OW 5395   3.261   5.259   3.563
  414SOL    HW1 5396   3.343   5.253   3.515
  414SOL    HW2 5397   3.284   5.302   3.645
  415SOL     OW 5398   6.488   1.222   1.139
  415SOL    HW1 5399   6.531   1.215   1.054
  415SOL    HW2 5400   6.536   1.163   1.196
  416SOL     OW 5401   4.015   9.778   6.118
  416SOL    HW1 5402   4.066   9.830   6.056
  416SOL    HW2 5403   3.958   9.724   6.063
  417SOL     OW 5404   1.122   2.091   2.774
  417SOL    HW1 5405   1.085   2.054   2.854
  417SOL    HW2 5406   1.135   2.183   2.794
  418SOL     OW 5407   3.920   6.349   6.095
  418SOL    HW1 5408   3.883   6.365   6.182
  418SOL    HW2 5409   3.899   6.427   6.045
  419SOL     OW 5410   7.463   8.203   3.346
  419SOL    HW1 5411   7.508   8.198   3.430
  419SOL    HW2 5412   7.401   8.130   3.347
  420SOL     OW 5413   0.424   1.070   0.464
  420SOL    HW1 5414   0.456   1.067   0.554
  420SOL    HW2 5415   0.343   1.018   0.465
  421SOL     OW 5416   5.039   5.694   0.643
  421SOL    HW1 5417   4.992   5.717   0.723
  421SOL    HW2 5418   5.029   5.771   0.587
  422SOL     OW 5419   8.138   6.304   1.667
  422SOL    HW1 5420   8.075   6.279   1.735
  422SOL    HW2 5421   8.223   6.302   1.712
  423SOL     OW 5422   0.635   1.238   1.378
  423SOL    HW1 5423   0.620   1.324   1.417
  423SOL    HW2 5424   0.710   1.203   1.427
  424SOL     OW 5425   4.169   5.335   2.324
  424SOL    HW1 5426   4.232   5.316   2.255
  424SOL    HW2 5427   4.223   5.351   2.401
  425SOL     OW 5428   2.876   4.367   2.086
  425SOL    HW1 5429   2.843   4.436   2.028
  425SOL    HW2 5430   2.874   4.406   2.173
  426SOL     OW 5431   7.166   4.971   1.792
  426SOL    HW1 5432   7.077   5.005   1.800
  426SOL    HW2 5433   7.157   4.891   1.740
  427SOL     OW 5434   5.712   7.544   3.653
  427SOL    HW1 5435   5.621   7.559   3.677
  427SOL    HW2 5436   5.709   7.471   3.591
  428SOL     OW 5437   7.841   4.878   1.197
  428SOL    HW1 5438   7.834   4.787   1.170
  428SOL    HW2 5439   7.892   4.875   1.278
  429SOL     OW 5440   7.217   7.567   2.072
  429SOL    HW1 5441   7.280   7.621   2.023
  429SOL    HW2 5442   7.180   7.509   2.005
  430SOL     OW 5443   5.079   3.181   4.457
  430SOL    HW1 5444   5.032   3.247   4.407
  430SOL    HW2 5445   5.167   3.181   4.420
  431SOL     OW 5446   6.595   5.782   0.394
  431SOL    HW1 5447   6.606   5.725   0.318
  431SOL    HW2 5448   6.501   5.795   0.402
  432SOL     OW 5449   1.443   8.704   5.140
  432SOL    HW1 5450   1.537   8.720   5.136
  432SOL    HW2 5451   1.434   8.611   5.159
  433SOL     OW 5452   2.304   4.268   1.736
  433SOL    HW1 5453   2.345   4.323   1.802
  433SOL    HW2 5454   2.220   4.312   1.717
  434SOL     OW 5455   0.446   4.260   4.078
  434SOL    HW1 5456   0.397   4.221   4.151
  434SOL    HW2 5457   0.534   4.276   4.115
  435SOL     OW 5458   4.180   0.982   1.442
  435SOL    HW1 5459   4.157   0.891   1.459
  435SOL    HW2 5460   4.105   1.017   1.394
  436SOL     OW 5461   7.953   6.936   0.869
  436SOL    HW1 5462   7.891   6.864   0.875
  436SOL    HW2 5463   7.909   7.009   0.912
  437SOL     OW 5464   4.718   7.150   3.595
  437SOL    HW1 5465   4.647   7.089   3.615
  437SOL    HW2 5466   4.798   7.098   3.609
  438SOL     OW 5467   4.295   5.337   4.632
  438SOL    HW1 5468   4.290   5.320   4.538
  438SOL    HW2 5469   4.244   5.418   4.644
  439SOL     OW 5470   0.554   5.581   2.520
  439SOL    HW1 5471   0.537   5.560   2.612
  439SOL    HW2 5472   0.467   5.590   2.482
  440SOL     OW 5473   7.396   9.408   4.857
  440SOL    HW1 5474   7.411   9.408   4.762
  440SOL    HW2 5475   7.322   9.467   4.869
  441SOL     OW 5476  -0.133   2.923   4.344
  441SOL    HW1 5477  -0.187   3.000   4.362
  441SOL    HW2 5478  -0.194   2.860   4.305
  442SOL     OW 5479   6.836   3.876   1.712
  442SOL    HW1 5480   6.816   3.910   1.799
  442SOL    HW2 5481   6.925   3.907   1.695
  443SOL     OW 5482   5.435   5.589   0.066
  443SOL    HW1 5483   5.521   5.557   0.039
  443SOL    HW2 5484   5.453   5.653   0.135
  444SOL     OW 5485   0.951   0.647   0.541
  444SOL    HW1 5486   0.972   0.661   0.633
  444SOL    HW2 5487   0.868   0.599   0.542
  445SOL     OW 5488   1.764   5.924   3.645
  445SOL    HW1 5489   1.779   5.838   3.685
  445SOL    HW2 5490   1.797   5.915   3.555
  446SOL     OW 5491   1.634   7.461   3.797
  446SOL    HW1 5492   1.700   7.400   3.763
  446SOL    HW2 5493   1.553   7.436   3.753
  447SOL     OW 5494   5.950   7.602   2.057
  447SOL    HW1 5495   5.941   7.690   2.020
  447SOL    HW2 5496   5.885   7.597   2.126
  448SOL     OW 5497   2.920   5.680   4.874
  448SOL    HW1 5498   2.851   5.747   4.874
  448SOL    HW2 5499   2.974   5.701   4.798
  449SOL     OW 5500   1.259   3.896   2.626
  449SOL    HW1 5501   1.166   3.877   2.637
  449SOL    HW2 5502   1.300   3.812   2.608
  450SOL     OW 5503   2.539   3.265   2.316
  450SOL    HW1 5504   2.541   3.229   2.227
  450SOL    HW2 5505   2.623   3.309   2.327
  451SOL     OW 5506   1.997   5.960   5.905
  451SOL    HW1 5507   1.987   5.872   5.869
  451SOL    HW2 5508   1.912   5.978   5.947
  452SOL     OW 5509  -0.616   7.020   6.027
  452SOL    HW1 5510  -0.665   6.982   5.954
  452SOL    HW2 5511  -0.586   7.105   5.994
  453SOL     OW 5512   5.616   6.607   2.178
  453SOL    HW1 5513   5.654   6.597   2.265
  453SOL    HW2 5514   5.608   6.701   2.165
  454SOL     OW 5515   4.030   3.933   4.026
  454SOL    HW1 5516   4.098   3.882   3.982
  454SOL    HW2 5517   3.950   3.883   4.013
  455SOL     OW 5518   6.065   5.193   0.983
  455SOL    HW1 5519   6.106   5.235   1.058
  455SOL    HW2 5520   6.082   5.253   0.910
  456SOL     OW 5521   0.929   5.107   4.900
  456SOL    HW1 5522   0.918   5.051   4.823
  456SOL    HW2 5523   1.015   5.085   4.935
  457SOL     OW 5524  -1.766   4.507   5.868
  457SOL    HW1 5525  -1.741   4.573   5.932
  457SOL    HW2 5526  -1.860   4.521   5.855
  458SOL     OW 5527   4.697   7.258   4.379
  458SOL    HW1 5528   4.665   7.294   4.462
  458SOL    HW2 5529   4.778   7.305   4.363
  459SOL     OW 5530   5.593   1.945   3.318
  459SOL    HW1 5531   5.501   1.969   3.336
  459SOL    HW2 5532   5.623   1.904   3.398
  460SOL     OW 5533   2.443   1.125   1.294
  460SOL    HW1 5534   2.376   1.161   1.236
  460SOL    HW2 5535   2.395   1.070   1.355
  461SOL     OW 5536   1.594   2.407   2.229
  461SOL    HW1 5537   1.530   2.366   2.170
  461SOL    HW2 5538   1.555   2.491   2.253
  462SOL     OW 5539   4.589   4.881   4.454
  462SOL    HW1 5540   4.527   4.951   4.474
  462SOL    HW2 5541   4.638   4.869   4.535
  463SOL     OW 5542   7.549   2.194   0.475
  463SOL    HW1 5543   7.603   2.253   0.527
  463SOL    HW2 5544   7.482   2.250   0.436
  464SOL     OW 5545   6.987   7.778   2.755
  464SOL    HW1 5546   7.015   7.709   2.816
  464SOL    HW2 5547   7.068   7.808   2.715
  465SOL     OW 5548   4.134   5.172   3.782
  465SOL    HW1 5549   4.065   5.145   3.844
  465SOL    HW2 5550   4.168   5.090   3.748
  466SOL     OW 5551   3.120   4.370   3.297
  466SOL    HW1 5552   3.119   4.275   3.289
  466SOL    HW2 5553   3.205   4.396   3.263
  467SOL     OW 5554   7.921   4.724   0.078
  467SOL    HW1 5555   7.867   4.738   0.156
  467SOL    HW2 5556   7.862   4.742   0.004
  468SOL     OW 5557   3.447   1.613   0.479
  468SOL    HW1 5558   3.369   1.606   0.424
  468SOL    HW2 5559   3.429   1.554   0.552
  469SOL     OW 5560   6.208   8.358   3.739
  469SOL    HW1 5561   6.276   8.398   3.686
  469SOL    HW2 5562   6.126   8.384   3.696
  470SOL     OW 5563   3.247   6.699   4.853
  470SOL    HW1 5564   3.341   6.699   4.834
  470SOL    HW2 5565   3.214   6.622   4.807
  471SOL     OW 5566   2.171   4.185   5.149
  471SOL    HW1 5567   2.129   4.123   5.210
  471SOL    HW2 5568   2.153   4.149   5.062
  472SOL     OW 5569   6.027   6.848   4.136
  472SOL    HW1 5570   5.937   6.827   4.162
  472SOL    HW2 5571   6.038   6.805   4.051
  473SOL     OW 5572   6.166   5.112   1.617
  473SOL    HW1 5573   6.125   5.196   1.599
  473SOL    HW2 5574   6.138   5.089   1.706
  474SOL     OW 5575   0.401   5.681   3.237
  474SOL    HW1 5576   0.394   5.701   3.330
  474SOL    HW2 5577   0.448   5.598   3.233
  475SOL     OW 5578   3.349   7.473   4.439
  475SOL    HW1 5579   3.383   7.467   4.529
  475SOL    HW2 5580   3.403   7.412   4.389
  476SOL     OW 5581   3.668   5.449   0.009
  476SOL    HW1 5582   3.597   5.458   0.072
  476SOL    HW2 5583   3.661   5.360  -0.025
  477SOL     OW 5584   3.005   2.449   3.413
  477SOL    HW1 5585   2.912   2.446   3.388
  477SOL    HW2 5586   3.004   2.450   3.509
  478SOL     OW 5587   3.232   5.994   2.330
  478SOL    HW1 5588   3.290   5.923   2.356
  478SOL    HW2 5589   3.160   5.951   2.283
  479SOL     OW 5590  -0.111   3.041   2.220
  479SOL    HW1 5591  -0.039   3.095   2.187
  479SOL    HW2 5592  -0.082   2.951   2.204
  480SOL     OW 5593   2.041   2.507   0.831
  480SOL    HW1 5594   2.032   2.417   0.799
  480SOL    HW2 5595   1.951   2.534   0.851
  481SOL     OW 5596   3.962   6.263   1.365
  481SOL    HW1 5597   4.034   6.234   1.420
  481SOL    HW2 5598   3.995   6.343   1.323
  482SOL     OW 5599   3.368   5.760   1.107
  482SOL    HW1 5600   3.411   5.726   1.028
  482SOL    HW2 5601   3.293   5.810   1.074
  483SOL     OW 5602   2.545   6.004   1.730
  483SOL    HW1 5603   2.612   5.974   1.668
  483SOL    HW2 5604   2.475   6.037   1.674
  484SOL     OW 5605   8.144   4.870   1.083
  484SOL    HW1 5606   8.105   4.787   1.056
  484SOL    HW2 5607   8.238   4.854   1.083
  485SOL     OW 5608   3.818   6.727   4.225
  485SOL    HW1 5609   3.772   6.728   4.309
  485SOL    HW2 5610   3.900   6.772   4.242
  486SOL     OW 5611   1.790   4.031   5.100
  486SOL    HW1 5612   1.702   4.029   5.139
  486SOL    HW2 5613   1.803   3.941   5.069
  487SOL     OW 5614   1.023   5.356   3.668
  487SOL    HW1 5615   1.035   5.265   3.640
  487SOL    HW2 5616   0.953   5.390   3.612
  488SOL     OW 5617   5.531   8.615   5.825
  488SOL    HW1 5618   5.605   8.660   5.867
  488SOL    HW2 5619   5.456   8.638   5.878
  489SOL     OW 5620   0.431   4.797   5.606
  489SOL    HW1 5621   0.376   4.876   5.609
  489SOL    HW2 5622   0.410   4.757   5.521
  490SOL     OW 5623   6.696   5.154   2.505
  490SOL    HW1 5624   6.748   5.119   2.433
  490SOL    HW2 5625   6.760   5.169   2.575
  491SOL     OW 5626   2.910   5.069   0.816
  491SOL    HW1 5627   2.980   5.004   0.820
  491SOL    HW2 5628   2.925   5.125   0.891
  492SOL     OW 5629   3.299   4.173   4.501
  492SOL    HW1 5630   3.235   4.104   4.483
  492SOL    HW2 5631   3.259   4.226   4.569
  493SOL     OW 5632   6.739   7.424   1.249
  493SOL    HW1 5633   6.758   7.364   1.177
  493SOL    HW2 5634   6.644   7.424   1.255
  494SOL     OW 5635   0.118   7.349   4.512
  494SOL    HW1 5636   0.064   7.379   4.439
  494SOL    HW2 5637   0.077   7.268   4.542
  495SOL     OW 5638   5.650   6.394   3.942
  495SOL    HW1 5639   5.579   6.336   3.917
  495SOL    HW2 5640   5.617   6.482   3.922
  496SOL     OW 5641   0.312   3.230   3.322
  496SOL    HW1 5642   0.287   3.258   3.234
  496SOL    HW2 5643   0.400   3.192   3.311
  497SOL     OW 5644   1.282   8.878   4.294
  497SOL    HW1 5645   1.247   8.965   4.314
  497SOL    HW2 5646   1.369   8.894   4.259
  498SOL     OW 5647   4.171   7.981   4.729
  498SOL    HW1 5648   4.145   7.896   4.693
  498SOL    HW2 5649   4.093   8.036   4.718
  499SOL     OW 5650   7.262   4.948   1.452
  499SOL    HW1 5651   7.255   4.888   1.526
  499SOL    HW2 5652   7.340   4.920   1.406
  500SOL     OW 5653   1.479   3.992   5.178
  500SOL    HW1 5654   1.518   3.938   5.247
  500SOL    HW2 5655   1.415   3.934   5.136
  501SOL     OW 5656   3.187   7.135   0.389
  501SOL    HW1 5657   3.125   7.082   0.339
  501SOL    HW2 5658   3.271   7.119   0.346
  502SOL     OW 5659   2.686   8.281   3.473
  502SOL    HW1 5660   2.750   8.348   3.450
  502SOL    HW2 5661   2.732   8.223   3.533
  503SOL     OW 5662   5.894   4.179   5.116
  503SOL    HW1 5663   5.868   4.153   5.028
  503SOL    HW2 5664   5.989   4.166   5.119
  504SOL     OW 5665   4.104   5.647   3.444
  504SOL    HW1 5666   4.189   5.644   3.399
  504SOL    HW2 5667   4.056   5.716   3.398
  505SOL     OW 5668   6.425   5.669   0.055
  505SOL    HW1 5669   6.498   5.732   0.055
  505SOL    HW2 5670   6.432   5.625  -0.029
  506SOL     OW 5671   3.418   5.520   3.491
  506SOL    HW1 5672   3.466   5.552   3.567
  506SOL    HW2 5673   3.434   5.425   3.490
  507SOL     OW 5674   3.800   1.232   0.493
  507SOL    HW1 5675   3.779   1.210   0.583
  507SOL    HW2 5676   3.770   1.322   0.482
  508SOL     OW 5677   6.477   7.870   5.788
  508SOL    HW1 5678   6.460   7.780   5.814
  508SOL    HW2 5679   6.512   7.912   5.867
  509SOL     OW 5680   5.244   9.108   5.149
  509SOL    HW1 5681   5.180   9.161   5.197
  509SOL    HW2 5682   5.271   9.163   5.076
  510SOL     OW 5683   0.820   1.757   0.035
  510SOL    HW1 5684   0.791   1.726   0.120
  510SOL    HW2 5685   0.821   1.853   0.043
  511SOL     OW 5686   1.107   3.125   4.437
  511SOL    HW1 5687   1.074   3.039   4.466
  511SOL    HW2 5688   1.043   3.188   4.471
  512SOL     OW 5689   2.513   6.674   3.966
  512SOL    HW1 5690   2.546   6.593   4.006
  512SOL    HW2 5691   2.580   6.739   3.984
  513SOL     OW 5692   1.914   4.483   4.457
  513SOL    HW1 5693   1.905   4.546   4.528
  513SOL    HW2 5694   1.964   4.529   4.390
  514SOL     OW 5695   1.674   3.077   2.875
  514SOL    HW1 5696   1.720   2.995   2.856
  514SOL    HW2 5697   1.582   3.057   2.858
  515SOL     OW 5698   2.519   5.453   2.762
  515SOL    HW1 5699   2.609   5.457   2.795
  515SOL    HW2 5700   2.520   5.507   2.683
  516SOL     OW 5701   1.097   1.184   1.432
  516SOL    HW1 5702   1.140   1.250   1.378
  516SOL    HW2 5703   1.082   1.111   1.372
  517SOL     OW 5704   0.781   5.239   5.525
  517SOL    HW1 5705   0.774   5.317   5.580
  517SOL    HW2 5706   0.690   5.217   5.503
  518SOL     OW 5707   4.981   5.851   1.098
  518SOL    HW1 5708   4.948   5.819   1.014
  518SOL    HW2 5709   5.075   5.834   1.096
  519SOL     OW 5710   6.589   8.037   4.289
  519SOL    HW1 5711   6.577   8.132   4.292
  519SOL    HW2 5712   6.546   8.005   4.368
  520SOL     OW 5713   3.905   5.599   4.718
  520SOL    HW1 5714   3.899   5.644   4.634
  520SOL    HW2 5715   3.831   5.539   4.719
  521SOL     OW 5716   3.906   5.369   4.070
  521SOL    HW1 5717   3.897   5.278   4.098
  521SOL    HW2 5718   3.902   5.366   3.975
  522SOL     OW 5719   3.108   4.982   1.959
  522SOL    HW1 5720   3.046   4.911   1.976
  522SOL    HW2 5721   3.104   4.996   1.864
  523SOL     OW 5722   4.193  10.371   5.762
  523SOL    HW1 5723   4.190  10.463   5.785
  523SOL    HW2 5724   4.138  10.327   5.827
  524SOL     OW 5725   2.839   1.590   1.127
  524SOL    HW1 5726   2.830   1.625   1.216
  524SOL    HW2 5727   2.778   1.641   1.074
  525SOL     OW 5728   0.006   2.995   3.130
  525SOL    HW1 5729   0.086   2.954   3.162
  525SOL    HW2 5730  -0.048   2.922   3.099
  526SOL     OW 5731   7.029   9.423   4.713
  526SOL    HW1 5732   6.947   9.379   4.692
  526SOL    HW2 5733   7.063   9.451   4.628
  527SOL     OW 5734   6.225   7.589   2.102
  527SOL    HW1 5735   6.244   7.500   2.131
  527SOL    HW2 5736   6.130   7.591   2.089
  528SOL     OW 5737   1.085   0.780   0.339
  528SOL    HW1 5738   1.148   0.798   0.409
  528SOL    HW2 5739   1.033   0.707   0.372
  529SOL     OW 5740   1.063   6.252   3.822
  529SOL    HW1 5741   1.024   6.223   3.740
  529SOL    HW2 5742   0.993   6.299   3.867
  530SOL     OW 5743   6.754   3.107   2.767
  530SOL    HW1 5744   6.733   3.193   2.805
  530SOL    HW2 5745   6.685   3.049   2.799
  531SOL     OW 5746   7.091   6.103   0.390
  531SOL    HW1 5747   7.015   6.094   0.333
  531SOL    HW2 5748   7.098   6.017   0.433
  532SOL     OW 5749   1.240   4.861   3.485
  532SOL    HW1 5750   1.184   4.783   3.485
  532SOL    HW2 5751   1.197   4.921   3.424
  533SOL     OW 5752   6.702   8.687   3.012
  533SOL    HW1 5753   6.625   8.683   2.954
  533SOL    HW2 5754   6.752   8.608   2.990
  534SOL     OW 5755   4.218   0.499   0.129
  534SOL    HW1 5756   4.248   0.569   0.186
  534SOL    HW2 5757   4.195   0.543   0.047
  535SOL     OW 5758   0.862   7.575   4.853
  535SOL    HW1 5759   0.936   7.548   4.799
  535SOL    HW2 5760   0.788   7.525   4.819
  536SOL     OW 5761   0.823   6.801   3.609
  536SOL    HW1 5762   0.833   6.776   3.517
  536SOL    HW2 5763   0.859   6.889   3.614
  537SOL     OW 5764   5.673   1.193   0.276
  537SOL    HW1 5765   5.651   1.147   0.195
  537SOL    HW2 5766   5.642   1.134   0.345
  538SOL     OW 5767   7.851   5.746   1.290
  538SOL    HW1 5768   7.942   5.761   1.265
  538SOL    HW2 5769   7.810   5.831   1.284
  539SOL     OW 5770  -0.493   4.770   4.088
  539SOL    HW1 5771  -0.527   4.853   4.121
  539SOL    HW2 5772  -0.398   4.779   4.093
  540SOL     OW 5773   0.595   2.320   2.347
  540SOL    HW1 5774   0.624   2.406   2.319
  540SOL    HW2 5775   0.656   2.295   2.417
  541SOL     OW 5776   0.619   7.311   5.335
  541SOL    HW1 5777   0.570   7.371   5.391
  541SOL    HW2 5778   0.640   7.363   5.257
  542SOL     OW 5779   1.939   7.309   2.975
  542SOL    HW1 5780   1.875   7.273   3.036
  542SOL    HW2 5781   1.906   7.396   2.953
  543SOL     OW 5782   3.120   7.077   3.627
  543SOL    HW1 5783   3.142   6.985   3.638
  543SOL    HW2 5784   3.200   7.118   3.594
  544SOL     OW 5785   2.206   3.839   3.493
  544SOL    HW1 5786   2.199   3.926   3.453
  544SOL    HW2 5787   2.158   3.846   3.576
  545SOL     OW 5788   1.850   6.004   1.811
  545SOL    HW1 5789   1.945   6.003   1.806
  545SOL    HW2 5790   1.830   6.074   1.874
  546SOL     OW 5791   3.084   8.394   2.391
  546SOL    HW1 5792   3.096   8.345   2.473
  546SOL    HW2 5793   3.173   8.423   2.368
  547SOL     OW 5794  -0.150   7.656   6.155
  547SOL    HW1 5795  -0.214   7.612   6.100
  547SOL    HW2 5796  -0.067   7.614   6.134
  548SOL     OW 5797   1.112   8.472   4.271
  548SOL    HW1 5798   1.048   8.414   4.312
  548SOL    HW2 5799   1.076   8.560   4.283
  549SOL     OW 5800   6.204   6.898   2.364
  549SOL    HW1 5801   6.165   6.956   2.299
  549SOL    HW2 5802   6.276   6.948   2.401
  550SOL     OW 5803   4.106   9.359   4.969
  550SOL    HW1 5804   4.143   9.324   4.889
  550SOL    HW2 5805   4.180   9.369   5.028
  551SOL     OW 5806   1.726   6.396   1.416
  551SOL    HW1 5807   1.710   6.479   1.461
  551SOL    HW2 5808   1.699   6.411   1.326
  552SOL     OW 5809   0.158   5.505   3.739
  552SOL    HW1 5810   0.222   5.437   3.716
  552SOL    HW2 5811   0.117   5.473   3.819
  553SOL     OW 5812   6.135   7.626   1.696
  553SOL    HW1 5813   6.157   7.718   1.706
  553SOL    HW2 5814   6.045   7.626   1.666
  554SOL     OW 5815   3.027   1.132   1.419
  554SOL    HW1 5816   3.010   1.041   1.444
  554SOL    HW2 5817   2.952   1.156   1.366
  555SOL     OW 5818   3.121   6.818   3.200
  555SOL    HW1 5819   3.097   6.811   3.108
  555SOL    HW2 5820   3.093   6.735   3.239
  556SOL     OW 5821   6.356   1.052   0.898
  556SOL    HW1 5822   6.389   0.970   0.934
  556SOL    HW2 5823   6.420   1.076   0.831
  557SOL     OW 5824   2.388   4.776   0.502
  557SOL    HW1 5825   2.466   4.817   0.462
  557SOL    HW2 5826   2.378   4.821   0.585
  558SOL     OW 5827   2.239   6.503   5.204
  558SOL    HW1 5828   2.265   6.510   5.112
  558SOL    HW2 5829   2.190   6.584   5.221
  559SOL     OW 5830   3.132   7.494   2.461
  559SOL    HW1 5831   3.057   7.548   2.485
  559SOL    HW2 5832   3.096   7.405   2.456
  560SOL     OW 5833   7.252   7.185   2.055
  560SOL    HW1 5834   7.206   7.136   1.987
  560SOL    HW2 5835   7.183   7.216   2.114
  561SOL     OW 5836   1.782   5.694   5.654
  561SOL    HW1 5837   1.861   5.671   5.606
  561SOL    HW2 5838   1.800   5.668   5.745
  562SOL     OW 5839   1.560   8.338   5.930
  562SOL    HW1 5840   1.533   8.300   5.846
  562SOL    HW2 5841   1.479   8.374   5.967
  563SOL     OW 5842   3.154   2.355   2.123
  563SOL    HW1 5843   3.172   2.447   2.104
  563SOL    HW2 5844   3.210   2.335   2.198
  564SOL     OW 5845   7.735   4.458   0.115
  564SOL    HW1 5846   7.731   4.535   0.058
  564SOL    HW2 5847   7.660   4.468   0.173
  565SOL     OW 5848   6.460   8.219   2.764
  565SOL    HW1 5849   6.499   8.167   2.834
  565SOL    HW2 5850   6.443   8.304   2.804
  566SOL     OW 5851   8.140   6.271   0.268
  566SOL    HW1 5852   8.147   6.313   0.353
  566SOL    HW2 5853   8.157   6.342   0.205
  567SOL     OW 5854   6.016   0.584   0.723
  567SOL    HW1 5855   6.053   0.646   0.660
  567SOL    HW2 5856   5.967   0.639   0.785
  568SOL     OW 5857  -1.047   4.203   5.849
  568SOL    HW1 5858  -0.989   4.277   5.831
  568SOL    HW2 5859  -1.080   4.219   5.937
  569SOL     OW 5860   7.948   6.901   3.209
  569SOL    HW1 5861   7.887   6.967   3.176
  569SOL    HW2 5862   7.897   6.820   3.211
  570SOL     OW 5863   7.909   3.784   0.854
  570SOL    HW1 5864   7.895   3.734   0.934
  570SOL    HW2 5865   7.829   3.834   0.842
  571SOL     OW 5866   8.593   6.850   0.904
  571SOL    HW1 5867   8.634   6.836   0.990
  571SOL    HW2 5868   8.659   6.819   0.841
  572SOL     OW 5869   1.773   4.393   0.419
  572SOL    HW1 5870   1.684   4.423   0.401
  572SOL    HW2 5871   1.780   4.309   0.374
  573SOL     OW 5872   6.981   1.058   0.369
  573SOL    HW1 5873   7.027   1.071   0.452
  573SOL    HW2 5874   6.891   1.086   0.387
  574SOL     OW 5875   5.901   6.890   5.014
  574SOL    HW1 5876   5.917   6.848   5.098
  574SOL    HW2 5877   5.900   6.984   5.034
  575SOL     OW 5878   6.122   1.396   2.032
  575SOL    HW1 5879   6.218   1.393   2.042
  575SOL    HW2 5880   6.108   1.458   1.960
  576SOL     OW 5881   3.136   5.276   3.042
  576SOL    HW1 5882   3.099   5.194   3.076
  576SOL    HW2 5883   3.140   5.262   2.947
  577SOL     OW 5884   2.261   4.702   0.209
  577SOL    HW1 5885   2.277   4.785   0.254
  577SOL    HW2 5886   2.182   4.718   0.157
  578SOL     OW 5887   3.884   3.696   5.868
  578SOL    HW1 5888   3.793   3.689   5.840
  578SOL    HW2 5889   3.934   3.665   5.793
  579SOL     OW 5890   7.049   3.438   1.671
  579SOL    HW1 5891   6.980   3.492   1.632
  579SOL    HW2 5892   7.112   3.426   1.600
  580SOL     OW 5893   4.814   7.380   6.006
  580SOL    HW1 5894   4.762   7.448   5.964
  580SOL    HW2 5895   4.888   7.366   5.947
  581SOL     OW 5896   5.947   7.109   3.033
  581SOL    HW1 5897   5.934   7.084   2.942
  581SOL    HW2 5898   5.982   7.198   3.030
  582SOL     OW 5899   7.451   3.889   0.443
  582SOL    HW1 5900   7.368   3.892   0.491
  582SOL    HW2 5901   7.457   3.974   0.399
  583SOL     OW 5902   5.479   8.851   4.500
  583SOL    HW1 5903   5.430   8.774   4.529
  583SOL    HW2 5904   5.528   8.822   4.424
  584SOL     OW 5905  -0.544   3.258   4.567
  584SOL    HW1 5906  -0.618   3.281   4.511
  584SOL    HW2 5907  -0.494   3.339   4.575
  585SOL     OW 5908   4.967   4.712   2.902
  585SOL    HW1 5909   4.888   4.751   2.865
  585SOL    HW2 5910   5.007   4.782   2.953
  586SOL     OW 5911   7.149   6.125   1.686
  586SOL    HW1 5912   7.095   6.070   1.743
  586SOL    HW2 5913   7.185   6.192   1.744
  587SOL     OW 5914   5.619   7.193   3.992
  587SOL    HW1 5915   5.561   7.253   4.038
  587SOL    HW2 5916   5.649   7.132   4.059
  588SOL     OW 5917   0.075   7.491   6.179
  588SOL    HW1 5918   0.090   7.396   6.180
  588SOL    HW2 5919   0.051   7.513   6.269
  589SOL     OW 5920   3.327   5.384   1.424
  589SOL    HW1 5921   3.307   5.436   1.346
  589SOL    HW2 5922   3.367   5.446   1.484
  590SOL     OW 5923  -0.077   0.803   1.148
  590SOL    HW1 5924  -0.019   0.757   1.208
  590SOL    HW2 5925  -0.123   0.734   1.101
  591SOL     OW 5926   3.744   8.989   5.606
  591SOL    HW1 5927   3.765   8.909   5.655
  591SOL    HW2 5928   3.826   9.037   5.603
  592SOL     OW 5929  -0.068   5.786   3.868
  592SOL    HW1 5930   0.027   5.777   3.855
  592SOL    HW2 5931  -0.090   5.718   3.930
  593SOL     OW 5932   1.513   5.894   4.180
  593SOL    HW1 5933   1.536   5.937   4.097
  593SOL    HW2 5934   1.588   5.911   4.237
  594SOL     OW 5935   7.838   2.086   0.665
  594SOL    HW1 5936   7.912   2.132   0.626
  594SOL    HW2 5937   7.813   2.139   0.741
  595SOL     OW 5938   5.380   2.093   3.569
  595SOL    HW1 5939   5.424   2.171   3.534
  595SOL    HW2 5940   5.297   2.127   3.604
  596SOL     OW 5941   0.296   5.799   6.018
  596SOL    HW1 5942   0.341   5.722   6.052
  596SOL    HW2 5943   0.226   5.815   6.081
  597SOL     OW 5944   5.812   9.058   5.830
  597SOL    HW1 5945   5.798   9.150   5.805
  597SOL    HW2 5946   5.823   9.012   5.747
  598SOL     OW 5947   4.502   5.140   5.319
  598SOL    HW1 5948   4.457   5.120   5.238
  598SOL    HW2 5949   4.579   5.084   5.319
  599SOL     OW 5950   4.653   6.741   3.723
  599SOL    HW1 5951   4.660   6.710   3.814
  599SOL    HW2 5952   4.614   6.828   3.731
  600SOL     OW 5953   5.693   6.846   3.878
  600SOL    HW1 5954   5.693   6.881   3.967
  600SOL    HW2 5955   5.624   6.894   3.833
  601SOL     OW 5956   2.351   7.369   3.190
  601SOL    HW1 5957   2.350   7.274   3.178
  601SOL    HW2 5958   2.267   7.388   3.233
  602SOL     OW 5959   8.411   7.047   0.965
  602SOL    HW1 5960   8.464   6.967   0.966
  602SOL    HW2 5961   8.346   7.032   0.896
  603SOL     OW 5962   5.265   6.053   1.787
  603SOL    HW1 5963   5.297   5.990   1.722
  603SOL    HW2 5964   5.171   6.057   1.772
  604SOL     OW 5965   0.837   4.950   2.415
  604SOL    HW1 5966   0.848   4.972   2.323
  604SOL    HW2 5967   0.852   5.032   2.462
  605SOL     OW 5968  -0.172   1.950   2.876
  605SOL    HW1 5969  -0.235   1.878   2.870
  605SOL    HW2 5970  -0.091   1.908   2.905
  606SOL     OW 5971   1.814   3.566   3.545
  606SOL    HW1 5972   1.901   3.552   3.581
  606SOL    HW2 5973   1.783   3.478   3.523
  607SOL     OW 5974   4.046   3.953   5.293
  607SOL    HW1 5975   4.002   3.918   5.216
  607SOL    HW2 5976   3.984   4.017   5.328
  608SOL     OW 5977   1.302   8.672   3.353
  608SOL    HW1 5978   1.312   8.678   3.258
  608SOL    HW2 5979   1.368   8.733   3.388
  609SOL     OW 5980   6.482   7.310   3.004
  609SOL    HW1 5981   6.449   7.273   2.923
  609SOL    HW2 5982   6.430   7.390   3.017
  610SOL     OW 5983   2.925  10.280   6.127
  610SOL    HW1 5984   2.999  10.333   6.155
  610SOL    HW2 5985   2.959  10.191   6.124
  611SOL     OW 5986  -0.313   4.656   5.144
  611SOL    HW1 5987  -0.392   4.670   5.091
  611SOL    HW2 5988  -0.316   4.724   5.211
  612SOL     OW 5989  -0.017   5.540   4.679
  612SOL    HW1 5990   0.069   5.580   4.691
  612SOL    HW2 5991  -0.008   5.452   4.717
  613SOL     OW 5992   1.302   2.482   1.477
  613SOL    HW1 5993   1.261   2.437   1.403
  613SOL    HW2 5994   1.289   2.423   1.551
  614SOL     OW 5995   2.175   4.457   5.091
  614SOL    HW1 5996   2.265   4.488   5.093
  614SOL    HW2 5997   2.174   4.380   5.148
  615SOL     OW 5998   1.991   4.848   1.167
  615SOL    HW1 5999   1.990   4.909   1.093
  615SOL    HW2 6000   2.066   4.875   1.219
  616SOL     OW 6001   1.867   3.204   4.856
  616SOL    HW1 6002   1.909   3.150   4.790
  616SOL    HW2 6003   1.775   3.206   4.831
  617SOL     OW 6004   5.113   5.478   4.476
  617SOL    HW1 6005   5.110   5.388   4.446
  617SOL    HW2 6006   5.022   5.500   4.496
  618SOL     OW 6007   3.030   8.422   4.140
  618SOL    HW1 6008   2.943   8.414   4.100
  618SOL    HW2 6009   3.086   8.367   4.086
  619SOL     OW 6010   2.734   6.981   1.845
  619SOL    HW1 6011   2.693   6.963   1.930
  619SOL    HW2 6012   2.726   6.898   1.798
  620SOL     OW 6013   2.945   2.769   4.513
  620SOL    HW1 6014   2.923   2.677   4.509
  620SOL    HW2 6015   3.032   2.775   4.472
  621SOL     OW 6016   3.601   5.844   1.793
  621SOL    HW1 6017   3.608   5.939   1.793
  621SOL    HW2 6018   3.679   5.814   1.746
  622SOL     OW 6019   1.008   9.669   5.790
  622SOL    HW1 6020   0.990   9.577   5.771
  622SOL    HW2 6021   0.930   9.716   5.759
  623SOL     OW 6022   8.876   7.125   1.765
  623SOL    HW1 6023   8.861   7.070   1.688
  623SOL    HW2 6024   8.951   7.179   1.741
  624SOL     OW 6025   3.160   5.270   1.595
  624SOL    HW1 6026   3.087   5.325   1.565
  624SOL    HW2 6027   3.232   5.292   1.537
  625SOL     OW 6028   5.888   6.862   2.882
  625SOL    HW1 6029   5.879   6.791   2.818
  625SOL    HW2 6030   5.849   6.938   2.839
  626SOL     OW 6031   8.093   8.535   4.025
  626SOL    HW1 6032   8.164   8.596   4.045
  626SOL    HW2 6033   8.135   8.466   3.974
  627SOL     OW 6034   4.391   1.175   0.257
  627SOL    HW1 6035   4.450   1.169   0.182
  627SOL    HW2 6036   4.392   1.267   0.282
  628SOL     OW 6037  -0.217   2.852   4.911
  628SOL    HW1 6038  -0.179   2.790   4.850
  628SOL    HW2 6039  -0.156   2.856   4.984
  629SOL     OW 6040   8.508   6.179   0.693
  629SOL    HW1 6041   8.447   6.164   0.620
  629SOL    HW2 6042   8.531   6.272   0.686
  630SOL     OW 6043   0.299   9.577   5.465
  630SOL    HW1 6044   0.224   9.528   5.501
  630SOL    HW2 6045   0.260   9.638   5.403
  631SOL     OW 6046   9.146   5.994   0.723
  631SOL    HW1 6047   9.216   6.054   0.696
  631SOL    HW2 6048   9.110   5.961   0.640
  632SOL     OW 6049   3.428   2.215   2.915
  632SOL    HW1 6050   3.426   2.119   2.917
  632SOL    HW2 6051   3.490   2.236   2.845
  633SOL     OW 6052   1.742   5.934   1.358
  633SOL    HW1 6053   1.790   5.903   1.282
  633SOL    HW2 6054   1.808   5.940   1.427
  634SOL     OW 6055   5.946   6.778   2.029
  634SOL    HW1 6056   5.961   6.683   2.025
  634SOL    HW2 6057   6.032   6.816   2.011
  635SOL     OW 6058   0.731   5.847   3.383
  635SOL    HW1 6059   0.652   5.901   3.378
  635SOL    HW2 6060   0.703   5.769   3.430
  636SOL     OW 6061   4.003   6.745   0.861
  636SOL    HW1 6062   4.077   6.685   0.857
  636SOL    HW2 6063   3.980   6.762   0.769
  637SOL     OW 6064   8.512   6.446   0.633
  637SOL    HW1 6065   8.483   6.502   0.561
  637SOL    HW2 6066   8.585   6.495   0.672
  638SOL     OW 6067   5.297   4.970   1.428
  638SOL    HW1 6068   5.212   4.927   1.434
  638SOL    HW2 6069   5.280   5.050   1.379
  639SOL     OW 6070   2.828   3.230   3.300
  639SOL    HW1 6071   2.788   3.252   3.216
  639SOL    HW2 6072   2.908   3.283   3.303
  640SOL     OW 6073   3.100   3.521   5.251
  640SOL    HW1 6074   3.161   3.527   5.178
  640SOL    HW2 6075   3.115   3.434   5.288
  641SOL     OW 6076   2.199   4.279   2.985
  641SOL    HW1 6077   2.143   4.345   3.025
  641SOL    HW2 6078   2.286   4.318   2.985
  642SOL     OW 6079   7.935   6.495   0.483
  642SOL    HW1 6080   7.893   6.578   0.506
  642SOL    HW2 6081   7.888   6.466   0.404
  643SOL     OW 6082   1.901   3.286   2.720
  643SOL    HW1 6083   1.899   3.190   2.720
  643SOL    HW2 6084   1.921   3.309   2.810
  644SOL     OW 6085   0.466   1.821   1.609
  644SOL    HW1 6086   0.391   1.818   1.668
  644SOL    HW2 6087   0.448   1.752   1.545
  645SOL     OW 6088   3.503   6.343   0.864
  645SOL    HW1 6089   3.508   6.251   0.840
  645SOL    HW2 6090   3.594   6.374   0.858
  646SOL     OW 6091   3.456   7.160   5.191
  646SOL    HW1 6092   3.538   7.118   5.166
  646SOL    HW2 6093   3.392   7.127   5.129
  647SOL     OW 6094   2.825   8.071   5.546
  647SOL    HW1 6095   2.914   8.037   5.557
  647SOL    HW2 6096   2.777   8.039   5.622
  648SOL     OW 6097   4.276   5.723   6.021
  648SOL    HW1 6098   4.372   5.728   6.027
  648SOL    HW2 6099   4.247   5.812   6.043
  649SOL     OW 6100   0.988   8.155   4.371
  649SOL    HW1 6101   0.976   8.065   4.401
  649SOL    HW2 6102   0.963   8.154   4.278
  650SOL     OW 6103   2.448   3.680   4.931
  650SOL    HW1 6104   2.404   3.752   4.976
  650SOL    HW2 6105   2.475   3.621   5.001
  651SOL     OW 6106   5.536   6.246   5.581
  651SOL    HW1 6107   5.543   6.342   5.588
  651SOL    HW2 6108   5.450   6.226   5.616
  652SOL     OW 6109   6.632   5.266   0.125
  652SOL    HW1 6110   6.615   5.208   0.199
  652SOL    HW2 6111   6.551   5.266   0.075
  653SOL     OW 6112   7.650   7.652   3.434
  653SOL    HW1 6113   7.574   7.707   3.416
  653SOL    HW2 6114   7.640   7.627   3.526
  654SOL     OW 6115   5.957   5.934   4.626
  654SOL    HW1 6116   5.865   5.943   4.650
  654SOL    HW2 6117   5.969   5.998   4.555
  655SOL     OW 6118   7.065   7.653   4.592
  655SOL    HW1 6119   7.058   7.568   4.548
  655SOL    HW2 6120   7.129   7.638   4.662
  656SOL     OW 6121   7.996   5.699   1.563
  656SOL    HW1 6122   8.059   5.762   1.528
  656SOL    HW2 6123   7.910   5.738   1.546
  657SOL     OW 6124   2.352   3.410   3.140
  657SOL    HW1 6125   2.441   3.444   3.141
  657SOL    HW2 6126   2.310   3.451   3.216
  658SOL     OW 6127   2.846   3.304   4.564
  658SOL    HW1 6128   2.820   3.324   4.474
  658SOL    HW2 6129   2.941   3.290   4.560
  659SOL     OW 6130  -0.378   3.449   3.576
  659SOL    HW1 6131  -0.399   3.537   3.546
  659SOL    HW2 6132  -0.454   3.397   3.552
  660SOL     OW 6133   5.721   6.180   0.129
  660SOL    HW1 6134   5.766   6.102   0.095
  660SOL    HW2 6135   5.628   6.163   0.113
  661SOL     OW 6136   8.111   7.172   0.201
  661SOL    HW1 6137   8.058   7.099   0.233
  661SOL    HW2 6138   8.071   7.250   0.239
  662SOL     OW 6139   5.813   8.548   2.669
  662SOL    HW1 6140   5.872   8.610   2.627
  662SOL    HW2 6141   5.859   8.522   2.749
  663SOL     OW 6142   0.637   1.937   1.071
  663SOL    HW1 6143   0.627   1.896   1.157
  663SOL    HW2 6144   0.700   1.882   1.026
  664SOL     OW 6145   7.521   3.759   0.013
  664SOL    HW1 6146   7.593   3.750  -0.050
  664SOL    HW2 6147   7.442   3.753  -0.040
  665SOL     OW 6148   6.279   6.426   2.909
  665SOL    HW1 6149   6.355   6.422   2.966
  665SOL    HW2 6150   6.280   6.515   2.873
  666SOL     OW 6151   4.715   7.541   5.172
  666SOL    HW1 6152   4.805   7.530   5.203
  666SOL    HW2 6153   4.665   7.560   5.252
  667SOL     OW 6154   6.753   7.708   4.293
  667SOL    HW1 6155   6.667   7.684   4.327
  667SOL    HW2 6156   6.772   7.793   4.333
  668SOL     OW 6157   2.117   1.388   1.378
  668SOL    HW1 6158   2.030   1.409   1.413
  668SOL    HW2 6159   2.146   1.470   1.339
  669SOL     OW 6160   2.672   0.534   0.660
  669SOL    HW1 6161   2.598   0.535   0.598
  669SOL    HW2 6162   2.634   0.503   0.742
  670SOL     OW 6163   7.364   6.162   0.289
  670SOL    HW1 6164   7.429   6.145   0.358
  670SOL    HW2 6165   7.280   6.148   0.331
  671SOL     OW 6166  -0.312   9.285   6.022
  671SOL    HW1 6167  -0.232   9.271   5.972
  671SOL    HW2 6168  -0.380   9.299   5.956
  672SOL     OW 6169   4.215   5.991   1.881
  672SOL    HW1 6170   4.153   6.011   1.811
  672SOL    HW2 6171   4.202   6.061   1.945
  673SOL     OW 6172   2.854   4.728   1.151
  673SOL    HW1 6173   2.875   4.671   1.077
  673SOL    HW2 6174   2.867   4.672   1.228
  674SOL     OW 6175   2.993   4.732   2.021
  674SOL    HW1 6176   2.899   4.716   2.015
  674SOL    HW2 6177   3.029   4.695   1.940
  675SOL     OW 6178   6.263   4.738   0.644
  675SOL    HW1 6179   6.279   4.829   0.620
  675SOL    HW2 6180   6.317   4.688   0.584
  676SOL     OW 6181   6.514   5.253   1.507
  676SOL    HW1 6182   6.555   5.312   1.571
  676SOL    HW2 6183   6.567   5.174   1.511
  677SOL     OW 6184   8.263   4.194   0.221
  677SOL    HW1 6185   8.335   4.134   0.241
  677SOL    HW2 6186   8.233   4.225   0.306
  678SOL     OW 6187   7.085   7.935   5.157
  678SOL    HW1 6188   7.054   7.976   5.237
  678SOL    HW2 6189   7.045   7.985   5.086
  679SOL     OW 6190   1.915   4.962   1.866
  679SOL    HW1 6191   1.916   4.996   1.955
  679SOL    HW2 6192   2.000   4.919   1.856
  680SOL     OW 6193   1.278   9.913   6.017
  680SOL    HW1 6194   1.231   9.873   6.090
  680SOL    HW2 6195   1.371   9.899   6.039
  681SOL     OW 6196   0.203   0.124   0.016
  681SOL    HW1 6197   0.164   0.068  -0.050
  681SOL    HW2 6198   0.297   0.104   0.011
  682SOL     OW 6199   6.878   8.449   3.616
  682SOL    HW1 6200   6.933   8.526   3.605
  682SOL    HW2 6201   6.887   8.425   3.708
  683SOL     OW 6202   0.410   5.036   5.335
  683SOL    HW1 6203   0.377   4.947   5.337
  683SOL    HW2 6204   0.491   5.030   5.284
  684SOL     OW 6205   5.232   6.464   4.369
  684SOL    HW1 6206   5.179   6.495   4.441
  684SOL    HW2 6207   5.201   6.375   4.352
  685SOL     OW 6208   5.805   1.672   0.478
  685SOL    HW1 6209   5.756   1.752   0.499
  685SOL    HW2 6210   5.738   1.611   0.446
  686SOL     OW 6211   1.038   2.835   3.178
  686SOL    HW1 6212   1.126   2.862   3.154
  686SOL    HW2 6213   1.018   2.885   3.257
  687SOL     OW 6214   4.624   4.519   5.976
  687SOL    HW1 6215   4.662   4.431   5.984
  687SOL    HW2 6216   4.572   4.516   5.896
  688SOL     OW 6217   9.091   7.280   1.454
  688SOL    HW1 6218   9.074   7.370   1.480
  688SOL    HW2 6219   9.171   7.256   1.501
  689SOL     OW 6220   0.318   5.592   3.998
  689SOL    HW1 6221   0.359   5.617   4.081
  689SOL    HW2 6222   0.344   5.500   3.986
  690SOL     OW 6223   3.864   7.766   5.609
  690SOL    HW1 6224   3.912   7.693   5.649
  690SOL    HW2 6225   3.777   7.730   5.593
  691SOL     OW 6226   6.762   2.535   1.317
  691SOL    HW1 6227   6.731   2.540   1.408
  691SOL    HW2 6228   6.716   2.459   1.281
  692SOL     OW 6229   2.089   1.237   1.118
  692SOL    HW1 6230   2.095   1.305   1.185
  692SOL    HW2 6231   2.011   1.186   1.142
  693SOL     OW 6232   4.958   5.219   5.077
  693SOL    HW1 6233   4.969   5.278   5.002
  693SOL    HW2 6234   5.004   5.139   5.051
  694SOL     OW 6235   3.599   3.317   3.226
  694SOL    HW1 6236   3.646   3.331   3.308
  694SOL    HW2 6237   3.561   3.403   3.204
  695SOL     OW 6238   2.475   8.285   3.920
  695SOL    HW1 6239   2.474   8.263   3.827
  695SOL    HW2 6240   2.413   8.223   3.960
  696SOL     OW 6241  -0.122   5.922   4.735
  696SOL    HW1 6242  -0.191   5.868   4.696
  696SOL    HW2 6243  -0.076   5.863   4.795
  697SOL     OW 6244   7.014   7.642   4.222
  697SOL    HW1 6245   6.929   7.659   4.262
  697SOL    HW2 6246   7.027   7.548   4.235
  698SOL     OW 6247   3.272   5.458   5.257
  698SOL    HW1 6248   3.268   5.530   5.193
  698SOL    HW2 6249   3.200   5.476   5.317
  699SOL     OW 6250   5.420   0.307   0.188
  699SOL    HW1 6251   5.489   0.328   0.126
  699SOL    HW2 6252   5.430   0.371   0.258
  700SOL     OW 6253   2.794   5.964   1.899
  700SOL    HW1 6254   2.827   5.879   1.868
  700SOL    HW2 6255   2.713   5.977   1.849
  701SOL     OW 6256   5.933   8.684   5.213
  701SOL    HW1 6257   5.842   8.659   5.198
  701SOL    HW2 6258   5.967   8.618   5.274
  702SOL     OW 6259   2.085   9.214   4.459
  702SOL    HW1 6260   2.052   9.152   4.525
  702SOL    HW2 6261   2.178   9.224   4.481
  703SOL     OW 6262   4.676   6.864   0.671
  703SOL    HW1 6263   4.757   6.827   0.637
  703SOL    HW2 6264   4.615   6.790   0.676
  704SOL     OW 6265   3.779   2.777   3.752
  704SOL    HW1 6266   3.749   2.732   3.674
  704SOL    HW2 6267   3.848   2.836   3.721
  705SOL     OW 6268   2.456   3.231   2.054
  705SOL    HW1 6269   2.481   3.213   1.964
  705SOL    HW2 6270   2.415   3.318   2.051
  706SOL     OW 6271   4.987   6.409   0.147
  706SOL    HW1 6272   4.947   6.464   0.214
  706SOL    HW2 6273   5.081   6.429   0.152
  707SOL     OW 6274   1.369   3.190   3.888
  707SOL    HW1 6275   1.453   3.236   3.891
  707SOL    HW2 6276   1.368   3.149   3.802
  708SOL     OW 6277   1.508   3.372   1.151
  708SOL    HW1 6278   1.537   3.292   1.108
  708SOL    HW2 6279   1.492   3.347   1.242
  709SOL     OW 6280   2.365   4.345   5.712
  709SOL    HW1 6281   2.422   4.270   5.699
  709SOL    HW2 6282   2.353   4.382   5.625
  710SOL     OW 6283   3.049   3.660   4.832
  710SOL    HW1 6284   2.996   3.645   4.910
  710SOL    HW2 6285   3.138   3.638   4.860
  711SOL     OW 6286   3.848   4.532   4.720
  711SOL    HW1 6287   3.764   4.487   4.724
  711SOL    HW2 6288   3.895   4.503   4.798
  712SOL     OW 6289   1.824   5.436   1.169
  712SOL    HW1 6290   1.880   5.383   1.225
  712SOL    HW2 6291   1.783   5.374   1.110
  713SOL     OW 6292   6.106   7.836   1.386
  713SOL    HW1 6293   6.045   7.844   1.460
  713SOL    HW2 6294   6.078   7.903   1.325
  714SOL     OW 6295   6.913   5.774   3.210
  714SOL    HW1 6296   6.826   5.742   3.235
  714SOL    HW2 6297   6.896   5.857   3.166
  715SOL     OW 6298   0.881   8.315   5.171
  715SOL    HW1 6299   0.927   8.271   5.100
  715SOL    HW2 6300   0.858   8.245   5.232
  716SOL     OW 6301   1.369   6.207   1.379
  716SOL    HW1 6302   1.399   6.131   1.329
  716SOL    HW2 6303   1.307   6.171   1.442
  717SOL     OW 6304   6.600  10.455   5.929
  717SOL    HW1 6305   6.565  10.369   5.907
  717SOL    HW2 6306   6.685  10.437   5.969
  718SOL     OW 6307   1.223   5.799   5.471
  718SOL    HW1 6308   1.237   5.776   5.379
  718SOL    HW2 6309   1.165   5.730   5.504
  719SOL     OW 6310   1.010   4.579   4.204
  719SOL    HW1 6311   0.990   4.487   4.223
  719SOL    HW2 6312   0.945   4.628   4.254
  720SOL     OW 6313   4.549   5.762   5.935
  720SOL    HW1 6314   4.573   5.671   5.918
  720SOL    HW2 6315   4.624   5.798   5.982
  721SOL     OW 6316  -0.717   3.840   3.976
  721SOL    HW1 6317  -0.625   3.828   3.953
  721SOL    HW2 6318  -0.755   3.887   3.902
  722SOL     OW 6319   2.716   8.976   4.047
  722SOL    HW1 6320   2.724   8.880   4.043
  722SOL    HW2 6321   2.625   8.991   4.070
  723SOL     OW 6322   0.135   3.162   2.273
  723SOL    HW1 6323   0.189   3.196   2.345
  723SOL    HW2 6324   0.170   3.074   2.257
  724SOL     OW 6325   0.863   3.543   2.636
  724SOL    HW1 6326   0.811   3.523   2.714
  724SOL    HW2 6327   0.799   3.558   2.567
  725SOL     OW 6328   5.560   6.688   4.728
  725SOL    HW1 6329   5.510   6.670   4.649
  725SOL    HW2 6330   5.597   6.603   4.753
  726SOL     OW 6331   4.949   4.013   6.129
  726SOL    HW1 6332   4.969   3.937   6.183
  726SOL    HW2 6333   4.896   3.977   6.057
  727SOL     OW 6334   3.642   6.358   0.583
  727SOL    HW1 6335   3.652   6.441   0.535
  727SOL    HW2 6336   3.681   6.375   0.669
  728SOL     OW 6337   6.471   4.762   4.430
  728SOL    HW1 6338   6.440   4.756   4.520
  728SOL    HW2 6339   6.487   4.855   4.416
  729SOL     OW 6340   2.211   5.015   3.714
  729SOL    HW1 6341   2.191   5.056   3.630
  729SOL    HW2 6342   2.302   5.040   3.731
  730SOL     OW 6343   1.796   3.675   2.858
  730SOL    HW1 6344   1.770   3.763   2.830
  730SOL    HW2 6345   1.828   3.688   2.947
  731SOL     OW 6346   4.453   1.456   1.329
  731SOL    HW1 6347   4.546   1.475   1.317
  731SOL    HW2 6348   4.408   1.522   1.278
  732SOL     OW 6349   3.492   6.312   5.706
  732SOL    HW1 6350   3.578   6.324   5.745
  732SOL    HW2 6351   3.508   6.305   5.612
  733SOL     OW 6352   0.350   2.368   1.527
  733SOL    HW1 6353   0.407   2.436   1.562
  733SOL    HW2 6354   0.370   2.290   1.579
  734SOL     OW 6355   2.501   2.351   1.512
  734SOL    HW1 6356   2.462   2.269   1.483
  734SOL    HW2 6357   2.557   2.378   1.439
  735SOL     OW 6358   7.763   7.055   3.073
  735SOL    HW1 6359   7.803   7.085   2.992
  735SOL    HW2 6360   7.674   7.029   3.048
  736SOL     OW 6361   1.564   6.442   2.036
  736SOL    HW1 6362   1.605   6.506   1.977
  736SOL    HW2 6363   1.597   6.464   2.123
  737SOL     OW 6364   0.091   6.411   4.589
  737SOL    HW1 6365   0.081   6.316   4.598
  737SOL    HW2 6366   0.035   6.434   4.515
  738SOL     OW 6367  -0.191   3.936   3.521
  738SOL    HW1 6368  -0.127   3.966   3.585
  738SOL    HW2 6369  -0.272   3.979   3.546
  739SOL     OW 6370   6.857   6.889   1.011
  739SOL    HW1 6371   6.864   6.920   1.101
  739SOL    HW2 6372   6.899   6.956   0.958
  740SOL     OW 6373   2.659   6.368   3.155
  740SOL    HW1 6374   2.614   6.451   3.145
  740SOL    HW2 6375   2.638   6.340   3.245
  741SOL     OW 6376   8.349   3.739   0.686
  741SOL    HW1 6377   8.321   3.780   0.768
  741SOL    HW2 6378   8.349   3.645   0.705
  742SOL     OW 6379   3.123   7.291   4.300
  742SOL    HW1 6380   3.183   7.357   4.334
  742SOL    HW2 6381   3.051   7.288   4.363
  743SOL     OW 6382   6.342   5.199   4.338
  743SOL    HW1 6383   6.298   5.142   4.401
  743SOL    HW2 6384   6.423   5.153   4.317
  744SOL     OW 6385   9.643   6.793   0.249
  744SOL    HW1 6386   9.736   6.784   0.268
  744SOL    HW2 6387   9.631   6.886   0.228
  745SOL     OW 6388   1.831   3.479   4.016
  745SOL    HW1 6389   1.922   3.451   4.021
  745SOL    HW2 6390   1.824   3.524   3.932
  746SOL     OW 6391   0.313   5.086   6.198
  746SOL    HW1 6392   0.259   5.163   6.182
  746SOL    HW2 6393   0.345   5.060   6.111
  747SOL     OW 6394   2.645   6.197   3.922
  747SOL    HW1 6395   2.575   6.189   3.858
  747SOL    HW2 6396   2.684   6.283   3.906
  748SOL     OW 6397   3.019   6.119   1.675
  748SOL    HW1 6398   3.049   6.118   1.584
  748SOL    HW2 6399   2.958   6.047   1.681
  749SOL     OW 6400   1.218  10.317   5.860
  749SOL    HW1 6401   1.129  10.300   5.829
  749SOL    HW2 6402   1.249  10.391   5.807
  750SOL     OW 6403   0.237   4.348   5.285
  750SOL    HW1 6404   0.173   4.395   5.338
  750SOL    HW2 6405   0.209   4.257   5.288
  751SOL     OW 6406   2.753   5.764   5.931
  751SOL    HW1 6407   2.784   5.693   5.986
  751SOL    HW2 6408   2.771   5.843   5.981
  752SOL     OW 6409   6.912  10.226   5.333
  752SOL    HW1 6410   6.933  10.210   5.425
  752SOL    HW2 6411   6.825  10.264   5.335
  753SOL     OW 6412   2.148   3.108   1.926
  753SOL    HW1 6413   2.205   3.032   1.913
  753SOL    HW2 6414   2.109   3.123   1.840
  754SOL     OW 6415   7.237   9.873   4.799
  754SOL    HW1 6416   7.291   9.913   4.866
  754SOL    HW2 6417   7.253   9.926   4.721
  755SOL     OW 6418   0.161   1.410   1.565
  755SOL    HW1 6419   0.182   1.416   1.471
  755SOL    HW2 6420   0.139   1.500   1.590
  756SOL     OW 6421   0.077   5.480   5.476
  756SOL    HW1 6422   0.126   5.531   5.412
  756SOL    HW2 6423   0.109   5.511   5.561
  757SOL     OW 6424   8.152   6.739   2.500
  757SOL    HW1 6425   8.074   6.753   2.446
  757SOL    HW2 6426   8.183   6.652   2.474
  758SOL     OW 6427   7.205   5.138   3.122
  758SOL    HW1 6428   7.249   5.182   3.049
  758SOL    HW2 6429   7.277   5.107   3.177
  759SOL     OW 6430   1.969   6.939   3.756
  759SOL    HW1 6431   1.943   7.031   3.753
  759SOL    HW2 6432   2.057   6.938   3.718
  760SOL     OW 6433   7.293   6.761   1.193
  760SOL    HW1 6434   7.244   6.716   1.125
  760SOL    HW2 6435   7.312   6.848   1.156
  761SOL     OW 6436   0.582   4.638   1.738
  761SOL    HW1 6437   0.627   4.707   1.787
  761SOL    HW2 6438   0.652   4.578   1.711
  762SOL     OW 6439   0.492   2.933   4.222
  762SOL    HW1 6440   0.470   2.882   4.144
  762SOL    HW2 6441   0.564   2.990   4.194
  763SOL     OW 6442   7.621   4.744   0.613
  763SOL    HW1 6443   7.687   4.679   0.634
  763SOL    HW2 6444   7.625   4.807   0.685
  764SOL     OW 6445   4.661   4.741   3.849
  764SOL    HW1 6446   4.567   4.760   3.850
  764SOL    HW2 6447   4.666   4.653   3.810
  765SOL     OW 6448   4.102   7.792   4.429
  765SOL    HW1 6449   4.132   7.739   4.355
  765SOL    HW2 6450   4.010   7.808   4.411
  766SOL     OW 6451   7.186   4.680   0.312
  766SOL    HW1 6452   7.222   4.691   0.400
  766SOL    HW2 6453   7.124   4.753   0.303
  767SOL     OW 6454   2.946   2.760   3.332
  767SOL    HW1 6455   2.909   2.677   3.363
  767SOL    HW2 6456   2.884   2.826   3.362
  768SOL     OW 6457   2.418   5.338   5.735
  768SOL    HW1 6458   2.374   5.272   5.681
  768SOL    HW2 6459   2.446   5.290   5.813
  769SOL     OW 6460   2.060   6.107   3.060
  769SOL    HW1 6461   2.097   6.048   3.126
  769SOL    HW2 6462   1.975   6.133   3.096
  770SOL     OW 6463   5.602  10.077   5.871
  770SOL    HW1 6464   5.636  10.062   5.959
  770SOL    HW2 6465   5.666  10.134   5.829
  771SOL     OW 6466   7.053   7.377   4.512
  771SOL    HW1 6467   6.961   7.366   4.532
  771SOL    HW2 6468   7.098   7.316   4.571
  772SOL     OW 6469   2.938   2.078   3.380
  772SOL    HW1 6470   2.881   2.067   3.303
  772SOL    HW2 6471   2.974   1.990   3.395
  773SOL     OW 6472   5.752   7.185   1.854
  773SOL    HW1 6473   5.711   7.267   1.826
  773SOL    HW2 6474   5.758   7.132   1.774
  774SOL     OW 6475   2.132   6.665   1.803
  774SOL    HW1 6476   2.089   6.601   1.746
  774SOL    HW2 6477   2.076   6.742   1.799
  775SOL     OW 6478   4.802   4.865   6.171
  775SOL    HW1 6479   4.755   4.830   6.246
  775SOL    HW2 6480   4.836   4.788   6.126
  776SOL     OW 6481   5.313   6.855   3.726
  776SOL    HW1 6482   5.360   6.931   3.761
  776SOL    HW2 6483   5.299   6.877   3.634
  777SOL     OW 6484   2.836   1.976   1.647
  777SOL    HW1 6485   2.810   2.021   1.567
  777SOL    HW2 6486   2.909   2.027   1.681
  778SOL     OW 6487   3.174   5.684   0.559
  778SOL    HW1 6488   3.155   5.677   0.465
  778SOL    HW2 6489   3.239   5.615   0.575
  779SOL     OW 6490   6.469   7.276   1.862
  779SOL    HW1 6491   6.449   7.247   1.951
  779SOL    HW2 6492   6.399   7.338   1.841
  780SOL     OW 6493   2.636   9.204   5.737
  780SOL    HW1 6494   2.560   9.216   5.681
  780SOL    HW2 6495   2.643   9.287   5.785
  781SOL     OW 6496   1.458   7.197   4.729
  781SOL    HW1 6497   1.499   7.139   4.665
  781SOL    HW2 6498   1.483   7.160   4.814
  782SOL     OW 6499   6.933   9.244   5.282
  782SOL    HW1 6500   6.846   9.250   5.320
  782SOL    HW2 6501   6.967   9.334   5.286
  783SOL     OW 6502   1.861   8.218   3.697
  783SOL    HW1 6503   1.889   8.133   3.730
  783SOL    HW2 6504   1.849   8.271   3.775
  784SOL     OW 6505   5.361   7.439   1.592
  784SOL    HW1 6506   5.415   7.438   1.671
  784SOL    HW2 6507   5.414   7.394   1.526
  785SOL     OW 6508   7.388   8.808   5.097
  785SOL    HW1 6509   7.344   8.780   5.177
  785SOL    HW2 6510   7.426   8.893   5.118
  786SOL     OW 6511   6.137   7.673   6.029
  786SOL    HW1 6512   6.219   7.717   6.051
  786SOL    HW2 6513   6.125   7.608   6.098
  787SOL     OW 6514   7.587   6.299   3.081
  787SOL    HW1 6515   7.567   6.362   3.012
  787SOL    HW2 6516   7.589   6.351   3.161
  788SOL     OW 6517   4.536   5.269   0.843
  788SOL    HW1 6518   4.477   5.262   0.768
  788SOL    HW2 6519   4.581   5.184   0.845
  789SOL     OW 6520   0.448   7.384   5.880
  789SOL    HW1 6521   0.434   7.478   5.875
  789SOL    HW2 6522   0.489   7.370   5.965
  790SOL     OW 6523  -1.364   3.885   5.504
  790SOL    HW1 6524  -1.293   3.875   5.567
  790SOL    HW2 6525  -1.421   3.952   5.541
  791SOL     OW 6526   2.180   2.635   3.464
  791SOL    HW1 6527   2.232   2.702   3.421
  791SOL    HW2 6528   2.134   2.682   3.534
  792SOL     OW 6529   3.697   8.073   6.066
  792SOL    HW1 6530   3.745   8.131   6.008
  792SOL    HW2 6531   3.605   8.098   6.055
  793SOL     OW 6532   2.979   1.913   2.576
  793SOL    HW1 6533   2.962   1.887   2.666
  793SOL    HW2 6534   3.075   1.923   2.571
  794SOL     OW 6535   1.325   3.712   3.910
  794SOL    HW1 6536   1.383   3.784   3.888
  794SOL    HW2 6537   1.251   3.722   3.851
  795SOL     OW 6538   6.075   5.564   4.951
  795SOL    HW1 6539   6.105   5.599   4.867
  795SOL    HW2 6540   6.149   5.513   4.984
  796SOL     OW 6541   2.757   6.546   3.432
  796SOL    HW1 6542   2.705   6.470   3.458
  796SOL    HW2 6543   2.820   6.557   3.503
  797SOL     OW 6544   3.575   8.483   4.742
  797SOL    HW1 6545   3.503   8.534   4.779
  797SOL    HW2 6546   3.559   8.394   4.773
  798SOL     OW 6547   2.119   7.896   4.803
  798SOL    HW1 6548   2.129   7.831   4.733
  798SOL    HW2 6549   2.190   7.877   4.864
  799SOL     OW 6550   0.501   4.701   2.375
  799SOL    HW1 6551   0.525   4.792   2.357
  799SOL    HW2 6552   0.415   4.707   2.416
  800SOL     OW 6553   7.291   6.234   1.074
  800SOL    HW1 6554   7.256   6.294   1.008
  800SOL    HW2 6555   7.238   6.251   1.152
  801SOL     OW 6556   4.931   4.218   3.644
  801SOL    HW1 6557   4.872   4.227   3.719
  801SOL    HW2 6558   4.998   4.285   3.659
  802SOL     OW 6559   2.254   5.934   1.281
  802SOL    HW1 6560   2.218   5.916   1.368
  802SOL    HW2 6561   2.218   5.865   1.226
  803SOL     OW 6562   2.719   3.959   3.316
  803SOL    HW1 6563   2.765   3.988   3.395
  803SOL    HW2 6564   2.627   3.981   3.332
  804SOL     OW 6565   5.313   3.153   4.677
  804SOL    HW1 6566   5.244   3.219   4.675
  804SOL    HW2 6567   5.271   3.072   4.647
  805SOL     OW 6568   2.340   5.335   2.321
  805SOL    HW1 6569   2.378   5.273   2.383
  805SOL    HW2 6570   2.293   5.280   2.258
  806SOL     OW 6571   4.873   4.726   5.555
  806SOL    HW1 6572   4.880   4.684   5.641
  806SOL    HW2 6573   4.962   4.722   5.519
  807SOL     OW 6574   2.657   5.113   2.637
  807SOL    HW1 6575   2.695   5.158   2.713
  807SOL    HW2 6576   2.730   5.105   2.576
  808SOL     OW 6577   2.351   5.763   4.794
  808SOL    HW1 6578   2.379   5.839   4.846
  808SOL    HW2 6579   2.258   5.778   4.777
  809SOL     OW 6580   1.136   3.824   4.435
  809SOL    HW1 6581   1.191   3.875   4.496
  809SOL    HW2 6582   1.198   3.765   4.392
  810SOL     OW 6583   5.433   7.183   1.843
  810SOL    HW1 6584   5.502   7.118   1.853
  810SOL    HW2 6585   5.374   7.145   1.778
  811SOL     OW 6586   6.344   9.592   4.255
  811SOL    HW1 6587   6.339   9.521   4.319
  811SOL    HW2 6588   6.307   9.554   4.175
  812SOL     OW 6589   1.692   4.914   3.335
  812SOL    HW1 6590   1.623   4.971   3.368
  812SOL    HW2 6591   1.758   4.912   3.404
  813SOL     OW 6592   2.469   2.935   4.216
  813SOL    HW1 6593   2.396   2.980   4.172
  813SOL    HW2 6594   2.546   2.957   4.164
  814SOL     OW 6595   0.599   6.940   3.344
  814SOL    HW1 6596   0.536   6.934   3.272
  814SOL    HW2 6597   0.669   6.880   3.321
  815SOL     OW 6598   4.026   6.303   2.427
  815SOL    HW1 6599   4.009   6.377   2.485
  815SOL    HW2 6600   4.062   6.343   2.348
  816SOL     OW 6601   2.579   6.313   1.944
  816SOL    HW1 6602   2.512   6.310   2.012
  816SOL    HW2 6603   2.532   6.292   1.863
  817SOL     OW 6604   3.432   4.838   5.205
  817SOL    HW1 6605   3.481   4.773   5.254
  817SOL    HW2 6606   3.495   4.874   5.142
  818SOL     OW 6607   7.422  10.329   5.924
  818SOL    HW1 6608   7.334  10.303   5.951
  818SOL    HW2 6609   7.415  10.346   5.830
  819SOL     OW 6610   4.332   0.666   0.313
  819SOL    HW1 6611   4.303   0.645   0.402
  819SOL    HW2 6612   4.417   0.707   0.323
  820SOL     OW 6613   5.727   9.594   4.356
  820SOL    HW1 6614   5.819   9.620   4.351
  820SOL    HW2 6615   5.699   9.621   4.444
  821SOL     OW 6616  -0.525   1.060   1.597
  821SOL    HW1 6617  -0.564   1.053   1.510
  821SOL    HW2 6618  -0.451   0.999   1.595
  822SOL     OW 6619   5.329   7.283   1.336
  822SOL    HW1 6620   5.358   7.366   1.298
  822SOL    HW2 6621   5.324   7.222   1.262
  823SOL     OW 6622   5.601   6.614   3.753
  823SOL    HW1 6623   5.512   6.642   3.774
  823SOL    HW2 6624   5.657   6.679   3.793
  824SOL     OW 6625   5.331   6.089   0.413
  824SOL    HW1 6626   5.406   6.032   0.393
  824SOL    HW2 6627   5.255   6.039   0.385
  825SOL     OW 6628   0.677   6.513   3.896
  825SOL    HW1 6629   0.648   6.543   3.809
  825SOL    HW2 6630   0.772   6.503   3.887
  826SOL     OW 6631   3.711   8.330   3.947
  826SOL    HW1 6632   3.793   8.353   3.902
  826SOL    HW2 6633   3.723   8.363   4.036
  827SOL     OW 6634   7.798   7.148   1.707
  827SOL    HW1 6635   7.743   7.074   1.729
  827SOL    HW2 6636   7.884   7.126   1.743
  828SOL     OW 6637   8.142   6.691   0.947
  828SOL    HW1 6638   8.063   6.743   0.928
  828SOL    HW2 6639   8.150   6.633   0.871
  829SOL     OW 6640   6.962   5.840   0.385
  829SOL    HW1 6641   7.043   5.798   0.414
  829SOL    HW2 6642   6.902   5.829   0.459
  830SOL     OW 6643   7.892   7.627   1.074
  830SOL    HW1 6644   7.882   7.723   1.075
  830SOL    HW2 6645   7.977   7.612   1.115
  831SOL     OW 6646   2.948   2.650   1.902
  831SOL    HW1 6647   3.032   2.665   1.858
  831SOL    HW2 6648   2.962   2.683   1.991
  832SOL     OW 6649   0.731   3.416   4.348
  832SOL    HW1 6650   0.775   3.481   4.292
  832SOL    HW2 6651   0.742   3.333   4.301
  833SOL     OW 6652   7.124   6.601   1.005
  833SOL    HW1 6653   7.062   6.640   0.943
  833SOL    HW2 6654   7.180   6.545   0.952
  834SOL     OW 6655   7.559   1.565   0.101
  834SOL    HW1 6656   7.632   1.571   0.163
  834SOL    HW2 6657   7.482   1.591   0.151
  835SOL     OW 6658   2.450   0.658   0.123
  835SOL    HW1 6659   2.420   0.613   0.044
  835SOL    HW2 6660   2.377   0.715   0.148
  836SOL     OW 6661  -1.494   5.069   6.115
  836SOL    HW1 6662  -1.435   5.103   6.048
  836SOL    HW2 6663  -1.447   4.993   6.151
  837SOL     OW 6664   0.144   4.001   2.781
  837SOL    HW1 6665   0.146   3.981   2.875
  837SOL    HW2 6666   0.176   4.091   2.775
  838SOL     OW 6667   5.267   6.496   1.791
  838SOL    HW1 6668   5.183   6.536   1.768
  838SOL    HW2 6669   5.332   6.545   1.741
  839SOL     OW 6670   0.605   4.945   5.134
  839SOL    HW1 6671   0.670   5.012   5.156
  839SOL    HW2 6672   0.636   4.866   5.178
  840SOL     OW 6673   6.917   3.914   0.687
  840SOL    HW1 6674   6.861   3.908   0.764
  840SOL    HW2 6675   6.860   3.892   0.614
  841SOL     OW 6676   5.161   7.706   1.315
  841SOL    HW1 6677   5.179   7.788   1.359
  841SOL    HW2 6678   5.137   7.645   1.385
  842SOL     OW 6679   5.528   7.552   4.900
  842SOL    HW1 6680   5.605   7.547   4.844
  842SOL    HW2 6681   5.561   7.539   4.989
  843SOL     OW 6682   2.645   3.285   4.296
  843SOL    HW1 6683   2.718   3.346   4.282
  843SOL    HW2 6684   2.570   3.328   4.254
  844SOL     OW 6685  -1.326   5.318   5.355
  844SOL    HW1 6686  -1.264   5.251   5.382
  844SOL    HW2 6687  -1.329   5.380   5.428
  845SOL     OW 6688   7.694   7.560   2.605
  845SOL    HW1 6689   7.754   7.591   2.537
  845SOL    HW2 6690   7.712   7.616   2.680
  846SOL     OW 6691   2.841   7.740   4.635
  846SOL    HW1 6692   2.755   7.781   4.642
  846SOL    HW2 6693   2.902   7.806   4.667
  847SOL     OW 6694   2.316   6.472   0.068
  847SOL    HW1 6695   2.260   6.508  -0.001
  847SOL    HW2 6696   2.329   6.380   0.043
  848SOL     OW 6697   7.123   5.192   0.333
  848SOL    HW1 6698   7.215   5.164   0.327
  848SOL    HW2 6699   7.107   5.238   0.250
  849SOL     OW 6700   5.028   8.046   2.362
  849SOL    HW1 6701   4.937   8.020   2.376
  849SOL    HW2 6702   5.047   8.023   2.271
  850SOL     OW 6703   5.486   3.820   4.330
  850SOL    HW1 6704   5.440   3.873   4.266
  850SOL    HW2 6705   5.575   3.812   4.297
  851SOL     OW 6706   0.814   6.752   6.115
  851SOL    HW1 6707   0.790   6.764   6.207
  851SOL    HW2 6708   0.733   6.723   6.074
  852SOL     OW 6709   4.210   4.619   4.807
  852SOL    HW1 6710   4.182   4.568   4.883
  852SOL    HW2 6711   4.235   4.553   4.742
  853SOL     OW 6712   0.560   4.530   6.198
  853SOL    HW1 6713   0.568   4.624   6.210
  853SOL    HW2 6714   0.627   4.508   6.133
  854SOL     OW 6715   1.336   6.300   3.280
  854SOL    HW1 6716   1.304   6.254   3.203
  854SOL    HW2 6717   1.308   6.246   3.354
  855SOL     OW 6718   4.447   5.842   2.314
  855SOL    HW1 6719   4.450   5.927   2.270
  855SOL    HW2 6720   4.440   5.864   2.407
  856SOL     OW 6721   3.179   3.554   4.512
  856SOL    HW1 6722   3.085   3.554   4.529
  856SOL    HW2 6723   3.207   3.642   4.535
  857SOL     OW 6724   2.799   7.844   2.849
  857SOL    HW1 6725   2.800   7.937   2.874
  857SOL    HW2 6726   2.730   7.838   2.783
  858SOL     OW 6727   4.851   6.695   3.533
  858SOL    HW1 6728   4.918   6.714   3.599
  858SOL    HW2 6729   4.772   6.739   3.565
  859SOL     OW 6730   6.999   8.331   3.267
  859SOL    HW1 6731   6.984   8.299   3.356
  859SOL    HW2 6732   7.006   8.426   3.276
  860SOL     OW 6733   1.371   9.793   4.866
  860SOL    HW1 6734   1.377   9.858   4.796
  860SOL    HW2 6735   1.449   9.806   4.918
  861SOL     OW 6736   1.486   3.195   0.081
  861SOL    HW1 6737   1.397   3.161   0.080
  861SOL    HW2 6738   1.492   3.248   0.160
  862SOL     OW 6739   3.502   5.807   4.054
  862SOL    HW1 6740   3.455   5.884   4.086
  862SOL    HW2 6741   3.477   5.800   3.962
  863SOL     OW 6742   3.690   2.490   1.994
  863SOL    HW1 6743   3.711   2.518   2.083
  863SOL    HW2 6744   3.759   2.429   1.971
  864SOL     OW 6745  -0.617   1.157   1.862
  864SOL    HW1 6746  -0.573   1.146   1.777
  864SOL    HW2 6747  -0.547   1.145   1.926
  865SOL     OW 6748   3.442   4.932   2.816
  865SOL    HW1 6749   3.481   4.965   2.897
  865SOL    HW2 6750   3.417   4.842   2.836
  866SOL     OW 6751   5.491   6.823   6.055
  866SOL    HW1 6752   5.429   6.882   6.099
  866SOL    HW2 6753   5.561   6.880   6.024
  867SOL     OW 6754  -0.034   7.180   5.102
  867SOL    HW1 6755  -0.034   7.188   5.197
  867SOL    HW2 6756   0.054   7.149   5.081
  868SOL     OW 6757   1.769   7.887   4.288
  868SOL    HW1 6758   1.776   7.814   4.226
  868SOL    HW2 6759   1.694   7.865   4.342
  869SOL     OW 6760   6.265   6.042   4.175
  869SOL    HW1 6761   6.336   6.090   4.219
  869SOL    HW2 6762   6.212   6.111   4.135
  870SOL     OW 6763   2.075   2.719   2.688
  870SOL    HW1 6764   2.114   2.764   2.613
  870SOL    HW2 6765   2.151   2.682   2.734
  871SOL     OW 6766   2.239   0.811   0.183
  871SOL    HW1 6767   2.197   0.888   0.221
  871SOL    HW2 6768   2.168   0.764   0.140
  872SOL     OW 6769  -0.605   5.529   5.739
  872SOL    HW1 6770  -0.532   5.543   5.679
  872SOL    HW2 6771  -0.616   5.434   5.742
  873SOL     OW 6772  -0.014   5.385   3.926
  873SOL    HW1 6773  -0.078   5.335   3.875
  873SOL    HW2 6774  -0.002   5.334   4.006
  874SOL     OW 6775   0.237   8.540   5.832
  874SOL    HW1 6776   0.196   8.592   5.762
  874SOL    HW2 6777   0.164   8.497   5.876
  875SOL     OW 6778   2.407   0.791   1.104
  875SOL    HW1 6779   2.433   0.880   1.080
  875SOL    HW2 6780   2.374   0.799   1.194
  876SOL     OW 6781   6.543   6.398   0.928
  876SOL    HW1 6782   6.564   6.304   0.930
  876SOL    HW2 6783   6.593   6.435   1.000
  877SOL     OW 6784  -0.514   2.617   2.623
  877SOL    HW1 6785  -0.589   2.586   2.573
  877SOL    HW2 6786  -0.449   2.641   2.557
  878SOL     OW 6787   1.512   7.061   4.458
  878SOL    HW1 6788   1.586   7.013   4.422
  878SOL    HW2 6789   1.485   7.012   4.535
  879SOL     OW 6790   2.295   6.947   2.517
  879SOL    HW1 6791   2.378   6.900   2.515
  879SOL    HW2 6792   2.295   6.994   2.601
  880SOL     OW 6793   0.808   6.462   6.026
  880SOL    HW1 6794   0.731   6.516   6.042
  880SOL    HW2 6795   0.775   6.386   5.978
  881SOL     OW 6796   6.732   6.345   2.762
  881SOL    HW1 6797   6.732   6.279   2.693
  881SOL    HW2 6798   6.735   6.295   2.843
  882SOL     OW 6799   1.438   4.747   5.124
  882SOL    HW1 6800   1.513   4.715   5.173
  882SOL    HW2 6801   1.424   4.682   5.055
  883SOL     OW 6802   2.290   6.534   4.368
  883SOL    HW1 6803   2.313   6.585   4.291
  883SOL    HW2 6804   2.328   6.447   4.351
  884SOL     OW 6805   7.820   7.915   2.420
  884SOL    HW1 6806   7.812   7.830   2.378
  884SOL    HW2 6807   7.731   7.949   2.425
  885SOL     OW 6808   0.472   1.453   1.094
  885SOL    HW1 6809   0.483   1.359   1.107
  885SOL    HW2 6810   0.392   1.461   1.042
  886SOL     OW 6811   0.793   5.760   2.531
  886SOL    HW1 6812   0.829   5.770   2.619
  886SOL    HW2 6813   0.701   5.738   2.546
  887SOL     OW 6814   0.308   4.386   4.353
  887SOL    HW1 6815   0.355   4.303   4.358
  887SOL    HW2 6816   0.248   4.384   4.428
  888SOL     OW 6817  -1.642   3.666   5.217
  888SOL    HW1 6818  -1.731   3.631   5.214
  888SOL    HW2 6819  -1.639   3.728   5.144
  889SOL     OW 6820   4.721   7.501   2.408
  889SOL    HW1 6821   4.653   7.567   2.418
  889SOL    HW2 6822   4.759   7.518   2.322
  890SOL     OW 6823   6.015   4.913   3.857
  890SOL    HW1 6824   6.022   4.821   3.829
  890SOL    HW2 6825   5.972   4.957   3.784
  891SOL     OW 6826   6.326   3.868   0.390
  891SOL    HW1 6827   6.244   3.873   0.439
  891SOL    HW2 6828   6.307   3.810   0.317
  892SOL     OW 6829   2.075   9.630   4.603
  892SOL    HW1 6830   2.161   9.607   4.638
  892SOL    HW2 6831   2.055   9.716   4.641
  893SOL     OW 6832   2.264   3.277   0.027
  893SOL    HW1 6833   2.182   3.227   0.028
  893SOL    HW2 6834   2.258   3.333   0.105
  894SOL     OW 6835   2.379   4.993   4.146
  894SOL    HW1 6836   2.435   4.916   4.135
  894SOL    HW2 6837   2.411   5.034   4.226
  895SOL     OW 6838   1.736   6.460   4.245
  895SOL    HW1 6839   1.693   6.541   4.275
  895SOL    HW2 6840   1.829   6.483   4.242
  896SOL     OW 6841   1.216   7.413   5.294
  896SOL    HW1 6842   1.296   7.443   5.251
  896SOL    HW2 6843   1.245   7.346   5.356
  897SOL     OW 6844   7.760   6.356   0.264
  897SOL    HW1 6845   7.744   6.270   0.226
  897SOL    HW2 6846   7.784   6.411   0.189
  898SOL     OW 6847   6.305   7.255   0.760
  898SOL    HW1 6848   6.397   7.228   0.767
  898SOL    HW2 6849   6.256   7.173   0.766
  899SOL     OW 6850   1.777   3.621   5.381
  899SOL    HW1 6851   1.852   3.586   5.428
  899SOL    HW2 6852   1.754   3.701   5.428
  900SOL     OW 6853   2.713   2.237   2.855
  900SOL    HW1 6854   2.659   2.244   2.933
  900SOL    HW2 6855   2.691   2.151   2.818
  901SOL     OW 6856   2.481   8.266   5.319
  901SOL    HW1 6857   2.560   8.242   5.271
  901SOL    HW2 6858   2.409   8.229   5.269
  902SOL     OW 6859   9.930   6.928   0.167
  902SOL    HW1 6860   9.954   7.019   0.154
  902SOL    HW2 6861   9.966   6.882   0.091
  903SOL     OW 6862   6.125   5.436   1.156
  903SOL    HW1 6863   6.178   5.514   1.136
  903SOL    HW2 6864   6.073   5.421   1.076
  904SOL     OW 6865   0.951   6.836   3.984
  904SOL    HW1 6866   0.953   6.901   3.913
  904SOL    HW2 6867   1.043   6.822   4.006
  905SOL     OW 6868   1.640   8.925   4.845
  905SOL    HW1 6869   1.714   8.877   4.807
  905SOL    HW2 6870   1.573   8.858   4.857
  906SOL     OW 6871  -0.251   4.135   4.571
  906SOL    HW1 6872  -0.225   4.152   4.480
  906SOL    HW2 6873  -0.248   4.040   4.579
  907SOL     OW 6874   8.549   7.126   2.385
  907SOL    HW1 6875   8.608   7.182   2.334
  907SOL    HW2 6876   8.589   7.039   2.382
  908SOL     OW 6877   7.601   3.110   1.548
  908SOL    HW1 6878   7.590   3.018   1.524
  908SOL    HW2 6879   7.561   3.117   1.635
  909SOL     OW 6880   3.050   4.748  -0.005
  909SOL    HW1 6881   3.078   4.811   0.061
  909SOL    HW2 6882   3.084   4.664   0.025
  910SOL     OW 6883   4.148   6.202   2.083
  910SOL    HW1 6884   4.150   6.231   1.991
  910SOL    HW2 6885   4.061   6.227   2.113
  911SOL     OW 6886   6.204   8.004   1.782
  911SOL    HW1 6887   6.240   7.931   1.833
  911SOL    HW2 6888   6.281   8.050   1.748
  912SOL     OW 6889   6.893   7.165   2.376
  912SOL    HW1 6890   6.970   7.189   2.326
  912SOL    HW2 6891   6.835   7.241   2.368
  913SOL     OW 6892   1.040   5.764   4.193
  913SOL    HW1 6893   1.011   5.767   4.284
  913SOL    HW2 6894   1.136   5.761   4.199
  914SOL     OW 6895   5.094   7.040   5.100
  914SOL    HW1 6896   5.056   7.094   5.168
  914SOL    HW2 6897   5.109   6.955   5.141
  915SOL     OW 6898   5.727   7.264   3.072
  915SOL    HW1 6899   5.668   7.218   3.130
  915SOL    HW2 6900   5.803   7.206   3.063
  916SOL     OW 6901   6.356   7.923   2.917
  916SOL    HW1 6902   6.427   7.876   2.873
  916SOL    HW2 6903   6.357   7.890   3.007
  917SOL     OW 6904   1.156   7.493   3.241
  917SOL    HW1 6905   1.118   7.433   3.305
  917SOL    HW2 6906   1.250   7.477   3.245
  918SOL     OW 6907   3.887   5.260   4.603
  918SOL    HW1 6908   3.809   5.204   4.608
  918SOL    HW2 6909   3.891   5.303   4.689
  919SOL     OW 6910   5.955   6.817   5.823
  919SOL    HW1 6911   6.002   6.898   5.808
  919SOL    HW2 6912   5.978   6.761   5.749
  920SOL     OW 6913   5.466   7.301   4.900
  920SOL    HW1 6914   5.483   7.395   4.890
  920SOL    HW2 6915   5.407   7.295   4.975
  921SOL     OW 6916   6.305   6.559   0.573
  921SOL    HW1 6917   6.396   6.563   0.545
  921SOL    HW2 6918   6.301   6.483   0.631
  922SOL     OW 6919   7.343   7.404   3.914
  922SOL    HW1 6920   7.268   7.463   3.920
  922SOL    HW2 6921   7.341   7.354   3.995
  923SOL     OW 6922   7.593   6.575   0.237
  923SOL    HW1 6923   7.625   6.494   0.278
  923SOL    HW2 6924   7.505   6.587   0.272
  924SOL     OW 6925   4.737   7.132   1.787
  924SOL    HW1 6926   4.751   7.181   1.868
  924SOL    HW2 6927   4.665   7.073   1.806
  925SOL     OW 6928   3.661   6.522   5.568
  925SOL    HW1 6929   3.597   6.541   5.637
  925SOL    HW2 6930   3.712   6.449   5.601
  926SOL     OW 6931   6.140   4.998   3.549
  926SOL    HW1 6932   6.116   4.917   3.505
  926SOL    HW2 6933   6.062   5.024   3.598
  927SOL     OW 6934   4.478   5.835   1.212
  927SOL    HW1 6935   4.534   5.912   1.220
  927SOL    HW2 6936   4.497   5.784   1.291
  928SOL     OW 6937  -0.913   5.966   5.847
  928SOL    HW1 6938  -0.906   6.060   5.864
  928SOL    HW2 6939  -0.825   5.940   5.820
  929SOL     OW 6940   6.864   5.065   0.782
  929SOL    HW1 6941   6.833   4.998   0.720
  929SOL    HW2 6942   6.785   5.116   0.802
  930SOL     OW 6943   3.754   8.803   5.007
  930SOL    HW1 6944   3.703   8.808   5.088
  930SOL    HW2 6945   3.828   8.746   5.029
  931SOL     OW 6946   2.509   7.832   1.910
  931SOL    HW1 6947   2.557   7.751   1.928
  931SOL    HW2 6948   2.575   7.901   1.918
  932SOL     OW 6949   4.737   5.473   3.865
  932SOL    HW1 6950   4.754   5.567   3.862
  932SOL    HW2 6951   4.812   5.436   3.909
  933SOL     OW 6952   3.493   5.105   3.818
  933SOL    HW1 6953   3.534   5.176   3.769
  933SOL    HW2 6954   3.560   5.076   3.880
  934SOL     OW 6955   7.144   3.294   0.472
  934SOL    HW1 6956   7.195   3.326   0.398
  934SOL    HW2 6957   7.185   3.210   0.495
  935SOL     OW 6958  -0.305   1.890   2.100
  935SOL    HW1 6959  -0.244   1.828   2.140
  935SOL    HW2 6960  -0.375   1.836   2.064
  936SOL     OW 6961   6.131   6.493   1.313
  936SOL    HW1 6962   6.045   6.507   1.275
  936SOL    HW2 6963   6.173   6.428   1.256
  937SOL     OW 6964   5.815   6.351   2.624
  937SOL    HW1 6965   5.818   6.327   2.717
  937SOL    HW2 6966   5.872   6.288   2.580
  938SOL     OW 6967   4.212   7.650   1.974
  938SOL    HW1 6968   4.201   7.738   2.009
  938SOL    HW2 6969   4.126   7.609   1.986
  939SOL     OW 6970   0.596   7.542   3.481
  939SOL    HW1 6971   0.630   7.574   3.397
  939SOL    HW2 6972   0.670   7.497   3.521
  940SOL     OW 6973   6.619   6.939   4.338
  940SOL    HW1 6974   6.671   6.906   4.411
  940SOL    HW2 6975   6.646   7.031   4.329
  941SOL     OW 6976   3.249   1.577   0.014
  941SOL    HW1 6977   3.274   1.615   0.098
  941SOL    HW2 6978   3.192   1.643  -0.025
  942SOL     OW 6979   8.239   8.321   2.857
  942SOL    HW1 6980   8.221   8.298   2.766
  942SOL    HW2 6981   8.154   8.347   2.893
  943SOL     OW 6982   2.625   8.397   2.509
  943SOL    HW1 6983   2.674   8.452   2.569
  943SOL    HW2 6984   2.608   8.317   2.559
  944SOL     OW 6985   6.919   6.248   1.562
  944SOL    HW1 6986   6.842   6.196   1.585
  944SOL    HW2 6987   6.993   6.196   1.593
  945SOL     OW 6988   4.643   8.735   5.685
  945SOL    HW1 6989   4.647   8.745   5.780
  945SOL    HW2 6990   4.591   8.656   5.671
  946SOL     OW 6991   4.097   6.064   2.543
  946SOL    HW1 6992   4.024   6.011   2.512
  946SOL    HW2 6993   4.098   6.140   2.485
  947SOL     OW 6994   3.835   4.441   5.652
  947SOL    HW1 6995   3.907   4.462   5.593
  947SOL    HW2 6996   3.870   4.375   5.711
  948SOL     OW 6997   6.003   4.715   0.661
  948SOL    HW1 6998   6.096   4.695   0.676
  948SOL    HW2 6999   6.003   4.804   0.625
  949SOL     OW 7000   6.630   7.349   3.485
  949SOL    HW1 7001   6.583   7.341   3.403
  949SOL    HW2 7002   6.622   7.441   3.509
  950SOL     OW 7003   0.608   4.868   4.819
  950SOL    HW1 7004   0.627   4.885   4.912
  950SOL    HW2 7005   0.688   4.827   4.786
  951SOL     OW 7006   8.392   5.811   0.150
  951SOL    HW1 7007   8.445   5.888   0.172
  951SOL    HW2 7008   8.302   5.838   0.166
  952SOL     OW 7009   5.142   5.074   3.644
  952SOL    HW1 7010   5.170   5.024   3.566
  952SOL    HW2 7011   5.196   5.153   3.642
  953SOL     OW 7012   7.378   7.142   1.299
  953SOL    HW1 7013   7.365   7.237   1.297
  953SOL    HW2 7014   7.453   7.129   1.356
  954SOL     OW 7015  -1.484   3.991   6.155
  954SOL    HW1 7016  -1.419   3.998   6.224
  954SOL    HW2 7017  -1.521   4.079   6.147
  955SOL     OW 7018   0.914   8.175   3.639
  955SOL    HW1 7019   0.985   8.140   3.586
  955SOL    HW2 7020   0.948   8.259   3.672
  956SOL     OW 7021   6.107   5.977   5.195
  956SOL    HW1 7022   6.024   5.929   5.193
  956SOL    HW2 7023   6.174   5.910   5.178
  957SOL     OW 7024   2.594   4.145   5.685
  957SOL    HW1 7025   2.557   4.066   5.646
  957SOL    HW2 7026   2.653   4.180   5.618
  958SOL     OW 7027   9.090   8.335   2.199
  958SOL    HW1 7028   9.138   8.407   2.239
  958SOL    HW2 7029   9.026   8.377   2.142
  959SOL     OW 7030   3.804   7.021   3.211
  959SOL    HW1 7031   3.805   7.058   3.300
  959SOL    HW2 7032   3.846   6.936   3.220
  960SOL     OW 7033   6.970   2.085   1.607
  960SOL    HW1 7034   6.916   2.017   1.566
  960SOL    HW2 7035   6.971   2.157   1.544
  961SOL     OW 7036   4.327   3.072   3.998
  961SOL    HW1 7037   4.383   3.034   4.066
  961SOL    HW2 7038   4.371   3.052   3.916
  962SOL     OW 7039   4.737   6.202   4.187
  962SOL    HW1 7040   4.671   6.195   4.119
  962SOL    HW2 7041   4.818   6.223   4.140
  963SOL     OW 7042   4.504   9.378   5.967
  963SOL    HW1 7043   4.425   9.431   5.976
  963SOL    HW2 7044   4.531   9.359   6.056
  964SOL     OW 7045   2.851   2.345   3.988
  964SOL    HW1 7046   2.771   2.387   4.020
  964SOL    HW2 7047   2.922   2.392   4.033
  965SOL     OW 7048   4.178   8.646   5.900
  965SOL    HW1 7049   4.202   8.554   5.890
  965SOL    HW2 7050   4.110   8.646   5.968
  966SOL     OW 7051   1.182   8.173   5.299
  966SOL    HW1 7052   1.141   8.090   5.321
  966SOL    HW2 7053   1.196   8.168   5.204
  967SOL     OW 7054   0.408   1.849   0.555
  967SOL    HW1 7055   0.322   1.866   0.517
  967SOL    HW2 7056   0.463   1.921   0.525
  968SOL     OW 7057   6.126   0.286   0.367
  968SOL    HW1 7058   6.063   0.323   0.429
  968SOL    HW2 7059   6.206   0.337   0.380
  969SOL     OW 7060   1.711   2.947   1.375
  969SOL    HW1 7061   1.750   2.860   1.379
  969SOL    HW2 7062   1.671   2.959   1.461
  970SOL     OW 7063   7.542   6.190   0.867
  970SOL    HW1 7064   7.607   6.260   0.860
  970SOL    HW2 7065   7.579   6.129   0.931
  971SOL     OW 7066   3.220   8.425   4.737
  971SOL    HW1 7067   3.128   8.415   4.715
  971SOL    HW2 7068   3.253   8.336   4.746
  972SOL     OW 7069   2.387   8.386   5.878
  972SOL    HW1 7070   2.305   8.373   5.829
  972SOL    HW2 7071   2.394   8.480   5.891
  973SOL     OW 7072   2.247   6.430   1.878
  973SOL    HW1 7073   2.240   6.430   1.973
  973SOL    HW2 7074   2.216   6.517   1.852
  974SOL     OW 7075   3.125   4.558   2.722
  974SOL    HW1 7076   3.131   4.638   2.774
  974SOL    HW2 7077   3.190   4.569   2.653
  975SOL     OW 7078   3.818   5.397   1.117
  975SOL    HW1 7079   3.879   5.470   1.118
  975SOL    HW2 7080   3.814   5.368   1.208
  976SOL     OW 7081   2.893   4.664   4.637
  976SOL    HW1 7082   2.950   4.627   4.569
  976SOL    HW2 7083   2.830   4.594   4.655
  977SOL     OW 7084   6.393   1.541   1.687
  977SOL    HW1 7085   6.345   1.524   1.767
  977SOL    HW2 7086   6.389   1.459   1.638
  978SOL     OW 7087   5.415   8.125   3.773
  978SOL    HW1 7088   5.413   8.075   3.691
  978SOL    HW2 7089   5.323   8.144   3.792
  979SOL     OW 7090   7.243   7.773   4.788
  979SOL    HW1 7091   7.245   7.736   4.877
  979SOL    HW2 7092   7.336   7.788   4.767
  980SOL     OW 7093  -0.724   5.416   4.806
  980SOL    HW1 7094  -0.717   5.466   4.888
  980SOL    HW2 7095  -0.669   5.465   4.744
  981SOL     OW 7096   5.970   3.071   0.184
  981SOL    HW1 7097   6.040   3.128   0.154
  981SOL    HW2 7098   5.946   3.105   0.270
  982SOL     OW 7099  -0.684   5.954   5.482
  982SOL    HW1 7100  -0.694   5.858   5.480
  982SOL    HW2 7101  -0.773   5.987   5.487
  983SOL     OW 7102   4.126   7.629   1.714
  983SOL    HW1 7103   4.175   7.674   1.783
  983SOL    HW2 7104   4.179   7.643   1.635
  984SOL     OW 7105   2.725   8.115   5.266
  984SOL    HW1 7106   2.729   8.095   5.360
  984SOL    HW2 7107   2.751   8.207   5.260
  985SOL     OW 7108   3.502   6.916   5.339
  985SOL    HW1 7109   3.469   6.902   5.250
  985SOL    HW2 7110   3.509   7.012   5.346
  986SOL     OW 7111   3.189   9.359   4.109
  986SOL    HW1 7112   3.126   9.346   4.038
  986SOL    HW2 7113   3.237   9.277   4.115
  987SOL     OW 7114   3.410   3.016   4.416
  987SOL    HW1 7115   3.494   2.969   4.407
  987SOL    HW2 7116   3.435   3.106   4.435
  988SOL     OW 7117   1.083   5.039   6.144
  988SOL    HW1 7118   1.117   4.987   6.216
  988SOL    HW2 7119   1.160   5.059   6.089
  989SOL     OW 7120  -0.380   2.752   3.315
  989SOL    HW1 7121  -0.440   2.798   3.256
  989SOL    HW2 7122  -0.367   2.666   3.274
  990SOL     OW 7123   4.264   6.464   2.921
  990SOL    HW1 7124   4.257   6.497   3.011
  990SOL    HW2 7125   4.328   6.393   2.927
  991SOL     OW 7126   3.392   8.669   5.830
  991SOL    HW1 7127   3.307   8.710   5.820
  991SOL    HW2 7128   3.411   8.675   5.924
  992SOL     OW 7129   3.122   5.678   5.870
  992SOL    HW1 7130   3.102   5.706   5.960
  992SOL    HW2 7131   3.199   5.730   5.846
  993SOL     OW 7132   5.075   5.990   5.175
  993SOL    HW1 7133   5.089   5.943   5.258
  993SOL    HW2 7134   5.089   5.923   5.108
  994SOL     OW 7135   1.951   4.345   2.459
  994SOL    HW1 7136   2.030   4.332   2.511
  994SOL    HW2 7137   1.972   4.419   2.402
  995SOL     OW 7138   4.924   5.335   4.792
  995SOL    HW1 7139   4.909   5.371   4.705
  995SOL    HW2 7140   4.978   5.258   4.777
  996SOL     OW 7141   5.347   7.116   5.227
  996SOL    HW1 7142   5.268   7.078   5.187
  996SOL    HW2 7143   5.331   7.210   5.225
  997SOL     OW 7144   2.899   8.676   5.721
  997SOL    HW1 7145   2.886   8.599   5.665
  997SOL    HW2 7146   2.819   8.727   5.711
  998SOL     OW 7147   6.349   8.750   3.706
  998SOL    HW1 7148   6.369   8.657   3.697
  998SOL    HW2 7149   6.434   8.793   3.699
  999SOL     OW 7150   6.479   3.937   1.931
  999SOL    HW1 7151   6.566   3.975   1.916
  999SOL    HW2 7152   6.427   3.965   1.856
 1000SOL     OW 7153   5.467   5.582   4.133
 1000SOL    HW1 7154   5.501   5.553   4.217
 1000SOL    HW2 7155   5.373   5.595   4.147
 1001SOL     OW 7156   3.833   9.176   4.715
 1001SOL    HW1 7157   3.763   9.144   4.659
 1001SOL    HW2 7158   3.892   9.101   4.725
 1002SOL     OW 7159   5.886   9.180   4.604
 1002SOL    HW1 7160   5.871   9.199   4.697
 1002SOL    HW2 7161   5.817   9.228   4.559
 1003SOL     OW 7162   1.215   8.758   5.347
 1003SOL    HW1 7163   1.128   8.745   5.309
 1003SOL    HW2 7164   1.275   8.741   5.275
 1004SOL     OW 7165   2.397   5.854   5.178
 1004SOL    HW1 7166   2.404   5.904   5.096
 1004SOL    HW2 7167   2.307   5.868   5.207
 1005SOL     OW 7168  -0.825   6.559   5.779
 1005SOL    HW1 7169  -0.766   6.505   5.832
 1005SOL    HW2 7170  -0.897   6.580   5.838
 1006SOL     OW 7171   1.661   3.787   0.783
 1006SOL    HW1 7172   1.581   3.840   0.786
 1006SOL    HW2 7173   1.732   3.849   0.799
 1007SOL     OW 7174   3.932   4.889   4.610
 1007SOL    HW1 7175   3.982   4.808   4.623
 1007SOL    HW2 7176   3.846   4.859   4.579
 1008SOL     OW 7177   7.036   5.758   3.477
 1008SOL    HW1 7178   6.993   5.839   3.505
 1008SOL    HW2 7179   7.006   5.746   3.387
 1009SOL     OW 7180   6.808   2.370   0.828
 1009SOL    HW1 7181   6.784   2.461   0.849
 1009SOL    HW2 7182   6.867   2.345   0.899
 1010SOL     OW 7183  -0.421   4.789   3.686
 1010SOL    HW1 7184  -0.478   4.719   3.719
 1010SOL    HW2 7185  -0.392   4.758   3.600
 1011SOL     OW 7186   6.876   2.088   0.097
 1011SOL    HW1 7187   6.935   2.163   0.104
 1011SOL    HW2 7188   6.788   2.126   0.106
 1012SOL     OW 7189   0.830   9.233   6.105
 1012SOL    HW1 7190   0.791   9.154   6.143
 1012SOL    HW2 7191   0.757   9.292   6.090
 1013SOL     OW 7192   3.952   1.239   1.164
 1013SOL    HW1 7193   3.863   1.259   1.134
 1013SOL    HW2 7194   4.008   1.295   1.111
 1014SOL     OW 7195   3.956   7.828   5.310
 1014SOL    HW1 7196   3.869   7.852   5.278
 1014SOL    HW2 7197   3.939   7.774   5.387
 1015SOL     OW 7198   2.820   7.332   1.111
 1015SOL    HW1 7199   2.767   7.398   1.157
 1015SOL    HW2 7200   2.901   7.378   1.090
 1016SOL     OW 7201   5.334   3.441   4.868
 1016SOL    HW1 7202   5.267   3.380   4.898
 1016SOL    HW2 7203   5.294   3.487   4.794
 1017SOL     OW 7204  -0.161   5.558   5.157
 1017SOL    HW1 7205  -0.131   5.474   5.122
 1017SOL    HW2 7206  -0.112   5.624   5.107
 1018SOL     OW 7207   2.314   3.684   5.988
 1018SOL    HW1 7208   2.253   3.753   5.960
 1018SOL    HW2 7209   2.278   3.603   5.952
 1019SOL     OW 7210   4.240   6.195   5.366
 1019SOL    HW1 7211   4.315   6.141   5.389
 1019SOL    HW2 7212   4.173   6.133   5.337
 1020SOL     OW 7213   5.806   8.095   2.242
 1020SOL    HW1 7214   5.898   8.089   2.217
 1020SOL    HW2 7215   5.808   8.105   2.337
 1021SOL     OW 7216   2.292   2.929   1.303
 1021SOL    HW1 7217   2.262   2.955   1.390
 1021SOL    HW2 7218   2.314   2.836   1.312
 1022SOL     OW 7219   2.771   7.001   3.257
 1022SOL    HW1 7220   2.734   6.913   3.258
 1022SOL    HW2 7221   2.859   6.991   3.293
 1023SOL     OW 7222   4.778   7.351   4.853
 1023SOL    HW1 7223   4.761   7.445   4.853
 1023SOL    HW2 7224   4.872   7.344   4.868
 1024SOL     OW 7225   8.324   6.613   1.479
 1024SOL    HW1 7226   8.296   6.703   1.468
 1024SOL    HW2 7227   8.294   6.589   1.567
 1025SOL     OW 7228   3.805   2.444   3.516
 1025SOL    HW1 7229   3.763   2.401   3.590
 1025SOL    HW2 7230   3.858   2.375   3.475
 1026SOL     OW 7231   0.050   4.064   4.841
 1026SOL    HW1 7232  -0.009   4.139   4.838
 1026SOL    HW2 7233   0.126   4.091   4.790
 1027SOL     OW 7234   4.003   6.762   3.909
 1027SOL    HW1 7235   3.918   6.794   3.878
 1027SOL    HW2 7236   4.055   6.752   3.829
 1028SOL     OW 7237   5.726   6.213   4.980
 1028SOL    HW1 7238   5.665   6.206   5.054
 1028SOL    HW2 7239   5.809   6.182   5.015
 1029SOL     OW 7240  -0.078   2.340   2.424
 1029SOL    HW1 7241  -0.074   2.421   2.476
 1029SOL    HW2 7242  -0.170   2.332   2.399
 1030SOL     OW 7243   4.832   6.060   2.709
 1030SOL    HW1 7244   4.763   6.114   2.671
 1030SOL    HW2 7245   4.791   5.974   2.722
 1031SOL     OW 7246   5.421   7.318   3.717
 1031SOL    HW1 7247   5.495   7.331   3.657
 1031SOL    HW2 7248   5.380   7.404   3.723
 1032SOL     OW 7249   3.315   3.514   5.770
 1032SOL    HW1 7250   3.392   3.485   5.818
 1032SOL    HW2 7251   3.342   3.596   5.728
 1033SOL     OW 7252   0.051   5.323   3.172
 1033SOL    HW1 7253   0.074   5.278   3.090
 1033SOL    HW2 7254   0.020   5.409   3.145
 1034SOL     OW 7255   7.511   8.701   3.643
 1034SOL    HW1 7256   7.578   8.635   3.662
 1034SOL    HW2 7257   7.480   8.679   3.555
 1035SOL     OW 7258   1.987   8.460   5.293
 1035SOL    HW1 7259   2.060   8.510   5.256
 1035SOL    HW2 7260   1.918   8.465   5.226
 1036SOL     OW 7261   0.403   3.779   3.448
 1036SOL    HW1 7262   0.440   3.808   3.532
 1036SOL    HW2 7263   0.479   3.757   3.394
 1037SOL     OW 7264   2.817   6.188   2.037
 1037SOL    HW1 7265   2.729   6.227   2.039
 1037SOL    HW2 7266   2.806   6.108   1.985
 1038SOL     OW 7267   4.763   9.595   6.126
 1038SOL    HW1 7268   4.721   9.515   6.157
 1038SOL    HW2 7269   4.761   9.588   6.031
 1039SOL     OW 7270   6.486   4.219   0.891
 1039SOL    HW1 7271   6.443   4.186   0.970
 1039SOL    HW2 7272   6.414   4.253   0.837
 1040SOL     OW 7273   6.957   9.125   6.011
 1040SOL    HW1 7274   6.968   9.033   6.035
 1040SOL    HW2 7275   6.997   9.173   6.084
 1041SOL     OW 7276   0.235   8.911   5.228
 1041SOL    HW1 7277   0.181   8.988   5.210
 1041SOL    HW2 7278   0.247   8.913   5.323
 1042SOL     OW 7279   0.338   5.067   5.927
 1042SOL    HW1 7280   0.288   5.032   5.853
 1042SOL    HW2 7281   0.413   5.009   5.935
 1043SOL     OW 7282   1.241   1.982   0.216
 1043SOL    HW1 7283   1.194   2.062   0.239
 1043SOL    HW2 7284   1.204   1.915   0.274
 1044SOL     OW 7285   4.064   1.341   0.419
 1044SOL    HW1 7286   4.155   1.315   0.427
 1044SOL    HW2 7287   4.029   1.336   0.508
 1045SOL     OW 7288   8.242   6.859   1.132
 1045SOL    HW1 7289   8.291   6.917   1.074
 1045SOL    HW2 7290   8.202   6.794   1.073
 1046SOL     OW 7291   0.273   0.961   0.124
 1046SOL    HW1 7292   0.242   1.022   0.192
 1046SOL    HW2 7293   0.211   0.888   0.128
 1047SOL     OW 7294   3.583   7.200   2.792
 1047SOL    HW1 7295   3.657   7.185   2.850
 1047SOL    HW2 7296   3.573   7.295   2.789
 1048SOL     OW 7297  -0.115   3.154   4.566
 1048SOL    HW1 7298  -0.033   3.161   4.616
 1048SOL    HW2 7299  -0.172   3.100   4.621
 1049SOL     OW 7300   2.063   7.646   1.238
 1049SOL    HW1 7301   1.978   7.687   1.224
 1049SOL    HW2 7302   2.068   7.576   1.172
 1050SOL     OW 7303  -0.306   2.340   2.707
 1050SOL    HW1 7304  -0.385   2.349   2.654
 1050SOL    HW2 7305  -0.255   2.419   2.689
 1051SOL     OW 7306   1.570   1.631   1.894
 1051SOL    HW1 7307   1.487   1.674   1.918
 1051SOL    HW2 7308   1.544   1.560   1.835
 1052SOL     OW 7309   5.897   6.540   3.974
 1052SOL    HW1 7310   5.876   6.594   4.049
 1052SOL    HW2 7311   5.842   6.462   3.984
 1053SOL     OW 7312   1.156   4.230   0.600
 1053SOL    HW1 7313   1.135   4.180   0.679
 1053SOL    HW2 7314   1.100   4.193   0.532
 1054SOL     OW 7315   2.571   2.890   1.136
 1054SOL    HW1 7316   2.485   2.928   1.151
 1054SOL    HW2 7317   2.618   2.955   1.084
 1055SOL     OW 7318   3.845   6.115   1.930
 1055SOL    HW1 7319   3.880   6.086   1.846
 1055SOL    HW2 7320   3.758   6.148   1.910
 1056SOL     OW 7321   3.822   3.724   4.827
 1056SOL    HW1 7322   3.886   3.658   4.803
 1056SOL    HW2 7323   3.738   3.689   4.797
 1057SOL     OW 7324   5.081   3.675   4.401
 1057SOL    HW1 7325   5.053   3.754   4.447
 1057SOL    HW2 7326   5.116   3.706   4.318
 1058SOL     OW 7327   5.247   4.905   3.364
 1058SOL    HW1 7328   5.339   4.932   3.361
 1058SOL    HW2 7329   5.199   4.983   3.336
 1059SOL     OW 7330   8.418   8.072   2.000
 1059SOL    HW1 7331   8.426   7.984   1.965
 1059SOL    HW2 7332   8.387   8.125   1.926
 1060SOL     OW 7333   6.565   1.656   0.180
 1060SOL    HW1 7334   6.557   1.671   0.086
 1060SOL    HW2 7335   6.489   1.701   0.218
 1061SOL     OW 7336   1.368   4.762   1.959
 1061SOL    HW1 7337   1.307   4.701   2.001
 1061SOL    HW2 7338   1.403   4.813   2.032
 1062SOL     OW 7339   1.566   1.434   2.140
 1062SOL    HW1 7340   1.473   1.428   2.162
 1062SOL    HW2 7341   1.593   1.344   2.123
 1063SOL     OW 7342   6.342   6.978   5.365
 1063SOL    HW1 7343   6.378   6.905   5.313
 1063SOL    HW2 7344   6.408   7.047   5.358
 1064SOL     OW 7345   5.718   6.812   1.293
 1064SOL    HW1 7346   5.807   6.784   1.272
 1064SOL    HW2 7347   5.729   6.899   1.333
 1065SOL     OW 7348   2.092   3.299   3.213
 1065SOL    HW1 7349   2.176   3.301   3.168
 1065SOL    HW2 7350   2.027   3.295   3.143
 1066SOL     OW 7351   7.901   4.260   0.991
 1066SOL    HW1 7352   7.872   4.170   1.010
 1066SOL    HW2 7353   7.844   4.315   1.044
 1067SOL     OW 7354   0.733   9.402   4.325
 1067SOL    HW1 7355   0.694   9.479   4.283
 1067SOL    HW2 7356   0.713   9.414   4.418
 1068SOL     OW 7357   0.192   3.087   2.930
 1068SOL    HW1 7358   0.126   3.056   2.993
 1068SOL    HW2 7359   0.153   3.070   2.844
 1069SOL     OW 7360   2.887   4.567   6.190
 1069SOL    HW1 7361   2.901   4.571   6.285
 1069SOL    HW2 7362   2.807   4.516   6.180
 1070SOL     OW 7363  -1.992   3.483   5.953
 1070SOL    HW1 7364  -1.898   3.496   5.961
 1070SOL    HW2 7365  -2.003   3.388   5.952
 1071SOL     OW 7366   3.285  10.405   5.875
 1071SOL    HW1 7367   3.286  10.463   5.799
 1071SOL    HW2 7368   3.319  10.460   5.946
 1072SOL     OW 7369   7.994   7.711   3.575
 1072SOL    HW1 7370   7.961   7.644   3.635
 1072SOL    HW2 7371   8.077   7.677   3.543
 1073SOL     OW 7372   1.738   7.187   3.123
 1073SOL    HW1 7373   1.675   7.120   3.149
 1073SOL    HW2 7374   1.684   7.262   3.097
 1074SOL     OW 7375   8.193   7.499   0.702
 1074SOL    HW1 7376   8.160   7.588   0.690
 1074SOL    HW2 7377   8.160   7.472   0.787
 1075SOL     OW 7378   1.892   7.766   3.216
 1075SOL    HW1 7379   1.910   7.823   3.292
 1075SOL    HW2 7380   1.864   7.827   3.148
 1076SOL     OW 7381   4.586   5.911   5.057
 1076SOL    HW1 7382   4.674   5.889   5.025
 1076SOL    HW2 7383   4.585   5.882   5.148
 1077SOL     OW 7384   5.732   5.904   3.459
 1077SOL    HW1 7385   5.806   5.909   3.519
 1077SOL    HW2 7386   5.699   5.815   3.468
 1078SOL     OW 7387   1.992   3.600   1.573
 1078SOL    HW1 7388   1.940   3.677   1.597
 1078SOL    HW2 7389   1.946   3.563   1.497
 1079SOL     OW 7390   7.944   2.973   1.139
 1079SOL    HW1 7391   7.870   2.938   1.089
 1079SOL    HW2 7392   7.998   2.896   1.159
 1080SOL     OW 7393   2.563   5.482   2.222
 1080SOL    HW1 7394   2.476   5.444   2.230
 1080SOL    HW2 7395   2.547   5.575   2.203
 1081SOL     OW 7396   0.316   6.469   5.975
 1081SOL    HW1 7397   0.254   6.396   5.966
 1081SOL    HW2 7398   0.376   6.459   5.901
 1082SOL     OW 7399   0.730   2.465   4.142
 1082SOL    HW1 7400   0.662   2.510   4.192
 1082SOL    HW2 7401   0.704   2.373   4.144
 1083SOL     OW 7402   2.807   4.096   5.302
 1083SOL    HW1 7403   2.782   4.004   5.305
 1083SOL    HW2 7404   2.899   4.095   5.276
 1084SOL     OW 7405   3.300   4.562   4.022
 1084SOL    HW1 7406   3.325   4.567   4.114
 1084SOL    HW2 7407   3.215   4.606   4.018
 1085SOL     OW 7408   0.350   6.351   3.749
 1085SOL    HW1 7409   0.333   6.257   3.751
 1085SOL    HW2 7410   0.295   6.387   3.819
 1086SOL     OW 7411   0.168   5.217   5.486
 1086SOL    HW1 7412   0.215   5.279   5.431
 1086SOL    HW2 7413   0.093   5.267   5.519
 1087SOL     OW 7414   7.187   5.346   3.367
 1087SOL    HW1 7415   7.237   5.415   3.324
 1087SOL    HW2 7416   7.204   5.359   3.461
 1088SOL     OW 7417   2.430   6.009   4.931
 1088SOL    HW1 7418   2.381   6.049   4.859
 1088SOL    HW2 7419   2.500   6.071   4.949
 1089SOL     OW 7420   3.834   0.794   0.697
 1089SOL    HW1 7421   3.750   0.824   0.662
 1089SOL    HW2 7422   3.884   0.767   0.619
 1090SOL     OW 7423  -0.314   3.260   2.928
 1090SOL    HW1 7424  -0.304   3.166   2.941
 1090SOL    HW2 7425  -0.249   3.281   2.861
 1091SOL     OW 7426   5.082   8.520   6.165
 1091SOL    HW1 7427   5.126   8.437   6.179
 1091SOL    HW2 7428   5.097   8.570   6.245
 1092SOL     OW 7429  -1.099   3.611   4.945
 1092SOL    HW1 7430  -1.133   3.629   5.033
 1092SOL    HW2 7431  -1.065   3.695   4.915
 1093SOL     OW 7432   8.641   7.379   1.260
 1093SOL    HW1 7433   8.601   7.304   1.216
 1093SOL    HW2 7434   8.652   7.351   1.351
 1094SOL     OW 7435   6.054   6.705   2.480
 1094SOL    HW1 7436   6.104   6.780   2.445
 1094SOL    HW2 7437   5.992   6.743   2.541
 1095SOL     OW 7438   4.991   3.954   3.692
 1095SOL    HW1 7439   4.907   3.917   3.721
 1095SOL    HW2 7440   4.980   4.048   3.701
 1096SOL     OW 7441   7.016   3.558   0.295
 1096SOL    HW1 7442   7.102   3.578   0.331
 1096SOL    HW2 7443   6.956   3.617   0.340
 1097SOL     OW 7444   7.214   1.571   0.469
 1097SOL    HW1 7445   7.253   1.485   0.455
 1097SOL    HW2 7446   7.121   1.557   0.452
 1098SOL     OW 7447   0.911   4.589   2.092
 1098SOL    HW1 7448   0.925   4.496   2.073
 1098SOL    HW2 7449   0.826   4.592   2.136
 1099SOL     OW 7450   6.700   1.122   1.852
 1099SOL    HW1 7451   6.691   1.215   1.872
 1099SOL    HW2 7452   6.794   1.109   1.840
 1100SOL     OW 7453   0.459   4.621   5.816
 1100SOL    HW1 7454   0.455   4.702   5.765
 1100SOL    HW2 7455   0.385   4.569   5.784
 1101SOL     OW 7456   5.210   0.996   1.470
 1101SOL    HW1 7457   5.264   0.966   1.544
 1101SOL    HW2 7458   5.127   1.022   1.510
 1102SOL     OW 7459   2.062   2.334   1.201
 1102SOL    HW1 7460   2.071   2.240   1.220
 1102SOL    HW2 7461   1.973   2.343   1.168
 1103SOL     OW 7462   3.004   9.366   4.731
 1103SOL    HW1 7463   2.979   9.307   4.803
 1103SOL    HW2 7464   3.054   9.310   4.671
 1104SOL     OW 7465   4.140  10.187   5.321
 1104SOL    HW1 7466   4.119  10.098   5.350
 1104SOL    HW2 7467   4.175  10.230   5.399
 1105SOL     OW 7468   1.341   4.150   2.539
 1105SOL    HW1 7469   1.298   4.065   2.548
 1105SOL    HW2 7470   1.328   4.193   2.623
 1106SOL     OW 7471   4.396   5.852   4.436
 1106SOL    HW1 7472   4.425   5.785   4.498
 1106SOL    HW2 7473   4.470   5.913   4.431
 1107SOL     OW 7474   6.893   5.671   1.612
 1107SOL    HW1 7475   6.986   5.677   1.637
 1107SOL    HW2 7476   6.846   5.696   1.691
 1108SOL     OW 7477  -0.031   3.481   3.409
 1108SOL    HW1 7478  -0.011   3.389   3.394
 1108SOL    HW2 7479   0.053   3.522   3.427
 1109SOL     OW 7480   2.149   7.027   5.081
 1109SOL    HW1 7481   2.064   6.986   5.100
 1109SOL    HW2 7482   2.191   7.036   5.167
 1110SOL     OW 7483   2.751   4.422   4.746
 1110SOL    HW1 7484   2.816   4.364   4.787
 1110SOL    HW2 7485   2.669   4.401   4.791
 1111SOL     OW 7486   4.709   4.017   4.818
 1111SOL    HW1 7487   4.685   3.992   4.729
 1111SOL    HW2 7488   4.705   3.934   4.867
 1112SOL     OW 7489   1.581   6.028   2.491
 1112SOL    HW1 7490   1.585   6.113   2.448
 1112SOL    HW2 7491   1.488   6.013   2.509
 1113SOL     OW 7492   1.528   7.494   4.053
 1113SOL    HW1 7493   1.487   7.520   3.970
 1113SOL    HW2 7494   1.619   7.477   4.029
 1114SOL     OW 7495   2.933   3.470   2.675
 1114SOL    HW1 7496   2.932   3.564   2.693
 1114SOL    HW2 7497   3.025   3.446   2.671
 1115SOL     OW 7498   3.003   3.636   1.652
 1115SOL    HW1 7499   2.924   3.678   1.687
 1115SOL    HW2 7500   3.025   3.569   1.716
 1116SOL     OW 7501   2.078   7.026   1.517
 1116SOL    HW1 7502   1.995   7.025   1.470
 1116SOL    HW2 7503   2.094   7.118   1.537
 1117SOL     OW 7504   4.381   5.038   5.097
 1117SOL    HW1 7505   4.455   4.991   5.058
 1117SOL    HW2 7506   4.348   5.093   5.027
 1118SOL     OW 7507   5.766   6.350   2.130
 1118SOL    HW1 7508   5.756   6.432   2.180
 1118SOL    HW2 7509   5.712   6.363   2.052
 1119SOL     OW 7510   3.239   4.374   3.836
 1119SOL    HW1 7511   3.267   4.429   3.909
 1119SOL    HW2 7512   3.148   4.398   3.821
 1120SOL     OW 7513  -0.460   2.329   2.452
 1120SOL    HW1 7514  -0.405   2.368   2.385
 1120SOL    HW2 7515  -0.536   2.296   2.405
 1121SOL     OW 7516   1.989   9.045   5.697
 1121SOL    HW1 7517   2.009   8.956   5.726
 1121SOL    HW2 7518   1.969   9.093   5.778
 1122SOL     OW 7519   3.331   6.222   2.566
 1122SOL    HW1 7520   3.290   6.157   2.623
 1122SOL    HW2 7521   3.378   6.280   2.626
 1123SOL     OW 7522   5.212   5.633   4.238
 1123SOL    HW1 7523   5.155   5.563   4.269
 1123SOL    HW2 7524   5.153   5.698   4.200
 1124SOL     OW 7525   1.515   2.443   0.820
 1124SOL    HW1 7526   1.471   2.376   0.769
 1124SOL    HW2 7527   1.445   2.486   0.869
 1125SOL     OW 7528   1.557   3.042   0.877
 1125SOL    HW1 7529   1.596   3.044   0.965
 1125SOL    HW2 7530   1.557   3.133   0.849
 1126SOL     OW 7531   0.092   8.247   5.878
 1126SOL    HW1 7532   0.028   8.318   5.874
 1126SOL    HW2 7533   0.130   8.244   5.790
 1127SOL     OW 7534   4.428   8.755   6.047
 1127SOL    HW1 7535   4.362   8.816   6.015
 1127SOL    HW2 7536   4.511   8.788   6.012
 1128SOL     OW 7537   7.168   8.450   4.375
 1128SOL    HW1 7538   7.162   8.545   4.382
 1128SOL    HW2 7539   7.122   8.429   4.293
 1129SOL     OW 7540   3.456   6.485   1.089
 1129SOL    HW1 7541   3.399   6.435   1.149
 1129SOL    HW2 7542   3.457   6.433   1.009
 1130SOL     OW 7543   2.998   3.634   2.971
 1130SOL    HW1 7544   3.087   3.634   3.005
 1130SOL    HW2 7545   2.980   3.726   2.950
 1131SOL     OW 7546   1.512   4.395   3.444
 1131SOL    HW1 7547   1.518   4.490   3.436
 1131SOL    HW2 7548   1.573   4.360   3.380
 1132SOL     OW 7549   5.093   6.017   1.443
 1132SOL    HW1 7550   5.158   6.084   1.424
 1132SOL    HW2 7551   5.143   5.935   1.445
 1133SOL     OW 7552   3.558   7.656   2.438
 1133SOL    HW1 7553   3.516   7.741   2.449
 1133SOL    HW2 7554   3.488   7.592   2.452
 1134SOL     OW 7555   3.892   5.296   2.140
 1134SOL    HW1 7556   3.943   5.357   2.193
 1134SOL    HW2 7557   3.887   5.338   2.054
 1135SOL     OW 7558   3.088   7.247   2.208
 1135SOL    HW1 7559   3.172   7.277   2.174
 1135SOL    HW2 7560   3.097   7.250   2.303
 1136SOL     OW 7561   4.826   3.797   3.917
 1136SOL    HW1 7562   4.739   3.764   3.898
 1136SOL    HW2 7563   4.860   3.739   3.985
 1137SOL     OW 7564   8.645   6.686   0.142
 1137SOL    HW1 7565   8.696   6.762   0.170
 1137SOL    HW2 7566   8.597   6.717   0.065
 1138SOL     OW 7567   5.479   5.699   2.587
 1138SOL    HW1 7568   5.399   5.743   2.614
 1138SOL    HW2 7569   5.510   5.749   2.512
 1139SOL     OW 7570   1.605   1.297   0.280
 1139SOL    HW1 7571   1.646   1.372   0.239
 1139SOL    HW2 7572   1.584   1.238   0.207
 1140SOL     OW 7573   2.761   7.734   3.134
 1140SOL    HW1 7574   2.770   7.645   3.102
 1140SOL    HW2 7575   2.782   7.789   3.059
 1141SOL     OW 7576   4.778   5.716   1.761
 1141SOL    HW1 7577   4.850   5.772   1.731
 1141SOL    HW2 7578   4.699   5.759   1.730
 1142SOL     OW 7579   2.426   6.312   4.351
 1142SOL    HW1 7580   2.465   6.312   4.438
 1142SOL    HW2 7581   2.461   6.234   4.308
 1143SOL     OW 7582   5.260   6.934   3.454
 1143SOL    HW1 7583   5.186   6.934   3.392
 1143SOL    HW2 7584   5.334   6.902   3.402
 1144SOL     OW 7585   0.703   1.802   1.721
 1144SOL    HW1 7586   0.733   1.713   1.738
 1144SOL    HW2 7587   0.616   1.792   1.683
 1145SOL     OW 7588   6.981   5.561   1.094
 1145SOL    HW1 7589   7.039   5.628   1.059
 1145SOL    HW2 7590   6.940   5.602   1.171
 1146SOL     OW 7591   6.712   6.872   0.035
 1146SOL    HW1 7592   6.740   6.797  -0.017
 1146SOL    HW2 7593   6.793   6.920   0.052
 1147SOL     OW 7594   4.568   5.469   2.989
 1147SOL    HW1 7595   4.617   5.540   3.031
 1147SOL    HW2 7596   4.520   5.427   3.061
 1148SOL     OW 7597   2.599   8.483   4.755
 1148SOL    HW1 7598   2.515   8.511   4.791
 1148SOL    HW2 7599   2.590   8.388   4.746
 1149SOL     OW 7600   0.268   3.620   4.085
 1149SOL    HW1 7601   0.176   3.596   4.095
 1149SOL    HW2 7602   0.275   3.647   3.993
 1150SOL     OW 7603   3.325   1.400   1.370
 1150SOL    HW1 7604   3.413   1.422   1.338
 1150SOL    HW2 7605   3.334   1.398   1.465
 1151SOL     OW 7606   3.106   8.590   2.588
 1151SOL    HW1 7607   3.134   8.655   2.524
 1151SOL    HW2 7608   3.078   8.515   2.536
 1152SOL     OW 7609   0.575   5.039   4.299
 1152SOL    HW1 7610   0.667   5.055   4.279
 1152SOL    HW2 7611   0.528   5.084   4.229
 1153SOL     OW 7612   4.668  10.319   5.975
 1153SOL    HW1 7613   4.614  10.241   5.986
 1153SOL    HW2 7614   4.622  10.387   6.023
 1154SOL     OW 7615   7.614   9.695   5.138
 1154SOL    HW1 7616   7.534   9.726   5.180
 1154SOL    HW2 7617   7.685   9.735   5.188
 1155SOL     OW 7618   7.154   4.391   2.834
 1155SOL    HW1 7619   7.191   4.419   2.751
 1155SOL    HW2 7620   7.083   4.332   2.810
 1156SOL     OW 7621   6.214  10.252   5.865
 1156SOL    HW1 7622   6.161  10.217   5.794
 1156SOL    HW2 7623   6.170  10.333   5.891
 1157SOL     OW 7624   1.479   4.542   3.825
 1157SOL    HW1 7625   1.426   4.488   3.884
 1157SOL    HW2 7626   1.415   4.596   3.779
 1158SOL     OW 7627   4.724   8.926   4.366
 1158SOL    HW1 7628   4.776   8.904   4.288
 1158SOL    HW2 7629   4.757   8.867   4.434
 1159SOL     OW 7630   1.570   6.247   5.170
 1159SOL    HW1 7631   1.583   6.289   5.256
 1159SOL    HW2 7632   1.515   6.309   5.122
 1160SOL     OW 7633   5.167   8.154   4.402
 1160SOL    HW1 7634   5.248   8.205   4.404
 1160SOL    HW2 7635   5.102   8.214   4.365
 1161SOL     OW 7636   5.755   7.552   4.760
 1161SOL    HW1 7637   5.839   7.595   4.748
 1161SOL    HW2 7638   5.775   7.459   4.748
 1162SOL     OW 7639   3.818   5.751   2.056
 1162SOL    HW1 7640   3.836   5.824   2.115
 1162SOL    HW2 7641   3.756   5.786   1.992
 1163SOL     OW 7642   4.923   8.429   2.998
 1163SOL    HW1 7643   5.011   8.450   2.968
 1163SOL    HW2 7644   4.936   8.373   3.075
 1164SOL     OW 7645   3.592   6.290   3.928
 1164SOL    HW1 7646   3.575   6.336   3.845
 1164SOL    HW2 7647   3.629   6.206   3.901
 1165SOL     OW 7648   2.011   3.181   1.703
 1165SOL    HW1 7649   1.916   3.185   1.708
 1165SOL    HW2 7650   2.035   3.245   1.636
 1166SOL     OW 7651   6.557   7.469   2.784
 1166SOL    HW1 7652   6.532   7.561   2.797
 1166SOL    HW2 7653   6.555   7.431   2.872
 1167SOL     OW 7654   0.942   5.447   2.904
 1167SOL    HW1 7655   0.863   5.416   2.948
 1167SOL    HW2 7656   1.012   5.388   2.935
 1168SOL     OW 7657   6.022   8.743   4.131
 1168SOL    HW1 7658   6.048   8.833   4.153
 1168SOL    HW2 7659   6.102   8.702   4.099
 1169SOL     OW 7660   4.396   5.403   1.949
 1169SOL    HW1 7661   4.313   5.359   1.931
 1169SOL    HW2 7662   4.459   5.360   1.891
 1170SOL     OW 7663   5.476   3.817   4.992
 1170SOL    HW1 7664   5.390   3.798   5.029
 1170SOL    HW2 7665   5.458   3.865   4.912
 1171SOL     OW 7666   2.333   6.261   0.517
 1171SOL    HW1 7667   2.285   6.179   0.531
 1171SOL    HW2 7668   2.376   6.278   0.600
 1172SOL     OW 7669   3.227   8.591   3.924
 1172SOL    HW1 7670   3.170   8.580   3.848
 1172SOL    HW2 7671   3.256   8.502   3.945
 1173SOL     OW 7672   0.347   8.538   5.337
 1173SOL    HW1 7673   0.406   8.613   5.341
 1173SOL    HW2 7674   0.301   8.549   5.254
 1174SOL     OW 7675   1.135   2.875   4.532
 1174SOL    HW1 7676   1.107   2.834   4.451
 1174SOL    HW2 7677   1.199   2.815   4.570
 1175SOL     OW 7678   2.867   4.524   3.238
 1175SOL    HW1 7679   2.960   4.515   3.259
 1175SOL    HW2 7680   2.842   4.440   3.200
 1176SOL     OW 7681  -0.005   6.533   6.024
 1176SOL    HW1 7682  -0.024   6.447   5.986
 1176SOL    HW2 7683  -0.002   6.592   5.948
 1177SOL     OW 7684   4.252   0.961   0.937
 1177SOL    HW1 7685   4.283   0.878   0.901
 1177SOL    HW2 7686   4.178   0.985   0.881
 1178SOL     OW 7687   7.640   6.109   2.667
 1178SOL    HW1 7688   7.558   6.103   2.716
 1178SOL    HW2 7689   7.614   6.136   2.579
 1179SOL     OW 7690   0.619   7.156   3.768
 1179SOL    HW1 7691   0.608   7.251   3.775
 1179SOL    HW2 7692   0.644   7.141   3.677
 1180SOL     OW 7693   5.718   8.246   4.375
 1180SOL    HW1 7694   5.721   8.150   4.367
 1180SOL    HW2 7695   5.727   8.277   4.285
 1181SOL     OW 7696   4.858   4.621   6.079
 1181SOL    HW1 7697   4.778   4.581   6.046
 1181SOL    HW2 7698   4.914   4.546   6.101
 1182SOL     OW 7699  -0.197   6.336   5.683
 1182SOL    HW1 7700  -0.200   6.377   5.769
 1182SOL    HW2 7701  -0.111   6.358   5.648
 1183SOL     OW 7702  -0.510   3.853   5.281
 1183SOL    HW1 7703  -0.530   3.892   5.196
 1183SOL    HW2 7704  -0.415   3.865   5.292
 1184SOL     OW 7705   2.742   6.446   1.116
 1184SOL    HW1 7706   2.663   6.394   1.127
 1184SOL    HW2 7707   2.774   6.462   1.205
 1185SOL     OW 7708   0.948   3.904   5.887
 1185SOL    HW1 7709   1.026   3.959   5.895
 1185SOL    HW2 7710   0.944   3.880   5.795
 1186SOL     OW 7711   5.638   0.445   0.120
 1186SOL    HW1 7712   5.709   0.490   0.166
 1186SOL    HW2 7713   5.670   0.433   0.031
 1187SOL     OW 7714   5.716   0.816   0.007
 1187SOL    HW1 7715   5.688   0.904   0.034
 1187SOL    HW2 7716   5.805   0.807   0.042
 1188SOL     OW 7717   4.305   9.081   3.350
 1188SOL    HW1 7718   4.244   9.052   3.417
 1188SOL    HW2 7719   4.339   9.164   3.383
 1189SOL     OW 7720   0.633   3.706   5.539
 1189SOL    HW1 7721   0.667   3.755   5.615
 1189SOL    HW2 7722   0.546   3.742   5.525
 1190SOL     OW 7723   2.470   4.564   4.010
 1190SOL    HW1 7724   2.529   4.489   4.013
 1190SOL    HW2 7725   2.519   4.632   3.964
 1191SOL     OW 7726  -2.038   3.169   5.254
 1191SOL    HW1 7727  -1.987   3.160   5.173
 1191SOL    HW2 7728  -1.982   3.134   5.322
 1192SOL     OW 7729   0.621   2.251   3.628
 1192SOL    HW1 7730   0.555   2.224   3.692
 1192SOL    HW2 7731   0.596   2.206   3.548
 1193SOL     OW 7732   7.738   5.721   1.673
 1193SOL    HW1 7733   7.779   5.729   1.759
 1193SOL    HW2 7734   7.707   5.631   1.670
 1194SOL     OW 7735   3.998   6.240   0.462
 1194SOL    HW1 7736   3.959   6.209   0.380
 1194SOL    HW2 7737   4.032   6.161   0.504
 1195SOL     OW 7738   3.140   5.542   3.512
 1195SOL    HW1 7739   3.207   5.479   3.485
 1195SOL    HW2 7740   3.081   5.547   3.438
 1196SOL     OW 7741   3.103   4.333   2.892
 1196SOL    HW1 7742   3.099   4.405   2.829
 1196SOL    HW2 7743   3.042   4.267   2.858
 1197SOL     OW 7744  -0.514   2.191   3.653
 1197SOL    HW1 7745  -0.538   2.257   3.588
 1197SOL    HW2 7746  -0.528   2.108   3.609
 1198SOL     OW 7747   7.408   6.596   0.490
 1198SOL    HW1 7748   7.453   6.532   0.545
 1198SOL    HW2 7749   7.439   6.681   0.521
 1199SOL     OW 7750   5.890   5.694   4.070
 1199SOL    HW1 7751   5.861   5.672   4.159
 1199SOL    HW2 7752   5.862   5.620   4.016
 1200SOL     OW 7753   4.203   6.539   1.974
 1200SOL    HW1 7754   4.191   6.482   1.898
 1200SOL    HW2 7755   4.298   6.541   1.987
 1201SOL     OW 7756   1.792   8.262   4.129
 1201SOL    HW1 7757   1.825   8.300   4.048
 1201SOL    HW2 7758   1.698   8.278   4.126
 1202SOL     OW 7759   5.050   7.400   4.957
 1202SOL    HW1 7760   5.066   7.307   4.942
 1202SOL    HW2 7761   5.029   7.407   5.050
 1203SOL     OW 7762   3.624   3.722   3.031
 1203SOL    HW1 7763   3.548   3.767   2.995
 1203SOL    HW2 7764   3.647   3.656   2.966
 1204SOL     OW 7765   3.750   6.498   2.963
 1204SOL    HW1 7766   3.727   6.559   2.893
 1204SOL    HW2 7767   3.834   6.461   2.935
 1205SOL     OW 7768   4.143   6.552   4.599
 1205SOL    HW1 7769   4.078   6.589   4.659
 1205SOL    HW2 7770   4.206   6.623   4.585
 1206SOL     OW 7771   5.982   8.724   3.812
 1206SOL    HW1 7772   5.933   8.802   3.837
 1206SOL    HW2 7773   6.065   8.731   3.859
 1207SOL     OW 7774   5.354   7.163   0.795
 1207SOL    HW1 7775   5.341   7.076   0.760
 1207SOL    HW2 7776   5.411   7.150   0.871
 1208SOL     OW 7777   4.865   8.662   3.954
 1208SOL    HW1 7778   4.954   8.697   3.950
 1208SOL    HW2 7779   4.850   8.645   4.047
 1209SOL     OW 7780   7.204   2.628   1.402
 1209SOL    HW1 7781   7.236   2.643   1.313
 1209SOL    HW2 7782   7.210   2.533   1.413
 1210SOL     OW 7783   4.560   6.322   5.930
 1210SOL    HW1 7784   4.525   6.257   5.990
 1210SOL    HW2 7785   4.522   6.300   5.845
 1211SOL     OW 7786   3.075   1.880   2.832
 1211SOL    HW1 7787   3.098   1.933   2.908
 1211SOL    HW2 7788   3.129   1.802   2.840
 1212SOL     OW 7789   3.520   3.036   3.150
 1212SOL    HW1 7790   3.440   3.014   3.104
 1212SOL    HW2 7791   3.512   3.129   3.170
 1213SOL     OW 7792   3.981   4.083   3.464
 1213SOL    HW1 7793   3.950   4.003   3.507
 1213SOL    HW2 7794   3.909   4.108   3.407
 1214SOL     OW 7795  -1.192   6.078   5.945
 1214SOL    HW1 7796  -1.097   6.063   5.950
 1214SOL    HW2 7797  -1.225   6.051   6.031
 1215SOL     OW 7798   3.520   2.255   3.241
 1215SOL    HW1 7799   3.517   2.167   3.203
 1215SOL    HW2 7800   3.604   2.258   3.286
 1216SOL     OW 7801   0.663   0.897   0.980
 1216SOL    HW1 7802   0.574   0.916   0.952
 1216SOL    HW2 7803   0.653   0.868   1.071
 1217SOL     OW 7804   3.214   7.357   0.535
 1217SOL    HW1 7805   3.274   7.309   0.593
 1217SOL    HW2 7806   3.198   7.297   0.462
 1218SOL     OW 7807   0.339   7.798   5.043
 1218SOL    HW1 7808   0.333   7.705   5.062
 1218SOL    HW2 7809   0.423   7.825   5.080
 1219SOL     OW 7810   0.694   6.860   4.096
 1219SOL    HW1 7811   0.776   6.857   4.046
 1219SOL    HW2 7812   0.684   6.952   4.121
 1220SOL     OW 7813   0.699   9.404   5.566
 1220SOL    HW1 7814   0.714   9.341   5.636
 1220SOL    HW2 7815   0.777   9.396   5.510
 1221SOL     OW 7816   2.211   1.661   0.295
 1221SOL    HW1 7817   2.151   1.683   0.366
 1221SOL    HW2 7818   2.293   1.704   0.320
 1222SOL     OW 7819   4.161   6.816   2.889
 1222SOL    HW1 7820   4.180   6.779   2.802
 1222SOL    HW2 7821   4.096   6.884   2.873
 1223SOL     OW 7822   8.042   4.571   1.492
 1223SOL    HW1 7823   7.954   4.610   1.482
 1223SOL    HW2 7824   8.079   4.614   1.568
 1224SOL     OW 7825   2.463   3.047   1.557
 1224SOL    HW1 7826   2.458   3.128   1.507
 1224SOL    HW2 7827   2.546   3.053   1.605
 1225SOL     OW 7828   1.816   1.836   3.096
 1225SOL    HW1 7829   1.906   1.802   3.096
 1225SOL    HW2 7830   1.801   1.863   3.186
 1226SOL     OW 7831   6.524   1.120   0.702
 1226SOL    HW1 7832   6.453   1.143   0.642
 1226SOL    HW2 7833   6.571   1.049   0.658
 1227SOL     OW 7834   1.878   3.399   2.979
 1227SOL    HW1 7835   1.822   3.334   3.023
 1227SOL    HW2 7836   1.837   3.483   2.999
 1228SOL     OW 7837   2.531   2.811   2.639
 1228SOL    HW1 7838   2.479   2.888   2.661
 1228SOL    HW2 7839   2.514   2.795   2.547
 1229SOL     OW 7840   5.033   4.965   1.462
 1229SOL    HW1 7841   4.973   4.966   1.536
 1229SOL    HW2 7842   5.001   5.035   1.405
 1230SOL     OW 7843   2.438   5.142   3.685
 1230SOL    HW1 7844   2.525   5.175   3.708
 1230SOL    HW2 7845   2.413   5.194   3.608
 1231SOL     OW 7846   3.437   1.748   0.188
 1231SOL    HW1 7847   3.497   1.706   0.250
 1231SOL    HW2 7848   3.485   1.748   0.105
 1232SOL     OW 7849   8.800   5.494   0.731
 1232SOL    HW1 7850   8.727   5.454   0.683
 1232SOL    HW2 7851   8.873   5.434   0.720
 1233SOL     OW 7852   4.240   4.077   6.145
 1233SOL    HW1 7853   4.273   4.087   6.056
 1233SOL    HW2 7854   4.148   4.054   6.133
 1234SOL     OW 7855   2.709   3.826   5.303
 1234SOL    HW1 7856   2.734   3.748   5.253
 1234SOL    HW2 7857   2.720   3.800   5.394
 1235SOL     OW 7858   2.493   2.480   2.789
 1235SOL    HW1 7859   2.585   2.482   2.763
 1235SOL    HW2 7860   2.488   2.408   2.852
 1236SOL     OW 7861  -0.649   5.752   5.148
 1236SOL    HW1 7862  -0.577   5.783   5.203
 1236SOL    HW2 7863  -0.719   5.815   5.162
 1237SOL     OW 7864   3.265   6.525   3.499
 1237SOL    HW1 7865   3.208   6.463   3.544
 1237SOL    HW2 7866   3.250   6.509   3.406
 1238SOL     OW 7867   2.111   7.097   2.361
 1238SOL    HW1 7868   2.164   7.176   2.370
 1238SOL    HW2 7869   2.158   7.030   2.410
 1239SOL     OW 7870   8.165   5.232   2.062
 1239SOL    HW1 7871   8.076   5.206   2.039
 1239SOL    HW2 7872   8.181   5.310   2.008
 1240SOL     OW 7873   7.352   9.969   5.704
 1240SOL    HW1 7874   7.261   9.993   5.721
 1240SOL    HW2 7875   7.390   9.954   5.791
 1241SOL     OW 7876   2.052   0.365   0.147
 1241SOL    HW1 7877   2.067   0.298   0.214
 1241SOL    HW2 7878   2.061   0.319   0.064
 1242SOL     OW 7879   5.668   6.107   2.611
 1242SOL    HW1 7880   5.641   6.121   2.520
 1242SOL    HW2 7881   5.748   6.055   2.605
 1243SOL     OW 7882   4.298   6.256   1.400
 1243SOL    HW1 7883   4.288   6.186   1.463
 1243SOL    HW2 7884   4.299   6.336   1.453
 1244SOL     OW 7885   8.189   6.333   1.391
 1244SOL    HW1 7886   8.163   6.312   1.481
 1244SOL    HW2 7887   8.108   6.361   1.349
 1245SOL     OW 7888   4.858   4.422   2.953
 1245SOL    HW1 7889   4.845   4.393   3.043
 1245SOL    HW2 7890   4.794   4.492   2.941
 1246SOL     OW 7891   2.423   1.500   0.950
 1246SOL    HW1 7892   2.450   1.412   0.975
 1246SOL    HW2 7893   2.460   1.513   0.863
 1247SOL     OW 7894   4.154   7.123   0.325
 1247SOL    HW1 7895   4.093   7.074   0.270
 1247SOL    HW2 7896   4.122   7.110   0.414
 1248SOL     OW 7897   4.095   6.298   5.871
 1248SOL    HW1 7898   4.168   6.327   5.926
 1248SOL    HW2 7899   4.017   6.338   5.910
 1249SOL     OW 7900   4.540   8.242   4.746
 1249SOL    HW1 7901   4.483   8.317   4.763
 1249SOL    HW2 7902   4.551   8.200   4.832
 1250SOL     OW 7903   6.901   9.843   4.830
 1250SOL    HW1 7904   6.911   9.842   4.735
 1250SOL    HW2 7905   6.947   9.922   4.857
 1251SOL     OW 7906   5.169   9.719   4.553
 1251SOL    HW1 7907   5.102   9.692   4.615
 1251SOL    HW2 7908   5.149   9.811   4.534
 1252SOL     OW 7909   4.216   1.155   0.049
 1252SOL    HW1 7910   4.267   1.147   0.129
 1252SOL    HW2 7911   4.273   1.120  -0.020
 1253SOL     OW 7912   3.196   1.614   2.732
 1253SOL    HW1 7913   3.216   1.522   2.719
 1253SOL    HW2 7914   3.272   1.661   2.699
 1254SOL     OW 7915   6.716   5.587   3.163
 1254SOL    HW1 7916   6.738   5.510   3.216
 1254SOL    HW2 7917   6.781   5.586   3.093
 1255SOL     OW 7918   4.081   5.431   4.875
 1255SOL    HW1 7919   4.030   5.483   4.813
 1255SOL    HW2 7920   4.017   5.378   4.921
 1256SOL     OW 7921   4.948   7.977   1.718
 1256SOL    HW1 7922   4.989   8.036   1.782
 1256SOL    HW2 7923   4.985   7.891   1.740
 1257SOL     OW 7924   0.314   2.093   1.149
 1257SOL    HW1 7925   0.351   2.043   1.222
 1257SOL    HW2 7926   0.237   2.136   1.185
 1258SOL     OW 7927   6.745   6.232   4.622
 1258SOL    HW1 7928   6.815   6.187   4.670
 1258SOL    HW2 7929   6.671   6.232   4.683
 1259SOL     OW 7930   5.100   4.364   3.797
 1259SOL    HW1 7931   5.165   4.303   3.834
 1259SOL    HW2 7932   5.141   4.450   3.804
 1260SOL     OW 7933   6.593   1.557   2.525
 1260SOL    HW1 7934   6.683   1.589   2.515
 1260SOL    HW2 7935   6.569   1.580   2.615
 1261SOL     OW 7936   5.048   3.230   5.145
 1261SOL    HW1 7937   4.974   3.187   5.188
 1261SOL    HW2 7938   5.095   3.273   5.216
 1262SOL     OW 7939   2.635   7.692   4.320
 1262SOL    HW1 7940   2.612   7.773   4.274
 1262SOL    HW2 7941   2.707   7.716   4.377
 1263SOL     OW 7942   1.194   1.415   0.422
 1263SOL    HW1 7943   1.151   1.334   0.449
 1263SOL    HW2 7944   1.286   1.401   0.443
 1264SOL     OW 7945   2.644   6.784   4.474
 1264SOL    HW1 7946   2.598   6.861   4.507
 1264SOL    HW2 7947   2.692   6.816   4.398
 1265SOL     OW 7948   3.765   4.470   3.119
 1265SOL    HW1 7949   3.797   4.380   3.125
 1265SOL    HW2 7950   3.843   4.524   3.129
 1266SOL     OW 7951   4.985   5.432   1.601
 1266SOL    HW1 7952   4.946   5.482   1.529
 1266SOL    HW2 7953   4.914   5.421   1.664
 1267SOL     OW 7954   0.702   9.794   4.850
 1267SOL    HW1 7955   0.663   9.738   4.917
 1267SOL    HW2 7956   0.655   9.773   4.770
 1268SOL     OW 7957   1.729   2.792   3.802
 1268SOL    HW1 7958   1.708   2.756   3.888
 1268SOL    HW2 7959   1.732   2.715   3.744
 1269SOL     OW 7960   8.522   4.901   0.626
 1269SOL    HW1 7961   8.426   4.897   0.619
 1269SOL    HW2 7962   8.552   4.913   0.536
 1270SOL     OW 7963  -0.008   4.286   3.134
 1270SOL    HW1 7964  -0.059   4.239   3.200
 1270SOL    HW2 7965   0.077   4.301   3.175
 1271SOL     OW 7966   5.870   5.912   2.379
 1271SOL    HW1 7967   5.931   5.897   2.451
 1271SOL    HW2 7968   5.853   6.006   2.381
 1272SOL     OW 7969   4.102   3.304   3.249
 1272SOL    HW1 7970   4.191   3.326   3.278
 1272SOL    HW2 7971   4.116   3.253   3.169
 1273SOL     OW 7972   5.405   7.359   5.786
 1273SOL    HW1 7973   5.500   7.367   5.773
 1273SOL    HW2 7974   5.388   7.265   5.776
 1274SOL     OW 7975   6.500   8.855   5.557
 1274SOL    HW1 7976   6.529   8.773   5.517
 1274SOL    HW2 7977   6.412   8.835   5.591
 1275SOL     OW 7978   2.785   8.848   4.341
 1275SOL    HW1 7979   2.795   8.805   4.256
 1275SOL    HW2 7980   2.793   8.776   4.405
 1276SOL     OW 7981   4.615   5.336   4.473
 1276SOL    HW1 7982   4.582   5.290   4.550
 1276SOL    HW2 7983   4.576   5.291   4.398
 1277SOL     OW 7984   6.312   2.494   3.522
 1277SOL    HW1 7985   6.305   2.409   3.479
 1277SOL    HW2 7986   6.397   2.529   3.495
 1278SOL     OW 7987   2.363   2.667   1.335
 1278SOL    HW1 7988   2.400   2.630   1.255
 1278SOL    HW2 7989   2.300   2.601   1.365
 1279SOL     OW 7990   1.011   2.000   0.017
 1279SOL    HW1 7991   1.017   2.095   0.014
 1279SOL    HW2 7992   1.062   1.975   0.094
 1280SOL     OW 7993   8.407   7.200   2.052
 1280SOL    HW1 7994   8.360   7.202   2.135
 1280SOL    HW2 7995   8.435   7.108   2.043
 1281SOL     OW 7996   4.073   9.045   4.712
 1281SOL    HW1 7997   4.047   8.953   4.723
 1281SOL    HW2 7998   4.054   9.064   4.621
 1282SOL     OW 7999   4.322   6.326   3.347
 1282SOL    HW1 8000   4.286   6.238   3.358
 1282SOL    HW2 8001   4.345   6.353   3.435
 1283SOL     OW 8002   5.974   4.457   4.487
 1283SOL    HW1 8003   6.048   4.409   4.523
 1283SOL    HW2 8004   6.012   4.515   4.421
 1284SOL     OW 8005   3.860   6.867   2.599
 1284SOL    HW1 8006   3.876   6.949   2.553
 1284SOL    HW2 8007   3.817   6.811   2.534
 1285SOL     OW 8008   3.374   7.908   4.628
 1285SOL    HW1 8009   3.343   7.998   4.628
 1285SOL    HW2 8010   3.458   7.911   4.675
 1286SOL     OW 8011   1.925   8.098   4.296
 1286SOL    HW1 8012   1.877   8.137   4.224
 1286SOL    HW2 8013   1.864   8.036   4.335
 1287SOL     OW 8014   7.042   1.908   0.385
 1287SOL    HW1 8015   7.103   1.981   0.374
 1287SOL    HW2 8016   7.031   1.872   0.297
 1288SOL     OW 8017   2.451   4.363   2.958
 1288SOL    HW1 8018   2.489   4.430   3.015
 1288SOL    HW2 8019   2.523   4.302   2.943
 1289SOL     OW 8020   4.799   7.471   3.228
 1289SOL    HW1 8021   4.845   7.453   3.146
 1289SOL    HW2 8022   4.707   7.476   3.203
 1290SOL     OW 8023   3.666   6.962   4.047
 1290SOL    HW1 8024   3.650   6.868   4.056
 1290SOL    HW2 8025   3.594   7.002   4.096
 1291SOL     OW 8026   0.638   4.140   6.003
 1291SOL    HW1 8027   0.589   4.146   6.085
 1291SOL    HW2 8028   0.707   4.076   6.020
 1292SOL     OW 8029   5.673   0.808   0.301
 1292SOL    HW1 8030   5.632   0.740   0.355
 1292SOL    HW2 8031   5.604   0.874   0.291
 1293SOL     OW 8032   4.480   8.388   2.949
 1293SOL    HW1 8033   4.458   8.479   2.928
 1293SOL    HW2 8034   4.536   8.359   2.877
 1294SOL     OW 8035   3.036   3.952   2.193
 1294SOL    HW1 8036   3.096   3.928   2.263
 1294SOL    HW2 8037   3.018   3.870   2.147
 1295SOL     OW 8038   3.329   5.631   4.312
 1295SOL    HW1 8039   3.283   5.708   4.346
 1295SOL    HW2 8040   3.332   5.644   4.217
 1296SOL     OW 8041   0.746   9.034   4.979
 1296SOL    HW1 8042   0.710   9.106   5.031
 1296SOL    HW2 8043   0.801   8.985   5.040
 1297SOL     OW 8044   2.819   6.900   0.547
 1297SOL    HW1 8045   2.775   6.946   0.475
 1297SOL    HW2 8046   2.894   6.956   0.568
 1298SOL     OW 8047   7.110   7.167   1.047
 1298SOL    HW1 8048   7.129   7.129   1.133
 1298SOL    HW2 8049   7.121   7.094   0.986
 1299SOL     OW 8050   1.071   3.595   5.745
 1299SOL    HW1 8051   1.093   3.618   5.835
 1299SOL    HW2 8052   1.145   3.543   5.715
 1300SOL     OW 8053   1.710   4.871   5.188
 1300SOL    HW1 8054   1.732   4.788   5.230
 1300SOL    HW2 8055   1.719   4.936   5.258
 1301SOL     OW 8056   4.093   2.541   4.024
 1301SOL    HW1 8057   4.173   2.583   3.992
 1301SOL    HW2 8058   4.054   2.604   4.084
 1302SOL     OW 8059   7.060   4.940   3.263
 1302SOL    HW1 8060   7.030   4.981   3.344
 1302SOL    HW2 8061   7.106   5.011   3.217
 1303SOL     OW 8062   1.794   1.473   0.691
 1303SOL    HW1 8063   1.840   1.529   0.629
 1303SOL    HW2 8064   1.861   1.411   0.721
 1304SOL     OW 8065   7.244   3.724   1.284
 1304SOL    HW1 8066   7.190   3.723   1.363
 1304SOL    HW2 8067   7.223   3.642   1.239
 1305SOL     OW 8068   4.615   5.821   0.446
 1305SOL    HW1 8069   4.606   5.727   0.434
 1305SOL    HW2 8070   4.699   5.842   0.406
 1306SOL     OW 8071   7.015   9.778   5.358
 1306SOL    HW1 8072   7.016   9.862   5.313
 1306SOL    HW2 8073   6.960   9.792   5.435
 1307SOL     OW 8074   1.219   4.350   5.417
 1307SOL    HW1 8075   1.296   4.311   5.375
 1307SOL    HW2 8076   1.255   4.401   5.489
 1308SOL     OW 8077  -0.956   4.580   4.359
 1308SOL    HW1 8078  -1.027   4.642   4.375
 1308SOL    HW2 8079  -0.879   4.621   4.398
 1309SOL     OW 8080   3.514   3.252   4.472
 1309SOL    HW1 8081   3.472   3.336   4.490
 1309SOL    HW2 8082   3.579   3.271   4.404
 1310SOL     OW 8083   7.877   7.006   0.290
 1310SOL    HW1 8084   7.876   6.925   0.239
 1310SOL    HW2 8085   7.834   7.070   0.232
 1311SOL     OW 8086   3.817   9.013   3.387
 1311SOL    HW1 8087   3.764   9.054   3.456
 1311SOL    HW2 8088   3.830   9.082   3.322
 1312SOL     OW 8089   1.202   3.212   0.346
 1312SOL    HW1 8090   1.274   3.203   0.409
 1312SOL    HW2 8091   1.129   3.243   0.398
 1313SOL     OW 8092   0.369   3.122   2.399
 1313SOL    HW1 8093   0.431   3.053   2.424
 1313SOL    HW2 8094   0.393   3.196   2.454
 1314SOL     OW 8095   3.704   7.359   2.486
 1314SOL    HW1 8096   3.621   7.390   2.523
 1314SOL    HW2 8097   3.743   7.438   2.448
 1315SOL     OW 8098   7.763   3.026   0.799
 1315SOL    HW1 8099   7.851   3.000   0.772
 1315SOL    HW2 8100   7.771   3.120   0.816
 1316SOL     OW 8101   1.933   2.859   1.613
 1316SOL    HW1 8102   2.016   2.906   1.609
 1316SOL    HW2 8103   1.957   2.767   1.626
 1317SOL     OW 8104   3.263   5.625   3.755
 1317SOL    HW1 8105   3.208   5.633   3.677
 1317SOL    HW2 8106   3.271   5.531   3.769
 1318SOL     OW 8107   4.661   7.209   1.211
 1318SOL    HW1 8108   4.567   7.220   1.199
 1318SOL    HW2 8109   4.682   7.264   1.286
 1319SOL     OW 8110   7.459   4.733   1.627
 1319SOL    HW1 8111   7.473   4.727   1.533
 1319SOL    HW2 8112   7.513   4.663   1.664
 1320SOL     OW 8113   5.644   3.615   5.178
 1320SOL    HW1 8114   5.620   3.706   5.165
 1320SOL    HW2 8115   5.637   3.575   5.091
 1321SOL     OW 8116   8.323   6.185   2.035
 1321SOL    HW1 8117   8.384   6.224   2.097
 1321SOL    HW2 8118   8.274   6.121   2.087
 1322SOL     OW 8119   7.147   3.707   1.569
 1322SOL    HW1 8120   7.140   3.801   1.554
 1322SOL    HW2 8121   7.236   3.694   1.603
 1323SOL     OW 8122   3.946   8.015   5.701
 1323SOL    HW1 8123   3.915   7.929   5.672
 1323SOL    HW2 8124   3.889   8.077   5.655
 1324SOL     OW 8125   6.792   6.230   0.301
 1324SOL    HW1 8126   6.725   6.168   0.329
 1324SOL    HW2 8127   6.843   6.247   0.380
 1325SOL     OW 8128   2.750   6.065   0.144
 1325SOL    HW1 8129   2.753   6.132   0.075
 1325SOL    HW2 8130   2.833   6.018   0.135
 1326SOL     OW 8131   6.053   6.026   1.756
 1326SOL    HW1 8132   5.961   6.022   1.729
 1326SOL    HW2 8133   6.065   6.116   1.787
 1327SOL     OW 8134   2.736   4.253   5.493
 1327SOL    HW1 8135   2.774   4.198   5.424
 1327SOL    HW2 8136   2.665   4.299   5.449
 1328SOL     OW 8137   6.464   8.971   5.989
 1328SOL    HW1 8138   6.543   9.009   5.951
 1328SOL    HW2 8139   6.399   9.041   5.986
 1329SOL     OW 8140   1.327   5.561   5.309
 1329SOL    HW1 8141   1.257   5.521   5.360
 1329SOL    HW2 8142   1.400   5.569   5.371
 1330SOL     OW 8143   6.702   4.947   0.619
 1330SOL    HW1 8144   6.630   4.901   0.663
 1330SOL    HW2 8145   6.719   4.895   0.541
 1331SOL     OW 8146   4.061   1.280   0.683
 1331SOL    HW1 8147   4.061   1.364   0.728
 1331SOL    HW2 8148   4.005   1.224   0.736
 1332SOL     OW 8149   7.860   6.162   0.953
 1332SOL    HW1 8150   7.808   6.228   0.998
 1332SOL    HW2 8151   7.819   6.079   0.975
 1333SOL     OW 8152   1.258   3.548   3.406
 1333SOL    HW1 8153   1.332   3.488   3.398
 1333SOL    HW2 8154   1.181   3.492   3.402
 1334SOL     OW 8155   4.557   6.401   2.482
 1334SOL    HW1 8156   4.610   6.473   2.446
 1334SOL    HW2 8157   4.485   6.390   2.420
 1335SOL     OW 8158   4.346   5.820   2.995
 1335SOL    HW1 8159   4.319   5.911   2.979
 1335SOL    HW2 8160   4.392   5.823   3.078
 1336SOL     OW 8161   7.069   1.052   1.090
 1336SOL    HW1 8162   7.046   0.979   1.033
 1336SOL    HW2 8163   7.132   1.015   1.152
 1337SOL     OW 8164   4.407   8.856   4.732
 1337SOL    HW1 8165   4.475   8.922   4.738
 1337SOL    HW2 8166   4.431   8.804   4.656
 1338SOL     OW 8167  -0.202   6.201   4.763
 1338SOL    HW1 8168  -0.186   6.107   4.760
 1338SOL    HW2 8169  -0.167   6.228   4.848
 1339SOL     OW 8170   0.174   5.346   5.888
 1339SOL    HW1 8171   0.105   5.279   5.888
 1339SOL    HW2 8172   0.235   5.318   5.820
 1340SOL     OW 8173   3.506   5.931   3.480
 1340SOL    HW1 8174   3.422   5.954   3.441
 1340SOL    HW2 8175   3.564   6.004   3.457
 1341SOL     OW 8176   7.730   3.789   1.679
 1341SOL    HW1 8177   7.767   3.877   1.674
 1341SOL    HW2 8178   7.791   3.740   1.733
 1342SOL     OW 8179   2.780   9.503   4.650
 1342SOL    HW1 8180   2.794   9.576   4.712
 1342SOL    HW2 8181   2.846   9.438   4.674
 1343SOL     OW 8182   3.700   9.586   4.214
 1343SOL    HW1 8183   3.650   9.556   4.290
 1343SOL    HW2 8184   3.751   9.510   4.188
 1344SOL     OW 8185   5.914   5.436   2.278
 1344SOL    HW1 8186   5.920   5.407   2.369
 1344SOL    HW2 8187   5.880   5.525   2.283
 1345SOL     OW 8188   5.322   6.840   2.966
 1345SOL    HW1 8189   5.256   6.905   2.991
 1345SOL    HW2 8190   5.305   6.765   3.024
 1346SOL     OW 8191   3.569   2.552   4.046
 1346SOL    HW1 8192   3.580   2.458   4.035
 1346SOL    HW2 8193   3.498   2.575   3.986
 1347SOL     OW 8194   2.441   4.802   3.656
 1347SOL    HW1 8195   2.530   4.833   3.670
 1347SOL    HW2 8196   2.385   4.876   3.682
 1348SOL     OW 8197   2.884   1.850   0.255
 1348SOL    HW1 8198   2.810   1.906   0.278
 1348SOL    HW2 8199   2.961   1.896   0.289
 1349SOL     OW 8200   4.037   6.006   0.576
 1349SOL    HW1 8201   4.109   6.020   0.637
 1349SOL    HW2 8202   4.042   5.913   0.554
 1350SOL     OW 8203   4.179   5.589   4.522
 1350SOL    HW1 8204   4.135   5.551   4.446
 1350SOL    HW2 8205   4.144   5.678   4.528
 1351SOL     OW 8206   5.487   5.199   5.749
 1351SOL    HW1 8207   5.563   5.150   5.779
 1351SOL    HW2 8208   5.484   5.184   5.655
 1352SOL     OW 8209   5.567   4.639   4.708
 1352SOL    HW1 8210   5.542   4.559   4.661
 1352SOL    HW2 8211   5.647   4.616   4.755
 1353SOL     OW 8212   0.609   5.447   5.291
 1353SOL    HW1 8213   0.692   5.399   5.294
 1353SOL    HW2 8214   0.608   5.488   5.204
 1354SOL     OW 8215   5.786   8.707   5.958
 1354SOL    HW1 8216   5.873   8.746   5.955
 1354SOL    HW2 8217   5.726   8.781   5.960
 1355SOL     OW 8218   6.630   7.161   0.504
 1355SOL    HW1 8219   6.581   7.094   0.552
 1355SOL    HW2 8220   6.578   7.241   0.515
 1356SOL     OW 8221   6.112   7.915   4.177
 1356SOL    HW1 8222   6.142   7.941   4.264
 1356SOL    HW2 8223   6.177   7.851   4.148
 1357SOL     OW 8224   5.402   7.541   1.244
 1357SOL    HW1 8225   5.317   7.585   1.237
 1357SOL    HW2 8226   5.458   7.586   1.180
 1358SOL     OW 8227  -0.417   8.154   5.574
 1358SOL    HW1 8228  -0.434   8.233   5.625
 1358SOL    HW2 8229  -0.387   8.089   5.638
 1359SOL     OW 8230   4.336   6.870   0.581
 1359SOL    HW1 8231   4.405   6.856   0.515
 1359SOL    HW2 8232   4.315   6.782   0.612
 1360SOL     OW 8233   6.505   5.927   3.879
 1360SOL    HW1 8234   6.442   5.894   3.943
 1360SOL    HW2 8235   6.462   5.915   3.795
 1361SOL     OW 8236   3.327   5.125   4.883
 1361SOL    HW1 8237   3.323   5.204   4.830
 1361SOL    HW2 8238   3.298   5.153   4.970
 1362SOL     OW 8239   2.745   5.523   2.966
 1362SOL    HW1 8240   2.819   5.497   2.911
 1362SOL    HW2 8241   2.770   5.496   3.055
 1363SOL     OW 8242   1.737   9.607   4.781
 1363SOL    HW1 8243   1.716   9.627   4.690
 1363SOL    HW2 8244   1.667   9.549   4.810
 1364SOL     OW 8245   5.799   7.425   5.943
 1364SOL    HW1 8246   5.828   7.345   5.901
 1364SOL    HW2 8247   5.758   7.476   5.873
 1365SOL     OW 8248   2.476   8.336   3.007
 1365SOL    HW1 8249   2.506   8.268   2.946
 1365SOL    HW2 8250   2.442   8.405   2.949
 1366SOL     OW 8251   6.402   2.016   0.713
 1366SOL    HW1 8252   6.456   1.990   0.638
 1366SOL    HW2 8253   6.465   2.052   0.776
 1367SOL     OW 8254   2.299   4.876   3.372
 1367SOL    HW1 8255   2.282   4.803   3.312
 1367SOL    HW2 8256   2.310   4.834   3.458
 1368SOL     OW 8257   2.648   1.714   0.976
 1368SOL    HW1 8258   2.671   1.800   0.939
 1368SOL    HW2 8259   2.558   1.700   0.949
 1369SOL     OW 8260   0.355   8.409   4.368
 1369SOL    HW1 8261   0.437   8.408   4.318
 1369SOL    HW2 8262   0.310   8.328   4.343
 1370SOL     OW 8263   7.332   3.559   0.090
 1370SOL    HW1 8264   7.415   3.522   0.061
 1370SOL    HW2 8265   7.349   3.590   0.179
 1371SOL     OW 8266   1.760   5.469   2.223
 1371SOL    HW1 8267   1.745   5.424   2.140
 1371SOL    HW2 8268   1.673   5.481   2.260
 1372SOL     OW 8269   3.630   5.228   2.218
 1372SOL    HW1 8270   3.597   5.299   2.162
 1372SOL    HW2 8271   3.725   5.230   2.205
 1373SOL     OW 8272   6.702   5.532   0.945
 1373SOL    HW1 8273   6.681   5.625   0.936
 1373SOL    HW2 8274   6.637   5.499   1.008
 1374SOL     OW 8275   3.542   4.936   4.908
 1374SOL    HW1 8276   3.493   5.016   4.893
 1374SOL    HW2 8277   3.515   4.878   4.837
 1375SOL     OW 8278   5.186   8.569   4.241
 1375SOL    HW1 8279   5.137   8.649   4.219
 1375SOL    HW2 8280   5.147   8.501   4.185
 1376SOL     OW 8281   7.754   6.081   1.974
 1376SOL    HW1 8282   7.845   6.067   1.947
 1376SOL    HW2 8283   7.736   6.010   2.036
 1377SOL     OW 8284   0.996   3.069   2.216
 1377SOL    HW1 8285   0.956   3.149   2.182
 1377SOL    HW2 8286   1.045   3.099   2.294
 1378SOL     OW 8287   0.001   3.761   2.680
 1378SOL    HW1 8288   0.046   3.706   2.615
 1378SOL    HW2 8289   0.058   3.837   2.690
 1379SOL     OW 8290   1.118   2.884   3.692
 1379SOL    HW1 8291   1.201   2.848   3.722
 1379SOL    HW2 8292   1.052   2.827   3.731
 1380SOL     OW 8293   0.401   6.907   3.571
 1380SOL    HW1 8294   0.454   6.880   3.646
 1380SOL    HW2 8295   0.459   6.897   3.496
 1381SOL     OW 8296   3.261   2.077   0.084
 1381SOL    HW1 8297   3.341   2.060   0.133
 1381SOL    HW2 8298   3.221   2.151   0.129
 1382SOL     OW 8299   0.936   1.779   1.612
 1382SOL    HW1 8300   0.856   1.813   1.652
 1382SOL    HW2 8301   1.001   1.848   1.626
 1383SOL     OW 8302   5.171   5.732   3.039
 1383SOL    HW1 8303   5.235   5.743   3.110
 1383SOL    HW2 8304   5.127   5.816   3.033
 1384SOL     OW 8305   1.074   4.531   2.670
 1384SOL    HW1 8306   1.026   4.570   2.743
 1384SOL    HW2 8307   1.025   4.452   2.648
 1385SOL     OW 8308   4.604   5.835   1.984
 1385SOL    HW1 8309   4.610   5.923   1.946
 1385SOL    HW2 8310   4.627   5.776   1.912
 1386SOL     OW 8311   0.934   6.492   2.701
 1386SOL    HW1 8312   0.994   6.441   2.756
 1386SOL    HW2 8313   0.875   6.534   2.763
 1387SOL     OW 8314   7.659   9.197   4.947
 1387SOL    HW1 8315   7.734   9.193   4.889
 1387SOL    HW2 8316   7.595   9.251   4.900
 1388SOL     OW 8317   2.975   3.193   4.872
 1388SOL    HW1 8318   2.967   3.123   4.808
 1388SOL    HW2 8319   3.025   3.261   4.827
 1389SOL     OW 8320   6.983   1.924   1.165
 1389SOL    HW1 8321   6.932   1.866   1.222
 1389SOL    HW2 8322   7.061   1.873   1.143
 1390SOL     OW 8323   7.087   7.047   2.629
 1390SOL    HW1 8324   7.030   7.083   2.560
 1390SOL    HW2 8325   7.076   6.952   2.620
 1391SOL     OW 8326   1.969   4.848   6.159
 1391SOL    HW1 8327   2.001   4.761   6.139
 1391SOL    HW2 8328   2.046   4.905   6.151
 1392SOL     OW 8329   6.037   7.470   0.612
 1392SOL    HW1 8330   5.959   7.486   0.559
 1392SOL    HW2 8331   6.063   7.381   0.589
 1393SOL     OW 8332  -0.301   4.508   4.626
 1393SOL    HW1 8333  -0.347   4.499   4.709
 1393SOL    HW2 8334  -0.370   4.507   4.560
 1394SOL     OW 8335   3.157   4.569   1.852
 1394SOL    HW1 8336   3.205   4.498   1.894
 1394SOL    HW2 8337   3.223   4.634   1.830
 1395SOL     OW 8338   3.833   1.234   2.098
 1395SOL    HW1 8339   3.826   1.230   2.002
 1395SOL    HW2 8340   3.903   1.174   2.119
 1396SOL     OW 8341   5.416   2.015   0.131
 1396SOL    HW1 8342   5.348   1.965   0.176
 1396SOL    HW2 8343   5.403   2.105   0.160
 1397SOL     OW 8344   5.667   5.580   0.739
 1397SOL    HW1 8345   5.745   5.574   0.684
 1397SOL    HW2 8346   5.628   5.493   0.736
 1398SOL     OW 8347   2.504   6.385   0.294
 1398SOL    HW1 8348   2.503   6.480   0.281
 1398SOL    HW2 8349   2.426   6.368   0.347
 1399SOL     OW 8350   6.936   2.869   1.268
 1399SOL    HW1 8351   6.914   2.885   1.359
 1399SOL    HW2 8352   6.862   2.819   1.233
 1400SOL     OW 8353  -0.070   7.757   4.726
 1400SOL    HW1 8354  -0.057   7.780   4.634
 1400SOL    HW2 8355  -0.022   7.825   4.774
 1401SOL     OW 8356   6.277   7.467   3.328
 1401SOL    HW1 8357   6.186   7.438   3.330
 1401SOL    HW2 8358   6.322   7.402   3.274
 1402SOL     OW 8359   5.803   5.250   3.009
 1402SOL    HW1 8360   5.832   5.322   3.064
 1402SOL    HW2 8361   5.776   5.182   3.071
 1403SOL     OW 8362   5.356   5.559   5.902
 1403SOL    HW1 8363   5.320   5.473   5.881
 1403SOL    HW2 8364   5.280   5.617   5.902
 1404SOL     OW 8365   5.685   4.373   5.160
 1404SOL    HW1 8366   5.769   4.329   5.146
 1404SOL    HW2 8367   5.627   4.304   5.192
 1405SOL     OW 8368   3.797   5.536   1.715
 1405SOL    HW1 8369   3.788   5.473   1.644
 1405SOL    HW2 8370   3.819   5.619   1.672
 1406SOL     OW 8371   0.658   4.476   3.440
 1406SOL    HW1 8372   0.622   4.502   3.525
 1406SOL    HW2 8373   0.631   4.385   3.429
 1407SOL     OW 8374   5.576   9.431   5.009
 1407SOL    HW1 8375   5.622   9.350   4.986
 1407SOL    HW2 8376   5.537   9.461   4.927
 1408SOL     OW 8377   3.386   4.237   2.910
 1408SOL    HW1 8378   3.302   4.252   2.953
 1408SOL    HW2 8379   3.387   4.299   2.837
 1409SOL     OW 8380   3.011   6.157   4.605
 1409SOL    HW1 8381   2.935   6.138   4.550
 1409SOL    HW2 8382   3.053   6.072   4.619
 1410SOL     OW 8383   2.166   1.485   2.224
 1410SOL    HW1 8384   2.209   1.568   2.206
 1410SOL    HW2 8385   2.237   1.424   2.242
 1411SOL     OW 8386   3.631   2.878   4.383
 1411SOL    HW1 8387   3.653   2.928   4.304
 1411SOL    HW2 8388   3.702   2.814   4.392
 1412SOL     OW 8389  -0.030   7.841   5.398
 1412SOL    HW1 8390  -0.116   7.803   5.381
 1412SOL    HW2 8391  -0.048   7.934   5.414
 1413SOL     OW 8392   3.557   6.259   5.446
 1413SOL    HW1 8393   3.650   6.269   5.425
 1413SOL    HW2 8394   3.539   6.166   5.436
 1414SOL     OW 8395   4.172   6.463   3.643
 1414SOL    HW1 8396   4.091   6.440   3.598
 1414SOL    HW2 8397   4.170   6.559   3.650
 1415SOL     OW 8398   4.170   5.279   1.881
 1415SOL    HW1 8399   4.108   5.345   1.914
 1415SOL    HW2 8400   4.128   5.244   1.803
 1416SOL     OW 8401   7.172   1.755   1.534
 1416SOL    HW1 8402   7.101   1.783   1.477
 1416SOL    HW2 8403   7.252   1.779   1.487
 1417SOL     OW 8404   7.295   7.412   1.378
 1417SOL    HW1 8405   7.302   7.376   1.467
 1417SOL    HW2 8406   7.206   7.445   1.372
 1418SOL     OW 8407   1.488   4.768   1.593
 1418SOL    HW1 8408   1.571   4.770   1.641
 1418SOL    HW2 8409   1.427   4.725   1.652
 1419SOL     OW 8410   4.456   8.908   5.085
 1419SOL    HW1 8411   4.387   8.843   5.078
 1419SOL    HW2 8412   4.530   8.871   5.036
 1420SOL     OW 8413   1.328   5.077   5.707
 1420SOL    HW1 8414   1.407   5.038   5.669
 1420SOL    HW2 8415   1.256   5.045   5.651
 1421SOL     OW 8416   3.417   5.228   3.072
 1421SOL    HW1 8417   3.330   5.206   3.105
 1421SOL    HW2 8418   3.405   5.314   3.030
 1422SOL     OW 8419  -0.561   2.634   4.333
 1422SOL    HW1 8420  -0.468   2.655   4.320
 1422SOL    HW2 8421  -0.570   2.624   4.427
 1423SOL     OW 8422   4.173   6.549   2.351
 1423SOL    HW1 8423   4.247   6.488   2.345
 1423SOL    HW2 8424   4.163   6.582   2.261
 1424SOL     OW 8425   2.286   7.723   1.059
 1424SOL    HW1 8426   2.221   7.771   1.008
 1424SOL    HW2 8427   2.237   7.649   1.095
 1425SOL     OW 8428   7.709   1.112   0.271
 1425SOL    HW1 8429   7.670   1.191   0.310
 1425SOL    HW2 8430   7.688   1.120   0.177
 1426SOL     OW 8431   2.326   5.978   3.289
 1426SOL    HW1 8432   2.270   6.053   3.309
 1426SOL    HW2 8433   2.289   5.943   3.208
 1427SOL     OW 8434   2.432   4.534   5.153
 1427SOL    HW1 8435   2.511   4.554   5.103
 1427SOL    HW2 8436   2.404   4.618   5.189
 1428SOL     OW 8437   3.971   3.286   3.640
 1428SOL    HW1 8438   4.048   3.250   3.685
 1428SOL    HW2 8439   3.899   3.275   3.703
 1429SOL     OW 8440   0.105   1.322   2.083
 1429SOL    HW1 8441   0.076   1.234   2.109
 1429SOL    HW2 8442   0.056   1.340   2.003
 1430SOL     OW 8443  -0.331   7.652   5.732
 1430SOL    HW1 8444  -0.241   7.621   5.727
 1430SOL    HW2 8445  -0.383   7.584   5.689
 1431SOL     OW 8446   3.882   4.299   4.437
 1431SOL    HW1 8447   3.805   4.336   4.481
 1431SOL    HW2 8448   3.931   4.255   4.506
 1432SOL     OW 8449   5.740   7.269   4.776
 1432SOL    HW1 8450   5.797   7.229   4.841
 1432SOL    HW2 8451   5.653   7.268   4.815
 1433SOL     OW 8452   7.153   2.254   1.756
 1433SOL    HW1 8453   7.086   2.317   1.732
 1433SOL    HW2 8454   7.157   2.193   1.682
 1434SOL     OW 8455   4.351   6.399   4.427
 1434SOL    HW1 8456   4.429   6.355   4.461
 1434SOL    HW2 8457   4.301   6.423   4.505
 1435SOL     OW 8458   6.104   5.565   5.279
 1435SOL    HW1 8459   6.124   5.496   5.342
 1435SOL    HW2 8460   6.161   5.548   5.205
 1436SOL     OW 8461   9.197   5.269   0.327
 1436SOL    HW1 8462   9.221   5.227   0.244
 1436SOL    HW2 8463   9.122   5.219   0.359
 1437SOL     OW 8464   7.269   3.644   0.367
 1437SOL    HW1 8465   7.253   3.728   0.410
 1437SOL    HW2 8466   7.337   3.602   0.419
 1438SOL     OW 8467   1.636   4.695   5.657
 1438SOL    HW1 8468   1.620   4.615   5.706
 1438SOL    HW2 8469   1.591   4.681   5.573
 1439SOL     OW 8470   2.267   7.493   2.392
 1439SOL    HW1 8471   2.319   7.481   2.472
 1439SOL    HW2 8472   2.321   7.549   2.336
 1440SOL     OW 8473   2.216   5.510   5.583
 1440SOL    HW1 8474   2.296   5.529   5.633
 1440SOL    HW2 8475   2.246   5.454   5.512
 1441SOL     OW 8476   8.369   4.368   0.836
 1441SOL    HW1 8477   8.297   4.371   0.899
 1441SOL    HW2 8478   8.390   4.460   0.818
 1442SOL     OW 8479   5.723   5.415   1.677
 1442SOL    HW1 8480   5.752   5.384   1.763
 1442SOL    HW2 8481   5.633   5.381   1.669
 1443SOL     OW 8482   1.924   3.989   0.539
 1443SOL    HW1 8483   1.912   3.959   0.629
 1443SOL    HW2 8484   1.945   4.082   0.547
 1444SOL     OW 8485   0.043   4.445   2.929
 1444SOL    HW1 8486   0.011   4.383   2.995
 1444SOL    HW2 8487   0.137   4.448   2.943
 1445SOL     OW 8488   0.475   8.116   4.396
 1445SOL    HW1 8489   0.518   8.080   4.473
 1445SOL    HW2 8490   0.464   8.209   4.416
 1446SOL     OW 8491   2.206   3.237   1.511
 1446SOL    HW1 8492   2.273   3.220   1.445
 1446SOL    HW2 8493   2.191   3.331   1.507
 1447SOL     OW 8494   3.897   5.286   6.121
 1447SOL    HW1 8495   3.877   5.212   6.064
 1447SOL    HW2 8496   3.813   5.332   6.131
 1448SOL     OW 8497   1.454   5.294   0.780
 1448SOL    HW1 8498   1.408   5.315   0.861
 1448SOL    HW2 8499   1.503   5.214   0.800
 1449SOL     OW 8500   1.804   8.457   4.357
 1449SOL    HW1 8501   1.793   8.417   4.443
 1449SOL    HW2 8502   1.773   8.391   4.296
 1450SOL     OW 8503   4.063   7.003   1.674
 1450SOL    HW1 8504   3.975   6.997   1.637
 1450SOL    HW2 8505   4.077   7.097   1.687
 1451SOL     OW 8506  -0.711   3.945   4.220
 1451SOL    HW1 8507  -0.741   3.898   4.142
 1451SOL    HW2 8508  -0.616   3.949   4.211
 1452SOL     OW 8509   0.751   2.622   0.920
 1452SOL    HW1 8510   0.697   2.543   0.925
 1452SOL    HW2 8511   0.716   2.671   0.846
 1453SOL     OW 8512   1.862   2.744   3.426
 1453SOL    HW1 8513   1.793   2.679   3.443
 1453SOL    HW2 8514   1.913   2.746   3.507
 1454SOL     OW 8515   8.794   6.071   1.049
 1454SOL    HW1 8516   8.743   6.021   0.985
 1454SOL    HW2 8517   8.770   6.163   1.033
 1455SOL     OW 8518   3.221   6.004   4.785
 1455SOL    HW1 8519   3.203   6.089   4.826
 1455SOL    HW2 8520   3.262   5.952   4.853
 1456SOL     OW 8521   3.508   1.340   0.739
 1456SOL    HW1 8522   3.442   1.294   0.688
 1456SOL    HW2 8523   3.571   1.372   0.675
 1457SOL     OW 8524   2.540   1.459   0.378
 1457SOL    HW1 8525   2.593   1.393   0.332
 1457SOL    HW2 8526   2.604   1.522   0.411
 1458SOL     OW 8527   1.944   3.699   3.806
 1458SOL    HW1 8528   1.980   3.779   3.767
 1458SOL    HW2 8529   1.935   3.720   3.899
 1459SOL     OW 8530   0.589   5.977   3.711
 1459SOL    HW1 8531   0.498   5.964   3.737
 1459SOL    HW2 8532   0.583   6.014   3.623
 1460SOL     OW 8533   6.522   6.036   0.917
 1460SOL    HW1 8534   6.534   6.067   1.007
 1460SOL    HW2 8535   6.585   6.087   0.866
 1461SOL     OW 8536   6.721   9.549   5.171
 1461SOL    HW1 8537   6.669   9.479   5.130
 1461SOL    HW2 8538   6.661   9.623   5.175
 1462SOL     OW 8539   0.512   1.814   2.005
 1462SOL    HW1 8540   0.571   1.745   1.972
 1462SOL    HW2 8541   0.571   1.885   2.031
 1463SOL     OW 8542   5.700   6.370   1.504
 1463SOL    HW1 8543   5.690   6.279   1.474
 1463SOL    HW2 8544   5.707   6.421   1.423
 1464SOL     OW 8545   1.280   2.334   1.029
 1464SOL    HW1 8546   1.293   2.428   1.019
 1464SOL    HW2 8547   1.243   2.306   0.945
 1465SOL     OW 8548   3.014   6.464   1.038
 1465SOL    HW1 8549   2.919   6.463   1.047
 1465SOL    HW2 8550   3.033   6.544   0.989
 1466SOL     OW 8551   2.617   6.499   4.473
 1466SOL    HW1 8552   2.634   6.594   4.471
 1466SOL    HW2 8553   2.703   6.460   4.489
 1467SOL     OW 8554   0.693   1.776   1.305
 1467SOL    HW1 8555   0.766   1.795   1.364
 1467SOL    HW2 8556   0.714   1.690   1.268
 1468SOL     OW 8557   4.540   6.631   3.303
 1468SOL    HW1 8558   4.476   6.614   3.372
 1468SOL    HW2 8559   4.497   6.695   3.246
 1469SOL     OW 8560   1.835   5.495   3.620
 1469SOL    HW1 8561   1.871   5.432   3.557
 1469SOL    HW2 8562   1.909   5.550   3.643
 1470SOL     OW 8563   5.015   6.678   1.880
 1470SOL    HW1 8564   4.986   6.685   1.970
 1470SOL    HW2 8565   5.054   6.763   1.860
 1471SOL     OW 8566   1.890   5.241   3.063
 1471SOL    HW1 8567   1.884   5.193   3.145
 1471SOL    HW2 8568   1.877   5.174   2.995
 1472SOL     OW 8569   6.936   3.192   2.014
 1472SOL    HW1 8570   6.886   3.117   1.981
 1472SOL    HW2 8571   7.017   3.191   1.963
 1473SOL     OW 8572   5.110   6.248   3.504
 1473SOL    HW1 8573   5.020   6.249   3.471
 1473SOL    HW2 8574   5.112   6.176   3.567
 1474SOL     OW 8575   5.753   7.546   2.222
 1474SOL    HW1 8576   5.722   7.456   2.221
 1474SOL    HW2 8577   5.747   7.572   2.314
 1475SOL     OW 8578   2.021   4.430   3.975
 1475SOL    HW1 8579   2.007   4.469   3.889
 1475SOL    HW2 8580   2.088   4.485   4.016
 1476SOL     OW 8581   7.653   7.683   3.141
 1476SOL    HW1 8582   7.704   7.764   3.150
 1476SOL    HW2 8583   7.567   7.713   3.111
 1477SOL     OW 8584   7.423   5.504   1.194
 1477SOL    HW1 8585   7.346   5.475   1.145
 1477SOL    HW2 8586   7.426   5.446   1.270
 1478SOL     OW 8587   3.043   4.217   3.966
 1478SOL    HW1 8588   3.125   4.256   3.935
 1478SOL    HW2 8589   3.064   4.125   3.980
 1479SOL     OW 8590   2.200   5.294   4.877
 1479SOL    HW1 8591   2.242   5.366   4.923
 1479SOL    HW2 8592   2.106   5.312   4.885
 1480SOL     OW 8593   4.871   9.084   4.044
 1480SOL    HW1 8594   4.804   9.135   4.088
 1480SOL    HW2 8595   4.952   9.108   4.089
 1481SOL     OW 8596   3.646   4.345   3.413
 1481SOL    HW1 8597   3.632   4.276   3.348
 1481SOL    HW2 8598   3.736   4.373   3.399
 1482SOL     OW 8599   2.416   1.865   1.273
 1482SOL    HW1 8600   2.487   1.841   1.333
 1482SOL    HW2 8601   2.383   1.782   1.239
 1483SOL     OW 8602   2.499   6.798   2.100
 1483SOL    HW1 8603   2.426   6.802   2.161
 1483SOL    HW2 8604   2.557   6.869   2.127
 1484SOL     OW 8605   2.848   4.817   5.178
 1484SOL    HW1 8606   2.892   4.884   5.230
 1484SOL    HW2 8607   2.902   4.809   5.099
 1485SOL     OW 8608   7.846   6.652   3.272
 1485SOL    HW1 8609   7.883   6.607   3.348
 1485SOL    HW2 8610   7.875   6.600   3.197
 1486SOL     OW 8611   1.825   5.053   5.791
 1486SOL    HW1 8612   1.849   5.145   5.798
 1486SOL    HW2 8613   1.863   5.025   5.708
 1487SOL     OW 8614   1.591   4.955   4.237
 1487SOL    HW1 8615   1.645   4.886   4.276
 1487SOL    HW2 8616   1.654   5.020   4.205
 1488SOL     OW 8617   1.119   1.707   1.979
 1488SOL    HW1 8618   1.088   1.625   1.940
 1488SOL    HW2 8619   1.046   1.737   2.032
 1489SOL     OW 8620   6.942   6.823   3.754
 1489SOL    HW1 8621   6.919   6.916   3.754
 1489SOL    HW2 8622   6.977   6.807   3.666
 1490SOL     OW 8623   4.577   7.332   4.659
 1490SOL    HW1 8624   4.501   7.381   4.692
 1490SOL    HW2 8625   4.647   7.352   4.722
 1491SOL     OW 8626   2.155   8.069   2.656
 1491SOL    HW1 8627   2.123   8.160   2.652
 1491SOL    HW2 8628   2.104   8.030   2.727
 1492SOL     OW 8629   4.495   7.547   1.619
 1492SOL    HW1 8630   4.509   7.640   1.602
 1492SOL    HW2 8631   4.520   7.535   1.711
 1493SOL     OW 8632   4.117   6.922   2.427
 1493SOL    HW1 8633   4.124   6.864   2.351
 1493SOL    HW2 8634   4.089   7.006   2.389
 1494SOL     OW 8635   2.771   5.718   0.440
 1494SOL    HW1 8636   2.830   5.655   0.479
 1494SOL    HW2 8637   2.795   5.802   0.480
 1495SOL     OW 8638   4.211   7.404   4.359
 1495SOL    HW1 8639   4.166   7.475   4.314
 1495SOL    HW2 8640   4.295   7.395   4.312
 1496SOL     OW 8641   2.371   5.527   3.862
 1496SOL    HW1 8642   2.369   5.619   3.836
 1496SOL    HW2 8643   2.463   5.501   3.850
 1497SOL     OW 8644  -1.193   3.745   5.667
 1497SOL    HW1 8645  -1.101   3.737   5.691
 1497SOL    HW2 8646  -1.239   3.759   5.750
 1498SOL     OW 8647   2.913   2.757   1.561
 1498SOL    HW1 8648   2.849   2.807   1.510
 1498SOL    HW2 8649   2.957   2.702   1.496
 1499SOL     OW 8650   3.766   7.008   3.667
 1499SOL    HW1 8651   3.737   6.927   3.709
 1499SOL    HW2 8652   3.849   7.029   3.712
 1500SOL     OW 8653   2.953   7.423   2.851
 1500SOL    HW1 8654   2.993   7.336   2.853
 1500SOL    HW2 8655   2.882   7.415   2.787
 1501SOL     OW 8656   6.174   7.137   2.608
 1501SOL    HW1 8657   6.198   7.169   2.695
 1501SOL    HW2 8658   6.224   7.055   2.598
 1502SOL     OW 8659   2.256   1.283   2.040
 1502SOL    HW1 8660   2.341   1.314   2.072
 1502SOL    HW2 8661   2.196   1.301   2.112
 1503SOL     OW 8662   4.168   5.217   0.423
 1503SOL    HW1 8663   4.241   5.278   0.433
 1503SOL    HW2 8664   4.208   5.138   0.385
 1504SOL     OW 8665   5.326   6.753   1.247
 1504SOL    HW1 8666   5.242   6.721   1.212
 1504SOL    HW2 8667   5.358   6.682   1.302
 1505SOL     OW 8668   2.638   5.333   0.587
 1505SOL    HW1 8669   2.676   5.246   0.600
 1505SOL    HW2 8670   2.562   5.319   0.530
 1506SOL     OW 8671   2.347   1.901   3.050
 1506SOL    HW1 8672   2.352   1.994   3.070
 1506SOL    HW2 8673   2.349   1.858   3.135
 1507SOL     OW 8674   6.352   4.771   1.088
 1507SOL    HW1 8675   6.272   4.790   1.039
 1507SOL    HW2 8676   6.335   4.805   1.176
 1508SOL     OW 8677   0.992   4.402   5.082
 1508SOL    HW1 8678   0.958   4.366   5.000
 1508SOL    HW2 8679   0.962   4.340   5.149
 1509SOL     OW 8680   2.513   7.616   2.837
 1509SOL    HW1 8681   2.495   7.689   2.777
 1509SOL    HW2 8682   2.483   7.646   2.922
 1510SOL     OW 8683   0.093   4.646   5.256
 1510SOL    HW1 8684   0.058   4.558   5.268
 1510SOL    HW2 8685   0.023   4.704   5.288
 1511SOL     OW 8686   0.395   2.435   0.991
 1511SOL    HW1 8687   0.384   2.527   1.013
 1511SOL    HW2 8688   0.426   2.394   1.071
 1512SOL     OW 8689  -0.185   6.889   4.613
 1512SOL    HW1 8690  -0.199   6.961   4.675
 1512SOL    HW2 8691  -0.135   6.928   4.542
 1513SOL     OW 8692   4.478   4.491   4.967
 1513SOL    HW1 8693   4.570   4.469   4.980
 1513SOL    HW2 8694   4.464   4.481   4.873
 1514SOL     OW 8695   0.796   6.423   3.059
 1514SOL    HW1 8696   0.865   6.412   3.124
 1514SOL    HW2 8697   0.824   6.369   2.985
 1515SOL     OW 8698   0.223   5.648   3.024
 1515SOL    HW1 8699   0.251   5.722   2.970
 1515SOL    HW2 8700   0.265   5.663   3.109
 1516SOL     OW 8701   4.992   9.105   3.456
 1516SOL    HW1 8702   4.919   9.165   3.462
 1516SOL    HW2 8703   5.006   9.074   3.545
 1517SOL     OW 8704   4.369   6.733   4.639
 1517SOL    HW1 8705   4.434   6.693   4.582
 1517SOL    HW2 8706   4.378   6.827   4.623
 1518SOL     OW 8707   2.794   3.720   1.789
 1518SOL    HW1 8708   2.783   3.743   1.881
 1518SOL    HW2 8709   2.707   3.734   1.750
 1519SOL     OW 8710   3.114   5.522   4.906
 1519SOL    HW1 8711   3.030   5.564   4.885
 1519SOL    HW2 8712   3.153   5.578   4.972
 1520SOL     OW 8713  -0.305   6.813   5.883
 1520SOL    HW1 8714  -0.324   6.793   5.975
 1520SOL    HW2 8715  -0.321   6.907   5.874
 1521SOL     OW 8716   6.750   3.987   0.105
 1521SOL    HW1 8717   6.743   3.904   0.152
 1521SOL    HW2 8718   6.774   3.962   0.015
 1522SOL     OW 8719   5.293   6.571   0.244
 1522SOL    HW1 8720   5.345   6.492   0.235
 1522SOL    HW2 8721   5.259   6.567   0.334
 1523SOL     OW 8722   0.736   5.017   3.453
 1523SOL    HW1 8723   0.740   4.935   3.503
 1523SOL    HW2 8724   0.669   5.001   3.386
 1524SOL     OW 8725   3.277   5.898   0.689
 1524SOL    HW1 8726   3.367   5.876   0.712
 1524SOL    HW2 8727   3.240   5.816   0.655
 1525SOL     OW 8728   0.389   7.057   3.891
 1525SOL    HW1 8729   0.388   6.971   3.933
 1525SOL    HW2 8730   0.482   7.077   3.881
 1526SOL     OW 8731   5.865   7.805   1.871
 1526SOL    HW1 8732   5.833   7.725   1.830
 1526SOL    HW2 8733   5.789   7.839   1.918
 1527SOL     OW 8734   2.513   7.036   4.209
 1527SOL    HW1 8735   2.434   7.031   4.262
 1527SOL    HW2 8736   2.542   7.127   4.218
 1528SOL     OW 8737   1.609   9.763   4.994
 1528SOL    HW1 8738   1.638   9.722   5.075
 1528SOL    HW2 8739   1.657   9.717   4.925
 1529SOL     OW 8740   7.658   4.367   1.450
 1529SOL    HW1 8741   7.636   4.282   1.490
 1529SOL    HW2 8742   7.712   4.411   1.516
 1530SOL     OW 8743   2.108   7.043   1.970
 1530SOL    HW1 8744   2.081   6.966   1.920
 1530SOL    HW2 8745   2.045   7.049   2.042
 1531SOL     OW 8746   2.745   4.575   1.971
 1531SOL    HW1 8747   2.665   4.587   2.023
 1531SOL    HW2 8748   2.746   4.650   1.912
 1532SOL     OW 8749   6.396   5.263   4.907
 1532SOL    HW1 8750   6.365   5.314   4.832
 1532SOL    HW2 8751   6.490   5.285   4.912
 1533SOL     OW 8752   2.655   1.590   1.430
 1533SOL    HW1 8753   2.623   1.571   1.519
 1533SOL    HW2 8754   2.668   1.505   1.390
 1534SOL     OW 8755  -0.452   7.660   6.171
 1534SOL    HW1 8756  -0.411   7.727   6.225
 1534SOL    HW2 8757  -0.474   7.704   6.089
 1535SOL     OW 8758   6.913   7.547   3.678
 1535SOL    HW1 8759   6.982   7.486   3.704
 1535SOL    HW2 8760   6.938   7.630   3.718
 1536SOL     OW 8761  -0.593   6.093   5.267
 1536SOL    HW1 8762  -0.628   6.180   5.286
 1536SOL    HW2 8763  -0.608   6.043   5.347
 1537SOL     OW 8764   5.444   4.954   5.937
 1537SOL    HW1 8765   5.438   4.864   5.904
 1537SOL    HW2 8766   5.535   4.979   5.923
 1538SOL     OW 8767   3.191   5.241   5.418
 1538SOL    HW1 8768   3.232   5.326   5.434
 1538SOL    HW2 8769   3.178   5.204   5.505
 1539SOL     OW 8770   2.983   5.349   1.227
 1539SOL    HW1 8771   3.067   5.395   1.237
 1539SOL    HW2 8772   2.974   5.338   1.132
 1540SOL     OW 8773   0.698   3.782   2.206
 1540SOL    HW1 8774   0.633   3.852   2.212
 1540SOL    HW2 8775   0.778   3.820   2.243
 1541SOL     OW 8776   3.924   6.246   4.642
 1541SOL    HW1 8777   3.859   6.178   4.661
 1541SOL    HW2 8778   3.876   6.312   4.591
 1542SOL     OW 8779   0.981   4.086   2.283
 1542SOL    HW1 8780   0.986   4.078   2.187
 1542SOL    HW2 8781   0.887   4.088   2.301
 1543SOL     OW 8782   2.410   1.839   0.284
 1543SOL    HW1 8783   2.440   1.822   0.195
 1543SOL    HW2 8784   2.489   1.865   0.331
 1544SOL     OW 8785   5.811   6.320   3.704
 1544SOL    HW1 8786   5.809   6.344   3.797
 1544SOL    HW2 8787   5.726   6.280   3.687
 1545SOL     OW 8788   2.162   8.434   4.329
 1545SOL    HW1 8789   2.118   8.386   4.399
 1545SOL    HW2 8790   2.156   8.526   4.355
 1546SOL     OW 8791   0.885   2.425   0.170
 1546SOL    HW1 8792   0.790   2.417   0.179
 1546SOL    HW2 8793   0.906   2.509   0.210
 1547SOL     OW 8794   3.588   4.501   5.321
 1547SOL    HW1 8795   3.494   4.492   5.307
 1547SOL    HW2 8796   3.597   4.517   5.415
 1548SOL     OW 8797   3.810   6.301   0.213
 1548SOL    HW1 8798   3.881   6.359   0.238
 1548SOL    HW2 8799   3.730   6.347   0.239
 1549SOL     OW 8800   8.467   6.279   1.029
 1549SOL    HW1 8801   8.473   6.256   1.122
 1549SOL    HW2 8802   8.447   6.196   0.986
 1550SOL     OW 8803   6.617   8.848   4.883
 1550SOL    HW1 8804   6.647   8.909   4.815
 1550SOL    HW2 8805   6.527   8.827   4.858
 1551SOL     OW 8806   4.103   2.794   3.693
 1551SOL    HW1 8807   4.059   2.709   3.704
 1551SOL    HW2 8808   4.124   2.821   3.782
 1552SOL     OW 8809   0.597   9.086   5.333
 1552SOL    HW1 8810   0.669   9.074   5.396
 1552SOL    HW2 8811   0.628   9.154   5.274
 1553SOL     OW 8812   1.881   8.409   3.925
 1553SOL    HW1 8813   1.968   8.442   3.947
 1553SOL    HW2 8814   1.826   8.487   3.921
 1554SOL     OW 8815   5.948   2.290   0.685
 1554SOL    HW1 8816   6.016   2.356   0.697
 1554SOL    HW2 8817   5.981   2.233   0.616
 1555SOL     OW 8818   2.539   4.251   1.282
 1555SOL    HW1 8819   2.583   4.307   1.346
 1555SOL    HW2 8820   2.587   4.169   1.285
 1556SOL     OW 8821   1.192   3.860   6.134
 1556SOL    HW1 8822   1.275   3.902   6.154
 1556SOL    HW2 8823   1.160   3.906   6.056
 1557SOL     OW 8824   5.837   6.621   2.763
 1557SOL    HW1 8825   5.827   6.586   2.674
 1557SOL    HW2 8826   5.749   6.616   2.801
 1558SOL     OW 8827   1.306   4.008   3.445
 1558SOL    HW1 8828   1.337   4.051   3.525
 1558SOL    HW2 8829   1.321   3.915   3.460
 1559SOL     OW 8830   8.119   5.893   0.253
 1559SOL    HW1 8831   8.154   5.923   0.337
 1559SOL    HW2 8832   8.041   5.843   0.275
 1560SOL     OW 8833   2.280   3.740   3.066
 1560SOL    HW1 8834   2.290   3.833   3.083
 1560SOL    HW2 8835   2.290   3.698   3.152
 1561SOL     OW 8836   7.094   6.755   0.384
 1561SOL    HW1 8837   7.027   6.691   0.362
 1561SOL    HW2 8838   7.158   6.750   0.313
 1562SOL     OW 8839  -0.257   3.889   5.306
 1562SOL    HW1 8840  -0.192   3.818   5.307
 1562SOL    HW2 8841  -0.207   3.967   5.281
 1563SOL     OW 8842   6.071   5.902   0.718
 1563SOL    HW1 8843   6.074   5.996   0.736
 1563SOL    HW2 8844   6.136   5.864   0.777
 1564SOL     OW 8845   0.719   4.404   4.105
 1564SOL    HW1 8846   0.723   4.499   4.112
 1564SOL    HW2 8847   0.754   4.385   4.018
 1565SOL     OW 8848   3.730   3.011   4.172
 1565SOL    HW1 8849   3.820   2.999   4.203
 1565SOL    HW2 8850   3.718   2.943   4.106
 1566SOL     OW 8851   1.811   7.850   1.978
 1566SOL    HW1 8852   1.761   7.769   1.973
 1566SOL    HW2 8853   1.831   7.861   2.071
 1567SOL     OW 8854   4.458   2.691   4.555
 1567SOL    HW1 8855   4.535   2.747   4.554
 1567SOL    HW2 8856   4.493   2.602   4.552
 1568SOL     OW 8857   4.298   4.254   4.050
 1568SOL    HW1 8858   4.234   4.213   3.993
 1568SOL    HW2 8859   4.338   4.323   3.996
 1569SOL     OW 8860   2.942   5.074   6.149
 1569SOL    HW1 8861   2.994   5.113   6.218
 1569SOL    HW2 8862   2.885   5.145   6.119
 1570SOL     OW 8863   2.530   4.287   3.489
 1570SOL    HW1 8864   2.526   4.382   3.480
 1570SOL    HW2 8865   2.519   4.254   3.400
 1571SOL     OW 8866   2.555   6.873   2.611
 1571SOL    HW1 8867   2.638   6.838   2.578
 1571SOL    HW2 8868   2.503   6.796   2.633
 1572SOL     OW 8869   1.899   8.697   3.026
 1572SOL    HW1 8870   1.932   8.644   3.099
 1572SOL    HW2 8871   1.835   8.641   2.982
 1573SOL     OW 8872   3.011   4.658   3.738
 1573SOL    HW1 8873   2.917   4.641   3.726
 1573SOL    HW2 8874   3.053   4.597   3.677
 1574SOL     OW 8875   1.912   7.132   2.181
 1574SOL    HW1 8876   1.987   7.117   2.237
 1574SOL    HW2 8877   1.844   7.073   2.214
 1575SOL     OW 8878   1.808   9.819   5.446
 1575SOL    HW1 8879   1.775   9.798   5.533
 1575SOL    HW2 8880   1.903   9.807   5.452
 1576SOL     OW 8881   4.330   7.604   4.511
 1576SOL    HW1 8882   4.293   7.678   4.465
 1576SOL    HW2 8883   4.296   7.527   4.466
 1577SOL     OW 8884   2.252   4.315   4.770
 1577SOL    HW1 8885   2.177   4.372   4.788
 1577SOL    HW2 8886   2.288   4.347   4.688
 1578SOL     OW 8887   4.498   8.180   4.124
[truncated: 1,138,187 more chars]
