# Supplementary material for: Improvement in predicting drug sensitivity changes associated with protein mutations using a molecular dynamics based alchemical mutation method
Source: Sci Rep. 2020 Feb 7;10:2161. doi: 10.1038/s41598-020-58877-9 (PMC7005789; doi:10.1038/s41598-020-58877-9)
Supplement: Supplementary file 2 — Supplementary Information. [file 41598_2020_58877_MOESM2_ESM.zip › S1_input/MP-CAFEE/ALR2/388/Wild_388/complex_gpu/topol_ed.top]

;
;	File 'topol.top' was generated
;	By user: fono (1034)
;	On host: login.iib
;	At date: Thu Nov 28 10:24:55 2019

;
;	This is a standalone topology file
;
;	Created by:
;	                 :-) GROMACS - gmx pdb2gmx, VERSION 5.1.4 (-:
;	
;	Executable:   /home/apps/gromacs/gromacsv5.1.4/bin/gmx
;	Data prefix:  /home/apps/gromacs/gromacsv5.1.4
;	Command line:
;	  gmx pdb2gmx -f ../structure/2IKI_refined_wt.pdb -o pdb2gmx.gro -ignh -renum
;	Force field was read from the standard GROMACS share directory.
;

; Include forcefield parameters
#include "amber99sb-ildn.ff/forcefield.itp"
; Include ligand topology
#include "../structure/2IKI_NAP_GMX.itp"

; Include ligand topology
#include "../structure/2IKI_388_GMX.itp"


[ moleculetype ]
; Name            nrexcl
Protein_chain_A     3

[ atoms ]
;   nr       type  resnr residue  atom   cgnr     charge       mass  typeB    chargeB      massB
; residue   1 ACE rtp ACE  q  0.0
     1         CT      1    ACE    CH3      1    -0.3662      12.01   ; qtot -0.3662
     2         HC      1    ACE   HH31      2     0.1123      1.008   ; qtot -0.2539
     3         HC      1    ACE   HH32      3     0.1123      1.008   ; qtot -0.1416
     4         HC      1    ACE   HH33      4     0.1123      1.008   ; qtot -0.0293
     5          C      1    ACE      C      5     0.5972      12.01   ; qtot 0.5679
     6          O      1    ACE      O      6    -0.5679         16   ; qtot 0
; residue   2 ALA rtp ALA  q  0.0
     7          N      2    ALA      N      7    -0.4157      14.01   ; qtot -0.4157
     8          H      2    ALA      H      8     0.2719      1.008   ; qtot -0.1438
     9         CT      2    ALA     CA      9     0.0337      12.01   ; qtot -0.1101
    10         H1      2    ALA     HA     10     0.0823      1.008   ; qtot -0.0278
    11         CT      2    ALA     CB     11    -0.1825      12.01   ; qtot -0.2103
    12         HC      2    ALA    HB1     12     0.0603      1.008   ; qtot -0.15
    13         HC      2    ALA    HB2     13     0.0603      1.008   ; qtot -0.0897
    14         HC      2    ALA    HB3     14     0.0603      1.008   ; qtot -0.0294
    15          C      2    ALA      C     15     0.5973      12.01   ; qtot 0.5679
    16          O      2    ALA      O     16    -0.5679         16   ; qtot 0
; residue   3 SER rtp SER  q  0.0
    17          N      3    SER      N     17    -0.4157      14.01   ; qtot -0.4157
    18          H      3    SER      H     18     0.2719      1.008   ; qtot -0.1438
    19         CT      3    SER     CA     19    -0.0249      12.01   ; qtot -0.1687
    20         H1      3    SER     HA     20     0.0843      1.008   ; qtot -0.0844
    21         CT      3    SER     CB     21     0.2117      12.01   ; qtot 0.1273
    22         H1      3    SER    HB1     22     0.0352      1.008   ; qtot 0.1625
    23         H1      3    SER    HB2     23     0.0352      1.008   ; qtot 0.1977
    24         OH      3    SER     OG     24    -0.6546         16   ; qtot -0.4569
    25         HO      3    SER     HG     25     0.4275      1.008   ; qtot -0.0294
    26          C      3    SER      C     26     0.5973      12.01   ; qtot 0.5679
    27          O      3    SER      O     27    -0.5679         16   ; qtot 0
; residue   4 ARG rtp ARG  q +1.0
    28          N      4    ARG      N     28    -0.3479      14.01   ; qtot -0.3479
    29          H      4    ARG      H     29     0.2747      1.008   ; qtot -0.0732
    30         CT      4    ARG     CA     30    -0.2637      12.01   ; qtot -0.3369
    31         H1      4    ARG     HA     31      0.156      1.008   ; qtot -0.1809
    32         CT      4    ARG     CB     32    -0.0007      12.01   ; qtot -0.1816
    33         HC      4    ARG    HB1     33     0.0327      1.008   ; qtot -0.1489
    34         HC      4    ARG    HB2     34     0.0327      1.008   ; qtot -0.1162
    35         CT      4    ARG     CG     35      0.039      12.01   ; qtot -0.0772
    36         HC      4    ARG    HG1     36     0.0285      1.008   ; qtot -0.0487
    37         HC      4    ARG    HG2     37     0.0285      1.008   ; qtot -0.0202
    38         CT      4    ARG     CD     38     0.0486      12.01   ; qtot 0.0284
    39         H1      4    ARG    HD1     39     0.0687      1.008   ; qtot 0.0971
    40         H1      4    ARG    HD2     40     0.0687      1.008   ; qtot 0.1658
    41         N2      4    ARG     NE     41    -0.5295      14.01   ; qtot -0.3637
    42          H      4    ARG     HE     42     0.3456      1.008   ; qtot -0.0181
    43         CA      4    ARG     CZ     43     0.8076      12.01   ; qtot 0.7895
    44         N2      4    ARG    NH1     44    -0.8627      14.01   ; qtot -0.0732
    45          H      4    ARG   HH11     45     0.4478      1.008   ; qtot 0.3746
    46          H      4    ARG   HH12     46     0.4478      1.008   ; qtot 0.8224
    47         N2      4    ARG    NH2     47    -0.8627      14.01   ; qtot -0.0403
    48          H      4    ARG   HH21     48     0.4478      1.008   ; qtot 0.4075
    49          H      4    ARG   HH22     49     0.4478      1.008   ; qtot 0.8553
    50          C      4    ARG      C     50     0.7341      12.01   ; qtot 1.589
    51          O      4    ARG      O     51    -0.5894         16   ; qtot 1
; residue   5 ILE rtp ILE  q  0.0
    52          N      5    ILE      N     52    -0.4157      14.01   ; qtot 0.5843
    53          H      5    ILE      H     53     0.2719      1.008   ; qtot 0.8562
    54         CT      5    ILE     CA     54    -0.0597      12.01   ; qtot 0.7965
    55         H1      5    ILE     HA     55     0.0869      1.008   ; qtot 0.8834
    56         CT      5    ILE     CB     56     0.1303      12.01   ; qtot 1.014
    57         HC      5    ILE     HB     57     0.0187      1.008   ; qtot 1.032
    58         CT      5    ILE    CG2     58    -0.3204      12.01   ; qtot 0.712
    59         HC      5    ILE   HG21     59     0.0882      1.008   ; qtot 0.8002
    60         HC      5    ILE   HG22     60     0.0882      1.008   ; qtot 0.8884
    61         HC      5    ILE   HG23     61     0.0882      1.008   ; qtot 0.9766
    62         CT      5    ILE    CG1     62     -0.043      12.01   ; qtot 0.9336
    63         HC      5    ILE   HG11     63     0.0236      1.008   ; qtot 0.9572
    64         HC      5    ILE   HG12     64     0.0236      1.008   ; qtot 0.9808
    65         CT      5    ILE     CD     65     -0.066      12.01   ; qtot 0.9148
    66         HC      5    ILE    HD1     66     0.0186      1.008   ; qtot 0.9334
    67         HC      5    ILE    HD2     67     0.0186      1.008   ; qtot 0.952
    68         HC      5    ILE    HD3     68     0.0186      1.008   ; qtot 0.9706
    69          C      5    ILE      C     69     0.5973      12.01   ; qtot 1.568
    70          O      5    ILE      O     70    -0.5679         16   ; qtot 1
; residue   6 LEU rtp LEU  q  0.0
    71          N      6    LEU      N     71    -0.4157      14.01   ; qtot 0.5843
    72          H      6    LEU      H     72     0.2719      1.008   ; qtot 0.8562
    73         CT      6    LEU     CA     73    -0.0518      12.01   ; qtot 0.8044
    74         H1      6    LEU     HA     74     0.0922      1.008   ; qtot 0.8966
    75         CT      6    LEU     CB     75    -0.1102      12.01   ; qtot 0.7864
    76         HC      6    LEU    HB1     76     0.0457      1.008   ; qtot 0.8321
    77         HC      6    LEU    HB2     77     0.0457      1.008   ; qtot 0.8778
    78         CT      6    LEU     CG     78     0.3531      12.01   ; qtot 1.231
    79         HC      6    LEU     HG     79    -0.0361      1.008   ; qtot 1.195
    80         CT      6    LEU    CD1     80    -0.4121      12.01   ; qtot 0.7827
    81         HC      6    LEU   HD11     81        0.1      1.008   ; qtot 0.8827
    82         HC      6    LEU   HD12     82        0.1      1.008   ; qtot 0.9827
    83         HC      6    LEU   HD13     83        0.1      1.008   ; qtot 1.083
    84         CT      6    LEU    CD2     84    -0.4121      12.01   ; qtot 0.6706
    85         HC      6    LEU   HD21     85        0.1      1.008   ; qtot 0.7706
    86         HC      6    LEU   HD22     86        0.1      1.008   ; qtot 0.8706
    87         HC      6    LEU   HD23     87        0.1      1.008   ; qtot 0.9706
    88          C      6    LEU      C     88     0.5973      12.01   ; qtot 1.568
    89          O      6    LEU      O     89    -0.5679         16   ; qtot 1
; residue   7 LEU rtp LEU  q  0.0
    90          N      7    LEU      N     90    -0.4157      14.01   ; qtot 0.5843
    91          H      7    LEU      H     91     0.2719      1.008   ; qtot 0.8562
    92         CT      7    LEU     CA     92    -0.0518      12.01   ; qtot 0.8044
    93         H1      7    LEU     HA     93     0.0922      1.008   ; qtot 0.8966
    94         CT      7    LEU     CB     94    -0.1102      12.01   ; qtot 0.7864
    95         HC      7    LEU    HB1     95     0.0457      1.008   ; qtot 0.8321
    96         HC      7    LEU    HB2     96     0.0457      1.008   ; qtot 0.8778
    97         CT      7    LEU     CG     97     0.3531      12.01   ; qtot 1.231
    98         HC      7    LEU     HG     98    -0.0361      1.008   ; qtot 1.195
    99         CT      7    LEU    CD1     99    -0.4121      12.01   ; qtot 0.7827
   100         HC      7    LEU   HD11    100        0.1      1.008   ; qtot 0.8827
   101         HC      7    LEU   HD12    101        0.1      1.008   ; qtot 0.9827
   102         HC      7    LEU   HD13    102        0.1      1.008   ; qtot 1.083
   103         CT      7    LEU    CD2    103    -0.4121      12.01   ; qtot 0.6706
   104         HC      7    LEU   HD21    104        0.1      1.008   ; qtot 0.7706
   105         HC      7    LEU   HD22    105        0.1      1.008   ; qtot 0.8706
   106         HC      7    LEU   HD23    106        0.1      1.008   ; qtot 0.9706
   107          C      7    LEU      C    107     0.5973      12.01   ; qtot 1.568
   108          O      7    LEU      O    108    -0.5679         16   ; qtot 1
; residue   8 ASN rtp ASN  q  0.0
   109          N      8    ASN      N    109    -0.4157      14.01   ; qtot 0.5843
   110          H      8    ASN      H    110     0.2719      1.008   ; qtot 0.8562
   111         CT      8    ASN     CA    111     0.0143      12.01   ; qtot 0.8705
   112         H1      8    ASN     HA    112     0.1048      1.008   ; qtot 0.9753
   113         CT      8    ASN     CB    113    -0.2041      12.01   ; qtot 0.7712
   114         HC      8    ASN    HB1    114     0.0797      1.008   ; qtot 0.8509
   115         HC      8    ASN    HB2    115     0.0797      1.008   ; qtot 0.9306
   116          C      8    ASN     CG    116      0.713      12.01   ; qtot 1.644
   117          O      8    ASN    OD1    117    -0.5931         16   ; qtot 1.051
   118          N      8    ASN    ND2    118    -0.9191      14.01   ; qtot 0.1314
   119          H      8    ASN   HD21    119     0.4196      1.008   ; qtot 0.551
   120          H      8    ASN   HD22    120     0.4196      1.008   ; qtot 0.9706
   121          C      8    ASN      C    121     0.5973      12.01   ; qtot 1.568
   122          O      8    ASN      O    122    -0.5679         16   ; qtot 1
; residue   9 ASN rtp ASN  q  0.0
   123          N      9    ASN      N    123    -0.4157      14.01   ; qtot 0.5843
   124          H      9    ASN      H    124     0.2719      1.008   ; qtot 0.8562
   125         CT      9    ASN     CA    125     0.0143      12.01   ; qtot 0.8705
   126         H1      9    ASN     HA    126     0.1048      1.008   ; qtot 0.9753
   127         CT      9    ASN     CB    127    -0.2041      12.01   ; qtot 0.7712
   128         HC      9    ASN    HB1    128     0.0797      1.008   ; qtot 0.8509
   129         HC      9    ASN    HB2    129     0.0797      1.008   ; qtot 0.9306
   130          C      9    ASN     CG    130      0.713      12.01   ; qtot 1.644
   131          O      9    ASN    OD1    131    -0.5931         16   ; qtot 1.051
   132          N      9    ASN    ND2    132    -0.9191      14.01   ; qtot 0.1314
   133          H      9    ASN   HD21    133     0.4196      1.008   ; qtot 0.551
   134          H      9    ASN   HD22    134     0.4196      1.008   ; qtot 0.9706
   135          C      9    ASN      C    135     0.5973      12.01   ; qtot 1.568
   136          O      9    ASN      O    136    -0.5679         16   ; qtot 1
; residue  10 GLY rtp GLY  q  0.0
   137          N     10    GLY      N    137    -0.4157      14.01   ; qtot 0.5843
   138          H     10    GLY      H    138     0.2719      1.008   ; qtot 0.8562
   139         CT     10    GLY     CA    139    -0.0252      12.01   ; qtot 0.831
   140         H1     10    GLY    HA1    140     0.0698      1.008   ; qtot 0.9008
   141         H1     10    GLY    HA2    141     0.0698      1.008   ; qtot 0.9706
   142          C     10    GLY      C    142     0.5973      12.01   ; qtot 1.568
   143          O     10    GLY      O    143    -0.5679         16   ; qtot 1
; residue  11 ALA rtp ALA  q  0.0
   144          N     11    ALA      N    144    -0.4157      14.01   ; qtot 0.5843
   145          H     11    ALA      H    145     0.2719      1.008   ; qtot 0.8562
   146         CT     11    ALA     CA    146     0.0337      12.01   ; qtot 0.8899
   147         H1     11    ALA     HA    147     0.0823      1.008   ; qtot 0.9722
   148         CT     11    ALA     CB    148    -0.1825      12.01   ; qtot 0.7897
   149         HC     11    ALA    HB1    149     0.0603      1.008   ; qtot 0.85
   150         HC     11    ALA    HB2    150     0.0603      1.008   ; qtot 0.9103
   151         HC     11    ALA    HB3    151     0.0603      1.008   ; qtot 0.9706
   152          C     11    ALA      C    152     0.5973      12.01   ; qtot 1.568
   153          O     11    ALA      O    153    -0.5679         16   ; qtot 1
; residue  12 LYS rtp LYS  q +1.0
   154          N     12    LYS      N    154    -0.3479      14.01   ; qtot 0.6521
   155          H     12    LYS      H    155     0.2747      1.008   ; qtot 0.9268
   156         CT     12    LYS     CA    156      -0.24      12.01   ; qtot 0.6868
   157         H1     12    LYS     HA    157     0.1426      1.008   ; qtot 0.8294
   158         CT     12    LYS     CB    158    -0.0094      12.01   ; qtot 0.82
   159         HC     12    LYS    HB1    159     0.0362      1.008   ; qtot 0.8562
   160         HC     12    LYS    HB2    160     0.0362      1.008   ; qtot 0.8924
   161         CT     12    LYS     CG    161     0.0187      12.01   ; qtot 0.9111
   162         HC     12    LYS    HG1    162     0.0103      1.008   ; qtot 0.9214
   163         HC     12    LYS    HG2    163     0.0103      1.008   ; qtot 0.9317
   164         CT     12    LYS     CD    164    -0.0479      12.01   ; qtot 0.8838
   165         HC     12    LYS    HD1    165     0.0621      1.008   ; qtot 0.9459
   166         HC     12    LYS    HD2    166     0.0621      1.008   ; qtot 1.008
   167         CT     12    LYS     CE    167    -0.0143      12.01   ; qtot 0.9937
   168         HP     12    LYS    HE1    168     0.1135      1.008   ; qtot 1.107
   169         HP     12    LYS    HE2    169     0.1135      1.008   ; qtot 1.221
   170         N3     12    LYS     NZ    170    -0.3854      14.01   ; qtot 0.8353
   171          H     12    LYS    HZ1    171       0.34      1.008   ; qtot 1.175
   172          H     12    LYS    HZ2    172       0.34      1.008   ; qtot 1.515
   173          H     12    LYS    HZ3    173       0.34      1.008   ; qtot 1.855
   174          C     12    LYS      C    174     0.7341      12.01   ; qtot 2.589
   175          O     12    LYS      O    175    -0.5894         16   ; qtot 2
; residue  13 MET rtp MET  q  0.0
   176          N     13    MET      N    176    -0.4157      14.01   ; qtot 1.584
   177          H     13    MET      H    177     0.2719      1.008   ; qtot 1.856
   178         CT     13    MET     CA    178    -0.0237      12.01   ; qtot 1.833
   179         H1     13    MET     HA    179      0.088      1.008   ; qtot 1.921
   180         CT     13    MET     CB    180     0.0342      12.01   ; qtot 1.955
   181         HC     13    MET    HB1    181     0.0241      1.008   ; qtot 1.979
   182         HC     13    MET    HB2    182     0.0241      1.008   ; qtot 2.003
   183         CT     13    MET     CG    183     0.0018      12.01   ; qtot 2.005
   184         H1     13    MET    HG1    184      0.044      1.008   ; qtot 2.049
   185         H1     13    MET    HG2    185      0.044      1.008   ; qtot 2.093
   186          S     13    MET     SD    186    -0.2737      32.06   ; qtot 1.819
   187         CT     13    MET     CE    187    -0.0536      12.01   ; qtot 1.765
   188         H1     13    MET    HE1    188     0.0684      1.008   ; qtot 1.834
   189         H1     13    MET    HE2    189     0.0684      1.008   ; qtot 1.902
   190         H1     13    MET    HE3    190     0.0684      1.008   ; qtot 1.971
   191          C     13    MET      C    191     0.5973      12.01   ; qtot 2.568
   192          O     13    MET      O    192    -0.5679         16   ; qtot 2
; residue  14 PRO rtp PRO  q  0.0
   193          N     14    PRO      N    193    -0.2548      14.01   ; qtot 1.745
   194         CT     14    PRO     CD    194     0.0192      12.01   ; qtot 1.764
   195         H1     14    PRO    HD1    195     0.0391      1.008   ; qtot 1.804
   196         H1     14    PRO    HD2    196     0.0391      1.008   ; qtot 1.843
   197         CT     14    PRO     CG    197     0.0189      12.01   ; qtot 1.862
   198         HC     14    PRO    HG1    198     0.0213      1.008   ; qtot 1.883
   199         HC     14    PRO    HG2    199     0.0213      1.008   ; qtot 1.904
   200         CT     14    PRO     CB    200     -0.007      12.01   ; qtot 1.897
   201         HC     14    PRO    HB1    201     0.0253      1.008   ; qtot 1.922
   202         HC     14    PRO    HB2    202     0.0253      1.008   ; qtot 1.948
   203         CT     14    PRO     CA    203    -0.0266      12.01   ; qtot 1.921
   204         H1     14    PRO     HA    204     0.0641      1.008   ; qtot 1.985
   205          C     14    PRO      C    205     0.5896      12.01   ; qtot 2.575
   206          O     14    PRO      O    206    -0.5748         16   ; qtot 2
; residue  15 ILE rtp ILE  q  0.0
   207          N     15    ILE      N    207    -0.4157      14.01   ; qtot 1.584
   208          H     15    ILE      H    208     0.2719      1.008   ; qtot 1.856
   209         CT     15    ILE     CA    209    -0.0597      12.01   ; qtot 1.797
   210         H1     15    ILE     HA    210     0.0869      1.008   ; qtot 1.883
   211         CT     15    ILE     CB    211     0.1303      12.01   ; qtot 2.014
   212         HC     15    ILE     HB    212     0.0187      1.008   ; qtot 2.032
   213         CT     15    ILE    CG2    213    -0.3204      12.01   ; qtot 1.712
   214         HC     15    ILE   HG21    214     0.0882      1.008   ; qtot 1.8
   215         HC     15    ILE   HG22    215     0.0882      1.008   ; qtot 1.888
   216         HC     15    ILE   HG23    216     0.0882      1.008   ; qtot 1.977
   217         CT     15    ILE    CG1    217     -0.043      12.01   ; qtot 1.934
   218         HC     15    ILE   HG11    218     0.0236      1.008   ; qtot 1.957
   219         HC     15    ILE   HG12    219     0.0236      1.008   ; qtot 1.981
   220         CT     15    ILE     CD    220     -0.066      12.01   ; qtot 1.915
   221         HC     15    ILE    HD1    221     0.0186      1.008   ; qtot 1.933
   222         HC     15    ILE    HD2    222     0.0186      1.008   ; qtot 1.952
   223         HC     15    ILE    HD3    223     0.0186      1.008   ; qtot 1.971
   224          C     15    ILE      C    224     0.5973      12.01   ; qtot 2.568
   225          O     15    ILE      O    225    -0.5679         16   ; qtot 2
; residue  16 LEU rtp LEU  q  0.0
   226          N     16    LEU      N    226    -0.4157      14.01   ; qtot 1.584
   227          H     16    LEU      H    227     0.2719      1.008   ; qtot 1.856
   228         CT     16    LEU     CA    228    -0.0518      12.01   ; qtot 1.804
   229         H1     16    LEU     HA    229     0.0922      1.008   ; qtot 1.897
   230         CT     16    LEU     CB    230    -0.1102      12.01   ; qtot 1.786
   231         HC     16    LEU    HB1    231     0.0457      1.008   ; qtot 1.832
   232         HC     16    LEU    HB2    232     0.0457      1.008   ; qtot 1.878
   233         CT     16    LEU     CG    233     0.3531      12.01   ; qtot 2.231
   234         HC     16    LEU     HG    234    -0.0361      1.008   ; qtot 2.195
   235         CT     16    LEU    CD1    235    -0.4121      12.01   ; qtot 1.783
   236         HC     16    LEU   HD11    236        0.1      1.008   ; qtot 1.883
   237         HC     16    LEU   HD12    237        0.1      1.008   ; qtot 1.983
   238         HC     16    LEU   HD13    238        0.1      1.008   ; qtot 2.083
   239         CT     16    LEU    CD2    239    -0.4121      12.01   ; qtot 1.671
   240         HC     16    LEU   HD21    240        0.1      1.008   ; qtot 1.771
   241         HC     16    LEU   HD22    241        0.1      1.008   ; qtot 1.871
   242         HC     16    LEU   HD23    242        0.1      1.008   ; qtot 1.971
   243          C     16    LEU      C    243     0.5973      12.01   ; qtot 2.568
   244          O     16    LEU      O    244    -0.5679         16   ; qtot 2
; residue  17 GLY rtp GLY  q  0.0
   245          N     17    GLY      N    245    -0.4157      14.01   ; qtot 1.584
   246          H     17    GLY      H    246     0.2719      1.008   ; qtot 1.856
   247         CT     17    GLY     CA    247    -0.0252      12.01   ; qtot 1.831
   248         H1     17    GLY    HA1    248     0.0698      1.008   ; qtot 1.901
   249         H1     17    GLY    HA2    249     0.0698      1.008   ; qtot 1.971
   250          C     17    GLY      C    250     0.5973      12.01   ; qtot 2.568
   251          O     17    GLY      O    251    -0.5679         16   ; qtot 2
; residue  18 LEU rtp LEU  q  0.0
   252          N     18    LEU      N    252    -0.4157      14.01   ; qtot 1.584
   253          H     18    LEU      H    253     0.2719      1.008   ; qtot 1.856
   254         CT     18    LEU     CA    254    -0.0518      12.01   ; qtot 1.804
   255         H1     18    LEU     HA    255     0.0922      1.008   ; qtot 1.897
   256         CT     18    LEU     CB    256    -0.1102      12.01   ; qtot 1.786
   257         HC     18    LEU    HB1    257     0.0457      1.008   ; qtot 1.832
   258         HC     18    LEU    HB2    258     0.0457      1.008   ; qtot 1.878
   259         CT     18    LEU     CG    259     0.3531      12.01   ; qtot 2.231
   260         HC     18    LEU     HG    260    -0.0361      1.008   ; qtot 2.195
   261         CT     18    LEU    CD1    261    -0.4121      12.01   ; qtot 1.783
   262         HC     18    LEU   HD11    262        0.1      1.008   ; qtot 1.883
   263         HC     18    LEU   HD12    263        0.1      1.008   ; qtot 1.983
   264         HC     18    LEU   HD13    264        0.1      1.008   ; qtot 2.083
   265         CT     18    LEU    CD2    265    -0.4121      12.01   ; qtot 1.671
   266         HC     18    LEU   HD21    266        0.1      1.008   ; qtot 1.771
   267         HC     18    LEU   HD22    267        0.1      1.008   ; qtot 1.871
   268         HC     18    LEU   HD23    268        0.1      1.008   ; qtot 1.971
   269          C     18    LEU      C    269     0.5973      12.01   ; qtot 2.568
   270          O     18    LEU      O    270    -0.5679         16   ; qtot 2
; residue  19 GLY rtp GLY  q  0.0
   271          N     19    GLY      N    271    -0.4157      14.01   ; qtot 1.584
   272          H     19    GLY      H    272     0.2719      1.008   ; qtot 1.856
   273         CT     19    GLY     CA    273    -0.0252      12.01   ; qtot 1.831
   274         H1     19    GLY    HA1    274     0.0698      1.008   ; qtot 1.901
   275         H1     19    GLY    HA2    275     0.0698      1.008   ; qtot 1.971
   276          C     19    GLY      C    276     0.5973      12.01   ; qtot 2.568
   277          O     19    GLY      O    277    -0.5679         16   ; qtot 2
; residue  20 THR rtp THR  q  0.0
   278          N     20    THR      N    278    -0.4157      14.01   ; qtot 1.584
   279          H     20    THR      H    279     0.2719      1.008   ; qtot 1.856
   280         CT     20    THR     CA    280    -0.0389      12.01   ; qtot 1.817
   281         H1     20    THR     HA    281     0.1007      1.008   ; qtot 1.918
   282         CT     20    THR     CB    282     0.3654      12.01   ; qtot 2.283
   283         H1     20    THR     HB    283     0.0043      1.008   ; qtot 2.288
   284         CT     20    THR    CG2    284    -0.2438      12.01   ; qtot 2.044
   285         HC     20    THR   HG21    285     0.0642      1.008   ; qtot 2.108
   286         HC     20    THR   HG22    286     0.0642      1.008   ; qtot 2.172
   287         HC     20    THR   HG23    287     0.0642      1.008   ; qtot 2.237
   288         OH     20    THR    OG1    288    -0.6761         16   ; qtot 1.56
   289         HO     20    THR    HG1    289     0.4102      1.008   ; qtot 1.971
   290          C     20    THR      C    290     0.5973      12.01   ; qtot 2.568
   291          O     20    THR      O    291    -0.5679         16   ; qtot 2
; residue  21 TRP rtp TRP  q  0.0
   292          N     21    TRP      N    292    -0.4157      14.01   ; qtot 1.584
   293          H     21    TRP      H    293     0.2719      1.008   ; qtot 1.856
   294         CT     21    TRP     CA    294    -0.0275      12.01   ; qtot 1.829
   295         H1     21    TRP     HA    295     0.1123      1.008   ; qtot 1.941
   296         CT     21    TRP     CB    296     -0.005      12.01   ; qtot 1.936
   297         HC     21    TRP    HB1    297     0.0339      1.008   ; qtot 1.97
   298         HC     21    TRP    HB2    298     0.0339      1.008   ; qtot 2.004
   299         C*     21    TRP     CG    299    -0.1415      12.01   ; qtot 1.862
   300         CW     21    TRP    CD1    300    -0.1638      12.01   ; qtot 1.699
   301         H4     21    TRP    HD1    301     0.2062      1.008   ; qtot 1.905
   302         NA     21    TRP    NE1    302    -0.3418      14.01   ; qtot 1.563
   303          H     21    TRP    HE1    303     0.3412      1.008   ; qtot 1.904
   304         CN     21    TRP    CE2    304      0.138      12.01   ; qtot 2.042
   305         CA     21    TRP    CZ2    305    -0.2601      12.01   ; qtot 1.782
   306         HA     21    TRP    HZ2    306     0.1572      1.008   ; qtot 1.939
   307         CA     21    TRP    CH2    307    -0.1134      12.01   ; qtot 1.826
   308         HA     21    TRP    HH2    308     0.1417      1.008   ; qtot 1.968
   309         CA     21    TRP    CZ3    309    -0.1972      12.01   ; qtot 1.77
   310         HA     21    TRP    HZ3    310     0.1447      1.008   ; qtot 1.915
   311         CA     21    TRP    CE3    311    -0.2387      12.01   ; qtot 1.676
   312         HA     21    TRP    HE3    312       0.17      1.008   ; qtot 1.846
   313         CB     21    TRP    CD2    313     0.1243      12.01   ; qtot 1.971
   314          C     21    TRP      C    314     0.5973      12.01   ; qtot 2.568
   315          O     21    TRP      O    315    -0.5679         16   ; qtot 2
; residue  22 LYS rtp LYS  q +1.0
   316          N     22    LYS      N    316    -0.3479      14.01   ; qtot 1.652
   317          H     22    LYS      H    317     0.2747      1.008   ; qtot 1.927
   318         CT     22    LYS     CA    318      -0.24      12.01   ; qtot 1.687
   319         H1     22    LYS     HA    319     0.1426      1.008   ; qtot 1.829
   320         CT     22    LYS     CB    320    -0.0094      12.01   ; qtot 1.82
   321         HC     22    LYS    HB1    321     0.0362      1.008   ; qtot 1.856
   322         HC     22    LYS    HB2    322     0.0362      1.008   ; qtot 1.892
   323         CT     22    LYS     CG    323     0.0187      12.01   ; qtot 1.911
   324         HC     22    LYS    HG1    324     0.0103      1.008   ; qtot 1.921
   325         HC     22    LYS    HG2    325     0.0103      1.008   ; qtot 1.932
   326         CT     22    LYS     CD    326    -0.0479      12.01   ; qtot 1.884
   327         HC     22    LYS    HD1    327     0.0621      1.008   ; qtot 1.946
   328         HC     22    LYS    HD2    328     0.0621      1.008   ; qtot 2.008
   329         CT     22    LYS     CE    329    -0.0143      12.01   ; qtot 1.994
   330         HP     22    LYS    HE1    330     0.1135      1.008   ; qtot 2.107
   331         HP     22    LYS    HE2    331     0.1135      1.008   ; qtot 2.221
   332         N3     22    LYS     NZ    332    -0.3854      14.01   ; qtot 1.835
   333          H     22    LYS    HZ1    333       0.34      1.008   ; qtot 2.175
   334          H     22    LYS    HZ2    334       0.34      1.008   ; qtot 2.515
   335          H     22    LYS    HZ3    335       0.34      1.008   ; qtot 2.855
   336          C     22    LYS      C    336     0.7341      12.01   ; qtot 3.589
   337          O     22    LYS      O    337    -0.5894         16   ; qtot 3
; residue  23 SER rtp SER  q  0.0
   338          N     23    SER      N    338    -0.4157      14.01   ; qtot 2.584
   339          H     23    SER      H    339     0.2719      1.008   ; qtot 2.856
   340         CT     23    SER     CA    340    -0.0249      12.01   ; qtot 2.831
   341         H1     23    SER     HA    341     0.0843      1.008   ; qtot 2.916
   342         CT     23    SER     CB    342     0.2117      12.01   ; qtot 3.127
   343         H1     23    SER    HB1    343     0.0352      1.008   ; qtot 3.163
   344         H1     23    SER    HB2    344     0.0352      1.008   ; qtot 3.198
   345         OH     23    SER     OG    345    -0.6546         16   ; qtot 2.543
   346         HO     23    SER     HG    346     0.4275      1.008   ; qtot 2.971
   347          C     23    SER      C    347     0.5973      12.01   ; qtot 3.568
   348          O     23    SER      O    348    -0.5679         16   ; qtot 3
; residue  24 PRO rtp PRO  q  0.0
   349          N     24    PRO      N    349    -0.2548      14.01   ; qtot 2.745
   350         CT     24    PRO     CD    350     0.0192      12.01   ; qtot 2.764
   351         H1     24    PRO    HD1    351     0.0391      1.008   ; qtot 2.804
   352         H1     24    PRO    HD2    352     0.0391      1.008   ; qtot 2.843
   353         CT     24    PRO     CG    353     0.0189      12.01   ; qtot 2.862
   354         HC     24    PRO    HG1    354     0.0213      1.008   ; qtot 2.883
   355         HC     24    PRO    HG2    355     0.0213      1.008   ; qtot 2.904
   356         CT     24    PRO     CB    356     -0.007      12.01   ; qtot 2.897
   357         HC     24    PRO    HB1    357     0.0253      1.008   ; qtot 2.922
   358         HC     24    PRO    HB2    358     0.0253      1.008   ; qtot 2.948
   359         CT     24    PRO     CA    359    -0.0266      12.01   ; qtot 2.921
   360         H1     24    PRO     HA    360     0.0641      1.008   ; qtot 2.985
   361          C     24    PRO      C    361     0.5896      12.01   ; qtot 3.575
   362          O     24    PRO      O    362    -0.5748         16   ; qtot 3
; residue  25 PRO rtp PRO  q  0.0
   363          N     25    PRO      N    363    -0.2548      14.01   ; qtot 2.745
   364         CT     25    PRO     CD    364     0.0192      12.01   ; qtot 2.764
   365         H1     25    PRO    HD1    365     0.0391      1.008   ; qtot 2.804
   366         H1     25    PRO    HD2    366     0.0391      1.008   ; qtot 2.843
   367         CT     25    PRO     CG    367     0.0189      12.01   ; qtot 2.862
   368         HC     25    PRO    HG1    368     0.0213      1.008   ; qtot 2.883
   369         HC     25    PRO    HG2    369     0.0213      1.008   ; qtot 2.904
   370         CT     25    PRO     CB    370     -0.007      12.01   ; qtot 2.897
   371         HC     25    PRO    HB1    371     0.0253      1.008   ; qtot 2.922
   372         HC     25    PRO    HB2    372     0.0253      1.008   ; qtot 2.948
   373         CT     25    PRO     CA    373    -0.0266      12.01   ; qtot 2.921
   374         H1     25    PRO     HA    374     0.0641      1.008   ; qtot 2.985
   375          C     25    PRO      C    375     0.5896      12.01   ; qtot 3.575
   376          O     25    PRO      O    376    -0.5748         16   ; qtot 3
; residue  26 GLY rtp GLY  q  0.0
   377          N     26    GLY      N    377    -0.4157      14.01   ; qtot 2.584
   378          H     26    GLY      H    378     0.2719      1.008   ; qtot 2.856
   379         CT     26    GLY     CA    379    -0.0252      12.01   ; qtot 2.831
   380         H1     26    GLY    HA1    380     0.0698      1.008   ; qtot 2.901
   381         H1     26    GLY    HA2    381     0.0698      1.008   ; qtot 2.971
   382          C     26    GLY      C    382     0.5973      12.01   ; qtot 3.568
   383          O     26    GLY      O    383    -0.5679         16   ; qtot 3
; residue  27 GLN rtp GLN  q  0.0
   384          N     27    GLN      N    384    -0.4157      14.01   ; qtot 2.584
   385          H     27    GLN      H    385     0.2719      1.008   ; qtot 2.856
   386         CT     27    GLN     CA    386    -0.0031      12.01   ; qtot 2.853
   387         H1     27    GLN     HA    387      0.085      1.008   ; qtot 2.938
   388         CT     27    GLN     CB    388    -0.0036      12.01   ; qtot 2.935
   389         HC     27    GLN    HB1    389     0.0171      1.008   ; qtot 2.952
   390         HC     27    GLN    HB2    390     0.0171      1.008   ; qtot 2.969
   391         CT     27    GLN     CG    391    -0.0645      12.01   ; qtot 2.904
   392         HC     27    GLN    HG1    392     0.0352      1.008   ; qtot 2.939
   393         HC     27    GLN    HG2    393     0.0352      1.008   ; qtot 2.975
   394          C     27    GLN     CD    394     0.6951      12.01   ; qtot 3.67
   395          O     27    GLN    OE1    395    -0.6086         16   ; qtot 3.061
   396          N     27    GLN    NE2    396    -0.9407      14.01   ; qtot 2.12
   397          H     27    GLN   HE21    397     0.4251      1.008   ; qtot 2.546
   398          H     27    GLN   HE22    398     0.4251      1.008   ; qtot 2.971
   399          C     27    GLN      C    399     0.5973      12.01   ; qtot 3.568
   400          O     27    GLN      O    400    -0.5679         16   ; qtot 3
; residue  28 VAL rtp VAL  q  0.0
   401          N     28    VAL      N    401    -0.4157      14.01   ; qtot 2.584
   402          H     28    VAL      H    402     0.2719      1.008   ; qtot 2.856
   403         CT     28    VAL     CA    403    -0.0875      12.01   ; qtot 2.769
   404         H1     28    VAL     HA    404     0.0969      1.008   ; qtot 2.866
   405         CT     28    VAL     CB    405     0.2985      12.01   ; qtot 3.164
   406         HC     28    VAL     HB    406    -0.0297      1.008   ; qtot 3.134
   407         CT     28    VAL    CG1    407    -0.3192      12.01   ; qtot 2.815
   408         HC     28    VAL   HG11    408     0.0791      1.008   ; qtot 2.894
   409         HC     28    VAL   HG12    409     0.0791      1.008   ; qtot 2.973
   410         HC     28    VAL   HG13    410     0.0791      1.008   ; qtot 3.053
   411         CT     28    VAL    CG2    411    -0.3192      12.01   ; qtot 2.733
   412         HC     28    VAL   HG21    412     0.0791      1.008   ; qtot 2.812
   413         HC     28    VAL   HG22    413     0.0791      1.008   ; qtot 2.892
   414         HC     28    VAL   HG23    414     0.0791      1.008   ; qtot 2.971
   415          C     28    VAL      C    415     0.5973      12.01   ; qtot 3.568
   416          O     28    VAL      O    416    -0.5679         16   ; qtot 3
; residue  29 THR rtp THR  q  0.0
   417          N     29    THR      N    417    -0.4157      14.01   ; qtot 2.584
   418          H     29    THR      H    418     0.2719      1.008   ; qtot 2.856
   419         CT     29    THR     CA    419    -0.0389      12.01   ; qtot 2.817
   420         H1     29    THR     HA    420     0.1007      1.008   ; qtot 2.918
   421         CT     29    THR     CB    421     0.3654      12.01   ; qtot 3.283
   422         H1     29    THR     HB    422     0.0043      1.008   ; qtot 3.288
   423         CT     29    THR    CG2    423    -0.2438      12.01   ; qtot 3.044
   424         HC     29    THR   HG21    424     0.0642      1.008   ; qtot 3.108
   425         HC     29    THR   HG22    425     0.0642      1.008   ; qtot 3.172
   426         HC     29    THR   HG23    426     0.0642      1.008   ; qtot 3.237
   427         OH     29    THR    OG1    427    -0.6761         16   ; qtot 2.56
   428         HO     29    THR    HG1    428     0.4102      1.008   ; qtot 2.971
   429          C     29    THR      C    429     0.5973      12.01   ; qtot 3.568
   430          O     29    THR      O    430    -0.5679         16   ; qtot 3
; residue  30 GLU rtp GLU  q -1.0
   431          N     30    GLU      N    431    -0.5163      14.01   ; qtot 2.484
   432          H     30    GLU      H    432     0.2936      1.008   ; qtot 2.777
   433         CT     30    GLU     CA    433     0.0397      12.01   ; qtot 2.817
   434         H1     30    GLU     HA    434     0.1105      1.008   ; qtot 2.928
   435         CT     30    GLU     CB    435      0.056      12.01   ; qtot 2.984
   436         HC     30    GLU    HB1    436    -0.0173      1.008   ; qtot 2.966
   437         HC     30    GLU    HB2    437    -0.0173      1.008   ; qtot 2.949
   438         CT     30    GLU     CG    438     0.0136      12.01   ; qtot 2.963
   439         HC     30    GLU    HG1    439    -0.0425      1.008   ; qtot 2.92
   440         HC     30    GLU    HG2    440    -0.0425      1.008   ; qtot 2.878
   441          C     30    GLU     CD    441     0.8054      12.01   ; qtot 3.683
   442         O2     30    GLU    OE1    442    -0.8188         16   ; qtot 2.864
   443         O2     30    GLU    OE2    443    -0.8188         16   ; qtot 2.045
   444          C     30    GLU      C    444     0.5366      12.01   ; qtot 2.582
   445          O     30    GLU      O    445    -0.5819         16   ; qtot 2
; residue  31 ALA rtp ALA  q  0.0
   446          N     31    ALA      N    446    -0.4157      14.01   ; qtot 1.584
   447          H     31    ALA      H    447     0.2719      1.008   ; qtot 1.856
   448         CT     31    ALA     CA    448     0.0337      12.01   ; qtot 1.89
   449         H1     31    ALA     HA    449     0.0823      1.008   ; qtot 1.972
   450         CT     31    ALA     CB    450    -0.1825      12.01   ; qtot 1.79
   451         HC     31    ALA    HB1    451     0.0603      1.008   ; qtot 1.85
   452         HC     31    ALA    HB2    452     0.0603      1.008   ; qtot 1.91
   453         HC     31    ALA    HB3    453     0.0603      1.008   ; qtot 1.971
   454          C     31    ALA      C    454     0.5973      12.01   ; qtot 2.568
   455          O     31    ALA      O    455    -0.5679         16   ; qtot 2
; residue  32 VAL rtp VAL  q  0.0
   456          N     32    VAL      N    456    -0.4157      14.01   ; qtot 1.584
   457          H     32    VAL      H    457     0.2719      1.008   ; qtot 1.856
   458         CT     32    VAL     CA    458    -0.0875      12.01   ; qtot 1.769
   459         H1     32    VAL     HA    459     0.0969      1.008   ; qtot 1.866
   460         CT     32    VAL     CB    460     0.2985      12.01   ; qtot 2.164
   461         HC     32    VAL     HB    461    -0.0297      1.008   ; qtot 2.134
   462         CT     32    VAL    CG1    462    -0.3192      12.01   ; qtot 1.815
   463         HC     32    VAL   HG11    463     0.0791      1.008   ; qtot 1.894
   464         HC     32    VAL   HG12    464     0.0791      1.008   ; qtot 1.973
   465         HC     32    VAL   HG13    465     0.0791      1.008   ; qtot 2.053
   466         CT     32    VAL    CG2    466    -0.3192      12.01   ; qtot 1.733
   467         HC     32    VAL   HG21    467     0.0791      1.008   ; qtot 1.812
   468         HC     32    VAL   HG22    468     0.0791      1.008   ; qtot 1.892
   469         HC     32    VAL   HG23    469     0.0791      1.008   ; qtot 1.971
   470          C     32    VAL      C    470     0.5973      12.01   ; qtot 2.568
   471          O     32    VAL      O    471    -0.5679         16   ; qtot 2
; residue  33 LYS rtp LYS  q +1.0
   472          N     33    LYS      N    472    -0.3479      14.01   ; qtot 1.652
   473          H     33    LYS      H    473     0.2747      1.008   ; qtot 1.927
   474         CT     33    LYS     CA    474      -0.24      12.01   ; qtot 1.687
   475         H1     33    LYS     HA    475     0.1426      1.008   ; qtot 1.829
   476         CT     33    LYS     CB    476    -0.0094      12.01   ; qtot 1.82
   477         HC     33    LYS    HB1    477     0.0362      1.008   ; qtot 1.856
   478         HC     33    LYS    HB2    478     0.0362      1.008   ; qtot 1.892
   479         CT     33    LYS     CG    479     0.0187      12.01   ; qtot 1.911
   480         HC     33    LYS    HG1    480     0.0103      1.008   ; qtot 1.921
   481         HC     33    LYS    HG2    481     0.0103      1.008   ; qtot 1.932
   482         CT     33    LYS     CD    482    -0.0479      12.01   ; qtot 1.884
   483         HC     33    LYS    HD1    483     0.0621      1.008   ; qtot 1.946
   484         HC     33    LYS    HD2    484     0.0621      1.008   ; qtot 2.008
   485         CT     33    LYS     CE    485    -0.0143      12.01   ; qtot 1.994
   486         HP     33    LYS    HE1    486     0.1135      1.008   ; qtot 2.107
   487         HP     33    LYS    HE2    487     0.1135      1.008   ; qtot 2.221
   488         N3     33    LYS     NZ    488    -0.3854      14.01   ; qtot 1.835
   489          H     33    LYS    HZ1    489       0.34      1.008   ; qtot 2.175
   490          H     33    LYS    HZ2    490       0.34      1.008   ; qtot 2.515
   491          H     33    LYS    HZ3    491       0.34      1.008   ; qtot 2.855
   492          C     33    LYS      C    492     0.7341      12.01   ; qtot 3.589
   493          O     33    LYS      O    493    -0.5894         16   ; qtot 3
; residue  34 VAL rtp VAL  q  0.0
   494          N     34    VAL      N    494    -0.4157      14.01   ; qtot 2.584
   495          H     34    VAL      H    495     0.2719      1.008   ; qtot 2.856
   496         CT     34    VAL     CA    496    -0.0875      12.01   ; qtot 2.769
   497         H1     34    VAL     HA    497     0.0969      1.008   ; qtot 2.866
   498         CT     34    VAL     CB    498     0.2985      12.01   ; qtot 3.164
   499         HC     34    VAL     HB    499    -0.0297      1.008   ; qtot 3.134
   500         CT     34    VAL    CG1    500    -0.3192      12.01   ; qtot 2.815
   501         HC     34    VAL   HG11    501     0.0791      1.008   ; qtot 2.894
   502         HC     34    VAL   HG12    502     0.0791      1.008   ; qtot 2.973
   503         HC     34    VAL   HG13    503     0.0791      1.008   ; qtot 3.053
   504         CT     34    VAL    CG2    504    -0.3192      12.01   ; qtot 2.733
   505         HC     34    VAL   HG21    505     0.0791      1.008   ; qtot 2.812
   506         HC     34    VAL   HG22    506     0.0791      1.008   ; qtot 2.892
   507         HC     34    VAL   HG23    507     0.0791      1.008   ; qtot 2.971
   508          C     34    VAL      C    508     0.5973      12.01   ; qtot 3.568
   509          O     34    VAL      O    509    -0.5679         16   ; qtot 3
; residue  35 ALA rtp ALA  q  0.0
   510          N     35    ALA      N    510    -0.4157      14.01   ; qtot 2.584
   511          H     35    ALA      H    511     0.2719      1.008   ; qtot 2.856
   512         CT     35    ALA     CA    512     0.0337      12.01   ; qtot 2.89
   513         H1     35    ALA     HA    513     0.0823      1.008   ; qtot 2.972
   514         CT     35    ALA     CB    514    -0.1825      12.01   ; qtot 2.79
   515         HC     35    ALA    HB1    515     0.0603      1.008   ; qtot 2.85
   516         HC     35    ALA    HB2    516     0.0603      1.008   ; qtot 2.91
   517         HC     35    ALA    HB3    517     0.0603      1.008   ; qtot 2.971
   518          C     35    ALA      C    518     0.5973      12.01   ; qtot 3.568
   519          O     35    ALA      O    519    -0.5679         16   ; qtot 3
; residue  36 ILE rtp ILE  q  0.0
   520          N     36    ILE      N    520    -0.4157      14.01   ; qtot 2.584
   521          H     36    ILE      H    521     0.2719      1.008   ; qtot 2.856
   522         CT     36    ILE     CA    522    -0.0597      12.01   ; qtot 2.797
   523         H1     36    ILE     HA    523     0.0869      1.008   ; qtot 2.883
   524         CT     36    ILE     CB    524     0.1303      12.01   ; qtot 3.014
   525         HC     36    ILE     HB    525     0.0187      1.008   ; qtot 3.032
   526         CT     36    ILE    CG2    526    -0.3204      12.01   ; qtot 2.712
   527         HC     36    ILE   HG21    527     0.0882      1.008   ; qtot 2.8
   528         HC     36    ILE   HG22    528     0.0882      1.008   ; qtot 2.888
   529         HC     36    ILE   HG23    529     0.0882      1.008   ; qtot 2.977
   530         CT     36    ILE    CG1    530     -0.043      12.01   ; qtot 2.934
   531         HC     36    ILE   HG11    531     0.0236      1.008   ; qtot 2.957
   532         HC     36    ILE   HG12    532     0.0236      1.008   ; qtot 2.981
   533         CT     36    ILE     CD    533     -0.066      12.01   ; qtot 2.915
   534         HC     36    ILE    HD1    534     0.0186      1.008   ; qtot 2.933
   535         HC     36    ILE    HD2    535     0.0186      1.008   ; qtot 2.952
   536         HC     36    ILE    HD3    536     0.0186      1.008   ; qtot 2.971
   537          C     36    ILE      C    537     0.5973      12.01   ; qtot 3.568
   538          O     36    ILE      O    538    -0.5679         16   ; qtot 3
; residue  37 ASP rtp ASP  q -1.0
   539          N     37    ASP      N    539    -0.5163      14.01   ; qtot 2.484
   540          H     37    ASP      H    540     0.2936      1.008   ; qtot 2.777
   541         CT     37    ASP     CA    541     0.0381      12.01   ; qtot 2.815
   542         H1     37    ASP     HA    542      0.088      1.008   ; qtot 2.903
   543         CT     37    ASP     CB    543    -0.0303      12.01   ; qtot 2.873
   544         HC     37    ASP    HB1    544    -0.0122      1.008   ; qtot 2.861
   545         HC     37    ASP    HB2    545    -0.0122      1.008   ; qtot 2.849
   546          C     37    ASP     CG    546     0.7994      12.01   ; qtot 3.648
   547         O2     37    ASP    OD1    547    -0.8014         16   ; qtot 2.847
   548         O2     37    ASP    OD2    548    -0.8014         16   ; qtot 2.045
   549          C     37    ASP      C    549     0.5366      12.01   ; qtot 2.582
   550          O     37    ASP      O    550    -0.5819         16   ; qtot 2
; residue  38 VAL rtp VAL  q  0.0
   551          N     38    VAL      N    551    -0.4157      14.01   ; qtot 1.584
   552          H     38    VAL      H    552     0.2719      1.008   ; qtot 1.856
   553         CT     38    VAL     CA    553    -0.0875      12.01   ; qtot 1.769
   554         H1     38    VAL     HA    554     0.0969      1.008   ; qtot 1.866
   555         CT     38    VAL     CB    555     0.2985      12.01   ; qtot 2.164
   556         HC     38    VAL     HB    556    -0.0297      1.008   ; qtot 2.134
   557         CT     38    VAL    CG1    557    -0.3192      12.01   ; qtot 1.815
   558         HC     38    VAL   HG11    558     0.0791      1.008   ; qtot 1.894
   559         HC     38    VAL   HG12    559     0.0791      1.008   ; qtot 1.973
   560         HC     38    VAL   HG13    560     0.0791      1.008   ; qtot 2.053
   561         CT     38    VAL    CG2    561    -0.3192      12.01   ; qtot 1.733
   562         HC     38    VAL   HG21    562     0.0791      1.008   ; qtot 1.812
   563         HC     38    VAL   HG22    563     0.0791      1.008   ; qtot 1.892
   564         HC     38    VAL   HG23    564     0.0791      1.008   ; qtot 1.971
   565          C     38    VAL      C    565     0.5973      12.01   ; qtot 2.568
   566          O     38    VAL      O    566    -0.5679         16   ; qtot 2
; residue  39 GLY rtp GLY  q  0.0
   567          N     39    GLY      N    567    -0.4157      14.01   ; qtot 1.584
   568          H     39    GLY      H    568     0.2719      1.008   ; qtot 1.856
   569         CT     39    GLY     CA    569    -0.0252      12.01   ; qtot 1.831
   570         H1     39    GLY    HA1    570     0.0698      1.008   ; qtot 1.901
   571         H1     39    GLY    HA2    571     0.0698      1.008   ; qtot 1.971
   572          C     39    GLY      C    572     0.5973      12.01   ; qtot 2.568
   573          O     39    GLY      O    573    -0.5679         16   ; qtot 2
; residue  40 TYR rtp TYR  q  0.0
   574          N     40    TYR      N    574    -0.4157      14.01   ; qtot 1.584
   575          H     40    TYR      H    575     0.2719      1.008   ; qtot 1.856
   576         CT     40    TYR     CA    576    -0.0014      12.01   ; qtot 1.855
   577         H1     40    TYR     HA    577     0.0876      1.008   ; qtot 1.942
   578         CT     40    TYR     CB    578    -0.0152      12.01   ; qtot 1.927
   579         HC     40    TYR    HB1    579     0.0295      1.008   ; qtot 1.957
   580         HC     40    TYR    HB2    580     0.0295      1.008   ; qtot 1.986
   581         CA     40    TYR     CG    581    -0.0011      12.01   ; qtot 1.985
   582         CA     40    TYR    CD1    582    -0.1906      12.01   ; qtot 1.795
   583         HA     40    TYR    HD1    583     0.1699      1.008   ; qtot 1.964
   584         CA     40    TYR    CE1    584    -0.2341      12.01   ; qtot 1.73
   585         HA     40    TYR    HE1    585     0.1656      1.008   ; qtot 1.896
   586          C     40    TYR     CZ    586     0.3226      12.01   ; qtot 2.219
   587         OH     40    TYR     OH    587    -0.5579         16   ; qtot 1.661
   588         HO     40    TYR     HH    588     0.3992      1.008   ; qtot 2.06
   589         CA     40    TYR    CE2    589    -0.2341      12.01   ; qtot 1.826
   590         HA     40    TYR    HE2    590     0.1656      1.008   ; qtot 1.991
   591         CA     40    TYR    CD2    591    -0.1906      12.01   ; qtot 1.801
   592         HA     40    TYR    HD2    592     0.1699      1.008   ; qtot 1.971
   593          C     40    TYR      C    593     0.5973      12.01   ; qtot 2.568
   594          O     40    TYR      O    594    -0.5679         16   ; qtot 2
; residue  41 ARG rtp ARG  q +1.0
   595          N     41    ARG      N    595    -0.3479      14.01   ; qtot 1.652
   596          H     41    ARG      H    596     0.2747      1.008   ; qtot 1.927
   597         CT     41    ARG     CA    597    -0.2637      12.01   ; qtot 1.663
   598         H1     41    ARG     HA    598      0.156      1.008   ; qtot 1.819
   599         CT     41    ARG     CB    599    -0.0007      12.01   ; qtot 1.818
   600         HC     41    ARG    HB1    600     0.0327      1.008   ; qtot 1.851
   601         HC     41    ARG    HB2    601     0.0327      1.008   ; qtot 1.884
   602         CT     41    ARG     CG    602      0.039      12.01   ; qtot 1.923
   603         HC     41    ARG    HG1    603     0.0285      1.008   ; qtot 1.951
   604         HC     41    ARG    HG2    604     0.0285      1.008   ; qtot 1.98
   605         CT     41    ARG     CD    605     0.0486      12.01   ; qtot 2.028
   606         H1     41    ARG    HD1    606     0.0687      1.008   ; qtot 2.097
   607         H1     41    ARG    HD2    607     0.0687      1.008   ; qtot 2.166
   608         N2     41    ARG     NE    608    -0.5295      14.01   ; qtot 1.636
   609          H     41    ARG     HE    609     0.3456      1.008   ; qtot 1.982
   610         CA     41    ARG     CZ    610     0.8076      12.01   ; qtot 2.79
   611         N2     41    ARG    NH1    611    -0.8627      14.01   ; qtot 1.927
   612          H     41    ARG   HH11    612     0.4478      1.008   ; qtot 2.375
   613          H     41    ARG   HH12    613     0.4478      1.008   ; qtot 2.822
   614         N2     41    ARG    NH2    614    -0.8627      14.01   ; qtot 1.96
   615          H     41    ARG   HH21    615     0.4478      1.008   ; qtot 2.408
   616          H     41    ARG   HH22    616     0.4478      1.008   ; qtot 2.855
   617          C     41    ARG      C    617     0.7341      12.01   ; qtot 3.589
   618          O     41    ARG      O    618    -0.5894         16   ; qtot 3
; residue  42 HIS rtp HIE  q  0.0
   619          N     42    HIS      N    619    -0.4157      14.01   ; qtot 2.584
   620          H     42    HIS      H    620     0.2719      1.008   ; qtot 2.856
   621         CT     42    HIS     CA    621    -0.0581      12.01   ; qtot 2.798
   622         H1     42    HIS     HA    622      0.136      1.008   ; qtot 2.934
   623         CT     42    HIS     CB    623    -0.0074      12.01   ; qtot 2.927
   624         HC     42    HIS    HB1    624     0.0367      1.008   ; qtot 2.963
   625         HC     42    HIS    HB2    625     0.0367      1.008   ; qtot 3
   626         CC     42    HIS     CG    626     0.1868      12.01   ; qtot 3.187
   627         NB     42    HIS    ND1    627    -0.5432      14.01   ; qtot 2.644
   628         CR     42    HIS    CE1    628     0.1635      12.01   ; qtot 2.807
   629         H5     42    HIS    HE1    629     0.1435      1.008   ; qtot 2.951
   630         NA     42    HIS    NE2    630    -0.2795      14.01   ; qtot 2.671
   631          H     42    HIS    HE2    631     0.3339      1.008   ; qtot 3.005
   632         CW     42    HIS    CD2    632    -0.2207      12.01   ; qtot 2.784
   633         H4     42    HIS    HD2    633     0.1862      1.008   ; qtot 2.971
   634          C     42    HIS      C    634     0.5973      12.01   ; qtot 3.568
   635          O     42    HIS      O    635    -0.5679         16   ; qtot 3
; residue  43 ILE rtp ILE  q  0.0
   636          N     43    ILE      N    636    -0.4157      14.01   ; qtot 2.584
   637          H     43    ILE      H    637     0.2719      1.008   ; qtot 2.856
   638         CT     43    ILE     CA    638    -0.0597      12.01   ; qtot 2.797
   639         H1     43    ILE     HA    639     0.0869      1.008   ; qtot 2.883
   640         CT     43    ILE     CB    640     0.1303      12.01   ; qtot 3.014
   641         HC     43    ILE     HB    641     0.0187      1.008   ; qtot 3.032
   642         CT     43    ILE    CG2    642    -0.3204      12.01   ; qtot 2.712
   643         HC     43    ILE   HG21    643     0.0882      1.008   ; qtot 2.8
   644         HC     43    ILE   HG22    644     0.0882      1.008   ; qtot 2.888
   645         HC     43    ILE   HG23    645     0.0882      1.008   ; qtot 2.977
   646         CT     43    ILE    CG1    646     -0.043      12.01   ; qtot 2.934
   647         HC     43    ILE   HG11    647     0.0236      1.008   ; qtot 2.957
   648         HC     43    ILE   HG12    648     0.0236      1.008   ; qtot 2.981
   649         CT     43    ILE     CD    649     -0.066      12.01   ; qtot 2.915
   650         HC     43    ILE    HD1    650     0.0186      1.008   ; qtot 2.933
   651         HC     43    ILE    HD2    651     0.0186      1.008   ; qtot 2.952
   652         HC     43    ILE    HD3    652     0.0186      1.008   ; qtot 2.971
   653          C     43    ILE      C    653     0.5973      12.01   ; qtot 3.568
   654          O     43    ILE      O    654    -0.5679         16   ; qtot 3
; residue  44 ASP rtp ASP  q -1.0
   655          N     44    ASP      N    655    -0.5163      14.01   ; qtot 2.484
   656          H     44    ASP      H    656     0.2936      1.008   ; qtot 2.777
   657         CT     44    ASP     CA    657     0.0381      12.01   ; qtot 2.815
   658         H1     44    ASP     HA    658      0.088      1.008   ; qtot 2.903
   659         CT     44    ASP     CB    659    -0.0303      12.01   ; qtot 2.873
   660         HC     44    ASP    HB1    660    -0.0122      1.008   ; qtot 2.861
   661         HC     44    ASP    HB2    661    -0.0122      1.008   ; qtot 2.849
   662          C     44    ASP     CG    662     0.7994      12.01   ; qtot 3.648
   663         O2     44    ASP    OD1    663    -0.8014         16   ; qtot 2.847
   664         O2     44    ASP    OD2    664    -0.8014         16   ; qtot 2.045
   665          C     44    ASP      C    665     0.5366      12.01   ; qtot 2.582
   666          O     44    ASP      O    666    -0.5819         16   ; qtot 2
; residue  45 CYS rtp CYS  q  0.0
   667          N     45    CYS      N    667    -0.4157      14.01   ; qtot 1.584
   668          H     45    CYS      H    668     0.2719      1.008   ; qtot 1.856
   669         CT     45    CYS     CA    669     0.0213      12.01   ; qtot 1.878
   670         H1     45    CYS     HA    670     0.1124      1.008   ; qtot 1.99
   671         CT     45    CYS     CB    671    -0.1231      12.01   ; qtot 1.867
   672         H1     45    CYS    HB1    672     0.1112      1.008   ; qtot 1.978
   673         H1     45    CYS    HB2    673     0.1112      1.008   ; qtot 2.089
   674         SH     45    CYS     SG    674    -0.3119      32.06   ; qtot 1.777
   675         HS     45    CYS     HG    675     0.1933      1.008   ; qtot 1.971
   676          C     45    CYS      C    676     0.5973      12.01   ; qtot 2.568
   677          O     45    CYS      O    677    -0.5679         16   ; qtot 2
; residue  46 ALA rtp ALA  q  0.0
   678          N     46    ALA      N    678    -0.4157      14.01   ; qtot 1.584
   679          H     46    ALA      H    679     0.2719      1.008   ; qtot 1.856
   680         CT     46    ALA     CA    680     0.0337      12.01   ; qtot 1.89
   681         H1     46    ALA     HA    681     0.0823      1.008   ; qtot 1.972
   682         CT     46    ALA     CB    682    -0.1825      12.01   ; qtot 1.79
   683         HC     46    ALA    HB1    683     0.0603      1.008   ; qtot 1.85
   684         HC     46    ALA    HB2    684     0.0603      1.008   ; qtot 1.91
   685         HC     46    ALA    HB3    685     0.0603      1.008   ; qtot 1.971
   686          C     46    ALA      C    686     0.5973      12.01   ; qtot 2.568
   687          O     46    ALA      O    687    -0.5679         16   ; qtot 2
; residue  47 HIS rtp HIE  q  0.0
   688          N     47    HIS      N    688    -0.4157      14.01   ; qtot 1.584
   689          H     47    HIS      H    689     0.2719      1.008   ; qtot 1.856
   690         CT     47    HIS     CA    690    -0.0581      12.01   ; qtot 1.798
   691         H1     47    HIS     HA    691      0.136      1.008   ; qtot 1.934
   692         CT     47    HIS     CB    692    -0.0074      12.01   ; qtot 1.927
   693         HC     47    HIS    HB1    693     0.0367      1.008   ; qtot 1.963
   694         HC     47    HIS    HB2    694     0.0367      1.008   ; qtot 2
   695         CC     47    HIS     CG    695     0.1868      12.01   ; qtot 2.187
   696         NB     47    HIS    ND1    696    -0.5432      14.01   ; qtot 1.644
   697         CR     47    HIS    CE1    697     0.1635      12.01   ; qtot 1.807
   698         H5     47    HIS    HE1    698     0.1435      1.008   ; qtot 1.951
   699         NA     47    HIS    NE2    699    -0.2795      14.01   ; qtot 1.671
   700          H     47    HIS    HE2    700     0.3339      1.008   ; qtot 2.005
   701         CW     47    HIS    CD2    701    -0.2207      12.01   ; qtot 1.784
   702         H4     47    HIS    HD2    702     0.1862      1.008   ; qtot 1.971
   703          C     47    HIS      C    703     0.5973      12.01   ; qtot 2.568
   704          O     47    HIS      O    704    -0.5679         16   ; qtot 2
; residue  48 VAL rtp VAL  q  0.0
   705          N     48    VAL      N    705    -0.4157      14.01   ; qtot 1.584
   706          H     48    VAL      H    706     0.2719      1.008   ; qtot 1.856
   707         CT     48    VAL     CA    707    -0.0875      12.01   ; qtot 1.769
   708         H1     48    VAL     HA    708     0.0969      1.008   ; qtot 1.866
   709         CT     48    VAL     CB    709     0.2985      12.01   ; qtot 2.164
   710         HC     48    VAL     HB    710    -0.0297      1.008   ; qtot 2.134
   711         CT     48    VAL    CG1    711    -0.3192      12.01   ; qtot 1.815
   712         HC     48    VAL   HG11    712     0.0791      1.008   ; qtot 1.894
   713         HC     48    VAL   HG12    713     0.0791      1.008   ; qtot 1.973
   714         HC     48    VAL   HG13    714     0.0791      1.008   ; qtot 2.053
   715         CT     48    VAL    CG2    715    -0.3192      12.01   ; qtot 1.733
   716         HC     48    VAL   HG21    716     0.0791      1.008   ; qtot 1.812
   717         HC     48    VAL   HG22    717     0.0791      1.008   ; qtot 1.892
   718         HC     48    VAL   HG23    718     0.0791      1.008   ; qtot 1.971
   719          C     48    VAL      C    719     0.5973      12.01   ; qtot 2.568
   720          O     48    VAL      O    720    -0.5679         16   ; qtot 2
; residue  49 TYR rtp TYR  q  0.0
   721          N     49    TYR      N    721    -0.4157      14.01   ; qtot 1.584
   722          H     49    TYR      H    722     0.2719      1.008   ; qtot 1.856
   723         CT     49    TYR     CA    723    -0.0014      12.01   ; qtot 1.855
   724         H1     49    TYR     HA    724     0.0876      1.008   ; qtot 1.942
   725         CT     49    TYR     CB    725    -0.0152      12.01   ; qtot 1.927
   726         HC     49    TYR    HB1    726     0.0295      1.008   ; qtot 1.957
   727         HC     49    TYR    HB2    727     0.0295      1.008   ; qtot 1.986
   728         CA     49    TYR     CG    728    -0.0011      12.01   ; qtot 1.985
   729         CA     49    TYR    CD1    729    -0.1906      12.01   ; qtot 1.795
   730         HA     49    TYR    HD1    730     0.1699      1.008   ; qtot 1.964
   731         CA     49    TYR    CE1    731    -0.2341      12.01   ; qtot 1.73
   732         HA     49    TYR    HE1    732     0.1656      1.008   ; qtot 1.896
   733          C     49    TYR     CZ    733     0.3226      12.01   ; qtot 2.219
   734         OH     49    TYR     OH    734    -0.5579         16   ; qtot 1.661
   735         HO     49    TYR     HH    735     0.3992      1.008   ; qtot 2.06
   736         CA     49    TYR    CE2    736    -0.2341      12.01   ; qtot 1.826
   737         HA     49    TYR    HE2    737     0.1656      1.008   ; qtot 1.991
   738         CA     49    TYR    CD2    738    -0.1906      12.01   ; qtot 1.801
   739         HA     49    TYR    HD2    739     0.1699      1.008   ; qtot 1.971
   740          C     49    TYR      C    740     0.5973      12.01   ; qtot 2.568
   741          O     49    TYR      O    741    -0.5679         16   ; qtot 2
; residue  50 GLN rtp GLN  q  0.0
   742          N     50    GLN      N    742    -0.4157      14.01   ; qtot 1.584
   743          H     50    GLN      H    743     0.2719      1.008   ; qtot 1.856
   744         CT     50    GLN     CA    744    -0.0031      12.01   ; qtot 1.853
   745         H1     50    GLN     HA    745      0.085      1.008   ; qtot 1.938
   746         CT     50    GLN     CB    746    -0.0036      12.01   ; qtot 1.935
   747         HC     50    GLN    HB1    747     0.0171      1.008   ; qtot 1.952
   748         HC     50    GLN    HB2    748     0.0171      1.008   ; qtot 1.969
   749         CT     50    GLN     CG    749    -0.0645      12.01   ; qtot 1.904
   750         HC     50    GLN    HG1    750     0.0352      1.008   ; qtot 1.939
   751         HC     50    GLN    HG2    751     0.0352      1.008   ; qtot 1.975
   752          C     50    GLN     CD    752     0.6951      12.01   ; qtot 2.67
   753          O     50    GLN    OE1    753    -0.6086         16   ; qtot 2.061
   754          N     50    GLN    NE2    754    -0.9407      14.01   ; qtot 1.12
   755          H     50    GLN   HE21    755     0.4251      1.008   ; qtot 1.546
   756          H     50    GLN   HE22    756     0.4251      1.008   ; qtot 1.971
   757          C     50    GLN      C    757     0.5973      12.01   ; qtot 2.568
   758          O     50    GLN      O    758    -0.5679         16   ; qtot 2
; residue  51 ASN rtp ASN  q  0.0
   759          N     51    ASN      N    759    -0.4157      14.01   ; qtot 1.584
   760          H     51    ASN      H    760     0.2719      1.008   ; qtot 1.856
   761         CT     51    ASN     CA    761     0.0143      12.01   ; qtot 1.871
   762         H1     51    ASN     HA    762     0.1048      1.008   ; qtot 1.975
   763         CT     51    ASN     CB    763    -0.2041      12.01   ; qtot 1.771
   764         HC     51    ASN    HB1    764     0.0797      1.008   ; qtot 1.851
   765         HC     51    ASN    HB2    765     0.0797      1.008   ; qtot 1.931
   766          C     51    ASN     CG    766      0.713      12.01   ; qtot 2.644
   767          O     51    ASN    OD1    767    -0.5931         16   ; qtot 2.051
   768          N     51    ASN    ND2    768    -0.9191      14.01   ; qtot 1.131
   769          H     51    ASN   HD21    769     0.4196      1.008   ; qtot 1.551
   770          H     51    ASN   HD22    770     0.4196      1.008   ; qtot 1.971
   771          C     51    ASN      C    771     0.5973      12.01   ; qtot 2.568
   772          O     51    ASN      O    772    -0.5679         16   ; qtot 2
; residue  52 GLU rtp GLU  q -1.0
   773          N     52    GLU      N    773    -0.5163      14.01   ; qtot 1.484
   774          H     52    GLU      H    774     0.2936      1.008   ; qtot 1.777
   775         CT     52    GLU     CA    775     0.0397      12.01   ; qtot 1.817
   776         H1     52    GLU     HA    776     0.1105      1.008   ; qtot 1.928
   777         CT     52    GLU     CB    777      0.056      12.01   ; qtot 1.984
   778         HC     52    GLU    HB1    778    -0.0173      1.008   ; qtot 1.966
   779         HC     52    GLU    HB2    779    -0.0173      1.008   ; qtot 1.949
   780         CT     52    GLU     CG    780     0.0136      12.01   ; qtot 1.963
   781         HC     52    GLU    HG1    781    -0.0425      1.008   ; qtot 1.92
   782         HC     52    GLU    HG2    782    -0.0425      1.008   ; qtot 1.878
   783          C     52    GLU     CD    783     0.8054      12.01   ; qtot 2.683
   784         O2     52    GLU    OE1    784    -0.8188         16   ; qtot 1.864
   785         O2     52    GLU    OE2    785    -0.8188         16   ; qtot 1.045
   786          C     52    GLU      C    786     0.5366      12.01   ; qtot 1.582
   787          O     52    GLU      O    787    -0.5819         16   ; qtot 1
; residue  53 ASN rtp ASN  q  0.0
   788          N     53    ASN      N    788    -0.4157      14.01   ; qtot 0.5843
   789          H     53    ASN      H    789     0.2719      1.008   ; qtot 0.8562
   790         CT     53    ASN     CA    790     0.0143      12.01   ; qtot 0.8705
   791         H1     53    ASN     HA    791     0.1048      1.008   ; qtot 0.9753
   792         CT     53    ASN     CB    792    -0.2041      12.01   ; qtot 0.7712
   793         HC     53    ASN    HB1    793     0.0797      1.008   ; qtot 0.8509
   794         HC     53    ASN    HB2    794     0.0797      1.008   ; qtot 0.9306
   795          C     53    ASN     CG    795      0.713      12.01   ; qtot 1.644
   796          O     53    ASN    OD1    796    -0.5931         16   ; qtot 1.051
   797          N     53    ASN    ND2    797    -0.9191      14.01   ; qtot 0.1314
   798          H     53    ASN   HD21    798     0.4196      1.008   ; qtot 0.551
   799          H     53    ASN   HD22    799     0.4196      1.008   ; qtot 0.9706
   800          C     53    ASN      C    800     0.5973      12.01   ; qtot 1.568
   801          O     53    ASN      O    801    -0.5679         16   ; qtot 1
; residue  54 GLU rtp GLU  q -1.0
   802          N     54    GLU      N    802    -0.5163      14.01   ; qtot 0.4837
   803          H     54    GLU      H    803     0.2936      1.008   ; qtot 0.7773
   804         CT     54    GLU     CA    804     0.0397      12.01   ; qtot 0.817
   805         H1     54    GLU     HA    805     0.1105      1.008   ; qtot 0.9275
   806         CT     54    GLU     CB    806      0.056      12.01   ; qtot 0.9835
   807         HC     54    GLU    HB1    807    -0.0173      1.008   ; qtot 0.9662
   808         HC     54    GLU    HB2    808    -0.0173      1.008   ; qtot 0.9489
   809         CT     54    GLU     CG    809     0.0136      12.01   ; qtot 0.9625
   810         HC     54    GLU    HG1    810    -0.0425      1.008   ; qtot 0.92
   811         HC     54    GLU    HG2    811    -0.0425      1.008   ; qtot 0.8775
   812          C     54    GLU     CD    812     0.8054      12.01   ; qtot 1.683
   813         O2     54    GLU    OE1    813    -0.8188         16   ; qtot 0.8641
   814         O2     54    GLU    OE2    814    -0.8188         16   ; qtot 0.0453
   815          C     54    GLU      C    815     0.5366      12.01   ; qtot 0.5819
   816          O     54    GLU      O    816    -0.5819         16   ; qtot 0
; residue  55 VAL rtp VAL  q  0.0
   817          N     55    VAL      N    817    -0.4157      14.01   ; qtot -0.4157
   818          H     55    VAL      H    818     0.2719      1.008   ; qtot -0.1438
   819         CT     55    VAL     CA    819    -0.0875      12.01   ; qtot -0.2313
   820         H1     55    VAL     HA    820     0.0969      1.008   ; qtot -0.1344
   821         CT     55    VAL     CB    821     0.2985      12.01   ; qtot 0.1641
   822         HC     55    VAL     HB    822    -0.0297      1.008   ; qtot 0.1344
   823         CT     55    VAL    CG1    823    -0.3192      12.01   ; qtot -0.1848
   824         HC     55    VAL   HG11    824     0.0791      1.008   ; qtot -0.1057
   825         HC     55    VAL   HG12    825     0.0791      1.008   ; qtot -0.0266
   826         HC     55    VAL   HG13    826     0.0791      1.008   ; qtot 0.0525
   827         CT     55    VAL    CG2    827    -0.3192      12.01   ; qtot -0.2667
   828         HC     55    VAL   HG21    828     0.0791      1.008   ; qtot -0.1876
   829         HC     55    VAL   HG22    829     0.0791      1.008   ; qtot -0.1085
   830         HC     55    VAL   HG23    830     0.0791      1.008   ; qtot -0.0294
   831          C     55    VAL      C    831     0.5973      12.01   ; qtot 0.5679
   832          O     55    VAL      O    832    -0.5679         16   ; qtot 0
; residue  56 GLY rtp GLY  q  0.0
   833          N     56    GLY      N    833    -0.4157      14.01   ; qtot -0.4157
   834          H     56    GLY      H    834     0.2719      1.008   ; qtot -0.1438
   835         CT     56    GLY     CA    835    -0.0252      12.01   ; qtot -0.169
   836         H1     56    GLY    HA1    836     0.0698      1.008   ; qtot -0.0992
   837         H1     56    GLY    HA2    837     0.0698      1.008   ; qtot -0.0294
   838          C     56    GLY      C    838     0.5973      12.01   ; qtot 0.5679
   839          O     56    GLY      O    839    -0.5679         16   ; qtot 0
; residue  57 VAL rtp VAL  q  0.0
   840          N     57    VAL      N    840    -0.4157      14.01   ; qtot -0.4157
   841          H     57    VAL      H    841     0.2719      1.008   ; qtot -0.1438
   842         CT     57    VAL     CA    842    -0.0875      12.01   ; qtot -0.2313
   843         H1     57    VAL     HA    843     0.0969      1.008   ; qtot -0.1344
   844         CT     57    VAL     CB    844     0.2985      12.01   ; qtot 0.1641
   845         HC     57    VAL     HB    845    -0.0297      1.008   ; qtot 0.1344
   846         CT     57    VAL    CG1    846    -0.3192      12.01   ; qtot -0.1848
   847         HC     57    VAL   HG11    847     0.0791      1.008   ; qtot -0.1057
   848         HC     57    VAL   HG12    848     0.0791      1.008   ; qtot -0.0266
   849         HC     57    VAL   HG13    849     0.0791      1.008   ; qtot 0.0525
   850         CT     57    VAL    CG2    850    -0.3192      12.01   ; qtot -0.2667
   851         HC     57    VAL   HG21    851     0.0791      1.008   ; qtot -0.1876
   852         HC     57    VAL   HG22    852     0.0791      1.008   ; qtot -0.1085
   853         HC     57    VAL   HG23    853     0.0791      1.008   ; qtot -0.0294
   854          C     57    VAL      C    854     0.5973      12.01   ; qtot 0.5679
   855          O     57    VAL      O    855    -0.5679         16   ; qtot 0
; residue  58 ALA rtp ALA  q  0.0
   856          N     58    ALA      N    856    -0.4157      14.01   ; qtot -0.4157
   857          H     58    ALA      H    857     0.2719      1.008   ; qtot -0.1438
   858         CT     58    ALA     CA    858     0.0337      12.01   ; qtot -0.1101
   859         H1     58    ALA     HA    859     0.0823      1.008   ; qtot -0.0278
   860         CT     58    ALA     CB    860    -0.1825      12.01   ; qtot -0.2103
   861         HC     58    ALA    HB1    861     0.0603      1.008   ; qtot -0.15
   862         HC     58    ALA    HB2    862     0.0603      1.008   ; qtot -0.0897
   863         HC     58    ALA    HB3    863     0.0603      1.008   ; qtot -0.0294
   864          C     58    ALA      C    864     0.5973      12.01   ; qtot 0.5679
   865          O     58    ALA      O    865    -0.5679         16   ; qtot 0
; residue  59 ILE rtp ILE  q  0.0
   866          N     59    ILE      N    866    -0.4157      14.01   ; qtot -0.4157
   867          H     59    ILE      H    867     0.2719      1.008   ; qtot -0.1438
   868         CT     59    ILE     CA    868    -0.0597      12.01   ; qtot -0.2035
   869         H1     59    ILE     HA    869     0.0869      1.008   ; qtot -0.1166
   870         CT     59    ILE     CB    870     0.1303      12.01   ; qtot 0.0137
   871         HC     59    ILE     HB    871     0.0187      1.008   ; qtot 0.0324
   872         CT     59    ILE    CG2    872    -0.3204      12.01   ; qtot -0.288
   873         HC     59    ILE   HG21    873     0.0882      1.008   ; qtot -0.1998
   874         HC     59    ILE   HG22    874     0.0882      1.008   ; qtot -0.1116
   875         HC     59    ILE   HG23    875     0.0882      1.008   ; qtot -0.0234
   876         CT     59    ILE    CG1    876     -0.043      12.01   ; qtot -0.0664
   877         HC     59    ILE   HG11    877     0.0236      1.008   ; qtot -0.0428
   878         HC     59    ILE   HG12    878     0.0236      1.008   ; qtot -0.0192
   879         CT     59    ILE     CD    879     -0.066      12.01   ; qtot -0.0852
   880         HC     59    ILE    HD1    880     0.0186      1.008   ; qtot -0.0666
   881         HC     59    ILE    HD2    881     0.0186      1.008   ; qtot -0.048
   882         HC     59    ILE    HD3    882     0.0186      1.008   ; qtot -0.0294
   883          C     59    ILE      C    883     0.5973      12.01   ; qtot 0.5679
   884          O     59    ILE      O    884    -0.5679         16   ; qtot 0
; residue  60 GLN rtp GLN  q  0.0
   885          N     60    GLN      N    885    -0.4157      14.01   ; qtot -0.4157
   886          H     60    GLN      H    886     0.2719      1.008   ; qtot -0.1438
   887         CT     60    GLN     CA    887    -0.0031      12.01   ; qtot -0.1469
   888         H1     60    GLN     HA    888      0.085      1.008   ; qtot -0.0619
   889         CT     60    GLN     CB    889    -0.0036      12.01   ; qtot -0.0655
   890         HC     60    GLN    HB1    890     0.0171      1.008   ; qtot -0.0484
   891         HC     60    GLN    HB2    891     0.0171      1.008   ; qtot -0.0313
   892         CT     60    GLN     CG    892    -0.0645      12.01   ; qtot -0.0958
   893         HC     60    GLN    HG1    893     0.0352      1.008   ; qtot -0.0606
   894         HC     60    GLN    HG2    894     0.0352      1.008   ; qtot -0.0254
   895          C     60    GLN     CD    895     0.6951      12.01   ; qtot 0.6697
   896          O     60    GLN    OE1    896    -0.6086         16   ; qtot 0.0611
   897          N     60    GLN    NE2    897    -0.9407      14.01   ; qtot -0.8796
   898          H     60    GLN   HE21    898     0.4251      1.008   ; qtot -0.4545
   899          H     60    GLN   HE22    899     0.4251      1.008   ; qtot -0.0294
   900          C     60    GLN      C    900     0.5973      12.01   ; qtot 0.5679
   901          O     60    GLN      O    901    -0.5679         16   ; qtot 0
; residue  61 GLU rtp GLU  q -1.0
   902          N     61    GLU      N    902    -0.5163      14.01   ; qtot -0.5163
   903          H     61    GLU      H    903     0.2936      1.008   ; qtot -0.2227
   904         CT     61    GLU     CA    904     0.0397      12.01   ; qtot -0.183
   905         H1     61    GLU     HA    905     0.1105      1.008   ; qtot -0.0725
   906         CT     61    GLU     CB    906      0.056      12.01   ; qtot -0.0165
   907         HC     61    GLU    HB1    907    -0.0173      1.008   ; qtot -0.0338
   908         HC     61    GLU    HB2    908    -0.0173      1.008   ; qtot -0.0511
   909         CT     61    GLU     CG    909     0.0136      12.01   ; qtot -0.0375
   910         HC     61    GLU    HG1    910    -0.0425      1.008   ; qtot -0.08
   911         HC     61    GLU    HG2    911    -0.0425      1.008   ; qtot -0.1225
   912          C     61    GLU     CD    912     0.8054      12.01   ; qtot 0.6829
   913         O2     61    GLU    OE1    913    -0.8188         16   ; qtot -0.1359
   914         O2     61    GLU    OE2    914    -0.8188         16   ; qtot -0.9547
   915          C     61    GLU      C    915     0.5366      12.01   ; qtot -0.4181
   916          O     61    GLU      O    916    -0.5819         16   ; qtot -1
; residue  62 LYS rtp LYS  q +1.0
   917          N     62    LYS      N    917    -0.3479      14.01   ; qtot -1.348
   918          H     62    LYS      H    918     0.2747      1.008   ; qtot -1.073
   919         CT     62    LYS     CA    919      -0.24      12.01   ; qtot -1.313
   920         H1     62    LYS     HA    920     0.1426      1.008   ; qtot -1.171
   921         CT     62    LYS     CB    921    -0.0094      12.01   ; qtot -1.18
   922         HC     62    LYS    HB1    922     0.0362      1.008   ; qtot -1.144
   923         HC     62    LYS    HB2    923     0.0362      1.008   ; qtot -1.108
   924         CT     62    LYS     CG    924     0.0187      12.01   ; qtot -1.089
   925         HC     62    LYS    HG1    925     0.0103      1.008   ; qtot -1.079
   926         HC     62    LYS    HG2    926     0.0103      1.008   ; qtot -1.068
   927         CT     62    LYS     CD    927    -0.0479      12.01   ; qtot -1.116
   928         HC     62    LYS    HD1    928     0.0621      1.008   ; qtot -1.054
   929         HC     62    LYS    HD2    929     0.0621      1.008   ; qtot -0.992
   930         CT     62    LYS     CE    930    -0.0143      12.01   ; qtot -1.006
   931         HP     62    LYS    HE1    931     0.1135      1.008   ; qtot -0.8928
   932         HP     62    LYS    HE2    932     0.1135      1.008   ; qtot -0.7793
   933         N3     62    LYS     NZ    933    -0.3854      14.01   ; qtot -1.165
   934          H     62    LYS    HZ1    934       0.34      1.008   ; qtot -0.8247
   935          H     62    LYS    HZ2    935       0.34      1.008   ; qtot -0.4847
   936          H     62    LYS    HZ3    936       0.34      1.008   ; qtot -0.1447
   937          C     62    LYS      C    937     0.7341      12.01   ; qtot 0.5894
   938          O     62    LYS      O    938    -0.5894         16   ; qtot 0
; residue  63 LEU rtp LEU  q  0.0
   939          N     63    LEU      N    939    -0.4157      14.01   ; qtot -0.4157
   940          H     63    LEU      H    940     0.2719      1.008   ; qtot -0.1438
   941         CT     63    LEU     CA    941    -0.0518      12.01   ; qtot -0.1956
   942         H1     63    LEU     HA    942     0.0922      1.008   ; qtot -0.1034
   943         CT     63    LEU     CB    943    -0.1102      12.01   ; qtot -0.2136
   944         HC     63    LEU    HB1    944     0.0457      1.008   ; qtot -0.1679
   945         HC     63    LEU    HB2    945     0.0457      1.008   ; qtot -0.1222
   946         CT     63    LEU     CG    946     0.3531      12.01   ; qtot 0.2309
   947         HC     63    LEU     HG    947    -0.0361      1.008   ; qtot 0.1948
   948         CT     63    LEU    CD1    948    -0.4121      12.01   ; qtot -0.2173
   949         HC     63    LEU   HD11    949        0.1      1.008   ; qtot -0.1173
   950         HC     63    LEU   HD12    950        0.1      1.008   ; qtot -0.0173
   951         HC     63    LEU   HD13    951        0.1      1.008   ; qtot 0.0827
   952         CT     63    LEU    CD2    952    -0.4121      12.01   ; qtot -0.3294
   953         HC     63    LEU   HD21    953        0.1      1.008   ; qtot -0.2294
   954         HC     63    LEU   HD22    954        0.1      1.008   ; qtot -0.1294
   955         HC     63    LEU   HD23    955        0.1      1.008   ; qtot -0.0294
   956          C     63    LEU      C    956     0.5973      12.01   ; qtot 0.5679
   957          O     63    LEU      O    957    -0.5679         16   ; qtot 0
; residue  64 ARG rtp ARG  q +1.0
   958          N     64    ARG      N    958    -0.3479      14.01   ; qtot -0.3479
   959          H     64    ARG      H    959     0.2747      1.008   ; qtot -0.0732
   960         CT     64    ARG     CA    960    -0.2637      12.01   ; qtot -0.3369
   961         H1     64    ARG     HA    961      0.156      1.008   ; qtot -0.1809
   962         CT     64    ARG     CB    962    -0.0007      12.01   ; qtot -0.1816
   963         HC     64    ARG    HB1    963     0.0327      1.008   ; qtot -0.1489
   964         HC     64    ARG    HB2    964     0.0327      1.008   ; qtot -0.1162
   965         CT     64    ARG     CG    965      0.039      12.01   ; qtot -0.0772
   966         HC     64    ARG    HG1    966     0.0285      1.008   ; qtot -0.0487
   967         HC     64    ARG    HG2    967     0.0285      1.008   ; qtot -0.0202
   968         CT     64    ARG     CD    968     0.0486      12.01   ; qtot 0.0284
   969         H1     64    ARG    HD1    969     0.0687      1.008   ; qtot 0.0971
   970         H1     64    ARG    HD2    970     0.0687      1.008   ; qtot 0.1658
   971         N2     64    ARG     NE    971    -0.5295      14.01   ; qtot -0.3637
   972          H     64    ARG     HE    972     0.3456      1.008   ; qtot -0.0181
   973         CA     64    ARG     CZ    973     0.8076      12.01   ; qtot 0.7895
   974         N2     64    ARG    NH1    974    -0.8627      14.01   ; qtot -0.0732
   975          H     64    ARG   HH11    975     0.4478      1.008   ; qtot 0.3746
   976          H     64    ARG   HH12    976     0.4478      1.008   ; qtot 0.8224
   977         N2     64    ARG    NH2    977    -0.8627      14.01   ; qtot -0.0403
   978          H     64    ARG   HH21    978     0.4478      1.008   ; qtot 0.4075
   979          H     64    ARG   HH22    979     0.4478      1.008   ; qtot 0.8553
   980          C     64    ARG      C    980     0.7341      12.01   ; qtot 1.589
   981          O     64    ARG      O    981    -0.5894         16   ; qtot 1
; residue  65 GLU rtp GLU  q -1.0
   982          N     65    GLU      N    982    -0.5163      14.01   ; qtot 0.4837
   983          H     65    GLU      H    983     0.2936      1.008   ; qtot 0.7773
   984         CT     65    GLU     CA    984     0.0397      12.01   ; qtot 0.817
   985         H1     65    GLU     HA    985     0.1105      1.008   ; qtot 0.9275
   986         CT     65    GLU     CB    986      0.056      12.01   ; qtot 0.9835
   987         HC     65    GLU    HB1    987    -0.0173      1.008   ; qtot 0.9662
   988         HC     65    GLU    HB2    988    -0.0173      1.008   ; qtot 0.9489
   989         CT     65    GLU     CG    989     0.0136      12.01   ; qtot 0.9625
   990         HC     65    GLU    HG1    990    -0.0425      1.008   ; qtot 0.92
   991         HC     65    GLU    HG2    991    -0.0425      1.008   ; qtot 0.8775
   992          C     65    GLU     CD    992     0.8054      12.01   ; qtot 1.683
   993         O2     65    GLU    OE1    993    -0.8188         16   ; qtot 0.8641
   994         O2     65    GLU    OE2    994    -0.8188         16   ; qtot 0.0453
   995          C     65    GLU      C    995     0.5366      12.01   ; qtot 0.5819
   996          O     65    GLU      O    996    -0.5819         16   ; qtot 0
; residue  66 GLN rtp GLN  q  0.0
   997          N     66    GLN      N    997    -0.4157      14.01   ; qtot -0.4157
   998          H     66    GLN      H    998     0.2719      1.008   ; qtot -0.1438
   999         CT     66    GLN     CA    999    -0.0031      12.01   ; qtot -0.1469
  1000         H1     66    GLN     HA   1000      0.085      1.008   ; qtot -0.0619
  1001         CT     66    GLN     CB   1001    -0.0036      12.01   ; qtot -0.0655
  1002         HC     66    GLN    HB1   1002     0.0171      1.008   ; qtot -0.0484
  1003         HC     66    GLN    HB2   1003     0.0171      1.008   ; qtot -0.0313
  1004         CT     66    GLN     CG   1004    -0.0645      12.01   ; qtot -0.0958
  1005         HC     66    GLN    HG1   1005     0.0352      1.008   ; qtot -0.0606
  1006         HC     66    GLN    HG2   1006     0.0352      1.008   ; qtot -0.0254
  1007          C     66    GLN     CD   1007     0.6951      12.01   ; qtot 0.6697
  1008          O     66    GLN    OE1   1008    -0.6086         16   ; qtot 0.0611
  1009          N     66    GLN    NE2   1009    -0.9407      14.01   ; qtot -0.8796
  1010          H     66    GLN   HE21   1010     0.4251      1.008   ; qtot -0.4545
  1011          H     66    GLN   HE22   1011     0.4251      1.008   ; qtot -0.0294
  1012          C     66    GLN      C   1012     0.5973      12.01   ; qtot 0.5679
  1013          O     66    GLN      O   1013    -0.5679         16   ; qtot 0
; residue  67 VAL rtp VAL  q  0.0
  1014          N     67    VAL      N   1014    -0.4157      14.01   ; qtot -0.4157
  1015          H     67    VAL      H   1015     0.2719      1.008   ; qtot -0.1438
  1016         CT     67    VAL     CA   1016    -0.0875      12.01   ; qtot -0.2313
  1017         H1     67    VAL     HA   1017     0.0969      1.008   ; qtot -0.1344
  1018         CT     67    VAL     CB   1018     0.2985      12.01   ; qtot 0.1641
  1019         HC     67    VAL     HB   1019    -0.0297      1.008   ; qtot 0.1344
  1020         CT     67    VAL    CG1   1020    -0.3192      12.01   ; qtot -0.1848
  1021         HC     67    VAL   HG11   1021     0.0791      1.008   ; qtot -0.1057
  1022         HC     67    VAL   HG12   1022     0.0791      1.008   ; qtot -0.0266
  1023         HC     67    VAL   HG13   1023     0.0791      1.008   ; qtot 0.0525
  1024         CT     67    VAL    CG2   1024    -0.3192      12.01   ; qtot -0.2667
  1025         HC     67    VAL   HG21   1025     0.0791      1.008   ; qtot -0.1876
  1026         HC     67    VAL   HG22   1026     0.0791      1.008   ; qtot -0.1085
  1027         HC     67    VAL   HG23   1027     0.0791      1.008   ; qtot -0.0294
  1028          C     67    VAL      C   1028     0.5973      12.01   ; qtot 0.5679
  1029          O     67    VAL      O   1029    -0.5679         16   ; qtot 0
; residue  68 VAL rtp VAL  q  0.0
  1030          N     68    VAL      N   1030    -0.4157      14.01   ; qtot -0.4157
  1031          H     68    VAL      H   1031     0.2719      1.008   ; qtot -0.1438
  1032         CT     68    VAL     CA   1032    -0.0875      12.01   ; qtot -0.2313
  1033         H1     68    VAL     HA   1033     0.0969      1.008   ; qtot -0.1344
  1034         CT     68    VAL     CB   1034     0.2985      12.01   ; qtot 0.1641
  1035         HC     68    VAL     HB   1035    -0.0297      1.008   ; qtot 0.1344
  1036         CT     68    VAL    CG1   1036    -0.3192      12.01   ; qtot -0.1848
  1037         HC     68    VAL   HG11   1037     0.0791      1.008   ; qtot -0.1057
  1038         HC     68    VAL   HG12   1038     0.0791      1.008   ; qtot -0.0266
  1039         HC     68    VAL   HG13   1039     0.0791      1.008   ; qtot 0.0525
  1040         CT     68    VAL    CG2   1040    -0.3192      12.01   ; qtot -0.2667
  1041         HC     68    VAL   HG21   1041     0.0791      1.008   ; qtot -0.1876
  1042         HC     68    VAL   HG22   1042     0.0791      1.008   ; qtot -0.1085
  1043         HC     68    VAL   HG23   1043     0.0791      1.008   ; qtot -0.0294
  1044          C     68    VAL      C   1044     0.5973      12.01   ; qtot 0.5679
  1045          O     68    VAL      O   1045    -0.5679         16   ; qtot 0
; residue  69 LYS rtp LYS  q +1.0
  1046          N     69    LYS      N   1046    -0.3479      14.01   ; qtot -0.3479
  1047          H     69    LYS      H   1047     0.2747      1.008   ; qtot -0.0732
  1048         CT     69    LYS     CA   1048      -0.24      12.01   ; qtot -0.3132
  1049         H1     69    LYS     HA   1049     0.1426      1.008   ; qtot -0.1706
  1050         CT     69    LYS     CB   1050    -0.0094      12.01   ; qtot -0.18
  1051         HC     69    LYS    HB1   1051     0.0362      1.008   ; qtot -0.1438
  1052         HC     69    LYS    HB2   1052     0.0362      1.008   ; qtot -0.1076
  1053         CT     69    LYS     CG   1053     0.0187      12.01   ; qtot -0.0889
  1054         HC     69    LYS    HG1   1054     0.0103      1.008   ; qtot -0.0786
  1055         HC     69    LYS    HG2   1055     0.0103      1.008   ; qtot -0.0683
  1056         CT     69    LYS     CD   1056    -0.0479      12.01   ; qtot -0.1162
  1057         HC     69    LYS    HD1   1057     0.0621      1.008   ; qtot -0.0541
  1058         HC     69    LYS    HD2   1058     0.0621      1.008   ; qtot 0.008
  1059         CT     69    LYS     CE   1059    -0.0143      12.01   ; qtot -0.0063
  1060         HP     69    LYS    HE1   1060     0.1135      1.008   ; qtot 0.1072
  1061         HP     69    LYS    HE2   1061     0.1135      1.008   ; qtot 0.2207
  1062         N3     69    LYS     NZ   1062    -0.3854      14.01   ; qtot -0.1647
  1063          H     69    LYS    HZ1   1063       0.34      1.008   ; qtot 0.1753
  1064          H     69    LYS    HZ2   1064       0.34      1.008   ; qtot 0.5153
  1065          H     69    LYS    HZ3   1065       0.34      1.008   ; qtot 0.8553
  1066          C     69    LYS      C   1066     0.7341      12.01   ; qtot 1.589
  1067          O     69    LYS      O   1067    -0.5894         16   ; qtot 1
; residue  70 ARG rtp ARG  q +1.0
  1068          N     70    ARG      N   1068    -0.3479      14.01   ; qtot 0.6521
  1069          H     70    ARG      H   1069     0.2747      1.008   ; qtot 0.9268
  1070         CT     70    ARG     CA   1070    -0.2637      12.01   ; qtot 0.6631
  1071         H1     70    ARG     HA   1071      0.156      1.008   ; qtot 0.8191
  1072         CT     70    ARG     CB   1072    -0.0007      12.01   ; qtot 0.8184
  1073         HC     70    ARG    HB1   1073     0.0327      1.008   ; qtot 0.8511
  1074         HC     70    ARG    HB2   1074     0.0327      1.008   ; qtot 0.8838
  1075         CT     70    ARG     CG   1075      0.039      12.01   ; qtot 0.9228
  1076         HC     70    ARG    HG1   1076     0.0285      1.008   ; qtot 0.9513
  1077         HC     70    ARG    HG2   1077     0.0285      1.008   ; qtot 0.9798
  1078         CT     70    ARG     CD   1078     0.0486      12.01   ; qtot 1.028
  1079         H1     70    ARG    HD1   1079     0.0687      1.008   ; qtot 1.097
  1080         H1     70    ARG    HD2   1080     0.0687      1.008   ; qtot 1.166
  1081         N2     70    ARG     NE   1081    -0.5295      14.01   ; qtot 0.6363
  1082          H     70    ARG     HE   1082     0.3456      1.008   ; qtot 0.9819
  1083         CA     70    ARG     CZ   1083     0.8076      12.01   ; qtot 1.789
  1084         N2     70    ARG    NH1   1084    -0.8627      14.01   ; qtot 0.9268
  1085          H     70    ARG   HH11   1085     0.4478      1.008   ; qtot 1.375
  1086          H     70    ARG   HH12   1086     0.4478      1.008   ; qtot 1.822
  1087         N2     70    ARG    NH2   1087    -0.8627      14.01   ; qtot 0.9597
  1088          H     70    ARG   HH21   1088     0.4478      1.008   ; qtot 1.408
  1089          H     70    ARG   HH22   1089     0.4478      1.008   ; qtot 1.855
  1090          C     70    ARG      C   1090     0.7341      12.01   ; qtot 2.589
  1091          O     70    ARG      O   1091    -0.5894         16   ; qtot 2
; residue  71 GLU rtp GLU  q -1.0
  1092          N     71    GLU      N   1092    -0.5163      14.01   ; qtot 1.484
  1093          H     71    GLU      H   1093     0.2936      1.008   ; qtot 1.777
  1094         CT     71    GLU     CA   1094     0.0397      12.01   ; qtot 1.817
  1095         H1     71    GLU     HA   1095     0.1105      1.008   ; qtot 1.928
  1096         CT     71    GLU     CB   1096      0.056      12.01   ; qtot 1.984
  1097         HC     71    GLU    HB1   1097    -0.0173      1.008   ; qtot 1.966
  1098         HC     71    GLU    HB2   1098    -0.0173      1.008   ; qtot 1.949
  1099         CT     71    GLU     CG   1099     0.0136      12.01   ; qtot 1.963
  1100         HC     71    GLU    HG1   1100    -0.0425      1.008   ; qtot 1.92
  1101         HC     71    GLU    HG2   1101    -0.0425      1.008   ; qtot 1.878
  1102          C     71    GLU     CD   1102     0.8054      12.01   ; qtot 2.683
  1103         O2     71    GLU    OE1   1103    -0.8188         16   ; qtot 1.864
  1104         O2     71    GLU    OE2   1104    -0.8188         16   ; qtot 1.045
  1105          C     71    GLU      C   1105     0.5366      12.01   ; qtot 1.582
  1106          O     71    GLU      O   1106    -0.5819         16   ; qtot 1
; residue  72 GLU rtp GLU  q -1.0
  1107          N     72    GLU      N   1107    -0.5163      14.01   ; qtot 0.4837
  1108          H     72    GLU      H   1108     0.2936      1.008   ; qtot 0.7773
  1109         CT     72    GLU     CA   1109     0.0397      12.01   ; qtot 0.817
  1110         H1     72    GLU     HA   1110     0.1105      1.008   ; qtot 0.9275
  1111         CT     72    GLU     CB   1111      0.056      12.01   ; qtot 0.9835
  1112         HC     72    GLU    HB1   1112    -0.0173      1.008   ; qtot 0.9662
  1113         HC     72    GLU    HB2   1113    -0.0173      1.008   ; qtot 0.9489
  1114         CT     72    GLU     CG   1114     0.0136      12.01   ; qtot 0.9625
  1115         HC     72    GLU    HG1   1115    -0.0425      1.008   ; qtot 0.92
  1116         HC     72    GLU    HG2   1116    -0.0425      1.008   ; qtot 0.8775
  1117          C     72    GLU     CD   1117     0.8054      12.01   ; qtot 1.683
  1118         O2     72    GLU    OE1   1118    -0.8188         16   ; qtot 0.8641
  1119         O2     72    GLU    OE2   1119    -0.8188         16   ; qtot 0.0453
  1120          C     72    GLU      C   1120     0.5366      12.01   ; qtot 0.5819
  1121          O     72    GLU      O   1121    -0.5819         16   ; qtot 0
; residue  73 LEU rtp LEU  q  0.0
  1122          N     73    LEU      N   1122    -0.4157      14.01   ; qtot -0.4157
  1123          H     73    LEU      H   1123     0.2719      1.008   ; qtot -0.1438
  1124         CT     73    LEU     CA   1124    -0.0518      12.01   ; qtot -0.1956
  1125         H1     73    LEU     HA   1125     0.0922      1.008   ; qtot -0.1034
  1126         CT     73    LEU     CB   1126    -0.1102      12.01   ; qtot -0.2136
  1127         HC     73    LEU    HB1   1127     0.0457      1.008   ; qtot -0.1679
  1128         HC     73    LEU    HB2   1128     0.0457      1.008   ; qtot -0.1222
  1129         CT     73    LEU     CG   1129     0.3531      12.01   ; qtot 0.2309
  1130         HC     73    LEU     HG   1130    -0.0361      1.008   ; qtot 0.1948
  1131         CT     73    LEU    CD1   1131    -0.4121      12.01   ; qtot -0.2173
  1132         HC     73    LEU   HD11   1132        0.1      1.008   ; qtot -0.1173
  1133         HC     73    LEU   HD12   1133        0.1      1.008   ; qtot -0.0173
  1134         HC     73    LEU   HD13   1134        0.1      1.008   ; qtot 0.0827
  1135         CT     73    LEU    CD2   1135    -0.4121      12.01   ; qtot -0.3294
  1136         HC     73    LEU   HD21   1136        0.1      1.008   ; qtot -0.2294
  1137         HC     73    LEU   HD22   1137        0.1      1.008   ; qtot -0.1294
  1138         HC     73    LEU   HD23   1138        0.1      1.008   ; qtot -0.0294
  1139          C     73    LEU      C   1139     0.5973      12.01   ; qtot 0.5679
  1140          O     73    LEU      O   1140    -0.5679         16   ; qtot 0
; residue  74 PHE rtp PHE  q  0.0
  1141          N     74    PHE      N   1141    -0.4157      14.01   ; qtot -0.4157
  1142          H     74    PHE      H   1142     0.2719      1.008   ; qtot -0.1438
  1143         CT     74    PHE     CA   1143    -0.0024      12.01   ; qtot -0.1462
  1144         H1     74    PHE     HA   1144     0.0978      1.008   ; qtot -0.0484
  1145         CT     74    PHE     CB   1145    -0.0343      12.01   ; qtot -0.0827
  1146         HC     74    PHE    HB1   1146     0.0295      1.008   ; qtot -0.0532
  1147         HC     74    PHE    HB2   1147     0.0295      1.008   ; qtot -0.0237
  1148         CA     74    PHE     CG   1148     0.0118      12.01   ; qtot -0.0119
  1149         CA     74    PHE    CD1   1149    -0.1256      12.01   ; qtot -0.1375
  1150         HA     74    PHE    HD1   1150      0.133      1.008   ; qtot -0.0045
  1151         CA     74    PHE    CE1   1151    -0.1704      12.01   ; qtot -0.1749
  1152         HA     74    PHE    HE1   1152      0.143      1.008   ; qtot -0.0319
  1153         CA     74    PHE     CZ   1153    -0.1072      12.01   ; qtot -0.1391
  1154         HA     74    PHE     HZ   1154     0.1297      1.008   ; qtot -0.0094
  1155         CA     74    PHE    CE2   1155    -0.1704      12.01   ; qtot -0.1798
  1156         HA     74    PHE    HE2   1156      0.143      1.008   ; qtot -0.0368
  1157         CA     74    PHE    CD2   1157    -0.1256      12.01   ; qtot -0.1624
  1158         HA     74    PHE    HD2   1158      0.133      1.008   ; qtot -0.0294
  1159          C     74    PHE      C   1159     0.5973      12.01   ; qtot 0.5679
  1160          O     74    PHE      O   1160    -0.5679         16   ; qtot 0
; residue  75 ILE rtp ILE  q  0.0
  1161          N     75    ILE      N   1161    -0.4157      14.01   ; qtot -0.4157
  1162          H     75    ILE      H   1162     0.2719      1.008   ; qtot -0.1438
  1163         CT     75    ILE     CA   1163    -0.0597      12.01   ; qtot -0.2035
  1164         H1     75    ILE     HA   1164     0.0869      1.008   ; qtot -0.1166
  1165         CT     75    ILE     CB   1165     0.1303      12.01   ; qtot 0.0137
  1166         HC     75    ILE     HB   1166     0.0187      1.008   ; qtot 0.0324
  1167         CT     75    ILE    CG2   1167    -0.3204      12.01   ; qtot -0.288
  1168         HC     75    ILE   HG21   1168     0.0882      1.008   ; qtot -0.1998
  1169         HC     75    ILE   HG22   1169     0.0882      1.008   ; qtot -0.1116
  1170         HC     75    ILE   HG23   1170     0.0882      1.008   ; qtot -0.0234
  1171         CT     75    ILE    CG1   1171     -0.043      12.01   ; qtot -0.0664
  1172         HC     75    ILE   HG11   1172     0.0236      1.008   ; qtot -0.0428
  1173         HC     75    ILE   HG12   1173     0.0236      1.008   ; qtot -0.0192
  1174         CT     75    ILE     CD   1174     -0.066      12.01   ; qtot -0.0852
  1175         HC     75    ILE    HD1   1175     0.0186      1.008   ; qtot -0.0666
  1176         HC     75    ILE    HD2   1176     0.0186      1.008   ; qtot -0.048
  1177         HC     75    ILE    HD3   1177     0.0186      1.008   ; qtot -0.0294
  1178          C     75    ILE      C   1178     0.5973      12.01   ; qtot 0.5679
  1179          O     75    ILE      O   1179    -0.5679         16   ; qtot 0
; residue  76 VAL rtp VAL  q  0.0
  1180          N     76    VAL      N   1180    -0.4157      14.01   ; qtot -0.4157
  1181          H     76    VAL      H   1181     0.2719      1.008   ; qtot -0.1438
  1182         CT     76    VAL     CA   1182    -0.0875      12.01   ; qtot -0.2313
  1183         H1     76    VAL     HA   1183     0.0969      1.008   ; qtot -0.1344
  1184         CT     76    VAL     CB   1184     0.2985      12.01   ; qtot 0.1641
  1185         HC     76    VAL     HB   1185    -0.0297      1.008   ; qtot 0.1344
  1186         CT     76    VAL    CG1   1186    -0.3192      12.01   ; qtot -0.1848
  1187         HC     76    VAL   HG11   1187     0.0791      1.008   ; qtot -0.1057
  1188         HC     76    VAL   HG12   1188     0.0791      1.008   ; qtot -0.0266
  1189         HC     76    VAL   HG13   1189     0.0791      1.008   ; qtot 0.0525
  1190         CT     76    VAL    CG2   1190    -0.3192      12.01   ; qtot -0.2667
  1191         HC     76    VAL   HG21   1191     0.0791      1.008   ; qtot -0.1876
  1192         HC     76    VAL   HG22   1192     0.0791      1.008   ; qtot -0.1085
  1193         HC     76    VAL   HG23   1193     0.0791      1.008   ; qtot -0.0294
  1194          C     76    VAL      C   1194     0.5973      12.01   ; qtot 0.5679
  1195          O     76    VAL      O   1195    -0.5679         16   ; qtot 0
; residue  77 SER rtp SER  q  0.0
  1196          N     77    SER      N   1196    -0.4157      14.01   ; qtot -0.4157
  1197          H     77    SER      H   1197     0.2719      1.008   ; qtot -0.1438
  1198         CT     77    SER     CA   1198    -0.0249      12.01   ; qtot -0.1687
  1199         H1     77    SER     HA   1199     0.0843      1.008   ; qtot -0.0844
  1200         CT     77    SER     CB   1200     0.2117      12.01   ; qtot 0.1273
  1201         H1     77    SER    HB1   1201     0.0352      1.008   ; qtot 0.1625
  1202         H1     77    SER    HB2   1202     0.0352      1.008   ; qtot 0.1977
  1203         OH     77    SER     OG   1203    -0.6546         16   ; qtot -0.4569
  1204         HO     77    SER     HG   1204     0.4275      1.008   ; qtot -0.0294
  1205          C     77    SER      C   1205     0.5973      12.01   ; qtot 0.5679
  1206          O     77    SER      O   1206    -0.5679         16   ; qtot 0
; residue  78 LYS rtp LYS  q +1.0
  1207          N     78    LYS      N   1207    -0.3479      14.01   ; qtot -0.3479
  1208          H     78    LYS      H   1208     0.2747      1.008   ; qtot -0.0732
  1209         CT     78    LYS     CA   1209      -0.24      12.01   ; qtot -0.3132
  1210         H1     78    LYS     HA   1210     0.1426      1.008   ; qtot -0.1706
  1211         CT     78    LYS     CB   1211    -0.0094      12.01   ; qtot -0.18
  1212         HC     78    LYS    HB1   1212     0.0362      1.008   ; qtot -0.1438
  1213         HC     78    LYS    HB2   1213     0.0362      1.008   ; qtot -0.1076
  1214         CT     78    LYS     CG   1214     0.0187      12.01   ; qtot -0.0889
  1215         HC     78    LYS    HG1   1215     0.0103      1.008   ; qtot -0.0786
  1216         HC     78    LYS    HG2   1216     0.0103      1.008   ; qtot -0.0683
  1217         CT     78    LYS     CD   1217    -0.0479      12.01   ; qtot -0.1162
  1218         HC     78    LYS    HD1   1218     0.0621      1.008   ; qtot -0.0541
  1219         HC     78    LYS    HD2   1219     0.0621      1.008   ; qtot 0.008
  1220         CT     78    LYS     CE   1220    -0.0143      12.01   ; qtot -0.0063
  1221         HP     78    LYS    HE1   1221     0.1135      1.008   ; qtot 0.1072
  1222         HP     78    LYS    HE2   1222     0.1135      1.008   ; qtot 0.2207
  1223         N3     78    LYS     NZ   1223    -0.3854      14.01   ; qtot -0.1647
  1224          H     78    LYS    HZ1   1224       0.34      1.008   ; qtot 0.1753
  1225          H     78    LYS    HZ2   1225       0.34      1.008   ; qtot 0.5153
  1226          H     78    LYS    HZ3   1226       0.34      1.008   ; qtot 0.8553
  1227          C     78    LYS      C   1227     0.7341      12.01   ; qtot 1.589
  1228          O     78    LYS      O   1228    -0.5894         16   ; qtot 1
; residue  79 LEU rtp LEU  q  0.0
  1229          N     79    LEU      N   1229    -0.4157      14.01   ; qtot 0.5843
  1230          H     79    LEU      H   1230     0.2719      1.008   ; qtot 0.8562
  1231         CT     79    LEU     CA   1231    -0.0518      12.01   ; qtot 0.8044
  1232         H1     79    LEU     HA   1232     0.0922      1.008   ; qtot 0.8966
  1233         CT     79    LEU     CB   1233    -0.1102      12.01   ; qtot 0.7864
  1234         HC     79    LEU    HB1   1234     0.0457      1.008   ; qtot 0.8321
  1235         HC     79    LEU    HB2   1235     0.0457      1.008   ; qtot 0.8778
  1236         CT     79    LEU     CG   1236     0.3531      12.01   ; qtot 1.231
  1237         HC     79    LEU     HG   1237    -0.0361      1.008   ; qtot 1.195
  1238         CT     79    LEU    CD1   1238    -0.4121      12.01   ; qtot 0.7827
  1239         HC     79    LEU   HD11   1239        0.1      1.008   ; qtot 0.8827
  1240         HC     79    LEU   HD12   1240        0.1      1.008   ; qtot 0.9827
  1241         HC     79    LEU   HD13   1241        0.1      1.008   ; qtot 1.083
  1242         CT     79    LEU    CD2   1242    -0.4121      12.01   ; qtot 0.6706
  1243         HC     79    LEU   HD21   1243        0.1      1.008   ; qtot 0.7706
  1244         HC     79    LEU   HD22   1244        0.1      1.008   ; qtot 0.8706
  1245         HC     79    LEU   HD23   1245        0.1      1.008   ; qtot 0.9706
  1246          C     79    LEU      C   1246     0.5973      12.01   ; qtot 1.568
  1247          O     79    LEU      O   1247    -0.5679         16   ; qtot 1
; residue  80 TRP rtp TRP  q  0.0
  1248          N     80    TRP      N   1248    -0.4157      14.01   ; qtot 0.5843
  1249          H     80    TRP      H   1249     0.2719      1.008   ; qtot 0.8562
  1250         CT     80    TRP     CA   1250    -0.0275      12.01   ; qtot 0.8287
  1251         H1     80    TRP     HA   1251     0.1123      1.008   ; qtot 0.941
  1252         CT     80    TRP     CB   1252     -0.005      12.01   ; qtot 0.936
  1253         HC     80    TRP    HB1   1253     0.0339      1.008   ; qtot 0.9699
  1254         HC     80    TRP    HB2   1254     0.0339      1.008   ; qtot 1.004
  1255         C*     80    TRP     CG   1255    -0.1415      12.01   ; qtot 0.8623
  1256         CW     80    TRP    CD1   1256    -0.1638      12.01   ; qtot 0.6985
  1257         H4     80    TRP    HD1   1257     0.2062      1.008   ; qtot 0.9047
  1258         NA     80    TRP    NE1   1258    -0.3418      14.01   ; qtot 0.5629
  1259          H     80    TRP    HE1   1259     0.3412      1.008   ; qtot 0.9041
  1260         CN     80    TRP    CE2   1260      0.138      12.01   ; qtot 1.042
  1261         CA     80    TRP    CZ2   1261    -0.2601      12.01   ; qtot 0.782
  1262         HA     80    TRP    HZ2   1262     0.1572      1.008   ; qtot 0.9392
  1263         CA     80    TRP    CH2   1263    -0.1134      12.01   ; qtot 0.8258
  1264         HA     80    TRP    HH2   1264     0.1417      1.008   ; qtot 0.9675
  1265         CA     80    TRP    CZ3   1265    -0.1972      12.01   ; qtot 0.7703
  1266         HA     80    TRP    HZ3   1266     0.1447      1.008   ; qtot 0.915
  1267         CA     80    TRP    CE3   1267    -0.2387      12.01   ; qtot 0.6763
  1268         HA     80    TRP    HE3   1268       0.17      1.008   ; qtot 0.8463
  1269         CB     80    TRP    CD2   1269     0.1243      12.01   ; qtot 0.9706
  1270          C     80    TRP      C   1270     0.5973      12.01   ; qtot 1.568
  1271          O     80    TRP      O   1271    -0.5679         16   ; qtot 1
; residue  81 CYS rtp CYS  q  0.0
  1272          N     81    CYS      N   1272    -0.4157      14.01   ; qtot 0.5843
  1273          H     81    CYS      H   1273     0.2719      1.008   ; qtot 0.8562
  1274         CT     81    CYS     CA   1274     0.0213      12.01   ; qtot 0.8775
  1275         H1     81    CYS     HA   1275     0.1124      1.008   ; qtot 0.9899
  1276         CT     81    CYS     CB   1276    -0.1231      12.01   ; qtot 0.8668
  1277         H1     81    CYS    HB1   1277     0.1112      1.008   ; qtot 0.978
  1278         H1     81    CYS    HB2   1278     0.1112      1.008   ; qtot 1.089
  1279         SH     81    CYS     SG   1279    -0.3119      32.06   ; qtot 0.7773
  1280         HS     81    CYS     HG   1280     0.1933      1.008   ; qtot 0.9706
  1281          C     81    CYS      C   1281     0.5973      12.01   ; qtot 1.568
  1282          O     81    CYS      O   1282    -0.5679         16   ; qtot 1
; residue  82 THR rtp THR  q  0.0
  1283          N     82    THR      N   1283    -0.4157      14.01   ; qtot 0.5843
  1284          H     82    THR      H   1284     0.2719      1.008   ; qtot 0.8562
  1285         CT     82    THR     CA   1285    -0.0389      12.01   ; qtot 0.8173
  1286         H1     82    THR     HA   1286     0.1007      1.008   ; qtot 0.918
  1287         CT     82    THR     CB   1287     0.3654      12.01   ; qtot 1.283
  1288         H1     82    THR     HB   1288     0.0043      1.008   ; qtot 1.288
  1289         CT     82    THR    CG2   1289    -0.2438      12.01   ; qtot 1.044
  1290         HC     82    THR   HG21   1290     0.0642      1.008   ; qtot 1.108
  1291         HC     82    THR   HG22   1291     0.0642      1.008   ; qtot 1.172
  1292         HC     82    THR   HG23   1292     0.0642      1.008   ; qtot 1.237
  1293         OH     82    THR    OG1   1293    -0.6761         16   ; qtot 0.5604
  1294         HO     82    THR    HG1   1294     0.4102      1.008   ; qtot 0.9706
  1295          C     82    THR      C   1295     0.5973      12.01   ; qtot 1.568
  1296          O     82    THR      O   1296    -0.5679         16   ; qtot 1
; residue  83 TYR rtp TYR  q  0.0
  1297          N     83    TYR      N   1297    -0.4157      14.01   ; qtot 0.5843
  1298          H     83    TYR      H   1298     0.2719      1.008   ; qtot 0.8562
  1299         CT     83    TYR     CA   1299    -0.0014      12.01   ; qtot 0.8548
  1300         H1     83    TYR     HA   1300     0.0876      1.008   ; qtot 0.9424
  1301         CT     83    TYR     CB   1301    -0.0152      12.01   ; qtot 0.9272
  1302         HC     83    TYR    HB1   1302     0.0295      1.008   ; qtot 0.9567
  1303         HC     83    TYR    HB2   1303     0.0295      1.008   ; qtot 0.9862
  1304         CA     83    TYR     CG   1304    -0.0011      12.01   ; qtot 0.9851
  1305         CA     83    TYR    CD1   1305    -0.1906      12.01   ; qtot 0.7945
  1306         HA     83    TYR    HD1   1306     0.1699      1.008   ; qtot 0.9644
  1307         CA     83    TYR    CE1   1307    -0.2341      12.01   ; qtot 0.7303
  1308         HA     83    TYR    HE1   1308     0.1656      1.008   ; qtot 0.8959
  1309          C     83    TYR     CZ   1309     0.3226      12.01   ; qtot 1.219
  1310         OH     83    TYR     OH   1310    -0.5579         16   ; qtot 0.6606
  1311         HO     83    TYR     HH   1311     0.3992      1.008   ; qtot 1.06
  1312         CA     83    TYR    CE2   1312    -0.2341      12.01   ; qtot 0.8257
  1313         HA     83    TYR    HE2   1313     0.1656      1.008   ; qtot 0.9913
  1314         CA     83    TYR    CD2   1314    -0.1906      12.01   ; qtot 0.8007
  1315         HA     83    TYR    HD2   1315     0.1699      1.008   ; qtot 0.9706
  1316          C     83    TYR      C   1316     0.5973      12.01   ; qtot 1.568
  1317          O     83    TYR      O   1317    -0.5679         16   ; qtot 1
; residue  84 HIS rtp HIE  q  0.0
  1318          N     84    HIS      N   1318    -0.4157      14.01   ; qtot 0.5843
  1319          H     84    HIS      H   1319     0.2719      1.008   ; qtot 0.8562
  1320         CT     84    HIS     CA   1320    -0.0581      12.01   ; qtot 0.7981
  1321         H1     84    HIS     HA   1321      0.136      1.008   ; qtot 0.9341
  1322         CT     84    HIS     CB   1322    -0.0074      12.01   ; qtot 0.9267
  1323         HC     84    HIS    HB1   1323     0.0367      1.008   ; qtot 0.9634
  1324         HC     84    HIS    HB2   1324     0.0367      1.008   ; qtot 1
  1325         CC     84    HIS     CG   1325     0.1868      12.01   ; qtot 1.187
  1326         NB     84    HIS    ND1   1326    -0.5432      14.01   ; qtot 0.6437
  1327         CR     84    HIS    CE1   1327     0.1635      12.01   ; qtot 0.8072
  1328         H5     84    HIS    HE1   1328     0.1435      1.008   ; qtot 0.9507
  1329         NA     84    HIS    NE2   1329    -0.2795      14.01   ; qtot 0.6712
  1330          H     84    HIS    HE2   1330     0.3339      1.008   ; qtot 1.005
  1331         CW     84    HIS    CD2   1331    -0.2207      12.01   ; qtot 0.7844
  1332         H4     84    HIS    HD2   1332     0.1862      1.008   ; qtot 0.9706
  1333          C     84    HIS      C   1333     0.5973      12.01   ; qtot 1.568
  1334          O     84    HIS      O   1334    -0.5679         16   ; qtot 1
; residue  85 GLU rtp GLU  q -1.0
  1335          N     85    GLU      N   1335    -0.5163      14.01   ; qtot 0.4837
  1336          H     85    GLU      H   1336     0.2936      1.008   ; qtot 0.7773
  1337         CT     85    GLU     CA   1337     0.0397      12.01   ; qtot 0.817
  1338         H1     85    GLU     HA   1338     0.1105      1.008   ; qtot 0.9275
  1339         CT     85    GLU     CB   1339      0.056      12.01   ; qtot 0.9835
  1340         HC     85    GLU    HB1   1340    -0.0173      1.008   ; qtot 0.9662
  1341         HC     85    GLU    HB2   1341    -0.0173      1.008   ; qtot 0.9489
  1342         CT     85    GLU     CG   1342     0.0136      12.01   ; qtot 0.9625
  1343         HC     85    GLU    HG1   1343    -0.0425      1.008   ; qtot 0.92
  1344         HC     85    GLU    HG2   1344    -0.0425      1.008   ; qtot 0.8775
  1345          C     85    GLU     CD   1345     0.8054      12.01   ; qtot 1.683
  1346         O2     85    GLU    OE1   1346    -0.8188         16   ; qtot 0.8641
  1347         O2     85    GLU    OE2   1347    -0.8188         16   ; qtot 0.0453
  1348          C     85    GLU      C   1348     0.5366      12.01   ; qtot 0.5819
  1349          O     85    GLU      O   1349    -0.5819         16   ; qtot 0
; residue  86 LYS rtp LYS  q +1.0
  1350          N     86    LYS      N   1350    -0.3479      14.01   ; qtot -0.3479
  1351          H     86    LYS      H   1351     0.2747      1.008   ; qtot -0.0732
  1352         CT     86    LYS     CA   1352      -0.24      12.01   ; qtot -0.3132
  1353         H1     86    LYS     HA   1353     0.1426      1.008   ; qtot -0.1706
  1354         CT     86    LYS     CB   1354    -0.0094      12.01   ; qtot -0.18
  1355         HC     86    LYS    HB1   1355     0.0362      1.008   ; qtot -0.1438
  1356         HC     86    LYS    HB2   1356     0.0362      1.008   ; qtot -0.1076
  1357         CT     86    LYS     CG   1357     0.0187      12.01   ; qtot -0.0889
  1358         HC     86    LYS    HG1   1358     0.0103      1.008   ; qtot -0.0786
  1359         HC     86    LYS    HG2   1359     0.0103      1.008   ; qtot -0.0683
  1360         CT     86    LYS     CD   1360    -0.0479      12.01   ; qtot -0.1162
  1361         HC     86    LYS    HD1   1361     0.0621      1.008   ; qtot -0.0541
  1362         HC     86    LYS    HD2   1362     0.0621      1.008   ; qtot 0.008
  1363         CT     86    LYS     CE   1363    -0.0143      12.01   ; qtot -0.0063
  1364         HP     86    LYS    HE1   1364     0.1135      1.008   ; qtot 0.1072
  1365         HP     86    LYS    HE2   1365     0.1135      1.008   ; qtot 0.2207
  1366         N3     86    LYS     NZ   1366    -0.3854      14.01   ; qtot -0.1647
  1367          H     86    LYS    HZ1   1367       0.34      1.008   ; qtot 0.1753
  1368          H     86    LYS    HZ2   1368       0.34      1.008   ; qtot 0.5153
  1369          H     86    LYS    HZ3   1369       0.34      1.008   ; qtot 0.8553
  1370          C     86    LYS      C   1370     0.7341      12.01   ; qtot 1.589
  1371          O     86    LYS      O   1371    -0.5894         16   ; qtot 1
; residue  87 GLY rtp GLY  q  0.0
  1372          N     87    GLY      N   1372    -0.4157      14.01   ; qtot 0.5843
  1373          H     87    GLY      H   1373     0.2719      1.008   ; qtot 0.8562
  1374         CT     87    GLY     CA   1374    -0.0252      12.01   ; qtot 0.831
  1375         H1     87    GLY    HA1   1375     0.0698      1.008   ; qtot 0.9008
  1376         H1     87    GLY    HA2   1376     0.0698      1.008   ; qtot 0.9706
  1377          C     87    GLY      C   1377     0.5973      12.01   ; qtot 1.568
  1378          O     87    GLY      O   1378    -0.5679         16   ; qtot 1
; residue  88 LEU rtp LEU  q  0.0
  1379          N     88    LEU      N   1379    -0.4157      14.01   ; qtot 0.5843
  1380          H     88    LEU      H   1380     0.2719      1.008   ; qtot 0.8562
  1381         CT     88    LEU     CA   1381    -0.0518      12.01   ; qtot 0.8044
  1382         H1     88    LEU     HA   1382     0.0922      1.008   ; qtot 0.8966
  1383         CT     88    LEU     CB   1383    -0.1102      12.01   ; qtot 0.7864
  1384         HC     88    LEU    HB1   1384     0.0457      1.008   ; qtot 0.8321
  1385         HC     88    LEU    HB2   1385     0.0457      1.008   ; qtot 0.8778
  1386         CT     88    LEU     CG   1386     0.3531      12.01   ; qtot 1.231
  1387         HC     88    LEU     HG   1387    -0.0361      1.008   ; qtot 1.195
  1388         CT     88    LEU    CD1   1388    -0.4121      12.01   ; qtot 0.7827
  1389         HC     88    LEU   HD11   1389        0.1      1.008   ; qtot 0.8827
  1390         HC     88    LEU   HD12   1390        0.1      1.008   ; qtot 0.9827
  1391         HC     88    LEU   HD13   1391        0.1      1.008   ; qtot 1.083
  1392         CT     88    LEU    CD2   1392    -0.4121      12.01   ; qtot 0.6706
  1393         HC     88    LEU   HD21   1393        0.1      1.008   ; qtot 0.7706
  1394         HC     88    LEU   HD22   1394        0.1      1.008   ; qtot 0.8706
  1395         HC     88    LEU   HD23   1395        0.1      1.008   ; qtot 0.9706
  1396          C     88    LEU      C   1396     0.5973      12.01   ; qtot 1.568
  1397          O     88    LEU      O   1397    -0.5679         16   ; qtot 1
; residue  89 VAL rtp VAL  q  0.0
  1398          N     89    VAL      N   1398    -0.4157      14.01   ; qtot 0.5843
  1399          H     89    VAL      H   1399     0.2719      1.008   ; qtot 0.8562
  1400         CT     89    VAL     CA   1400    -0.0875      12.01   ; qtot 0.7687
  1401         H1     89    VAL     HA   1401     0.0969      1.008   ; qtot 0.8656
  1402         CT     89    VAL     CB   1402     0.2985      12.01   ; qtot 1.164
  1403         HC     89    VAL     HB   1403    -0.0297      1.008   ; qtot 1.134
  1404         CT     89    VAL    CG1   1404    -0.3192      12.01   ; qtot 0.8152
  1405         HC     89    VAL   HG11   1405     0.0791      1.008   ; qtot 0.8943
  1406         HC     89    VAL   HG12   1406     0.0791      1.008   ; qtot 0.9734
  1407         HC     89    VAL   HG13   1407     0.0791      1.008   ; qtot 1.053
  1408         CT     89    VAL    CG2   1408    -0.3192      12.01   ; qtot 0.7333
  1409         HC     89    VAL   HG21   1409     0.0791      1.008   ; qtot 0.8124
  1410         HC     89    VAL   HG22   1410     0.0791      1.008   ; qtot 0.8915
  1411         HC     89    VAL   HG23   1411     0.0791      1.008   ; qtot 0.9706
  1412          C     89    VAL      C   1412     0.5973      12.01   ; qtot 1.568
  1413          O     89    VAL      O   1413    -0.5679         16   ; qtot 1
; residue  90 LYS rtp LYS  q +1.0
  1414          N     90    LYS      N   1414    -0.3479      14.01   ; qtot 0.6521
  1415          H     90    LYS      H   1415     0.2747      1.008   ; qtot 0.9268
  1416         CT     90    LYS     CA   1416      -0.24      12.01   ; qtot 0.6868
  1417         H1     90    LYS     HA   1417     0.1426      1.008   ; qtot 0.8294
  1418         CT     90    LYS     CB   1418    -0.0094      12.01   ; qtot 0.82
  1419         HC     90    LYS    HB1   1419     0.0362      1.008   ; qtot 0.8562
  1420         HC     90    LYS    HB2   1420     0.0362      1.008   ; qtot 0.8924
  1421         CT     90    LYS     CG   1421     0.0187      12.01   ; qtot 0.9111
  1422         HC     90    LYS    HG1   1422     0.0103      1.008   ; qtot 0.9214
  1423         HC     90    LYS    HG2   1423     0.0103      1.008   ; qtot 0.9317
  1424         CT     90    LYS     CD   1424    -0.0479      12.01   ; qtot 0.8838
  1425         HC     90    LYS    HD1   1425     0.0621      1.008   ; qtot 0.9459
  1426         HC     90    LYS    HD2   1426     0.0621      1.008   ; qtot 1.008
  1427         CT     90    LYS     CE   1427    -0.0143      12.01   ; qtot 0.9937
  1428         HP     90    LYS    HE1   1428     0.1135      1.008   ; qtot 1.107
  1429         HP     90    LYS    HE2   1429     0.1135      1.008   ; qtot 1.221
  1430         N3     90    LYS     NZ   1430    -0.3854      14.01   ; qtot 0.8353
  1431          H     90    LYS    HZ1   1431       0.34      1.008   ; qtot 1.175
  1432          H     90    LYS    HZ2   1432       0.34      1.008   ; qtot 1.515
  1433          H     90    LYS    HZ3   1433       0.34      1.008   ; qtot 1.855
  1434          C     90    LYS      C   1434     0.7341      12.01   ; qtot 2.589
  1435          O     90    LYS      O   1435    -0.5894         16   ; qtot 2
; residue  91 GLY rtp GLY  q  0.0
  1436          N     91    GLY      N   1436    -0.4157      14.01   ; qtot 1.584
  1437          H     91    GLY      H   1437     0.2719      1.008   ; qtot 1.856
  1438         CT     91    GLY     CA   1438    -0.0252      12.01   ; qtot 1.831
  1439         H1     91    GLY    HA1   1439     0.0698      1.008   ; qtot 1.901
  1440         H1     91    GLY    HA2   1440     0.0698      1.008   ; qtot 1.971
  1441          C     91    GLY      C   1441     0.5973      12.01   ; qtot 2.568
  1442          O     91    GLY      O   1442    -0.5679         16   ; qtot 2
; residue  92 ALA rtp ALA  q  0.0
  1443          N     92    ALA      N   1443    -0.4157      14.01   ; qtot 1.584
  1444          H     92    ALA      H   1444     0.2719      1.008   ; qtot 1.856
  1445         CT     92    ALA     CA   1445     0.0337      12.01   ; qtot 1.89
  1446         H1     92    ALA     HA   1446     0.0823      1.008   ; qtot 1.972
  1447         CT     92    ALA     CB   1447    -0.1825      12.01   ; qtot 1.79
  1448         HC     92    ALA    HB1   1448     0.0603      1.008   ; qtot 1.85
  1449         HC     92    ALA    HB2   1449     0.0603      1.008   ; qtot 1.91
  1450         HC     92    ALA    HB3   1450     0.0603      1.008   ; qtot 1.971
  1451          C     92    ALA      C   1451     0.5973      12.01   ; qtot 2.568
  1452          O     92    ALA      O   1452    -0.5679         16   ; qtot 2
; residue  93 CYS rtp CYS  q  0.0
  1453          N     93    CYS      N   1453    -0.4157      14.01   ; qtot 1.584
  1454          H     93    CYS      H   1454     0.2719      1.008   ; qtot 1.856
  1455         CT     93    CYS     CA   1455     0.0213      12.01   ; qtot 1.877
  1456         H1     93    CYS     HA   1456     0.1124      1.008   ; qtot 1.99
  1457         CT     93    CYS     CB   1457    -0.1231      12.01   ; qtot 1.867
  1458         H1     93    CYS    HB1   1458     0.1112      1.008   ; qtot 1.978
  1459         H1     93    CYS    HB2   1459     0.1112      1.008   ; qtot 2.089
  1460         SH     93    CYS     SG   1460    -0.3119      32.06   ; qtot 1.777
  1461         HS     93    CYS     HG   1461     0.1933      1.008   ; qtot 1.971
  1462          C     93    CYS      C   1462     0.5973      12.01   ; qtot 2.568
  1463          O     93    CYS      O   1463    -0.5679         16   ; qtot 2
; residue  94 GLN rtp GLN  q  0.0
  1464          N     94    GLN      N   1464    -0.4157      14.01   ; qtot 1.584
  1465          H     94    GLN      H   1465     0.2719      1.008   ; qtot 1.856
  1466         CT     94    GLN     CA   1466    -0.0031      12.01   ; qtot 1.853
  1467         H1     94    GLN     HA   1467      0.085      1.008   ; qtot 1.938
  1468         CT     94    GLN     CB   1468    -0.0036      12.01   ; qtot 1.935
  1469         HC     94    GLN    HB1   1469     0.0171      1.008   ; qtot 1.952
  1470         HC     94    GLN    HB2   1470     0.0171      1.008   ; qtot 1.969
  1471         CT     94    GLN     CG   1471    -0.0645      12.01   ; qtot 1.904
  1472         HC     94    GLN    HG1   1472     0.0352      1.008   ; qtot 1.939
  1473         HC     94    GLN    HG2   1473     0.0352      1.008   ; qtot 1.975
  1474          C     94    GLN     CD   1474     0.6951      12.01   ; qtot 2.67
  1475          O     94    GLN    OE1   1475    -0.6086         16   ; qtot 2.061
  1476          N     94    GLN    NE2   1476    -0.9407      14.01   ; qtot 1.12
  1477          H     94    GLN   HE21   1477     0.4251      1.008   ; qtot 1.545
  1478          H     94    GLN   HE22   1478     0.4251      1.008   ; qtot 1.971
  1479          C     94    GLN      C   1479     0.5973      12.01   ; qtot 2.568
  1480          O     94    GLN      O   1480    -0.5679         16   ; qtot 2
; residue  95 LYS rtp LYS  q +1.0
  1481          N     95    LYS      N   1481    -0.3479      14.01   ; qtot 1.652
  1482          H     95    LYS      H   1482     0.2747      1.008   ; qtot 1.927
  1483         CT     95    LYS     CA   1483      -0.24      12.01   ; qtot 1.687
  1484         H1     95    LYS     HA   1484     0.1426      1.008   ; qtot 1.829
  1485         CT     95    LYS     CB   1485    -0.0094      12.01   ; qtot 1.82
  1486         HC     95    LYS    HB1   1486     0.0362      1.008   ; qtot 1.856
  1487         HC     95    LYS    HB2   1487     0.0362      1.008   ; qtot 1.892
  1488         CT     95    LYS     CG   1488     0.0187      12.01   ; qtot 1.911
  1489         HC     95    LYS    HG1   1489     0.0103      1.008   ; qtot 1.921
  1490         HC     95    LYS    HG2   1490     0.0103      1.008   ; qtot 1.932
  1491         CT     95    LYS     CD   1491    -0.0479      12.01   ; qtot 1.884
  1492         HC     95    LYS    HD1   1492     0.0621      1.008   ; qtot 1.946
  1493         HC     95    LYS    HD2   1493     0.0621      1.008   ; qtot 2.008
  1494         CT     95    LYS     CE   1494    -0.0143      12.01   ; qtot 1.994
  1495         HP     95    LYS    HE1   1495     0.1135      1.008   ; qtot 2.107
  1496         HP     95    LYS    HE2   1496     0.1135      1.008   ; qtot 2.221
  1497         N3     95    LYS     NZ   1497    -0.3854      14.01   ; qtot 1.835
  1498          H     95    LYS    HZ1   1498       0.34      1.008   ; qtot 2.175
  1499          H     95    LYS    HZ2   1499       0.34      1.008   ; qtot 2.515
  1500          H     95    LYS    HZ3   1500       0.34      1.008   ; qtot 2.855
  1501          C     95    LYS      C   1501     0.7341      12.01   ; qtot 3.589
  1502          O     95    LYS      O   1502    -0.5894         16   ; qtot 3
; residue  96 THR rtp THR  q  0.0
  1503          N     96    THR      N   1503    -0.4157      14.01   ; qtot 2.584
  1504          H     96    THR      H   1504     0.2719      1.008   ; qtot 2.856
  1505         CT     96    THR     CA   1505    -0.0389      12.01   ; qtot 2.817
  1506         H1     96    THR     HA   1506     0.1007      1.008   ; qtot 2.918
  1507         CT     96    THR     CB   1507     0.3654      12.01   ; qtot 3.283
  1508         H1     96    THR     HB   1508     0.0043      1.008   ; qtot 3.288
  1509         CT     96    THR    CG2   1509    -0.2438      12.01   ; qtot 3.044
  1510         HC     96    THR   HG21   1510     0.0642      1.008   ; qtot 3.108
  1511         HC     96    THR   HG22   1511     0.0642      1.008   ; qtot 3.172
  1512         HC     96    THR   HG23   1512     0.0642      1.008   ; qtot 3.236
  1513         OH     96    THR    OG1   1513    -0.6761         16   ; qtot 2.56
  1514         HO     96    THR    HG1   1514     0.4102      1.008   ; qtot 2.971
  1515          C     96    THR      C   1515     0.5973      12.01   ; qtot 3.568
  1516          O     96    THR      O   1516    -0.5679         16   ; qtot 3
; residue  97 LEU rtp LEU  q  0.0
  1517          N     97    LEU      N   1517    -0.4157      14.01   ; qtot 2.584
  1518          H     97    LEU      H   1518     0.2719      1.008   ; qtot 2.856
  1519         CT     97    LEU     CA   1519    -0.0518      12.01   ; qtot 2.804
  1520         H1     97    LEU     HA   1520     0.0922      1.008   ; qtot 2.897
  1521         CT     97    LEU     CB   1521    -0.1102      12.01   ; qtot 2.786
  1522         HC     97    LEU    HB1   1522     0.0457      1.008   ; qtot 2.832
  1523         HC     97    LEU    HB2   1523     0.0457      1.008   ; qtot 2.878
  1524         CT     97    LEU     CG   1524     0.3531      12.01   ; qtot 3.231
  1525         HC     97    LEU     HG   1525    -0.0361      1.008   ; qtot 3.195
  1526         CT     97    LEU    CD1   1526    -0.4121      12.01   ; qtot 2.783
  1527         HC     97    LEU   HD11   1527        0.1      1.008   ; qtot 2.883
  1528         HC     97    LEU   HD12   1528        0.1      1.008   ; qtot 2.983
  1529         HC     97    LEU   HD13   1529        0.1      1.008   ; qtot 3.083
  1530         CT     97    LEU    CD2   1530    -0.4121      12.01   ; qtot 2.671
  1531         HC     97    LEU   HD21   1531        0.1      1.008   ; qtot 2.771
  1532         HC     97    LEU   HD22   1532        0.1      1.008   ; qtot 2.871
  1533         HC     97    LEU   HD23   1533        0.1      1.008   ; qtot 2.971
  1534          C     97    LEU      C   1534     0.5973      12.01   ; qtot 3.568
  1535          O     97    LEU      O   1535    -0.5679         16   ; qtot 3
; residue  98 SER rtp SER  q  0.0
  1536          N     98    SER      N   1536    -0.4157      14.01   ; qtot 2.584
  1537          H     98    SER      H   1537     0.2719      1.008   ; qtot 2.856
  1538         CT     98    SER     CA   1538    -0.0249      12.01   ; qtot 2.831
  1539         H1     98    SER     HA   1539     0.0843      1.008   ; qtot 2.916
  1540         CT     98    SER     CB   1540     0.2117      12.01   ; qtot 3.127
  1541         H1     98    SER    HB1   1541     0.0352      1.008   ; qtot 3.163
  1542         H1     98    SER    HB2   1542     0.0352      1.008   ; qtot 3.198
  1543         OH     98    SER     OG   1543    -0.6546         16   ; qtot 2.543
  1544         HO     98    SER     HG   1544     0.4275      1.008   ; qtot 2.971
  1545          C     98    SER      C   1545     0.5973      12.01   ; qtot 3.568
  1546          O     98    SER      O   1546    -0.5679         16   ; qtot 3
; residue  99 ASP rtp ASP  q -1.0
  1547          N     99    ASP      N   1547    -0.5163      14.01   ; qtot 2.484
  1548          H     99    ASP      H   1548     0.2936      1.008   ; qtot 2.777
  1549         CT     99    ASP     CA   1549     0.0381      12.01   ; qtot 2.815
  1550         H1     99    ASP     HA   1550      0.088      1.008   ; qtot 2.903
  1551         CT     99    ASP     CB   1551    -0.0303      12.01   ; qtot 2.873
  1552         HC     99    ASP    HB1   1552    -0.0122      1.008   ; qtot 2.861
  1553         HC     99    ASP    HB2   1553    -0.0122      1.008   ; qtot 2.849
  1554          C     99    ASP     CG   1554     0.7994      12.01   ; qtot 3.648
  1555         O2     99    ASP    OD1   1555    -0.8014         16   ; qtot 2.847
  1556         O2     99    ASP    OD2   1556    -0.8014         16   ; qtot 2.045
  1557          C     99    ASP      C   1557     0.5366      12.01   ; qtot 2.582
  1558          O     99    ASP      O   1558    -0.5819         16   ; qtot 2
; residue 100 LEU rtp LEU  q  0.0
  1559          N    100    LEU      N   1559    -0.4157      14.01   ; qtot 1.584
  1560          H    100    LEU      H   1560     0.2719      1.008   ; qtot 1.856
  1561         CT    100    LEU     CA   1561    -0.0518      12.01   ; qtot 1.804
  1562         H1    100    LEU     HA   1562     0.0922      1.008   ; qtot 1.897
  1563         CT    100    LEU     CB   1563    -0.1102      12.01   ; qtot 1.786
  1564         HC    100    LEU    HB1   1564     0.0457      1.008   ; qtot 1.832
  1565         HC    100    LEU    HB2   1565     0.0457      1.008   ; qtot 1.878
  1566         CT    100    LEU     CG   1566     0.3531      12.01   ; qtot 2.231
  1567         HC    100    LEU     HG   1567    -0.0361      1.008   ; qtot 2.195
  1568         CT    100    LEU    CD1   1568    -0.4121      12.01   ; qtot 1.783
  1569         HC    100    LEU   HD11   1569        0.1      1.008   ; qtot 1.883
  1570         HC    100    LEU   HD12   1570        0.1      1.008   ; qtot 1.983
  1571         HC    100    LEU   HD13   1571        0.1      1.008   ; qtot 2.083
  1572         CT    100    LEU    CD2   1572    -0.4121      12.01   ; qtot 1.671
  1573         HC    100    LEU   HD21   1573        0.1      1.008   ; qtot 1.771
  1574         HC    100    LEU   HD22   1574        0.1      1.008   ; qtot 1.871
  1575         HC    100    LEU   HD23   1575        0.1      1.008   ; qtot 1.971
  1576          C    100    LEU      C   1576     0.5973      12.01   ; qtot 2.568
  1577          O    100    LEU      O   1577    -0.5679         16   ; qtot 2
; residue 101 LYS rtp LYS  q +1.0
  1578          N    101    LYS      N   1578    -0.3479      14.01   ; qtot 1.652
  1579          H    101    LYS      H   1579     0.2747      1.008   ; qtot 1.927
  1580         CT    101    LYS     CA   1580      -0.24      12.01   ; qtot 1.687
  1581         H1    101    LYS     HA   1581     0.1426      1.008   ; qtot 1.829
  1582         CT    101    LYS     CB   1582    -0.0094      12.01   ; qtot 1.82
  1583         HC    101    LYS    HB1   1583     0.0362      1.008   ; qtot 1.856
  1584         HC    101    LYS    HB2   1584     0.0362      1.008   ; qtot 1.892
  1585         CT    101    LYS     CG   1585     0.0187      12.01   ; qtot 1.911
  1586         HC    101    LYS    HG1   1586     0.0103      1.008   ; qtot 1.921
  1587         HC    101    LYS    HG2   1587     0.0103      1.008   ; qtot 1.932
  1588         CT    101    LYS     CD   1588    -0.0479      12.01   ; qtot 1.884
  1589         HC    101    LYS    HD1   1589     0.0621      1.008   ; qtot 1.946
  1590         HC    101    LYS    HD2   1590     0.0621      1.008   ; qtot 2.008
  1591         CT    101    LYS     CE   1591    -0.0143      12.01   ; qtot 1.994
  1592         HP    101    LYS    HE1   1592     0.1135      1.008   ; qtot 2.107
  1593         HP    101    LYS    HE2   1593     0.1135      1.008   ; qtot 2.221
  1594         N3    101    LYS     NZ   1594    -0.3854      14.01   ; qtot 1.835
  1595          H    101    LYS    HZ1   1595       0.34      1.008   ; qtot 2.175
  1596          H    101    LYS    HZ2   1596       0.34      1.008   ; qtot 2.515
  1597          H    101    LYS    HZ3   1597       0.34      1.008   ; qtot 2.855
  1598          C    101    LYS      C   1598     0.7341      12.01   ; qtot 3.589
  1599          O    101    LYS      O   1599    -0.5894         16   ; qtot 3
; residue 102 LEU rtp LEU  q  0.0
  1600          N    102    LEU      N   1600    -0.4157      14.01   ; qtot 2.584
  1601          H    102    LEU      H   1601     0.2719      1.008   ; qtot 2.856
  1602         CT    102    LEU     CA   1602    -0.0518      12.01   ; qtot 2.804
  1603         H1    102    LEU     HA   1603     0.0922      1.008   ; qtot 2.897
  1604         CT    102    LEU     CB   1604    -0.1102      12.01   ; qtot 2.786
  1605         HC    102    LEU    HB1   1605     0.0457      1.008   ; qtot 2.832
  1606         HC    102    LEU    HB2   1606     0.0457      1.008   ; qtot 2.878
  1607         CT    102    LEU     CG   1607     0.3531      12.01   ; qtot 3.231
  1608         HC    102    LEU     HG   1608    -0.0361      1.008   ; qtot 3.195
  1609         CT    102    LEU    CD1   1609    -0.4121      12.01   ; qtot 2.783
  1610         HC    102    LEU   HD11   1610        0.1      1.008   ; qtot 2.883
  1611         HC    102    LEU   HD12   1611        0.1      1.008   ; qtot 2.983
  1612         HC    102    LEU   HD13   1612        0.1      1.008   ; qtot 3.083
  1613         CT    102    LEU    CD2   1613    -0.4121      12.01   ; qtot 2.671
  1614         HC    102    LEU   HD21   1614        0.1      1.008   ; qtot 2.771
  1615         HC    102    LEU   HD22   1615        0.1      1.008   ; qtot 2.871
  1616         HC    102    LEU   HD23   1616        0.1      1.008   ; qtot 2.971
  1617          C    102    LEU      C   1617     0.5973      12.01   ; qtot 3.568
  1618          O    102    LEU      O   1618    -0.5679         16   ; qtot 3
; residue 103 ASP rtp ASP  q -1.0
  1619          N    103    ASP      N   1619    -0.5163      14.01   ; qtot 2.484
  1620          H    103    ASP      H   1620     0.2936      1.008   ; qtot 2.777
  1621         CT    103    ASP     CA   1621     0.0381      12.01   ; qtot 2.815
  1622         H1    103    ASP     HA   1622      0.088      1.008   ; qtot 2.903
  1623         CT    103    ASP     CB   1623    -0.0303      12.01   ; qtot 2.873
  1624         HC    103    ASP    HB1   1624    -0.0122      1.008   ; qtot 2.861
  1625         HC    103    ASP    HB2   1625    -0.0122      1.008   ; qtot 2.849
  1626          C    103    ASP     CG   1626     0.7994      12.01   ; qtot 3.648
  1627         O2    103    ASP    OD1   1627    -0.8014         16   ; qtot 2.847
  1628         O2    103    ASP    OD2   1628    -0.8014         16   ; qtot 2.045
  1629          C    103    ASP      C   1629     0.5366      12.01   ; qtot 2.582
  1630          O    103    ASP      O   1630    -0.5819         16   ; qtot 2
; residue 104 TYR rtp TYR  q  0.0
  1631          N    104    TYR      N   1631    -0.4157      14.01   ; qtot 1.584
  1632          H    104    TYR      H   1632     0.2719      1.008   ; qtot 1.856
  1633         CT    104    TYR     CA   1633    -0.0014      12.01   ; qtot 1.855
  1634         H1    104    TYR     HA   1634     0.0876      1.008   ; qtot 1.942
  1635         CT    104    TYR     CB   1635    -0.0152      12.01   ; qtot 1.927
  1636         HC    104    TYR    HB1   1636     0.0295      1.008   ; qtot 1.957
  1637         HC    104    TYR    HB2   1637     0.0295      1.008   ; qtot 1.986
  1638         CA    104    TYR     CG   1638    -0.0011      12.01   ; qtot 1.985
  1639         CA    104    TYR    CD1   1639    -0.1906      12.01   ; qtot 1.794
  1640         HA    104    TYR    HD1   1640     0.1699      1.008   ; qtot 1.964
  1641         CA    104    TYR    CE1   1641    -0.2341      12.01   ; qtot 1.73
  1642         HA    104    TYR    HE1   1642     0.1656      1.008   ; qtot 1.896
  1643          C    104    TYR     CZ   1643     0.3226      12.01   ; qtot 2.218
  1644         OH    104    TYR     OH   1644    -0.5579         16   ; qtot 1.661
  1645         HO    104    TYR     HH   1645     0.3992      1.008   ; qtot 2.06
  1646         CA    104    TYR    CE2   1646    -0.2341      12.01   ; qtot 1.826
  1647         HA    104    TYR    HE2   1647     0.1656      1.008   ; qtot 1.991
  1648         CA    104    TYR    CD2   1648    -0.1906      12.01   ; qtot 1.801
  1649         HA    104    TYR    HD2   1649     0.1699      1.008   ; qtot 1.971
  1650          C    104    TYR      C   1650     0.5973      12.01   ; qtot 2.568
  1651          O    104    TYR      O   1651    -0.5679         16   ; qtot 2
; residue 105 LEU rtp LEU  q  0.0
  1652          N    105    LEU      N   1652    -0.4157      14.01   ; qtot 1.584
  1653          H    105    LEU      H   1653     0.2719      1.008   ; qtot 1.856
  1654         CT    105    LEU     CA   1654    -0.0518      12.01   ; qtot 1.804
  1655         H1    105    LEU     HA   1655     0.0922      1.008   ; qtot 1.897
  1656         CT    105    LEU     CB   1656    -0.1102      12.01   ; qtot 1.786
  1657         HC    105    LEU    HB1   1657     0.0457      1.008   ; qtot 1.832
  1658         HC    105    LEU    HB2   1658     0.0457      1.008   ; qtot 1.878
  1659         CT    105    LEU     CG   1659     0.3531      12.01   ; qtot 2.231
  1660         HC    105    LEU     HG   1660    -0.0361      1.008   ; qtot 2.195
  1661         CT    105    LEU    CD1   1661    -0.4121      12.01   ; qtot 1.783
  1662         HC    105    LEU   HD11   1662        0.1      1.008   ; qtot 1.883
  1663         HC    105    LEU   HD12   1663        0.1      1.008   ; qtot 1.983
  1664         HC    105    LEU   HD13   1664        0.1      1.008   ; qtot 2.083
  1665         CT    105    LEU    CD2   1665    -0.4121      12.01   ; qtot 1.671
  1666         HC    105    LEU   HD21   1666        0.1      1.008   ; qtot 1.771
  1667         HC    105    LEU   HD22   1667        0.1      1.008   ; qtot 1.871
  1668         HC    105    LEU   HD23   1668        0.1      1.008   ; qtot 1.971
  1669          C    105    LEU      C   1669     0.5973      12.01   ; qtot 2.568
  1670          O    105    LEU      O   1670    -0.5679         16   ; qtot 2
; residue 106 ASP rtp ASP  q -1.0
  1671          N    106    ASP      N   1671    -0.5163      14.01   ; qtot 1.484
  1672          H    106    ASP      H   1672     0.2936      1.008   ; qtot 1.777
  1673         CT    106    ASP     CA   1673     0.0381      12.01   ; qtot 1.815
  1674         H1    106    ASP     HA   1674      0.088      1.008   ; qtot 1.903
  1675         CT    106    ASP     CB   1675    -0.0303      12.01   ; qtot 1.873
  1676         HC    106    ASP    HB1   1676    -0.0122      1.008   ; qtot 1.861
  1677         HC    106    ASP    HB2   1677    -0.0122      1.008   ; qtot 1.849
  1678          C    106    ASP     CG   1678     0.7994      12.01   ; qtot 2.648
  1679         O2    106    ASP    OD1   1679    -0.8014         16   ; qtot 1.847
  1680         O2    106    ASP    OD2   1680    -0.8014         16   ; qtot 1.045
  1681          C    106    ASP      C   1681     0.5366      12.01   ; qtot 1.582
  1682          O    106    ASP      O   1682    -0.5819         16   ; qtot 1
; residue 107 LEU rtp LEU  q  0.0
  1683          N    107    LEU      N   1683    -0.4157      14.01   ; qtot 0.5843
  1684          H    107    LEU      H   1684     0.2719      1.008   ; qtot 0.8562
  1685         CT    107    LEU     CA   1685    -0.0518      12.01   ; qtot 0.8044
  1686         H1    107    LEU     HA   1686     0.0922      1.008   ; qtot 0.8966
  1687         CT    107    LEU     CB   1687    -0.1102      12.01   ; qtot 0.7864
  1688         HC    107    LEU    HB1   1688     0.0457      1.008   ; qtot 0.8321
  1689         HC    107    LEU    HB2   1689     0.0457      1.008   ; qtot 0.8778
  1690         CT    107    LEU     CG   1690     0.3531      12.01   ; qtot 1.231
  1691         HC    107    LEU     HG   1691    -0.0361      1.008   ; qtot 1.195
  1692         CT    107    LEU    CD1   1692    -0.4121      12.01   ; qtot 0.7827
  1693         HC    107    LEU   HD11   1693        0.1      1.008   ; qtot 0.8827
  1694         HC    107    LEU   HD12   1694        0.1      1.008   ; qtot 0.9827
  1695         HC    107    LEU   HD13   1695        0.1      1.008   ; qtot 1.083
  1696         CT    107    LEU    CD2   1696    -0.4121      12.01   ; qtot 0.6706
  1697         HC    107    LEU   HD21   1697        0.1      1.008   ; qtot 0.7706
  1698         HC    107    LEU   HD22   1698        0.1      1.008   ; qtot 0.8706
  1699         HC    107    LEU   HD23   1699        0.1      1.008   ; qtot 0.9706
  1700          C    107    LEU      C   1700     0.5973      12.01   ; qtot 1.568
  1701          O    107    LEU      O   1701    -0.5679         16   ; qtot 1
; residue 108 TYR rtp TYR  q  0.0
  1702          N    108    TYR      N   1702    -0.4157      14.01   ; qtot 0.5843
  1703          H    108    TYR      H   1703     0.2719      1.008   ; qtot 0.8562
  1704         CT    108    TYR     CA   1704    -0.0014      12.01   ; qtot 0.8548
  1705         H1    108    TYR     HA   1705     0.0876      1.008   ; qtot 0.9424
  1706         CT    108    TYR     CB   1706    -0.0152      12.01   ; qtot 0.9272
  1707         HC    108    TYR    HB1   1707     0.0295      1.008   ; qtot 0.9567
  1708         HC    108    TYR    HB2   1708     0.0295      1.008   ; qtot 0.9862
  1709         CA    108    TYR     CG   1709    -0.0011      12.01   ; qtot 0.9851
  1710         CA    108    TYR    CD1   1710    -0.1906      12.01   ; qtot 0.7945
  1711         HA    108    TYR    HD1   1711     0.1699      1.008   ; qtot 0.9644
  1712         CA    108    TYR    CE1   1712    -0.2341      12.01   ; qtot 0.7303
  1713         HA    108    TYR    HE1   1713     0.1656      1.008   ; qtot 0.8959
  1714          C    108    TYR     CZ   1714     0.3226      12.01   ; qtot 1.218
  1715         OH    108    TYR     OH   1715    -0.5579         16   ; qtot 0.6606
  1716         HO    108    TYR     HH   1716     0.3992      1.008   ; qtot 1.06
  1717         CA    108    TYR    CE2   1717    -0.2341      12.01   ; qtot 0.8257
  1718         HA    108    TYR    HE2   1718     0.1656      1.008   ; qtot 0.9913
  1719         CA    108    TYR    CD2   1719    -0.1906      12.01   ; qtot 0.8007
  1720         HA    108    TYR    HD2   1720     0.1699      1.008   ; qtot 0.9706
  1721          C    108    TYR      C   1721     0.5973      12.01   ; qtot 1.568
  1722          O    108    TYR      O   1722    -0.5679         16   ; qtot 1
; residue 109 LEU rtp LEU  q  0.0
  1723          N    109    LEU      N   1723    -0.4157      14.01   ; qtot 0.5843
  1724          H    109    LEU      H   1724     0.2719      1.008   ; qtot 0.8562
  1725         CT    109    LEU     CA   1725    -0.0518      12.01   ; qtot 0.8044
  1726         H1    109    LEU     HA   1726     0.0922      1.008   ; qtot 0.8966
  1727         CT    109    LEU     CB   1727    -0.1102      12.01   ; qtot 0.7864
  1728         HC    109    LEU    HB1   1728     0.0457      1.008   ; qtot 0.8321
  1729         HC    109    LEU    HB2   1729     0.0457      1.008   ; qtot 0.8778
  1730         CT    109    LEU     CG   1730     0.3531      12.01   ; qtot 1.231
  1731         HC    109    LEU     HG   1731    -0.0361      1.008   ; qtot 1.195
  1732         CT    109    LEU    CD1   1732    -0.4121      12.01   ; qtot 0.7827
  1733         HC    109    LEU   HD11   1733        0.1      1.008   ; qtot 0.8827
  1734         HC    109    LEU   HD12   1734        0.1      1.008   ; qtot 0.9827
  1735         HC    109    LEU   HD13   1735        0.1      1.008   ; qtot 1.083
  1736         CT    109    LEU    CD2   1736    -0.4121      12.01   ; qtot 0.6706
  1737         HC    109    LEU   HD21   1737        0.1      1.008   ; qtot 0.7706
  1738         HC    109    LEU   HD22   1738        0.1      1.008   ; qtot 0.8706
  1739         HC    109    LEU   HD23   1739        0.1      1.008   ; qtot 0.9706
  1740          C    109    LEU      C   1740     0.5973      12.01   ; qtot 1.568
  1741          O    109    LEU      O   1741    -0.5679         16   ; qtot 1
; residue 110 ILE rtp ILE  q  0.0
  1742          N    110    ILE      N   1742    -0.4157      14.01   ; qtot 0.5843
  1743          H    110    ILE      H   1743     0.2719      1.008   ; qtot 0.8562
  1744         CT    110    ILE     CA   1744    -0.0597      12.01   ; qtot 0.7965
  1745         H1    110    ILE     HA   1745     0.0869      1.008   ; qtot 0.8834
  1746         CT    110    ILE     CB   1746     0.1303      12.01   ; qtot 1.014
  1747         HC    110    ILE     HB   1747     0.0187      1.008   ; qtot 1.032
  1748         CT    110    ILE    CG2   1748    -0.3204      12.01   ; qtot 0.712
  1749         HC    110    ILE   HG21   1749     0.0882      1.008   ; qtot 0.8002
  1750         HC    110    ILE   HG22   1750     0.0882      1.008   ; qtot 0.8884
  1751         HC    110    ILE   HG23   1751     0.0882      1.008   ; qtot 0.9766
  1752         CT    110    ILE    CG1   1752     -0.043      12.01   ; qtot 0.9336
  1753         HC    110    ILE   HG11   1753     0.0236      1.008   ; qtot 0.9572
  1754         HC    110    ILE   HG12   1754     0.0236      1.008   ; qtot 0.9808
  1755         CT    110    ILE     CD   1755     -0.066      12.01   ; qtot 0.9148
  1756         HC    110    ILE    HD1   1756     0.0186      1.008   ; qtot 0.9334
  1757         HC    110    ILE    HD2   1757     0.0186      1.008   ; qtot 0.952
  1758         HC    110    ILE    HD3   1758     0.0186      1.008   ; qtot 0.9706
  1759          C    110    ILE      C   1759     0.5973      12.01   ; qtot 1.568
  1760          O    110    ILE      O   1760    -0.5679         16   ; qtot 1
; residue 111 HIS rtp HIE  q  0.0
  1761          N    111    HIS      N   1761    -0.4157      14.01   ; qtot 0.5843
  1762          H    111    HIS      H   1762     0.2719      1.008   ; qtot 0.8562
  1763         CT    111    HIS     CA   1763    -0.0581      12.01   ; qtot 0.7981
  1764         H1    111    HIS     HA   1764      0.136      1.008   ; qtot 0.9341
  1765         CT    111    HIS     CB   1765    -0.0074      12.01   ; qtot 0.9267
  1766         HC    111    HIS    HB1   1766     0.0367      1.008   ; qtot 0.9634
  1767         HC    111    HIS    HB2   1767     0.0367      1.008   ; qtot 1
  1768         CC    111    HIS     CG   1768     0.1868      12.01   ; qtot 1.187
  1769         NB    111    HIS    ND1   1769    -0.5432      14.01   ; qtot 0.6437
  1770         CR    111    HIS    CE1   1770     0.1635      12.01   ; qtot 0.8072
  1771         H5    111    HIS    HE1   1771     0.1435      1.008   ; qtot 0.9507
  1772         NA    111    HIS    NE2   1772    -0.2795      14.01   ; qtot 0.6712
  1773          H    111    HIS    HE2   1773     0.3339      1.008   ; qtot 1.005
  1774         CW    111    HIS    CD2   1774    -0.2207      12.01   ; qtot 0.7844
  1775         H4    111    HIS    HD2   1775     0.1862      1.008   ; qtot 0.9706
  1776          C    111    HIS      C   1776     0.5973      12.01   ; qtot 1.568
  1777          O    111    HIS      O   1777    -0.5679         16   ; qtot 1
; residue 112 TRP rtp TRP  q  0.0
  1778          N    112    TRP      N   1778    -0.4157      14.01   ; qtot 0.5843
  1779          H    112    TRP      H   1779     0.2719      1.008   ; qtot 0.8562
  1780         CT    112    TRP     CA   1780    -0.0275      12.01   ; qtot 0.8287
  1781         H1    112    TRP     HA   1781     0.1123      1.008   ; qtot 0.941
  1782         CT    112    TRP     CB   1782     -0.005      12.01   ; qtot 0.936
  1783         HC    112    TRP    HB1   1783     0.0339      1.008   ; qtot 0.9699
  1784         HC    112    TRP    HB2   1784     0.0339      1.008   ; qtot 1.004
  1785         C*    112    TRP     CG   1785    -0.1415      12.01   ; qtot 0.8623
  1786         CW    112    TRP    CD1   1786    -0.1638      12.01   ; qtot 0.6985
  1787         H4    112    TRP    HD1   1787     0.2062      1.008   ; qtot 0.9047
  1788         NA    112    TRP    NE1   1788    -0.3418      14.01   ; qtot 0.5629
  1789          H    112    TRP    HE1   1789     0.3412      1.008   ; qtot 0.9041
  1790         CN    112    TRP    CE2   1790      0.138      12.01   ; qtot 1.042
  1791         CA    112    TRP    CZ2   1791    -0.2601      12.01   ; qtot 0.782
  1792         HA    112    TRP    HZ2   1792     0.1572      1.008   ; qtot 0.9392
  1793         CA    112    TRP    CH2   1793    -0.1134      12.01   ; qtot 0.8258
  1794         HA    112    TRP    HH2   1794     0.1417      1.008   ; qtot 0.9675
  1795         CA    112    TRP    CZ3   1795    -0.1972      12.01   ; qtot 0.7703
  1796         HA    112    TRP    HZ3   1796     0.1447      1.008   ; qtot 0.915
  1797         CA    112    TRP    CE3   1797    -0.2387      12.01   ; qtot 0.6763
  1798         HA    112    TRP    HE3   1798       0.17      1.008   ; qtot 0.8463
  1799         CB    112    TRP    CD2   1799     0.1243      12.01   ; qtot 0.9706
  1800          C    112    TRP      C   1800     0.5973      12.01   ; qtot 1.568
  1801          O    112    TRP      O   1801    -0.5679         16   ; qtot 1
; residue 113 PRO rtp PRO  q  0.0
  1802          N    113    PRO      N   1802    -0.2548      14.01   ; qtot 0.7452
  1803         CT    113    PRO     CD   1803     0.0192      12.01   ; qtot 0.7644
  1804         H1    113    PRO    HD1   1804     0.0391      1.008   ; qtot 0.8035
  1805         H1    113    PRO    HD2   1805     0.0391      1.008   ; qtot 0.8426
  1806         CT    113    PRO     CG   1806     0.0189      12.01   ; qtot 0.8615
  1807         HC    113    PRO    HG1   1807     0.0213      1.008   ; qtot 0.8828
  1808         HC    113    PRO    HG2   1808     0.0213      1.008   ; qtot 0.9041
  1809         CT    113    PRO     CB   1809     -0.007      12.01   ; qtot 0.8971
  1810         HC    113    PRO    HB1   1810     0.0253      1.008   ; qtot 0.9224
  1811         HC    113    PRO    HB2   1811     0.0253      1.008   ; qtot 0.9477
  1812         CT    113    PRO     CA   1812    -0.0266      12.01   ; qtot 0.9211
  1813         H1    113    PRO     HA   1813     0.0641      1.008   ; qtot 0.9852
  1814          C    113    PRO      C   1814     0.5896      12.01   ; qtot 1.575
  1815          O    113    PRO      O   1815    -0.5748         16   ; qtot 1
; residue 114 THR rtp THR  q  0.0
  1816          N    114    THR      N   1816    -0.4157      14.01   ; qtot 0.5843
  1817          H    114    THR      H   1817     0.2719      1.008   ; qtot 0.8562
  1818         CT    114    THR     CA   1818    -0.0389      12.01   ; qtot 0.8173
  1819         H1    114    THR     HA   1819     0.1007      1.008   ; qtot 0.918
  1820         CT    114    THR     CB   1820     0.3654      12.01   ; qtot 1.283
  1821         H1    114    THR     HB   1821     0.0043      1.008   ; qtot 1.288
  1822         CT    114    THR    CG2   1822    -0.2438      12.01   ; qtot 1.044
  1823         HC    114    THR   HG21   1823     0.0642      1.008   ; qtot 1.108
  1824         HC    114    THR   HG22   1824     0.0642      1.008   ; qtot 1.172
  1825         HC    114    THR   HG23   1825     0.0642      1.008   ; qtot 1.236
  1826         OH    114    THR    OG1   1826    -0.6761         16   ; qtot 0.5604
  1827         HO    114    THR    HG1   1827     0.4102      1.008   ; qtot 0.9706
  1828          C    114    THR      C   1828     0.5973      12.01   ; qtot 1.568
  1829          O    114    THR      O   1829    -0.5679         16   ; qtot 1
; residue 115 GLY rtp GLY  q  0.0
  1830          N    115    GLY      N   1830    -0.4157      14.01   ; qtot 0.5843
  1831          H    115    GLY      H   1831     0.2719      1.008   ; qtot 0.8562
  1832         CT    115    GLY     CA   1832    -0.0252      12.01   ; qtot 0.831
  1833         H1    115    GLY    HA1   1833     0.0698      1.008   ; qtot 0.9008
  1834         H1    115    GLY    HA2   1834     0.0698      1.008   ; qtot 0.9706
  1835          C    115    GLY      C   1835     0.5973      12.01   ; qtot 1.568
  1836          O    115    GLY      O   1836    -0.5679         16   ; qtot 1
; residue 116 PHE rtp PHE  q  0.0
  1837          N    116    PHE      N   1837    -0.4157      14.01   ; qtot 0.5843
  1838          H    116    PHE      H   1838     0.2719      1.008   ; qtot 0.8562
  1839         CT    116    PHE     CA   1839    -0.0024      12.01   ; qtot 0.8538
  1840         H1    116    PHE     HA   1840     0.0978      1.008   ; qtot 0.9516
  1841         CT    116    PHE     CB   1841    -0.0343      12.01   ; qtot 0.9173
  1842         HC    116    PHE    HB1   1842     0.0295      1.008   ; qtot 0.9468
  1843         HC    116    PHE    HB2   1843     0.0295      1.008   ; qtot 0.9763
  1844         CA    116    PHE     CG   1844     0.0118      12.01   ; qtot 0.9881
  1845         CA    116    PHE    CD1   1845    -0.1256      12.01   ; qtot 0.8625
  1846         HA    116    PHE    HD1   1846      0.133      1.008   ; qtot 0.9955
  1847         CA    116    PHE    CE1   1847    -0.1704      12.01   ; qtot 0.8251
  1848         HA    116    PHE    HE1   1848      0.143      1.008   ; qtot 0.9681
  1849         CA    116    PHE     CZ   1849    -0.1072      12.01   ; qtot 0.8609
  1850         HA    116    PHE     HZ   1850     0.1297      1.008   ; qtot 0.9906
  1851         CA    116    PHE    CE2   1851    -0.1704      12.01   ; qtot 0.8202
  1852         HA    116    PHE    HE2   1852      0.143      1.008   ; qtot 0.9632
  1853         CA    116    PHE    CD2   1853    -0.1256      12.01   ; qtot 0.8376
  1854         HA    116    PHE    HD2   1854      0.133      1.008   ; qtot 0.9706
  1855          C    116    PHE      C   1855     0.5973      12.01   ; qtot 1.568
  1856          O    116    PHE      O   1856    -0.5679         16   ; qtot 1
; residue 117 LYS rtp LYS  q +1.0
  1857          N    117    LYS      N   1857    -0.3479      14.01   ; qtot 0.6521
  1858          H    117    LYS      H   1858     0.2747      1.008   ; qtot 0.9268
  1859         CT    117    LYS     CA   1859      -0.24      12.01   ; qtot 0.6868
  1860         H1    117    LYS     HA   1860     0.1426      1.008   ; qtot 0.8294
  1861         CT    117    LYS     CB   1861    -0.0094      12.01   ; qtot 0.82
  1862         HC    117    LYS    HB1   1862     0.0362      1.008   ; qtot 0.8562
  1863         HC    117    LYS    HB2   1863     0.0362      1.008   ; qtot 0.8924
  1864         CT    117    LYS     CG   1864     0.0187      12.01   ; qtot 0.9111
  1865         HC    117    LYS    HG1   1865     0.0103      1.008   ; qtot 0.9214
  1866         HC    117    LYS    HG2   1866     0.0103      1.008   ; qtot 0.9317
  1867         CT    117    LYS     CD   1867    -0.0479      12.01   ; qtot 0.8838
  1868         HC    117    LYS    HD1   1868     0.0621      1.008   ; qtot 0.9459
  1869         HC    117    LYS    HD2   1869     0.0621      1.008   ; qtot 1.008
  1870         CT    117    LYS     CE   1870    -0.0143      12.01   ; qtot 0.9937
  1871         HP    117    LYS    HE1   1871     0.1135      1.008   ; qtot 1.107
  1872         HP    117    LYS    HE2   1872     0.1135      1.008   ; qtot 1.221
  1873         N3    117    LYS     NZ   1873    -0.3854      14.01   ; qtot 0.8353
  1874          H    117    LYS    HZ1   1874       0.34      1.008   ; qtot 1.175
  1875          H    117    LYS    HZ2   1875       0.34      1.008   ; qtot 1.515
  1876          H    117    LYS    HZ3   1876       0.34      1.008   ; qtot 1.855
  1877          C    117    LYS      C   1877     0.7341      12.01   ; qtot 2.589
  1878          O    117    LYS      O   1878    -0.5894         16   ; qtot 2
; residue 118 PRO rtp PRO  q  0.0
  1879          N    118    PRO      N   1879    -0.2548      14.01   ; qtot 1.745
  1880         CT    118    PRO     CD   1880     0.0192      12.01   ; qtot 1.764
  1881         H1    118    PRO    HD1   1881     0.0391      1.008   ; qtot 1.803
  1882         H1    118    PRO    HD2   1882     0.0391      1.008   ; qtot 1.843
  1883         CT    118    PRO     CG   1883     0.0189      12.01   ; qtot 1.861
  1884         HC    118    PRO    HG1   1884     0.0213      1.008   ; qtot 1.883
  1885         HC    118    PRO    HG2   1885     0.0213      1.008   ; qtot 1.904
  1886         CT    118    PRO     CB   1886     -0.007      12.01   ; qtot 1.897
  1887         HC    118    PRO    HB1   1887     0.0253      1.008   ; qtot 1.922
  1888         HC    118    PRO    HB2   1888     0.0253      1.008   ; qtot 1.948
  1889         CT    118    PRO     CA   1889    -0.0266      12.01   ; qtot 1.921
  1890         H1    118    PRO     HA   1890     0.0641      1.008   ; qtot 1.985
  1891          C    118    PRO      C   1891     0.5896      12.01   ; qtot 2.575
  1892          O    118    PRO      O   1892    -0.5748         16   ; qtot 2
; residue 119 GLY rtp GLY  q  0.0
  1893          N    119    GLY      N   1893    -0.4157      14.01   ; qtot 1.584
  1894          H    119    GLY      H   1894     0.2719      1.008   ; qtot 1.856
  1895         CT    119    GLY     CA   1895    -0.0252      12.01   ; qtot 1.831
  1896         H1    119    GLY    HA1   1896     0.0698      1.008   ; qtot 1.901
  1897         H1    119    GLY    HA2   1897     0.0698      1.008   ; qtot 1.971
  1898          C    119    GLY      C   1898     0.5973      12.01   ; qtot 2.568
  1899          O    119    GLY      O   1899    -0.5679         16   ; qtot 2
; residue 120 LYS rtp LYS  q +1.0
  1900          N    120    LYS      N   1900    -0.3479      14.01   ; qtot 1.652
  1901          H    120    LYS      H   1901     0.2747      1.008   ; qtot 1.927
  1902         CT    120    LYS     CA   1902      -0.24      12.01   ; qtot 1.687
  1903         H1    120    LYS     HA   1903     0.1426      1.008   ; qtot 1.829
  1904         CT    120    LYS     CB   1904    -0.0094      12.01   ; qtot 1.82
  1905         HC    120    LYS    HB1   1905     0.0362      1.008   ; qtot 1.856
  1906         HC    120    LYS    HB2   1906     0.0362      1.008   ; qtot 1.892
  1907         CT    120    LYS     CG   1907     0.0187      12.01   ; qtot 1.911
  1908         HC    120    LYS    HG1   1908     0.0103      1.008   ; qtot 1.921
  1909         HC    120    LYS    HG2   1909     0.0103      1.008   ; qtot 1.932
  1910         CT    120    LYS     CD   1910    -0.0479      12.01   ; qtot 1.884
  1911         HC    120    LYS    HD1   1911     0.0621      1.008   ; qtot 1.946
  1912         HC    120    LYS    HD2   1912     0.0621      1.008   ; qtot 2.008
  1913         CT    120    LYS     CE   1913    -0.0143      12.01   ; qtot 1.994
  1914         HP    120    LYS    HE1   1914     0.1135      1.008   ; qtot 2.107
  1915         HP    120    LYS    HE2   1915     0.1135      1.008   ; qtot 2.221
  1916         N3    120    LYS     NZ   1916    -0.3854      14.01   ; qtot 1.835
  1917          H    120    LYS    HZ1   1917       0.34      1.008   ; qtot 2.175
  1918          H    120    LYS    HZ2   1918       0.34      1.008   ; qtot 2.515
  1919          H    120    LYS    HZ3   1919       0.34      1.008   ; qtot 2.855
  1920          C    120    LYS      C   1920     0.7341      12.01   ; qtot 3.589
  1921          O    120    LYS      O   1921    -0.5894         16   ; qtot 3
; residue 121 GLU rtp GLU  q -1.0
  1922          N    121    GLU      N   1922    -0.5163      14.01   ; qtot 2.484
  1923          H    121    GLU      H   1923     0.2936      1.008   ; qtot 2.777
  1924         CT    121    GLU     CA   1924     0.0397      12.01   ; qtot 2.817
  1925         H1    121    GLU     HA   1925     0.1105      1.008   ; qtot 2.927
  1926         CT    121    GLU     CB   1926      0.056      12.01   ; qtot 2.983
  1927         HC    121    GLU    HB1   1927    -0.0173      1.008   ; qtot 2.966
  1928         HC    121    GLU    HB2   1928    -0.0173      1.008   ; qtot 2.949
  1929         CT    121    GLU     CG   1929     0.0136      12.01   ; qtot 2.962
  1930         HC    121    GLU    HG1   1930    -0.0425      1.008   ; qtot 2.92
  1931         HC    121    GLU    HG2   1931    -0.0425      1.008   ; qtot 2.877
  1932          C    121    GLU     CD   1932     0.8054      12.01   ; qtot 3.683
  1933         O2    121    GLU    OE1   1933    -0.8188         16   ; qtot 2.864
  1934         O2    121    GLU    OE2   1934    -0.8188         16   ; qtot 2.045
  1935          C    121    GLU      C   1935     0.5366      12.01   ; qtot 2.582
  1936          O    121    GLU      O   1936    -0.5819         16   ; qtot 2
; residue 122 PHE rtp PHE  q  0.0
  1937          N    122    PHE      N   1937    -0.4157      14.01   ; qtot 1.584
  1938          H    122    PHE      H   1938     0.2719      1.008   ; qtot 1.856
  1939         CT    122    PHE     CA   1939    -0.0024      12.01   ; qtot 1.854
  1940         H1    122    PHE     HA   1940     0.0978      1.008   ; qtot 1.952
  1941         CT    122    PHE     CB   1941    -0.0343      12.01   ; qtot 1.917
  1942         HC    122    PHE    HB1   1942     0.0295      1.008   ; qtot 1.947
  1943         HC    122    PHE    HB2   1943     0.0295      1.008   ; qtot 1.976
  1944         CA    122    PHE     CG   1944     0.0118      12.01   ; qtot 1.988
  1945         CA    122    PHE    CD1   1945    -0.1256      12.01   ; qtot 1.862
  1946         HA    122    PHE    HD1   1946      0.133      1.008   ; qtot 1.996
  1947         CA    122    PHE    CE1   1947    -0.1704      12.01   ; qtot 1.825
  1948         HA    122    PHE    HE1   1948      0.143      1.008   ; qtot 1.968
  1949         CA    122    PHE     CZ   1949    -0.1072      12.01   ; qtot 1.861
  1950         HA    122    PHE     HZ   1950     0.1297      1.008   ; qtot 1.991
  1951         CA    122    PHE    CE2   1951    -0.1704      12.01   ; qtot 1.82
  1952         HA    122    PHE    HE2   1952      0.143      1.008   ; qtot 1.963
  1953         CA    122    PHE    CD2   1953    -0.1256      12.01   ; qtot 1.838
  1954         HA    122    PHE    HD2   1954      0.133      1.008   ; qtot 1.971
  1955          C    122    PHE      C   1955     0.5973      12.01   ; qtot 2.568
  1956          O    122    PHE      O   1956    -0.5679         16   ; qtot 2
; residue 123 PHE rtp PHE  q  0.0
  1957          N    123    PHE      N   1957    -0.4157      14.01   ; qtot 1.584
  1958          H    123    PHE      H   1958     0.2719      1.008   ; qtot 1.856
  1959         CT    123    PHE     CA   1959    -0.0024      12.01   ; qtot 1.854
  1960         H1    123    PHE     HA   1960     0.0978      1.008   ; qtot 1.952
  1961         CT    123    PHE     CB   1961    -0.0343      12.01   ; qtot 1.917
  1962         HC    123    PHE    HB1   1962     0.0295      1.008   ; qtot 1.947
  1963         HC    123    PHE    HB2   1963     0.0295      1.008   ; qtot 1.976
  1964         CA    123    PHE     CG   1964     0.0118      12.01   ; qtot 1.988
  1965         CA    123    PHE    CD1   1965    -0.1256      12.01   ; qtot 1.863
  1966         HA    123    PHE    HD1   1966      0.133      1.008   ; qtot 1.996
  1967         CA    123    PHE    CE1   1967    -0.1704      12.01   ; qtot 1.825
  1968         HA    123    PHE    HE1   1968      0.143      1.008   ; qtot 1.968
  1969         CA    123    PHE     CZ   1969    -0.1072      12.01   ; qtot 1.861
  1970         HA    123    PHE     HZ   1970     0.1297      1.008   ; qtot 1.991
  1971         CA    123    PHE    CE2   1971    -0.1704      12.01   ; qtot 1.82
  1972         HA    123    PHE    HE2   1972      0.143      1.008   ; qtot 1.963
  1973         CA    123    PHE    CD2   1973    -0.1256      12.01   ; qtot 1.838
  1974         HA    123    PHE    HD2   1974      0.133      1.008   ; qtot 1.971
  1975          C    123    PHE      C   1975     0.5973      12.01   ; qtot 2.568
  1976          O    123    PHE      O   1976    -0.5679         16   ; qtot 2
; residue 124 PRO rtp PRO  q  0.0
  1977          N    124    PRO      N   1977    -0.2548      14.01   ; qtot 1.745
  1978         CT    124    PRO     CD   1978     0.0192      12.01   ; qtot 1.764
  1979         H1    124    PRO    HD1   1979     0.0391      1.008   ; qtot 1.804
  1980         H1    124    PRO    HD2   1980     0.0391      1.008   ; qtot 1.843
  1981         CT    124    PRO     CG   1981     0.0189      12.01   ; qtot 1.862
  1982         HC    124    PRO    HG1   1982     0.0213      1.008   ; qtot 1.883
  1983         HC    124    PRO    HG2   1983     0.0213      1.008   ; qtot 1.904
  1984         CT    124    PRO     CB   1984     -0.007      12.01   ; qtot 1.897
  1985         HC    124    PRO    HB1   1985     0.0253      1.008   ; qtot 1.922
  1986         HC    124    PRO    HB2   1986     0.0253      1.008   ; qtot 1.948
  1987         CT    124    PRO     CA   1987    -0.0266      12.01   ; qtot 1.921
  1988         H1    124    PRO     HA   1988     0.0641      1.008   ; qtot 1.985
  1989          C    124    PRO      C   1989     0.5896      12.01   ; qtot 2.575
  1990          O    124    PRO      O   1990    -0.5748         16   ; qtot 2
; residue 125 LEU rtp LEU  q  0.0
  1991          N    125    LEU      N   1991    -0.4157      14.01   ; qtot 1.584
  1992          H    125    LEU      H   1992     0.2719      1.008   ; qtot 1.856
  1993         CT    125    LEU     CA   1993    -0.0518      12.01   ; qtot 1.804
  1994         H1    125    LEU     HA   1994     0.0922      1.008   ; qtot 1.897
  1995         CT    125    LEU     CB   1995    -0.1102      12.01   ; qtot 1.786
  1996         HC    125    LEU    HB1   1996     0.0457      1.008   ; qtot 1.832
  1997         HC    125    LEU    HB2   1997     0.0457      1.008   ; qtot 1.878
  1998         CT    125    LEU     CG   1998     0.3531      12.01   ; qtot 2.231
  1999         HC    125    LEU     HG   1999    -0.0361      1.008   ; qtot 2.195
  2000         CT    125    LEU    CD1   2000    -0.4121      12.01   ; qtot 1.783
  2001         HC    125    LEU   HD11   2001        0.1      1.008   ; qtot 1.883
  2002         HC    125    LEU   HD12   2002        0.1      1.008   ; qtot 1.983
  2003         HC    125    LEU   HD13   2003        0.1      1.008   ; qtot 2.083
  2004         CT    125    LEU    CD2   2004    -0.4121      12.01   ; qtot 1.671
  2005         HC    125    LEU   HD21   2005        0.1      1.008   ; qtot 1.771
  2006         HC    125    LEU   HD22   2006        0.1      1.008   ; qtot 1.871
  2007         HC    125    LEU   HD23   2007        0.1      1.008   ; qtot 1.971
  2008          C    125    LEU      C   2008     0.5973      12.01   ; qtot 2.568
  2009          O    125    LEU      O   2009    -0.5679         16   ; qtot 2
; residue 126 ASP rtp ASP  q -1.0
  2010          N    126    ASP      N   2010    -0.5163      14.01   ; qtot 1.484
  2011          H    126    ASP      H   2011     0.2936      1.008   ; qtot 1.777
  2012         CT    126    ASP     CA   2012     0.0381      12.01   ; qtot 1.815
  2013         H1    126    ASP     HA   2013      0.088      1.008   ; qtot 1.903
  2014         CT    126    ASP     CB   2014    -0.0303      12.01   ; qtot 1.873
  2015         HC    126    ASP    HB1   2015    -0.0122      1.008   ; qtot 1.861
  2016         HC    126    ASP    HB2   2016    -0.0122      1.008   ; qtot 1.849
  2017          C    126    ASP     CG   2017     0.7994      12.01   ; qtot 2.648
  2018         O2    126    ASP    OD1   2018    -0.8014         16   ; qtot 1.847
  2019         O2    126    ASP    OD2   2019    -0.8014         16   ; qtot 1.045
  2020          C    126    ASP      C   2020     0.5366      12.01   ; qtot 1.582
  2021          O    126    ASP      O   2021    -0.5819         16   ; qtot 1
; residue 127 GLU rtp GLU  q -1.0
  2022          N    127    GLU      N   2022    -0.5163      14.01   ; qtot 0.4837
  2023          H    127    GLU      H   2023     0.2936      1.008   ; qtot 0.7773
  2024         CT    127    GLU     CA   2024     0.0397      12.01   ; qtot 0.817
  2025         H1    127    GLU     HA   2025     0.1105      1.008   ; qtot 0.9275
  2026         CT    127    GLU     CB   2026      0.056      12.01   ; qtot 0.9835
  2027         HC    127    GLU    HB1   2027    -0.0173      1.008   ; qtot 0.9662
  2028         HC    127    GLU    HB2   2028    -0.0173      1.008   ; qtot 0.9489
  2029         CT    127    GLU     CG   2029     0.0136      12.01   ; qtot 0.9625
  2030         HC    127    GLU    HG1   2030    -0.0425      1.008   ; qtot 0.92
  2031         HC    127    GLU    HG2   2031    -0.0425      1.008   ; qtot 0.8775
  2032          C    127    GLU     CD   2032     0.8054      12.01   ; qtot 1.683
  2033         O2    127    GLU    OE1   2033    -0.8188         16   ; qtot 0.8641
  2034         O2    127    GLU    OE2   2034    -0.8188         16   ; qtot 0.0453
  2035          C    127    GLU      C   2035     0.5366      12.01   ; qtot 0.5819
  2036          O    127    GLU      O   2036    -0.5819         16   ; qtot 0
; residue 128 SER rtp SER  q  0.0
  2037          N    128    SER      N   2037    -0.4157      14.01   ; qtot -0.4157
  2038          H    128    SER      H   2038     0.2719      1.008   ; qtot -0.1438
  2039         CT    128    SER     CA   2039    -0.0249      12.01   ; qtot -0.1687
  2040         H1    128    SER     HA   2040     0.0843      1.008   ; qtot -0.0844
  2041         CT    128    SER     CB   2041     0.2117      12.01   ; qtot 0.1273
  2042         H1    128    SER    HB1   2042     0.0352      1.008   ; qtot 0.1625
  2043         H1    128    SER    HB2   2043     0.0352      1.008   ; qtot 0.1977
  2044         OH    128    SER     OG   2044    -0.6546         16   ; qtot -0.4569
  2045         HO    128    SER     HG   2045     0.4275      1.008   ; qtot -0.0294
  2046          C    128    SER      C   2046     0.5973      12.01   ; qtot 0.5679
  2047          O    128    SER      O   2047    -0.5679         16   ; qtot 0
; residue 129 GLY rtp GLY  q  0.0
  2048          N    129    GLY      N   2048    -0.4157      14.01   ; qtot -0.4157
  2049          H    129    GLY      H   2049     0.2719      1.008   ; qtot -0.1438
  2050         CT    129    GLY     CA   2050    -0.0252      12.01   ; qtot -0.169
  2051         H1    129    GLY    HA1   2051     0.0698      1.008   ; qtot -0.0992
  2052         H1    129    GLY    HA2   2052     0.0698      1.008   ; qtot -0.0294
  2053          C    129    GLY      C   2053     0.5973      12.01   ; qtot 0.5679
  2054          O    129    GLY      O   2054    -0.5679         16   ; qtot 0
; residue 130 ASN rtp ASN  q  0.0
  2055          N    130    ASN      N   2055    -0.4157      14.01   ; qtot -0.4157
  2056          H    130    ASN      H   2056     0.2719      1.008   ; qtot -0.1438
  2057         CT    130    ASN     CA   2057     0.0143      12.01   ; qtot -0.1295
  2058         H1    130    ASN     HA   2058     0.1048      1.008   ; qtot -0.0247
  2059         CT    130    ASN     CB   2059    -0.2041      12.01   ; qtot -0.2288
  2060         HC    130    ASN    HB1   2060     0.0797      1.008   ; qtot -0.1491
  2061         HC    130    ASN    HB2   2061     0.0797      1.008   ; qtot -0.0694
  2062          C    130    ASN     CG   2062      0.713      12.01   ; qtot 0.6436
  2063          O    130    ASN    OD1   2063    -0.5931         16   ; qtot 0.0505
  2064          N    130    ASN    ND2   2064    -0.9191      14.01   ; qtot -0.8686
  2065          H    130    ASN   HD21   2065     0.4196      1.008   ; qtot -0.449
  2066          H    130    ASN   HD22   2066     0.4196      1.008   ; qtot -0.0294
  2067          C    130    ASN      C   2067     0.5973      12.01   ; qtot 0.5679
  2068          O    130    ASN      O   2068    -0.5679         16   ; qtot 0
; residue 131 VAL rtp VAL  q  0.0
  2069          N    131    VAL      N   2069    -0.4157      14.01   ; qtot -0.4157
  2070          H    131    VAL      H   2070     0.2719      1.008   ; qtot -0.1438
  2071         CT    131    VAL     CA   2071    -0.0875      12.01   ; qtot -0.2313
  2072         H1    131    VAL     HA   2072     0.0969      1.008   ; qtot -0.1344
  2073         CT    131    VAL     CB   2073     0.2985      12.01   ; qtot 0.1641
  2074         HC    131    VAL     HB   2074    -0.0297      1.008   ; qtot 0.1344
  2075         CT    131    VAL    CG1   2075    -0.3192      12.01   ; qtot -0.1848
  2076         HC    131    VAL   HG11   2076     0.0791      1.008   ; qtot -0.1057
  2077         HC    131    VAL   HG12   2077     0.0791      1.008   ; qtot -0.0266
  2078         HC    131    VAL   HG13   2078     0.0791      1.008   ; qtot 0.0525
  2079         CT    131    VAL    CG2   2079    -0.3192      12.01   ; qtot -0.2667
  2080         HC    131    VAL   HG21   2080     0.0791      1.008   ; qtot -0.1876
  2081         HC    131    VAL   HG22   2081     0.0791      1.008   ; qtot -0.1085
  2082         HC    131    VAL   HG23   2082     0.0791      1.008   ; qtot -0.0294
  2083          C    131    VAL      C   2083     0.5973      12.01   ; qtot 0.5679
  2084          O    131    VAL      O   2084    -0.5679         16   ; qtot 0
; residue 132 VAL rtp VAL  q  0.0
  2085          N    132    VAL      N   2085    -0.4157      14.01   ; qtot -0.4157
  2086          H    132    VAL      H   2086     0.2719      1.008   ; qtot -0.1438
  2087         CT    132    VAL     CA   2087    -0.0875      12.01   ; qtot -0.2313
  2088         H1    132    VAL     HA   2088     0.0969      1.008   ; qtot -0.1344
  2089         CT    132    VAL     CB   2089     0.2985      12.01   ; qtot 0.1641
  2090         HC    132    VAL     HB   2090    -0.0297      1.008   ; qtot 0.1344
  2091         CT    132    VAL    CG1   2091    -0.3192      12.01   ; qtot -0.1848
  2092         HC    132    VAL   HG11   2092     0.0791      1.008   ; qtot -0.1057
  2093         HC    132    VAL   HG12   2093     0.0791      1.008   ; qtot -0.0266
  2094         HC    132    VAL   HG13   2094     0.0791      1.008   ; qtot 0.0525
  2095         CT    132    VAL    CG2   2095    -0.3192      12.01   ; qtot -0.2667
  2096         HC    132    VAL   HG21   2096     0.0791      1.008   ; qtot -0.1876
  2097         HC    132    VAL   HG22   2097     0.0791      1.008   ; qtot -0.1085
  2098         HC    132    VAL   HG23   2098     0.0791      1.008   ; qtot -0.0294
  2099          C    132    VAL      C   2099     0.5973      12.01   ; qtot 0.5679
  2100          O    132    VAL      O   2100    -0.5679         16   ; qtot 0
; residue 133 PRO rtp PRO  q  0.0
  2101          N    133    PRO      N   2101    -0.2548      14.01   ; qtot -0.2548
  2102         CT    133    PRO     CD   2102     0.0192      12.01   ; qtot -0.2356
  2103         H1    133    PRO    HD1   2103     0.0391      1.008   ; qtot -0.1965
  2104         H1    133    PRO    HD2   2104     0.0391      1.008   ; qtot -0.1574
  2105         CT    133    PRO     CG   2105     0.0189      12.01   ; qtot -0.1385
  2106         HC    133    PRO    HG1   2106     0.0213      1.008   ; qtot -0.1172
  2107         HC    133    PRO    HG2   2107     0.0213      1.008   ; qtot -0.0959
  2108         CT    133    PRO     CB   2108     -0.007      12.01   ; qtot -0.1029
  2109         HC    133    PRO    HB1   2109     0.0253      1.008   ; qtot -0.0776
  2110         HC    133    PRO    HB2   2110     0.0253      1.008   ; qtot -0.0523
  2111         CT    133    PRO     CA   2111    -0.0266      12.01   ; qtot -0.0789
  2112         H1    133    PRO     HA   2112     0.0641      1.008   ; qtot -0.0148
  2113          C    133    PRO      C   2113     0.5896      12.01   ; qtot 0.5748
  2114          O    133    PRO      O   2114    -0.5748         16   ; qtot 0
; residue 134 SER rtp SER  q  0.0
  2115          N    134    SER      N   2115    -0.4157      14.01   ; qtot -0.4157
  2116          H    134    SER      H   2116     0.2719      1.008   ; qtot -0.1438
  2117         CT    134    SER     CA   2117    -0.0249      12.01   ; qtot -0.1687
  2118         H1    134    SER     HA   2118     0.0843      1.008   ; qtot -0.0844
  2119         CT    134    SER     CB   2119     0.2117      12.01   ; qtot 0.1273
  2120         H1    134    SER    HB1   2120     0.0352      1.008   ; qtot 0.1625
  2121         H1    134    SER    HB2   2121     0.0352      1.008   ; qtot 0.1977
  2122         OH    134    SER     OG   2122    -0.6546         16   ; qtot -0.4569
  2123         HO    134    SER     HG   2123     0.4275      1.008   ; qtot -0.0294
  2124          C    134    SER      C   2124     0.5973      12.01   ; qtot 0.5679
  2125          O    134    SER      O   2125    -0.5679         16   ; qtot 0
; residue 135 ASP rtp ASP  q -1.0
  2126          N    135    ASP      N   2126    -0.5163      14.01   ; qtot -0.5163
  2127          H    135    ASP      H   2127     0.2936      1.008   ; qtot -0.2227
  2128         CT    135    ASP     CA   2128     0.0381      12.01   ; qtot -0.1846
  2129         H1    135    ASP     HA   2129      0.088      1.008   ; qtot -0.0966
  2130         CT    135    ASP     CB   2130    -0.0303      12.01   ; qtot -0.1269
  2131         HC    135    ASP    HB1   2131    -0.0122      1.008   ; qtot -0.1391
  2132         HC    135    ASP    HB2   2132    -0.0122      1.008   ; qtot -0.1513
  2133          C    135    ASP     CG   2133     0.7994      12.01   ; qtot 0.6481
  2134         O2    135    ASP    OD1   2134    -0.8014         16   ; qtot -0.1533
  2135         O2    135    ASP    OD2   2135    -0.8014         16   ; qtot -0.9547
  2136          C    135    ASP      C   2136     0.5366      12.01   ; qtot -0.4181
  2137          O    135    ASP      O   2137    -0.5819         16   ; qtot -1
; residue 136 THR rtp THR  q  0.0
  2138          N    136    THR      N   2138    -0.4157      14.01   ; qtot -1.416
  2139          H    136    THR      H   2139     0.2719      1.008   ; qtot -1.144
  2140         CT    136    THR     CA   2140    -0.0389      12.01   ; qtot -1.183
  2141         H1    136    THR     HA   2141     0.1007      1.008   ; qtot -1.082
  2142         CT    136    THR     CB   2142     0.3654      12.01   ; qtot -0.7166
  2143         H1    136    THR     HB   2143     0.0043      1.008   ; qtot -0.7123
  2144         CT    136    THR    CG2   2144    -0.2438      12.01   ; qtot -0.9561
  2145         HC    136    THR   HG21   2145     0.0642      1.008   ; qtot -0.8919
  2146         HC    136    THR   HG22   2146     0.0642      1.008   ; qtot -0.8277
  2147         HC    136    THR   HG23   2147     0.0642      1.008   ; qtot -0.7635
  2148         OH    136    THR    OG1   2148    -0.6761         16   ; qtot -1.44
  2149         HO    136    THR    HG1   2149     0.4102      1.008   ; qtot -1.029
  2150          C    136    THR      C   2150     0.5973      12.01   ; qtot -0.4321
  2151          O    136    THR      O   2151    -0.5679         16   ; qtot -1
; residue 137 ASN rtp ASN  q  0.0
  2152          N    137    ASN      N   2152    -0.4157      14.01   ; qtot -1.416
  2153          H    137    ASN      H   2153     0.2719      1.008   ; qtot -1.144
  2154         CT    137    ASN     CA   2154     0.0143      12.01   ; qtot -1.13
  2155         H1    137    ASN     HA   2155     0.1048      1.008   ; qtot -1.025
  2156         CT    137    ASN     CB   2156    -0.2041      12.01   ; qtot -1.229
  2157         HC    137    ASN    HB1   2157     0.0797      1.008   ; qtot -1.149
  2158         HC    137    ASN    HB2   2158     0.0797      1.008   ; qtot -1.069
  2159          C    137    ASN     CG   2159      0.713      12.01   ; qtot -0.3564
  2160          O    137    ASN    OD1   2160    -0.5931         16   ; qtot -0.9495
  2161          N    137    ASN    ND2   2161    -0.9191      14.01   ; qtot -1.869
  2162          H    137    ASN   HD21   2162     0.4196      1.008   ; qtot -1.449
  2163          H    137    ASN   HD22   2163     0.4196      1.008   ; qtot -1.029
  2164          C    137    ASN      C   2164     0.5973      12.01   ; qtot -0.4321
  2165          O    137    ASN      O   2165    -0.5679         16   ; qtot -1
; residue 138 ILE rtp ILE  q  0.0
  2166          N    138    ILE      N   2166    -0.4157      14.01   ; qtot -1.416
  2167          H    138    ILE      H   2167     0.2719      1.008   ; qtot -1.144
  2168         CT    138    ILE     CA   2168    -0.0597      12.01   ; qtot -1.204
  2169         H1    138    ILE     HA   2169     0.0869      1.008   ; qtot -1.117
  2170         CT    138    ILE     CB   2170     0.1303      12.01   ; qtot -0.9863
  2171         HC    138    ILE     HB   2171     0.0187      1.008   ; qtot -0.9676
  2172         CT    138    ILE    CG2   2172    -0.3204      12.01   ; qtot -1.288
  2173         HC    138    ILE   HG21   2173     0.0882      1.008   ; qtot -1.2
  2174         HC    138    ILE   HG22   2174     0.0882      1.008   ; qtot -1.112
  2175         HC    138    ILE   HG23   2175     0.0882      1.008   ; qtot -1.023
  2176         CT    138    ILE    CG1   2176     -0.043      12.01   ; qtot -1.066
  2177         HC    138    ILE   HG11   2177     0.0236      1.008   ; qtot -1.043
  2178         HC    138    ILE   HG12   2178     0.0236      1.008   ; qtot -1.019
  2179         CT    138    ILE     CD   2179     -0.066      12.01   ; qtot -1.085
  2180         HC    138    ILE    HD1   2180     0.0186      1.008   ; qtot -1.067
  2181         HC    138    ILE    HD2   2181     0.0186      1.008   ; qtot -1.048
  2182         HC    138    ILE    HD3   2182     0.0186      1.008   ; qtot -1.029
  2183          C    138    ILE      C   2183     0.5973      12.01   ; qtot -0.4321
  2184          O    138    ILE      O   2184    -0.5679         16   ; qtot -1
; residue 139 LEU rtp LEU  q  0.0
  2185          N    139    LEU      N   2185    -0.4157      14.01   ; qtot -1.416
  2186          H    139    LEU      H   2186     0.2719      1.008   ; qtot -1.144
  2187         CT    139    LEU     CA   2187    -0.0518      12.01   ; qtot -1.196
  2188         H1    139    LEU     HA   2188     0.0922      1.008   ; qtot -1.103
  2189         CT    139    LEU     CB   2189    -0.1102      12.01   ; qtot -1.214
  2190         HC    139    LEU    HB1   2190     0.0457      1.008   ; qtot -1.168
  2191         HC    139    LEU    HB2   2191     0.0457      1.008   ; qtot -1.122
  2192         CT    139    LEU     CG   2192     0.3531      12.01   ; qtot -0.7691
  2193         HC    139    LEU     HG   2193    -0.0361      1.008   ; qtot -0.8052
  2194         CT    139    LEU    CD1   2194    -0.4121      12.01   ; qtot -1.217
  2195         HC    139    LEU   HD11   2195        0.1      1.008   ; qtot -1.117
  2196         HC    139    LEU   HD12   2196        0.1      1.008   ; qtot -1.017
  2197         HC    139    LEU   HD13   2197        0.1      1.008   ; qtot -0.9173
  2198         CT    139    LEU    CD2   2198    -0.4121      12.01   ; qtot -1.329
  2199         HC    139    LEU   HD21   2199        0.1      1.008   ; qtot -1.229
  2200         HC    139    LEU   HD22   2200        0.1      1.008   ; qtot -1.129
  2201         HC    139    LEU   HD23   2201        0.1      1.008   ; qtot -1.029
  2202          C    139    LEU      C   2202     0.5973      12.01   ; qtot -0.4321
  2203          O    139    LEU      O   2203    -0.5679         16   ; qtot -1
; residue 140 ASP rtp ASP  q -1.0
  2204          N    140    ASP      N   2204    -0.5163      14.01   ; qtot -1.516
  2205          H    140    ASP      H   2205     0.2936      1.008   ; qtot -1.223
  2206         CT    140    ASP     CA   2206     0.0381      12.01   ; qtot -1.185
  2207         H1    140    ASP     HA   2207      0.088      1.008   ; qtot -1.097
  2208         CT    140    ASP     CB   2208    -0.0303      12.01   ; qtot -1.127
  2209         HC    140    ASP    HB1   2209    -0.0122      1.008   ; qtot -1.139
  2210         HC    140    ASP    HB2   2210    -0.0122      1.008   ; qtot -1.151
  2211          C    140    ASP     CG   2211     0.7994      12.01   ; qtot -0.3519
  2212         O2    140    ASP    OD1   2212    -0.8014         16   ; qtot -1.153
  2213         O2    140    ASP    OD2   2213    -0.8014         16   ; qtot -1.955
  2214          C    140    ASP      C   2214     0.5366      12.01   ; qtot -1.418
  2215          O    140    ASP      O   2215    -0.5819         16   ; qtot -2
; residue 141 THR rtp THR  q  0.0
  2216          N    141    THR      N   2216    -0.4157      14.01   ; qtot -2.416
  2217          H    141    THR      H   2217     0.2719      1.008   ; qtot -2.144
  2218         CT    141    THR     CA   2218    -0.0389      12.01   ; qtot -2.183
  2219         H1    141    THR     HA   2219     0.1007      1.008   ; qtot -2.082
  2220         CT    141    THR     CB   2220     0.3654      12.01   ; qtot -1.717
  2221         H1    141    THR     HB   2221     0.0043      1.008   ; qtot -1.712
  2222         CT    141    THR    CG2   2222    -0.2438      12.01   ; qtot -1.956
  2223         HC    141    THR   HG21   2223     0.0642      1.008   ; qtot -1.892
  2224         HC    141    THR   HG22   2224     0.0642      1.008   ; qtot -1.828
  2225         HC    141    THR   HG23   2225     0.0642      1.008   ; qtot -1.764
  2226         OH    141    THR    OG1   2226    -0.6761         16   ; qtot -2.44
  2227         HO    141    THR    HG1   2227     0.4102      1.008   ; qtot -2.029
  2228          C    141    THR      C   2228     0.5973      12.01   ; qtot -1.432
  2229          O    141    THR      O   2229    -0.5679         16   ; qtot -2
; residue 142 TRP rtp TRP  q  0.0
  2230          N    142    TRP      N   2230    -0.4157      14.01   ; qtot -2.416
  2231          H    142    TRP      H   2231     0.2719      1.008   ; qtot -2.144
  2232         CT    142    TRP     CA   2232    -0.0275      12.01   ; qtot -2.171
  2233         H1    142    TRP     HA   2233     0.1123      1.008   ; qtot -2.059
  2234         CT    142    TRP     CB   2234     -0.005      12.01   ; qtot -2.064
  2235         HC    142    TRP    HB1   2235     0.0339      1.008   ; qtot -2.03
  2236         HC    142    TRP    HB2   2236     0.0339      1.008   ; qtot -1.996
  2237         C*    142    TRP     CG   2237    -0.1415      12.01   ; qtot -2.138
  2238         CW    142    TRP    CD1   2238    -0.1638      12.01   ; qtot -2.302
  2239         H4    142    TRP    HD1   2239     0.2062      1.008   ; qtot -2.095
  2240         NA    142    TRP    NE1   2240    -0.3418      14.01   ; qtot -2.437
  2241          H    142    TRP    HE1   2241     0.3412      1.008   ; qtot -2.096
  2242         CN    142    TRP    CE2   2242      0.138      12.01   ; qtot -1.958
  2243         CA    142    TRP    CZ2   2243    -0.2601      12.01   ; qtot -2.218
  2244         HA    142    TRP    HZ2   2244     0.1572      1.008   ; qtot -2.061
  2245         CA    142    TRP    CH2   2245    -0.1134      12.01   ; qtot -2.174
  2246         HA    142    TRP    HH2   2246     0.1417      1.008   ; qtot -2.033
  2247         CA    142    TRP    CZ3   2247    -0.1972      12.01   ; qtot -2.23
  2248         HA    142    TRP    HZ3   2248     0.1447      1.008   ; qtot -2.085
  2249         CA    142    TRP    CE3   2249    -0.2387      12.01   ; qtot -2.324
  2250         HA    142    TRP    HE3   2250       0.17      1.008   ; qtot -2.154
  2251         CB    142    TRP    CD2   2251     0.1243      12.01   ; qtot -2.029
  2252          C    142    TRP      C   2252     0.5973      12.01   ; qtot -1.432
  2253          O    142    TRP      O   2253    -0.5679         16   ; qtot -2
; residue 143 ALA rtp ALA  q  0.0
  2254          N    143    ALA      N   2254    -0.4157      14.01   ; qtot -2.416
  2255          H    143    ALA      H   2255     0.2719      1.008   ; qtot -2.144
  2256         CT    143    ALA     CA   2256     0.0337      12.01   ; qtot -2.11
  2257         H1    143    ALA     HA   2257     0.0823      1.008   ; qtot -2.028
  2258         CT    143    ALA     CB   2258    -0.1825      12.01   ; qtot -2.21
  2259         HC    143    ALA    HB1   2259     0.0603      1.008   ; qtot -2.15
  2260         HC    143    ALA    HB2   2260     0.0603      1.008   ; qtot -2.09
  2261         HC    143    ALA    HB3   2261     0.0603      1.008   ; qtot -2.029
  2262          C    143    ALA      C   2262     0.5973      12.01   ; qtot -1.432
  2263          O    143    ALA      O   2263    -0.5679         16   ; qtot -2
; residue 144 ALA rtp ALA  q  0.0
  2264          N    144    ALA      N   2264    -0.4157      14.01   ; qtot -2.416
  2265          H    144    ALA      H   2265     0.2719      1.008   ; qtot -2.144
  2266         CT    144    ALA     CA   2266     0.0337      12.01   ; qtot -2.11
  2267         H1    144    ALA     HA   2267     0.0823      1.008   ; qtot -2.028
  2268         CT    144    ALA     CB   2268    -0.1825      12.01   ; qtot -2.21
  2269         HC    144    ALA    HB1   2269     0.0603      1.008   ; qtot -2.15
  2270         HC    144    ALA    HB2   2270     0.0603      1.008   ; qtot -2.09
  2271         HC    144    ALA    HB3   2271     0.0603      1.008   ; qtot -2.029
  2272          C    144    ALA      C   2272     0.5973      12.01   ; qtot -1.432
  2273          O    144    ALA      O   2273    -0.5679         16   ; qtot -2
; residue 145 MET rtp MET  q  0.0
  2274          N    145    MET      N   2274    -0.4157      14.01   ; qtot -2.416
  2275          H    145    MET      H   2275     0.2719      1.008   ; qtot -2.144
  2276         CT    145    MET     CA   2276    -0.0237      12.01   ; qtot -2.168
  2277         H1    145    MET     HA   2277      0.088      1.008   ; qtot -2.08
  2278         CT    145    MET     CB   2278     0.0342      12.01   ; qtot -2.045
  2279         HC    145    MET    HB1   2279     0.0241      1.008   ; qtot -2.021
  2280         HC    145    MET    HB2   2280     0.0241      1.008   ; qtot -1.997
  2281         CT    145    MET     CG   2281     0.0018      12.01   ; qtot -1.995
  2282         H1    145    MET    HG1   2282      0.044      1.008   ; qtot -1.951
  2283         H1    145    MET    HG2   2283      0.044      1.008   ; qtot -1.907
  2284          S    145    MET     SD   2284    -0.2737      32.06   ; qtot -2.181
  2285         CT    145    MET     CE   2285    -0.0536      12.01   ; qtot -2.235
  2286         H1    145    MET    HE1   2286     0.0684      1.008   ; qtot -2.166
  2287         H1    145    MET    HE2   2287     0.0684      1.008   ; qtot -2.098
  2288         H1    145    MET    HE3   2288     0.0684      1.008   ; qtot -2.029
  2289          C    145    MET      C   2289     0.5973      12.01   ; qtot -1.432
  2290          O    145    MET      O   2290    -0.5679         16   ; qtot -2
; residue 146 GLU rtp GLU  q -1.0
  2291          N    146    GLU      N   2291    -0.5163      14.01   ; qtot -2.516
  2292          H    146    GLU      H   2292     0.2936      1.008   ; qtot -2.223
  2293         CT    146    GLU     CA   2293     0.0397      12.01   ; qtot -2.183
  2294         H1    146    GLU     HA   2294     0.1105      1.008   ; qtot -2.073
  2295         CT    146    GLU     CB   2295      0.056      12.01   ; qtot -2.017
  2296         HC    146    GLU    HB1   2296    -0.0173      1.008   ; qtot -2.034
  2297         HC    146    GLU    HB2   2297    -0.0173      1.008   ; qtot -2.051
  2298         CT    146    GLU     CG   2298     0.0136      12.01   ; qtot -2.038
  2299         HC    146    GLU    HG1   2299    -0.0425      1.008   ; qtot -2.08
  2300         HC    146    GLU    HG2   2300    -0.0425      1.008   ; qtot -2.123
  2301          C    146    GLU     CD   2301     0.8054      12.01   ; qtot -1.317
  2302         O2    146    GLU    OE1   2302    -0.8188         16   ; qtot -2.136
  2303         O2    146    GLU    OE2   2303    -0.8188         16   ; qtot -2.955
  2304          C    146    GLU      C   2304     0.5366      12.01   ; qtot -2.418
  2305          O    146    GLU      O   2305    -0.5819         16   ; qtot -3
; residue 147 GLU rtp GLU  q -1.0
  2306          N    147    GLU      N   2306    -0.5163      14.01   ; qtot -3.516
  2307          H    147    GLU      H   2307     0.2936      1.008   ; qtot -3.223
  2308         CT    147    GLU     CA   2308     0.0397      12.01   ; qtot -3.183
  2309         H1    147    GLU     HA   2309     0.1105      1.008   ; qtot -3.073
  2310         CT    147    GLU     CB   2310      0.056      12.01   ; qtot -3.017
  2311         HC    147    GLU    HB1   2311    -0.0173      1.008   ; qtot -3.034
  2312         HC    147    GLU    HB2   2312    -0.0173      1.008   ; qtot -3.051
  2313         CT    147    GLU     CG   2313     0.0136      12.01   ; qtot -3.038
  2314         HC    147    GLU    HG1   2314    -0.0425      1.008   ; qtot -3.08
  2315         HC    147    GLU    HG2   2315    -0.0425      1.008   ; qtot -3.123
  2316          C    147    GLU     CD   2316     0.8054      12.01   ; qtot -2.317
  2317         O2    147    GLU    OE1   2317    -0.8188         16   ; qtot -3.136
  2318         O2    147    GLU    OE2   2318    -0.8188         16   ; qtot -3.955
  2319          C    147    GLU      C   2319     0.5366      12.01   ; qtot -3.418
  2320          O    147    GLU      O   2320    -0.5819         16   ; qtot -4
; residue 148 LEU rtp LEU  q  0.0
  2321          N    148    LEU      N   2321    -0.4157      14.01   ; qtot -4.416
  2322          H    148    LEU      H   2322     0.2719      1.008   ; qtot -4.144
  2323         CT    148    LEU     CA   2323    -0.0518      12.01   ; qtot -4.196
  2324         H1    148    LEU     HA   2324     0.0922      1.008   ; qtot -4.103
  2325         CT    148    LEU     CB   2325    -0.1102      12.01   ; qtot -4.214
  2326         HC    148    LEU    HB1   2326     0.0457      1.008   ; qtot -4.168
  2327         HC    148    LEU    HB2   2327     0.0457      1.008   ; qtot -4.122
  2328         CT    148    LEU     CG   2328     0.3531      12.01   ; qtot -3.769
  2329         HC    148    LEU     HG   2329    -0.0361      1.008   ; qtot -3.805
  2330         CT    148    LEU    CD1   2330    -0.4121      12.01   ; qtot -4.217
  2331         HC    148    LEU   HD11   2331        0.1      1.008   ; qtot -4.117
  2332         HC    148    LEU   HD12   2332        0.1      1.008   ; qtot -4.017
  2333         HC    148    LEU   HD13   2333        0.1      1.008   ; qtot -3.917
  2334         CT    148    LEU    CD2   2334    -0.4121      12.01   ; qtot -4.329
  2335         HC    148    LEU   HD21   2335        0.1      1.008   ; qtot -4.229
  2336         HC    148    LEU   HD22   2336        0.1      1.008   ; qtot -4.129
  2337         HC    148    LEU   HD23   2337        0.1      1.008   ; qtot -4.029
  2338          C    148    LEU      C   2338     0.5973      12.01   ; qtot -3.432
  2339          O    148    LEU      O   2339    -0.5679         16   ; qtot -4
; residue 149 VAL rtp VAL  q  0.0
  2340          N    149    VAL      N   2340    -0.4157      14.01   ; qtot -4.416
  2341          H    149    VAL      H   2341     0.2719      1.008   ; qtot -4.144
  2342         CT    149    VAL     CA   2342    -0.0875      12.01   ; qtot -4.231
  2343         H1    149    VAL     HA   2343     0.0969      1.008   ; qtot -4.134
  2344         CT    149    VAL     CB   2344     0.2985      12.01   ; qtot -3.836
  2345         HC    149    VAL     HB   2345    -0.0297      1.008   ; qtot -3.866
  2346         CT    149    VAL    CG1   2346    -0.3192      12.01   ; qtot -4.185
  2347         HC    149    VAL   HG11   2347     0.0791      1.008   ; qtot -4.106
  2348         HC    149    VAL   HG12   2348     0.0791      1.008   ; qtot -4.027
  2349         HC    149    VAL   HG13   2349     0.0791      1.008   ; qtot -3.948
  2350         CT    149    VAL    CG2   2350    -0.3192      12.01   ; qtot -4.267
  2351         HC    149    VAL   HG21   2351     0.0791      1.008   ; qtot -4.188
  2352         HC    149    VAL   HG22   2352     0.0791      1.008   ; qtot -4.109
  2353         HC    149    VAL   HG23   2353     0.0791      1.008   ; qtot -4.029
  2354          C    149    VAL      C   2354     0.5973      12.01   ; qtot -3.432
  2355          O    149    VAL      O   2355    -0.5679         16   ; qtot -4
; residue 150 ASP rtp ASP  q -1.0
  2356          N    150    ASP      N   2356    -0.5163      14.01   ; qtot -4.516
  2357          H    150    ASP      H   2357     0.2936      1.008   ; qtot -4.223
  2358         CT    150    ASP     CA   2358     0.0381      12.01   ; qtot -4.185
  2359         H1    150    ASP     HA   2359      0.088      1.008   ; qtot -4.097
  2360         CT    150    ASP     CB   2360    -0.0303      12.01   ; qtot -4.127
  2361         HC    150    ASP    HB1   2361    -0.0122      1.008   ; qtot -4.139
  2362         HC    150    ASP    HB2   2362    -0.0122      1.008   ; qtot -4.151
  2363          C    150    ASP     CG   2363     0.7994      12.01   ; qtot -3.352
  2364         O2    150    ASP    OD1   2364    -0.8014         16   ; qtot -4.153
  2365         O2    150    ASP    OD2   2365    -0.8014         16   ; qtot -4.955
  2366          C    150    ASP      C   2366     0.5366      12.01   ; qtot -4.418
  2367          O    150    ASP      O   2367    -0.5819         16   ; qtot -5
; residue 151 GLU rtp GLU  q -1.0
  2368          N    151    GLU      N   2368    -0.5163      14.01   ; qtot -5.516
  2369          H    151    GLU      H   2369     0.2936      1.008   ; qtot -5.223
  2370         CT    151    GLU     CA   2370     0.0397      12.01   ; qtot -5.183
  2371         H1    151    GLU     HA   2371     0.1105      1.008   ; qtot -5.073
  2372         CT    151    GLU     CB   2372      0.056      12.01   ; qtot -5.017
  2373         HC    151    GLU    HB1   2373    -0.0173      1.008   ; qtot -5.034
  2374         HC    151    GLU    HB2   2374    -0.0173      1.008   ; qtot -5.051
  2375         CT    151    GLU     CG   2375     0.0136      12.01   ; qtot -5.038
  2376         HC    151    GLU    HG1   2376    -0.0425      1.008   ; qtot -5.08
  2377         HC    151    GLU    HG2   2377    -0.0425      1.008   ; qtot -5.123
  2378          C    151    GLU     CD   2378     0.8054      12.01   ; qtot -4.317
  2379         O2    151    GLU    OE1   2379    -0.8188         16   ; qtot -5.136
  2380         O2    151    GLU    OE2   2380    -0.8188         16   ; qtot -5.955
  2381          C    151    GLU      C   2381     0.5366      12.01   ; qtot -5.418
  2382          O    151    GLU      O   2382    -0.5819         16   ; qtot -6
; residue 152 GLY rtp GLY  q  0.0
  2383          N    152    GLY      N   2383    -0.4157      14.01   ; qtot -6.416
  2384          H    152    GLY      H   2384     0.2719      1.008   ; qtot -6.144
  2385         CT    152    GLY     CA   2385    -0.0252      12.01   ; qtot -6.169
  2386         H1    152    GLY    HA1   2386     0.0698      1.008   ; qtot -6.099
  2387         H1    152    GLY    HA2   2387     0.0698      1.008   ; qtot -6.029
  2388          C    152    GLY      C   2388     0.5973      12.01   ; qtot -5.432
  2389          O    152    GLY      O   2389    -0.5679         16   ; qtot -6
; residue 153 LEU rtp LEU  q  0.0
  2390          N    153    LEU      N   2390    -0.4157      14.01   ; qtot -6.416
  2391          H    153    LEU      H   2391     0.2719      1.008   ; qtot -6.144
  2392         CT    153    LEU     CA   2392    -0.0518      12.01   ; qtot -6.196
  2393         H1    153    LEU     HA   2393     0.0922      1.008   ; qtot -6.103
  2394         CT    153    LEU     CB   2394    -0.1102      12.01   ; qtot -6.214
  2395         HC    153    LEU    HB1   2395     0.0457      1.008   ; qtot -6.168
  2396         HC    153    LEU    HB2   2396     0.0457      1.008   ; qtot -6.122
  2397         CT    153    LEU     CG   2397     0.3531      12.01   ; qtot -5.769
  2398         HC    153    LEU     HG   2398    -0.0361      1.008   ; qtot -5.805
  2399         CT    153    LEU    CD1   2399    -0.4121      12.01   ; qtot -6.217
  2400         HC    153    LEU   HD11   2400        0.1      1.008   ; qtot -6.117
  2401         HC    153    LEU   HD12   2401        0.1      1.008   ; qtot -6.017
  2402         HC    153    LEU   HD13   2402        0.1      1.008   ; qtot -5.917
  2403         CT    153    LEU    CD2   2403    -0.4121      12.01   ; qtot -6.329
  2404         HC    153    LEU   HD21   2404        0.1      1.008   ; qtot -6.229
  2405         HC    153    LEU   HD22   2405        0.1      1.008   ; qtot -6.129
  2406         HC    153    LEU   HD23   2406        0.1      1.008   ; qtot -6.029
  2407          C    153    LEU      C   2407     0.5973      12.01   ; qtot -5.432
  2408          O    153    LEU      O   2408    -0.5679         16   ; qtot -6
; residue 154 VAL rtp VAL  q  0.0
  2409          N    154    VAL      N   2409    -0.4157      14.01   ; qtot -6.416
  2410          H    154    VAL      H   2410     0.2719      1.008   ; qtot -6.144
  2411         CT    154    VAL     CA   2411    -0.0875      12.01   ; qtot -6.231
  2412         H1    154    VAL     HA   2412     0.0969      1.008   ; qtot -6.134
  2413         CT    154    VAL     CB   2413     0.2985      12.01   ; qtot -5.836
  2414         HC    154    VAL     HB   2414    -0.0297      1.008   ; qtot -5.866
  2415         CT    154    VAL    CG1   2415    -0.3192      12.01   ; qtot -6.185
  2416         HC    154    VAL   HG11   2416     0.0791      1.008   ; qtot -6.106
  2417         HC    154    VAL   HG12   2417     0.0791      1.008   ; qtot -6.027
  2418         HC    154    VAL   HG13   2418     0.0791      1.008   ; qtot -5.948
  2419         CT    154    VAL    CG2   2419    -0.3192      12.01   ; qtot -6.267
  2420         HC    154    VAL   HG21   2420     0.0791      1.008   ; qtot -6.188
  2421         HC    154    VAL   HG22   2421     0.0791      1.008   ; qtot -6.109
  2422         HC    154    VAL   HG23   2422     0.0791      1.008   ; qtot -6.029
  2423          C    154    VAL      C   2423     0.5973      12.01   ; qtot -5.432
  2424          O    154    VAL      O   2424    -0.5679         16   ; qtot -6
; residue 155 LYS rtp LYS  q +1.0
  2425          N    155    LYS      N   2425    -0.3479      14.01   ; qtot -6.348
  2426          H    155    LYS      H   2426     0.2747      1.008   ; qtot -6.073
  2427         CT    155    LYS     CA   2427      -0.24      12.01   ; qtot -6.313
  2428         H1    155    LYS     HA   2428     0.1426      1.008   ; qtot -6.171
  2429         CT    155    LYS     CB   2429    -0.0094      12.01   ; qtot -6.18
  2430         HC    155    LYS    HB1   2430     0.0362      1.008   ; qtot -6.144
  2431         HC    155    LYS    HB2   2431     0.0362      1.008   ; qtot -6.108
  2432         CT    155    LYS     CG   2432     0.0187      12.01   ; qtot -6.089
  2433         HC    155    LYS    HG1   2433     0.0103      1.008   ; qtot -6.079
  2434         HC    155    LYS    HG2   2434     0.0103      1.008   ; qtot -6.068
  2435         CT    155    LYS     CD   2435    -0.0479      12.01   ; qtot -6.116
  2436         HC    155    LYS    HD1   2436     0.0621      1.008   ; qtot -6.054
  2437         HC    155    LYS    HD2   2437     0.0621      1.008   ; qtot -5.992
  2438         CT    155    LYS     CE   2438    -0.0143      12.01   ; qtot -6.006
  2439         HP    155    LYS    HE1   2439     0.1135      1.008   ; qtot -5.893
  2440         HP    155    LYS    HE2   2440     0.1135      1.008   ; qtot -5.779
  2441         N3    155    LYS     NZ   2441    -0.3854      14.01   ; qtot -6.165
  2442          H    155    LYS    HZ1   2442       0.34      1.008   ; qtot -5.825
  2443          H    155    LYS    HZ2   2443       0.34      1.008   ; qtot -5.485
  2444          H    155    LYS    HZ3   2444       0.34      1.008   ; qtot -5.145
  2445          C    155    LYS      C   2445     0.7341      12.01   ; qtot -4.411
  2446          O    155    LYS      O   2446    -0.5894         16   ; qtot -5
; residue 156 ALA rtp ALA  q  0.0
  2447          N    156    ALA      N   2447    -0.4157      14.01   ; qtot -5.416
  2448          H    156    ALA      H   2448     0.2719      1.008   ; qtot -5.144
  2449         CT    156    ALA     CA   2449     0.0337      12.01   ; qtot -5.11
  2450         H1    156    ALA     HA   2450     0.0823      1.008   ; qtot -5.028
  2451         CT    156    ALA     CB   2451    -0.1825      12.01   ; qtot -5.21
  2452         HC    156    ALA    HB1   2452     0.0603      1.008   ; qtot -5.15
  2453         HC    156    ALA    HB2   2453     0.0603      1.008   ; qtot -5.09
  2454         HC    156    ALA    HB3   2454     0.0603      1.008   ; qtot -5.029
  2455          C    156    ALA      C   2455     0.5973      12.01   ; qtot -4.432
  2456          O    156    ALA      O   2456    -0.5679         16   ; qtot -5
; residue 157 ILE rtp ILE  q  0.0
  2457          N    157    ILE      N   2457    -0.4157      14.01   ; qtot -5.416
  2458          H    157    ILE      H   2458     0.2719      1.008   ; qtot -5.144
  2459         CT    157    ILE     CA   2459    -0.0597      12.01   ; qtot -5.204
  2460         H1    157    ILE     HA   2460     0.0869      1.008   ; qtot -5.117
  2461         CT    157    ILE     CB   2461     0.1303      12.01   ; qtot -4.986
  2462         HC    157    ILE     HB   2462     0.0187      1.008   ; qtot -4.968
  2463         CT    157    ILE    CG2   2463    -0.3204      12.01   ; qtot -5.288
  2464         HC    157    ILE   HG21   2464     0.0882      1.008   ; qtot -5.2
  2465         HC    157    ILE   HG22   2465     0.0882      1.008   ; qtot -5.112
  2466         HC    157    ILE   HG23   2466     0.0882      1.008   ; qtot -5.023
  2467         CT    157    ILE    CG1   2467     -0.043      12.01   ; qtot -5.066
  2468         HC    157    ILE   HG11   2468     0.0236      1.008   ; qtot -5.043
  2469         HC    157    ILE   HG12   2469     0.0236      1.008   ; qtot -5.019
  2470         CT    157    ILE     CD   2470     -0.066      12.01   ; qtot -5.085
  2471         HC    157    ILE    HD1   2471     0.0186      1.008   ; qtot -5.067
  2472         HC    157    ILE    HD2   2472     0.0186      1.008   ; qtot -5.048
  2473         HC    157    ILE    HD3   2473     0.0186      1.008   ; qtot -5.029
  2474          C    157    ILE      C   2474     0.5973      12.01   ; qtot -4.432
  2475          O    157    ILE      O   2475    -0.5679         16   ; qtot -5
; residue 158 GLY rtp GLY  q  0.0
  2476          N    158    GLY      N   2476    -0.4157      14.01   ; qtot -5.416
  2477          H    158    GLY      H   2477     0.2719      1.008   ; qtot -5.144
  2478         CT    158    GLY     CA   2478    -0.0252      12.01   ; qtot -5.169
  2479         H1    158    GLY    HA1   2479     0.0698      1.008   ; qtot -5.099
  2480         H1    158    GLY    HA2   2480     0.0698      1.008   ; qtot -5.029
  2481          C    158    GLY      C   2481     0.5973      12.01   ; qtot -4.432
  2482          O    158    GLY      O   2482    -0.5679         16   ; qtot -5
; residue 159 ILE rtp ILE  q  0.0
  2483          N    159    ILE      N   2483    -0.4157      14.01   ; qtot -5.416
  2484          H    159    ILE      H   2484     0.2719      1.008   ; qtot -5.144
  2485         CT    159    ILE     CA   2485    -0.0597      12.01   ; qtot -5.204
  2486         H1    159    ILE     HA   2486     0.0869      1.008   ; qtot -5.117
  2487         CT    159    ILE     CB   2487     0.1303      12.01   ; qtot -4.986
  2488         HC    159    ILE     HB   2488     0.0187      1.008   ; qtot -4.968
  2489         CT    159    ILE    CG2   2489    -0.3204      12.01   ; qtot -5.288
  2490         HC    159    ILE   HG21   2490     0.0882      1.008   ; qtot -5.2
  2491         HC    159    ILE   HG22   2491     0.0882      1.008   ; qtot -5.112
  2492         HC    159    ILE   HG23   2492     0.0882      1.008   ; qtot -5.023
  2493         CT    159    ILE    CG1   2493     -0.043      12.01   ; qtot -5.066
  2494         HC    159    ILE   HG11   2494     0.0236      1.008   ; qtot -5.043
  2495         HC    159    ILE   HG12   2495     0.0236      1.008   ; qtot -5.019
  2496         CT    159    ILE     CD   2496     -0.066      12.01   ; qtot -5.085
  2497         HC    159    ILE    HD1   2497     0.0186      1.008   ; qtot -5.067
  2498         HC    159    ILE    HD2   2498     0.0186      1.008   ; qtot -5.048
  2499         HC    159    ILE    HD3   2499     0.0186      1.008   ; qtot -5.029
  2500          C    159    ILE      C   2500     0.5973      12.01   ; qtot -4.432
  2501          O    159    ILE      O   2501    -0.5679         16   ; qtot -5
; residue 160 SER rtp SER  q  0.0
  2502          N    160    SER      N   2502    -0.4157      14.01   ; qtot -5.416
  2503          H    160    SER      H   2503     0.2719      1.008   ; qtot -5.144
  2504         CT    160    SER     CA   2504    -0.0249      12.01   ; qtot -5.169
  2505         H1    160    SER     HA   2505     0.0843      1.008   ; qtot -5.084
  2506         CT    160    SER     CB   2506     0.2117      12.01   ; qtot -4.873
  2507         H1    160    SER    HB1   2507     0.0352      1.008   ; qtot -4.838
  2508         H1    160    SER    HB2   2508     0.0352      1.008   ; qtot -4.802
  2509         OH    160    SER     OG   2509    -0.6546         16   ; qtot -5.457
  2510         HO    160    SER     HG   2510     0.4275      1.008   ; qtot -5.029
  2511          C    160    SER      C   2511     0.5973      12.01   ; qtot -4.432
  2512          O    160    SER      O   2512    -0.5679         16   ; qtot -5
; residue 161 ASN rtp ASN  q  0.0
  2513          N    161    ASN      N   2513    -0.4157      14.01   ; qtot -5.416
  2514          H    161    ASN      H   2514     0.2719      1.008   ; qtot -5.144
  2515         CT    161    ASN     CA   2515     0.0143      12.01   ; qtot -5.13
  2516         H1    161    ASN     HA   2516     0.1048      1.008   ; qtot -5.025
  2517         CT    161    ASN     CB   2517    -0.2041      12.01   ; qtot -5.229
  2518         HC    161    ASN    HB1   2518     0.0797      1.008   ; qtot -5.149
  2519         HC    161    ASN    HB2   2519     0.0797      1.008   ; qtot -5.069
  2520          C    161    ASN     CG   2520      0.713      12.01   ; qtot -4.356
  2521          O    161    ASN    OD1   2521    -0.5931         16   ; qtot -4.95
  2522          N    161    ASN    ND2   2522    -0.9191      14.01   ; qtot -5.869
  2523          H    161    ASN   HD21   2523     0.4196      1.008   ; qtot -5.449
  2524          H    161    ASN   HD22   2524     0.4196      1.008   ; qtot -5.029
  2525          C    161    ASN      C   2525     0.5973      12.01   ; qtot -4.432
  2526          O    161    ASN      O   2526    -0.5679         16   ; qtot -5
; residue 162 PHE rtp PHE  q  0.0
  2527          N    162    PHE      N   2527    -0.4157      14.01   ; qtot -5.416
  2528          H    162    PHE      H   2528     0.2719      1.008   ; qtot -5.144
  2529         CT    162    PHE     CA   2529    -0.0024      12.01   ; qtot -5.146
  2530         H1    162    PHE     HA   2530     0.0978      1.008   ; qtot -5.048
  2531         CT    162    PHE     CB   2531    -0.0343      12.01   ; qtot -5.083
  2532         HC    162    PHE    HB1   2532     0.0295      1.008   ; qtot -5.053
  2533         HC    162    PHE    HB2   2533     0.0295      1.008   ; qtot -5.024
  2534         CA    162    PHE     CG   2534     0.0118      12.01   ; qtot -5.012
  2535         CA    162    PHE    CD1   2535    -0.1256      12.01   ; qtot -5.138
  2536         HA    162    PHE    HD1   2536      0.133      1.008   ; qtot -5.005
  2537         CA    162    PHE    CE1   2537    -0.1704      12.01   ; qtot -5.175
  2538         HA    162    PHE    HE1   2538      0.143      1.008   ; qtot -5.032
  2539         CA    162    PHE     CZ   2539    -0.1072      12.01   ; qtot -5.139
  2540         HA    162    PHE     HZ   2540     0.1297      1.008   ; qtot -5.009
  2541         CA    162    PHE    CE2   2541    -0.1704      12.01   ; qtot -5.18
  2542         HA    162    PHE    HE2   2542      0.143      1.008   ; qtot -5.037
  2543         CA    162    PHE    CD2   2543    -0.1256      12.01   ; qtot -5.162
  2544         HA    162    PHE    HD2   2544      0.133      1.008   ; qtot -5.029
  2545          C    162    PHE      C   2545     0.5973      12.01   ; qtot -4.432
  2546          O    162    PHE      O   2546    -0.5679         16   ; qtot -5
; residue 163 ASN rtp ASN  q  0.0
  2547          N    163    ASN      N   2547    -0.4157      14.01   ; qtot -5.416
  2548          H    163    ASN      H   2548     0.2719      1.008   ; qtot -5.144
  2549         CT    163    ASN     CA   2549     0.0143      12.01   ; qtot -5.13
  2550         H1    163    ASN     HA   2550     0.1048      1.008   ; qtot -5.025
  2551         CT    163    ASN     CB   2551    -0.2041      12.01   ; qtot -5.229
  2552         HC    163    ASN    HB1   2552     0.0797      1.008   ; qtot -5.149
  2553         HC    163    ASN    HB2   2553     0.0797      1.008   ; qtot -5.069
  2554          C    163    ASN     CG   2554      0.713      12.01   ; qtot -4.356
  2555          O    163    ASN    OD1   2555    -0.5931         16   ; qtot -4.95
  2556          N    163    ASN    ND2   2556    -0.9191      14.01   ; qtot -5.869
  2557          H    163    ASN   HD21   2557     0.4196      1.008   ; qtot -5.449
  2558          H    163    ASN   HD22   2558     0.4196      1.008   ; qtot -5.029
  2559          C    163    ASN      C   2559     0.5973      12.01   ; qtot -4.432
  2560          O    163    ASN      O   2560    -0.5679         16   ; qtot -5
; residue 164 HIS rtp HIE  q  0.0
  2561          N    164    HIS      N   2561    -0.4157      14.01   ; qtot -5.416
  2562          H    164    HIS      H   2562     0.2719      1.008   ; qtot -5.144
  2563         CT    164    HIS     CA   2563    -0.0581      12.01   ; qtot -5.202
  2564         H1    164    HIS     HA   2564      0.136      1.008   ; qtot -5.066
  2565         CT    164    HIS     CB   2565    -0.0074      12.01   ; qtot -5.073
  2566         HC    164    HIS    HB1   2566     0.0367      1.008   ; qtot -5.037
  2567         HC    164    HIS    HB2   2567     0.0367      1.008   ; qtot -5
  2568         CC    164    HIS     CG   2568     0.1868      12.01   ; qtot -4.813
  2569         NB    164    HIS    ND1   2569    -0.5432      14.01   ; qtot -5.356
  2570         CR    164    HIS    CE1   2570     0.1635      12.01   ; qtot -5.193
  2571         H5    164    HIS    HE1   2571     0.1435      1.008   ; qtot -5.049
  2572         NA    164    HIS    NE2   2572    -0.2795      14.01   ; qtot -5.329
  2573          H    164    HIS    HE2   2573     0.3339      1.008   ; qtot -4.995
  2574         CW    164    HIS    CD2   2574    -0.2207      12.01   ; qtot -5.216
  2575         H4    164    HIS    HD2   2575     0.1862      1.008   ; qtot -5.029
  2576          C    164    HIS      C   2576     0.5973      12.01   ; qtot -4.432
  2577          O    164    HIS      O   2577    -0.5679         16   ; qtot -5
; residue 165 LEU rtp LEU  q  0.0
  2578          N    165    LEU      N   2578    -0.4157      14.01   ; qtot -5.416
  2579          H    165    LEU      H   2579     0.2719      1.008   ; qtot -5.144
  2580         CT    165    LEU     CA   2580    -0.0518      12.01   ; qtot -5.196
  2581         H1    165    LEU     HA   2581     0.0922      1.008   ; qtot -5.103
  2582         CT    165    LEU     CB   2582    -0.1102      12.01   ; qtot -5.214
  2583         HC    165    LEU    HB1   2583     0.0457      1.008   ; qtot -5.168
  2584         HC    165    LEU    HB2   2584     0.0457      1.008   ; qtot -5.122
  2585         CT    165    LEU     CG   2585     0.3531      12.01   ; qtot -4.769
  2586         HC    165    LEU     HG   2586    -0.0361      1.008   ; qtot -4.805
  2587         CT    165    LEU    CD1   2587    -0.4121      12.01   ; qtot -5.217
  2588         HC    165    LEU   HD11   2588        0.1      1.008   ; qtot -5.117
  2589         HC    165    LEU   HD12   2589        0.1      1.008   ; qtot -5.017
  2590         HC    165    LEU   HD13   2590        0.1      1.008   ; qtot -4.917
  2591         CT    165    LEU    CD2   2591    -0.4121      12.01   ; qtot -5.329
  2592         HC    165    LEU   HD21   2592        0.1      1.008   ; qtot -5.229
  2593         HC    165    LEU   HD22   2593        0.1      1.008   ; qtot -5.129
  2594         HC    165    LEU   HD23   2594        0.1      1.008   ; qtot -5.029
  2595          C    165    LEU      C   2595     0.5973      12.01   ; qtot -4.432
  2596          O    165    LEU      O   2596    -0.5679         16   ; qtot -5
; residue 166 GLN rtp GLN  q  0.0
  2597          N    166    GLN      N   2597    -0.4157      14.01   ; qtot -5.416
  2598          H    166    GLN      H   2598     0.2719      1.008   ; qtot -5.144
  2599         CT    166    GLN     CA   2599    -0.0031      12.01   ; qtot -5.147
  2600         H1    166    GLN     HA   2600      0.085      1.008   ; qtot -5.062
  2601         CT    166    GLN     CB   2601    -0.0036      12.01   ; qtot -5.065
  2602         HC    166    GLN    HB1   2602     0.0171      1.008   ; qtot -5.048
  2603         HC    166    GLN    HB2   2603     0.0171      1.008   ; qtot -5.031
  2604         CT    166    GLN     CG   2604    -0.0645      12.01   ; qtot -5.096
  2605         HC    166    GLN    HG1   2605     0.0352      1.008   ; qtot -5.061
  2606         HC    166    GLN    HG2   2606     0.0352      1.008   ; qtot -5.025
  2607          C    166    GLN     CD   2607     0.6951      12.01   ; qtot -4.33
  2608          O    166    GLN    OE1   2608    -0.6086         16   ; qtot -4.939
  2609          N    166    GLN    NE2   2609    -0.9407      14.01   ; qtot -5.88
  2610          H    166    GLN   HE21   2610     0.4251      1.008   ; qtot -5.454
  2611          H    166    GLN   HE22   2611     0.4251      1.008   ; qtot -5.029
  2612          C    166    GLN      C   2612     0.5973      12.01   ; qtot -4.432
  2613          O    166    GLN      O   2613    -0.5679         16   ; qtot -5
; residue 167 VAL rtp VAL  q  0.0
  2614          N    167    VAL      N   2614    -0.4157      14.01   ; qtot -5.416
  2615          H    167    VAL      H   2615     0.2719      1.008   ; qtot -5.144
  2616         CT    167    VAL     CA   2616    -0.0875      12.01   ; qtot -5.231
  2617         H1    167    VAL     HA   2617     0.0969      1.008   ; qtot -5.134
  2618         CT    167    VAL     CB   2618     0.2985      12.01   ; qtot -4.836
  2619         HC    167    VAL     HB   2619    -0.0297      1.008   ; qtot -4.866
  2620         CT    167    VAL    CG1   2620    -0.3192      12.01   ; qtot -5.185
  2621         HC    167    VAL   HG11   2621     0.0791      1.008   ; qtot -5.106
  2622         HC    167    VAL   HG12   2622     0.0791      1.008   ; qtot -5.027
  2623         HC    167    VAL   HG13   2623     0.0791      1.008   ; qtot -4.947
  2624         CT    167    VAL    CG2   2624    -0.3192      12.01   ; qtot -5.267
  2625         HC    167    VAL   HG21   2625     0.0791      1.008   ; qtot -5.188
  2626         HC    167    VAL   HG22   2626     0.0791      1.008   ; qtot -5.109
  2627         HC    167    VAL   HG23   2627     0.0791      1.008   ; qtot -5.029
  2628          C    167    VAL      C   2628     0.5973      12.01   ; qtot -4.432
  2629          O    167    VAL      O   2629    -0.5679         16   ; qtot -5
; residue 168 GLU rtp GLU  q -1.0
  2630          N    168    GLU      N   2630    -0.5163      14.01   ; qtot -5.516
  2631          H    168    GLU      H   2631     0.2936      1.008   ; qtot -5.223
  2632         CT    168    GLU     CA   2632     0.0397      12.01   ; qtot -5.183
  2633         H1    168    GLU     HA   2633     0.1105      1.008   ; qtot -5.073
  2634         CT    168    GLU     CB   2634      0.056      12.01   ; qtot -5.017
  2635         HC    168    GLU    HB1   2635    -0.0173      1.008   ; qtot -5.034
  2636         HC    168    GLU    HB2   2636    -0.0173      1.008   ; qtot -5.051
  2637         CT    168    GLU     CG   2637     0.0136      12.01   ; qtot -5.038
  2638         HC    168    GLU    HG1   2638    -0.0425      1.008   ; qtot -5.08
  2639         HC    168    GLU    HG2   2639    -0.0425      1.008   ; qtot -5.123
  2640          C    168    GLU     CD   2640     0.8054      12.01   ; qtot -4.317
  2641         O2    168    GLU    OE1   2641    -0.8188         16   ; qtot -5.136
  2642         O2    168    GLU    OE2   2642    -0.8188         16   ; qtot -5.955
  2643          C    168    GLU      C   2643     0.5366      12.01   ; qtot -5.418
  2644          O    168    GLU      O   2644    -0.5819         16   ; qtot -6
; residue 169 MET rtp MET  q  0.0
  2645          N    169    MET      N   2645    -0.4157      14.01   ; qtot -6.416
  2646          H    169    MET      H   2646     0.2719      1.008   ; qtot -6.144
  2647         CT    169    MET     CA   2647    -0.0237      12.01   ; qtot -6.167
  2648         H1    169    MET     HA   2648      0.088      1.008   ; qtot -6.079
  2649         CT    169    MET     CB   2649     0.0342      12.01   ; qtot -6.045
  2650         HC    169    MET    HB1   2650     0.0241      1.008   ; qtot -6.021
  2651         HC    169    MET    HB2   2651     0.0241      1.008   ; qtot -5.997
  2652         CT    169    MET     CG   2652     0.0018      12.01   ; qtot -5.995
  2653         H1    169    MET    HG1   2653      0.044      1.008   ; qtot -5.951
  2654         H1    169    MET    HG2   2654      0.044      1.008   ; qtot -5.907
  2655          S    169    MET     SD   2655    -0.2737      32.06   ; qtot -6.181
  2656         CT    169    MET     CE   2656    -0.0536      12.01   ; qtot -6.235
  2657         H1    169    MET    HE1   2657     0.0684      1.008   ; qtot -6.166
  2658         H1    169    MET    HE2   2658     0.0684      1.008   ; qtot -6.098
  2659         H1    169    MET    HE3   2659     0.0684      1.008   ; qtot -6.029
  2660          C    169    MET      C   2660     0.5973      12.01   ; qtot -5.432
  2661          O    169    MET      O   2661    -0.5679         16   ; qtot -6
; residue 170 ILE rtp ILE  q  0.0
  2662          N    170    ILE      N   2662    -0.4157      14.01   ; qtot -6.416
  2663          H    170    ILE      H   2663     0.2719      1.008   ; qtot -6.144
  2664         CT    170    ILE     CA   2664    -0.0597      12.01   ; qtot -6.203
  2665         H1    170    ILE     HA   2665     0.0869      1.008   ; qtot -6.117
  2666         CT    170    ILE     CB   2666     0.1303      12.01   ; qtot -5.986
  2667         HC    170    ILE     HB   2667     0.0187      1.008   ; qtot -5.968
  2668         CT    170    ILE    CG2   2668    -0.3204      12.01   ; qtot -6.288
  2669         HC    170    ILE   HG21   2669     0.0882      1.008   ; qtot -6.2
  2670         HC    170    ILE   HG22   2670     0.0882      1.008   ; qtot -6.112
  2671         HC    170    ILE   HG23   2671     0.0882      1.008   ; qtot -6.023
  2672         CT    170    ILE    CG1   2672     -0.043      12.01   ; qtot -6.066
  2673         HC    170    ILE   HG11   2673     0.0236      1.008   ; qtot -6.043
  2674         HC    170    ILE   HG12   2674     0.0236      1.008   ; qtot -6.019
  2675         CT    170    ILE     CD   2675     -0.066      12.01   ; qtot -6.085
  2676         HC    170    ILE    HD1   2676     0.0186      1.008   ; qtot -6.067
  2677         HC    170    ILE    HD2   2677     0.0186      1.008   ; qtot -6.048
  2678         HC    170    ILE    HD3   2678     0.0186      1.008   ; qtot -6.029
  2679          C    170    ILE      C   2679     0.5973      12.01   ; qtot -5.432
  2680          O    170    ILE      O   2680    -0.5679         16   ; qtot -6
; residue 171 LEU rtp LEU  q  0.0
  2681          N    171    LEU      N   2681    -0.4157      14.01   ; qtot -6.416
  2682          H    171    LEU      H   2682     0.2719      1.008   ; qtot -6.144
  2683         CT    171    LEU     CA   2683    -0.0518      12.01   ; qtot -6.196
  2684         H1    171    LEU     HA   2684     0.0922      1.008   ; qtot -6.103
  2685         CT    171    LEU     CB   2685    -0.1102      12.01   ; qtot -6.214
  2686         HC    171    LEU    HB1   2686     0.0457      1.008   ; qtot -6.168
  2687         HC    171    LEU    HB2   2687     0.0457      1.008   ; qtot -6.122
  2688         CT    171    LEU     CG   2688     0.3531      12.01   ; qtot -5.769
  2689         HC    171    LEU     HG   2689    -0.0361      1.008   ; qtot -5.805
  2690         CT    171    LEU    CD1   2690    -0.4121      12.01   ; qtot -6.217
  2691         HC    171    LEU   HD11   2691        0.1      1.008   ; qtot -6.117
  2692         HC    171    LEU   HD12   2692        0.1      1.008   ; qtot -6.017
  2693         HC    171    LEU   HD13   2693        0.1      1.008   ; qtot -5.917
  2694         CT    171    LEU    CD2   2694    -0.4121      12.01   ; qtot -6.329
  2695         HC    171    LEU   HD21   2695        0.1      1.008   ; qtot -6.229
  2696         HC    171    LEU   HD22   2696        0.1      1.008   ; qtot -6.129
  2697         HC    171    LEU   HD23   2697        0.1      1.008   ; qtot -6.029
  2698          C    171    LEU      C   2698     0.5973      12.01   ; qtot -5.432
  2699          O    171    LEU      O   2699    -0.5679         16   ; qtot -6
; residue 172 ASN rtp ASN  q  0.0
  2700          N    172    ASN      N   2700    -0.4157      14.01   ; qtot -6.416
  2701          H    172    ASN      H   2701     0.2719      1.008   ; qtot -6.144
  2702         CT    172    ASN     CA   2702     0.0143      12.01   ; qtot -6.129
  2703         H1    172    ASN     HA   2703     0.1048      1.008   ; qtot -6.025
  2704         CT    172    ASN     CB   2704    -0.2041      12.01   ; qtot -6.229
  2705         HC    172    ASN    HB1   2705     0.0797      1.008   ; qtot -6.149
  2706         HC    172    ASN    HB2   2706     0.0797      1.008   ; qtot -6.069
  2707          C    172    ASN     CG   2707      0.713      12.01   ; qtot -5.356
  2708          O    172    ASN    OD1   2708    -0.5931         16   ; qtot -5.949
  2709          N    172    ASN    ND2   2709    -0.9191      14.01   ; qtot -6.869
  2710          H    172    ASN   HD21   2710     0.4196      1.008   ; qtot -6.449
  2711          H    172    ASN   HD22   2711     0.4196      1.008   ; qtot -6.029
  2712          C    172    ASN      C   2712     0.5973      12.01   ; qtot -5.432
  2713          O    172    ASN      O   2713    -0.5679         16   ; qtot -6
; residue 173 LYS rtp LYS  q +1.0
  2714          N    173    LYS      N   2714    -0.3479      14.01   ; qtot -6.348
  2715          H    173    LYS      H   2715     0.2747      1.008   ; qtot -6.073
  2716         CT    173    LYS     CA   2716      -0.24      12.01   ; qtot -6.313
  2717         H1    173    LYS     HA   2717     0.1426      1.008   ; qtot -6.171
  2718         CT    173    LYS     CB   2718    -0.0094      12.01   ; qtot -6.18
  2719         HC    173    LYS    HB1   2719     0.0362      1.008   ; qtot -6.144
  2720         HC    173    LYS    HB2   2720     0.0362      1.008   ; qtot -6.108
  2721         CT    173    LYS     CG   2721     0.0187      12.01   ; qtot -6.089
  2722         HC    173    LYS    HG1   2722     0.0103      1.008   ; qtot -6.079
  2723         HC    173    LYS    HG2   2723     0.0103      1.008   ; qtot -6.068
  2724         CT    173    LYS     CD   2724    -0.0479      12.01   ; qtot -6.116
  2725         HC    173    LYS    HD1   2725     0.0621      1.008   ; qtot -6.054
  2726         HC    173    LYS    HD2   2726     0.0621      1.008   ; qtot -5.992
  2727         CT    173    LYS     CE   2727    -0.0143      12.01   ; qtot -6.006
  2728         HP    173    LYS    HE1   2728     0.1135      1.008   ; qtot -5.893
  2729         HP    173    LYS    HE2   2729     0.1135      1.008   ; qtot -5.779
  2730         N3    173    LYS     NZ   2730    -0.3854      14.01   ; qtot -6.165
  2731          H    173    LYS    HZ1   2731       0.34      1.008   ; qtot -5.825
  2732          H    173    LYS    HZ2   2732       0.34      1.008   ; qtot -5.485
  2733          H    173    LYS    HZ3   2733       0.34      1.008   ; qtot -5.145
  2734          C    173    LYS      C   2734     0.7341      12.01   ; qtot -4.411
  2735          O    173    LYS      O   2735    -0.5894         16   ; qtot -5
; residue 174 PRO rtp PRO  q  0.0
  2736          N    174    PRO      N   2736    -0.2548      14.01   ; qtot -5.255
  2737         CT    174    PRO     CD   2737     0.0192      12.01   ; qtot -5.236
  2738         H1    174    PRO    HD1   2738     0.0391      1.008   ; qtot -5.196
  2739         H1    174    PRO    HD2   2739     0.0391      1.008   ; qtot -5.157
  2740         CT    174    PRO     CG   2740     0.0189      12.01   ; qtot -5.138
  2741         HC    174    PRO    HG1   2741     0.0213      1.008   ; qtot -5.117
  2742         HC    174    PRO    HG2   2742     0.0213      1.008   ; qtot -5.096
  2743         CT    174    PRO     CB   2743     -0.007      12.01   ; qtot -5.103
  2744         HC    174    PRO    HB1   2744     0.0253      1.008   ; qtot -5.078
  2745         HC    174    PRO    HB2   2745     0.0253      1.008   ; qtot -5.052
  2746         CT    174    PRO     CA   2746    -0.0266      12.01   ; qtot -5.079
  2747         H1    174    PRO     HA   2747     0.0641      1.008   ; qtot -5.015
  2748          C    174    PRO      C   2748     0.5896      12.01   ; qtot -4.425
  2749          O    174    PRO      O   2749    -0.5748         16   ; qtot -5
; residue 175 GLY rtp GLY  q  0.0
  2750          N    175    GLY      N   2750    -0.4157      14.01   ; qtot -5.416
  2751          H    175    GLY      H   2751     0.2719      1.008   ; qtot -5.144
  2752         CT    175    GLY     CA   2752    -0.0252      12.01   ; qtot -5.169
  2753         H1    175    GLY    HA1   2753     0.0698      1.008   ; qtot -5.099
  2754         H1    175    GLY    HA2   2754     0.0698      1.008   ; qtot -5.029
  2755          C    175    GLY      C   2755     0.5973      12.01   ; qtot -4.432
  2756          O    175    GLY      O   2756    -0.5679         16   ; qtot -5
; residue 176 LEU rtp LEU  q  0.0
  2757          N    176    LEU      N   2757    -0.4157      14.01   ; qtot -5.416
  2758          H    176    LEU      H   2758     0.2719      1.008   ; qtot -5.144
  2759         CT    176    LEU     CA   2759    -0.0518      12.01   ; qtot -5.196
  2760         H1    176    LEU     HA   2760     0.0922      1.008   ; qtot -5.103
  2761         CT    176    LEU     CB   2761    -0.1102      12.01   ; qtot -5.214
  2762         HC    176    LEU    HB1   2762     0.0457      1.008   ; qtot -5.168
  2763         HC    176    LEU    HB2   2763     0.0457      1.008   ; qtot -5.122
  2764         CT    176    LEU     CG   2764     0.3531      12.01   ; qtot -4.769
  2765         HC    176    LEU     HG   2765    -0.0361      1.008   ; qtot -4.805
  2766         CT    176    LEU    CD1   2766    -0.4121      12.01   ; qtot -5.217
  2767         HC    176    LEU   HD11   2767        0.1      1.008   ; qtot -5.117
  2768         HC    176    LEU   HD12   2768        0.1      1.008   ; qtot -5.017
  2769         HC    176    LEU   HD13   2769        0.1      1.008   ; qtot -4.917
  2770         CT    176    LEU    CD2   2770    -0.4121      12.01   ; qtot -5.329
  2771         HC    176    LEU   HD21   2771        0.1      1.008   ; qtot -5.229
  2772         HC    176    LEU   HD22   2772        0.1      1.008   ; qtot -5.129
  2773         HC    176    LEU   HD23   2773        0.1      1.008   ; qtot -5.029
  2774          C    176    LEU      C   2774     0.5973      12.01   ; qtot -4.432
  2775          O    176    LEU      O   2775    -0.5679         16   ; qtot -5
; residue 177 LYS rtp LYS  q +1.0
  2776          N    177    LYS      N   2776    -0.3479      14.01   ; qtot -5.348
  2777          H    177    LYS      H   2777     0.2747      1.008   ; qtot -5.073
  2778         CT    177    LYS     CA   2778      -0.24      12.01   ; qtot -5.313
  2779         H1    177    LYS     HA   2779     0.1426      1.008   ; qtot -5.171
  2780         CT    177    LYS     CB   2780    -0.0094      12.01   ; qtot -5.18
  2781         HC    177    LYS    HB1   2781     0.0362      1.008   ; qtot -5.144
  2782         HC    177    LYS    HB2   2782     0.0362      1.008   ; qtot -5.108
  2783         CT    177    LYS     CG   2783     0.0187      12.01   ; qtot -5.089
  2784         HC    177    LYS    HG1   2784     0.0103      1.008   ; qtot -5.079
  2785         HC    177    LYS    HG2   2785     0.0103      1.008   ; qtot -5.068
  2786         CT    177    LYS     CD   2786    -0.0479      12.01   ; qtot -5.116
  2787         HC    177    LYS    HD1   2787     0.0621      1.008   ; qtot -5.054
  2788         HC    177    LYS    HD2   2788     0.0621      1.008   ; qtot -4.992
  2789         CT    177    LYS     CE   2789    -0.0143      12.01   ; qtot -5.006
  2790         HP    177    LYS    HE1   2790     0.1135      1.008   ; qtot -4.893
  2791         HP    177    LYS    HE2   2791     0.1135      1.008   ; qtot -4.779
  2792         N3    177    LYS     NZ   2792    -0.3854      14.01   ; qtot -5.165
  2793          H    177    LYS    HZ1   2793       0.34      1.008   ; qtot -4.825
  2794          H    177    LYS    HZ2   2794       0.34      1.008   ; qtot -4.485
  2795          H    177    LYS    HZ3   2795       0.34      1.008   ; qtot -4.145
  2796          C    177    LYS      C   2796     0.7341      12.01   ; qtot -3.411
  2797          O    177    LYS      O   2797    -0.5894         16   ; qtot -4
; residue 178 TYR rtp TYR  q  0.0
  2798          N    178    TYR      N   2798    -0.4157      14.01   ; qtot -4.416
  2799          H    178    TYR      H   2799     0.2719      1.008   ; qtot -4.144
  2800         CT    178    TYR     CA   2800    -0.0014      12.01   ; qtot -4.145
  2801         H1    178    TYR     HA   2801     0.0876      1.008   ; qtot -4.058
  2802         CT    178    TYR     CB   2802    -0.0152      12.01   ; qtot -4.073
  2803         HC    178    TYR    HB1   2803     0.0295      1.008   ; qtot -4.043
  2804         HC    178    TYR    HB2   2804     0.0295      1.008   ; qtot -4.014
  2805         CA    178    TYR     CG   2805    -0.0011      12.01   ; qtot -4.015
  2806         CA    178    TYR    CD1   2806    -0.1906      12.01   ; qtot -4.205
  2807         HA    178    TYR    HD1   2807     0.1699      1.008   ; qtot -4.036
  2808         CA    178    TYR    CE1   2808    -0.2341      12.01   ; qtot -4.27
  2809         HA    178    TYR    HE1   2809     0.1656      1.008   ; qtot -4.104
  2810          C    178    TYR     CZ   2810     0.3226      12.01   ; qtot -3.781
  2811         OH    178    TYR     OH   2811    -0.5579         16   ; qtot -4.339
  2812         HO    178    TYR     HH   2812     0.3992      1.008   ; qtot -3.94
  2813         CA    178    TYR    CE2   2813    -0.2341      12.01   ; qtot -4.174
  2814         HA    178    TYR    HE2   2814     0.1656      1.008   ; qtot -4.009
  2815         CA    178    TYR    CD2   2815    -0.1906      12.01   ; qtot -4.199
  2816         HA    178    TYR    HD2   2816     0.1699      1.008   ; qtot -4.029
  2817          C    178    TYR      C   2817     0.5973      12.01   ; qtot -3.432
  2818          O    178    TYR      O   2818    -0.5679         16   ; qtot -4
; residue 179 LYS rtp LYS  q +1.0
  2819          N    179    LYS      N   2819    -0.3479      14.01   ; qtot -4.348
  2820          H    179    LYS      H   2820     0.2747      1.008   ; qtot -4.073
  2821         CT    179    LYS     CA   2821      -0.24      12.01   ; qtot -4.313
  2822         H1    179    LYS     HA   2822     0.1426      1.008   ; qtot -4.171
  2823         CT    179    LYS     CB   2823    -0.0094      12.01   ; qtot -4.18
  2824         HC    179    LYS    HB1   2824     0.0362      1.008   ; qtot -4.144
  2825         HC    179    LYS    HB2   2825     0.0362      1.008   ; qtot -4.108
  2826         CT    179    LYS     CG   2826     0.0187      12.01   ; qtot -4.089
  2827         HC    179    LYS    HG1   2827     0.0103      1.008   ; qtot -4.079
  2828         HC    179    LYS    HG2   2828     0.0103      1.008   ; qtot -4.068
  2829         CT    179    LYS     CD   2829    -0.0479      12.01   ; qtot -4.116
  2830         HC    179    LYS    HD1   2830     0.0621      1.008   ; qtot -4.054
  2831         HC    179    LYS    HD2   2831     0.0621      1.008   ; qtot -3.992
  2832         CT    179    LYS     CE   2832    -0.0143      12.01   ; qtot -4.006
  2833         HP    179    LYS    HE1   2833     0.1135      1.008   ; qtot -3.893
  2834         HP    179    LYS    HE2   2834     0.1135      1.008   ; qtot -3.779
  2835         N3    179    LYS     NZ   2835    -0.3854      14.01   ; qtot -4.165
  2836          H    179    LYS    HZ1   2836       0.34      1.008   ; qtot -3.825
  2837          H    179    LYS    HZ2   2837       0.34      1.008   ; qtot -3.485
  2838          H    179    LYS    HZ3   2838       0.34      1.008   ; qtot -3.145
  2839          C    179    LYS      C   2839     0.7341      12.01   ; qtot -2.411
  2840          O    179    LYS      O   2840    -0.5894         16   ; qtot -3
; residue 180 PRO rtp PRO  q  0.0
  2841          N    180    PRO      N   2841    -0.2548      14.01   ; qtot -3.255
  2842         CT    180    PRO     CD   2842     0.0192      12.01   ; qtot -3.236
  2843         H1    180    PRO    HD1   2843     0.0391      1.008   ; qtot -3.196
  2844         H1    180    PRO    HD2   2844     0.0391      1.008   ; qtot -3.157
  2845         CT    180    PRO     CG   2845     0.0189      12.01   ; qtot -3.138
  2846         HC    180    PRO    HG1   2846     0.0213      1.008   ; qtot -3.117
  2847         HC    180    PRO    HG2   2847     0.0213      1.008   ; qtot -3.096
  2848         CT    180    PRO     CB   2848     -0.007      12.01   ; qtot -3.103
  2849         HC    180    PRO    HB1   2849     0.0253      1.008   ; qtot -3.078
  2850         HC    180    PRO    HB2   2850     0.0253      1.008   ; qtot -3.052
  2851         CT    180    PRO     CA   2851    -0.0266      12.01   ; qtot -3.079
  2852         H1    180    PRO     HA   2852     0.0641      1.008   ; qtot -3.015
  2853          C    180    PRO      C   2853     0.5896      12.01   ; qtot -2.425
  2854          O    180    PRO      O   2854    -0.5748         16   ; qtot -3
; residue 181 ALA rtp ALA  q  0.0
  2855          N    181    ALA      N   2855    -0.4157      14.01   ; qtot -3.416
  2856          H    181    ALA      H   2856     0.2719      1.008   ; qtot -3.144
  2857         CT    181    ALA     CA   2857     0.0337      12.01   ; qtot -3.11
  2858         H1    181    ALA     HA   2858     0.0823      1.008   ; qtot -3.028
  2859         CT    181    ALA     CB   2859    -0.1825      12.01   ; qtot -3.21
  2860         HC    181    ALA    HB1   2860     0.0603      1.008   ; qtot -3.15
  2861         HC    181    ALA    HB2   2861     0.0603      1.008   ; qtot -3.09
  2862         HC    181    ALA    HB3   2862     0.0603      1.008   ; qtot -3.029
  2863          C    181    ALA      C   2863     0.5973      12.01   ; qtot -2.432
  2864          O    181    ALA      O   2864    -0.5679         16   ; qtot -3
; residue 182 VAL rtp VAL  q  0.0
  2865          N    182    VAL      N   2865    -0.4157      14.01   ; qtot -3.416
  2866          H    182    VAL      H   2866     0.2719      1.008   ; qtot -3.144
  2867         CT    182    VAL     CA   2867    -0.0875      12.01   ; qtot -3.231
  2868         H1    182    VAL     HA   2868     0.0969      1.008   ; qtot -3.134
  2869         CT    182    VAL     CB   2869     0.2985      12.01   ; qtot -2.836
  2870         HC    182    VAL     HB   2870    -0.0297      1.008   ; qtot -2.866
  2871         CT    182    VAL    CG1   2871    -0.3192      12.01   ; qtot -3.185
  2872         HC    182    VAL   HG11   2872     0.0791      1.008   ; qtot -3.106
  2873         HC    182    VAL   HG12   2873     0.0791      1.008   ; qtot -3.027
  2874         HC    182    VAL   HG13   2874     0.0791      1.008   ; qtot -2.947
  2875         CT    182    VAL    CG2   2875    -0.3192      12.01   ; qtot -3.267
  2876         HC    182    VAL   HG21   2876     0.0791      1.008   ; qtot -3.188
  2877         HC    182    VAL   HG22   2877     0.0791      1.008   ; qtot -3.108
  2878         HC    182    VAL   HG23   2878     0.0791      1.008   ; qtot -3.029
  2879          C    182    VAL      C   2879     0.5973      12.01   ; qtot -2.432
  2880          O    182    VAL      O   2880    -0.5679         16   ; qtot -3
; residue 183 ASN rtp ASN  q  0.0
  2881          N    183    ASN      N   2881    -0.4157      14.01   ; qtot -3.416
  2882          H    183    ASN      H   2882     0.2719      1.008   ; qtot -3.144
  2883         CT    183    ASN     CA   2883     0.0143      12.01   ; qtot -3.129
  2884         H1    183    ASN     HA   2884     0.1048      1.008   ; qtot -3.025
  2885         CT    183    ASN     CB   2885    -0.2041      12.01   ; qtot -3.229
  2886         HC    183    ASN    HB1   2886     0.0797      1.008   ; qtot -3.149
  2887         HC    183    ASN    HB2   2887     0.0797      1.008   ; qtot -3.069
  2888          C    183    ASN     CG   2888      0.713      12.01   ; qtot -2.356
  2889          O    183    ASN    OD1   2889    -0.5931         16   ; qtot -2.949
  2890          N    183    ASN    ND2   2890    -0.9191      14.01   ; qtot -3.869
  2891          H    183    ASN   HD21   2891     0.4196      1.008   ; qtot -3.449
  2892          H    183    ASN   HD22   2892     0.4196      1.008   ; qtot -3.029
  2893          C    183    ASN      C   2893     0.5973      12.01   ; qtot -2.432
  2894          O    183    ASN      O   2894    -0.5679         16   ; qtot -3
; residue 184 GLN rtp GLN  q  0.0
  2895          N    184    GLN      N   2895    -0.4157      14.01   ; qtot -3.416
  2896          H    184    GLN      H   2896     0.2719      1.008   ; qtot -3.144
  2897         CT    184    GLN     CA   2897    -0.0031      12.01   ; qtot -3.147
  2898         H1    184    GLN     HA   2898      0.085      1.008   ; qtot -3.062
  2899         CT    184    GLN     CB   2899    -0.0036      12.01   ; qtot -3.065
  2900         HC    184    GLN    HB1   2900     0.0171      1.008   ; qtot -3.048
  2901         HC    184    GLN    HB2   2901     0.0171      1.008   ; qtot -3.031
  2902         CT    184    GLN     CG   2902    -0.0645      12.01   ; qtot -3.096
  2903         HC    184    GLN    HG1   2903     0.0352      1.008   ; qtot -3.061
  2904         HC    184    GLN    HG2   2904     0.0352      1.008   ; qtot -3.025
  2905          C    184    GLN     CD   2905     0.6951      12.01   ; qtot -2.33
  2906          O    184    GLN    OE1   2906    -0.6086         16   ; qtot -2.939
  2907          N    184    GLN    NE2   2907    -0.9407      14.01   ; qtot -3.88
  2908          H    184    GLN   HE21   2908     0.4251      1.008   ; qtot -3.454
  2909          H    184    GLN   HE22   2909     0.4251      1.008   ; qtot -3.029
  2910          C    184    GLN      C   2910     0.5973      12.01   ; qtot -2.432
  2911          O    184    GLN      O   2911    -0.5679         16   ; qtot -3
; residue 185 ILE rtp ILE  q  0.0
  2912          N    185    ILE      N   2912    -0.4157      14.01   ; qtot -3.416
  2913          H    185    ILE      H   2913     0.2719      1.008   ; qtot -3.144
  2914         CT    185    ILE     CA   2914    -0.0597      12.01   ; qtot -3.203
  2915         H1    185    ILE     HA   2915     0.0869      1.008   ; qtot -3.117
  2916         CT    185    ILE     CB   2916     0.1303      12.01   ; qtot -2.986
  2917         HC    185    ILE     HB   2917     0.0187      1.008   ; qtot -2.968
  2918         CT    185    ILE    CG2   2918    -0.3204      12.01   ; qtot -3.288
  2919         HC    185    ILE   HG21   2919     0.0882      1.008   ; qtot -3.2
  2920         HC    185    ILE   HG22   2920     0.0882      1.008   ; qtot -3.112
  2921         HC    185    ILE   HG23   2921     0.0882      1.008   ; qtot -3.023
  2922         CT    185    ILE    CG1   2922     -0.043      12.01   ; qtot -3.066
  2923         HC    185    ILE   HG11   2923     0.0236      1.008   ; qtot -3.043
  2924         HC    185    ILE   HG12   2924     0.0236      1.008   ; qtot -3.019
  2925         CT    185    ILE     CD   2925     -0.066      12.01   ; qtot -3.085
  2926         HC    185    ILE    HD1   2926     0.0186      1.008   ; qtot -3.067
  2927         HC    185    ILE    HD2   2927     0.0186      1.008   ; qtot -3.048
  2928         HC    185    ILE    HD3   2928     0.0186      1.008   ; qtot -3.029
  2929          C    185    ILE      C   2929     0.5973      12.01   ; qtot -2.432
  2930          O    185    ILE      O   2930    -0.5679         16   ; qtot -3
; residue 186 GLU rtp GLU  q -1.0
  2931          N    186    GLU      N   2931    -0.5163      14.01   ; qtot -3.516
  2932          H    186    GLU      H   2932     0.2936      1.008   ; qtot -3.223
  2933         CT    186    GLU     CA   2933     0.0397      12.01   ; qtot -3.183
  2934         H1    186    GLU     HA   2934     0.1105      1.008   ; qtot -3.072
  2935         CT    186    GLU     CB   2935      0.056      12.01   ; qtot -3.016
  2936         HC    186    GLU    HB1   2936    -0.0173      1.008   ; qtot -3.034
  2937         HC    186    GLU    HB2   2937    -0.0173      1.008   ; qtot -3.051
  2938         CT    186    GLU     CG   2938     0.0136      12.01   ; qtot -3.037
  2939         HC    186    GLU    HG1   2939    -0.0425      1.008   ; qtot -3.08
  2940         HC    186    GLU    HG2   2940    -0.0425      1.008   ; qtot -3.122
  2941          C    186    GLU     CD   2941     0.8054      12.01   ; qtot -2.317
  2942         O2    186    GLU    OE1   2942    -0.8188         16   ; qtot -3.136
  2943         O2    186    GLU    OE2   2943    -0.8188         16   ; qtot -3.955
  2944          C    186    GLU      C   2944     0.5366      12.01   ; qtot -3.418
  2945          O    186    GLU      O   2945    -0.5819         16   ; qtot -4
; residue 187 CYS rtp CYS  q  0.0
  2946          N    187    CYS      N   2946    -0.4157      14.01   ; qtot -4.416
  2947          H    187    CYS      H   2947     0.2719      1.008   ; qtot -4.144
  2948         CT    187    CYS     CA   2948     0.0213      12.01   ; qtot -4.122
  2949         H1    187    CYS     HA   2949     0.1124      1.008   ; qtot -4.01
  2950         CT    187    CYS     CB   2950    -0.1231      12.01   ; qtot -4.133
  2951         H1    187    CYS    HB1   2951     0.1112      1.008   ; qtot -4.022
  2952         H1    187    CYS    HB2   2952     0.1112      1.008   ; qtot -3.911
  2953         SH    187    CYS     SG   2953    -0.3119      32.06   ; qtot -4.223
  2954         HS    187    CYS     HG   2954     0.1933      1.008   ; qtot -4.029
  2955          C    187    CYS      C   2955     0.5973      12.01   ; qtot -3.432
  2956          O    187    CYS      O   2956    -0.5679         16   ; qtot -4
; residue 188 HIS rtp HIE  q  0.0
  2957          N    188    HIS      N   2957    -0.4157      14.01   ; qtot -4.416
  2958          H    188    HIS      H   2958     0.2719      1.008   ; qtot -4.144
  2959         CT    188    HIS     CA   2959    -0.0581      12.01   ; qtot -4.202
  2960         H1    188    HIS     HA   2960      0.136      1.008   ; qtot -4.066
  2961         CT    188    HIS     CB   2961    -0.0074      12.01   ; qtot -4.073
  2962         HC    188    HIS    HB1   2962     0.0367      1.008   ; qtot -4.037
  2963         HC    188    HIS    HB2   2963     0.0367      1.008   ; qtot -4
  2964         CC    188    HIS     CG   2964     0.1868      12.01   ; qtot -3.813
  2965         NB    188    HIS    ND1   2965    -0.5432      14.01   ; qtot -4.356
  2966         CR    188    HIS    CE1   2966     0.1635      12.01   ; qtot -4.193
  2967         H5    188    HIS    HE1   2967     0.1435      1.008   ; qtot -4.049
  2968         NA    188    HIS    NE2   2968    -0.2795      14.01   ; qtot -4.329
  2969          H    188    HIS    HE2   2969     0.3339      1.008   ; qtot -3.995
  2970         CW    188    HIS    CD2   2970    -0.2207      12.01   ; qtot -4.216
  2971         H4    188    HIS    HD2   2971     0.1862      1.008   ; qtot -4.029
  2972          C    188    HIS      C   2972     0.5973      12.01   ; qtot -3.432
  2973          O    188    HIS      O   2973    -0.5679         16   ; qtot -4
; residue 189 PRO rtp PRO  q  0.0
  2974          N    189    PRO      N   2974    -0.2548      14.01   ; qtot -4.255
  2975         CT    189    PRO     CD   2975     0.0192      12.01   ; qtot -4.236
  2976         H1    189    PRO    HD1   2976     0.0391      1.008   ; qtot -4.196
  2977         H1    189    PRO    HD2   2977     0.0391      1.008   ; qtot -4.157
  2978         CT    189    PRO     CG   2978     0.0189      12.01   ; qtot -4.138
  2979         HC    189    PRO    HG1   2979     0.0213      1.008   ; qtot -4.117
  2980         HC    189    PRO    HG2   2980     0.0213      1.008   ; qtot -4.096
  2981         CT    189    PRO     CB   2981     -0.007      12.01   ; qtot -4.103
  2982         HC    189    PRO    HB1   2982     0.0253      1.008   ; qtot -4.078
  2983         HC    189    PRO    HB2   2983     0.0253      1.008   ; qtot -4.052
  2984         CT    189    PRO     CA   2984    -0.0266      12.01   ; qtot -4.079
  2985         H1    189    PRO     HA   2985     0.0641      1.008   ; qtot -4.015
  2986          C    189    PRO      C   2986     0.5896      12.01   ; qtot -3.425
  2987          O    189    PRO      O   2987    -0.5748         16   ; qtot -4
; residue 190 TYR rtp TYR  q  0.0
  2988          N    190    TYR      N   2988    -0.4157      14.01   ; qtot -4.416
  2989          H    190    TYR      H   2989     0.2719      1.008   ; qtot -4.144
  2990         CT    190    TYR     CA   2990    -0.0014      12.01   ; qtot -4.145
  2991         H1    190    TYR     HA   2991     0.0876      1.008   ; qtot -4.058
  2992         CT    190    TYR     CB   2992    -0.0152      12.01   ; qtot -4.073
  2993         HC    190    TYR    HB1   2993     0.0295      1.008   ; qtot -4.043
  2994         HC    190    TYR    HB2   2994     0.0295      1.008   ; qtot -4.014
  2995         CA    190    TYR     CG   2995    -0.0011      12.01   ; qtot -4.015
  2996         CA    190    TYR    CD1   2996    -0.1906      12.01   ; qtot -4.205
  2997         HA    190    TYR    HD1   2997     0.1699      1.008   ; qtot -4.036
  2998         CA    190    TYR    CE1   2998    -0.2341      12.01   ; qtot -4.27
  2999         HA    190    TYR    HE1   2999     0.1656      1.008   ; qtot -4.104
  3000          C    190    TYR     CZ   3000     0.3226      12.01   ; qtot -3.781
  3001         OH    190    TYR     OH   3001    -0.5579         16   ; qtot -4.339
  3002         HO    190    TYR     HH   3002     0.3992      1.008   ; qtot -3.94
  3003         CA    190    TYR    CE2   3003    -0.2341      12.01   ; qtot -4.174
  3004         HA    190    TYR    HE2   3004     0.1656      1.008   ; qtot -4.009
  3005         CA    190    TYR    CD2   3005    -0.1906      12.01   ; qtot -4.199
  3006         HA    190    TYR    HD2   3006     0.1699      1.008   ; qtot -4.029
  3007          C    190    TYR      C   3007     0.5973      12.01   ; qtot -3.432
  3008          O    190    TYR      O   3008    -0.5679         16   ; qtot -4
; residue 191 LEU rtp LEU  q  0.0
  3009          N    191    LEU      N   3009    -0.4157      14.01   ; qtot -4.416
  3010          H    191    LEU      H   3010     0.2719      1.008   ; qtot -4.144
  3011         CT    191    LEU     CA   3011    -0.0518      12.01   ; qtot -4.196
  3012         H1    191    LEU     HA   3012     0.0922      1.008   ; qtot -4.103
  3013         CT    191    LEU     CB   3013    -0.1102      12.01   ; qtot -4.214
  3014         HC    191    LEU    HB1   3014     0.0457      1.008   ; qtot -4.168
  3015         HC    191    LEU    HB2   3015     0.0457      1.008   ; qtot -4.122
  3016         CT    191    LEU     CG   3016     0.3531      12.01   ; qtot -3.769
  3017         HC    191    LEU     HG   3017    -0.0361      1.008   ; qtot -3.805
  3018         CT    191    LEU    CD1   3018    -0.4121      12.01   ; qtot -4.217
  3019         HC    191    LEU   HD11   3019        0.1      1.008   ; qtot -4.117
  3020         HC    191    LEU   HD12   3020        0.1      1.008   ; qtot -4.017
  3021         HC    191    LEU   HD13   3021        0.1      1.008   ; qtot -3.917
  3022         CT    191    LEU    CD2   3022    -0.4121      12.01   ; qtot -4.329
  3023         HC    191    LEU   HD21   3023        0.1      1.008   ; qtot -4.229
  3024         HC    191    LEU   HD22   3024        0.1      1.008   ; qtot -4.129
  3025         HC    191    LEU   HD23   3025        0.1      1.008   ; qtot -4.029
  3026          C    191    LEU      C   3026     0.5973      12.01   ; qtot -3.432
  3027          O    191    LEU      O   3027    -0.5679         16   ; qtot -4
; residue 192 THR rtp THR  q  0.0
  3028          N    192    THR      N   3028    -0.4157      14.01   ; qtot -4.416
  3029          H    192    THR      H   3029     0.2719      1.008   ; qtot -4.144
  3030         CT    192    THR     CA   3030    -0.0389      12.01   ; qtot -4.183
  3031         H1    192    THR     HA   3031     0.1007      1.008   ; qtot -4.082
  3032         CT    192    THR     CB   3032     0.3654      12.01   ; qtot -3.717
  3033         H1    192    THR     HB   3033     0.0043      1.008   ; qtot -3.712
  3034         CT    192    THR    CG2   3034    -0.2438      12.01   ; qtot -3.956
  3035         HC    192    THR   HG21   3035     0.0642      1.008   ; qtot -3.892
  3036         HC    192    THR   HG22   3036     0.0642      1.008   ; qtot -3.828
  3037         HC    192    THR   HG23   3037     0.0642      1.008   ; qtot -3.763
  3038         OH    192    THR    OG1   3038    -0.6761         16   ; qtot -4.44
  3039         HO    192    THR    HG1   3039     0.4102      1.008   ; qtot -4.029
  3040          C    192    THR      C   3040     0.5973      12.01   ; qtot -3.432
  3041          O    192    THR      O   3041    -0.5679         16   ; qtot -4
; residue 193 GLN rtp GLN  q  0.0
  3042          N    193    GLN      N   3042    -0.4157      14.01   ; qtot -4.416
  3043          H    193    GLN      H   3043     0.2719      1.008   ; qtot -4.144
  3044         CT    193    GLN     CA   3044    -0.0031      12.01   ; qtot -4.147
  3045         H1    193    GLN     HA   3045      0.085      1.008   ; qtot -4.062
  3046         CT    193    GLN     CB   3046    -0.0036      12.01   ; qtot -4.065
  3047         HC    193    GLN    HB1   3047     0.0171      1.008   ; qtot -4.048
  3048         HC    193    GLN    HB2   3048     0.0171      1.008   ; qtot -4.031
  3049         CT    193    GLN     CG   3049    -0.0645      12.01   ; qtot -4.096
  3050         HC    193    GLN    HG1   3050     0.0352      1.008   ; qtot -4.061
  3051         HC    193    GLN    HG2   3051     0.0352      1.008   ; qtot -4.025
  3052          C    193    GLN     CD   3052     0.6951      12.01   ; qtot -3.33
  3053          O    193    GLN    OE1   3053    -0.6086         16   ; qtot -3.939
  3054          N    193    GLN    NE2   3054    -0.9407      14.01   ; qtot -4.88
  3055          H    193    GLN   HE21   3055     0.4251      1.008   ; qtot -4.454
  3056          H    193    GLN   HE22   3056     0.4251      1.008   ; qtot -4.029
  3057          C    193    GLN      C   3057     0.5973      12.01   ; qtot -3.432
  3058          O    193    GLN      O   3058    -0.5679         16   ; qtot -4
; residue 194 GLU rtp GLU  q -1.0
  3059          N    194    GLU      N   3059    -0.5163      14.01   ; qtot -4.516
  3060          H    194    GLU      H   3060     0.2936      1.008   ; qtot -4.223
  3061         CT    194    GLU     CA   3061     0.0397      12.01   ; qtot -4.183
  3062         H1    194    GLU     HA   3062     0.1105      1.008   ; qtot -4.072
  3063         CT    194    GLU     CB   3063      0.056      12.01   ; qtot -4.016
  3064         HC    194    GLU    HB1   3064    -0.0173      1.008   ; qtot -4.034
  3065         HC    194    GLU    HB2   3065    -0.0173      1.008   ; qtot -4.051
  3066         CT    194    GLU     CG   3066     0.0136      12.01   ; qtot -4.037
  3067         HC    194    GLU    HG1   3067    -0.0425      1.008   ; qtot -4.08
  3068         HC    194    GLU    HG2   3068    -0.0425      1.008   ; qtot -4.122
  3069          C    194    GLU     CD   3069     0.8054      12.01   ; qtot -3.317
  3070         O2    194    GLU    OE1   3070    -0.8188         16   ; qtot -4.136
  3071         O2    194    GLU    OE2   3071    -0.8188         16   ; qtot -4.955
  3072          C    194    GLU      C   3072     0.5366      12.01   ; qtot -4.418
  3073          O    194    GLU      O   3073    -0.5819         16   ; qtot -5
; residue 195 LYS rtp LYS  q +1.0
  3074          N    195    LYS      N   3074    -0.3479      14.01   ; qtot -5.348
  3075          H    195    LYS      H   3075     0.2747      1.008   ; qtot -5.073
  3076         CT    195    LYS     CA   3076      -0.24      12.01   ; qtot -5.313
  3077         H1    195    LYS     HA   3077     0.1426      1.008   ; qtot -5.171
  3078         CT    195    LYS     CB   3078    -0.0094      12.01   ; qtot -5.18
  3079         HC    195    LYS    HB1   3079     0.0362      1.008   ; qtot -5.144
  3080         HC    195    LYS    HB2   3080     0.0362      1.008   ; qtot -5.108
  3081         CT    195    LYS     CG   3081     0.0187      12.01   ; qtot -5.089
  3082         HC    195    LYS    HG1   3082     0.0103      1.008   ; qtot -5.079
  3083         HC    195    LYS    HG2   3083     0.0103      1.008   ; qtot -5.068
  3084         CT    195    LYS     CD   3084    -0.0479      12.01   ; qtot -5.116
  3085         HC    195    LYS    HD1   3085     0.0621      1.008   ; qtot -5.054
  3086         HC    195    LYS    HD2   3086     0.0621      1.008   ; qtot -4.992
  3087         CT    195    LYS     CE   3087    -0.0143      12.01   ; qtot -5.006
  3088         HP    195    LYS    HE1   3088     0.1135      1.008   ; qtot -4.893
  3089         HP    195    LYS    HE2   3089     0.1135      1.008   ; qtot -4.779
  3090         N3    195    LYS     NZ   3090    -0.3854      14.01   ; qtot -5.165
  3091          H    195    LYS    HZ1   3091       0.34      1.008   ; qtot -4.825
  3092          H    195    LYS    HZ2   3092       0.34      1.008   ; qtot -4.485
  3093          H    195    LYS    HZ3   3093       0.34      1.008   ; qtot -4.145
  3094          C    195    LYS      C   3094     0.7341      12.01   ; qtot -3.411
  3095          O    195    LYS      O   3095    -0.5894         16   ; qtot -4
; residue 196 LEU rtp LEU  q  0.0
  3096          N    196    LEU      N   3096    -0.4157      14.01   ; qtot -4.416
  3097          H    196    LEU      H   3097     0.2719      1.008   ; qtot -4.144
  3098         CT    196    LEU     CA   3098    -0.0518      12.01   ; qtot -4.196
  3099         H1    196    LEU     HA   3099     0.0922      1.008   ; qtot -4.103
  3100         CT    196    LEU     CB   3100    -0.1102      12.01   ; qtot -4.214
  3101         HC    196    LEU    HB1   3101     0.0457      1.008   ; qtot -4.168
  3102         HC    196    LEU    HB2   3102     0.0457      1.008   ; qtot -4.122
  3103         CT    196    LEU     CG   3103     0.3531      12.01   ; qtot -3.769
  3104         HC    196    LEU     HG   3104    -0.0361      1.008   ; qtot -3.805
  3105         CT    196    LEU    CD1   3105    -0.4121      12.01   ; qtot -4.217
  3106         HC    196    LEU   HD11   3106        0.1      1.008   ; qtot -4.117
  3107         HC    196    LEU   HD12   3107        0.1      1.008   ; qtot -4.017
  3108         HC    196    LEU   HD13   3108        0.1      1.008   ; qtot -3.917
  3109         CT    196    LEU    CD2   3109    -0.4121      12.01   ; qtot -4.329
  3110         HC    196    LEU   HD21   3110        0.1      1.008   ; qtot -4.229
  3111         HC    196    LEU   HD22   3111        0.1      1.008   ; qtot -4.129
  3112         HC    196    LEU   HD23   3112        0.1      1.008   ; qtot -4.029
  3113          C    196    LEU      C   3113     0.5973      12.01   ; qtot -3.432
  3114          O    196    LEU      O   3114    -0.5679         16   ; qtot -4
; residue 197 ILE rtp ILE  q  0.0
  3115          N    197    ILE      N   3115    -0.4157      14.01   ; qtot -4.416
  3116          H    197    ILE      H   3116     0.2719      1.008   ; qtot -4.144
  3117         CT    197    ILE     CA   3117    -0.0597      12.01   ; qtot -4.203
  3118         H1    197    ILE     HA   3118     0.0869      1.008   ; qtot -4.117
  3119         CT    197    ILE     CB   3119     0.1303      12.01   ; qtot -3.986
  3120         HC    197    ILE     HB   3120     0.0187      1.008   ; qtot -3.968
  3121         CT    197    ILE    CG2   3121    -0.3204      12.01   ; qtot -4.288
  3122         HC    197    ILE   HG21   3122     0.0882      1.008   ; qtot -4.2
  3123         HC    197    ILE   HG22   3123     0.0882      1.008   ; qtot -4.112
  3124         HC    197    ILE   HG23   3124     0.0882      1.008   ; qtot -4.023
  3125         CT    197    ILE    CG1   3125     -0.043      12.01   ; qtot -4.066
  3126         HC    197    ILE   HG11   3126     0.0236      1.008   ; qtot -4.043
  3127         HC    197    ILE   HG12   3127     0.0236      1.008   ; qtot -4.019
  3128         CT    197    ILE     CD   3128     -0.066      12.01   ; qtot -4.085
  3129         HC    197    ILE    HD1   3129     0.0186      1.008   ; qtot -4.067
  3130         HC    197    ILE    HD2   3130     0.0186      1.008   ; qtot -4.048
  3131         HC    197    ILE    HD3   3131     0.0186      1.008   ; qtot -4.029
  3132          C    197    ILE      C   3132     0.5973      12.01   ; qtot -3.432
  3133          O    197    ILE      O   3133    -0.5679         16   ; qtot -4
; residue 198 GLN rtp GLN  q  0.0
  3134          N    198    GLN      N   3134    -0.4157      14.01   ; qtot -4.416
  3135          H    198    GLN      H   3135     0.2719      1.008   ; qtot -4.144
  3136         CT    198    GLN     CA   3136    -0.0031      12.01   ; qtot -4.147
  3137         H1    198    GLN     HA   3137      0.085      1.008   ; qtot -4.062
  3138         CT    198    GLN     CB   3138    -0.0036      12.01   ; qtot -4.065
  3139         HC    198    GLN    HB1   3139     0.0171      1.008   ; qtot -4.048
  3140         HC    198    GLN    HB2   3140     0.0171      1.008   ; qtot -4.031
  3141         CT    198    GLN     CG   3141    -0.0645      12.01   ; qtot -4.096
  3142         HC    198    GLN    HG1   3142     0.0352      1.008   ; qtot -4.061
  3143         HC    198    GLN    HG2   3143     0.0352      1.008   ; qtot -4.025
  3144          C    198    GLN     CD   3144     0.6951      12.01   ; qtot -3.33
  3145          O    198    GLN    OE1   3145    -0.6086         16   ; qtot -3.939
  3146          N    198    GLN    NE2   3146    -0.9407      14.01   ; qtot -4.88
  3147          H    198    GLN   HE21   3147     0.4251      1.008   ; qtot -4.454
  3148          H    198    GLN   HE22   3148     0.4251      1.008   ; qtot -4.029
  3149          C    198    GLN      C   3149     0.5973      12.01   ; qtot -3.432
  3150          O    198    GLN      O   3150    -0.5679         16   ; qtot -4
; residue 199 TYR rtp TYR  q  0.0
  3151          N    199    TYR      N   3151    -0.4157      14.01   ; qtot -4.416
  3152          H    199    TYR      H   3152     0.2719      1.008   ; qtot -4.144
  3153         CT    199    TYR     CA   3153    -0.0014      12.01   ; qtot -4.145
  3154         H1    199    TYR     HA   3154     0.0876      1.008   ; qtot -4.058
  3155         CT    199    TYR     CB   3155    -0.0152      12.01   ; qtot -4.073
  3156         HC    199    TYR    HB1   3156     0.0295      1.008   ; qtot -4.043
  3157         HC    199    TYR    HB2   3157     0.0295      1.008   ; qtot -4.014
  3158         CA    199    TYR     CG   3158    -0.0011      12.01   ; qtot -4.015
  3159         CA    199    TYR    CD1   3159    -0.1906      12.01   ; qtot -4.205
  3160         HA    199    TYR    HD1   3160     0.1699      1.008   ; qtot -4.036
  3161         CA    199    TYR    CE1   3161    -0.2341      12.01   ; qtot -4.27
  3162         HA    199    TYR    HE1   3162     0.1656      1.008   ; qtot -4.104
  3163          C    199    TYR     CZ   3163     0.3226      12.01   ; qtot -3.781
  3164         OH    199    TYR     OH   3164    -0.5579         16   ; qtot -4.339
  3165         HO    199    TYR     HH   3165     0.3992      1.008   ; qtot -3.94
  3166         CA    199    TYR    CE2   3166    -0.2341      12.01   ; qtot -4.174
  3167         HA    199    TYR    HE2   3167     0.1656      1.008   ; qtot -4.009
  3168         CA    199    TYR    CD2   3168    -0.1906      12.01   ; qtot -4.199
  3169         HA    199    TYR    HD2   3169     0.1699      1.008   ; qtot -4.029
  3170          C    199    TYR      C   3170     0.5973      12.01   ; qtot -3.432
  3171          O    199    TYR      O   3171    -0.5679         16   ; qtot -4
; residue 200 CYS rtp CYS  q  0.0
  3172          N    200    CYS      N   3172    -0.4157      14.01   ; qtot -4.416
  3173          H    200    CYS      H   3173     0.2719      1.008   ; qtot -4.144
  3174         CT    200    CYS     CA   3174     0.0213      12.01   ; qtot -4.122
  3175         H1    200    CYS     HA   3175     0.1124      1.008   ; qtot -4.01
  3176         CT    200    CYS     CB   3176    -0.1231      12.01   ; qtot -4.133
  3177         H1    200    CYS    HB1   3177     0.1112      1.008   ; qtot -4.022
  3178         H1    200    CYS    HB2   3178     0.1112      1.008   ; qtot -3.911
  3179         SH    200    CYS     SG   3179    -0.3119      32.06   ; qtot -4.223
  3180         HS    200    CYS     HG   3180     0.1933      1.008   ; qtot -4.029
  3181          C    200    CYS      C   3181     0.5973      12.01   ; qtot -3.432
  3182          O    200    CYS      O   3182    -0.5679         16   ; qtot -4
; residue 201 GLN rtp GLN  q  0.0
  3183          N    201    GLN      N   3183    -0.4157      14.01   ; qtot -4.416
  3184          H    201    GLN      H   3184     0.2719      1.008   ; qtot -4.144
  3185         CT    201    GLN     CA   3185    -0.0031      12.01   ; qtot -4.147
  3186         H1    201    GLN     HA   3186      0.085      1.008   ; qtot -4.062
  3187         CT    201    GLN     CB   3187    -0.0036      12.01   ; qtot -4.065
  3188         HC    201    GLN    HB1   3188     0.0171      1.008   ; qtot -4.048
  3189         HC    201    GLN    HB2   3189     0.0171      1.008   ; qtot -4.031
  3190         CT    201    GLN     CG   3190    -0.0645      12.01   ; qtot -4.096
  3191         HC    201    GLN    HG1   3191     0.0352      1.008   ; qtot -4.061
  3192         HC    201    GLN    HG2   3192     0.0352      1.008   ; qtot -4.025
  3193          C    201    GLN     CD   3193     0.6951      12.01   ; qtot -3.33
  3194          O    201    GLN    OE1   3194    -0.6086         16   ; qtot -3.939
  3195          N    201    GLN    NE2   3195    -0.9407      14.01   ; qtot -4.88
  3196          H    201    GLN   HE21   3196     0.4251      1.008   ; qtot -4.454
  3197          H    201    GLN   HE22   3197     0.4251      1.008   ; qtot -4.029
  3198          C    201    GLN      C   3198     0.5973      12.01   ; qtot -3.432
  3199          O    201    GLN      O   3199    -0.5679         16   ; qtot -4
; residue 202 SER rtp SER  q  0.0
  3200          N    202    SER      N   3200    -0.4157      14.01   ; qtot -4.416
  3201          H    202    SER      H   3201     0.2719      1.008   ; qtot -4.144
  3202         CT    202    SER     CA   3202    -0.0249      12.01   ; qtot -4.169
  3203         H1    202    SER     HA   3203     0.0843      1.008   ; qtot -4.084
  3204         CT    202    SER     CB   3204     0.2117      12.01   ; qtot -3.873
  3205         H1    202    SER    HB1   3205     0.0352      1.008   ; qtot -3.837
  3206         H1    202    SER    HB2   3206     0.0352      1.008   ; qtot -3.802
  3207         OH    202    SER     OG   3207    -0.6546         16   ; qtot -4.457
  3208         HO    202    SER     HG   3208     0.4275      1.008   ; qtot -4.029
  3209          C    202    SER      C   3209     0.5973      12.01   ; qtot -3.432
  3210          O    202    SER      O   3210    -0.5679         16   ; qtot -4
; residue 203 LYS rtp LYS  q +1.0
  3211          N    203    LYS      N   3211    -0.3479      14.01   ; qtot -4.348
  3212          H    203    LYS      H   3212     0.2747      1.008   ; qtot -4.073
  3213         CT    203    LYS     CA   3213      -0.24      12.01   ; qtot -4.313
  3214         H1    203    LYS     HA   3214     0.1426      1.008   ; qtot -4.171
  3215         CT    203    LYS     CB   3215    -0.0094      12.01   ; qtot -4.18
  3216         HC    203    LYS    HB1   3216     0.0362      1.008   ; qtot -4.144
  3217         HC    203    LYS    HB2   3217     0.0362      1.008   ; qtot -4.108
  3218         CT    203    LYS     CG   3218     0.0187      12.01   ; qtot -4.089
  3219         HC    203    LYS    HG1   3219     0.0103      1.008   ; qtot -4.079
  3220         HC    203    LYS    HG2   3220     0.0103      1.008   ; qtot -4.068
  3221         CT    203    LYS     CD   3221    -0.0479      12.01   ; qtot -4.116
  3222         HC    203    LYS    HD1   3222     0.0621      1.008   ; qtot -4.054
  3223         HC    203    LYS    HD2   3223     0.0621      1.008   ; qtot -3.992
  3224         CT    203    LYS     CE   3224    -0.0143      12.01   ; qtot -4.006
  3225         HP    203    LYS    HE1   3225     0.1135      1.008   ; qtot -3.893
  3226         HP    203    LYS    HE2   3226     0.1135      1.008   ; qtot -3.779
  3227         N3    203    LYS     NZ   3227    -0.3854      14.01   ; qtot -4.165
  3228          H    203    LYS    HZ1   3228       0.34      1.008   ; qtot -3.825
  3229          H    203    LYS    HZ2   3229       0.34      1.008   ; qtot -3.485
  3230          H    203    LYS    HZ3   3230       0.34      1.008   ; qtot -3.145
  3231          C    203    LYS      C   3231     0.7341      12.01   ; qtot -2.411
  3232          O    203    LYS      O   3232    -0.5894         16   ; qtot -3
; residue 204 GLY rtp GLY  q  0.0
  3233          N    204    GLY      N   3233    -0.4157      14.01   ; qtot -3.416
  3234          H    204    GLY      H   3234     0.2719      1.008   ; qtot -3.144
  3235         CT    204    GLY     CA   3235    -0.0252      12.01   ; qtot -3.169
  3236         H1    204    GLY    HA1   3236     0.0698      1.008   ; qtot -3.099
  3237         H1    204    GLY    HA2   3237     0.0698      1.008   ; qtot -3.029
  3238          C    204    GLY      C   3238     0.5973      12.01   ; qtot -2.432
  3239          O    204    GLY      O   3239    -0.5679         16   ; qtot -3
; residue 205 ILE rtp ILE  q  0.0
  3240          N    205    ILE      N   3240    -0.4157      14.01   ; qtot -3.416
  3241          H    205    ILE      H   3241     0.2719      1.008   ; qtot -3.144
  3242         CT    205    ILE     CA   3242    -0.0597      12.01   ; qtot -3.203
  3243         H1    205    ILE     HA   3243     0.0869      1.008   ; qtot -3.117
  3244         CT    205    ILE     CB   3244     0.1303      12.01   ; qtot -2.986
  3245         HC    205    ILE     HB   3245     0.0187      1.008   ; qtot -2.968
  3246         CT    205    ILE    CG2   3246    -0.3204      12.01   ; qtot -3.288
  3247         HC    205    ILE   HG21   3247     0.0882      1.008   ; qtot -3.2
  3248         HC    205    ILE   HG22   3248     0.0882      1.008   ; qtot -3.112
  3249         HC    205    ILE   HG23   3249     0.0882      1.008   ; qtot -3.023
  3250         CT    205    ILE    CG1   3250     -0.043      12.01   ; qtot -3.066
  3251         HC    205    ILE   HG11   3251     0.0236      1.008   ; qtot -3.043
  3252         HC    205    ILE   HG12   3252     0.0236      1.008   ; qtot -3.019
  3253         CT    205    ILE     CD   3253     -0.066      12.01   ; qtot -3.085
  3254         HC    205    ILE    HD1   3254     0.0186      1.008   ; qtot -3.067
  3255         HC    205    ILE    HD2   3255     0.0186      1.008   ; qtot -3.048
  3256         HC    205    ILE    HD3   3256     0.0186      1.008   ; qtot -3.029
  3257          C    205    ILE      C   3257     0.5973      12.01   ; qtot -2.432
  3258          O    205    ILE      O   3258    -0.5679         16   ; qtot -3
; residue 206 VAL rtp VAL  q  0.0
  3259          N    206    VAL      N   3259    -0.4157      14.01   ; qtot -3.416
  3260          H    206    VAL      H   3260     0.2719      1.008   ; qtot -3.144
  3261         CT    206    VAL     CA   3261    -0.0875      12.01   ; qtot -3.231
  3262         H1    206    VAL     HA   3262     0.0969      1.008   ; qtot -3.134
  3263         CT    206    VAL     CB   3263     0.2985      12.01   ; qtot -2.836
  3264         HC    206    VAL     HB   3264    -0.0297      1.008   ; qtot -2.866
  3265         CT    206    VAL    CG1   3265    -0.3192      12.01   ; qtot -3.185
  3266         HC    206    VAL   HG11   3266     0.0791      1.008   ; qtot -3.106
  3267         HC    206    VAL   HG12   3267     0.0791      1.008   ; qtot -3.027
  3268         HC    206    VAL   HG13   3268     0.0791      1.008   ; qtot -2.947
  3269         CT    206    VAL    CG2   3269    -0.3192      12.01   ; qtot -3.267
  3270         HC    206    VAL   HG21   3270     0.0791      1.008   ; qtot -3.188
  3271         HC    206    VAL   HG22   3271     0.0791      1.008   ; qtot -3.108
  3272         HC    206    VAL   HG23   3272     0.0791      1.008   ; qtot -3.029
  3273          C    206    VAL      C   3273     0.5973      12.01   ; qtot -2.432
  3274          O    206    VAL      O   3274    -0.5679         16   ; qtot -3
; residue 207 VAL rtp VAL  q  0.0
  3275          N    207    VAL      N   3275    -0.4157      14.01   ; qtot -3.416
  3276          H    207    VAL      H   3276     0.2719      1.008   ; qtot -3.144
  3277         CT    207    VAL     CA   3277    -0.0875      12.01   ; qtot -3.231
  3278         H1    207    VAL     HA   3278     0.0969      1.008   ; qtot -3.134
  3279         CT    207    VAL     CB   3279     0.2985      12.01   ; qtot -2.836
  3280         HC    207    VAL     HB   3280    -0.0297      1.008   ; qtot -2.866
  3281         CT    207    VAL    CG1   3281    -0.3192      12.01   ; qtot -3.185
  3282         HC    207    VAL   HG11   3282     0.0791      1.008   ; qtot -3.106
  3283         HC    207    VAL   HG12   3283     0.0791      1.008   ; qtot -3.027
  3284         HC    207    VAL   HG13   3284     0.0791      1.008   ; qtot -2.947
  3285         CT    207    VAL    CG2   3285    -0.3192      12.01   ; qtot -3.267
  3286         HC    207    VAL   HG21   3286     0.0791      1.008   ; qtot -3.188
  3287         HC    207    VAL   HG22   3287     0.0791      1.008   ; qtot -3.108
  3288         HC    207    VAL   HG23   3288     0.0791      1.008   ; qtot -3.029
  3289          C    207    VAL      C   3289     0.5973      12.01   ; qtot -2.432
  3290          O    207    VAL      O   3290    -0.5679         16   ; qtot -3
; residue 208 THR rtp THR  q  0.0
  3291          N    208    THR      N   3291    -0.4157      14.01   ; qtot -3.416
  3292          H    208    THR      H   3292     0.2719      1.008   ; qtot -3.144
  3293         CT    208    THR     CA   3293    -0.0389      12.01   ; qtot -3.183
  3294         H1    208    THR     HA   3294     0.1007      1.008   ; qtot -3.082
  3295         CT    208    THR     CB   3295     0.3654      12.01   ; qtot -2.717
  3296         H1    208    THR     HB   3296     0.0043      1.008   ; qtot -2.712
  3297         CT    208    THR    CG2   3297    -0.2438      12.01   ; qtot -2.956
  3298         HC    208    THR   HG21   3298     0.0642      1.008   ; qtot -2.892
  3299         HC    208    THR   HG22   3299     0.0642      1.008   ; qtot -2.828
  3300         HC    208    THR   HG23   3300     0.0642      1.008   ; qtot -2.763
  3301         OH    208    THR    OG1   3301    -0.6761         16   ; qtot -3.44
  3302         HO    208    THR    HG1   3302     0.4102      1.008   ; qtot -3.029
  3303          C    208    THR      C   3303     0.5973      12.01   ; qtot -2.432
  3304          O    208    THR      O   3304    -0.5679         16   ; qtot -3
; residue 209 ALA rtp ALA  q  0.0
  3305          N    209    ALA      N   3305    -0.4157      14.01   ; qtot -3.416
  3306          H    209    ALA      H   3306     0.2719      1.008   ; qtot -3.144
  3307         CT    209    ALA     CA   3307     0.0337      12.01   ; qtot -3.11
  3308         H1    209    ALA     HA   3308     0.0823      1.008   ; qtot -3.028
  3309         CT    209    ALA     CB   3309    -0.1825      12.01   ; qtot -3.21
  3310         HC    209    ALA    HB1   3310     0.0603      1.008   ; qtot -3.15
  3311         HC    209    ALA    HB2   3311     0.0603      1.008   ; qtot -3.09
  3312         HC    209    ALA    HB3   3312     0.0603      1.008   ; qtot -3.029
  3313          C    209    ALA      C   3313     0.5973      12.01   ; qtot -2.432
  3314          O    209    ALA      O   3314    -0.5679         16   ; qtot -3
; residue 210 TYR rtp TYR  q  0.0
  3315          N    210    TYR      N   3315    -0.4157      14.01   ; qtot -3.416
  3316          H    210    TYR      H   3316     0.2719      1.008   ; qtot -3.144
  3317         CT    210    TYR     CA   3317    -0.0014      12.01   ; qtot -3.145
  3318         H1    210    TYR     HA   3318     0.0876      1.008   ; qtot -3.058
  3319         CT    210    TYR     CB   3319    -0.0152      12.01   ; qtot -3.073
  3320         HC    210    TYR    HB1   3320     0.0295      1.008   ; qtot -3.043
  3321         HC    210    TYR    HB2   3321     0.0295      1.008   ; qtot -3.014
  3322         CA    210    TYR     CG   3322    -0.0011      12.01   ; qtot -3.015
  3323         CA    210    TYR    CD1   3323    -0.1906      12.01   ; qtot -3.205
  3324         HA    210    TYR    HD1   3324     0.1699      1.008   ; qtot -3.036
  3325         CA    210    TYR    CE1   3325    -0.2341      12.01   ; qtot -3.27
  3326         HA    210    TYR    HE1   3326     0.1656      1.008   ; qtot -3.104
  3327          C    210    TYR     CZ   3327     0.3226      12.01   ; qtot -2.781
  3328         OH    210    TYR     OH   3328    -0.5579         16   ; qtot -3.339
  3329         HO    210    TYR     HH   3329     0.3992      1.008   ; qtot -2.94
  3330         CA    210    TYR    CE2   3330    -0.2341      12.01   ; qtot -3.174
  3331         HA    210    TYR    HE2   3331     0.1656      1.008   ; qtot -3.009
  3332         CA    210    TYR    CD2   3332    -0.1906      12.01   ; qtot -3.199
  3333         HA    210    TYR    HD2   3333     0.1699      1.008   ; qtot -3.029
  3334          C    210    TYR      C   3334     0.5973      12.01   ; qtot -2.432
  3335          O    210    TYR      O   3335    -0.5679         16   ; qtot -3
; residue 211 SER rtp SER  q  0.0
  3336          N    211    SER      N   3336    -0.4157      14.01   ; qtot -3.416
  3337          H    211    SER      H   3337     0.2719      1.008   ; qtot -3.144
  3338         CT    211    SER     CA   3338    -0.0249      12.01   ; qtot -3.169
  3339         H1    211    SER     HA   3339     0.0843      1.008   ; qtot -3.084
  3340         CT    211    SER     CB   3340     0.2117      12.01   ; qtot -2.873
  3341         H1    211    SER    HB1   3341     0.0352      1.008   ; qtot -2.837
  3342         H1    211    SER    HB2   3342     0.0352      1.008   ; qtot -2.802
  3343         OH    211    SER     OG   3343    -0.6546         16   ; qtot -3.457
  3344         HO    211    SER     HG   3344     0.4275      1.008   ; qtot -3.029
  3345          C    211    SER      C   3345     0.5973      12.01   ; qtot -2.432
  3346          O    211    SER      O   3346    -0.5679         16   ; qtot -3
; residue 212 PRO rtp PRO  q  0.0
  3347          N    212    PRO      N   3347    -0.2548      14.01   ; qtot -3.255
  3348         CT    212    PRO     CD   3348     0.0192      12.01   ; qtot -3.236
  3349         H1    212    PRO    HD1   3349     0.0391      1.008   ; qtot -3.196
  3350         H1    212    PRO    HD2   3350     0.0391      1.008   ; qtot -3.157
  3351         CT    212    PRO     CG   3351     0.0189      12.01   ; qtot -3.138
  3352         HC    212    PRO    HG1   3352     0.0213      1.008   ; qtot -3.117
  3353         HC    212    PRO    HG2   3353     0.0213      1.008   ; qtot -3.096
  3354         CT    212    PRO     CB   3354     -0.007      12.01   ; qtot -3.103
  3355         HC    212    PRO    HB1   3355     0.0253      1.008   ; qtot -3.078
  3356         HC    212    PRO    HB2   3356     0.0253      1.008   ; qtot -3.052
  3357         CT    212    PRO     CA   3357    -0.0266      12.01   ; qtot -3.079
  3358         H1    212    PRO     HA   3358     0.0641      1.008   ; qtot -3.015
  3359          C    212    PRO      C   3359     0.5896      12.01   ; qtot -2.425
  3360          O    212    PRO      O   3360    -0.5748         16   ; qtot -3
; residue 213 LEU rtp LEU  q  0.0
  3361          N    213    LEU      N   3361    -0.4157      14.01   ; qtot -3.416
  3362          H    213    LEU      H   3362     0.2719      1.008   ; qtot -3.144
  3363         CT    213    LEU     CA   3363    -0.0518      12.01   ; qtot -3.196
  3364         H1    213    LEU     HA   3364     0.0922      1.008   ; qtot -3.103
  3365         CT    213    LEU     CB   3365    -0.1102      12.01   ; qtot -3.214
  3366         HC    213    LEU    HB1   3366     0.0457      1.008   ; qtot -3.168
  3367         HC    213    LEU    HB2   3367     0.0457      1.008   ; qtot -3.122
  3368         CT    213    LEU     CG   3368     0.3531      12.01   ; qtot -2.769
  3369         HC    213    LEU     HG   3369    -0.0361      1.008   ; qtot -2.805
  3370         CT    213    LEU    CD1   3370    -0.4121      12.01   ; qtot -3.217
  3371         HC    213    LEU   HD11   3371        0.1      1.008   ; qtot -3.117
  3372         HC    213    LEU   HD12   3372        0.1      1.008   ; qtot -3.017
  3373         HC    213    LEU   HD13   3373        0.1      1.008   ; qtot -2.917
  3374         CT    213    LEU    CD2   3374    -0.4121      12.01   ; qtot -3.329
  3375         HC    213    LEU   HD21   3375        0.1      1.008   ; qtot -3.229
  3376         HC    213    LEU   HD22   3376        0.1      1.008   ; qtot -3.129
  3377         HC    213    LEU   HD23   3377        0.1      1.008   ; qtot -3.029
  3378          C    213    LEU      C   3378     0.5973      12.01   ; qtot -2.432
  3379          O    213    LEU      O   3379    -0.5679         16   ; qtot -3
; residue 214 GLY rtp GLY  q  0.0
  3380          N    214    GLY      N   3380    -0.4157      14.01   ; qtot -3.416
  3381          H    214    GLY      H   3381     0.2719      1.008   ; qtot -3.144
  3382         CT    214    GLY     CA   3382    -0.0252      12.01   ; qtot -3.169
  3383         H1    214    GLY    HA1   3383     0.0698      1.008   ; qtot -3.099
  3384         H1    214    GLY    HA2   3384     0.0698      1.008   ; qtot -3.029
  3385          C    214    GLY      C   3385     0.5973      12.01   ; qtot -2.432
  3386          O    214    GLY      O   3386    -0.5679         16   ; qtot -3
; residue 215 SER rtp SER  q  0.0
  3387          N    215    SER      N   3387    -0.4157      14.01   ; qtot -3.416
  3388          H    215    SER      H   3388     0.2719      1.008   ; qtot -3.144
  3389         CT    215    SER     CA   3389    -0.0249      12.01   ; qtot -3.169
  3390         H1    215    SER     HA   3390     0.0843      1.008   ; qtot -3.084
  3391         CT    215    SER     CB   3391     0.2117      12.01   ; qtot -2.873
  3392         H1    215    SER    HB1   3392     0.0352      1.008   ; qtot -2.837
  3393         H1    215    SER    HB2   3393     0.0352      1.008   ; qtot -2.802
  3394         OH    215    SER     OG   3394    -0.6546         16   ; qtot -3.457
  3395         HO    215    SER     HG   3395     0.4275      1.008   ; qtot -3.029
  3396          C    215    SER      C   3396     0.5973      12.01   ; qtot -2.432
  3397          O    215    SER      O   3397    -0.5679         16   ; qtot -3
; residue 216 PRO rtp PRO  q  0.0
  3398          N    216    PRO      N   3398    -0.2548      14.01   ; qtot -3.255
  3399         CT    216    PRO     CD   3399     0.0192      12.01   ; qtot -3.236
  3400         H1    216    PRO    HD1   3400     0.0391      1.008   ; qtot -3.196
  3401         H1    216    PRO    HD2   3401     0.0391      1.008   ; qtot -3.157
  3402         CT    216    PRO     CG   3402     0.0189      12.01   ; qtot -3.138
  3403         HC    216    PRO    HG1   3403     0.0213      1.008   ; qtot -3.117
  3404         HC    216    PRO    HG2   3404     0.0213      1.008   ; qtot -3.096
  3405         CT    216    PRO     CB   3405     -0.007      12.01   ; qtot -3.103
  3406         HC    216    PRO    HB1   3406     0.0253      1.008   ; qtot -3.078
  3407         HC    216    PRO    HB2   3407     0.0253      1.008   ; qtot -3.052
  3408         CT    216    PRO     CA   3408    -0.0266      12.01   ; qtot -3.079
  3409         H1    216    PRO     HA   3409     0.0641      1.008   ; qtot -3.015
  3410          C    216    PRO      C   3410     0.5896      12.01   ; qtot -2.425
  3411          O    216    PRO      O   3411    -0.5748         16   ; qtot -3
; residue 217 ASP rtp ASP  q -1.0
  3412          N    217    ASP      N   3412    -0.5163      14.01   ; qtot -3.516
  3413          H    217    ASP      H   3413     0.2936      1.008   ; qtot -3.223
  3414         CT    217    ASP     CA   3414     0.0381      12.01   ; qtot -3.185
  3415         H1    217    ASP     HA   3415      0.088      1.008   ; qtot -3.097
  3416         CT    217    ASP     CB   3416    -0.0303      12.01   ; qtot -3.127
  3417         HC    217    ASP    HB1   3417    -0.0122      1.008   ; qtot -3.139
  3418         HC    217    ASP    HB2   3418    -0.0122      1.008   ; qtot -3.151
  3419          C    217    ASP     CG   3419     0.7994      12.01   ; qtot -2.352
  3420         O2    217    ASP    OD1   3420    -0.8014         16   ; qtot -3.153
  3421         O2    217    ASP    OD2   3421    -0.8014         16   ; qtot -3.955
  3422          C    217    ASP      C   3422     0.5366      12.01   ; qtot -3.418
  3423          O    217    ASP      O   3423    -0.5819         16   ; qtot -4
; residue 218 ARG rtp ARG  q +1.0
  3424          N    218    ARG      N   3424    -0.3479      14.01   ; qtot -4.348
  3425          H    218    ARG      H   3425     0.2747      1.008   ; qtot -4.073
  3426         CT    218    ARG     CA   3426    -0.2637      12.01   ; qtot -4.337
  3427         H1    218    ARG     HA   3427      0.156      1.008   ; qtot -4.181
  3428         CT    218    ARG     CB   3428    -0.0007      12.01   ; qtot -4.182
  3429         HC    218    ARG    HB1   3429     0.0327      1.008   ; qtot -4.149
  3430         HC    218    ARG    HB2   3430     0.0327      1.008   ; qtot -4.116
  3431         CT    218    ARG     CG   3431      0.039      12.01   ; qtot -4.077
  3432         HC    218    ARG    HG1   3432     0.0285      1.008   ; qtot -4.049
  3433         HC    218    ARG    HG2   3433     0.0285      1.008   ; qtot -4.02
  3434         CT    218    ARG     CD   3434     0.0486      12.01   ; qtot -3.972
  3435         H1    218    ARG    HD1   3435     0.0687      1.008   ; qtot -3.903
  3436         H1    218    ARG    HD2   3436     0.0687      1.008   ; qtot -3.834
  3437         N2    218    ARG     NE   3437    -0.5295      14.01   ; qtot -4.364
  3438          H    218    ARG     HE   3438     0.3456      1.008   ; qtot -4.018
  3439         CA    218    ARG     CZ   3439     0.8076      12.01   ; qtot -3.21
  3440         N2    218    ARG    NH1   3440    -0.8627      14.01   ; qtot -4.073
  3441          H    218    ARG   HH11   3441     0.4478      1.008   ; qtot -3.625
  3442          H    218    ARG   HH12   3442     0.4478      1.008   ; qtot -3.178
  3443         N2    218    ARG    NH2   3443    -0.8627      14.01   ; qtot -4.04
  3444          H    218    ARG   HH21   3444     0.4478      1.008   ; qtot -3.592
  3445          H    218    ARG   HH22   3445     0.4478      1.008   ; qtot -3.145
  3446          C    218    ARG      C   3446     0.7341      12.01   ; qtot -2.411
  3447          O    218    ARG      O   3447    -0.5894         16   ; qtot -3
; residue 219 PRO rtp PRO  q  0.0
  3448          N    219    PRO      N   3448    -0.2548      14.01   ; qtot -3.255
  3449         CT    219    PRO     CD   3449     0.0192      12.01   ; qtot -3.236
  3450         H1    219    PRO    HD1   3450     0.0391      1.008   ; qtot -3.196
  3451         H1    219    PRO    HD2   3451     0.0391      1.008   ; qtot -3.157
  3452         CT    219    PRO     CG   3452     0.0189      12.01   ; qtot -3.138
  3453         HC    219    PRO    HG1   3453     0.0213      1.008   ; qtot -3.117
  3454         HC    219    PRO    HG2   3454     0.0213      1.008   ; qtot -3.096
  3455         CT    219    PRO     CB   3455     -0.007      12.01   ; qtot -3.103
  3456         HC    219    PRO    HB1   3456     0.0253      1.008   ; qtot -3.078
  3457         HC    219    PRO    HB2   3457     0.0253      1.008   ; qtot -3.052
  3458         CT    219    PRO     CA   3458    -0.0266      12.01   ; qtot -3.079
  3459         H1    219    PRO     HA   3459     0.0641      1.008   ; qtot -3.015
  3460          C    219    PRO      C   3460     0.5896      12.01   ; qtot -2.425
  3461          O    219    PRO      O   3461    -0.5748         16   ; qtot -3
; residue 220 TRP rtp TRP  q  0.0
  3462          N    220    TRP      N   3462    -0.4157      14.01   ; qtot -3.416
  3463          H    220    TRP      H   3463     0.2719      1.008   ; qtot -3.144
  3464         CT    220    TRP     CA   3464    -0.0275      12.01   ; qtot -3.171
  3465         H1    220    TRP     HA   3465     0.1123      1.008   ; qtot -3.059
  3466         CT    220    TRP     CB   3466     -0.005      12.01   ; qtot -3.064
  3467         HC    220    TRP    HB1   3467     0.0339      1.008   ; qtot -3.03
  3468         HC    220    TRP    HB2   3468     0.0339      1.008   ; qtot -2.996
  3469         C*    220    TRP     CG   3469    -0.1415      12.01   ; qtot -3.138
  3470         CW    220    TRP    CD1   3470    -0.1638      12.01   ; qtot -3.301
  3471         H4    220    TRP    HD1   3471     0.2062      1.008   ; qtot -3.095
  3472         NA    220    TRP    NE1   3472    -0.3418      14.01   ; qtot -3.437
  3473          H    220    TRP    HE1   3473     0.3412      1.008   ; qtot -3.096
  3474         CN    220    TRP    CE2   3474      0.138      12.01   ; qtot -2.958
  3475         CA    220    TRP    CZ2   3475    -0.2601      12.01   ; qtot -3.218
  3476         HA    220    TRP    HZ2   3476     0.1572      1.008   ; qtot -3.061
  3477         CA    220    TRP    CH2   3477    -0.1134      12.01   ; qtot -3.174
  3478         HA    220    TRP    HH2   3478     0.1417      1.008   ; qtot -3.032
  3479         CA    220    TRP    CZ3   3479    -0.1972      12.01   ; qtot -3.23
  3480         HA    220    TRP    HZ3   3480     0.1447      1.008   ; qtot -3.085
  3481         CA    220    TRP    CE3   3481    -0.2387      12.01   ; qtot -3.324
  3482         HA    220    TRP    HE3   3482       0.17      1.008   ; qtot -3.154
  3483         CB    220    TRP    CD2   3483     0.1243      12.01   ; qtot -3.029
  3484          C    220    TRP      C   3484     0.5973      12.01   ; qtot -2.432
  3485          O    220    TRP      O   3485    -0.5679         16   ; qtot -3
; residue 221 ALA rtp ALA  q  0.0
  3486          N    221    ALA      N   3486    -0.4157      14.01   ; qtot -3.416
  3487          H    221    ALA      H   3487     0.2719      1.008   ; qtot -3.144
  3488         CT    221    ALA     CA   3488     0.0337      12.01   ; qtot -3.11
  3489         H1    221    ALA     HA   3489     0.0823      1.008   ; qtot -3.028
  3490         CT    221    ALA     CB   3490    -0.1825      12.01   ; qtot -3.21
  3491         HC    221    ALA    HB1   3491     0.0603      1.008   ; qtot -3.15
  3492         HC    221    ALA    HB2   3492     0.0603      1.008   ; qtot -3.09
  3493         HC    221    ALA    HB3   3493     0.0603      1.008   ; qtot -3.029
  3494          C    221    ALA      C   3494     0.5973      12.01   ; qtot -2.432
  3495          O    221    ALA      O   3495    -0.5679         16   ; qtot -3
; residue 222 LYS rtp LYS  q +1.0
  3496          N    222    LYS      N   3496    -0.3479      14.01   ; qtot -3.348
  3497          H    222    LYS      H   3497     0.2747      1.008   ; qtot -3.073
  3498         CT    222    LYS     CA   3498      -0.24      12.01   ; qtot -3.313
  3499         H1    222    LYS     HA   3499     0.1426      1.008   ; qtot -3.171
  3500         CT    222    LYS     CB   3500    -0.0094      12.01   ; qtot -3.18
  3501         HC    222    LYS    HB1   3501     0.0362      1.008   ; qtot -3.144
  3502         HC    222    LYS    HB2   3502     0.0362      1.008   ; qtot -3.108
  3503         CT    222    LYS     CG   3503     0.0187      12.01   ; qtot -3.089
  3504         HC    222    LYS    HG1   3504     0.0103      1.008   ; qtot -3.079
  3505         HC    222    LYS    HG2   3505     0.0103      1.008   ; qtot -3.068
  3506         CT    222    LYS     CD   3506    -0.0479      12.01   ; qtot -3.116
  3507         HC    222    LYS    HD1   3507     0.0621      1.008   ; qtot -3.054
  3508         HC    222    LYS    HD2   3508     0.0621      1.008   ; qtot -2.992
  3509         CT    222    LYS     CE   3509    -0.0143      12.01   ; qtot -3.006
  3510         HP    222    LYS    HE1   3510     0.1135      1.008   ; qtot -2.893
  3511         HP    222    LYS    HE2   3511     0.1135      1.008   ; qtot -2.779
  3512         N3    222    LYS     NZ   3512    -0.3854      14.01   ; qtot -3.165
  3513          H    222    LYS    HZ1   3513       0.34      1.008   ; qtot -2.825
  3514          H    222    LYS    HZ2   3514       0.34      1.008   ; qtot -2.485
  3515          H    222    LYS    HZ3   3515       0.34      1.008   ; qtot -2.145
  3516          C    222    LYS      C   3516     0.7341      12.01   ; qtot -1.411
  3517          O    222    LYS      O   3517    -0.5894         16   ; qtot -2
; residue 223 PRO rtp PRO  q  0.0
  3518          N    223    PRO      N   3518    -0.2548      14.01   ; qtot -2.255
  3519         CT    223    PRO     CD   3519     0.0192      12.01   ; qtot -2.236
  3520         H1    223    PRO    HD1   3520     0.0391      1.008   ; qtot -2.196
  3521         H1    223    PRO    HD2   3521     0.0391      1.008   ; qtot -2.157
  3522         CT    223    PRO     CG   3522     0.0189      12.01   ; qtot -2.138
  3523         HC    223    PRO    HG1   3523     0.0213      1.008   ; qtot -2.117
  3524         HC    223    PRO    HG2   3524     0.0213      1.008   ; qtot -2.096
  3525         CT    223    PRO     CB   3525     -0.007      12.01   ; qtot -2.103
  3526         HC    223    PRO    HB1   3526     0.0253      1.008   ; qtot -2.078
  3527         HC    223    PRO    HB2   3527     0.0253      1.008   ; qtot -2.052
  3528         CT    223    PRO     CA   3528    -0.0266      12.01   ; qtot -2.079
  3529         H1    223    PRO     HA   3529     0.0641      1.008   ; qtot -2.015
  3530          C    223    PRO      C   3530     0.5896      12.01   ; qtot -1.425
  3531          O    223    PRO      O   3531    -0.5748         16   ; qtot -2
; residue 224 GLU rtp GLU  q -1.0
  3532          N    224    GLU      N   3532    -0.5163      14.01   ; qtot -2.516
  3533          H    224    GLU      H   3533     0.2936      1.008   ; qtot -2.223
  3534         CT    224    GLU     CA   3534     0.0397      12.01   ; qtot -2.183
  3535         H1    224    GLU     HA   3535     0.1105      1.008   ; qtot -2.072
  3536         CT    224    GLU     CB   3536      0.056      12.01   ; qtot -2.016
  3537         HC    224    GLU    HB1   3537    -0.0173      1.008   ; qtot -2.034
  3538         HC    224    GLU    HB2   3538    -0.0173      1.008   ; qtot -2.051
  3539         CT    224    GLU     CG   3539     0.0136      12.01   ; qtot -2.037
  3540         HC    224    GLU    HG1   3540    -0.0425      1.008   ; qtot -2.08
  3541         HC    224    GLU    HG2   3541    -0.0425      1.008   ; qtot -2.122
  3542          C    224    GLU     CD   3542     0.8054      12.01   ; qtot -1.317
  3543         O2    224    GLU    OE1   3543    -0.8188         16   ; qtot -2.136
  3544         O2    224    GLU    OE2   3544    -0.8188         16   ; qtot -2.955
  3545          C    224    GLU      C   3545     0.5366      12.01   ; qtot -2.418
  3546          O    224    GLU      O   3546    -0.5819         16   ; qtot -3
; residue 225 ASP rtp ASP  q -1.0
  3547          N    225    ASP      N   3547    -0.5163      14.01   ; qtot -3.516
  3548          H    225    ASP      H   3548     0.2936      1.008   ; qtot -3.223
  3549         CT    225    ASP     CA   3549     0.0381      12.01   ; qtot -3.185
  3550         H1    225    ASP     HA   3550      0.088      1.008   ; qtot -3.097
  3551         CT    225    ASP     CB   3551    -0.0303      12.01   ; qtot -3.127
  3552         HC    225    ASP    HB1   3552    -0.0122      1.008   ; qtot -3.139
  3553         HC    225    ASP    HB2   3553    -0.0122      1.008   ; qtot -3.151
  3554          C    225    ASP     CG   3554     0.7994      12.01   ; qtot -2.352
  3555         O2    225    ASP    OD1   3555    -0.8014         16   ; qtot -3.153
  3556         O2    225    ASP    OD2   3556    -0.8014         16   ; qtot -3.955
  3557          C    225    ASP      C   3557     0.5366      12.01   ; qtot -3.418
  3558          O    225    ASP      O   3558    -0.5819         16   ; qtot -4
; residue 226 PRO rtp PRO  q  0.0
  3559          N    226    PRO      N   3559    -0.2548      14.01   ; qtot -4.255
  3560         CT    226    PRO     CD   3560     0.0192      12.01   ; qtot -4.236
  3561         H1    226    PRO    HD1   3561     0.0391      1.008   ; qtot -4.196
  3562         H1    226    PRO    HD2   3562     0.0391      1.008   ; qtot -4.157
  3563         CT    226    PRO     CG   3563     0.0189      12.01   ; qtot -4.138
  3564         HC    226    PRO    HG1   3564     0.0213      1.008   ; qtot -4.117
  3565         HC    226    PRO    HG2   3565     0.0213      1.008   ; qtot -4.096
  3566         CT    226    PRO     CB   3566     -0.007      12.01   ; qtot -4.103
  3567         HC    226    PRO    HB1   3567     0.0253      1.008   ; qtot -4.078
  3568         HC    226    PRO    HB2   3568     0.0253      1.008   ; qtot -4.052
  3569         CT    226    PRO     CA   3569    -0.0266      12.01   ; qtot -4.079
  3570         H1    226    PRO     HA   3570     0.0641      1.008   ; qtot -4.015
  3571          C    226    PRO      C   3571     0.5896      12.01   ; qtot -3.425
  3572          O    226    PRO      O   3572    -0.5748         16   ; qtot -4
; residue 227 SER rtp SER  q  0.0
  3573          N    227    SER      N   3573    -0.4157      14.01   ; qtot -4.416
  3574          H    227    SER      H   3574     0.2719      1.008   ; qtot -4.144
  3575         CT    227    SER     CA   3575    -0.0249      12.01   ; qtot -4.169
  3576         H1    227    SER     HA   3576     0.0843      1.008   ; qtot -4.084
  3577         CT    227    SER     CB   3577     0.2117      12.01   ; qtot -3.873
  3578         H1    227    SER    HB1   3578     0.0352      1.008   ; qtot -3.837
  3579         H1    227    SER    HB2   3579     0.0352      1.008   ; qtot -3.802
  3580         OH    227    SER     OG   3580    -0.6546         16   ; qtot -4.457
  3581         HO    227    SER     HG   3581     0.4275      1.008   ; qtot -4.029
  3582          C    227    SER      C   3582     0.5973      12.01   ; qtot -3.432
  3583          O    227    SER      O   3583    -0.5679         16   ; qtot -4
; residue 228 LEU rtp LEU  q  0.0
  3584          N    228    LEU      N   3584    -0.4157      14.01   ; qtot -4.416
  3585          H    228    LEU      H   3585     0.2719      1.008   ; qtot -4.144
  3586         CT    228    LEU     CA   3586    -0.0518      12.01   ; qtot -4.196
  3587         H1    228    LEU     HA   3587     0.0922      1.008   ; qtot -4.103
  3588         CT    228    LEU     CB   3588    -0.1102      12.01   ; qtot -4.214
  3589         HC    228    LEU    HB1   3589     0.0457      1.008   ; qtot -4.168
  3590         HC    228    LEU    HB2   3590     0.0457      1.008   ; qtot -4.122
  3591         CT    228    LEU     CG   3591     0.3531      12.01   ; qtot -3.769
  3592         HC    228    LEU     HG   3592    -0.0361      1.008   ; qtot -3.805
  3593         CT    228    LEU    CD1   3593    -0.4121      12.01   ; qtot -4.217
  3594         HC    228    LEU   HD11   3594        0.1      1.008   ; qtot -4.117
  3595         HC    228    LEU   HD12   3595        0.1      1.008   ; qtot -4.017
  3596         HC    228    LEU   HD13   3596        0.1      1.008   ; qtot -3.917
  3597         CT    228    LEU    CD2   3597    -0.4121      12.01   ; qtot -4.329
  3598         HC    228    LEU   HD21   3598        0.1      1.008   ; qtot -4.229
  3599         HC    228    LEU   HD22   3599        0.1      1.008   ; qtot -4.129
  3600         HC    228    LEU   HD23   3600        0.1      1.008   ; qtot -4.029
  3601          C    228    LEU      C   3601     0.5973      12.01   ; qtot -3.432
  3602          O    228    LEU      O   3602    -0.5679         16   ; qtot -4
; residue 229 LEU rtp LEU  q  0.0
  3603          N    229    LEU      N   3603    -0.4157      14.01   ; qtot -4.416
  3604          H    229    LEU      H   3604     0.2719      1.008   ; qtot -4.144
  3605         CT    229    LEU     CA   3605    -0.0518      12.01   ; qtot -4.196
  3606         H1    229    LEU     HA   3606     0.0922      1.008   ; qtot -4.103
  3607         CT    229    LEU     CB   3607    -0.1102      12.01   ; qtot -4.214
  3608         HC    229    LEU    HB1   3608     0.0457      1.008   ; qtot -4.168
  3609         HC    229    LEU    HB2   3609     0.0457      1.008   ; qtot -4.122
  3610         CT    229    LEU     CG   3610     0.3531      12.01   ; qtot -3.769
  3611         HC    229    LEU     HG   3611    -0.0361      1.008   ; qtot -3.805
  3612         CT    229    LEU    CD1   3612    -0.4121      12.01   ; qtot -4.217
  3613         HC    229    LEU   HD11   3613        0.1      1.008   ; qtot -4.117
  3614         HC    229    LEU   HD12   3614        0.1      1.008   ; qtot -4.017
  3615         HC    229    LEU   HD13   3615        0.1      1.008   ; qtot -3.917
  3616         CT    229    LEU    CD2   3616    -0.4121      12.01   ; qtot -4.329
  3617         HC    229    LEU   HD21   3617        0.1      1.008   ; qtot -4.229
  3618         HC    229    LEU   HD22   3618        0.1      1.008   ; qtot -4.129
  3619         HC    229    LEU   HD23   3619        0.1      1.008   ; qtot -4.029
  3620          C    229    LEU      C   3620     0.5973      12.01   ; qtot -3.432
  3621          O    229    LEU      O   3621    -0.5679         16   ; qtot -4
; residue 230 GLU rtp GLU  q -1.0
  3622          N    230    GLU      N   3622    -0.5163      14.01   ; qtot -4.516
  3623          H    230    GLU      H   3623     0.2936      1.008   ; qtot -4.223
  3624         CT    230    GLU     CA   3624     0.0397      12.01   ; qtot -4.183
  3625         H1    230    GLU     HA   3625     0.1105      1.008   ; qtot -4.072
  3626         CT    230    GLU     CB   3626      0.056      12.01   ; qtot -4.016
  3627         HC    230    GLU    HB1   3627    -0.0173      1.008   ; qtot -4.034
  3628         HC    230    GLU    HB2   3628    -0.0173      1.008   ; qtot -4.051
  3629         CT    230    GLU     CG   3629     0.0136      12.01   ; qtot -4.037
  3630         HC    230    GLU    HG1   3630    -0.0425      1.008   ; qtot -4.08
  3631         HC    230    GLU    HG2   3631    -0.0425      1.008   ; qtot -4.122
  3632          C    230    GLU     CD   3632     0.8054      12.01   ; qtot -3.317
  3633         O2    230    GLU    OE1   3633    -0.8188         16   ; qtot -4.136
  3634         O2    230    GLU    OE2   3634    -0.8188         16   ; qtot -4.955
  3635          C    230    GLU      C   3635     0.5366      12.01   ; qtot -4.418
  3636          O    230    GLU      O   3636    -0.5819         16   ; qtot -5
; residue 231 ASP rtp ASP  q -1.0
  3637          N    231    ASP      N   3637    -0.5163      14.01   ; qtot -5.516
  3638          H    231    ASP      H   3638     0.2936      1.008   ; qtot -5.223
  3639         CT    231    ASP     CA   3639     0.0381      12.01   ; qtot -5.185
  3640         H1    231    ASP     HA   3640      0.088      1.008   ; qtot -5.097
  3641         CT    231    ASP     CB   3641    -0.0303      12.01   ; qtot -5.127
  3642         HC    231    ASP    HB1   3642    -0.0122      1.008   ; qtot -5.139
  3643         HC    231    ASP    HB2   3643    -0.0122      1.008   ; qtot -5.151
  3644          C    231    ASP     CG   3644     0.7994      12.01   ; qtot -4.352
  3645         O2    231    ASP    OD1   3645    -0.8014         16   ; qtot -5.153
  3646         O2    231    ASP    OD2   3646    -0.8014         16   ; qtot -5.955
  3647          C    231    ASP      C   3647     0.5366      12.01   ; qtot -5.418
  3648          O    231    ASP      O   3648    -0.5819         16   ; qtot -6
; residue 232 PRO rtp PRO  q  0.0
  3649          N    232    PRO      N   3649    -0.2548      14.01   ; qtot -6.255
  3650         CT    232    PRO     CD   3650     0.0192      12.01   ; qtot -6.236
  3651         H1    232    PRO    HD1   3651     0.0391      1.008   ; qtot -6.196
  3652         H1    232    PRO    HD2   3652     0.0391      1.008   ; qtot -6.157
  3653         CT    232    PRO     CG   3653     0.0189      12.01   ; qtot -6.138
  3654         HC    232    PRO    HG1   3654     0.0213      1.008   ; qtot -6.117
  3655         HC    232    PRO    HG2   3655     0.0213      1.008   ; qtot -6.096
  3656         CT    232    PRO     CB   3656     -0.007      12.01   ; qtot -6.103
  3657         HC    232    PRO    HB1   3657     0.0253      1.008   ; qtot -6.078
  3658         HC    232    PRO    HB2   3658     0.0253      1.008   ; qtot -6.052
  3659         CT    232    PRO     CA   3659    -0.0266      12.01   ; qtot -6.079
  3660         H1    232    PRO     HA   3660     0.0641      1.008   ; qtot -6.015
  3661          C    232    PRO      C   3661     0.5896      12.01   ; qtot -5.425
  3662          O    232    PRO      O   3662    -0.5748         16   ; qtot -6
; residue 233 ARG rtp ARG  q +1.0
  3663          N    233    ARG      N   3663    -0.3479      14.01   ; qtot -6.348
  3664          H    233    ARG      H   3664     0.2747      1.008   ; qtot -6.073
  3665         CT    233    ARG     CA   3665    -0.2637      12.01   ; qtot -6.337
  3666         H1    233    ARG     HA   3666      0.156      1.008   ; qtot -6.181
  3667         CT    233    ARG     CB   3667    -0.0007      12.01   ; qtot -6.182
  3668         HC    233    ARG    HB1   3668     0.0327      1.008   ; qtot -6.149
  3669         HC    233    ARG    HB2   3669     0.0327      1.008   ; qtot -6.116
  3670         CT    233    ARG     CG   3670      0.039      12.01   ; qtot -6.077
  3671         HC    233    ARG    HG1   3671     0.0285      1.008   ; qtot -6.049
  3672         HC    233    ARG    HG2   3672     0.0285      1.008   ; qtot -6.02
  3673         CT    233    ARG     CD   3673     0.0486      12.01   ; qtot -5.972
  3674         H1    233    ARG    HD1   3674     0.0687      1.008   ; qtot -5.903
  3675         H1    233    ARG    HD2   3675     0.0687      1.008   ; qtot -5.834
  3676         N2    233    ARG     NE   3676    -0.5295      14.01   ; qtot -6.364
  3677          H    233    ARG     HE   3677     0.3456      1.008   ; qtot -6.018
  3678         CA    233    ARG     CZ   3678     0.8076      12.01   ; qtot -5.21
  3679         N2    233    ARG    NH1   3679    -0.8627      14.01   ; qtot -6.073
  3680          H    233    ARG   HH11   3680     0.4478      1.008   ; qtot -5.625
  3681          H    233    ARG   HH12   3681     0.4478      1.008   ; qtot -5.178
  3682         N2    233    ARG    NH2   3682    -0.8627      14.01   ; qtot -6.04
  3683          H    233    ARG   HH21   3683     0.4478      1.008   ; qtot -5.592
  3684          H    233    ARG   HH22   3684     0.4478      1.008   ; qtot -5.145
  3685          C    233    ARG      C   3685     0.7341      12.01   ; qtot -4.411
  3686          O    233    ARG      O   3686    -0.5894         16   ; qtot -5
; residue 234 ILE rtp ILE  q  0.0
  3687          N    234    ILE      N   3687    -0.4157      14.01   ; qtot -5.416
  3688          H    234    ILE      H   3688     0.2719      1.008   ; qtot -5.144
  3689         CT    234    ILE     CA   3689    -0.0597      12.01   ; qtot -5.203
  3690         H1    234    ILE     HA   3690     0.0869      1.008   ; qtot -5.117
  3691         CT    234    ILE     CB   3691     0.1303      12.01   ; qtot -4.986
  3692         HC    234    ILE     HB   3692     0.0187      1.008   ; qtot -4.968
  3693         CT    234    ILE    CG2   3693    -0.3204      12.01   ; qtot -5.288
  3694         HC    234    ILE   HG21   3694     0.0882      1.008   ; qtot -5.2
  3695         HC    234    ILE   HG22   3695     0.0882      1.008   ; qtot -5.112
  3696         HC    234    ILE   HG23   3696     0.0882      1.008   ; qtot -5.023
  3697         CT    234    ILE    CG1   3697     -0.043      12.01   ; qtot -5.066
  3698         HC    234    ILE   HG11   3698     0.0236      1.008   ; qtot -5.043
  3699         HC    234    ILE   HG12   3699     0.0236      1.008   ; qtot -5.019
  3700         CT    234    ILE     CD   3700     -0.066      12.01   ; qtot -5.085
  3701         HC    234    ILE    HD1   3701     0.0186      1.008   ; qtot -5.067
  3702         HC    234    ILE    HD2   3702     0.0186      1.008   ; qtot -5.048
  3703         HC    234    ILE    HD3   3703     0.0186      1.008   ; qtot -5.029
  3704          C    234    ILE      C   3704     0.5973      12.01   ; qtot -4.432
  3705          O    234    ILE      O   3705    -0.5679         16   ; qtot -5
; residue 235 LYS rtp LYS  q +1.0
  3706          N    235    LYS      N   3706    -0.3479      14.01   ; qtot -5.348
  3707          H    235    LYS      H   3707     0.2747      1.008   ; qtot -5.073
  3708         CT    235    LYS     CA   3708      -0.24      12.01   ; qtot -5.313
  3709         H1    235    LYS     HA   3709     0.1426      1.008   ; qtot -5.171
  3710         CT    235    LYS     CB   3710    -0.0094      12.01   ; qtot -5.18
  3711         HC    235    LYS    HB1   3711     0.0362      1.008   ; qtot -5.144
  3712         HC    235    LYS    HB2   3712     0.0362      1.008   ; qtot -5.108
  3713         CT    235    LYS     CG   3713     0.0187      12.01   ; qtot -5.089
  3714         HC    235    LYS    HG1   3714     0.0103      1.008   ; qtot -5.079
  3715         HC    235    LYS    HG2   3715     0.0103      1.008   ; qtot -5.068
  3716         CT    235    LYS     CD   3716    -0.0479      12.01   ; qtot -5.116
  3717         HC    235    LYS    HD1   3717     0.0621      1.008   ; qtot -5.054
  3718         HC    235    LYS    HD2   3718     0.0621      1.008   ; qtot -4.992
  3719         CT    235    LYS     CE   3719    -0.0143      12.01   ; qtot -5.006
  3720         HP    235    LYS    HE1   3720     0.1135      1.008   ; qtot -4.893
  3721         HP    235    LYS    HE2   3721     0.1135      1.008   ; qtot -4.779
  3722         N3    235    LYS     NZ   3722    -0.3854      14.01   ; qtot -5.165
  3723          H    235    LYS    HZ1   3723       0.34      1.008   ; qtot -4.825
  3724          H    235    LYS    HZ2   3724       0.34      1.008   ; qtot -4.485
  3725          H    235    LYS    HZ3   3725       0.34      1.008   ; qtot -4.145
  3726          C    235    LYS      C   3726     0.7341      12.01   ; qtot -3.411
  3727          O    235    LYS      O   3727    -0.5894         16   ; qtot -4
; residue 236 ALA rtp ALA  q  0.0
  3728          N    236    ALA      N   3728    -0.4157      14.01   ; qtot -4.416
  3729          H    236    ALA      H   3729     0.2719      1.008   ; qtot -4.144
  3730         CT    236    ALA     CA   3730     0.0337      12.01   ; qtot -4.11
  3731         H1    236    ALA     HA   3731     0.0823      1.008   ; qtot -4.028
  3732         CT    236    ALA     CB   3732    -0.1825      12.01   ; qtot -4.21
  3733         HC    236    ALA    HB1   3733     0.0603      1.008   ; qtot -4.15
  3734         HC    236    ALA    HB2   3734     0.0603      1.008   ; qtot -4.09
  3735         HC    236    ALA    HB3   3735     0.0603      1.008   ; qtot -4.029
  3736          C    236    ALA      C   3736     0.5973      12.01   ; qtot -3.432
  3737          O    236    ALA      O   3737    -0.5679         16   ; qtot -4
; residue 237 ILE rtp ILE  q  0.0
  3738          N    237    ILE      N   3738    -0.4157      14.01   ; qtot -4.416
  3739          H    237    ILE      H   3739     0.2719      1.008   ; qtot -4.144
  3740         CT    237    ILE     CA   3740    -0.0597      12.01   ; qtot -4.203
  3741         H1    237    ILE     HA   3741     0.0869      1.008   ; qtot -4.117
  3742         CT    237    ILE     CB   3742     0.1303      12.01   ; qtot -3.986
  3743         HC    237    ILE     HB   3743     0.0187      1.008   ; qtot -3.968
  3744         CT    237    ILE    CG2   3744    -0.3204      12.01   ; qtot -4.288
  3745         HC    237    ILE   HG21   3745     0.0882      1.008   ; qtot -4.2
  3746         HC    237    ILE   HG22   3746     0.0882      1.008   ; qtot -4.112
  3747         HC    237    ILE   HG23   3747     0.0882      1.008   ; qtot -4.023
  3748         CT    237    ILE    CG1   3748     -0.043      12.01   ; qtot -4.066
  3749         HC    237    ILE   HG11   3749     0.0236      1.008   ; qtot -4.043
  3750         HC    237    ILE   HG12   3750     0.0236      1.008   ; qtot -4.019
  3751         CT    237    ILE     CD   3751     -0.066      12.01   ; qtot -4.085
  3752         HC    237    ILE    HD1   3752     0.0186      1.008   ; qtot -4.067
  3753         HC    237    ILE    HD2   3753     0.0186      1.008   ; qtot -4.048
  3754         HC    237    ILE    HD3   3754     0.0186      1.008   ; qtot -4.029
  3755          C    237    ILE      C   3755     0.5973      12.01   ; qtot -3.432
  3756          O    237    ILE      O   3756    -0.5679         16   ; qtot -4
; residue 238 ALA rtp ALA  q  0.0
  3757          N    238    ALA      N   3757    -0.4157      14.01   ; qtot -4.416
  3758          H    238    ALA      H   3758     0.2719      1.008   ; qtot -4.144
  3759         CT    238    ALA     CA   3759     0.0337      12.01   ; qtot -4.11
  3760         H1    238    ALA     HA   3760     0.0823      1.008   ; qtot -4.028
  3761         CT    238    ALA     CB   3761    -0.1825      12.01   ; qtot -4.21
  3762         HC    238    ALA    HB1   3762     0.0603      1.008   ; qtot -4.15
  3763         HC    238    ALA    HB2   3763     0.0603      1.008   ; qtot -4.09
  3764         HC    238    ALA    HB3   3764     0.0603      1.008   ; qtot -4.029
  3765          C    238    ALA      C   3765     0.5973      12.01   ; qtot -3.432
  3766          O    238    ALA      O   3766    -0.5679         16   ; qtot -4
; residue 239 ALA rtp ALA  q  0.0
  3767          N    239    ALA      N   3767    -0.4157      14.01   ; qtot -4.416
  3768          H    239    ALA      H   3768     0.2719      1.008   ; qtot -4.144
  3769         CT    239    ALA     CA   3769     0.0337      12.01   ; qtot -4.11
  3770         H1    239    ALA     HA   3770     0.0823      1.008   ; qtot -4.028
  3771         CT    239    ALA     CB   3771    -0.1825      12.01   ; qtot -4.21
  3772         HC    239    ALA    HB1   3772     0.0603      1.008   ; qtot -4.15
  3773         HC    239    ALA    HB2   3773     0.0603      1.008   ; qtot -4.09
  3774         HC    239    ALA    HB3   3774     0.0603      1.008   ; qtot -4.029
  3775          C    239    ALA      C   3775     0.5973      12.01   ; qtot -3.432
  3776          O    239    ALA      O   3776    -0.5679         16   ; qtot -4
; residue 240 LYS rtp LYS  q +1.0
  3777          N    240    LYS      N   3777    -0.3479      14.01   ; qtot -4.348
  3778          H    240    LYS      H   3778     0.2747      1.008   ; qtot -4.073
  3779         CT    240    LYS     CA   3779      -0.24      12.01   ; qtot -4.313
  3780         H1    240    LYS     HA   3780     0.1426      1.008   ; qtot -4.171
  3781         CT    240    LYS     CB   3781    -0.0094      12.01   ; qtot -4.18
  3782         HC    240    LYS    HB1   3782     0.0362      1.008   ; qtot -4.144
  3783         HC    240    LYS    HB2   3783     0.0362      1.008   ; qtot -4.108
  3784         CT    240    LYS     CG   3784     0.0187      12.01   ; qtot -4.089
  3785         HC    240    LYS    HG1   3785     0.0103      1.008   ; qtot -4.079
  3786         HC    240    LYS    HG2   3786     0.0103      1.008   ; qtot -4.068
  3787         CT    240    LYS     CD   3787    -0.0479      12.01   ; qtot -4.116
  3788         HC    240    LYS    HD1   3788     0.0621      1.008   ; qtot -4.054
  3789         HC    240    LYS    HD2   3789     0.0621      1.008   ; qtot -3.992
  3790         CT    240    LYS     CE   3790    -0.0143      12.01   ; qtot -4.006
  3791         HP    240    LYS    HE1   3791     0.1135      1.008   ; qtot -3.893
  3792         HP    240    LYS    HE2   3792     0.1135      1.008   ; qtot -3.779
  3793         N3    240    LYS     NZ   3793    -0.3854      14.01   ; qtot -4.165
  3794          H    240    LYS    HZ1   3794       0.34      1.008   ; qtot -3.825
  3795          H    240    LYS    HZ2   3795       0.34      1.008   ; qtot -3.485
  3796          H    240    LYS    HZ3   3796       0.34      1.008   ; qtot -3.145
  3797          C    240    LYS      C   3797     0.7341      12.01   ; qtot -2.411
  3798          O    240    LYS      O   3798    -0.5894         16   ; qtot -3
; residue 241 HIS rtp HIE  q  0.0
  3799          N    241    HIS      N   3799    -0.4157      14.01   ; qtot -3.416
  3800          H    241    HIS      H   3800     0.2719      1.008   ; qtot -3.144
  3801         CT    241    HIS     CA   3801    -0.0581      12.01   ; qtot -3.202
  3802         H1    241    HIS     HA   3802      0.136      1.008   ; qtot -3.066
  3803         CT    241    HIS     CB   3803    -0.0074      12.01   ; qtot -3.073
  3804         HC    241    HIS    HB1   3804     0.0367      1.008   ; qtot -3.037
  3805         HC    241    HIS    HB2   3805     0.0367      1.008   ; qtot -3
  3806         CC    241    HIS     CG   3806     0.1868      12.01   ; qtot -2.813
  3807         NB    241    HIS    ND1   3807    -0.5432      14.01   ; qtot -3.356
  3808         CR    241    HIS    CE1   3808     0.1635      12.01   ; qtot -3.193
  3809         H5    241    HIS    HE1   3809     0.1435      1.008   ; qtot -3.049
  3810         NA    241    HIS    NE2   3810    -0.2795      14.01   ; qtot -3.329
  3811          H    241    HIS    HE2   3811     0.3339      1.008   ; qtot -2.995
  3812         CW    241    HIS    CD2   3812    -0.2207      12.01   ; qtot -3.216
  3813         H4    241    HIS    HD2   3813     0.1862      1.008   ; qtot -3.029
  3814          C    241    HIS      C   3814     0.5973      12.01   ; qtot -2.432
  3815          O    241    HIS      O   3815    -0.5679         16   ; qtot -3
; residue 242 ASN rtp ASN  q  0.0
  3816          N    242    ASN      N   3816    -0.4157      14.01   ; qtot -3.416
  3817          H    242    ASN      H   3817     0.2719      1.008   ; qtot -3.144
  3818         CT    242    ASN     CA   3818     0.0143      12.01   ; qtot -3.129
  3819         H1    242    ASN     HA   3819     0.1048      1.008   ; qtot -3.025
  3820         CT    242    ASN     CB   3820    -0.2041      12.01   ; qtot -3.229
  3821         HC    242    ASN    HB1   3821     0.0797      1.008   ; qtot -3.149
  3822         HC    242    ASN    HB2   3822     0.0797      1.008   ; qtot -3.069
  3823          C    242    ASN     CG   3823      0.713      12.01   ; qtot -2.356
  3824          O    242    ASN    OD1   3824    -0.5931         16   ; qtot -2.949
  3825          N    242    ASN    ND2   3825    -0.9191      14.01   ; qtot -3.869
  3826          H    242    ASN   HD21   3826     0.4196      1.008   ; qtot -3.449
  3827          H    242    ASN   HD22   3827     0.4196      1.008   ; qtot -3.029
  3828          C    242    ASN      C   3828     0.5973      12.01   ; qtot -2.432
  3829          O    242    ASN      O   3829    -0.5679         16   ; qtot -3
; residue 243 LYS rtp LYS  q +1.0
  3830          N    243    LYS      N   3830    -0.3479      14.01   ; qtot -3.348
  3831          H    243    LYS      H   3831     0.2747      1.008   ; qtot -3.073
  3832         CT    243    LYS     CA   3832      -0.24      12.01   ; qtot -3.313
  3833         H1    243    LYS     HA   3833     0.1426      1.008   ; qtot -3.171
  3834         CT    243    LYS     CB   3834    -0.0094      12.01   ; qtot -3.18
  3835         HC    243    LYS    HB1   3835     0.0362      1.008   ; qtot -3.144
  3836         HC    243    LYS    HB2   3836     0.0362      1.008   ; qtot -3.108
  3837         CT    243    LYS     CG   3837     0.0187      12.01   ; qtot -3.089
  3838         HC    243    LYS    HG1   3838     0.0103      1.008   ; qtot -3.079
  3839         HC    243    LYS    HG2   3839     0.0103      1.008   ; qtot -3.068
  3840         CT    243    LYS     CD   3840    -0.0479      12.01   ; qtot -3.116
  3841         HC    243    LYS    HD1   3841     0.0621      1.008   ; qtot -3.054
  3842         HC    243    LYS    HD2   3842     0.0621      1.008   ; qtot -2.992
  3843         CT    243    LYS     CE   3843    -0.0143      12.01   ; qtot -3.006
  3844         HP    243    LYS    HE1   3844     0.1135      1.008   ; qtot -2.893
  3845         HP    243    LYS    HE2   3845     0.1135      1.008   ; qtot -2.779
  3846         N3    243    LYS     NZ   3846    -0.3854      14.01   ; qtot -3.165
  3847          H    243    LYS    HZ1   3847       0.34      1.008   ; qtot -2.825
  3848          H    243    LYS    HZ2   3848       0.34      1.008   ; qtot -2.485
  3849          H    243    LYS    HZ3   3849       0.34      1.008   ; qtot -2.145
  3850          C    243    LYS      C   3850     0.7341      12.01   ; qtot -1.411
  3851          O    243    LYS      O   3851    -0.5894         16   ; qtot -2
; residue 244 THR rtp THR  q  0.0
  3852          N    244    THR      N   3852    -0.4157      14.01   ; qtot -2.416
  3853          H    244    THR      H   3853     0.2719      1.008   ; qtot -2.144
  3854         CT    244    THR     CA   3854    -0.0389      12.01   ; qtot -2.183
  3855         H1    244    THR     HA   3855     0.1007      1.008   ; qtot -2.082
  3856         CT    244    THR     CB   3856     0.3654      12.01   ; qtot -1.717
  3857         H1    244    THR     HB   3857     0.0043      1.008   ; qtot -1.712
  3858         CT    244    THR    CG2   3858    -0.2438      12.01   ; qtot -1.956
  3859         HC    244    THR   HG21   3859     0.0642      1.008   ; qtot -1.892
  3860         HC    244    THR   HG22   3860     0.0642      1.008   ; qtot -1.828
  3861         HC    244    THR   HG23   3861     0.0642      1.008   ; qtot -1.763
  3862         OH    244    THR    OG1   3862    -0.6761         16   ; qtot -2.44
  3863         HO    244    THR    HG1   3863     0.4102      1.008   ; qtot -2.029
  3864          C    244    THR      C   3864     0.5973      12.01   ; qtot -1.432
  3865          O    244    THR      O   3865    -0.5679         16   ; qtot -2
; residue 245 THR rtp THR  q  0.0
  3866          N    245    THR      N   3866    -0.4157      14.01   ; qtot -2.416
  3867          H    245    THR      H   3867     0.2719      1.008   ; qtot -2.144
  3868         CT    245    THR     CA   3868    -0.0389      12.01   ; qtot -2.183
  3869         H1    245    THR     HA   3869     0.1007      1.008   ; qtot -2.082
  3870         CT    245    THR     CB   3870     0.3654      12.01   ; qtot -1.717
  3871         H1    245    THR     HB   3871     0.0043      1.008   ; qtot -1.712
  3872         CT    245    THR    CG2   3872    -0.2438      12.01   ; qtot -1.956
  3873         HC    245    THR   HG21   3873     0.0642      1.008   ; qtot -1.892
  3874         HC    245    THR   HG22   3874     0.0642      1.008   ; qtot -1.828
  3875         HC    245    THR   HG23   3875     0.0642      1.008   ; qtot -1.763
  3876         OH    245    THR    OG1   3876    -0.6761         16   ; qtot -2.44
  3877         HO    245    THR    HG1   3877     0.4102      1.008   ; qtot -2.029
  3878          C    245    THR      C   3878     0.5973      12.01   ; qtot -1.432
  3879          O    245    THR      O   3879    -0.5679         16   ; qtot -2
; residue 246 ALA rtp ALA  q  0.0
  3880          N    246    ALA      N   3880    -0.4157      14.01   ; qtot -2.416
  3881          H    246    ALA      H   3881     0.2719      1.008   ; qtot -2.144
  3882         CT    246    ALA     CA   3882     0.0337      12.01   ; qtot -2.11
  3883         H1    246    ALA     HA   3883     0.0823      1.008   ; qtot -2.028
  3884         CT    246    ALA     CB   3884    -0.1825      12.01   ; qtot -2.21
  3885         HC    246    ALA    HB1   3885     0.0603      1.008   ; qtot -2.15
  3886         HC    246    ALA    HB2   3886     0.0603      1.008   ; qtot -2.09
  3887         HC    246    ALA    HB3   3887     0.0603      1.008   ; qtot -2.029
  3888          C    246    ALA      C   3888     0.5973      12.01   ; qtot -1.432
  3889          O    246    ALA      O   3889    -0.5679         16   ; qtot -2
; residue 247 GLN rtp GLN  q  0.0
  3890          N    247    GLN      N   3890    -0.4157      14.01   ; qtot -2.416
  3891          H    247    GLN      H   3891     0.2719      1.008   ; qtot -2.144
  3892         CT    247    GLN     CA   3892    -0.0031      12.01   ; qtot -2.147
  3893         H1    247    GLN     HA   3893      0.085      1.008   ; qtot -2.062
  3894         CT    247    GLN     CB   3894    -0.0036      12.01   ; qtot -2.065
  3895         HC    247    GLN    HB1   3895     0.0171      1.008   ; qtot -2.048
  3896         HC    247    GLN    HB2   3896     0.0171      1.008   ; qtot -2.031
  3897         CT    247    GLN     CG   3897    -0.0645      12.01   ; qtot -2.096
  3898         HC    247    GLN    HG1   3898     0.0352      1.008   ; qtot -2.061
  3899         HC    247    GLN    HG2   3899     0.0352      1.008   ; qtot -2.025
  3900          C    247    GLN     CD   3900     0.6951      12.01   ; qtot -1.33
  3901          O    247    GLN    OE1   3901    -0.6086         16   ; qtot -1.939
  3902          N    247    GLN    NE2   3902    -0.9407      14.01   ; qtot -2.88
  3903          H    247    GLN   HE21   3903     0.4251      1.008   ; qtot -2.454
  3904          H    247    GLN   HE22   3904     0.4251      1.008   ; qtot -2.029
  3905          C    247    GLN      C   3905     0.5973      12.01   ; qtot -1.432
  3906          O    247    GLN      O   3906    -0.5679         16   ; qtot -2
; residue 248 VAL rtp VAL  q  0.0
  3907          N    248    VAL      N   3907    -0.4157      14.01   ; qtot -2.416
  3908          H    248    VAL      H   3908     0.2719      1.008   ; qtot -2.144
  3909         CT    248    VAL     CA   3909    -0.0875      12.01   ; qtot -2.231
  3910         H1    248    VAL     HA   3910     0.0969      1.008   ; qtot -2.134
  3911         CT    248    VAL     CB   3911     0.2985      12.01   ; qtot -1.836
  3912         HC    248    VAL     HB   3912    -0.0297      1.008   ; qtot -1.866
  3913         CT    248    VAL    CG1   3913    -0.3192      12.01   ; qtot -2.185
  3914         HC    248    VAL   HG11   3914     0.0791      1.008   ; qtot -2.106
  3915         HC    248    VAL   HG12   3915     0.0791      1.008   ; qtot -2.027
  3916         HC    248    VAL   HG13   3916     0.0791      1.008   ; qtot -1.947
  3917         CT    248    VAL    CG2   3917    -0.3192      12.01   ; qtot -2.267
  3918         HC    248    VAL   HG21   3918     0.0791      1.008   ; qtot -2.188
  3919         HC    248    VAL   HG22   3919     0.0791      1.008   ; qtot -2.108
  3920         HC    248    VAL   HG23   3920     0.0791      1.008   ; qtot -2.029
  3921          C    248    VAL      C   3921     0.5973      12.01   ; qtot -1.432
  3922          O    248    VAL      O   3922    -0.5679         16   ; qtot -2
; residue 249 LEU rtp LEU  q  0.0
  3923          N    249    LEU      N   3923    -0.4157      14.01   ; qtot -2.416
  3924          H    249    LEU      H   3924     0.2719      1.008   ; qtot -2.144
  3925         CT    249    LEU     CA   3925    -0.0518      12.01   ; qtot -2.196
  3926         H1    249    LEU     HA   3926     0.0922      1.008   ; qtot -2.103
  3927         CT    249    LEU     CB   3927    -0.1102      12.01   ; qtot -2.214
  3928         HC    249    LEU    HB1   3928     0.0457      1.008   ; qtot -2.168
  3929         HC    249    LEU    HB2   3929     0.0457      1.008   ; qtot -2.122
  3930         CT    249    LEU     CG   3930     0.3531      12.01   ; qtot -1.769
  3931         HC    249    LEU     HG   3931    -0.0361      1.008   ; qtot -1.805
  3932         CT    249    LEU    CD1   3932    -0.4121      12.01   ; qtot -2.217
  3933         HC    249    LEU   HD11   3933        0.1      1.008   ; qtot -2.117
  3934         HC    249    LEU   HD12   3934        0.1      1.008   ; qtot -2.017
  3935         HC    249    LEU   HD13   3935        0.1      1.008   ; qtot -1.917
  3936         CT    249    LEU    CD2   3936    -0.4121      12.01   ; qtot -2.329
  3937         HC    249    LEU   HD21   3937        0.1      1.008   ; qtot -2.229
  3938         HC    249    LEU   HD22   3938        0.1      1.008   ; qtot -2.129
  3939         HC    249    LEU   HD23   3939        0.1      1.008   ; qtot -2.029
  3940          C    249    LEU      C   3940     0.5973      12.01   ; qtot -1.432
  3941          O    249    LEU      O   3941    -0.5679         16   ; qtot -2
; residue 250 ILE rtp ILE  q  0.0
  3942          N    250    ILE      N   3942    -0.4157      14.01   ; qtot -2.416
  3943          H    250    ILE      H   3943     0.2719      1.008   ; qtot -2.144
  3944         CT    250    ILE     CA   3944    -0.0597      12.01   ; qtot -2.203
  3945         H1    250    ILE     HA   3945     0.0869      1.008   ; qtot -2.117
  3946         CT    250    ILE     CB   3946     0.1303      12.01   ; qtot -1.986
  3947         HC    250    ILE     HB   3947     0.0187      1.008   ; qtot -1.968
  3948         CT    250    ILE    CG2   3948    -0.3204      12.01   ; qtot -2.288
  3949         HC    250    ILE   HG21   3949     0.0882      1.008   ; qtot -2.2
  3950         HC    250    ILE   HG22   3950     0.0882      1.008   ; qtot -2.112
  3951         HC    250    ILE   HG23   3951     0.0882      1.008   ; qtot -2.023
  3952         CT    250    ILE    CG1   3952     -0.043      12.01   ; qtot -2.066
  3953         HC    250    ILE   HG11   3953     0.0236      1.008   ; qtot -2.043
  3954         HC    250    ILE   HG12   3954     0.0236      1.008   ; qtot -2.019
  3955         CT    250    ILE     CD   3955     -0.066      12.01   ; qtot -2.085
  3956         HC    250    ILE    HD1   3956     0.0186      1.008   ; qtot -2.067
  3957         HC    250    ILE    HD2   3957     0.0186      1.008   ; qtot -2.048
  3958         HC    250    ILE    HD3   3958     0.0186      1.008   ; qtot -2.029
  3959          C    250    ILE      C   3959     0.5973      12.01   ; qtot -1.432
  3960          O    250    ILE      O   3960    -0.5679         16   ; qtot -2
; residue 251 ARG rtp ARG  q +1.0
  3961          N    251    ARG      N   3961    -0.3479      14.01   ; qtot -2.348
  3962          H    251    ARG      H   3962     0.2747      1.008   ; qtot -2.073
  3963         CT    251    ARG     CA   3963    -0.2637      12.01   ; qtot -2.337
  3964         H1    251    ARG     HA   3964      0.156      1.008   ; qtot -2.181
  3965         CT    251    ARG     CB   3965    -0.0007      12.01   ; qtot -2.182
  3966         HC    251    ARG    HB1   3966     0.0327      1.008   ; qtot -2.149
  3967         HC    251    ARG    HB2   3967     0.0327      1.008   ; qtot -2.116
  3968         CT    251    ARG     CG   3968      0.039      12.01   ; qtot -2.077
  3969         HC    251    ARG    HG1   3969     0.0285      1.008   ; qtot -2.049
  3970         HC    251    ARG    HG2   3970     0.0285      1.008   ; qtot -2.02
  3971         CT    251    ARG     CD   3971     0.0486      12.01   ; qtot -1.972
  3972         H1    251    ARG    HD1   3972     0.0687      1.008   ; qtot -1.903
  3973         H1    251    ARG    HD2   3973     0.0687      1.008   ; qtot -1.834
  3974         N2    251    ARG     NE   3974    -0.5295      14.01   ; qtot -2.364
  3975          H    251    ARG     HE   3975     0.3456      1.008   ; qtot -2.018
  3976         CA    251    ARG     CZ   3976     0.8076      12.01   ; qtot -1.21
  3977         N2    251    ARG    NH1   3977    -0.8627      14.01   ; qtot -2.073
  3978          H    251    ARG   HH11   3978     0.4478      1.008   ; qtot -1.625
  3979          H    251    ARG   HH12   3979     0.4478      1.008   ; qtot -1.178
  3980         N2    251    ARG    NH2   3980    -0.8627      14.01   ; qtot -2.04
  3981          H    251    ARG   HH21   3981     0.4478      1.008   ; qtot -1.592
  3982          H    251    ARG   HH22   3982     0.4478      1.008   ; qtot -1.145
  3983          C    251    ARG      C   3983     0.7341      12.01   ; qtot -0.4106
  3984          O    251    ARG      O   3984    -0.5894         16   ; qtot -1
; residue 252 PHE rtp PHE  q  0.0
  3985          N    252    PHE      N   3985    -0.4157      14.01   ; qtot -1.416
  3986          H    252    PHE      H   3986     0.2719      1.008   ; qtot -1.144
  3987         CT    252    PHE     CA   3987    -0.0024      12.01   ; qtot -1.146
  3988         H1    252    PHE     HA   3988     0.0978      1.008   ; qtot -1.048
  3989         CT    252    PHE     CB   3989    -0.0343      12.01   ; qtot -1.083
  3990         HC    252    PHE    HB1   3990     0.0295      1.008   ; qtot -1.053
  3991         HC    252    PHE    HB2   3991     0.0295      1.008   ; qtot -1.024
  3992         CA    252    PHE     CG   3992     0.0118      12.01   ; qtot -1.012
  3993         CA    252    PHE    CD1   3993    -0.1256      12.01   ; qtot -1.137
  3994         HA    252    PHE    HD1   3994      0.133      1.008   ; qtot -1.004
  3995         CA    252    PHE    CE1   3995    -0.1704      12.01   ; qtot -1.175
  3996         HA    252    PHE    HE1   3996      0.143      1.008   ; qtot -1.032
  3997         CA    252    PHE     CZ   3997    -0.1072      12.01   ; qtot -1.139
  3998         HA    252    PHE     HZ   3998     0.1297      1.008   ; qtot -1.009
  3999         CA    252    PHE    CE2   3999    -0.1704      12.01   ; qtot -1.18
  4000         HA    252    PHE    HE2   4000      0.143      1.008   ; qtot -1.037
  4001         CA    252    PHE    CD2   4001    -0.1256      12.01   ; qtot -1.162
  4002         HA    252    PHE    HD2   4002      0.133      1.008   ; qtot -1.029
  4003          C    252    PHE      C   4003     0.5973      12.01   ; qtot -0.4321
  4004          O    252    PHE      O   4004    -0.5679         16   ; qtot -1
; residue 253 PRO rtp PRO  q  0.0
  4005          N    253    PRO      N   4005    -0.2548      14.01   ; qtot -1.255
  4006         CT    253    PRO     CD   4006     0.0192      12.01   ; qtot -1.236
  4007         H1    253    PRO    HD1   4007     0.0391      1.008   ; qtot -1.196
  4008         H1    253    PRO    HD2   4008     0.0391      1.008   ; qtot -1.157
  4009         CT    253    PRO     CG   4009     0.0189      12.01   ; qtot -1.138
  4010         HC    253    PRO    HG1   4010     0.0213      1.008   ; qtot -1.117
  4011         HC    253    PRO    HG2   4011     0.0213      1.008   ; qtot -1.096
  4012         CT    253    PRO     CB   4012     -0.007      12.01   ; qtot -1.103
  4013         HC    253    PRO    HB1   4013     0.0253      1.008   ; qtot -1.078
  4014         HC    253    PRO    HB2   4014     0.0253      1.008   ; qtot -1.052
  4015         CT    253    PRO     CA   4015    -0.0266      12.01   ; qtot -1.079
  4016         H1    253    PRO     HA   4016     0.0641      1.008   ; qtot -1.015
  4017          C    253    PRO      C   4017     0.5896      12.01   ; qtot -0.4252
  4018          O    253    PRO      O   4018    -0.5748         16   ; qtot -1
; residue 254 MET rtp MET  q  0.0
  4019          N    254    MET      N   4019    -0.4157      14.01   ; qtot -1.416
  4020          H    254    MET      H   4020     0.2719      1.008   ; qtot -1.144
  4021         CT    254    MET     CA   4021    -0.0237      12.01   ; qtot -1.167
  4022         H1    254    MET     HA   4022      0.088      1.008   ; qtot -1.079
  4023         CT    254    MET     CB   4023     0.0342      12.01   ; qtot -1.045
  4024         HC    254    MET    HB1   4024     0.0241      1.008   ; qtot -1.021
  4025         HC    254    MET    HB2   4025     0.0241      1.008   ; qtot -0.9971
  4026         CT    254    MET     CG   4026     0.0018      12.01   ; qtot -0.9953
  4027         H1    254    MET    HG1   4027      0.044      1.008   ; qtot -0.9513
  4028         H1    254    MET    HG2   4028      0.044      1.008   ; qtot -0.9073
  4029          S    254    MET     SD   4029    -0.2737      32.06   ; qtot -1.181
  4030         CT    254    MET     CE   4030    -0.0536      12.01   ; qtot -1.235
  4031         H1    254    MET    HE1   4031     0.0684      1.008   ; qtot -1.166
  4032         H1    254    MET    HE2   4032     0.0684      1.008   ; qtot -1.098
  4033         H1    254    MET    HE3   4033     0.0684      1.008   ; qtot -1.029
  4034          C    254    MET      C   4034     0.5973      12.01   ; qtot -0.4321
  4035          O    254    MET      O   4035    -0.5679         16   ; qtot -1
; residue 255 GLN rtp GLN  q  0.0
  4036          N    255    GLN      N   4036    -0.4157      14.01   ; qtot -1.416
  4037          H    255    GLN      H   4037     0.2719      1.008   ; qtot -1.144
  4038         CT    255    GLN     CA   4038    -0.0031      12.01   ; qtot -1.147
  4039         H1    255    GLN     HA   4039      0.085      1.008   ; qtot -1.062
  4040         CT    255    GLN     CB   4040    -0.0036      12.01   ; qtot -1.065
  4041         HC    255    GLN    HB1   4041     0.0171      1.008   ; qtot -1.048
  4042         HC    255    GLN    HB2   4042     0.0171      1.008   ; qtot -1.031
  4043         CT    255    GLN     CG   4043    -0.0645      12.01   ; qtot -1.096
  4044         HC    255    GLN    HG1   4044     0.0352      1.008   ; qtot -1.061
  4045         HC    255    GLN    HG2   4045     0.0352      1.008   ; qtot -1.025
  4046          C    255    GLN     CD   4046     0.6951      12.01   ; qtot -0.3303
  4047          O    255    GLN    OE1   4047    -0.6086         16   ; qtot -0.9389
  4048          N    255    GLN    NE2   4048    -0.9407      14.01   ; qtot -1.88
  4049          H    255    GLN   HE21   4049     0.4251      1.008   ; qtot -1.454
  4050          H    255    GLN   HE22   4050     0.4251      1.008   ; qtot -1.029
  4051          C    255    GLN      C   4051     0.5973      12.01   ; qtot -0.4321
  4052          O    255    GLN      O   4052    -0.5679         16   ; qtot -1
; residue 256 ARG rtp ARG  q +1.0
  4053          N    256    ARG      N   4053    -0.3479      14.01   ; qtot -1.348
  4054          H    256    ARG      H   4054     0.2747      1.008   ; qtot -1.073
  4055         CT    256    ARG     CA   4055    -0.2637      12.01   ; qtot -1.337
  4056         H1    256    ARG     HA   4056      0.156      1.008   ; qtot -1.181
  4057         CT    256    ARG     CB   4057    -0.0007      12.01   ; qtot -1.182
  4058         HC    256    ARG    HB1   4058     0.0327      1.008   ; qtot -1.149
  4059         HC    256    ARG    HB2   4059     0.0327      1.008   ; qtot -1.116
  4060         CT    256    ARG     CG   4060      0.039      12.01   ; qtot -1.077
  4061         HC    256    ARG    HG1   4061     0.0285      1.008   ; qtot -1.049
  4062         HC    256    ARG    HG2   4062     0.0285      1.008   ; qtot -1.02
  4063         CT    256    ARG     CD   4063     0.0486      12.01   ; qtot -0.9716
  4064         H1    256    ARG    HD1   4064     0.0687      1.008   ; qtot -0.9029
  4065         H1    256    ARG    HD2   4065     0.0687      1.008   ; qtot -0.8342
  4066         N2    256    ARG     NE   4066    -0.5295      14.01   ; qtot -1.364
  4067          H    256    ARG     HE   4067     0.3456      1.008   ; qtot -1.018
  4068         CA    256    ARG     CZ   4068     0.8076      12.01   ; qtot -0.2105
  4069         N2    256    ARG    NH1   4069    -0.8627      14.01   ; qtot -1.073
  4070          H    256    ARG   HH11   4070     0.4478      1.008   ; qtot -0.6254
  4071          H    256    ARG   HH12   4071     0.4478      1.008   ; qtot -0.1776
  4072         N2    256    ARG    NH2   4072    -0.8627      14.01   ; qtot -1.04
  4073          H    256    ARG   HH21   4073     0.4478      1.008   ; qtot -0.5925
  4074          H    256    ARG   HH22   4074     0.4478      1.008   ; qtot -0.1447
  4075          C    256    ARG      C   4075     0.7341      12.01   ; qtot 0.5894
  4076          O    256    ARG      O   4076    -0.5894         16   ; qtot 0
; residue 257 ASN rtp ASN  q  0.0
  4077          N    257    ASN      N   4077    -0.4157      14.01   ; qtot -0.4157
  4078          H    257    ASN      H   4078     0.2719      1.008   ; qtot -0.1438
  4079         CT    257    ASN     CA   4079     0.0143      12.01   ; qtot -0.1295
  4080         H1    257    ASN     HA   4080     0.1048      1.008   ; qtot -0.0247
  4081         CT    257    ASN     CB   4081    -0.2041      12.01   ; qtot -0.2288
  4082         HC    257    ASN    HB1   4082     0.0797      1.008   ; qtot -0.1491
  4083         HC    257    ASN    HB2   4083     0.0797      1.008   ; qtot -0.0694
  4084          C    257    ASN     CG   4084      0.713      12.01   ; qtot 0.6436
  4085          O    257    ASN    OD1   4085    -0.5931         16   ; qtot 0.0505
  4086          N    257    ASN    ND2   4086    -0.9191      14.01   ; qtot -0.8686
  4087          H    257    ASN   HD21   4087     0.4196      1.008   ; qtot -0.449
  4088          H    257    ASN   HD22   4088     0.4196      1.008   ; qtot -0.0294
  4089          C    257    ASN      C   4089     0.5973      12.01   ; qtot 0.5679
  4090          O    257    ASN      O   4090    -0.5679         16   ; qtot 0
; residue 258 LEU rtp LEU  q  0.0
  4091          N    258    LEU      N   4091    -0.4157      14.01   ; qtot -0.4157
  4092          H    258    LEU      H   4092     0.2719      1.008   ; qtot -0.1438
  4093         CT    258    LEU     CA   4093    -0.0518      12.01   ; qtot -0.1956
  4094         H1    258    LEU     HA   4094     0.0922      1.008   ; qtot -0.1034
  4095         CT    258    LEU     CB   4095    -0.1102      12.01   ; qtot -0.2136
  4096         HC    258    LEU    HB1   4096     0.0457      1.008   ; qtot -0.1679
  4097         HC    258    LEU    HB2   4097     0.0457      1.008   ; qtot -0.1222
  4098         CT    258    LEU     CG   4098     0.3531      12.01   ; qtot 0.2309
  4099         HC    258    LEU     HG   4099    -0.0361      1.008   ; qtot 0.1948
  4100         CT    258    LEU    CD1   4100    -0.4121      12.01   ; qtot -0.2173
  4101         HC    258    LEU   HD11   4101        0.1      1.008   ; qtot -0.1173
  4102         HC    258    LEU   HD12   4102        0.1      1.008   ; qtot -0.0173
  4103         HC    258    LEU   HD13   4103        0.1      1.008   ; qtot 0.0827
  4104         CT    258    LEU    CD2   4104    -0.4121      12.01   ; qtot -0.3294
  4105         HC    258    LEU   HD21   4105        0.1      1.008   ; qtot -0.2294
  4106         HC    258    LEU   HD22   4106        0.1      1.008   ; qtot -0.1294
  4107         HC    258    LEU   HD23   4107        0.1      1.008   ; qtot -0.0294
  4108          C    258    LEU      C   4108     0.5973      12.01   ; qtot 0.5679
  4109          O    258    LEU      O   4109    -0.5679         16   ; qtot 0
; residue 259 VAL rtp VAL  q  0.0
  4110          N    259    VAL      N   4110    -0.4157      14.01   ; qtot -0.4157
  4111          H    259    VAL      H   4111     0.2719      1.008   ; qtot -0.1438
  4112         CT    259    VAL     CA   4112    -0.0875      12.01   ; qtot -0.2313
  4113         H1    259    VAL     HA   4113     0.0969      1.008   ; qtot -0.1344
  4114         CT    259    VAL     CB   4114     0.2985      12.01   ; qtot 0.1641
  4115         HC    259    VAL     HB   4115    -0.0297      1.008   ; qtot 0.1344
  4116         CT    259    VAL    CG1   4116    -0.3192      12.01   ; qtot -0.1848
  4117         HC    259    VAL   HG11   4117     0.0791      1.008   ; qtot -0.1057
  4118         HC    259    VAL   HG12   4118     0.0791      1.008   ; qtot -0.0266
  4119         HC    259    VAL   HG13   4119     0.0791      1.008   ; qtot 0.0525
  4120         CT    259    VAL    CG2   4120    -0.3192      12.01   ; qtot -0.2667
  4121         HC    259    VAL   HG21   4121     0.0791      1.008   ; qtot -0.1876
  4122         HC    259    VAL   HG22   4122     0.0791      1.008   ; qtot -0.1085
  4123         HC    259    VAL   HG23   4123     0.0791      1.008   ; qtot -0.0294
  4124          C    259    VAL      C   4124     0.5973      12.01   ; qtot 0.5679
  4125          O    259    VAL      O   4125    -0.5679         16   ; qtot 0
; residue 260 VAL rtp VAL  q  0.0
  4126          N    260    VAL      N   4126    -0.4157      14.01   ; qtot -0.4157
  4127          H    260    VAL      H   4127     0.2719      1.008   ; qtot -0.1438
  4128         CT    260    VAL     CA   4128    -0.0875      12.01   ; qtot -0.2313
  4129         H1    260    VAL     HA   4129     0.0969      1.008   ; qtot -0.1344
  4130         CT    260    VAL     CB   4130     0.2985      12.01   ; qtot 0.1641
  4131         HC    260    VAL     HB   4131    -0.0297      1.008   ; qtot 0.1344
  4132         CT    260    VAL    CG1   4132    -0.3192      12.01   ; qtot -0.1848
  4133         HC    260    VAL   HG11   4133     0.0791      1.008   ; qtot -0.1057
  4134         HC    260    VAL   HG12   4134     0.0791      1.008   ; qtot -0.0266
  4135         HC    260    VAL   HG13   4135     0.0791      1.008   ; qtot 0.0525
  4136         CT    260    VAL    CG2   4136    -0.3192      12.01   ; qtot -0.2667
  4137         HC    260    VAL   HG21   4137     0.0791      1.008   ; qtot -0.1876
  4138         HC    260    VAL   HG22   4138     0.0791      1.008   ; qtot -0.1085
  4139         HC    260    VAL   HG23   4139     0.0791      1.008   ; qtot -0.0294
  4140          C    260    VAL      C   4140     0.5973      12.01   ; qtot 0.5679
  4141          O    260    VAL      O   4141    -0.5679         16   ; qtot 0
; residue 261 ILE rtp ILE  q  0.0
  4142          N    261    ILE      N   4142    -0.4157      14.01   ; qtot -0.4157
  4143          H    261    ILE      H   4143     0.2719      1.008   ; qtot -0.1438
  4144         CT    261    ILE     CA   4144    -0.0597      12.01   ; qtot -0.2035
  4145         H1    261    ILE     HA   4145     0.0869      1.008   ; qtot -0.1166
  4146         CT    261    ILE     CB   4146     0.1303      12.01   ; qtot 0.0137
  4147         HC    261    ILE     HB   4147     0.0187      1.008   ; qtot 0.0324
  4148         CT    261    ILE    CG2   4148    -0.3204      12.01   ; qtot -0.288
  4149         HC    261    ILE   HG21   4149     0.0882      1.008   ; qtot -0.1998
  4150         HC    261    ILE   HG22   4150     0.0882      1.008   ; qtot -0.1116
  4151         HC    261    ILE   HG23   4151     0.0882      1.008   ; qtot -0.0234
  4152         CT    261    ILE    CG1   4152     -0.043      12.01   ; qtot -0.0664
  4153         HC    261    ILE   HG11   4153     0.0236      1.008   ; qtot -0.0428
  4154         HC    261    ILE   HG12   4154     0.0236      1.008   ; qtot -0.0192
  4155         CT    261    ILE     CD   4155     -0.066      12.01   ; qtot -0.0852
  4156         HC    261    ILE    HD1   4156     0.0186      1.008   ; qtot -0.0666
  4157         HC    261    ILE    HD2   4157     0.0186      1.008   ; qtot -0.048
  4158         HC    261    ILE    HD3   4158     0.0186      1.008   ; qtot -0.0294
  4159          C    261    ILE      C   4159     0.5973      12.01   ; qtot 0.5679
  4160          O    261    ILE      O   4160    -0.5679         16   ; qtot 0
; residue 262 PRO rtp PRO  q  0.0
  4161          N    262    PRO      N   4161    -0.2548      14.01   ; qtot -0.2548
  4162         CT    262    PRO     CD   4162     0.0192      12.01   ; qtot -0.2356
  4163         H1    262    PRO    HD1   4163     0.0391      1.008   ; qtot -0.1965
  4164         H1    262    PRO    HD2   4164     0.0391      1.008   ; qtot -0.1574
  4165         CT    262    PRO     CG   4165     0.0189      12.01   ; qtot -0.1385
  4166         HC    262    PRO    HG1   4166     0.0213      1.008   ; qtot -0.1172
  4167         HC    262    PRO    HG2   4167     0.0213      1.008   ; qtot -0.0959
  4168         CT    262    PRO     CB   4168     -0.007      12.01   ; qtot -0.1029
  4169         HC    262    PRO    HB1   4169     0.0253      1.008   ; qtot -0.0776
  4170         HC    262    PRO    HB2   4170     0.0253      1.008   ; qtot -0.0523
  4171         CT    262    PRO     CA   4171    -0.0266      12.01   ; qtot -0.0789
  4172         H1    262    PRO     HA   4172     0.0641      1.008   ; qtot -0.0148
  4173          C    262    PRO      C   4173     0.5896      12.01   ; qtot 0.5748
  4174          O    262    PRO      O   4174    -0.5748         16   ; qtot 0
; residue 263 LYS rtp LYS  q +1.0
  4175          N    263    LYS      N   4175    -0.3479      14.01   ; qtot -0.3479
  4176          H    263    LYS      H   4176     0.2747      1.008   ; qtot -0.0732
  4177         CT    263    LYS     CA   4177      -0.24      12.01   ; qtot -0.3132
  4178         H1    263    LYS     HA   4178     0.1426      1.008   ; qtot -0.1706
  4179         CT    263    LYS     CB   4179    -0.0094      12.01   ; qtot -0.18
  4180         HC    263    LYS    HB1   4180     0.0362      1.008   ; qtot -0.1438
  4181         HC    263    LYS    HB2   4181     0.0362      1.008   ; qtot -0.1076
  4182         CT    263    LYS     CG   4182     0.0187      12.01   ; qtot -0.0889
  4183         HC    263    LYS    HG1   4183     0.0103      1.008   ; qtot -0.0786
  4184         HC    263    LYS    HG2   4184     0.0103      1.008   ; qtot -0.0683
  4185         CT    263    LYS     CD   4185    -0.0479      12.01   ; qtot -0.1162
  4186         HC    263    LYS    HD1   4186     0.0621      1.008   ; qtot -0.0541
  4187         HC    263    LYS    HD2   4187     0.0621      1.008   ; qtot 0.008
  4188         CT    263    LYS     CE   4188    -0.0143      12.01   ; qtot -0.0063
  4189         HP    263    LYS    HE1   4189     0.1135      1.008   ; qtot 0.1072
  4190         HP    263    LYS    HE2   4190     0.1135      1.008   ; qtot 0.2207
  4191         N3    263    LYS     NZ   4191    -0.3854      14.01   ; qtot -0.1647
  4192          H    263    LYS    HZ1   4192       0.34      1.008   ; qtot 0.1753
  4193          H    263    LYS    HZ2   4193       0.34      1.008   ; qtot 0.5153
  4194          H    263    LYS    HZ3   4194       0.34      1.008   ; qtot 0.8553
  4195          C    263    LYS      C   4195     0.7341      12.01   ; qtot 1.589
  4196          O    263    LYS      O   4196    -0.5894         16   ; qtot 1
; residue 264 SER rtp SER  q  0.0
  4197          N    264    SER      N   4197    -0.4157      14.01   ; qtot 0.5843
  4198          H    264    SER      H   4198     0.2719      1.008   ; qtot 0.8562
  4199         CT    264    SER     CA   4199    -0.0249      12.01   ; qtot 0.8313
  4200         H1    264    SER     HA   4200     0.0843      1.008   ; qtot 0.9156
  4201         CT    264    SER     CB   4201     0.2117      12.01   ; qtot 1.127
  4202         H1    264    SER    HB1   4202     0.0352      1.008   ; qtot 1.163
  4203         H1    264    SER    HB2   4203     0.0352      1.008   ; qtot 1.198
  4204         OH    264    SER     OG   4204    -0.6546         16   ; qtot 0.5431
  4205         HO    264    SER     HG   4205     0.4275      1.008   ; qtot 0.9706
  4206          C    264    SER      C   4206     0.5973      12.01   ; qtot 1.568
  4207          O    264    SER      O   4207    -0.5679         16   ; qtot 1
; residue 265 VAL rtp VAL  q  0.0
  4208          N    265    VAL      N   4208    -0.4157      14.01   ; qtot 0.5843
  4209          H    265    VAL      H   4209     0.2719      1.008   ; qtot 0.8562
  4210         CT    265    VAL     CA   4210    -0.0875      12.01   ; qtot 0.7687
  4211         H1    265    VAL     HA   4211     0.0969      1.008   ; qtot 0.8656
  4212         CT    265    VAL     CB   4212     0.2985      12.01   ; qtot 1.164
  4213         HC    265    VAL     HB   4213    -0.0297      1.008   ; qtot 1.134
  4214         CT    265    VAL    CG1   4214    -0.3192      12.01   ; qtot 0.8152
  4215         HC    265    VAL   HG11   4215     0.0791      1.008   ; qtot 0.8943
  4216         HC    265    VAL   HG12   4216     0.0791      1.008   ; qtot 0.9734
  4217         HC    265    VAL   HG13   4217     0.0791      1.008   ; qtot 1.052
  4218         CT    265    VAL    CG2   4218    -0.3192      12.01   ; qtot 0.7333
  4219         HC    265    VAL   HG21   4219     0.0791      1.008   ; qtot 0.8124
  4220         HC    265    VAL   HG22   4220     0.0791      1.008   ; qtot 0.8915
  4221         HC    265    VAL   HG23   4221     0.0791      1.008   ; qtot 0.9706
  4222          C    265    VAL      C   4222     0.5973      12.01   ; qtot 1.568
  4223          O    265    VAL      O   4223    -0.5679         16   ; qtot 1
; residue 266 THR rtp THR  q  0.0
  4224          N    266    THR      N   4224    -0.4157      14.01   ; qtot 0.5843
  4225          H    266    THR      H   4225     0.2719      1.008   ; qtot 0.8562
  4226         CT    266    THR     CA   4226    -0.0389      12.01   ; qtot 0.8173
  4227         H1    266    THR     HA   4227     0.1007      1.008   ; qtot 0.918
  4228         CT    266    THR     CB   4228     0.3654      12.01   ; qtot 1.283
  4229         H1    266    THR     HB   4229     0.0043      1.008   ; qtot 1.288
  4230         CT    266    THR    CG2   4230    -0.2438      12.01   ; qtot 1.044
  4231         HC    266    THR   HG21   4231     0.0642      1.008   ; qtot 1.108
  4232         HC    266    THR   HG22   4232     0.0642      1.008   ; qtot 1.172
  4233         HC    266    THR   HG23   4233     0.0642      1.008   ; qtot 1.236
  4234         OH    266    THR    OG1   4234    -0.6761         16   ; qtot 0.5604
  4235         HO    266    THR    HG1   4235     0.4102      1.008   ; qtot 0.9706
  4236          C    266    THR      C   4236     0.5973      12.01   ; qtot 1.568
  4237          O    266    THR      O   4237    -0.5679         16   ; qtot 1
; residue 267 PRO rtp PRO  q  0.0
  4238          N    267    PRO      N   4238    -0.2548      14.01   ; qtot 0.7452
  4239         CT    267    PRO     CD   4239     0.0192      12.01   ; qtot 0.7644
  4240         H1    267    PRO    HD1   4240     0.0391      1.008   ; qtot 0.8035
  4241         H1    267    PRO    HD2   4241     0.0391      1.008   ; qtot 0.8426
  4242         CT    267    PRO     CG   4242     0.0189      12.01   ; qtot 0.8615
  4243         HC    267    PRO    HG1   4243     0.0213      1.008   ; qtot 0.8828
  4244         HC    267    PRO    HG2   4244     0.0213      1.008   ; qtot 0.9041
  4245         CT    267    PRO     CB   4245     -0.007      12.01   ; qtot 0.8971
  4246         HC    267    PRO    HB1   4246     0.0253      1.008   ; qtot 0.9224
  4247         HC    267    PRO    HB2   4247     0.0253      1.008   ; qtot 0.9477
  4248         CT    267    PRO     CA   4248    -0.0266      12.01   ; qtot 0.9211
  4249         H1    267    PRO     HA   4249     0.0641      1.008   ; qtot 0.9852
  4250          C    267    PRO      C   4250     0.5896      12.01   ; qtot 1.575
  4251          O    267    PRO      O   4251    -0.5748         16   ; qtot 1
; residue 268 GLU rtp GLU  q -1.0
  4252          N    268    GLU      N   4252    -0.5163      14.01   ; qtot 0.4837
  4253          H    268    GLU      H   4253     0.2936      1.008   ; qtot 0.7773
  4254         CT    268    GLU     CA   4254     0.0397      12.01   ; qtot 0.817
  4255         H1    268    GLU     HA   4255     0.1105      1.008   ; qtot 0.9275
  4256         CT    268    GLU     CB   4256      0.056      12.01   ; qtot 0.9835
  4257         HC    268    GLU    HB1   4257    -0.0173      1.008   ; qtot 0.9662
  4258         HC    268    GLU    HB2   4258    -0.0173      1.008   ; qtot 0.9489
  4259         CT    268    GLU     CG   4259     0.0136      12.01   ; qtot 0.9625
  4260         HC    268    GLU    HG1   4260    -0.0425      1.008   ; qtot 0.92
  4261         HC    268    GLU    HG2   4261    -0.0425      1.008   ; qtot 0.8775
  4262          C    268    GLU     CD   4262     0.8054      12.01   ; qtot 1.683
  4263         O2    268    GLU    OE1   4263    -0.8188         16   ; qtot 0.8641
  4264         O2    268    GLU    OE2   4264    -0.8188         16   ; qtot 0.0453
  4265          C    268    GLU      C   4265     0.5366      12.01   ; qtot 0.5819
  4266          O    268    GLU      O   4266    -0.5819         16   ; qtot 0
; residue 269 ARG rtp ARG  q +1.0
  4267          N    269    ARG      N   4267    -0.3479      14.01   ; qtot -0.3479
  4268          H    269    ARG      H   4268     0.2747      1.008   ; qtot -0.0732
  4269         CT    269    ARG     CA   4269    -0.2637      12.01   ; qtot -0.3369
  4270         H1    269    ARG     HA   4270      0.156      1.008   ; qtot -0.1809
  4271         CT    269    ARG     CB   4271    -0.0007      12.01   ; qtot -0.1816
  4272         HC    269    ARG    HB1   4272     0.0327      1.008   ; qtot -0.1489
  4273         HC    269    ARG    HB2   4273     0.0327      1.008   ; qtot -0.1162
  4274         CT    269    ARG     CG   4274      0.039      12.01   ; qtot -0.0772
  4275         HC    269    ARG    HG1   4275     0.0285      1.008   ; qtot -0.0487
  4276         HC    269    ARG    HG2   4276     0.0285      1.008   ; qtot -0.0202
  4277         CT    269    ARG     CD   4277     0.0486      12.01   ; qtot 0.0284
  4278         H1    269    ARG    HD1   4278     0.0687      1.008   ; qtot 0.0971
  4279         H1    269    ARG    HD2   4279     0.0687      1.008   ; qtot 0.1658
  4280         N2    269    ARG     NE   4280    -0.5295      14.01   ; qtot -0.3637
  4281          H    269    ARG     HE   4281     0.3456      1.008   ; qtot -0.0181
  4282         CA    269    ARG     CZ   4282     0.8076      12.01   ; qtot 0.7895
  4283         N2    269    ARG    NH1   4283    -0.8627      14.01   ; qtot -0.0732
  4284          H    269    ARG   HH11   4284     0.4478      1.008   ; qtot 0.3746
  4285          H    269    ARG   HH12   4285     0.4478      1.008   ; qtot 0.8224
  4286         N2    269    ARG    NH2   4286    -0.8627      14.01   ; qtot -0.0403
  4287          H    269    ARG   HH21   4287     0.4478      1.008   ; qtot 0.4075
  4288          H    269    ARG   HH22   4288     0.4478      1.008   ; qtot 0.8553
  4289          C    269    ARG      C   4289     0.7341      12.01   ; qtot 1.589
  4290          O    269    ARG      O   4290    -0.5894         16   ; qtot 1
; residue 270 ILE rtp ILE  q  0.0
  4291          N    270    ILE      N   4291    -0.4157      14.01   ; qtot 0.5843
  4292          H    270    ILE      H   4292     0.2719      1.008   ; qtot 0.8562
  4293         CT    270    ILE     CA   4293    -0.0597      12.01   ; qtot 0.7965
  4294         H1    270    ILE     HA   4294     0.0869      1.008   ; qtot 0.8834
  4295         CT    270    ILE     CB   4295     0.1303      12.01   ; qtot 1.014
  4296         HC    270    ILE     HB   4296     0.0187      1.008   ; qtot 1.032
  4297         CT    270    ILE    CG2   4297    -0.3204      12.01   ; qtot 0.712
  4298         HC    270    ILE   HG21   4298     0.0882      1.008   ; qtot 0.8002
  4299         HC    270    ILE   HG22   4299     0.0882      1.008   ; qtot 0.8884
  4300         HC    270    ILE   HG23   4300     0.0882      1.008   ; qtot 0.9766
  4301         CT    270    ILE    CG1   4301     -0.043      12.01   ; qtot 0.9336
  4302         HC    270    ILE   HG11   4302     0.0236      1.008   ; qtot 0.9572
  4303         HC    270    ILE   HG12   4303     0.0236      1.008   ; qtot 0.9808
  4304         CT    270    ILE     CD   4304     -0.066      12.01   ; qtot 0.9148
  4305         HC    270    ILE    HD1   4305     0.0186      1.008   ; qtot 0.9334
  4306         HC    270    ILE    HD2   4306     0.0186      1.008   ; qtot 0.952
  4307         HC    270    ILE    HD3   4307     0.0186      1.008   ; qtot 0.9706
  4308          C    270    ILE      C   4308     0.5973      12.01   ; qtot 1.568
  4309          O    270    ILE      O   4309    -0.5679         16   ; qtot 1
; residue 271 ALA rtp ALA  q  0.0
  4310          N    271    ALA      N   4310    -0.4157      14.01   ; qtot 0.5843
  4311          H    271    ALA      H   4311     0.2719      1.008   ; qtot 0.8562
  4312         CT    271    ALA     CA   4312     0.0337      12.01   ; qtot 0.8899
  4313         H1    271    ALA     HA   4313     0.0823      1.008   ; qtot 0.9722
  4314         CT    271    ALA     CB   4314    -0.1825      12.01   ; qtot 0.7897
  4315         HC    271    ALA    HB1   4315     0.0603      1.008   ; qtot 0.85
  4316         HC    271    ALA    HB2   4316     0.0603      1.008   ; qtot 0.9103
  4317         HC    271    ALA    HB3   4317     0.0603      1.008   ; qtot 0.9706
  4318          C    271    ALA      C   4318     0.5973      12.01   ; qtot 1.568
  4319          O    271    ALA      O   4319    -0.5679         16   ; qtot 1
; residue 272 GLU rtp GLU  q -1.0
  4320          N    272    GLU      N   4320    -0.5163      14.01   ; qtot 0.4837
  4321          H    272    GLU      H   4321     0.2936      1.008   ; qtot 0.7773
  4322         CT    272    GLU     CA   4322     0.0397      12.01   ; qtot 0.817
  4323         H1    272    GLU     HA   4323     0.1105      1.008   ; qtot 0.9275
  4324         CT    272    GLU     CB   4324      0.056      12.01   ; qtot 0.9835
  4325         HC    272    GLU    HB1   4325    -0.0173      1.008   ; qtot 0.9662
  4326         HC    272    GLU    HB2   4326    -0.0173      1.008   ; qtot 0.9489
  4327         CT    272    GLU     CG   4327     0.0136      12.01   ; qtot 0.9625
  4328         HC    272    GLU    HG1   4328    -0.0425      1.008   ; qtot 0.92
  4329         HC    272    GLU    HG2   4329    -0.0425      1.008   ; qtot 0.8775
  4330          C    272    GLU     CD   4330     0.8054      12.01   ; qtot 1.683
  4331         O2    272    GLU    OE1   4331    -0.8188         16   ; qtot 0.8641
  4332         O2    272    GLU    OE2   4332    -0.8188         16   ; qtot 0.0453
  4333          C    272    GLU      C   4333     0.5366      12.01   ; qtot 0.5819
  4334          O    272    GLU      O   4334    -0.5819         16   ; qtot 0
; residue 273 ASN rtp ASN  q  0.0
  4335          N    273    ASN      N   4335    -0.4157      14.01   ; qtot -0.4157
  4336          H    273    ASN      H   4336     0.2719      1.008   ; qtot -0.1438
  4337         CT    273    ASN     CA   4337     0.0143      12.01   ; qtot -0.1295
  4338         H1    273    ASN     HA   4338     0.1048      1.008   ; qtot -0.0247
  4339         CT    273    ASN     CB   4339    -0.2041      12.01   ; qtot -0.2288
  4340         HC    273    ASN    HB1   4340     0.0797      1.008   ; qtot -0.1491
  4341         HC    273    ASN    HB2   4341     0.0797      1.008   ; qtot -0.0694
  4342          C    273    ASN     CG   4342      0.713      12.01   ; qtot 0.6436
  4343          O    273    ASN    OD1   4343    -0.5931         16   ; qtot 0.0505
  4344          N    273    ASN    ND2   4344    -0.9191      14.01   ; qtot -0.8686
  4345          H    273    ASN   HD21   4345     0.4196      1.008   ; qtot -0.449
  4346          H    273    ASN   HD22   4346     0.4196      1.008   ; qtot -0.0294
  4347          C    273    ASN      C   4347     0.5973      12.01   ; qtot 0.5679
  4348          O    273    ASN      O   4348    -0.5679         16   ; qtot 0
; residue 274 PHE rtp PHE  q  0.0
  4349          N    274    PHE      N   4349    -0.4157      14.01   ; qtot -0.4157
  4350          H    274    PHE      H   4350     0.2719      1.008   ; qtot -0.1438
  4351         CT    274    PHE     CA   4351    -0.0024      12.01   ; qtot -0.1462
  4352         H1    274    PHE     HA   4352     0.0978      1.008   ; qtot -0.0484
  4353         CT    274    PHE     CB   4353    -0.0343      12.01   ; qtot -0.0827
  4354         HC    274    PHE    HB1   4354     0.0295      1.008   ; qtot -0.0532
  4355         HC    274    PHE    HB2   4355     0.0295      1.008   ; qtot -0.0237
  4356         CA    274    PHE     CG   4356     0.0118      12.01   ; qtot -0.0119
  4357         CA    274    PHE    CD1   4357    -0.1256      12.01   ; qtot -0.1375
  4358         HA    274    PHE    HD1   4358      0.133      1.008   ; qtot -0.0045
  4359         CA    274    PHE    CE1   4359    -0.1704      12.01   ; qtot -0.1749
  4360         HA    274    PHE    HE1   4360      0.143      1.008   ; qtot -0.0319
  4361         CA    274    PHE     CZ   4361    -0.1072      12.01   ; qtot -0.1391
  4362         HA    274    PHE     HZ   4362     0.1297      1.008   ; qtot -0.0094
  4363         CA    274    PHE    CE2   4363    -0.1704      12.01   ; qtot -0.1798
  4364         HA    274    PHE    HE2   4364      0.143      1.008   ; qtot -0.0368
  4365         CA    274    PHE    CD2   4365    -0.1256      12.01   ; qtot -0.1624
  4366         HA    274    PHE    HD2   4366      0.133      1.008   ; qtot -0.0294
  4367          C    274    PHE      C   4367     0.5973      12.01   ; qtot 0.5679
  4368          O    274    PHE      O   4368    -0.5679         16   ; qtot 0
; residue 275 LYS rtp LYS  q +1.0
  4369          N    275    LYS      N   4369    -0.3479      14.01   ; qtot -0.3479
  4370          H    275    LYS      H   4370     0.2747      1.008   ; qtot -0.0732
  4371         CT    275    LYS     CA   4371      -0.24      12.01   ; qtot -0.3132
  4372         H1    275    LYS     HA   4372     0.1426      1.008   ; qtot -0.1706
  4373         CT    275    LYS     CB   4373    -0.0094      12.01   ; qtot -0.18
  4374         HC    275    LYS    HB1   4374     0.0362      1.008   ; qtot -0.1438
  4375         HC    275    LYS    HB2   4375     0.0362      1.008   ; qtot -0.1076
  4376         CT    275    LYS     CG   4376     0.0187      12.01   ; qtot -0.0889
  4377         HC    275    LYS    HG1   4377     0.0103      1.008   ; qtot -0.0786
  4378         HC    275    LYS    HG2   4378     0.0103      1.008   ; qtot -0.0683
  4379         CT    275    LYS     CD   4379    -0.0479      12.01   ; qtot -0.1162
  4380         HC    275    LYS    HD1   4380     0.0621      1.008   ; qtot -0.0541
  4381         HC    275    LYS    HD2   4381     0.0621      1.008   ; qtot 0.008
  4382         CT    275    LYS     CE   4382    -0.0143      12.01   ; qtot -0.0063
  4383         HP    275    LYS    HE1   4383     0.1135      1.008   ; qtot 0.1072
  4384         HP    275    LYS    HE2   4384     0.1135      1.008   ; qtot 0.2207
  4385         N3    275    LYS     NZ   4385    -0.3854      14.01   ; qtot -0.1647
  4386          H    275    LYS    HZ1   4386       0.34      1.008   ; qtot 0.1753
  4387          H    275    LYS    HZ2   4387       0.34      1.008   ; qtot 0.5153
  4388          H    275    LYS    HZ3   4388       0.34      1.008   ; qtot 0.8553
  4389          C    275    LYS      C   4389     0.7341      12.01   ; qtot 1.589
  4390          O    275    LYS      O   4390    -0.5894         16   ; qtot 1
; residue 276 VAL rtp VAL  q  0.0
  4391          N    276    VAL      N   4391    -0.4157      14.01   ; qtot 0.5843
  4392          H    276    VAL      H   4392     0.2719      1.008   ; qtot 0.8562
  4393         CT    276    VAL     CA   4393    -0.0875      12.01   ; qtot 0.7687
  4394         H1    276    VAL     HA   4394     0.0969      1.008   ; qtot 0.8656
  4395         CT    276    VAL     CB   4395     0.2985      12.01   ; qtot 1.164
  4396         HC    276    VAL     HB   4396    -0.0297      1.008   ; qtot 1.134
  4397         CT    276    VAL    CG1   4397    -0.3192      12.01   ; qtot 0.8152
  4398         HC    276    VAL   HG11   4398     0.0791      1.008   ; qtot 0.8943
  4399         HC    276    VAL   HG12   4399     0.0791      1.008   ; qtot 0.9734
  4400         HC    276    VAL   HG13   4400     0.0791      1.008   ; qtot 1.052
  4401         CT    276    VAL    CG2   4401    -0.3192      12.01   ; qtot 0.7333
  4402         HC    276    VAL   HG21   4402     0.0791      1.008   ; qtot 0.8124
  4403         HC    276    VAL   HG22   4403     0.0791      1.008   ; qtot 0.8915
  4404         HC    276    VAL   HG23   4404     0.0791      1.008   ; qtot 0.9706
  4405          C    276    VAL      C   4405     0.5973      12.01   ; qtot 1.568
  4406          O    276    VAL      O   4406    -0.5679         16   ; qtot 1
; residue 277 PHE rtp PHE  q  0.0
  4407          N    277    PHE      N   4407    -0.4157      14.01   ; qtot 0.5843
  4408          H    277    PHE      H   4408     0.2719      1.008   ; qtot 0.8562
  4409         CT    277    PHE     CA   4409    -0.0024      12.01   ; qtot 0.8538
  4410         H1    277    PHE     HA   4410     0.0978      1.008   ; qtot 0.9516
  4411         CT    277    PHE     CB   4411    -0.0343      12.01   ; qtot 0.9173
  4412         HC    277    PHE    HB1   4412     0.0295      1.008   ; qtot 0.9468
  4413         HC    277    PHE    HB2   4413     0.0295      1.008   ; qtot 0.9763
  4414         CA    277    PHE     CG   4414     0.0118      12.01   ; qtot 0.9881
  4415         CA    277    PHE    CD1   4415    -0.1256      12.01   ; qtot 0.8625
  4416         HA    277    PHE    HD1   4416      0.133      1.008   ; qtot 0.9955
  4417         CA    277    PHE    CE1   4417    -0.1704      12.01   ; qtot 0.8251
  4418         HA    277    PHE    HE1   4418      0.143      1.008   ; qtot 0.9681
  4419         CA    277    PHE     CZ   4419    -0.1072      12.01   ; qtot 0.8609
  4420         HA    277    PHE     HZ   4420     0.1297      1.008   ; qtot 0.9906
  4421         CA    277    PHE    CE2   4421    -0.1704      12.01   ; qtot 0.8202
  4422         HA    277    PHE    HE2   4422      0.143      1.008   ; qtot 0.9632
  4423         CA    277    PHE    CD2   4423    -0.1256      12.01   ; qtot 0.8376
  4424         HA    277    PHE    HD2   4424      0.133      1.008   ; qtot 0.9706
  4425          C    277    PHE      C   4425     0.5973      12.01   ; qtot 1.568
  4426          O    277    PHE      O   4426    -0.5679         16   ; qtot 1
; residue 278 ASP rtp ASP  q -1.0
  4427          N    278    ASP      N   4427    -0.5163      14.01   ; qtot 0.4837
  4428          H    278    ASP      H   4428     0.2936      1.008   ; qtot 0.7773
  4429         CT    278    ASP     CA   4429     0.0381      12.01   ; qtot 0.8154
  4430         H1    278    ASP     HA   4430      0.088      1.008   ; qtot 0.9034
  4431         CT    278    ASP     CB   4431    -0.0303      12.01   ; qtot 0.8731
  4432         HC    278    ASP    HB1   4432    -0.0122      1.008   ; qtot 0.8609
  4433         HC    278    ASP    HB2   4433    -0.0122      1.008   ; qtot 0.8487
  4434          C    278    ASP     CG   4434     0.7994      12.01   ; qtot 1.648
  4435         O2    278    ASP    OD1   4435    -0.8014         16   ; qtot 0.8467
  4436         O2    278    ASP    OD2   4436    -0.8014         16   ; qtot 0.0453
  4437          C    278    ASP      C   4437     0.5366      12.01   ; qtot 0.5819
  4438          O    278    ASP      O   4438    -0.5819         16   ; qtot 0
; residue 279 PHE rtp PHE  q  0.0
  4439          N    279    PHE      N   4439    -0.4157      14.01   ; qtot -0.4157
  4440          H    279    PHE      H   4440     0.2719      1.008   ; qtot -0.1438
  4441         CT    279    PHE     CA   4441    -0.0024      12.01   ; qtot -0.1462
  4442         H1    279    PHE     HA   4442     0.0978      1.008   ; qtot -0.0484
  4443         CT    279    PHE     CB   4443    -0.0343      12.01   ; qtot -0.0827
  4444         HC    279    PHE    HB1   4444     0.0295      1.008   ; qtot -0.0532
  4445         HC    279    PHE    HB2   4445     0.0295      1.008   ; qtot -0.0237
  4446         CA    279    PHE     CG   4446     0.0118      12.01   ; qtot -0.0119
  4447         CA    279    PHE    CD1   4447    -0.1256      12.01   ; qtot -0.1375
  4448         HA    279    PHE    HD1   4448      0.133      1.008   ; qtot -0.0045
  4449         CA    279    PHE    CE1   4449    -0.1704      12.01   ; qtot -0.1749
  4450         HA    279    PHE    HE1   4450      0.143      1.008   ; qtot -0.0319
  4451         CA    279    PHE     CZ   4451    -0.1072      12.01   ; qtot -0.1391
  4452         HA    279    PHE     HZ   4452     0.1297      1.008   ; qtot -0.0094
  4453         CA    279    PHE    CE2   4453    -0.1704      12.01   ; qtot -0.1798
  4454         HA    279    PHE    HE2   4454      0.143      1.008   ; qtot -0.0368
  4455         CA    279    PHE    CD2   4455    -0.1256      12.01   ; qtot -0.1624
  4456         HA    279    PHE    HD2   4456      0.133      1.008   ; qtot -0.0294
  4457          C    279    PHE      C   4457     0.5973      12.01   ; qtot 0.5679
  4458          O    279    PHE      O   4458    -0.5679         16   ; qtot 0
; residue 280 GLU rtp GLU  q -1.0
  4459          N    280    GLU      N   4459    -0.5163      14.01   ; qtot -0.5163
  4460          H    280    GLU      H   4460     0.2936      1.008   ; qtot -0.2227
  4461         CT    280    GLU     CA   4461     0.0397      12.01   ; qtot -0.183
  4462         H1    280    GLU     HA   4462     0.1105      1.008   ; qtot -0.0725
  4463         CT    280    GLU     CB   4463      0.056      12.01   ; qtot -0.0165
  4464         HC    280    GLU    HB1   4464    -0.0173      1.008   ; qtot -0.0338
  4465         HC    280    GLU    HB2   4465    -0.0173      1.008   ; qtot -0.0511
  4466         CT    280    GLU     CG   4466     0.0136      12.01   ; qtot -0.0375
  4467         HC    280    GLU    HG1   4467    -0.0425      1.008   ; qtot -0.08
  4468         HC    280    GLU    HG2   4468    -0.0425      1.008   ; qtot -0.1225
  4469          C    280    GLU     CD   4469     0.8054      12.01   ; qtot 0.6829
  4470         O2    280    GLU    OE1   4470    -0.8188         16   ; qtot -0.1359
  4471         O2    280    GLU    OE2   4471    -0.8188         16   ; qtot -0.9547
  4472          C    280    GLU      C   4472     0.5366      12.01   ; qtot -0.4181
  4473          O    280    GLU      O   4473    -0.5819         16   ; qtot -1
; residue 281 LEU rtp LEU  q  0.0
  4474          N    281    LEU      N   4474    -0.4157      14.01   ; qtot -1.416
  4475          H    281    LEU      H   4475     0.2719      1.008   ; qtot -1.144
  4476         CT    281    LEU     CA   4476    -0.0518      12.01   ; qtot -1.196
  4477         H1    281    LEU     HA   4477     0.0922      1.008   ; qtot -1.103
  4478         CT    281    LEU     CB   4478    -0.1102      12.01   ; qtot -1.214
  4479         HC    281    LEU    HB1   4479     0.0457      1.008   ; qtot -1.168
  4480         HC    281    LEU    HB2   4480     0.0457      1.008   ; qtot -1.122
  4481         CT    281    LEU     CG   4481     0.3531      12.01   ; qtot -0.7691
  4482         HC    281    LEU     HG   4482    -0.0361      1.008   ; qtot -0.8052
  4483         CT    281    LEU    CD1   4483    -0.4121      12.01   ; qtot -1.217
  4484         HC    281    LEU   HD11   4484        0.1      1.008   ; qtot -1.117
  4485         HC    281    LEU   HD12   4485        0.1      1.008   ; qtot -1.017
  4486         HC    281    LEU   HD13   4486        0.1      1.008   ; qtot -0.9173
  4487         CT    281    LEU    CD2   4487    -0.4121      12.01   ; qtot -1.329
  4488         HC    281    LEU   HD21   4488        0.1      1.008   ; qtot -1.229
  4489         HC    281    LEU   HD22   4489        0.1      1.008   ; qtot -1.129
  4490         HC    281    LEU   HD23   4490        0.1      1.008   ; qtot -1.029
  4491          C    281    LEU      C   4491     0.5973      12.01   ; qtot -0.4321
  4492          O    281    LEU      O   4492    -0.5679         16   ; qtot -1
; residue 282 SER rtp SER  q  0.0
  4493          N    282    SER      N   4493    -0.4157      14.01   ; qtot -1.416
  4494          H    282    SER      H   4494     0.2719      1.008   ; qtot -1.144
  4495         CT    282    SER     CA   4495    -0.0249      12.01   ; qtot -1.169
  4496         H1    282    SER     HA   4496     0.0843      1.008   ; qtot -1.084
  4497         CT    282    SER     CB   4497     0.2117      12.01   ; qtot -0.8727
  4498         H1    282    SER    HB1   4498     0.0352      1.008   ; qtot -0.8375
  4499         H1    282    SER    HB2   4499     0.0352      1.008   ; qtot -0.8023
  4500         OH    282    SER     OG   4500    -0.6546         16   ; qtot -1.457
  4501         HO    282    SER     HG   4501     0.4275      1.008   ; qtot -1.029
  4502          C    282    SER      C   4502     0.5973      12.01   ; qtot -0.4321
  4503          O    282    SER      O   4503    -0.5679         16   ; qtot -1
; residue 283 SER rtp SER  q  0.0
  4504          N    283    SER      N   4504    -0.4157      14.01   ; qtot -1.416
  4505          H    283    SER      H   4505     0.2719      1.008   ; qtot -1.144
  4506         CT    283    SER     CA   4506    -0.0249      12.01   ; qtot -1.169
  4507         H1    283    SER     HA   4507     0.0843      1.008   ; qtot -1.084
  4508         CT    283    SER     CB   4508     0.2117      12.01   ; qtot -0.8727
  4509         H1    283    SER    HB1   4509     0.0352      1.008   ; qtot -0.8375
  4510         H1    283    SER    HB2   4510     0.0352      1.008   ; qtot -0.8023
  4511         OH    283    SER     OG   4511    -0.6546         16   ; qtot -1.457
  4512         HO    283    SER     HG   4512     0.4275      1.008   ; qtot -1.029
  4513          C    283    SER      C   4513     0.5973      12.01   ; qtot -0.4321
  4514          O    283    SER      O   4514    -0.5679         16   ; qtot -1
; residue 284 GLN rtp GLN  q  0.0
  4515          N    284    GLN      N   4515    -0.4157      14.01   ; qtot -1.416
  4516          H    284    GLN      H   4516     0.2719      1.008   ; qtot -1.144
  4517         CT    284    GLN     CA   4517    -0.0031      12.01   ; qtot -1.147
  4518         H1    284    GLN     HA   4518      0.085      1.008   ; qtot -1.062
  4519         CT    284    GLN     CB   4519    -0.0036      12.01   ; qtot -1.065
  4520         HC    284    GLN    HB1   4520     0.0171      1.008   ; qtot -1.048
  4521         HC    284    GLN    HB2   4521     0.0171      1.008   ; qtot -1.031
  4522         CT    284    GLN     CG   4522    -0.0645      12.01   ; qtot -1.096
  4523         HC    284    GLN    HG1   4523     0.0352      1.008   ; qtot -1.061
  4524         HC    284    GLN    HG2   4524     0.0352      1.008   ; qtot -1.025
  4525          C    284    GLN     CD   4525     0.6951      12.01   ; qtot -0.3303
  4526          O    284    GLN    OE1   4526    -0.6086         16   ; qtot -0.9389
  4527          N    284    GLN    NE2   4527    -0.9407      14.01   ; qtot -1.88
  4528          H    284    GLN   HE21   4528     0.4251      1.008   ; qtot -1.454
  4529          H    284    GLN   HE22   4529     0.4251      1.008   ; qtot -1.029
  4530          C    284    GLN      C   4530     0.5973      12.01   ; qtot -0.4321
  4531          O    284    GLN      O   4531    -0.5679         16   ; qtot -1
; residue 285 ASP rtp ASP  q -1.0
  4532          N    285    ASP      N   4532    -0.5163      14.01   ; qtot -1.516
  4533          H    285    ASP      H   4533     0.2936      1.008   ; qtot -1.223
  4534         CT    285    ASP     CA   4534     0.0381      12.01   ; qtot -1.185
  4535         H1    285    ASP     HA   4535      0.088      1.008   ; qtot -1.097
  4536         CT    285    ASP     CB   4536    -0.0303      12.01   ; qtot -1.127
  4537         HC    285    ASP    HB1   4537    -0.0122      1.008   ; qtot -1.139
  4538         HC    285    ASP    HB2   4538    -0.0122      1.008   ; qtot -1.151
  4539          C    285    ASP     CG   4539     0.7994      12.01   ; qtot -0.3519
  4540         O2    285    ASP    OD1   4540    -0.8014         16   ; qtot -1.153
  4541         O2    285    ASP    OD2   4541    -0.8014         16   ; qtot -1.955
  4542          C    285    ASP      C   4542     0.5366      12.01   ; qtot -1.418
  4543          O    285    ASP      O   4543    -0.5819         16   ; qtot -2
; residue 286 MET rtp MET  q  0.0
  4544          N    286    MET      N   4544    -0.4157      14.01   ; qtot -2.416
  4545          H    286    MET      H   4545     0.2719      1.008   ; qtot -2.144
  4546         CT    286    MET     CA   4546    -0.0237      12.01   ; qtot -2.168
  4547         H1    286    MET     HA   4547      0.088      1.008   ; qtot -2.08
  4548         CT    286    MET     CB   4548     0.0342      12.01   ; qtot -2.045
  4549         HC    286    MET    HB1   4549     0.0241      1.008   ; qtot -2.021
  4550         HC    286    MET    HB2   4550     0.0241      1.008   ; qtot -1.997
  4551         CT    286    MET     CG   4551     0.0018      12.01   ; qtot -1.995
  4552         H1    286    MET    HG1   4552      0.044      1.008   ; qtot -1.951
  4553         H1    286    MET    HG2   4553      0.044      1.008   ; qtot -1.907
  4554          S    286    MET     SD   4554    -0.2737      32.06   ; qtot -2.181
  4555         CT    286    MET     CE   4555    -0.0536      12.01   ; qtot -2.235
  4556         H1    286    MET    HE1   4556     0.0684      1.008   ; qtot -2.166
  4557         H1    286    MET    HE2   4557     0.0684      1.008   ; qtot -2.098
  4558         H1    286    MET    HE3   4558     0.0684      1.008   ; qtot -2.029
  4559          C    286    MET      C   4559     0.5973      12.01   ; qtot -1.432
  4560          O    286    MET      O   4560    -0.5679         16   ; qtot -2
; residue 287 THR rtp THR  q  0.0
  4561          N    287    THR      N   4561    -0.4157      14.01   ; qtot -2.416
  4562          H    287    THR      H   4562     0.2719      1.008   ; qtot -2.144
  4563         CT    287    THR     CA   4563    -0.0389      12.01   ; qtot -2.183
  4564         H1    287    THR     HA   4564     0.1007      1.008   ; qtot -2.082
  4565         CT    287    THR     CB   4565     0.3654      12.01   ; qtot -1.717
  4566         H1    287    THR     HB   4566     0.0043      1.008   ; qtot -1.712
  4567         CT    287    THR    CG2   4567    -0.2438      12.01   ; qtot -1.956
  4568         HC    287    THR   HG21   4568     0.0642      1.008   ; qtot -1.892
  4569         HC    287    THR   HG22   4569     0.0642      1.008   ; qtot -1.828
  4570         HC    287    THR   HG23   4570     0.0642      1.008   ; qtot -1.764
  4571         OH    287    THR    OG1   4571    -0.6761         16   ; qtot -2.44
  4572         HO    287    THR    HG1   4572     0.4102      1.008   ; qtot -2.029
  4573          C    287    THR      C   4573     0.5973      12.01   ; qtot -1.432
  4574          O    287    THR      O   4574    -0.5679         16   ; qtot -2
; residue 288 THR rtp THR  q  0.0
  4575          N    288    THR      N   4575    -0.4157      14.01   ; qtot -2.416
  4576          H    288    THR      H   4576     0.2719      1.008   ; qtot -2.144
  4577         CT    288    THR     CA   4577    -0.0389      12.01   ; qtot -2.183
  4578         H1    288    THR     HA   4578     0.1007      1.008   ; qtot -2.082
  4579         CT    288    THR     CB   4579     0.3654      12.01   ; qtot -1.717
  4580         H1    288    THR     HB   4580     0.0043      1.008   ; qtot -1.712
  4581         CT    288    THR    CG2   4581    -0.2438      12.01   ; qtot -1.956
  4582         HC    288    THR   HG21   4582     0.0642      1.008   ; qtot -1.892
  4583         HC    288    THR   HG22   4583     0.0642      1.008   ; qtot -1.828
  4584         HC    288    THR   HG23   4584     0.0642      1.008   ; qtot -1.764
  4585         OH    288    THR    OG1   4585    -0.6761         16   ; qtot -2.44
  4586         HO    288    THR    HG1   4586     0.4102      1.008   ; qtot -2.029
  4587          C    288    THR      C   4587     0.5973      12.01   ; qtot -1.432
  4588          O    288    THR      O   4588    -0.5679         16   ; qtot -2
; residue 289 LEU rtp LEU  q  0.0
  4589          N    289    LEU      N   4589    -0.4157      14.01   ; qtot -2.416
  4590          H    289    LEU      H   4590     0.2719      1.008   ; qtot -2.144
  4591         CT    289    LEU     CA   4591    -0.0518      12.01   ; qtot -2.196
  4592         H1    289    LEU     HA   4592     0.0922      1.008   ; qtot -2.103
  4593         CT    289    LEU     CB   4593    -0.1102      12.01   ; qtot -2.214
  4594         HC    289    LEU    HB1   4594     0.0457      1.008   ; qtot -2.168
  4595         HC    289    LEU    HB2   4595     0.0457      1.008   ; qtot -2.122
  4596         CT    289    LEU     CG   4596     0.3531      12.01   ; qtot -1.769
  4597         HC    289    LEU     HG   4597    -0.0361      1.008   ; qtot -1.805
  4598         CT    289    LEU    CD1   4598    -0.4121      12.01   ; qtot -2.217
  4599         HC    289    LEU   HD11   4599        0.1      1.008   ; qtot -2.117
  4600         HC    289    LEU   HD12   4600        0.1      1.008   ; qtot -2.017
  4601         HC    289    LEU   HD13   4601        0.1      1.008   ; qtot -1.917
  4602         CT    289    LEU    CD2   4602    -0.4121      12.01   ; qtot -2.329
  4603         HC    289    LEU   HD21   4603        0.1      1.008   ; qtot -2.229
  4604         HC    289    LEU   HD22   4604        0.1      1.008   ; qtot -2.129
  4605         HC    289    LEU   HD23   4605        0.1      1.008   ; qtot -2.029
  4606          C    289    LEU      C   4606     0.5973      12.01   ; qtot -1.432
  4607          O    289    LEU      O   4607    -0.5679         16   ; qtot -2
; residue 290 LEU rtp LEU  q  0.0
  4608          N    290    LEU      N   4608    -0.4157      14.01   ; qtot -2.416
  4609          H    290    LEU      H   4609     0.2719      1.008   ; qtot -2.144
  4610         CT    290    LEU     CA   4610    -0.0518      12.01   ; qtot -2.196
  4611         H1    290    LEU     HA   4611     0.0922      1.008   ; qtot -2.103
  4612         CT    290    LEU     CB   4612    -0.1102      12.01   ; qtot -2.214
  4613         HC    290    LEU    HB1   4613     0.0457      1.008   ; qtot -2.168
  4614         HC    290    LEU    HB2   4614     0.0457      1.008   ; qtot -2.122
  4615         CT    290    LEU     CG   4615     0.3531      12.01   ; qtot -1.769
  4616         HC    290    LEU     HG   4616    -0.0361      1.008   ; qtot -1.805
  4617         CT    290    LEU    CD1   4617    -0.4121      12.01   ; qtot -2.217
  4618         HC    290    LEU   HD11   4618        0.1      1.008   ; qtot -2.117
  4619         HC    290    LEU   HD12   4619        0.1      1.008   ; qtot -2.017
  4620         HC    290    LEU   HD13   4620        0.1      1.008   ; qtot -1.917
  4621         CT    290    LEU    CD2   4621    -0.4121      12.01   ; qtot -2.329
  4622         HC    290    LEU   HD21   4622        0.1      1.008   ; qtot -2.229
  4623         HC    290    LEU   HD22   4623        0.1      1.008   ; qtot -2.129
  4624         HC    290    LEU   HD23   4624        0.1      1.008   ; qtot -2.029
  4625          C    290    LEU      C   4625     0.5973      12.01   ; qtot -1.432
  4626          O    290    LEU      O   4626    -0.5679         16   ; qtot -2
; residue 291 SER rtp SER  q  0.0
  4627          N    291    SER      N   4627    -0.4157      14.01   ; qtot -2.416
  4628          H    291    SER      H   4628     0.2719      1.008   ; qtot -2.144
  4629         CT    291    SER     CA   4629    -0.0249      12.01   ; qtot -2.169
  4630         H1    291    SER     HA   4630     0.0843      1.008   ; qtot -2.084
  4631         CT    291    SER     CB   4631     0.2117      12.01   ; qtot -1.873
  4632         H1    291    SER    HB1   4632     0.0352      1.008   ; qtot -1.838
  4633         H1    291    SER    HB2   4633     0.0352      1.008   ; qtot -1.802
  4634         OH    291    SER     OG   4634    -0.6546         16   ; qtot -2.457
  4635         HO    291    SER     HG   4635     0.4275      1.008   ; qtot -2.029
  4636          C    291    SER      C   4636     0.5973      12.01   ; qtot -1.432
  4637          O    291    SER      O   4637    -0.5679         16   ; qtot -2
; residue 292 TYR rtp TYR  q  0.0
  4638          N    292    TYR      N   4638    -0.4157      14.01   ; qtot -2.416
  4639          H    292    TYR      H   4639     0.2719      1.008   ; qtot -2.144
  4640         CT    292    TYR     CA   4640    -0.0014      12.01   ; qtot -2.145
  4641         H1    292    TYR     HA   4641     0.0876      1.008   ; qtot -2.058
  4642         CT    292    TYR     CB   4642    -0.0152      12.01   ; qtot -2.073
  4643         HC    292    TYR    HB1   4643     0.0295      1.008   ; qtot -2.043
  4644         HC    292    TYR    HB2   4644     0.0295      1.008   ; qtot -2.014
  4645         CA    292    TYR     CG   4645    -0.0011      12.01   ; qtot -2.015
  4646         CA    292    TYR    CD1   4646    -0.1906      12.01   ; qtot -2.206
  4647         HA    292    TYR    HD1   4647     0.1699      1.008   ; qtot -2.036
  4648         CA    292    TYR    CE1   4648    -0.2341      12.01   ; qtot -2.27
  4649         HA    292    TYR    HE1   4649     0.1656      1.008   ; qtot -2.104
  4650          C    292    TYR     CZ   4650     0.3226      12.01   ; qtot -1.782
  4651         OH    292    TYR     OH   4651    -0.5579         16   ; qtot -2.339
  4652         HO    292    TYR     HH   4652     0.3992      1.008   ; qtot -1.94
  4653         CA    292    TYR    CE2   4653    -0.2341      12.01   ; qtot -2.174
  4654         HA    292    TYR    HE2   4654     0.1656      1.008   ; qtot -2.009
  4655         CA    292    TYR    CD2   4655    -0.1906      12.01   ; qtot -2.199
  4656         HA    292    TYR    HD2   4656     0.1699      1.008   ; qtot -2.029
  4657          C    292    TYR      C   4657     0.5973      12.01   ; qtot -1.432
  4658          O    292    TYR      O   4658    -0.5679         16   ; qtot -2
; residue 293 ASN rtp ASN  q  0.0
[truncated: 1,088,937 more chars]
