# Supplementary material for: Improvement in predicting drug sensitivity changes associated with protein mutations using a molecular dynamics based alchemical mutation method
Source: Sci Rep. 2020 Feb 7;10:2161. doi: 10.1038/s41598-020-58877-9 (PMC7005789; doi:10.1038/s41598-020-58877-9)
Supplement: Supplementary file 2 — Supplementary Information. [file 41598_2020_58877_MOESM2_ESM.zip › S1_input/MP-CAFEE/ALR2/393/F121P_393/complex_gpu/md_fin.gro]

Generated by trjconv : OXIDOREDUCTASE in water t= 22000.00000
36062
    1MET      N    1   5.607   7.574   0.375
    1MET     H1    2   5.630   7.476   0.367
    1MET     H2    3   5.641   7.622   0.292
    1MET     H3    4   5.656   7.616   0.453
    1MET     CA    5   5.463   7.595   0.396
    1MET     HA    6   5.416   7.565   0.302
    1MET     CB    7   5.416   7.518   0.519
    1MET    HB1    8   5.469   7.561   0.604
    1MET    HB2    9   5.453   7.417   0.500
    1MET     CG   10   5.265   7.505   0.529
    1MET    HG1   11   5.232   7.447   0.443
    1MET    HG2   12   5.225   7.606   0.521
    1MET     SD   13   5.202   7.438   0.685
    1MET     CE   14   5.027   7.438   0.637
    1MET    HE1   15   4.968   7.425   0.728
    1MET    HE2   16   5.000   7.535   0.595
    1MET    HE3   17   4.992   7.360   0.570
    1MET      C   18   5.426   7.742   0.410
    1MET      O   19   5.483   7.812   0.494
    2ALA      N   20   5.329   7.790   0.333
    2ALA      H   21   5.297   7.735   0.254
    2ALA     CA   22   5.286   7.928   0.340
    2ALA     HA   23   5.371   7.996   0.339
    2ALA     CB   24   5.207   7.968   0.216
    2ALA    HB1   25   5.106   7.935   0.240
    2ALA    HB2   26   5.214   8.076   0.211
    2ALA    HB3   27   5.238   7.920   0.123
    2ALA      C   28   5.204   7.956   0.465
    2ALA      O   29   5.147   7.864   0.524
    3SER      N   30   5.184   8.085   0.494
    3SER      H   31   5.224   8.159   0.439
    3SER     CA   32   5.125   8.130   0.618
    3SER     HA   33   5.179   8.077   0.696
    3SER     CB   34   5.157   8.278   0.635
    3SER    HB1   35   5.083   8.321   0.703
    3SER    HB2   36   5.146   8.334   0.542
    3SER     OG   37   5.291   8.293   0.676
    3SER     HG   38   5.301   8.349   0.753
    3SER      C   39   4.976   8.102   0.637
    3SER      O   40   4.913   8.125   0.740
    4ARG      N   41   4.918   8.047   0.530
    4ARG      H   42   4.973   8.018   0.450
    4ARG     CA   43   4.776   8.029   0.509
    4ARG     HA   44   4.736   7.993   0.604
    4ARG     CB   45   4.711   8.163   0.473
    4ARG    HB1   46   4.721   8.230   0.559
    4ARG    HB2   47   4.604   8.146   0.458
    4ARG     CG   48   4.759   8.250   0.358
    4ARG    HG1   49   4.753   8.194   0.265
    4ARG    HG2   50   4.862   8.274   0.382
    4ARG     CD   51   4.679   8.380   0.346
    4ARG    HD1   52   4.689   8.435   0.439
    4ARG    HD2   53   4.575   8.353   0.328
    4ARG     NE   54   4.729   8.463   0.236
    4ARG     HE   55   4.807   8.428   0.183
    4ARG     CZ   56   4.675   8.574   0.185
    4ARG    NH1   57   4.563   8.623   0.239
    4ARG   HH11   58   4.519   8.571   0.314
    4ARG   HH12   59   4.533   8.713   0.202
    4ARG    NH2   60   4.717   8.631   0.071
    4ARG   HH21   61   4.804   8.607   0.026
    4ARG   HH22   62   4.674   8.718   0.044
    4ARG      C   63   4.740   7.913   0.417
    4ARG      O   64   4.825   7.870   0.340
    5ILE      N   65   4.613   7.871   0.422
    5ILE      H   66   4.556   7.917   0.492
    5ILE     CA   67   4.565   7.753   0.353
    5ILE     HA   68   4.636   7.717   0.279
    5ILE     CB   69   4.562   7.643   0.459
    5ILE     HB   70   4.661   7.643   0.505
    5ILE    CG2   71   4.478   7.672   0.583
    5ILE   HG21   72   4.487   7.585   0.646
    5ILE   HG22   73   4.509   7.762   0.636
    5ILE   HG23   74   4.373   7.680   0.553
    5ILE    CG1   75   4.527   7.510   0.394
    5ILE   HG11   76   4.581   7.490   0.302
    5ILE   HG12   77   4.419   7.514   0.374
    5ILE     CD   78   4.547   7.384   0.478
    5ILE    HD1   79   4.646   7.382   0.525
    5ILE    HD2   80   4.470   7.371   0.554
    5ILE    HD3   81   4.540   7.296   0.415
    5ILE      C   82   4.436   7.776   0.276
    5ILE      O   83   4.346   7.833   0.338
    6LEU      N   84   4.420   7.717   0.158
    6LEU      H   85   4.496   7.658   0.125
    6LEU     CA   86   4.314   7.737   0.061
    6LEU     HA   87   4.283   7.840   0.078
    6LEU     CB   88   4.378   7.713  -0.076
    6LEU    HB1   89   4.387   7.605  -0.084
    6LEU    HB2   90   4.469   7.771  -0.083
    6LEU     CG   91   4.285   7.745  -0.194
    6LEU     HG   92   4.187   7.700  -0.176
    6LEU    CD1   93   4.274   7.893  -0.225
    6LEU   HD11   94   4.206   7.951  -0.162
    6LEU   HD12   95   4.373   7.940  -0.229
    6LEU   HD13   96   4.232   7.891  -0.326
    6LEU    CD2   97   4.346   7.678  -0.317
    6LEU   HD21   98   4.444   7.724  -0.331
    6LEU   HD22   99   4.359   7.571  -0.304
    6LEU   HD23  100   4.279   7.698  -0.401
    6LEU      C  101   4.191   7.653   0.093
    6LEU      O  102   4.202   7.535   0.126
    7LEU      N  103   4.071   7.708   0.079
    7LEU      H  104   4.072   7.808   0.062
    7LEU     CA  105   3.949   7.648   0.130
    7LEU     HA  106   3.964   7.555   0.186
    7LEU     CB  107   3.884   7.751   0.222
    7LEU    HB1  108   3.779   7.725   0.231
    7LEU    HB2  109   3.893   7.853   0.184
    7LEU     CG  110   3.951   7.758   0.359
    7LEU     HG  111   4.057   7.779   0.343
    7LEU    CD1  112   3.884   7.876   0.428
    7LEU   HD11  113   3.877   7.965   0.366
    7LEU   HD12  114   3.782   7.841   0.444
    7LEU   HD13  115   3.937   7.879   0.524
    7LEU    CD2  116   3.947   7.633   0.447
    7LEU   HD21  117   3.849   7.586   0.454
    7LEU   HD22  118   4.017   7.564   0.401
    7LEU   HD23  119   3.989   7.650   0.546
    7LEU      C  120   3.855   7.611   0.016
    7LEU      O  121   3.871   7.660  -0.096
    8ASN      N  122   3.753   7.530   0.043
    8ASN      H  123   3.760   7.479   0.130
    8ASN     CA  124   3.649   7.502  -0.054
    8ASN     HA  125   3.683   7.452  -0.145
    8ASN     CB  126   3.561   7.393   0.007
    8ASN    HB1  127   3.624   7.312   0.044
    8ASN    HB2  128   3.502   7.338  -0.066
    8ASN     CG  129   3.466   7.439   0.117
    8ASN    OD1  130   3.432   7.555   0.142
    8ASN    ND2  131   3.407   7.337   0.178
    8ASN   HD21  132   3.421   7.247   0.134
    8ASN   HD22  133   3.345   7.347   0.257
    8ASN      C  134   3.568   7.618  -0.110
    8ASN      O  135   3.516   7.603  -0.220
    9ASN      N  136   3.571   7.737  -0.049
    9ASN      H  137   3.619   7.730   0.039
    9ASN     CA  138   3.516   7.866  -0.087
    9ASN     HA  139   3.438   7.838  -0.158
    9ASN     CB  140   3.437   7.916   0.033
    9ASN    HB1  141   3.403   7.829   0.090
    9ASN    HB2  142   3.357   7.979  -0.005
    9ASN     CG  143   3.527   7.986   0.134
    9ASN    OD1  144   3.636   7.941   0.167
    9ASN    ND2  145   3.480   8.104   0.175
    9ASN   HD21  146   3.387   8.134   0.152
    9ASN   HD22  147   3.533   8.153   0.246
    9ASN      C  148   3.612   7.963  -0.155
    9ASN      O  149   3.581   8.081  -0.172
   10GLY      N  150   3.732   7.914  -0.187
   10GLY      H  151   3.759   7.825  -0.149
   10GLY     CA  152   3.829   7.998  -0.255
   10GLY    HA1  153   3.775   8.048  -0.335
   10GLY    HA2  154   3.914   7.940  -0.290
   10GLY      C  155   3.899   8.103  -0.170
   10GLY      O  156   3.977   8.176  -0.231
   11ALA      N  157   3.864   8.125  -0.043
   11ALA      H  158   3.777   8.084  -0.014
   11ALA     CA  159   3.939   8.203   0.054
   11ALA     HA  160   3.980   8.284  -0.006
   11ALA     CB  161   3.851   8.249   0.169
   11ALA    HB1  162   3.917   8.308   0.233
   11ALA    HB2  163   3.767   8.309   0.133
   11ALA    HB3  164   3.816   8.155   0.211
   11ALA      C  165   4.063   8.131   0.103
   11ALA      O  166   4.078   8.012   0.074
   12LYS      N  167   4.146   8.196   0.186
   12LYS      H  168   4.119   8.292   0.204
   12LYS     CA  169   4.259   8.142   0.258
   12LYS     HA  170   4.258   8.034   0.240
   12LYS     CB  171   4.389   8.196   0.199
   12LYS    HB1  172   4.477   8.167   0.257
   12LYS    HB2  173   4.396   8.304   0.194
   12LYS     CG  174   4.410   8.149   0.055
   12LYS    HG1  175   4.351   8.200  -0.020
   12LYS    HG2  176   4.379   8.045   0.045
   12LYS     CD  177   4.556   8.169   0.014
   12LYS    HD1  178   4.619   8.106   0.077
   12LYS    HD2  179   4.589   8.270   0.037
   12LYS     CE  180   4.589   8.127  -0.129
   12LYS    HE1  181   4.554   8.024  -0.136
   12LYS    HE2  182   4.698   8.125  -0.134
   12LYS     NZ  183   4.527   8.214  -0.230
   12LYS    HZ1  184   4.428   8.230  -0.218
   12LYS    HZ2  185   4.559   8.310  -0.237
   12LYS    HZ3  186   4.539   8.174  -0.323
   12LYS      C  187   4.249   8.169   0.407
   12LYS      O  188   4.223   8.281   0.451
   13MET      N  189   4.285   8.073   0.493
   13MET      H  190   4.302   7.985   0.447
   13MET     CA  191   4.291   8.083   0.637
   13MET     HA  192   4.243   8.179   0.657
   13MET     CB  193   4.207   7.975   0.706
   13MET    HB1  194   4.232   7.874   0.672
   13MET    HB2  195   4.101   7.989   0.685
   13MET     CG  196   4.213   7.979   0.858
   13MET    HG1  197   4.197   8.083   0.885
   13MET    HG2  198   4.308   7.943   0.898
   13MET     SD  199   4.081   7.879   0.930
   13MET     CE  200   4.135   7.716   0.873
   13MET    HE1  201   4.091   7.637   0.933
   13MET    HE2  202   4.116   7.697   0.767
   13MET    HE3  203   4.243   7.708   0.887
   13MET      C  204   4.432   8.080   0.696
   13MET      O  205   4.507   7.985   0.678
   14PRO      N  206   4.477   8.186   0.763
   14PRO     CD  207   4.405   8.309   0.787
   14PRO    HD1  208   4.320   8.296   0.855
   14PRO    HD2  209   4.363   8.353   0.697
   14PRO     CG  210   4.512   8.399   0.849
   14PRO    HG1  211   4.471   8.471   0.920
   14PRO    HG2  212   4.572   8.456   0.778
   14PRO     CB  213   4.607   8.309   0.928
   14PRO    HB1  214   4.566   8.297   1.028
   14PRO    HB2  215   4.712   8.340   0.933
   14PRO     CA  216   4.602   8.187   0.837
   14PRO     HA  217   4.690   8.198   0.775
   14PRO      C  218   4.617   8.063   0.925
   14PRO      O  219   4.530   8.027   1.004
   15ILE      N  220   4.734   7.999   0.914
   15ILE      H  221   4.806   8.044   0.860
   15ILE     CA  222   4.763   7.878   0.987
   15ILE     HA  223   4.668   7.825   0.987
   15ILE     CB  224   4.879   7.800   0.925
   15ILE     HB  225   4.882   7.705   0.977
   15ILE    CG2  226   4.862   7.783   0.774
   15ILE   HG21  227   4.921   7.703   0.729
   15ILE   HG22  228   4.759   7.765   0.742
   15ILE   HG23  229   4.889   7.874   0.722
   15ILE    CG1  230   5.017   7.861   0.945
   15ILE   HG11  231   5.023   7.879   1.053
   15ILE   HG12  232   5.016   7.960   0.901
   15ILE     CD  233   5.148   7.790   0.910
   15ILE    HD1  234   5.138   7.693   0.959
   15ILE    HD2  235   5.161   7.779   0.803
   15ILE    HD3  236   5.231   7.844   0.955
   15ILE      C  237   4.783   7.903   1.136
   15ILE      O  238   4.752   7.816   1.217
   16LEU      N  239   4.818   8.023   1.183
   16LEU      H  240   4.853   8.084   1.110
   16LEU     CA  241   4.836   8.072   1.318
   16LEU     HA  242   4.813   7.990   1.386
   16LEU     CB  243   4.981   8.118   1.334
   16LEU    HB1  244   4.988   8.216   1.287
   16LEU    HB2  245   5.050   8.044   1.293
   16LEU     CG  246   5.017   8.154   1.478
   16LEU     HG  247   4.940   8.219   1.522
   16LEU    CD1  248   5.045   8.037   1.571
   16LEU   HD11  249   5.110   7.974   1.510
   16LEU   HD12  250   5.081   8.063   1.670
   16LEU   HD13  251   4.947   7.992   1.592
   16LEU    CD2  252   5.150   8.228   1.473
   16LEU   HD21  253   5.227   8.161   1.436
   16LEU   HD22  254   5.143   8.322   1.417
   16LEU   HD23  255   5.187   8.258   1.570
   16LEU      C  256   4.729   8.172   1.359
   16LEU      O  257   4.717   8.270   1.287
   17GLY      N  258   4.646   8.150   1.461
   17GLY      H  259   4.662   8.066   1.514
   17GLY     CA  260   4.544   8.240   1.512
   17GLY    HA1  261   4.444   8.209   1.482
   17GLY    HA2  262   4.559   8.338   1.468
   17GLY      C  263   4.545   8.253   1.664
   17GLY      O  264   4.582   8.162   1.737
   18LEU      N  265   4.491   8.366   1.711
   18LEU      H  266   4.445   8.425   1.644
   18LEU     CA  267   4.484   8.394   1.853
   18LEU     HA  268   4.573   8.364   1.908
   18LEU     CB  269   4.472   8.546   1.863
   18LEU    HB1  270   4.391   8.582   1.800
   18LEU    HB2  271   4.562   8.595   1.823
   18LEU     CG  272   4.448   8.593   2.006
   18LEU     HG  273   4.378   8.533   2.064
   18LEU    CD1  274   4.576   8.584   2.088
   18LEU   HD11  275   4.603   8.480   2.109
   18LEU   HD12  276   4.658   8.645   2.051
   18LEU   HD13  277   4.561   8.633   2.184
   18LEU    CD2  278   4.405   8.739   1.999
   18LEU   HD21  279   4.326   8.748   1.924
   18LEU   HD22  280   4.379   8.771   2.100
   18LEU   HD23  281   4.496   8.782   1.958
   18LEU      C  282   4.372   8.307   1.907
   18LEU      O  283   4.254   8.325   1.878
   19GLY      N  284   4.410   8.214   1.996
   19GLY      H  285   4.509   8.194   1.990
   19GLY     CA  286   4.325   8.149   2.094
   19GLY    HA1  287   4.392   8.081   2.146
   19GLY    HA2  288   4.237   8.111   2.042
   19GLY      C  289   4.293   8.248   2.204
   19GLY      O  290   4.385   8.312   2.254
   20THR      N  291   4.163   8.263   2.233
   20THR      H  292   4.091   8.207   2.190
   20THR     CA  293   4.102   8.355   2.327
   20THR     HA  294   4.182   8.423   2.359
   20THR     CB  295   3.997   8.446   2.263
   20THR     HB  296   3.979   8.525   2.336
   20THR    CG2  297   4.054   8.526   2.146
   20THR   HG21  298   4.092   8.463   2.066
   20THR   HG22  299   3.973   8.584   2.102
   20THR   HG23  300   4.132   8.586   2.192
   20THR    OG1  301   3.878   8.375   2.238
   20THR    HG1  302   3.876   8.345   2.147
   20THR      C  303   4.049   8.312   2.463
   20THR      O  304   4.017   8.400   2.542
   21TRP      N  305   4.050   8.181   2.491
   21TRP      H  306   4.088   8.122   2.419
   21TRP     CA  307   3.958   8.133   2.593
   21TRP     HA  308   3.868   8.190   2.572
   21TRP     CB  309   3.924   7.985   2.577
   21TRP    HB1  310   4.018   7.931   2.575
   21TRP    HB2  311   3.876   7.971   2.480
   21TRP     CG  312   3.833   7.923   2.678
   21TRP    CD1  313   3.717   7.976   2.725
   21TRP    HD1  314   3.676   8.070   2.694
   21TRP    NE1  315   3.665   7.896   2.824
   21TRP    HE1  316   3.581   7.920   2.876
   21TRP    CE2  317   3.729   7.774   2.832
   21TRP    CZ2  318   3.706   7.660   2.910
   21TRP    HZ2  319   3.622   7.657   2.978
   21TRP    CH2  320   3.784   7.546   2.885
   21TRP    HH2  321   3.757   7.448   2.922
   21TRP    CZ3  322   3.884   7.556   2.788
   21TRP    HZ3  323   3.922   7.460   2.754
   21TRP    CE3  324   3.912   7.675   2.720
   21TRP    HE3  325   3.990   7.685   2.646
   21TRP    CD2  326   3.831   7.789   2.735
   21TRP      C  327   4.000   8.165   2.736
   21TRP      O  328   4.117   8.193   2.758
   22LYS      N  329   3.912   8.159   2.836
   22LYS      H  330   3.813   8.149   2.822
   22LYS     CA  331   3.941   8.181   2.977
   22LYS     HA  332   3.856   8.147   3.036
   22LYS     CB  333   4.055   8.093   3.027
   22LYS    HB1  334   4.077   8.131   3.127
   22LYS    HB2  335   4.139   8.109   2.960
   22LYS     CG  336   4.022   7.944   3.027
   22LYS    HG1  337   3.958   7.913   2.945
   22LYS    HG2  338   3.971   7.913   3.118
   22LYS     CD  339   4.152   7.866   3.008
   22LYS    HD1  340   4.134   7.765   3.045
   22LYS    HD2  341   4.236   7.907   3.064
   22LYS     CE  342   4.181   7.849   2.859
   22LYS    HE1  343   4.198   7.949   2.820
   22LYS    HE2  344   4.098   7.803   2.806
   22LYS     NZ  345   4.310   7.782   2.831
   22LYS    HZ1  346   4.393   7.819   2.875
   22LYS    HZ2  347   4.295   7.684   2.850
   22LYS    HZ3  348   4.326   7.786   2.731
   22LYS      C  349   3.955   8.325   3.023
   22LYS      O  350   3.872   8.376   3.099
   23SER      N  351   4.070   8.385   2.991
   23SER      H  352   4.125   8.340   2.919
   23SER     CA  353   4.125   8.507   3.046
   23SER     HA  354   4.130   8.483   3.152
   23SER     CB  355   4.268   8.537   3.003
   23SER    HB1  356   4.313   8.602   3.079
   23SER    HB2  357   4.270   8.588   2.907
   23SER     OG  358   4.349   8.423   2.985
   23SER     HG  359   4.332   8.366   3.061
   23SER      C  360   4.036   8.629   3.026
   23SER      O  361   3.964   8.629   2.927
   24PRO      N  362   4.037   8.732   3.112
   24PRO     CD  363   4.115   8.741   3.234
   24PRO    HD1  364   4.211   8.785   3.207
   24PRO    HD2  365   4.114   8.646   3.288
   24PRO     CG  366   4.045   8.845   3.321
   24PRO    HG1  367   4.118   8.893   3.385
   24PRO    HG2  368   3.972   8.786   3.378
   24PRO     CB  369   3.982   8.935   3.215
   24PRO    HB1  370   4.051   9.012   3.181
   24PRO    HB2  371   3.897   8.992   3.253
   24PRO     CA  372   3.940   8.839   3.104
   24PRO     HA  373   3.845   8.792   3.129
   24PRO      C  374   3.936   8.909   2.969
   24PRO      O  375   4.039   8.952   2.917
   25PRO      N  376   3.819   8.944   2.916
   25PRO     CD  377   3.688   8.898   2.960
   25PRO    HD1  378   3.648   8.958   3.042
   25PRO    HD2  379   3.689   8.794   2.990
   25PRO     CG  380   3.602   8.912   2.835
   25PRO    HG1  381   3.499   8.930   2.863
   25PRO    HG2  382   3.627   8.826   2.773
   25PRO     CB  383   3.657   9.035   2.763
   25PRO    HB1  384   3.617   9.131   2.795
   25PRO    HB2  385   3.642   9.025   2.656
   25PRO     CA  386   3.806   9.023   2.795
   25PRO     HA  387   3.847   8.962   2.714
   25PRO      C  388   3.869   9.161   2.787
   25PRO      O  389   3.900   9.202   2.675
   26GLY      N  390   3.910   9.222   2.898
   26GLY      H  391   3.902   9.180   2.989
   26GLY     CA  392   3.993   9.341   2.897
   26GLY    HA1  393   4.016   9.373   2.998
   26GLY    HA2  394   3.942   9.425   2.849
   26GLY      C  395   4.134   9.318   2.843
   26GLY      O  396   4.191   9.389   2.761
   27GLN      N  397   4.184   9.198   2.874
   27GLN      H  398   4.129   9.126   2.920
   27GLN     CA  399   4.312   9.146   2.833
   27GLN     HA  400   4.384   9.228   2.829
   27GLN     CB  401   4.360   9.042   2.934
   27GLN    HB1  402   4.461   9.018   2.900
   27GLN    HB2  403   4.311   8.945   2.940
   27GLN     CG  404   4.369   9.083   3.081
   27GLN    HG1  405   4.267   9.099   3.115
   27GLN    HG2  406   4.426   9.173   3.101
   27GLN     CD  407   4.420   8.968   3.167
   27GLN    OE1  408   4.468   8.863   3.123
   27GLN    NE2  409   4.421   8.998   3.297
   27GLN   HE21  410   4.364   9.075   3.329
   27GLN   HE22  411   4.476   8.943   3.361
   27GLN      C  412   4.305   9.096   2.689
   27GLN      O  413   4.402   9.105   2.614
   28VAL      N  414   4.190   9.042   2.649
   28VAL      H  415   4.113   9.039   2.715
   28VAL     CA  416   4.166   9.016   2.509
   28VAL     HA  417   4.259   8.976   2.468
   28VAL     CB  418   4.058   8.909   2.491
   28VAL     HB  419   3.962   8.951   2.520
   28VAL    CG1  420   4.049   8.877   2.342
   28VAL   HG11  421   4.014   8.965   2.288
   28VAL   HG12  422   4.148   8.858   2.299
   28VAL   HG13  423   3.981   8.796   2.317
   28VAL    CG2  424   4.107   8.786   2.567
   28VAL   HG21  425   4.039   8.706   2.539
   28VAL   HG22  426   4.208   8.754   2.540
   28VAL   HG23  427   4.111   8.801   2.675
   28VAL      C  428   4.143   9.136   2.418
   28VAL      O  429   4.204   9.136   2.311
   29THR      N  430   4.072   9.240   2.462
   29THR      H  431   4.020   9.238   2.548
   29THR     CA  432   4.067   9.364   2.388
   29THR     HA  433   4.007   9.359   2.297
   29THR     CB  434   4.011   9.480   2.470
   29THR     HB  435   4.084   9.496   2.549
   29THR    CG2  436   3.982   9.603   2.384
   29THR   HG21  437   3.969   9.692   2.447
   29THR   HG22  438   4.067   9.616   2.318
   29THR   HG23  439   3.887   9.597   2.331
   29THR    OG1  440   3.893   9.447   2.540
   29THR    HG1  441   3.904   9.362   2.583
   29THR      C  442   4.207   9.409   2.348
   29THR      O  443   4.238   9.439   2.233
   30GLU      N  444   4.297   9.395   2.445
   30GLU      H  445   4.261   9.371   2.536
   30GLU     CA  446   4.438   9.423   2.422
   30GLU     HA  447   4.451   9.516   2.366
   30GLU     CB  448   4.504   9.451   2.556
   30GLU    HB1  449   4.599   9.493   2.525
   30GLU    HB2  450   4.509   9.364   2.622
   30GLU     CG  451   4.442   9.564   2.639
   30GLU    HG1  452   4.347   9.526   2.677
   30GLU    HG2  453   4.410   9.648   2.578
   30GLU     CD  454   4.531   9.612   2.752
   30GLU    OE1  455   4.621   9.543   2.805
   30GLU    OE2  456   4.501   9.727   2.792
   30GLU      C  457   4.512   9.319   2.339
   30GLU      O  458   4.579   9.356   2.243
   31ALA      N  459   4.502   9.190   2.373
   31ALA      H  460   4.455   9.169   2.460
   31ALA     CA  461   4.567   9.084   2.299
   31ALA     HA  462   4.672   9.111   2.288
   31ALA     CB  463   4.568   8.949   2.369
   31ALA    HB1  464   4.467   8.910   2.381
   31ALA    HB2  465   4.609   8.865   2.313
   31ALA    HB3  466   4.617   8.950   2.467
   31ALA      C  467   4.519   9.067   2.155
   31ALA      O  468   4.599   9.033   2.069
   32VAL      N  469   4.399   9.112   2.118
   32VAL      H  470   4.339   9.140   2.195
   32VAL     CA  471   4.345   9.117   1.984
   32VAL     HA  472   4.382   9.022   1.946
   32VAL     CB  473   4.192   9.127   1.979
   32VAL     HB  474   4.153   9.204   2.046
   32VAL    CG1  475   4.137   9.157   1.840
   32VAL   HG11  476   4.035   9.124   1.819
   32VAL   HG12  477   4.133   9.263   1.817
   32VAL   HG13  478   4.195   9.113   1.758
   32VAL    CG2  479   4.141   8.988   2.016
   32VAL   HG21  480   4.201   8.942   2.094
   32VAL   HG22  481   4.037   8.999   2.047
   32VAL   HG23  482   4.123   8.920   1.933
   32VAL      C  483   4.415   9.225   1.903
   32VAL      O  484   4.463   9.211   1.791
   33LYS      N  485   4.413   9.347   1.957
   33LYS      H  486   4.375   9.360   2.050
   33LYS     CA  487   4.489   9.461   1.909
   33LYS     HA  488   4.445   9.481   1.811
   33LYS     CB  489   4.462   9.585   1.994
   33LYS    HB1  490   4.542   9.655   1.969
   33LYS    HB2  491   4.479   9.562   2.100
   33LYS     CG  492   4.322   9.639   1.971
   33LYS    HG1  493   4.254   9.555   1.984
   33LYS    HG2  494   4.323   9.661   1.864
   33LYS     CD  495   4.265   9.742   2.068
   33LYS    HD1  496   4.156   9.746   2.074
   33LYS    HD2  497   4.303   9.830   2.017
   33LYS     CE  498   4.329   9.748   2.207
   33LYS    HE1  499   4.437   9.740   2.204
   33LYS    HE2  500   4.290   9.658   2.256
   33LYS     NZ  501   4.292   9.870   2.280
   33LYS    HZ1  502   4.192   9.858   2.291
   33LYS    HZ2  503   4.335   9.877   2.371
   33LYS    HZ3  504   4.314   9.944   2.215
   33LYS      C  505   4.637   9.437   1.884
   33LYS      O  506   4.680   9.451   1.769
   34VAL      N  507   4.711   9.392   1.985
   34VAL      H  508   4.661   9.379   2.072
   34VAL     CA  509   4.852   9.360   1.982
   34VAL     HA  510   4.908   9.441   1.935
   34VAL     CB  511   4.901   9.326   2.123
   34VAL     HB  512   4.842   9.239   2.151
   34VAL    CG1  513   5.046   9.279   2.124
   34VAL   HG11  514   5.081   9.250   2.223
   34VAL   HG12  515   5.065   9.202   2.049
   34VAL   HG13  516   5.104   9.369   2.102
   34VAL    CG2  517   4.885   9.444   2.218
   34VAL   HG21  518   4.927   9.536   2.177
   34VAL   HG22  519   4.784   9.461   2.254
   34VAL   HG23  520   4.932   9.418   2.313
   34VAL      C  521   4.890   9.245   1.890
   34VAL      O  522   4.983   9.260   1.810
   35ALA      N  523   4.808   9.141   1.872
   35ALA      H  524   4.721   9.144   1.923
   35ALA     CA  525   4.831   9.036   1.775
   35ALA     HA  526   4.936   9.006   1.771
   35ALA     CB  527   4.743   8.918   1.813
   35ALA    HB1  528   4.753   8.838   1.739
   35ALA    HB2  529   4.785   8.881   1.907
   35ALA    HB3  530   4.637   8.943   1.815
   35ALA      C  531   4.804   9.088   1.634
   35ALA      O  532   4.885   9.051   1.549
   36ILE      N  533   4.705   9.173   1.607
   36ILE      H  534   4.642   9.189   1.684
   36ILE     CA  535   4.675   9.227   1.475
   36ILE     HA  536   4.686   9.153   1.396
   36ILE     CB  537   4.534   9.282   1.457
   36ILE     HB  538   4.504   9.339   1.545
   36ILE    CG2  539   4.523   9.376   1.338
   36ILE   HG21  540   4.555   9.323   1.248
   36ILE   HG22  541   4.421   9.414   1.331
   36ILE   HG23  542   4.581   9.464   1.366
   36ILE    CG1  543   4.443   9.161   1.441
   36ILE   HG11  544   4.462   9.086   1.518
   36ILE   HG12  545   4.451   9.108   1.346
   36ILE     CD  546   4.298   9.208   1.450
   36ILE    HD1  547   4.268   9.266   1.362
   36ILE    HD2  548   4.242   9.115   1.454
   36ILE    HD3  549   4.285   9.272   1.537
   36ILE      C  550   4.792   9.319   1.442
   36ILE      O  551   4.835   9.337   1.329
   37ASP      N  552   4.846   9.395   1.538
   37ASP      H  553   4.807   9.401   1.631
   37ASP     CA  554   4.960   9.483   1.523
   37ASP     HA  555   4.952   9.549   1.437
   37ASP     CB  556   4.980   9.567   1.649
   37ASP    HB1  557   4.984   9.511   1.743
   37ASP    HB2  558   4.900   9.642   1.652
   37ASP     CG  559   5.112   9.641   1.644
   37ASP    OD1  560   5.201   9.597   1.721
   37ASP    OD2  561   5.124   9.733   1.561
   37ASP      C  562   5.087   9.408   1.487
   37ASP      O  563   5.153   9.438   1.388
   38VAL      N  564   5.113   9.296   1.554
   38VAL      H  565   5.059   9.274   1.636
   38VAL     CA  566   5.237   9.223   1.531
   38VAL     HA  567   5.314   9.297   1.511
   38VAL     CB  568   5.270   9.149   1.660
   38VAL     HB  569   5.239   9.214   1.742
   38VAL    CG1  570   5.206   9.011   1.676
   38VAL   HG11  571   5.263   8.929   1.633
   38VAL   HG12  572   5.191   8.988   1.782
   38VAL   HG13  573   5.101   9.017   1.646
   38VAL    CG2  574   5.420   9.127   1.675
   38VAL   HG21  575   5.434   9.077   1.771
   38VAL   HG22  576   5.461   9.070   1.592
   38VAL   HG23  577   5.462   9.228   1.672
   38VAL      C  578   5.236   9.143   1.401
   38VAL      O  579   5.338   9.124   1.336
   39GLY      N  580   5.122   9.087   1.359
   39GLY      H  581   5.035   9.108   1.406
   39GLY     CA  582   5.111   9.025   1.229
   39GLY    HA1  583   5.202   8.968   1.213
   39GLY    HA2  584   5.102   9.104   1.154
   39GLY      C  585   5.003   8.917   1.222
   39GLY      O  586   4.991   8.856   1.116
   40TYR      N  587   4.936   8.879   1.331
   40TYR      H  588   4.955   8.938   1.411
   40TYR     CA  589   4.826   8.785   1.331
   40TYR     HA  590   4.856   8.696   1.276
   40TYR     CB  591   4.784   8.735   1.469
   40TYR    HB1  592   4.698   8.674   1.444
   40TYR    HB2  593   4.752   8.822   1.527
   40TYR     CG  594   4.866   8.642   1.556
   40TYR    CD1  595   5.001   8.665   1.580
   40TYR    HD1  596   5.055   8.750   1.540
   40TYR    CE1  597   5.072   8.586   1.672
   40TYR    HE1  598   5.168   8.616   1.711
   40TYR     CZ  599   5.006   8.484   1.742
   40TYR     OH  600   5.068   8.400   1.830
   40TYR     HH  601   5.007   8.341   1.874
   40TYR    CE2  602   4.869   8.461   1.715
   40TYR    HE2  603   4.823   8.378   1.767
   40TYR    CD2  604   4.801   8.535   1.619
   40TYR    HD2  605   4.696   8.519   1.599
   40TYR      C  606   4.708   8.848   1.259
   40TYR      O  607   4.684   8.968   1.259
   41ARG      N  608   4.632   8.762   1.191
   41ARG      H  609   4.655   8.665   1.210
   41ARG     CA  610   4.522   8.787   1.100
   41ARG     HA  611   4.493   8.891   1.116
   41ARG     CB  612   4.574   8.768   0.958
   41ARG    HB1  613   4.495   8.770   0.883
   41ARG    HB2  614   4.611   8.666   0.948
   41ARG     CG  615   4.678   8.868   0.909
   41ARG    HG1  616   4.710   8.827   0.813
   41ARG    HG2  617   4.773   8.862   0.962
   41ARG     CD  618   4.637   9.015   0.910
   41ARG    HD1  619   4.603   9.039   1.011
   41ARG    HD2  620   4.547   9.031   0.850
   41ARG     NE  621   4.739   9.113   0.873
   41ARG     HE  622   4.754   9.134   0.776
   41ARG     CZ  623   4.808   9.191   0.958
   41ARG    NH1  624   4.805   9.174   1.091
   41ARG   HH11  625   4.761   9.087   1.118
   41ARG   HH12  626   4.843   9.242   1.156
   41ARG    NH2  627   4.874   9.299   0.914
   41ARG   HH21  628   4.865   9.316   0.815
   41ARG   HH22  629   4.931   9.351   0.980
   41ARG      C  630   4.402   8.699   1.131
   41ARG      O  631   4.293   8.747   1.100
   42HIS      N  632   4.414   8.589   1.205
   42HIS      H  633   4.506   8.558   1.233
   42HIS     CA  634   4.307   8.499   1.244
   42HIS     HA  635   4.219   8.537   1.192
   42HIS     CB  636   4.348   8.365   1.183
   42HIS    HB1  637   4.448   8.351   1.223
   42HIS    HB2  638   4.339   8.378   1.075
   42HIS     CG  639   4.266   8.243   1.215
   42HIS    ND1  640   4.316   8.114   1.212
   42HIS    HD1  641   4.402   8.082   1.171
   42HIS    CE1  642   4.214   8.035   1.251
   42HIS    HE1  643   4.216   7.928   1.241
   42HIS    NE2  644   4.104   8.106   1.275
   42HIS    CD2  645   4.133   8.240   1.249
   42HIS    HD2  646   4.066   8.324   1.257
   42HIS      C  647   4.285   8.498   1.394
   42HIS      O  648   4.372   8.496   1.481
   43ILE      N  649   4.161   8.495   1.445
   43ILE      H  650   4.086   8.487   1.378
   43ILE     CA  651   4.119   8.502   1.583
   43ILE     HA  652   4.197   8.464   1.648
   43ILE     CB  653   4.081   8.644   1.625
   43ILE     HB  654   3.992   8.670   1.568
   43ILE    CG2  655   4.044   8.650   1.773
   43ILE   HG21  656   3.961   8.585   1.801
   43ILE   HG22  657   4.128   8.632   1.841
   43ILE   HG23  658   4.000   8.747   1.794
   43ILE    CG1  659   4.193   8.745   1.603
   43ILE   HG11  660   4.240   8.733   1.505
   43ILE   HG12  661   4.270   8.736   1.680
   43ILE     CD  662   4.162   8.894   1.595
   43ILE    HD1  663   4.097   8.921   1.679
   43ILE    HD2  664   4.253   8.952   1.613
   43ILE    HD3  665   4.112   8.915   1.501
   43ILE      C  666   3.997   8.414   1.607
   43ILE      O  667   3.896   8.416   1.536
   44ASP      N  668   4.006   8.333   1.712
   44ASP      H  669   4.093   8.340   1.762
   44ASP     CA  670   3.914   8.228   1.750
   44ASP     HA  671   3.850   8.201   1.666
   44ASP     CB  672   3.989   8.106   1.801
   44ASP    HB1  673   4.049   8.131   1.888
   44ASP    HB2  674   4.056   8.065   1.725
   44ASP     CG  675   3.894   7.993   1.839
   44ASP    OD1  676   3.834   7.936   1.745
   44ASP    OD2  677   3.861   7.975   1.958
   44ASP      C  678   3.822   8.273   1.863
   44ASP      O  679   3.865   8.291   1.977
   45CYS      N  680   3.690   8.274   1.840
   45CYS      H  681   3.657   8.249   1.748
   45CYS     CA  682   3.590   8.311   1.938
   45CYS     HA  683   3.637   8.333   2.034
   45CYS     CB  684   3.513   8.433   1.888
   45CYS    HB1  685   3.444   8.464   1.967
   45CYS    HB2  686   3.455   8.420   1.797
   45CYS     SG  687   3.615   8.579   1.853
   45CYS     HG  688   3.698   8.517   1.768
   45CYS      C  689   3.495   8.194   1.959
   45CYS      O  690   3.500   8.099   1.881
   46ALA      N  691   3.400   8.209   2.051
   46ALA      H  692   3.413   8.275   2.126
   46ALA     CA  693   3.279   8.130   2.057
   46ALA     HA  694   3.235   8.108   1.959
   46ALA     CB  695   3.323   7.991   2.102
   46ALA    HB1  696   3.228   7.944   2.129
   46ALA    HB2  697   3.361   7.938   2.015
   46ALA    HB3  698   3.400   7.991   2.179
   46ALA      C  699   3.182   8.196   2.154
   46ALA      O  700   3.229   8.269   2.241
   47HIS      N  701   3.051   8.171   2.149
   47HIS      H  702   3.015   8.116   2.073
   47HIS     CA  703   2.951   8.222   2.241
   47HIS     HA  704   2.953   8.331   2.240
   47HIS     CB  705   2.814   8.183   2.187
   47HIS    HB1  706   2.818   8.087   2.136
   47HIS    HB2  707   2.777   8.265   2.126
   47HIS     CG  708   2.706   8.178   2.291
   47HIS    ND1  709   2.652   8.063   2.349
   47HIS    CE1  710   2.546   8.108   2.416
   47HIS    HE1  711   2.479   8.045   2.473
   47HIS    NE2  712   2.540   8.242   2.416
   47HIS    HE2  713   2.466   8.294   2.461
   47HIS    CD2  714   2.639   8.290   2.333
   47HIS    HD2  715   2.656   8.392   2.301
   47HIS      C  716   2.980   8.181   2.385
   47HIS      O  717   2.953   8.256   2.478
   48VAL      N  718   3.045   8.065   2.404
   48VAL      H  719   3.035   8.003   2.324
   48VAL     CA  720   3.081   8.012   2.533
   48VAL     HA  721   2.998   8.029   2.603
   48VAL     CB  722   3.113   7.863   2.518
   48VAL     HB  723   3.035   7.815   2.459
   48VAL    CG1  724   3.249   7.835   2.455
   48VAL   HG11  725   3.256   7.730   2.428
   48VAL   HG12  726   3.254   7.901   2.369
   48VAL   HG13  727   3.333   7.856   2.522
   48VAL    CG2  728   3.109   7.795   2.654
   48VAL   HG21  729   3.017   7.807   2.712
   48VAL   HG22  730   3.139   7.690   2.654
   48VAL   HG23  731   3.187   7.841   2.715
   48VAL      C  732   3.193   8.094   2.596
   48VAL      O  733   3.196   8.094   2.719
   49TYR      N  734   3.284   8.153   2.518
   49TYR      H  735   3.294   8.136   2.419
   49TYR     CA  736   3.395   8.231   2.570
   49TYR     HA  737   3.439   8.177   2.655
   49TYR     CB  738   3.506   8.264   2.472
   49TYR    HB1  739   3.588   8.306   2.530
   49TYR    HB2  740   3.478   8.341   2.399
   49TYR     CG  741   3.559   8.148   2.391
   49TYR    CD1  742   3.552   8.016   2.436
   49TYR    HD1  743   3.509   7.979   2.528
   49TYR    CE1  744   3.614   7.917   2.359
   49TYR    HE1  745   3.609   7.812   2.382
   49TYR     CZ  746   3.674   7.944   2.234
   49TYR     OH  747   3.734   7.849   2.157
   49TYR     HH  748   3.770   7.898   2.082
   49TYR    CE2  749   3.689   8.078   2.195
   49TYR    HE2  750   3.749   8.096   2.107
   49TYR    CD2  751   3.639   8.178   2.280
   49TYR    HD2  752   3.669   8.281   2.267
   49TYR      C  753   3.352   8.361   2.637
   49TYR      O  754   3.424   8.420   2.717
   50GLN      N  755   3.231   8.405   2.603
   50GLN      H  756   3.180   8.355   2.531
   50GLN     CA  757   3.174   8.531   2.646
   50GLN     HA  758   3.106   8.550   2.563
   50GLN     CB  759   3.088   8.527   2.772
   50GLN    HB1  760   3.041   8.620   2.804
   50GLN    HB2  761   3.152   8.489   2.851
   50GLN     CG  762   2.977   8.423   2.756
   50GLN    HG1  763   3.029   8.327   2.762
   50GLN    HG2  764   2.915   8.446   2.670
   50GLN     CD  765   2.886   8.420   2.878
   50GLN    OE1  766   2.765   8.439   2.864
   50GLN    NE2  767   2.929   8.417   3.005
   50GLN   HE21  768   3.025   8.396   3.030
   50GLN   HE22  769   2.866   8.420   3.083
   50GLN      C  770   3.259   8.657   2.637
   50GLN      O  771   3.273   8.737   2.730
   51ASN      N  772   3.313   8.688   2.519
   51ASN      H  773   3.318   8.610   2.455
   51ASN     CA  774   3.408   8.795   2.496
   51ASN     HA  775   3.405   8.871   2.574
   51ASN     CB  776   3.548   8.734   2.504
   51ASN    HB1  777   3.565   8.686   2.601
   51ASN    HB2  778   3.621   8.809   2.477
   51ASN     CG  779   3.584   8.622   2.407
   51ASN    OD1  780   3.502   8.578   2.327
   51ASN    ND2  781   3.704   8.566   2.419
   51ASN   HD21  782   3.757   8.580   2.504
   51ASN   HD22  783   3.738   8.506   2.346
   51ASN      C  784   3.384   8.863   2.361
   51ASN      O  785   3.462   8.949   2.322
   52GLU      N  786   3.278   8.834   2.285
   52GLU      H  787   3.219   8.754   2.307
   52GLU     CA  788   3.261   8.875   2.147
   52GLU     HA  789   3.351   8.855   2.089
   52GLU     CB  790   3.154   8.782   2.091
   52GLU    HB1  791   3.096   8.830   2.012
   52GLU    HB2  792   3.073   8.766   2.163
   52GLU     CG  793   3.208   8.656   2.026
   52GLU    HG1  794   3.282   8.603   2.086
   52GLU    HG2  795   3.267   8.681   1.938
   52GLU     CD  796   3.100   8.557   1.986
   52GLU    OE1  797   3.020   8.512   2.071
   52GLU    OE2  798   3.078   8.529   1.866
   52GLU      C  799   3.223   9.021   2.126
   52GLU      O  800   3.263   9.083   2.028
   53ASN      N  801   3.173   9.095   2.225
   53ASN      H  802   3.131   9.048   2.304
   53ASN     CA  803   3.168   9.240   2.222
   53ASN     HA  804   3.135   9.257   2.120
   53ASN     CB  805   3.075   9.296   2.330
   53ASN    HB1  806   3.118   9.282   2.429
   53ASN    HB2  807   2.980   9.242   2.326
   53ASN     CG  808   3.041   9.442   2.300
   53ASN    OD1  809   2.958   9.480   2.218
   53ASN    ND2  810   3.108   9.526   2.379
   53ASN   HD21  811   3.172   9.486   2.446
   53ASN   HD22  812   3.086   9.625   2.389
   53ASN      C  813   3.306   9.302   2.234
   53ASN      O  814   3.336   9.392   2.155
   54GLU      N  815   3.390   9.260   2.329
   54GLU      H  816   3.371   9.176   2.382
   54GLU     CA  817   3.516   9.326   2.358
   54GLU     HA  818   3.501   9.433   2.374
   54GLU     CB  819   3.551   9.282   2.499
   54GLU    HB1  820   3.651   9.320   2.522
   54GLU    HB2  821   3.559   9.174   2.513
   54GLU     CG  822   3.451   9.331   2.603
   54GLU    HG1  823   3.488   9.311   2.704
   54GLU    HG2  824   3.358   9.273   2.600
   54GLU     CD  825   3.417   9.479   2.613
   54GLU    OE1  826   3.305   9.523   2.580
   54GLU    OE2  827   3.503   9.555   2.662
   54GLU      C  828   3.632   9.297   2.264
   54GLU      O  829   3.710   9.387   2.231
   55VAL      N  830   3.633   9.176   2.208
   55VAL      H  831   3.571   9.110   2.254
   55VAL     CA  832   3.693   9.144   2.080
   55VAL     HA  833   3.801   9.160   2.085
   55VAL     CB  834   3.665   8.999   2.041
   55VAL     HB  835   3.557   8.987   2.040
   55VAL    CG1  836   3.722   8.945   1.911
   55VAL   HG11  837   3.828   8.968   1.899
   55VAL   HG12  838   3.706   8.839   1.890
   55VAL   HG13  839   3.679   9.007   1.832
   55VAL    CG2  840   3.720   8.891   2.134
   55VAL   HG21  841   3.682   8.794   2.103
   55VAL   HG22  842   3.828   8.886   2.120
   55VAL   HG23  843   3.689   8.918   2.235
   55VAL      C  844   3.645   9.231   1.966
   55VAL      O  845   3.721   9.283   1.884
   56GLY      N  846   3.514   9.254   1.948
   56GLY      H  847   3.445   9.211   2.008
   56GLY     CA  848   3.454   9.330   1.841
   56GLY    HA1  849   3.346   9.343   1.852
   56GLY    HA2  850   3.488   9.276   1.753
   56GLY      C  851   3.503   9.474   1.826
   56GLY      O  852   3.559   9.502   1.720
   57VAL      N  853   3.514   9.542   1.940
   57VAL      H  854   3.471   9.502   2.022
   57VAL     CA  855   3.576   9.673   1.948
   57VAL     HA  856   3.541   9.736   1.867
   57VAL     CB  857   3.535   9.747   2.075
   57VAL     HB  858   3.591   9.840   2.072
   57VAL    CG1  859   3.385   9.772   2.091
   57VAL   HG11  860   3.358   9.845   2.015
   57VAL   HG12  861   3.329   9.681   2.070
   57VAL   HG13  862   3.362   9.807   2.191
   57VAL    CG2  863   3.586   9.680   2.203
   57VAL   HG21  864   3.693   9.664   2.187
   57VAL   HG22  865   3.562   9.747   2.285
   57VAL   HG23  866   3.534   9.586   2.218
   57VAL      C  867   3.726   9.666   1.927
   57VAL      O  868   3.780   9.759   1.867
   58ALA      N  869   3.792   9.555   1.963
   58ALA      H  870   3.745   9.494   2.028
   58ALA     CA  871   3.930   9.529   1.928
   58ALA     HA  872   3.986   9.613   1.968
   58ALA     CB  873   3.981   9.412   2.012
   58ALA    HB1  874   3.942   9.321   1.966
   58ALA    HB2  875   4.089   9.402   2.008
   58ALA    HB3  876   3.956   9.417   2.118
   58ALA      C  877   3.962   9.518   1.780
   58ALA      O  878   4.050   9.588   1.730
   59ILE      N  879   3.894   9.431   1.705
   59ILE      H  880   3.825   9.377   1.754
   59ILE     CA  881   3.897   9.421   1.560
   59ILE     HA  882   3.994   9.390   1.522
   59ILE     CB  883   3.798   9.311   1.523
   59ILE     HB  884   3.706   9.346   1.571
   59ILE    CG2  885   3.779   9.298   1.373
   59ILE   HG21  886   3.738   9.388   1.327
   59ILE   HG22  887   3.874   9.272   1.327
   59ILE   HG23  888   3.706   9.220   1.350
   59ILE    CG1  889   3.835   9.175   1.582
   59ILE   HG11  890   3.866   9.190   1.685
   59ILE   HG12  891   3.926   9.141   1.532
   59ILE     CD  892   3.727   9.067   1.569
   59ILE    HD1  893   3.635   9.111   1.606
   59ILE    HD2  894   3.724   9.034   1.465
   59ILE    HD3  895   3.753   8.982   1.632
   59ILE      C  896   3.873   9.556   1.494
   59ILE      O  897   3.950   9.613   1.417
   60GLN      N  898   3.763   9.612   1.545
   60GLN      H  899   3.702   9.562   1.609
   60GLN     CA  900   3.711   9.742   1.509
   60GLN     HA  901   3.699   9.741   1.401
   60GLN     CB  902   3.573   9.774   1.565
   60GLN    HB1  903   3.574   9.767   1.674
   60GLN    HB2  904   3.509   9.698   1.520
   60GLN     CG  905   3.516   9.910   1.528
   60GLN    HG1  906   3.521   9.929   1.421
   60GLN    HG2  907   3.581   9.977   1.584
   60GLN     CD  908   3.368   9.926   1.561
   60GLN    OE1  909   3.333   9.969   1.671
   60GLN    NE2  910   3.275   9.889   1.474
   60GLN   HE21  911   3.296   9.858   1.380
   60GLN   HE22  912   3.181   9.918   1.497
   60GLN      C  913   3.805   9.861   1.527
   60GLN      O  914   3.819   9.944   1.437
   61GLU      N  915   3.882   9.871   1.636
   61GLU      H  916   3.888   9.788   1.693
   61GLU     CA  917   3.989   9.967   1.650
   61GLU     HA  918   3.946  10.065   1.627
   61GLU     CB  919   4.052   9.953   1.788
   61GLU    HB1  920   4.151   9.909   1.775
   61GLU    HB2  921   3.981   9.893   1.846
   61GLU     CG  922   4.079  10.076   1.874
   61GLU    HG1  923   4.134  10.150   1.817
   61GLU    HG2  924   4.133  10.051   1.965
   61GLU     CD  925   3.956  10.152   1.923
   61GLU    OE1  926   3.884  10.190   1.829
   61GLU    OE2  927   3.924  10.164   2.043
   61GLU      C  928   4.096   9.954   1.542
   61GLU      O  929   4.152  10.054   1.496
   62LYS      N  930   4.129   9.831   1.502
   62LYS      H  931   4.084   9.751   1.545
   62LYS     CA  932   4.235   9.806   1.407
   62LYS     HA  933   4.313   9.877   1.436
   62LYS     CB  934   4.289   9.663   1.402
   62LYS    HB1  935   4.370   9.667   1.329
   62LYS    HB2  936   4.221   9.586   1.365
   62LYS     CG  937   4.350   9.620   1.534
   62LYS    HG1  938   4.373   9.514   1.536
   62LYS    HG2  939   4.271   9.632   1.608
   62LYS     CD  940   4.462   9.708   1.591
   62LYS    HD1  941   4.495   9.661   1.684
   62LYS    HD2  942   4.429   9.807   1.623
   62LYS     CE  943   4.583   9.726   1.501
   62LYS    HE1  944   4.564   9.762   1.399
   62LYS    HE2  945   4.635   9.630   1.494
   62LYS     NZ  946   4.680   9.816   1.565
   62LYS    HZ1  947   4.766   9.821   1.511
   62LYS    HZ2  948   4.650   9.913   1.572
   62LYS    HZ3  949   4.712   9.784   1.655
   62LYS      C  950   4.194   9.834   1.264
   62LYS      O  951   4.277   9.889   1.192
   63LEU      N  952   4.067   9.808   1.231
   63LEU      H  953   4.011   9.771   1.306
   63LEU     CA  954   4.009   9.844   1.103
   63LEU     HA  955   4.086   9.828   1.027
   63LEU     CB  956   3.874   9.776   1.086
   63LEU    HB1  957   3.830   9.816   0.994
   63LEU    HB2  958   3.807   9.798   1.169
   63LEU     CG  959   3.877   9.625   1.061
   63LEU     HG  960   3.933   9.580   1.143
   63LEU    CD1  961   3.737   9.567   1.058
   63LEU   HD11  962   3.684   9.627   0.984
   63LEU   HD12  963   3.736   9.461   1.031
   63LEU   HD13  964   3.707   9.594   1.159
   63LEU    CD2  965   3.953   9.595   0.932
   63LEU   HD21  966   4.056   9.627   0.948
   63LEU   HD22  967   3.954   9.487   0.920
   63LEU   HD23  968   3.912   9.644   0.843
   63LEU      C  969   3.982   9.994   1.095
   63LEU      O  970   3.988  10.050   0.986
   64ARG      N  971   3.949  10.065   1.203
   64ARG      H  972   3.935  10.021   1.293
   64ARG     CA  973   3.930  10.209   1.209
   64ARG     HA  974   3.868  10.241   1.126
   64ARG     CB  975   3.861  10.250   1.339
   64ARG    HB1  976   3.893  10.353   1.353
   64ARG    HB2  977   3.910  10.185   1.412
   64ARG     CG  978   3.711  10.230   1.320
   64ARG    HG1  979   3.688  10.125   1.300
   64ARG    HG2  980   3.678  10.296   1.239
   64ARG     CD  981   3.636  10.263   1.449
   64ARG    HD1  982   3.647  10.369   1.467
   64ARG    HD2  983   3.678  10.207   1.532
   64ARG     NE  984   3.494  10.228   1.439
   64ARG     HE  985   3.466  10.171   1.360
   64ARG     CZ  986   3.393  10.281   1.509
   64ARG    NH1  987   3.404  10.327   1.635
   64ARG   HH11  988   3.491  10.327   1.687
   64ARG   HH12  989   3.327  10.377   1.677
   64ARG    NH2  990   3.270  10.278   1.457
   64ARG   HH21  991   3.265  10.240   1.363
   64ARG   HH22  992   3.186  10.289   1.511
   64ARG      C  993   4.067  10.272   1.190
   64ARG      O  994   4.074  10.371   1.119
   65GLU      N  995   4.170  10.219   1.257
   65GLU      H  996   4.152  10.141   1.319
   65GLU     CA  997   4.306  10.264   1.238
   65GLU     HA  998   4.292  10.371   1.252
   65GLU     CB  999   4.397  10.192   1.338
   65GLU    HB1 1000   4.408  10.090   1.301
   65GLU    HB2 1001   4.353  10.198   1.437
   65GLU     CG 1002   4.535  10.254   1.350
   65GLU    HG1 1003   4.529  10.355   1.391
   65GLU    HG2 1004   4.592  10.256   1.257
   65GLU     CD 1005   4.612  10.177   1.457
   65GLU    OE1 1006   4.585  10.064   1.503
   65GLU    OE2 1007   4.716  10.234   1.497
   65GLU      C 1008   4.360  10.239   1.098
   65GLU      O 1009   4.466  10.286   1.057
   66GLN      N 1010   4.287  10.169   1.011
   66GLN      H 1011   4.206  10.122   1.049
   66GLN     CA 1012   4.312  10.138   0.872
   66GLN     HA 1013   4.231  10.067   0.853
   66GLN     CB 1014   4.292  10.262   0.787
   66GLN    HB1 1015   4.299  10.228   0.683
   66GLN    HB2 1016   4.381  10.325   0.790
   66GLN     CG 1017   4.171  10.355   0.798
   66GLN    HG1 1018   4.185  10.415   0.888
   66GLN    HG2 1019   4.083  10.291   0.797
   66GLN     CD 1020   4.159  10.461   0.690
   66GLN    OE1 1021   4.220  10.453   0.583
   66GLN    NE2 1022   4.072  10.560   0.711
   66GLN   HE21 1023   4.013  10.559   0.792
   66GLN   HE22 1024   4.065  10.641   0.650
   66GLN      C 1025   4.437  10.058   0.838
   66GLN      O 1026   4.453  10.022   0.721
   67VAL      N 1027   4.521  10.027   0.937
   67VAL      H 1028   4.500  10.077   1.022
   67VAL     CA 1029   4.646   9.953   0.931
   67VAL     HA 1030   4.714  10.000   0.860
   67VAL     CB 1031   4.732   9.964   1.057
   67VAL     HB 1032   4.830   9.919   1.045
   67VAL    CG1 1033   4.766  10.112   1.067
   67VAL   HG11 1034   4.830  10.144   0.984
   67VAL   HG12 1035   4.683  10.183   1.067
   67VAL   HG13 1036   4.831  10.131   1.152
   67VAL    CG2 1037   4.668   9.923   1.189
   67VAL   HG21 1038   4.682   9.815   1.200
   67VAL   HG22 1039   4.728   9.956   1.274
   67VAL   HG23 1040   4.564   9.951   1.204
   67VAL      C 1041   4.634   9.811   0.878
   67VAL      O 1042   4.730   9.750   0.832
   68VAL      N 1043   4.511   9.759   0.885
   68VAL      H 1044   4.447   9.822   0.930
   68VAL     CA 1045   4.458   9.632   0.840
   68VAL     HA 1046   4.532   9.604   0.764
   68VAL     CB 1047   4.454   9.524   0.948
   68VAL     HB 1048   4.417   9.432   0.903
   68VAL    CG1 1049   4.594   9.485   0.995
   68VAL   HG11 1050   4.641   9.572   1.039
   68VAL   HG12 1051   4.597   9.410   1.074
   68VAL   HG13 1052   4.652   9.455   0.908
   68VAL    CG2 1053   4.364   9.562   1.065
   68VAL   HG21 1054   4.352   9.470   1.123
   68VAL   HG22 1055   4.423   9.629   1.127
   68VAL   HG23 1056   4.272   9.606   1.025
   68VAL      C 1057   4.316   9.656   0.792
   68VAL      O 1058   4.255   9.755   0.830
   69LYS      N 1059   4.272   9.567   0.702
   69LYS      H 1060   4.331   9.490   0.677
   69LYS     CA 1061   4.146   9.579   0.630
   69LYS     HA 1062   4.098   9.666   0.675
   69LYS     CB 1063   4.170   9.608   0.482
   69LYS    HB1 1064   4.257   9.674   0.471
   69LYS    HB2 1065   4.084   9.665   0.448
   69LYS     CG 1066   4.207   9.489   0.393
   69LYS    HG1 1067   4.144   9.402   0.409
   69LYS    HG2 1068   4.311   9.465   0.415
   69LYS     CD 1069   4.207   9.533   0.247
   69LYS    HD1 1070   4.243   9.633   0.223
   69LYS    HD2 1071   4.102   9.537   0.219
   69LYS     CE 1072   4.282   9.435   0.157
   69LYS    HE1 1073   4.248   9.332   0.171
   69LYS    HE2 1074   4.388   9.431   0.182
   69LYS     NZ 1075   4.257   9.472   0.017
   69LYS    HZ1 1076   4.307   9.413  -0.048
   69LYS    HZ2 1077   4.159   9.482  -0.003
   69LYS    HZ3 1078   4.303   9.559  -0.007
   69LYS      C 1079   4.058   9.458   0.657
   69LYS      O 1080   4.113   9.352   0.684
   70ARG      N 1081   3.927   9.467   0.631
   70ARG      H 1082   3.892   9.556   0.602
   70ARG     CA 1083   3.839   9.355   0.657
   70ARG     HA 1084   3.859   9.331   0.762
   70ARG     CB 1085   3.694   9.401   0.640
   70ARG    HB1 1086   3.680   9.446   0.542
   70ARG    HB2 1087   3.680   9.470   0.723
   70ARG     CG 1088   3.586   9.294   0.650
   70ARG    HG1 1089   3.605   9.199   0.599
   70ARG    HG2 1090   3.487   9.326   0.618
   70ARG     CD 1091   3.566   9.247   0.794
   70ARG    HD1 1092   3.514   9.329   0.845
   70ARG    HD2 1093   3.659   9.232   0.849
   70ARG     NE 1094   3.492   9.122   0.809
   70ARG     HE 1095   3.391   9.135   0.808
   70ARG     CZ 1096   3.541   8.998   0.815
   70ARG    NH1 1097   3.669   8.960   0.806
   70ARG   HH11 1098   3.734   9.025   0.763
   70ARG   HH12 1099   3.683   8.861   0.821
   70ARG    NH2 1100   3.455   8.896   0.823
   70ARG   HH21 1101   3.358   8.914   0.844
   70ARG   HH22 1102   3.500   8.806   0.827
   70ARG      C 1103   3.868   9.222   0.588
   70ARG      O 1104   3.848   9.113   0.641
   71GLU      N 1105   3.910   9.233   0.462
   71GLU      H 1106   3.921   9.328   0.432
   71GLU     CA 1107   3.940   9.122   0.374
   71GLU     HA 1108   3.861   9.047   0.378
   71GLU     CB 1109   3.932   9.176   0.231
   71GLU    HB1 1110   3.982   9.104   0.167
   71GLU    HB2 1111   3.982   9.273   0.227
   71GLU     CG 1112   3.791   9.212   0.186
   71GLU    HG1 1113   3.725   9.254   0.261
   71GLU    HG2 1114   3.745   9.119   0.154
   71GLU     CD 1115   3.790   9.310   0.069
   71GLU    OE1 1116   3.776   9.432   0.091
   71GLU    OE2 1117   3.793   9.261  -0.046
   71GLU      C 1118   4.072   9.052   0.401
   71GLU      O 1119   4.078   8.932   0.372
   72GLU      N 1120   4.169   9.120   0.461
   72GLU      H 1121   4.157   9.220   0.475
   72GLU     CA 1122   4.289   9.059   0.515
   72GLU     HA 1123   4.312   8.977   0.447
   72GLU     CB 1124   4.407   9.155   0.504
   72GLU    HB1 1125   4.488   9.112   0.563
   72GLU    HB2 1126   4.370   9.247   0.550
   72GLU     CG 1127   4.458   9.179   0.362
   72GLU    HG1 1128   4.534   9.256   0.376
   72GLU    HG2 1129   4.373   9.211   0.302
   72GLU     CD 1130   4.523   9.061   0.291
   72GLU    OE1 1131   4.611   9.092   0.208
   72GLU    OE2 1132   4.487   8.943   0.310
   72GLU      C 1133   4.283   8.986   0.648
   72GLU      O 1134   4.373   8.913   0.689
   73LEU      N 1135   4.170   9.000   0.718
   73LEU      H 1136   4.092   9.046   0.674
   73LEU     CA 1137   4.146   8.930   0.842
   73LEU     HA 1138   4.237   8.903   0.894
   73LEU     CB 1139   4.080   9.031   0.936
   73LEU    HB1 1140   4.023   8.983   1.016
   73LEU    HB2 1141   4.010   9.088   0.873
   73LEU     CG 1142   4.172   9.134   1.000
   73LEU     HG 1143   4.212   9.193   0.917
   73LEU    CD1 1144   4.101   9.223   1.102
   73LEU   HD11 1145   4.000   9.245   1.070
   73LEU   HD12 1146   4.099   9.175   1.200
   73LEU   HD13 1147   4.153   9.318   1.102
   73LEU    CD2 1148   4.291   9.066   1.067
   73LEU   HD21 1149   4.361   9.025   0.994
   73LEU   HD22 1150   4.354   9.137   1.121
   73LEU   HD23 1151   4.260   8.991   1.139
   73LEU      C 1152   4.059   8.807   0.821
   73LEU      O 1153   3.999   8.791   0.714
   74PHE      N 1154   4.057   8.724   0.925
   74PHE      H 1155   4.121   8.741   1.001
   74PHE     CA 1156   3.981   8.601   0.926
   74PHE     HA 1157   3.896   8.622   0.861
   74PHE     CB 1158   4.073   8.491   0.872
   74PHE    HB1 1159   4.140   8.460   0.951
   74PHE    HB2 1160   4.151   8.519   0.801
   74PHE     CG 1161   4.001   8.375   0.809
   74PHE    CD1 1162   3.925   8.285   0.885
   74PHE    HD1 1163   3.908   8.303   0.990
   74PHE    CE1 1164   3.870   8.169   0.830
   74PHE    HE1 1165   3.813   8.102   0.893
   74PHE     CZ 1166   3.861   8.160   0.691
   74PHE     HZ 1167   3.813   8.077   0.640
   74PHE    CE2 1168   3.930   8.254   0.614
   74PHE    HE2 1169   3.942   8.241   0.507
   74PHE    CD2 1170   4.000   8.362   0.670
   74PHE    HD2 1171   4.051   8.426   0.599
   74PHE      C 1172   3.926   8.575   1.065
   74PHE      O 1173   3.994   8.532   1.158
   75ILE      N 1174   3.796   8.602   1.076
   75ILE      H 1175   3.743   8.631   0.995
   75ILE     CA 1176   3.730   8.588   1.204
   75ILE     HA 1177   3.802   8.560   1.281
   75ILE     CB 1178   3.658   8.718   1.239
   75ILE     HB 1179   3.565   8.715   1.182
   75ILE    CG2 1180   3.643   8.716   1.391
   75ILE   HG21 1181   3.563   8.645   1.409
   75ILE   HG22 1182   3.731   8.699   1.453
   75ILE   HG23 1183   3.602   8.810   1.427
   75ILE    CG1 1184   3.737   8.844   1.206
   75ILE   HG11 1185   3.690   8.936   1.241
   75ILE   HG12 1186   3.744   8.840   1.097
   75ILE     CD 1187   3.877   8.872   1.258
   75ILE    HD1 1188   3.883   8.878   1.367
   75ILE    HD2 1189   3.955   8.804   1.225
   75ILE    HD3 1190   3.904   8.972   1.223
   75ILE      C 1191   3.634   8.470   1.214
   75ILE      O 1192   3.551   8.453   1.125
   76VAL      N 1193   3.648   8.390   1.320
   76VAL      H 1194   3.710   8.423   1.392
   76VAL     CA 1195   3.580   8.268   1.360
   76VAL     HA 1196   3.518   8.232   1.278
   76VAL     CB 1197   3.691   8.164   1.376
   76VAL     HB 1198   3.758   8.179   1.460
   76VAL    CG1 1199   3.629   8.026   1.391
   76VAL   HG11 1200   3.593   8.013   1.493
   76VAL   HG12 1201   3.545   8.015   1.322
   76VAL   HG13 1202   3.701   7.945   1.379
   76VAL    CG2 1203   3.783   8.154   1.255
   76VAL   HG21 1204   3.725   8.153   1.163
   76VAL   HG22 1205   3.851   8.237   1.237
   76VAL   HG23 1206   3.856   8.074   1.269
   76VAL      C 1207   3.502   8.282   1.489
   76VAL      O 1208   3.562   8.329   1.586
   77SER      N 1209   3.381   8.224   1.487
   77SER      H 1210   3.344   8.188   1.401
   77SER     CA 1211   3.305   8.191   1.605
   77SER     HA 1212   3.376   8.157   1.681
   77SER     CB 1213   3.238   8.317   1.658
   77SER    HB1 1214   3.144   8.344   1.608
   77SER    HB2 1215   3.310   8.398   1.654
   77SER     OG 1216   3.211   8.298   1.794
   77SER     HG 1217   3.159   8.372   1.828
   77SER      C 1218   3.206   8.076   1.588
   77SER      O 1219   3.194   8.023   1.478
   78LYS      N 1220   3.144   8.036   1.699
   78LYS      H 1221   3.143   8.094   1.782
   78LYS     CA 1222   3.077   7.907   1.702
   78LYS     HA 1223   3.051   7.883   1.599
   78LYS     CB 1224   3.176   7.802   1.751
   78LYS    HB1 1225   3.137   7.716   1.699
   78LYS    HB2 1226   3.152   7.786   1.856
   78LYS     CG 1227   3.322   7.819   1.710
   78LYS    HG1 1228   3.364   7.906   1.763
   78LYS    HG2 1229   3.331   7.832   1.603
   78LYS     CD 1230   3.400   7.699   1.763
   78LYS    HD1 1231   3.387   7.615   1.694
   78LYS    HD2 1232   3.379   7.673   1.867
   78LYS     CE 1233   3.549   7.730   1.759
   78LYS    HE1 1234   3.562   7.768   1.658
   78LYS    HE2 1235   3.610   7.643   1.786
   78LYS     NZ 1236   3.602   7.836   1.845
   78LYS    HZ1 1237   3.691   7.868   1.809
   78LYS    HZ2 1238   3.551   7.922   1.857
   78LYS    HZ3 1239   3.614   7.817   1.943
   78LYS      C 1240   2.939   7.902   1.765
   78LYS      O 1241   2.903   7.974   1.858
   79LEU      N 1242   2.858   7.806   1.720
   79LEU      H 1243   2.883   7.768   1.630
   79LEU     CA 1244   2.730   7.769   1.778
   79LEU     HA 1245   2.681   7.860   1.811
   79LEU     CB 1246   2.654   7.695   1.668
   79LEU    HB1 1247   2.692   7.596   1.646
   79LEU    HB2 1248   2.666   7.754   1.577
   79LEU     CG 1249   2.504   7.671   1.682
   79LEU     HG 1250   2.483   7.627   1.779
   79LEU    CD1 1251   2.431   7.805   1.679
   79LEU   HD11 1252   2.457   7.865   1.592
   79LEU   HD12 1253   2.322   7.803   1.679
   79LEU   HD13 1254   2.456   7.875   1.758
   79LEU    CD2 1255   2.437   7.588   1.573
   79LEU   HD21 1256   2.459   7.641   1.480
   79LEU   HD22 1257   2.464   7.483   1.583
   79LEU   HD23 1258   2.328   7.587   1.585
   79LEU      C 1259   2.740   7.671   1.894
   79LEU      O 1260   2.781   7.555   1.886
   80TRP      N 1261   2.700   7.714   2.014
   80TRP      H 1262   2.670   7.810   2.021
   80TRP     CA 1263   2.724   7.635   2.133
   80TRP     HA 1264   2.819   7.583   2.125
   80TRP     CB 1265   2.718   7.717   2.262
   80TRP    HB1 1266   2.620   7.764   2.268
   80TRP    HB2 1267   2.783   7.805   2.269
   80TRP     CG 1268   2.745   7.640   2.387
   80TRP    CD1 1269   2.659   7.615   2.488
   80TRP    HD1 1270   2.558   7.654   2.483
   80TRP    NE1 1271   2.724   7.544   2.587
   80TRP    HE1 1272   2.678   7.518   2.673
   80TRP    CE2 1273   2.856   7.519   2.558
   80TRP    CZ2 1274   2.957   7.459   2.635
   80TRP    HZ2 1275   2.933   7.427   2.735
   80TRP    CH2 1276   3.082   7.441   2.573
   80TRP    HH2 1277   3.155   7.388   2.632
   80TRP    CZ3 1278   3.096   7.489   2.442
   80TRP    HZ3 1279   3.192   7.487   2.392
   80TRP    CE3 1280   2.996   7.555   2.371
   80TRP    HE3 1281   3.026   7.586   2.272
   80TRP    CD2 1282   2.870   7.578   2.430
   80TRP      C 1283   2.613   7.531   2.139
   80TRP      O 1284   2.503   7.559   2.093
   81CYS      N 1285   2.647   7.417   2.200
   81CYS      H 1286   2.748   7.411   2.208
   81CYS     CA 1287   2.558   7.309   2.239
   81CYS     HA 1288   2.569   7.228   2.167
   81CYS     CB 1289   2.612   7.256   2.371
   81CYS    HB1 1290   2.561   7.163   2.397
   81CYS    HB2 1291   2.599   7.335   2.445
   81CYS     SG 1292   2.788   7.213   2.357
   81CYS     HG 1293   2.817   7.185   2.485
   81CYS      C 1294   2.411   7.339   2.267
   81CYS      O 1295   2.324   7.267   2.218
   82THR      N 1296   2.378   7.449   2.334
   82THR      H 1297   2.454   7.514   2.352
   82THR     CA 1298   2.246   7.498   2.367
   82THR     HA 1299   2.198   7.401   2.382
   82THR     CB 1300   2.225   7.566   2.502
   82THR     HB 1301   2.122   7.597   2.518
   82THR    CG2 1302   2.279   7.479   2.615
   82THR   HG21 1303   2.225   7.385   2.625
   82THR   HG22 1304   2.384   7.456   2.598
   82THR   HG23 1305   2.261   7.538   2.705
   82THR    OG1 1306   2.293   7.690   2.496
   82THR    HG1 1307   2.271   7.737   2.577
   82THR      C 1308   2.169   7.566   2.255
   82THR      O 1309   2.053   7.603   2.276
   83TYR      N 1310   2.229   7.588   2.138
   83TYR      H 1311   2.323   7.554   2.130
   83TYR     CA 1312   2.176   7.656   2.021
   83TYR     HA 1313   2.079   7.697   2.046
   83TYR     CB 1314   2.256   7.785   2.004
   83TYR    HB1 1315   2.234   7.822   1.904
   83TYR    HB2 1316   2.361   7.756   2.006
   83TYR     CG 1317   2.226   7.896   2.101
   83TYR    CD1 1318   2.114   7.976   2.076
   83TYR    HD1 1319   2.062   7.968   1.982
   83TYR    CE1 1320   2.061   8.060   2.175
   83TYR    HE1 1321   1.972   8.119   2.160
   83TYR     CZ 1322   2.132   8.076   2.296
   83TYR     OH 1323   2.087   8.171   2.382
   83TYR     HH 1324   2.005   8.208   2.348
   83TYR    CE2 1325   2.243   7.993   2.321
   83TYR    HE2 1326   2.280   8.000   2.423
   83TYR    CD2 1327   2.288   7.901   2.226
   83TYR    HD2 1328   2.366   7.828   2.244
   83TYR      C 1329   2.153   7.572   1.896
   83TYR      O 1330   2.137   7.627   1.787
   84HIS      N 1331   2.164   7.440   1.910
   84HIS      H 1332   2.142   7.402   2.000
   84HIS     CA 1333   2.163   7.339   1.805
   84HIS     HA 1334   2.245   7.359   1.737
   84HIS     CB 1335   2.185   7.200   1.863
   84HIS    HB1 1336   2.131   7.122   1.809
   84HIS    HB2 1337   2.137   7.189   1.961
   84HIS     CG 1338   2.323   7.142   1.857
   84HIS    ND1 1339   2.353   7.014   1.810
   84HIS    CE1 1340   2.485   7.003   1.800
   84HIS    HE1 1341   2.534   6.909   1.781
   84HIS    NE2 1342   2.541   7.116   1.845
   84HIS    HE2 1343   2.639   7.124   1.867
   84HIS    CD2 1344   2.442   7.209   1.870
   84HIS    HD2 1345   2.457   7.311   1.904
   84HIS      C 1346   2.034   7.339   1.725
   84HIS      O 1347   2.021   7.279   1.618
   85GLU      N 1348   1.932   7.400   1.786
   85GLU      H 1349   1.946   7.443   1.876
   85GLU     CA 1350   1.795   7.402   1.741
   85GLU     HA 1351   1.767   7.299   1.718
   85GLU     CB 1352   1.710   7.466   1.850
   85GLU    HB1 1353   1.723   7.572   1.829
   85GLU    HB2 1354   1.755   7.443   1.947
   85GLU     CG 1355   1.566   7.418   1.866
   85GLU    HG1 1356   1.537   7.447   1.967
   85GLU    HG2 1357   1.557   7.310   1.859
   85GLU     CD 1358   1.471   7.493   1.773
   85GLU    OE1 1359   1.422   7.604   1.803
   85GLU    OE2 1360   1.435   7.437   1.667
   85GLU      C 1361   1.771   7.482   1.614
   85GLU      O 1362   1.813   7.598   1.606
   86LYS      N 1363   1.706   7.426   1.512
   86LYS      H 1364   1.674   7.332   1.533
   86LYS     CA 1365   1.702   7.484   1.380
   86LYS     HA 1366   1.808   7.498   1.356
   86LYS     CB 1367   1.643   7.384   1.281
   86LYS    HB1 1368   1.701   7.291   1.279
   86LYS    HB2 1369   1.659   7.425   1.181
   86LYS     CG 1370   1.500   7.338   1.303
   86LYS    HG1 1371   1.441   7.429   1.303
   86LYS    HG2 1372   1.490   7.288   1.399
   86LYS     CD 1373   1.451   7.231   1.205
   86LYS    HD1 1374   1.501   7.138   1.233
   86LYS    HD2 1375   1.483   7.265   1.107
   86LYS     CE 1376   1.298   7.230   1.200
   86LYS    HE1 1377   1.270   7.185   1.105
   86LYS    HE2 1378   1.261   7.333   1.202
   86LYS     NZ 1379   1.234   7.169   1.317
   86LYS    HZ1 1380   1.261   7.219   1.401
   86LYS    HZ2 1381   1.133   7.174   1.307
   86LYS    HZ3 1382   1.258   7.073   1.337
   86LYS      C 1383   1.644   7.624   1.371
   86LYS      O 1384   1.676   7.705   1.284
   87GLY      N 1385   1.556   7.646   1.469
   87GLY      H 1386   1.542   7.572   1.535
   87GLY     CA 1387   1.485   7.771   1.492
   87GLY    HA1 1388   1.416   7.750   1.574
   87GLY    HA2 1389   1.427   7.790   1.402
   87GLY      C 1390   1.574   7.885   1.540
   87GLY      O 1391   1.536   7.998   1.511
   88LEU      N 1392   1.681   7.858   1.615
   88LEU      H 1393   1.687   7.762   1.648
   88LEU     CA 1394   1.766   7.961   1.671
   88LEU     HA 1395   1.712   8.056   1.674
   88LEU     CB 1396   1.807   7.916   1.811
   88LEU    HB1 1397   1.884   7.981   1.853
   88LEU    HB2 1398   1.857   7.820   1.801
   88LEU     CG 1399   1.690   7.885   1.903
   88LEU     HG 1400   1.616   7.818   1.859
   88LEU    CD1 1401   1.741   7.823   2.032
   88LEU   HD11 1402   1.664   7.771   2.089
   88LEU   HD12 1403   1.814   7.748   2.003
   88LEU   HD13 1404   1.790   7.901   2.090
   88LEU    CD2 1405   1.614   8.014   1.932
   88LEU   HD21 1406   1.570   8.050   1.839
   88LEU   HD22 1407   1.533   8.001   2.004
   88LEU   HD23 1408   1.690   8.084   1.967
   88LEU      C 1409   1.899   7.985   1.601
   88LEU      O 1410   1.952   8.095   1.614
   89VAL      N 1411   1.944   7.898   1.511
   89VAL      H 1412   1.880   7.821   1.496
   89VAL     CA 1413   2.074   7.902   1.447
   89VAL     HA 1414   2.159   7.889   1.515
   89VAL     CB 1415   2.083   7.791   1.343
   89VAL     HB 1416   2.005   7.806   1.268
   89VAL    CG1 1417   2.207   7.792   1.254
   89VAL   HG11 1418   2.204   7.718   1.174
   89VAL   HG12 1419   2.215   7.894   1.218
   89VAL   HG13 1420   2.294   7.775   1.318
   89VAL    CG2 1421   2.057   7.652   1.399
   89VAL   HG21 1422   1.954   7.620   1.411
   89VAL   HG22 1423   2.079   7.576   1.324
   89VAL   HG23 1424   2.110   7.641   1.494
   89VAL      C 1425   2.101   8.035   1.379
   89VAL      O 1426   2.210   8.086   1.405
   90LYS      N 1427   2.011   8.093   1.299
   90LYS      H 1428   1.920   8.051   1.290
   90LYS     CA 1429   2.035   8.222   1.238
   90LYS     HA 1430   2.139   8.220   1.207
   90LYS     CB 1431   1.944   8.225   1.116
   90LYS    HB1 1432   1.838   8.230   1.141
   90LYS    HB2 1433   1.954   8.130   1.062
   90LYS     CG 1434   1.980   8.343   1.026
   90LYS    HG1 1435   2.078   8.322   0.983
   90LYS    HG2 1436   1.981   8.438   1.080
   90LYS     CD 1437   1.883   8.338   0.909
   90LYS    HD1 1438   1.871   8.234   0.879
   90LYS    HD2 1439   1.922   8.404   0.831
   90LYS     CE 1440   1.746   8.387   0.956
   90LYS    HE1 1441   1.764   8.482   1.007
   90LYS    HE2 1442   1.693   8.325   1.028
   90LYS     NZ 1443   1.666   8.416   0.836
   90LYS    HZ1 1444   1.570   8.442   0.856
   90LYS    HZ2 1445   1.706   8.493   0.786
   90LYS    HZ3 1446   1.660   8.335   0.776
   90LYS      C 1447   2.028   8.337   1.337
   90LYS      O 1448   2.107   8.430   1.323
   91GLY      N 1449   1.959   8.323   1.451
   91GLY      H 1450   1.907   8.240   1.475
   91GLY     CA 1451   1.970   8.420   1.558
   91GLY    HA1 1452   1.882   8.416   1.623
   91GLY    HA2 1453   1.957   8.520   1.518
   91GLY      C 1454   2.099   8.421   1.639
   91GLY      O 1455   2.150   8.529   1.665
   92ALA      N 1456   2.171   8.308   1.649
   92ALA      H 1457   2.127   8.222   1.622
   92ALA     CA 1458   2.306   8.299   1.700
   92ALA     HA 1459   2.306   8.352   1.795
   92ALA     CB 1460   2.327   8.149   1.714
   92ALA    HB1 1461   2.335   8.096   1.619
   92ALA    HB2 1462   2.422   8.135   1.766
   92ALA    HB3 1463   2.254   8.107   1.783
   92ALA      C 1464   2.404   8.360   1.601
   92ALA      O 1465   2.497   8.430   1.640
   93CYS      N 1466   2.372   8.348   1.472
   93CYS      H 1467   2.288   8.298   1.445
   93CYS     CA 1468   2.464   8.391   1.369
   93CYS     HA 1469   2.567   8.369   1.398
   93CYS     CB 1470   2.420   8.316   1.244
   93CYS    HB1 1471   2.336   8.362   1.193
   93CYS    HB2 1472   2.405   8.210   1.266
   93CYS     SG 1473   2.560   8.311   1.129
   93CYS     HG 1474   2.615   8.432   1.148
   93CYS      C 1475   2.449   8.540   1.344
   93CYS      O 1476   2.550   8.608   1.327
   94GLN      N 1477   2.329   8.598   1.352
   94GLN      H 1478   2.248   8.539   1.359
   94GLN     CA 1479   2.305   8.741   1.365
   94GLN     HA 1480   2.344   8.791   1.277
   94GLN     CB 1481   2.153   8.754   1.374
   94GLN    HB1 1482   2.121   8.734   1.476
   94GLN    HB2 1483   2.112   8.685   1.301
   94GLN     CG 1484   2.116   8.898   1.339
   94GLN    HG1 1485   2.159   8.916   1.241
   94GLN    HG2 1486   2.154   8.973   1.410
   94GLN     CD 1487   1.965   8.912   1.329
   94GLN    OE1 1488   1.896   8.874   1.234
   94GLN    NE2 1489   1.906   8.983   1.425
   94GLN   HE21 1490   1.964   9.024   1.497
   94GLN   HE22 1491   1.806   8.997   1.416
   94GLN      C 1492   2.367   8.805   1.488
   94GLN      O 1493   2.419   8.916   1.478
   95LYS      N 1494   2.372   8.726   1.596
   95LYS      H 1495   2.318   8.642   1.602
   95LYS     CA 1496   2.434   8.770   1.720
   95LYS     HA 1497   2.402   8.873   1.739
   95LYS     CB 1498   2.380   8.677   1.829
   95LYS    HB1 1499   2.402   8.574   1.800
   95LYS    HB2 1500   2.273   8.692   1.840
   95LYS     CG 1501   2.445   8.709   1.963
   95LYS    HG1 1502   2.448   8.818   1.971
   95LYS    HG2 1503   2.547   8.670   1.968
   95LYS     CD 1504   2.380   8.647   2.086
   95LYS    HD1 1505   2.361   8.542   2.063
   95LYS    HD2 1506   2.286   8.700   2.103
   95LYS     CE 1507   2.471   8.657   2.209
   95LYS    HE1 1508   2.567   8.615   2.181
   95LYS    HE2 1509   2.435   8.602   2.296
   95LYS     NZ 1510   2.491   8.796   2.251
   95LYS    HZ1 1511   2.409   8.851   2.227
   95LYS    HZ2 1512   2.516   8.807   2.348
   95LYS    HZ3 1513   2.553   8.845   2.188
   95LYS      C 1514   2.586   8.773   1.716
   95LYS      O 1515   2.648   8.865   1.766
   96THR      N 1516   2.637   8.690   1.624
   96THR      H 1517   2.580   8.617   1.584
   96THR     CA 1518   2.779   8.682   1.596
   96THR     HA 1519   2.841   8.677   1.685
   96THR     CB 1520   2.809   8.555   1.516
   96THR     HB 1521   2.770   8.564   1.415
   96THR    CG2 1522   2.959   8.533   1.509
   96THR   HG21 1523   3.007   8.556   1.604
   96THR   HG22 1524   2.982   8.431   1.477
   96THR   HG23 1525   2.996   8.598   1.430
   96THR    OG1 1526   2.773   8.438   1.585
   96THR    HG1 1527   2.679   8.432   1.567
   96THR      C 1528   2.838   8.804   1.526
   96THR      O 1529   2.939   8.853   1.576
   97LEU      N 1530   2.764   8.838   1.420
   97LEU      H 1531   2.679   8.786   1.405
   97LEU     CA 1532   2.778   8.966   1.353
   97LEU     HA 1533   2.886   8.963   1.336
   97LEU     CB 1534   2.699   8.964   1.222
   97LEU    HB1 1535   2.739   9.052   1.170
   97LEU    HB2 1536   2.592   8.975   1.240
   97LEU     CG 1537   2.721   8.848   1.125
   97LEU     HG 1538   2.691   8.755   1.173
   97LEU    CD1 1539   2.626   8.872   1.008
   97LEU   HD11 1540   2.614   8.780   0.951
   97LEU   HD12 1541   2.526   8.885   1.048
   97LEU   HD13 1542   2.668   8.956   0.952
   97LEU    CD2 1543   2.864   8.838   1.074
   97LEU   HD21 1544   2.902   8.930   1.030
   97LEU   HD22 1545   2.932   8.809   1.155
   97LEU   HD23 1546   2.868   8.752   1.007
   97LEU      C 1547   2.758   9.089   1.440
   97LEU      O 1548   2.840   9.181   1.440
   98SER      N 1549   2.658   9.081   1.528
   98SER      H 1550   2.601   8.997   1.529
   98SER     CA 1551   2.617   9.185   1.619
   98SER     HA 1552   2.610   9.279   1.563
   98SER     CB 1553   2.484   9.151   1.686
   98SER    HB1 1554   2.468   9.235   1.754
   98SER    HB2 1555   2.481   9.058   1.743
   98SER     OG 1556   2.374   9.141   1.599
   98SER     HG 1557   2.389   9.064   1.545
   98SER      C 1558   2.721   9.207   1.728
   98SER      O 1559   2.770   9.318   1.746
   99ASP      N 1560   2.755   9.105   1.807
   99ASP      H 1561   2.707   9.018   1.790
   99ASP     CA 1562   2.855   9.104   1.911
   99ASP     HA 1563   2.828   9.190   1.974
   99ASP     CB 1564   2.863   8.981   2.001
   99ASP    HB1 1565   2.943   8.997   2.074
   99ASP    HB2 1566   2.890   8.898   1.938
   99ASP     CG 1567   2.734   8.943   2.073
   99ASP    OD1 1568   2.726   8.825   2.116
   99ASP    OD2 1569   2.643   9.028   2.084
   99ASP      C 1570   2.990   9.139   1.851
   99ASP      O 1571   3.040   9.248   1.877
  100LEU      N 1572   3.051   9.073   1.752
  100LEU      H 1573   3.005   8.990   1.718
  100LEU     CA 1574   3.176   9.111   1.689
  100LEU     HA 1575   3.246   9.121   1.772
  100LEU     CB 1576   3.234   8.990   1.616
  100LEU    HB1 1577   3.324   9.021   1.563
  100LEU    HB2 1578   3.164   8.975   1.534
  100LEU     CG 1579   3.261   8.864   1.697
  100LEU     HG 1580   3.192   8.835   1.776
  100LEU    CD1 1581   3.267   8.752   1.594
  100LEU   HD11 1582   3.338   8.768   1.512
  100LEU   HD12 1583   3.302   8.659   1.638
  100LEU   HD13 1584   3.171   8.729   1.548
  100LEU    CD2 1585   3.406   8.871   1.745
  100LEU   HD21 1586   3.472   8.889   1.660
  100LEU   HD22 1587   3.422   8.938   1.830
  100LEU   HD23 1588   3.436   8.778   1.792
  100LEU      C 1589   3.178   9.240   1.607
  100LEU      O 1590   3.281   9.285   1.559
  101LYS      N 1591   3.060   9.301   1.590
  101LYS      H 1592   2.991   9.263   1.652
  101LYS     CA 1593   3.037   9.423   1.515
  101LYS     HA 1594   2.930   9.437   1.506
  101LYS     CB 1595   3.074   9.552   1.589
  101LYS    HB1 1596   3.069   9.636   1.520
  101LYS    HB2 1597   3.180   9.547   1.611
  101LYS     CG 1598   2.989   9.593   1.709
  101LYS    HG1 1599   2.965   9.503   1.764
  101LYS    HG2 1600   2.898   9.629   1.660
  101LYS     CD 1601   3.061   9.705   1.783
  101LYS    HD1 1602   3.068   9.786   1.709
  101LYS    HD2 1603   3.160   9.670   1.814
  101LYS     CE 1604   2.996   9.766   1.906
  101LYS    HE1 1605   2.896   9.795   1.874
  101LYS    HE2 1606   3.050   9.851   1.947
  101LYS     NZ 1607   2.970   9.666   2.011
  101LYS    HZ1 1608   2.950   9.692   2.106
  101LYS    HZ2 1609   2.893   9.607   1.981
  101LYS    HZ3 1610   3.058   9.618   2.026
  101LYS      C 1611   3.081   9.419   1.370
  101LYS      O 1612   3.103   9.523   1.309
  102LEU      N 1613   3.083   9.295   1.319
  102LEU      H 1614   3.041   9.224   1.378
  102LEU     CA 1615   3.098   9.264   1.179
  102LEU     HA 1616   3.178   9.324   1.135
  102LEU     CB 1617   3.139   9.118   1.166
  102LEU    HB1 1618   3.159   9.090   1.063
  102LEU    HB2 1619   3.064   9.053   1.210
  102LEU     CG 1620   3.264   9.074   1.242
  102LEU     HG 1621   3.264   9.099   1.348
  102LEU    CD1 1622   3.291   8.923   1.240
  102LEU   HD11 1623   3.382   8.902   1.296
  102LEU   HD12 1624   3.220   8.866   1.300
  102LEU   HD13 1625   3.296   8.894   1.135
  102LEU    CD2 1626   3.391   9.131   1.181
  102LEU   HD21 1627   3.394   9.118   1.073
  102LEU   HD22 1628   3.410   9.236   1.203
  102LEU   HD23 1629   3.482   9.084   1.219
  102LEU      C 1630   2.970   9.282   1.099
  102LEU      O 1631   2.865   9.307   1.159
  103ASP      N 1632   2.978   9.265   0.967
  103ASP      H 1633   3.070   9.257   0.924
  103ASP     CA 1634   2.879   9.247   0.863
  103ASP     HA 1635   2.780   9.238   0.907
  103ASP     CB 1636   2.876   9.366   0.767
  103ASP    HB1 1637   2.844   9.449   0.830
  103ASP    HB2 1638   2.802   9.345   0.690
  103ASP     CG 1639   3.012   9.407   0.713
  103ASP    OD1 1640   3.065   9.512   0.756
  103ASP    OD2 1641   3.070   9.332   0.632
  103ASP      C 1642   2.892   9.117   0.784
  103ASP      O 1643   2.791   9.080   0.725
  104TYR      N 1644   3.004   9.044   0.786
  104TYR      H 1645   3.087   9.080   0.830
  104TYR     CA 1646   3.007   8.903   0.752
  104TYR     HA 1647   2.907   8.861   0.758
  104TYR     CB 1648   3.047   8.877   0.606
  104TYR    HB1 1649   2.979   8.932   0.541
  104TYR    HB2 1650   3.029   8.771   0.592
  104TYR     CG 1651   3.188   8.910   0.564
  104TYR    CD1 1652   3.217   9.042   0.527
  104TYR    HD1 1653   3.144   9.122   0.524
  104TYR    CE1 1654   3.348   9.064   0.482
  104TYR    HE1 1655   3.374   9.162   0.448
  104TYR     CZ 1656   3.449   8.965   0.480
  104TYR     OH 1657   3.569   8.988   0.420
  104TYR     HH 1658   3.637   8.925   0.444
  104TYR    CE2 1659   3.416   8.835   0.524
  104TYR    HE2 1660   3.486   8.752   0.528
  104TYR    CD2 1661   3.287   8.812   0.572
  104TYR    HD2 1662   3.273   8.713   0.614
  104TYR      C 1663   3.109   8.828   0.836
  104TYR      O 1664   3.193   8.890   0.901
  105LEU      N 1665   3.097   8.695   0.846
  105LEU      H 1666   3.027   8.654   0.787
  105LEU     CA 1667   3.194   8.614   0.917
  105LEU     HA 1668   3.265   8.681   0.965
  105LEU     CB 1669   3.123   8.540   1.030
  105LEU    HB1 1670   3.066   8.465   0.975
  105LEU    HB2 1671   3.056   8.606   1.086
  105LEU     CG 1672   3.222   8.472   1.124
  105LEU     HG 1673   3.293   8.412   1.067
  105LEU    CD1 1674   3.294   8.568   1.217
  105LEU   HD11 1675   3.367   8.507   1.271
  105LEU   HD12 1676   3.340   8.648   1.159
  105LEU   HD13 1677   3.231   8.622   1.287
  105LEU    CD2 1678   3.134   8.377   1.205
  105LEU   HD21 1679   3.199   8.307   1.257
  105LEU   HD22 1680   3.064   8.428   1.271
  105LEU   HD23 1681   3.080   8.312   1.135
  105LEU      C 1682   3.260   8.511   0.826
  105LEU      O 1683   3.200   8.458   0.733
  106ASP      N 1684   3.391   8.495   0.841
  106ASP      H 1685   3.440   8.545   0.913
  106ASP     CA 1686   3.477   8.421   0.750
  106ASP     HA 1687   3.450   8.437   0.646
  106ASP     CB 1688   3.622   8.455   0.781
  106ASP    HB1 1689   3.695   8.391   0.731
  106ASP    HB2 1690   3.630   8.435   0.888
  106ASP     CG 1691   3.652   8.602   0.756
  106ASP    OD1 1692   3.697   8.625   0.641
  106ASP    OD2 1693   3.648   8.683   0.850
  106ASP      C 1694   3.464   8.270   0.768
  106ASP      O 1695   3.457   8.194   0.671
  107LEU      N 1696   3.453   8.219   0.891
  107LEU      H 1697   3.465   8.285   0.966
  107LEU     CA 1698   3.408   8.083   0.915
  107LEU     HA 1699   3.348   8.048   0.831
  107LEU     CB 1700   3.536   8.000   0.918
  107LEU    HB1 1701   3.609   8.054   0.978
  107LEU    HB2 1702   3.581   7.987   0.821
  107LEU     CG 1703   3.518   7.858   0.970
  107LEU     HG 1704   3.490   7.864   1.075
  107LEU    CD1 1705   3.422   7.772   0.888
  107LEU   HD11 1706   3.321   7.794   0.922
  107LEU   HD12 1707   3.440   7.803   0.785
  107LEU   HD13 1708   3.447   7.666   0.887
  107LEU    CD2 1709   3.658   7.799   0.960
  107LEU   HD21 1710   3.722   7.854   1.028
  107LEU   HD22 1711   3.656   7.694   0.991
  107LEU   HD23 1712   3.696   7.803   0.858
  107LEU      C 1713   3.328   8.067   1.044
  107LEU      O 1714   3.368   8.100   1.156
  108TYR      N 1715   3.213   8.001   1.036
  108TYR      H 1716   3.183   7.966   0.946
  108TYR     CA 1717   3.128   7.963   1.146
  108TYR     HA 1718   3.151   8.025   1.233
  108TYR     CB 1719   2.987   8.009   1.107
  108TYR    HB1 1720   2.944   7.951   1.025
  108TYR    HB2 1721   3.002   8.105   1.058
  108TYR     CG 1722   2.893   8.022   1.224
  108TYR    CD1 1723   2.929   8.095   1.338
  108TYR    HD1 1724   3.024   8.147   1.332
  108TYR    CE1 1725   2.842   8.096   1.447
  108TYR    HE1 1726   2.870   8.158   1.531
  108TYR     CZ 1727   2.713   8.040   1.439
  108TYR     OH 1728   2.643   8.042   1.555
  108TYR     HH 1729   2.555   8.002   1.554
  108TYR    CE2 1730   2.677   7.970   1.322
  108TYR    HE2 1731   2.580   7.922   1.315
  108TYR    CD2 1732   2.770   7.958   1.218
  108TYR    HD2 1733   2.746   7.897   1.131
  108TYR      C 1734   3.134   7.813   1.172
  108TYR      O 1735   3.132   7.734   1.078
  109LEU      N 1736   3.120   7.774   1.299
  109LEU      H 1737   3.095   7.837   1.374
  109LEU     CA 1738   3.139   7.635   1.337
  109LEU     HA 1739   3.133   7.573   1.248
  109LEU     CB 1740   3.273   7.605   1.404
  109LEU    HB1 1741   3.287   7.502   1.437
  109LEU    HB2 1742   3.287   7.671   1.490
  109LEU     CG 1743   3.396   7.640   1.320
  109LEU     HG 1744   3.385   7.737   1.272
  109LEU    CD1 1745   3.525   7.623   1.400
  109LEU   HD11 1746   3.535   7.524   1.445
  109LEU   HD12 1747   3.609   7.634   1.332
  109LEU   HD13 1748   3.538   7.707   1.468
  109LEU    CD2 1749   3.428   7.541   1.208
  109LEU   HD21 1750   3.528   7.561   1.169
  109LEU   HD22 1751   3.429   7.440   1.251
  109LEU   HD23 1752   3.360   7.554   1.124
  109LEU      C 1753   3.024   7.591   1.426
  109LEU      O 1754   2.966   7.664   1.506
  110ILE      N 1755   2.995   7.461   1.430
  110ILE      H 1756   3.039   7.413   1.352
  110ILE     CA 1757   2.926   7.386   1.533
  110ILE     HA 1758   2.855   7.454   1.580
  110ILE     CB 1759   2.844   7.268   1.480
  110ILE     HB 1760   2.906   7.200   1.422
  110ILE    CG2 1761   2.780   7.195   1.598
  110ILE   HG21 1762   2.726   7.106   1.564
  110ILE   HG22 1763   2.852   7.154   1.669
  110ILE   HG23 1764   2.716   7.265   1.651
  110ILE    CG1 1765   2.740   7.318   1.381
  110ILE   HG11 1766   2.797   7.363   1.299
  110ILE   HG12 1767   2.667   7.384   1.429
  110ILE     CD 1768   2.678   7.193   1.320
  110ILE    HD1 1769   2.609   7.221   1.241
  110ILE    HD2 1770   2.746   7.126   1.267
  110ILE    HD3 1771   2.609   7.149   1.392
  110ILE      C 1772   3.029   7.356   1.641
  110ILE      O 1773   3.128   7.290   1.610
  111HIS      N 1774   3.017   7.398   1.767
  111HIS      H 1775   2.932   7.447   1.790
  111HIS     CA 1776   3.118   7.384   1.870
  111HIS     HA 1777   3.214   7.413   1.826
  111HIS     CB 1778   3.091   7.486   1.980
  111HIS    HB1 1779   3.038   7.434   2.059
  111HIS    HB2 1780   3.031   7.569   1.942
  111HIS     CG 1781   3.207   7.539   2.060
  111HIS    ND1 1782   3.235   7.672   2.091
  111HIS    CE1 1783   3.342   7.676   2.171
  111HIS    HE1 1784   3.379   7.765   2.219
  111HIS    NE2 1785   3.381   7.552   2.206
  111HIS    HE2 1786   3.438   7.528   2.286
  111HIS    CD2 1787   3.304   7.469   2.128
  111HIS    HD2 1788   3.314   7.362   2.125
  111HIS      C 1789   3.136   7.241   1.918
  111HIS      O 1790   3.247   7.194   1.947
  112TRP      N 1791   3.027   7.164   1.925
  112TRP      H 1792   2.943   7.204   1.886
  112TRP     CA 1793   3.026   7.027   1.972
  112TRP     HA 1794   3.114   6.974   1.935
  112TRP     CB 1795   3.031   7.027   2.125
  112TRP    HB1 1796   3.002   6.926   2.157
  112TRP    HB2 1797   2.956   7.089   2.173
  112TRP     CG 1798   3.152   7.069   2.201
  112TRP    CD1 1799   3.185   7.192   2.246
  112TRP    HD1 1800   3.119   7.277   2.234
  112TRP    NE1 1801   3.299   7.185   2.324
  112TRP    HE1 1802   3.328   7.263   2.380
  112TRP    CE2 1803   3.359   7.061   2.312
  112TRP    CZ2 1804   3.482   7.012   2.356
  112TRP    HZ2 1805   3.555   7.080   2.397
  112TRP    CH2 1806   3.499   6.873   2.359
  112TRP    HH2 1807   3.597   6.835   2.385
  112TRP    CZ3 1808   3.393   6.790   2.321
  112TRP    HZ3 1809   3.411   6.684   2.317
  112TRP    CE3 1810   3.274   6.843   2.268
  112TRP    HE3 1811   3.212   6.774   2.214
  112TRP    CD2 1812   3.256   6.982   2.255
  112TRP      C 1813   2.904   6.951   1.922
  112TRP      O 1814   2.804   7.021   1.910
  113PRO      N 1815   2.907   6.820   1.897
  113PRO     CD 1816   3.021   6.731   1.891
  113PRO    HD1 1817   3.059   6.702   1.990
  113PRO    HD2 1818   3.097   6.793   1.842
  113PRO     CG 1819   2.976   6.604   1.820
  113PRO    HG1 1820   2.990   6.524   1.893
  113PRO    HG2 1821   3.040   6.598   1.732
  113PRO     CB 1822   2.836   6.633   1.767
  113PRO    HB1 1823   2.772   6.549   1.795
  113PRO    HB2 1824   2.833   6.646   1.659
  113PRO     CA 1825   2.788   6.751   1.850
  113PRO     HA 1826   2.735   6.815   1.779
  113PRO      C 1827   2.680   6.726   1.955
  113PRO      O 1828   2.567   6.704   1.913
  114THR      N 1829   2.711   6.738   2.084
  114THR      H 1830   2.805   6.757   2.114
  114THR     CA 1831   2.615   6.733   2.193
  114THR     HA 1832   2.554   6.643   2.192
  114THR     CB 1833   2.683   6.725   2.330
  114THR     HB 1834   2.605   6.741   2.405
  114THR    CG2 1835   2.770   6.600   2.345
  114THR   HG21 1836   2.704   6.514   2.337
  114THR   HG22 1837   2.847   6.597   2.269
  114THR   HG23 1838   2.810   6.599   2.446
  114THR    OG1 1839   2.783   6.822   2.347
  114THR    HG1 1840   2.746   6.909   2.361
  114THR      C 1841   2.518   6.849   2.199
  114THR      O 1842   2.547   6.955   2.254
  115GLY      N 1843   2.401   6.830   2.138
  115GLY      H 1844   2.403   6.762   2.063
  115GLY     CA 1845   2.292   6.925   2.138
  115GLY    HA1 1846   2.232   6.896   2.052
  115GLY    HA2 1847   2.327   7.027   2.120
  115GLY      C 1848   2.210   6.928   2.267
  115GLY      O 1849   2.152   6.828   2.309
  116PHE      N 1850   2.215   7.039   2.340
  116PHE      H 1851   2.259   7.119   2.297
  116PHE     CA 1852   2.154   7.051   2.471
  116PHE     HA 1853   2.124   6.955   2.513
  116PHE     CB 1854   2.256   7.121   2.562
  116PHE    HB1 1855   2.210   7.154   2.655
  116PHE    HB2 1856   2.275   7.207   2.498
  116PHE     CG 1857   2.384   7.056   2.607
  116PHE    CD1 1858   2.409   6.919   2.594
  116PHE    HD1 1859   2.327   6.850   2.577
  116PHE    CE1 1860   2.534   6.864   2.626
  116PHE    HE1 1861   2.560   6.761   2.605
  116PHE     CZ 1862   2.631   6.945   2.685
  116PHE     HZ 1863   2.731   6.913   2.711
  116PHE    CE2 1864   2.613   7.084   2.694
  116PHE    HE2 1865   2.685   7.152   2.736
  116PHE    CD2 1866   2.491   7.136   2.650
  116PHE    HD2 1867   2.475   7.243   2.656
  116PHE      C 1868   2.029   7.138   2.465
  116PHE      O 1869   2.016   7.218   2.372
  117LYS      N 1870   1.943   7.128   2.566
  117LYS      H 1871   1.956   7.053   2.632
  117LYS     CA 1872   1.817   7.199   2.584
  117LYS     HA 1873   1.759   7.184   2.493
  117LYS     CB 1874   1.732   7.151   2.701
  117LYS    HB1 1875   1.771   7.183   2.798
  117LYS    HB2 1876   1.733   7.042   2.697
  117LYS     CG 1877   1.588   7.198   2.682
  117LYS    HG1 1878   1.556   7.190   2.579
  117LYS    HG2 1879   1.583   7.304   2.707
  117LYS     CD 1880   1.498   7.130   2.784
  117LYS    HD1 1881   1.549   7.111   2.879
  117LYS    HD2 1882   1.468   7.029   2.756
  117LYS     CE 1883   1.374   7.213   2.814
  117LYS    HE1 1884   1.316   7.221   2.722
  117LYS    HE2 1885   1.412   7.312   2.841
  117LYS     NZ 1886   1.289   7.164   2.924
  117LYS    HZ1 1887   1.205   7.220   2.930
  117LYS    HZ2 1888   1.267   7.068   2.902
  117LYS    HZ3 1889   1.334   7.169   3.014
  117LYS      C 1890   1.842   7.349   2.590
  117LYS      O 1891   1.939   7.393   2.651
  118PRO      N 1892   1.767   7.431   2.516
  118PRO     CD 1893   1.688   7.402   2.398
  118PRO    HD1 1894   1.584   7.414   2.427
  118PRO    HD2 1895   1.704   7.304   2.353
  118PRO     CG 1896   1.716   7.506   2.290
  118PRO    HG1 1897   1.633   7.521   2.221
  118PRO    HG2 1898   1.810   7.489   2.239
  118PRO     CB 1899   1.734   7.628   2.381
  118PRO    HB1 1900   1.635   7.663   2.409
  118PRO    HB2 1901   1.788   7.711   2.335
  118PRO     CA 1902   1.798   7.573   2.508
  118PRO     HA 1903   1.906   7.579   2.500
  118PRO      C 1904   1.747   7.650   2.629
  118PRO      O 1905   1.645   7.623   2.693
  119GLY      N 1906   1.829   7.748   2.668
  119GLY      H 1907   1.917   7.763   2.621
  119GLY     CA 1908   1.834   7.814   2.797
  119GLY    HA1 1909   1.818   7.737   2.873
  119GLY    HA2 1910   1.754   7.887   2.810
  119GLY      C 1911   1.966   7.880   2.833
  119GLY      O 1912   2.057   7.886   2.752
  120LYS      N 1913   1.986   7.926   2.957
  120LYS      H 1914   1.905   7.913   3.017
  120LYS     CA 1915   2.094   8.010   3.005
  120LYS     HA 1916   2.146   8.058   2.923
  120LYS     CB 1917   2.050   8.124   3.097
  120LYS    HB1 1918   2.135   8.188   3.121
  120LYS    HB2 1919   2.017   8.084   3.192
  120LYS     CG 1920   1.939   8.211   3.039
  120LYS    HG1 1921   1.920   8.294   3.108
  120LYS    HG2 1922   1.842   8.161   3.031
  120LYS     CD 1923   1.961   8.273   2.902
  120LYS    HD1 1924   2.061   8.316   2.895
  120LYS    HD2 1925   1.888   8.354   2.894
  120LYS     CE 1926   1.930   8.179   2.786
  120LYS    HE1 1927   1.848   8.115   2.819
  120LYS    HE2 1928   2.010   8.111   2.758
  120LYS     NZ 1929   1.895   8.256   2.666
  120LYS    HZ1 1930   1.970   8.315   2.633
  120LYS    HZ2 1931   1.879   8.198   2.585
  120LYS    HZ3 1932   1.810   8.310   2.675
  120LYS      C 1933   2.214   7.938   3.066
  120LYS      O 1934   2.325   7.985   3.039
  121GLU      N 1935   2.191   7.821   3.126
  121GLU      H 1936   2.096   7.789   3.133
  121GLU     CA 1937   2.300   7.741   3.177
  121GLU     HA 1938   2.370   7.808   3.227
  121GLU     CB 1939   2.251   7.632   3.272
  121GLU    HB1 1940   2.326   7.554   3.284
  121GLU    HB2 1941   2.162   7.583   3.233
  121GLU     CG 1942   2.214   7.698   3.405
  121GLU    HG1 1943   2.140   7.777   3.389
  121GLU    HG2 1944   2.307   7.735   3.445
  121GLU     CD 1945   2.165   7.594   3.505
  121GLU    OE1 1946   2.045   7.592   3.540
  121GLU    OE2 1947   2.246   7.511   3.549
  121GLU      C 1948   2.363   7.669   3.059
  121GLU      O 1949   2.288   7.603   2.988
  122PRO      N 1950   2.492   7.692   3.031
  122PRO     CD 1951   2.582   7.785   3.096
  122PRO    HD1 1952   2.584   7.774   3.204
  122PRO    HD2 1953   2.554   7.885   3.064
  122PRO     CG 1954   2.717   7.741   3.040
  122PRO    HG1 1955   2.748   7.657   3.102
  122PRO    HG2 1956   2.793   7.819   3.041
  122PRO     CB 1957   2.683   7.698   2.897
  122PRO    HB1 1958   2.760   7.641   2.846
  122PRO    HB2 1959   2.668   7.788   2.837
  122PRO     CA 1960   2.548   7.629   2.914
  122PRO     HA 1961   2.483   7.654   2.830
  122PRO      C 1962   2.570   7.479   2.928
  122PRO      O 1963   2.589   7.419   2.823
  123PHE      N 1964   2.552   7.420   3.047
  123PHE      H 1965   2.553   7.483   3.126
  123PHE     CA 1966   2.558   7.278   3.073
  123PHE     HA 1967   2.557   7.221   2.979
  123PHE     CB 1968   2.687   7.240   3.145
  123PHE    HB1 1969   2.678   7.139   3.186
  123PHE    HB2 1970   2.700   7.316   3.221
  123PHE     CG 1971   2.817   7.242   3.069
  123PHE    CD1 1972   2.897   7.356   3.079
  123PHE    HD1 1973   2.876   7.440   3.145
  123PHE    CE1 1974   3.017   7.364   3.009
  123PHE    HE1 1975   3.077   7.452   3.026
  123PHE     CZ 1976   3.056   7.266   2.917
  123PHE     HZ 1977   3.147   7.271   2.860
  123PHE    CE2 1978   2.961   7.165   2.893
  123PHE    HE2 1979   2.984   7.088   2.821
  123PHE    CD2 1980   2.846   7.146   2.971
  123PHE    HD2 1981   2.782   7.063   2.948
  123PHE      C 1982   2.434   7.249   3.157
  123PHE      O 1983   2.450   7.231   3.278
  124PRO      N 1984   2.313   7.249   3.102
  124PRO     CD 1985   2.276   7.261   2.962
  124PRO    HD1 1986   2.353   7.213   2.901
  124PRO    HD2 1987   2.274   7.365   2.929
  124PRO     CG 1988   2.136   7.204   2.945
  124PRO    HG1 1989   2.156   7.097   2.936
  124PRO    HG2 1990   2.075   7.239   2.861
  124PRO     CB 1991   2.083   7.240   3.083
  124PRO    HB1 1992   1.998   7.177   3.110
  124PRO    HB2 1993   2.053   7.345   3.087
  124PRO     CA 1994   2.197   7.218   3.182
  124PRO     HA 1995   2.197   7.294   3.260
  124PRO      C 1996   2.201   7.079   3.245
  124PRO      O 1997   2.249   6.985   3.183
  125LEU      N 1998   2.154   7.073   3.370
  125LEU      H 1999   2.129   7.156   3.421
  125LEU     CA 2000   2.158   6.945   3.438
  125LEU     HA 2001   2.200   6.861   3.382
  125LEU     CB 2002   2.244   6.945   3.564
  125LEU    HB1 2003   2.241   6.846   3.610
  125LEU    HB2 2004   2.184   7.009   3.628
  125LEU     CG 2005   2.384   7.006   3.556
  125LEU     HG 2006   2.373   7.103   3.507
  125LEU    CD1 2007   2.423   7.037   3.700
  125LEU   HD11 2008   2.511   7.101   3.710
  125LEU   HD12 2009   2.340   7.075   3.760
  125LEU   HD13 2010   2.454   6.946   3.752
  125LEU    CD2 2011   2.472   6.900   3.492
  125LEU   HD21 2012   2.573   6.942   3.490
  125LEU   HD22 2013   2.447   6.800   3.528
  125LEU   HD23 2014   2.454   6.914   3.385
  125LEU      C 2015   2.020   6.886   3.461
  125LEU      O 2016   1.931   6.956   3.509
  126ASP      N 2017   2.005   6.756   3.434
  126ASP      H 2018   2.080   6.705   3.390
  126ASP     CA 2019   1.907   6.669   3.494
  126ASP     HA 2020   1.812   6.721   3.484
  126ASP     CB 2021   1.902   6.537   3.417
  126ASP    HB1 2022   2.002   6.496   3.429
  126ASP    HB2 2023   1.896   6.553   3.309
  126ASP     CG 2024   1.799   6.439   3.469
  126ASP    OD1 2025   1.683   6.485   3.481
  126ASP    OD2 2026   1.838   6.327   3.508
  126ASP      C 2027   1.937   6.644   3.641
  126ASP      O 2028   2.047   6.663   3.694
  127GLU      N 2029   1.844   6.591   3.720
  127GLU      H 2030   1.755   6.571   3.677
  127GLU     CA 2031   1.864   6.562   3.861
  127GLU     HA 2032   1.904   6.647   3.916
  127GLU     CB 2033   1.727   6.547   3.925
  127GLU    HB1 2034   1.656   6.628   3.904
  127GLU    HB2 2035   1.737   6.552   4.033
  127GLU     CG 2036   1.656   6.414   3.897
  127GLU    HG1 2037   1.720   6.330   3.923
  127GLU    HG2 2038   1.637   6.413   3.790
  127GLU     CD 2039   1.522   6.414   3.968
  127GLU    OE1 2040   1.521   6.423   4.093
  127GLU    OE2 2041   1.421   6.386   3.900
  127GLU      C 2042   1.959   6.450   3.899
  127GLU      O 2043   1.986   6.432   4.017
  128SER      N 2044   1.993   6.366   3.800
  128SER      H 2045   1.940   6.379   3.715
  128SER     CA 2046   2.098   6.266   3.807
  128SER     HA 2047   2.103   6.221   3.906
  128SER     CB 2048   2.070   6.150   3.711
  128SER    HB1 2049   1.970   6.111   3.731
  128SER    HB2 2050   2.139   6.070   3.735
  128SER     OG 2051   2.081   6.176   3.573
  128SER     HG 2052   2.010   6.230   3.539
  128SER      C 2053   2.238   6.326   3.800
  128SER      O 2054   2.332   6.250   3.819
  129GLY      N 2055   2.257   6.455   3.768
  129GLY      H 2056   2.176   6.515   3.767
  129GLY     CA 2057   2.389   6.505   3.736
  129GLY    HA1 2058   2.454   6.469   3.816
  129GLY    HA2 2059   2.378   6.611   3.714
  129GLY      C 2060   2.433   6.452   3.601
  129GLY      O 2061   2.536   6.388   3.583
  130ASN      N 2062   2.347   6.460   3.499
  130ASN      H 2063   2.260   6.507   3.522
  130ASN     CA 2064   2.368   6.424   3.360
  130ASN     HA 2065   2.473   6.415   3.334
  130ASN     CB 2066   2.308   6.286   3.335
  130ASN    HB1 2067   2.280   6.265   3.232
  130ASN    HB2 2068   2.215   6.279   3.391
  130ASN     CG 2069   2.400   6.178   3.393
  130ASN    OD1 2070   2.509   6.163   3.339
  130ASN    ND2 2071   2.356   6.113   3.500
  130ASN   HD21 2072   2.265   6.128   3.542
  130ASN   HD22 2073   2.412   6.046   3.551
  130ASN      C 2074   2.306   6.539   3.281
  130ASN      O 2075   2.211   6.599   3.330
  131VAL      N 2076   2.355   6.566   3.160
  131VAL      H 2077   2.423   6.498   3.127
  131VAL     CA 2078   2.312   6.685   3.089
  131VAL     HA 2079   2.292   6.758   3.168
  131VAL     CB 2080   2.426   6.747   3.010
  131VAL     HB 2081   2.389   6.844   2.977
  131VAL    CG1 2082   2.553   6.784   3.087
  131VAL   HG11 2083   2.624   6.845   3.031
  131VAL   HG12 2084   2.523   6.848   3.169
  131VAL   HG13 2085   2.601   6.696   3.129
  131VAL    CG2 2086   2.455   6.670   2.881
  131VAL   HG21 2087   2.561   6.688   2.861
  131VAL   HG22 2088   2.432   6.564   2.888
  131VAL   HG23 2089   2.398   6.718   2.801
  131VAL      C 2090   2.190   6.683   2.998
  131VAL      O 2091   2.165   6.596   2.915
  132VAL      N 2092   2.105   6.785   3.008
  132VAL      H 2093   2.133   6.864   3.065
  132VAL     CA 2094   1.969   6.779   2.960
  132VAL     HA 2095   1.920   6.686   2.992
  132VAL     CB 2096   1.889   6.895   3.018
  132VAL     HB 2097   1.924   6.996   2.994
  132VAL    CG1 2098   1.743   6.881   2.975
  132VAL   HG11 2099   1.681   6.959   3.019
  132VAL   HG12 2100   1.744   6.893   2.866
  132VAL   HG13 2101   1.694   6.789   3.006
  132VAL    CG2 2102   1.881   6.878   3.169
  132VAL   HG21 2103   1.817   6.955   3.212
  132VAL   HG22 2104   1.847   6.780   3.203
  132VAL   HG23 2105   1.979   6.885   3.217
  132VAL      C 2106   1.970   6.795   2.809
  132VAL      O 2107   2.017   6.898   2.762
  133PRO      N 2108   1.912   6.702   2.733
  133PRO     CD 2109   1.844   6.581   2.777
  133PRO    HD1 2110   1.762   6.588   2.849
  133PRO    HD2 2111   1.921   6.513   2.811
  133PRO     CG 2112   1.774   6.521   2.655
  133PRO    HG1 2113   1.674   6.564   2.645
  133PRO    HG2 2114   1.764   6.413   2.661
  133PRO     CB 2115   1.866   6.568   2.543
  133PRO    HB1 2116   1.819   6.563   2.445
  133PRO    HB2 2117   1.955   6.507   2.528
  133PRO     CA 2118   1.909   6.707   2.588
  133PRO     HA 2119   2.010   6.725   2.553
  133PRO      C 2120   1.812   6.808   2.528
  133PRO      O 2121   1.705   6.830   2.584
  134SER      N 2122   1.846   6.848   2.405
  134SER      H 2123   1.940   6.823   2.378
  134SER     CA 2124   1.749   6.893   2.307
  134SER     HA 2125   1.668   6.947   2.355
  134SER     CB 2126   1.813   6.998   2.216
  134SER    HB1 2127   1.820   7.092   2.271
  134SER    HB2 2128   1.756   7.011   2.124
  134SER     OG 2129   1.941   6.960   2.172
  134SER     HG 2130   1.935   6.957   2.076
  134SER      C 2131   1.686   6.780   2.228
  134SER      O 2132   1.736   6.670   2.206
  135ASP      N 2133   1.572   6.814   2.168
  135ASP      H 2134   1.521   6.896   2.197
  135ASP     CA 2135   1.508   6.734   2.065
  135ASP     HA 2136   1.526   6.627   2.075
  135ASP     CB 2137   1.358   6.733   2.095
  135ASP    HB1 2138   1.310   6.829   2.105
  135ASP    HB2 2139   1.349   6.685   2.192
  135ASP     CG 2140   1.281   6.643   1.999
  135ASP    OD1 2141   1.323   6.526   1.988
  135ASP    OD2 2142   1.188   6.689   1.929
  135ASP      C 2143   1.556   6.783   1.930
  135ASP      O 2144   1.479   6.845   1.856
  136THR      N 2145   1.682   6.751   1.899
  136THR      H 2146   1.743   6.708   1.967
  136THR     CA 2147   1.749   6.793   1.778
  136THR     HA 2148   1.677   6.828   1.704
  136THR     CB 2149   1.846   6.907   1.805
  136THR     HB 2150   1.914   6.929   1.722
  136THR    CG2 2151   1.776   7.039   1.836
  136THR   HG21 2152   1.711   7.062   1.751
  136THR   HG22 2153   1.710   7.039   1.923
  136THR   HG23 2154   1.844   7.118   1.866
  136THR    OG1 2155   1.938   6.875   1.907
  136THR    HG1 2156   2.015   6.834   1.867
  136THR      C 2157   1.823   6.679   1.708
  136THR      O 2158   1.855   6.576   1.766
  137ASN      N 2159   1.849   6.699   1.579
  137ASN      H 2160   1.826   6.789   1.539
  137ASN     CA 2161   1.935   6.615   1.498
  137ASN     HA 2162   1.992   6.553   1.567
  137ASN     CB 2163   1.850   6.529   1.406
  137ASN    HB1 2164   1.786   6.597   1.349
  137ASN    HB2 2165   1.789   6.470   1.473
  137ASN     CG 2166   1.924   6.428   1.320
  137ASN    OD1 2167   2.045   6.425   1.298
  137ASN    ND2 2168   1.854   6.325   1.273
  137ASN   HD21 2169   1.754   6.326   1.287
  137ASN   HD22 2170   1.905   6.253   1.224
  137ASN      C 2171   2.023   6.706   1.414
  137ASN      O 2172   1.978   6.804   1.354
  138ILE      N 2173   2.152   6.675   1.400
  138ILE      H 2174   2.186   6.586   1.434
  138ILE     CA 2175   2.257   6.764   1.354
  138ILE     HA 2176   2.243   6.866   1.390
  138ILE     CB 2177   2.398   6.717   1.387
  138ILE     HB 2178   2.471   6.785   1.345
  138ILE    CG2 2179   2.415   6.723   1.539
  138ILE   HG21 2180   2.521   6.715   1.564
  138ILE   HG22 2181   2.369   6.814   1.575
  138ILE   HG23 2182   2.353   6.645   1.582
  138ILE    CG1 2183   2.432   6.576   1.340
  138ILE   HG11 2184   2.403   6.569   1.235
  138ILE   HG12 2185   2.368   6.509   1.399
  138ILE     CD 2186   2.579   6.535   1.346
  138ILE    HD1 2187   2.579   6.429   1.321
  138ILE    HD2 2188   2.643   6.582   1.271
  138ILE    HD3 2189   2.618   6.552   1.446
  138ILE      C 2190   2.250   6.780   1.203
  138ILE      O 2191   2.296   6.883   1.152
  139LEU      N 2192   2.196   6.685   1.126
  139LEU      H 2193   2.167   6.601   1.175
  139LEU     CA 2194   2.157   6.712   0.989
  139LEU     HA 2195   2.251   6.731   0.937
  139LEU     CB 2196   2.085   6.588   0.935
  139LEU    HB1 2197   2.058   6.606   0.831
  139LEU    HB2 2198   1.991   6.572   0.987
  139LEU     CG 2199   2.165   6.458   0.942
  139LEU     HG 2200   2.156   6.421   1.044
  139LEU    CD1 2201   2.091   6.359   0.852
  139LEU   HD11 2202   2.136   6.264   0.881
  139LEU   HD12 2203   1.984   6.362   0.875
  139LEU   HD13 2204   2.102   6.395   0.750
  139LEU    CD2 2205   2.314   6.473   0.915
  139LEU   HD21 2206   2.338   6.515   0.818
  139LEU   HD22 2207   2.361   6.536   0.991
  139LEU   HD23 2208   2.363   6.376   0.930
  139LEU      C 2209   2.069   6.836   0.979
  139LEU      O 2210   2.087   6.917   0.888
  140ASP      N 2211   1.969   6.847   1.067
  140ASP      H 2212   1.963   6.786   1.147
  140ASP     CA 2213   1.879   6.960   1.065
  140ASP     HA 2214   1.856   6.985   0.961
  140ASP     CB 2215   1.747   6.938   1.138
  140ASP    HB1 2216   1.683   7.025   1.154
  140ASP    HB2 2217   1.769   6.923   1.244
  140ASP     CG 2218   1.662   6.824   1.084
  140ASP    OD1 2219   1.602   6.754   1.169
  140ASP    OD2 2220   1.666   6.801   0.961
  140ASP      C 2221   1.939   7.088   1.120
  140ASP      O 2222   1.908   7.193   1.064
  141THR      N 2223   2.036   7.082   1.212
  141THR      H 2224   2.057   6.990   1.248
  141THR     CA 2225   2.129   7.190   1.232
  141THR     HA 2226   2.080   7.277   1.277
  141THR     CB 2227   2.225   7.156   1.347
  141THR     HB 2228   2.292   7.074   1.320
  141THR    CG2 2229   2.312   7.264   1.409
  141THR   HG21 2230   2.387   7.219   1.475
  141THR   HG22 2231   2.370   7.312   1.330
  141THR   HG23 2232   2.250   7.334   1.465
  141THR    OG1 2233   2.148   7.104   1.453
  141THR    HG1 2234   2.117   7.179   1.505
  141THR      C 2235   2.213   7.223   1.109
  141THR      O 2236   2.220   7.344   1.086
  142TRP      N 2237   2.256   7.131   1.023
  142TRP      H 2238   2.254   7.035   1.054
  142TRP     CA 2239   2.338   7.155   0.905
  142TRP     HA 2240   2.413   7.229   0.932
  142TRP     CB 2241   2.412   7.031   0.856
  142TRP    HB1 2242   2.344   6.971   0.794
  142TRP    HB2 2243   2.452   6.968   0.935
  142TRP     CG 2244   2.524   7.064   0.763
  142TRP    CD1 2245   2.522   7.082   0.629
  142TRP    HD1 2246   2.431   7.075   0.570
  142TRP    NE1 2247   2.638   7.142   0.583
  142TRP    HE1 2248   2.640   7.182   0.491
  142TRP    CE2 2249   2.725   7.150   0.690
  142TRP    CZ2 2250   2.855   7.203   0.700
  142TRP    HZ2 2251   2.903   7.238   0.610
  142TRP    CH2 2252   2.907   7.233   0.826
  142TRP    HH2 2253   2.998   7.289   0.843
  142TRP    CZ3 2254   2.839   7.195   0.942
  142TRP    HZ3 2255   2.879   7.212   1.041
  142TRP    CE3 2256   2.714   7.133   0.931
  142TRP    HE3 2257   2.666   7.084   1.014
  142TRP    CD2 2258   2.657   7.107   0.806
  142TRP      C 2259   2.257   7.217   0.792
  142TRP      O 2260   2.302   7.315   0.733
  143ALA      N 2261   2.130   7.178   0.782
  143ALA      H 2262   2.101   7.093   0.827
  143ALA     CA 2263   2.038   7.245   0.692
  143ALA     HA 2264   2.074   7.247   0.589
  143ALA     CB 2265   1.910   7.163   0.702
  143ALA    HB1 2266   1.825   7.201   0.645
  143ALA    HB2 2267   1.927   7.057   0.684
  143ALA    HB3 2268   1.885   7.174   0.808
  143ALA      C 2269   2.011   7.389   0.731
  143ALA      O 2270   2.006   7.472   0.640
  144ALA      N 2271   2.012   7.424   0.860
  144ALA      H 2272   2.013   7.347   0.925
  144ALA     CA 2273   2.004   7.561   0.908
  144ALA     HA 2274   1.929   7.606   0.843
  144ALA     CB 2275   1.927   7.569   1.040
  144ALA    HB1 2276   1.968   7.491   1.104
  144ALA    HB2 2277   1.945   7.666   1.088
  144ALA    HB3 2278   1.821   7.547   1.034
  144ALA      C 2279   2.135   7.637   0.906
  144ALA      O 2280   2.135   7.760   0.913
  145MET      N 2281   2.247   7.569   0.882
  145MET      H 2282   2.224   7.474   0.854
  145MET     CA 2283   2.383   7.617   0.877
  145MET     HA 2284   2.384   7.709   0.936
  145MET     CB 2285   2.474   7.511   0.938
  145MET    HB1 2286   2.475   7.431   0.864
  145MET    HB2 2287   2.454   7.484   1.042
  145MET     CG 2288   2.619   7.556   0.948
  145MET    HG1 2289   2.640   7.642   0.885
  145MET    HG2 2290   2.679   7.469   0.920
  145MET     SD 2291   2.687   7.602   1.110
  145MET     CE 2292   2.863   7.597   1.069
  145MET    HE1 2293   2.873   7.513   1.000
  145MET    HE2 2294   2.884   7.688   1.012
  145MET    HE3 2295   2.932   7.582   1.152
  145MET      C 2296   2.435   7.644   0.737
  145MET      O 2297   2.498   7.747   0.717
  146GLU      N 2298   2.397   7.563   0.637
  146GLU      H 2299   2.353   7.477   0.666
  146GLU     CA 2300   2.418   7.592   0.497
  146GLU     HA 2301   2.517   7.637   0.484
  146GLU     CB 2302   2.423   7.457   0.427
  146GLU    HB1 2303   2.491   7.390   0.480
  146GLU    HB2 2304   2.477   7.466   0.333
  146GLU     CG 2305   2.293   7.383   0.398
  146GLU    HG1 2306   2.228   7.447   0.339
  146GLU    HG2 2307   2.230   7.354   0.483
  146GLU     CD 2308   2.315   7.248   0.331
  146GLU    OE1 2309   2.228   7.159   0.343
  146GLU    OE2 2310   2.412   7.237   0.253
  146GLU      C 2311   2.330   7.700   0.437
  146GLU      O 2312   2.366   7.766   0.340
  147GLU      N 2313   2.212   7.723   0.496
  147GLU      H 2314   2.175   7.666   0.570
  147GLU     CA 2315   2.124   7.832   0.456
  147GLU     HA 2316   2.099   7.832   0.350
  147GLU     CB 2317   1.993   7.819   0.534
  147GLU    HB1 2318   2.010   7.837   0.640
  147GLU    HB2 2319   1.956   7.717   0.525
  147GLU     CG 2320   1.884   7.913   0.484
  147GLU    HG1 2321   1.875   7.905   0.376
  147GLU    HG2 2322   1.923   8.013   0.502
  147GLU     CD 2323   1.751   7.880   0.549
  147GLU    OE1 2324   1.667   7.816   0.483
  147GLU    OE2 2325   1.740   7.917   0.668
  147GLU      C 2326   2.182   7.970   0.482
  147GLU      O 2327   2.145   8.068   0.418
  148LEU      N 2328   2.278   7.979   0.574
  148LEU      H 2329   2.303   7.895   0.623
  148LEU     CA 2330   2.355   8.098   0.608
  148LEU     HA 2331   2.284   8.178   0.628
  148LEU     CB 2332   2.430   8.071   0.738
  148LEU    HB1 2333   2.473   8.163   0.776
  148LEU    HB2 2334   2.511   7.999   0.723
  148LEU     CG 2335   2.355   8.016   0.859
  148LEU     HG 2336   2.314   7.918   0.833
  148LEU    CD1 2337   2.449   7.987   0.976
  148LEU   HD11 2338   2.519   7.912   0.939
  148LEU   HD12 2339   2.509   8.070   1.014
  148LEU   HD13 2340   2.392   7.937   1.054
  148LEU    CD2 2341   2.249   8.114   0.907
  148LEU   HD21 2342   2.189   8.084   0.992
  148LEU   HD22 2343   2.290   8.210   0.938
  148LEU   HD23 2344   2.176   8.123   0.827
  148LEU      C 2345   2.455   8.146   0.505
  148LEU      O 2346   2.470   8.267   0.487
  149VAL      N 2347   2.504   8.053   0.423
  149VAL      H 2348   2.483   7.957   0.448
  149VAL     CA 2349   2.578   8.076   0.301
  149VAL     HA 2350   2.648   8.155   0.330
  149VAL     CB 2351   2.662   7.956   0.258
  149VAL     HB 2352   2.590   7.883   0.220
  149VAL    CG1 2353   2.756   7.995   0.144
  149VAL   HG11 2354   2.796   7.901   0.107
  149VAL   HG12 2355   2.697   8.048   0.070
  149VAL   HG13 2356   2.840   8.054   0.179
  149VAL    CG2 2357   2.745   7.901   0.374
  149VAL   HG21 2358   2.815   7.975   0.412
  149VAL   HG22 2359   2.677   7.864   0.451
  149VAL   HG23 2360   2.804   7.819   0.334
  149VAL      C 2361   2.487   8.130   0.192
  149VAL      O 2362   2.525   8.231   0.132
  150ASP      N 2363   2.369   8.072   0.169
  150ASP      H 2364   2.345   7.995   0.230
  150ASP     CA 2365   2.275   8.135   0.079
  150ASP     HA 2366   2.335   8.156  -0.011
  150ASP     CB 2367   2.152   8.050   0.047
  150ASP    HB1 2368   2.076   8.103  -0.011
  150ASP    HB2 2369   2.101   8.021   0.139
  150ASP     CG 2370   2.183   7.924  -0.033
  150ASP    OD1 2371   2.291   7.911  -0.095
  150ASP    OD2 2372   2.101   7.830  -0.041
  150ASP      C 2373   2.231   8.270   0.133
  150ASP      O 2374   2.219   8.361   0.052
  151GLU      N 2375   2.227   8.292   0.265
  151GLU      H 2376   2.225   8.213   0.328
  151GLU     CA 2377   2.176   8.418   0.315
  151GLU     HA 2378   2.109   8.462   0.242
  151GLU     CB 2379   2.097   8.401   0.445
  151GLU    HB1 2380   2.103   8.494   0.501
  151GLU    HB2 2381   2.141   8.333   0.518
  151GLU     CG 2382   1.954   8.354   0.418
  151GLU    HG1 2383   1.909   8.331   0.515
  151GLU    HG2 2384   1.955   8.263   0.358
  151GLU     CD 2385   1.867   8.459   0.350
  151GLU    OE1 2386   1.766   8.505   0.407
  151GLU    OE2 2387   1.899   8.515   0.243
  151GLU      C 2388   2.284   8.525   0.326
  151GLU      O 2389   2.260   8.637   0.370
  152GLY      N 2390   2.411   8.492   0.299
  152GLY      H 2391   2.425   8.396   0.272
  152GLY     CA 2392   2.532   8.571   0.300
  152GLY    HA1 2393   2.518   8.660   0.238
  152GLY    HA2 2394   2.610   8.514   0.249
  152GLY      C 2395   2.585   8.616   0.436
  152GLY      O 2396   2.666   8.707   0.450
  153LEU      N 2397   2.544   8.547   0.542
  153LEU      H 2398   2.486   8.466   0.525
  153LEU     CA 2399   2.575   8.580   0.680
  153LEU     HA 2400   2.594   8.687   0.687
  153LEU     CB 2401   2.464   8.532   0.773
  153LEU    HB1 2402   2.484   8.536   0.880
  153LEU    HB2 2403   2.437   8.428   0.755
  153LEU     CG 2404   2.336   8.613   0.761
  153LEU     HG 2405   2.303   8.612   0.657
  153LEU    CD1 2406   2.226   8.549   0.845
  153LEU   HD11 2407   2.220   8.444   0.816
  153LEU   HD12 2408   2.264   8.549   0.947
  153LEU   HD13 2409   2.134   8.606   0.831
  153LEU    CD2 2410   2.352   8.757   0.807
  153LEU   HD21 2411   2.254   8.797   0.831
  153LEU   HD22 2412   2.414   8.759   0.897
  153LEU   HD23 2413   2.389   8.824   0.729
  153LEU      C 2414   2.710   8.529   0.729
  153LEU      O 2415   2.772   8.587   0.817
  154VAL      N 2416   2.761   8.436   0.647
  154VAL      H 2417   2.695   8.405   0.577
  154VAL     CA 2418   2.893   8.376   0.654
  154VAL     HA 2419   2.956   8.447   0.708
  154VAL     CB 2420   2.882   8.244   0.729
  154VAL     HB 2421   2.982   8.201   0.736
  154VAL    CG1 2422   2.831   8.274   0.870
  154VAL   HG11 2423   2.844   8.195   0.943
  154VAL   HG12 2424   2.880   8.362   0.911
  154VAL   HG13 2425   2.723   8.291   0.873
  154VAL    CG2 2426   2.797   8.129   0.674
  154VAL   HG21 2427   2.844   8.091   0.584
  154VAL   HG22 2428   2.802   8.040   0.737
  154VAL   HG23 2429   2.696   8.163   0.655
  154VAL      C 2430   2.949   8.348   0.515
  154VAL      O 2431   2.870   8.340   0.422
  155LYS      N 2432   3.080   8.333   0.495
  155LYS      H 2433   3.139   8.345   0.577
  155LYS     CA 2434   3.153   8.286   0.379
  155LYS     HA 2435   3.105   8.303   0.282
  155LYS     CB 2436   3.283   8.366   0.368
  155LYS    HB1 2437   3.343   8.336   0.282
  155LYS    HB2 2438   3.348   8.353   0.454
  155LYS     CG 2439   3.264   8.517   0.376
  155LYS    HG1 2440   3.364   8.559   0.374
  155LYS    HG2 2441   3.217   8.543   0.471
  155LYS     CD 2442   3.172   8.582   0.272
  155LYS    HD1 2443   3.068   8.573   0.302
  155LYS    HD2 2444   3.195   8.540   0.175
  155LYS     CE 2445   3.204   8.731   0.261
  155LYS    HE1 2446   3.310   8.738   0.238
  155LYS    HE2 2447   3.190   8.784   0.355
  155LYS     NZ 2448   3.109   8.788   0.164
  155LYS    HZ1 2449   3.128   8.750   0.072
  155LYS    HZ2 2450   3.010   8.775   0.181
  155LYS    HZ3 2451   3.129   8.887   0.152
  155LYS      C 2452   3.184   8.137   0.383
  155LYS      O 2453   3.162   8.070   0.283
  156ALA      N 2454   3.214   8.080   0.500
  156ALA      H 2455   3.216   8.132   0.586
  156ALA     CA 2456   3.218   7.935   0.508
  156ALA     HA 2457   3.141   7.889   0.446
  156ALA     CB 2458   3.362   7.893   0.476
  156ALA    HB1 2459   3.435   7.946   0.537
  156ALA    HB2 2460   3.373   7.788   0.499
  156ALA    HB3 2461   3.387   7.904   0.370
  156ALA      C 2462   3.173   7.879   0.641
  156ALA      O 2463   3.150   7.949   0.740
  157ILE      N 2464   3.153   7.747   0.637
  157ILE      H 2465   3.185   7.703   0.551
  157ILE     CA 2466   3.087   7.665   0.736
  157ILE     HA 2467   3.085   7.731   0.822
  157ILE     CB 2468   2.945   7.626   0.700
  157ILE     HB 2469   2.910   7.549   0.769
  157ILE    CG2 2470   2.843   7.739   0.707
  157ILE   HG21 2471   2.868   7.805   0.791
  157ILE   HG22 2472   2.850   7.804   0.620
  157ILE   HG23 2473   2.743   7.697   0.714
  157ILE    CG1 2474   2.935   7.546   0.570
  157ILE   HG11 2475   3.005   7.464   0.552
  157ILE   HG12 2476   2.963   7.601   0.481
  157ILE     CD 2477   2.800   7.478   0.550
  157ILE    HD1 2478   2.810   7.392   0.483
  157ILE    HD2 2479   2.766   7.439   0.646
  157ILE    HD3 2480   2.719   7.543   0.519
  157ILE      C 2481   3.178   7.551   0.780
  157ILE      O 2482   3.254   7.490   0.705
  158GLY      N 2483   3.169   7.505   0.906
  158GLY      H 2484   3.101   7.550   0.965
  158GLY     CA 2485   3.248   7.396   0.958
  158GLY    HA1 2486   3.353   7.424   0.964
  158GLY    HA2 2487   3.252   7.315   0.885
  158GLY      C 2488   3.192   7.329   1.083
  158GLY      O 2489   3.079   7.359   1.121
  159ILE      N 2490   3.272   7.241   1.144
  159ILE      H 2491   3.366   7.237   1.109
  159ILE     CA 2492   3.235   7.165   1.262
  159ILE     HA 2493   3.156   7.219   1.314
  159ILE     CB 2494   3.199   7.019   1.236
  159ILE     HB 2495   3.174   6.973   1.332
  159ILE    CG2 2496   3.068   7.012   1.159
  159ILE   HG21 2497   3.043   6.906   1.151
  159ILE   HG22 2498   2.995   7.074   1.211
  159ILE   HG23 2499   3.086   7.044   1.056
  159ILE    CG1 2500   3.294   6.911   1.184
  159ILE   HG11 2501   3.251   6.811   1.195
  159ILE   HG12 2502   3.383   6.909   1.247
  159ILE     CD 2503   3.335   6.915   1.038
  159ILE    HD1 2504   3.420   6.853   1.012
  159ILE    HD2 2505   3.247   6.883   0.982
  159ILE    HD3 2506   3.365   7.016   1.010
  159ILE      C 2507   3.355   7.172   1.356
  159ILE      O 2508   3.466   7.210   1.319
  160SER      N 2509   3.336   7.116   1.476
  160SER      H 2510   3.243   7.091   1.506
  160SER     CA 2511   3.433   7.096   1.581
  160SER     HA 2512   3.525   7.083   1.524
  160SER     CB 2513   3.426   7.230   1.654
  160SER    HB1 2514   3.342   7.240   1.723
  160SER    HB2 2515   3.415   7.310   1.581
  160SER     OG 2516   3.534   7.253   1.741
  160SER     HG 2517   3.611   7.201   1.717
  160SER      C 2518   3.393   6.976   1.666
  160SER      O 2519   3.275   6.946   1.683
  161ASN      N 2520   3.494   6.914   1.727
  161ASN      H 2521   3.580   6.966   1.720
  161ASN     CA 2522   3.474   6.797   1.812
  161ASN     HA 2523   3.572   6.752   1.826
  161ASN     CB 2524   3.417   6.830   1.950
  161ASN    HB1 2525   3.408   6.742   2.013
  161ASN    HB2 2526   3.322   6.882   1.938
  161ASN     CG 2527   3.511   6.926   2.021
  161ASN    OD1 2528   3.625   6.887   2.048
  161ASN    ND2 2529   3.481   7.055   2.036
  161ASN   HD21 2530   3.391   7.088   2.006
  161ASN   HD22 2531   3.542   7.118   2.086
  161ASN      C 2532   3.379   6.695   1.752
  161ASN      O 2533   3.311   6.619   1.821
  162PHE      N 2534   3.378   6.681   1.619
  162PHE      H 2535   3.445   6.739   1.570
  162PHE     CA 2536   3.303   6.580   1.547
  162PHE     HA 2537   3.221   6.541   1.608
  162PHE     CB 2538   3.245   6.637   1.418
  162PHE    HB1 2539   3.259   6.561   1.340
  162PHE    HB2 2540   3.313   6.718   1.390
  162PHE     CG 2541   3.102   6.685   1.410
  162PHE    CD1 2542   3.052   6.771   1.509
  162PHE    HD1 2543   3.112   6.801   1.593
  162PHE    CE1 2544   2.925   6.830   1.499
  162PHE    HE1 2545   2.896   6.893   1.581
  162PHE     CZ 2546   2.847   6.800   1.386
  162PHE     HZ 2547   2.749   6.844   1.373
  162PHE    CE2 2548   2.897   6.716   1.287
  162PHE    HE2 2549   2.841   6.700   1.196
  162PHE    CD2 2550   3.024   6.658   1.298
  162PHE    HD2 2551   3.075   6.609   1.216
  162PHE      C 2552   3.397   6.463   1.522
  162PHE      O 2553   3.512   6.491   1.487
  163ASN      N 2554   3.350   6.341   1.548
  163ASN      H 2555   3.254   6.336   1.579
  163ASN     CA 2556   3.418   6.221   1.504
  163ASN     HA 2557   3.524   6.244   1.515
  163ASN     CB 2558   3.382   6.096   1.583
  163ASN    HB1 2559   3.409   6.112   1.688
  163ASN    HB2 2560   3.452   6.024   1.540
  163ASN     CG 2561   3.237   6.050   1.573
  163ASN    OD1 2562   3.181   6.048   1.464
  163ASN    ND2 2563   3.163   6.023   1.682
  163ASN   HD21 2564   3.217   6.022   1.767
  163ASN   HD22 2565   3.064   6.017   1.667
  163ASN      C 2566   3.402   6.198   1.355
  163ASN      O 2567   3.324   6.262   1.285
  164HIS      N 2568   3.481   6.103   1.302
  164HIS      H 2569   3.557   6.064   1.355
  164HIS     CA 2570   3.464   6.047   1.170
  164HIS     HA 2571   3.492   6.130   1.105
  164HIS     CB 2572   3.567   5.937   1.148
  164HIS    HB1 2573   3.668   5.966   1.176
  164HIS    HB2 2574   3.576   5.921   1.041
  164HIS     CG 2575   3.545   5.802   1.212
  164HIS    ND1 2576   3.550   5.767   1.347
  164HIS    CE1 2577   3.504   5.641   1.351
  164HIS    HE1 2578   3.494   5.585   1.442
  164HIS    NE2 2579   3.473   5.588   1.232
  164HIS    HE2 2580   3.446   5.493   1.210
  164HIS    CD2 2581   3.499   5.692   1.145
  164HIS    HD2 2582   3.467   5.690   1.042
  164HIS      C 2583   3.324   6.003   1.129
  164HIS      O 2584   3.285   6.036   1.016
  165LEU      N 2585   3.247   5.927   1.207
  165LEU      H 2586   3.275   5.904   1.301
  165LEU     CA 2587   3.110   5.890   1.181
  165LEU     HA 2588   3.116   5.840   1.084
  165LEU     CB 2589   3.055   5.793   1.286
  165LEU    HB1 2590   2.954   5.764   1.257
  165LEU    HB2 2591   3.056   5.830   1.388
  165LEU     CG 2592   3.124   5.657   1.284
  165LEU     HG 2593   3.230   5.655   1.309
  165LEU    CD1 2594   3.062   5.567   1.391
  165LEU   HD11 2595   2.961   5.539   1.361
  165LEU   HD12 2596   3.121   5.475   1.396
  165LEU   HD13 2597   3.059   5.628   1.481
  165LEU    CD2 2598   3.131   5.593   1.146
  165LEU   HD21 2599   3.031   5.579   1.103
  165LEU   HD22 2600   3.198   5.645   1.077
  165LEU   HD23 2601   3.173   5.493   1.149
  165LEU      C 2602   3.017   6.009   1.165
  165LEU      O 2603   2.931   6.007   1.077
  166GLN      N 2604   3.038   6.118   1.239
  166GLN      H 2605   3.104   6.110   1.316
  166GLN     CA 2606   2.960   6.239   1.238
  166GLN     HA 2607   2.857   6.214   1.211
  166GLN     CB 2608   2.977   6.307   1.374
  166GLN    HB1 2609   2.926   6.403   1.373
  166GLN    HB2 2610   3.083   6.325   1.390
  166GLN     CG 2611   2.920   6.219   1.485
  166GLN    HG1 2612   2.951   6.115   1.477
  166GLN    HG2 2613   2.812   6.221   1.469
  166GLN     CD 2614   2.944   6.279   1.623
  166GLN    OE1 2615   3.059   6.312   1.653
  166GLN    NE2 2616   2.839   6.298   1.703
  166GLN   HE21 2617   2.751   6.270   1.663
  166GLN   HE22 2618   2.855   6.339   1.794
  166GLN      C 2619   2.998   6.328   1.121
  166GLN      O 2620   2.912   6.389   1.057
  167VAL      N 2621   3.126   6.334   1.083
  167VAL      H 2622   3.196   6.286   1.137
  167VAL     CA 2623   3.172   6.405   0.966
  167VAL     HA 2624   3.123   6.503   0.968
  167VAL     CB 2625   3.324   6.418   0.959
  167VAL     HB 2626   3.367   6.318   0.956
  167VAL    CG1 2627   3.355   6.493   0.830
  167VAL   HG11 2628   3.304   6.590   0.830
  167VAL   HG12 2629   3.463   6.495   0.814
  167VAL   HG13 2630   3.319   6.436   0.744
  167VAL    CG2 2631   3.392   6.498   1.069
  167VAL   HG21 2632   3.331   6.472   1.155
  167VAL   HG22 2633   3.497   6.472   1.077
  167VAL   HG23 2634   3.377   6.606   1.061
  167VAL      C 2635   3.116   6.330   0.846
  167VAL      O 2636   3.061   6.388   0.753
  168GLU      N 2637   3.133   6.198   0.834
  168GLU      H 2638   3.187   6.152   0.906
  168GLU     CA 2639   3.067   6.114   0.736
  168GLU     HA 2640   3.111   6.127   0.637
  168GLU     CB 2641   3.093   5.966   0.763
  168GLU    HB1 2642   3.026   5.932   0.842
  168GLU    HB2 2643   3.195   5.953   0.797
  168GLU     CG 2644   3.066   5.870   0.648
  168GLU    HG1 2645   2.969   5.889   0.602
  168GLU    HG2 2646   3.062   5.774   0.700
  168GLU     CD 2647   3.173   5.875   0.541
  168GLU    OE1 2648   3.282   5.814   0.553
  168GLU    OE2 2649   3.147   5.932   0.433
  168GLU      C 2650   2.921   6.153   0.716
  168GLU      O 2651   2.876   6.186   0.606
  169MET      N 2652   2.849   6.166   0.828
  169MET      H 2653   2.892   6.128   0.911
  169MET     CA 2654   2.707   6.193   0.834
  169MET     HA 2655   2.661   6.109   0.782
  169MET     CB 2656   2.652   6.193   0.976
  169MET    HB1 2657   2.647   6.294   1.016
  169MET    HB2 2658   2.708   6.128   1.043
  169MET     CG 2659   2.506   6.148   0.983
  169MET    HG1 2660   2.514   6.042   0.958
  169MET    HG2 2661   2.443   6.187   0.903
  169MET     SD 2662   2.402   6.173   1.129
  169MET     CE 2663   2.521   6.129   1.259
  169MET    HE1 2664   2.529   6.021   1.247
  169MET    HE2 2665   2.615   6.182   1.245
  169MET    HE3 2666   2.491   6.148   1.362
  169MET      C 2667   2.670   6.326   0.770
  169MET      O 2668   2.576   6.335   0.691
  170ILE      N 2669   2.749   6.432   0.785
  170ILE      H 2670   2.832   6.420   0.842
  170ILE     CA 2671   2.726   6.549   0.704
  170ILE     HA 2672   2.620   6.566   0.718
  170ILE     CB 2673   2.807   6.663   0.765
  170ILE     HB 2674   2.914   6.644   0.766
  170ILE    CG2 2675   2.786   6.792   0.685
  170ILE   HG21 2676   2.834   6.776   0.588
  170ILE   HG22 2677   2.683   6.823   0.672
  170ILE   HG23 2678   2.835   6.880   0.728
  170ILE    CG1 2679   2.766   6.693   0.909
  170ILE   HG11 2680   2.803   6.793   0.932
  170ILE   HG12 2681   2.825   6.636   0.981
  170ILE     CD 2682   2.618   6.698   0.944
  170ILE    HD1 2683   2.569   6.760   0.870
  170ILE    HD2 2684   2.575   6.598   0.957
  170ILE    HD3 2685   2.607   6.750   1.039
  170ILE      C 2686   2.753   6.527   0.555
  170ILE      O 2687   2.673   6.560   0.467
  171LEU      N 2688   2.866   6.466   0.519
  171LEU      H 2689   2.935   6.446   0.591
  171LEU     CA 2690   2.897   6.442   0.380
  171LEU     HA 2691   2.899   6.539   0.331
  171LEU     CB 2692   3.043   6.398   0.389
  171LEU    HB1 2693   3.077   6.379   0.287
  171LEU    HB2 2694   3.052   6.302   0.439
  171LEU     CG 2695   3.132   6.507   0.447
  171LEU     HG 2696   3.097   6.539   0.545
  171LEU    CD1 2697   3.269   6.440   0.451
  171LEU   HD11 2698   3.327   6.433   0.359
  171LEU   HD12 2699   3.323   6.513   0.512
  171LEU   HD13 2700   3.264   6.346   0.505
  171LEU    CD2 2701   3.157   6.631   0.361
  171LEU   HD21 2702   3.074   6.702   0.364
  171LEU   HD22 2703   3.247   6.685   0.390
  171LEU   HD23 2704   3.167   6.606   0.256
  171LEU      C 2705   2.818   6.340   0.299
  171LEU      O 2706   2.841   6.328   0.179
  172ASN      N 2707   2.728   6.274   0.373
  172ASN      H 2708   2.725   6.294   0.472
  172ASN     CA 2709   2.624   6.189   0.320
  172ASN     HA 2710   2.618   6.192   0.211
  172ASN     CB 2711   2.653   6.046   0.367
  172ASN    HB1 2712   2.575   5.978   0.335
  172ASN    HB2 2713   2.658   6.039   0.475
  172ASN     CG 2714   2.787   5.985   0.327
  172ASN    OD1 2715   2.794   5.899   0.239
  172ASN    ND2 2716   2.895   6.028   0.392
  172ASN   HD21 2717   2.879   6.091   0.469
  172ASN   HD22 2718   2.987   5.985   0.384
  172ASN      C 2719   2.483   6.235   0.351
  172ASN      O 2720   2.390   6.158   0.328
  173LYS      N 2721   2.458   6.356   0.401
  173LYS      H 2722   2.539   6.415   0.417
  173LYS     CA 2723   2.329   6.422   0.406
  173LYS     HA 2724   2.274   6.365   0.481
  173LYS     CB 2725   2.343   6.565   0.459
  173LYS    HB1 2726   2.407   6.616   0.386
  173LYS    HB2 2727   2.388   6.568   0.558
  173LYS     CG 2728   2.211   6.641   0.459
  173LYS    HG1 2729   2.134   6.589   0.517
  173LYS    HG2 2730   2.168   6.650   0.359
  173LYS     CD 2731   2.220   6.776   0.530
  173LYS    HD1 2732   2.300   6.839   0.490
  173LYS    HD2 2733   2.261   6.751   0.628
  173LYS     CE 2734   2.099   6.867   0.545
  173LYS    HE1 2735   2.119   6.932   0.630
  173LYS    HE2 2736   2.011   6.810   0.575
  173LYS     NZ 2737   2.078   6.937   0.417
  173LYS    HZ1 2738   1.985   6.976   0.416
  173LYS    HZ2 2739   2.132   7.020   0.396
  173LYS    HZ3 2740   2.080   6.883   0.332
  173LYS      C 2741   2.270   6.408   0.267
  173LYS      O 2742   2.332   6.454   0.172
  174PRO      N 2743   2.152   6.348   0.250
  174PRO     CD 2744   2.079   6.288   0.360
  174PRO    HD1 2745   2.045   6.364   0.431
  174PRO    HD2 2746   2.125   6.204   0.411
  174PRO     CG 2747   1.954   6.221   0.302
  174PRO    HG1 2748   1.871   6.281   0.338
  174PRO    HG2 2749   1.930   6.122   0.341
  174PRO     CB 2750   1.968   6.240   0.152
  174PRO    HB1 2751   1.869   6.260   0.111
  174PRO    HB2 2752   2.013   6.148   0.115
  174PRO     CA 2753   2.074   6.347   0.128
  174PRO     HA 2754   2.146   6.324   0.050
  174PRO      C 2755   2.015   6.485   0.103
  174PRO      O 2756   1.934   6.532   0.183
  175GLY      N 2757   2.054   6.557  -0.002
  175GLY      H 2758   2.127   6.517  -0.060
  175GLY     CA 2759   2.024   6.697  -0.026
  175GLY    HA1 2760   1.919   6.724  -0.012
  175GLY    HA2 2761   2.035   6.719  -0.133
  175GLY      C 2762   2.112   6.782   0.064
  175GLY      O 2763   2.060   6.849   0.153
  176LEU      N 2764   2.243   6.784   0.039
  176LEU      H 2765   2.276   6.715  -0.026
  176LEU     CA 2766   2.346   6.873   0.090
  176LEU     HA 2767   2.291   6.926   0.168
  176LEU     CB 2768   2.466   6.798   0.145
  176LEU    HB1 2769   2.499   6.741   0.059
  176LEU    HB2 2770   2.444   6.730   0.228
  176LEU     CG 2771   2.584   6.878   0.200
  176LEU     HG 2772   2.607   6.972   0.149
  176LEU    CD1 2773   2.561   6.909   0.347
  176LEU   HD11 2774   2.642   6.972   0.384
  176LEU   HD12 2775   2.469   6.960   0.373
  176LEU   HD13 2776   2.579   6.813   0.396
  176LEU    CD2 2777   2.711   6.794   0.189
  176LEU   HD21 2778   2.735   6.780   0.084
  176LEU   HD22 2779   2.789   6.843   0.248
  176LEU   HD23 2780   2.689   6.698   0.236
  176LEU      C 2781   2.381   6.968  -0.024
  176LEU      O 2782   2.415   6.927  -0.135
  177LYS      N 2783   2.397   7.097   0.005
  177LYS      H 2784   2.375   7.123   0.100
  177LYS     CA 2785   2.440   7.202  -0.086
  177LYS     HA 2786   2.424   7.168  -0.188
  177LYS     CB 2787   2.342   7.318  -0.073
  177LYS    HB1 2788   2.370   7.367   0.020
  177LYS    HB2 2789   2.241   7.279  -0.063
  177LYS     CG 2790   2.380   7.411  -0.188
  177LYS    HG1 2791   2.368   7.367  -0.286
  177LYS    HG2 2792   2.483   7.446  -0.180
  177LYS     CD 2793   2.275   7.522  -0.188
  177LYS    HD1 2794   2.276   7.591  -0.104
  177LYS    HD2 2795   2.180   7.472  -0.204
  177LYS     CE 2796   2.297   7.604  -0.315
  177LYS    HE1 2797   2.286   7.538  -0.401
  177LYS    HE2 2798   2.400   7.639  -0.324
  177LYS     NZ 2799   2.214   7.726  -0.319
  177LYS    HZ1 2800   2.212   7.774  -0.230
  177LYS    HZ2 2801   2.252   7.791  -0.386
  177LYS    HZ3 2802   2.116   7.705  -0.335
  177LYS      C 2803   2.587   7.240  -0.072
  177LYS      O 2804   2.657   7.248  -0.173
  178TYR      N 2805   2.641   7.261   0.049
  178TYR      H 2806   2.585   7.267   0.133
  178TYR     CA 2807   2.779   7.297   0.071
  178TYR     HA 2808   2.834   7.302  -0.023
  178TYR     CB 2809   2.774   7.441   0.121
  178TYR    HB1 2810   2.878   7.471   0.132
  178TYR    HB2 2811   2.741   7.460   0.223
  178TYR     CG 2812   2.706   7.547   0.038
  178TYR    CD1 2813   2.760   7.589  -0.085
  178TYR    HD1 2814   2.833   7.525  -0.133
  178TYR    CE1 2815   2.702   7.694  -0.156
  178TYR    HE1 2816   2.743   7.729  -0.250
  178TYR     CZ 2817   2.595   7.764  -0.096
  178TYR     OH 2818   2.546   7.871  -0.165
  178TYR     HH 2819   2.455   7.891  -0.145
  178TYR    CE2 2820   2.536   7.721   0.025
  178TYR    HE2 2821   2.451   7.775   0.066
  178TYR    CD2 2822   2.596   7.614   0.092
  178TYR    HD2 2823   2.558   7.588   0.190
  178TYR      C 2824   2.850   7.217   0.179
  178TYR      O 2825   2.793   7.190   0.285
  179LYS      N 2826   2.971   7.173   0.143
  179LYS      H 2827   3.007   7.202   0.054
  179LYS     CA 2828   3.050   7.088   0.229
  179LYS     HA 2829   2.977   7.018   0.269
  179LYS     CB 2830   3.153   7.002   0.155
  179LYS    HB1 2831   3.219   6.950   0.224
  179LYS    HB2 2832   3.210   7.072   0.095
  179LYS     CG 2833   3.080   6.895   0.075
  179LYS    HG1 2834   3.014   6.953   0.009
  179LYS    HG2 2835   3.029   6.825   0.141
  179LYS     CD 2836   3.176   6.809  -0.006
  179LYS    HD1 2837   3.229   6.745   0.065
  179LYS    HD2 2838   3.241   6.877  -0.061
  179LYS     CE 2839   3.105   6.717  -0.105
  179LYS    HE1 2840   3.053   6.779  -0.178
  179LYS    HE2 2841   3.025   6.668  -0.050
  179LYS     NZ 2842   3.195   6.623  -0.173
  179LYS    HZ1 2843   3.246   6.666  -0.249
  179LYS    HZ2 2844   3.265   6.594  -0.106
  179LYS    HZ3 2845   3.140   6.548  -0.214
  179LYS      C 2846   3.117   7.163   0.344
  179LYS      O 2847   3.157   7.278   0.327
  180PRO      N 2848   3.154   7.100   0.456
  180PRO     CD 2849   3.118   6.966   0.498
  180PRO    HD1 2850   3.194   6.892   0.474
  180PRO    HD2 2851   3.022   6.928   0.461
  180PRO     CG 2852   3.119   6.972   0.650
  180PRO    HG1 2853   3.135   6.874   0.693
  180PRO    HG2 2854   3.016   7.001   0.674
  180PRO     CB 2855   3.213   7.088   0.683
  180PRO    HB1 2856   3.308   7.054   0.723
  180PRO    HB2 2857   3.164   7.142   0.765
  180PRO     CA 2858   3.224   7.175   0.558
  180PRO     HA 2859   3.176   7.270   0.577
  180PRO      C 2860   3.373   7.195   0.529
  180PRO      O 2861   3.446   7.110   0.480
  181ALA      N 2862   3.416   7.321   0.539
  181ALA      H 2863   3.346   7.387   0.572
  181ALA     CA 2864   3.550   7.359   0.499
  181ALA     HA 2865   3.571   7.311   0.404
  181ALA     CB 2866   3.550   7.510   0.476
  181ALA    HB1 2867   3.534   7.568   0.567
  181ALA    HB2 2868   3.645   7.543   0.434
  181ALA    HB3 2869   3.474   7.531   0.401
  181ALA      C 2870   3.658   7.321   0.599
  181ALA      O 2871   3.772   7.297   0.560
  182VAL      N 2872   3.627   7.318   0.729
  182VAL      H 2873   3.529   7.317   0.755
  182VAL     CA 2874   3.716   7.316   0.843
  182VAL     HA 2875   3.808   7.266   0.813
  182VAL     CB 2876   3.745   7.459   0.886
  182VAL     HB 2877   3.648   7.497   0.918
  182VAL    CG1 2878   3.845   7.475   1.001
  182VAL   HG11 2879   3.937   7.425   0.970
  182VAL   HG12 2880   3.865   7.571   1.049
  182VAL   HG13 2881   3.815   7.427   1.094
  182VAL    CG2 2882   3.805   7.543   0.774
  182VAL   HG21 2883   3.842   7.637   0.815
  182VAL   HG22 2884   3.895   7.499   0.730
  182VAL   HG23 2885   3.739   7.567   0.690
  182VAL      C 2886   3.659   7.246   0.966
  182VAL      O 2887   3.541   7.258   0.996
  183ASN      N 2888   3.749   7.175   1.036
  183ASN      H 2889   3.845   7.169   1.005
  183ASN     CA 2890   3.724   7.095   1.154
  183ASN     HA 2891   3.621   7.111   1.188
  183ASN     CB 2892   3.742   6.945   1.134
  183ASN    HB1 2893   3.846   6.924   1.108
  183ASN    HB2 2894   3.691   6.905   1.046
  183ASN     CG 2895   3.700   6.857   1.251
  183ASN    OD1 2896   3.653   6.902   1.356
  183ASN    ND2 2897   3.714   6.725   1.241
  183ASN   HD21 2898   3.761   6.686   1.161
  183ASN   HD22 2899   3.703   6.663   1.320
  183ASN      C 2900   3.819   7.139   1.264
  183ASN      O 2901   3.940   7.118   1.258
  184GLN      N 2902   3.769   7.185   1.379
  184GLN      H 2903   3.671   7.177   1.401
  184GLN     CA 2904   3.848   7.219   1.496
  184GLN     HA 2905   3.954   7.231   1.476
  184GLN     CB 2906   3.795   7.356   1.538
  184GLN    HB1 2907   3.696   7.351   1.584
  184GLN    HB2 2908   3.787   7.421   1.452
  184GLN     CG 2909   3.886   7.407   1.650
  184GLN    HG1 2910   3.990   7.405   1.619
  184GLN    HG2 2911   3.888   7.349   1.742
  184GLN     CD 2912   3.850   7.552   1.681
  184GLN    OE1 2913   3.812   7.595   1.789
  184GLN    NE2 2914   3.875   7.647   1.590
  184GLN   HE21 2915   3.897   7.621   1.495
  184GLN   HE22 2916   3.878   7.738   1.633
  184GLN      C 2917   3.838   7.110   1.601
  184GLN      O 2918   3.733   7.086   1.660
  185ILE      N 2919   3.952   7.053   1.640
  185ILE      H 2920   4.041   7.086   1.606
  185ILE     CA 2921   3.962   6.947   1.739
  185ILE     HA 2922   3.870   6.936   1.795
  185ILE     CB 2923   3.989   6.815   1.667
  185ILE     HB 2924   4.014   6.742   1.744
  185ILE    CG2 2925   3.869   6.770   1.584
  185ILE   HG21 2926   3.772   6.777   1.634
  185ILE   HG22 2927   3.848   6.845   1.509
  185ILE   HG23 2928   3.885   6.672   1.539
  185ILE    CG1 2929   4.110   6.832   1.575
  185ILE   HG11 2930   4.182   6.893   1.629
  185ILE   HG12 2931   4.072   6.880   1.485
  185ILE     CD 2932   4.187   6.706   1.537
  185ILE    HD1 2933   4.121   6.637   1.484
  185ILE    HD2 2934   4.271   6.726   1.470
  185ILE    HD3 2935   4.228   6.661   1.627
  185ILE      C 2936   4.076   6.972   1.836
  185ILE      O 2937   4.158   7.059   1.810
  186GLU      N 2938   4.078   6.895   1.946
  186GLU      H 2939   3.999   6.835   1.965
  186GLU     CA 2940   4.189   6.897   2.039
  186GLU     HA 2941   4.214   7.003   2.050
  186GLU     CB 2942   4.144   6.856   2.179
  186GLU    HB1 2943   4.132   6.748   2.189
  186GLU    HB2 2944   4.051   6.900   2.213
  186GLU     CG 2945   4.238   6.905   2.289
  186GLU    HG1 2946   4.213   7.011   2.292
  186GLU    HG2 2947   4.345   6.897   2.273
  186GLU     CD 2948   4.213   6.846   2.427
  186GLU    OE1 2949   4.305   6.784   2.484
  186GLU    OE2 2950   4.099   6.844   2.477
  186GLU      C 2951   4.308   6.818   1.986
  186GLU      O 2952   4.297   6.697   1.970
  187CYS      N 2953   4.426   6.880   1.972
  187CYS      H 2954   4.430   6.975   2.005
  187CYS     CA 2955   4.543   6.816   1.916
  187CYS     HA 2956   4.529   6.714   1.953
  187CYS     CB 2957   4.544   6.826   1.764
  187CYS    HB1 2958   4.576   6.924   1.728
  187CYS    HB2 2959   4.447   6.798   1.724
  187CYS     SG 2960   4.651   6.698   1.694
  187CYS     HG 2961   4.577   6.588   1.708
  187CYS      C 2962   4.678   6.859   1.973
  187CYS      O 2963   4.708   6.978   1.973
  188HIS      N 2964   4.754   6.762   2.023
  188HIS      H 2965   4.734   6.666   2.001
  188HIS     CA 2966   4.888   6.786   2.075
  188HIS     HA 2967   4.941   6.847   2.001
  188HIS     CB 2968   4.880   6.853   2.211
  188HIS    HB1 2969   4.864   6.959   2.191
  188HIS    HB2 2970   4.978   6.846   2.259
  188HIS     CG 2971   4.772   6.801   2.302
  188HIS    ND1 2972   4.787   6.698   2.395
  188HIS    CE1 2973   4.665   6.674   2.444
  188HIS    HE1 2974   4.647   6.592   2.511
  188HIS    NE2 2975   4.574   6.761   2.397
  188HIS    HE2 2976   4.481   6.768   2.436
  188HIS    CD2 2977   4.643   6.846   2.313
  188HIS    HD2 2978   4.602   6.926   2.255
  188HIS      C 2979   4.969   6.657   2.080
  188HIS      O 2980   4.916   6.552   2.045
  189PRO      N 2981   5.096   6.656   2.121
  189PRO     CD 2982   5.183   6.771   2.139
  189PRO    HD1 2983   5.177   6.817   2.237
  189PRO    HD2 2984   5.160   6.842   2.059
  189PRO     CG 2985   5.324   6.719   2.115
  189PRO    HG1 2986   5.408   6.772   2.160
  189PRO    HG2 2987   5.347   6.718   2.008
  189PRO     CB 2988   5.309   6.582   2.180
  189PRO    HB1 2989   5.291   6.599   2.287
  189PRO    HB2 2990   5.391   6.519   2.147
  189PRO     CA 2991   5.173   6.534   2.129
  189PRO     HA 2992   5.170   6.489   2.030
  189PRO      C 2993   5.120   6.424   2.220
  189PRO      O 2994   5.137   6.306   2.193
  190TYR      N 2995   5.043   6.447   2.327
  190TYR      H 2996   5.022   6.541   2.358
  190TYR     CA 2997   4.969   6.346   2.400
  190TYR     HA 2998   5.027   6.255   2.415
  190TYR     CB 2999   4.930   6.403   2.536
  190TYR    HB1 3000   4.867   6.325   2.578
  190TYR    HB2 3001   4.860   6.486   2.528
  190TYR     CG 3002   5.043   6.445   2.627
  190TYR    CD1 3003   5.012   6.540   2.725
  190TYR    HD1 3004   4.914   6.581   2.744
  190TYR    CE1 3005   5.114   6.582   2.811
  190TYR    HE1 3006   5.102   6.664   2.881
  190TYR     CZ 3007   5.246   6.533   2.810
  190TYR     OH 3008   5.343   6.583   2.892
  190TYR     HH 3009   5.425   6.532   2.886
  190TYR    CE2 3010   5.269   6.439   2.707
  190TYR    HE2 3011   5.371   6.404   2.700
  190TYR    CD2 3012   5.174   6.400   2.612
  190TYR    HD2 3013   5.198   6.334   2.530
  190TYR      C 3014   4.838   6.304   2.334
  190TYR      O 3015   4.787   6.201   2.379
  191LEU      N 3016   4.784   6.377   2.237
  191LEU      H 3017   4.847   6.446   2.198
  191LEU     CA 3018   4.664   6.346   2.161
  191LEU     HA 3019   4.647   6.239   2.168
  191LEU     CB 3020   4.552   6.428   2.225
  191LEU    HB1 3021   4.584   6.532   2.233
  191LEU    HB2 3022   4.548   6.390   2.327
  191LEU     CG 3023   4.411   6.425   2.167
  191LEU     HG 3024   4.419   6.453   2.062
  191LEU    CD1 3025   4.351   6.285   2.176
  191LEU   HD11 3026   4.382   6.224   2.092
  191LEU   HD12 3027   4.367   6.241   2.274
  191LEU   HD13 3028   4.245   6.306   2.157
  191LEU    CD2 3029   4.328   6.529   2.241
  191LEU   HD21 3030   4.336   6.518   2.349
  191LEU   HD22 3031   4.364   6.627   2.208
  191LEU   HD23 3032   4.226   6.530   2.201
  191LEU      C 3033   4.678   6.376   2.013
  191LEU      O 3034   4.641   6.483   1.963
  192THR      N 3035   4.725   6.281   1.932
  192THR      H 3036   4.753   6.194   1.974
  192THR     CA 3037   4.773   6.307   1.797
  192THR     HA 3038   4.795   6.413   1.784
  192THR     CB 3039   4.904   6.232   1.772
  192THR     HB 3040   4.936   6.252   1.670
  192THR    CG2 3041   5.022   6.251   1.866
  192THR   HG21 3042   5.052   6.355   1.878
  192THR   HG22 3043   5.000   6.211   1.965
  192THR   HG23 3044   5.099   6.187   1.823
  192THR    OG1 3045   4.874   6.095   1.770
  192THR    HG1 3046   4.955   6.046   1.752
  192THR      C 3047   4.668   6.282   1.689
  192THR      O 3048   4.682   6.350   1.588
  193GLN      N 3049   4.574   6.191   1.714
  193GLN      H 3050   4.594   6.132   1.794
  193GLN     CA 3051   4.463   6.145   1.632
  193GLN     HA 3052   4.440   6.041   1.653
  193GLN     CB 3053   4.337   6.227   1.658
  193GLN    HB1 3054   4.268   6.202   1.577
  193GLN    HB2 3055   4.354   6.335   1.659
  193GLN     CG 3056   4.281   6.193   1.796
  193GLN    HG1 3057   4.345   6.228   1.877
  193GLN    HG2 3058   4.269   6.085   1.804
  193GLN     CD 3059   4.151   6.266   1.828
  193GLN    OE1 3060   4.047   6.202   1.832
  193GLN    NE2 3061   4.142   6.398   1.847
  193GLN   HE21 3062   4.226   6.453   1.838
  193GLN   HE22 3063   4.053   6.439   1.872
  193GLN      C 3064   4.499   6.136   1.485
  193GLN      O 3065   4.418   6.171   1.400
  194GLU      N 3066   4.614   6.082   1.444
  194GLU      H 3067   4.675   6.052   1.519
  194GLU     CA 3068   4.659   6.062   1.308
  194GLU     HA 3069   4.701   6.154   1.268
  194GLU     CB 3070   4.770   5.956   1.306
  194GLU    HB1 3071   4.719   5.863   1.330
  194GLU    HB2 3072   4.844   5.973   1.384
  194GLU     CG 3073   4.843   5.958   1.172
  194GLU    HG1 3074   4.772   5.974   1.091
  194GLU    HG2 3075   4.880   5.857   1.154
  194GLU     CD 3076   4.959   6.055   1.162
  194GLU    OE1 3077   5.066   6.029   1.101
  194GLU    OE2 3078   4.936   6.171   1.202
  194GLU      C 3079   4.549   6.012   1.216
  194GLU      O 3080   4.532   6.063   1.106
  195LYS      N 3081   4.466   5.918   1.263
  195LYS      H 3082   4.488   5.871   1.349
  195LYS     CA 3083   4.361   5.852   1.188
  195LYS     HA 3084   4.401   5.818   1.092
  195LYS     CB 3085   4.314   5.735   1.273
  195LYS    HB1 3086   4.271   5.777   1.364
  195LYS    HB2 3087   4.406   5.681   1.297
  195LYS     CG 3088   4.215   5.636   1.213
  195LYS    HG1 3089   4.240   5.604   1.112
  195LYS    HG2 3090   4.127   5.700   1.198
  195LYS     CD 3091   4.176   5.524   1.308
  195LYS    HD1 3092   4.105   5.459   1.257
  195LYS    HD2 3093   4.136   5.579   1.393
  195LYS     CE 3094   4.293   5.435   1.349
  195LYS    HE1 3095   4.270   5.372   1.435
  195LYS    HE2 3096   4.375   5.497   1.386
  195LYS     NZ 3097   4.338   5.341   1.245
  195LYS    HZ1 3098   4.353   5.388   1.157
  195LYS    HZ2 3099   4.426   5.298   1.267
  195LYS    HZ3 3100   4.269   5.272   1.218
  195LYS      C 3101   4.242   5.940   1.155
  195LYS      O 3102   4.166   5.904   1.065
  196LEU      N 3103   4.216   6.047   1.231
  196LEU      H 3104   4.277   6.051   1.311
  196LEU     CA 3105   4.122   6.152   1.198
  196LEU     HA 3106   4.041   6.099   1.148
  196LEU     CB 3107   4.060   6.219   1.320
  196LEU    HB1 3108   4.133   6.289   1.360
  196LEU    HB2 3109   4.042   6.141   1.393
  196LEU     CG 3110   3.937   6.307   1.297
  196LEU     HG 3111   3.958   6.389   1.229
  196LEU    CD1 3112   3.822   6.229   1.234
  196LEU   HD11 3113   3.729   6.282   1.254
  196LEU   HD12 3114   3.843   6.239   1.128
  196LEU   HD13 3115   3.818   6.122   1.257
  196LEU    CD2 3116   3.894   6.372   1.429
  196LEU   HD21 3117   3.876   6.296   1.506
  196LEU   HD22 3118   3.967   6.446   1.464
  196LEU   HD23 3119   3.795   6.414   1.411
  196LEU      C 3120   4.185   6.243   1.094
  196LEU      O 3121   4.122   6.298   1.004
  197ILE      N 3122   4.317   6.263   1.096
  197ILE      H 3123   4.370   6.221   1.171
  197ILE     CA 3124   4.386   6.353   1.006
  197ILE     HA 3125   4.322   6.440   0.989
  197ILE     CB 3126   4.526   6.384   1.057
  197ILE     HB 3127   4.592   6.298   1.066
  197ILE    CG2 3128   4.594   6.478   0.958
  197ILE   HG21 3129   4.531   6.566   0.944
  197ILE   HG22 3130   4.695   6.512   0.982
  197ILE   HG23 3131   4.600   6.433   0.859
  197ILE    CG1 3132   4.534   6.450   1.194
  197ILE   HG11 3133   4.635   6.482   1.216
  197ILE   HG12 3134   4.507   6.382   1.274
  197ILE     CD 3135   4.437   6.566   1.215
  197ILE    HD1 3136   4.456   6.643   1.141
  197ILE    HD2 3137   4.337   6.527   1.194
  197ILE    HD3 3138   4.440   6.602   1.318
  197ILE      C 3139   4.393   6.285   0.870
  197ILE      O 3140   4.345   6.346   0.775
  198GLN      N 3141   4.430   6.157   0.859
  198GLN      H 3142   4.469   6.108   0.938
  198GLN     CA 3143   4.416   6.088   0.732
  198GLN     HA 3144   4.489   6.126   0.660
  198GLN     CB 3145   4.456   5.946   0.771
  198GLN    HB1 3146   4.428   5.880   0.689
  198GLN    HB2 3147   4.400   5.905   0.855
  198GLN     CG 3148   4.602   5.916   0.804
  198GLN    HG1 3149   4.641   5.979   0.883
  198GLN    HG2 3150   4.658   5.926   0.710
  198GLN     CD 3151   4.641   5.772   0.835
  198GLN    OE1 3152   4.574   5.681   0.883
  198GLN    NE2 3153   4.771   5.739   0.833
  198GLN   HE21 3154   4.850   5.796   0.806
  198GLN   HE22 3155   4.788   5.649   0.876
  198GLN      C 3156   4.278   6.099   0.671
  198GLN      O 3157   4.258   6.125   0.552
  199TYR      N 3158   4.176   6.067   0.751
  199TYR      H 3159   4.198   6.033   0.843
  199TYR     CA 3160   4.035   6.074   0.717
  199TYR     HA 3161   4.014   6.006   0.634
  199TYR     CB 3162   3.957   6.034   0.841
  199TYR    HB1 3163   3.987   6.091   0.929
  199TYR    HB2 3164   3.985   5.931   0.864
  199TYR     CG 3165   3.807   6.040   0.823
  199TYR    CD1 3166   3.734   5.930   0.777
  199TYR    HD1 3167   3.794   5.841   0.767
  199TYR    CE1 3168   3.599   5.935   0.740
  199TYR    HE1 3169   3.543   5.858   0.689
  199TYR     CZ 3170   3.535   6.060   0.758
  199TYR     OH 3171   3.403   6.079   0.728
  199TYR     HH 3172   3.369   5.992   0.705
  199TYR    CE2 3173   3.608   6.173   0.798
  199TYR    HE2 3174   3.558   6.267   0.818
  199TYR    CD2 3175   3.745   6.166   0.825
  199TYR    HD2 3176   3.791   6.259   0.856
  199TYR      C 3177   3.995   6.213   0.669
  199TYR      O 3178   3.930   6.220   0.565
  200CYS      N 3179   4.042   6.318   0.737
  200CYS      H 3180   4.096   6.297   0.820
  200CYS     CA 3181   4.016   6.457   0.704
  200CYS     HA 3182   3.911   6.463   0.676
  200CYS     CB 3183   4.053   6.547   0.822
  200CYS    HB1 3184   4.074   6.648   0.787
  200CYS    HB2 3185   4.152   6.531   0.866
  200CYS     SG 3186   3.935   6.545   0.960
  200CYS     HG 3187   3.986   6.433   1.013
  200CYS      C 3188   4.085   6.502   0.576
  200CYS      O 3189   4.030   6.571   0.491
  201GLN      N 3190   4.202   6.445   0.547
  201GLN      H 3191   4.241   6.381   0.614
  201GLN     CA 3192   4.278   6.462   0.424
  201GLN     HA 3193   4.294   6.569   0.411
  201GLN     CB 3194   4.417   6.402   0.441
  201GLN    HB1 3195   4.408   6.295   0.422
  201GLN    HB2 3196   4.465   6.423   0.537
  201GLN     CG 3197   4.506   6.445   0.324
  201GLN    HG1 3198   4.513   6.553   0.331
  201GLN    HG2 3199   4.452   6.425   0.231
  201GLN     CD 3200   4.642   6.378   0.335
  201GLN    OE1 3201   4.737   6.451   0.362
  201GLN    NE2 3202   4.653   6.245   0.334
  201GLN   HE21 3203   4.575   6.189   0.302
  201GLN   HE22 3204   4.739   6.196   0.356
  201GLN      C 3205   4.197   6.409   0.307
  201GLN      O 3206   4.170   6.484   0.213
  202SER      N 3207   4.151   6.283   0.313
  202SER      H 3208   4.172   6.232   0.397
  202SER     CA 3209   4.076   6.225   0.204
  202SER     HA 3210   4.125   6.235   0.107
  202SER     CB 3211   4.052   6.078   0.237
  202SER    HB1 3212   4.003   6.031   0.151
  202SER    HB2 3213   3.983   6.079   0.322
  202SER     OG 3214   4.172   6.005   0.250
  202SER     HG 3215   4.219   6.025   0.168
  202SER      C 3216   3.938   6.281   0.175
  202SER      O 3217   3.891   6.281   0.062
  203LYS      N 3218   3.873   6.332   0.281
  203LYS      H 3219   3.914   6.311   0.371
  203LYS     CA 3220   3.749   6.403   0.258
  203LYS     HA 3221   3.690   6.354   0.181
  203LYS     CB 3222   3.676   6.401   0.392
  203LYS    HB1 3223   3.591   6.466   0.371
  203LYS    HB2 3224   3.731   6.449   0.473
  203LYS     CG 3225   3.618   6.268   0.440
  203LYS    HG1 3226   3.554   6.288   0.526
  203LYS    HG2 3227   3.698   6.207   0.481
  203LYS     CD 3228   3.548   6.183   0.334
  203LYS    HD1 3229   3.619   6.129   0.272
  203LYS    HD2 3230   3.483   6.246   0.274
  203LYS     CE 3231   3.452   6.083   0.400
  203LYS    HE1 3232   3.387   6.137   0.469
  203LYS    HE2 3233   3.512   6.008   0.451
  203LYS     NZ 3234   3.378   6.006   0.300
  203LYS    HZ1 3235   3.290   5.974   0.339
  203LYS    HZ2 3236   3.344   6.067   0.227
  203LYS    HZ3 3237   3.419   5.931   0.247
  203LYS      C 3238   3.773   6.548   0.219
  203LYS      O 3239   3.680   6.607   0.164
  204GLY      N 3240   3.891   6.609   0.233
  204GLY      H 3241   3.960   6.554   0.282
  204GLY     CA 3242   3.929   6.741   0.189
  204GLY    HA1 3243   3.874   6.763   0.098
  204GLY    HA2 3244   4.035   6.754   0.165
  204GLY      C 3245   3.891   6.853   0.285
  204GLY      O 3246   3.849   6.957   0.235
  205ILE      N 3247   3.892   6.824   0.415
  205ILE      H 3248   3.930   6.734   0.440
  205ILE     CA 3249   3.865   6.926   0.515
  205ILE     HA 3250   3.807   7.003   0.466
  205ILE     CB 3251   3.777   6.868   0.625
  205ILE     HB 3252   3.849   6.831   0.698
  205ILE    CG2 3253   3.697   6.977   0.696
  205ILE   HG21 3254   3.637   6.939   0.779
  205ILE   HG22 3255   3.755   7.057   0.742
  205ILE   HG23 3256   3.637   7.022   0.616
  205ILE    CG1 3257   3.678   6.759   0.585
  205ILE   HG11 3258   3.604   6.742   0.662
  205ILE   HG12 3259   3.734   6.666   0.574
  205ILE     CD 3260   3.593   6.779   0.460
  205ILE    HD1 3261   3.514   6.852   0.478
  205ILE    HD2 3262   3.650   6.794   0.368
  205ILE    HD3 3263   3.545   6.682   0.444
  205ILE      C 3264   3.996   6.976   0.574
  205ILE      O 3265   4.088   6.896   0.590
  206VAL      N 3266   4.012   7.104   0.609
  206VAL      H 3267   3.941   7.173   0.590
  206VAL     CA 3268   4.120   7.154   0.692
  206VAL     HA 3269   4.210   7.103   0.657
  206VAL     CB 3270   4.140   7.303   0.667
  206VAL     HB 3271   4.047   7.358   0.679
  206VAL    CG1 3272   4.244   7.365   0.760
  206VAL   HG11 3273   4.342   7.318   0.749
  206VAL   HG12 3274   4.268   7.465   0.725
  206VAL   HG13 3275   4.205   7.373   0.861
  206VAL    CG2 3276   4.181   7.344   0.526
  206VAL   HG21 3277   4.176   7.453   0.521
  206VAL   HG22 3278   4.275   7.295   0.500
  206VAL   HG23 3279   4.097   7.318   0.461
  206VAL      C 3280   4.097   7.114   0.837
  206VAL      O 3281   3.982   7.108   0.881
  207VAL      N 3282   4.204   7.090   0.912
  207VAL      H 3283   4.289   7.100   0.858
  207VAL     CA 3284   4.209   7.049   1.051
  207VAL     HA 3285   4.105   7.042   1.083
  207VAL     CB 3286   4.272   6.910   1.059
  207VAL     HB 3287   4.380   6.921   1.064
  207VAL    CG1 3288   4.218   6.847   1.187
  207VAL   HG11 3289   4.269   6.893   1.271
  207VAL   HG12 3290   4.113   6.863   1.212
  207VAL   HG13 3291   4.228   6.738   1.188
  207VAL    CG2 3292   4.242   6.812   0.946
  207VAL   HG21 3293   4.136   6.814   0.919
  207VAL   HG22 3294   4.296   6.860   0.864
  207VAL   HG23 3295   4.283   6.713   0.965
  207VAL      C 3296   4.276   7.157   1.133
  207VAL      O 3297   4.379   7.210   1.091
  208THR      N 3298   4.222   7.194   1.250
  208THR      H 3299   4.132   7.152   1.270
  208THR     CA 3300   4.264   7.307   1.330
  208THR     HA 3301   4.357   7.350   1.294
  208THR     CB 3302   4.169   7.426   1.338
  208THR     HB 3303   4.068   7.391   1.358
  208THR    CG2 3304   4.209   7.537   1.435
  208THR   HG21 3305   4.317   7.554   1.439
  208THR   HG22 3306   4.152   7.625   1.404
  208THR   HG23 3307   4.194   7.500   1.536
  208THR    OG1 3308   4.153   7.489   1.213
  208THR    HG1 3309   4.106   7.571   1.230
  208THR      C 3310   4.289   7.256   1.471
  208THR      O 3311   4.196   7.208   1.536
  209ALA      N 3312   4.409   7.270   1.529
  209ALA      H 3313   4.481   7.327   1.488
  209ALA     CA 3314   4.436   7.218   1.662
  209ALA     HA 3315   4.381   7.124   1.670
  209ALA     CB 3316   4.580   7.167   1.664
  209ALA    HB1 3317   4.646   7.252   1.650
  209ALA    HB2 3318   4.595   7.123   1.763
  209ALA    HB3 3319   4.612   7.093   1.590
  209ALA      C 3320   4.414   7.318   1.774
  209ALA      O 3321   4.455   7.434   1.771
  210TYR      N 3322   4.338   7.273   1.874
  210TYR      H 3323   4.312   7.175   1.878
  210TYR     CA 3324   4.319   7.349   1.996
  210TYR     HA 3325   4.374   7.443   1.993
  210TYR     CB 3326   4.170   7.367   2.023
  210TYR    HB1 3327   4.123   7.389   1.927
  210TYR    HB2 3328   4.159   7.457   2.084
  210TYR     CG 3329   4.087   7.267   2.100
  210TYR    CD1 3330   4.083   7.253   2.239
  210TYR    HD1 3331   4.148   7.311   2.303
  210TYR    CE1 3332   3.985   7.174   2.301
  210TYR    HE1 3333   3.976   7.175   2.409
  210TYR     CZ 3334   3.895   7.102   2.221
  210TYR     OH 3335   3.797   7.021   2.270
  210TYR     HH 3336   3.741   6.989   2.199
  210TYR    CE2 3337   3.887   7.130   2.083
  210TYR    HE2 3338   3.811   7.080   2.025
  210TYR    CD2 3339   3.986   7.209   2.023
  210TYR    HD2 3340   3.986   7.218   1.915
  210TYR      C 3341   4.381   7.281   2.116
  210TYR      O 3342   4.418   7.163   2.115
  211SER      N 3343   4.401   7.352   2.227
  211SER      H 3344   4.372   7.449   2.220
  211SER     CA 3345   4.486   7.310   2.337
  211SER     HA 3346   4.500   7.393   2.407
  211SER     CB 3347   4.417   7.204   2.422
  211SER    HB1 3348   4.480   7.168   2.502
  211SER    HB2 3349   4.390   7.117   2.362
  211SER     OG 3350   4.302   7.260   2.482
  211SER     HG 3351   4.261   7.189   2.532
  211SER      C 3352   4.627   7.269   2.297
  211SER      O 3353   4.666   7.169   2.357
  212PRO      N 3354   4.698   7.336   2.207
  212PRO     CD 3355   4.669   7.465   2.147
  212PRO    HD1 3356   4.641   7.537   2.224
  212PRO    HD2 3357   4.591   7.457   2.071
  212PRO     CG 3358   4.794   7.506   2.068
  212PRO    HG1 3359   4.869   7.557   2.129
  212PRO    HG2 3360   4.773   7.568   1.981
  212PRO     CB 3361   4.856   7.371   2.033
  212PRO    HB1 3362   4.963   7.379   2.011
  212PRO    HB2 3363   4.808   7.328   1.945
  212PRO     CA 3364   4.826   7.288   2.158
  212PRO     HA 3365   4.808   7.188   2.118
  212PRO      C 3366   4.940   7.274   2.257
  212PRO      O 3367   5.039   7.208   2.224
  213LEU      N 3368   4.941   7.340   2.373
  213LEU      H 3369   4.863   7.400   2.393
  213LEU     CA 3370   5.041   7.321   2.477
  213LEU     HA 3371   5.123   7.269   2.428
  213LEU     CB 3372   5.095   7.457   2.521
  213LEU    HB1 3373   5.177   7.443   2.591
  213LEU    HB2 3374   5.019   7.509   2.579
  213LEU     CG 3375   5.140   7.550   2.408
  213LEU     HG 3376   5.055   7.546   2.340
  213LEU    CD1 3377   5.165   7.686   2.470
  213LEU   HD11 3378   5.175   7.762   2.393
  213LEU   HD12 3379   5.086   7.720   2.539
  213LEU   HD13 3380   5.260   7.680   2.523
  213LEU    CD2 3381   5.264   7.492   2.341
  213LEU   HD21 3382   5.341   7.468   2.414
  213LEU   HD22 3383   5.236   7.405   2.281
  213LEU   HD23 3384   5.315   7.565   2.279
  213LEU      C 3385   4.989   7.237   2.592
  213LEU      O 3386   5.047   7.225   2.700
  214GLY      N 3387   4.865   7.190   2.574
  214GLY      H 3388   4.829   7.204   2.481
  214GLY     CA 3389   4.783   7.114   2.666
  214GLY    HA1 3390   4.857   7.046   2.711
  214GLY    HA2 3391   4.717   7.050   2.607
  214GLY      C 3392   4.705   7.196   2.767
  214GLY      O 3393   4.674   7.139   2.872
  215SER      N 3394   4.690   7.326   2.742
  215SER      H 3395   4.729   7.361   2.655
  215SER     CA 3396   4.639   7.422   2.838
  215SER     HA 3397   4.667   7.520   2.797
  215SER     CB 3398   4.487   7.419   2.841
  215SER    HB1 3399   4.459   7.323   2.884
  215SER    HB2 3400   4.447   7.421   2.739
  215SER     OG 3401   4.431   7.527   2.912
  215SER     HG 3402   4.487   7.606   2.918
  215SER      C 3403   4.699   7.421   2.978
  215SER      O 3404   4.640   7.361   3.067
  216PRO      N 3405   4.822   7.463   3.007
  216PRO     CD 3406   4.925   7.484   2.907
  216PRO    HD1 3407   4.895   7.552   2.826
  216PRO    HD2 3408   4.955   7.390   2.861
  216PRO     CG 3409   5.048   7.537   2.980
  216PRO    HG1 3410   5.044   7.646   2.984
  216PRO    HG2 3411   5.134   7.505   2.922
  216PRO     CB 3412   5.032   7.480   3.121
  216PRO    HB1 3413   5.082   7.548   3.189
  216PRO    HB2 3414   5.081   7.383   3.133
  216PRO     CA 3415   4.882   7.460   3.139
  216PRO     HA 3416   4.861   7.368   3.193
  216PRO      C 3417   4.825   7.570   3.228
  216PRO      O 3418   4.864   7.570   3.345
  217ASP      N 3419   4.740   7.660   3.179
  217ASP      H 3420   4.722   7.670   3.080
  217ASP     CA 3421   4.654   7.753   3.248
  217ASP     HA 3422   4.699   7.773   3.345
  217ASP     CB 3423   4.632   7.882   3.170
  217ASP    HB1 3424   4.735   7.917   3.169
  217ASP    HB2 3425   4.572   7.959   3.218
  217ASP     CG 3426   4.576   7.858   3.030
  217ASP    OD1 3427   4.565   7.744   2.980
  217ASP    OD2 3428   4.527   7.953   2.965
  217ASP      C 3429   4.519   7.691   3.284
  217ASP      O 3430   4.436   7.771   3.326
  218ARG      N 3431   4.491   7.562   3.270
  218ARG      H 3432   4.565   7.507   3.229
  218ARG     CA 3433   4.364   7.500   3.305
  218ARG     HA 3434   4.292   7.575   3.272
  218ARG     CB 3435   4.354   7.367   3.231
  218ARG    HB1 3436   4.379   7.379   3.126
  218ARG    HB2 3437   4.250   7.335   3.224
  218ARG     CG 3438   4.430   7.248   3.290
  218ARG    HG1 3439   4.375   7.210   3.376
  218ARG    HG2 3440   4.531   7.282   3.316
  218ARG     CD 3441   4.438   7.130   3.194
  218ARG    HD1 3442   4.466   7.165   3.095
  218ARG    HD2 3443   4.337   7.092   3.182
  218ARG     NE 3444   4.528   7.025   3.243
  218ARG     HE 3445   4.482   6.961   3.305
  218ARG     CZ 3446   4.661   7.017   3.229
  218ARG    NH1 3447   4.731   7.102   3.152
  218ARG   HH11 3448   4.677   7.172   3.105
  218ARG   HH12 3449   4.831   7.100   3.169
  218ARG    NH2 3450   4.726   6.922   3.297
  218ARG   HH21 3451   4.666   6.867   3.356
  218ARG   HH22 3452   4.823   6.893   3.287
  218ARG      C 3453   4.343   7.479   3.454
  218ARG      O 3454   4.439   7.435   3.517
  219PRO      N 3455   4.226   7.505   3.513
  219PRO     CD 3456   4.134   7.603   3.460
  219PRO    HD1 3457   4.065   7.558   3.388
  219PRO    HD2 3458   4.180   7.688   3.409
  219PRO     CG 3459   4.057   7.654   3.582
  219PRO    HG1 3460   3.954   7.682   3.557
  219PRO    HG2 3461   4.111   7.743   3.615
  219PRO     CB 3462   4.072   7.546   3.688
  219PRO    HB1 3463   3.987   7.478   3.674
  219PRO    HB2 3464   4.067   7.583   3.790
  219PRO     CA 3465   4.207   7.484   3.655
  219PRO     HA 3466   4.280   7.537   3.717
  219PRO      C 3467   4.218   7.339   3.700
  219PRO      O 3468   4.264   7.313   3.811
  220TRP      N 3469   4.189   7.246   3.608
  220TRP      H 3470   4.156   7.285   3.521
  220TRP     CA 3471   4.180   7.104   3.636
  220TRP     HA 3472   4.144   7.086   3.738
  220TRP     CB 3473   4.069   7.041   3.553
  220TRP    HB1 3474   3.977   7.072   3.603
  220TRP    HB2 3475   4.057   6.933   3.561
  220TRP     CG 3476   4.050   7.096   3.415
  220TRP    CD1 3477   4.086   7.027   3.305
  220TRP    HD1 3478   4.129   6.928   3.314
  220TRP    NE1 3479   4.031   7.089   3.195
  220TRP    HE1 3480   4.037   7.048   3.103
  220TRP    CE2 3481   3.969   7.206   3.235
  220TRP    CZ2 3482   3.903   7.301   3.157
  220TRP    HZ2 3483   3.914   7.308   3.049
  220TRP    CH2 3484   3.836   7.406   3.220
  220TRP    HH2 3485   3.793   7.493   3.172
  220TRP    CZ3 3486   3.822   7.403   3.360
  220TRP    HZ3 3487   3.766   7.483   3.406
  220TRP    CE3 3488   3.893   7.312   3.439
  220TRP    HE3 3489   3.889   7.320   3.546
  220TRP    CD2 3490   3.967   7.210   3.376
  220TRP      C 3491   4.312   7.030   3.624
  220TRP      O 3492   4.321   6.935   3.547
  221ALA      N 3493   4.421   7.080   3.684
  221ALA      H 3494   4.406   7.157   3.748
  221ALA     CA 3495   4.556   7.030   3.669
  221ALA     HA 3496   4.548   6.924   3.642
  221ALA     CB 3497   4.635   7.117   3.572
  221ALA    HB1 3498   4.599   7.107   3.470
  221ALA    HB2 3499   4.636   7.220   3.609
  221ALA    HB3 3500   4.731   7.070   3.552
  221ALA      C 3501   4.620   7.033   3.807
  221ALA      O 3502   4.596   7.130   3.879
  222LYS      N 3503   4.698   6.927   3.831
  222LYS      H 3504   4.692   6.850   3.766
  222LYS     CA 3505   4.776   6.917   3.952
  222LYS     HA 3506   4.795   7.021   3.978
  222LYS     CB 3507   4.695   6.842   4.057
  222LYS    HB1 3508   4.756   6.782   4.124
  222LYS    HB2 3509   4.630   6.762   4.020
  222LYS     CG 3510   4.616   6.942   4.142
  222LYS    HG1 3511   4.554   7.001   4.075
  222LYS    HG2 3512   4.688   6.999   4.201
  222LYS     CD 3513   4.516   6.866   4.228
  222LYS    HD1 3514   4.453   6.801   4.167
  222LYS    HD2 3515   4.449   6.935   4.280
  222LYS     CE 3516   4.588   6.791   4.340
  222LYS    HE1 3517   4.623   6.858   4.418
  222LYS    HE2 3518   4.681   6.758   4.294
  222LYS     NZ 3519   4.520   6.676   4.402
  222LYS    HZ1 3520   4.494   6.606   4.335
  222LYS    HZ2 3521   4.582   6.646   4.477
  222LYS    HZ3 3522   4.442   6.714   4.453
  222LYS      C 3523   4.910   6.851   3.921
  222LYS      O 3524   4.929   6.800   3.811
  223PRO      N 3525   5.011   6.860   4.008
  223PRO     CD 3526   5.017   6.959   4.114
  223PRO    HD1 3527   4.931   6.968   4.181
  223PRO    HD2 3528   5.026   7.058   4.069
  223PRO     CG 3529   5.142   6.941   4.200
  223PRO    HG1 3530   5.105   6.905   4.296
  223PRO    HG2 3531   5.200   7.033   4.204
  223PRO     CB 3532   5.219   6.837   4.119
  223PRO    HB1 3533   5.230   6.742   4.172
  223PRO    HB2 3534   5.316   6.878   4.089
  223PRO     CA 3535   5.146   6.810   3.988
  223PRO     HA 3536   5.178   6.874   3.906
  223PRO      C 3537   5.163   6.666   3.942
  223PRO      O 3538   5.268   6.634   3.886
  224GLU      N 3539   5.062   6.581   3.955
  224GLU      H 3540   4.981   6.605   4.011
  224GLU     CA 3541   5.072   6.444   3.907
  224GLU     HA 3542   5.179   6.426   3.910
  224GLU     CB 3543   5.009   6.341   4.000
  224GLU    HB1 3544   5.039   6.365   4.102
  224GLU    HB2 3545   5.049   6.243   3.973
  224GLU     CG 3546   4.857   6.330   4.002
  224GLU    HG1 3547   4.823   6.302   3.902
  224GLU    HG2 3548   4.817   6.425   4.038
  224GLU     CD 3549   4.816   6.220   4.099
  224GLU    OE1 3550   4.744   6.243   4.198
  224GLU    OE2 3551   4.860   6.104   4.084
  224GLU      C 3552   5.018   6.426   3.766
  224GLU      O 3553   5.046   6.325   3.703
  225ASP      N 3554   4.943   6.521   3.708
  225ASP      H 3555   4.930   6.599   3.771
  225ASP     CA 3556   4.899   6.535   3.571
  225ASP     HA 3557   4.887   6.437   3.526
  225ASP     CB 3558   4.769   6.615   3.567
  225ASP    HB1 3559   4.718   6.624   3.471
  225ASP    HB2 3560   4.799   6.714   3.601
  225ASP     CG 3561   4.667   6.557   3.664
  225ASP    OD1 3562   4.612   6.637   3.742
  225ASP    OD2 3563   4.632   6.438   3.649
  225ASP      C 3564   4.994   6.613   3.482
  225ASP      O 3565   5.065   6.696   3.537
  226PRO      N 3566   5.001   6.576   3.354
  226PRO     CD 3567   4.903   6.501   3.278
  226PRO    HD1 3568   4.800   6.537   3.287
  226PRO    HD2 3569   4.917   6.401   3.319
  226PRO     CG 3570   4.949   6.507   3.133
  226PRO    HG1 3571   4.914   6.602   3.092
  226PRO    HG2 3572   4.898   6.444   3.060
  226PRO     CB 3573   5.100   6.500   3.149
  226PRO    HB1 3574   5.163   6.529   3.064
  226PRO    HB2 3575   5.121   6.396   3.173
  226PRO     CA 3576   5.119   6.590   3.270
  226PRO     HA 3577   5.210   6.563   3.322
  226PRO      C 3578   5.146   6.731   3.220
  226PRO      O 3579   5.059   6.818   3.224
  227SER      N 3580   5.268   6.761   3.174
  227SER      H 3581   5.327   6.679   3.166
  227SER     CA 3582   5.313   6.893   3.134
  227SER     HA 3583   5.226   6.951   3.102
  227SER     CB 3584   5.378   6.967   3.251
  227SER    HB1 3585   5.468   6.916   3.284
  227SER    HB2 3586   5.310   6.962   3.337
  227SER     OG 3587   5.396   7.103   3.221
  227SER     HG 3588   5.437   7.141   3.298
  227SER      C 3589   5.415   6.899   3.022
  227SER      O 3590   5.526   6.848   3.038
  228LEU      N 3591   5.383   6.952   2.904
  228LEU      H 3592   5.296   7.001   2.895
  228LEU     CA 3593   5.470   6.948   2.788
  228LEU     HA 3594   5.524   6.854   2.805
  228LEU     CB 3595   5.400   6.950   2.652
  228LEU    HB1 3596   5.468   6.979   2.572
  228LEU    HB2 3597   5.321   7.023   2.664
  228LEU     CG 3598   5.333   6.821   2.605
  228LEU     HG 3599   5.275   6.777   2.686
  228LEU    CD1 3600   5.232   6.848   2.494
  228LEU   HD11 3601   5.155   6.916   2.531
  228LEU   HD12 3602   5.289   6.901   2.418
  228LEU   HD13 3603   5.189   6.756   2.455
  228LEU    CD2 3604   5.433   6.718   2.552
  228LEU   HD21 3605   5.472   6.751   2.455
  228LEU   HD22 3606   5.515   6.702   2.621
  228LEU   HD23 3607   5.383   6.624   2.531
  228LEU      C 3608   5.584   7.049   2.787
  228LEU      O 3609   5.690   7.025   2.730
  229LEU      N 3610   5.562   7.165   2.849
  229LEU      H 3611   5.470   7.182   2.887
  229LEU     CA 3612   5.660   7.272   2.843
  229LEU     HA 3613   5.706   7.289   2.746
  229LEU     CB 3614   5.596   7.403   2.889
  229LEU    HB1 3615   5.663   7.483   2.919
  229LEU    HB2 3616   5.536   7.380   2.978
  229LEU     CG 3617   5.496   7.476   2.800
  229LEU     HG 3618   5.417   7.402   2.785
  229LEU    CD1 3619   5.440   7.602   2.864
  229LEU   HD11 3620   5.367   7.648   2.797
  229LEU   HD12 3621   5.379   7.569   2.948
  229LEU   HD13 3622   5.520   7.671   2.892
  229LEU    CD2 3623   5.544   7.507   2.658
  229LEU   HD21 3624   5.620   7.583   2.673
  229LEU   HD22 3625   5.588   7.417   2.614
  229LEU   HD23 3626   5.460   7.544   2.600
  229LEU      C 3627   5.784   7.247   2.927
  229LEU      O 3628   5.892   7.291   2.887
  230GLU      N 3629   5.764   7.179   3.040
  230GLU      H 3630   5.670   7.147   3.061
  230GLU     CA 3631   5.855   7.116   3.134
  230GLU     HA 3632   5.928   7.196   3.145
  230GLU     CB 3633   5.783   7.109   3.268
  230GLU    HB1 3634   5.857   7.072   3.338
  230GLU    HB2 3635   5.704   7.034   3.272
  230GLU     CG 3636   5.732   7.247   3.310
  230GLU    HG1 3637   5.675   7.293   3.228
  230GLU    HG2 3638   5.813   7.314   3.336
  230GLU     CD 3639   5.642   7.224   3.431
  230GLU    OE1 3640   5.687   7.211   3.547
  230GLU    OE2 3641   5.520   7.213   3.407
  230GLU      C 3642   5.921   6.989   3.082
  230GLU      O 3643   6.000   6.937   3.161
  231ASP      N 3644   5.890   6.932   2.965
  231ASP      H 3645   5.830   6.981   2.900
  231ASP     CA 3646   5.931   6.796   2.938
  231ASP     HA 3647   5.908   6.732   3.023
  231ASP     CB 3648   5.841   6.737   2.829
  231ASP    HB1 3649   5.842   6.799   2.740
  231ASP    HB2 3650   5.739   6.741   2.868
  231ASP     CG 3651   5.866   6.589   2.807
  231ASP    OD1 3652   5.830   6.511   2.897
  231ASP    OD2 3653   5.944   6.555   2.715
  231ASP      C 3654   6.075   6.781   2.893
  231ASP      O 3655   6.112   6.853   2.800
  232PRO      N 3656   6.160   6.696   2.952
  232PRO     CD 3657   6.125   6.609   3.062
  232PRO    HD1 3658   6.071   6.520   3.030
  232PRO    HD2 3659   6.056   6.660   3.130
  232PRO     CG 3660   6.255   6.562   3.127
  232PRO    HG1 3661   6.252   6.469   3.184
  232PRO    HG2 3662   6.294   6.638   3.194
  232PRO     CB 3663   6.345   6.563   3.004
  232PRO    HB1 3664   6.324   6.478   2.939
  232PRO    HB2 3665   6.452   6.578   3.018
  232PRO     CA 3666   6.301   6.685   2.923
  232PRO     HA 3667   6.348   6.773   2.967
  232PRO      C 3668   6.328   6.675   2.773
  232PRO      O 3669   6.416   6.745   2.725
  233ARG      N 3670   6.250   6.595   2.700
  233ARG      H 3671   6.179   6.549   2.755
  233ARG     CA 3672   6.261   6.557   2.561
  233ARG     HA 3673   6.365   6.567   2.528
  233ARG     CB 3674   6.209   6.415   2.538
  233ARG    HB1 3675   6.208   6.387   2.433
  233ARG    HB2 3676   6.112   6.410   2.588
  233ARG     CG 3677   6.292   6.309   2.609
  233ARG    HG1 3678   6.312   6.322   2.715
  233ARG    HG2 3679   6.391   6.313   2.563
  233ARG     CD 3680   6.244   6.168   2.575
  233ARG    HD1 3681   6.333   6.108   2.558
  233ARG    HD2 3682   6.197   6.172   2.477
  233ARG     NE 3683   6.147   6.114   2.671
  233ARG     HE 3684   6.157   6.151   2.765
  233ARG     CZ 3685   6.041   6.036   2.646
  233ARG    NH1 3686   6.013   5.970   2.533
  233ARG   HH11 3687   6.079   5.969   2.456
  233ARG   HH12 3688   5.941   5.899   2.530
  233ARG    NH2 3689   5.953   6.019   2.746
  233ARG   HH21 3690   5.986   6.067   2.828
  233ARG   HH22 3691   5.884   5.947   2.734
  233ARG      C 3692   6.203   6.658   2.462
  233ARG      O 3693   6.263   6.684   2.359
  234ILE      N 3694   6.090   6.719   2.497
  234ILE      H 3695   6.039   6.686   2.578
  234ILE     CA 3696   6.058   6.843   2.430
  234ILE     HA 3697   6.048   6.829   2.322
  234ILE     CB 3698   5.916   6.882   2.467
  234ILE     HB 3699   5.907   6.910   2.573
  234ILE    CG2 3700   5.872   7.006   2.389
  234ILE   HG21 3701   5.765   7.019   2.404
  234ILE   HG22 3702   5.909   7.102   2.423
  234ILE   HG23 3703   5.887   6.992   2.282
  234ILE    CG1 3704   5.815   6.770   2.444
  234ILE   HG11 3705   5.721   6.797   2.492
  234ILE   HG12 3706   5.851   6.688   2.507
  234ILE     CD 3707   5.785   6.726   2.301
  234ILE    HD1 3708   5.881   6.687   2.266
  234ILE    HD2 3709   5.712   6.645   2.309
  234ILE    HD3 3710   5.751   6.805   2.234
  234ILE      C 3711   6.161   6.955   2.444
  234ILE      O 3712   6.196   7.020   2.346
  235LYS      N 3713   6.215   6.976   2.564
  235LYS      H 3714   6.174   6.926   2.641
  235LYS     CA 3715   6.320   7.072   2.591
  235LYS     HA 3716   6.280   7.168   2.560
  235LYS     CB 3717   6.357   7.081   2.739
  235LYS    HB1 3718   6.445   7.143   2.752
  235LYS    HB2 3719   6.373   6.981   2.780
  235LYS     CG 3720   6.239   7.145   2.812
  235LYS    HG1 3721   6.148   7.100   2.773
  235LYS    HG2 3722   6.231   7.248   2.779
  235LYS     CD 3723   6.237   7.141   2.964
  235LYS    HD1 3724   6.259   7.037   2.988
  235LYS    HD2 3725   6.140   7.174   3.003
  235LYS     CE 3726   6.333   7.234   3.039
  235LYS    HE1 3727   6.436   7.210   3.011
  235LYS    HE2 3728   6.311   7.208   3.142
  235LYS     NZ 3729   6.313   7.379   3.029
  235LYS    HZ1 3730   6.371   7.429   3.095
  235LYS    HZ2 3731   6.347   7.409   2.938
  235LYS    HZ3 3732   6.218   7.407   3.049
  235LYS      C 3733   6.444   7.045   2.507
  235LYS      O 3734   6.508   7.142   2.468
  236ALA      N 3735   6.484   6.920   2.482
  236ALA      H 3736   6.433   6.840   2.516
  236ALA     CA 3737   6.591   6.876   2.394
  236ALA     HA 3738   6.685   6.921   2.426
  236ALA     CB 3739   6.614   6.726   2.411
  236ALA    HB1 3740   6.702   6.698   2.352
  236ALA    HB2 3741   6.630   6.699   2.515
  236ALA    HB3 3742   6.528   6.671   2.373
  236ALA      C 3743   6.566   6.906   2.247
  236ALA      O 3744   6.665   6.921   2.176
  237ILE      N 3745   6.442   6.921   2.200
  237ILE      H 3746   6.366   6.897   2.262
  237ILE     CA 3747   6.406   6.959   2.064
  237ILE     HA 3748   6.487   6.936   1.994
  237ILE     CB 3749   6.273   6.898   2.022
  237ILE     HB 3750   6.198   6.918   2.098
  237ILE    CG2 3751   6.232   6.953   1.886
  237ILE   HG21 3752   6.143   6.898   1.857
  237ILE   HG22 3753   6.212   7.059   1.905
  237ILE   HG23 3754   6.311   6.933   1.813
  237ILE    CG1 3755   6.276   6.747   2.003
  237ILE   HG11 3756   6.347   6.715   2.080
  237ILE   HG12 3757   6.309   6.710   1.906
  237ILE     CD 3758   6.135   6.693   2.027
  237ILE    HD1 3759   6.063   6.736   1.959
  237ILE    HD2 3760   6.121   6.587   2.006
  237ILE    HD3 3761   6.113   6.716   2.131
  237ILE      C 3762   6.406   7.112   2.065
  237ILE      O 3763   6.463   7.164   1.970
  238ALA      N 3764   6.367   7.191   2.165
  238ALA      H 3765   6.325   7.150   2.247
  238ALA     CA 3766   6.390   7.333   2.180
  238ALA     HA 3767   6.332   7.388   2.105
  238ALA     CB 3768   6.318   7.371   2.309
  238ALA    HB1 3769   6.224   7.317   2.314
  238ALA    HB2 3770   6.378   7.331   2.392
  238ALA    HB3 3771   6.310   7.480   2.308
  238ALA      C 3772   6.538   7.364   2.161
  238ALA      O 3773   6.582   7.448   2.083
  239ALA      N 3774   6.618   7.280   2.228
  239ALA      H 3775   6.586   7.215   2.298
  239ALA     CA 3776   6.762   7.282   2.222
  239ALA     HA 3777   6.779   7.388   2.242
  239ALA     CB 3778   6.814   7.213   2.347
  239ALA    HB1 3779   6.788   7.107   2.354
  239ALA    HB2 3780   6.921   7.219   2.370
  239ALA    HB3 3781   6.756   7.238   2.436
  239ALA      C 3782   6.833   7.249   2.091
  239ALA      O 3783   6.920   7.326   2.053
  240LYS      N 3784   6.780   7.153   2.015
  240LYS      H 3785   6.731   7.081   2.066
  240LYS     CA 3786   6.814   7.127   1.876
  240LYS     HA 3787   6.921   7.106   1.875
  240LYS     CB 3788   6.747   6.995   1.842
  240LYS    HB1 3789   6.644   7.016   1.869
  240LYS    HB2 3790   6.789   6.918   1.907
  240LYS     CG 3791   6.766   6.961   1.694
  240LYS    HG1 3792   6.872   6.950   1.672
  240LYS    HG2 3793   6.736   7.037   1.622
  240LYS     CD 3794   6.692   6.831   1.664
  240LYS    HD1 3795   6.588   6.841   1.696
  240LYS    HD2 3796   6.734   6.752   1.726
  240LYS     CE 3797   6.697   6.800   1.515
  240LYS    HE1 3798   6.804   6.801   1.492
  240LYS    HE2 3799   6.647   6.868   1.446
  240LYS     NZ 3800   6.638   6.666   1.497
  240LYS    HZ1 3801   6.608   6.643   1.403
  240LYS    HZ2 3802   6.700   6.592   1.528
  240LYS    HZ3 3803   6.555   6.658   1.554
  240LYS      C 3804   6.788   7.236   1.773
  240LYS      O 3805   6.862   7.242   1.675
  241HIS      N 3806   6.693   7.325   1.803
  241HIS      H 3807   6.640   7.319   1.889
  241HIS     CA 3808   6.642   7.422   1.708
  241HIS     HA 3809   6.689   7.411   1.610
  241HIS     CB 3810   6.492   7.396   1.692
  241HIS    HB1 3811   6.446   7.484   1.646
  241HIS    HB2 3812   6.450   7.382   1.791
  241HIS     CG 3813   6.469   7.279   1.601
  241HIS    ND1 3814   6.478   7.296   1.463
  241HIS    CE1 3815   6.459   7.174   1.413
  241HIS    HE1 3816   6.473   7.154   1.307
  241HIS    NE2 3817   6.440   7.081   1.508
  241HIS    HE2 3818   6.424   6.982   1.495
  241HIS    CD2 3819   6.460   7.145   1.629
  241HIS    HD2 3820   6.452   7.100   1.726
  241HIS      C 3821   6.673   7.563   1.754
  241HIS      O 3822   6.648   7.659   1.681
  242ASN      N 3823   6.733   7.584   1.871
  242ASN      H 3824   6.747   7.503   1.931
  242ASN     CA 3825   6.749   7.717   1.924
  242ASN     HA 3826   6.781   7.696   2.026
  242ASN     CB 3827   6.869   7.788   1.861
  242ASN    HB1 3828   6.895   7.875   1.920
  242ASN    HB2 3829   6.834   7.813   1.761
  242ASN     CG 3830   7.002   7.716   1.848
  242ASN    OD1 3831   7.082   7.710   1.941
  242ASN    ND2 3832   7.036   7.664   1.730
  242ASN   HD21 3833   6.984   7.682   1.645
  242ASN   HD22 3834   7.130   7.628   1.726
  242ASN      C 3835   6.624   7.802   1.943
  242ASN      O 3836   6.616   7.920   1.911
  243LYS      N 3837   6.521   7.736   1.998
  243LYS      H 3838   6.530   7.636   2.012
  243LYS     CA 3839   6.390   7.788   2.034
  243LYS     HA 3840   6.387   7.896   2.021
  243LYS     CB 3841   6.289   7.731   1.935
  243LYS    HB1 3842   6.191   7.755   1.977
  243LYS    HB2 3843   6.298   7.623   1.936
  243LYS     CG 3844   6.300   7.784   1.792
  243LYS    HG1 3845   6.246   7.710   1.732
  243LYS    HG2 3846   6.403   7.783   1.755
  243LYS     CD 3847   6.237   7.922   1.772
  243LYS    HD1 3848   6.285   7.991   1.842
  243LYS    HD2 3849   6.131   7.917   1.797
  243LYS     CE 3850   6.252   7.977   1.630
  243LYS    HE1 3851   6.161   7.954   1.575
  243LYS    HE2 3852   6.340   7.937   1.580
  243LYS     NZ 3853   6.252   8.124   1.629
  243LYS    HZ1 3854   6.329   8.178   1.667
  243LYS    HZ2 3855   6.257   8.150   1.532
  243LYS    HZ3 3856   6.161   8.157   1.659
  243LYS      C 3857   6.351   7.758   2.178
  243LYS      O 3858   6.418   7.687   2.252
  244THR      N 3859   6.238   7.812   2.224
  244THR      H 3860   6.171   7.858   2.164
  244THR     CA 3861   6.169   7.777   2.346
  244THR     HA 3862   6.252   7.741   2.407
  244THR     CB 3863   6.098   7.896   2.410
  244THR     HB 3864   6.042   7.866   2.499
  244THR    CG2 3865   6.191   8.016   2.427
  244THR   HG21 3866   6.197   8.066   2.331
  244THR   HG22 3867   6.143   8.083   2.497
  244THR   HG23 3868   6.288   7.984   2.466
  244THR    OG1 3869   5.994   7.937   2.323
  244THR    HG1 3870   5.954   8.020   2.349
  244THR      C 3871   6.077   7.656   2.331
  244THR      O 3872   6.046   7.626   2.216
  245THR      N 3873   6.036   7.583   2.434
  245THR      H 3874   6.073   7.603   2.526
  245THR     CA 3875   5.946   7.471   2.413
  245THR     HA 3876   5.991   7.398   2.346
  245THR     CB 3877   5.928   7.406   2.550
  245THR     HB 3878   5.836   7.348   2.550
  245THR    CG2 3879   6.039   7.304   2.577
  245THR   HG21 3880   6.114   7.360   2.632
  245THR   HG22 3881   5.998   7.224   2.638
  245THR   HG23 3882   6.077   7.257   2.486
  245THR    OG1 3883   5.915   7.497   2.657
  245THR    HG1 3884   5.936   7.450   2.738
  245THR      C 3885   5.815   7.504   2.344
  245THR      O 3886   5.771   7.423   2.262
  246ALA      N 3887   5.758   7.620   2.376
  246ALA      H 3888   5.813   7.680   2.436
  246ALA     CA 3889   5.638   7.682   2.323
  246ALA     HA 3890   5.554   7.619   2.352
  246ALA     CB 3891   5.613   7.813   2.399
  246ALA    HB1 3892   5.710   7.864   2.399
  246ALA    HB2 3893   5.532   7.866   2.350
  246ALA    HB3 3894   5.602   7.809   2.507
  246ALA      C 3895   5.645   7.696   2.172
  246ALA      O 3896   5.567   7.634   2.100
  247GLN      N 3897   5.749   7.763   2.121
  247GLN      H 3898   5.820   7.797   2.184
  247GLN     CA 3899   5.774   7.771   1.978
  247GLN     HA 3900   5.688   7.814   1.926
  247GLN     CB 3901   5.899   7.855   1.957
  247GLN    HB1 3902   5.923   7.858   1.851
  247GLN    HB2 3903   5.983   7.805   2.004
  247GLN     CG 3904   5.884   8.001   1.999
  247GLN    HG1 3905   5.842   8.013   2.099
  247GLN    HG2 3906   5.806   8.048   1.939
  247GLN     CD 3907   6.015   8.078   1.999
  247GLN    OE1 3908   6.125   8.034   2.033
  247GLN    NE2 3909   6.016   8.207   1.965
  247GLN   HE21 3910   5.943   8.265   1.927
  247GLN   HE22 3911   6.102   8.255   1.988
  247GLN      C 3912   5.784   7.636   1.908
  247GLN      O 3913   5.737   7.624   1.795
  248VAL      N 3914   5.837   7.527   1.962
  248VAL      H 3915   5.873   7.527   2.056
  248VAL     CA 3916   5.833   7.394   1.903
  248VAL     HA 3917   5.866   7.400   1.799
  248VAL     CB 3918   5.928   7.306   1.984
  248VAL     HB 3919   5.917   7.328   2.090
  248VAL    CG1 3920   5.896   7.158   1.968
  248VAL   HG11 3921   5.963   7.098   2.028
  248VAL   HG12 3922   5.795   7.136   2.003
  248VAL   HG13 3923   5.899   7.133   1.862
  248VAL    CG2 3924   6.072   7.319   1.936
  248VAL   HG21 3925   6.136   7.249   1.991
  248VAL   HG22 3926   6.072   7.293   1.831
  248VAL   HG23 3927   6.106   7.417   1.971
  248VAL      C 3928   5.695   7.331   1.894
  248VAL      O 3929   5.656   7.291   1.785
  249LEU      N 3930   5.626   7.318   2.008
  249LEU      H 3931   5.669   7.345   2.095
  249LEU     CA 3932   5.494   7.259   2.022
  249LEU     HA 3933   5.488   7.157   1.982
  249LEU     CB 3934   5.455   7.258   2.170
  249LEU    HB1 3935   5.353   7.235   2.200
  249LEU    HB2 3936   5.475   7.358   2.206
  249LEU     CG 3937   5.543   7.167   2.256
  249LEU     HG 3938   5.647   7.188   2.230
  249LEU    CD1 3939   5.520   7.200   2.403
  249LEU   HD11 3940   5.564   7.297   2.425
  249LEU   HD12 3941   5.413   7.194   2.421
  249LEU   HD13 3942   5.571   7.126   2.465
  249LEU    CD2 3943   5.517   7.021   2.220
  249LEU   HD21 3944   5.545   6.956   2.303
  249LEU   HD22 3945   5.412   7.010   2.196
  249LEU   HD23 3946   5.585   7.002   2.136
  249LEU      C 3947   5.395   7.336   1.937
  249LEU      O 3948   5.313   7.273   1.871
  250ILE      N 3949   5.405   7.468   1.921
  250ILE      H 3950   5.467   7.521   1.981
  250ILE     CA 3951   5.324   7.541   1.825
  250ILE     HA 3952   5.221   7.506   1.828
  250ILE     CB 3953   5.318   7.690   1.859
  250ILE     HB 3954   5.420   7.727   1.856
  250ILE    CG2 3955   5.243   7.764   1.748
  250ILE   HG21 3956   5.232   7.867   1.783
  250ILE   HG22 3957   5.302   7.761   1.656
  250ILE   HG23 3958   5.146   7.722   1.723
  250ILE    CG1 3959   5.257   7.709   1.997
  250ILE   HG11 3960   5.292   7.624   2.056
  250ILE   HG12 3961   5.149   7.700   1.989
  250ILE     CD 3962   5.293   7.845   2.057
  250ILE    HD1 3963   5.399   7.859   2.037
  250ILE    HD2 3964   5.241   7.926   2.005
  250ILE    HD3 3965   5.274   7.847   2.164
  250ILE      C 3966   5.365   7.509   1.682
  250ILE      O 3967   5.282   7.510   1.592
  251ARG      N 3968   5.491   7.474   1.654
  251ARG      H 3969   5.553   7.466   1.734
  251ARG     CA 3970   5.538   7.458   1.518
  251ARG     HA 3971   5.476   7.528   1.462
  251ARG     CB 3972   5.685   7.493   1.500
  251ARG    HB1 3973   5.749   7.423   1.554
  251ARG    HB2 3974   5.688   7.595   1.540
  251ARG     CG 3975   5.732   7.496   1.355
  251ARG    HG1 3976   5.719   7.401   1.304
  251ARG    HG2 3977   5.836   7.527   1.352
  251ARG     CD 3978   5.655   7.586   1.259
  251ARG    HD1 3979   5.630   7.682   1.304
  251ARG    HD2 3980   5.561   7.538   1.235
  251ARG     NE 3981   5.728   7.625   1.138
  251ARG     HE 3982   5.829   7.630   1.143
  251ARG     CZ 3983   5.680   7.693   1.033
  251ARG    NH1 3984   5.554   7.734   1.016
  251ARG   HH11 3985   5.482   7.700   1.079
  251ARG   HH12 3986   5.533   7.768   0.924
  251ARG    NH2 3987   5.776   7.723   0.944
  251ARG   HH21 3988   5.873   7.698   0.956
  251ARG   HH22 3989   5.756   7.776   0.861
  251ARG      C 3990   5.502   7.320   1.463
  251ARG      O 3991   5.496   7.296   1.343
  252PHE      N 3992   5.486   7.223   1.554
  252PHE      H 3993   5.505   7.248   1.650
  252PHE     CA 3994   5.462   7.082   1.529
  252PHE     HA 3995   5.544   7.057   1.462
  252PHE     CB 3996   5.478   7.004   1.659
  252PHE    HB1 3997   5.423   7.053   1.740
  252PHE    HB2 3998   5.583   7.013   1.686
  252PHE     CG 3999   5.422   6.864   1.646
  252PHE    CD1 4000   5.459   6.772   1.548
  252PHE    HD1 4001   5.534   6.802   1.476
  252PHE    CE1 4002   5.402   6.644   1.538
  252PHE    HE1 4003   5.431   6.574   1.462
  252PHE     CZ 4004   5.306   6.598   1.630
  252PHE     HZ 4005   5.263   6.499   1.624
  252PHE    CE2 4006   5.271   6.693   1.726
  252PHE    HE2 4007   5.203   6.667   1.806
  252PHE    CD2 4008   5.317   6.825   1.730
  252PHE    HD2 4009   5.283   6.899   1.801
  252PHE      C 4010   5.336   7.057   1.447
  252PHE      O 4011   5.349   6.999   1.340
  253PRO      N 4012   5.218   7.111   1.482
  253PRO     CD 4013   5.178   7.170   1.608
  253PRO    HD1 4014   5.248   7.238   1.656
  253PRO    HD2 4015   5.145   7.102   1.686
  253PRO     CG 4016   5.058   7.256   1.570
  253PRO    HG1 4017   5.092   7.348   1.522
  253PRO    HG2 4018   4.984   7.272   1.648
  253PRO     CB 4019   4.981   7.165   1.475
  253PRO    HB1 4020   4.920   7.228   1.410
  253PRO    HB2 4021   4.921   7.094   1.531
  253PRO     CA 4022   5.098   7.101   1.401
  253PRO     HA 4023   5.083   6.994   1.390
  253PRO      C 4024   5.108   7.164   1.263
  253PRO      O 4025   5.064   7.108   1.163
  254MET      N 4026   5.188   7.269   1.242
  254MET      H 4027   5.225   7.322   1.320
  254MET     CA 4028   5.220   7.326   1.113
  254MET     HA 4029   5.124   7.340   1.062
  254MET     CB 4030   5.286   7.462   1.132
  254MET    HB1 4031   5.309   7.502   1.033
  254MET    HB2 4032   5.383   7.444   1.179
  254MET     CG 4033   5.210   7.570   1.207
  254MET    HG1 4034   5.176   7.536   1.305
  254MET    HG2 4035   5.119   7.592   1.151
  254MET     SD 4036   5.302   7.725   1.226
  254MET     CE 4037   5.180   7.824   1.316
  254MET    HE1 4038   5.149   7.782   1.412
  254MET    HE2 4039   5.224   7.922   1.335
  254MET    HE3 4040   5.086   7.819   1.262
  254MET      C 4041   5.310   7.233   1.033
  254MET      O 4042   5.304   7.233   0.910
  255GLN      N 4043   5.402   7.158   1.094
  255GLN      H 4044   5.434   7.185   1.186
  255GLN     CA 4045   5.480   7.050   1.037
  255GLN     HA 4046   5.516   7.085   0.940
  255GLN     CB 4047   5.599   7.014   1.124
  255GLN    HB1 4048   5.572   6.925   1.180
  255GLN    HB2 4049   5.626   7.099   1.187
  255GLN     CG 4050   5.725   6.977   1.045
  255GLN    HG1 4051   5.700   6.921   0.955
  255GLN    HG2 4052   5.798   6.914   1.096
  255GLN     CD 4053   5.804   7.093   0.987
  255GLN    OE1 4054   5.830   7.194   1.052
  255GLN    NE2 4055   5.823   7.100   0.855
  255GLN   HE21 4056   5.824   7.017   0.797
  255GLN   HE22 4057   5.860   7.183   0.811
  255GLN      C 4058   5.398   6.929   0.995
  255GLN      O 4059   5.429   6.874   0.890
  256ARG      N 4060   5.288   6.895   1.062
  256ARG      H 4061   5.260   6.962   1.133
  256ARG     CA 4062   5.173   6.817   1.020
  256ARG     HA 4063   5.209   6.720   0.986
  256ARG     CB 4064   5.083   6.786   1.140
  256ARG    HB1 4065   5.003   6.720   1.109
  256ARG    HB2 4066   5.044   6.880   1.180
  256ARG     CG 4067   5.160   6.714   1.250
  256ARG    HG1 4068   5.236   6.769   1.305
  256ARG    HG2 4069   5.220   6.632   1.209
  256ARG     CD 4070   5.066   6.664   1.359
  256ARG    HD1 4071   4.975   6.725   1.361
  256ARG    HD2 4072   5.116   6.656   1.455
  256ARG     NE 4073   5.016   6.527   1.349
  256ARG     HE 4074   5.070   6.477   1.279
  256ARG     CZ 4075   4.914   6.472   1.416
  256ARG    NH1 4076   4.843   6.546   1.502
  256ARG   HH11 4077   4.873   6.639   1.529
  256ARG   HH12 4078   4.761   6.501   1.541
  256ARG    NH2 4079   4.870   6.352   1.378
  256ARG   HH21 4080   4.901   6.299   1.297
  256ARG   HH22 4081   4.780   6.324   1.414
  256ARG      C 4082   5.089   6.884   0.912
  256ARG      O 4083   4.990   6.827   0.867
  257ASN      N 4084   5.117   7.010   0.878
  257ASN      H 4085   5.203   7.058   0.901
  257ASN     CA 4086   5.047   7.090   0.779
  257ASN     HA 4087   5.097   7.187   0.773
  257ASN     CB 4088   5.057   7.030   0.639
  257ASN    HB1 4089   5.022   7.102   0.566
  257ASN    HB2 4090   4.996   6.939   0.637
  257ASN     CG 4091   5.197   6.989   0.594
  257ASN    OD1 4092   5.224   6.870   0.575
  257ASN    ND2 4093   5.281   7.092   0.593
  257ASN   HD21 4094   5.250   7.182   0.624
  257ASN   HD22 4095   5.376   7.082   0.560
  257ASN      C 4096   4.909   7.142   0.818
  257ASN      O 4097   4.823   7.171   0.735
  258LEU      N 4098   4.875   7.128   0.946
  258LEU      H 4099   4.949   7.108   1.012
  258LEU     CA 4100   4.752   7.164   1.015
  258LEU     HA 4101   4.677   7.166   0.936
  258LEU     CB 4102   4.714   7.060   1.120
  258LEU    HB1 4103   4.610   7.073   1.150
  258LEU    HB2 4104   4.769   7.089   1.210
  258LEU     CG 4105   4.752   6.918   1.078
  258LEU     HG 4106   4.860   6.910   1.063
  258LEU    CD1 4107   4.717   6.825   1.193
  258LEU   HD11 4108   4.772   6.736   1.162
  258LEU   HD12 4109   4.762   6.855   1.288
  258LEU   HD13 4110   4.609   6.813   1.196
  258LEU    CD2 4111   4.670   6.870   0.958
  258LEU   HD21 4112   4.721   6.786   0.910
  258LEU   HD22 4113   4.567   6.843   0.977
  258LEU   HD23 4114   4.670   6.953   0.887
  258LEU      C 4115   4.759   7.308   1.064
  258LEU      O 4116   4.869   7.362   1.073
  259VAL      N 4117   4.641   7.365   1.089
  259VAL      H 4118   4.558   7.308   1.082
  259VAL     CA 4119   4.621   7.499   1.140
  259VAL     HA 4120   4.708   7.555   1.107
  259VAL     CB 4121   4.501   7.569   1.076
  259VAL     HB 4122   4.416   7.501   1.088
  259VAL    CG1 4123   4.453   7.702   1.134
  259VAL   HG11 4124   4.518   7.789   1.141
  259VAL   HG12 4125   4.374   7.753   1.078
  259VAL   HG13 4126   4.422   7.695   1.238
  259VAL    CG2 4127   4.530   7.584   0.928
  259VAL   HG21 4128   4.508   7.496   0.867
  259VAL   HG22 4129   4.470   7.666   0.889
  259VAL   HG23 4130   4.631   7.622   0.911
  259VAL      C 4131   4.609   7.497   1.292
  259VAL      O 4132   4.580   7.388   1.342
  260VAL      N 4133   4.643   7.603   1.365
  260VAL      H 4134   4.655   7.689   1.314
  260VAL     CA 4135   4.647   7.599   1.510
  260VAL     HA 4136   4.575   7.526   1.548
  260VAL     CB 4137   4.784   7.548   1.554
  260VAL     HB 4138   4.812   7.457   1.500
  260VAL    CG1 4139   4.890   7.653   1.523
  260VAL   HG11 4140   4.884   7.737   1.593
  260VAL   HG12 4141   4.990   7.609   1.528
  260VAL   HG13 4142   4.875   7.689   1.422
  260VAL    CG2 4143   4.784   7.509   1.701
  260VAL   HG21 4144   4.802   7.604   1.753
  260VAL   HG22 4145   4.690   7.473   1.743
  260VAL   HG23 4146   4.867   7.443   1.729
  260VAL      C 4147   4.599   7.730   1.570
  260VAL      O 4148   4.610   7.832   1.502
  261ILE      N 4149   4.562   7.724   1.698
  261ILE      H 4150   4.555   7.633   1.741
  261ILE     CA 4151   4.500   7.840   1.758
  261ILE     HA 4152   4.526   7.938   1.718
  261ILE     CB 4153   4.348   7.847   1.757
  261ILE     HB 4154   4.327   7.927   1.828
  261ILE    CG2 4155   4.291   7.888   1.621
  261ILE   HG21 4156   4.325   7.989   1.597
  261ILE   HG22 4157   4.316   7.811   1.548
  261ILE   HG23 4158   4.183   7.900   1.632
  261ILE    CG1 4159   4.280   7.720   1.807
  261ILE   HG11 4160   4.328   7.687   1.899
  261ILE   HG12 4161   4.294   7.640   1.734
  261ILE     CD 4162   4.133   7.730   1.845
  261ILE    HD1 4163   4.102   7.637   1.894
  261ILE    HD2 4164   4.131   7.815   1.913
  261ILE    HD3 4165   4.073   7.748   1.756
  261ILE      C 4166   4.554   7.853   1.900
  261ILE      O 4167   4.478   7.851   1.996
  262PRO      N 4168   4.685   7.872   1.920
  262PRO     CD 4169   4.785   7.915   1.824
  262PRO    HD1 4170   4.784   8.023   1.813
  262PRO    HD2 4171   4.774   7.862   1.729
  262PRO     CG 4172   4.918   7.889   1.895
  262PRO    HG1 4173   4.991   7.967   1.872
  262PRO    HG2 4174   4.968   7.798   1.861
  262PRO     CB 4175   4.892   7.877   2.045
  262PRO    HB1 4176   4.944   7.958   2.097
  262PRO    HB2 4177   4.945   7.786   2.073
  262PRO     CA 4178   4.740   7.880   2.054
  262PRO     HA 4179   4.712   7.802   2.124
  262PRO      C 4180   4.697   8.009   2.122
  262PRO      O 4181   4.697   8.119   2.066
  263LYS      N 4182   4.659   7.997   2.249
  263LYS      H 4183   4.660   7.908   2.296
  263LYS     CA 4184   4.634   8.117   2.328
  263LYS     HA 4185   4.580   8.187   2.266
  263LYS     CB 4186   4.549   8.066   2.444
  263LYS    HB1 4187   4.581   7.967   2.476
  263LYS    HB2 4188   4.448   8.052   2.404
  263LYS     CG 4189   4.538   8.151   2.570
  263LYS    HG1 4190   4.511   8.254   2.545
  263LYS    HG2 4191   4.636   8.151   2.617
  263LYS     CD 4192   4.428   8.114   2.669
  263LYS    HD1 4193   4.441   8.011   2.703
  263LYS    HD2 4194   4.332   8.116   2.616
  263LYS     CE 4195   4.420   8.215   2.782
  263LYS    HE1 4196   4.332   8.199   2.845
  263LYS    HE2 4197   4.399   8.306   2.726
  263LYS     NZ 4198   4.542   8.233   2.862
  263LYS    HZ1 4199   4.533   8.309   2.928
  263LYS    HZ2 4200   4.558   8.148   2.915
  263LYS    HZ3 4201   4.625   8.253   2.808
  263LYS      C 4202   4.762   8.183   2.378
  263LYS      O 4203   4.857   8.116   2.420
  264SER      N 4204   4.762   8.316   2.371
  264SER      H 4205   4.675   8.353   2.336
  264SER     CA 4206   4.865   8.401   2.426
  264SER     HA 4207   4.908   8.363   2.518
  264SER     CB 4208   4.978   8.409   2.323
  264SER    HB1 4209   5.026   8.312   2.311
  264SER    HB2 4210   5.042   8.492   2.354
  264SER     OG 4211   4.934   8.446   2.194
  264SER     HG 4212   4.876   8.520   2.210
  264SER      C 4213   4.797   8.536   2.447
  264SER      O 4214   4.764   8.604   2.350
  265VAL      N 4215   4.785   8.565   2.577
  265VAL      H 4216   4.805   8.503   2.653
  265VAL     CA 4217   4.722   8.688   2.621
  265VAL     HA 4218   4.684   8.743   2.535
  265VAL     CB 4219   4.597   8.659   2.704
  265VAL     HB 4220   4.632   8.600   2.789
  265VAL    CG1 4221   4.532   8.786   2.757
  265VAL   HG11 4222   4.519   8.850   2.669
  265VAL   HG12 4223   4.434   8.763   2.800
  265VAL   HG13 4224   4.596   8.832   2.832
  265VAL    CG2 4225   4.490   8.579   2.630
  265VAL   HG21 4226   4.528   8.490   2.579
  265VAL   HG22 4227   4.402   8.552   2.688
  265VAL   HG23 4228   4.458   8.640   2.545
  265VAL      C 4229   4.823   8.778   2.690
  265VAL      O 4230   4.811   8.899   2.679
  266THR      N 4231   4.928   8.728   2.756
  266THR      H 4232   4.938   8.629   2.773
  266THR     CA 4233   5.052   8.796   2.790
  266THR     HA 4234   5.034   8.875   2.863
  266THR     CB 4235   5.157   8.713   2.861
  266THR     HB 4236   5.208   8.644   2.793
  266THR    CG2 4237   5.259   8.798   2.936
  266THR   HG21 4238   5.285   8.890   2.884
  266THR   HG22 4239   5.231   8.824   3.038
  266THR   HG23 4240   5.354   8.746   2.944
  266THR    OG1 4241   5.090   8.638   2.960
  266THR    HG1 4242   5.050   8.569   2.906
  266THR      C 4243   5.125   8.838   2.662
  266THR      O 4244   5.149   8.753   2.577
  267PRO      N 4245   5.153   8.965   2.636
  267PRO     CD 4246   5.100   9.076   2.712
  267PRO    HD1 4247   5.161   9.071   2.802
  267PRO    HD2 4248   4.993   9.067   2.727
  267PRO     CG 4249   5.126   9.200   2.626
  267PRO    HG1 4250   5.146   9.281   2.696
  267PRO    HG2 4251   5.047   9.227   2.556
  267PRO     CB 4252   5.257   9.167   2.557
  267PRO    HB1 4253   5.343   9.164   2.623
  267PRO    HB2 4254   5.280   9.225   2.468
  267PRO     CA 4255   5.219   9.023   2.521
  267PRO     HA 4256   5.149   9.019   2.438
  267PRO      C 4257   5.347   8.949   2.485
  267PRO      O 4258   5.382   8.936   2.368
  268GLU      N 4259   5.422   8.910   2.588
  268GLU      H 4260   5.396   8.930   2.683
  268GLU     CA 4261   5.544   8.835   2.568
  268GLU     HA 4262   5.613   8.891   2.505
  268GLU     CB 4263   5.608   8.814   2.705
  268GLU    HB1 4264   5.549   8.752   2.773
  268GLU    HB2 4265   5.636   8.910   2.747
  268GLU     CG 4266   5.742   8.743   2.692
  268GLU    HG1 4267   5.795   8.778   2.604
  268GLU    HG2 4268   5.727   8.636   2.679
  268GLU     CD 4269   5.825   8.757   2.819
  268GLU    OE1 4270   5.945   8.789   2.802
  268GLU    OE2 4271   5.770   8.739   2.930
  268GLU      C 4272   5.525   8.698   2.505
  268GLU      O 4273   5.609   8.653   2.428
  269ARG      N 4274   5.405   8.639   2.516
  269ARG      H 4275   5.340   8.694   2.569
  269ARG     CA 4276   5.371   8.508   2.464
  269ARG     HA 4277   5.464   8.456   2.444
  269ARG     CB 4278   5.283   8.438   2.568
  269ARG    HB1 4279   5.238   8.342   2.542
  269ARG    HB2 4280   5.193   8.496   2.588
  269ARG     CG 4281   5.356   8.408   2.698
  269ARG    HG1 4282   5.401   8.501   2.733
  269ARG    HG2 4283   5.432   8.333   2.679
  269ARG     CD 4284   5.260   8.360   2.806
  269ARG    HD1 4285   5.208   8.274   2.763
  269ARG    HD2 4286   5.190   8.443   2.814
  269ARG     NE 4287   5.332   8.324   2.929
  269ARG     HE 4288   5.424   8.364   2.932
  269ARG     CZ 4289   5.284   8.254   3.033
  269ARG    NH1 4290   5.168   8.187   3.031
  269ARG   HH11 4291   5.098   8.191   2.958
  269ARG   HH12 4292   5.154   8.126   3.110
  269ARG    NH2 4293   5.346   8.254   3.152
  269ARG   HH21 4294   5.427   8.313   3.145
  269ARG   HH22 4295   5.302   8.208   3.230
  269ARG      C 4296   5.310   8.528   2.326
  269ARG      O 4297   5.328   8.445   2.237
  270ILE      N 4298   5.251   8.646   2.300
  270ILE      H 4299   5.242   8.711   2.376
  270ILE     CA 4300   5.208   8.688   2.169
  270ILE     HA 4301   5.147   8.602   2.140
  270ILE     CB 4302   5.121   8.813   2.172
  270ILE     HB 4303   5.179   8.894   2.219
  270ILE    CG2 4304   5.096   8.865   2.031
  270ILE   HG21 4305   5.060   8.779   1.975
  270ILE   HG22 4306   5.016   8.939   2.024
  270ILE   HG23 4307   5.189   8.904   1.989
  270ILE    CG1 4308   5.005   8.812   2.271
  270ILE   HG11 4309   5.046   8.802   2.372
  270ILE   HG12 4310   4.940   8.729   2.243
  270ILE     CD 4311   4.921   8.939   2.268
  270ILE    HD1 4312   4.854   8.941   2.353
  270ILE    HD2 4313   4.977   9.033   2.270
  270ILE    HD3 4314   4.856   8.940   2.180
  270ILE      C 4315   5.330   8.706   2.079
  270ILE      O 4316   5.336   8.656   1.967
  271ALA      N 4317   5.431   8.782   2.124
  271ALA      H 4318   5.416   8.827   2.213
  271ALA     CA 4319   5.562   8.787   2.063
  271ALA     HA 4320   5.554   8.817   1.959
  271ALA     CB 4321   5.648   8.883   2.145
  271ALA    HB1 4322   5.747   8.893   2.100
  271ALA    HB2 4323   5.591   8.976   2.140
  271ALA    HB3 4324   5.654   8.844   2.246
  271ALA      C 4325   5.627   8.651   2.048
  271ALA      O 4326   5.693   8.634   1.945
  272GLU      N 4327   5.629   8.563   2.149
  272GLU      H 4328   5.580   8.588   2.234
  272GLU     CA 4329   5.715   8.447   2.138
  272GLU     HA 4330   5.812   8.486   2.105
  272GLU     CB 4331   5.743   8.383   2.273
  272GLU    HB1 4332   5.654   8.334   2.313
  272GLU    HB2 4333   5.758   8.467   2.341
  272GLU     CG 4334   5.864   8.290   2.275
  272GLU    HG1 4335   5.946   8.352   2.239
  272GLU    HG2 4336   5.849   8.207   2.206
  272GLU     CD 4337   5.897   8.233   2.413
  272GLU    OE1 4338   5.995   8.276   2.477
  272GLU    OE2 4339   5.836   8.132   2.453
  272GLU      C 4340   5.662   8.348   2.036
  272GLU      O 4341   5.734   8.307   1.946
  273ASN      N 4342   5.530   8.327   2.025
  273ASN      H 4343   5.466   8.376   2.086
  273ASN     CA 4344   5.462   8.234   1.937
  273ASN     HA 4345   5.524   8.145   1.946
  273ASN     CB 4346   5.326   8.210   2.001
  273ASN    HB1 4347   5.273   8.139   1.937
  273ASN    HB2 4348   5.263   8.299   2.000
  273ASN     CG 4349   5.323   8.151   2.141
  273ASN    OD1 4350   5.430   8.120   2.193
  273ASN    ND2 4351   5.204   8.132   2.199
  273ASN   HD21 4352   5.126   8.168   2.146
  273ASN   HD22 4353   5.207   8.125   2.300
  273ASN      C 4354   5.444   8.276   1.792
  273ASN      O 4355   5.412   8.195   1.705
  274PHE      N 4356   5.470   8.404   1.764
  274PHE      H 4357   5.474   8.474   1.836
  274PHE     CA 4358   5.488   8.456   1.630
  274PHE     HA 4359   5.415   8.414   1.561
  274PHE     CB 4360   5.472   8.608   1.622
  274PHE    HB1 4361   5.543   8.656   1.690
  274PHE    HB2 4362   5.379   8.641   1.667
  274PHE     CG 4363   5.479   8.674   1.486
  274PHE    CD1 4364   5.400   8.623   1.383
  274PHE    HD1 4365   5.336   8.536   1.386
  274PHE    CE1 4366   5.406   8.690   1.260
  274PHE    HE1 4367   5.336   8.653   1.186
  274PHE     CZ 4368   5.492   8.798   1.242
  274PHE     HZ 4369   5.490   8.866   1.158
  274PHE    CE2 4370   5.576   8.839   1.346
  274PHE    HE2 4371   5.642   8.925   1.342
  274PHE    CD2 4372   5.570   8.780   1.472
  274PHE    HD2 4373   5.628   8.818   1.555
  274PHE      C 4374   5.620   8.413   1.568
  274PHE      O 4375   5.632   8.398   1.446
  275LYS      N 4376   5.717   8.374   1.651
  275LYS      H 4377   5.697   8.387   1.749
  275LYS     CA 4378   5.850   8.339   1.606
  275LYS     HA 4379   5.877   8.388   1.512
  275LYS     CB 4380   5.949   8.409   1.699
  275LYS    HB1 4381   6.051   8.382   1.671
  275LYS    HB2 4382   5.944   8.373   1.802
  275LYS     CG 4383   5.938   8.561   1.686
  275LYS    HG1 4384   5.836   8.597   1.694
  275LYS    HG2 4385   5.986   8.588   1.592
  275LYS     CD 4386   6.021   8.628   1.796
  275LYS    HD1 4387   6.126   8.605   1.783
  275LYS    HD2 4388   5.983   8.597   1.893
  275LYS     CE 4389   6.011   8.780   1.781
  275LYS    HE1 4390   5.904   8.799   1.775
  275LYS    HE2 4391   6.056   8.796   1.683
  275LYS     NZ 4392   6.078   8.858   1.887
  275LYS    HZ1 4393   6.047   8.841   1.982
  275LYS    HZ2 4394   6.176   8.836   1.876
  275LYS    HZ3 4395   6.057   8.955   1.866
  275LYS      C 4396   5.867   8.192   1.574
  275LYS      O 4397   5.948   8.120   1.633
  276VAL      N 4398   5.775   8.134   1.497
  276VAL      H 4399   5.704   8.200   1.467
  276VAL     CA 4400   5.779   7.994   1.459
  276VAL     HA 4401   5.865   7.949   1.509
  276VAL     CB 4402   5.657   7.924   1.518
  276VAL     HB 4403   5.672   7.819   1.492
  276VAL    CG1 4404   5.660   7.940   1.670
  276VAL   HG11 4405   5.754   7.901   1.710
  276VAL   HG12 4406   5.631   8.042   1.695
  276VAL   HG13 4407   5.585   7.870   1.706
  276VAL    CG2 4408   5.527   7.969   1.452
  276VAL   HG21 4409   5.512   8.076   1.459
  276VAL   HG22 4410   5.526   7.932   1.350
  276VAL   HG23 4411   5.444   7.923   1.506
  276VAL      C 4412   5.800   7.974   1.310
  276VAL      O 4413   5.840   7.865   1.268
  277PHE      N 4414   5.795   8.083   1.235
  277PHE      H 4415   5.791   8.178   1.270
  277PHE     CA 4416   5.807   8.070   1.091
  277PHE     HA 4417   5.754   7.983   1.053
  277PHE     CB 4418   5.731   8.189   1.030
  277PHE    HB1 4419   5.733   8.173   0.923
  277PHE    HB2 4420   5.779   8.282   1.060
  277PHE     CG 4421   5.584   8.189   1.062
  277PHE    CD1 4422   5.493   8.137   0.968
  277PHE    HD1 4423   5.532   8.080   0.885
  277PHE    CE1 4424   5.356   8.123   0.991
  277PHE    HE1 4425   5.294   8.060   0.929
  277PHE     CZ 4426   5.304   8.179   1.109
  277PHE     HZ 4427   5.200   8.168   1.139
  277PHE    CE2 4428   5.389   8.249   1.194
  277PHE    HE2 4429   5.348   8.302   1.278
  277PHE    CD2 4430   5.528   8.248   1.176
  277PHE    HD2 4431   5.597   8.288   1.249
  277PHE      C 4432   5.948   8.062   1.036
  277PHE      O 4433   5.980   7.995   0.937
  278ASP      N 4434   6.046   8.124   1.102
  278ASP      H 4435   6.024   8.192   1.172
  278ASP     CA 4436   6.189   8.123   1.074
  278ASP     HA 4437   6.201   8.142   0.967
  278ASP     CB 4438   6.256   8.227   1.162
  278ASP    HB1 4439   6.204   8.323   1.157
  278ASP    HB2 4440   6.359   8.243   1.131
  278ASP     CG 4441   6.255   8.191   1.310
  278ASP    OD1 4442   6.362   8.152   1.362
  278ASP    OD2 4443   6.157   8.221   1.381
  278ASP      C 4444   6.261   7.990   1.088
  278ASP      O 4445   6.383   7.986   1.076
  279PHE      N 4446   6.192   7.879   1.111
  279PHE      H 4447   6.091   7.887   1.109
  279PHE     CA 4448   6.245   7.745   1.127
  279PHE     HA 4449   6.329   7.739   1.057
  279PHE     CB 4450   6.298   7.718   1.267
  279PHE    HB1 4451   6.352   7.805   1.303
  279PHE    HB2 4452   6.382   7.649   1.261
  279PHE     CG 4453   6.201   7.661   1.368
  279PHE    CD1 4454   6.100   7.734   1.432
  279PHE    HD1 4455   6.086   7.837   1.402
  279PHE    CE1 4456   6.017   7.679   1.531
  279PHE    HE1 4457   5.950   7.736   1.593
  279PHE     CZ 4458   6.029   7.542   1.558
  279PHE     HZ 4459   5.962   7.503   1.634
  279PHE    CE2 4460   6.127   7.464   1.495
  279PHE    HE2 4461   6.137   7.358   1.510
  279PHE    CD2 4462   6.212   7.525   1.402
  279PHE    HD2 4463   6.284   7.464   1.350
  279PHE      C 4464   6.149   7.635   1.084
  279PHE      O 4465   6.028   7.658   1.078
  280GLU      N 4466   6.198   7.514   1.056
  280GLU      H 4467   6.298   7.504   1.060
  280GLU     CA 4468   6.117   7.393   1.055
  280GLU     HA 4469   6.020   7.413   1.100
  280GLU     CB 4470   6.099   7.347   0.910
  280GLU    HB1 4471   6.048   7.251   0.916
  280GLU    HB2 4472   6.196   7.348   0.859
  280GLU     CG 4473   6.006   7.437   0.829
  280GLU    HG1 4474   6.052   7.536   0.826
  280GLU    HG2 4475   5.912   7.439   0.885
  280GLU     CD 4476   5.993   7.380   0.689
  280GLU    OE1 4477   5.963   7.259   0.679
  280GLU    OE2 4478   6.022   7.452   0.591
  280GLU      C 4479   6.170   7.279   1.140
  280GLU      O 4480   6.290   7.267   1.160
  281LEU      N 4481   6.078   7.203   1.201
  281LEU      H 4482   5.983   7.216   1.172
  281LEU     CA 4483   6.102   7.080   1.274
  281LEU     HA 4484   6.186   7.098   1.342
  281LEU     CB 4485   5.973   7.043   1.345
  281LEU    HB1 4486   5.976   6.934   1.353
  281LEU    HB2 4487   5.892   7.082   1.284
  281LEU     CG 4488   5.964   7.112   1.481
  281LEU     HG 4489   5.980   7.219   1.470
  281LEU    CD1 4490   5.828   7.083   1.543
  281LEU   HD11 4491   5.819   6.975   1.550
  281LEU   HD12 4492   5.820   7.126   1.643
  281LEU   HD13 4493   5.750   7.128   1.482
  281LEU    CD2 4494   6.061   7.054   1.584
  281LEU   HD21 4495   6.043   7.095   1.684
  281LEU   HD22 4496   6.063   6.946   1.587
  281LEU   HD23 4497   6.163   7.082   1.556
  281LEU      C 4498   6.151   6.969   1.182
  281LEU      O 4499   6.105   6.969   1.068
  282SER      N 4500   6.240   6.881   1.228
  282SER      H 4501   6.257   6.875   1.327
  282SER     CA 4502   6.290   6.782   1.134
  282SER     HA 4503   6.300   6.821   1.033
  282SER     CB 4504   6.431   6.746   1.179
  282SER    HB1 4505   6.485   6.838   1.203
  282SER    HB2 4506   6.482   6.699   1.095
  282SER     OG 4507   6.424   6.657   1.288
  282SER     HG 4508   6.406   6.718   1.360
  282SER      C 4509   6.201   6.660   1.119
  282SER      O 4510   6.118   6.637   1.207
  283SER      N 4511   6.224   6.572   1.021
  283SER      H 4512   6.296   6.600   0.956
  283SER     CA 4513   6.166   6.439   1.012
  283SER     HA 4514   6.058   6.451   1.003
  283SER     CB 4515   6.216   6.381   0.880
  283SER    HB1 4516   6.187   6.442   0.795
  283SER    HB2 4517   6.162   6.287   0.866
  283SER     OG 4518   6.356   6.364   0.883
  283SER     HG 4519   6.374   6.323   0.798
  283SER      C 4520   6.190   6.348   1.131
  283SER      O 4521   6.102   6.272   1.169
  284GLN      N 4522   6.302   6.363   1.202
  284GLN      H 4523   6.373   6.422   1.160
  284GLN     CA 4524   6.330   6.284   1.320
  284GLN     HA 4525   6.306   6.180   1.298
  284GLN     CB 4526   6.477   6.284   1.359
  284GLN    HB1 4527   6.496   6.247   1.459
  284GLN    HB2 4528   6.504   6.390   1.356
  284GLN     CG 4529   6.559   6.218   1.249
  284GLN    HG1 4530   6.563   6.290   1.166
  284GLN    HG2 4531   6.521   6.123   1.212
  284GLN     CD 4532   6.695   6.191   1.312
  284GLN    OE1 4533   6.725   6.077   1.348
  284GLN    NE2 4534   6.796   6.278   1.313
  284GLN   HE21 4535   6.786   6.374   1.283
  284GLN   HE22 4536   6.883   6.241   1.348
  284GLN      C 4537   6.250   6.341   1.437
  284GLN      O 4538   6.198   6.268   1.521
  285ASP      N 4539   6.243   6.472   1.457
  285ASP      H 4540   6.301   6.525   1.394
  285ASP     CA 4541   6.157   6.532   1.557
  285ASP     HA 4542   6.190   6.491   1.653
  285ASP     CB 4543   6.173   6.684   1.560
  285ASP    HB1 4544   6.117   6.734   1.638
  285ASP    HB2 4545   6.134   6.720   1.465
  285ASP     CG 4546   6.318   6.728   1.573
  285ASP    OD1 4547   6.398   6.666   1.646
  285ASP    OD2 4548   6.361   6.822   1.502
  285ASP      C 4549   6.011   6.491   1.546
  285ASP      O 4550   5.948   6.462   1.648
  286MET      N 4551   5.958   6.484   1.424
  286MET      H 4552   6.012   6.521   1.347
  286MET     CA 4553   5.826   6.431   1.399
  286MET     HA 4554   5.755   6.490   1.457
  286MET     CB 4555   5.796   6.458   1.252
  286MET    HB1 4556   5.717   6.395   1.210
  286MET    HB2 4557   5.885   6.442   1.192
  286MET     CG 4558   5.754   6.600   1.213
  286MET    HG1 4559   5.792   6.620   1.113
  286MET    HG2 4560   5.799   6.670   1.285
  286MET     SD 4561   5.576   6.630   1.224
  286MET     CE 4562   5.496   6.514   1.109
  286MET    HE1 4563   5.395   6.546   1.086
  286MET    HE2 4564   5.553   6.513   1.016
  286MET    HE3 4565   5.492   6.415   1.154
  286MET      C 4566   5.811   6.284   1.438
  286MET      O 4567   5.705   6.251   1.489
  287THR      N 4568   5.910   6.198   1.417
  287THR      H 4569   5.987   6.230   1.359
  287THR     CA 4570   5.904   6.061   1.464
  287THR     HA 4571   5.814   6.010   1.427
  287THR     CB 4572   6.020   5.983   1.403
  287THR     HB 4573   6.113   6.020   1.447
  287THR    CG2 4574   6.017   5.834   1.434
  287THR   HG21 4575   5.915   5.800   1.417
  287THR   HG22 4576   6.089   5.781   1.371
  287THR   HG23 4577   6.050   5.816   1.537
  287THR    OG1 4578   6.037   6.002   1.265
  287THR    HG1 4579   5.955   5.968   1.229
  287THR      C 4580   5.913   6.049   1.615
  287THR      O 4581   5.853   5.953   1.664
  288THR      N 4582   5.965   6.147   1.689
  288THR      H 4583   5.991   6.230   1.637
  288THR     CA 4584   5.957   6.160   1.833
  288THR     HA 4585   5.968   6.063   1.881
  288THR     CB 4586   6.071   6.250   1.882
  288THR     HB 4587   6.069   6.348   1.833
  288THR    CG2 4588   6.060   6.277   2.032
  288THR   HG21 4589   6.025   6.182   2.074
  288THR   HG22 4590   6.157   6.295   2.076
  288THR   HG23 4591   5.996   6.360   2.063
  288THR    OG1 4592   6.195   6.197   1.843
  288THR    HG1 4593   6.263   6.265   1.844
  288THR      C 4594   5.820   6.216   1.867
  288THR      O 4595   5.747   6.153   1.943
  289LEU      N 4596   5.776   6.333   1.818
  289LEU      H 4597   5.843   6.372   1.753
  289LEU     CA 4598   5.656   6.402   1.858
  289LEU     HA 4599   5.647   6.415   1.966
  289LEU     CB 4600   5.643   6.534   1.782
  289LEU    HB1 4601   5.548   6.584   1.796
  289LEU    HB2 4602   5.655   6.511   1.676
  289LEU     CG 4603   5.744   6.641   1.819
  289LEU     HG 4604   5.847   6.604   1.816
  289LEU    CD1 4605   5.755   6.753   1.715
  289LEU   HD11 4606   5.850   6.805   1.716
  289LEU   HD12 4607   5.745   6.721   1.612
  289LEU   HD13 4608   5.678   6.828   1.736
  289LEU    CD2 4609   5.722   6.710   1.953
  289LEU   HD21 4610   5.630   6.770   1.956
  289LEU   HD22 4611   5.706   6.633   2.028
  289LEU   HD23 4612   5.804   6.778   1.974
  289LEU      C 4613   5.534   6.316   1.830
  289LEU      O 4614   5.442   6.332   1.911
  290LEU      N 4615   5.525   6.224   1.734
  290LEU      H 4616   5.595   6.221   1.661
  290LEU     CA 4617   5.414   6.130   1.729
  290LEU     HA 4618   5.326   6.186   1.760
  290LEU     CB 4619   5.386   6.084   1.586
  290LEU    HB1 4620   5.308   6.009   1.594
  290LEU    HB2 4621   5.482   6.038   1.560
  290LEU     CG 4622   5.341   6.189   1.486
  290LEU     HG 4623   5.397   6.282   1.500
  290LEU    CD1 4624   5.375   6.136   1.346
  290LEU   HD11 4625   5.483   6.122   1.348
  290LEU   HD12 4626   5.339   6.035   1.332
  290LEU   HD13 4627   5.332   6.201   1.270
  290LEU    CD2 4628   5.193   6.222   1.501
  290LEU   HD21 4629   5.195   6.263   1.602
  290LEU   HD22 4630   5.171   6.301   1.429
  290LEU   HD23 4631   5.135   6.130   1.492
  290LEU      C 4632   5.418   6.013   1.826
  290LEU      O 4633   5.321   5.939   1.844
  291SER      N 4634   5.529   5.997   1.897
  291SER      H 4635   5.607   6.059   1.880
  291SER     CA 4636   5.552   5.892   1.995
  291SER     HA 4637   5.486   5.809   1.970
  291SER     CB 4638   5.693   5.835   1.990
  291SER    HB1 4639   5.731   5.821   1.889
  291SER    HB2 4640   5.692   5.733   2.029
  291SER     OG 4641   5.781   5.926   2.052
  291SER     HG 4642   5.758   6.014   2.022
  291SER      C 4643   5.506   5.918   2.138
  291SER      O 4644   5.518   5.835   2.227
  292TYR      N 4645   5.462   6.043   2.156
  292TYR      H 4646   5.423   6.091   2.076
  292TYR     CA 4647   5.409   6.085   2.284
  292TYR     HA 4648   5.476   6.051   2.363
  292TYR     CB 4649   5.411   6.237   2.288
  292TYR    HB1 4650   5.321   6.272   2.338
  292TYR    HB2 4651   5.400   6.269   2.184
  292TYR     CG 4652   5.545   6.280   2.344
  292TYR    CD1 4653   5.667   6.256   2.280
  292TYR    HD1 4654   5.664   6.207   2.184
  292TYR    CE1 4655   5.790   6.303   2.326
  292TYR    HE1 4656   5.883   6.276   2.278
  292TYR     CZ 4657   5.794   6.388   2.439
  292TYR     OH 4658   5.909   6.450   2.480
  292TYR     HH 4659   5.898   6.498   2.563
  292TYR    CE2 4660   5.674   6.410   2.509
  292TYR    HE2 4661   5.669   6.475   2.595
  292TYR    CD2 4662   5.554   6.360   2.458
  292TYR    HD2 4663   5.460   6.394   2.502
  292TYR      C 4664   5.267   6.037   2.311
  292TYR      O 4665   5.224   6.047   2.425
  293ASN      N 4666   5.197   5.980   2.212
  293ASN      H 4667   5.246   5.972   2.124
  293ASN     CA 4668   5.053   5.965   2.216
  293ASN     HA 4669   5.006   6.062   2.234
  293ASN     CB 4670   5.006   5.928   2.076
  293ASN    HB1 4671   5.036   5.826   2.051
  293ASN    HB2 4672   5.057   5.998   2.010
  293ASN     CG 4673   4.856   5.945   2.057
  293ASN    OD1 4674   4.790   6.035   2.107
  293ASN    ND2 4675   4.787   5.845   2.003
  293ASN   HD21 4676   4.838   5.783   1.941
  293ASN   HD22 4677   4.686   5.852   1.999
  293ASN      C 4678   5.001   5.869   2.322
  293ASN      O 4679   5.047   5.758   2.349
  294ARG      N 4680   4.899   5.924   2.387
  294ARG      H 4681   4.866   6.015   2.358
  294ARG     CA 4682   4.828   5.857   2.495
  294ARG     HA 4683   4.823   5.748   2.491
  294ARG     CB 4684   4.907   5.895   2.620
  294ARG    HB1 4685   5.010   5.860   2.613
  294ARG    HB2 4686   4.859   5.843   2.704
  294ARG     CG 4687   4.918   6.043   2.654
  294ARG    HG1 4688   4.821   6.092   2.648
  294ARG    HG2 4689   4.979   6.098   2.583
  294ARG     CD 4690   4.994   6.059   2.786
  294ARG    HD1 4691   5.024   6.163   2.789
  294ARG    HD2 4692   5.076   5.987   2.789
  294ARG     NE 4693   4.901   6.030   2.895
  294ARG     HE 4694   4.813   5.987   2.870
  294ARG     CZ 4695   4.925   6.065   3.022
  294ARG    NH1 4696   5.031   6.139   3.058
  294ARG   HH11 4697   5.107   6.148   2.992
  294ARG   HH12 4698   5.035   6.173   3.153
  294ARG    NH2 4699   4.833   6.036   3.116
  294ARG   HH21 4700   4.752   5.985   3.083
  294ARG   HH22 4701   4.844   6.081   3.205
  294ARG      C 4702   4.680   5.893   2.500
  294ARG      O 4703   4.604   5.855   2.588
  295ASN      N 4704   4.634   5.968   2.400
  295ASN      H 4705   4.700   6.005   2.334
  295ASN     CA 4706   4.502   6.029   2.398
  295ASN     HA 4707   4.509   6.102   2.318
  295ASN     CB 4708   4.400   5.922   2.357
  295ASN    HB1 4709   4.301   5.967   2.357
  295ASN    HB2 4710   4.395   5.847   2.435
  295ASN     CG 4711   4.413   5.861   2.218
  295ASN    OD1 4712   4.375   5.924   2.120
  295ASN    ND2 4713   4.449   5.732   2.214
  295ASN   HD21 4714   4.499   5.693   2.293
  295ASN   HD22 4715   4.467   5.693   2.123
  295ASN      C 4716   4.464   6.104   2.524
  295ASN      O 4717   4.347   6.115   2.561
  296TRP      N 4718   4.559   6.163   2.598
  296TRP      H 4719   4.652   6.169   2.559
  296TRP     CA 4720   4.526   6.243   2.714
  296TRP     HA 4721   4.455   6.186   2.774
  296TRP     CB 4722   4.647   6.265   2.804
  296TRP    HB1 4723   4.724   6.313   2.743
  296TRP    HB2 4724   4.690   6.171   2.839
  296TRP     CG 4725   4.627   6.344   2.929
  296TRP    CD1 4726   4.583   6.302   3.049
  296TRP    HD1 4727   4.568   6.201   3.085
  296TRP    NE1 4728   4.568   6.413   3.130
  296TRP    HE1 4729   4.562   6.405   3.231
  296TRP    CE2 4730   4.597   6.531   3.066
  296TRP    CZ2 4731   4.573   6.667   3.092
  296TRP    HZ2 4732   4.526   6.691   3.186
  296TRP    CH2 4733   4.611   6.762   2.996
  296TRP    HH2 4734   4.590   6.866   3.017
  296TRP    CZ3 4735   4.650   6.723   2.868
  296TRP    HZ3 4736   4.676   6.790   2.788
  296TRP    CE3 4737   4.662   6.587   2.838
  296TRP    HE3 4738   4.710   6.552   2.747
  296TRP    CD2 4739   4.634   6.490   2.936
  296TRP      C 4740   4.450   6.368   2.673
  296TRP      O 4741   4.477   6.419   2.564
  297ARG      N 4742   4.356   6.420   2.752
  297ARG      H 4743   4.356   6.392   2.849
  297ARG     CA 4744   4.267   6.527   2.713
  297ARG     HA 4745   4.323   6.583   2.637
  297ARG     CB 4746   4.134   6.467   2.668
  297ARG    HB1 4747   4.054   6.538   2.692
  297ARG    HB2 4748   4.124   6.379   2.730
  297ARG     CG 4749   4.120   6.434   2.519
  297ARG    HG1 4750   4.196   6.361   2.490
  297ARG    HG2 4751   4.152   6.522   2.464
  297ARG     CD 4752   3.988   6.370   2.477
  297ARG    HD1 4753   3.905   6.440   2.488
  297ARG    HD2 4754   3.970   6.300   2.558
  297ARG     NE 4755   3.982   6.297   2.351
  297ARG     HE 4756   3.963   6.198   2.364
  297ARG     CZ 4757   3.982   6.346   2.226
  297ARG    NH1 4758   3.979   6.478   2.203
  297ARG   HH11 4759   3.961   6.540   2.281
  297ARG   HH12 4760   3.982   6.510   2.107
  297ARG    NH2 4761   3.966   6.260   2.125
  297ARG   HH21 4762   3.940   6.162   2.132
  297ARG   HH22 4763   3.972   6.290   2.029
  297ARG      C 4764   4.243   6.634   2.819
  297ARG      O 4765   4.224   6.597   2.935
  298VAL      N 4766   4.221   6.757   2.771
  298VAL      H 4767   4.226   6.772   2.672
  298VAL     CA 4768   4.182   6.876   2.845
  298VAL     HA 4769   4.228   6.858   2.942
  298VAL     CB 4770   4.245   7.001   2.784
  298VAL     HB 4771   4.207   7.031   2.686
  298VAL    CG1 4772   4.218   7.127   2.866
  298VAL   HG11 4773   4.268   7.214   2.823
  298VAL   HG12 4774   4.110   7.136   2.858
  298VAL   HG13 4775   4.258   7.112   2.966
  298VAL    CG2 4776   4.396   6.990   2.767
  298VAL   HG21 4777   4.443   6.960   2.861
  298VAL   HG22 4778   4.420   6.910   2.696
  298VAL   HG23 4779   4.436   7.086   2.737
  298VAL      C 4780   4.031   6.887   2.858
  298VAL      O 4781   3.972   6.905   2.964
  299CYS      N 4782   3.968   6.880   2.741
  299CYS      H 4783   4.018   6.859   2.656
  299CYS     CA 4784   3.824   6.896   2.725
  299CYS     HA 4785   3.785   6.949   2.812
  299CYS     CB 4786   3.798   6.998   2.615
  299CYS    HB1 4787   3.699   6.981   2.574
  299CYS    HB2 4788   3.881   6.988   2.545
  299CYS     SG 4789   3.796   7.168   2.677
  299CYS     HG 4790   3.924   7.185   2.713
  299CYS      C 4791   3.747   6.767   2.700
  299CYS      O 4792   3.726   6.719   2.589
  300ALA      N 4793   3.695   6.716   2.812
  300ALA      H 4794   3.724   6.759   2.899
  300ALA     CA 4795   3.603   6.604   2.821
  300ALA     HA 4796   3.523   6.629   2.751
  300ALA     CB 4797   3.672   6.472   2.791
  300ALA    HB1 4798   3.598   6.392   2.793
  300ALA    HB2 4799   3.724   6.476   2.695
  300ALA    HB3 4800   3.745   6.449   2.868
  300ALA      C 4801   3.533   6.600   2.956
  300ALA      O 4802   3.598   6.622   3.058
  301LEU      N 4803   3.401   6.587   2.951
  301LEU      H 4804   3.361   6.567   2.861
  301LEU     CA 4805   3.311   6.585   3.065
  301LEU     HA 4806   3.365   6.606   3.158
  301LEU     CB 4807   3.211   6.699   3.045
  301LEU    HB1 4808   3.119   6.703   3.103
  301LEU    HB2 4809   3.180   6.684   2.942
  301LEU     CG 4810   3.282   6.834   3.053
  301LEU     HG 4811   3.357   6.841   2.974
  301LEU    CD1 4812   3.162   6.926   3.030
  301LEU   HD11 4813   3.099   6.924   3.119
  301LEU   HD12 4814   3.203   7.027   3.024
  301LEU   HD13 4815   3.107   6.898   2.940
  301LEU    CD2 4816   3.352   6.871   3.184
  301LEU   HD21 4817   3.282   6.867   3.267
  301LEU   HD22 4818   3.441   6.813   3.205
  301LEU   HD23 4819   3.376   6.977   3.182
  301LEU      C 4820   3.233   6.456   3.085
  301LEU      O 4821   3.161   6.413   2.995
  302LEU      N 4822   3.248   6.393   3.202
  302LEU      H 4823   3.305   6.439   3.271
  302LEU     CA 4824   3.177   6.272   3.238
  302LEU     HA 4825   3.216   6.193   3.173
  302LEU     CB 4826   3.212   6.234   3.382
  302LEU    HB1 4827   3.171   6.308   3.451
  302LEU    HB2 4828   3.320   6.234   3.397
  302LEU     CG 4829   3.162   6.094   3.414
  302LEU     HG 4830   3.054   6.089   3.398
  302LEU    CD1 4831   3.218   5.983   3.324
  302LEU   HD11 4832   3.326   5.991   3.312
  302LEU   HD12 4833   3.203   5.891   3.381
  302LEU   HD13 4834   3.167   5.975   3.228
  302LEU    CD2 4835   3.187   6.068   3.562
  302LEU   HD21 4836   3.295   6.071   3.577
  302LEU   HD22 4837   3.142   6.151   3.617
  302LEU   HD23 4838   3.145   5.970   3.587
  302LEU      C 4839   3.026   6.287   3.230
  302LEU      O 4840   2.955   6.196   3.189
  303SER      N 4841   2.983   6.410   3.259
  303SER      H 4842   3.054   6.475   3.290
  303SER     CA 4843   2.843   6.448   3.260
  303SER     HA 4844   2.789   6.391   3.335
  303SER     CB 4845   2.817   6.583   3.326
  303SER    HB1 4846   2.833   6.576   3.434
  303SER    HB2 4847   2.713   6.615   3.320
  303SER     OG 4848   2.905   6.678   3.270
  303SER     HG 4849   2.900   6.761   3.318
  303SER      C 4850   2.770   6.439   3.127
  303SER      O 4851   2.647   6.433   3.117
  304CYS      N 4852   2.842   6.448   3.015
  304CYS      H 4853   2.941   6.449   3.031
  304CYS     CA 4854   2.795   6.435   2.878
  304CYS     HA 4855   2.690   6.460   2.886
  304CYS     CB 4856   2.878   6.534   2.796
  304CYS    HB1 4857   2.845   6.537   2.692
  304CYS    HB2 4858   2.981   6.500   2.797
  304CYS     SG 4859   2.865   6.694   2.878
  304CYS     HG 4860   2.911   6.655   2.997
  304CYS      C 4861   2.807   6.294   2.822
  304CYS      O 4862   2.753   6.267   2.715
  305THR      N 4863   2.879   6.202   2.887
  305THR      H 4864   2.934   6.236   2.965
  305THR     CA 4865   2.911   6.077   2.821
  305THR     HA 4866   2.977   6.103   2.738
  305THR     CB 4867   2.993   5.983   2.909
  305THR     HB 4868   3.007   5.887   2.859
  305THR    CG2 4869   3.131   6.043   2.937
  305THR   HG21 4870   3.192   5.978   2.999
  305THR   HG22 4871   3.180   6.045   2.840
  305THR   HG23 4872   3.129   6.142   2.982
  305THR    OG1 4873   2.936   5.958   3.035
  305THR    HG1 4874   2.916   6.045   3.071
  305THR      C 4875   2.786   6.003   2.777
  305THR      O 4876   2.792   5.926   2.681
  306SER      N 4877   2.669   6.018   2.840
  306SER      H 4878   2.668   6.081   2.918
  306SER     CA 4879   2.543   5.956   2.805
  306SER     HA 4880   2.569   5.868   2.747
  306SER     CB 4881   2.465   5.915   2.930
  306SER    HB1 4882   2.497   5.825   2.983
  306SER    HB2 4883   2.361   5.899   2.903
  306SER     OG 4884   2.461   6.020   3.024
  306SER     HG 4885   2.381   6.013   3.078
  306SER      C 4886   2.452   6.036   2.713
  306SER      O 4887   2.334   6.005   2.696
  307HIS      N 4888   2.506   6.142   2.652
  307HIS      H 4889   2.595   6.176   2.686
  307HIS     CA 4890   2.444   6.220   2.547
  307HIS     HA 4891   2.343   6.250   2.576
  307HIS     CB 4892   2.519   6.349   2.517
  307HIS    HB1 4893   2.617   6.332   2.472
  307HIS    HB2 4894   2.530   6.395   2.615
  307HIS     CG 4895   2.438   6.445   2.435
  307HIS    ND1 4896   2.414   6.432   2.298
  307HIS    CE1 4897   2.328   6.530   2.266
  307HIS    HE1 4898   2.290   6.547   2.166
  307HIS    NE2 4899   2.314   6.618   2.366
  307HIS    HE2 4900   2.250   6.695   2.372
  307HIS    CD2 4901   2.383   6.564   2.474
  307HIS    HD2 4902   2.382   6.606   2.573
  307HIS      C 4903   2.436   6.141   2.417
  307HIS      O 4904   2.540   6.088   2.378
  308LYS      N 4905   2.322   6.133   2.350
  308LYS      H 4906   2.235   6.175   2.382
  308LYS     CA 4907   2.303   6.051   2.231
  308LYS     HA 4908   2.335   5.952   2.264
  308LYS     CB 4909   2.163   6.072   2.176
  308LYS    HB1 4910   2.098   6.047   2.260
  308LYS    HB2 4911   2.142   6.013   2.087
  308LYS     CG 4912   2.134   6.214   2.127
  308LYS    HG1 4913   2.198   6.247   2.045
  308LYS    HG2 4914   2.146   6.285   2.208
  308LYS     CD 4915   1.992   6.240   2.077
  308LYS    HD1 4916   1.916   6.219   2.153
  308LYS    HD2 4917   1.966   6.171   1.997
  308LYS     CE 4918   1.972   6.380   2.023
  308LYS    HE1 4919   2.016   6.459   2.084
  308LYS    HE2 4920   1.868   6.412   2.013
  308LYS     NZ 4921   2.036   6.402   1.892
  308LYS    HZ1 4922   2.136   6.409   1.901
  308LYS    HZ2 4923   2.016   6.323   1.832
  308LYS    HZ3 4924   2.003   6.481   1.838
  308LYS      C 4925   2.400   6.071   2.115
  308LYS      O 4926   2.409   5.979   2.034
  309ASP      N 4927   2.470   6.184   2.109
  309ASP      H 4928   2.453   6.251   2.183
  309ASP     CA 4929   2.572   6.220   2.013
  309ASP     HA 4930   2.576   6.148   1.932
  309ASP     CB 4931   2.525   6.349   1.945
  309ASP    HB1 4932   2.587   6.368   1.858
  309ASP    HB2 4933   2.544   6.437   2.006
  309ASP     CG 4934   2.387   6.342   1.881
  309ASP    OD1 4935   2.378   6.256   1.791
  309ASP    OD2 4936   2.300   6.426   1.912
  309ASP      C 4937   2.710   6.245   2.073
  309ASP      O 4938   2.792   6.305   2.004
  310TYR      N 4939   2.747   6.197   2.191
  310TYR      H 4940   2.681   6.138   2.241
  310TYR     CA 4941   2.876   6.216   2.255
  310TYR     HA 4942   2.885   6.320   2.284
  310TYR     CB 4943   2.885   6.131   2.381
  310TYR    HB1 4944   2.873   6.029   2.345
  310TYR    HB2 4945   2.805   6.145   2.454
  310TYR     CG 4946   3.016   6.140   2.455
  310TYR    CD1 4947   3.038   6.262   2.520
  310TYR    HD1 4948   2.960   6.336   2.526
  310TYR    CE1 4949   3.160   6.283   2.587
  310TYR    HE1 4950   3.176   6.380   2.631
  310TYR     CZ 4951   3.260   6.184   2.584
  310TYR     OH 4952   3.386   6.207   2.629
  310TYR     HH 4953   3.438   6.126   2.629
  310TYR    CE2 4954   3.229   6.058   2.529
  310TYR    HE2 4955   3.302   5.979   2.541
  310TYR    CD2 4956   3.111   6.037   2.456
  310TYR    HD2 4957   3.086   5.943   2.409
  310TYR      C 4958   2.991   6.178   2.162
  310TYR      O 4959   2.986   6.070   2.105
  311PRO      N 4960   3.094   6.261   2.147
  311PRO     CD 4961   3.117   6.389   2.210
  311PRO    HD1 4962   3.103   6.394   2.318
  311PRO    HD2 4963   3.060   6.477   2.180
  311PRO     CG 4964   3.258   6.430   2.168
  311PRO    HG1 4965   3.340   6.381   2.221
  311PRO    HG2 4966   3.275   6.537   2.177
  311PRO     CB 4967   3.259   6.373   2.026
  311PRO    HB1 4968   3.360   6.362   1.987
  311PRO    HB2 4969   3.200   6.433   1.957
  311PRO     CA 4970   3.187   6.238   2.038
  311PRO     HA 4971   3.139   6.220   1.942
  311PRO      C 4972   3.290   6.129   2.061
  311PRO      O 4973   3.342   6.077   1.962
  312PHE      N 4974   3.326   6.097   2.186
  312PHE      H 4975   3.278   6.142   2.262
  312PHE     CA 4976   3.443   6.016   2.212
  312PHE     HA 4977   3.494   6.006   2.116
  312PHE     CB 4978   3.551   6.084   2.295
  312PHE    HB1 4979   3.644   6.027   2.298
  312PHE    HB2 4980   3.500   6.083   2.391
  312PHE     CG 4981   3.581   6.228   2.258
  312PHE    CD1 4982   3.592   6.282   2.130
  312PHE    HD1 4983   3.601   6.210   2.050
  312PHE    CE1 4984   3.607   6.420   2.110
  312PHE    HE1 4985   3.627   6.464   2.013
  312PHE     CZ 4986   3.607   6.506   2.220
  312PHE     HZ 4987   3.626   6.612   2.205
  312PHE    CE2 4988   3.598   6.453   2.349
  312PHE    HE2 4989   3.606   6.509   2.440
  312PHE    CD2 4990   3.585   6.315   2.368
  312PHE    HD2 4991   3.583   6.279   2.470
  312PHE      C 4992   3.401   5.876   2.256
  312PHE      O 4993   3.455   5.824   2.353
  313HIS      N 4994   3.308   5.812   2.184
  313HIS      H 4995   3.267   5.874   2.116
  313HIS     CA 4996   3.252   5.684   2.221
  313HIS     HA 4997   3.207   5.710   2.316
  313HIS     CB 4998   3.148   5.640   2.118
  313HIS    HB1 4999   3.059   5.702   2.133
  313HIS    HB2 5000   3.126   5.536   2.144
  313HIS     CG 5001   3.189   5.642   1.974
  313HIS    ND1 5002   3.190   5.757   1.895
  313HIS    CE1 5003   3.243   5.719   1.778
  313HIS    HE1 5004   3.263   5.781   1.692
  313HIS    NE2 5005   3.276   5.589   1.776
  313HIS    HE2 5006   3.320   5.536   1.702
  313HIS    CD2 5007   3.233   5.537   1.897
  313HIS    HD2 5008   3.243   5.433   1.921
  313HIS      C 5009   3.361   5.578   2.229
  313HIS      O 5010   3.347   5.475   2.293
  314GLU      N 5011   3.462   5.597   2.143
  314GLU      H 5012   3.472   5.681   2.087
  314GLU     CA 5013   3.575   5.508   2.124
  314GLU     HA 5014   3.543   5.403   2.118
  314GLU     CB 5015   3.650   5.551   1.999
  314GLU    HB1 5016   3.756   5.528   2.009
  314GLU    HB2 5017   3.646   5.660   1.985
  314GLU     CG 5018   3.598   5.491   1.869
  314GLU    HG1 5019   3.542   5.560   1.806
  314GLU    HG2 5020   3.533   5.408   1.897
  314GLU     CD 5021   3.711   5.426   1.790
  314GLU    OE1 5022   3.830   5.462   1.801
  314GLU    OE2 5023   3.674   5.343   1.704
  314GLU      C 5024   3.663   5.503   2.248
  314GLU      O 5025   3.736   5.408   2.275
  315GLU      N 5026   3.656   5.614   2.323
  315GLU      H 5027   3.600   5.688   2.284
  315GLU     CA 5028   3.727   5.640   2.447
  315GLU     HA 5029   3.811   5.570   2.446
  315GLU     CB 5030   3.787   5.780   2.449
  315GLU    HB1 5031   3.837   5.800   2.544
  315GLU    HB2 5032   3.710   5.853   2.428
  315GLU     CG 5033   3.900   5.782   2.346
  315GLU    HG1 5034   3.874   5.716   2.264
  315GLU    HG2 5035   3.991   5.737   2.385
  315GLU     CD 5036   3.918   5.926   2.298
  315GLU    OE1 5037   3.950   6.018   2.376
  315GLU    OE2 5038   3.915   5.947   2.175
  315GLU      C 5039   3.649   5.606   2.573
  315GLU      O 5040   3.684   5.653   2.680
  316PHE      N 5041   3.537   5.534   2.566
  316PHE      H 5042   3.510   5.502   2.474
  316PHE     CA 5043   3.482   5.459   2.678
  316PHE     HA 5044   3.472   5.529   2.760
  316PHE     CB 5045   3.344   5.403   2.647
  316PHE    HB1 5046   3.337   5.323   2.722
  316PHE    HB2 5047   3.335   5.351   2.552
  316PHE     CG 5048   3.221   5.489   2.669
  316PHE    CD1 5049   3.210   5.620   2.621
  316PHE    HD1 5050   3.295   5.666   2.572
  316PHE    CE1 5051   3.100   5.701   2.649
  316PHE    HE1 5052   3.101   5.802   2.611
  316PHE     CZ 5053   2.991   5.647   2.718
  316PHE     HZ 5054   2.901   5.705   2.728
  316PHE    CE2 5055   2.992   5.510   2.746
  316PHE    HE2 5056   2.909   5.460   2.794
  316PHE    CD2 5057   3.108   5.433   2.730
  316PHE    HD2 5058   3.106   5.334   2.772
  316PHE      C 5059   3.579   5.351   2.724
  316PHE    OC1 5060   3.562   5.300   2.836
  316PHE    OC2 5061   3.661   5.305   2.642
  317LIG     C1 5062   3.190   6.810   2.616
  317LIG     N2 5063   3.190   6.664   2.606
  317LIG     O3 5064   3.270   6.603   2.676
  317LIG     O4 5065   3.083   6.613   2.578
  317LIG     C5 5066   3.302   6.879   2.660
  317LIG     H5 5067   3.391   6.822   2.685
  317LIG     C6 5068   3.310   7.017   2.644
  317LIG     C7 5069   3.440   7.084   2.683
  317LIG    H71 5070   3.498   7.122   2.598
  317LIG    H72 5071   3.510   7.018   2.734
  317LIG     N8 5072   3.422   7.203   2.766
  317LIG     H8 5073   3.383   7.282   2.717
  317LIG     C9 5074   3.450   7.210   2.897
  317LIG    C10 5075   3.400   7.329   2.970
  317LIG    C11 5076   3.409   7.331   3.108
  317LIG    H11 5077   3.436   7.238   3.158
  317LIG    C12 5078   3.380   7.440   3.188
  317LIG    H12 5079   3.396   7.434   3.296
  317LIG    C13 5080   3.332   7.555   3.126
  317LIG    CL1 5081   3.305   7.707   3.203
  317LIG    C15 5082   3.324   7.557   2.988
  317LIG    H15 5083   3.286   7.641   2.931
  317LIG    C16 5084   3.360   7.448   2.910
  317LIG    O17 5085   3.345   7.452   2.774
  317LIG    C18 5086   3.415   7.545   2.689
  317LIG   H181 5087   3.507   7.579   2.737
  317LIG   H182 5088   3.346   7.630   2.679
  317LIG    C19 5089   3.448   7.491   2.552
  317LIG    O20 5090   3.508   7.558   2.471
  317LIG    O21 5091   3.417   7.377   2.524
  317LIG    O22 5092   3.509   7.117   2.949
  317LIG    C23 5093   3.203   7.089   2.594
  317LIG    H23 5094   3.194   7.197   2.588
  317LIG    C24 5095   3.089   7.020   2.555
  317LIG    H24 5096   3.002   7.073   2.516
  317LIG    C25 5097   3.082   6.883   2.569
  317LIG    H25 5098   2.999   6.845   2.511
  318NAP     PA 5099   4.655   7.631   2.517
  318NAP    O2A 5100   4.718   7.500   2.489
  318NAP    O1A 5101   4.670   7.713   2.395
  318NAP    O5B 5102   4.742   7.698   2.634
  318NAP    C5B 5103   4.752   7.840   2.660
  318NAP   H51A 5104   4.649   7.868   2.684
  318NAP   H52A 5105   4.791   7.895   2.575
  318NAP    C4B 5106   4.844   7.864   2.780
  318NAP    H4B 5107   4.826   7.802   2.868
  318NAP    O4B 5108   4.980   7.855   2.731
  318NAP    C3B 5109   4.830   8.007   2.832
  318NAP    H3B 5110   4.731   8.050   2.814
  318NAP    O3B 5111   4.852   8.029   2.971
  318NAP   HO3A 5112   4.845   8.126   2.980
  318NAP    C2B 5113   4.941   8.079   2.755
  318NAP    H2B 5114   4.908   8.089   2.651
  318NAP    O2B 5115   4.979   8.205   2.814
  318NAP    C1B 5116   5.053   7.975   2.759
  318NAP    H1B 5117   5.094   7.978   2.861
  318NAP    N9A 5118   5.161   7.981   2.662
  318NAP    C8A 5119   5.146   8.016   2.530
  318NAP    H8A 5120   5.050   8.006   2.482
  318NAP    N7A 5121   5.261   8.051   2.472
  318NAP    C5A 5122   5.351   8.034   2.570
  318NAP    C6A 5123   5.488   8.053   2.563
  318NAP    N6A 5124   5.548   8.113   2.457
  318NAP   H61A 5125   5.498   8.123   2.370
  318NAP   H62A 5126   5.647   8.134   2.450
  318NAP    N1A 5127   5.560   8.041   2.676
  318NAP    C2A 5128   5.496   8.002   2.787
  318NAP    H2A 5129   5.561   7.996   2.874
  318NAP    N3A 5130   5.366   7.970   2.799
  318NAP    C4A 5131   5.294   7.984   2.686
  318NAP     O3 5132   4.515   7.618   2.594
  318NAP     PN 5133   4.378   7.676   2.535
  318NAP    O1N 5134   4.362   7.822   2.556
  318NAP    O2N 5135   4.260   7.632   2.613
  318NAP    O5D 5136   4.372   7.617   2.386
  318NAP    C5D 5137   4.392   7.710   2.278
  318NAP   H51N 5138   4.448   7.665   2.196
  318NAP   H52N 5139   4.460   7.789   2.313
  318NAP    C4D 5140   4.264   7.776   2.227
  318NAP    H4D 5141   4.281   7.849   2.147
  318NAP    O4D 5142   4.178   7.676   2.168
  318NAP    C3D 5143   4.171   7.843   2.329
  318NAP    H3D 5144   4.164   7.763   2.402
  318NAP    O3D 5145   4.226   7.968   2.369
  318NAP   HO3N 5146   4.280   7.945   2.447
  318NAP    C2D 5147   4.039   7.850   2.249
  318NAP    H2D 5148   3.950   7.844   2.312
  318NAP    O2D 5149   4.043   7.965   2.166
  318NAP   HO2N 5150   3.984   7.954   2.089
  318NAP    C1D 5151   4.041   7.720   2.168
  318NAP    H1D 5152   4.019   7.739   2.062
  318NAP    N1N 5153   3.953   7.614   2.214
  318NAP    C2N 5154   3.869   7.547   2.132
  318NAP    H2N 5155   3.906   7.537   2.030
  318NAP    C3N 5156   3.763   7.470   2.179
  318NAP    C7N 5157   3.682   7.379   2.094
  318NAP    O7N 5158   3.606   7.298   2.142
  318NAP    N7N 5159   3.680   7.407   1.963
  318NAP   H72N 5160   3.602   7.363   1.915
  318NAP   H71N 5161   3.737   7.479   1.922
  318NAP    C4N 5162   3.746   7.461   2.317
  318NAP    H4N 5163   3.661   7.412   2.363
  318NAP    C5N 5164   3.836   7.525   2.400
  318NAP    H5N 5165   3.841   7.517   2.509
  318NAP    C6N 5166   3.948   7.587   2.346
  318NAP    H6N 5167   4.037   7.613   2.404
  318NAP    P2B 5168   4.869   8.317   2.847
  318NAP    O1X 5169   4.931   8.452   2.853
  318NAP    O2X 5170   4.762   8.326   2.745
  318NAP    O3X 5171   4.809   8.280   2.977
  319SOL     OW 5172   3.372   6.999   4.946
  319SOL    HW1 5173   3.366   6.951   4.864
  319SOL    HW2 5174   3.378   6.931   5.013
  320SOL     OW 5175   2.749   5.699   4.602
  320SOL    HW1 5176   2.793   5.781   4.625
  320SOL    HW2 5177   2.750   5.696   4.507
  321SOL     OW 5178  -0.127   6.757   4.111
  321SOL    HW1 5179  -0.046   6.805   4.131
  321SOL    HW2 5180  -0.128   6.752   4.015
  322SOL     OW 5181   2.765   3.794   2.362
  322SOL    HW1 5182   2.813   3.725   2.315
  322SOL    HW2 5183   2.766   3.765   2.453
  323SOL     OW 5184   5.671   4.730   2.482
  323SOL    HW1 5185   5.699   4.703   2.395
  323SOL    HW2 5186   5.576   4.742   2.474
  324SOL     OW 5187   1.105   8.016   4.238
  324SOL    HW1 5188   1.136   7.930   4.269
  324SOL    HW2 5189   1.159   8.079   4.285
  325SOL     OW 5190   5.323   4.966   5.710
  325SOL    HW1 5191   5.319   4.909   5.787
  325SOL    HW2 5192   5.404   4.940   5.665
  326SOL     OW 5193   6.069   8.234   3.696
  326SOL    HW1 5194   6.160   8.256   3.677
  326SOL    HW2 5195   6.018   8.301   3.648
  327SOL     OW 5196   2.856   5.632   5.434
  327SOL    HW1 5197   2.895   5.621   5.521
  327SOL    HW2 5198   2.930   5.628   5.374
  328SOL     OW 5199   2.078  10.393   6.171
  328SOL    HW1 5200   2.090  10.484   6.199
  328SOL    HW2 5201   2.166  10.363   6.151
  329SOL     OW 5202   3.066   2.375   2.216
  329SOL    HW1 5203   3.028   2.378   2.129
  329SOL    HW2 5204   3.000   2.333   2.271
  330SOL     OW 5205   3.001   5.424   0.520
  330SOL    HW1 5206   3.057   5.387   0.451
  330SOL    HW2 5207   2.944   5.485   0.473
  331SOL     OW 5208  -0.247   7.704   5.006
  331SOL    HW1 5209  -0.205   7.784   5.040
  331SOL    HW2 5210  -0.247   7.715   4.911
  332SOL     OW 5211   3.932   5.123   1.366
  332SOL    HW1 5212   3.963   5.184   1.433
  332SOL    HW2 5213   3.843   5.101   1.394
  333SOL     OW 5214   1.705   4.965   3.521
  333SOL    HW1 5215   1.661   4.992   3.441
  333SOL    HW2 5216   1.719   5.046   3.569
  334SOL     OW 5217   1.719   4.297   3.224
  334SOL    HW1 5218   1.734   4.240   3.148
  334SOL    HW2 5219   1.788   4.363   3.219
  335SOL     OW 5220   1.631   3.575   3.876
  335SOL    HW1 5221   1.694   3.515   3.915
  335SOL    HW2 5222   1.648   3.571   3.782
  336SOL     OW 5223   6.687   6.528   0.702
  336SOL    HW1 5224   6.725   6.539   0.615
  336SOL    HW2 5225   6.763   6.525   0.761
  337SOL     OW 5226   3.004   4.807   3.320
  337SOL    HW1 5227   2.931   4.808   3.257
  337SOL    HW2 5228   2.979   4.871   3.386
  338SOL     OW 5229   4.454   8.880   4.916
  338SOL    HW1 5230   4.361   8.905   4.919
  338SOL    HW2 5231   4.463   8.813   4.983
  339SOL     OW 5232   3.256   3.681   3.066
  339SOL    HW1 5233   3.186   3.693   3.001
  339SOL    HW2 5234   3.213   3.635   3.138
  340SOL     OW 5235   2.852   5.548   3.814
  340SOL    HW1 5236   2.900   5.594   3.746
  340SOL    HW2 5237   2.911   5.478   3.843
  341SOL     OW 5238   0.811   7.671   5.792
  341SOL    HW1 5239   0.725   7.706   5.815
  341SOL    HW2 5240   0.817   7.682   5.697
  342SOL     OW 5241  -0.487   4.345   3.866
  342SOL    HW1 5242  -0.516   4.386   3.784
  342SOL    HW2 5243  -0.406   4.391   3.888
  343SOL     OW 5244   4.981   3.891   1.489
  343SOL    HW1 5245   4.957   3.827   1.422
  343SOL    HW2 5246   5.062   3.931   1.457
  344SOL     OW 5247   4.845   1.287   1.725
  344SOL    HW1 5248   4.826   1.195   1.706
  344SOL    HW2 5249   4.873   1.324   1.641
  345SOL     OW 5250   7.362   7.231   1.814
  345SOL    HW1 5251   7.287   7.172   1.810
  345SOL    HW2 5252   7.326   7.314   1.844
  346SOL     OW 5253   7.056   6.942   2.561
  346SOL    HW1 5254   7.005   6.880   2.612
  346SOL    HW2 5255   7.104   6.994   2.626
  347SOL     OW 5256   5.967   4.697   2.509
  347SOL    HW1 5257   5.875   4.725   2.508
  347SOL    HW2 5258   5.974   4.641   2.587
  348SOL     OW 5259   4.335   8.622   3.895
  348SOL    HW1 5260   4.285   8.639   3.815
  348SOL    HW2 5261   4.338   8.706   3.940
  349SOL     OW 5262   3.663   4.402   2.493
  349SOL    HW1 5263   3.627   4.317   2.518
  349SOL    HW2 5264   3.620   4.464   2.551
  350SOL     OW 5265   6.149   3.119   0.050
  350SOL    HW1 5266   6.099   3.196   0.079
  350SOL    HW2 5267   6.107   3.045   0.093
  351SOL     OW 5268   3.554   4.742   3.153
  351SOL    HW1 5269   3.602   4.769   3.232
  351SOL    HW2 5270   3.506   4.664   3.180
  352SOL     OW 5271   5.308   3.721   3.234
  352SOL    HW1 5272   5.402   3.727   3.247
  352SOL    HW2 5273   5.284   3.804   3.194
  353SOL     OW 5274   2.071   2.211   0.232
  353SOL    HW1 5275   2.047   2.201   0.140
  353SOL    HW2 5276   2.160   2.244   0.231
  354SOL     OW 5277   0.307   6.734   3.884
  354SOL    HW1 5278   0.255   6.659   3.854
  354SOL    HW2 5279   0.322   6.786   3.805
  355SOL     OW 5280   4.303   6.973   6.297
  355SOL    HW1 5281   4.242   6.924   6.242
  355SOL    HW2 5282   4.388   6.933   6.281
  356SOL     OW 5283   4.528  10.378   5.568
  356SOL    HW1 5284   4.439  10.411   5.577
  356SOL    HW2 5285   4.580  10.455   5.544
  357SOL     OW 5286   5.720   1.493   1.929
  357SOL    HW1 5287   5.627   1.513   1.926
  357SOL    HW2 5288   5.731   1.444   2.011
  358SOL     OW 5289   3.956   5.816   3.117
  358SOL    HW1 5290   3.943   5.735   3.167
  358SOL    HW2 5291   3.875   5.826   3.067
  359SOL     OW 5292   3.229   8.821   5.447
  359SOL    HW1 5293   3.175   8.770   5.386
  359SOL    HW2 5294   3.317   8.783   5.438
  360SOL     OW 5295   2.859   3.837   4.484
  360SOL    HW1 5296   2.915   3.840   4.562
  360SOL    HW2 5297   2.889   3.912   4.432
  361SOL     OW 5298   6.263   7.016   0.341
  361SOL    HW1 5299   6.347   7.061   0.326
  361SOL    HW2 5300   6.213   7.076   0.395
  362SOL     OW 5301   6.240   9.412   5.065
  362SOL    HW1 5302   6.264   9.435   4.975
  362SOL    HW2 5303   6.305   9.456   5.119
  363SOL     OW 5304   6.626   4.420   3.451
  363SOL    HW1 5305   6.654   4.448   3.538
  363SOL    HW2 5306   6.620   4.501   3.401
  364SOL     OW 5307   8.998   4.101   0.308
  364SOL    HW1 5308   9.048   4.124   0.229
  364SOL    HW2 5309   9.003   4.178   0.364
  365SOL     OW 5310   1.653   7.295   4.796
  365SOL    HW1 5311   1.608   7.374   4.767
  365SOL    HW2 5312   1.745   7.311   4.774
  366SOL     OW 5313   1.402   3.783   5.334
  366SOL    HW1 5314   1.440   3.802   5.420
  366SOL    HW2 5315   1.416   3.863   5.283
  367SOL     OW 5316   5.013   7.104   3.225
  367SOL    HW1 5317   5.038   7.148   3.307
  367SOL    HW2 5318   5.063   7.022   3.226
  368SOL     OW 5319   5.649   8.759   6.248
  368SOL    HW1 5320   5.556   8.741   6.238
  368SOL    HW2 5321   5.688   8.674   6.265
  369SOL     OW 5322   3.853   6.668   4.670
  369SOL    HW1 5323   3.826   6.754   4.703
  369SOL    HW2 5324   3.797   6.654   4.593
  370SOL     OW 5325   7.181   7.486   3.158
  370SOL    HW1 5326   7.116   7.473   3.088
  370SOL    HW2 5327   7.134   7.463   3.238
  371SOL     OW 5328   0.666   2.857   2.556
  371SOL    HW1 5329   0.748   2.889   2.518
  371SOL    HW2 5330   0.666   2.892   2.645
  372SOL     OW 5331   7.962   7.349   1.502
  372SOL    HW1 5332   7.922   7.305   1.577
  372SOL    HW2 5333   8.038   7.395   1.538
  373SOL     OW 5334   5.240   5.250   3.996
  373SOL    HW1 5335   5.297   5.318   3.961
  373SOL    HW2 5336   5.247   5.178   3.934
  374SOL     OW 5337   1.658   7.465   6.001
  374SOL    HW1 5338   1.615   7.424   6.076
  374SOL    HW2 5339   1.601   7.446   5.927
  375SOL     OW 5340  -0.849   2.392   3.457
  375SOL    HW1 5341  -0.897   2.329   3.511
  375SOL    HW2 5342  -0.764   2.351   3.442
  376SOL     OW 5343   3.669  10.268   5.434
  376SOL    HW1 5344   3.757  10.231   5.445
  376SOL    HW2 5345   3.650  10.257   5.341
  377SOL     OW 5346   2.835   4.751   4.042
  377SOL    HW1 5347   2.751   4.783   4.011
  377SOL    HW2 5348   2.884   4.730   3.962
  378SOL     OW 5349   6.968   7.829   1.479
  378SOL    HW1 5350   7.026   7.782   1.420
  378SOL    HW2 5351   6.888   7.777   1.481
  379SOL     OW 5352   4.510   8.485   3.747
  379SOL    HW1 5353   4.501   8.391   3.732
  379SOL    HW2 5354   4.439   8.506   3.808
  380SOL     OW 5355   4.819   4.627   5.655
  380SOL    HW1 5356   4.786   4.537   5.655
  380SOL    HW2 5357   4.767   4.671   5.722
  381SOL     OW 5358   4.645   2.744   1.996
  381SOL    HW1 5359   4.581   2.781   2.057
  381SOL    HW2 5360   4.599   2.742   1.912
  382SOL     OW 5361   5.594   4.131   0.410
  382SOL    HW1 5362   5.585   4.211   0.462
  382SOL    HW2 5363   5.613   4.162   0.321
  383SOL     OW 5364   8.369   4.304   0.515
  383SOL    HW1 5365   8.442   4.345   0.560
  383SOL    HW2 5366   8.408   4.231   0.468
  384SOL     OW 5367   2.830   9.043   5.284
  384SOL    HW1 5368   2.906   9.067   5.232
  384SOL    HW2 5369   2.755   9.070   5.230
  385SOL     OW 5370   5.781   2.202   3.221
  385SOL    HW1 5371   5.793   2.241   3.307
  385SOL    HW2 5372   5.801   2.273   3.160
  386SOL     OW 5373   1.674   7.342   3.623
  386SOL    HW1 5374   1.628   7.309   3.700
  386SOL    HW2 5375   1.613   7.330   3.551
  387SOL     OW 5376   3.275   8.811   5.719
  387SOL    HW1 5377   3.232   8.895   5.706
  387SOL    HW2 5378   3.219   8.748   5.674
  388SOL     OW 5379   0.556   8.938   5.856
  388SOL    HW1 5380   0.626   8.995   5.890
  388SOL    HW2 5381   0.542   8.873   5.925
  389SOL     OW 5382   6.670   8.740   2.854
  389SOL    HW1 5383   6.706   8.694   2.779
  389SOL    HW2 5384   6.746   8.762   2.908
  390SOL     OW 5385   4.829   4.991   0.527
  390SOL    HW1 5386   4.838   4.945   0.610
  390SOL    HW2 5387   4.917   4.988   0.488
  391SOL     OW 5388   2.591   6.294   4.571
  391SOL    HW1 5389   2.534   6.226   4.608
  391SOL    HW2 5390   2.531   6.361   4.539
  392SOL     OW 5391   0.274   8.137   6.031
  392SOL    HW1 5392   0.353   8.087   6.052
  392SOL    HW2 5393   0.215   8.120   6.104
  393SOL     OW 5394   2.793   5.041   5.112
  393SOL    HW1 5395   2.812   5.025   5.020
  393SOL    HW2 5396   2.770   5.134   5.116
  394SOL     OW 5397   0.854   9.364   4.748
  394SOL    HW1 5398   0.811   9.280   4.765
  394SOL    HW2 5399   0.781   9.426   4.741
  395SOL     OW 5400   2.385   3.840   5.952
  395SOL    HW1 5401   2.316   3.813   6.012
  395SOL    HW2 5402   2.366   3.793   5.871
  396SOL     OW 5403   0.907   2.511   3.515
  396SOL    HW1 5404   0.876   2.440   3.572
  396SOL    HW2 5405   1.002   2.500   3.513
  397SOL     OW 5406   4.629   6.036   0.039
  397SOL    HW1 5407   4.612   5.954  -0.007
  397SOL    HW2 5408   4.542   6.069   0.061
  398SOL     OW 5409   8.611   6.999   0.578
  398SOL    HW1 5410   8.595   6.918   0.530
  398SOL    HW2 5411   8.664   7.052   0.518
  399SOL     OW 5412   3.941   6.336   5.981
  399SOL    HW1 5413   3.989   6.368   6.057
  399SOL    HW2 5414   3.983   6.378   5.906
  400SOL     OW 5415   4.862   4.497   2.667
  400SOL    HW1 5416   4.923   4.570   2.674
  400SOL    HW2 5417   4.867   4.470   2.575
  401SOL     OW 5418   7.405   7.660   3.651
  401SOL    HW1 5419   7.322   7.665   3.699
  401SOL    HW2 5420   7.392   7.714   3.573
  402SOL     OW 5421   6.664   8.656   3.328
  402SOL    HW1 5422   6.725   8.726   3.304
  402SOL    HW2 5423   6.650   8.608   3.246
  403SOL     OW 5424   8.144   5.981   2.246
  403SOL    HW1 5425   8.113   5.914   2.185
  403SOL    HW2 5426   8.220   5.942   2.288
  404SOL     OW 5427   8.930   7.532   1.875
  404SOL    HW1 5428   9.022   7.558   1.872
  404SOL    HW2 5429   8.885   7.594   1.817
  405SOL     OW 5430   4.458   3.357   1.774
  405SOL    HW1 5431   4.527   3.324   1.717
  405SOL    HW2 5432   4.391   3.288   1.773
  406SOL     OW 5433   4.364   4.845   5.140
  406SOL    HW1 5434   4.271   4.868   5.127
  406SOL    HW2 5435   4.386   4.884   5.224
  407SOL     OW 5436   7.156   4.367   1.187
  407SOL    HW1 5437   7.158   4.449   1.137
  407SOL    HW2 5438   7.121   4.392   1.273
  408SOL     OW 5439   3.338   5.116   5.440
  408SOL    HW1 5440   3.280   5.055   5.485
  408SOL    HW2 5441   3.286   5.197   5.434
  409SOL     OW 5442   3.916   5.723   1.042
  409SOL    HW1 5443   3.991   5.751   0.988
  409SOL    HW2 5444   3.950   5.724   1.131
  410SOL     OW 5445   3.143   4.468   3.878
  410SOL    HW1 5446   3.160   4.510   3.963
  410SOL    HW2 5447   3.230   4.456   3.840
  411SOL     OW 5448   0.436   7.699   4.267
  411SOL    HW1 5449   0.408   7.739   4.184
  411SOL    HW2 5450   0.460   7.610   4.243
  412SOL     OW 5451   6.433   3.100   1.541
  412SOL    HW1 5452   6.427   3.119   1.635
  412SOL    HW2 5453   6.449   3.006   1.537
  413SOL     OW 5454   7.972   6.922   0.762
  413SOL    HW1 5455   7.898   6.979   0.741
  413SOL    HW2 5456   8.046   6.981   0.775
  414SOL     OW 5457   7.473   1.934   0.231
  414SOL    HW1 5458   7.552   1.887   0.205
  414SOL    HW2 5459   7.412   1.866   0.257
  415SOL     OW 5460   1.652   3.299   5.358
  415SOL    HW1 5461   1.682   3.302   5.267
  415SOL    HW2 5462   1.731   3.319   5.409
  416SOL     OW 5463   4.536   7.771   4.418
  416SOL    HW1 5464   4.473   7.746   4.486
  416SOL    HW2 5465   4.522   7.706   4.349
  417SOL     OW 5466   5.815   4.020   2.153
  417SOL    HW1 5467   5.854   4.063   2.077
  417SOL    HW2 5468   5.770   3.944   2.117
  418SOL     OW 5469   4.516   5.359   1.595
  418SOL    HW1 5470   4.556   5.361   1.508
  418SOL    HW2 5471   4.569   5.419   1.647
  419SOL     OW 5472   5.694   6.002   5.657
  419SOL    HW1 5473   5.677   5.948   5.580
  419SOL    HW2 5474   5.645   5.959   5.728
  420SOL     OW 5475   5.954   2.800   3.708
  420SOL    HW1 5476   5.998   2.811   3.792
  420SOL    HW2 5477   6.016   2.751   3.655
  421SOL     OW 5478  -0.233   4.100   4.974
  421SOL    HW1 5479  -0.318   4.102   5.019
  421SOL    HW2 5480  -0.250   4.051   4.894
  422SOL     OW 5481   2.650   3.537   4.252
  422SOL    HW1 5482   2.679   3.581   4.172
  422SOL    HW2 5483   2.560   3.511   4.234
  423SOL     OW 5484   2.568   8.449   2.674
  423SOL    HW1 5485   2.496   8.450   2.737
  423SOL    HW2 5486   2.647   8.449   2.728
  424SOL     OW 5487   0.052   8.436   5.266
  424SOL    HW1 5488   0.121   8.460   5.327
  424SOL    HW2 5489   0.033   8.516   5.218
  425SOL     OW 5490   3.667   4.355   5.953
  425SOL    HW1 5491   3.719   4.278   5.978
  425SOL    HW2 5492   3.696   4.424   6.014
  426SOL     OW 5493   2.766   2.155   1.208
  426SOL    HW1 5494   2.704   2.155   1.281
  426SOL    HW2 5495   2.808   2.069   1.214
  427SOL     OW 5496   6.993   6.242   4.197
  427SOL    HW1 5497   7.001   6.330   4.160
  427SOL    HW2 5498   7.025   6.251   4.287
  428SOL     OW 5499   5.317   0.853   0.432
  428SOL    HW1 5500   5.412   0.858   0.444
  428SOL    HW2 5501   5.289   0.944   0.424
  429SOL     OW 5502   6.171   8.526   5.725
  429SOL    HW1 5503   6.162   8.586   5.652
  429SOL    HW2 5504   6.261   8.539   5.756
  430SOL     OW 5505  -0.208   7.998   5.290
  430SOL    HW1 5506  -0.147   7.935   5.328
  430SOL    HW2 5507  -0.153   8.064   5.248
  431SOL     OW 5508   2.153   4.402   6.177
  431SOL    HW1 5509   2.074   4.402   6.123
  431SOL    HW2 5510   2.224   4.421   6.115
  432SOL     OW 5511  -0.934   2.598   3.049
  432SOL    HW1 5512  -0.901   2.514   3.079
  432SOL    HW2 5513  -0.879   2.663   3.093
  433SOL     OW 5514   4.239   4.496   2.067
  433SOL    HW1 5515   4.235   4.458   1.980
  433SOL    HW2 5516   4.179   4.571   2.063
  434SOL     OW 5517   2.691   7.506   4.736
  434SOL    HW1 5518   2.684   7.481   4.644
  434SOL    HW2 5519   2.601   7.526   4.763
  435SOL     OW 5520   5.873   5.484   5.187
  435SOL    HW1 5521   5.810   5.465   5.117
  435SOL    HW2 5522   5.835   5.559   5.233
  436SOL     OW 5523   2.019  10.086   6.317
  436SOL    HW1 5524   1.949  10.022   6.325
  436SOL    HW2 5525   1.980  10.169   6.344
  437SOL     OW 5526   2.312   1.433   0.405
  437SOL    HW1 5527   2.240   1.450   0.465
  437SOL    HW2 5528   2.301   1.497   0.335
  438SOL     OW 5529   0.925   6.032   3.670
  438SOL    HW1 5530   0.846   6.019   3.722
  438SOL    HW2 5531   0.911   5.977   3.592
  439SOL     OW 5532   8.189   4.546   0.696
  439SOL    HW1 5533   8.154   4.532   0.608
  439SOL    HW2 5534   8.199   4.458   0.732
  440SOL     OW 5535   0.951   8.995   5.075
  440SOL    HW1 5536   0.909   8.998   5.161
  440SOL    HW2 5537   1.037   9.035   5.090
  441SOL     OW 5538   0.426   7.141   3.969
  441SOL    HW1 5539   0.363   7.109   4.034
  441SOL    HW2 5540   0.472   7.213   4.014
  442SOL     OW 5541   7.761   9.770   5.550
  442SOL    HW1 5542   7.757   9.806   5.639
  442SOL    HW2 5543   7.822   9.828   5.504
  443SOL     OW 5544   2.641   4.597   2.707
  443SOL    HW1 5545   2.701   4.671   2.721
  443SOL    HW2 5546   2.631   4.592   2.612
  444SOL     OW 5547   3.448   7.051   5.651
  444SOL    HW1 5548   3.459   7.134   5.697
  444SOL    HW2 5549   3.479   7.069   5.562
  445SOL     OW 5550   1.906   7.306   4.724
  445SOL    HW1 5551   1.960   7.247   4.777
  445SOL    HW2 5552   1.966   7.373   4.694
  446SOL     OW 5553   5.117   7.832   5.638
  446SOL    HW1 5554   5.173   7.893   5.686
  446SOL    HW2 5555   5.036   7.828   5.690
  447SOL     OW 5556   6.490   2.580   0.123
  447SOL    HW1 5557   6.444   2.530   0.056
  447SOL    HW2 5558   6.434   2.574   0.201
  448SOL     OW 5559   4.721   9.336   6.012
  448SOL    HW1 5560   4.794   9.280   6.036
  448SOL    HW2 5561   4.720   9.334   5.916
  449SOL     OW 5562   1.092   9.427   4.001
  449SOL    HW1 5563   1.040   9.497   4.040
  449SOL    HW2 5564   1.042   9.400   3.924
  450SOL     OW 5565   2.902   6.039   5.830
  450SOL    HW1 5566   2.892   5.977   5.758
  450SOL    HW2 5567   2.822   6.030   5.882
  451SOL     OW 5568   4.766   3.282   3.114
  451SOL    HW1 5569   4.708   3.257   3.186
  451SOL    HW2 5570   4.711   3.330   3.053
  452SOL     OW 5571   6.560   5.602   4.119
  452SOL    HW1 5572   6.592   5.636   4.036
  452SOL    HW2 5573   6.629   5.624   4.182
  453SOL     OW 5574   7.257   5.144   1.877
  453SOL    HW1 5575   7.221   5.233   1.880
  453SOL    HW2 5576   7.309   5.136   1.957
  454SOL     OW 5577   4.314   6.475   5.999
  454SOL    HW1 5578   4.294   6.509   6.086
  454SOL    HW2 5579   4.367   6.543   5.959
  455SOL     OW 5580   6.722   2.728   1.172
  455SOL    HW1 5581   6.812   2.737   1.141
  455SOL    HW2 5582   6.688   2.650   1.128
  456SOL     OW 5583   6.237   5.633   4.224
  456SOL    HW1 5584   6.311   5.641   4.165
  456SOL    HW2 5585   6.275   5.638   4.311
  457SOL     OW 5586   5.678   1.034   1.132
  457SOL    HW1 5587   5.755   1.045   1.076
  457SOL    HW2 5588   5.662   0.940   1.133
  458SOL     OW 5589   1.778   5.010   4.974
  458SOL    HW1 5590   1.788   4.933   5.031
  458SOL    HW2 5591   1.823   5.080   5.021
  459SOL     OW 5592   3.707   8.094   5.121
  459SOL    HW1 5593   3.642   8.084   5.051
  459SOL    HW2 5594   3.716   8.188   5.132
  460SOL     OW 5595   6.250   3.067   3.973
  460SOL    HW1 5596   6.182   3.130   3.994
  460SOL    HW2 5597   6.297   3.105   3.899
  461SOL     OW 5598   0.536   2.908   4.437
  461SOL    HW1 5599   0.597   2.927   4.508
  461SOL    HW2 5600   0.512   2.816   4.451
  462SOL     OW 5601   5.255   6.829   4.892
  462SOL    HW1 5602   5.283   6.891   4.959
  462SOL    HW2 5603   5.167   6.803   4.918
  463SOL     OW 5604   6.854   4.246   0.963
  463SOL    HW1 5605   6.761   4.233   0.983
  463SOL    HW2 5606   6.884   4.161   0.930
  464SOL     OW 5607   6.014   4.917   1.965
  464SOL    HW1 5608   6.078   4.925   1.894
  464SOL    HW2 5609   5.930   4.907   1.921
  465SOL     OW 5610   1.902   4.311   2.580
  465SOL    HW1 5611   1.834   4.250   2.610
  465SOL    HW2 5612   1.864   4.398   2.592
  466SOL     OW 5613   5.163   2.980   3.351
  466SOL    HW1 5614   5.135   2.981   3.259
  466SOL    HW2 5615   5.107   3.044   3.394
  467SOL     OW 5616   7.032   4.107   1.183
  467SOL    HW1 5617   6.980   4.100   1.103
  467SOL    HW2 5618   7.044   4.202   1.195
  468SOL     OW 5619   6.338   6.645   5.678
  468SOL    HW1 5620   6.247   6.657   5.649
  468SOL    HW2 5621   6.382   6.726   5.654
  469SOL     OW 5622   5.630   3.303   3.026
  469SOL    HW1 5623   5.584   3.219   3.019
  469SOL    HW2 5624   5.580   3.353   3.091
  470SOL     OW 5625   7.447   5.127   2.065
  470SOL    HW1 5626   7.525   5.107   2.013
  470SOL    HW2 5627   7.475   5.196   2.125
  471SOL     OW 5628   0.757   8.144   3.832
  471SOL    HW1 5629   0.698   8.070   3.815
  471SOL    HW2 5630   0.836   8.123   3.782
  472SOL     OW 5631   2.739   2.708   1.227
  472SOL    HW1 5632   2.754   2.788   1.278
  472SOL    HW2 5633   2.776   2.728   1.141
  473SOL     OW 5634   0.461   5.885   4.774
  473SOL    HW1 5635   0.457   5.971   4.814
  473SOL    HW2 5636   0.398   5.888   4.703
  474SOL     OW 5637   7.517   3.241   1.055
  474SOL    HW1 5638   7.463   3.214   0.980
  474SOL    HW2 5639   7.607   3.227   1.026
  475SOL     OW 5640   2.266   3.720   5.691
  475SOL    HW1 5641   2.303   3.655   5.631
  475SOL    HW2 5642   2.183   3.681   5.720
  476SOL     OW 5643   4.105   8.287   5.773
  476SOL    HW1 5644   4.075   8.376   5.754
  476SOL    HW2 5645   4.123   8.288   5.867
  477SOL     OW 5646   4.437   9.327   6.134
  477SOL    HW1 5647   4.519   9.284   6.107
  477SOL    HW2 5648   4.464   9.389   6.202
  478SOL     OW 5649   5.716   0.252   0.247
  478SOL    HW1 5650   5.720   0.279   0.339
  478SOL    HW2 5651   5.661   0.319   0.205
  479SOL     OW 5652   1.807   2.771   2.460
  479SOL    HW1 5653   1.845   2.729   2.537
  479SOL    HW2 5654   1.881   2.817   2.419
  480SOL     OW 5655   0.683   5.973   6.321
  480SOL    HW1 5656   0.709   5.965   6.230
  480SOL    HW2 5657   0.593   5.939   6.323
  481SOL     OW 5658   7.103   8.018   4.946
  481SOL    HW1 5659   7.103   7.926   4.971
  481SOL    HW2 5660   7.169   8.025   4.877
  482SOL     OW 5661   5.092   2.232   0.433
  482SOL    HW1 5662   5.166   2.270   0.386
  482SOL    HW2 5663   5.019   2.239   0.371
  483SOL     OW 5664   1.917   3.838   6.249
  483SOL    HW1 5665   1.921   3.839   6.345
  483SOL    HW2 5666   1.824   3.830   6.228
  484SOL     OW 5667   2.126   5.273   3.736
  484SOL    HW1 5668   2.153   5.311   3.652
  484SOL    HW2 5669   2.045   5.319   3.759
  485SOL     OW 5670   7.403   4.927   0.903
  485SOL    HW1 5671   7.429   5.018   0.886
  485SOL    HW2 5672   7.360   4.899   0.822
  486SOL     OW 5673   5.708   6.962   3.658
  486SOL    HW1 5674   5.714   7.039   3.602
  486SOL    HW2 5675   5.624   6.922   3.636
  487SOL     OW 5676   5.072   7.319   5.696
  487SOL    HW1 5677   4.984   7.314   5.660
  487SOL    HW2 5678   5.074   7.403   5.742
  488SOL     OW 5679   1.963   4.229   3.432
  488SOL    HW1 5680   1.941   4.314   3.393
  488SOL    HW2 5681   2.035   4.195   3.379
  489SOL     OW 5682   2.542   7.037   6.131
  489SOL    HW1 5683   2.549   7.130   6.113
  489SOL    HW2 5684   2.525   6.997   6.045
  490SOL     OW 5685   2.836   4.810   1.521
  490SOL    HW1 5686   2.812   4.728   1.564
  490SOL    HW2 5687   2.931   4.803   1.509
  491SOL     OW 5688   7.532   5.356   1.634
  491SOL    HW1 5689   7.569   5.268   1.631
  491SOL    HW2 5690   7.440   5.344   1.610
  492SOL     OW 5691  -0.107   5.691   5.589
  492SOL    HW1 5692  -0.193   5.729   5.607
  492SOL    HW2 5693  -0.112   5.661   5.498
  493SOL     OW 5694   2.238   7.997   4.103
  493SOL    HW1 5695   2.154   7.954   4.117
  493SOL    HW2 5696   2.214   8.086   4.077
  494SOL     OW 5697   6.970   7.844   5.343
  494SOL    HW1 5698   6.935   7.756   5.360
  494SOL    HW2 5699   7.037   7.856   5.411
  495SOL     OW 5700   5.479   3.643   3.586
  495SOL    HW1 5701   5.441   3.589   3.656
  495SOL    HW2 5702   5.434   3.727   3.593
  496SOL     OW 5703   3.474   7.290   5.760
  496SOL    HW1 5704   3.427   7.370   5.738
  496SOL    HW2 5705   3.566   7.312   5.748
  497SOL     OW 5706   4.849   4.141   3.666
  497SOL    HW1 5707   4.907   4.086   3.613
  497SOL    HW2 5708   4.836   4.092   3.747
  498SOL     OW 5709   3.171   3.674   5.136
  498SOL    HW1 5710   3.132   3.737   5.197
  498SOL    HW2 5711   3.197   3.600   5.192
  499SOL     OW 5712   0.403   4.575   6.107
  499SOL    HW1 5713   0.485   4.581   6.155
  499SOL    HW2 5714   0.412   4.496   6.054
  500SOL     OW 5715   7.452   3.095   1.712
  500SOL    HW1 5716   7.521   3.090   1.778
  500SOL    HW2 5717   7.473   3.027   1.649
  501SOL     OW 5718   3.221   3.221   4.272
  501SOL    HW1 5719   3.316   3.214   4.261
  501SOL    HW2 5720   3.209   3.302   4.322
  502SOL     OW 5721   1.384   4.188   1.971
  502SOL    HW1 5722   1.331   4.113   1.947
  502SOL    HW2 5723   1.473   4.154   1.975
  503SOL     OW 5724   5.542   3.232   1.464
  503SOL    HW1 5725   5.467   3.240   1.522
  503SOL    HW2 5726   5.612   3.282   1.506
  504SOL     OW 5727   6.461   6.109   2.298
  504SOL    HW1 5728   6.452   6.026   2.346
  504SOL    HW2 5729   6.396   6.103   2.228
  505SOL     OW 5730   7.927   3.300   0.885
  505SOL    HW1 5731   7.941   3.359   0.810
  505SOL    HW2 5732   7.885   3.355   0.951
  506SOL     OW 5733   2.650   2.149   3.290
  506SOL    HW1 5734   2.706   2.074   3.310
  506SOL    HW2 5735   2.645   2.150   3.194
  507SOL     OW 5736   7.346   8.720   4.402
  507SOL    HW1 5737   7.342   8.698   4.309
  507SOL    HW2 5738   7.398   8.800   4.405
  508SOL     OW 5739   4.645   6.584   4.646
  508SOL    HW1 5740   4.711   6.519   4.671
  508SOL    HW2 5741   4.647   6.650   4.715
  509SOL     OW 5742   0.612   7.079   5.215
  509SOL    HW1 5743   0.695   7.039   5.190
  509SOL    HW2 5744   0.574   7.017   5.278
  510SOL     OW 5745   5.233   7.501   4.657
  510SOL    HW1 5746   5.326   7.522   4.647
  510SOL    HW2 5747   5.210   7.456   4.576
  511SOL     OW 5748   2.472   7.364   3.501
  511SOL    HW1 5749   2.454   7.314   3.422
  511SOL    HW2 5750   2.391   7.412   3.518
  512SOL     OW 5751   5.097   2.898   0.677
  512SOL    HW1 5752   5.069   2.899   0.768
  512SOL    HW2 5753   5.150   2.818   0.669
  513SOL     OW 5754   4.302   6.297   5.049
  513SOL    HW1 5755   4.315   6.247   5.129
  513SOL    HW2 5756   4.215   6.272   5.018
  514SOL     OW 5757   2.211   5.087   0.127
  514SOL    HW1 5758   2.207   4.995   0.101
  514SOL    HW2 5759   2.236   5.134   0.048
  515SOL     OW 5760   3.643   8.721   4.703
  515SOL    HW1 5761   3.709   8.789   4.716
  515SOL    HW2 5762   3.658   8.690   4.614
  516SOL     OW 5763   5.115   3.834   2.392
  516SOL    HW1 5764   5.038   3.820   2.337
  516SOL    HW2 5765   5.173   3.889   2.339
  517SOL     OW 5766   5.581   8.435   3.176
  517SOL    HW1 5767   5.653   8.464   3.121
  517SOL    HW2 5768   5.546   8.515   3.215
  518SOL     OW 5769   6.356  10.002   4.777
  518SOL    HW1 5770   6.312  10.048   4.849
  518SOL    HW2 5771   6.388  10.072   4.721
  519SOL     OW 5772   2.382   9.496   5.824
  519SOL    HW1 5773   2.304   9.518   5.775
  519SOL    HW2 5774   2.352   9.486   5.914
  520SOL     OW 5775   2.426   4.010   3.298
  520SOL    HW1 5776   2.392   3.923   3.277
  520SOL    HW2 5777   2.512   3.995   3.336
  521SOL     OW 5778   4.904   2.532   0.036
  521SOL    HW1 5779   4.892   2.553   0.129
  521SOL    HW2 5780   4.960   2.455   0.035
  522SOL     OW 5781   4.280   6.062   4.322
  522SOL    HW1 5782   4.265   5.981   4.370
  522SOL    HW2 5783   4.364   6.094   4.353
  523SOL     OW 5784   3.143   5.534   3.812
  523SOL    HW1 5785   3.185   5.576   3.736
  523SOL    HW2 5786   3.215   5.519   3.874
  524SOL     OW 5787   6.563   7.810   5.478
  524SOL    HW1 5788   6.598   7.854   5.555
  524SOL    HW2 5789   6.580   7.717   5.492
  525SOL     OW 5790  -1.040   2.711   3.377
  525SOL    HW1 5791  -1.051   2.646   3.308
  525SOL    HW2 5792  -1.093   2.677   3.450
  526SOL     OW 5793   6.377   2.829   3.752
  526SOL    HW1 5794   6.393   2.921   3.731
  526SOL    HW2 5795   6.303   2.831   3.813
  527SOL     OW 5796   4.829  10.672   6.212
  527SOL    HW1 5797   4.852  10.754   6.257
  527SOL    HW2 5798   4.767  10.699   6.145
  528SOL     OW 5799   8.648   8.010   1.414
  528SOL    HW1 5800   8.694   8.062   1.479
  528SOL    HW2 5801   8.709   7.940   1.391
  529SOL     OW 5802   8.036   4.150   0.978
  529SOL    HW1 5803   8.000   4.239   0.984
  529SOL    HW2 5804   7.996   4.113   0.899
  530SOL     OW 5805   5.069   2.542   4.005
  530SOL    HW1 5806   5.066   2.636   4.022
  530SOL    HW2 5807   5.151   2.529   3.957
  531SOL     OW 5808  -0.107   9.129   5.544
  531SOL    HW1 5809  -0.177   9.150   5.484
  531SOL    HW2 5810  -0.061   9.211   5.557
  532SOL     OW 5811   0.773   3.735   6.151
  532SOL    HW1 5812   0.819   3.718   6.233
  532SOL    HW2 5813   0.681   3.740   6.176
  533SOL     OW 5814   5.716   3.036   0.041
  533SOL    HW1 5815   5.715   3.117  -0.011
  533SOL    HW2 5816   5.760   3.059   0.122
  534SOL     OW 5817   4.878   8.107   5.558
  534SOL    HW1 5818   4.913   8.131   5.472
  534SOL    HW2 5819   4.848   8.017   5.547
  535SOL     OW 5820   3.585   1.671   0.141
  535SOL    HW1 5821   3.551   1.613   0.073
  535SOL    HW2 5822   3.521   1.664   0.212
  536SOL     OW 5823   6.396   7.636   5.264
  536SOL    HW1 5824   6.476   7.646   5.212
  536SOL    HW2 5825   6.428   7.610   5.351
  537SOL     OW 5826   3.747   5.155   4.110
  537SOL    HW1 5827   3.772   5.122   4.196
  537SOL    HW2 5828   3.701   5.083   4.069
  538SOL     OW 5829   4.530   3.912   0.388
  538SOL    HW1 5830   4.607   3.897   0.443
  538SOL    HW2 5831   4.536   4.004   0.364
  539SOL     OW 5832   4.433   2.667   3.076
  539SOL    HW1 5833   4.395   2.642   3.160
  539SOL    HW2 5834   4.523   2.690   3.096
  540SOL     OW 5835   6.180   8.411   3.186
  540SOL    HW1 5836   6.099   8.363   3.197
  540SOL    HW2 5837   6.205   8.398   3.095
  541SOL     OW 5838   3.109   5.077   1.481
  541SOL    HW1 5839   3.076   4.986   1.482
  541SOL    HW2 5840   3.188   5.074   1.536
  542SOL     OW 5841   4.325   6.945   4.766
  542SOL    HW1 5842   4.292   7.028   4.733
  542SOL    HW2 5843   4.305   6.946   4.860
  543SOL     OW 5844   5.607   2.453   1.798
  543SOL    HW1 5845   5.514   2.450   1.773
  543SOL    HW2 5846   5.606   2.461   1.893
  544SOL     OW 5847  -1.612   3.141   4.954
  544SOL    HW1 5848  -1.699   3.167   4.984
  544SOL    HW2 5849  -1.575   3.093   5.027
  545SOL     OW 5850  -1.560   2.847   4.704
  545SOL    HW1 5851  -1.501   2.775   4.723
  545SOL    HW2 5852  -1.509   2.926   4.723
  546SOL     OW 5853   0.948   7.279   4.922
  546SOL    HW1 5854   1.039   7.308   4.934
  546SOL    HW2 5855   0.902   7.356   4.891
  547SOL     OW 5856   6.989   8.814   3.320
  547SOL    HW1 5857   6.910   8.825   3.374
  547SOL    HW2 5858   7.045   8.756   3.371
  548SOL     OW 5859   2.834   5.582   1.737
  548SOL    HW1 5860   2.898   5.539   1.794
  548SOL    HW2 5861   2.781   5.511   1.702
  549SOL     OW 5862   0.691   7.208   3.309
  549SOL    HW1 5863   0.640   7.207   3.390
  549SOL    HW2 5864   0.782   7.204   3.337
  550SOL     OW 5865   1.249   3.164   2.032
  550SOL    HW1 5866   1.329   3.207   2.002
  550SOL    HW2 5867   1.253   3.077   1.993
  551SOL     OW 5868   3.824   2.794   3.084
  551SOL    HW1 5869   3.852   2.811   3.173
  551SOL    HW2 5870   3.905   2.788   3.033
  552SOL     OW 5871   8.684   4.787   0.170
  552SOL    HW1 5872   8.726   4.826   0.247
  552SOL    HW2 5873   8.723   4.834   0.096
  553SOL     OW 5874   3.103   4.255   1.225
  553SOL    HW1 5875   3.079   4.200   1.299
  553SOL    HW2 5876   3.198   4.249   1.220
  554SOL     OW 5877   2.135   3.875   1.724
  554SOL    HW1 5878   2.089   3.791   1.721
  554SOL    HW2 5879   2.128   3.903   1.816
  555SOL     OW 5880   3.188   5.671   4.715
  555SOL    HW1 5881   3.260   5.703   4.661
  555SOL    HW2 5882   3.213   5.581   4.738
  556SOL     OW 5883   1.424   5.518   2.028
  556SOL    HW1 5884   1.383   5.578   2.091
  556SOL    HW2 5885   1.406   5.557   1.943
  557SOL     OW 5886   6.737   1.916   0.382
  557SOL    HW1 5887   6.777   1.972   0.316
  557SOL    HW2 5888   6.732   1.971   0.461
  558SOL     OW 5889   0.383   8.401   5.488
  558SOL    HW1 5890   0.324   8.393   5.563
  558SOL    HW2 5891   0.399   8.310   5.461
  559SOL     OW 5892   0.762   6.716   4.668
  559SOL    HW1 5893   0.828   6.779   4.696
  559SOL    HW2 5894   0.758   6.726   4.573
  560SOL     OW 5895   3.563   8.380   3.741
  560SOL    HW1 5896   3.601   8.315   3.683
  560SOL    HW2 5897   3.611   8.461   3.722
  561SOL     OW 5898   5.626   2.890   3.183
  561SOL    HW1 5899   5.685   2.941   3.128
  561SOL    HW2 5900   5.560   2.953   3.213
  562SOL     OW 5901   7.942   1.065   0.154
  562SOL    HW1 5902   7.853   1.030   0.162
  562SOL    HW2 5903   7.984   1.043   0.237
  563SOL     OW 5904   8.389   7.426   1.253
  563SOL    HW1 5905   8.386   7.386   1.166
  563SOL    HW2 5906   8.326   7.376   1.304
  564SOL     OW 5907   2.258   4.701   3.071
  564SOL    HW1 5908   2.259   4.634   3.139
  564SOL    HW2 5909   2.198   4.768   3.103
  565SOL     OW 5910  -0.468   4.757   4.087
  565SOL    HW1 5911  -0.518   4.829   4.049
  565SOL    HW2 5912  -0.533   4.690   4.105
  566SOL     OW 5913   3.434   3.318   5.174
  566SOL    HW1 5914   3.525   3.313   5.202
  566SOL    HW2 5915   3.396   3.388   5.227
  567SOL     OW 5916   6.894   8.609   4.847
  567SOL    HW1 5917   6.898   8.525   4.801
  567SOL    HW2 5918   6.891   8.585   4.940
  568SOL     OW 5919   3.393   4.349   3.828
  568SOL    HW1 5920   3.365   4.261   3.854
  568SOL    HW2 5921   3.449   4.378   3.900
  569SOL     OW 5922   6.231   9.106   3.381
  569SOL    HW1 5923   6.219   9.187   3.331
  569SOL    HW2 5924   6.195   9.125   3.467
  570SOL     OW 5925   3.401  10.231   5.496
  570SOL    HW1 5926   3.413  10.293   5.568
  570SOL    HW2 5927   3.486  10.228   5.452
  571SOL     OW 5928   5.969   4.179   1.941
  571SOL    HW1 5929   5.979   4.137   1.856
  571SOL    HW2 5930   6.034   4.249   1.941
  572SOL     OW 5931   2.759   2.429   1.059
  572SOL    HW1 5932   2.766   2.339   1.090
  572SOL    HW2 5933   2.777   2.482   1.137
  573SOL     OW 5934  -0.403   5.816   6.091
  573SOL    HW1 5935  -0.335   5.767   6.138
  573SOL    HW2 5936  -0.381   5.805   5.999
  574SOL     OW 5937   2.746  10.037   6.035
  574SOL    HW1 5938   2.704   9.959   5.999
  574SOL    HW2 5939   2.809  10.063   5.968
  575SOL     OW 5940   0.787   8.661   6.003
  575SOL    HW1 5941   0.760   8.743   6.043
  575SOL    HW2 5942   0.821   8.608   6.075
  576SOL     OW 5943   1.908   3.719   4.992
  576SOL    HW1 5944   1.973   3.667   4.945
  576SOL    HW2 5945   1.842   3.741   4.926
  577SOL     OW 5946   9.104   7.006   0.999
  577SOL    HW1 5947   9.124   6.959   1.079
  577SOL    HW2 5948   9.182   6.996   0.945
  578SOL     OW 5949   2.361   6.663   5.856
  578SOL    HW1 5950   2.343   6.708   5.774
  578SOL    HW2 5951   2.334   6.572   5.841
  579SOL     OW 5952   1.125   3.179   2.287
  579SOL    HW1 5953   1.168   3.175   2.202
  579SOL    HW2 5954   1.167   3.253   2.331
  580SOL     OW 5955   7.894  10.200   5.616
  580SOL    HW1 5956   7.861  10.290   5.622
  580SOL    HW2 5957   7.960  10.194   5.684
  581SOL     OW 5958   3.903   4.353   2.388
  581SOL    HW1 5959   3.828   4.363   2.447
  581SOL    HW2 5960   3.864   4.327   2.305
  582SOL     OW 5961   7.630   5.439   2.968
  582SOL    HW1 5962   7.665   5.378   3.033
  582SOL    HW2 5963   7.535   5.439   2.983
  583SOL     OW 5964   6.479   4.763   4.369
  583SOL    HW1 5965   6.404   4.709   4.394
  583SOL    HW2 5966   6.443   4.826   4.306
  584SOL     OW 5967   7.172   7.147   0.654
  584SOL    HW1 5968   7.239   7.121   0.717
  584SOL    HW2 5969   7.138   7.064   0.619
  585SOL     OW 5970   5.911   9.806   4.481
  585SOL    HW1 5971   5.961   9.859   4.543
  585SOL    HW2 5972   5.958   9.723   4.477
  586SOL     OW 5973   3.350   5.168   2.969
  586SOL    HW1 5974   3.426   5.210   2.928
  586SOL    HW2 5975   3.387   5.097   3.022
  587SOL     OW 5976   2.597   9.104   5.162
  587SOL    HW1 5977   2.553   9.154   5.231
  587SOL    HW2 5978   2.529   9.087   5.097
  588SOL     OW 5979   3.294   4.609   4.340
  588SOL    HW1 5980   3.231   4.605   4.268
  588SOL    HW2 5981   3.274   4.532   4.393
  589SOL     OW 5982   0.708   3.621   1.114
  589SOL    HW1 5983   0.802   3.638   1.126
  589SOL    HW2 5984   0.686   3.560   1.185
  590SOL     OW 5985   2.531   5.217   5.976
  590SOL    HW1 5986   2.532   5.259   5.890
  590SOL    HW2 5987   2.607   5.254   6.021
  591SOL     OW 5988   0.095   9.485   5.983
  591SOL    HW1 5989   0.101   9.465   6.077
  591SOL    HW2 5990   0.180   9.461   5.948
  592SOL     OW 5991   4.019   9.588   5.219
  592SOL    HW1 5992   3.971   9.529   5.161
  592SOL    HW2 5993   3.964   9.598   5.296
  593SOL     OW 5994   2.371   7.648   3.756
  593SOL    HW1 5995   2.371   7.589   3.681
  593SOL    HW2 5996   2.395   7.592   3.830
  594SOL     OW 5997   1.255   3.397   2.379
  594SOL    HW1 5998   1.242   3.400   2.474
  594SOL    HW2 5999   1.268   3.489   2.354
  595SOL     OW 6000   6.134   9.494   4.302
  595SOL    HW1 6001   6.228   9.506   4.290
  595SOL    HW2 6002   6.095   9.569   4.257
  596SOL     OW 6003   2.124   4.496   1.036
  596SOL    HW1 6004   2.165   4.410   1.040
  596SOL    HW2 6005   2.037   4.480   0.999
  597SOL     OW 6006   0.018   3.363   5.441
  597SOL    HW1 6007   0.029   3.359   5.346
  597SOL    HW2 6008   0.102   3.392   5.474
  598SOL     OW 6009   4.814   8.293   6.316
  598SOL    HW1 6010   4.848   8.341   6.240
  598SOL    HW2 6011   4.737   8.247   6.283
  599SOL     OW 6012   2.476   5.695   0.101
  599SOL    HW1 6013   2.503   5.776   0.146
  599SOL    HW2 6014   2.416   5.653   0.162
  600SOL     OW 6015   3.401   1.947   2.481
  600SOL    HW1 6016   3.369   2.010   2.546
  600SOL    HW2 6017   3.461   1.890   2.530
  601SOL     OW 6018   6.428   6.898   5.600
  601SOL    HW1 6019   6.521   6.902   5.580
  601SOL    HW2 6020   6.385   6.883   5.516
  602SOL     OW 6021   2.785   3.404   3.149
  602SOL    HW1 6022   2.767   3.330   3.207
  602SOL    HW2 6023   2.843   3.461   3.200
  603SOL     OW 6024   5.376   7.705   4.480
  603SOL    HW1 6025   5.286   7.694   4.450
  603SOL    HW2 6026   5.418   7.756   4.411
  604SOL     OW 6027   3.999   5.602   3.283
  604SOL    HW1 6028   3.934   5.534   3.264
  604SOL    HW2 6029   4.077   5.553   3.310
  605SOL     OW 6030   6.677   2.387   0.286
  605SOL    HW1 6031   6.602   2.415   0.233
  605SOL    HW2 6032   6.721   2.468   0.310
  606SOL     OW 6033   4.837   5.559   3.980
  606SOL    HW1 6034   4.750   5.549   4.021
  606SOL    HW2 6035   4.898   5.546   4.052
  607SOL     OW 6036   3.547   5.400   6.061
  607SOL    HW1 6037   3.489   5.476   6.065
  607SOL    HW2 6038   3.491   5.326   6.085
  608SOL     OW 6039   5.293   5.107   0.919
  608SOL    HW1 6040   5.340   5.024   0.919
  608SOL    HW2 6041   5.264   5.118   0.828
  609SOL     OW 6042   2.633   5.936   3.251
  609SOL    HW1 6043   2.608   5.938   3.159
  609SOL    HW2 6044   2.564   5.984   3.296
  610SOL     OW 6045   3.352   9.166   3.338
  610SOL    HW1 6046   3.384   9.136   3.423
  610SOL    HW2 6047   3.320   9.255   3.354
  611SOL     OW 6048   1.700   5.439   5.139
  611SOL    HW1 6049   1.755   5.517   5.140
  611SOL    HW2 6050   1.652   5.445   5.056
  612SOL     OW 6051   7.835   6.082   0.438
  612SOL    HW1 6052   7.814   6.174   0.422
  612SOL    HW2 6053   7.761   6.034   0.400
  613SOL     OW 6054   7.361   2.007   0.585
  613SOL    HW1 6055   7.415   1.961   0.649
  613SOL    HW2 6056   7.423   2.050   0.527
  614SOL     OW 6057   3.469   4.552   4.144
  614SOL    HW1 6058   3.449   4.458   4.140
  614SOL    HW2 6059   3.403   4.588   4.203
  615SOL     OW 6060   2.793   6.145   4.213
  615SOL    HW1 6061   2.887   6.154   4.230
  615SOL    HW2 6062   2.773   6.212   4.147
  616SOL     OW 6063   7.444   2.293   1.732
  616SOL    HW1 6064   7.417   2.285   1.823
  616SOL    HW2 6065   7.408   2.215   1.689
  617SOL     OW 6066   5.663   1.044   1.541
  617SOL    HW1 6067   5.568   1.039   1.541
  617SOL    HW2 6068   5.692   0.961   1.579
  618SOL     OW 6069   8.478   7.557   2.955
  618SOL    HW1 6070   8.505   7.649   2.964
  618SOL    HW2 6071   8.406   7.560   2.892
  619SOL     OW 6072   2.327   8.678   5.695
  619SOL    HW1 6073   2.299   8.601   5.645
  619SOL    HW2 6074   2.313   8.752   5.636
  620SOL     OW 6075   3.733   3.311   1.758
  620SOL    HW1 6076   3.737   3.218   1.781
  620SOL    HW2 6077   3.736   3.313   1.663
  621SOL     OW 6078   3.760   9.646   6.179
  621SOL    HW1 6079   3.680   9.683   6.141
  621SOL    HW2 6080   3.792   9.713   6.239
  622SOL     OW 6081   4.941   3.470   5.792
  622SOL    HW1 6082   4.938   3.400   5.727
  622SOL    HW2 6083   4.887   3.438   5.865
  623SOL     OW 6084   5.322   5.221   4.855
  623SOL    HW1 6085   5.360   5.253   4.936
  623SOL    HW2 6086   5.348   5.285   4.789
  624SOL     OW 6087   2.295   8.881   4.159
  624SOL    HW1 6088   2.277   8.830   4.238
  624SOL    HW2 6089   2.210   8.887   4.115
  625SOL     OW 6090   3.172   3.504   4.223
  625SOL    HW1 6091   3.253   3.495   4.272
  625SOL    HW2 6092   3.127   3.578   4.264
  626SOL     OW 6093   1.092   2.615   4.255
  626SOL    HW1 6094   1.075   2.627   4.349
  626SOL    HW2 6095   1.049   2.689   4.214
  627SOL     OW 6096   8.798   6.132   0.782
  627SOL    HW1 6097   8.722   6.182   0.811
  627SOL    HW2 6098   8.791   6.132   0.686
  628SOL     OW 6099   3.473   1.381   2.122
  628SOL    HW1 6100   3.398   1.431   2.154
  628SOL    HW2 6101   3.501   1.328   2.197
  629SOL     OW 6102   1.041   5.441   3.073
  629SOL    HW1 6103   1.083   5.477   3.152
  629SOL    HW2 6104   1.089   5.479   3.000
  630SOL     OW 6105   4.523   5.569   2.442
  630SOL    HW1 6106   4.584   5.532   2.506
  630SOL    HW2 6107   4.441   5.578   2.490
  631SOL     OW 6108   8.269   8.644   2.629
  631SOL    HW1 6109   8.360   8.622   2.651
  631SOL    HW2 6110   8.276   8.704   2.555
  632SOL     OW 6111   5.456   9.201   4.731
  632SOL    HW1 6112   5.360   9.208   4.730
  632SOL    HW2 6113   5.473   9.112   4.762
  633SOL     OW 6114   6.382   2.218   1.496
  633SOL    HW1 6115   6.365   2.306   1.530
  633SOL    HW2 6116   6.464   2.226   1.448
  634SOL     OW 6117   7.005   7.494   2.946
  634SOL    HW1 6118   6.911   7.511   2.951
  634SOL    HW2 6119   7.035   7.543   2.869
  635SOL     OW 6120   7.067   8.719   2.869
  635SOL    HW1 6121   7.095   8.642   2.918
  635SOL    HW2 6122   7.026   8.683   2.790
  636SOL     OW 6123   5.425   1.878   0.674
  636SOL    HW1 6124   5.396   1.905   0.587
  636SOL    HW2 6125   5.514   1.846   0.661
  637SOL     OW 6126   1.558   8.231   3.864
  637SOL    HW1 6127   1.481   8.277   3.900
  637SOL    HW2 6128   1.608   8.300   3.821
  638SOL     OW 6129   7.858   5.271   2.017
  638SOL    HW1 6130   7.864   5.242   1.926
  638SOL    HW2 6131   7.861   5.190   2.068
  639SOL     OW 6132   3.868   5.906   5.233
  639SOL    HW1 6133   3.782   5.919   5.274
  639SOL    HW2 6134   3.892   5.817   5.258
  640SOL     OW 6135   3.106   3.561   4.881
  640SOL    HW1 6136   3.134   3.473   4.907
  640SOL    HW2 6137   3.107   3.611   4.962
  641SOL     OW 6138   2.943   3.006   3.899
  641SOL    HW1 6139   2.958   2.914   3.878
  641SOL    HW2 6140   2.979   3.054   3.825
  642SOL     OW 6141   3.636   3.334   0.147
  642SOL    HW1 6142   3.591   3.321   0.231
  642SOL    HW2 6143   3.634   3.429   0.133
  643SOL     OW 6144  -0.333   2.006   3.237
  643SOL    HW1 6145  -0.397   1.950   3.281
  643SOL    HW2 6146  -0.370   2.023   3.150
  644SOL     OW 6147   7.763   4.341   1.302
  644SOL    HW1 6148   7.851   4.377   1.314
  644SOL    HW2 6149   7.706   4.417   1.292
  645SOL     OW 6150   0.933   4.390   1.731
  645SOL    HW1 6151   0.966   4.348   1.652
  645SOL    HW2 6152   0.871   4.327   1.768
  646SOL     OW 6153  -1.512   4.898   5.534
  646SOL    HW1 6154  -1.588   4.934   5.579
  646SOL    HW2 6155  -1.454   4.868   5.604
  647SOL     OW 6156   4.891   3.312   1.408
  647SOL    HW1 6157   4.970   3.328   1.356
  647SOL    HW2 6158   4.819   3.336   1.350
  648SOL     OW 6159   7.865   6.594   0.615
  648SOL    HW1 6160   7.946   6.547   0.631
  648SOL    HW2 6161   7.849   6.643   0.696
  649SOL     OW 6162   3.322   4.576   3.063
  649SOL    HW1 6163   3.353   4.569   2.972
  649SOL    HW2 6164   3.278   4.661   3.067
  650SOL     OW 6165   6.873   8.836   3.070
  650SOL    HW1 6166   6.905   8.823   3.160
  650SOL    HW2 6167   6.947   8.811   3.014
  651SOL     OW 6168   6.881   2.357   2.013
  651SOL    HW1 6169   6.895   2.420   2.084
  651SOL    HW2 6170   6.923   2.398   1.937
  652SOL     OW 6171   6.788   5.856   0.862
  652SOL    HW1 6172   6.780   5.925   0.927
  652SOL    HW2 6173   6.732   5.883   0.790
  653SOL     OW 6174   1.687  10.375   5.572
  653SOL    HW1 6175   1.651  10.462   5.583
  653SOL    HW2 6176   1.771  10.377   5.617
  654SOL     OW 6177   5.036   1.266   0.214
  654SOL    HW1 6178   4.989   1.233   0.291
  654SOL    HW2 6179   5.020   1.200   0.146
  655SOL     OW 6180   2.445   6.362   6.165
  655SOL    HW1 6181   2.372   6.394   6.110
  655SOL    HW2 6182   2.406   6.294   6.219
  656SOL     OW 6183   7.892   5.716   2.531
  656SOL    HW1 6184   7.933   5.708   2.617
  656SOL    HW2 6185   7.931   5.794   2.492
  657SOL     OW 6186   1.246   3.433   2.664
  657SOL    HW1 6187   1.202   3.376   2.728
  657SOL    HW2 6188   1.239   3.521   2.702
  658SOL     OW 6189   2.849   2.072   1.936
  658SOL    HW1 6190   2.827   2.020   1.859
  658SOL    HW2 6191   2.945   2.071   1.939
  659SOL     OW 6192   3.241   0.579   0.734
  659SOL    HW1 6193   3.302   0.641   0.774
  659SOL    HW2 6194   3.226   0.615   0.646
  660SOL     OW 6195   4.721   5.125   1.015
  660SOL    HW1 6196   4.794   5.144   0.956
  660SOL    HW2 6197   4.653   5.089   0.958
  661SOL     OW 6198   2.207   6.255   2.874
  661SOL    HW1 6199   2.209   6.161   2.858
  661SOL    HW2 6200   2.290   6.274   2.919
  662SOL     OW 6201   5.642   9.502   4.169
  662SOL    HW1 6202   5.686   9.583   4.195
  662SOL    HW2 6203   5.592   9.526   4.091
  663SOL     OW 6204   0.782   4.740   3.438
  663SOL    HW1 6205   0.691   4.761   3.416
  663SOL    HW2 6206   0.785   4.644   3.440
  664SOL     OW 6207   3.050   7.702   5.314
  664SOL    HW1 6208   3.041   7.669   5.403
  664SOL    HW2 6209   3.020   7.793   5.318
  665SOL     OW 6210   3.643   6.058   3.060
  665SOL    HW1 6211   3.647   5.964   3.042
  665SOL    HW2 6212   3.591   6.094   2.988
  666SOL     OW 6213   8.781   3.876   0.352
  666SOL    HW1 6214   8.761   3.910   0.264
  666SOL    HW2 6215   8.793   3.955   0.405
  667SOL     OW 6216   4.176   5.043   0.260
  667SOL    HW1 6217   4.192   5.009   0.173
  667SOL    HW2 6218   4.138   5.130   0.245
  668SOL     OW 6219   4.462   2.909   3.670
  668SOL    HW1 6220   4.378   2.887   3.630
  668SOL    HW2 6221   4.516   2.831   3.657
  669SOL     OW 6222   4.399   3.921   3.822
  669SOL    HW1 6223   4.478   3.928   3.876
  669SOL    HW2 6224   4.414   3.982   3.750
  670SOL     OW 6225   1.224   3.497   5.860
  670SOL    HW1 6226   1.255   3.574   5.812
  670SOL    HW2 6227   1.289   3.484   5.929
  671SOL     OW 6228   6.642   6.419   4.687
  671SOL    HW1 6229   6.720   6.385   4.643
  671SOL    HW2 6230   6.644   6.379   4.774
  672SOL     OW 6231   2.144   9.377   4.045
  672SOL    HW1 6232   2.237   9.373   4.070
  672SOL    HW2 6233   2.146   9.407   3.954
  673SOL     OW 6234   4.564   4.459   0.806
  673SOL    HW1 6235   4.569   4.403   0.728
  673SOL    HW2 6236   4.488   4.514   0.791
  674SOL     OW 6237   6.597   6.518   2.769
  674SOL    HW1 6238   6.564   6.439   2.813
  674SOL    HW2 6239   6.604   6.583   2.839
  675SOL     OW 6240   5.109   5.055   5.975
  675SOL    HW1 6241   5.095   4.993   5.903
  675SOL    HW2 6242   5.112   5.141   5.932
  676SOL     OW 6243   1.189   2.410   3.449
  676SOL    HW1 6244   1.228   2.393   3.364
  676SOL    HW2 6245   1.250   2.469   3.492
  677SOL     OW 6246   3.357   1.022   1.287
  677SOL    HW1 6247   3.441   0.989   1.317
  677SOL    HW2 6248   3.378   1.101   1.237
  678SOL     OW 6249   5.032   4.585   0.288
  678SOL    HW1 6250   4.980   4.623   0.359
  678SOL    HW2 6251   5.007   4.635   0.210
  679SOL     OW 6252   1.455   7.036   5.739
  679SOL    HW1 6253   1.509   6.996   5.806
  679SOL    HW2 6254   1.369   7.048   5.781
  680SOL     OW 6255   0.232   7.066   4.170
  680SOL    HW1 6256   0.273   7.002   4.228
  680SOL    HW2 6257   0.228   7.147   4.222
  681SOL     OW 6258   2.553  10.219   6.142
  681SOL    HW1 6259   2.600  10.296   6.173
  681SOL    HW2 6260   2.620  10.150   6.139
  682SOL     OW 6261   4.902   4.023   0.743
  682SOL    HW1 6262   4.866   3.975   0.668
  682SOL    HW2 6263   4.858   3.985   0.819
  683SOL     OW 6264   1.600   3.986   4.565
  683SOL    HW1 6265   1.670   3.955   4.623
  683SOL    HW2 6266   1.646   4.031   4.494
  684SOL     OW 6267   2.364   2.258   2.558
  684SOL    HW1 6268   2.343   2.324   2.625
  684SOL    HW2 6269   2.337   2.175   2.598
  685SOL     OW 6270   4.589   9.259   5.522
  685SOL    HW1 6271   4.625   9.255   5.611
  685SOL    HW2 6272   4.503   9.217   5.529
  686SOL     OW 6273   5.052   1.743   1.240
  686SOL    HW1 6274   4.982   1.681   1.219
  686SOL    HW2 6275   5.020   1.827   1.208
  687SOL     OW 6276   1.687   7.070   6.162
  687SOL    HW1 6277   1.600   7.051   6.197
  687SOL    HW2 6278   1.748   7.040   6.230
  688SOL     OW 6279   3.758   5.022   4.330
  688SOL    HW1 6280   3.681   4.965   4.335
  688SOL    HW2 6281   3.832   4.962   4.333
  689SOL     OW 6282   1.337   2.647   0.501
  689SOL    HW1 6283   1.257   2.698   0.514
  689SOL    HW2 6284   1.383   2.652   0.585
  690SOL     OW 6285   1.321   8.984   6.258
  690SOL    HW1 6286   1.317   8.890   6.240
  690SOL    HW2 6287   1.314   9.026   6.172
  691SOL     OW 6288   7.260   4.894   1.702
  691SOL    HW1 6289   7.281   4.972   1.754
  691SOL    HW2 6290   7.288   4.916   1.613
  692SOL     OW 6291   3.149   6.331   3.880
  692SOL    HW1 6292   3.224   6.381   3.849
  692SOL    HW2 6293   3.175   6.239   3.870
  693SOL     OW 6294   6.337   6.389   3.665
  693SOL    HW1 6295   6.286   6.466   3.640
  693SOL    HW2 6296   6.415   6.392   3.609
  694SOL     OW 6297   2.587   9.387   5.496
  694SOL    HW1 6298   2.661   9.399   5.556
  694SOL    HW2 6299   2.577   9.293   5.490
  695SOL     OW 6300   4.662   5.702   4.320
  695SOL    HW1 6301   4.715   5.780   4.309
  695SOL    HW2 6302   4.573   5.730   4.298
  696SOL     OW 6303   6.549   4.724   2.551
  696SOL    HW1 6304   6.476   4.751   2.495
  696SOL    HW2 6305   6.535   4.630   2.566
  697SOL     OW 6306  -0.267   2.062   3.574
  697SOL    HW1 6307  -0.243   2.135   3.517
  697SOL    HW2 6308  -0.258   1.985   3.518
  698SOL     OW 6309   5.866   7.589   3.089
  698SOL    HW1 6310   5.839   7.632   3.170
  698SOL    HW2 6311   5.820   7.637   3.020
  699SOL     OW 6312   1.375   4.912   1.713
  699SOL    HW1 6313   1.350   4.821   1.699
  699SOL    HW2 6314   1.424   4.936   1.634
  700SOL     OW 6315   8.643   8.773   3.280
  700SOL    HW1 6316   8.651   8.863   3.312
  700SOL    HW2 6317   8.596   8.726   3.349
  701SOL     OW 6318   1.084   1.377   0.278
  701SOL    HW1 6319   1.099   1.289   0.313
  701SOL    HW2 6320   1.142   1.433   0.329
  702SOL     OW 6321   2.159   9.451   5.678
  702SOL    HW1 6322   2.168   9.423   5.587
  702SOL    HW2 6323   2.131   9.372   5.725
  703SOL     OW 6324   0.956   4.929   3.841
  703SOL    HW1 6325   0.981   4.983   3.766
  703SOL    HW2 6326   0.927   4.993   3.907
  704SOL     OW 6327   3.496   4.581   0.061
  704SOL    HW1 6328   3.406   4.554   0.079
  704SOL    HW2 6329   3.550   4.508   0.092
  705SOL     OW 6330   1.002   4.974   1.896
  705SOL    HW1 6331   0.910   4.979   1.867
  705SOL    HW2 6332   1.001   5.009   1.985
  706SOL     OW 6333   1.214   5.179   4.133
  706SOL    HW1 6334   1.142   5.126   4.167
  706SOL    HW2 6335   1.268   5.199   4.209
  707SOL     OW 6336   6.418   5.854   1.450
  707SOL    HW1 6337   6.413   5.929   1.510
  707SOL    HW2 6338   6.371   5.883   1.371
  708SOL     OW 6339  -0.245   7.140   5.283
  708SOL    HW1 6340  -0.332   7.100   5.277
  708SOL    HW2 6341  -0.186   7.077   5.242
  709SOL     OW 6342   4.393   4.976   4.331
  709SOL    HW1 6343   4.312   5.013   4.367
  709SOL    HW2 6344   4.397   4.887   4.365
  710SOL     OW 6345   4.471   1.763   1.957
  710SOL    HW1 6346   4.480   1.761   2.052
  710SOL    HW2 6347   4.398   1.824   1.942
  711SOL     OW 6348   0.958   3.803   2.927
  711SOL    HW1 6349   1.001   3.888   2.916
  711SOL    HW2 6350   0.916   3.809   3.013
  712SOL     OW 6351   8.480   9.295   3.647
  712SOL    HW1 6352   8.427   9.223   3.614
  712SOL    HW2 6353   8.418   9.351   3.694
  713SOL     OW 6354   9.192   5.457   0.513
  713SOL    HW1 6355   9.114   5.486   0.559
  713SOL    HW2 6356   9.216   5.374   0.555
  714SOL     OW 6357   6.156   4.496   1.607
  714SOL    HW1 6358   6.110   4.579   1.622
  714SOL    HW2 6359   6.223   4.493   1.675
  715SOL     OW 6360   0.952   4.657   6.203
  715SOL    HW1 6361   0.980   4.629   6.116
  715SOL    HW2 6362   0.863   4.692   6.189
  716SOL     OW 6363   2.871   8.306   5.734
  716SOL    HW1 6364   2.888   8.364   5.660
  716SOL    HW2 6365   2.941   8.241   5.731
  717SOL     OW 6366   1.404   4.231   1.678
  717SOL    HW1 6367   1.430   4.151   1.632
  717SOL    HW2 6368   1.435   4.218   1.768
  718SOL     OW 6369   3.675   4.721   3.829
  718SOL    HW1 6370   3.679   4.688   3.919
  718SOL    HW2 6371   3.705   4.812   3.836
  719SOL     OW 6372   2.858   5.688   3.077
  719SOL    HW1 6373   2.932   5.632   3.100
  719SOL    HW2 6374   2.898   5.766   3.038
  720SOL     OW 6375   4.214   6.237   2.972
  720SOL    HW1 6376   4.121   6.212   2.972
  720SOL    HW2 6377   4.221   6.300   3.044
  721SOL     OW 6378   5.190   8.299   4.864
  721SOL    HW1 6379   5.245   8.373   4.892
  721SOL    HW2 6380   5.249   8.243   4.813
  722SOL     OW 6381   5.206   6.694   6.138
  722SOL    HW1 6382   5.275   6.629   6.124
  722SOL    HW2 6383   5.132   6.643   6.173
  723SOL     OW 6384   3.931   7.389   6.199
  723SOL    HW1 6385   3.968   7.308   6.163
  723SOL    HW2 6386   3.921   7.446   6.123
  724SOL     OW 6387   5.477   1.167   0.431
  724SOL    HW1 6388   5.383   1.150   0.431
  724SOL    HW2 6389   5.489   1.235   0.498
  725SOL     OW 6390   4.817   5.753   1.589
  725SOL    HW1 6391   4.873   5.676   1.581
  725SOL    HW2 6392   4.834   5.786   1.677
  726SOL     OW 6393   6.484   7.339   3.892
  726SOL    HW1 6394   6.503   7.263   3.837
  726SOL    HW2 6395   6.394   7.325   3.921
  727SOL     OW 6396   1.012   3.680   2.135
  727SOL    HW1 6397   1.041   3.590   2.143
  727SOL    HW2 6398   0.917   3.674   2.129
  728SOL     OW 6399   5.022   4.791   4.936
  728SOL    HW1 6400   5.081   4.817   4.865
  728SOL    HW2 6401   4.942   4.841   4.920
  729SOL     OW 6402   4.277   3.900   0.517
  729SOL    HW1 6403   4.365   3.905   0.479
  729SOL    HW2 6404   4.254   3.807   0.511
  730SOL     OW 6405   4.460   4.223   4.271
  730SOL    HW1 6406   4.413   4.284   4.214
  730SOL    HW2 6407   4.398   4.151   4.285
  731SOL     OW 6408   7.358   6.117   1.394
  731SOL    HW1 6409   7.367   6.200   1.348
  731SOL    HW2 6410   7.431   6.064   1.361
  732SOL     OW 6411   8.551   7.023   0.285
  732SOL    HW1 6412   8.471   7.045   0.333
  732SOL    HW2 6413   8.584   7.107   0.252
  733SOL     OW 6414   6.193   3.999   4.531
  733SOL    HW1 6415   6.151   3.917   4.508
  733SOL    HW2 6416   6.185   4.054   4.452
  734SOL     OW 6417   7.008  10.063   5.532
  734SOL    HW1 6418   6.969   9.986   5.490
  734SOL    HW2 6419   7.081  10.028   5.582
  735SOL     OW 6420   2.236   4.258   1.476
  735SOL    HW1 6421   2.246   4.346   1.442
  735SOL    HW2 6422   2.272   4.201   1.408
  736SOL     OW 6423   6.251   3.010   0.373
  736SOL    HW1 6424   6.277   2.919   0.359
  736SOL    HW2 6425   6.294   3.059   0.302
  737SOL     OW 6426   1.361   3.681   0.066
  737SOL    HW1 6427   1.374   3.617  -0.004
  737SOL    HW2 6428   1.271   3.667   0.094
  738SOL     OW 6429   2.747   4.318   5.277
  738SOL    HW1 6430   2.662   4.311   5.320
  738SOL    HW2 6431   2.790   4.391   5.321
  739SOL     OW 6432   3.149   3.068   3.250
  739SOL    HW1 6433   3.209   3.059   3.176
  739SOL    HW2 6434   3.145   3.162   3.267
  740SOL     OW 6435   0.937   7.156   3.471
  740SOL    HW1 6436   0.937   7.060   3.479
  740SOL    HW2 6437   1.012   7.184   3.522
  741SOL     OW 6438   1.757   7.620   4.646
  741SOL    HW1 6439   1.683   7.563   4.669
  741SOL    HW2 6440   1.797   7.643   4.729
  742SOL     OW 6441   0.594   8.602   5.835
  742SOL    HW1 6442   0.536   8.599   5.911
  742SOL    HW2 6443   0.682   8.602   5.871
  743SOL     OW 6444   2.641   4.669   4.738
  743SOL    HW1 6445   2.671   4.578   4.745
  743SOL    HW2 6446   2.563   4.664   4.682
  744SOL     OW 6447   2.486   2.393   0.532
  744SOL    HW1 6448   2.457   2.371   0.621
  744SOL    HW2 6449   2.461   2.317   0.479
  745SOL     OW 6450   8.145   7.337   0.188
  745SOL    HW1 6451   8.206   7.268   0.161
  745SOL    HW2 6452   8.200   7.415   0.197
  746SOL     OW 6453   3.137   9.653   4.856
  746SOL    HW1 6454   3.098   9.572   4.822
  746SOL    HW2 6455   3.208   9.673   4.795
  747SOL     OW 6456   7.901   6.285   1.780
  747SOL    HW1 6457   7.905   6.191   1.800
  747SOL    HW2 6458   7.841   6.320   1.846
  748SOL     OW 6459   4.737   3.532   0.266
  748SOL    HW1 6460   4.724   3.476   0.343
  748SOL    HW2 6461   4.790   3.605   0.298
  749SOL     OW 6462   6.235   7.497   4.948
  749SOL    HW1 6463   6.243   7.429   4.880
  749SOL    HW2 6464   6.218   7.448   5.028
  750SOL     OW 6465   4.304   5.383   5.643
  750SOL    HW1 6466   4.216   5.419   5.635
  750SOL    HW2 6467   4.296   5.315   5.709
  751SOL     OW 6468   6.817   9.864   5.516
  751SOL    HW1 6469   6.847   9.794   5.458
  751SOL    HW2 6470   6.827   9.829   5.604
  752SOL     OW 6471   0.362   4.429   5.868
  752SOL    HW1 6472   0.410   4.390   5.795
  752SOL    HW2 6473   0.329   4.353   5.918
  753SOL     OW 6474   1.038  10.226   5.605
  753SOL    HW1 6475   0.970  10.247   5.541
  753SOL    HW2 6476   1.113  10.198   5.553
  754SOL     OW 6477   6.189   2.934   3.094
  754SOL    HW1 6478   6.152   2.846   3.088
  754SOL    HW2 6479   6.134   2.979   3.157
  755SOL     OW 6480   5.648   7.670   5.947
  755SOL    HW1 6481   5.735   7.700   5.974
  755SOL    HW2 6482   5.663   7.623   5.865
  756SOL     OW 6483   5.459   2.967   2.275
  756SOL    HW1 6484   5.451   2.877   2.305
  756SOL    HW2 6485   5.486   3.016   2.353
  757SOL     OW 6486   6.036   3.661   1.272
  757SOL    HW1 6487   6.120   3.622   1.250
  757SOL    HW2 6488   6.058   3.745   1.313
  758SOL     OW 6489   7.485   8.725   3.789
  758SOL    HW1 6490   7.474   8.656   3.724
  758SOL    HW2 6491   7.530   8.795   3.742
  759SOL     OW 6492   2.754   4.305   0.807
  759SOL    HW1 6493   2.763   4.215   0.838
  759SOL    HW2 6494   2.803   4.306   0.724
  760SOL     OW 6495   6.241   4.851   3.319
  760SOL    HW1 6496   6.333   4.877   3.306
  760SOL    HW2 6497   6.246   4.760   3.348
  761SOL     OW 6498   2.717   5.776   2.177
  761SOL    HW1 6499   2.752   5.694   2.143
  761SOL    HW2 6500   2.719   5.835   2.102
  762SOL     OW 6501   4.688   9.995   5.162
  762SOL    HW1 6502   4.681  10.086   5.133
  762SOL    HW2 6503   4.752   9.997   5.233
  763SOL     OW 6504   2.938   5.278   4.749
  763SOL    HW1 6505   2.856   5.277   4.700
  763SOL    HW2 6506   2.946   5.368   4.781
  764SOL     OW 6507   3.644   9.986   5.059
  764SOL    HW1 6508   3.719   9.953   5.109
  764SOL    HW2 6509   3.676   9.991   4.969
  765SOL     OW 6510   0.075   4.877   5.959
  765SOL    HW1 6511   0.162   4.859   5.993
  765SOL    HW2 6512   0.019   4.808   5.996
  766SOL     OW 6513   2.858   4.371   6.214
  766SOL    HW1 6514   2.843   4.453   6.259
  766SOL    HW2 6515   2.935   4.333   6.258
  767SOL     OW 6516   6.419   8.321   5.153
  767SOL    HW1 6517   6.377   8.242   5.187
  767SOL    HW2 6518   6.401   8.388   5.218
  768SOL     OW 6519   8.094   8.037   2.390
  768SOL    HW1 6520   8.042   8.035   2.310
  768SOL    HW2 6521   8.181   8.008   2.363
  769SOL     OW 6522   7.931   9.199   3.918
  769SOL    HW1 6523   7.903   9.288   3.896
  769SOL    HW2 6524   8.014   9.188   3.871
  770SOL     OW 6525   5.463   4.121   3.890
  770SOL    HW1 6526   5.421   4.134   3.975
  770SOL    HW2 6527   5.471   4.209   3.853
  771SOL     OW 6528   3.561   4.104   1.367
  771SOL    HW1 6529   3.596   4.157   1.296
  771SOL    HW2 6530   3.592   4.015   1.349
  772SOL     OW 6531   4.015   6.715   4.073
  772SOL    HW1 6532   3.923   6.691   4.061
  772SOL    HW2 6533   4.058   6.634   4.101
  773SOL     OW 6534   4.838   0.237   0.102
  773SOL    HW1 6535   4.932   0.239   0.083
  773SOL    HW2 6536   4.809   0.326   0.082
  774SOL     OW 6537   1.354   2.048   3.313
  774SOL    HW1 6538   1.447   2.069   3.326
  774SOL    HW2 6539   1.307   2.107   3.372
  775SOL     OW 6540   3.464   3.478   2.429
  775SOL    HW1 6541   3.397   3.472   2.497
  775SOL    HW2 6542   3.480   3.572   2.420
  776SOL     OW 6543   4.340   4.494   4.149
  776SOL    HW1 6544   4.260   4.443   4.132
  776SOL    HW2 6545   4.312   4.585   4.142
  777SOL     OW 6546   0.287   3.270   3.731
  777SOL    HW1 6547   0.240   3.288   3.812
  777SOL    HW2 6548   0.233   3.308   3.662
  778SOL     OW 6549   2.281   1.773   0.574
  778SOL    HW1 6550   2.324   1.804   0.494
  778SOL    HW2 6551   2.223   1.703   0.544
  779SOL     OW 6552   3.636   3.260   4.468
  779SOL    HW1 6553   3.600   3.188   4.519
  779SOL    HW2 6554   3.650   3.330   4.531
  780SOL     OW 6555   4.861   4.350   5.319
  780SOL    HW1 6556   4.847   4.315   5.231
  780SOL    HW2 6557   4.847   4.444   5.310
  781SOL     OW 6558   3.827   8.047   3.300
  781SOL    HW1 6559   3.838   8.141   3.285
  781SOL    HW2 6560   3.744   8.025   3.256
  782SOL     OW 6561   4.576   3.950   4.027
  782SOL    HW1 6562   4.573   3.863   4.066
  782SOL    HW2 6563   4.614   4.006   4.095
  783SOL     OW 6564   4.637   3.490   5.737
  783SOL    HW1 6565   4.679   3.414   5.697
  783SOL    HW2 6566   4.678   3.565   5.694
  784SOL     OW 6567   5.932   7.105   0.123
  784SOL    HW1 6568   5.857   7.133   0.175
  784SOL    HW2 6569   5.981   7.186   0.106
  785SOL     OW 6570   3.679   5.092   1.467
  785SOL    HW1 6571   3.711   5.144   1.541
  785SOL    HW2 6572   3.667   5.004   1.503
  786SOL     OW 6573  -0.113   5.338   5.008
  786SOL    HW1 6574  -0.039   5.397   5.021
  786SOL    HW2 6575  -0.074   5.256   4.979
  787SOL     OW 6576   0.516  10.043   5.966
  787SOL    HW1 6577   0.450  10.102   5.931
  787SOL    HW2 6578   0.532   9.980   5.896
  788SOL     OW 6579   0.937   3.437   3.563
  788SOL    HW1 6580   1.008   3.499   3.547
  788SOL    HW2 6581   0.897   3.425   3.477
  789SOL     OW 6582   1.502   9.247   3.800
  789SOL    HW1 6583   1.409   9.255   3.779
  789SOL    HW2 6584   1.514   9.303   3.876
  790SOL     OW 6585   1.223   4.773   4.594
  790SOL    HW1 6586   1.128   4.769   4.580
  790SOL    HW2 6587   1.256   4.822   4.519
  791SOL     OW 6588   4.598   0.133   0.178
  791SOL    HW1 6589   4.682   0.172   0.152
  791SOL    HW2 6590   4.623   0.048   0.214
  792SOL     OW 6591   5.990   6.773   0.901
  792SOL    HW1 6592   6.045   6.827   0.957
  792SOL    HW2 6593   6.030   6.779   0.814
  793SOL     OW 6594   5.598   8.751   3.268
  793SOL    HW1 6595   5.666   8.737   3.334
  793SOL    HW2 6596   5.516   8.728   3.313
  794SOL     OW 6597   3.502   2.165   0.449
  794SOL    HW1 6598   3.466   2.182   0.362
  794SOL    HW2 6599   3.574   2.228   0.457
  795SOL     OW 6600   3.350   4.069   4.317
  795SOL    HW1 6601   3.316   4.029   4.237
  795SOL    HW2 6602   3.285   4.050   4.384
  796SOL     OW 6603   0.143   2.134   1.362
  796SOL    HW1 6604   0.070   2.077   1.389
  796SOL    HW2 6605   0.202   2.076   1.315
  797SOL     OW 6606   2.536   3.212   5.544
  797SOL    HW1 6607   2.564   3.223   5.453
  797SOL    HW2 6608   2.603   3.258   5.595
  798SOL     OW 6609   2.529   3.188   5.227
  798SOL    HW1 6610   2.453   3.133   5.206
  798SOL    HW2 6611   2.528   3.258   5.161
  799SOL     OW 6612   8.222   7.185   0.911
  799SOL    HW1 6613   8.286   7.242   0.953
  799SOL    HW2 6614   8.260   7.097   0.916
  800SOL     OW 6615   0.238   6.048   5.801
  800SOL    HW1 6616   0.152   6.053   5.842
  800SOL    HW2 6617   0.300   6.059   5.873
  801SOL     OW 6618   1.299   5.390   5.459
  801SOL    HW1 6619   1.389   5.420   5.473
  801SOL    HW2 6620   1.307   5.319   5.395
  802SOL     OW 6621   4.929   5.664   4.649
  802SOL    HW1 6622   4.878   5.622   4.581
  802SOL    HW2 6623   5.011   5.688   4.607
  803SOL     OW 6624   5.713   4.598   4.714
  803SOL    HW1 6625   5.684   4.545   4.639
  803SOL    HW2 6626   5.808   4.584   4.716
  804SOL     OW 6627   3.139   7.503   6.002
  804SOL    HW1 6628   3.099   7.523   6.087
  804SOL    HW2 6629   3.200   7.432   6.021
  805SOL     OW 6630  -0.775   1.438   2.406
  805SOL    HW1 6631  -0.806   1.528   2.390
  805SOL    HW2 6632  -0.832   1.406   2.475
  806SOL     OW 6633   5.087   5.428   2.577
  806SOL    HW1 6634   5.055   5.493   2.639
  806SOL    HW2 6635   5.032   5.439   2.500
  807SOL     OW 6636   5.404   8.909   4.058
  807SOL    HW1 6637   5.485   8.915   4.007
  807SOL    HW2 6638   5.398   8.818   4.085
  808SOL     OW 6639   1.019   5.629   3.510
  808SOL    HW1 6640   1.079   5.579   3.454
  808SOL    HW2 6641   0.979   5.693   3.451
  809SOL     OW 6642   5.851   3.866   2.387
  809SOL    HW1 6643   5.857   3.916   2.468
  809SOL    HW2 6644   5.879   3.927   2.319
  810SOL     OW 6645   3.266   3.157   1.048
  810SOL    HW1 6646   3.214   3.089   1.091
  810SOL    HW2 6647   3.240   3.152   0.956
  811SOL     OW 6648   1.917   4.179   5.812
  811SOL    HW1 6649   1.974   4.201   5.739
  811SOL    HW2 6650   1.965   4.112   5.861
  812SOL     OW 6651   0.213   8.196   4.842
  812SOL    HW1 6652   0.241   8.278   4.802
  812SOL    HW2 6653   0.270   8.186   4.918
  813SOL     OW 6654   4.170   5.023   5.241
  813SOL    HW1 6655   4.099   5.017   5.305
  813SOL    HW2 6656   4.221   5.099   5.270
  814SOL     OW 6657   3.889   7.536   5.957
  814SOL    HW1 6658   3.966   7.529   5.900
  814SOL    HW2 6659   3.873   7.630   5.963
  815SOL     OW 6660   3.116  10.572   5.693
  815SOL    HW1 6661   3.055  10.509   5.731
  815SOL    HW2 6662   3.075  10.598   5.611
  816SOL     OW 6663   0.217   2.959   3.299
  816SOL    HW1 6664   0.240   3.048   3.327
  816SOL    HW2 6665   0.123   2.952   3.313
  817SOL     OW 6666   6.891   3.383   2.906
  817SOL    HW1 6667   6.850   3.308   2.950
  817SOL    HW2 6668   6.828   3.453   2.915
  818SOL     OW 6669   9.306   7.567   0.838
  818SOL    HW1 6670   9.348   7.492   0.880
  818SOL    HW2 6671   9.321   7.553   0.744
  819SOL     OW 6672  -1.451   3.271   4.567
  819SOL    HW1 6673  -1.443   3.197   4.506
  819SOL    HW2 6674  -1.473   3.230   4.651
  820SOL     OW 6675   3.476   3.739   5.872
  820SOL    HW1 6676   3.410   3.804   5.849
  820SOL    HW2 6677   3.524   3.724   5.790
  821SOL     OW 6678   3.473   2.762   3.830
  821SOL    HW1 6679   3.541   2.698   3.850
  821SOL    HW2 6680   3.504   2.807   3.751
  822SOL     OW 6681   8.460   5.017   0.663
  822SOL    HW1 6682   8.424   4.931   0.681
  822SOL    HW2 6683   8.480   5.053   0.750
  823SOL     OW 6684   0.583   2.405   3.530
  823SOL    HW1 6685   0.585   2.314   3.560
  823SOL    HW2 6686   0.576   2.398   3.434
  824SOL     OW 6687   6.257   3.079   1.081
  824SOL    HW1 6688   6.176   3.027   1.087
  824SOL    HW2 6689   6.247   3.128   0.999
  825SOL     OW 6690   1.348   4.651   5.506
  825SOL    HW1 6691   1.376   4.596   5.579
  825SOL    HW2 6692   1.383   4.738   5.527
  826SOL     OW 6693   6.775   1.306   1.813
  826SOL    HW1 6694   6.769   1.392   1.855
  826SOL    HW2 6695   6.837   1.319   1.741
  827SOL     OW 6696   3.954   3.578   4.079
  827SOL    HW1 6697   3.965   3.671   4.101
  827SOL    HW2 6698   4.030   3.557   4.026
  828SOL     OW 6699   9.032   6.622   1.247
  828SOL    HW1 6700   9.008   6.632   1.155
  828SOL    HW2 6701   8.950   6.630   1.295
  829SOL     OW 6702   1.847   6.702   4.558
  829SOL    HW1 6703   1.757   6.734   4.554
  829SOL    HW2 6704   1.878   6.727   4.645
  830SOL     OW 6705   2.214   5.826   4.783
  830SOL    HW1 6706   2.206   5.915   4.818
  830SOL    HW2 6707   2.271   5.835   4.707
  831SOL     OW 6708   2.371   2.921   2.166
  831SOL    HW1 6709   2.397   2.845   2.115
  831SOL    HW2 6710   2.453   2.968   2.182
  832SOL     OW 6711   0.209   7.442   4.641
  832SOL    HW1 6712   0.241   7.515   4.588
  832SOL    HW2 6713   0.172   7.483   4.719
  833SOL     OW 6714   0.470   9.058   4.476
  833SOL    HW1 6715   0.554   9.074   4.519
  833SOL    HW2 6716   0.423   9.140   4.487
  834SOL     OW 6717   4.119   3.884   3.367
  834SOL    HW1 6718   4.033   3.841   3.364
  834SOL    HW2 6719   4.099   3.977   3.354
  835SOL     OW 6720   2.477   3.661   0.015
  835SOL    HW1 6721   2.494   3.661  -0.079
  835SOL    HW2 6722   2.388   3.696   0.022
  836SOL     OW 6723   3.865   4.766   0.850
  836SOL    HW1 6724   3.907   4.793   0.931
  836SOL    HW2 6725   3.890   4.833   0.786
  837SOL     OW 6726   6.069   5.630   2.289
  837SOL    HW1 6727   6.121   5.620   2.368
  837SOL    HW2 6728   5.984   5.663   2.319
  838SOL     OW 6729   3.225   4.479   2.372
  838SOL    HW1 6730   3.226   4.421   2.449
  838SOL    HW2 6731   3.307   4.461   2.327
  839SOL     OW 6732   3.345   4.602   0.517
  839SOL    HW1 6733   3.280   4.538   0.487
  839SOL    HW2 6734   3.403   4.552   0.574
  840SOL     OW 6735   2.437   3.413   2.632
  840SOL    HW1 6736   2.444   3.493   2.580
  840SOL    HW2 6737   2.373   3.434   2.700
  841SOL     OW 6738   6.539  10.038   5.660
  841SOL    HW1 6739   6.609  10.083   5.612
  841SOL    HW2 6740   6.547  10.070   5.750
  842SOL     OW 6741   4.933   6.571   0.900
  842SOL    HW1 6742   5.021   6.553   0.868
  842SOL    HW2 6743   4.921   6.664   0.885
  843SOL     OW 6744   4.486   1.166   1.237
  843SOL    HW1 6745   4.453   1.242   1.284
  843SOL    HW2 6746   4.413   1.104   1.236
  844SOL     OW 6747   2.538   3.752   1.050
  844SOL    HW1 6748   2.461   3.797   1.084
  844SOL    HW2 6749   2.610   3.786   1.102
  845SOL     OW 6750   5.852   3.530   0.726
  845SOL    HW1 6751   5.775   3.475   0.711
  845SOL    HW2 6752   5.822   3.595   0.789
  846SOL     OW 6753   5.063   5.381   2.104
  846SOL    HW1 6754   5.128   5.329   2.150
  846SOL    HW2 6755   5.024   5.321   2.040
  847SOL     OW 6756  -0.084   7.155   4.727
  847SOL    HW1 6757  -0.011   7.189   4.675
  847SOL    HW2 6758  -0.065   7.182   4.817
  848SOL     OW 6759   1.176   1.870   3.184
  848SOL    HW1 6760   1.238   1.917   3.240
  848SOL    HW2 6761   1.120   1.823   3.246
  849SOL     OW 6762   3.878   7.123   4.270
  849SOL    HW1 6763   3.862   7.041   4.223
  849SOL    HW2 6764   3.797   7.139   4.319
  850SOL     OW 6765   2.711   3.318   2.892
  850SOL    HW1 6766   2.754   3.352   2.971
  850SOL    HW2 6767   2.712   3.392   2.831
  851SOL     OW 6768   5.924   7.731   4.983
  851SOL    HW1 6769   5.853   7.720   4.920
  851SOL    HW2 6770   5.883   7.775   5.058
  852SOL     OW 6771   2.050   8.474   6.258
  852SOL    HW1 6772   2.100   8.431   6.188
  852SOL    HW2 6773   2.095   8.557   6.272
  853SOL     OW 6774   4.942   1.299   1.459
  853SOL    HW1 6775   4.854   1.282   1.426
  853SOL    HW2 6776   4.986   1.344   1.387
  854SOL     OW 6777   7.044   4.285   1.576
  854SOL    HW1 6778   7.102   4.220   1.537
  854SOL    HW2 6779   7.086   4.308   1.659
  855SOL     OW 6780  -0.462   5.985   4.745
  855SOL    HW1 6781  -0.459   6.056   4.680
  855SOL    HW2 6782  -0.414   6.020   4.820
  856SOL     OW 6783   4.429   4.691   2.166
  856SOL    HW1 6784   4.489   4.639   2.220
  856SOL    HW2 6785   4.343   4.652   2.182
  857SOL     OW 6786   3.020   8.889   4.461
  857SOL    HW1 6787   2.982   8.974   4.482
  857SOL    HW2 6788   2.961   8.852   4.395
  858SOL     OW 6789   3.728   3.246   1.464
  858SOL    HW1 6790   3.789   3.293   1.407
  858SOL    HW2 6791   3.644   3.253   1.420
  859SOL     OW 6792  -0.104   4.054   4.521
  859SOL    HW1 6793  -0.010   4.067   4.512
  859SOL    HW2 6794  -0.134   4.130   4.573
  860SOL     OW 6795   3.644   3.110   0.999
  860SOL    HW1 6796   3.592   3.037   1.034
  860SOL    HW2 6797   3.685   3.075   0.920
  861SOL     OW 6798   1.956   3.938   3.820
  861SOL    HW1 6799   1.877   3.895   3.853
  861SOL    HW2 6800   1.990   3.878   3.753
  862SOL     OW 6801  -1.232   4.675   5.256
  862SOL    HW1 6802  -1.305   4.631   5.213
  862SOL    HW2 6803  -1.154   4.644   5.209
  863SOL     OW 6804   6.382   5.968   4.802
  863SOL    HW1 6805   6.340   5.930   4.878
  863SOL    HW2 6806   6.461   5.915   4.790
  864SOL     OW 6807   7.146   7.278   5.132
  864SOL    HW1 6808   7.188   7.317   5.056
  864SOL    HW2 6809   7.056   7.260   5.103
  865SOL     OW 6810   6.005   4.228   2.797
  865SOL    HW1 6811   6.098   4.254   2.796
  865SOL    HW2 6812   5.994   4.180   2.878
  866SOL     OW 6813   0.980   5.054   2.153
  866SOL    HW1 6814   0.989   5.138   2.198
  866SOL    HW2 6815   0.951   4.993   2.222
  867SOL     OW 6816   4.911   7.051   5.794
  867SOL    HW1 6817   4.830   7.059   5.744
  867SOL    HW2 6818   4.980   7.049   5.728
  868SOL     OW 6819   2.432   4.533   0.661
  868SOL    HW1 6820   2.444   4.536   0.756
  868SOL    HW2 6821   2.337   4.528   0.649
  869SOL     OW 6822   7.274   4.526   0.838
  869SOL    HW1 6823   7.201   4.527   0.777
  869SOL    HW2 6824   7.281   4.617   0.869
  870SOL     OW 6825   6.438   5.654   1.741
  870SOL    HW1 6826   6.477   5.738   1.714
  870SOL    HW2 6827   6.345   5.663   1.722
  871SOL     OW 6828   3.321   6.852   4.710
  871SOL    HW1 6829   3.250   6.792   4.733
  871SOL    HW2 6830   3.338   6.835   4.617
  872SOL     OW 6831   3.812   2.465   2.861
  872SOL    HW1 6832   3.790   2.553   2.831
  872SOL    HW2 6833   3.728   2.423   2.878
  873SOL     OW 6834   0.999   8.601   5.825
  873SOL    HW1 6835   0.980   8.602   5.732
  873SOL    HW2 6836   0.930   8.654   5.865
  874SOL     OW 6837   4.152   6.230   3.866
  874SOL    HW1 6838   4.169   6.148   3.821
  874SOL    HW2 6839   4.150   6.207   3.959
  875SOL     OW 6840   4.378   3.070   5.031
  875SOL    HW1 6841   4.346   3.070   5.121
  875SOL    HW2 6842   4.455   3.013   5.033
  876SOL     OW 6843   2.359   5.256   5.430
  876SOL    HW1 6844   2.439   5.230   5.384
  876SOL    HW2 6845   2.297   5.186   5.412
  877SOL     OW 6846   5.104   4.809   3.477
  877SOL    HW1 6847   5.108   4.851   3.391
  877SOL    HW2 6848   5.014   4.778   3.485
  878SOL     OW 6849   5.774   2.557   0.663
  878SOL    HW1 6850   5.787   2.614   0.740
  878SOL    HW2 6851   5.679   2.560   0.647
  879SOL     OW 6852   4.990   2.681   1.559
  879SOL    HW1 6853   5.018   2.755   1.507
  879SOL    HW2 6854   4.991   2.607   1.498
  880SOL     OW 6855   2.661   8.200   1.799
  880SOL    HW1 6856   2.753   8.217   1.820
  880SOL    HW2 6857   2.656   8.208   1.704
  881SOL     OW 6858   4.532   3.119   3.291
  881SOL    HW1 6859   4.588   3.140   3.366
  881SOL    HW2 6860   4.505   3.028   3.306
  882SOL     OW 6861   2.261   0.193   0.277
  882SOL    HW1 6862   2.296   0.247   0.347
  882SOL    HW2 6863   2.335   0.141   0.247
  883SOL     OW 6864   7.290   1.637   0.984
  883SOL    HW1 6865   7.205   1.681   0.989
  883SOL    HW2 6866   7.351   1.705   0.955
  884SOL     OW 6867   6.804   3.760   1.690
  884SOL    HW1 6868   6.865   3.702   1.735
  884SOL    HW2 6869   6.718   3.737   1.725
  885SOL     OW 6870   0.105   4.131   5.429
  885SOL    HW1 6871   0.178   4.093   5.380
  885SOL    HW2 6872   0.043   4.160   5.362
  886SOL     OW 6873   3.307   1.976   1.765
  886SOL    HW1 6874   3.241   2.039   1.737
  886SOL    HW2 6875   3.285   1.955   1.855
  887SOL     OW 6876   6.828   7.979   3.434
  887SOL    HW1 6877   6.914   7.997   3.473
  887SOL    HW2 6878   6.843   7.903   3.377
  888SOL     OW 6879   3.030   5.813   3.839
  888SOL    HW1 6880   3.067   5.729   3.811
  888SOL    HW2 6881   3.006   5.856   3.757
  889SOL     OW 6882   1.181   5.533   6.100
  889SOL    HW1 6883   1.102   5.586   6.108
  889SOL    HW2 6884   1.209   5.515   6.190
  890SOL     OW 6885   4.280   6.425   5.554
  890SOL    HW1 6886   4.344   6.369   5.511
  890SOL    HW2 6887   4.196   6.397   5.517
  891SOL     OW 6888   7.348   8.216   3.517
  891SOL    HW1 6889   7.378   8.168   3.439
  891SOL    HW2 6890   7.398   8.178   3.589
  892SOL     OW 6891   3.484   2.976   4.607
  892SOL    HW1 6892   3.405   3.019   4.575
  892SOL    HW2 6893   3.459   2.937   4.690
  893SOL     OW 6894   6.536   4.687   1.848
  893SOL    HW1 6895   6.472   4.735   1.901
  893SOL    HW2 6896   6.489   4.665   1.768
  894SOL     OW 6897   4.599   1.588   2.687
  894SOL    HW1 6898   4.555   1.553   2.764
  894SOL    HW2 6899   4.589   1.683   2.695
  895SOL     OW 6900   6.854   9.650   5.721
  895SOL    HW1 6901   6.810   9.564   5.720
  895SOL    HW2 6902   6.947   9.629   5.712
  896SOL     OW 6903   4.098   9.925   5.092
  896SOL    HW1 6904   4.123  10.017   5.096
  896SOL    HW2 6905   4.169   9.883   5.044
  897SOL     OW 6906   2.931   2.188   2.474
  897SOL    HW1 6907   2.860   2.252   2.484
  897SOL    HW2 6908   2.919   2.151   2.387
  898SOL     OW 6909   5.075   5.882   5.732
  898SOL    HW1 6910   5.072   5.806   5.790
  898SOL    HW2 6911   4.993   5.879   5.683
  899SOL     OW 6912   0.701   4.024   1.739
  899SOL    HW1 6913   0.612   4.001   1.768
  899SOL    HW2 6914   0.726   4.097   1.796
  900SOL     OW 6915   0.275   7.669   4.483
  900SOL    HW1 6916   0.363   7.693   4.453
  900SOL    HW2 6917   0.223   7.664   4.402
  901SOL     OW 6918   2.468   8.213   3.165
  901SOL    HW1 6919   2.422   8.130   3.172
  901SOL    HW2 6920   2.513   8.209   3.081
  902SOL     OW 6921   3.051   8.997   5.623
  902SOL    HW1 6922   3.064   8.944   5.545
  902SOL    HW2 6923   2.956   9.013   5.625
  903SOL     OW 6924   2.810   4.123   0.316
  903SOL    HW1 6925   2.716   4.138   0.332
  903SOL    HW2 6926   2.842   4.205   0.279
  904SOL     OW 6927   6.172   9.235   5.690
  904SOL    HW1 6928   6.190   9.297   5.761
  904SOL    HW2 6929   6.107   9.279   5.636
  905SOL     OW 6930   2.124   5.761   3.917
  905SOL    HW1 6931   2.155   5.687   3.969
  905SOL    HW2 6932   2.154   5.838   3.964
  906SOL     OW 6933   6.801   2.270   1.099
  906SOL    HW1 6934   6.844   2.354   1.081
  906SOL    HW2 6935   6.784   2.272   1.193
  907SOL     OW 6936   1.794   3.263   3.230
  907SOL    HW1 6937   1.793   3.168   3.241
  907SOL    HW2 6938   1.886   3.287   3.239
  908SOL     OW 6939   6.422   4.875   0.865
  908SOL    HW1 6940   6.475   4.852   0.941
  908SOL    HW2 6941   6.408   4.969   0.873
  909SOL     OW 6942   4.894   3.301   5.251
  909SOL    HW1 6943   4.890   3.328   5.159
  909SOL    HW2 6944   4.869   3.208   5.249
  910SOL     OW 6945  -0.731   5.625   5.884
  910SOL    HW1 6946  -0.773   5.648   5.801
  910SOL    HW2 6947  -0.794   5.651   5.951
  911SOL     OW 6948   0.665   3.237   2.605
  911SOL    HW1 6949   0.722   3.207   2.676
  911SOL    HW2 6950   0.640   3.156   2.559
  912SOL     OW 6951   5.052   4.564   1.912
  912SOL    HW1 6952   4.958   4.574   1.927
  912SOL    HW2 6953   5.068   4.471   1.923
  913SOL     OW 6954   5.818   4.178   5.261
  913SOL    HW1 6955   5.889   4.219   5.311
  913SOL    HW2 6956   5.790   4.246   5.199
  914SOL     OW 6957   5.479   8.699   5.926
  914SOL    HW1 6958   5.533   8.636   5.973
  914SOL    HW2 6959   5.523   8.783   5.939
  915SOL     OW 6960   6.452   0.921   1.317
  915SOL    HW1 6961   6.407   0.995   1.356
  915SOL    HW2 6962   6.504   0.884   1.389
  916SOL     OW 6963   2.286   6.443   4.610
  916SOL    HW1 6964   2.293   6.349   4.627
  916SOL    HW2 6965   2.193   6.456   4.588
  917SOL     OW 6966   2.083  10.150   5.516
  917SOL    HW1 6967   2.070  10.069   5.566
  917SOL    HW2 6968   2.166  10.137   5.470
  918SOL     OW 6969   0.757   9.063   6.179
  918SOL    HW1 6970   0.715   9.102   6.256
  918SOL    HW2 6971   0.848   9.048   6.207
  919SOL     OW 6972   2.688   8.330   3.630
  919SOL    HW1 6973   2.743   8.368   3.699
  919SOL    HW2 6974   2.623   8.278   3.678
  920SOL     OW 6975   3.265   3.251   1.649
  920SOL    HW1 6976   3.285   3.318   1.584
  920SOL    HW2 6977   3.197   3.198   1.609
  921SOL     OW 6978   5.030   9.114   4.180
  921SOL    HW1 6979   5.117   9.080   4.199
  921SOL    HW2 6980   5.035   9.143   4.089
  922SOL     OW 6981   3.553   2.143   2.313
  922SOL    HW1 6982   3.486   2.176   2.254
  922SOL    HW2 6983   3.513   2.066   2.354
  923SOL     OW 6984   6.497   8.195   5.499
  923SOL    HW1 6985   6.480   8.288   5.510
  923SOL    HW2 6986   6.584   8.182   5.537
  924SOL     OW 6987   4.201  10.054   6.242
  924SOL    HW1 6988   4.210   9.978   6.185
  924SOL    HW2 6989   4.176  10.126   6.184
  925SOL     OW 6990   6.432   5.914   3.250
  925SOL    HW1 6991   6.456   5.958   3.331
  925SOL    HW2 6992   6.402   5.827   3.279
  926SOL     OW 6993   6.463   3.916   3.823
  926SOL    HW1 6994   6.552   3.887   3.806
  926SOL    HW2 6995   6.409   3.867   3.761
  927SOL     OW 6996   8.462   8.316   2.248
  927SOL    HW1 6997   8.447   8.349   2.160
  927SOL    HW2 6998   8.481   8.395   2.300
  928SOL     OW 6999   1.791   9.937   6.224
  928SOL    HW1 7000   1.739   9.866   6.262
  928SOL    HW2 7001   1.812   9.908   6.135
  929SOL     OW 7002   3.985   1.504   1.222
  929SOL    HW1 7003   4.058   1.514   1.283
  929SOL    HW2 7004   4.003   1.421   1.177
  930SOL     OW 7005   6.289   8.127   3.284
  930SOL    HW1 7006   6.254   8.105   3.371
  930SOL    HW2 7007   6.215   8.114   3.225
  931SOL     OW 7008  -0.332   2.815   3.111
  931SOL    HW1 7009  -0.420   2.851   3.100
  931SOL    HW2 7010  -0.296   2.811   3.023
  932SOL     OW 7011   4.649   4.982   2.938
  932SOL    HW1 7012   4.563   5.014   2.965
  932SOL    HW2 7013   4.646   4.887   2.953
  933SOL     OW 7014   2.376   4.046   5.725
  933SOL    HW1 7015   2.415   3.980   5.668
  933SOL    HW2 7016   2.291   4.065   5.685
  934SOL     OW 7017   3.964   5.140   2.125
  934SOL    HW1 7018   3.985   5.214   2.067
  934SOL    HW2 7019   4.026   5.149   2.197
  935SOL     OW 7020   1.957   4.809   1.996
  935SOL    HW1 7021   2.016   4.790   2.069
  935SOL    HW2 7022   1.995   4.885   1.953
  936SOL     OW 7023   6.580   5.592   4.535
  936SOL    HW1 7024   6.543   5.563   4.618
  936SOL    HW2 7025   6.504   5.604   4.478
  937SOL     OW 7026   3.002  10.260   5.554
  937SOL    HW1 7027   3.045  10.344   5.538
  937SOL    HW2 7028   3.009  10.246   5.648
  938SOL     OW 7029   1.815   7.581   3.651
  938SOL    HW1 7030   1.793   7.488   3.661
  938SOL    HW2 7031   1.905   7.580   3.618
  939SOL     OW 7032   6.156   5.997   3.438
  939SOL    HW1 7033   6.212   6.074   3.431
  939SOL    HW2 7034   6.184   5.954   3.519
  940SOL     OW 7035   6.014   9.273   6.035
  940SOL    HW1 7036   6.090   9.313   6.076
  940SOL    HW2 7037   5.941   9.331   6.058
  941SOL     OW 7038   0.164   3.433   2.983
  941SOL    HW1 7039   0.184   3.445   2.890
  941SOL    HW2 7040   0.069   3.445   2.989
  942SOL     OW 7041   8.759   9.379   3.717
  942SOL    HW1 7042   8.675   9.335   3.714
  942SOL    HW2 7043   8.742   9.466   3.680
  943SOL     OW 7044   3.927   5.086   4.824
  943SOL    HW1 7045   3.911   5.156   4.887
  943SOL    HW2 7046   3.966   5.016   4.876
  944SOL     OW 7047   6.729   7.604   2.986
  944SOL    HW1 7048   6.657   7.663   2.963
  944SOL    HW2 7049   6.710   7.524   2.938
  945SOL     OW 7050   3.539   4.851   4.182
  945SOL    HW1 7051   3.521   4.918   4.115
  945SOL    HW2 7052   3.470   4.786   4.169
  946SOL     OW 7053   0.194   2.995   3.820
  946SOL    HW1 7054   0.203   3.090   3.805
  946SOL    HW2 7055   0.281   2.960   3.802
  947SOL     OW 7056   3.875   4.461   3.176
  947SOL    HW1 7057   3.790   4.437   3.211
  947SOL    HW2 7058   3.868   4.555   3.157
  948SOL     OW 7059   5.912   7.094   6.301
  948SOL    HW1 7060   5.996   7.058   6.273
  948SOL    HW2 7061   5.933   7.181   6.335
  949SOL     OW 7062   3.810   9.061   4.321
  949SOL    HW1 7063   3.738   9.016   4.278
  949SOL    HW2 7064   3.767   9.125   4.378
  950SOL     OW 7065   5.565   3.438   3.841
  950SOL    HW1 7066   5.575   3.529   3.870
  950SOL    HW2 7067   5.651   3.415   3.806
  951SOL     OW 7068   2.421   7.596   5.193
  951SOL    HW1 7069   2.343   7.649   5.176
  951SOL    HW2 7070   2.399   7.546   5.272
  952SOL     OW 7071   5.820   3.658   4.068
  952SOL    HW1 7072   5.774   3.645   4.151
  952SOL    HW2 7073   5.876   3.734   4.083
  953SOL     OW 7074  -0.472   6.993   5.223
  953SOL    HW1 7075  -0.510   6.928   5.164
  953SOL    HW2 7076  -0.494   7.077   5.182
  954SOL     OW 7077   6.592   2.483   2.962
  954SOL    HW1 7078   6.662   2.545   2.982
  954SOL    HW2 7079   6.636   2.408   2.924
  955SOL     OW 7080   5.543   2.066   3.342
  955SOL    HW1 7081   5.606   2.109   3.284
  955SOL    HW2 7082   5.586   1.984   3.368
  956SOL     OW 7083   3.549  10.141   6.046
  956SOL    HW1 7084   3.516  10.229   6.063
  956SOL    HW2 7085   3.550  10.133   5.951
  957SOL     OW 7086   6.034   4.580   0.525
  957SOL    HW1 7087   6.097   4.520   0.565
  957SOL    HW2 7088   6.009   4.538   0.442
  958SOL     OW 7089   4.988   3.190   3.461
  958SOL    HW1 7090   4.967   3.219   3.550
  958SOL    HW2 7091   4.959   3.261   3.405
  959SOL     OW 7092   1.340   3.836   1.206
  959SOL    HW1 7093   1.347   3.810   1.298
  959SOL    HW2 7094   1.430   3.842   1.175
  960SOL     OW 7095   8.356   7.893   3.321
  960SOL    HW1 7096   8.274   7.853   3.293
  960SOL    HW2 7097   8.336   7.986   3.329
  961SOL     OW 7098   0.835   6.111   2.281
  961SOL    HW1 7099   0.919   6.139   2.315
  961SOL    HW2 7100   0.820   6.167   2.205
  962SOL     OW 7101   1.991   2.517   2.376
  962SOL    HW1 7102   2.075   2.477   2.400
  962SOL    HW2 7103   1.993   2.604   2.416
  963SOL     OW 7104   5.134   8.002   5.414
  963SOL    HW1 7105   5.155   7.925   5.468
  963SOL    HW2 7106   5.176   8.075   5.459
  964SOL     OW 7107   5.188   7.529   3.864
  964SOL    HW1 7108   5.093   7.539   3.857
  964SOL    HW2 7109   5.208   7.553   3.954
  965SOL     OW 7110   4.227   4.325   3.072
  965SOL    HW1 7111   4.248   4.351   3.162
  965SOL    HW2 7112   4.302   4.271   3.045
  966SOL     OW 7113  -0.403   4.596   5.916
  966SOL    HW1 7114  -0.349   4.519   5.933
  966SOL    HW2 7115  -0.385   4.655   5.989
  967SOL     OW 7116   3.238   2.564   2.832
  967SOL    HW1 7117   3.304   2.588   2.767
  967SOL    HW2 7118   3.216   2.647   2.875
  968SOL     OW 7119   7.357   6.957   3.118
  968SOL    HW1 7120   7.278   6.907   3.101
  968SOL    HW2 7121   7.345   7.039   3.070
  969SOL     OW 7122   4.463   3.252   3.058
  969SOL    HW1 7123   4.510   3.220   2.981
  969SOL    HW2 7124   4.491   3.194   3.129
  970SOL     OW 7125  -0.844   7.025   6.278
  970SOL    HW1 7126  -0.825   7.092   6.213
  970SOL    HW2 7127  -0.939   7.014   6.274
  971SOL     OW 7128   1.266   3.704   4.951
  971SOL    HW1 7129   1.361   3.705   4.946
  971SOL    HW2 7130   1.240   3.796   4.940
  972SOL     OW 7131   3.010   3.334   3.604
  972SOL    HW1 7132   2.929   3.291   3.577
  972SOL    HW2 7133   2.982   3.418   3.640
  973SOL     OW 7134   4.533   9.651   5.124
  973SOL    HW1 7135   4.496   9.737   5.143
  973SOL    HW2 7136   4.499   9.594   5.193
  974SOL     OW 7137   5.113   3.930   0.432
  974SOL    HW1 7138   5.103   4.022   0.407
  974SOL    HW2 7139   5.188   3.930   0.492
  975SOL     OW 7140   6.216   8.566   6.285
  975SOL    HW1 7141   6.168   8.644   6.314
  975SOL    HW2 7142   6.282   8.600   6.225
  976SOL     OW 7143   6.517   6.892   3.684
  976SOL    HW1 7144   6.434   6.901   3.732
  976SOL    HW2 7145   6.581   6.937   3.739
  977SOL     OW 7146   7.096   7.165   0.011
  977SOL    HW1 7147   7.097   7.244  -0.043
  977SOL    HW2 7148   7.003   7.143   0.020
  978SOL     OW 7149   4.024   1.114   1.735
  978SOL    HW1 7150   3.972   1.126   1.655
  978SOL    HW2 7151   3.993   1.182   1.794
  979SOL     OW 7152   4.820   2.890   0.541
  979SOL    HW1 7153   4.915   2.904   0.542
  979SOL    HW2 7154   4.793   2.922   0.455
  980SOL     OW 7155   0.386   9.205   5.727
  980SOL    HW1 7156   0.468   9.189   5.680
  980SOL    HW2 7157   0.318   9.167   5.671
  981SOL     OW 7158   5.913   5.011   5.581
  981SOL    HW1 7159   5.841   4.955   5.555
  981SOL    HW2 7160   5.884   5.051   5.663
  982SOL     OW 7161  -1.504   4.610   5.670
  982SOL    HW1 7162  -1.428   4.668   5.676
  982SOL    HW2 7163  -1.553   4.626   5.751
  983SOL     OW 7164   6.587   6.953   3.081
  983SOL    HW1 7165   6.627   7.030   3.121
  983SOL    HW2 7166   6.537   6.912   3.152
  984SOL     OW 7167   5.028   8.401   6.144
  984SOL    HW1 7168   5.081   8.457   6.087
  984SOL    HW2 7169   4.951   8.379   6.090
  985SOL     OW 7170   1.412   7.795   3.367
  985SOL    HW1 7171   1.355   7.839   3.430
  985SOL    HW2 7172   1.357   7.726   3.329
  986SOL     OW 7173   2.426   7.188   3.986
  986SOL    HW1 7174   2.424   7.092   3.983
  986SOL    HW2 7175   2.357   7.212   4.047
  987SOL     OW 7176   4.226   7.702   6.266
  987SOL    HW1 7177   4.268   7.623   6.231
  987SOL    HW2 7178   4.231   7.766   6.195
  988SOL     OW 7179   5.272   9.497   4.492
  988SOL    HW1 7180   5.298   9.577   4.537
  988SOL    HW2 7181   5.351   9.442   4.493
  989SOL     OW 7182   4.589   5.598   2.825
  989SOL    HW1 7183   4.501   5.612   2.790
  989SOL    HW2 7184   4.636   5.553   2.755
  990SOL     OW 7185   4.357   3.321   4.632
  990SOL    HW1 7186   4.320   3.309   4.719
  990SOL    HW2 7187   4.301   3.387   4.591
  991SOL     OW 7188   2.464   5.880   1.790
  991SOL    HW1 7189   2.458   5.927   1.874
  991SOL    HW2 7190   2.391   5.819   1.792
  992SOL     OW 7191   0.505   5.212   2.898
  992SOL    HW1 7192   0.445   5.151   2.854
  992SOL    HW2 7193   0.544   5.262   2.827
  993SOL     OW 7194   8.252   5.002   2.052
  993SOL    HW1 7195   8.327   4.977   2.106
  993SOL    HW2 7196   8.244   4.933   1.987
  994SOL     OW 7197   2.499   4.898   5.375
  994SOL    HW1 7198   2.549   4.858   5.446
  994SOL    HW2 7199   2.417   4.848   5.373
  995SOL     OW 7200   6.835   7.164   0.539
  995SOL    HW1 7201   6.924   7.193   0.559
  995SOL    HW2 7202   6.817   7.199   0.452
  996SOL     OW 7203  -0.506   4.644   5.216
  996SOL    HW1 7204  -0.514   4.556   5.252
  996SOL    HW2 7205  -0.417   4.671   5.239
  997SOL     OW 7206   2.488   4.305   5.667
  997SOL    HW1 7207   2.497   4.264   5.582
  997SOL    HW2 7208   2.442   4.241   5.721
  998SOL     OW 7209   5.562   6.729   0.719
  998SOL    HW1 7210   5.646   6.706   0.759
  998SOL    HW2 7211   5.515   6.775   0.788
  999SOL     OW 7212   2.820   4.049   4.041
  999SOL    HW1 7213   2.802   4.090   4.125
  999SOL    HW2 7214   2.847   4.121   3.984
 1000SOL     OW 7215   1.032   5.498   4.483
 1000SOL    HW1 7216   1.052   5.503   4.390
 1000SOL    HW2 7217   1.116   5.513   4.527
 1001SOL     OW 7218   4.287   4.481   1.279
 1001SOL    HW1 7219   4.271   4.436   1.362
 1001SOL    HW2 7220   4.220   4.447   1.220
 1002SOL     OW 7221   0.887   9.653   6.318
 1002SOL    HW1 7222   0.950   9.615   6.380
 1002SOL    HW2 7223   0.925   9.737   6.293
 1003SOL     OW 7224   2.032   3.608   3.926
 1003SOL    HW1 7225   2.093   3.662   3.975
 1003SOL    HW2 7226   1.946   3.627   3.964
 1004SOL     OW 7227   8.328   7.891   2.693
 1004SOL    HW1 7228   8.373   7.839   2.759
 1004SOL    HW2 7229   8.395   7.912   2.629
 1005SOL     OW 7230   1.894   6.751   5.855
 1005SOL    HW1 7231   1.974   6.804   5.854
 1005SOL    HW2 7232   1.881   6.726   5.763
 1006SOL     OW 7233   3.812   5.421   3.241
 1006SOL    HW1 7234   3.727   5.428   3.196
 1006SOL    HW2 7235   3.797   5.355   3.309
 1007SOL     OW 7236   0.458   4.059   2.671
 1007SOL    HW1 7237   0.394   4.023   2.610
 1007SOL    HW2 7238   0.497   4.133   2.623
 1008SOL     OW 7239   3.158   7.118   4.730
 1008SOL    HW1 7240   3.166   7.030   4.766
 1008SOL    HW2 7241   3.085   7.112   4.669
 1009SOL     OW 7242   3.589   5.980   4.879
 1009SOL    HW1 7243   3.672   6.007   4.916
 1009SOL    HW2 7244   3.529   5.978   4.954
 1010SOL     OW 7245   0.986   7.419   5.874
 1010SOL    HW1 7246   0.953   7.508   5.857
 1010SOL    HW2 7247   0.983   7.375   5.789
 1011SOL     OW 7248   4.788   8.823   5.089
 1011SOL    HW1 7249   4.803   8.900   5.143
 1011SOL    HW2 7250   4.693   8.808   5.094
 1012SOL     OW 7251   1.997   3.929   5.139
 1012SOL    HW1 7252   1.970   3.845   5.101
 1012SOL    HW2 7253   2.090   3.935   5.118
 1013SOL     OW 7254  -0.258   3.578   4.581
 1013SOL    HW1 7255  -0.211   3.512   4.531
 1013SOL    HW2 7256  -0.350   3.566   4.558
 1014SOL     OW 7257   0.715   4.844   4.757
 1014SOL    HW1 7258   0.641   4.797   4.717
 1014SOL    HW2 7259   0.773   4.774   4.788
 1015SOL     OW 7260  -0.128   2.517   3.228
 1015SOL    HW1 7261  -0.042   2.510   3.187
 1015SOL    HW2 7262  -0.165   2.429   3.223
 1016SOL     OW 7263   3.069   0.510   0.225
 1016SOL    HW1 7264   3.148   0.520   0.277
 1016SOL    HW2 7265   3.044   0.599   0.201
 1017SOL     OW 7266   0.537   2.396   3.270
 1017SOL    HW1 7267   0.445   2.378   3.284
 1017SOL    HW2 7268   0.538   2.471   3.210
 1018SOL     OW 7269   4.454   3.389   2.363
 1018SOL    HW1 7270   4.395   3.368   2.291
 1018SOL    HW2 7271   4.506   3.310   2.377
 1019SOL     OW 7272   1.326   3.801   0.329
 1019SOL    HW1 7273   1.279   3.884   0.323
 1019SOL    HW2 7274   1.352   3.782   0.238
 1020SOL     OW 7275   4.854   6.319   0.993
 1020SOL    HW1 7276   4.909   6.285   1.064
 1020SOL    HW2 7277   4.882   6.410   0.983
 1021SOL     OW 7278   3.498   4.604   2.280
 1021SOL    HW1 7279   3.589   4.575   2.291
 1021SOL    HW2 7280   3.472   4.565   2.196
 1022SOL     OW 7281   6.864   3.662   3.348
 1022SOL    HW1 7282   6.831   3.697   3.265
 1022SOL    HW2 7283   6.878   3.569   3.331
 1023SOL     OW 7284   2.582   5.302   3.509
 1023SOL    HW1 7285   2.645   5.354   3.459
 1023SOL    HW2 7286   2.564   5.354   3.587
 1024SOL     OW 7287   5.828   4.479   3.837
 1024SOL    HW1 7288   5.834   4.441   3.750
 1024SOL    HW2 7289   5.768   4.553   3.827
 1025SOL     OW 7290   6.674   4.645   1.366
 1025SOL    HW1 7291   6.712   4.731   1.387
 1025SOL    HW2 7292   6.729   4.612   1.295
 1026SOL     OW 7293   5.760   5.448   2.981
 1026SOL    HW1 7294   5.846   5.463   2.941
 1026SOL    HW2 7295   5.760   5.356   3.005
 1027SOL     OW 7296   7.335   3.327   1.885
 1027SOL    HW1 7297   7.328   3.312   1.791
 1027SOL    HW2 7298   7.317   3.242   1.925
 1028SOL     OW 7299   5.026   3.245   3.023
 1028SOL    HW1 7300   5.024   3.273   2.932
 1028SOL    HW2 7301   4.940   3.270   3.057
 1029SOL     OW 7302   4.168   7.617   4.233
 1029SOL    HW1 7303   4.130   7.587   4.315
 1029SOL    HW2 7304   4.229   7.548   4.208
 1030SOL     OW 7305   3.770   4.989   5.137
 1030SOL    HW1 7306   3.683   4.951   5.144
 1030SOL    HW2 7307   3.809   4.947   5.060
 1031SOL     OW 7308   6.060   6.351   5.603
 1031SOL    HW1 7309   6.143   6.335   5.558
 1031SOL    HW2 7310   6.011   6.269   5.591
 1032SOL     OW 7311   4.988  10.274   6.298
 1032SOL    HW1 7312   5.002  10.365   6.322
 1032SOL    HW2 7313   5.065  10.250   6.247
 1033SOL     OW 7314   5.721   6.945   6.139
 1033SOL    HW1 7315   5.672   6.877   6.185
 1033SOL    HW2 7316   5.791   6.970   6.199
 1034SOL     OW 7317   4.926   6.141   3.377
 1034SOL    HW1 7318   4.859   6.156   3.444
 1034SOL    HW2 7319   4.942   6.047   3.380
 1035SOL     OW 7320   6.469   6.339   0.618
 1035SOL    HW1 7321   6.548   6.387   0.644
 1035SOL    HW2 7322   6.411   6.406   0.581
 1036SOL     OW 7323   5.152   0.538   0.668
 1036SOL    HW1 7324   5.069   0.522   0.715
 1036SOL    HW2 7325   5.151   0.632   0.651
 1037SOL     OW 7326   2.373   4.202   2.116
 1037SOL    HW1 7327   2.345   4.285   2.156
 1037SOL    HW2 7328   2.310   4.187   2.046
 1038SOL     OW 7329   5.829   4.913   3.567
 1038SOL    HW1 7330   5.818   5.008   3.576
 1038SOL    HW2 7331   5.787   4.892   3.483
 1039SOL     OW 7332   5.675   4.159   2.844
 1039SOL    HW1 7333   5.709   4.107   2.917
 1039SOL    HW2 7334   5.694   4.249   2.869
 1040SOL     OW 7335   3.470   7.952   4.105
 1040SOL    HW1 7336   3.467   7.883   4.171
 1040SOL    HW2 7337   3.552   7.998   4.122
 1041SOL     OW 7338   0.189   5.022   2.991
 1041SOL    HW1 7339   0.138   5.071   3.055
 1041SOL    HW2 7340   0.123   4.978   2.937
 1042SOL     OW 7341   6.683   2.228   2.917
 1042SOL    HW1 7342   6.647   2.199   3.001
 1042SOL    HW2 7343   6.633   2.179   2.852
 1043SOL     OW 7344   0.691   3.268   1.141
 1043SOL    HW1 7345   0.741   3.304   1.214
 1043SOL    HW2 7346   0.745   3.196   1.108
 1044SOL     OW 7347   6.780   6.841   3.586
 1044SOL    HW1 7348   6.808   6.834   3.677
 1044SOL    HW2 7349   6.691   6.876   3.592
 1045SOL     OW 7350   6.958   4.514   0.921
 1045SOL    HW1 7351   6.993   4.425   0.925
 1045SOL    HW2 7352   6.911   4.518   0.838
 1046SOL     OW 7353   2.296   8.119   4.883
 1046SOL    HW1 7354   2.343   8.147   4.962
 1046SOL    HW2 7355   2.232   8.189   4.868
 1047SOL     OW 7356   4.235   6.859   3.973
 1047SOL    HW1 7357   4.286   6.851   3.892
 1047SOL    HW2 7358   4.186   6.777   3.978
 1048SOL     OW 7359   1.949  10.164   6.031
 1048SOL    HW1 7360   1.999  10.225   6.085
 1048SOL    HW2 7361   1.943  10.085   6.085
 1049SOL     OW 7362   5.301   8.680   3.332
 1049SOL    HW1 7363   5.258   8.750   3.380
 1049SOL    HW2 7364   5.231   8.640   3.280
 1050SOL     OW 7365   0.826   2.677   0.677
 1050SOL    HW1 7366   0.757   2.644   0.618
 1050SOL    HW2 7367   0.895   2.708   0.618
 1051SOL     OW 7368   2.566   8.825   6.104
 1051SOL    HW1 7369   2.620   8.816   6.182
 1051SOL    HW2 7370   2.627   8.809   6.031
 1052SOL     OW 7371   1.069   5.171   3.345
 1052SOL    HW1 7372   1.116   5.111   3.286
 1052SOL    HW2 7373   0.992   5.198   3.294
 1053SOL     OW 7374   0.833   5.080   5.458
 1053SOL    HW1 7375   0.741   5.066   5.436
 1053SOL    HW2 7376   0.879   5.006   5.419
 1054SOL     OW 7377   3.440   4.984   3.133
 1054SOL    HW1 7378   3.454   4.891   3.151
 1054SOL    HW2 7379   3.352   5.002   3.166
 1055SOL     OW 7380   6.763   4.165   1.906
 1055SOL    HW1 7381   6.814   4.097   1.861
 1055SOL    HW2 7382   6.702   4.197   1.839
 1056SOL     OW 7383   6.122   2.305   0.771
 1056SOL    HW1 7384   6.083   2.392   0.772
 1056SOL    HW2 7385   6.216   2.321   0.777
 1057SOL     OW 7386   2.814   3.367   1.280
 1057SOL    HW1 7387   2.748   3.301   1.303
 1057SOL    HW2 7388   2.897   3.329   1.309
 1058SOL     OW 7389   3.102   2.526   1.024
 1058SOL    HW1 7390   3.066   2.513   1.112
 1058SOL    HW2 7391   3.189   2.488   1.028
 1059SOL     OW 7392   5.301   1.777   1.118
 1059SOL    HW1 7393   5.388   1.777   1.157
 1059SOL    HW2 7394   5.242   1.760   1.192
 1060SOL     OW 7395   7.806   8.708   3.630
 1060SOL    HW1 7396   7.745   8.730   3.560
 1060SOL    HW2 7397   7.823   8.791   3.674
 1061SOL     OW 7398   4.126   9.065   4.649
 1061SOL    HW1 7399   4.219   9.088   4.659
 1061SOL    HW2 7400   4.093   9.127   4.584
 1062SOL     OW 7401   3.395   8.340   2.989
 1062SOL    HW1 7402   3.353   8.389   2.918
 1062SOL    HW2 7403   3.478   8.385   3.004
 1063SOL     OW 7404   8.172   2.966   0.320
 1063SOL    HW1 7405   8.099   2.985   0.261
 1063SOL    HW2 7406   8.241   2.934   0.262
 1064SOL     OW 7407   0.939   4.917   1.551
 1064SOL    HW1 7408   0.940   4.821   1.555
 1064SOL    HW2 7409   0.893   4.943   1.631
 1065SOL     OW 7410  -1.403   3.424   4.851
 1065SOL    HW1 7411  -1.389   3.361   4.781
 1065SOL    HW2 7412  -1.343   3.396   4.921
 1066SOL     OW 7413   3.532   4.349   6.264
 1066SOL    HW1 7414   3.512   4.370   6.172
 1066SOL    HW2 7415   3.473   4.277   6.285
 1067SOL     OW 7416   6.017   2.961   2.301
 1067SOL    HW1 7417   6.010   2.980   2.394
 1067SOL    HW2 7418   5.962   3.027   2.259
 1068SOL     OW 7419   2.914   2.866   0.733
 1068SOL    HW1 7420   2.990   2.913   0.766
 1068SOL    HW2 7421   2.926   2.864   0.638
 1069SOL     OW 7422   5.181   1.415   0.536
 1069SOL    HW1 7423   5.201   1.386   0.447
 1069SOL    HW2 7424   5.262   1.401   0.585
 1070SOL     OW 7425   4.923   4.858   0.766
 1070SOL    HW1 7426   4.935   4.914   0.843
 1070SOL    HW2 7427   4.854   4.797   0.791
 1071SOL     OW 7428   5.165   9.902   4.813
 1071SOL    HW1 7429   5.097   9.968   4.798
 1071SOL    HW2 7430   5.220   9.939   4.882
 1072SOL     OW 7431   4.748   6.785   5.052
 1072SOL    HW1 7432   4.789   6.846   5.113
 1072SOL    HW2 7433   4.654   6.800   5.061
 1073SOL     OW 7434   7.459   4.312   1.423
 1073SOL    HW1 7435   7.436   4.400   1.395
 1073SOL    HW2 7436   7.517   4.324   1.498
 1074SOL     OW 7437   3.953   1.280   1.419
 1074SOL    HW1 7438   3.967   1.191   1.387
 1074SOL    HW2 7439   3.892   1.271   1.492
 1075SOL     OW 7440   4.641   4.448   2.264
 1075SOL    HW1 7441   4.668   4.390   2.192
 1075SOL    HW2 7442   4.712   4.442   2.328
 1076SOL     OW 7443   3.237   1.884   2.256
 1076SOL    HW1 7444   3.150   1.845   2.265
 1076SOL    HW2 7445   3.266   1.898   2.346
 1077SOL     OW 7446   6.609   5.532   1.045
 1077SOL    HW1 7447   6.658   5.612   1.067
 1077SOL    HW2 7448   6.572   5.502   1.128
 1078SOL     OW 7449   4.063   5.715   3.643
 1078SOL    HW1 7450   4.006   5.738   3.570
 1078SOL    HW2 7451   4.137   5.774   3.636
 1079SOL     OW 7452   0.286   2.908   4.088
 1079SOL    HW1 7453   0.255   2.964   4.018
 1079SOL    HW2 7454   0.268   2.819   4.058
 1080SOL     OW 7455   1.995   9.400   6.035
 1080SOL    HW1 7456   1.904   9.429   6.029
 1080SOL    HW2 7457   2.014   9.361   5.949
 1081SOL     OW 7458   1.194   6.545   4.241
 1081SOL    HW1 7459   1.171   6.491   4.166
 1081SOL    HW2 7460   1.126   6.527   4.306
 1082SOL     OW 7461   6.214   5.884   1.860
 1082SOL    HW1 7462   6.156   5.871   1.935
 1082SOL    HW2 7463   6.193   5.812   1.801
 1083SOL     OW 7464   5.194   3.617   1.801
 1083SOL    HW1 7465   5.098   3.612   1.797
 1083SOL    HW2 7466   5.222   3.528   1.823
 1084SOL     OW 7467  -0.613   6.378   4.990
 1084SOL    HW1 7468  -0.637   6.413   5.075
 1084SOL    HW2 7469  -0.526   6.415   4.973
 1085SOL     OW 7470   3.494   0.045   0.056
 1085SOL    HW1 7471   3.576   0.070   0.013
 1085SOL    HW2 7472   3.502   0.080   0.145
 1086SOL     OW 7473   3.798   3.846   0.649
 1086SOL    HW1 7474   3.761   3.758   0.660
 1086SOL    HW2 7475   3.784   3.889   0.734
 1087SOL     OW 7476   0.849   7.291   4.549
 1087SOL    HW1 7477   0.796   7.272   4.472
 1087SOL    HW2 7478   0.900   7.211   4.564
 1088SOL     OW 7479   6.099   4.739   3.871
 1088SOL    HW1 7480   6.156   4.814   3.855
 1088SOL    HW2 7481   6.158   4.668   3.896
 1089SOL     OW 7482   4.071   2.658   3.682
 1089SOL    HW1 7483   3.985   2.626   3.656
 1089SOL    HW2 7484   4.105   2.591   3.741
 1090SOL     OW 7485  -0.474   3.218   3.926
 1090SOL    HW1 7486  -0.379   3.217   3.934
 1090SOL    HW2 7487  -0.502   3.287   3.986
 1091SOL     OW 7488   0.433   4.897   2.386
 1091SOL    HW1 7489   0.347   4.886   2.425
 1091SOL    HW2 7490   0.473   4.970   2.434
 1092SOL     OW 7491   5.377   3.270   0.168
 1092SOL    HW1 7492   5.332   3.210   0.110
 1092SOL    HW2 7493   5.308   3.327   0.203
 1093SOL     OW 7494   3.914   9.687   4.246
 1093SOL    HW1 7495   3.873   9.771   4.268
 1093SOL    HW2 7496   3.875   9.663   4.162
 1094SOL     OW 7497   6.819   5.874   3.263
 1094SOL    HW1 7498   6.874   5.925   3.322
 1094SOL    HW2 7499   6.790   5.937   3.197
 1095SOL     OW 7500   3.398   5.347   1.647
 1095SOL    HW1 7501   3.487   5.374   1.670
 1095SOL    HW2 7502   3.408   5.301   1.564
 1096SOL     OW 7503   0.534   4.382   1.992
 1096SOL    HW1 7504   0.559   4.443   2.062
 1096SOL    HW2 7505   0.518   4.300   2.038
 1097SOL     OW 7506   5.346   8.379   4.047
 1097SOL    HW1 7507   5.254   8.359   4.029
 1097SOL    HW2 7508   5.382   8.297   4.081
 1098SOL     OW 7509  -0.165   6.586   4.607
 1098SOL    HW1 7510  -0.153   6.510   4.549
 1098SOL    HW2 7511  -0.168   6.661   4.547
 1099SOL     OW 7512   2.806   6.709   5.384
 1099SOL    HW1 7513   2.810   6.803   5.369
 1099SOL    HW2 7514   2.715   6.692   5.410
 1100SOL     OW 7515   6.619   7.527   3.437
 1100SOL    HW1 7516   6.708   7.499   3.414
 1100SOL    HW2 7517   6.614   7.618   3.407
 1101SOL     OW 7518   1.117   6.298   2.822
 1101SOL    HW1 7519   1.212   6.291   2.818
 1101SOL    HW2 7520   1.087   6.278   2.733
 1102SOL     OW 7521   5.110   3.928   0.037
 1102SOL    HW1 7522   5.054   3.858   0.003
 1102SOL    HW2 7523   5.078   4.008  -0.006
 1103SOL     OW 7524   0.218   5.259   4.976
 1103SOL    HW1 7525   0.290   5.217   4.929
 1103SOL    HW2 7526   0.139   5.220   4.938
 1104SOL     OW 7527   7.190   7.052   2.784
 1104SOL    HW1 7528   7.194   7.064   2.879
 1104SOL    HW2 7529   7.255   6.984   2.766
 1105SOL     OW 7530   8.013   7.260   0.428
 1105SOL    HW1 7531   8.057   7.285   0.347
 1105SOL    HW2 7532   7.925   7.297   0.419
 1106SOL     OW 7533   1.304   2.379   2.944
 1106SOL    HW1 7534   1.316   2.422   2.859
 1106SOL    HW2 7535   1.244   2.307   2.926
 1107SOL     OW 7536   1.207   3.634   5.205
 1107SOL    HW1 7537   1.206   3.661   5.113
 1107SOL    HW2 7538   1.265   3.697   5.248
 1108SOL     OW 7539   4.522   1.032   0.530
 1108SOL    HW1 7540   4.584   0.977   0.577
 1108SOL    HW2 7541   4.575   1.102   0.491
 1109SOL     OW 7542   3.539   4.120   0.751
 1109SOL    HW1 7543   3.468   4.150   0.808
 1109SOL    HW2 7544   3.614   4.109   0.810
 1110SOL     OW 7545   7.871   6.589   1.257
 1110SOL    HW1 7546   7.856   6.608   1.164
 1110SOL    HW2 7547   7.783   6.587   1.296
 1111SOL     OW 7548   5.879   3.848   5.263
 1111SOL    HW1 7549   5.918   3.934   5.275
 1111SOL    HW2 7550   5.787   3.865   5.246
 1112SOL     OW 7551   3.778   8.949   5.408
 1112SOL    HW1 7552   3.806   8.875   5.355
 1112SOL    HW2 7553   3.747   9.013   5.344
 1113SOL     OW 7554   6.908   1.941   2.267
 1113SOL    HW1 7555   6.902   1.911   2.177
 1113SOL    HW2 7556   6.991   1.988   2.271
 1114SOL     OW 7557   7.484   6.089   3.440
 1114SOL    HW1 7558   7.467   6.004   3.398
 1114SOL    HW2 7559   7.435   6.152   3.388
 1115SOL     OW 7560   2.829   8.450   3.809
 1115SOL    HW1 7561   2.877   8.451   3.892
 1115SOL    HW2 7562   2.869   8.519   3.757
 1116SOL     OW 7563   2.168   4.799   4.516
 1116SOL    HW1 7564   2.129   4.787   4.429
 1116SOL    HW2 7565   2.156   4.892   4.535
 1117SOL     OW 7566   4.109   3.194   0.176
 1117SOL    HW1 7567   4.102   3.250   0.098
 1117SOL    HW2 7568   4.076   3.248   0.248
 1118SOL     OW 7569   6.312   1.655   1.184
 1118SOL    HW1 7570   6.362   1.630   1.106
 1118SOL    HW2 7571   6.372   1.643   1.257
 1119SOL     OW 7572   5.057   5.072   5.199
 1119SOL    HW1 7573   5.111   5.097   5.274
 1119SOL    HW2 7574   5.083   4.982   5.179
 1120SOL     OW 7575   0.405   3.371   1.454
 1120SOL    HW1 7576   0.379   3.363   1.546
 1120SOL    HW2 7577   0.407   3.466   1.439
 1121SOL     OW 7578   1.199   7.041   5.846
 1121SOL    HW1 7579   1.246   7.082   5.919
 1121SOL    HW2 7580   1.108   7.036   5.875
 1122SOL     OW 7581   4.250   5.440   0.165
 1122SOL    HW1 7582   4.211   5.504   0.106
 1122SOL    HW2 7583   4.344   5.449   0.151
 1123SOL     OW 7584   8.558   7.308   2.319
 1123SOL    HW1 7585   8.591   7.231   2.272
 1123SOL    HW2 7586   8.474   7.280   2.355
 1124SOL     OW 7587   6.710   3.396   0.737
 1124SOL    HW1 7588   6.793   3.399   0.690
 1124SOL    HW2 7589   6.659   3.330   0.692
 1125SOL     OW 7590   1.954   9.861   5.350
 1125SOL    HW1 7591   1.969   9.911   5.270
 1125SOL    HW2 7592   1.890   9.912   5.399
 1126SOL     OW 7593   2.684   5.476   4.123
 1126SOL    HW1 7594   2.606   5.499   4.071
 1126SOL    HW2 7595   2.652   5.467   4.212
 1127SOL     OW 7596   2.403   5.859   3.654
 1127SOL    HW1 7597   2.423   5.765   3.652
 1127SOL    HW2 7598   2.422   5.885   3.744
 1128SOL     OW 7599   5.771   7.553   3.462
 1128SOL    HW1 7600   5.718   7.597   3.396
 1128SOL    HW2 7601   5.707   7.515   3.523
 1129SOL     OW 7602   2.207   2.908   3.618
 1129SOL    HW1 7603   2.270   2.887   3.687
 1129SOL    HW2 7604   2.251   2.883   3.537
 1130SOL     OW 7605   5.707   9.281   4.336
 1130SOL    HW1 7606   5.801   9.279   4.356
 1130SOL    HW2 7607   5.697   9.353   4.274
 1131SOL     OW 7608   2.124   8.455   4.621
 1131SOL    HW1 7609   2.178   8.388   4.581
 1131SOL    HW2 7610   2.050   8.466   4.560
 1132SOL     OW 7611   2.797   3.956   2.129
 1132SOL    HW1 7612   2.749   4.039   2.129
 1132SOL    HW2 7613   2.806   3.933   2.221
 1133SOL     OW 7614   6.071   1.198   1.979
 1133SOL    HW1 7615   6.017   1.122   1.994
 1133SOL    HW2 7616   6.120   1.178   1.900
 1134SOL     OW 7617   5.502   6.295   3.118
 1134SOL    HW1 7618   5.501   6.235   3.192
 1134SOL    HW2 7619   5.546   6.246   3.048
 1135SOL     OW 7620   7.596   9.675   5.158
 1135SOL    HW1 7621   7.588   9.599   5.101
 1135SOL    HW2 7622   7.507   9.711   5.162
 1136SOL     OW 7623   6.084   1.888   0.161
 1136SOL    HW1 7624   6.001   1.857   0.198
 1136SOL    HW2 7625   6.112   1.959   0.219
 1137SOL     OW 7626   7.976   6.912   2.902
 1137SOL    HW1 7627   7.971   6.832   2.953
 1137SOL    HW2 7628   7.937   6.979   2.958
 1138SOL     OW 7629  -0.207   2.269   2.154
 1138SOL    HW1 7630  -0.280   2.302   2.206
 1138SOL    HW2 7631  -0.129   2.289   2.206
 1139SOL     OW 7632   3.263   3.756   2.643
 1139SOL    HW1 7633   3.307   3.711   2.571
 1139SOL    HW2 7634   3.296   3.846   2.639
 1140SOL     OW 7635   3.980   1.552   0.766
 1140SOL    HW1 7636   3.902   1.570   0.818
 1140SOL    HW2 7637   4.053   1.581   0.820
 1141SOL     OW 7638   6.360   6.248   5.876
 1141SOL    HW1 7639   6.417   6.320   5.847
 1141SOL    HW2 7640   6.272   6.284   5.869
 1142SOL     OW 7641   7.858   6.958   2.632
 1142SOL    HW1 7642   7.875   6.922   2.719
 1142SOL    HW2 7643   7.871   7.053   2.642
 1143SOL     OW 7644   5.001   2.305   0.700
 1143SOL    HW1 7645   5.025   2.266   0.616
 1143SOL    HW2 7646   5.083   2.310   0.749
 1144SOL     OW 7647   4.681   5.664   0.261
 1144SOL    HW1 7648   4.741   5.605   0.307
 1144SOL    HW2 7649   4.723   5.678   0.176
 1145SOL     OW 7650   0.957   2.324   3.721
 1145SOL    HW1 7651   0.931   2.232   3.731
 1145SOL    HW2 7652   1.036   2.332   3.774
 1146SOL     OW 7653   2.479   7.788   4.576
 1146SOL    HW1 7654   2.391   7.777   4.540
 1146SOL    HW2 7655   2.487   7.720   4.643
 1147SOL     OW 7656   7.744   4.212   1.059
 1147SOL    HW1 7657   7.686   4.136   1.068
 1147SOL    HW2 7658   7.729   4.263   1.139
 1148SOL     OW 7659   3.126   7.240   3.775
 1148SOL    HW1 7660   3.144   7.291   3.696
 1148SOL    HW2 7661   3.160   7.293   3.847
 1149SOL     OW 7662   0.058   4.811   4.108
 1149SOL    HW1 7663  -0.027   4.798   4.151
 1149SOL    HW2 7664   0.096   4.886   4.154
 1150SOL     OW 7665   6.484  10.806   6.209
 1150SOL    HW1 7666   6.473  10.899   6.192
 1150SOL    HW2 7667   6.477  10.798   6.304
 1151SOL     OW 7668   6.292   4.482   1.855
 1151SOL    HW1 7669   6.357   4.512   1.918
 1151SOL    HW2 7670   6.209   4.488   1.902
 1152SOL     OW 7671   8.189   6.223   0.972
 1152SOL    HW1 7672   8.209   6.314   0.951
 1152SOL    HW2 7673   8.261   6.194   1.028
 1153SOL     OW 7674   7.808   8.822   3.030
 1153SOL    HW1 7675   7.797   8.744   2.976
 1153SOL    HW2 7676   7.837   8.890   2.969
 1154SOL     OW 7677   1.522   7.537   4.756
 1154SOL    HW1 7678   1.521   7.624   4.796
 1154SOL    HW2 7679   1.459   7.543   4.685
 1155SOL     OW 7680   5.957   8.379   4.709
 1155SOL    HW1 7681   5.905   8.453   4.678
 1155SOL    HW2 7682   6.011   8.416   4.780
 1156SOL     OW 7683   6.224   5.007   4.322
 1156SOL    HW1 7684   6.253   5.059   4.246
 1156SOL    HW2 7685   6.169   4.939   4.284
 1157SOL     OW 7686   0.549   9.362   6.034
 1157SOL    HW1 7687   0.588   9.317   5.959
 1157SOL    HW2 7688   0.470   9.313   6.054
 1158SOL     OW 7689   6.161   1.614   2.436
 1158SOL    HW1 7690   6.096   1.603   2.367
 1158SOL    HW2 7691   6.114   1.660   2.505
 1159SOL     OW 7692   8.575   5.077   0.428
 1159SOL    HW1 7693   8.565   5.064   0.522
 1159SOL    HW2 7694   8.509   5.143   0.406
 1160SOL     OW 7695   8.565   6.277   0.387
 1160SOL    HW1 7696   8.487   6.223   0.400
 1160SOL    HW2 7697   8.535   6.350   0.334
 1161SOL     OW 7698   2.135   3.777   4.188
 1161SOL    HW1 7699   2.122   3.698   4.241
 1161SOL    HW2 7700   2.216   3.760   4.139
 1162SOL     OW 7701   2.181   4.107   5.562
 1162SOL    HW1 7702   2.110   4.066   5.512
 1162SOL    HW2 7703   2.214   4.176   5.505
 1163SOL     OW 7704   6.360   5.001   2.411
 1163SOL    HW1 7705   6.294   4.976   2.475
 1163SOL    HW2 7706   6.367   4.925   2.353
 1164SOL     OW 7707   4.800   1.821   0.666
 1164SOL    HW1 7708   4.752   1.871   0.731
 1164SOL    HW2 7709   4.847   1.886   0.614
 1165SOL     OW 7710   1.764   2.591   4.052
 1165SOL    HW1 7711   1.708   2.518   4.080
 1165SOL    HW2 7712   1.750   2.659   4.118
 1166SOL     OW 7713   0.790   3.793   3.563
 1166SOL    HW1 7714   0.766   3.886   3.565
 1166SOL    HW2 7715   0.740   3.757   3.489
 1167SOL     OW 7716   3.837   3.467   1.220
 1167SOL    HW1 7717   3.765   3.495   1.164
 1167SOL    HW2 7718   3.874   3.391   1.175
 1168SOL     OW 7719   0.950   8.217   4.934
 1168SOL    HW1 7720   0.881   8.245   4.874
 1168SOL    HW2 7721   0.957   8.287   4.998
 1169SOL     OW 7722   3.562   4.589   2.668
 1169SOL    HW1 7723   3.602   4.554   2.747
 1169SOL    HW2 7724   3.472   4.555   2.669
 1170SOL     OW 7725   1.963   4.890   0.610
 1170SOL    HW1 7726   1.885   4.877   0.556
 1170SOL    HW2 7727   2.025   4.934   0.552
 1171SOL     OW 7728   1.242   2.828   3.478
 1171SOL    HW1 7729   1.320   2.861   3.434
 1171SOL    HW2 7730   1.248   2.864   3.567
 1172SOL     OW 7731   3.293   8.442   6.145
 1172SOL    HW1 7732   3.277   8.504   6.074
 1172SOL    HW2 7733   3.345   8.373   6.104
 1173SOL     OW 7734   4.418   0.961   0.811
 1173SOL    HW1 7735   4.513   0.966   0.822
 1173SOL    HW2 7736   4.397   1.029   0.747
 1174SOL     OW 7737   6.490   6.869   3.344
 1174SOL    HW1 7738   6.395   6.881   3.342
 1174SOL    HW2 7739   6.503   6.784   3.384
 1175SOL     OW 7740   3.272   1.393   2.330
 1175SOL    HW1 7741   3.300   1.321   2.387
 1175SOL    HW2 7742   3.178   1.400   2.344
 1176SOL     OW 7743   3.862   6.193   3.864
 1176SOL    HW1 7744   3.830   6.154   3.945
 1176SOL    HW2 7745   3.940   6.143   3.842
 1177SOL     OW 7746   7.930   4.944   0.559
 1177SOL    HW1 7747   8.002   4.994   0.596
 1177SOL    HW2 7748   7.923   4.867   0.615
 1178SOL     OW 7749   6.453   2.385   2.590
 1178SOL    HW1 7750   6.490   2.309   2.636
 1178SOL    HW2 7751   6.364   2.358   2.567
 1179SOL     OW 7752   3.608   5.935   3.299
 1179SOL    HW1 7753   3.558   5.994   3.243
 1179SOL    HW2 7754   3.593   5.848   3.263
 1180SOL     OW 7755   1.947   8.694   4.676
 1180SOL    HW1 7756   2.023   8.639   4.658
 1180SOL    HW2 7757   1.920   8.727   4.591
 1181SOL     OW 7758   1.759   2.157   3.087
 1181SOL    HW1 7759   1.760   2.249   3.062
 1181SOL    HW2 7760   1.851   2.130   3.085
 1182SOL     OW 7761   3.595   9.160   5.586
 1182SOL    HW1 7762   3.540   9.138   5.511
 1182SOL    HW2 7763   3.542   9.136   5.662
 1183SOL     OW 7764   4.796   2.496   3.581
 1183SOL    HW1 7765   4.798   2.434   3.509
 1183SOL    HW2 7766   4.775   2.443   3.658
 1184SOL     OW 7767   4.109   5.152   4.327
 1184SOL    HW1 7768   4.092   5.168   4.419
 1184SOL    HW2 7769   4.078   5.231   4.282
 1185SOL     OW 7770   5.736   3.989   1.734
 1185SOL    HW1 7771   5.727   3.932   1.810
 1185SOL    HW2 7772   5.767   4.073   1.769
 1186SOL     OW 7773   6.080   9.617   4.650
 1186SOL    HW1 7774   6.015   9.575   4.594
 1186SOL    HW2 7775   6.153   9.555   4.653
 1187SOL     OW 7776   3.849   3.480   4.695
 1187SOL    HW1 7777   3.881   3.484   4.785
 1187SOL    HW2 7778   3.834   3.387   4.678
 1188SOL     OW 7779   2.756   6.140   3.423
 1188SOL    HW1 7780   2.676   6.182   3.388
 1188SOL    HW2 7781   2.773   6.068   3.362
 1189SOL     OW 7782  -0.976   5.539   4.813
 1189SOL    HW1 7783  -0.975   5.633   4.832
 1189SOL    HW2 7784  -0.971   5.535   4.717
 1190SOL     OW 7785   2.891   5.252   5.700
 1190SOL    HW1 7786   2.848   5.331   5.667
 1190SOL    HW2 7787   2.956   5.284   5.762
 1191SOL     OW 7788   6.802   7.981   5.103
 1191SOL    HW1 7789   6.813   8.076   5.100
 1191SOL    HW2 7790   6.849   7.953   5.181
 1192SOL     OW 7791   2.964   4.891   0.890
 1192SOL    HW1 7792   3.059   4.879   0.884
 1192SOL    HW2 7793   2.942   4.859   0.977
 1193SOL     OW 7794   4.068   4.176   1.689
 1193SOL    HW1 7795   4.029   4.258   1.658
 1193SOL    HW2 7796   4.059   4.116   1.615
 1194SOL     OW 7797   4.014   3.277   5.345
 1194SOL    HW1 7798   3.927   3.310   5.366
 1194SOL    HW2 7799   4.011   3.184   5.365
 1195SOL     OW 7800   8.889   7.500   2.137
 1195SOL    HW1 7801   8.837   7.579   2.153
 1195SOL    HW2 7802   8.901   7.499   2.042
 1196SOL     OW 7803   2.092   5.265   4.143
 1196SOL    HW1 7804   2.033   5.329   4.184
 1196SOL    HW2 7805   2.151   5.239   4.214
 1197SOL     OW 7806   6.801   2.817   0.351
 1197SOL    HW1 7807   6.813   2.908   0.323
 1197SOL    HW2 7808   6.860   2.807   0.425
 1198SOL     OW 7809   0.476   4.579   3.713
 1198SOL    HW1 7810   0.441   4.490   3.704
 1198SOL    HW2 7811   0.571   4.569   3.703
 1199SOL     OW 7812   5.223  10.298   6.127
 1199SOL    HW1 7813   5.314  10.270   6.132
 1199SOL    HW2 7814   5.189  10.256   6.047
 1200SOL     OW 7815   6.646   1.836   1.193
 1200SOL    HW1 7816   6.719   1.861   1.137
 1200SOL    HW2 7817   6.663   1.745   1.217
 1201SOL     OW 7818   4.487   9.377   4.974
 1201SOL    HW1 7819   4.539   9.398   4.897
 1201SOL    HW2 7820   4.460   9.462   5.009
 1202SOL     OW 7821   3.135   5.767   4.956
 1202SOL    HW1 7822   3.192   5.717   5.015
 1202SOL    HW2 7823   3.171   5.751   4.869
 1203SOL     OW 7824   3.440   8.017   6.141
 1203SOL    HW1 7825   3.408   7.943   6.089
 1203SOL    HW2 7826   3.526   7.988   6.173
 1204SOL     OW 7827   2.929   7.825   4.466
 1204SOL    HW1 7828   2.925   7.919   4.482
 1204SOL    HW2 7829   2.840   7.794   4.481
 1205SOL     OW 7830   6.934   6.484   2.770
 1205SOL    HW1 7831   6.917   6.391   2.761
 1205SOL    HW2 7832   6.877   6.512   2.842
 1206SOL     OW 7833   1.876   5.269   1.886
 1206SOL    HW1 7834   1.809   5.336   1.871
 1206SOL    HW2 7835   1.959   5.318   1.888
 1207SOL     OW 7836   0.478   2.751   0.830
 1207SOL    HW1 7837   0.467   2.656   0.820
 1207SOL    HW2 7838   0.465   2.786   0.742
 1208SOL     OW 7839   4.783   5.809   5.940
 1208SOL    HW1 7840   4.748   5.881   5.992
 1208SOL    HW2 7841   4.737   5.816   5.856
 1209SOL     OW 7842   2.308   2.895   2.435
 1209SOL    HW1 7843   2.356   2.817   2.408
 1209SOL    HW2 7844   2.339   2.964   2.376
 1210SOL     OW 7845   1.628   4.009   0.920
 1210SOL    HW1 7846   1.671   4.083   0.964
 1210SOL    HW2 7847   1.608   4.042   0.833
 1211SOL     OW 7848  -1.015   3.346   4.577
 1211SOL    HW1 7849  -1.036   3.430   4.619
 1211SOL    HW2 7850  -0.977   3.293   4.647
 1212SOL     OW 7851   6.867   6.894   0.177
 1212SOL    HW1 7852   6.923   6.851   0.113
 1212SOL    HW2 7853   6.866   6.986   0.150
 1213SOL     OW 7854   1.750   4.147   3.802
 1213SOL    HW1 7855   1.775   4.216   3.863
 1213SOL    HW2 7856   1.833   4.105   3.778
 1214SOL     OW 7857   4.951  10.347   5.823
 1214SOL    HW1 7858   4.888  10.319   5.889
 1214SOL    HW2 7859   4.998  10.420   5.864
 1215SOL     OW 7860  -0.757   7.806   6.306
 1215SOL    HW1 7861  -0.746   7.751   6.384
 1215SOL    HW2 7862  -0.686   7.870   6.312
 1216SOL     OW 7863   4.833   3.970   3.905
 1216SOL    HW1 7864   4.755   3.989   3.957
 1216SOL    HW2 7865   4.806   3.899   3.847
 1217SOL     OW 7866   4.889   7.590   4.023
 1217SOL    HW1 7867   4.878   7.530   4.097
 1217SOL    HW2 7868   4.867   7.676   4.060
 1218SOL     OW 7869   0.650   4.088   6.141
 1218SOL    HW1 7870   0.651   4.180   6.165
 1218SOL    HW2 7871   0.566   4.056   6.174
 1219SOL     OW 7872   2.418   2.698   2.037
 1219SOL    HW1 7873   2.489   2.657   1.989
 1219SOL    HW2 7874   2.364   2.625   2.068
 1220SOL     OW 7875   4.667   7.104   5.635
 1220SOL    HW1 7876   4.665   7.120   5.541
 1220SOL    HW2 7877   4.581   7.066   5.655
 1221SOL     OW 7878  -0.318   4.732   6.123
 1221SOL    HW1 7879  -0.302   4.823   6.100
 1221SOL    HW2 7880  -0.271   4.720   6.205
 1222SOL     OW 7881   6.470   8.352   2.941
 1222SOL    HW1 7882   6.384   8.320   2.914
 1222SOL    HW2 7883   6.493   8.297   3.017
 1223SOL     OW 7884   9.434   5.542   0.347
 1223SOL    HW1 7885   9.440   5.497   0.431
 1223SOL    HW2 7886   9.483   5.487   0.286
 1224SOL     OW 7887  -0.905   2.864   3.991
 1224SOL    HW1 7888  -0.922   2.866   4.086
 1224SOL    HW2 7889  -0.937   2.778   3.963
 1225SOL     OW 7890   5.273   4.045   4.805
 1225SOL    HW1 7891   5.297   3.960   4.769
 1225SOL    HW2 7892   5.197   4.028   4.861
 1226SOL     OW 7893   6.550   3.689   0.508
 1226SOL    HW1 7894   6.481   3.726   0.453
 1226SOL    HW2 7895   6.616   3.758   0.514
 1227SOL     OW 7896   3.006   6.513   3.707
 1227SOL    HW1 7897   3.067   6.447   3.742
 1227SOL    HW2 7898   2.935   6.461   3.669
 1228SOL     OW 7899   5.069   7.365   0.188
 1228SOL    HW1 7900   5.076   7.366   0.092
 1228SOL    HW2 7901   5.096   7.277   0.213
 1229SOL     OW 7902   8.341   5.267   0.844
 1229SOL    HW1 7903   8.386   5.330   0.900
 1229SOL    HW2 7904   8.309   5.199   0.904
 1230SOL     OW 7905   6.470   4.488   4.109
 1230SOL    HW1 7906   6.391   4.530   4.143
 1230SOL    HW2 7907   6.470   4.400   4.148
 1231SOL     OW 7908   5.802   4.701   3.004
 1231SOL    HW1 7909   5.753   4.742   2.933
 1231SOL    HW2 7910   5.876   4.760   3.020
 1232SOL     OW 7911  -0.377   5.351   5.010
 1232SOL    HW1 7912  -0.415   5.272   4.973
 1232SOL    HW2 7913  -0.282   5.335   5.010
 1233SOL     OW 7914   7.409   6.470   2.236
 1233SOL    HW1 7915   7.329   6.442   2.280
 1233SOL    HW2 7916   7.476   6.464   2.303
 1234SOL     OW 7917   4.265   4.855   3.255
 1234SOL    HW1 7918   4.194   4.886   3.200
 1234SOL    HW2 7919   4.299   4.933   3.298
 1235SOL     OW 7920  -0.113   4.362   4.153
 1235SOL    HW1 7921  -0.175   4.413   4.101
 1235SOL    HW2 7922  -0.056   4.320   4.088
 1236SOL     OW 7923   2.712   4.659   0.204
 1236SOL    HW1 7924   2.770   4.689   0.134
 1236SOL    HW2 7925   2.638   4.620   0.159
 1237SOL     OW 7926   7.036   6.567   0.680
 1237SOL    HW1 7927   7.065   6.541   0.593
 1237SOL    HW2 7928   7.072   6.500   0.738
 1238SOL     OW 7929   4.377   3.137   4.115
 1238SOL    HW1 7930   4.354   3.134   4.208
 1238SOL    HW2 7931   4.409   3.049   4.096
 1239SOL     OW 7932   6.061   5.847   2.064
 1239SOL    HW1 7933   6.067   5.757   2.097
 1239SOL    HW2 7934   5.971   5.854   2.032
 1240SOL     OW 7935   5.146   1.573   2.574
 1240SOL    HW1 7936   5.093   1.529   2.508
 1240SOL    HW2 7937   5.234   1.537   2.562
 1241SOL     OW 7938   4.190   2.283   0.595
 1241SOL    HW1 7939   4.279   2.300   0.566
 1241SOL    HW2 7940   4.144   2.366   0.582
 1242SOL     OW 7941   5.806   7.929   6.205
 1242SOL    HW1 7942   5.716   7.933   6.173
 1242SOL    HW2 7943   5.798   7.890   6.292
 1243SOL     OW 7944  -1.164   4.955   5.836
 1243SOL    HW1 7945  -1.235   4.959   5.900
 1243SOL    HW2 7946  -1.088   4.926   5.886
 1244SOL     OW 7947   1.594   9.887   4.604
 1244SOL    HW1 7948   1.605   9.886   4.509
 1244SOL    HW2 7949   1.503   9.914   4.617
 1245SOL     OW 7950   7.221   5.265   0.107
 1245SOL    HW1 7951   7.148   5.214   0.071
 1245SOL    HW2 7952   7.182   5.349   0.132
 1246SOL     OW 7953   0.979  10.679   6.186
 1246SOL    HW1 7954   0.965  10.600   6.238
 1246SOL    HW2 7955   1.058  10.719   6.223
 1247SOL     OW 7956   4.661   7.680   5.604
 1247SOL    HW1 7957   4.695   7.677   5.693
 1247SOL    HW2 7958   4.658   7.773   5.582
 1248SOL     OW 7959  -0.309   6.309   5.312
 1248SOL    HW1 7960  -0.323   6.389   5.363
 1248SOL    HW2 7961  -0.234   6.330   5.255
 1249SOL     OW 7962   6.064   4.661   2.258
 1249SOL    HW1 7963   6.156   4.682   2.245
 1249SOL    HW2 7964   6.047   4.683   2.349
 1250SOL     OW 7965   5.216   5.324   0.455
 1250SOL    HW1 7966   5.220   5.321   0.360
 1250SOL    HW2 7967   5.181   5.410   0.475
 1251SOL     OW 7968   1.713   8.197   6.063
 1251SOL    HW1 7969   1.667   8.120   6.097
 1251SOL    HW2 7970   1.644   8.258   6.039
 1252SOL     OW 7971  -0.894   3.195   4.827
 1252SOL    HW1 7972  -0.935   3.239   4.902
 1252SOL    HW2 7973  -0.810   3.164   4.861
 1253SOL     OW 7974   6.044   7.912   5.872
 1253SOL    HW1 7975   6.060   7.872   5.787
 1253SOL    HW2 7976   6.125   7.897   5.921
 1254SOL     OW 7977   1.112   9.027   3.610
 1254SOL    HW1 7978   1.065   9.005   3.530
 1254SOL    HW2 7979   1.179   8.958   3.618
 1255SOL     OW 7980   2.335   2.524   1.403
 1255SOL    HW1 7981   2.398   2.457   1.429
 1255SOL    HW2 7982   2.383   2.579   1.341
 1256SOL     OW 7983   1.150   5.093   1.684
 1256SOL    HW1 7984   1.225   5.053   1.641
 1256SOL    HW2 7985   1.124   5.030   1.751
 1257SOL     OW 7986   3.091   2.622   3.904
 1257SOL    HW1 7987   3.033   2.600   3.831
 1257SOL    HW2 7988   3.140   2.698   3.873
 1258SOL     OW 7989   6.271   4.753   0.293
 1258SOL    HW1 7990   6.287   4.663   0.323
 1258SOL    HW2 7991   6.354   4.780   0.254
 1259SOL     OW 7992   5.827   2.323   0.444
 1259SOL    HW1 7993   5.837   2.382   0.519
 1259SOL    HW2 7994   5.759   2.261   0.471
 1260SOL     OW 7995   2.383   2.150   0.438
 1260SOL    HW1 7996   2.379   2.188   0.350
 1260SOL    HW2 7997   2.393   2.056   0.423
 1261SOL     OW 7998   8.109   7.053   1.743
 1261SOL    HW1 7999   8.194   7.014   1.721
 1261SOL    HW2 8000   8.048   7.012   1.682
 1262SOL     OW 8001   5.120   3.577   5.188
 1262SOL    HW1 8002   5.148   3.631   5.262
 1262SOL    HW2 8003   5.030   3.552   5.209
 1263SOL     OW 8004   7.331   6.463   3.104
 1263SOL    HW1 8005   7.368   6.522   3.170
 1263SOL    HW2 8006   7.307   6.520   3.031
 1264SOL     OW 8007   1.262   5.517   4.648
 1264SOL    HW1 8008   1.312   5.597   4.665
 1264SOL    HW2 8009   1.328   5.450   4.633
 1265SOL     OW 8010   3.608   9.398   5.405
 1265SOL    HW1 8011   3.612   9.337   5.478
 1265SOL    HW2 8012   3.518   9.390   5.371
 1266SOL     OW 8013   5.852   5.071   3.256
 1266SOL    HW1 8014   5.763   5.108   3.262
 1266SOL    HW2 8015   5.842   4.980   3.283
 1267SOL     OW 8016   4.674   3.480   0.577
 1267SOL    HW1 8017   4.708   3.487   0.667
 1267SOL    HW2 8018   4.717   3.402   0.541
 1268SOL     OW 8019   6.174   4.371   0.646
 1268SOL    HW1 8020   6.191   4.410   0.732
 1268SOL    HW2 8021   6.198   4.279   0.657
 1269SOL     OW 8022   4.483   7.208   4.891
 1269SOL    HW1 8023   4.438   7.213   4.807
 1269SOL    HW2 8024   4.433   7.144   4.941
 1270SOL     OW 8025   3.480   3.250   1.351
 1270SOL    HW1 8026   3.468   3.228   1.259
 1270SOL    HW2 8027   3.405   3.305   1.373
 1271SOL     OW 8028   5.301   5.010   1.853
 1271SOL    HW1 8029   5.314   4.916   1.847
 1271SOL    HW2 8030   5.249   5.033   1.776
 1272SOL     OW 8031   5.535   4.347   4.905
 1272SOL    HW1 8032   5.513   4.392   4.823
 1272SOL    HW2 8033   5.589   4.410   4.953
 1273SOL     OW 8034   3.797   3.368   2.993
 1273SOL    HW1 8035   3.833   3.348   2.907
 1273SOL    HW2 8036   3.802   3.464   2.998
 1274SOL     OW 8037   3.665   4.266   1.178
 1274SOL    HW1 8038   3.719   4.282   1.100
 1274SOL    HW2 8039   3.577   4.291   1.151
 1275SOL     OW 8040   5.558   0.477   0.327
 1275SOL    HW1 8041   5.474   0.471   0.372
 1275SOL    HW2 8042   5.623   0.470   0.397
 1276SOL     OW 8043   7.978   5.358   1.536
 1276SOL    HW1 8044   8.003   5.321   1.450
 1276SOL    HW2 8045   8.031   5.437   1.544
 1277SOL     OW 8046   0.856   9.935   5.765
 1277SOL    HW1 8047   0.941   9.900   5.793
 1277SOL    HW2 8048   0.794   9.864   5.779
 1278SOL     OW 8049   7.998   7.667   1.330
 1278SOL    HW1 8050   8.018   7.668   1.236
 1278SOL    HW2 8051   8.079   7.693   1.372
 1279SOL     OW 8052   2.421  10.119   5.864
 1279SOL    HW1 8053   2.328  10.098   5.862
 1279SOL    HW2 8054   2.455  10.075   5.942
 1280SOL     OW 8055   2.636   6.520   6.263
 1280SOL    HW1 8056   2.548   6.483   6.252
 1280SOL    HW2 8057   2.675   6.512   6.176
 1281SOL     OW 8058   7.824   6.814   3.487
 1281SOL    HW1 8059   7.869   6.749   3.433
 1281SOL    HW2 8060   7.747   6.768   3.522
 1282SOL     OW 8061   7.926   9.142   3.288
 1282SOL    HW1 8062   8.000   9.081   3.281
 1282SOL    HW2 8063   7.951   9.216   3.233
 1283SOL     OW 8064   7.379   7.238   1.171
 1283SOL    HW1 8065   7.378   7.147   1.199
 1283SOL    HW2 8066   7.290   7.270   1.187
 1284SOL     OW 8067   1.315   3.854   3.596
 1284SOL    HW1 8068   1.405   3.838   3.569
 1284SOL    HW2 8069   1.272   3.769   3.586
 1285SOL     OW 8070   3.651   3.654   2.715
 1285SOL    HW1 8071   3.594   3.583   2.746
 1285SOL    HW2 8072   3.713   3.611   2.656
 1286SOL     OW 8073   2.564   5.803   6.011
 1286SOL    HW1 8074   2.536   5.720   5.972
 1286SOL    HW2 8075   2.565   5.787   6.105
 1287SOL     OW 8076   6.102   3.908   1.353
 1287SOL    HW1 8077   6.160   3.974   1.314
 1287SOL    HW2 8078   6.014   3.933   1.323
 1288SOL     OW 8079   7.670   9.168   4.654
 1288SOL    HW1 8080   7.716   9.205   4.579
 1288SOL    HW2 8081   7.577   9.182   4.635
 1289SOL     OW 8082   2.745   5.748   3.939
 1289SOL    HW1 8083   2.770   5.673   3.885
 1289SOL    HW2 8084   2.819   5.761   3.998
 1290SOL     OW 8085   2.937   2.216   3.372
 1290SOL    HW1 8086   2.872   2.259   3.316
 1290SOL    HW2 8087   2.976   2.149   3.316
 1291SOL     OW 8088   2.935   3.261   2.591
 1291SOL    HW1 8089   3.007   3.239   2.532
 1291SOL    HW2 8090   2.860   3.275   2.533
 1292SOL     OW 8091   3.065   2.009   0.945
 1292SOL    HW1 8092   3.036   2.100   0.940
 1292SOL    HW2 8093   3.004   1.967   1.006
 1293SOL     OW 8094   1.928   4.486   0.530
 1293SOL    HW1 8095   1.988   4.533   0.589
 1293SOL    HW2 8096   1.846   4.534   0.536
 1294SOL     OW 8097  -0.362   6.880   4.792
 1294SOL    HW1 8098  -0.405   6.954   4.749
 1294SOL    HW2 8099  -0.428   6.845   4.852
 1295SOL     OW 8100   2.340   3.545   4.261
 1295SOL    HW1 8101   2.379   3.564   4.175
 1295SOL    HW2 8102   2.359   3.452   4.275
 1296SOL     OW 8103  -0.056   6.949   5.465
 1296SOL    HW1 8104  -0.132   6.909   5.422
 1296SOL    HW2 8105  -0.048   6.902   5.548
 1297SOL     OW 8106   2.036   8.894   3.570
 1297SOL    HW1 8107   2.055   8.804   3.598
 1297SOL    HW2 8108   2.113   8.944   3.595
 1298SOL     OW 8109   3.248   2.232   3.753
 1298SOL    HW1 8110   3.155   2.233   3.729
 1298SOL    HW2 8111   3.249   2.266   3.843
 1299SOL     OW 8112   2.316   3.104   0.519
 1299SOL    HW1 8113   2.224   3.086   0.499
 1299SOL    HW2 8114   2.342   3.172   0.457
 1300SOL     OW 8115   1.539   9.478   4.309
 1300SOL    HW1 8116   1.498   9.517   4.386
 1300SOL    HW2 8117   1.500   9.525   4.235
 1301SOL     OW 8118   3.896   4.727   5.321
 1301SOL    HW1 8119   3.808   4.739   5.287
 1301SOL    HW2 8120   3.927   4.645   5.283
 1302SOL     OW 8121   5.167   4.085   3.589
 1302SOL    HW1 8122   5.174   4.140   3.511
 1302SOL    HW2 8123   5.104   4.018   3.566
 1303SOL     OW 8124   0.236   3.482   5.754
 1303SOL    HW1 8125   0.231   3.405   5.698
 1303SOL    HW2 8126   0.251   3.555   5.694
 1304SOL     OW 8127   3.615   5.692   0.026
 1304SOL    HW1 8128   3.609   5.604  -0.010
 1304SOL    HW2 8129   3.701   5.724   0.001
 1305SOL     OW 8130   0.285   6.654   6.145
 1305SOL    HW1 8131   0.352   6.723   6.143
 1305SOL    HW2 8132   0.335   6.573   6.152
 1306SOL     OW 8133   7.980   3.012   0.702
 1306SOL    HW1 8134   7.917   2.948   0.733
 1306SOL    HW2 8135   8.050   3.010   0.768
 1307SOL     OW 8136   3.953   5.301   1.586
 1307SOL    HW1 8137   3.870   5.301   1.634
 1307SOL    HW2 8138   4.015   5.345   1.644
 1308SOL     OW 8139   6.902   7.272   4.991
 1308SOL    HW1 8140   6.833   7.326   5.029
 1308SOL    HW2 8141   6.935   7.323   4.917
 1309SOL     OW 8142   7.244   7.371   0.880
 1309SOL    HW1 8143   7.211   7.281   0.884
 1309SOL    HW2 8144   7.234   7.404   0.969
 1310SOL     OW 8145   5.871   5.206   2.421
 1310SOL    HW1 8146   5.954   5.158   2.422
 1310SOL    HW2 8147   5.805   5.139   2.402
 1311SOL     OW 8148   3.479   3.283   3.633
 1311SOL    HW1 8149   3.393   3.243   3.621
 1311SOL    HW2 8150   3.474   3.326   3.718
 1312SOL     OW 8151   6.918   6.189   3.007
 1312SOL    HW1 8152   6.935   6.273   3.051
 1312SOL    HW2 8153   6.919   6.210   2.914
 1313SOL     OW 8154   2.192   4.768   0.388
 1313SOL    HW1 8155   2.240   4.717   0.324
 1313SOL    HW2 8156   2.100   4.751   0.367
 1314SOL     OW 8157   6.148   2.397   1.332
 1314SOL    HW1 8158   6.200   2.457   1.385
 1314SOL    HW2 8159   6.198   2.315   1.333
 1315SOL     OW 8160  -1.023   4.672   4.981
 1315SOL    HW1 8161  -1.071   4.670   4.898
 1315SOL    HW2 8162  -1.012   4.580   5.004
 1316SOL     OW 8163   8.472   8.551   2.404
 1316SOL    HW1 8164   8.414   8.627   2.409
 1316SOL    HW2 8165   8.532   8.562   2.478
 1317SOL     OW 8166   0.732   4.177   2.134
 1317SOL    HW1 8167   0.782   4.118   2.192
 1317SOL    HW2 8168   0.643   4.175   2.169
 1318SOL     OW 8169   1.998   4.464   0.185
 1318SOL    HW1 8170   1.972   4.454   0.276
 1318SOL    HW2 8171   2.001   4.375   0.150
 1319SOL     OW 8172   1.954   8.703   2.953
 1319SOL    HW1 8173   1.863   8.672   2.943
 1319SOL    HW2 8174   1.949   8.770   3.020
 1320SOL     OW 8175   7.333   6.463   0.387
 1320SOL    HW1 8176   7.263   6.405   0.420
 1320SOL    HW2 8177   7.403   6.454   0.452
 1321SOL     OW 8178   3.023   3.689   6.071
 1321SOL    HW1 8179   3.085   3.711   6.141
 1321SOL    HW2 8180   2.984   3.607   6.100
 1322SOL     OW 8181   3.525   3.483   3.831
 1322SOL    HW1 8182   3.611   3.476   3.872
 1322SOL    HW2 8183   3.493   3.570   3.855
 1323SOL     OW 8184   7.761   8.512   3.115
 1323SOL    HW1 8185   7.742   8.544   3.026
 1323SOL    HW2 8186   7.854   8.526   3.126
 1324SOL     OW 8187   7.049   2.793   1.604
 1324SOL    HW1 8188   7.011   2.711   1.636
 1324SOL    HW2 8189   6.974   2.852   1.597
 1325SOL     OW 8190   6.870   5.769   2.601
 1325SOL    HW1 8191   6.800   5.803   2.656
 1325SOL    HW2 8192   6.877   5.833   2.530
 1326SOL     OW 8193   0.499   8.638   4.854
 1326SOL    HW1 8194   0.471   8.673   4.769
 1326SOL    HW2 8195   0.560   8.703   4.888
 1327SOL     OW 8196   3.473   8.311   5.306
 1327SOL    HW1 8197   3.561   8.346   5.290
 1327SOL    HW2 8198   3.451   8.342   5.394
 1328SOL     OW 8199   1.779   2.802   1.673
 1328SOL    HW1 8200   1.717   2.792   1.601
 1328SOL    HW2 8201   1.860   2.763   1.641
 1329SOL     OW 8202   8.700   5.099   0.140
 1329SOL    HW1 8203   8.606   5.116   0.148
 1329SOL    HW2 8204   8.737   5.129   0.224
 1330SOL     OW 8205   8.291   5.402   0.600
 1330SOL    HW1 8206   8.282   5.341   0.673
 1330SOL    HW2 8207   8.218   5.463   0.610
 1331SOL     OW 8208   6.112   6.400   5.885
 1331SOL    HW1 8209   6.081   6.394   5.795
 1331SOL    HW2 8210   6.093   6.490   5.911
 1332SOL     OW 8211   1.078   2.778   0.621
 1332SOL    HW1 8212   1.030   2.833   0.559
 1332SOL    HW2 8213   1.058   2.816   0.707
 1333SOL     OW 8214   4.768   2.750   0.758
 1333SOL    HW1 8215   4.856   2.714   0.749
 1333SOL    HW2 8216   4.770   2.830   0.706
 1334SOL     OW 8217   2.775   5.726   4.300
 1334SOL    HW1 8218   2.745   5.655   4.242
 1334SOL    HW2 8219   2.843   5.771   4.249
 1335SOL     OW 8220   7.156   2.116   1.252
 1335SOL    HW1 8221   7.173   2.207   1.275
 1335SOL    HW2 8222   7.201   2.104   1.168
 1336SOL     OW 8223   1.959   6.986   3.856
 1336SOL    HW1 8224   1.957   7.070   3.811
 1336SOL    HW2 8225   1.884   6.938   3.821
 1337SOL     OW 8226   0.884   3.024   2.092
 1337SOL    HW1 8227   0.963   2.971   2.100
 1337SOL    HW2 8228   0.835   2.985   2.019
 1338SOL     OW 8229   5.976   4.594   3.257
 1338SOL    HW1 8230   5.993   4.634   3.172
 1338SOL    HW2 8231   6.059   4.550   3.279
 1339SOL     OW 8232   7.355   7.394   3.842
 1339SOL    HW1 8233   7.358   7.378   3.936
 1339SOL    HW2 8234   7.310   7.478   3.833
 1340SOL     OW 8235   6.738   1.693   0.897
 1340SOL    HW1 8236   6.830   1.665   0.899
 1340SOL    HW2 8237   6.739   1.775   0.849
 1341SOL     OW 8238  -0.033   3.659   5.759
 1341SOL    HW1 8239  -0.040   3.566   5.782
 1341SOL    HW2 8240  -0.117   3.697   5.785
 1342SOL     OW 8241   0.713  10.776   6.154
 1342SOL    HW1 8242   0.683  10.715   6.087
 1342SOL    HW2 8243   0.802  10.747   6.174
 1343SOL     OW 8244   1.057   5.638   1.744
 1343SOL    HW1 8245   1.086   5.608   1.830
 1343SOL    HW2 8246   1.020   5.560   1.703
 1344SOL     OW 8247   4.264   5.108   4.640
 1344SOL    HW1 8248   4.169   5.107   4.628
 1344SOL    HW2 8249   4.278   5.083   4.731
 1345SOL     OW 8250   6.235   2.351   2.219
 1345SOL    HW1 8251   6.298   2.419   2.239
 1345SOL    HW2 8252   6.154   2.398   2.199
 1346SOL     OW 8253   1.327   8.273   3.988
 1346SOL    HW1 8254   1.317   8.347   4.047
 1346SOL    HW2 8255   1.253   8.279   3.927
 1347SOL     OW 8256  -0.969   2.936   4.755
 1347SOL    HW1 8257  -1.046   2.947   4.699
 1347SOL    HW2 8258  -0.954   3.023   4.792
 1348SOL     OW 8259  -1.127   5.223   5.842
 1348SOL    HW1 8260  -1.120   5.138   5.797
 1348SOL    HW2 8261  -1.213   5.256   5.816
 1349SOL     OW 8262   3.694  10.369   5.794
 1349SOL    HW1 8263   3.623  10.430   5.815
 1349SOL    HW2 8264   3.650  10.285   5.779
 1350SOL     OW 8265   0.909   8.865   5.728
 1350SOL    HW1 8266   0.878   8.891   5.814
 1350SOL    HW2 8267   0.833   8.824   5.686
 1351SOL     OW 8268   4.890  10.323   5.559
 1351SOL    HW1 8269   4.898  10.325   5.654
 1351SOL    HW2 8270   4.936  10.401   5.529
 1352SOL     OW 8271   0.546   5.649   4.924
 1352SOL    HW1 8272   0.498   5.678   5.001
 1352SOL    HW2 8273   0.514   5.706   4.853
 1353SOL     OW 8274   6.209   7.065   5.467
 1353SOL    HW1 8275   6.213   7.027   5.554
 1353SOL    HW2 8276   6.174   6.996   5.411
 1354SOL     OW 8277   0.150   5.689   4.246
 1354SOL    HW1 8278   0.086   5.753   4.278
 1354SOL    HW2 8279   0.193   5.656   4.324
 1355SOL     OW 8280   5.223   4.195   0.364
 1355SOL    HW1 8281   5.230   4.286   0.336
 1355SOL    HW2 8282   5.297   4.183   0.424
 1356SOL     OW 8283   4.903   8.930   4.323
 1356SOL    HW1 8284   4.901   8.979   4.406
 1356SOL    HW2 8285   4.939   8.992   4.260
 1357SOL     OW 8286  -0.110   2.014   1.387
 1357SOL    HW1 8287  -0.137   1.961   1.462
 1357SOL    HW2 8288  -0.170   2.088   1.388
 1358SOL     OW 8289   1.445   7.117   5.105
 1358SOL    HW1 8290   1.518   7.074   5.148
 1358SOL    HW2 8291   1.403   7.169   5.174
 1359SOL     OW 8292   5.583   3.437   0.173
 1359SOL    HW1 8293   5.523   3.367   0.147
 1359SOL    HW2 8294   5.615   3.473   0.091
 1360SOL     OW 8295   2.210   2.832   4.540
 1360SOL    HW1 8296   2.183   2.750   4.581
 1360SOL    HW2 8297   2.277   2.806   4.476
 1361SOL     OW 8298   0.519   5.876   2.676
 1361SOL    HW1 8299   0.590   5.899   2.736
 1361SOL    HW2 8300   0.558   5.815   2.614
 1362SOL     OW 8301   1.881   5.435   0.981
 1362SOL    HW1 8302   1.940   5.483   1.039
 1362SOL    HW2 8303   1.932   5.421   0.901
 1363SOL     OW 8304   2.202   5.040   5.377
 1363SOL    HW1 8305   2.231   4.958   5.338
 1363SOL    HW2 8306   2.109   5.046   5.357
 1364SOL     OW 8307   2.860   4.301   0.523
 1364SOL    HW1 8308   2.818   4.385   0.502
 1364SOL    HW2 8309   2.848   4.248   0.444
 1365SOL     OW 8310   5.215   4.304   4.728
 1365SOL    HW1 8311   5.230   4.214   4.756
 1365SOL    HW2 8312   5.120   4.314   4.729
 1366SOL     OW 8313   1.952   4.752   3.252
 1366SOL    HW1 8314   2.016   4.819   3.226
 1366SOL    HW2 8315   1.872   4.776   3.204
 1367SOL     OW 8316   2.395   6.094   4.662
 1367SOL    HW1 8317   2.308   6.089   4.702
 1367SOL    HW2 8318   2.407   6.010   4.619
 1368SOL     OW 8319   8.553   6.686   1.116
 1368SOL    HW1 8320   8.548   6.781   1.120
 1368SOL    HW2 8321   8.468   6.656   1.148
 1369SOL     OW 8322   1.512   8.300   3.407
 1369SOL    HW1 8323   1.494   8.227   3.466
 1369SOL    HW2 8324   1.426   8.333   3.382
 1370SOL     OW 8325   2.884   7.634   5.928
 1370SOL    HW1 8326   2.953   7.577   5.959
 1370SOL    HW2 8327   2.856   7.683   6.006
 1371SOL     OW 8328   3.684   5.485   6.295
 1371SOL    HW1 8329   3.642   5.457   6.214
 1371SOL    HW2 8330   3.620   5.467   6.364
 1372SOL     OW 8331   3.237   4.861   5.608
 1372SOL    HW1 8332   3.307   4.809   5.647
 1372SOL    HW2 8333   3.200   4.805   5.539
 1373SOL     OW 8334   2.137   5.788   2.702
 1373SOL    HW1 8335   2.088   5.793   2.620
 1373SOL    HW2 8336   2.206   5.853   2.693
 1374SOL     OW 8337   5.817   0.906   0.118
 1374SOL    HW1 8338   5.773   0.939   0.196
 1374SOL    HW2 8339   5.787   0.815   0.110
 1375SOL     OW 8340   3.930   3.058   1.830
 1375SOL    HW1 8341   3.930   3.099   1.917
 1375SOL    HW2 8342   4.015   3.014   1.825
 1376SOL     OW 8343   4.733   5.464   2.579
 1376SOL    HW1 8344   4.779   5.392   2.622
 1376SOL    HW2 8345   4.769   5.467   2.491
 1377SOL     OW 8346   8.863   6.521   0.667
 1377SOL    HW1 8347   8.908   6.516   0.752
 1377SOL    HW2 8348   8.852   6.430   0.640
 1378SOL     OW 8349   4.083   2.401   0.003
 1378SOL    HW1 8350   4.160   2.418  -0.051
 1378SOL    HW2 8351   4.119   2.374   0.088
 1379SOL     OW 8352   2.434   5.136   0.489
 1379SOL    HW1 8353   2.387   5.208   0.447
 1379SOL    HW2 8354   2.458   5.078   0.417
 1380SOL     OW 8355   6.438   6.463   3.958
 1380SOL    HW1 8356   6.385   6.437   3.883
 1380SOL    HW2 8357   6.379   6.452   4.033
 1381SOL     OW 8358   6.502   4.830   3.599
 1381SOL    HW1 8359   6.468   4.912   3.565
 1381SOL    HW2 8360   6.595   4.846   3.614
 1382SOL     OW 8361   3.501   3.094   1.632
 1382SOL    HW1 8362   3.553   3.141   1.566
 1382SOL    HW2 8363   3.412   3.128   1.620
 1383SOL     OW 8364  -0.494   2.799   4.191
 1383SOL    HW1 8365  -0.428   2.776   4.257
 1383SOL    HW2 8366  -0.490   2.727   4.128
 1384SOL     OW 8367   6.478   5.685   3.835
 1384SOL    HW1 8368   6.440   5.753   3.779
 1384SOL    HW2 8369   6.573   5.696   3.825
 1385SOL     OW 8370   0.714   8.291   6.005
 1385SOL    HW1 8371   0.619   8.304   6.008
 1385SOL    HW2 8372   0.751   8.370   6.044
 1386SOL     OW 8373   4.848   4.712   6.104
 1386SOL    HW1 8374   4.864   4.634   6.051
 1386SOL    HW2 8375   4.797   4.681   6.178
 1387SOL     OW 8376   4.678   2.742   3.126
 1387SOL    HW1 8377   4.725   2.660   3.138
 1387SOL    HW2 8378   4.701   2.795   3.203
 1388SOL     OW 8379   5.929   9.370   5.605
 1388SOL    HW1 8380   5.872   9.366   5.682
 1388SOL    HW2 8381   5.873   9.406   5.536
 1389SOL     OW 8382   3.966   5.200   2.396
 1389SOL    HW1 8383   4.059   5.186   2.378
 1389SOL    HW2 8384   3.964   5.236   2.485
 1390SOL     OW 8385   7.286   2.527   0.004
 1390SOL    HW1 8386   7.325   2.583  -0.063
 1390SOL    HW2 8387   7.220   2.582   0.046
 1391SOL     OW 8388   6.402   4.476   1.101
 1391SOL    HW1 8389   6.480   4.488   1.047
 1391SOL    HW2 8390   6.330   4.472   1.038
 1392SOL     OW 8391   2.816   5.173   1.893
 1392SOL    HW1 8392   2.757   5.226   1.946
 1392SOL    HW2 8393   2.782   5.181   1.804
 1393SOL     OW 8394   5.879   9.990   4.812
 1393SOL    HW1 8395   5.849   9.901   4.831
 1393SOL    HW2 8396   5.950   9.978   4.749
 1394SOL     OW 8397   3.685   4.467   2.870
 1394SOL    HW1 8398   3.665   4.387   2.918
 1394SOL    HW2 8399   3.779   4.462   2.853
 1395SOL     OW 8400   5.199   7.407   6.306
 1395SOL    HW1 8401   5.252   7.487   6.302
 1395SOL    HW2 8402   5.249   7.348   6.363
 1396SOL     OW 8403   3.573   2.811   0.464
 1396SOL    HW1 8404   3.664   2.783   0.473
 1396SOL    HW2 8405   3.521   2.732   0.478
 1397SOL     OW 8406   0.475   9.182   5.268
 1397SOL    HW1 8407   0.467   9.091   5.297
 1397SOL    HW2 8408   0.501   9.176   5.176
 1398SOL     OW 8409   5.233   4.624   1.655
 1398SOL    HW1 8410   5.146   4.640   1.620
 1398SOL    HW2 8411   5.224   4.544   1.707
 1399SOL     OW 8412   3.784   6.912   4.866
 1399SOL    HW1 8413   3.863   6.939   4.913
 1399SOL    HW2 8414   3.733   6.993   4.856
 1400SOL     OW 8415   6.443   9.138   4.717
 1400SOL    HW1 8416   6.451   9.188   4.797
 1400SOL    HW2 8417   6.398   9.057   4.743
 1401SOL     OW 8418   1.269   3.941   4.111
 1401SOL    HW1 8419   1.236   3.896   4.032
 1401SOL    HW2 8420   1.315   4.018   4.077
 1402SOL     OW 8421   7.381   2.163   0.042
 1402SOL    HW1 8422   7.325   2.100  -0.003
 1402SOL    HW2 8423   7.444   2.110   0.091
 1403SOL     OW 8424   4.664   3.597   1.579
 1403SOL    HW1 8425   4.586   3.548   1.554
 1403SOL    HW2 8426   4.713   3.537   1.635
 1404SOL     OW 8427   5.625   9.761   5.102
 1404SOL    HW1 8428   5.700   9.703   5.105
 1404SOL    HW2 8429   5.588   9.749   5.015
 1405SOL     OW 8430   4.028   6.002   5.533
 1405SOL    HW1 8431   3.939   6.034   5.548
 1405SOL    HW2 8432   4.078   6.035   5.608
 1406SOL     OW 8433   7.614   2.794   1.709
 1406SOL    HW1 8434   7.673   2.808   1.634
 1406SOL    HW2 8435   7.569   2.712   1.689
 1407SOL     OW 8436   5.367   5.080   0.363
 1407SOL    HW1 8437   5.400   5.161   0.402
 1407SOL    HW2 8438   5.444   5.025   0.353
 1408SOL     OW 8439   2.273   5.699   0.988
 1408SOL    HW1 8440   2.296   5.653   0.907
 1408SOL    HW2 8441   2.253   5.788   0.960
 1409SOL     OW 8442   1.390   4.921   5.973
 1409SOL    HW1 8443   1.435   5.004   5.988
 1409SOL    HW2 8444   1.306   4.946   5.935
 1410SOL     OW 8445   2.771   5.133   3.614
 1410SOL    HW1 8446   2.801   5.146   3.704
 1410SOL    HW2 8447   2.701   5.197   3.602
 1411SOL     OW 8448   3.490   5.785   2.784
 1411SOL    HW1 8449   3.555   5.723   2.748
 1411SOL    HW2 8450   3.491   5.859   2.723
 1412SOL     OW 8451  -1.063   3.711   4.961
 1412SOL    HW1 8452  -1.036   3.802   4.952
 1412SOL    HW2 8453  -1.076   3.698   5.055
 1413SOL     OW 8454   4.802   5.892   3.383
 1413SOL    HW1 8455   4.810   5.834   3.459
 1413SOL    HW2 8456   4.723   5.943   3.400
 1414SOL     OW 8457   1.907   7.818   3.922
 1414SOL    HW1 8458   1.987   7.765   3.918
 1414SOL    HW2 8459   1.924   7.883   3.991
 1415SOL     OW 8460   0.797   6.899   3.658
 1415SOL    HW1 8461   0.752   6.964   3.711
 1415SOL    HW2 8462   0.890   6.912   3.678
 1416SOL     OW 8463   8.117   7.107   0.627
 1416SOL    HW1 8464   8.069   7.143   0.553
 1416SOL    HW2 8465   8.201   7.152   0.626
 1417SOL     OW 8466   7.240   5.689   2.712
 1417SOL    HW1 8467   7.244   5.696   2.617
 1417SOL    HW2 8468   7.322   5.645   2.736
 1418SOL     OW 8469   1.948   9.828   4.380
 1418SOL    HW1 8470   1.988   9.770   4.314
 1418SOL    HW2 8471   1.957   9.779   4.462
 1419SOL     OW 8472   2.858   2.562   2.918
 1419SOL    HW1 8473   2.774   2.576   2.963
 1419SOL    HW2 8474   2.906   2.643   2.932
 1420SOL     OW 8475   4.189   7.774   4.002
 1420SOL    HW1 8476   4.200   7.707   4.070
 1420SOL    HW2 8477   4.215   7.855   4.045
 1421SOL     OW 8478   6.457   4.652   1.561
 1421SOL    HW1 8479   6.532   4.620   1.511
 1421SOL    HW2 8480   6.386   4.593   1.538
 1422SOL     OW 8481   4.916   8.728   3.715
 1422SOL    HW1 8482   4.914   8.704   3.807
 1422SOL    HW2 8483   4.992   8.785   3.706
 1423SOL     OW 8484   8.391   6.447   2.310
 1423SOL    HW1 8485   8.322   6.383   2.326
 1423SOL    HW2 8486   8.468   6.395   2.289
 1424SOL     OW 8487   5.840   7.942   5.588
 1424SOL    HW1 8488   5.749   7.935   5.615
 1424SOL    HW2 8489   5.865   7.853   5.565
 1425SOL     OW 8490   3.521   5.906   1.825
 1425SOL    HW1 8491   3.585   5.874   1.889
 1425SOL    HW2 8492   3.482   5.983   1.867
 1426SOL     OW 8493   5.523   3.114   0.339
 1426SOL    HW1 8494   5.611   3.141   0.313
 1426SOL    HW2 8495   5.465   3.163   0.281
 1427SOL     OW 8496   1.072   7.485   4.586
 1427SOL    HW1 8497   1.007   7.469   4.518
 1427SOL    HW2 8498   1.032   7.550   4.644
 1428SOL     OW 8499   4.886   4.770   5.430
 1428SOL    HW1 8500   4.882   4.703   5.499
 1428SOL    HW2 8501   4.972   4.810   5.440
 1429SOL     OW 8502   6.801   4.266   1.288
 1429SOL    HW1 8503   6.819   4.234   1.200
 1429SOL    HW2 8504   6.793   4.361   1.277
 1430SOL     OW 8505   3.363   6.618   5.934
 1430SOL    HW1 8506   3.439   6.621   5.877
 1430SOL    HW2 8507   3.288   6.612   5.874
 1431SOL     OW 8508  -1.588   4.060   5.597
 1431SOL    HW1 8509  -1.531   3.991   5.561
 1431SOL    HW2 8510  -1.635   4.017   5.668
 1432SOL     OW 8511   3.834   7.960   4.692
 1432SOL    HW1 8512   3.910   7.923   4.647
 1432SOL    HW2 8513   3.847   7.937   4.784
 1433SOL     OW 8514   2.220   5.862   1.261
 1433SOL    HW1 8515   2.280   5.823   1.197
 1433SOL    HW2 8516   2.277   5.906   1.323
 1434SOL     OW 8517   0.741   3.461   1.808
 1434SOL    HW1 8518   0.718   3.506   1.727
 1434SOL    HW2 8519   0.724   3.525   1.877
 1435SOL     OW 8520   7.697   7.934   1.116
 1435SOL    HW1 8521   7.788   7.911   1.134
 1435SOL    HW2 8522   7.649   7.852   1.128
 1436SOL     OW 8523   3.573   4.392   4.898
 1436SOL    HW1 8524   3.585   4.469   4.843
 1436SOL    HW2 8525   3.621   4.323   4.853
 1437SOL     OW 8526   2.852   3.351   4.290
 1437SOL    HW1 8527   2.766   3.390   4.273
 1437SOL    HW2 8528   2.873   3.375   4.380
 1438SOL     OW 8529   4.717   4.312   4.455
 1438SOL    HW1 8530   4.747   4.317   4.364
 1438SOL    HW2 8531   4.633   4.357   4.454
 1439SOL     OW 8532   5.741   9.015   3.309
 1439SOL    HW1 8533   5.786   9.062   3.380
 1439SOL    HW2 8534   5.811   8.992   3.248
 1440SOL     OW 8535   4.499   6.344   4.566
 1440SOL    HW1 8536   4.407   6.371   4.561
 1440SOL    HW2 8537   4.534   6.392   4.641
 1441SOL     OW 8538   7.816   9.088   3.526
 1441SOL    HW1 8539   7.864   9.081   3.443
 1441SOL    HW2 8540   7.792   9.180   3.532
 1442SOL     OW 8541   5.565   3.113   3.592
 1442SOL    HW1 8542   5.618   3.179   3.637
 1442SOL    HW2 8543   5.583   3.127   3.499
 1443SOL     OW 8544   3.268   8.556   3.594
 1443SOL    HW1 8545   3.340   8.565   3.531
 1443SOL    HW2 8546   3.304   8.591   3.676
 1444SOL     OW 8547   3.237   6.509   5.261
 1444SOL    HW1 8548   3.143   6.524   5.256
 1444SOL    HW2 8549   3.262   6.481   5.173
 1445SOL     OW 8550   4.732   1.112   0.191
 1445SOL    HW1 8551   4.654   1.088   0.241
 1445SOL    HW2 8552   4.753   1.034   0.140
 1446SOL     OW 8553   6.728   4.651   2.249
 1446SOL    HW1 8554   6.714   4.635   2.342
 1446SOL    HW2 8555   6.643   4.680   2.216
 1447SOL     OW 8556   6.750   5.660   4.296
 1447SOL    HW1 8557   6.720   5.632   4.383
 1447SOL    HW2 8558   6.840   5.627   4.291
 1448SOL     OW 8559   3.812   7.838   5.733
 1448SOL    HW1 8560   3.847   7.917   5.693
 1448SOL    HW2 8561   3.849   7.839   5.822
 1449SOL     OW 8562   7.789   9.021   4.346
 1449SOL    HW1 8563   7.850   8.951   4.322
 1449SOL    HW2 8564   7.794   9.083   4.273
 1450SOL     OW 8565   8.239   2.359   0.462
 1450SOL    HW1 8566   8.149   2.384   0.485
 1450SOL    HW2 8567   8.261   2.292   0.526
 1451SOL     OW 8568   3.444   3.128   0.008
 1451SOL    HW1 8569   3.522   3.184   0.006
 1451SOL    HW2 8570   3.477   3.040  -0.007
 1452SOL     OW 8571   3.631   1.516   1.272
 1452SOL    HW1 8572   3.638   1.494   1.179
 1452SOL    HW2 8573   3.713   1.562   1.292
 1453SOL     OW 8574   5.815   1.082   0.589
 1453SOL    HW1 8575   5.903   1.063   0.554
 1453SOL    HW2 8576   5.809   1.028   0.668
 1454SOL     OW 8577   0.757   2.795   0.920
 1454SOL    HW1 8578   0.799   2.769   0.838
 1454SOL    HW2 8579   0.665   2.771   0.910
 1455SOL     OW 8580   1.341   5.309   5.194
 1455SOL    HW1 8581   1.316   5.258   5.117
 1455SOL    HW2 8582   1.335   5.400   5.164
 1456SOL     OW 8583   1.898   5.065   2.212
 1456SOL    HW1 8584   1.915   5.037   2.302
 1456SOL    HW2 8585   1.916   5.159   2.213
 1457SOL     OW 8586   6.442   7.130   0.171
 1457SOL    HW1 8587   6.531   7.128   0.136
 1457SOL    HW2 8588   6.408   7.043   0.153
 1458SOL     OW 8589   1.897  10.625   5.746
 1458SOL    HW1 8590   1.906  10.534   5.716
 1458SOL    HW2 8591   1.984  10.645   5.782
 1459SOL     OW 8592   0.461   6.727   3.455
 1459SOL    HW1 8593   0.402   6.791   3.495
 1459SOL    HW2 8594   0.500   6.680   3.530
 1460SOL     OW 8595   5.734   6.475   3.928
 1460SOL    HW1 8596   5.808   6.478   3.989
 1460SOL    HW2 8597   5.774   6.474   3.842
 1461SOL     OW 8598   0.709  10.272   5.677
 1461SOL    HW1 8599   0.780  10.293   5.616
 1461SOL    HW2 8600   0.754  10.231   5.751
 1462SOL     OW 8601   1.624   4.047   0.168
 1462SOL    HW1 8602   1.604   4.139   0.154
 1462SOL    HW2 8603   1.572   4.001   0.102
 1463SOL     OW 8604   2.480   2.645   1.202
 1463SOL    HW1 8605   2.570   2.666   1.228
 1463SOL    HW2 8606   2.441   2.729   1.180
 1464SOL     OW 8607  -0.939   4.130   5.345
 1464SOL    HW1 8608  -0.895   4.198   5.396
 1464SOL    HW2 8609  -1.020   4.171   5.314
 1465SOL     OW 8610  -0.853   4.969   5.352
 1465SOL    HW1 8611  -0.866   4.894   5.294
 1465SOL    HW2 8612  -0.848   4.931   5.440
 1466SOL     OW 8613   1.704   6.015   2.169
 1466SOL    HW1 8614   1.717   6.070   2.092
 1466SOL    HW2 8615   1.776   5.953   2.168
 1467SOL     OW 8616   2.912   8.991   3.598
 1467SOL    HW1 8617   2.827   9.005   3.639
 1467SOL    HW2 8618   2.891   8.954   3.511
 1468SOL     OW 8619  -0.721   5.351   6.155
 1468SOL    HW1 8620  -0.771   5.307   6.086
 1468SOL    HW2 8621  -0.650   5.396   6.109
 1469SOL     OW 8622   2.771   2.891   3.186
 1469SOL    HW1 8623   2.733   2.907   3.273
 1469SOL    HW2 8624   2.712   2.827   3.146
 1470SOL     OW 8625   4.396   6.531   4.203
 1470SOL    HW1 8626   4.424   6.441   4.191
 1470SOL    HW2 8627   4.305   6.532   4.172
 1471SOL     OW 8628   7.167   9.244   6.094
 1471SOL    HW1 8629   7.217   9.278   6.169
 1471SOL    HW2 8630   7.235   9.217   6.031
 1472SOL     OW 8631   4.736   0.443   0.534
 1472SOL    HW1 8632   4.704   0.356   0.559
 1472SOL    HW2 8633   4.679   0.504   0.580
 1473SOL     OW 8634   7.491   6.952   0.585
 1473SOL    HW1 8635   7.404   6.982   0.558
 1473SOL    HW2 8636   7.549   6.981   0.515
 1474SOL     OW 8637   2.066   5.555   5.470
 1474SOL    HW1 8638   2.159   5.536   5.482
 1474SOL    HW2 8639   2.043   5.609   5.545
 1475SOL     OW 8640   6.041   3.045   2.549
 1475SOL    HW1 8641   6.064   2.971   2.606
 1475SOL    HW2 8642   6.059   3.122   2.603
 1476SOL     OW 8643   2.659   7.960   4.175
 1476SOL    HW1 8644   2.682   8.046   4.212
 1476SOL    HW2 8645   2.590   7.980   4.112
 1477SOL     OW 8646   6.378   5.104   4.088
 1477SOL    HW1 8647   6.352   5.196   4.099
 1477SOL    HW2 8648   6.304   5.064   4.041
 1478SOL     OW 8649   5.441   9.761   5.386
 1478SOL    HW1 8650   5.507   9.694   5.366
 1478SOL    HW2 8651   5.461   9.833   5.326
 1479SOL     OW 8652   2.965   3.563   5.618
 1479SOL    HW1 8653   2.901   3.625   5.583
 1479SOL    HW2 8654   3.010   3.612   5.686
 1480SOL     OW 8655   7.594   4.189   2.064
 1480SOL    HW1 8656   7.578   4.172   2.157
 1480SOL    HW2 8657   7.594   4.102   2.024
 1481SOL     OW 8658   1.845   5.936   4.568
 1481SOL    HW1 8659   1.787   5.947   4.493
 1481SOL    HW2 8660   1.894   6.018   4.573
 1482SOL     OW 8661   0.608   7.325   6.216
 1482SOL    HW1 8662   0.648   7.276   6.287
 1482SOL    HW2 8663   0.533   7.273   6.189
 1483SOL     OW 8664   2.777   3.759   0.254
 1483SOL    HW1 8665   2.822   3.840   0.276
 1483SOL    HW2 8666   2.752   3.721   0.338
 1484SOL     OW 8667   2.282   7.935   5.281
 1484SOL    HW1 8668   2.193   7.915   5.251
 1484SOL    HW2 8669   2.313   8.002   5.220
 1485SOL     OW 8670   6.413   8.711   4.944
 1485SOL    HW1 8671   6.474   8.756   5.002
 1485SOL    HW2 8672   6.456   8.711   4.859
 1486SOL     OW 8673   3.857   8.541   4.100
 1486SOL    HW1 8674   3.897   8.522   4.015
 1486SOL    HW2 8675   3.903   8.484   4.161
 1487SOL     OW 8676   0.286   7.388   6.155
 1487SOL    HW1 8677   0.254   7.327   6.221
 1487SOL    HW2 8678   0.339   7.335   6.096
 1488SOL     OW 8679   6.135   5.944   4.018
 1488SOL    HW1 8680   6.040   5.950   4.022
 1488SOL    HW2 8681   6.152   5.881   3.948
 1489SOL     OW 8682   1.714   5.061   5.699
 1489SOL    HW1 8683   1.755   5.120   5.635
 1489SOL    HW2 8684   1.651   5.115   5.745
 1490SOL     OW 8685   9.074   6.326   1.049
 1490SOL    HW1 8686   9.147   6.387   1.049
 1490SOL    HW2 8687   8.996   6.382   1.048
 1491SOL     OW 8688   9.297   6.501   1.110
 1491SOL    HW1 8689   9.358   6.500   1.036
 1491SOL    HW2 8690   9.299   6.592   1.141
 1492SOL     OW 8691   1.483   7.672   4.064
 1492SOL    HW1 8692   1.493   7.597   4.123
 1492SOL    HW2 8693   1.563   7.673   4.012
 1493SOL     OW 8694   5.936   4.482   0.976
 1493SOL    HW1 8695   5.858   4.522   0.940
 1493SOL    HW2 8696   5.915   4.389   0.982
 1494SOL     OW 8697   8.095   8.186   2.807
 1494SOL    HW1 8698   8.069   8.206   2.897
 1494SOL    HW2 8699   8.172   8.241   2.792
 1495SOL     OW 8700  -0.574   1.791   2.388
 1495SOL    HW1 8701  -0.600   1.746   2.307
 1495SOL    HW2 8702  -0.595   1.730   2.458
 1496SOL     OW 8703   4.866   7.097   0.205
 1496SOL    HW1 8704   4.773   7.099   0.227
 1496SOL    HW2 8705   4.901   7.024   0.256
 1497SOL     OW 8706   2.570   3.696   3.731
 1497SOL    HW1 8707   2.616   3.706   3.814
 1497SOL    HW2 8708   2.636   3.715   3.664
 1498SOL     OW 8709   1.304   4.941   1.045
 1498SOL    HW1 8710   1.232   4.880   1.029
 1498SOL    HW2 8711   1.345   4.953   0.960
 1499SOL     OW 8712   5.789   9.429   6.073
 1499SOL    HW1 8713   5.762   9.516   6.043
 1499SOL    HW2 8714   5.830   9.445   6.158
 1500SOL     OW 8715   5.292   7.142   5.738
 1500SOL    HW1 8716   5.212   7.188   5.713
 1500SOL    HW2 8717   5.308   7.169   5.828
 1501SOL     OW 8718   6.123   6.206   2.956
 1501SOL    HW1 8719   6.046   6.251   2.992
 1501SOL    HW2 8720   6.134   6.130   3.012
 1502SOL     OW 8721   5.628   4.008   5.241
 1502SOL    HW1 8722   5.710   4.056   5.257
 1502SOL    HW2 8723   5.564   4.076   5.220
 1503SOL     OW 8724   0.748   3.647   3.258
 1503SOL    HW1 8725   0.698   3.698   3.193
 1503SOL    HW2 8726   0.836   3.683   3.254
 1504SOL     OW 8727   8.000   6.479   0.064
 1504SOL    HW1 8728   7.947   6.479   0.144
 1504SOL    HW2 8729   7.936   6.486  -0.008
 1505SOL     OW 8730   3.629   2.123   1.336
 1505SOL    HW1 8731   3.631   2.199   1.395
 1505SOL    HW2 8732   3.538   2.118   1.307
 1506SOL     OW 8733   1.738   6.366   2.982
 1506SOL    HW1 8734   1.739   6.296   2.917
 1506SOL    HW2 8735   1.831   6.382   3.002
 1507SOL     OW 8736   7.298   6.489   3.488
 1507SOL    HW1 8737   7.301   6.443   3.572
 1507SOL    HW2 8738   7.317   6.421   3.423
 1508SOL     OW 8739   3.963   1.928   1.241
 1508SOL    HW1 8740   3.941   2.020   1.258
 1508SOL    HW2 8741   3.933   1.882   1.319
 1509SOL     OW 8742   8.007   8.385   2.574
 1509SOL    HW1 8743   8.058   8.435   2.638
 1509SOL    HW2 8744   7.922   8.429   2.572
 1510SOL     OW 8745   3.804   5.263   3.749
 1510SOL    HW1 8746   3.876   5.207   3.776
 1510SOL    HW2 8747   3.835   5.352   3.765
 1511SOL     OW 8748   6.431   4.252   2.977
 1511SOL    HW1 8749   6.411   4.214   3.063
 1511SOL    HW2 8750   6.500   4.196   2.941
 1512SOL     OW 8751   3.329   5.444   4.615
 1512SOL    HW1 8752   3.250   5.432   4.563
 1512SOL    HW2 8753   3.398   5.463   4.551
 1513SOL     OW 8754   4.575   4.924   5.012
 1513SOL    HW1 8755   4.495   4.895   5.056
 1513SOL    HW2 8756   4.644   4.914   5.078
 1514SOL     OW 8757   5.545   6.819   4.321
 1514SOL    HW1 8758   5.616   6.858   4.372
 1514SOL    HW2 8759   5.527   6.882   4.252
 1515SOL     OW 8760   1.136   2.375   2.534
 1515SOL    HW1 8761   1.179   2.311   2.476
 1515SOL    HW2 8762   1.079   2.322   2.589
 1516SOL     OW 8763   4.580   5.453   3.119
 1516SOL    HW1 8764   4.507   5.405   3.078
 1516SOL    HW2 8765   4.560   5.545   3.103
 1517SOL     OW 8766   2.226   9.571   4.973
 1517SOL    HW1 8767   2.144   9.554   5.019
 1517SOL    HW2 8768   2.273   9.487   4.975
 1518SOL     OW 8769   4.266   3.921   5.065
 1518SOL    HW1 8770   4.209   3.924   4.988
 1518SOL    HW2 8771   4.311   3.837   5.058
 1519SOL     OW 8772   1.188   4.384   2.679
 1519SOL    HW1 8773   1.234   4.454   2.726
 1519SOL    HW2 8774   1.222   4.389   2.590
 1520SOL     OW 8775   6.334   7.965   3.557
 1520SOL    HW1 8776   6.341   8.045   3.609
 1520SOL    HW2 8777   6.286   7.904   3.613
 1521SOL     OW 8778   5.825   5.985   0.602
 1521SOL    HW1 8779   5.752   6.001   0.541
 1521SOL    HW2 8780   5.885   5.930   0.552
 1522SOL     OW 8781   7.639   6.408   1.677
 1522SOL    HW1 8782   7.721   6.388   1.722
 1522SOL    HW2 8783   7.657   6.487   1.627
 1523SOL     OW 8784   4.931   5.348   6.076
 1523SOL    HW1 8785   4.846   5.367   6.035
 1523SOL    HW2 8786   4.994   5.352   6.004
 1524SOL     OW 8787   2.164   9.848   5.057
 1524SOL    HW1 8788   2.220   9.884   5.125
 1524SOL    HW2 8789   2.082   9.898   5.064
 1525SOL     OW 8790   5.479   8.631   4.198
 1525SOL    HW1 8791   5.431   8.572   4.140
 1525SOL    HW2 8792   5.435   8.623   4.283
 1526SOL     OW 8793   2.566   5.541   4.728
 1526SOL    HW1 8794   2.615   5.601   4.671
 1526SOL    HW2 8795   2.630   5.474   4.753
 1527SOL     OW 8796  -0.137   4.620   3.820
 1527SOL    HW1 8797  -0.062   4.579   3.777
 1527SOL    HW2 8798  -0.200   4.634   3.750
 1528SOL     OW 8799   7.342   5.402   2.993
 1528SOL    HW1 8800   7.336   5.361   2.906
 1528SOL    HW2 8801   7.314   5.492   2.979
 1529SOL     OW 8802   4.528   3.889   0.941
 1529SOL    HW1 8803   4.541   3.874   1.034
 1529SOL    HW2 8804   4.581   3.965   0.921
 1530SOL     OW 8805   4.500   6.237   5.533
 1530SOL    HW1 8806   4.576   6.186   5.503
 1530SOL    HW2 8807   4.511   6.243   5.627
 1531SOL     OW 8808   1.488   4.842   5.637
 1531SOL    HW1 8809   1.422   4.840   5.707
 1531SOL    HW2 8810   1.551   4.908   5.666
 1532SOL     OW 8811  -0.389   7.253   5.935
 1532SOL    HW1 8812  -0.313   7.251   5.878
 1532SOL    HW2 8813  -0.460   7.216   5.883
 1533SOL     OW 8814   4.667   8.415   5.361
 1533SOL    HW1 8815   4.741   8.363   5.330
 1533SOL    HW2 8816   4.695   8.506   5.353
 1534SOL     OW 8817   8.006   7.641   1.742
 1534SOL    HW1 8818   8.053   7.569   1.700
 1534SOL    HW2 8819   7.938   7.666   1.679
 1535SOL     OW 8820   6.980   6.466   4.047
 1535SOL    HW1 8821   6.922   6.528   4.092
 1535SOL    HW2 8822   7.052   6.520   4.016
 1536SOL     OW 8823   8.976   8.117   2.569
 1536SOL    HW1 8824   9.069   8.104   2.585
 1536SOL    HW2 8825   8.970   8.208   2.539
 1537SOL     OW 8826   1.705   7.825   3.567
 1537SOL    HW1 8827   1.743   7.751   3.615
 1537SOL    HW2 8828   1.678   7.886   3.635
 1538SOL     OW 8829   6.400   2.463   0.602
 1538SOL    HW1 8830   6.336   2.519   0.645
 1538SOL    HW2 8831   6.356   2.432   0.523
 1539SOL     OW 8832   2.114   6.074   5.812
 1539SOL    HW1 8833   2.053   6.000   5.821
 1539SOL    HW2 8834   2.201   6.035   5.821
 1540SOL     OW 8835   3.507   6.817   3.936
 1540SOL    HW1 8836   3.504   6.746   3.872
 1540SOL    HW2 8837   3.430   6.871   3.917
 1541SOL     OW 8838   5.014   5.853   0.313
 1541SOL    HW1 8839   5.097   5.809   0.333
 1541SOL    HW2 8840   4.984   5.888   0.397
 1542SOL     OW 8841   1.818   3.259   4.239
 1542SOL    HW1 8842   1.789   3.325   4.302
 1542SOL    HW2 8843   1.906   3.235   4.268
 1543SOL     OW 8844   0.994   5.830   4.785
 1543SOL    HW1 8845   0.999   5.785   4.869
 1543SOL    HW2 8846   0.910   5.803   4.747
 1544SOL     OW 8847   7.671   8.478   4.486
 1544SOL    HW1 8848   7.640   8.512   4.402
 1544SOL    HW2 8849   7.766   8.493   4.485
 1545SOL     OW 8850   3.697   6.973   5.794
 1545SOL    HW1 8851   3.613   7.004   5.758
 1545SOL    HW2 8852   3.710   7.025   5.873
 1546SOL     OW 8853   0.913   5.837   4.334
 1546SOL    HW1 8854   0.936   5.879   4.250
 1546SOL    HW2 8855   0.997   5.827   4.379
 1547SOL     OW 8856   5.563   4.831   5.297
 1547SOL    HW1 8857   5.655   4.805   5.305
 1547SOL    HW2 8858   5.518   4.751   5.270
 1548SOL     OW 8859   6.042   7.350   5.462
 1548SOL    HW1 8860   5.950   7.345   5.488
 1548SOL    HW2 8861   6.076   7.262   5.479
 1549SOL     OW 8862   2.084   8.094   4.457
 1549SOL    HW1 8863   2.030   8.066   4.383
 1549SOL    HW2 8864   2.082   8.018   4.516
 1550SOL     OW 8865   8.200   6.748   2.122
 1550SOL    HW1 8866   8.241   6.700   2.050
 1550SOL    HW2 8867   8.217   6.695   2.199
 1551SOL     OW 8868   3.442   5.522   5.404
 1551SOL    HW1 8869   3.355   5.483   5.401
 1551SOL    HW2 8870   3.501   5.449   5.420
 1552SOL     OW 8871  -0.807   5.224   5.021
 1552SOL    HW1 8872  -0.747   5.175   5.077
 1552SOL    HW2 8873  -0.894   5.191   5.043
 1553SOL     OW 8874  -0.770   2.769   4.611
 1553SOL    HW1 8875  -0.781   2.830   4.538
 1553SOL    HW2 8876  -0.853   2.723   4.617
 1554SOL     OW 8877   5.679   6.682   5.742
 1554SOL    HW1 8878   5.740   6.635   5.799
 1554SOL    HW2 8879   5.592   6.654   5.771
 1555SOL     OW 8880   6.793   2.873   0.773
 1555SOL    HW1 8881   6.728   2.865   0.704
 1555SOL    HW2 8882   6.749   2.920   0.844
 1556SOL     OW 8883   7.658   3.431   0.453
 1556SOL    HW1 8884   7.587   3.388   0.501
 1556SOL    HW2 8885   7.651   3.396   0.364
 1557SOL     OW 8886   7.256   6.372   0.081
 1557SOL    HW1 8887   7.278   6.384   0.174
[truncated: 1,222,967 more chars]
