# Supplementary material for: Improvement in predicting drug sensitivity changes associated with protein mutations using a molecular dynamics based alchemical mutation method
Source: Sci Rep. 2020 Feb 7;10:2161. doi: 10.1038/s41598-020-58877-9 (PMC7005789; doi:10.1038/s41598-020-58877-9)
Supplement: Supplementary file 2 — Supplementary Information. [file 41598_2020_58877_MOESM2_ESM.zip › S1_input/MP-CAFEE/ALR2/393/F121P_393/structure/2PZN_393_GMX.itp]

; 2PZN_393_GMX.itp created by acpype (Rev: 0) on Tue Nov 19 13:17:47 2019

[ moleculetype ]
;name            nrexcl
 LIG         3

[ atoms ]
;   nr  type  resi  res  atom  cgnr     charge      mass       ; qtot   bond_type
     1   ca     1   LIG    C1    1    -0.023162     12.01000 ; qtot -0.023
     2   no     1   LIG    N2    2     0.786874     14.01000 ; qtot 0.764
     3    o     1   LIG    O3    3    -0.473479     16.00000 ; qtot 0.290
     4    o     1   LIG    O4    4    -0.487801     16.00000 ; qtot -0.198
     5   ca     1   LIG    C5    5    -0.213243     12.01000 ; qtot -0.411
     6   ha     1   LIG    H5    6     0.176550      1.00800 ; qtot -0.234
     7   ca     1   LIG    C6    7     0.095214     12.01000 ; qtot -0.139
     8   c3     1   LIG    C7    8    -0.041403     12.01000 ; qtot -0.180
     9   h1     1   LIG   H71    9     0.060988      1.00800 ; qtot -0.119
    10   h1     1   LIG   H72   10     0.089792      1.00800 ; qtot -0.030
    11    n     1   LIG    N8   11    -0.380355     14.01000 ; qtot -0.410
    12   hn     1   LIG    H8   12     0.300941      1.00800 ; qtot -0.109
    13    c     1   LIG    C9   13     0.586111     12.01000 ; qtot 0.477
    14   ca     1   LIG   C10   14    -0.042497     12.01000 ; qtot 0.435
    15   ca     1   LIG   C11   15    -0.204658     12.01000 ; qtot 0.230
    16   ha     1   LIG   H11   16     0.173094      1.00800 ; qtot 0.403
    17   ca     1   LIG   C12   17    -0.082599     12.01000 ; qtot 0.320
    18   ha     1   LIG   H12   18     0.123458      1.00800 ; qtot 0.444
    19   ca     1   LIG   C13   19    -0.051660     12.01000 ; qtot 0.392
    20   cl     1   LIG   CL1   20    -0.144362     35.45000 ; qtot 0.248
    21   ca     1   LIG   C15   21    -0.041275     12.01000 ; qtot 0.207
    22   ha     1   LIG   H15   22     0.132237      1.00800 ; qtot 0.339
    23   ca     1   LIG   C16   23     0.149716     12.01000 ; qtot 0.488
    24   os     1   LIG   O17   24    -0.390362     16.00000 ; qtot 0.098
    25   c3     1   LIG   C18   25     0.025821     12.01000 ; qtot 0.124
    26   h1     1   LIG  H181   26     0.068018      1.00800 ; qtot 0.192
    27   h1     1   LIG  H182   27     0.038716      1.00800 ; qtot 0.231
    28    c     1   LIG   C19   28     0.812183     12.01000 ; qtot 1.043
    29    o     1   LIG   O20   29    -0.777480     16.00000 ; qtot 0.265
    30    o     1   LIG   O21   30    -0.730849     16.00000 ; qtot -0.465
    31    o     1   LIG   O22   31    -0.611128     16.00000 ; qtot -1.077
    32   ca     1   LIG   C23   32    -0.016097     12.01000 ; qtot -1.093
    33   ha     1   LIG   H23   33     0.132948      1.00800 ; qtot -0.960
    34   ca     1   LIG   C24   34    -0.227829     12.01000 ; qtot -1.188
    35   ha     1   LIG   H24   35     0.165096      1.00800 ; qtot -1.022
    36   ca     1   LIG   C25   36    -0.143297     12.01000 ; qtot -1.166
    37   ha     1   LIG   H25   37     0.165780      1.00800 ; qtot -1.000

[ bonds ]
;   ai     aj funct   r             k
     1      2   1    1.4680e-01    2.6995e+05 ;     C1 - N2    
     1      5   1    1.3870e-01    4.0033e+05 ;     C1 - C5    
     1     36   1    1.3870e-01    4.0033e+05 ;     C1 - C25   
     2      3   1    1.2190e-01    6.3697e+05 ;     N2 - O3    
     2      4   1    1.2190e-01    6.3697e+05 ;     N2 - O4    
     5      6   1    1.0870e-01    2.8811e+05 ;     C5 - H5    
     5      7   1    1.3870e-01    4.0033e+05 ;     C5 - C6    
     7      8   1    1.5130e-01    2.7070e+05 ;     C6 - C7    
     7     32   1    1.3870e-01    4.0033e+05 ;     C6 - C23   
     8      9   1    1.0930e-01    2.8108e+05 ;     C7 - H71   
     8     10   1    1.0930e-01    2.8108e+05 ;     C7 - H72   
     8     11   1    1.4600e-01    2.7665e+05 ;     C7 - N8    
    11     12   1    1.0090e-01    3.4326e+05 ;     N8 - H8    
    11     13   1    1.3450e-01    4.0016e+05 ;     N8 - C9    
    13     14   1    1.4870e-01    2.9263e+05 ;     C9 - C10   
    13     31   1    1.2140e-01    5.4225e+05 ;     C9 - O22   
    14     15   1    1.3870e-01    4.0033e+05 ;    C10 - C11   
    14     23   1    1.3870e-01    4.0033e+05 ;    C10 - C16   
    15     16   1    1.0870e-01    2.8811e+05 ;    C11 - H11   
    15     17   1    1.3870e-01    4.0033e+05 ;    C11 - C12   
    17     18   1    1.0870e-01    2.8811e+05 ;    C12 - H12   
    17     19   1    1.3870e-01    4.0033e+05 ;    C12 - C13   
    19     20   1    1.7290e-01    2.7012e+05 ;    C13 - CL1   
    19     21   1    1.3870e-01    4.0033e+05 ;    C13 - C15   
    21     22   1    1.0870e-01    2.8811e+05 ;    C15 - H15   
    21     23   1    1.3870e-01    4.0033e+05 ;    C15 - C16   
    23     24   1    1.3730e-01    3.1162e+05 ;    C16 - O17   
    24     25   1    1.4390e-01    2.5230e+05 ;    O17 - C18   
    25     26   1    1.0930e-01    2.8108e+05 ;    C18 - H181  
    25     27   1    1.0930e-01    2.8108e+05 ;    C18 - H182  
    25     28   1    1.5080e-01    2.7472e+05 ;    C18 - C19   
    28     29   1    1.2140e-01    5.4225e+05 ;    C19 - O20   
    28     30   1    1.2140e-01    5.4225e+05 ;    C19 - O21   
    32     33   1    1.0870e-01    2.8811e+05 ;    C23 - H23   
    32     34   1    1.3870e-01    4.0033e+05 ;    C23 - C24   
    34     35   1    1.0870e-01    2.8811e+05 ;    C24 - H24   
    34     36   1    1.3870e-01    4.0033e+05 ;    C24 - C25   
    36     37   1    1.0870e-01    2.8811e+05 ;    C25 - H25   

[ pairs ]
;   ai     aj    funct
     1      8      1 ;     C1 - C7    
     1     32      1 ;     C1 - C23   
     1     35      1 ;     C1 - H24   
     2      6      1 ;     N2 - H5    
     2      7      1 ;     N2 - C6    
     2     34      1 ;     N2 - C24   
     2     37      1 ;     N2 - H25   
     5      3      1 ;     C5 - O3    
     5      4      1 ;     C5 - O4    
     5      9      1 ;     C5 - H71   
     5     10      1 ;     C5 - H72   
     5     11      1 ;     C5 - N8    
     5     33      1 ;     C5 - H23   
     5     34      1 ;     C5 - C24   
     5     37      1 ;     C5 - H25   
     6      8      1 ;     H5 - C7    
     6     32      1 ;     H5 - C23   
     7     12      1 ;     C6 - H8    
     7     13      1 ;     C6 - C9    
     7     35      1 ;     C6 - H24   
     8     14      1 ;     C7 - C10   
     8     31      1 ;     C7 - O22   
     8     33      1 ;     C7 - H23   
     8     34      1 ;     C7 - C24   
     9     12      1 ;    H71 - H8    
     9     13      1 ;    H71 - C9    
     9     32      1 ;    H71 - C23   
    10     12      1 ;    H72 - H8    
    10     13      1 ;    H72 - C9    
    10     32      1 ;    H72 - C23   
    11     15      1 ;     N8 - C11   
    11     23      1 ;     N8 - C16   
    11     32      1 ;     N8 - C23   
    12     14      1 ;     H8 - C10   
    12     31      1 ;     H8 - O22   
    13     16      1 ;     C9 - H11   
    13     17      1 ;     C9 - C12   
    13     21      1 ;     C9 - C15   
    13     24      1 ;     C9 - O17   
    14     18      1 ;    C10 - H12   
    14     19      1 ;    C10 - C13   
    14     22      1 ;    C10 - H15   
    14     25      1 ;    C10 - C18   
    15     20      1 ;    C11 - CL1   
    15     21      1 ;    C11 - C15   
    15     24      1 ;    C11 - O17   
    15     31      1 ;    C11 - O22   
    16     18      1 ;    H11 - H12   
    16     19      1 ;    H11 - C13   
    16     23      1 ;    H11 - C16   
    17     22      1 ;    C12 - H15   
    17     23      1 ;    C12 - C16   
    18     20      1 ;    H12 - CL1   
    18     21      1 ;    H12 - C15   
    19     24      1 ;    C13 - O17   
    20     22      1 ;    CL1 - H15   
    20     23      1 ;    CL1 - C16   
    21     25      1 ;    C15 - C18   
    22     24      1 ;    H15 - O17   
    23     26      1 ;    C16 - H181  
    23     27      1 ;    C16 - H182  
    23     28      1 ;    C16 - C19   
    23     31      1 ;    C16 - O22   
    24     29      1 ;    O17 - O20   
    24     30      1 ;    O17 - O21   
    26     29      1 ;   H181 - O20   
    26     30      1 ;   H181 - O21   
    27     29      1 ;   H182 - O20   
    27     30      1 ;   H182 - O21   
    32     37      1 ;    C23 - H25   
    33     35      1 ;    H23 - H24   
    33     36      1 ;    H23 - C25   
    35     37      1 ;    H24 - H25   
    36      3      1 ;    C25 - O3    
    36      4      1 ;    C25 - O4    
    36      6      1 ;    C25 - H5    
    36      7      1 ;    C25 - C6    

[ angles ]
;   ai     aj     ak    funct   theta         cth
     1      2      3      1    1.1810e+02    5.7522e+02 ;     C1 - N2     - O3    
     1      2      4      1    1.1810e+02    5.7522e+02 ;     C1 - N2     - O4    
     1      5      6      1    1.2001e+02    4.0551e+02 ;     C1 - C5     - H5    
     1      5      7      1    1.1997e+02    5.6216e+02 ;     C1 - C5     - C6    
     1     36     34      1    1.1997e+02    5.6216e+02 ;     C1 - C25    - C24   
     1     36     37      1    1.2001e+02    4.0551e+02 ;     C1 - C25    - H25   
     2      1      5      1    1.1954e+02    5.5965e+02 ;     N2 - C1     - C5    
     2      1     36      1    1.1954e+02    5.5965e+02 ;     N2 - C1     - C25   
     3      2      4      1    1.2513e+02    6.4559e+02 ;     O3 - N2     - O4    
     5      1     36      1    1.1997e+02    5.6216e+02 ;     C5 - C1     - C25   
     5      7      8      1    1.2063e+02    5.3421e+02 ;     C5 - C6     - C7    
     5      7     32      1    1.1997e+02    5.6216e+02 ;     C5 - C6     - C23   
     6      5      7      1    1.2001e+02    4.0551e+02 ;     H5 - C5     - C6    
     7      8      9      1    1.1095e+02    3.9146e+02 ;     C6 - C7     - H71   
     7      8     10      1    1.1095e+02    3.9146e+02 ;     C6 - C7     - H72   
     7      8     11      1    1.1243e+02    5.5471e+02 ;     C6 - C7     - N8    
     7     32     33      1    1.2001e+02    4.0551e+02 ;     C6 - C23    - H23   
     7     32     34      1    1.1997e+02    5.6216e+02 ;     C6 - C23    - C24   
     8      7     32      1    1.2063e+02    5.3421e+02 ;     C7 - C6     - C23   
     8     11     12      1    1.1678e+02    3.8526e+02 ;     C7 - N8     - H8    
     8     11     13      1    1.2135e+02    5.3488e+02 ;     C7 - N8     - C9    
     9      8     10      1    1.0955e+02    3.2786e+02 ;    H71 - C7     - H72   
     9      8     11      1    1.0932e+02    4.1689e+02 ;    H71 - C7     - N8    
    10      8     11      1    1.0932e+02    4.1689e+02 ;    H72 - C7     - N8    
    11     13     14      1    1.1514e+02    5.7296e+02 ;     N8 - C9     - C10   
    11     13     31      1    1.2203e+02    6.3455e+02 ;     N8 - C9     - O22   
    12     11     13      1    1.1846e+02    4.1179e+02 ;     H8 - N8     - C9    
    13     14     15      1    1.2014e+02    5.4091e+02 ;     C9 - C10    - C11   
    13     14     23      1    1.2014e+02    5.4091e+02 ;     C9 - C10    - C16   
    14     13     31      1    1.2344e+02    5.7463e+02 ;    C10 - C9     - O22   
    14     15     16      1    1.2001e+02    4.0551e+02 ;    C10 - C11    - H11   
    14     15     17      1    1.1997e+02    5.6216e+02 ;    C10 - C11    - C12   
    14     23     21      1    1.1997e+02    5.6216e+02 ;    C10 - C16    - C15   
    14     23     24      1    1.1920e+02    5.8400e+02 ;    C10 - C16    - O17   
    15     14     23      1    1.1997e+02    5.6216e+02 ;    C11 - C10    - C16   
    15     17     18      1    1.2001e+02    4.0551e+02 ;    C11 - C12    - H12   
    15     17     19      1    1.1997e+02    5.6216e+02 ;    C11 - C12    - C13   
    16     15     17      1    1.2001e+02    4.0551e+02 ;    H11 - C11    - C12   
    17     19     20      1    1.1940e+02    5.2651e+02 ;    C12 - C13    - CL1   
    17     19     21      1    1.1997e+02    5.6216e+02 ;    C12 - C13    - C15   
    18     17     19      1    1.2001e+02    4.0551e+02 ;    H12 - C12    - C13   
    19     21     22      1    1.2001e+02    4.0551e+02 ;    C13 - C15    - H15   
    19     21     23      1    1.1997e+02    5.6216e+02 ;    C13 - C15    - C16   
    20     19     21      1    1.1940e+02    5.2651e+02 ;    CL1 - C13    - C15   
    21     23     24      1    1.1920e+02    5.8400e+02 ;    C15 - C16    - O17   
    22     21     23      1    1.2001e+02    4.0551e+02 ;    H15 - C15    - C16   
    23     24     25      1    1.1797e+02    5.2108e+02 ;    C16 - O17    - C18   
    24     25     26      1    1.0882e+02    4.2543e+02 ;    O17 - C18    - H181  
    24     25     27      1    1.0882e+02    4.2543e+02 ;    O17 - C18    - H182  
    24     25     28      1    1.0982e+02    5.6928e+02 ;    O17 - C18    - C19   
    25     28     29      1    1.2311e+02    5.6928e+02 ;    C18 - C19    - O20   
    25     28     30      1    1.2311e+02    5.6928e+02 ;    C18 - C19    - O21   
    26     25     27      1    1.0955e+02    3.2786e+02 ;   H181 - C18    - H182  
    26     25     28      1    1.0766e+02    3.9857e+02 ;   H181 - C18    - C19   
    27     25     28      1    1.0766e+02    3.9857e+02 ;   H182 - C18    - C19   
    29     28     30      1    1.3038e+02    6.5413e+02 ;    O20 - C19    - O21   
    32     34     35      1    1.2001e+02    4.0551e+02 ;    C23 - C24    - H24   
    32     34     36      1    1.1997e+02    5.6216e+02 ;    C23 - C24    - C25   
    33     32     34      1    1.2001e+02    4.0551e+02 ;    H23 - C23    - C24   
    34     36     37      1    1.2001e+02    4.0551e+02 ;    C24 - C25    - H25   
    35     34     36      1    1.2001e+02    4.0551e+02 ;    H24 - C24    - C25   

[ dihedrals ] ; propers
; treated as RBs in GROMACS to use combine multiple AMBER torsions per quartet
;    i      j      k      l   func    C0         C1         C2         C3         C4         C5
     1      5      7      8      3   30.33400    0.00000  -30.33400    0.00000    0.00000    0.00000 ;     C1-    C5-    C6-    C7
     1      5      7     32      3   30.33400    0.00000  -30.33400    0.00000    0.00000    0.00000 ;     C1-    C5-    C6-   C23
     1     36     34     32      3   30.33400    0.00000  -30.33400    0.00000    0.00000    0.00000 ;     C1-   C25-   C24-   C23
     1     36     34     35      3   30.33400    0.00000  -30.33400    0.00000    0.00000    0.00000 ;     C1-   C25-   C24-   H24
     2      1      5      6      3   30.33400    0.00000  -30.33400    0.00000    0.00000    0.00000 ;     N2-    C1-    C5-    H5
     2      1      5      7      3   30.33400    0.00000  -30.33400    0.00000    0.00000    0.00000 ;     N2-    C1-    C5-    C6
     2      1     36     34      3   30.33400    0.00000  -30.33400    0.00000    0.00000    0.00000 ;     N2-    C1-   C25-   C24
     2      1     36     37      3   30.33400    0.00000  -30.33400    0.00000    0.00000    0.00000 ;     N2-    C1-   C25-   H25
     5      1      2      3      3    5.02080    0.00000   -5.02080    0.00000    0.00000    0.00000 ;     C5-    C1-    N2-    O3
     5      1      2      4      3    5.02080    0.00000   -5.02080    0.00000    0.00000    0.00000 ;     C5-    C1-    N2-    O4
     5      1     36     34      3   30.33400    0.00000  -30.33400    0.00000    0.00000    0.00000 ;     C5-    C1-   C25-   C24
     5      1     36     37      3   30.33400    0.00000  -30.33400    0.00000    0.00000    0.00000 ;     C5-    C1-   C25-   H25
     5      7      8      9      3    0.00000    0.00000    0.00000    0.00000    0.00000    0.00000 ;     C5-    C6-    C7-   H71
     5      7      8     10      3    0.00000    0.00000    0.00000    0.00000    0.00000    0.00000 ;     C5-    C6-    C7-   H72
     5      7      8     11      3    0.00000    0.00000    0.00000    0.00000    0.00000    0.00000 ;     C5-    C6-    C7-    N8
     5      7     32     33      3   30.33400    0.00000  -30.33400    0.00000    0.00000    0.00000 ;     C5-    C6-   C23-   H23
     5      7     32     34      3   30.33400    0.00000  -30.33400    0.00000    0.00000    0.00000 ;     C5-    C6-   C23-   C24
     6      5      7      8      3   30.33400    0.00000  -30.33400    0.00000    0.00000    0.00000 ;     H5-    C5-    C6-    C7
     6      5      7     32      3   30.33400    0.00000  -30.33400    0.00000    0.00000    0.00000 ;     H5-    C5-    C6-   C23
     7      8     11     12      3    0.00000    0.00000    0.00000    0.00000    0.00000    0.00000 ;     C6-    C7-    N8-    H8
     7      8     11     13      3    0.00000    0.00000    0.00000    0.00000    0.00000    0.00000 ;     C6-    C7-    N8-    C9
     7     32     34     35      3   30.33400    0.00000  -30.33400    0.00000    0.00000    0.00000 ;     C6-   C23-   C24-   H24
     7     32     34     36      3   30.33400    0.00000  -30.33400    0.00000    0.00000    0.00000 ;     C6-   C23-   C24-   C25
     8      7     32     33      3   30.33400    0.00000  -30.33400    0.00000    0.00000    0.00000 ;     C7-    C6-   C23-   H23
     8      7     32     34      3   30.33400    0.00000  -30.33400    0.00000    0.00000    0.00000 ;     C7-    C6-   C23-   C24
     8     11     13     14      3   20.92000    0.00000  -20.92000    0.00000    0.00000    0.00000 ;     C7-    N8-    C9-   C10
     8     11     13     31      3   20.92000    0.00000  -20.92000    0.00000    0.00000    0.00000 ;     C7-    N8-    C9-   O22
     9      8      7     32      3    0.00000    0.00000    0.00000    0.00000    0.00000    0.00000 ;    H71-    C7-    C6-   C23
     9      8     11     12      3    0.00000    0.00000    0.00000    0.00000    0.00000    0.00000 ;    H71-    C7-    N8-    H8
     9      8     11     13      3    0.00000    0.00000    0.00000    0.00000    0.00000    0.00000 ;    H71-    C7-    N8-    C9
    10      8      7     32      3    0.00000    0.00000    0.00000    0.00000    0.00000    0.00000 ;    H72-    C7-    C6-   C23
    10      8     11     12      3    0.00000    0.00000    0.00000    0.00000    0.00000    0.00000 ;    H72-    C7-    N8-    H8
    10      8     11     13      3    0.00000    0.00000    0.00000    0.00000    0.00000    0.00000 ;    H72-    C7-    N8-    C9
    11      8      7     32      3    0.00000    0.00000    0.00000    0.00000    0.00000    0.00000 ;     N8-    C7-    C6-   C23
    11     13     14     15      3    8.36800    0.00000   -8.36800    0.00000    0.00000    0.00000 ;     N8-    C9-   C10-   C11
    11     13     14     23      3    8.36800    0.00000   -8.36800    0.00000    0.00000    0.00000 ;     N8-    C9-   C10-   C16
    12     11     13     14      3   20.92000    0.00000  -20.92000    0.00000    0.00000    0.00000 ;     H8-    N8-    C9-   C10
    12     11     13     31      3   29.28800   -8.36800  -20.92000    0.00000    0.00000    0.00000 ;     H8-    N8-    C9-   O22
    13     14     15     16      3   30.33400    0.00000  -30.33400    0.00000    0.00000    0.00000 ;     C9-   C10-   C11-   H11
    13     14     15     17      3   30.33400    0.00000  -30.33400    0.00000    0.00000    0.00000 ;     C9-   C10-   C11-   C12
    13     14     23     21      3   30.33400    0.00000  -30.33400    0.00000    0.00000    0.00000 ;     C9-   C10-   C16-   C15
    13     14     23     24      3   30.33400    0.00000  -30.33400    0.00000    0.00000    0.00000 ;     C9-   C10-   C16-   O17
    14     15     17     18      3   30.33400    0.00000  -30.33400    0.00000    0.00000    0.00000 ;    C10-   C11-   C12-   H12
    14     15     17     19      3   30.33400    0.00000  -30.33400    0.00000    0.00000    0.00000 ;    C10-   C11-   C12-   C13
    14     23     21     19      3   30.33400    0.00000  -30.33400    0.00000    0.00000    0.00000 ;    C10-   C16-   C15-   C13
    14     23     21     22      3   30.33400    0.00000  -30.33400    0.00000    0.00000    0.00000 ;    C10-   C16-   C15-   H15
    14     23     24     25      3    7.53120    0.00000   -7.53120    0.00000    0.00000    0.00000 ;    C10-   C16-   O17-   C18
    15     14     13     31      3    8.36800    0.00000   -8.36800    0.00000    0.00000    0.00000 ;    C11-   C10-    C9-   O22
    15     14     23     21      3   30.33400    0.00000  -30.33400    0.00000    0.00000    0.00000 ;    C11-   C10-   C16-   C15
    15     14     23     24      3   30.33400    0.00000  -30.33400    0.00000    0.00000    0.00000 ;    C11-   C10-   C16-   O17
    15     17     19     20      3   30.33400    0.00000  -30.33400    0.00000    0.00000    0.00000 ;    C11-   C12-   C13-   CL1
    15     17     19     21      3   30.33400    0.00000  -30.33400    0.00000    0.00000    0.00000 ;    C11-   C12-   C13-   C15
    16     15     14     23      3   30.33400    0.00000  -30.33400    0.00000    0.00000    0.00000 ;    H11-   C11-   C10-   C16
    16     15     17     18      3   30.33400    0.00000  -30.33400    0.00000    0.00000    0.00000 ;    H11-   C11-   C12-   H12
    16     15     17     19      3   30.33400    0.00000  -30.33400    0.00000    0.00000    0.00000 ;    H11-   C11-   C12-   C13
    17     15     14     23      3   30.33400    0.00000  -30.33400    0.00000    0.00000    0.00000 ;    C12-   C11-   C10-   C16
    17     19     21     22      3   30.33400    0.00000  -30.33400    0.00000    0.00000    0.00000 ;    C12-   C13-   C15-   H15
    17     19     21     23      3   30.33400    0.00000  -30.33400    0.00000    0.00000    0.00000 ;    C12-   C13-   C15-   C16
    18     17     19     20      3   30.33400    0.00000  -30.33400    0.00000    0.00000    0.00000 ;    H12-   C12-   C13-   CL1
    18     17     19     21      3   30.33400    0.00000  -30.33400    0.00000    0.00000    0.00000 ;    H12-   C12-   C13-   C15
    19     21     23     24      3   30.33400    0.00000  -30.33400    0.00000    0.00000    0.00000 ;    C13-   C15-   C16-   O17
    20     19     21     22      3   30.33400    0.00000  -30.33400    0.00000    0.00000    0.00000 ;    CL1-   C13-   C15-   H15
    20     19     21     23      3   30.33400    0.00000  -30.33400    0.00000    0.00000    0.00000 ;    CL1-   C13-   C15-   C16
    21     23     24     25      3    7.53120    0.00000   -7.53120    0.00000    0.00000    0.00000 ;    C15-   C16-   O17-   C18
    22     21     23     24      3   30.33400    0.00000  -30.33400    0.00000    0.00000    0.00000 ;    H15-   C15-   C16-   O17
    23     14     13     31      3    8.36800    0.00000   -8.36800    0.00000    0.00000    0.00000 ;    C16-   C10-    C9-   O22
    23     24     25     26      3    1.60387    4.81160    0.00000   -6.41547    0.00000    0.00000 ;    C16-   O17-   C18-  H181
    23     24     25     27      3    1.60387    4.81160    0.00000   -6.41547    0.00000    0.00000 ;    C16-   O17-   C18-  H182
    23     24     25     28      3    1.60387    4.81160    0.00000   -6.41547    0.00000    0.00000 ;    C16-   O17-   C18-   C19
    24     25     28     29      3    0.00000    0.00000    0.00000    0.00000    0.00000    0.00000 ;    O17-   C18-   C19-   O20
    24     25     28     30      3    0.00000    0.00000    0.00000    0.00000    0.00000    0.00000 ;    O17-   C18-   C19-   O21
    26     25     28     29      3    3.68192   -4.35136    0.00000    1.33888    0.00000    0.00000 ;   H181-   C18-   C19-   O20
    26     25     28     30      3    3.68192   -4.35136    0.00000    1.33888    0.00000    0.00000 ;   H181-   C18-   C19-   O21
    27     25     28     29      3    3.68192   -4.35136    0.00000    1.33888    0.00000    0.00000 ;   H182-   C18-   C19-   O20
    27     25     28     30      3    3.68192   -4.35136    0.00000    1.33888    0.00000    0.00000 ;   H182-   C18-   C19-   O21
    32     34     36     37      3   30.33400    0.00000  -30.33400    0.00000    0.00000    0.00000 ;    C23-   C24-   C25-   H25
    33     32     34     35      3   30.33400    0.00000  -30.33400    0.00000    0.00000    0.00000 ;    H23-   C23-   C24-   H24
    33     32     34     36      3   30.33400    0.00000  -30.33400    0.00000    0.00000    0.00000 ;    H23-   C23-   C24-   C25
    35     34     36     37      3   30.33400    0.00000  -30.33400    0.00000    0.00000    0.00000 ;    H24-   C24-   C25-   H25
    36      1      2      3      3    5.02080    0.00000   -5.02080    0.00000    0.00000    0.00000 ;    C25-    C1-    N2-    O3
    36      1      2      4      3    5.02080    0.00000   -5.02080    0.00000    0.00000    0.00000 ;    C25-    C1-    N2-    O4
    36      1      5      6      3   30.33400    0.00000  -30.33400    0.00000    0.00000    0.00000 ;    C25-    C1-    C5-    H5
    36      1      5      7      3   30.33400    0.00000  -30.33400    0.00000    0.00000    0.00000 ;    C25-    C1-    C5-    C6

[ dihedrals ] ; impropers
; treated as propers in GROMACS to use correct AMBER analytical function
;    i      j      k      l   func   phase     kd      pn
     1      7      5      6      1   180.00   4.60240   2 ;     C1-    C6-    C5-    H5
     1     34     36     37      1   180.00   4.60240   2 ;     C1-   C24-   C25-   H25
     2      1     36      5      1   180.00   4.60240   2 ;     N2-    C1-   C25-    C5
     5     32      7      8      1   180.00   4.60240   2 ;     C5-   C23-    C6-    C7
     7     34     32     33      1   180.00   4.60240   2 ;     C6-   C24-   C23-   H23
    13      8     11     12      1   180.00   4.60240   2 ;     C9-    C7-    N8-    H8
    13     15     14     23      1   180.00   4.60240   2 ;     C9-   C11-   C10-   C16
    14     11     13     31      1   180.00  43.93200   2 ;    C10-    N8-    C9-   O22
    14     17     15     16      1   180.00   4.60240   2 ;    C10-   C12-   C11-   H11
    14     21     23     24      1   180.00   4.60240   2 ;    C10-   C15-   C16-   O17
    15     19     17     18      1   180.00   4.60240   2 ;    C11-   C13-   C12-   H12
    17     21     19     20      1   180.00   4.60240   2 ;    C12-   C15-   C13-   CL1
    19     23     21     22      1   180.00   4.60240   2 ;    C13-   C16-   C15-   H15
    25     29     28     30      1   180.00   4.60240   2 ;    C18-   O20-   C19-   O21
    32     36     34     35      1   180.00   4.60240   2 ;    C23-   C25-   C24-   H24
