# Supplementary material for: Improvement in predicting drug sensitivity changes associated with protein mutations using a molecular dynamics based alchemical mutation method
Source: Sci Rep. 2020 Feb 7;10:2161. doi: 10.1038/s41598-020-58877-9 (PMC7005789; doi:10.1038/s41598-020-58877-9)
Supplement: Supplementary file 2 — Supplementary Information. [file 41598_2020_58877_MOESM2_ESM.zip › S1_input/MP-CAFEE/ALR2/393/L300A_393/complex_gpu/md_fin.gro]

Generated by trjconv : OXIDOREDUCTASE in water t= 26000.00000
36071
    1MET      N    1   3.523   2.281   1.301
    1MET     H1    2   3.427   2.310   1.305
    1MET     H2    3   3.555   2.253   1.210
    1MET     H3    4   3.528   2.198   1.359
    1MET     CA    5   3.605   2.389   1.358
    1MET     HA    6   3.567   2.399   1.460
    1MET     CB    7   3.753   2.353   1.373
    1MET    HB1    8   3.796   2.343   1.274
    1MET    HB2    9   3.744   2.264   1.435
    1MET     CG   10   3.828   2.457   1.457
    1MET    HG1   11   3.852   2.545   1.397
    1MET    HG2   12   3.922   2.404   1.471
    1MET     SD   13   3.755   2.504   1.615
    1MET     CE   14   3.853   2.651   1.653
    1MET    HE1   15   3.843   2.730   1.578
    1MET    HE2   16   3.818   2.704   1.742
    1MET    HE3   17   3.955   2.618   1.673
    1MET      C   18   3.586   2.507   1.263
    1MET      O   19   3.561   2.493   1.144
    2ALA      N   20   3.594   2.627   1.322
    2ALA      H   21   3.617   2.630   1.420
    2ALA     CA   22   3.588   2.755   1.255
    2ALA     HA   23   3.598   2.736   1.148
    2ALA     CB   24   3.450   2.810   1.293
    2ALA    HB1   25   3.375   2.734   1.272
    2ALA    HB2   26   3.440   2.833   1.399
    2ALA    HB3   27   3.429   2.903   1.241
    2ALA      C   28   3.700   2.853   1.285
    2ALA      O   29   3.758   2.861   1.393
    3SER      N   30   3.719   2.952   1.198
    3SER      H   31   3.664   2.945   1.113
    3SER     CA   32   3.836   3.038   1.201
    3SER     HA   33   3.916   2.998   1.263
    3SER     CB   34   3.903   3.042   1.064
    3SER    HB1   35   3.930   2.938   1.045
    3SER    HB2   36   3.989   3.109   1.065
    3SER     OG   37   3.808   3.076   0.965
    3SER     HG   38   3.801   2.995   0.915
    3SER      C   39   3.804   3.175   1.258
    3SER      O   40   3.892   3.234   1.321
    4ARG      N   41   3.682   3.226   1.244
    4ARG      H   42   3.613   3.165   1.204
    4ARG     CA   43   3.636   3.362   1.270
    4ARG     HA   44   3.720   3.414   1.316
    4ARG     CB   45   3.618   3.434   1.137
    4ARG    HB1   46   3.601   3.539   1.163
    4ARG    HB2   47   3.520   3.414   1.093
    4ARG     CG   48   3.734   3.443   1.039
    4ARG    HG1   49   3.734   3.348   0.986
    4ARG    HG2   50   3.832   3.450   1.088
    4ARG     CD   51   3.715   3.558   0.940
    4ARG    HD1   52   3.696   3.654   0.989
    4ARG    HD2   53   3.629   3.549   0.873
    4ARG     NE   54   3.837   3.574   0.861
    4ARG     HE   55   3.897   3.494   0.849
    4ARG     CZ   56   3.881   3.686   0.802
    4ARG    NH1   57   3.837   3.807   0.839
    4ARG   HH11   58   3.749   3.827   0.884
    4ARG   HH12   59   3.880   3.882   0.788
    4ARG    NH2   60   3.993   3.682   0.728
    4ARG   HH21   61   4.010   3.586   0.700
    4ARG   HH22   62   4.044   3.766   0.706
    4ARG      C   63   3.521   3.369   1.368
    4ARG      O   64   3.459   3.271   1.408
    5ILE      N   65   3.476   3.491   1.400
    5ILE      H   66   3.539   3.567   1.377
    5ILE     CA   67   3.364   3.523   1.486
    5ILE     HA   68   3.286   3.448   1.476
    5ILE     CB   69   3.408   3.519   1.632
    5ILE     HB   70   3.476   3.436   1.651
    5ILE    CG2   71   3.491   3.641   1.671
    5ILE   HG21   72   3.437   3.734   1.653
    5ILE   HG22   73   3.511   3.650   1.778
    5ILE   HG23   74   3.593   3.634   1.631
    5ILE    CG1   75   3.283   3.501   1.717
    5ILE   HG11   76   3.206   3.437   1.673
    5ILE   HG12   77   3.225   3.591   1.739
    5ILE     CD   78   3.326   3.444   1.852
    5ILE    HD1   79   3.246   3.408   1.917
    5ILE    HD2   80   3.390   3.358   1.830
    5ILE    HD3   81   3.379   3.519   1.911
    5ILE      C   82   3.293   3.649   1.440
    5ILE      O   83   3.365   3.747   1.417
    6LEU      N   84   3.165   3.657   1.403
    6LEU      H   85   3.110   3.573   1.391
    6LEU     CA   86   3.092   3.770   1.350
    6LEU     HA   87   3.148   3.794   1.260
    6LEU     CB   88   2.955   3.710   1.319
    6LEU    HB1   89   2.910   3.689   1.417
    6LEU    HB2   90   2.960   3.613   1.268
    6LEU     CG   91   2.854   3.786   1.234
    6LEU     HG   92   2.830   3.882   1.280
    6LEU    CD1   93   2.903   3.814   1.092
    6LEU   HD11   94   2.821   3.850   1.029
    6LEU   HD12   95   2.983   3.887   1.095
    6LEU   HD13   96   2.942   3.722   1.048
    6LEU    CD2   97   2.723   3.708   1.226
    6LEU   HD21   98   2.734   3.635   1.146
    6LEU   HD22   99   2.703   3.652   1.317
    6LEU   HD23  100   2.643   3.770   1.186
    6LEU      C  101   3.079   3.888   1.446
    6LEU      O  102   3.046   3.868   1.562
    7LEU      N  103   3.103   4.007   1.392
    7LEU      H  104   3.116   4.005   1.291
    7LEU     CA  105   3.108   4.130   1.468
    7LEU     HA  106   3.123   4.102   1.573
    7LEU     CB  107   3.220   4.224   1.424
    7LEU    HB1  108   3.209   4.324   1.464
    7LEU    HB2  109   3.221   4.219   1.315
    7LEU     CG  110   3.363   4.199   1.470
    7LEU     HG  111   3.404   4.123   1.404
    7LEU    CD1  112   3.453   4.323   1.469
    7LEU   HD11  113   3.454   4.367   1.370
    7LEU   HD12  114   3.414   4.405   1.530
    7LEU   HD13  115   3.550   4.296   1.511
    7LEU    CD2  116   3.367   4.133   1.607
    7LEU   HD21  117   3.324   4.034   1.591
    7LEU   HD22  118   3.471   4.125   1.639
    7LEU   HD23  119   3.307   4.198   1.671
    7LEU      C  120   2.976   4.206   1.458
    7LEU      O  121   2.903   4.189   1.361
    8ASN      N  122   2.958   4.302   1.549
    8ASN      H  123   3.011   4.299   1.635
    8ASN     CA  124   2.838   4.383   1.555
    8ASN     HA  125   2.757   4.326   1.600
    8ASN     CB  126   2.874   4.490   1.658
    8ASN    HB1  127   2.960   4.544   1.620
    8ASN    HB2  128   2.881   4.443   1.756
    8ASN     CG  129   2.771   4.602   1.671
    8ASN    OD1  130   2.785   4.715   1.626
    8ASN    ND2  131   2.654   4.574   1.730
    8ASN   HD21  132   2.638   4.484   1.772
    8ASN   HD22  133   2.603   4.651   1.770
    8ASN      C  134   2.789   4.447   1.425
    8ASN      O  135   2.667   4.459   1.413
    9ASN      N  136   2.880   4.482   1.334
    9ASN      H  137   2.975   4.470   1.365
    9ASN     CA  138   2.851   4.545   1.207
    9ASN     HA  139   2.754   4.594   1.213
    9ASN     CB  140   2.952   4.659   1.192
    9ASN    HB1  141   2.949   4.715   1.285
    9ASN    HB2  142   2.921   4.727   1.113
    9ASN     CG  143   3.098   4.621   1.172
    9ASN    OD1  144   3.153   4.561   1.264
    9ASN    ND2  145   3.161   4.645   1.056
    9ASN   HD21  146   3.128   4.710   0.986
    9ASN   HD22  147   3.261   4.632   1.062
    9ASN      C  148   2.847   4.448   1.089
    9ASN      O  149   2.839   4.487   0.973
   10GLY      N  150   2.843   4.317   1.111
   10GLY      H  151   2.850   4.279   1.204
   10GLY     CA  152   2.838   4.218   1.005
   10GLY    HA1  153   2.761   4.239   0.931
   10GLY    HA2  154   2.813   4.123   1.051
   10GLY      C  155   2.970   4.184   0.936
   10GLY      O  156   2.971   4.128   0.827
   11ALA      N  157   3.086   4.221   0.992
   11ALA      H  158   3.087   4.300   1.055
   11ALA     CA  159   3.215   4.169   0.952
   11ALA     HA  160   3.206   4.143   0.846
   11ALA     CB  161   3.320   4.280   0.962
   11ALA    HB1  162   3.285   4.372   0.916
   11ALA    HB2  163   3.353   4.314   1.060
   11ALA    HB3  164   3.409   4.242   0.911
   11ALA      C  165   3.256   4.046   1.030
   11ALA      O  166   3.208   4.025   1.142
   12LYS      N  167   3.345   3.960   0.980
   12LYS      H  168   3.386   3.974   0.889
   12LYS     CA  169   3.402   3.843   1.044
   12LYS     HA  170   3.354   3.828   1.141
   12LYS     CB  171   3.397   3.718   0.957
   12LYS    HB1  172   3.454   3.639   1.004
   12LYS    HB2  173   3.438   3.757   0.864
   12LYS     CG  174   3.257   3.669   0.922
   12LYS    HG1  175   3.216   3.754   0.867
   12LYS    HG2  176   3.199   3.648   1.012
   12LYS     CD  177   3.250   3.542   0.838
   12LYS    HD1  178   3.272   3.451   0.893
   12LYS    HD2  179   3.329   3.554   0.763
   12LYS     CE  180   3.118   3.530   0.763
   12LYS    HE1  181   3.107   3.605   0.684
   12LYS    HE2  182   3.042   3.543   0.840
   12LYS     NZ  183   3.103   3.403   0.690
   12LYS    HZ1  184   3.178   3.396   0.623
   12LYS    HZ2  185   3.106   3.335   0.765
   12LYS    HZ3  186   3.014   3.384   0.648
   12LYS      C  187   3.542   3.880   1.091
   12LYS      O  188   3.633   3.907   1.012
   13MET      N  189   3.562   3.882   1.223
   13MET      H  190   3.490   3.841   1.281
   13MET     CA  191   3.693   3.893   1.284
   13MET     HA  192   3.755   3.951   1.216
   13MET     CB  193   3.681   3.976   1.412
   13MET    HB1  194   3.606   3.940   1.482
   13MET    HB2  195   3.654   4.079   1.391
   13MET     CG  196   3.810   3.998   1.490
   13MET    HG1  197   3.888   4.044   1.428
   13MET    HG2  198   3.848   3.903   1.527
   13MET     SD  199   3.782   4.113   1.627
   13MET     CE  200   3.956   4.154   1.654
   13MET    HE1  201   4.007   4.176   1.560
   13MET    HE2  202   3.956   4.235   1.727
   13MET    HE3  203   4.021   4.079   1.699
   13MET      C  204   3.753   3.759   1.322
   13MET      O  205   3.682   3.674   1.375
   14PRO      N  206   3.880   3.727   1.297
   14PRO     CD  207   3.974   3.811   1.225
   14PRO    HD1  208   4.044   3.867   1.287
   14PRO    HD2  209   3.935   3.892   1.163
   14PRO     CG  210   4.052   3.711   1.141
   14PRO    HG1  211   4.145   3.764   1.120
   14PRO    HG2  212   3.993   3.677   1.056
   14PRO     CB  213   4.070   3.593   1.236
   14PRO    HB1  214   4.161   3.619   1.288
   14PRO    HB2  215   4.076   3.500   1.180
   14PRO     CA  216   3.947   3.602   1.327
   14PRO     HA  217   3.880   3.519   1.303
   14PRO      C  218   3.985   3.576   1.472
   14PRO      O  219   4.033   3.668   1.538
   15ILE      N  220   3.949   3.455   1.516
   15ILE      H  221   3.910   3.392   1.448
   15ILE     CA  222   3.973   3.417   1.653
   15ILE     HA  223   3.958   3.498   1.724
   15ILE     CB  224   3.880   3.307   1.705
   15ILE     HB  225   3.882   3.324   1.812
   15ILE    CG2  226   3.737   3.331   1.657
   15ILE   HG21  227   3.668   3.271   1.716
   15ILE   HG22  228   3.713   3.437   1.667
   15ILE   HG23  229   3.734   3.307   1.551
   15ILE    CG1  230   3.928   3.166   1.670
   15ILE   HG11  231   3.996   3.118   1.740
   15ILE   HG12  232   3.969   3.169   1.569
   15ILE     CD  233   3.825   3.053   1.674
   15ILE    HD1  234   3.777   3.023   1.767
   15ILE    HD2  235   3.744   3.071   1.604
   15ILE    HD3  236   3.883   2.968   1.637
   15ILE      C  237   4.119   3.394   1.690
   15ILE      O  238   4.149   3.380   1.808
   16LEU      N  239   4.219   3.402   1.601
   16LEU      H  240   4.197   3.376   1.505
   16LEU     CA  241   4.360   3.419   1.628
   16LEU     HA  242   4.376   3.434   1.735
   16LEU     CB  243   4.425   3.287   1.588
   16LEU    HB1  244   4.384   3.282   1.487
   16LEU    HB2  245   4.397   3.211   1.660
   16LEU     CG  246   4.577   3.283   1.576
   16LEU     HG  247   4.606   3.362   1.506
   16LEU    CD1  248   4.650   3.302   1.709
   16LEU   HD11  249   4.620   3.224   1.779
   16LEU   HD12  250   4.758   3.301   1.696
   16LEU   HD13  251   4.611   3.394   1.752
   16LEU    CD2  252   4.627   3.156   1.509
   16LEU   HD21  253   4.607   3.155   1.402
   16LEU   HD22  254   4.736   3.155   1.518
   16LEU   HD23  255   4.585   3.065   1.552
   16LEU      C  256   4.414   3.536   1.548
   16LEU      O  257   4.378   3.556   1.432
   17GLY      N  258   4.518   3.603   1.600
   17GLY      H  259   4.531   3.583   1.698
   17GLY     CA  260   4.599   3.703   1.534
   17GLY    HA1  261   4.549   3.798   1.551
   17GLY    HA2  262   4.589   3.689   1.426
   17GLY      C  263   4.742   3.714   1.585
   17GLY      O  264   4.785   3.631   1.665
   18LEU      N  265   4.814   3.820   1.548
   18LEU      H  266   4.773   3.882   1.479
   18LEU     CA  267   4.953   3.843   1.581
   18LEU     HA  268   5.000   3.762   1.636
   18LEU     CB  269   5.034   3.851   1.452
   18LEU    HB1  270   5.016   3.946   1.402
   18LEU    HB2  271   4.989   3.781   1.381
   18LEU     CG  272   5.178   3.802   1.459
   18LEU     HG  273   5.224   3.854   1.543
   18LEU    CD1  274   5.208   3.653   1.442
   18LEU   HD11  275   5.313   3.631   1.420
   18LEU   HD12  276   5.163   3.603   1.528
   18LEU   HD13  277   5.143   3.615   1.363
   18LEU    CD2  278   5.243   3.872   1.340
   18LEU   HD21  279   5.223   3.979   1.350
   18LEU   HD22  280   5.352   3.865   1.341
   18LEU   HD23  281   5.205   3.835   1.244
   18LEU      C  282   4.957   3.971   1.663
   18LEU      O  283   4.910   4.076   1.619
   19GLY      N  284   5.018   3.958   1.781
   19GLY      H  285   5.061   3.868   1.792
   19GLY     CA  286   5.045   4.072   1.867
   19GLY    HA1  287   5.056   4.042   1.971
   19GLY    HA2  288   4.972   4.152   1.852
   19GLY      C  289   5.183   4.126   1.835
   19GLY      O  290   5.266   4.051   1.785
   20THR      N  291   5.209   4.254   1.863
   20THR      H  292   5.138   4.304   1.914
   20THR     CA  293   5.328   4.319   1.811
   20THR     HA  294   5.403   4.242   1.794
   20THR     CB  295   5.313   4.398   1.682
   20THR     HB  296   5.403   4.452   1.656
   20THR    CG2  297   5.272   4.321   1.556
   20THR   HG21  298   5.187   4.258   1.579
   20THR   HG22  299   5.250   4.384   1.470
   20THR   HG23  300   5.351   4.254   1.523
   20THR    OG1  301   5.211   4.495   1.694
   20THR    HG1  302   5.127   4.449   1.704
   20THR      C  303   5.392   4.408   1.916
   20THR      O  304   5.492   4.473   1.884
   21TRP      N  305   5.343   4.411   2.040
   21TRP      H  306   5.258   4.360   2.061
   21TRP     CA  307   5.417   4.481   2.143
   21TRP     HA  308   5.435   4.578   2.097
   21TRP     CB  309   5.332   4.508   2.266
   21TRP    HB1  310   5.298   4.409   2.296
   21TRP    HB2  311   5.245   4.560   2.225
   21TRP     CG  312   5.391   4.582   2.382
   21TRP    CD1  313   5.487   4.677   2.386
   21TRP    HD1  314   5.530   4.735   2.305
   21TRP    NE1  315   5.538   4.691   2.514
   21TRP    HE1  316   5.615   4.750   2.542
   21TRP    CE2  317   5.469   4.613   2.603
   21TRP    CZ2  318   5.497   4.576   2.736
   21TRP    HZ2  319   5.574   4.632   2.787
   21TRP    CH2  320   5.426   4.472   2.796
   21TRP    HH2  321   5.433   4.446   2.901
   21TRP    CZ3  322   5.330   4.402   2.721
   21TRP    HZ3  323   5.288   4.314   2.767
   21TRP    CE3  324   5.309   4.438   2.587
   21TRP    HE3  325   5.240   4.380   2.527
   21TRP    CD2  326   5.382   4.537   2.520
   21TRP      C  327   5.549   4.412   2.176
   21TRP      O  328   5.544   4.289   2.187
   22LYS      N  329   5.661   4.481   2.195
   22LYS      H  330   5.646   4.580   2.179
   22LYS     CA  331   5.796   4.429   2.209
   22LYS     HA  332   5.867   4.508   2.232
   22LYS     CB  333   5.809   4.341   2.332
   22LYS    HB1  334   5.915   4.318   2.340
   22LYS    HB2  335   5.752   4.249   2.325
   22LYS     CG  336   5.755   4.405   2.460
   22LYS    HG1  337   5.683   4.486   2.445
   22LYS    HG2  338   5.835   4.462   2.506
   22LYS     CD  339   5.700   4.303   2.559
   22LYS    HD1  340   5.706   4.343   2.660
   22LYS    HD2  341   5.763   4.215   2.570
   22LYS     CE  342   5.555   4.258   2.541
   22LYS    HE1  343   5.503   4.349   2.511
   22LYS    HE2  344   5.514   4.226   2.637
   22LYS     NZ  345   5.526   4.154   2.442
   22LYS    HZ1  346   5.518   4.188   2.347
   22LYS    HZ2  347   5.598   4.083   2.442
   22LYS    HZ3  348   5.434   4.112   2.446
   22LYS      C  349   5.850   4.366   2.081
   22LYS      O  350   5.907   4.258   2.095
   23SER      N  351   5.829   4.435   1.969
   23SER      H  352   5.790   4.528   1.980
   23SER     CA  353   5.863   4.380   1.839
   23SER     HA  354   5.926   4.292   1.853
   23SER     CB  355   5.740   4.336   1.760
   23SER    HB1  356   5.755   4.284   1.665
   23SER    HB2  357   5.693   4.428   1.725
   23SER     OG  358   5.654   4.264   1.845
   23SER     HG  359   5.588   4.330   1.867
   23SER      C  360   5.938   4.495   1.773
   23SER      O  361   5.876   4.591   1.730
   24PRO      N  362   6.070   4.504   1.792
   24PRO     CD  363   6.157   4.410   1.859
   24PRO    HD1  364   6.144   4.310   1.816
   24PRO    HD2  365   6.141   4.419   1.966
   24PRO     CG  366   6.297   4.464   1.834
   24PRO    HG1  367   6.334   4.421   1.740
   24PRO    HG2  368   6.368   4.446   1.914
   24PRO     CB  369   6.285   4.613   1.802
   24PRO    HB1  370   6.368   4.654   1.745
   24PRO    HB2  371   6.288   4.670   1.894
   24PRO     CA  372   6.146   4.616   1.739
   24PRO     HA  373   6.105   4.712   1.771
   24PRO      C  374   6.155   4.617   1.587
   24PRO      O  375   6.132   4.509   1.534
   25PRO      N  376   6.190   4.730   1.525
   25PRO     CD  377   6.209   4.858   1.590
   25PRO    HD1  378   6.298   4.850   1.652
   25PRO    HD2  379   6.123   4.890   1.649
   25PRO     CG  380   6.234   4.968   1.487
   25PRO    HG1  381   6.287   5.054   1.528
   25PRO    HG2  382   6.141   4.990   1.435
   25PRO     CB  383   6.305   4.880   1.385
   25PRO    HB1  384   6.406   4.863   1.422
   25PRO    HB2  385   6.307   4.932   1.289
   25PRO     CA  386   6.221   4.753   1.385
   25PRO     HA  387   6.130   4.761   1.326
   25PRO      C  388   6.292   4.638   1.314
   25PRO      O  389   6.268   4.616   1.196
   26GLY      N  390   6.385   4.580   1.390
   26GLY      H  391   6.406   4.619   1.481
   26GLY     CA  392   6.469   4.473   1.341
   26GLY    HA1  393   6.555   4.462   1.407
   26GLY    HA2  394   6.511   4.510   1.247
   26GLY      C  395   6.410   4.333   1.329
   26GLY      O  396   6.474   4.245   1.273
   27GLN      N  397   6.292   4.314   1.390
   27GLN      H  398   6.249   4.386   1.446
   27GLN     CA  399   6.232   4.183   1.396
   27GLN     HA  400   6.287   4.111   1.336
   27GLN     CB  401   6.238   4.131   1.540
   27GLN    HB1  402   6.188   4.034   1.538
   27GLN    HB2  403   6.176   4.190   1.608
   27GLN     CG  404   6.382   4.106   1.583
   27GLN    HG1  405   6.424   4.200   1.619
   27GLN    HG2  406   6.436   4.064   1.499
   27GLN     CD  407   6.392   4.011   1.702
   27GLN    OE1  408   6.364   4.048   1.816
   27GLN    NE2  409   6.431   3.885   1.684
   27GLN   HE21  410   6.465   3.862   1.591
   27GLN   HE22  411   6.438   3.829   1.768
   27GLN      C  412   6.091   4.179   1.339
   27GLN      O  413   6.049   4.073   1.291
   28VAL      N  414   6.009   4.283   1.347
   28VAL      H  415   6.047   4.367   1.388
   28VAL     CA  416   5.867   4.271   1.318
   28VAL     HA  417   5.832   4.175   1.356
   28VAL     CB  418   5.794   4.383   1.393
   28VAL     HB  419   5.842   4.388   1.490
   28VAL    CG1  420   5.796   4.522   1.330
   28VAL   HG11  421   5.761   4.592   1.407
   28VAL   HG12  422   5.896   4.557   1.305
   28VAL   HG13  423   5.735   4.532   1.241
   28VAL    CG2  424   5.649   4.348   1.427
   28VAL   HG21  425   5.610   4.419   1.500
   28VAL   HG22  426   5.585   4.364   1.341
   28VAL   HG23  427   5.640   4.248   1.470
   28VAL      C  428   5.818   4.264   1.175
   28VAL      O  429   5.726   4.189   1.144
   29THR      N  430   5.890   4.333   1.086
   29THR      H  431   5.974   4.378   1.119
   29THR     CA  432   5.854   4.353   0.947
   29THR     HA  433   5.750   4.383   0.941
   29THR     CB  434   5.943   4.460   0.884
   29THR     HB  435   6.046   4.428   0.896
   29THR    CG2  436   5.908   4.492   0.739
   29THR   HG21  437   5.816   4.550   0.733
   29THR   HG22  438   5.986   4.560   0.703
   29THR   HG23  439   5.899   4.400   0.682
   29THR    OG1  440   5.926   4.586   0.945
   29THR    HG1  441   5.834   4.607   0.958
   29THR      C  442   5.863   4.221   0.872
   29THR      O  443   5.762   4.179   0.816
   30GLU      N  444   5.971   4.143   0.886
   30GLU      H  445   6.051   4.190   0.925
   30GLU     CA  446   5.994   4.011   0.831
   30GLU     HA  447   5.959   4.009   0.727
   30GLU     CB  448   6.143   3.982   0.832
   30GLU    HB1  449   6.153   3.890   0.773
   30GLU    HB2  450   6.167   3.958   0.936
   30GLU     CG  451   6.237   4.093   0.787
   30GLU    HG1  452   6.341   4.059   0.783
   30GLU    HG2  453   6.236   4.169   0.866
   30GLU     CD  454   6.191   4.157   0.656
   30GLU    OE1  455   6.209   4.089   0.553
   30GLU    OE2  456   6.129   4.265   0.653
   30GLU      C  457   5.905   3.903   0.890
   30GLU      O  458   5.889   3.793   0.837
   31ALA      N  459   5.851   3.930   1.010
   31ALA      H  460   5.871   4.025   1.037
   31ALA     CA  461   5.760   3.842   1.080
   31ALA     HA  462   5.793   3.743   1.048
   31ALA     CB  463   5.793   3.852   1.229
   31ALA    HB1  464   5.901   3.837   1.241
   31ALA    HB2  465   5.773   3.954   1.263
   31ALA    HB3  466   5.740   3.784   1.295
   31ALA      C  467   5.615   3.860   1.039
   31ALA      O  468   5.556   3.754   1.021
   32VAL      N  469   5.569   3.984   1.021
   32VAL      H  470   5.636   4.059   1.036
   32VAL     CA  471   5.442   4.005   0.956
   32VAL     HA  472   5.359   3.964   1.014
   32VAL     CB  473   5.408   4.152   0.935
   32VAL     HB  474   5.492   4.200   0.883
   32VAL    CG1  475   5.292   4.184   0.842
   32VAL   HG11  476   5.196   4.146   0.878
   32VAL   HG12  477   5.281   4.292   0.827
   32VAL   HG13  478   5.305   4.145   0.741
   32VAL    CG2  479   5.383   4.221   1.069
   32VAL   HG21  480   5.372   4.329   1.059
   32VAL   HG22  481   5.293   4.179   1.114
   32VAL   HG23  482   5.462   4.210   1.144
   32VAL      C  483   5.430   3.924   0.827
   32VAL      O  484   5.326   3.871   0.790
   33LYS      N  485   5.535   3.926   0.745
   33LYS      H  486   5.608   3.994   0.763
   33LYS     CA  487   5.530   3.888   0.605
   33LYS     HA  488   5.437   3.928   0.563
   33LYS     CB  489   5.653   3.942   0.534
   33LYS    HB1  490   5.671   3.873   0.451
   33LYS    HB2  491   5.744   3.945   0.595
   33LYS     CG  492   5.626   4.082   0.480
   33LYS    HG1  493   5.587   4.136   0.566
   33LYS    HG2  494   5.550   4.074   0.402
   33LYS     CD  495   5.743   4.153   0.413
   33LYS    HD1  496   5.696   4.244   0.377
   33LYS    HD2  497   5.767   4.087   0.330
   33LYS     CE  498   5.867   4.175   0.500
   33LYS    HE1  499   5.920   4.081   0.513
   33LYS    HE2  500   5.835   4.208   0.599
   33LYS     NZ  501   5.949   4.284   0.445
   33LYS    HZ1  502   5.903   4.370   0.421
   33LYS    HZ2  503   6.028   4.299   0.507
   33LYS    HZ3  504   6.003   4.249   0.366
   33LYS      C  505   5.519   3.738   0.586
   33LYS      O  506   5.442   3.689   0.503
   34VAL      N  507   5.582   3.658   0.672
   34VAL      H  508   5.624   3.700   0.754
   34VAL     CA  509   5.582   3.513   0.671
   34VAL     HA  510   5.583   3.481   0.567
   34VAL     CB  511   5.703   3.445   0.733
   34VAL     HB  512   5.790   3.473   0.674
   34VAL    CG1  513   5.723   3.466   0.883
   34VAL   HG11  514   5.632   3.479   0.941
   34VAL   HG12  515   5.788   3.392   0.932
   34VAL   HG13  516   5.775   3.561   0.889
   34VAL    CG2  517   5.690   3.293   0.727
   34VAL   HG21  518   5.658   3.249   0.633
   34VAL   HG22  519   5.787   3.242   0.730
   34VAL   HG23  520   5.637   3.251   0.812
   34VAL      C  521   5.449   3.467   0.730
   34VAL      O  522   5.387   3.369   0.689
   35ALA      N  523   5.395   3.542   0.826
   35ALA      H  524   5.452   3.621   0.854
   35ALA     CA  525   5.276   3.504   0.899
   35ALA     HA  526   5.291   3.399   0.924
   35ALA     CB  527   5.263   3.591   1.024
   35ALA    HB1  528   5.224   3.689   0.996
   35ALA    HB2  529   5.201   3.539   1.097
   35ALA    HB3  530   5.366   3.589   1.061
   35ALA      C  531   5.148   3.500   0.817
   35ALA      O  532   5.064   3.412   0.831
   36ILE      N  533   5.142   3.584   0.713
   36ILE      H  534   5.200   3.667   0.717
   36ILE     CA  535   5.034   3.590   0.616
   36ILE     HA  536   4.940   3.579   0.670
   36ILE     CB  537   5.029   3.726   0.549
   36ILE     HB  538   5.127   3.733   0.500
   36ILE    CG2  539   4.924   3.735   0.439
   36ILE   HG21  540   4.925   3.835   0.395
   36ILE   HG22  541   4.935   3.661   0.360
   36ILE   HG23  542   4.824   3.718   0.478
   36ILE    CG1  543   5.012   3.831   0.658
   36ILE   HG11  544   5.096   3.828   0.727
   36ILE   HG12  545   4.917   3.818   0.711
   36ILE     CD  546   5.024   3.975   0.609
   36ILE    HD1  547   4.928   4.000   0.563
   36ILE    HD2  548   5.038   4.042   0.693
   36ILE    HD3  549   5.104   3.990   0.537
   36ILE      C  550   5.042   3.470   0.522
   36ILE      O  551   4.936   3.412   0.498
   37ASP      N  552   5.162   3.426   0.484
   37ASP      H  553   5.238   3.482   0.519
   37ASP     CA  554   5.182   3.299   0.416
   37ASP     HA  555   5.125   3.301   0.324
   37ASP     CB  556   5.326   3.275   0.370
   37ASP    HB1  557   5.326   3.185   0.309
   37ASP    HB2  558   5.379   3.250   0.462
   37ASP     CG  559   5.390   3.386   0.286
   37ASP    OD1  560   5.512   3.372   0.266
   37ASP    OD2  561   5.325   3.478   0.231
   37ASP      C  562   5.148   3.180   0.504
   37ASP      O  563   5.108   3.077   0.449
   38VAL      N  564   5.163   3.187   0.636
   38VAL      H  565   5.206   3.273   0.664
   38VAL     CA  566   5.132   3.081   0.731
   38VAL     HA  567   5.164   2.988   0.684
   38VAL     CB  568   5.208   3.102   0.862
   38VAL     HB  569   5.179   3.203   0.891
   38VAL    CG1  570   5.168   2.999   0.968
   38VAL   HG11  571   5.249   2.994   1.041
   38VAL   HG12  572   5.085   3.030   1.032
   38VAL   HG13  573   5.144   2.899   0.932
   38VAL    CG2  574   5.357   3.077   0.842
   38VAL   HG21  575   5.403   3.147   0.772
   38VAL   HG22  576   5.412   3.101   0.933
   38VAL   HG23  577   5.377   2.975   0.808
   38VAL      C  578   4.982   3.063   0.749
   38VAL      O  579   4.939   2.948   0.746
   39GLY      N  580   4.905   3.171   0.746
   39GLY      H  581   4.957   3.256   0.729
   39GLY     CA  582   4.761   3.180   0.762
   39GLY    HA1  583   4.723   3.083   0.795
   39GLY    HA2  584   4.725   3.200   0.661
   39GLY      C  585   4.703   3.289   0.851
   39GLY      O  586   4.586   3.278   0.889
   40TYR      N  587   4.778   3.391   0.893
   40TYR      H  588   4.873   3.402   0.860
   40TYR     CA  589   4.731   3.499   0.977
   40TYR     HA  590   4.654   3.459   1.042
   40TYR     CB  591   4.845   3.557   1.059
   40TYR    HB1  592   4.815   3.652   1.105
   40TYR    HB2  593   4.927   3.588   0.995
   40TYR     CG  594   4.888   3.477   1.180
   40TYR    CD1  595   4.956   3.359   1.149
   40TYR    HD1  596   4.973   3.329   1.046
   40TYR    CE1  597   5.012   3.282   1.252
   40TYR    HE1  598   5.083   3.206   1.227
   40TYR     CZ  599   4.996   3.319   1.387
   40TYR     OH  600   5.063   3.255   1.488
   40TYR     HH  601   5.116   3.182   1.454
   40TYR    CE2  602   4.920   3.433   1.417
   40TYR    HE2  603   4.914   3.459   1.522
   40TYR    CD2  604   4.862   3.508   1.314
   40TYR    HD2  605   4.815   3.603   1.334
   40TYR      C  606   4.667   3.600   0.883
   40TYR      O  607   4.709   3.619   0.769
   41ARG      N  608   4.570   3.675   0.937
   41ARG      H  609   4.550   3.654   1.034
   41ARG     CA  610   4.510   3.791   0.876
   41ARG     HA  611   4.581   3.831   0.803
   41ARG     CB  612   4.388   3.745   0.796
   41ARG    HB1  613   4.332   3.835   0.768
   41ARG    HB2  614   4.326   3.685   0.863
   41ARG     CG  615   4.412   3.671   0.665
   41ARG    HG1  616   4.310   3.652   0.633
   41ARG    HG2  617   4.465   3.578   0.688
   41ARG     CD  618   4.491   3.738   0.553
   41ARG    HD1  619   4.589   3.775   0.584
   41ARG    HD2  620   4.444   3.834   0.535
   41ARG     NE  621   4.496   3.658   0.431
   41ARG     HE  622   4.441   3.693   0.354
   41ARG     CZ  623   4.571   3.548   0.410
   41ARG    NH1  624   4.639   3.486   0.507
   41ARG   HH11  625   4.638   3.537   0.594
   41ARG   HH12  626   4.693   3.402   0.492
   41ARG    NH2  627   4.569   3.496   0.287
   41ARG   HH21  628   4.518   3.538   0.210
   41ARG   HH22  629   4.630   3.417   0.268
   41ARG      C  630   4.473   3.906   0.969
   41ARG      O  631   4.460   4.022   0.931
   42HIS      N  632   4.454   3.872   1.097
   42HIS      H  633   4.475   3.778   1.126
   42HIS     CA  634   4.439   3.966   1.207
   42HIS     HA  635   4.417   4.061   1.158
   42HIS     CB  636   4.314   3.929   1.286
   42HIS    HB1  637   4.310   3.820   1.292
   42HIS    HB2  638   4.227   3.963   1.229
   42HIS     CG  639   4.304   3.985   1.425
   42HIS    ND1  640   4.266   3.914   1.537
   42HIS    HD1  641   4.240   3.817   1.549
   42HIS    CE1  642   4.263   3.999   1.641
   42HIS    HE1  643   4.234   3.978   1.743
   42HIS    NE2  644   4.286   4.125   1.605
   42HIS    CD2  645   4.308   4.116   1.467
   42HIS    HD2  646   4.341   4.197   1.404
   42HIS      C  647   4.561   3.997   1.293
   42HIS      O  648   4.639   3.909   1.329
   43ILE      N  649   4.583   4.128   1.311
   43ILE      H  650   4.512   4.196   1.286
   43ILE     CA  651   4.705   4.191   1.354
   43ILE     HA  652   4.767   4.126   1.415
   43ILE     CB  653   4.795   4.227   1.236
   43ILE     HB  654   4.750   4.308   1.180
   43ILE    CG2  655   4.929   4.275   1.291
   43ILE   HG21  656   4.985   4.190   1.330
   43ILE   HG22  657   4.987   4.322   1.211
   43ILE   HG23  658   4.923   4.341   1.377
   43ILE    CG1  659   4.803   4.108   1.141
   43ILE   HG11  660   4.704   4.096   1.097
   43ILE   HG12  661   4.831   4.014   1.189
   43ILE     CD  662   4.896   4.133   1.022
   43ILE    HD1  663   4.999   4.139   1.056
   43ILE    HD2  664   4.882   4.040   0.966
   43ILE    HD3  665   4.861   4.215   0.961
   43ILE      C  666   4.665   4.308   1.443
   43ILE      O  667   4.584   4.391   1.402
   44ASP      N  668   4.729   4.311   1.560
   44ASP      H  669   4.798   4.240   1.579
   44ASP     CA  670   4.707   4.409   1.664
   44ASP     HA  671   4.616   4.464   1.640
   44ASP     CB  672   4.683   4.327   1.791
   44ASP    HB1  673   4.778   4.280   1.818
   44ASP    HB2  674   4.605   4.253   1.771
   44ASP     CG  675   4.645   4.411   1.912
   44ASP    OD1  676   4.524   4.442   1.918
   44ASP    OD2  677   4.728   4.451   1.997
   44ASP      C  678   4.821   4.508   1.683
   44ASP      O  679   4.934   4.475   1.718
   45CYS      N  680   4.796   4.634   1.649
   45CYS      H  681   4.706   4.656   1.609
   45CYS     CA  682   4.886   4.742   1.686
   45CYS     HA  683   4.987   4.713   1.716
   45CYS     CB  684   4.905   4.826   1.560
   45CYS    HB1  685   4.940   4.928   1.576
   45CYS    HB2  686   4.808   4.837   1.511
   45CYS     SG  687   5.035   4.760   1.452
   45CYS     HG  688   5.139   4.746   1.535
   45CYS      C  689   4.824   4.828   1.795
   45CYS      O  690   4.708   4.816   1.836
   46ALA      N  691   4.914   4.910   1.850
   46ALA      H  692   5.011   4.899   1.824
   46ALA     CA  693   4.881   5.020   1.937
   46ALA     HA  694   4.780   5.055   1.914
   46ALA     CB  695   4.880   4.979   2.084
   46ALA    HB1  696   4.986   4.963   2.108
   46ALA    HB2  697   4.841   5.061   2.145
   46ALA    HB3  698   4.822   4.887   2.096
   46ALA      C  699   4.978   5.135   1.914
   46ALA      O  700   5.091   5.103   1.879
   47HIS      N  701   4.931   5.257   1.940
   47HIS      H  702   4.846   5.258   1.994
   47HIS     CA  703   5.016   5.375   1.929
   47HIS     HA  704   5.059   5.376   1.829
   47HIS     CB  705   4.935   5.499   1.965
   47HIS    HB1  706   4.918   5.500   2.073
   47HIS    HB2  707   4.834   5.504   1.925
   47HIS     CG  708   5.005   5.630   1.940
   47HIS    ND1  709   5.011   5.732   2.035
   47HIS    CE1  710   5.079   5.830   1.974
   47HIS    HE1  711   5.108   5.926   2.015
   47HIS    NE2  712   5.122   5.793   1.852
   47HIS    HE2  713   5.196   5.841   1.802
   47HIS    CD2  714   5.074   5.667   1.827
   47HIS    HD2  715   5.080   5.612   1.734
   47HIS      C  716   5.142   5.373   2.014
   47HIS      O  717   5.247   5.411   1.962
   48VAL      N  718   5.123   5.332   2.140
   48VAL      H  719   5.028   5.311   2.168
   48VAL     CA  720   5.226   5.341   2.241
   48VAL     HA  721   5.272   5.440   2.237
   48VAL     CB  722   5.165   5.323   2.379
   48VAL     HB  723   5.071   5.378   2.383
   48VAL    CG1  724   5.120   5.182   2.420
   48VAL   HG11  725   5.054   5.174   2.506
   48VAL   HG12  726   5.062   5.150   2.334
   48VAL   HG13  727   5.210   5.121   2.434
   48VAL    CG2  728   5.248   5.371   2.498
   48VAL   HG21  729   5.185   5.374   2.587
   48VAL   HG22  730   5.339   5.312   2.503
   48VAL   HG23  731   5.274   5.477   2.493
   48VAL      C  732   5.346   5.251   2.211
   48VAL      O  733   5.449   5.256   2.277
   49TYR      N  734   5.330   5.165   2.110
   49TYR      H  735   5.241   5.167   2.063
   49TYR     CA  736   5.423   5.058   2.081
   49TYR     HA  737   5.471   5.028   2.175
   49TYR     CB  738   5.352   4.934   2.026
   49TYR    HB1  739   5.423   4.855   2.003
   49TYR    HB2  740   5.306   4.963   1.932
   49TYR     CG  741   5.253   4.867   2.119
   49TYR    CD1  742   5.256   4.881   2.258
   49TYR    HD1  743   5.331   4.939   2.311
   49TYR    CE1  744   5.154   4.817   2.330
   49TYR    HE1  745   5.149   4.833   2.436
   49TYR     CZ  746   5.062   4.730   2.266
   49TYR     OH  747   4.979   4.654   2.342
   49TYR     HH  748   4.986   4.681   2.434
   49TYR    CE2  749   5.067   4.712   2.126
   49TYR    HE2  750   4.993   4.651   2.078
   49TYR    CD2  751   5.159   4.788   2.052
   49TYR    HD2  752   5.167   4.783   1.945
   49TYR      C  753   5.535   5.110   1.993
   49TYR      O  754   5.640   5.046   1.990
   50GLN      N  755   5.515   5.219   1.918
   50GLN      H  756   5.428   5.268   1.930
   50GLN     CA  757   5.611   5.299   1.844
   50GLN     HA  758   5.544   5.373   1.800
   50GLN     CB  759   5.706   5.375   1.936
   50GLN    HB1  760   5.778   5.434   1.879
   50GLN    HB2  761   5.767   5.308   1.995
   50GLN     CG  762   5.638   5.471   2.033
   50GLN    HG1  763   5.588   5.411   2.110
   50GLN    HG2  764   5.554   5.519   1.983
   50GLN     CD  765   5.728   5.570   2.107
   50GLN    OE1  766   5.780   5.539   2.213
   50GLN    NE2  767   5.747   5.691   2.053
   50GLN   HE21  768   5.694   5.727   1.974
   50GLN   HE22  769   5.809   5.758   2.095
   50GLN      C  770   5.686   5.215   1.742
   50GLN      O  771   5.809   5.217   1.737
   51ASN      N  772   5.613   5.127   1.673
   51ASN      H  773   5.514   5.128   1.693
   51ASN     CA  774   5.667   5.039   1.572
   51ASN     HA  775   5.756   5.086   1.531
   51ASN     CB  776   5.710   4.900   1.618
   51ASN    HB1  777   5.800   4.899   1.679
   51ASN    HB2  778   5.732   4.834   1.534
   51ASN     CG  779   5.603   4.832   1.702
   51ASN    OD1  780   5.493   4.881   1.725
   51ASN    ND2  781   5.624   4.707   1.744
   51ASN   HD21  782   5.715   4.663   1.737
   51ASN   HD22  783   5.556   4.663   1.804
   51ASN      C  784   5.564   5.030   1.460
   51ASN      O  785   5.581   4.954   1.365
   52GLU      N  786   5.453   5.104   1.460
   52GLU      H  787   5.452   5.178   1.528
   52GLU     CA  788   5.347   5.094   1.361
   52GLU     HA  789   5.306   4.994   1.376
   52GLU     CB  790   5.234   5.193   1.390
   52GLU    HB1  791   5.149   5.162   1.330
   52GLU    HB2  792   5.263   5.291   1.354
   52GLU     CG  793   5.189   5.207   1.535
   52GLU    HG1  794   5.208   5.115   1.591
   52GLU    HG2  795   5.080   5.213   1.539
   52GLU     CD  796   5.256   5.325   1.604
   52GLU    OE1  797   5.381   5.326   1.618
   52GLU    OE2  798   5.193   5.431   1.623
   52GLU      C  799   5.381   5.088   1.213
   52GLU      O  800   5.335   5.000   1.141
   53ASN      N  801   5.453   5.189   1.162
   53ASN      H  802   5.487   5.252   1.233
   53ASN     CA  803   5.509   5.203   1.029
   53ASN     HA  804   5.431   5.219   0.954
   53ASN     CB  805   5.601   5.325   1.034
   53ASN    HB1  806   5.680   5.315   1.108
   53ASN    HB2  807   5.545   5.414   1.063
   53ASN     CG  808   5.658   5.343   0.894
   53ASN    OD1  809   5.588   5.373   0.797
   53ASN    ND2  810   5.790   5.334   0.875
   53ASN   HD21  811   5.842   5.289   0.949
   53ASN   HD22  812   5.820   5.338   0.779
   53ASN      C  813   5.578   5.077   0.978
   53ASN      O  814   5.560   5.039   0.863
   54GLU      N  815   5.639   4.996   1.065
   54GLU      H  816   5.630   5.015   1.164
   54GLU     CA  817   5.721   4.881   1.033
   54GLU     HA  818   5.759   4.897   0.932
   54GLU     CB  819   5.839   4.865   1.129
   54GLU    HB1  820   5.908   4.794   1.083
   54GLU    HB2  821   5.807   4.815   1.220
   54GLU     CG  822   5.907   4.997   1.161
   54GLU    HG1  823   5.993   4.977   1.225
   54GLU    HG2  824   5.836   5.057   1.219
   54GLU     CD  825   5.964   5.061   1.036
   54GLU    OE1  826   6.038   4.989   0.966
   54GLU    OE2  827   5.956   5.186   1.028
   54GLU      C  828   5.630   4.760   1.025
   54GLU      O  829   5.666   4.666   0.954
   55VAL      N  830   5.508   4.765   1.080
   55VAL      H  831   5.485   4.851   1.128
   55VAL     CA  832   5.398   4.678   1.048
   55VAL     HA  833   5.441   4.581   1.022
   55VAL     CB  834   5.295   4.674   1.161
   55VAL     HB  835   5.268   4.776   1.189
   55VAL    CG1  836   5.169   4.598   1.119
   55VAL   HG11  837   5.099   4.585   1.201
   55VAL   HG12  838   5.126   4.653   1.036
   55VAL   HG13  839   5.199   4.495   1.098
   55VAL    CG2  840   5.346   4.606   1.287
   55VAL   HG21  841   5.377   4.506   1.258
   55VAL   HG22  842   5.432   4.663   1.322
   55VAL   HG23  843   5.271   4.604   1.367
   55VAL      C  844   5.340   4.718   0.913
   55VAL      O  845   5.322   4.633   0.827
   56GLY      N  846   5.314   4.847   0.886
   56GLY      H  847   5.336   4.918   0.954
   56GLY     CA  848   5.244   4.896   0.769
   56GLY    HA1  849   5.234   5.003   0.786
   56GLY    HA2  850   5.142   4.857   0.764
   56GLY      C  851   5.319   4.871   0.639
   56GLY      O  852   5.252   4.838   0.541
   57VAL      N  853   5.451   4.888   0.633
   57VAL      H  854   5.505   4.908   0.716
   57VAL     CA  855   5.528   4.864   0.513
   57VAL     HA  856   5.495   4.928   0.432
   57VAL     CB  857   5.669   4.920   0.534
   57VAL     HB  858   5.661   5.022   0.573
   57VAL    CG1  859   5.754   4.848   0.639
   57VAL   HG11  860   5.792   4.752   0.605
   57VAL   HG12  861   5.837   4.917   0.655
   57VAL   HG13  862   5.702   4.841   0.734
   57VAL    CG2  863   5.753   4.932   0.408
   57VAL   HG21  864   5.802   4.839   0.379
   57VAL   HG22  865   5.718   4.983   0.318
   57VAL   HG23  866   5.845   4.985   0.435
   57VAL      C  867   5.533   4.719   0.465
   57VAL      O  868   5.572   4.697   0.350
   58ALA      N  869   5.491   4.629   0.554
   58ALA      H  870   5.474   4.656   0.649
   58ALA     CA  871   5.495   4.486   0.528
   58ALA     HA  872   5.570   4.466   0.451
   58ALA     CB  873   5.529   4.416   0.658
   58ALA    HB1  874   5.465   4.447   0.741
   58ALA    HB2  875   5.504   4.311   0.644
   58ALA    HB3  876   5.630   4.442   0.691
   58ALA      C  877   5.359   4.445   0.472
   58ALA      O  878   5.355   4.354   0.389
   59ILE      N  879   5.252   4.508   0.521
   59ILE      H  880   5.261   4.568   0.602
   59ILE     CA  881   5.117   4.481   0.476
   59ILE     HA  882   5.106   4.372   0.474
   59ILE     CB  883   5.013   4.540   0.571
   59ILE     HB  884   5.023   4.648   0.579
   59ILE    CG2  885   4.875   4.529   0.508
   59ILE   HG21  886   4.850   4.426   0.481
   59ILE   HG22  887   4.803   4.566   0.580
   59ILE   HG23  888   4.858   4.592   0.420
   59ILE    CG1  889   5.015   4.476   0.710
   59ILE   HG11  890   5.111   4.487   0.759
   59ILE   HG12  891   4.988   4.371   0.695
   59ILE     CD  892   4.924   4.540   0.815
   59ILE    HD1  893   4.930   4.648   0.807
   59ILE    HD2  894   4.821   4.504   0.815
   59ILE    HD3  895   4.966   4.507   0.910
   59ILE      C  896   5.105   4.535   0.335
   59ILE      O  897   5.055   4.468   0.244
   60GLN      N  898   5.142   4.662   0.319
   60GLN      H  899   5.170   4.709   0.404
   60GLN     CA  900   5.139   4.734   0.193
   60GLN     HA  901   5.035   4.759   0.172
   60GLN     CB  902   5.209   4.867   0.221
   60GLN    HB1  903   5.310   4.843   0.255
   60GLN    HB2  904   5.160   4.911   0.308
   60GLN     CG  905   5.215   4.961   0.101
   60GLN    HG1  906   5.110   4.988   0.090
   60GLN    HG2  907   5.263   4.908   0.019
   60GLN     CD  908   5.287   5.091   0.133
   60GLN    OE1  909   5.389   5.090   0.201
   60GLN    NE2  910   5.227   5.202   0.090
   60GLN   HE21  911   5.135   5.190   0.050
   60GLN   HE22  912   5.262   5.297   0.097
   60GLN      C  913   5.197   4.658   0.075
   60GLN      O  914   5.145   4.677  -0.035
   61GLU      N  915   5.303   4.583   0.106
   61GLU      H  916   5.342   4.584   0.200
   61GLU     CA  917   5.382   4.504   0.015
   61GLU     HA  918   5.386   4.560  -0.079
   61GLU     CB  919   5.523   4.482   0.068
   61GLU    HB1  920   5.522   4.455   0.174
   61GLU    HB2  921   5.575   4.578   0.071
   61GLU     CG  922   5.614   4.378   0.004
   61GLU    HG1  923   5.613   4.396  -0.104
   61GLU    HG2  924   5.583   4.276   0.026
   61GLU     CD  925   5.757   4.400   0.050
   61GLU    OE1  926   5.806   4.325   0.137
   61GLU    OE2  927   5.824   4.494   0.002
   61GLU      C  928   5.322   4.367  -0.018
   61GLU      O  929   5.342   4.328  -0.133
   62LYS      N  930   5.239   4.313   0.072
   62LYS      H  931   5.231   4.360   0.160
   62LYS     CA  932   5.156   4.199   0.039
   62LYS     HA  933   5.208   4.121  -0.017
   62LYS     CB  934   5.121   4.126   0.168
   62LYS    HB1  935   5.047   4.048   0.148
   62LYS    HB2  936   5.099   4.201   0.244
   62LYS     CG  937   5.239   4.060   0.237
   62LYS    HG1  938   5.201   4.034   0.336
   62LYS    HG2  939   5.334   4.114   0.240
   62LYS     CD  940   5.260   3.922   0.176
   62LYS    HD1  941   5.303   3.937   0.077
   62LYS    HD2  942   5.164   3.870   0.171
   62LYS     CE  943   5.351   3.847   0.274
   62LYS    HE1  944   5.295   3.815   0.362
   62LYS    HE2  945   5.420   3.922   0.312
   62LYS     NZ  946   5.410   3.728   0.211
   62LYS    HZ1  947   5.492   3.684   0.251
   62LYS    HZ2  948   5.345   3.651   0.221
   62LYS    HZ3  949   5.428   3.736   0.113
   62LYS      C  950   5.032   4.235  -0.042
   62LYS      O  951   4.998   4.170  -0.141
   63LEU      N  952   4.977   4.355  -0.027
   63LEU      H  953   5.001   4.401   0.060
   63LEU     CA  954   4.887   4.416  -0.122
   63LEU     HA  955   4.815   4.337  -0.145
   63LEU     CB  956   4.814   4.536  -0.061
   63LEU    HB1  957   4.776   4.601  -0.140
   63LEU    HB2  958   4.887   4.596  -0.006
   63LEU     CG  959   4.709   4.500   0.044
   63LEU     HG  960   4.752   4.421   0.105
   63LEU    CD1  961   4.687   4.609   0.148
   63LEU   HD11  962   4.590   4.596   0.197
   63LEU   HD12  963   4.766   4.612   0.223
   63LEU   HD13  964   4.682   4.705   0.097
   63LEU    CD2  965   4.576   4.452  -0.014
   63LEU   HD21  966   4.510   4.415   0.065
   63LEU   HD22  967   4.525   4.540  -0.054
   63LEU   HD23  968   4.596   4.379  -0.092
   63LEU      C  969   4.959   4.453  -0.251
   63LEU      O  970   4.913   4.415  -0.358
   64ARG      N  971   5.078   4.514  -0.258
   64ARG      H  972   5.109   4.550  -0.169
   64ARG     CA  973   5.151   4.552  -0.377
   64ARG     HA  974   5.089   4.620  -0.436
   64ARG     CB  975   5.282   4.620  -0.341
   64ARG    HB1  976   5.348   4.541  -0.305
   64ARG    HB2  977   5.265   4.687  -0.257
   64ARG     CG  978   5.353   4.695  -0.454
   64ARG    HG1  979   5.298   4.783  -0.488
   64ARG    HG2  980   5.356   4.631  -0.542
   64ARG     CD  981   5.500   4.723  -0.425
   64ARG    HD1  982   5.495   4.768  -0.326
   64ARG    HD2  983   5.550   4.785  -0.499
   64ARG     NE  984   5.578   4.599  -0.428
   64ARG     HE  985   5.573   4.543  -0.511
   64ARG     CZ  986   5.671   4.563  -0.339
   64ARG    NH1  987   5.695   4.622  -0.221
   64ARG   HH11  988   5.641   4.703  -0.193
   64ARG   HH12  989   5.772   4.599  -0.160
   64ARG    NH2  990   5.739   4.451  -0.368
   64ARG   HH21  991   5.718   4.385  -0.442
   64ARG   HH22  992   5.800   4.421  -0.293
   64ARG      C  993   5.180   4.434  -0.469
   64ARG      O  994   5.197   4.446  -0.591
   65GLU      N  995   5.221   4.322  -0.410
   65GLU      H  996   5.231   4.320  -0.310
   65GLU     CA  997   5.241   4.192  -0.471
   65GLU     HA  998   5.278   4.216  -0.571
   65GLU     CB  999   5.337   4.109  -0.387
   65GLU    HB1 1000   5.352   4.009  -0.428
   65GLU    HB2 1001   5.286   4.102  -0.291
   65GLU     CG 1002   5.478   4.166  -0.375
   65GLU    HG1 1003   5.531   4.100  -0.305
   65GLU    HG2 1004   5.483   4.265  -0.330
   65GLU     CD 1005   5.547   4.168  -0.511
   65GLU    OE1 1006   5.548   4.068  -0.585
   65GLU    OE2 1007   5.596   4.273  -0.557
   65GLU      C 1008   5.114   4.117  -0.508
   65GLU      O 1009   5.112   4.013  -0.574
   66GLN      N 1010   4.998   4.173  -0.472
   66GLN      H 1011   5.004   4.258  -0.418
   66GLN     CA 1012   4.863   4.123  -0.492
   66GLN     HA 1013   4.803   4.183  -0.423
   66GLN     CB 1014   4.827   4.144  -0.639
   66GLN    HB1 1015   4.732   4.097  -0.661
   66GLN    HB2 1016   4.891   4.086  -0.705
   66GLN     CG 1017   4.839   4.288  -0.689
   66GLN    HG1 1018   4.946   4.312  -0.691
   66GLN    HG2 1019   4.784   4.356  -0.624
   66GLN     CD 1020   4.789   4.315  -0.830
   66GLN    OE1 1021   4.675   4.352  -0.856
   66GLN    NE2 1022   4.870   4.286  -0.932
   66GLN   HE21 1023   4.965   4.259  -0.912
   66GLN   HE22 1024   4.843   4.293  -1.029
   66GLN      C 1025   4.841   3.977  -0.454
   66GLN      O 1026   4.764   3.902  -0.513
   67VAL      N 1027   4.915   3.935  -0.351
   67VAL      H 1028   4.974   3.998  -0.300
   67VAL     CA 1029   4.905   3.806  -0.285
   67VAL     HA 1030   4.870   3.733  -0.358
   67VAL     CB 1031   5.042   3.751  -0.249
   67VAL     HB 1032   5.026   3.656  -0.199
   67VAL    CG1 1033   5.130   3.723  -0.371
   67VAL   HG11 1034   5.081   3.647  -0.432
   67VAL   HG12 1035   5.144   3.813  -0.429
   67VAL   HG13 1036   5.229   3.698  -0.334
   67VAL    CG2 1037   5.115   3.845  -0.153
   67VAL   HG21 1038   5.152   3.935  -0.203
   67VAL   HG22 1039   5.053   3.875  -0.069
   67VAL   HG23 1040   5.209   3.804  -0.115
   67VAL      C 1041   4.811   3.791  -0.166
   67VAL      O 1042   4.793   3.684  -0.110
   68VAL      N 1043   4.748   3.904  -0.130
   68VAL      H 1044   4.785   3.987  -0.174
   68VAL     CA 1045   4.626   3.910  -0.053
   68VAL     HA 1046   4.571   3.817  -0.069
   68VAL     CB 1047   4.641   3.918   0.099
   68VAL     HB 1048   4.537   3.929   0.129
   68VAL    CG1 1049   4.706   3.806   0.180
   68VAL   HG11 1050   4.805   3.773   0.150
   68VAL   HG12 1051   4.698   3.823   0.288
   68VAL   HG13 1052   4.649   3.714   0.163
   68VAL    CG2 1053   4.695   4.054   0.144
   68VAL   HG21 1054   4.736   4.047   0.245
   68VAL   HG22 1055   4.763   4.092   0.067
   68VAL   HG23 1056   4.616   4.128   0.138
   68VAL      C 1057   4.540   4.021  -0.110
   68VAL      O 1058   4.585   4.122  -0.162
   69LYS      N 1059   4.410   4.010  -0.081
   69LYS      H 1060   4.380   3.917  -0.056
   69LYS     CA 1061   4.313   4.117  -0.084
   69LYS     HA 1062   4.349   4.193  -0.154
   69LYS     CB 1063   4.176   4.081  -0.142
   69LYS    HB1 1064   4.106   4.165  -0.136
   69LYS    HB2 1065   4.132   3.996  -0.090
   69LYS     CG 1066   4.174   4.043  -0.290
   69LYS    HG1 1067   4.079   3.999  -0.319
   69LYS    HG2 1068   4.255   3.971  -0.297
   69LYS     CD 1069   4.215   4.152  -0.389
   69LYS    HD1 1070   4.318   4.184  -0.377
   69LYS    HD2 1071   4.151   4.240  -0.380
   69LYS     CE 1072   4.185   4.107  -0.532
   69LYS    HE1 1073   4.078   4.114  -0.553
   69LYS    HE2 1074   4.215   4.004  -0.548
   69LYS     NZ 1075   4.253   4.200  -0.624
   69LYS    HZ1 1076   4.210   4.292  -0.617
   69LYS    HZ2 1077   4.353   4.198  -0.620
   69LYS    HZ3 1078   4.235   4.183  -0.722
   69LYS      C 1079   4.307   4.192   0.048
   69LYS      O 1080   4.351   4.148   0.154
   70ARG      N 1081   4.247   4.312   0.049
   70ARG      H 1082   4.220   4.354  -0.040
   70ARG     CA 1083   4.215   4.395   0.162
   70ARG     HA 1084   4.301   4.395   0.229
   70ARG     CB 1085   4.197   4.538   0.111
   70ARG    HB1 1086   4.119   4.545   0.036
   70ARG    HB2 1087   4.286   4.565   0.054
   70ARG     CG 1088   4.175   4.647   0.215
   70ARG    HG1 1089   4.081   4.622   0.264
   70ARG    HG2 1090   4.165   4.743   0.164
   70ARG     CD 1091   4.282   4.657   0.323
   70ARG    HD1 1092   4.373   4.703   0.283
   70ARG    HD2 1093   4.306   4.557   0.360
   70ARG     NE 1094   4.233   4.734   0.437
   70ARG     HE 1095   4.219   4.832   0.420
   70ARG     CZ 1096   4.172   4.685   0.546
   70ARG    NH1 1097   4.159   4.555   0.577
   70ARG   HH11 1098   4.166   4.483   0.507
   70ARG   HH12 1099   4.118   4.530   0.666
   70ARG    NH2 1100   4.131   4.773   0.638
   70ARG   HH21 1101   4.145   4.872   0.633
   70ARG   HH22 1102   4.087   4.729   0.718
   70ARG      C 1103   4.098   4.347   0.247
   70ARG      O 1104   4.110   4.357   0.369
   71GLU      N 1105   4.000   4.276   0.190
   71GLU      H 1106   3.988   4.277   0.090
   71GLU     CA 1107   3.894   4.209   0.263
   71GLU     HA 1108   3.861   4.287   0.332
   71GLU     CB 1109   3.779   4.178   0.168
   71GLU    HB1 1110   3.738   4.264   0.115
   71GLU    HB2 1111   3.696   4.142   0.228
   71GLU     CG 1112   3.813   4.069   0.067
   71GLU    HG1 1113   3.842   3.974   0.111
   71GLU    HG2 1114   3.900   4.102   0.010
   71GLU     CD 1115   3.697   4.036  -0.027
   71GLU    OE1 1116   3.687   4.106  -0.130
   71GLU    OE2 1117   3.627   3.933  -0.013
   71GLU      C 1118   3.938   4.087   0.342
   71GLU      O 1119   3.868   4.055   0.438
   72GLU      N 1120   4.054   4.030   0.308
   72GLU      H 1121   4.096   4.069   0.225
   72GLU     CA 1122   4.111   3.919   0.383
   72GLU     HA 1123   4.039   3.841   0.407
   72GLU     CB 1124   4.219   3.853   0.298
   72GLU    HB1 1125   4.264   3.777   0.361
   72GLU    HB2 1126   4.296   3.927   0.276
   72GLU     CG 1127   4.163   3.797   0.167
   72GLU    HG1 1128   4.134   3.884   0.110
   72GLU    HG2 1129   4.068   3.746   0.183
   72GLU     CD 1130   4.273   3.724   0.091
   72GLU    OE1 1131   4.282   3.730  -0.034
   72GLU    OE2 1132   4.345   3.647   0.158
   72GLU      C 1133   4.176   3.956   0.515
   72GLU      O 1134   4.172   3.878   0.610
   73LEU      N 1135   4.221   4.081   0.520
   73LEU      H 1136   4.222   4.125   0.429
   73LEU     CA 1137   4.289   4.140   0.634
   73LEU     HA 1138   4.338   4.052   0.675
   73LEU     CB 1139   4.382   4.247   0.578
   73LEU    HB1 1140   4.423   4.311   0.656
   73LEU    HB2 1141   4.319   4.312   0.518
   73LEU     CG 1142   4.502   4.191   0.501
   73LEU     HG 1143   4.470   4.128   0.418
   73LEU    CD1 1144   4.578   4.309   0.443
   73LEU   HD11 1145   4.681   4.278   0.424
   73LEU   HD12 1146   4.527   4.346   0.353
   73LEU   HD13 1147   4.574   4.393   0.512
   73LEU    CD2 1148   4.600   4.114   0.589
   73LEU   HD21 1149   4.631   4.178   0.671
   73LEU   HD22 1150   4.550   4.023   0.623
   73LEU   HD23 1151   4.682   4.087   0.521
   73LEU      C 1152   4.189   4.200   0.732
   73LEU      O 1153   4.085   4.253   0.696
   74PHE      N 1154   4.227   4.192   0.860
   74PHE      H 1155   4.305   4.138   0.893
   74PHE     CA 1156   4.145   4.255   0.962
   74PHE     HA 1157   4.070   4.325   0.924
   74PHE     CB 1158   4.058   4.149   1.029
   74PHE    HB1 1159   4.125   4.094   1.095
   74PHE    HB2 1160   4.009   4.086   0.955
   74PHE     CG 1161   3.964   4.211   1.130
   74PHE    CD1 1162   3.995   4.236   1.264
   74PHE    HD1 1163   4.088   4.197   1.301
   74PHE    CE1 1164   3.900   4.297   1.347
   74PHE    HE1 1165   3.915   4.322   1.451
   74PHE     CZ 1166   3.776   4.337   1.295
   74PHE     HZ 1167   3.707   4.389   1.360
   74PHE    CE2 1168   3.742   4.313   1.161
   74PHE    HE2 1169   3.645   4.340   1.123
   74PHE    CD2 1170   3.837   4.247   1.082
   74PHE    HD2 1171   3.811   4.221   0.981
   74PHE      C 1172   4.230   4.329   1.063
   74PHE      O 1173   4.298   4.270   1.147
   75ILE      N 1174   4.239   4.461   1.047
   75ILE      H 1175   4.167   4.510   0.995
   75ILE     CA 1176   4.353   4.537   1.096
   75ILE     HA 1177   4.430   4.474   1.138
   75ILE     CB 1178   4.422   4.624   0.991
   75ILE     HB 1179   4.350   4.703   0.966
   75ILE    CG2 1180   4.547   4.698   1.039
   75ILE   HG21 1181   4.624   4.628   1.070
   75ILE   HG22 1182   4.598   4.757   0.963
   75ILE   HG23 1183   4.521   4.767   1.119
   75ILE    CG1 1184   4.460   4.539   0.870
   75ILE   HG11 1185   4.518   4.593   0.795
   75ILE   HG12 1186   4.365   4.513   0.823
   75ILE     CD 1187   4.537   4.409   0.889
   75ILE    HD1 1188   4.589   4.372   0.800
   75ILE    HD2 1189   4.617   4.427   0.961
   75ILE    HD3 1190   4.464   4.338   0.925
   75ILE      C 1191   4.302   4.628   1.207
   75ILE      O 1192   4.199   4.694   1.196
   76VAL      N 1193   4.375   4.628   1.319
   76VAL      H 1194   4.448   4.559   1.329
   76VAL     CA 1195   4.332   4.694   1.441
   76VAL     HA 1196   4.243   4.754   1.428
   76VAL     CB 1197   4.308   4.585   1.545
   76VAL     HB 1198   4.403   4.551   1.588
   76VAL    CG1 1199   4.208   4.643   1.645
   76VAL   HG11 1200   4.244   4.738   1.685
   76VAL   HG12 1201   4.110   4.664   1.603
   76VAL   HG13 1202   4.188   4.591   1.738
   76VAL    CG2 1203   4.230   4.468   1.486
   76VAL   HG21 1204   4.292   4.406   1.420
   76VAL   HG22 1205   4.176   4.400   1.553
   76VAL   HG23 1206   4.158   4.512   1.418
   76VAL      C 1207   4.443   4.782   1.498
   76VAL      O 1208   4.554   4.732   1.516
   77SER      N 1209   4.403   4.903   1.538
   77SER      H 1210   4.306   4.926   1.523
   77SER     CA 1211   4.489   4.971   1.632
   77SER     HA 1212   4.547   4.896   1.686
   77SER     CB 1213   4.577   5.068   1.554
   77SER    HB1 1214   4.529   5.165   1.545
   77SER    HB2 1215   4.603   5.015   1.462
   77SER     OG 1216   4.692   5.088   1.632
   77SER     HG 1217   4.702   5.184   1.636
   77SER      C 1218   4.412   5.051   1.737
   77SER      O 1219   4.291   5.036   1.749
   78LYS      N 1220   4.483   5.124   1.823
   78LYS      H 1221   4.583   5.134   1.812
   78LYS     CA 1222   4.419   5.169   1.945
   78LYS     HA 1223   4.310   5.176   1.940
   78LYS     CB 1224   4.453   5.085   2.068
   78LYS    HB1 1225   4.379   5.114   2.142
   78LYS    HB2 1226   4.549   5.119   2.107
   78LYS     CG 1227   4.445   4.938   2.030
   78LYS    HG1 1228   4.528   4.916   1.963
   78LYS    HG2 1229   4.356   4.921   1.969
   78LYS     CD 1230   4.449   4.856   2.159
   78LYS    HD1 1231   4.349   4.869   2.200
   78LYS    HD2 1232   4.530   4.892   2.223
   78LYS     CE 1233   4.483   4.711   2.125
   78LYS    HE1 1234   4.401   4.659   2.076
   78LYS    HE2 1235   4.499   4.661   2.221
   78LYS     NZ 1236   4.610   4.702   2.051
   78LYS    HZ1 1237   4.639   4.607   2.032
   78LYS    HZ2 1238   4.609   4.753   1.964
   78LYS    HZ3 1239   4.677   4.736   2.118
   78LYS      C 1240   4.448   5.315   1.977
   78LYS      O 1241   4.554   5.366   1.941
   79LEU      N 1242   4.349   5.387   2.030
   79LEU      H 1243   4.258   5.346   2.042
   79LEU     CA 1244   4.366   5.521   2.083
   79LEU     HA 1245   4.426   5.587   2.021
   79LEU     CB 1246   4.227   5.584   2.086
   79LEU    HB1 1247   4.169   5.536   2.165
   79LEU    HB2 1248   4.176   5.565   1.991
   79LEU     CG 1249   4.226   5.731   2.130
   79LEU     HG 1250   4.302   5.749   2.206
   79LEU    CD1 1251   4.247   5.819   2.007
   79LEU   HD11 1252   4.350   5.806   1.974
   79LEU   HD12 1253   4.178   5.789   1.929
   79LEU   HD13 1254   4.240   5.926   2.028
   79LEU    CD2 1255   4.085   5.754   2.182
   79LEU   HD21 1256   4.063   5.861   2.192
   79LEU   HD22 1257   4.018   5.710   2.108
   79LEU   HD23 1258   4.071   5.713   2.282
   79LEU      C 1259   4.433   5.528   2.219
   79LEU      O 1260   4.380   5.470   2.313
   80TRP      N 1261   4.549   5.593   2.230
   80TRP      H 1262   4.578   5.656   2.156
   80TRP     CA 1263   4.626   5.601   2.353
   80TRP     HA 1264   4.620   5.501   2.397
   80TRP     CB 1265   4.773   5.633   2.324
   80TRP    HB1 1266   4.783   5.725   2.267
   80TRP    HB2 1267   4.812   5.557   2.256
   80TRP     CG 1268   4.868   5.637   2.439
   80TRP    CD1 1269   4.934   5.745   2.487
   80TRP    HD1 1270   4.933   5.838   2.433
   80TRP    NE1 1271   4.993   5.714   2.608
   80TRP    HE1 1272   5.036   5.784   2.668
   80TRP    CE2 1273   4.973   5.581   2.640
   80TRP    CZ2 1274   5.008   5.511   2.755
   80TRP    HZ2 1275   5.046   5.562   2.842
   80TRP    CH2 1276   4.970   5.376   2.766
   80TRP    HH2 1277   4.999   5.306   2.842
   80TRP    CZ3 1278   4.894   5.322   2.662
   80TRP    HZ3 1279   4.862   5.219   2.673
   80TRP    CE3 1280   4.861   5.396   2.548
   80TRP    HE3 1281   4.805   5.346   2.470
   80TRP    CD2 1282   4.906   5.527   2.527
   80TRP      C 1283   4.566   5.702   2.450
   80TRP      O 1284   4.489   5.790   2.414
   81CYS      N 1285   4.594   5.684   2.579
   81CYS      H 1286   4.651   5.603   2.597
   81CYS     CA 1287   4.544   5.755   2.695
   81CYS     HA 1288   4.438   5.737   2.711
   81CYS     CB 1289   4.621   5.702   2.816
   81CYS    HB1 1290   4.579   5.738   2.910
   81CYS    HB2 1291   4.727   5.725   2.812
   81CYS     SG 1292   4.593   5.523   2.808
   81CYS     HG 1293   4.720   5.482   2.794
   81CYS      C 1294   4.566   5.906   2.696
   81CYS      O 1295   4.488   5.972   2.764
   82THR      N 1296   4.662   5.965   2.625
   82THR      H 1297   4.731   5.905   2.584
   82THR     CA 1298   4.682   6.109   2.617
   82THR     HA 1299   4.647   6.163   2.704
   82THR     CB 1300   4.830   6.138   2.593
   82THR     HB 1301   4.832   6.247   2.584
   82THR    CG2 1302   4.909   6.088   2.713
   82THR   HG21 1303   4.913   5.979   2.716
   82THR   HG22 1304   5.005   6.139   2.707
   82THR   HG23 1305   4.867   6.125   2.807
   82THR    OG1 1306   4.867   6.070   2.476
   82THR    HG1 1307   4.948   6.109   2.441
   82THR      C 1308   4.603   6.177   2.506
   82THR      O 1309   4.586   6.299   2.507
   83TYR      N 1310   4.537   6.102   2.417
   83TYR      H 1311   4.548   6.002   2.422
   83TYR     CA 1312   4.447   6.152   2.315
   83TYR     HA 1313   4.467   6.259   2.310
   83TYR     CB 1314   4.490   6.074   2.191
   83TYR    HB1 1315   4.420   6.085   2.108
   83TYR    HB2 1316   4.485   5.970   2.221
   83TYR     CG 1317   4.632   6.102   2.150
   83TYR    CD1 1318   4.657   6.222   2.082
   83TYR    HD1 1319   4.577   6.292   2.064
   83TYR    CE1 1320   4.786   6.247   2.034
   83TYR    HE1 1321   4.803   6.349   2.003
   83TYR     CZ 1322   4.896   6.163   2.060
   83TYR     OH 1323   5.024   6.201   2.033
   83TYR     HH 1324   5.088   6.139   2.069
   83TYR    CE2 1325   4.868   6.045   2.131
   83TYR    HE2 1326   4.956   5.989   2.160
   83TYR    CD2 1327   4.738   6.011   2.170
   83TYR    HD2 1328   4.717   5.911   2.204
   83TYR      C 1329   4.303   6.124   2.356
   83TYR      O 1330   4.217   6.116   2.269
   84HIS      N 1331   4.266   6.110   2.484
   84HIS      H 1332   4.339   6.104   2.553
   84HIS     CA 1333   4.128   6.107   2.528
   84HIS     HA 1334   4.079   6.026   2.474
   84HIS     CB 1335   4.118   6.061   2.673
   84HIS    HB1 1336   4.046   6.121   2.729
   84HIS    HB2 1337   4.218   6.077   2.715
   84HIS     CG 1338   4.093   5.914   2.694
   84HIS    ND1 1339   3.977   5.853   2.741
   84HIS    CE1 1340   3.997   5.721   2.726
   84HIS    HE1 1341   3.923   5.647   2.752
   84HIS    NE2 1342   4.122   5.695   2.685
   84HIS    HE2 1343   4.157   5.600   2.681
   84HIS    CD2 1344   4.184   5.816   2.663
   84HIS    HD2 1345   4.284   5.832   2.625
   84HIS      C 1346   4.041   6.230   2.506
   84HIS      O 1347   3.919   6.216   2.514
   85GLU      N 1348   4.106   6.346   2.513
   85GLU      H 1349   4.202   6.342   2.543
   85GLU     CA 1350   4.047   6.475   2.484
   85GLU     HA 1351   3.958   6.476   2.547
   85GLU     CB 1352   4.143   6.589   2.519
   85GLU    HB1 1353   4.236   6.579   2.463
   85GLU    HB2 1354   4.173   6.571   2.622
   85GLU     CG 1355   4.067   6.721   2.514
   85GLU    HG1 1356   3.985   6.710   2.585
   85GLU    HG2 1357   4.038   6.740   2.411
   85GLU     CD 1358   4.157   6.834   2.564
   85GLU    OE1 1359   4.192   6.841   2.683
   85GLU    OE2 1360   4.189   6.919   2.478
   85GLU      C 1361   3.992   6.479   2.342
   85GLU      O 1362   4.047   6.433   2.242
   86LYS      N 1363   3.870   6.530   2.328
   86LYS      H 1364   3.841   6.577   2.412
   86LYS     CA 1365   3.767   6.511   2.227
   86LYS     HA 1366   3.767   6.403   2.208
   86LYS     CB 1367   3.624   6.546   2.266
   86LYS    HB1 1368   3.601   6.490   2.356
   86LYS    HB2 1369   3.552   6.523   2.187
   86LYS     CG 1370   3.611   6.693   2.303
   86LYS    HG1 1371   3.614   6.758   2.215
   86LYS    HG2 1372   3.681   6.734   2.376
   86LYS     CD 1373   3.469   6.705   2.357
   86LYS    HD1 1374   3.466   6.660   2.457
   86LYS    HD2 1375   3.398   6.655   2.291
   86LYS     CE 1376   3.443   6.855   2.373
   86LYS    HE1 1377   3.444   6.897   2.273
   86LYS    HE2 1378   3.528   6.888   2.433
   86LYS     NZ 1379   3.320   6.889   2.445
   86LYS    HZ1 1380   3.237   6.873   2.389
   86LYS    HZ2 1381   3.319   6.840   2.533
   86LYS    HZ3 1382   3.311   6.989   2.456
   86LYS      C 1383   3.807   6.571   2.093
   86LYS      O 1384   3.769   6.519   1.989
   87GLY      N 1385   3.903   6.664   2.094
   87GLY      H 1386   3.927   6.704   2.184
   87GLY     CA 1387   3.965   6.724   1.978
   87GLY    HA1 1388   4.011   6.818   2.007
   87GLY    HA2 1389   3.897   6.752   1.898
   87GLY      C 1390   4.077   6.639   1.918
   87GLY      O 1391   4.126   6.679   1.812
   88LEU      N 1392   4.122   6.528   1.975
   88LEU      H 1393   4.066   6.487   2.048
   88LEU     CA 1394   4.247   6.459   1.947
   88LEU     HA 1395   4.297   6.519   1.871
   88LEU     CB 1396   4.341   6.462   2.066
   88LEU    HB1 1397   4.438   6.442   2.020
   88LEU    HB2 1398   4.306   6.388   2.138
   88LEU     CG 1399   4.357   6.594   2.142
   88LEU     HG 1400   4.263   6.616   2.193
   88LEU    CD1 1401   4.463   6.586   2.251
   88LEU   HD11 1402   4.442   6.500   2.315
   88LEU   HD12 1403   4.557   6.571   2.197
   88LEU   HD13 1404   4.468   6.678   2.309
   88LEU    CD2 1405   4.398   6.712   2.055
   88LEU   HD21 1406   4.397   6.800   2.119
   88LEU   HD22 1407   4.496   6.690   2.013
   88LEU   HD23 1408   4.321   6.729   1.979
   88LEU      C 1409   4.223   6.320   1.888
   88LEU      O 1410   4.313   6.264   1.825
   89VAL      N 1411   4.099   6.271   1.891
   89VAL      H 1412   4.032   6.331   1.937
   89VAL     CA 1413   4.068   6.132   1.864
   89VAL     HA 1414   4.143   6.071   1.914
   89VAL     CB 1415   3.933   6.106   1.928
   89VAL     HB 1416   3.858   6.167   1.878
   89VAL    CG1 1417   3.884   5.961   1.924
   89VAL   HG11 1418   3.952   5.902   1.985
   89VAL   HG12 1419   3.784   5.948   1.966
   89VAL   HG13 1420   3.876   5.915   1.825
   89VAL    CG2 1421   3.931   6.150   2.074
   89VAL   HG21 1422   3.921   6.256   2.097
   89VAL   HG22 1423   3.848   6.097   2.121
   89VAL   HG23 1424   4.029   6.120   2.112
   89VAL      C 1425   4.054   6.104   1.715
   89VAL      O 1426   4.089   5.993   1.673
   90LYS      N 1427   4.023   6.204   1.633
   90LYS      H 1428   3.994   6.293   1.672
   90LYS     CA 1429   4.025   6.192   1.488
   90LYS     HA 1430   4.008   6.086   1.467
   90LYS     CB 1431   3.922   6.278   1.417
   90LYS    HB1 1432   3.958   6.380   1.432
   90LYS    HB2 1433   3.828   6.271   1.473
   90LYS     CG 1434   3.886   6.263   1.270
   90LYS    HG1 1435   3.846   6.164   1.248
   90LYS    HG2 1436   3.974   6.268   1.205
   90LYS     CD 1437   3.778   6.359   1.220
   90LYS    HD1 1438   3.692   6.350   1.286
   90LYS    HD2 1439   3.750   6.326   1.119
   90LYS     CE 1440   3.825   6.504   1.209
   90LYS    HE1 1441   3.914   6.519   1.148
   90LYS    HE2 1442   3.864   6.521   1.309
   90LYS     NZ 1443   3.713   6.594   1.178
   90LYS    HZ1 1444   3.746   6.690   1.175
   90LYS    HZ2 1445   3.666   6.576   1.091
   90LYS    HZ3 1446   3.657   6.601   1.262
   90LYS      C 1447   4.164   6.213   1.429
   90LYS      O 1448   4.204   6.141   1.338
   91GLY      N 1449   4.250   6.300   1.482
   91GLY      H 1450   4.216   6.360   1.556
   91GLY     CA 1451   4.386   6.324   1.438
   91GLY    HA1 1452   4.428   6.401   1.503
   91GLY    HA2 1453   4.393   6.364   1.337
   91GLY      C 1454   4.470   6.200   1.464
   91GLY      O 1455   4.545   6.152   1.379
   92ALA      N 1456   4.445   6.133   1.576
   92ALA      H 1457   4.381   6.176   1.641
   92ALA     CA 1458   4.507   6.010   1.620
   92ALA     HA 1459   4.616   6.016   1.627
   92ALA     CB 1460   4.476   5.981   1.767
   92ALA    HB1 1461   4.520   5.887   1.802
   92ALA    HB2 1462   4.519   6.065   1.821
   92ALA    HB3 1463   4.368   5.985   1.780
   92ALA      C 1464   4.476   5.895   1.526
   92ALA      O 1465   4.562   5.815   1.489
   93CYS      N 1466   4.352   5.881   1.479
   93CYS      H 1467   4.283   5.952   1.502
   93CYS     CA 1468   4.316   5.780   1.382
   93CYS     HA 1469   4.362   5.688   1.417
   93CYS     CB 1470   4.163   5.783   1.380
   93CYS    HB1 1471   4.134   5.859   1.308
   93CYS    HB2 1472   4.103   5.797   1.470
   93CYS     SG 1473   4.098   5.627   1.315
   93CYS     HG 1474   4.189   5.622   1.217
   93CYS      C 1475   4.363   5.802   1.239
   93CYS      O 1476   4.413   5.715   1.167
   94GLN      N 1477   4.356   5.930   1.202
   94GLN      H 1478   4.328   6.002   1.266
   94GLN     CA 1479   4.413   5.966   1.073
   94GLN     HA 1480   4.378   5.908   0.988
   94GLN     CB 1481   4.383   6.113   1.049
   94GLN    HB1 1482   4.443   6.156   0.968
   94GLN    HB2 1483   4.416   6.158   1.143
   94GLN     CG 1484   4.241   6.155   1.013
   94GLN    HG1 1485   4.170   6.103   1.077
   94GLN    HG2 1486   4.225   6.129   0.908
   94GLN     CD 1487   4.215   6.304   1.029
   94GLN    OE1 1488   4.285   6.380   1.096
   94GLN    NE2 1489   4.105   6.356   0.974
   94GLN   HE21 1490   4.048   6.286   0.929
   94GLN   HE22 1491   4.094   6.456   0.982
   94GLN      C 1492   4.563   5.944   1.063
   94GLN      O 1493   4.611   5.892   0.963
   95LYS      N 1494   4.644   5.971   1.166
   95LYS      H 1495   4.598   6.017   1.244
   95LYS     CA 1496   4.788   5.953   1.161
   95LYS     HA 1497   4.824   5.991   1.065
   95LYS     CB 1498   4.854   6.031   1.275
   95LYS    HB1 1499   4.957   5.998   1.293
   95LYS    HB2 1500   4.784   6.006   1.355
   95LYS     CG 1501   4.871   6.180   1.248
   95LYS    HG1 1502   4.790   6.215   1.185
   95LYS    HG2 1503   4.967   6.204   1.201
   95LYS     CD 1504   4.858   6.253   1.382
   95LYS    HD1 1505   4.822   6.185   1.459
   95LYS    HD2 1506   4.781   6.329   1.370
   95LYS     CE 1507   4.991   6.309   1.430
   95LYS    HE1 1508   5.046   6.355   1.348
   95LYS    HE2 1509   5.057   6.226   1.453
   95LYS     NZ 1510   4.979   6.402   1.544
   95LYS    HZ1 1511   5.061   6.455   1.569
   95LYS    HZ2 1512   4.899   6.461   1.525
   95LYS    HZ3 1513   4.963   6.354   1.632
   95LYS      C 1514   4.825   5.806   1.164
   95LYS      O 1515   4.909   5.769   1.082
   96THR      N 1516   4.756   5.731   1.250
   96THR      H 1517   4.692   5.767   1.319
   96THR     CA 1518   4.759   5.586   1.247
   96THR     HA 1519   4.858   5.551   1.277
   96THR     CB 1520   4.666   5.532   1.356
   96THR     HB 1521   4.563   5.564   1.341
   96THR    CG2 1522   4.648   5.381   1.354
   96THR   HG21 1523   4.581   5.359   1.270
   96THR   HG22 1524   4.746   5.335   1.341
   96THR   HG23 1525   4.598   5.350   1.446
   96THR    OG1 1526   4.718   5.561   1.484
   96THR    HG1 1527   4.812   5.541   1.487
   96THR      C 1528   4.728   5.520   1.113
   96THR      O 1529   4.795   5.424   1.076
   97LEU      N 1530   4.637   5.573   1.031
   97LEU      H 1531   4.576   5.646   1.062
   97LEU     CA 1532   4.617   5.526   0.895
   97LEU     HA 1533   4.614   5.417   0.887
   97LEU     CB 1534   4.488   5.589   0.843
   97LEU    HB1 1535   4.490   5.578   0.735
   97LEU    HB2 1536   4.493   5.696   0.866
   97LEU     CG 1537   4.364   5.525   0.903
   97LEU     HG 1538   4.359   5.514   1.011
   97LEU    CD1 1539   4.241   5.596   0.846
   97LEU   HD11 1540   4.251   5.694   0.895
   97LEU   HD12 1541   4.244   5.592   0.738
   97LEU   HD13 1542   4.155   5.547   0.891
   97LEU    CD2 1543   4.346   5.384   0.849
   97LEU   HD21 1544   4.427   5.318   0.881
   97LEU   HD22 1545   4.252   5.338   0.881
   97LEU   HD23 1546   4.343   5.376   0.740
   97LEU      C 1547   4.734   5.562   0.804
   97LEU      O 1548   4.776   5.477   0.726
   98SER      N 1549   4.783   5.686   0.805
   98SER      H 1550   4.726   5.759   0.847
   98SER     CA 1551   4.912   5.717   0.748
   98SER     HA 1552   4.897   5.699   0.641
   98SER     CB 1553   4.955   5.861   0.772
   98SER    HB1 1554   5.027   5.901   0.700
   98SER    HB2 1555   5.005   5.874   0.868
   98SER     OG 1556   4.849   5.954   0.779
   98SER     HG 1557   4.880   6.043   0.761
   98SER      C 1558   5.026   5.625   0.789
   98SER      O 1559   5.117   5.599   0.710
   99ASP      N 1560   5.022   5.562   0.907
   99ASP      H 1561   4.945   5.584   0.969
   99ASP     CA 1562   5.129   5.474   0.950
   99ASP     HA 1563   5.230   5.507   0.923
   99ASP     CB 1564   5.139   5.469   1.102
   99ASP    HB1 1565   5.205   5.392   1.142
   99ASP    HB2 1566   5.038   5.448   1.137
   99ASP     CG 1567   5.160   5.608   1.161
   99ASP    OD1 1568   5.120   5.634   1.276
   99ASP    OD2 1569   5.235   5.686   1.098
   99ASP      C 1570   5.111   5.336   0.888
   99ASP      O 1571   5.205   5.282   0.829
  100LEU      N 1572   4.987   5.287   0.892
  100LEU      H 1573   4.921   5.331   0.955
  100LEU     CA 1574   4.956   5.151   0.855
  100LEU     HA 1575   5.035   5.081   0.879
  100LEU     CB 1576   4.835   5.105   0.936
  100LEU    HB1 1577   4.794   5.019   0.882
  100LEU    HB2 1578   4.767   5.190   0.935
  100LEU     CG 1579   4.879   5.053   1.072
  100LEU     HG 1580   4.959   5.121   1.103
  100LEU    CD1 1581   4.759   5.057   1.167
  100LEU   HD11 1582   4.685   4.981   1.141
  100LEU   HD12 1583   4.789   5.035   1.269
  100LEU   HD13 1584   4.720   5.158   1.160
  100LEU    CD2 1585   4.936   4.912   1.070
  100LEU   HD21 1586   5.027   4.902   1.010
  100LEU   HD22 1587   4.964   4.874   1.169
  100LEU   HD23 1588   4.861   4.846   1.026
  100LEU      C 1589   4.934   5.142   0.704
  100LEU      O 1590   4.911   5.033   0.652
  101LYS      N 1591   4.936   5.258   0.638
  101LYS      H 1592   4.951   5.336   0.701
  101LYS     CA 1593   4.916   5.284   0.497
  101LYS     HA 1594   4.913   5.393   0.499
  101LYS     CB 1595   5.036   5.238   0.415
  101LYS    HB1 1596   5.016   5.230   0.308
  101LYS    HB2 1597   5.047   5.135   0.450
  101LYS     CG 1598   5.175   5.297   0.436
  101LYS    HG1 1599   5.253   5.249   0.378
  101LYS    HG2 1600   5.191   5.295   0.544
  101LYS     CD 1601   5.177   5.448   0.410
  101LYS    HD1 1602   5.094   5.496   0.462
  101LYS    HD2 1603   5.167   5.454   0.302
  101LYS     CE 1604   5.312   5.509   0.447
  101LYS    HE1 1605   5.318   5.611   0.409
  101LYS    HE2 1606   5.391   5.455   0.397
  101LYS     NZ 1607   5.333   5.508   0.593
  101LYS    HZ1 1608   5.250   5.526   0.647
  101LYS    HZ2 1609   5.367   5.419   0.627
  101LYS    HZ3 1610   5.391   5.588   0.612
  101LYS      C 1611   4.783   5.241   0.437
  101LYS      O 1612   4.785   5.180   0.331
  102LEU      N 1613   4.670   5.259   0.505
  102LEU      H 1614   4.681   5.301   0.596
  102LEU     CA 1615   4.539   5.208   0.468
  102LEU     HA 1616   4.539   5.170   0.367
  102LEU     CB 1617   4.496   5.096   0.562
  102LEU    HB1 1618   4.388   5.081   0.552
  102LEU    HB2 1619   4.503   5.135   0.664
  102LEU     CG 1620   4.584   4.971   0.559
  102LEU     HG 1621   4.689   5.001   0.557
  102LEU    CD1 1622   4.544   4.874   0.669
  102LEU   HD11 1623   4.599   4.781   0.655
  102LEU   HD12 1624   4.585   4.911   0.763
  102LEU   HD13 1625   4.438   4.855   0.680
  102LEU    CD2 1626   4.567   4.886   0.433
  102LEU   HD21 1627   4.469   4.840   0.421
  102LEU   HD22 1628   4.577   4.950   0.347
  102LEU   HD23 1629   4.639   4.804   0.427
  102LEU      C 1630   4.439   5.323   0.461
  102LEU      O 1631   4.458   5.424   0.528
  103ASP      N 1632   4.330   5.300   0.387
  103ASP      H 1633   4.326   5.214   0.334
  103ASP     CA 1634   4.223   5.397   0.372
  103ASP     HA 1635   4.260   5.497   0.353
  103ASP     CB 1636   4.144   5.365   0.246
  103ASP    HB1 1637   4.065   5.439   0.240
  103ASP    HB2 1638   4.092   5.271   0.265
  103ASP     CG 1639   4.222   5.362   0.115
  103ASP    OD1 1640   4.290   5.459   0.073
  103ASP    OD2 1641   4.214   5.256   0.049
  103ASP      C 1642   4.134   5.403   0.496
  103ASP      O 1643   4.080   5.508   0.531
  104TYR      N 1644   4.124   5.291   0.567
  104TYR      H 1645   4.168   5.213   0.521
  104TYR     CA 1646   4.058   5.269   0.694
  104TYR     HA 1647   4.077   5.356   0.757
  104TYR     CB 1648   3.907   5.266   0.680
  104TYR    HB1 1649   3.864   5.359   0.641
  104TYR    HB2 1650   3.857   5.260   0.777
  104TYR     CG 1651   3.855   5.159   0.587
  104TYR    CD1 1652   3.839   5.190   0.451
  104TYR    HD1 1653   3.826   5.292   0.417
  104TYR    CE1 1654   3.830   5.090   0.353
  104TYR    HE1 1655   3.807   5.123   0.253
  104TYR     CZ 1656   3.837   4.955   0.392
  104TYR     OH 1657   3.840   4.857   0.297
  104TYR     HH 1658   3.854   4.769   0.333
  104TYR    CE2 1659   3.843   4.925   0.530
  104TYR    HE2 1660   3.848   4.823   0.566
  104TYR    CD2 1661   3.860   5.025   0.626
  104TYR    HD2 1662   3.884   4.998   0.728
  104TYR      C 1663   4.103   5.146   0.772
  104TYR      O 1664   4.156   5.051   0.715
  105LEU      N 1665   4.070   5.139   0.901
  105LEU      H 1666   4.029   5.220   0.946
  105LEU     CA 1667   4.083   5.020   0.983
  105LEU     HA 1668   4.154   4.949   0.941
  105LEU     CB 1669   4.132   5.050   1.125
  105LEU    HB1 1670   4.134   4.953   1.173
  105LEU    HB2 1671   4.062   5.116   1.177
  105LEU     CG 1672   4.271   5.112   1.126
  105LEU     HG 1673   4.269   5.210   1.080
  105LEU    CD1 1674   4.316   5.144   1.268
  105LEU   HD11 1675   4.416   5.187   1.258
  105LEU   HD12 1676   4.254   5.220   1.316
  105LEU   HD13 1677   4.325   5.050   1.322
  105LEU    CD2 1678   4.377   5.031   1.052
  105LEU   HD21 1679   4.360   5.039   0.945
  105LEU   HD22 1680   4.480   5.060   1.074
  105LEU   HD23 1681   4.362   4.924   1.071
  105LEU      C 1682   3.951   4.944   0.988
  105LEU      O 1683   3.846   5.007   0.981
  106ASP      N 1684   3.963   4.812   1.003
  106ASP      H 1685   4.055   4.775   1.015
  106ASP     CA 1686   3.845   4.729   1.021
  106ASP     HA 1687   3.769   4.765   0.951
  106ASP     CB 1688   3.869   4.588   0.968
  106ASP    HB1 1689   3.777   4.536   0.945
  106ASP    HB2 1690   3.919   4.527   1.043
  106ASP     CG 1691   3.943   4.594   0.834
  106ASP    OD1 1692   3.887   4.621   0.726
  106ASP    OD2 1693   4.068   4.584   0.835
  106ASP      C 1694   3.790   4.737   1.162
  106ASP      O 1695   3.668   4.730   1.176
  107LEU      N 1696   3.873   4.775   1.260
  107LEU      H 1697   3.969   4.781   1.232
  107LEU     CA 1698   3.833   4.791   1.398
  107LEU     HA 1699   3.730   4.825   1.397
  107LEU     CB 1700   3.839   4.653   1.464
  107LEU    HB1 1701   3.931   4.597   1.450
  107LEU    HB2 1702   3.764   4.591   1.415
  107LEU     CG 1703   3.805   4.650   1.613
  107LEU     HG 1704   3.869   4.724   1.662
  107LEU    CD1 1705   3.657   4.676   1.640
  107LEU   HD11 1706   3.620   4.760   1.581
  107LEU   HD12 1707   3.591   4.592   1.619
  107LEU   HD13 1708   3.630   4.685   1.746
  107LEU    CD2 1709   3.834   4.514   1.675
  107LEU   HD21 1710   3.767   4.440   1.631
  107LEU   HD22 1711   3.941   4.492   1.679
  107LEU   HD23 1712   3.808   4.529   1.780
  107LEU      C 1713   3.932   4.887   1.462
  107LEU      O 1714   4.046   4.901   1.416
  108TYR      N 1715   3.897   4.965   1.564
  108TYR      H 1716   3.801   4.967   1.596
  108TYR     CA 1717   3.984   5.057   1.633
  108TYR     HA 1718   4.087   5.020   1.637
  108TYR     CB 1719   3.975   5.191   1.561
  108TYR    HB1 1720   3.873   5.227   1.554
  108TYR    HB2 1721   4.012   5.184   1.458
  108TYR     CG 1722   4.063   5.302   1.614
  108TYR    CD1 1723   4.203   5.301   1.603
  108TYR    HD1 1724   4.252   5.224   1.546
  108TYR    CE1 1725   4.276   5.416   1.633
  108TYR    HE1 1726   4.381   5.421   1.609
  108TYR     CZ 1727   4.215   5.532   1.684
  108TYR     OH 1728   4.289   5.646   1.697
  108TYR     HH 1729   4.241   5.726   1.720
  108TYR    CE2 1730   4.075   5.528   1.698
  108TYR    HE2 1731   4.026   5.614   1.740
  108TYR    CD2 1732   3.998   5.418   1.657
  108TYR    HD2 1733   3.890   5.415   1.662
  108TYR      C 1734   3.930   5.079   1.774
  108TYR      O 1735   3.808   5.086   1.788
  109LEU      N 1736   4.011   5.075   1.879
  109LEU      H 1737   4.110   5.085   1.859
  109LEU     CA 1738   3.980   5.069   2.020
  109LEU     HA 1739   3.871   5.070   2.017
  109LEU     CB 1740   4.025   4.933   2.073
  109LEU    HB1 1741   3.979   4.918   2.171
  109LEU    HB2 1742   4.132   4.946   2.087
  109LEU     CG 1743   3.999   4.811   1.984
  109LEU     HG 1744   4.026   4.836   1.882
  109LEU    CD1 1745   4.085   4.693   2.027
  109LEU   HD11 1746   4.044   4.648   2.117
  109LEU   HD12 1747   4.085   4.615   1.950
  109LEU   HD13 1748   4.188   4.727   2.042
  109LEU    CD2 1749   3.852   4.769   1.984
  109LEU   HD21 1750   3.832   4.689   1.913
  109LEU   HD22 1751   3.810   4.732   2.078
  109LEU   HD23 1752   3.799   4.861   1.958
  109LEU      C 1753   4.035   5.179   2.110
  109LEU      O 1754   4.148   5.225   2.096
  110ILE      N 1755   3.958   5.225   2.209
  110ILE      H 1756   3.864   5.189   2.208
  110ILE     CA 1757   4.011   5.308   2.315
  110ILE     HA 1758   4.076   5.387   2.277
  110ILE     CB 1759   3.903   5.368   2.405
  110ILE     HB 1760   3.846   5.294   2.462
  110ILE    CG2 1761   3.971   5.455   2.510
  110ILE   HG21 1762   4.012   5.546   2.466
  110ILE   HG22 1763   3.889   5.479   2.577
  110ILE   HG23 1764   4.047   5.403   2.569
  110ILE    CG1 1765   3.801   5.453   2.331
  110ILE   HG11 1766   3.760   5.388   2.253
  110ILE   HG12 1767   3.854   5.527   2.271
  110ILE     CD 1768   3.674   5.511   2.393
  110ILE    HD1 1769   3.701   5.566   2.483
  110ILE    HD2 1770   3.629   5.571   2.314
  110ILE    HD3 1771   3.600   5.439   2.426
  110ILE      C 1772   4.093   5.212   2.401
  110ILE      O 1773   4.044   5.116   2.459
  111HIS      N 1774   4.224   5.235   2.411
  111HIS      H 1775   4.262   5.305   2.349
  111HIS     CA 1776   4.314   5.142   2.477
  111HIS     HA 1777   4.309   5.038   2.443
  111HIS     CB 1778   4.453   5.195   2.443
  111HIS    HB1 1779   4.471   5.291   2.490
  111HIS    HB2 1780   4.447   5.221   2.337
  111HIS     CG 1781   4.570   5.102   2.455
  111HIS    ND1 1782   4.697   5.136   2.407
  111HIS    CE1 1783   4.783   5.057   2.471
  111HIS    HE1 1784   4.889   5.057   2.450
  111HIS    NE2 1785   4.715   4.970   2.547
  111HIS    HE2 1786   4.750   4.891   2.600
  111HIS    CD2 1787   4.579   4.988   2.532
  111HIS    HD2 1788   4.500   4.938   2.585
  111HIS      C 1789   4.290   5.126   2.626
  111HIS      O 1790   4.287   5.012   2.673
  112TRP      N 1791   4.274   5.234   2.704
  112TRP      H 1792   4.278   5.325   2.661
  112TRP     CA 1793   4.242   5.226   2.845
  112TRP     HA 1794   4.197   5.133   2.878
  112TRP     CB 1795   4.369   5.255   2.925
  112TRP    HB1 1796   4.342   5.280   3.027
  112TRP    HB2 1797   4.407   5.344   2.875
  112TRP     CG 1798   4.475   5.150   2.932
  112TRP    CD1 1799   4.575   5.145   2.841
  112TRP    HD1 1800   4.598   5.214   2.761
  112TRP    NE1 1801   4.654   5.035   2.868
  112TRP    HE1 1802   4.742   5.013   2.823
  112TRP    CE2 1803   4.606   4.966   2.977
  112TRP    CZ2 1804   4.647   4.844   3.032
  112TRP    HZ2 1805   4.732   4.785   2.999
  112TRP    CH2 1806   4.580   4.796   3.145
  112TRP    HH2 1807   4.607   4.697   3.179
  112TRP    CZ3 1808   4.471   4.869   3.193
  112TRP    HZ3 1809   4.415   4.829   3.276
  112TRP    CE3 1810   4.429   4.992   3.141
  112TRP    HE3 1811   4.336   5.035   3.173
  112TRP    CD2 1812   4.494   5.039   3.025
  112TRP      C 1813   4.145   5.337   2.882
  112TRP      O 1814   4.149   5.439   2.814
  113PRO      N 1815   4.069   5.327   2.992
  113PRO     CD 1816   4.067   5.210   3.077
  113PRO    HD1 1817   4.160   5.173   3.119
  113PRO    HD2 1818   4.010   5.140   3.015
  113PRO     CG 1819   3.976   5.242   3.195
  113PRO    HG1 1820   4.030   5.279   3.282
  113PRO    HG2 1821   3.923   5.149   3.216
  113PRO     CB 1822   3.881   5.343   3.130
  113PRO    HB1 1823   3.840   5.401   3.213
  113PRO    HB2 1824   3.801   5.299   3.070
  113PRO     CA 1825   3.968   5.422   3.033
  113PRO     HA 1826   3.913   5.462   2.948
  113PRO      C 1827   4.027   5.541   3.106
  113PRO      O 1828   3.963   5.646   3.108
  114THR      N 1829   4.144   5.536   3.170
  114THR      H 1830   4.184   5.444   3.157
  114THR     CA 1831   4.213   5.642   3.242
  114THR     HA 1832   4.141   5.693   3.306
  114THR     CB 1833   4.323   5.583   3.328
  114THR     HB 1834   4.387   5.659   3.373
  114THR    CG2 1835   4.272   5.500   3.445
  114THR   HG21 1836   4.218   5.564   3.515
  114THR   HG22 1837   4.219   5.413   3.405
  114THR   HG23 1838   4.355   5.459   3.504
  114THR    OG1 1839   4.406   5.504   3.245
  114THR    HG1 1840   4.449   5.563   3.182
  114THR      C 1841   4.270   5.747   3.148
  114THR      O 1842   4.390   5.740   3.120
  115GLY      N 1843   4.194   5.848   3.104
  115GLY      H 1844   4.096   5.839   3.127
  115GLY     CA 1845   4.238   5.967   3.034
  115GLY    HA1 1846   4.162   6.045   3.023
  115GLY    HA2 1847   4.267   5.936   2.934
  115GLY      C 1848   4.356   6.040   3.097
  115GLY      O 1849   4.344   6.089   3.209
  116PHE      N 1850   4.470   6.057   3.030
  116PHE      H 1851   4.471   6.007   2.943
  116PHE     CA 1852   4.593   6.119   3.076
  116PHE     HA 1853   4.597   6.132   3.184
  116PHE     CB 1854   4.707   6.025   3.037
  116PHE    HB1 1855   4.799   6.080   3.060
  116PHE    HB2 1856   4.707   6.005   2.930
  116PHE     CG 1857   4.725   5.891   3.104
  116PHE    CD1 1858   4.648   5.852   3.214
  116PHE    HD1 1859   4.574   5.920   3.252
  116PHE    CE1 1860   4.674   5.726   3.269
  116PHE    HE1 1861   4.615   5.691   3.353
  116PHE     CZ 1862   4.773   5.645   3.213
  116PHE     HZ 1863   4.805   5.547   3.245
  116PHE    CE2 1864   4.852   5.688   3.105
  116PHE    HE2 1865   4.923   5.621   3.058
  116PHE    CD2 1866   4.829   5.814   3.050
  116PHE    HD2 1867   4.864   5.836   2.950
  116PHE      C 1868   4.617   6.257   3.018
  116PHE      O 1869   4.577   6.285   2.906
  117LYS      N 1870   4.692   6.343   3.088
  117LYS      H 1871   4.711   6.310   3.181
  117LYS     CA 1872   4.728   6.474   3.037
  117LYS     HA 1873   4.633   6.526   3.050
  117LYS     CB 1874   4.834   6.533   3.130
  117LYS    HB1 1875   4.913   6.458   3.136
  117LYS    HB2 1876   4.789   6.529   3.229
  117LYS     CG 1877   4.899   6.669   3.102
  117LYS    HG1 1878   4.959   6.658   3.012
  117LYS    HG2 1879   4.967   6.679   3.187
  117LYS     CD 1880   4.793   6.778   3.090
  117LYS    HD1 1881   4.745   6.793   3.187
  117LYS    HD2 1882   4.724   6.764   3.008
  117LYS     CE 1883   4.871   6.904   3.056
  117LYS    HE1 1884   4.904   6.898   2.952
  117LYS    HE2 1885   4.960   6.902   3.120
  117LYS     NZ 1886   4.793   7.026   3.081
  117LYS    HZ1 1887   4.725   7.044   3.009
  117LYS    HZ2 1888   4.755   7.016   3.173
  117LYS    HZ3 1889   4.855   7.104   3.099
  117LYS      C 1890   4.765   6.482   2.890
  117LYS      O 1891   4.860   6.415   2.849
  118PRO      N 1892   4.697   6.557   2.803
  118PRO     CD 1893   4.560   6.602   2.822
  118PRO    HD1 1894   4.560   6.698   2.874
  118PRO    HD2 1895   4.493   6.535   2.876
  118PRO     CG 1896   4.503   6.644   2.687
  118PRO    HG1 1897   4.436   6.729   2.696
  118PRO    HG2 1898   4.453   6.560   2.638
  118PRO     CB 1899   4.628   6.671   2.604
  118PRO    HB1 1900   4.645   6.778   2.613
  118PRO    HB2 1901   4.608   6.649   2.500
  118PRO     CA 1902   4.739   6.587   2.667
  118PRO     HA 1903   4.738   6.483   2.637
  118PRO      C 1904   4.875   6.653   2.654
  118PRO      O 1905   4.907   6.744   2.730
  119GLY      N 1906   4.963   6.599   2.570
  119GLY      H 1907   4.931   6.533   2.500
  119GLY     CA 1908   5.102   6.636   2.552
  119GLY    HA1 1909   5.161   6.644   2.644
  119GLY    HA2 1910   5.112   6.732   2.501
  119GLY      C 1911   5.182   6.545   2.461
  119GLY      O 1912   5.123   6.462   2.392
  120LYS      N 1913   5.315   6.550   2.457
  120LYS      H 1914   5.371   6.595   2.528
  120LYS     CA 1915   5.393   6.466   2.368
  120LYS     HA 1916   5.333   6.451   2.278
  120LYS     CB 1917   5.508   6.559   2.335
  120LYS    HB1 1918   5.571   6.587   2.420
  120LYS    HB2 1919   5.473   6.651   2.289
  120LYS     CG 1920   5.608   6.510   2.230
  120LYS    HG1 1921   5.652   6.415   2.262
  120LYS    HG2 1922   5.688   6.583   2.226
  120LYS     CD 1923   5.548   6.488   2.091
  120LYS    HD1 1924   5.503   6.581   2.056
  120LYS    HD2 1925   5.460   6.425   2.097
  120LYS     CE 1926   5.650   6.433   1.992
  120LYS    HE1 1927   5.671   6.329   2.016
  120LYS    HE2 1928   5.745   6.487   2.002
  120LYS     NZ 1929   5.590   6.453   1.859
  120LYS    HZ1 1930   5.556   6.548   1.847
  120LYS    HZ2 1931   5.653   6.419   1.788
  120LYS    HZ3 1932   5.501   6.408   1.847
  120LYS      C 1933   5.429   6.332   2.431
  120LYS      O 1934   5.434   6.232   2.360
  121GLU      N 1935   5.450   6.328   2.563
  121GLU      H 1936   5.429   6.413   2.612
  121GLU     CA 1937   5.486   6.209   2.638
  121GLU     HA 1938   5.572   6.168   2.584
  121GLU     CB 1939   5.542   6.248   2.775
  121GLU    HB1 1940   5.473   6.317   2.823
  121GLU    HB2 1941   5.630   6.302   2.737
  121GLU     CG 1942   5.596   6.149   2.878
  121GLU    HG1 1943   5.515   6.084   2.909
  121GLU    HG2 1944   5.635   6.212   2.958
  121GLU     CD 1945   5.703   6.063   2.813
  121GLU    OE1 1946   5.666   5.956   2.758
  121GLU    OE2 1947   5.824   6.094   2.818
  121GLU      C 1948   5.370   6.112   2.650
  121GLU      O 1949   5.254   6.145   2.625
  122PHE      N 1950   5.396   5.987   2.689
  122PHE      H 1951   5.492   5.956   2.698
  122PHE     CA 1952   5.300   5.879   2.685
  122PHE     HA 1953   5.223   5.905   2.612
  122PHE     CB 1954   5.349   5.758   2.607
  122PHE    HB1 1955   5.280   5.675   2.618
  122PHE    HB2 1956   5.449   5.725   2.637
  122PHE     CG 1957   5.359   5.774   2.457
  122PHE    CD1 1958   5.259   5.726   2.372
  122PHE    HD1 1959   5.172   5.679   2.417
  122PHE    CE1 1960   5.272   5.730   2.233
  122PHE    HE1 1961   5.201   5.676   2.171
  122PHE     CZ 1962   5.393   5.778   2.183
  122PHE     HZ 1963   5.413   5.775   2.076
  122PHE    CE2 1964   5.495   5.824   2.267
  122PHE    HE2 1965   5.593   5.848   2.228
  122PHE    CD2 1966   5.478   5.828   2.406
  122PHE    HD2 1967   5.561   5.869   2.462
  122PHE      C 1968   5.235   5.854   2.821
  122PHE      O 1969   5.115   5.871   2.840
  123PHE      N 1970   5.315   5.850   2.928
  123PHE      H 1971   5.414   5.838   2.909
  123PHE     CA 1972   5.276   5.857   3.067
  123PHE     HA 1973   5.168   5.855   3.078
  123PHE     CB 1974   5.327   5.743   3.154
  123PHE    HB1 1975   5.312   5.760   3.261
  123PHE    HB2 1976   5.434   5.727   3.142
  123PHE     CG 1977   5.250   5.615   3.126
  123PHE    CD1 1978   5.155   5.570   3.218
  123PHE    HD1 1979   5.136   5.630   3.306
  123PHE    CE1 1980   5.089   5.448   3.201
  123PHE    HE1 1981   5.023   5.410   3.277
  123PHE     CZ 1982   5.118   5.370   3.088
  123PHE     HZ 1983   5.071   5.274   3.074
  123PHE    CE2 1984   5.219   5.413   3.001
  123PHE    HE2 1985   5.247   5.350   2.918
  123PHE    CD2 1986   5.291   5.531   3.022
  123PHE    HD2 1987   5.379   5.560   2.967
  123PHE      C 1988   5.326   5.986   3.130
  123PHE      O 1989   5.441   6.001   3.171
  124PRO      N 1990   5.240   6.088   3.141
  124PRO     CD 1991   5.100   6.081   3.102
  124PRO    HD1 1992   5.037   6.020   3.166
  124PRO    HD2 1993   5.087   6.053   2.997
  124PRO     CG 1994   5.049   6.224   3.113
  124PRO    HG1 1995   4.970   6.240   3.187
  124PRO    HG2 1996   5.004   6.251   3.018
  124PRO     CB 1997   5.170   6.313   3.134
  124PRO    HB1 1998   5.151   6.389   3.210
  124PRO    HB2 1999   5.211   6.350   3.040
  124PRO     CA 2000   5.271   6.217   3.198
  124PRO     HA 2001   5.370   6.251   3.170
  124PRO      C 2002   5.252   6.202   3.348
  124PRO      O 2003   5.140   6.183   3.395
  125LEU      N 2004   5.363   6.204   3.422
  125LEU      H 2005   5.452   6.220   3.377
  125LEU     CA 2006   5.367   6.184   3.565
  125LEU     HA 2007   5.283   6.122   3.593
  125LEU     CB 2008   5.489   6.101   3.604
  125LEU    HB1 2009   5.486   6.074   3.710
  125LEU    HB2 2010   5.581   6.155   3.580
  125LEU     CG 2011   5.497   5.971   3.524
  125LEU     HG 2012   5.522   5.994   3.421
  125LEU    CD1 2013   5.607   5.880   3.576
  125LEU   HD11 2014   5.702   5.934   3.572
  125LEU   HD12 2015   5.597   5.866   3.683
  125LEU   HD13 2016   5.611   5.785   3.522
  125LEU    CD2 2017   5.368   5.889   3.525
  125LEU   HD21 2018   5.282   5.936   3.476
  125LEU   HD22 2019   5.383   5.790   3.481
  125LEU   HD23 2020   5.345   5.860   3.627
  125LEU      C 2021   5.376   6.313   3.645
  125LEU      O 2022   5.426   6.419   3.607
  126ASP      N 2023   5.338   6.295   3.772
  126ASP      H 2024   5.308   6.205   3.807
  126ASP     CA 2025   5.348   6.391   3.880
  126ASP     HA 2026   5.351   6.490   3.833
  126ASP     CB 2027   5.219   6.383   3.961
  126ASP    HB1 2028   5.202   6.281   3.994
  126ASP    HB2 2029   5.134   6.405   3.897
  126ASP     CG 2030   5.208   6.478   4.079
  126ASP    OD1 2031   5.240   6.599   4.084
  126ASP    OD2 2032   5.164   6.430   4.186
  126ASP      C 2033   5.476   6.386   3.961
  126ASP      O 2034   5.547   6.286   3.957
  127GLU      N 2035   5.509   6.480   4.050
  127GLU      H 2036   5.459   6.566   4.063
  127GLU     CA 2037   5.613   6.456   4.149
  127GLU     HA 2038   5.711   6.440   4.104
  127GLU     CB 2039   5.634   6.586   4.226
  127GLU    HB1 2040   5.552   6.594   4.297
  127GLU    HB2 2041   5.612   6.673   4.165
  127GLU     CG 2042   5.772   6.608   4.289
  127GLU    HG1 2043   5.828   6.686   4.238
  127GLU    HG2 2044   5.820   6.510   4.283
  127GLU     CD 2045   5.763   6.646   4.436
  127GLU    OE1 2046   5.781   6.548   4.512
  127GLU    OE2 2047   5.707   6.749   4.478
  127GLU      C 2048   5.583   6.346   4.250
  127GLU      O 2049   5.681   6.285   4.291
  128SER      N 2050   5.456   6.313   4.277
  128SER      H 2051   5.387   6.369   4.229
  128SER     CA 2052   5.423   6.187   4.339
  128SER     HA 2053   5.483   6.176   4.429
  128SER     CB 2054   5.275   6.190   4.377
  128SER    HB1 2055   5.252   6.284   4.426
  128SER    HB2 2056   5.252   6.105   4.442
  128SER     OG 2057   5.203   6.179   4.257
  128SER     HG 2058   5.193   6.273   4.239
  128SER      C 2059   5.451   6.061   4.258
  128SER      O 2060   5.405   5.953   4.294
  129GLY      N 2061   5.513   6.074   4.140
  129GLY      H 2062   5.543   6.168   4.114
  129GLY     CA 2063   5.521   5.967   4.043
  129GLY    HA1 2064   5.558   5.877   4.092
  129GLY    HA2 2065   5.589   5.997   3.963
  129GLY      C 2066   5.393   5.914   3.982
  129GLY      O 2067   5.403   5.821   3.902
  130ASN      N 2068   5.274   5.966   4.015
  130ASN      H 2069   5.287   6.034   4.088
  130ASN     CA 2070   5.147   5.914   3.968
  130ASN     HA 2071   5.153   5.806   3.954
  130ASN     CB 2072   5.044   5.936   4.079
  130ASN    HB1 2073   4.946   5.917   4.035
  130ASN    HB2 2074   5.054   6.040   4.109
  130ASN     CG 2075   5.061   5.849   4.203
  130ASN    OD1 2076   5.034   5.729   4.207
  130ASN    ND2 2077   5.112   5.909   4.311
  130ASN   HD21 2078   5.133   6.007   4.301
  130ASN   HD22 2079   5.133   5.857   4.395
  130ASN      C 2080   5.107   5.978   3.835
  130ASN      O 2081   5.155   6.086   3.802
  131VAL      N 2082   5.005   5.925   3.767
  131VAL      H 2083   4.972   5.833   3.793
  131VAL     CA 2084   4.972   5.992   3.643
  131VAL     HA 2085   5.061   6.021   3.587
  131VAL     CB 2086   4.902   5.905   3.539
  131VAL     HB 2087   4.877   5.964   3.451
  131VAL    CG1 2088   4.996   5.792   3.498
  131VAL   HG11 2089   4.953   5.752   3.407
  131VAL   HG12 2090   5.094   5.834   3.473
  131VAL   HG13 2091   5.001   5.719   3.580
  131VAL    CG2 2092   4.770   5.850   3.594
  131VAL   HG21 2093   4.752   5.751   3.552
  131VAL   HG22 2094   4.786   5.825   3.699
  131VAL   HG23 2095   4.688   5.921   3.583
  131VAL      C 2096   4.892   6.120   3.665
  131VAL      O 2097   4.818   6.142   3.761
  132VAL      N 2098   4.906   6.216   3.574
  132VAL      H 2099   4.963   6.189   3.495
  132VAL     CA 2100   4.840   6.345   3.565
  132VAL     HA 2101   4.806   6.388   3.659
  132VAL     CB 2102   4.935   6.451   3.509
  132VAL     HB 2103   4.960   6.418   3.408
  132VAL    CG1 2104   4.864   6.584   3.492
  132VAL   HG11 2105   4.927   6.654   3.436
  132VAL   HG12 2106   4.773   6.579   3.432
  132VAL   HG13 2107   4.842   6.636   3.585
  132VAL    CG2 2108   5.072   6.465   3.576
  132VAL   HG21 2109   5.118   6.541   3.514
  132VAL   HG22 2110   5.071   6.504   3.677
  132VAL   HG23 2111   5.131   6.374   3.566
  132VAL      C 2112   4.713   6.323   3.485
  132VAL      O 2113   4.726   6.277   3.372
  133PRO      N 2114   4.588   6.339   3.529
  133PRO     CD 2115   4.547   6.415   3.645
  133PRO    HD1 2116   4.587   6.517   3.642
  133PRO    HD2 2117   4.591   6.357   3.726
  133PRO     CG 2118   4.395   6.413   3.642
  133PRO    HG1 2119   4.372   6.509   3.596
  133PRO    HG2 2120   4.353   6.404   3.742
  133PRO     CB 2121   4.359   6.298   3.548
  133PRO    HB1 2122   4.255   6.309   3.517
  133PRO    HB2 2123   4.368   6.200   3.593
  133PRO     CA 2124   4.472   6.312   3.446
  133PRO     HA 2125   4.479   6.219   3.389
  133PRO      C 2126   4.448   6.418   3.340
  133PRO      O 2127   4.495   6.530   3.362
  134SER      N 2128   4.369   6.388   3.237
  134SER      H 2129   4.355   6.290   3.217
  134SER     CA 2130   4.303   6.488   3.156
  134SER     HA 2131   4.367   6.575   3.142
  134SER     CB 2132   4.267   6.426   3.021
  134SER    HB1 2133   4.356   6.400   2.965
  134SER    HB2 2134   4.213   6.502   2.966
  134SER     OG 2135   4.191   6.307   3.022
  134SER     HG 2136   4.104   6.314   2.982
  134SER      C 2137   4.180   6.541   3.227
  134SER      O 2138   4.129   6.475   3.318
  135ASP      N 2139   4.126   6.658   3.190
  135ASP      H 2140   4.165   6.725   3.126
  135ASP     CA 2141   3.998   6.702   3.243
  135ASP     HA 2142   3.986   6.658   3.342
  135ASP     CB 2143   4.015   6.850   3.277
  135ASP    HB1 2144   4.084   6.862   3.361
  135ASP    HB2 2145   3.916   6.883   3.308
  135ASP     CG 2146   4.064   6.940   3.165
  135ASP    OD1 2147   4.117   6.897   3.061
  135ASP    OD2 2148   4.051   7.064   3.178
  135ASP      C 2149   3.883   6.665   3.150
  135ASP      O 2150   3.799   6.751   3.125
  136THR      N 2151   3.880   6.542   3.100
  136THR      H 2152   3.949   6.479   3.140
  136THR     CA 2153   3.786   6.471   3.016
  136THR     HA 2154   3.718   6.547   2.979
  136THR     CB 2155   3.865   6.422   2.895
  136THR     HB 2156   3.790   6.386   2.824
  136THR    CG2 2157   3.948   6.527   2.821
  136THR   HG21 2158   4.008   6.485   2.741
  136THR   HG22 2159   3.892   6.594   2.757
  136THR   HG23 2160   4.007   6.588   2.889
  136THR    OG1 2161   3.953   6.320   2.937
  136THR    HG1 2162   3.904   6.239   2.925
  136THR      C 2163   3.703   6.358   3.077
  136THR      O 2164   3.737   6.312   3.186
  137ASN      N 2165   3.600   6.317   3.004
  137ASN      H 2166   3.580   6.375   2.923
  137ASN     CA 2167   3.511   6.207   3.038
  137ASN     HA 2168   3.564   6.158   3.119
  137ASN     CB 2169   3.378   6.269   3.078
  137ASN    HB1 2170   3.330   6.318   2.993
  137ASN    HB2 2171   3.400   6.336   3.161
  137ASN     CG 2172   3.283   6.162   3.129
  137ASN    OD1 2173   3.243   6.072   3.056
  137ASN    ND2 2174   3.260   6.164   3.261
  137ASN   HD21 2175   3.322   6.220   3.318
  137ASN   HD22 2176   3.184   6.111   3.300
  137ASN      C 2177   3.493   6.106   2.925
  137ASN      O 2178   3.472   6.153   2.814
  138ILE      N 2179   3.511   5.975   2.946
  138ILE      H 2180   3.528   5.951   3.042
  138ILE     CA 2181   3.487   5.875   2.844
  138ILE     HA 2182   3.562   5.889   2.766
  138ILE     CB 2183   3.513   5.738   2.904
  138ILE     HB 2184   3.518   5.663   2.824
  138ILE    CG2 2185   3.656   5.727   2.955
  138ILE   HG21 2186   3.662   5.767   3.057
  138ILE   HG22 2187   3.683   5.622   2.966
  138ILE   HG23 2188   3.732   5.778   2.896
  138ILE    CG1 2189   3.412   5.702   3.013
  138ILE   HG11 2190   3.315   5.739   2.978
  138ILE   HG12 2191   3.446   5.750   3.104
  138ILE     CD 2192   3.408   5.552   3.038
  138ILE    HD1 2193   3.505   5.509   3.063
  138ILE    HD2 2194   3.341   5.525   3.120
  138ILE    HD3 2195   3.371   5.499   2.949
  138ILE      C 2196   3.358   5.868   2.763
  138ILE      O 2197   3.352   5.807   2.656
  139LEU      N 2198   3.249   5.934   2.805
  139LEU      H 2199   3.244   5.978   2.895
  139LEU     CA 2200   3.136   5.944   2.715
  139LEU     HA 2201   3.116   5.856   2.653
  139LEU     CB 2202   3.005   5.965   2.789
  139LEU    HB1 2203   2.923   5.964   2.717
  139LEU    HB2 2204   3.017   6.065   2.830
  139LEU     CG 2205   2.974   5.863   2.898
  139LEU     HG 2206   3.060   5.872   2.964
  139LEU    CD1 2207   2.841   5.902   2.964
  139LEU   HD11 2208   2.824   5.836   3.049
  139LEU   HD12 2209   2.840   6.004   3.001
  139LEU   HD13 2210   2.756   5.895   2.896
  139LEU    CD2 2211   2.960   5.719   2.850
  139LEU   HD21 2212   3.046   5.704   2.785
  139LEU   HD22 2213   2.974   5.647   2.931
  139LEU   HD23 2214   2.869   5.693   2.796
  139LEU      C 2215   3.150   6.058   2.615
  139LEU      O 2216   3.095   6.043   2.505
  140ASP      N 2217   3.235   6.156   2.643
  140ASP      H 2218   3.285   6.151   2.731
  140ASP     CA 2219   3.288   6.251   2.547
  140ASP     HA 2220   3.201   6.274   2.486
  140ASP     CB 2221   3.337   6.384   2.605
  140ASP    HB1 2222   3.363   6.454   2.525
  140ASP    HB2 2223   3.428   6.363   2.661
  140ASP     CG 2224   3.225   6.456   2.678
  140ASP    OD1 2225   3.271   6.542   2.756
  140ASP    OD2 2226   3.103   6.440   2.654
  140ASP      C 2227   3.384   6.192   2.445
  140ASP      O 2228   3.387   6.231   2.328
  141THR      N 2229   3.471   6.101   2.489
  141THR      H 2230   3.465   6.069   2.584
  141THR     CA 2231   3.564   6.019   2.414
  141THR     HA 2232   3.626   6.077   2.346
  141THR     CB 2233   3.650   5.934   2.508
  141THR     HB 2234   3.586   5.863   2.560
  141THR    CG2 2235   3.760   5.851   2.444
  141THR   HG21 2236   3.834   5.915   2.396
  141THR   HG22 2237   3.810   5.795   2.523
  141THR   HG23 2238   3.712   5.781   2.374
  141THR    OG1 2239   3.705   6.022   2.603
  141THR    HG1 2240   3.797   5.997   2.615
  141THR      C 2241   3.492   5.920   2.323
  141THR      O 2242   3.535   5.902   2.210
  142TRP      N 2243   3.374   5.870   2.361
  142TRP      H 2244   3.345   5.889   2.456
  142TRP     CA 2245   3.303   5.781   2.272
  142TRP     HA 2246   3.376   5.710   2.231
  142TRP     CB 2247   3.206   5.697   2.354
  142TRP    HB1 2248   3.131   5.764   2.396
  142TRP    HB2 2249   3.264   5.657   2.437
  142TRP     CG 2250   3.148   5.578   2.284
  142TRP    CD1 2251   3.020   5.571   2.244
  142TRP    HD1 2252   2.950   5.652   2.262
  142TRP    NE1 2253   3.003   5.465   2.157
  142TRP    HE1 2254   2.913   5.456   2.113
  142TRP    CE2 2255   3.120   5.394   2.142
  142TRP    CZ2 2256   3.151   5.275   2.074
  142TRP    HZ2 2257   3.073   5.226   2.017
  142TRP    CH2 2258   3.282   5.227   2.076
  142TRP    HH2 2259   3.308   5.137   2.022
  142TRP    CZ3 2260   3.381   5.299   2.145
  142TRP    HZ3 2261   3.481   5.264   2.164
  142TRP    CE3 2262   3.344   5.410   2.222
  142TRP    HE3 2263   3.416   5.453   2.290
  142TRP    CD2 2264   3.215   5.464   2.221
  142TRP      C 2265   3.233   5.866   2.167
  142TRP      O 2266   3.230   5.823   2.051
  143ALA      N 2267   3.191   5.985   2.208
  143ALA      H 2268   3.195   6.010   2.306
  143ALA     CA 2269   3.139   6.085   2.116
  143ALA     HA 2270   3.065   6.031   2.056
  143ALA     CB 2271   3.066   6.187   2.203
  143ALA    HB1 2272   2.981   6.137   2.249
  143ALA    HB2 2273   3.136   6.232   2.273
  143ALA    HB3 2274   3.011   6.258   2.142
  143ALA      C 2275   3.239   6.139   2.015
  143ALA      O 2276   3.201   6.188   1.909
  144ALA      N 2277   3.369   6.127   2.042
  144ALA      H 2278   3.388   6.107   2.139
  144ALA     CA 2279   3.476   6.154   1.948
  144ALA     HA 2280   3.448   6.243   1.891
  144ALA     CB 2281   3.593   6.199   2.035
  144ALA    HB1 2282   3.579   6.280   2.107
  144ALA    HB2 2283   3.621   6.113   2.096
  144ALA    HB3 2284   3.680   6.226   1.976
  144ALA      C 2285   3.510   6.039   1.854
  144ALA      O 2286   3.545   6.052   1.737
  145MET      N 2287   3.482   5.918   1.905
  145MET      H 2288   3.457   5.915   2.002
  145MET     CA 2289   3.487   5.789   1.840
  145MET     HA 2290   3.582   5.772   1.788
  145MET     CB 2291   3.478   5.673   1.939
  145MET    HB1 2292   3.373   5.646   1.951
  145MET    HB2 2293   3.505   5.699   2.041
  145MET     CG 2294   3.551   5.544   1.905
  145MET    HG1 2295   3.525   5.513   1.804
  145MET    HG2 2296   3.510   5.472   1.975
  145MET     SD 2297   3.730   5.548   1.931
  145MET     CE 2298   3.756   5.369   1.923
  145MET    HE1 2299   3.710   5.330   1.832
  145MET    HE2 2300   3.862   5.345   1.920
  145MET    HE3 2301   3.709   5.318   2.007
  145MET      C 2302   3.378   5.771   1.736
  145MET      O 2303   3.387   5.689   1.645
  146GLU      N 2304   3.265   5.841   1.752
  146GLU      H 2305   3.254   5.882   1.844
  146GLU     CA 2306   3.149   5.836   1.665
  146GLU     HA 2307   3.123   5.734   1.635
  146GLU     CB 2308   3.023   5.901   1.720
  146GLU    HB1 2309   3.043   6.008   1.730
  146GLU    HB2 2310   3.003   5.854   1.816
  146GLU     CG 2311   2.894   5.886   1.639
  146GLU    HG1 2312   2.865   5.782   1.626
  146GLU    HG2 2313   2.903   5.915   1.535
  146GLU     CD 2314   2.786   5.969   1.705
  146GLU    OE1 2315   2.765   6.084   1.660
  146GLU    OE2 2316   2.727   5.914   1.801
  146GLU      C 2317   3.193   5.900   1.534
  146GLU      O 2318   3.161   5.850   1.427
  147GLU      N 2319   3.274   6.006   1.540
  147GLU      H 2320   3.285   6.052   1.629
  147GLU     CA 2321   3.308   6.082   1.421
  147GLU     HA 2322   3.219   6.108   1.364
  147GLU     CB 2323   3.375   6.215   1.455
  147GLU    HB1 2324   3.371   6.280   1.368
  147GLU    HB2 2325   3.481   6.195   1.467
  147GLU     CG 2326   3.320   6.289   1.577
  147GLU    HG1 2327   3.343   6.226   1.662
  147GLU    HG2 2328   3.213   6.294   1.556
  147GLU     CD 2329   3.376   6.430   1.591
  147GLU    OE1 2330   3.297   6.526   1.579
  147GLU    OE2 2331   3.498   6.444   1.613
  147GLU      C 2332   3.392   6.001   1.323
  147GLU      O 2333   3.406   6.040   1.207
  148LEU      N 2334   3.449   5.887   1.362
  148LEU      H 2335   3.443   5.856   1.458
  148LEU     CA 2336   3.552   5.821   1.285
  148LEU     HA 2337   3.618   5.891   1.234
  148LEU     CB 2338   3.638   5.733   1.376
  148LEU    HB1 2339   3.717   5.699   1.309
  148LEU    HB2 2340   3.568   5.657   1.410
  148LEU     CG 2341   3.696   5.795   1.503
  148LEU     HG 2342   3.611   5.823   1.565
  148LEU    CD1 2343   3.778   5.688   1.575
  148LEU   HD11 2344   3.821   5.719   1.670
  148LEU   HD12 2345   3.700   5.618   1.604
  148LEU   HD13 2346   3.840   5.646   1.496
  148LEU    CD2 2347   3.779   5.922   1.484
  148LEU   HD21 2348   3.795   5.966   1.583
  148LEU   HD22 2349   3.875   5.902   1.437
  148LEU   HD23 2350   3.724   6.004   1.439
  148LEU      C 2351   3.487   5.728   1.183
  148LEU      O 2352   3.545   5.692   1.080
  149VAL      N 2353   3.365   5.684   1.213
  149VAL      H 2354   3.317   5.719   1.295
  149VAL     CA 2355   3.284   5.603   1.125
  149VAL     HA 2356   3.353   5.545   1.063
  149VAL     CB 2357   3.188   5.517   1.207
  149VAL     HB 2358   3.106   5.580   1.242
  149VAL    CG1 2359   3.113   5.409   1.130
  149VAL   HG11 2360   3.187   5.351   1.075
  149VAL   HG12 2361   3.040   5.353   1.188
  149VAL   HG13 2362   3.056   5.454   1.048
  149VAL    CG2 2363   3.261   5.452   1.324
  149VAL   HG21 2364   3.254   5.514   1.413
  149VAL   HG22 2365   3.207   5.365   1.361
  149VAL   HG23 2366   3.368   5.441   1.304
  149VAL      C 2367   3.211   5.697   1.029
  149VAL      O 2368   3.222   5.668   0.910
  150ASP      N 2369   3.161   5.812   1.074
  150ASP      H 2370   3.177   5.826   1.173
  150ASP     CA 2371   3.090   5.912   0.995
  150ASP     HA 2372   3.029   5.847   0.933
  150ASP     CB 2373   3.003   6.013   1.069
  150ASP    HB1 2374   2.951   6.071   0.993
  150ASP    HB2 2375   3.063   6.077   1.133
  150ASP     CG 2376   2.898   5.954   1.162
  150ASP    OD1 2377   2.842   6.020   1.252
  150ASP    OD2 2378   2.850   5.842   1.132
  150ASP      C 2379   3.175   5.974   0.885
  150ASP      O 2380   3.124   6.000   0.776
  151GLU      N 2381   3.303   5.997   0.917
  151GLU      H 2382   3.321   6.001   1.016
  151GLU     CA 2383   3.407   6.044   0.827
  151GLU     HA 2384   3.363   6.121   0.764
  151GLU     CB 2385   3.521   6.108   0.904
  151GLU    HB1 2386   3.610   6.129   0.845
  151GLU    HB2 2387   3.552   6.037   0.981
  151GLU     CG 2388   3.478   6.243   0.963
  151GLU    HG1 2389   3.513   6.250   1.066
  151GLU    HG2 2390   3.370   6.244   0.978
  151GLU     CD 2391   3.505   6.365   0.876
  151GLU    OE1 2392   3.437   6.385   0.774
  151GLU    OE2 2393   3.601   6.437   0.910
  151GLU      C 2394   3.461   5.937   0.733
  151GLU      O 2395   3.520   5.973   0.631
  152GLY      N 2396   3.439   5.809   0.762
  152GLY      H 2397   3.390   5.786   0.848
  152GLY     CA 2398   3.491   5.708   0.671
  152GLY    HA1 2399   3.488   5.744   0.568
  152GLY    HA2 2400   3.411   5.634   0.670
  152GLY      C 2401   3.631   5.660   0.704
  152GLY      O 2402   3.696   5.602   0.616
  153LEU      N 2403   3.683   5.671   0.826
  153LEU      H 2404   3.625   5.712   0.898
  153LEU     CA 2405   3.816   5.628   0.864
  153LEU     HA 2406   3.877   5.628   0.773
  153LEU     CB 2407   3.868   5.727   0.967
  153LEU    HB1 2408   3.971   5.702   0.994
  153LEU    HB2 2409   3.814   5.709   1.061
  153LEU     CG 2410   3.874   5.873   0.925
  153LEU     HG 2411   3.779   5.914   0.891
  153LEU    CD1 2412   3.906   5.955   1.050
  153LEU   HD11 2413   4.000   5.929   1.098
  153LEU   HD12 2414   3.897   6.059   1.018
  153LEU   HD13 2415   3.830   5.946   1.128
  153LEU    CD2 2416   3.984   5.897   0.822
  153LEU   HD21 2417   3.997   6.002   0.795
  153LEU   HD22 2418   4.073   5.855   0.869
  153LEU   HD23 2419   3.965   5.848   0.727
  153LEU      C 2420   3.825   5.489   0.925
  153LEU      O 2421   3.929   5.424   0.914
  154VAL      N 2422   3.715   5.443   0.985
  154VAL      H 2423   3.631   5.499   0.987
  154VAL     CA 2424   3.717   5.312   1.047
  154VAL     HA 2425   3.789   5.249   0.995
  154VAL     CB 2426   3.745   5.312   1.196
  154VAL     HB 2427   3.745   5.207   1.227
  154VAL    CG1 2428   3.878   5.375   1.237
  154VAL   HG11 2429   3.899   5.357   1.343
  154VAL   HG12 2430   3.964   5.342   1.178
  154VAL   HG13 2431   3.865   5.482   1.221
  154VAL    CG2 2432   3.644   5.383   1.286
  154VAL   HG21 2433   3.692   5.392   1.383
  154VAL   HG22 2434   3.615   5.477   1.239
  154VAL   HG23 2435   3.552   5.324   1.291
  154VAL      C 2436   3.575   5.260   1.025
  154VAL      O 2437   3.478   5.335   1.014
  155LYS      N 2438   3.565   5.129   1.002
  155LYS      H 2439   3.649   5.074   0.997
  155LYS     CA 2440   3.446   5.049   0.981
  155LYS     HA 2441   3.373   5.109   0.927
  155LYS     CB 2442   3.479   4.927   0.895
  155LYS    HB1 2443   3.385   4.875   0.876
  155LYS    HB2 2444   3.551   4.857   0.939
  155LYS     CG 2445   3.528   4.963   0.755
  155LYS    HG1 2446   3.583   4.882   0.707
  155LYS    HG2 2447   3.603   5.041   0.764
  155LYS     CD 2448   3.424   5.005   0.652
  155LYS    HD1 2449   3.374   5.099   0.677
  155LYS    HD2 2450   3.350   4.929   0.627
  155LYS     CE 2451   3.491   5.044   0.521
  155LYS    HE1 2452   3.545   4.961   0.475
  155LYS    HE2 2453   3.566   5.119   0.543
  155LYS     NZ 2454   3.392   5.098   0.426
  155LYS    HZ1 2455   3.441   5.146   0.351
  155LYS    HZ2 2456   3.323   5.028   0.404
  155LYS    HZ3 2457   3.339   5.169   0.472
  155LYS      C 2458   3.374   5.015   1.110
  155LYS      O 2459   3.252   5.015   1.119
  156ALA      N 2460   3.447   4.969   1.212
  156ALA      H 2461   3.548   4.970   1.203
  156ALA     CA 2462   3.402   4.923   1.341
  156ALA     HA 2463   3.296   4.948   1.354
  156ALA     CB 2464   3.399   4.770   1.348
  156ALA    HB1 2465   3.342   4.728   1.265
  156ALA    HB2 2466   3.501   4.731   1.344
  156ALA    HB3 2467   3.363   4.741   1.446
  156ALA      C 2468   3.490   4.985   1.449
  156ALA      O 2469   3.602   5.027   1.420
  157ILE      N 2470   3.434   5.004   1.569
  157ILE      H 2471   3.339   4.972   1.578
  157ILE     CA 2472   3.494   5.064   1.686
  157ILE     HA 2473   3.599   5.052   1.659
  157ILE     CB 2474   3.446   5.209   1.693
  157ILE     HB 2475   3.481   5.250   1.788
  157ILE    CG2 2476   3.513   5.299   1.590
  157ILE   HG21 2477   3.470   5.280   1.492
  157ILE   HG22 2478   3.488   5.402   1.617
  157ILE   HG23 2479   3.621   5.285   1.589
  157ILE    CG1 2480   3.295   5.225   1.687
  157ILE   HG11 2481   3.255   5.163   1.768
  157ILE   HG12 2482   3.255   5.194   1.590
  157ILE     CD 2483   3.252   5.368   1.717
  157ILE    HD1 2484   3.147   5.383   1.744
  157ILE    HD2 2485   3.304   5.420   1.798
  157ILE    HD3 2486   3.267   5.428   1.627
  157ILE      C 2487   3.469   4.984   1.813
  157ILE      O 2488   3.363   4.924   1.827
  158GLY      N 2489   3.563   5.000   1.907
  158GLY      H 2490   3.646   5.056   1.893
  158GLY     CA 2491   3.536   4.955   2.042
  158GLY    HA1 2492   3.536   4.847   2.050
  158GLY    HA2 2493   3.435   4.990   2.066
  158GLY      C 2494   3.632   5.001   2.150
  158GLY      O 2495   3.683   5.112   2.143
  159ILE      N 2496   3.654   4.918   2.253
  159ILE      H 2497   3.603   4.830   2.255
  159ILE     CA 2498   3.727   4.957   2.371
  159ILE     HA 2499   3.786   5.048   2.359
  159ILE     CB 2500   3.625   5.000   2.477
  159ILE     HB 2501   3.672   5.003   2.575
  159ILE    CG2 2502   3.552   5.132   2.451
  159ILE   HG21 2503   3.514   5.169   2.547
  159ILE   HG22 2504   3.631   5.199   2.417
  159ILE   HG23 2505   3.468   5.117   2.383
  159ILE    CG1 2506   3.525   4.887   2.500
  159ILE   HG11 2507   3.580   4.794   2.510
  159ILE   HG12 2508   3.469   4.877   2.407
  159ILE     CD 2509   3.427   4.902   2.616
  159ILE    HD1 2510   3.378   4.999   2.614
  159ILE    HD2 2511   3.345   4.831   2.602
  159ILE    HD3 2512   3.475   4.876   2.710
  159ILE      C 2513   3.830   4.851   2.407
  159ILE      O 2514   3.847   4.752   2.336
  160SER      N 2515   3.913   4.882   2.507
  160SER      H 2516   3.915   4.973   2.549
  160SER     CA 2517   3.998   4.785   2.575
  160SER     HA 2518   3.958   4.684   2.568
  160SER     CB 2519   4.132   4.791   2.502
  160SER    HB1 2520   4.166   4.894   2.508
  160SER    HB2 2521   4.121   4.758   2.399
  160SER     OG 2522   4.226   4.697   2.550
  160SER     HG 2523   4.180   4.615   2.571
  160SER      C 2524   4.024   4.821   2.721
  160SER      O 2525   4.018   4.936   2.764
  161ASN      N 2526   4.044   4.721   2.806
  161ASN      H 2527   4.049   4.626   2.773
  161ASN     CA 2528   4.076   4.733   2.947
  161ASN     HA 2529   4.083   4.631   2.985
  161ASN     CB 2530   4.210   4.803   2.969
  161ASN    HB1 2531   4.236   4.796   3.074
  161ASN    HB2 2532   4.214   4.906   2.933
  161ASN     CG 2533   4.317   4.721   2.899
  161ASN    OD1 2534   4.363   4.613   2.937
  161ASN    ND2 2535   4.373   4.777   2.791
  161ASN   HD21 2536   4.338   4.866   2.759
  161ASN   HD22 2537   4.456   4.740   2.748
  161ASN      C 2538   3.963   4.797   3.026
  161ASN      O 2539   3.998   4.818   3.142
  162PHE      N 2540   3.840   4.824   2.982
  162PHE      H 2541   3.807   4.787   2.894
  162PHE     CA 2542   3.733   4.881   3.063
  162PHE     HA 2543   3.780   4.958   3.124
  162PHE     CB 2544   3.626   4.932   2.967
  162PHE    HB1 2545   3.536   4.930   3.028
  162PHE    HB2 2546   3.609   4.859   2.887
  162PHE     CG 2547   3.645   5.065   2.899
  162PHE    CD1 2548   3.764   5.123   2.854
  162PHE    HD1 2549   3.852   5.061   2.852
  162PHE    CE1 2550   3.768   5.247   2.789
  162PHE    HE1 2551   3.858   5.287   2.744
  162PHE     CZ 2552   3.650   5.322   2.784
  162PHE     HZ 2553   3.650   5.415   2.729
  162PHE    CE2 2554   3.529   5.270   2.833
  162PHE    HE2 2555   3.443   5.332   2.815
  162PHE    CD2 2556   3.528   5.142   2.891
  162PHE    HD2 2557   3.433   5.103   2.926
  162PHE      C 2558   3.662   4.775   3.145
  162PHE      O 2559   3.629   4.665   3.101
  163ASN      N 2560   3.636   4.811   3.271
  163ASN      H 2561   3.659   4.905   3.301
  163ASN     CA 2562   3.560   4.732   3.366
  163ASN     HA 2563   3.609   4.635   3.363
  163ASN     CB 2564   3.565   4.800   3.502
  163ASN    HB1 2565   3.526   4.902   3.498
  163ASN    HB2 2566   3.668   4.818   3.535
  163ASN     CG 2567   3.482   4.718   3.600
  163ASN    OD1 2568   3.362   4.740   3.614
  163ASN    ND2 2569   3.538   4.611   3.656
  163ASN   HD21 2570   3.634   4.597   3.626
  163ASN   HD22 2571   3.483   4.548   3.711
  163ASN      C 2572   3.417   4.730   3.314
  163ASN      O 2573   3.365   4.832   3.269
  164HIS      N 2574   3.342   4.620   3.326
  164HIS      H 2575   3.383   4.539   3.371
  164HIS     CA 2576   3.202   4.614   3.292
  164HIS     HA 2577   3.198   4.628   3.184
  164HIS     CB 2578   3.152   4.475   3.332
  164HIS    HB1 2579   3.194   4.408   3.257
  164HIS    HB2 2580   3.044   4.465   3.323
  164HIS     CG 2581   3.184   4.433   3.473
  164HIS    ND1 2582   3.310   4.410   3.528
  164HIS    CE1 2583   3.296   4.357   3.650
  164HIS    HE1 2584   3.370   4.334   3.725
  164HIS    NE2 2585   3.165   4.335   3.669
  164HIS    HE2 2586   3.121   4.305   3.755
  164HIS    CD2 2587   3.093   4.393   3.567
  164HIS    HD2 2588   2.985   4.392   3.564
  164HIS      C 2589   3.100   4.717   3.339
  164HIS      O 2590   3.000   4.739   3.272
  165LEU      N 2591   3.134   4.795   3.442
  165LEU      H 2592   3.219   4.773   3.491
  165LEU     CA 2593   3.055   4.905   3.493
  165LEU     HA 2594   2.948   4.892   3.473
  165LEU     CB 2595   3.079   4.919   3.643
  165LEU    HB1 2596   3.017   5.005   3.670
  165LEU    HB2 2597   3.183   4.935   3.672
  165LEU     CG 2598   3.025   4.805   3.729
  165LEU     HG 2599   3.073   4.717   3.686
  165LEU    CD1 2600   3.064   4.822   3.875
  165LEU   HD11 2601   3.172   4.840   3.878
  165LEU   HD12 2602   3.006   4.904   3.917
  165LEU   HD13 2603   3.036   4.731   3.928
  165LEU    CD2 2604   2.873   4.796   3.725
  165LEU   HD21 2605   2.831   4.823   3.629
  165LEU   HD22 2606   2.847   4.692   3.744
  165LEU   HD23 2607   2.825   4.867   3.793
  165LEU      C 2608   3.082   5.036   3.420
  165LEU      O 2609   2.996   5.123   3.430
  166GLN      N 2610   3.190   5.046   3.342
  166GLN      H 2611   3.247   4.964   3.326
  166GLN     CA 2612   3.224   5.155   3.253
  166GLN     HA 2613   3.167   5.243   3.282
  166GLN     CB 2614   3.375   5.179   3.259
  166GLN    HB1 2615   3.416   5.256   3.193
  166GLN    HB2 2616   3.416   5.086   3.220
  166GLN     CG 2617   3.427   5.211   3.398
  166GLN    HG1 2618   3.394   5.134   3.467
  166GLN    HG2 2619   3.390   5.305   3.441
  166GLN     CD 2620   3.580   5.209   3.399
  166GLN    OE1 2621   3.645   5.109   3.369
  166GLN    NE2 2622   3.640   5.325   3.423
  166GLN   HE21 2623   3.588   5.412   3.421
  166GLN   HE22 2624   3.740   5.321   3.413
  166GLN      C 2625   3.177   5.122   3.112
  166GLN      O 2626   3.134   5.205   3.033
  167VAL      N 2627   3.169   4.993   3.078
  167VAL      H 2628   3.218   4.926   3.135
  167VAL     CA 2629   3.102   4.947   2.957
  167VAL     HA 2630   3.150   4.995   2.872
  167VAL     CB 2631   3.127   4.800   2.926
  167VAL     HB 2632   3.082   4.737   3.004
  167VAL    CG1 2633   3.074   4.773   2.785
  167VAL   HG11 2634   2.968   4.795   2.779
  167VAL   HG12 2635   3.134   4.826   2.711
  167VAL   HG13 2636   3.090   4.669   2.756
  167VAL    CG2 2637   3.274   4.762   2.928
  167VAL   HG21 2638   3.341   4.815   2.859
  167VAL   HG22 2639   3.312   4.772   3.030
  167VAL   HG23 2640   3.281   4.658   2.896
  167VAL      C 2641   2.952   4.972   2.964
  167VAL      O 2642   2.894   5.032   2.874
  168GLU      N 2643   2.893   4.942   3.080
  168GLU      H 2644   2.947   4.908   3.158
  168GLU     CA 2645   2.760   4.990   3.112
  168GLU     HA 2646   2.691   4.925   3.058
  168GLU     CB 2647   2.746   4.971   3.263
  168GLU    HB1 2648   2.797   5.047   3.321
  168GLU    HB2 2649   2.794   4.880   3.297
  168GLU     CG 2650   2.602   4.970   3.314
  168GLU    HG1 2651   2.542   4.901   3.255
  168GLU    HG2 2652   2.557   5.067   3.294
  168GLU     CD 2653   2.592   4.934   3.462
  168GLU    OE1 2654   2.586   4.814   3.495
  168GLU    OE2 2655   2.581   5.023   3.549
  168GLU      C 2656   2.738   5.137   3.081
  168GLU      O 2657   2.637   5.177   3.023
  169MET      N 2658   2.824   5.233   3.118
  169MET      H 2659   2.908   5.213   3.170
  169MET     CA 2660   2.802   5.374   3.094
  169MET     HA 2661   2.709   5.401   3.144
  169MET     CB 2662   2.918   5.452   3.157
  169MET    HB1 2663   2.913   5.553   3.116
  169MET    HB2 2664   3.012   5.412   3.119
  169MET     CG 2665   2.931   5.467   3.308
  169MET    HG1 2666   2.920   5.364   3.342
  169MET    HG2 2667   2.857   5.538   3.344
  169MET     SD 2668   3.093   5.524   3.365
  169MET     CE 2669   3.111   5.448   3.528
  169MET    HE1 2670   3.021   5.480   3.582
  169MET    HE2 2671   3.120   5.340   3.524
  169MET    HE3 2672   3.191   5.488   3.590
  169MET      C 2673   2.797   5.411   2.947
  169MET      O 2674   2.707   5.485   2.911
  170ILE      N 2675   2.878   5.348   2.860
  170ILE      H 2676   2.956   5.301   2.904
  170ILE     CA 2677   2.859   5.355   2.717
  170ILE     HA 2678   2.859   5.462   2.696
  170ILE     CB 2679   2.981   5.302   2.643
  170ILE     HB 2680   3.023   5.215   2.694
  170ILE    CG2 2681   2.953   5.261   2.498
  170ILE   HG21 2682   2.909   5.345   2.444
  170ILE   HG22 2683   3.047   5.234   2.451
  170ILE   HG23 2684   2.883   5.178   2.486
  170ILE    CG1 2685   3.091   5.405   2.623
  170ILE   HG11 2686   3.039   5.495   2.589
  170ILE   HG12 2687   3.159   5.382   2.541
  170ILE     CD 2688   3.168   5.437   2.751
  170ILE    HD1 2689   3.214   5.349   2.796
  170ILE    HD2 2690   3.248   5.509   2.736
  170ILE    HD3 2691   3.103   5.483   2.825
  170ILE      C 2692   2.726   5.299   2.669
  170ILE      O 2693   2.669   5.362   2.580
  171LEU      N 2694   2.682   5.182   2.715
  171LEU      H 2695   2.737   5.128   2.780
  171LEU     CA 2696   2.555   5.124   2.673
  171LEU     HA 2697   2.549   5.129   2.565
  171LEU     CB 2698   2.552   4.974   2.701
  171LEU    HB1 2699   2.464   4.925   2.661
  171LEU    HB2 2700   2.549   4.965   2.809
  171LEU     CG 2701   2.673   4.899   2.647
  171LEU     HG 2702   2.762   4.946   2.689
  171LEU    CD1 2703   2.673   4.752   2.689
  171LEU   HD11 2704   2.683   4.745   2.798
  171LEU   HD12 2705   2.577   4.707   2.665
  171LEU   HD13 2706   2.761   4.704   2.648
  171LEU    CD2 2707   2.678   4.890   2.495
  171LEU   HD21 2708   2.697   4.992   2.462
  171LEU   HD22 2709   2.755   4.823   2.454
  171LEU   HD23 2710   2.581   4.864   2.453
  171LEU      C 2711   2.433   5.202   2.721
  171LEU      O 2712   2.322   5.184   2.672
  172ASN      N 2713   2.453   5.297   2.813
  172ASN      H 2714   2.547   5.295   2.849
  172ASN     CA 2715   2.345   5.374   2.871
  172ASN     HA 2716   2.247   5.352   2.827
  172ASN     CB 2717   2.340   5.365   3.023
  172ASN    HB1 2718   2.262   5.435   3.054
  172ASN    HB2 2719   2.438   5.388   3.064
  172ASN     CG 2720   2.293   5.226   3.064
  172ASN    OD1 2721   2.173   5.206   3.079
  172ASN    ND2 2722   2.381   5.127   3.077
  172ASN   HD21 2723   2.480   5.147   3.065
  172ASN   HD22 2724   2.341   5.035   3.090
  172ASN      C 2725   2.359   5.518   2.824
  172ASN      O 2726   2.267   5.598   2.843
  173LYS      N 2727   2.465   5.554   2.751
  173LYS      H 2728   2.529   5.481   2.724
  173LYS     CA 2729   2.501   5.688   2.712
  173LYS     HA 2730   2.528   5.744   2.802
  173LYS     CB 2731   2.623   5.673   2.621
  173LYS    HB1 2732   2.591   5.634   2.525
  173LYS    HB2 2733   2.683   5.601   2.678
  173LYS     CG 2734   2.685   5.809   2.588
  173LYS    HG1 2735   2.731   5.841   2.682
  173LYS    HG2 2736   2.611   5.888   2.572
  173LYS     CD 2737   2.791   5.811   2.479
  173LYS    HD1 2738   2.746   5.765   2.392
  173LYS    HD2 2739   2.880   5.756   2.512
  173LYS     CE 2740   2.826   5.955   2.443
  173LYS    HE1 2741   2.918   5.956   2.384
  173LYS    HE2 2742   2.843   6.010   2.536
  173LYS     NZ 2743   2.717   6.019   2.369
  173LYS    HZ1 2744   2.729   5.992   2.272
  173LYS    HZ2 2745   2.622   6.003   2.400
  173LYS    HZ3 2746   2.737   6.118   2.364
  173LYS      C 2747   2.395   5.757   2.627
  173LYS      O 2748   2.359   5.703   2.523
  174PRO      N 2749   2.353   5.875   2.671
  174PRO     CD 2750   2.359   5.935   2.803
  174PRO    HD1 2751   2.459   5.973   2.823
  174PRO    HD2 2752   2.328   5.855   2.870
  174PRO     CG 2753   2.245   6.037   2.812
  174PRO    HG1 2754   2.268   6.126   2.870
  174PRO    HG2 2755   2.164   5.985   2.863
  174PRO     CB 2756   2.218   6.070   2.665
  174PRO    HB1 2757   2.282   6.152   2.633
  174PRO    HB2 2758   2.112   6.088   2.651
  174PRO     CA 2759   2.261   5.947   2.585
  174PRO     HA 2760   2.169   5.892   2.564
  174PRO      C 2761   2.317   5.994   2.452
  174PRO      O 2762   2.433   6.034   2.447
  175GLY      N 2763   2.227   5.988   2.354
  175GLY      H 2764   2.138   5.949   2.380
  175GLY     CA 2765   2.247   6.027   2.216
  175GLY    HA1 2766   2.283   6.130   2.210
  175GLY    HA2 2767   2.150   6.032   2.166
  175GLY      C 2768   2.339   5.932   2.141
  175GLY      O 2769   2.446   5.978   2.103
  176LEU      N 2770   2.305   5.803   2.136
  176LEU      H 2771   2.212   5.779   2.166
  176LEU     CA 2772   2.403   5.703   2.097
  176LEU     HA 2773   2.505   5.742   2.101
  176LEU     CB 2774   2.403   5.580   2.187
  176LEU    HB1 2775   2.305   5.535   2.178
  176LEU    HB2 2776   2.414   5.617   2.290
  176LEU     CG 2777   2.514   5.476   2.175
  176LEU     HG 2778   2.536   5.446   2.072
  176LEU    CD1 2779   2.651   5.518   2.227
  176LEU   HD11 2780   2.681   5.611   2.179
  176LEU   HD12 2781   2.647   5.521   2.336
  176LEU   HD13 2782   2.732   5.451   2.199
  176LEU    CD2 2783   2.467   5.353   2.252
  176LEU   HD21 2784   2.388   5.301   2.196
  176LEU   HD22 2785   2.551   5.287   2.269
  176LEU   HD23 2786   2.433   5.386   2.350
  176LEU      C 2787   2.377   5.656   1.954
  176LEU      O 2788   2.260   5.659   1.917
  177LYS      N 2789   2.483   5.623   1.880
  177LYS      H 2790   2.571   5.623   1.929
  177LYS     CA 2791   2.477   5.586   1.740
  177LYS     HA 2792   2.374   5.562   1.716
  177LYS     CB 2793   2.524   5.701   1.650
  177LYS    HB1 2794   2.628   5.721   1.676
  177LYS    HB2 2795   2.464   5.785   1.685
  177LYS     CG 2796   2.508   5.686   1.499
  177LYS    HG1 2797   2.401   5.677   1.479
  177LYS    HG2 2798   2.558   5.601   1.453
  177LYS     CD 2799   2.554   5.817   1.436
  177LYS    HD1 2800   2.655   5.845   1.466
  177LYS    HD2 2801   2.483   5.895   1.462
  177LYS     CE 2802   2.555   5.802   1.284
  177LYS    HE1 2803   2.457   5.764   1.257
  177LYS    HE2 2804   2.635   5.733   1.258
  177LYS     NZ 2805   2.573   5.936   1.226
  177LYS    HZ1 2806   2.525   5.945   1.138
  177LYS    HZ2 2807   2.540   6.014   1.282
  177LYS    HZ3 2808   2.671   5.956   1.210
  177LYS      C 2809   2.553   5.457   1.711
  177LYS      O 2810   2.507   5.391   1.618
  178TYR      N 2811   2.666   5.429   1.776
  178TYR      H 2812   2.707   5.499   1.837
  178TYR     CA 2813   2.725   5.297   1.766
  178TYR     HA 2814   2.644   5.238   1.722
  178TYR     CB 2815   2.846   5.297   1.673
  178TYR    HB1 2816   2.869   5.195   1.642
  178TYR    HB2 2817   2.938   5.330   1.721
  178TYR     CG 2818   2.829   5.379   1.547
  178TYR    CD1 2819   2.782   5.323   1.428
  178TYR    HD1 2820   2.747   5.221   1.438
  178TYR    CE1 2821   2.771   5.394   1.307
  178TYR    HE1 2822   2.729   5.345   1.221
  178TYR     CZ 2823   2.814   5.528   1.300
  178TYR     OH 2824   2.797   5.596   1.182
  178TYR     HH 2825   2.816   5.689   1.196
  178TYR    CE2 2826   2.869   5.584   1.417
  178TYR    HE2 2827   2.909   5.684   1.408
  178TYR    CD2 2828   2.878   5.510   1.535
  178TYR    HD2 2829   2.931   5.551   1.619
  178TYR      C 2830   2.748   5.231   1.901
  178TYR      O 2831   2.783   5.300   1.996
  179LYS      N 2832   2.749   5.097   1.903
  179LYS      H 2833   2.722   5.048   1.819
  179LYS     CA 2834   2.781   5.014   2.017
  179LYS     HA 2835   2.762   5.070   2.108
  179LYS     CB 2836   2.674   4.906   2.016
  179LYS    HB1 2837   2.681   4.851   1.922
  179LYS    HB2 2838   2.581   4.962   2.006
  179LYS     CG 2839   2.668   4.805   2.130
  179LYS    HG1 2840   2.644   4.858   2.223
  179LYS    HG2 2841   2.764   4.754   2.129
  179LYS     CD 2842   2.548   4.714   2.105
  179LYS    HD1 2843   2.552   4.663   2.009
  179LYS    HD2 2844   2.452   4.764   2.116
  179LYS     CE 2845   2.557   4.597   2.203
  179LYS    HE1 2846   2.556   4.636   2.305
  179LYS    HE2 2847   2.655   4.554   2.184
  179LYS     NZ 2848   2.453   4.493   2.189
  179LYS    HZ1 2849   2.362   4.528   2.213
  179LYS    HZ2 2850   2.451   4.448   2.099
  179LYS    HZ3 2851   2.482   4.418   2.249
  179LYS      C 2852   2.924   4.964   1.998
  179LYS      O 2853   2.971   4.941   1.887
  180PRO      N 2854   2.996   4.931   2.105
  180PRO     CD 2855   2.954   4.946   2.243
  180PRO    HD1 2856   2.909   4.857   2.286
  180PRO    HD2 2857   2.886   5.031   2.252
  180PRO     CG 2858   3.081   4.975   2.322
  180PRO    HG1 2859   3.061   4.954   2.427
  180PRO    HG2 2860   3.103   5.079   2.300
  180PRO     CB 2861   3.179   4.885   2.248
  180PRO    HB1 2862   3.185   4.790   2.301
  180PRO    HB2 2863   3.272   4.943   2.244
  180PRO     CA 2864   3.129   4.874   2.104
  180PRO     HA 2865   3.194   4.937   2.043
  180PRO      C 2866   3.135   4.732   2.049
  180PRO      O 2867   3.089   4.640   2.116
  181ALA      N 2868   3.192   4.713   1.930
  181ALA      H 2869   3.234   4.793   1.886
  181ALA     CA 2870   3.198   4.582   1.868
  181ALA     HA 2871   3.098   4.540   1.857
  181ALA     CB 2872   3.246   4.607   1.725
  181ALA    HB1 2873   3.192   4.687   1.675
  181ALA    HB2 2874   3.351   4.638   1.729
  181ALA    HB3 2875   3.244   4.516   1.665
  181ALA      C 2876   3.283   4.481   1.945
  181ALA      O 2877   3.253   4.362   1.947
  182VAL      N 2878   3.386   4.526   2.017
  182VAL      H 2879   3.409   4.624   2.015
  182VAL     CA 2880   3.484   4.444   2.086
  182VAL     HA 2881   3.442   4.345   2.102
  182VAL     CB 2882   3.603   4.424   1.993
  182VAL     HB 2883   3.604   4.506   1.921
  182VAL    CG1 2884   3.739   4.422   2.063
  182VAL   HG11 2885   3.757   4.508   2.128
  182VAL   HG12 2886   3.748   4.338   2.131
  182VAL   HG13 2887   3.813   4.429   1.983
  182VAL    CG2 2888   3.593   4.296   1.912
  182VAL   HG21 2889   3.667   4.305   1.831
  182VAL   HG22 2890   3.597   4.206   1.973
  182VAL   HG23 2891   3.494   4.306   1.868
  182VAL      C 2892   3.519   4.510   2.218
  182VAL      O 2893   3.521   4.632   2.231
  183ASN      N 2894   3.572   4.435   2.316
  183ASN      H 2895   3.574   4.336   2.297
  183ASN     CA 2896   3.646   4.481   2.432
  183ASN     HA 2897   3.675   4.580   2.398
  183ASN     CB 2898   3.565   4.490   2.562
  183ASN    HB1 2899   3.541   4.387   2.591
  183ASN    HB2 2900   3.478   4.551   2.539
  183ASN     CG 2901   3.637   4.550   2.682
  183ASN    OD1 2902   3.722   4.638   2.676
  183ASN    ND2 2903   3.586   4.522   2.802
  183ASN   HD21 2904   3.503   4.465   2.817
  183ASN   HD22 2905   3.618   4.569   2.885
  183ASN      C 2906   3.768   4.392   2.446
  183ASN      O 2907   3.759   4.276   2.487
  184GLN      N 2908   3.887   4.444   2.415
  184GLN      H 2909   3.894   4.543   2.395
  184GLN     CA 2910   4.009   4.367   2.427
  184GLN     HA 2911   3.982   4.262   2.412
  184GLN     CB 2912   4.114   4.424   2.333
  184GLN    HB1 2913   4.129   4.531   2.344
  184GLN    HB2 2914   4.074   4.410   2.232
  184GLN     CG 2915   4.248   4.354   2.350
  184GLN    HG1 2916   4.244   4.246   2.331
  184GLN    HG2 2917   4.294   4.392   2.441
  184GLN     CD 2918   4.349   4.410   2.250
  184GLN    OE1 2919   4.460   4.451   2.281
  184GLN    NE2 2920   4.320   4.412   2.120
  184GLN   HE21 2921   4.231   4.381   2.083
  184GLN   HE22 2922   4.388   4.439   2.050
  184GLN      C 2923   4.058   4.385   2.570
  184GLN      O 2924   4.076   4.496   2.619
  185ILE      N 2925   4.081   4.273   2.638
  185ILE      H 2926   4.067   4.185   2.591
  185ILE     CA 2927   4.132   4.264   2.774
  185ILE     HA 2928   4.165   4.365   2.799
  185ILE     CB 2929   4.018   4.238   2.871
  185ILE     HB 2930   4.067   4.232   2.968
  185ILE    CG2 2931   3.917   4.353   2.870
  185ILE   HG21 2932   3.857   4.348   2.961
  185ILE   HG22 2933   3.966   4.451   2.868
  185ILE   HG23 2934   3.852   4.345   2.783
  185ILE    CG1 2935   3.943   4.106   2.852
  185ILE   HG11 2936   4.019   4.029   2.841
  185ILE   HG12 2937   3.887   4.108   2.759
  185ILE     CD 2938   3.849   4.054   2.960
  185ILE    HD1 2939   3.792   4.134   3.007
  185ILE    HD2 2940   3.771   3.988   2.921
  185ILE    HD3 2941   3.905   3.999   3.035
  185ILE      C 2942   4.240   4.161   2.802
  185ILE      O 2943   4.263   4.065   2.728
  186GLU      N 2944   4.312   4.178   2.913
  186GLU      H 2945   4.317   4.261   2.971
  186GLU     CA 2946   4.413   4.079   2.946
  186GLU     HA 2947   4.487   4.066   2.868
  186GLU     CB 2948   4.485   4.126   3.072
  186GLU    HB1 2949   4.421   4.116   3.161
  186GLU    HB2 2950   4.512   4.228   3.045
  186GLU     CG 2951   4.613   4.050   3.101
  186GLU    HG1 2952   4.676   4.055   3.013
  186GLU    HG2 2953   4.584   3.945   3.103
  186GLU     CD 2954   4.683   4.099   3.228
  186GLU    OE1 2955   4.715   4.219   3.242
  186GLU    OE2 2956   4.718   4.016   3.314
  186GLU      C 2957   4.348   3.948   2.986
  186GLU      O 2958   4.260   3.954   3.071
  187CYS      N 2959   4.396   3.837   2.929
  187CYS      H 2960   4.470   3.852   2.863
  187CYS     CA 2961   4.349   3.706   2.972
  187CYS     HA 2962   4.326   3.713   3.078
  187CYS     CB 2963   4.221   3.675   2.894
  187CYS    HB1 2964   4.213   3.574   2.855
  187CYS    HB2 2965   4.214   3.745   2.810
  187CYS     SG 2966   4.080   3.694   3.006
  187CYS     HG 2967   4.121   3.819   3.032
  187CYS      C 2968   4.450   3.592   2.964
  187CYS      O 2969   4.511   3.568   2.860
  188HIS      N 2970   4.467   3.522   3.075
  188HIS      H 2971   4.412   3.546   3.156
  188HIS     CA 2972   4.549   3.403   3.088
  188HIS     HA 2973   4.547   3.336   3.002
  188HIS     CB 2974   4.694   3.447   3.104
  188HIS    HB1 2975   4.733   3.480   3.008
  188HIS    HB2 2976   4.754   3.362   3.137
  188HIS     CG 2977   4.721   3.552   3.209
  188HIS    ND1 2978   4.736   3.529   3.345
  188HIS    CE1 2979   4.751   3.647   3.406
  188HIS    HE1 2980   4.761   3.652   3.513
  188HIS    NE2 2981   4.739   3.749   3.320
  188HIS    HE2 2982   4.733   3.846   3.348
  188HIS    CD2 2983   4.725   3.689   3.197
  188HIS    HD2 2984   4.700   3.732   3.101
  188HIS      C 2985   4.494   3.318   3.201
  188HIS      O 2986   4.397   3.364   3.260
  189PRO      N 2987   4.535   3.193   3.227
  189PRO     CD 2988   4.621   3.115   3.140
  189PRO    HD1 2989   4.726   3.123   3.168
  189PRO    HD2 2990   4.603   3.139   3.035
  189PRO     CG 2991   4.580   2.972   3.175
  189PRO    HG1 2992   4.670   2.910   3.180
  189PRO    HG2 2993   4.496   2.927   3.122
  189PRO     CB 2994   4.546   2.984   3.323
  189PRO    HB1 2995   4.637   3.003   3.381
  189PRO    HB2 2996   4.488   2.897   3.356
  189PRO     CA 2997   4.469   3.115   3.329
  189PRO     HA 2998   4.364   3.109   3.297
  189PRO      C 2999   4.482   3.175   3.468
  189PRO      O 3000   4.394   3.148   3.550
  190TYR      N 3001   4.585   3.251   3.505
  190TYR      H 3002   4.656   3.269   3.435
  190TYR     CA 3003   4.595   3.323   3.630
  190TYR     HA 3004   4.557   3.254   3.706
  190TYR     CB 3005   4.743   3.354   3.653
  190TYR    HB1 3006   4.750   3.414   3.743
  190TYR    HB2 3007   4.772   3.427   3.577
  190TYR     CG 3008   4.844   3.242   3.658
  190TYR    CD1 3009   4.818   3.124   3.729
  190TYR    HD1 3010   4.723   3.111   3.777
  190TYR    CE1 3011   4.918   3.025   3.735
  190TYR    HE1 3012   4.903   2.940   3.800
  190TYR     CZ 3013   5.050   3.052   3.694
  190TYR     OH 3014   5.146   2.957   3.706
  190TYR     HH 3015   5.236   2.977   3.679
  190TYR    CE2 3016   5.082   3.180   3.645
  190TYR    HE2 3017   5.183   3.207   3.617
  190TYR    CD2 3018   4.976   3.270   3.623
  190TYR    HD2 3019   4.990   3.369   3.582
  190TYR      C 3020   4.510   3.448   3.649
  190TYR      O 3021   4.514   3.505   3.758
  191LEU      N 3022   4.437   3.488   3.544
  191LEU      H 3023   4.446   3.435   3.459
  191LEU     CA 3024   4.340   3.596   3.538
  191LEU     HA 3025   4.307   3.608   3.641
  191LEU     CB 3026   4.417   3.721   3.494
  191LEU    HB1 3027   4.463   3.695   3.399
  191LEU    HB2 3028   4.494   3.741   3.568
  191LEU     CG 3029   4.337   3.850   3.481
  191LEU     HG 3030   4.250   3.834   3.418
  191LEU    CD1 3031   4.299   3.903   3.619
  191LEU   HD11 3032   4.229   3.833   3.666
  191LEU   HD12 3033   4.390   3.908   3.678
  191LEU   HD13 3034   4.253   4.002   3.607
  191LEU    CD2 3035   4.424   3.956   3.415
  191LEU   HD21 3036   4.474   3.924   3.323
  191LEU   HD22 3037   4.373   4.051   3.401
  191LEU   HD23 3038   4.503   3.975   3.487
  191LEU      C 3039   4.224   3.566   3.444
  191LEU      O 3040   4.224   3.606   3.328
  192THR      N 3041   4.121   3.497   3.494
  192THR      H 3042   4.137   3.462   3.588
  192THR     CA 3043   4.017   3.442   3.410
  192THR     HA 3044   4.070   3.415   3.319
  192THR     CB 3045   3.962   3.314   3.472
  192THR     HB 3046   3.879   3.273   3.414
  192THR    CG2 3047   4.063   3.200   3.484
  192THR   HG21 3048   4.147   3.217   3.552
  192THR   HG22 3049   4.016   3.106   3.509
  192THR   HG23 3050   4.118   3.194   3.390
  192THR    OG1 3051   3.931   3.339   3.608
  192THR    HG1 3052   3.893   3.258   3.645
  192THR      C 3053   3.895   3.530   3.385
  192THR      O 3054   3.819   3.499   3.294
  193GLN      N 3055   3.883   3.644   3.454
  193GLN      H 3056   3.954   3.664   3.523
  193GLN     CA 3057   3.799   3.758   3.423
  193GLN     HA 3058   3.800   3.817   3.515
  193GLN     CB 3059   3.863   3.847   3.317
  193GLN    HB1 3060   3.801   3.936   3.315
  193GLN    HB2 3061   3.859   3.810   3.215
  193GLN     CG 3062   4.006   3.893   3.345
  193GLN    HG1 3063   4.085   3.845   3.287
  193GLN    HG2 3064   4.022   3.877   3.451
  193GLN     CD 3065   4.020   4.044   3.329
  193GLN    OE1 3066   3.970   4.122   3.410
  193GLN    NE2 3067   4.071   4.090   3.215
  193GLN   HE21 3068   4.124   4.029   3.155
  193GLN   HE22 3069   4.075   4.191   3.207
  193GLN      C 3070   3.656   3.719   3.391
  193GLN      O 3071   3.593   3.768   3.297
  194GLU      N 3072   3.597   3.630   3.471
  194GLU      H 3073   3.642   3.607   3.558
  194GLU     CA 3074   3.470   3.567   3.441
  194GLU     HA 3075   3.479   3.521   3.343
  194GLU     CB 3076   3.442   3.453   3.539
  194GLU    HB1 3077   3.341   3.415   3.533
  194GLU    HB2 3078   3.452   3.497   3.638
  194GLU     CG 3079   3.550   3.347   3.516
  194GLU    HG1 3080   3.642   3.369   3.570
  194GLU    HG2 3081   3.562   3.331   3.409
  194GLU     CD 3082   3.489   3.220   3.573
  194GLU    OE1 3083   3.506   3.199   3.695
  194GLU    OE2 3084   3.425   3.145   3.497
  194GLU      C 3085   3.346   3.655   3.438
  194GLU      O 3086   3.250   3.634   3.364
  195LYS      N 3087   3.346   3.762   3.518
  195LYS      H 3088   3.438   3.787   3.553
  195LYS     CA 3089   3.234   3.850   3.546
  195LYS     HA 3090   3.140   3.795   3.538
  195LYS     CB 3091   3.249   3.904   3.688
  195LYS    HB1 3092   3.339   3.964   3.690
  195LYS    HB2 3093   3.260   3.821   3.757
  195LYS     CG 3094   3.122   3.979   3.729
  195LYS    HG1 3095   3.031   3.922   3.711
  195LYS    HG2 3096   3.123   4.066   3.664
  195LYS     CD 3097   3.123   4.016   3.877
  195LYS    HD1 3098   3.115   3.920   3.927
  195LYS    HD2 3099   3.030   4.069   3.893
  195LYS     CE 3100   3.239   4.105   3.923
  195LYS    HE1 3101   3.225   4.203   3.877
  195LYS    HE2 3102   3.337   4.063   3.900
  195LYS     NZ 3103   3.236   4.127   4.068
  195LYS    HZ1 3104   3.313   4.181   4.105
  195LYS    HZ2 3105   3.152   4.179   4.090
  195LYS    HZ3 3106   3.232   4.042   4.122
  195LYS      C 3107   3.230   3.947   3.429
  195LYS      O 3108   3.129   3.954   3.359
  196LEU      N 3109   3.342   4.016   3.405
  196LEU      H 3110   3.419   3.975   3.456
  196LEU     CA 3111   3.362   4.102   3.291
  196LEU     HA 3112   3.290   4.183   3.298
  196LEU     CB 3113   3.504   4.157   3.304
  196LEU    HB1 3114   3.560   4.088   3.241
  196LEU    HB2 3115   3.538   4.156   3.408
  196LEU     CG 3116   3.517   4.298   3.249
  196LEU     HG 3117   3.468   4.368   3.316
  196LEU    CD1 3118   3.667   4.329   3.251
  196LEU   HD11 3119   3.725   4.260   3.190
  196LEU   HD12 3120   3.685   4.431   3.218
  196LEU   HD13 3121   3.707   4.323   3.352
  196LEU    CD2 3122   3.459   4.331   3.112
  196LEU   HD21 3123   3.355   4.301   3.101
  196LEU   HD22 3124   3.460   4.438   3.091
  196LEU   HD23 3125   3.522   4.278   3.040
  196LEU      C 3126   3.337   4.032   3.158
  196LEU      O 3127   3.277   4.084   3.064
  197ILE      N 3128   3.366   3.903   3.144
  197ILE      H 3129   3.422   3.866   3.220
  197ILE     CA 3130   3.341   3.831   3.021
  197ILE     HA 3131   3.356   3.897   2.936
  197ILE     CB 3132   3.434   3.711   3.004
  197ILE     HB 3133   3.432   3.652   3.096
  197ILE    CG2 3134   3.392   3.617   2.893
  197ILE   HG21 3135   3.387   3.668   2.797
  197ILE   HG22 3136   3.459   3.531   2.886
  197ILE   HG23 3137   3.293   3.575   2.911
  197ILE    CG1 3138   3.575   3.762   2.975
  197ILE   HG11 3139   3.605   3.832   3.053
  197ILE   HG12 3140   3.583   3.811   2.878
  197ILE     CD 3141   3.682   3.654   2.976
  197ILE    HD1 3142   3.772   3.699   2.934
  197ILE    HD2 3143   3.693   3.622   3.080
  197ILE    HD3 3144   3.661   3.569   2.911
  197ILE      C 3145   3.196   3.785   3.021
  197ILE      O 3146   3.137   3.802   2.914
  198GLN      N 3147   3.129   3.733   3.124
  198GLN      H 3148   3.176   3.723   3.213
  198GLN     CA 3149   2.988   3.698   3.119
  198GLN     HA 3150   2.972   3.641   3.028
  198GLN     CB 3151   2.951   3.614   3.241
  198GLN    HB1 3152   2.842   3.613   3.246
  198GLN    HB2 3153   2.989   3.662   3.332
  198GLN     CG 3154   2.999   3.470   3.229
  198GLN    HG1 3155   3.104   3.458   3.201
  198GLN    HG2 3156   2.943   3.429   3.146
  198GLN     CD 3157   2.972   3.393   3.358
  198GLN    OE1 3158   2.887   3.306   3.373
  198GLN    NE2 3159   3.046   3.434   3.461
  198GLN   HE21 3160   3.116   3.506   3.447
  198GLN   HE22 3161   3.031   3.376   3.543
  198GLN      C 3162   2.902   3.822   3.098
  198GLN      O 3163   2.794   3.815   3.039
  199TYR      N 3164   2.955   3.943   3.117
  199TYR      H 3165   3.042   3.946   3.168
  199TYR     CA 3166   2.885   4.065   3.082
  199TYR     HA 3167   2.779   4.048   3.100
  199TYR     CB 3168   2.944   4.174   3.170
  199TYR    HB1 3169   3.051   4.187   3.160
  199TYR    HB2 3170   2.920   4.149   3.274
  199TYR     CG 3171   2.874   4.306   3.143
  199TYR    CD1 3172   2.757   4.347   3.208
  199TYR    HD1 3173   2.709   4.288   3.285
  199TYR    CE1 3174   2.698   4.470   3.176
  199TYR    HE1 3175   2.605   4.505   3.219
  199TYR     CZ 3176   2.759   4.561   3.089
  199TYR     OH 3177   2.696   4.673   3.044
  199TYR     HH 3178   2.607   4.687   3.078
  199TYR    CE2 3179   2.880   4.522   3.027
  199TYR    HE2 3180   2.924   4.575   2.944
  199TYR    CD2 3181   2.934   4.396   3.054
  199TYR    HD2 3182   3.026   4.367   3.004
  199TYR      C 3183   2.905   4.087   2.933
  199TYR      O 3184   2.802   4.107   2.868
  200CYS      N 3185   3.029   4.087   2.882
  200CYS      H 3186   3.103   4.050   2.940
  200CYS     CA 3187   3.058   4.101   2.741
  200CYS     HA 3188   3.022   4.199   2.710
  200CYS     CB 3189   3.209   4.115   2.731
  200CYS    HB1 3190   3.228   4.114   2.624
  200CYS    HB2 3191   3.258   4.027   2.774
  200CYS     SG 3192   3.290   4.263   2.795
  200CYS     HG 3193   3.312   4.233   2.923
  200CYS      C 3194   2.995   3.997   2.649
  200CYS      O 3195   2.959   4.030   2.536
  201GLN      N 3196   2.978   3.874   2.698
  201GLN      H 3197   3.005   3.855   2.793
  201GLN     CA 3198   2.925   3.764   2.621
  201GLN     HA 3199   2.940   3.774   2.513
  201GLN     CB 3200   2.999   3.636   2.661
  201GLN    HB1 3201   2.947   3.549   2.621
  201GLN    HB2 3202   3.008   3.628   2.770
  201GLN     CG 3203   3.139   3.640   2.601
  201GLN    HG1 3204   3.203   3.711   2.654
  201GLN    HG2 3205   3.136   3.656   2.493
  201GLN     CD 3206   3.225   3.515   2.612
  201GLN    OE1 3207   3.209   3.419   2.687
  201GLN    NE2 3208   3.322   3.491   2.523
  201GLN   HE21 3209   3.332   3.546   2.438
  201GLN   HE22 3210   3.371   3.403   2.530
  201GLN      C 3211   2.774   3.759   2.641
  201GLN      O 3212   2.708   3.685   2.568
  202SER      N 3213   2.717   3.852   2.717
  202SER      H 3214   2.774   3.918   2.767
  202SER     CA 3215   2.574   3.870   2.729
  202SER     HA 3216   2.528   3.783   2.682
  202SER     CB 3217   2.533   3.877   2.876
  202SER    HB1 3218   2.431   3.913   2.891
  202SER    HB2 3219   2.600   3.953   2.917
  202SER     OG 3220   2.543   3.757   2.949
  202SER     HG 3221   2.629   3.749   2.991
  202SER      C 3222   2.527   3.988   2.646
  202SER      O 3223   2.412   3.993   2.602
  203LYS      N 3224   2.614   4.085   2.619
  203LYS      H 3225   2.710   4.086   2.652
  203LYS     CA 3226   2.572   4.214   2.568
  203LYS     HA 3227   2.465   4.222   2.581
  203LYS     CB 3228   2.636   4.324   2.652
  203LYS    HB1 3229   2.611   4.419   2.605
  203LYS    HB2 3230   2.744   4.313   2.653
  203LYS     CG 3231   2.590   4.341   2.797
  203LYS    HG1 3232   2.665   4.392   2.857
  203LYS    HG2 3233   2.571   4.244   2.841
  203LYS     CD 3234   2.468   4.433   2.805
  203LYS    HD1 3235   2.384   4.394   2.748
  203LYS    HD2 3236   2.489   4.531   2.761
  203LYS     CE 3237   2.421   4.453   2.948
  203LYS    HE1 3238   2.335   4.520   2.954
  203LYS    HE2 3239   2.494   4.504   3.012
  203LYS     NZ 3240   2.385   4.324   3.009
  203LYS    HZ1 3241   2.326   4.265   2.953
  203LYS    HZ2 3242   2.462   4.262   3.028
  203LYS    HZ3 3243   2.336   4.341   3.096
  203LYS      C 3244   2.617   4.232   2.423
  203LYS      O 3245   2.593   4.338   2.365
  204GLY      N 3246   2.681   4.130   2.365
  204GLY      H 3247   2.669   4.042   2.413
  204GLY     CA 3248   2.706   4.120   2.223
  204GLY    HA1 3249   2.634   4.166   2.156
  204GLY    HA2 3250   2.708   4.017   2.187
  204GLY      C 3251   2.845   4.169   2.189
  204GLY      O 3252   2.865   4.218   2.078
  205ILE      N 3253   2.942   4.169   2.281
  205ILE      H 3254   2.917   4.118   2.365
  205ILE     CA 3255   3.073   4.231   2.275
  205ILE     HA 3256   3.076   4.290   2.184
  205ILE     CB 3257   3.091   4.326   2.393
  205ILE     HB 3258   3.092   4.267   2.485
  205ILE    CG2 3259   3.225   4.399   2.383
  205ILE   HG21 3260   3.306   4.328   2.370
  205ILE   HG22 3261   3.217   4.457   2.291
  205ILE   HG23 3262   3.255   4.460   2.468
  205ILE    CG1 3263   2.972   4.421   2.404
  205ILE   HG11 3264   2.884   4.360   2.420
  205ILE   HG12 3265   2.949   4.476   2.312
  205ILE     CD 3266   2.993   4.521   2.517
  205ILE    HD1 3267   3.032   4.463   2.600
  205ILE    HD2 3268   3.073   4.592   2.496
  205ILE    HD3 3269   2.899   4.571   2.540
  205ILE      C 3270   3.175   4.120   2.257
  205ILE      O 3271   3.195   4.036   2.344
  206VAL      N 3272   3.244   4.113   2.143
  206VAL      H 3273   3.232   4.187   2.076
  206VAL     CA 3274   3.343   4.010   2.116
  206VAL     HA 3275   3.303   3.912   2.141
  206VAL     CB 3276   3.371   4.008   1.966
  206VAL     HB 3277   3.372   4.109   1.923
  206VAL    CG1 3278   3.499   3.931   1.936
  206VAL   HG11 3279   3.585   3.982   1.978
  206VAL   HG12 3280   3.498   3.829   1.974
  206VAL   HG13 3281   3.503   3.919   1.827
  206VAL    CG2 3282   3.257   3.941   1.892
  206VAL   HG21 3283   3.272   3.964   1.787
  206VAL   HG22 3284   3.243   3.834   1.914
  206VAL   HG23 3285   3.167   3.977   1.943
  206VAL      C 3286   3.461   4.045   2.205
  206VAL      O 3287   3.515   4.155   2.199
  207VAL      N 3288   3.500   3.948   2.288
  207VAL      H 3289   3.447   3.862   2.295
  207VAL     CA 3290   3.609   3.966   2.382
  207VAL     HA 3291   3.619   4.072   2.404
  207VAL     CB 3292   3.579   3.906   2.519
  207VAL     HB 3293   3.557   3.800   2.507
  207VAL    CG1 3294   3.697   3.934   2.611
  207VAL   HG11 3295   3.737   4.034   2.595
  207VAL   HG12 3296   3.658   3.929   2.712
  207VAL   HG13 3297   3.777   3.863   2.590
  207VAL    CG2 3298   3.458   3.968   2.589
  207VAL   HG21 3299   3.479   4.071   2.617
  207VAL   HG22 3300   3.361   3.954   2.542
  207VAL   HG23 3301   3.451   3.925   2.690
  207VAL      C 3302   3.742   3.924   2.321
  207VAL      O 3303   3.757   3.808   2.281
  208THR      N 3304   3.845   4.008   2.326
  208THR      H 3305   3.823   4.103   2.353
  208THR     CA 3306   3.979   3.978   2.277
  208THR     HA 3307   3.969   3.881   2.229
  208THR     CB 3308   4.028   4.076   2.171
  208THR     HB 3309   4.028   4.177   2.212
  208THR    CG2 3310   4.173   4.047   2.131
  208THR   HG21 3311   4.246   4.079   2.206
  208THR   HG22 3312   4.170   3.938   2.121
  208THR   HG23 3313   4.197   4.100   2.039
  208THR    OG1 3314   3.942   4.076   2.060
  208THR    HG1 3315   3.850   4.066   2.087
  208THR      C 3316   4.074   3.964   2.395
  208THR      O 3317   4.099   4.059   2.469
  209ALA      N 3318   4.134   3.846   2.409
  209ALA      H 3319   4.101   3.769   2.352
  209ALA     CA 3320   4.225   3.811   2.516
  209ALA     HA 3321   4.202   3.870   2.605
  209ALA     CB 3322   4.230   3.664   2.559
  209ALA    HB1 3323   4.262   3.605   2.473
  209ALA    HB2 3324   4.313   3.650   2.628
  209ALA    HB3 3325   4.135   3.620   2.591
  209ALA      C 3326   4.364   3.856   2.471
  209ALA      O 3327   4.410   3.819   2.364
  210TYR      N 3328   4.440   3.922   2.559
  210TYR      H 3329   4.399   3.966   2.640
  210TYR     CA 3330   4.578   3.953   2.530
  210TYR     HA 3331   4.612   3.899   2.442
  210TYR     CB 3332   4.588   4.102   2.499
  210TYR    HB1 3333   4.516   4.127   2.421
  210TYR    HB2 3334   4.681   4.120   2.444
  210TYR     CG 3335   4.579   4.191   2.621
  210TYR    CD1 3336   4.680   4.198   2.717
  210TYR    HD1 3337   4.770   4.138   2.709
  210TYR    CE1 3338   4.667   4.282   2.828
  210TYR    HE1 3339   4.740   4.285   2.907
  210TYR     CZ 3340   4.567   4.381   2.829
  210TYR     OH 3341   4.578   4.471   2.931
  210TYR     HH 3342   4.506   4.535   2.937
  210TYR    CE2 3343   4.472   4.385   2.725
  210TYR    HE2 3344   4.391   4.457   2.723
  210TYR    CD2 3345   4.475   4.285   2.628
  210TYR    HD2 3346   4.390   4.266   2.563
  210TYR      C 3347   4.675   3.897   2.633
  210TYR      O 3348   4.626   3.859   2.739
  211SER      N 3349   4.802   3.901   2.591
  211SER      H 3350   4.829   3.954   2.510
  211SER     CA 3351   4.904   3.840   2.674
  211SER     HA 3352   4.988   3.826   2.606
  211SER     CB 3353   4.959   3.935   2.780
  211SER    HB1 3354   5.049   3.888   2.820
  211SER    HB2 3355   4.881   3.939   2.857
  211SER     OG 3356   4.991   4.056   2.717
  211SER     HG 3357   5.075   4.045   2.673
  211SER      C 3358   4.866   3.700   2.722
  211SER      O 3359   4.877   3.675   2.842
  212PRO      N 3360   4.835   3.604   2.635
  212PRO     CD 3361   4.838   3.619   2.491
  212PRO    HD1 3362   4.928   3.671   2.459
  212PRO    HD2 3363   4.747   3.670   2.460
  212PRO     CG 3364   4.835   3.478   2.431
  212PRO    HG1 3365   4.936   3.437   2.436
  212PRO    HG2 3366   4.799   3.458   2.331
  212PRO     CB 3367   4.755   3.400   2.534
  212PRO    HB1 3368   4.773   3.293   2.538
  212PRO    HB2 3369   4.649   3.421   2.518
  212PRO     CA 3370   4.798   3.467   2.665
  212PRO     HA 3371   4.713   3.459   2.733
  212PRO      C 3372   4.900   3.376   2.732
  212PRO      O 3373   4.865   3.282   2.802
  213LEU      N 3374   5.028   3.410   2.717
  213LEU      H 3375   5.050   3.493   2.663
  213LEU     CA 3376   5.144   3.343   2.773
  213LEU     HA 3377   5.117   3.242   2.802
  213LEU     CB 3378   5.250   3.319   2.667
  213LEU    HB1 3379   5.332   3.257   2.705
  213LEU    HB2 3380   5.295   3.417   2.650
  213LEU     CG 3381   5.200   3.254   2.539
  213LEU     HG 3382   5.134   3.314   2.476
  213LEU    CD1 3383   5.322   3.214   2.458
  213LEU   HD11 3384   5.402   3.287   2.469
  213LEU   HD12 3385   5.371   3.120   2.485
  213LEU   HD13 3386   5.298   3.221   2.351
  213LEU    CD2 3387   5.131   3.120   2.564
  213LEU   HD21 3388   5.196   3.046   2.611
  213LEU   HD22 3389   5.046   3.139   2.630
  213LEU   HD23 3390   5.102   3.084   2.465
  213LEU      C 3391   5.193   3.422   2.894
  213LEU      O 3392   5.302   3.389   2.941
  214GLY      N 3393   5.130   3.529   2.942
  214GLY      H 3394   5.033   3.547   2.920
  214GLY     CA 3395   5.179   3.613   3.049
  214GLY    HA1 3396   5.233   3.551   3.121
  214GLY    HA2 3397   5.097   3.655   3.108
  214GLY      C 3398   5.279   3.720   3.010
  214GLY      O 3399   5.332   3.792   3.095
  215SER      N 3400   5.308   3.735   2.880
  215SER      H 3401   5.252   3.682   2.814
  215SER     CA 3402   5.409   3.823   2.826
  215SER     HA 3403   5.415   3.802   2.719
  215SER     CB 3404   5.363   3.968   2.832
  215SER    HB1 3405   5.344   4.008   2.931
  215SER    HB2 3406   5.271   3.987   2.776
  215SER     OG 3407   5.463   4.046   2.770
  215SER     HG 3408   5.532   3.989   2.736
  215SER      C 3409   5.544   3.793   2.889
  215SER      O 3410   5.595   3.877   2.964
  216PRO      N 3411   5.609   3.678   2.871
  216PRO     CD 3412   5.545   3.571   2.797
  216PRO    HD1 3413   5.492   3.586   2.703
  216PRO    HD2 3414   5.470   3.530   2.865
  216PRO     CG 3415   5.663   3.477   2.773
  216PRO    HG1 3416   5.722   3.502   2.685
  216PRO    HG2 3417   5.624   3.376   2.777
  216PRO     CB 3418   5.759   3.497   2.890
  216PRO    HB1 3419   5.859   3.464   2.862
  216PRO    HB2 3420   5.731   3.437   2.976
  216PRO     CA 3421   5.739   3.644   2.925
  216PRO     HA 3422   5.732   3.660   3.032
  216PRO      C 3423   5.857   3.731   2.882
  216PRO      O 3424   5.973   3.704   2.910
  217ASP      N 3425   5.831   3.832   2.798
  217ASP      H 3426   5.736   3.842   2.766
  217ASP     CA 3427   5.920   3.934   2.747
  217ASP     HA 3428   6.023   3.905   2.769
  217ASP     CB 3429   5.899   3.929   2.596
  217ASP    HB1 3430   5.926   3.828   2.563
  217ASP    HB2 3431   5.967   4.000   2.548
  217ASP     CG 3432   5.760   3.953   2.540
  217ASP    OD1 3433   5.664   3.957   2.621
  217ASP    OD2 3434   5.747   3.991   2.422
  217ASP      C 3435   5.890   4.073   2.801
  217ASP      O 3436   5.951   4.173   2.763
  218ARG      N 3437   5.799   4.088   2.897
  218ARG      H 3438   5.738   4.012   2.923
  218ARG     CA 3439   5.770   4.219   2.952
  218ARG     HA 3440   5.734   4.285   2.874
  218ARG     CB 3441   5.650   4.200   3.045
  218ARG    HB1 3442   5.569   4.157   2.986
  218ARG    HB2 3443   5.621   4.302   3.071
  218ARG     CG 3444   5.677   4.129   3.177
  218ARG    HG1 3445   5.726   4.201   3.242
  218ARG    HG2 3446   5.738   4.039   3.170
  218ARG     CD 3447   5.543   4.096   3.241
  218ARG    HD1 3448   5.493   4.025   3.175
  218ARG    HD2 3449   5.476   4.180   3.259
  218ARG     NE 3450   5.569   4.029   3.369
  218ARG     HE 3451   5.560   4.082   3.454
  218ARG     CZ 3452   5.593   3.897   3.379
  218ARG    NH1 3453   5.588   3.810   3.278
  218ARG   HH11 3454   5.556   3.841   3.187
  218ARG   HH12 3455   5.614   3.713   3.290
  218ARG    NH2 3456   5.626   3.850   3.500
  218ARG   HH21 3457   5.657   3.916   3.570
  218ARG   HH22 3458   5.644   3.750   3.501
  218ARG      C 3459   5.887   4.283   3.025
  218ARG      O 3460   5.953   4.216   3.103
  219PRO      N 3461   5.919   4.409   2.995
  219PRO     CD 3462   5.840   4.504   2.919
  219PRO    HD1 3463   5.736   4.491   2.946
  219PRO    HD2 3464   5.855   4.485   2.813
  219PRO     CG 3465   5.892   4.645   2.950
  219PRO    HG1 3466   5.831   4.688   3.029
  219PRO    HG2 3467   5.895   4.698   2.855
  219PRO     CB 3468   6.033   4.613   2.997
  219PRO    HB1 3469   6.071   4.698   3.055
  219PRO    HB2 3470   6.106   4.595   2.918
  219PRO     CA 3471   6.028   4.476   3.063
  219PRO     HA 3472   6.122   4.422   3.047
  219PRO      C 3473   6.019   4.483   3.215
  219PRO      O 3474   6.115   4.451   3.285
  220TRP      N 3475   5.903   4.515   3.271
  220TRP      H 3476   5.819   4.535   3.218
  220TRP     CA 3477   5.885   4.524   3.415
  220TRP     HA 3478   5.982   4.563   3.445
  220TRP     CB 3479   5.776   4.625   3.449
  220TRP    HB1 3480   5.791   4.725   3.407
  220TRP    HB2 3481   5.772   4.639   3.557
  220TRP     CG 3482   5.641   4.586   3.398
  220TRP    CD1 3483   5.550   4.503   3.452
  220TRP    HD1 3484   5.564   4.451   3.546
  220TRP    NE1 3485   5.440   4.485   3.371
  220TRP    HE1 3486   5.358   4.429   3.393
  220TRP    CE2 3487   5.450   4.569   3.262
  220TRP    CZ2 3488   5.363   4.596   3.156
  220TRP    HZ2 3489   5.269   4.544   3.147
  220TRP    CH2 3490   5.397   4.696   3.063
  220TRP    HH2 3491   5.321   4.721   2.990
  220TRP    CZ3 3492   5.521   4.759   3.076
  220TRP    HZ3 3493   5.547   4.825   2.995
  220TRP    CE3 3494   5.613   4.723   3.175
  220TRP    HE3 3495   5.708   4.773   3.185
  220TRP    CD2 3496   5.576   4.632   3.275
  220TRP      C 3497   5.866   4.389   3.482
  220TRP      O 3498   5.814   4.381   3.593
  221ALA      N 3499   5.910   4.275   3.428
  221ALA      H 3500   5.936   4.285   3.331
  221ALA     CA 3501   5.912   4.151   3.504
  221ALA     HA 3502   5.814   4.134   3.550
  221ALA     CB 3503   5.939   4.024   3.424
  221ALA    HB1 3504   5.968   3.936   3.481
  221ALA    HB2 3505   5.848   4.004   3.366
  221ALA    HB3 3506   6.018   4.033   3.349
  221ALA      C 3507   6.012   4.156   3.619
  221ALA      O 3508   6.122   4.206   3.600
  222LYS      N 3509   5.976   4.102   3.736
  222LYS      H 3510   5.894   4.044   3.737
  222LYS     CA 3511   6.067   4.107   3.849
  222LYS     HA 3512   6.173   4.120   3.826
  222LYS     CB 3513   6.010   4.218   3.936
  222LYS    HB1 3514   6.052   4.213   4.036
  222LYS    HB2 3515   5.902   4.208   3.947
  222LYS     CG 3516   6.044   4.355   3.877
  222LYS    HG1 3517   6.018   4.372   3.773
  222LYS    HG2 3518   6.153   4.350   3.885
  222LYS     CD 3519   5.989   4.472   3.958
  222LYS    HD1 3520   6.046   4.560   3.930
  222LYS    HD2 3521   6.015   4.446   4.061
  222LYS     CE 3522   5.838   4.483   3.942
  222LYS    HE1 3523   5.792   4.384   3.949
  222LYS    HE2 3524   5.811   4.505   3.838
  222LYS     NZ 3525   5.780   4.578   4.037
  222LYS    HZ1 3526   5.825   4.668   4.038
  222LYS    HZ2 3527   5.686   4.605   4.013
  222LYS    HZ3 3528   5.786   4.544   4.132
  222LYS      C 3529   6.070   3.975   3.924
  222LYS      O 3530   5.985   3.892   3.892
  223PRO      N 3531   6.162   3.942   4.015
  223PRO     CD 3532   6.267   4.032   4.058
  223PRO    HD1 3533   6.230   4.122   4.106
  223PRO    HD2 3534   6.317   4.049   3.963
  223PRO     CG 3535   6.370   3.951   4.136
  223PRO    HG1 3536   6.334   3.947   4.239
  223PRO    HG2 3537   6.469   3.996   4.129
  223PRO     CB 3538   6.353   3.816   4.067
  223PRO    HB1 3539   6.392   3.733   4.127
  223PRO    HB2 3540   6.415   3.830   3.978
  223PRO     CA 3541   6.205   3.804   4.033
  223PRO     HA 3542   6.197   3.756   3.936
  223PRO      C 3543   6.118   3.727   4.131
  223PRO      O 3544   6.158   3.628   4.192
  224GLU      N 3545   5.991   3.766   4.148
  224GLU      H 3546   5.962   3.849   4.097
  224GLU     CA 3547   5.889   3.700   4.227
  224GLU     HA 3548   5.916   3.596   4.247
  224GLU     CB 3549   5.879   3.764   4.365
  224GLU    HB1 3550   5.789   3.726   4.413
  224GLU    HB2 3551   5.867   3.872   4.357
  224GLU     CG 3552   6.000   3.745   4.456
  224GLU    HG1 3553   6.083   3.792   4.403
  224GLU    HG2 3554   6.016   3.639   4.472
  224GLU     CD 3555   5.984   3.811   4.592
  224GLU    OE1 3556   6.064   3.898   4.633
  224GLU    OE2 3557   5.885   3.781   4.663
  224GLU      C 3558   5.758   3.683   4.152
  224GLU      O 3559   5.672   3.616   4.209
  225ASP      N 3560   5.737   3.739   4.033
  225ASP      H 3561   5.811   3.798   3.997
  225ASP     CA 3562   5.622   3.718   3.946
  225ASP     HA 3563   5.530   3.749   3.995
  225ASP     CB 3564   5.641   3.793   3.815
  225ASP    HB1 3565   5.553   3.783   3.751
  225ASP    HB2 3566   5.720   3.744   3.758
  225ASP     CG 3567   5.688   3.938   3.818
  225ASP    OD1 3568   5.690   4.007   3.922
  225ASP    OD2 3569   5.719   3.989   3.708
  225ASP      C 3570   5.611   3.572   3.906
  225ASP      O 3571   5.707   3.505   3.870
  226PRO      N 3572   5.490   3.516   3.895
  226PRO     CD 3573   5.367   3.588   3.918
  226PRO    HD1 3574   5.356   3.677   3.856
  226PRO    HD2 3575   5.348   3.614   4.023
  226PRO     CG 3576   5.253   3.495   3.880
  226PRO    HG1 3577   5.218   3.516   3.779
  226PRO    HG2 3578   5.172   3.517   3.950
  226PRO     CB 3579   5.318   3.357   3.893
  226PRO    HB1 3580   5.269   3.278   3.837
  226PRO    HB2 3581   5.322   3.331   3.999
  226PRO     CA 3582   5.462   3.381   3.850
  226PRO     HA 3583   5.517   3.308   3.911
  226PRO      C 3584   5.484   3.352   3.702
  226PRO      O 3585   5.442   3.430   3.617
  227SER      N 3586   5.539   3.234   3.675
  227SER      H 3587   5.575   3.180   3.753
  227SER     CA 3588   5.557   3.186   3.540
  227SER     HA 3589   5.547   3.271   3.472
  227SER     CB 3590   5.692   3.122   3.511
  227SER    HB1 3591   5.690   3.078   3.412
  227SER    HB2 3592   5.723   3.064   3.598
  227SER     OG 3593   5.799   3.214   3.514
  227SER     HG 3594   5.855   3.188   3.441
  227SER      C 3595   5.442   3.094   3.500
  227SER      O 3596   5.387   3.032   3.591
  228LEU      N 3597   5.404   3.079   3.373
  228LEU      H 3598   5.453   3.127   3.300
  228LEU     CA 3599   5.285   3.012   3.326
  228LEU     HA 3600   5.240   2.963   3.413
  228LEU     CB 3601   5.194   3.124   3.276
  228LEU    HB1 3602   5.246   3.176   3.195
  228LEU    HB2 3603   5.171   3.199   3.351
  228LEU     CG 3604   5.053   3.093   3.226
  228LEU     HG 3605   5.062   3.021   3.145
  228LEU    CD1 3606   4.948   3.040   3.324
  228LEU   HD11 3607   4.869   2.988   3.270
  228LEU   HD12 3608   4.978   2.967   3.399
  228LEU   HD13 3609   4.901   3.126   3.373
  228LEU    CD2 3610   5.009   3.217   3.150
  228LEU   HD21 3611   4.984   3.294   3.222
  228LEU   HD22 3612   5.093   3.242   3.085
  228LEU   HD23 3613   4.924   3.189   3.088
  228LEU      C 3614   5.315   2.903   3.224
  228LEU      O 3615   5.259   2.794   3.227
  229LEU      N 3616   5.407   2.922   3.129
  229LEU      H 3617   5.449   3.014   3.138
  229LEU     CA 3618   5.455   2.837   3.022
  229LEU     HA 3619   5.371   2.807   2.959
  229LEU     CB 3620   5.553   2.914   2.935
  229LEU    HB1 3621   5.646   2.916   2.991
  229LEU    HB2 3622   5.521   3.018   2.928
  229LEU     CG 3623   5.574   2.866   2.792
  229LEU     HG 3624   5.606   2.762   2.792
  229LEU    CD1 3625   5.440   2.885   2.723
  229LEU   HD11 3626   5.357   2.836   2.775
  229LEU   HD12 3627   5.423   2.992   2.709
  229LEU   HD13 3628   5.452   2.838   2.625
  229LEU    CD2 3629   5.673   2.952   2.713
  229LEU   HD21 3630   5.690   2.918   2.611
  229LEU   HD22 3631   5.647   3.057   2.704
  229LEU   HD23 3632   5.765   2.945   2.771
  229LEU      C 3633   5.531   2.716   3.073
  229LEU      O 3634   5.549   2.617   3.003
  230GLU      N 3635   5.582   2.724   3.197
  230GLU      H 3636   5.574   2.815   3.239
  230GLU     CA 3637   5.672   2.632   3.263
  230GLU     HA 3638   5.715   2.566   3.188
  230GLU     CB 3639   5.779   2.725   3.318
  230GLU    HB1 3640   5.852   2.663   3.372
  230GLU    HB2 3641   5.740   2.795   3.392
  230GLU     CG 3642   5.853   2.789   3.201
  230GLU    HG1 3643   5.930   2.844   3.256
  230GLU    HG2 3644   5.781   2.857   3.156
  230GLU     CD 3645   5.925   2.695   3.105
  230GLU    OE1 3646   5.972   2.747   3.002
  230GLU    OE2 3647   5.939   2.572   3.122
  230GLU      C 3648   5.612   2.544   3.372
  230GLU      O 3649   5.686   2.480   3.446
  231ASP      N 3650   5.480   2.555   3.383
  231ASP      H 3651   5.433   2.586   3.299
  231ASP     CA 3652   5.405   2.484   3.485
  231ASP     HA 3653   5.452   2.495   3.582
  231ASP     CB 3654   5.270   2.553   3.506
  231ASP    HB1 3655   5.219   2.557   3.410
  231ASP    HB2 3656   5.287   2.660   3.514
  231ASP     CG 3657   5.169   2.505   3.610
  231ASP    OD1 3658   5.142   2.567   3.715
  231ASP    OD2 3659   5.122   2.391   3.591
  231ASP      C 3660   5.387   2.336   3.452
  231ASP      O 3661   5.342   2.308   3.341
  232PRO      N 3662   5.408   2.242   3.544
  232PRO     CD 3663   5.449   2.266   3.681
  232PRO    HD1 3664   5.378   2.332   3.731
  232PRO    HD2 3665   5.554   2.295   3.677
  232PRO     CG 3666   5.442   2.130   3.748
  232PRO    HG1 3667   5.349   2.109   3.801
  232PRO    HG2 3668   5.527   2.124   3.816
  232PRO     CB 3669   5.471   2.033   3.634
  232PRO    HB1 3670   5.429   1.933   3.647
  232PRO    HB2 3671   5.579   2.022   3.622
  232PRO     CA 3672   5.402   2.100   3.516
  232PRO     HA 3673   5.475   2.083   3.437
  232PRO      C 3674   5.266   2.041   3.481
  232PRO      O 3675   5.265   1.939   3.412
  233ARG      N 3676   5.160   2.100   3.538
  233ARG      H 3677   5.182   2.174   3.603
  233ARG     CA 3678   5.026   2.063   3.498
  233ARG     HA 3679   5.015   1.955   3.508
  233ARG     CB 3680   4.917   2.129   3.582
  233ARG    HB1 3681   4.826   2.122   3.523
  233ARG    HB2 3682   4.933   2.237   3.581
  233ARG     CG 3683   4.889   2.073   3.721
  233ARG    HG1 3684   4.860   1.969   3.702
  233ARG    HG2 3685   4.793   2.110   3.757
  233ARG     CD 3686   5.005   2.077   3.820
  233ARG    HD1 3687   5.084   2.008   3.791
  233ARG    HD2 3688   4.969   2.040   3.916
  233ARG     NE 3689   5.051   2.215   3.833
  233ARG     HE 3690   5.045   2.284   3.760
  233ARG     CZ 3691   5.132   2.253   3.934
  233ARG    NH1 3692   5.163   2.175   4.038
  233ARG   HH11 3693   5.150   2.076   4.022
  233ARG   HH12 3694   5.229   2.219   4.102
  233ARG    NH2 3695   5.184   2.375   3.915
  233ARG   HH21 3696   5.169   2.421   3.827
  233ARG   HH22 3697   5.256   2.418   3.971
  233ARG      C 3698   4.997   2.102   3.354
  233ARG      O 3699   4.945   2.013   3.287
  234ILE      N 3700   5.025   2.226   3.313
  234ILE      H 3701   5.077   2.295   3.365
  234ILE     CA 3702   5.007   2.265   3.174
  234ILE     HA 3703   4.904   2.232   3.157
  234ILE     CB 3704   4.996   2.416   3.156
  234ILE     HB 3705   5.098   2.451   3.137
  234ILE    CG2 3706   4.911   2.445   3.033
  234ILE   HG21 3707   4.934   2.543   2.990
  234ILE   HG22 3708   4.931   2.371   2.955
  234ILE   HG23 3709   4.805   2.440   3.056
  234ILE    CG1 3710   4.926   2.481   3.275
  234ILE   HG11 3711   4.977   2.473   3.370
  234ILE   HG12 3712   4.824   2.446   3.290
  234ILE     CD 3713   4.926   2.633   3.258
  234ILE    HD1 3714   5.021   2.647   3.206
  234ILE    HD2 3715   4.840   2.667   3.201
  234ILE    HD3 3716   4.924   2.675   3.358
  234ILE      C 3717   5.100   2.186   3.083
  234ILE      O 3718   5.064   2.159   2.969
  235LYS      N 3719   5.217   2.150   3.136
  235LYS      H 3720   5.252   2.192   3.220
  235LYS     CA 3721   5.306   2.071   3.052
  235LYS     HA 3722   5.309   2.120   2.955
  235LYS     CB 3723   5.446   2.061   3.113
  235LYS    HB1 3724   5.511   1.981   3.077
  235LYS    HB2 3725   5.433   2.051   3.221
  235LYS     CG 3726   5.528   2.187   3.090
  235LYS    HG1 3727   5.485   2.275   3.138
  235LYS    HG2 3728   5.524   2.216   2.985
  235LYS     CD 3729   5.668   2.182   3.150
  235LYS    HD1 3730   5.718   2.090   3.118
  235LYS    HD2 3731   5.656   2.194   3.258
  235LYS     CE 3732   5.755   2.300   3.108
  235LYS    HE1 3733   5.696   2.391   3.117
  235LYS    HE2 3734   5.786   2.279   3.005
  235LYS     NZ 3735   5.876   2.317   3.190
  235LYS    HZ1 3736   5.906   2.413   3.186
  235LYS    HZ2 3737   5.873   2.275   3.281
  235LYS    HZ3 3738   5.961   2.278   3.150
  235LYS      C 3739   5.244   1.933   3.041
  235LYS      O 3740   5.249   1.876   2.932
  236ALA      N 3741   5.174   1.879   3.141
  236ALA      H 3742   5.171   1.923   3.231
  236ALA     CA 3743   5.105   1.752   3.130
  236ALA     HA 3744   5.170   1.682   3.078
  236ALA     CB 3745   5.061   1.689   3.262
  236ALA    HB1 3746   5.004   1.758   3.323
  236ALA    HB2 3747   4.994   1.606   3.238
  236ALA    HB3 3748   5.150   1.647   3.309
  236ALA      C 3749   4.989   1.756   3.031
  236ALA      O 3750   4.960   1.654   2.969
  237ILE      N 3751   4.921   1.870   3.016
  237ILE      H 3752   4.931   1.940   3.089
  237ILE     CA 3753   4.814   1.883   2.919
  237ILE     HA 3754   4.749   1.796   2.927
  237ILE     CB 3755   4.732   2.003   2.965
  237ILE     HB 3756   4.789   2.095   2.963
  237ILE    CG2 3757   4.616   2.038   2.871
  237ILE   HG21 3758   4.577   2.129   2.915
  237ILE   HG22 3759   4.662   2.061   2.775
  237ILE   HG23 3760   4.533   1.968   2.872
  237ILE    CG1 3761   4.679   1.986   3.107
  237ILE   HG11 3762   4.756   1.940   3.169
  237ILE   HG12 3763   4.605   1.906   3.110
  237ILE     CD 3764   4.614   2.106   3.176
  237ILE    HD1 3765   4.522   2.132   3.123
  237ILE    HD2 3766   4.584   2.089   3.279
  237ILE    HD3 3767   4.675   2.196   3.177
  237ILE      C 3768   4.866   1.906   2.778
  237ILE      O 3769   4.802   1.855   2.686
  238ALA      N 3770   4.989   1.957   2.762
  238ALA      H 3771   5.023   2.014   2.838
  238ALA     CA 3772   5.059   1.968   2.636
  238ALA     HA 3773   4.991   2.009   2.561
  238ALA     CB 3774   5.179   2.061   2.650
  238ALA    HB1 3775   5.217   2.072   2.548
  238ALA    HB2 3776   5.149   2.157   2.691
  238ALA    HB3 3777   5.255   2.018   2.715
  238ALA      C 3778   5.104   1.828   2.596
  238ALA      O 3779   5.084   1.784   2.483
  239ALA      N 3780   5.151   1.751   2.695
  239ALA      H 3781   5.168   1.783   2.789
  239ALA     CA 3782   5.181   1.611   2.674
  239ALA     HA 3783   5.260   1.608   2.598
  239ALA     CB 3784   5.238   1.550   2.801
  239ALA    HB1 3785   5.287   1.456   2.776
  239ALA    HB2 3786   5.302   1.616   2.859
  239ALA    HB3 3787   5.160   1.533   2.876
  239ALA      C 3788   5.059   1.535   2.624
  239ALA      O 3789   5.077   1.463   2.526
  240LYS      N 3790   4.944   1.547   2.691
  240LYS      H 3791   4.957   1.610   2.768
  240LYS     CA 3792   4.827   1.468   2.660
  240LYS     HA 3793   4.836   1.363   2.687
  240LYS     CB 3794   4.723   1.523   2.757
  240LYS    HB1 3795   4.693   1.625   2.736
  240LYS    HB2 3796   4.751   1.523   2.862
  240LYS     CG 3797   4.589   1.449   2.750
  240LYS    HG1 3798   4.614   1.345   2.772
  240LYS    HG2 3799   4.567   1.448   2.643
  240LYS     CD 3800   4.472   1.488   2.839
  240LYS    HD1 3801   4.382   1.430   2.824
  240LYS    HD2 3802   4.453   1.595   2.823
  240LYS     CE 3803   4.520   1.467   2.983
  240LYS    HE1 3804   4.624   1.493   3.000
  240LYS    HE2 3805   4.507   1.364   3.016
  240LYS     NZ 3806   4.424   1.539   3.069
  240LYS    HZ1 3807   4.334   1.495   3.079
  240LYS    HZ2 3808   4.464   1.546   3.161
  240LYS    HZ3 3809   4.405   1.631   3.032
  240LYS      C 3810   4.783   1.482   2.515
  240LYS      O 3811   4.749   1.380   2.456
  241HIS      N 3812   4.788   1.604   2.461
  241HIS      H 3813   4.826   1.678   2.518
  241HIS     CA 3814   4.744   1.629   2.325
  241HIS     HA 3815   4.687   1.543   2.291
  241HIS     CB 3816   4.650   1.749   2.321
  241HIS    HB1 3817   4.606   1.746   2.221
  241HIS    HB2 3818   4.706   1.843   2.325
  241HIS     CG 3819   4.538   1.753   2.422
  241HIS    ND1 3820   4.420   1.680   2.408
  241HIS    CE1 3821   4.348   1.703   2.518
  241HIS    HE1 3822   4.254   1.660   2.547
  241HIS    NE2 3823   4.403   1.797   2.597
  241HIS    HE2 3824   4.358   1.835   2.679
  241HIS    CD2 3825   4.515   1.837   2.527
  241HIS    HD2 3826   4.591   1.907   2.559
  241HIS      C 3827   4.861   1.636   2.228
  241HIS      O 3828   4.838   1.666   2.111
  242ASN      N 3829   4.981   1.597   2.272
  242ASN      H 3830   4.997   1.581   2.370
  242ASN     CA 3831   5.097   1.594   2.186
  242ASN     HA 3832   5.184   1.576   2.250
  242ASN     CB 3833   5.084   1.473   2.095
  242ASN    HB1 3834   5.162   1.469   2.018
  242ASN    HB2 3835   4.994   1.482   2.035
  242ASN     CG 3836   5.086   1.343   2.174
  242ASN    OD1 3837   5.189   1.315   2.235
  242ASN    ND2 3838   4.982   1.260   2.185
  242ASN   HD21 3839   4.888   1.292   2.165
  242ASN   HD22 3840   4.997   1.177   2.240
  242ASN      C 3841   5.123   1.729   2.120
  242ASN      O 3842   5.138   1.744   1.999
  243LYS      N 3843   5.131   1.836   2.199
  243LYS      H 3844   5.111   1.805   2.293
  243LYS     CA 3845   5.148   1.974   2.158
  243LYS     HA 3846   5.187   1.981   2.057
  243LYS     CB 3847   5.011   2.040   2.175
  243LYS    HB1 3848   5.019   2.148   2.177
  243LYS    HB2 3849   4.955   2.012   2.264
  243LYS     CG 3850   4.908   2.012   2.065
  243LYS    HG1 3851   4.812   2.051   2.097
  243LYS    HG2 3852   4.900   1.903   2.055
  243LYS     CD 3853   4.938   2.067   1.926
  243LYS    HD1 3854   5.037   2.038   1.892
  243LYS    HD2 3855   4.933   2.176   1.929
  243LYS     CE 3856   4.832   2.008   1.833
  243LYS    HE1 3857   4.734   2.018   1.879
  243LYS    HE2 3858   4.859   1.905   1.810
  243LYS     NZ 3859   4.825   2.075   1.702
  243LYS    HZ1 3860   4.801   2.173   1.706
  243LYS    HZ2 3861   4.916   2.062   1.660
  243LYS    HZ3 3862   4.768   2.028   1.634
  243LYS      C 3863   5.251   2.041   2.247
  243LYS      O 3864   5.305   1.981   2.340
  244THR      N 3865   5.282   2.169   2.224
  244THR      H 3866   5.241   2.221   2.148
  244THR     CA 3867   5.359   2.251   2.316
  244THR     HA 3868   5.419   2.188   2.382
  244THR     CB 3869   5.452   2.347   2.243
  244THR     HB 3870   5.531   2.395   2.300
  244THR    CG2 3871   5.537   2.296   2.127
  244THR   HG21 3872   5.570   2.204   2.174
  244THR   HG22 3873   5.481   2.292   2.034
  244THR   HG23 3874   5.619   2.367   2.122
  244THR    OG1 3875   5.372   2.453   2.195
  244THR    HG1 3876   5.432   2.504   2.141
  244THR      C 3877   5.272   2.330   2.413
  244THR      O 3878   5.153   2.355   2.394
  245THR      N 3879   5.328   2.378   2.524
  245THR      H 3880   5.423   2.351   2.547
  245THR     CA 3881   5.261   2.450   2.631
  245THR     HA 3882   5.162   2.408   2.653
  245THR     CB 3883   5.344   2.450   2.758
  245THR     HB 3884   5.418   2.529   2.742
  245THR    CG2 3885   5.253   2.484   2.876
  245THR   HG21 3886   5.215   2.586   2.875
  245THR   HG22 3887   5.178   2.406   2.890
  245THR   HG23 3888   5.311   2.488   2.968
  245THR    OG1 3889   5.408   2.329   2.792
  245THR    HG1 3890   5.449   2.291   2.714
  245THR      C 3891   5.215   2.587   2.584
  245THR      O 3892   5.115   2.634   2.638
  246ALA      N 3893   5.273   2.637   2.475
  246ALA      H 3894   5.347   2.585   2.430
  246ALA     CA 3895   5.219   2.755   2.410
  246ALA     HA 3896   5.199   2.831   2.486
  246ALA     CB 3897   5.330   2.806   2.318
  246ALA    HB1 3898   5.360   2.737   2.240
  246ALA    HB2 3899   5.296   2.896   2.266
  246ALA    HB3 3900   5.416   2.847   2.370
  246ALA      C 3901   5.085   2.734   2.342
  246ALA      O 3902   4.985   2.797   2.374
  247GLN      N 3903   5.076   2.629   2.259
  247GLN      H 3904   5.159   2.577   2.235
  247GLN     CA 3905   4.957   2.583   2.191
  247GLN     HA 3906   4.922   2.655   2.117
  247GLN     CB 3907   4.994   2.460   2.108
  247GLN    HB1 3908   4.901   2.407   2.089
  247GLN    HB2 3909   5.048   2.388   2.169
  247GLN     CG 3910   5.093   2.494   1.997
  247GLN    HG1 3911   5.186   2.526   2.043
  247GLN    HG2 3912   5.056   2.571   1.930
  247GLN     CD 3913   5.129   2.368   1.921
  247GLN    OE1 3914   5.171   2.266   1.976
  247GLN    NE2 3915   5.125   2.370   1.787
  247GLN   HE21 3916   5.101   2.457   1.742
  247GLN   HE22 3917   5.141   2.285   1.736
  247GLN      C 3918   4.846   2.554   2.290
  247GLN      O 3919   4.733   2.596   2.265
  248VAL      N 3920   4.875   2.500   2.409
  248VAL      H 3921   4.968   2.465   2.425
  248VAL     CA 3922   4.779   2.493   2.517
  248VAL     HA 3923   4.699   2.435   2.470
  248VAL     CB 3924   4.829   2.419   2.641
  248VAL     HB 3925   4.909   2.480   2.682
  248VAL    CG1 3926   4.722   2.404   2.749
  248VAL   HG11 3927   4.764   2.335   2.823
  248VAL   HG12 3928   4.700   2.500   2.796
  248VAL   HG13 3929   4.630   2.360   2.712
  248VAL    CG2 3930   4.886   2.282   2.606
  248VAL   HG21 3931   4.954   2.290   2.521
  248VAL   HG22 3932   4.918   2.221   2.690
  248VAL   HG23 3933   4.799   2.227   2.569
  248VAL      C 3934   4.708   2.623   2.554
  248VAL      O 3935   4.585   2.634   2.548
  249LEU      N 3936   4.792   2.718   2.596
  249LEU      H 3937   4.891   2.712   2.578
  249LEU     CA 3938   4.754   2.850   2.640
  249LEU     HA 3939   4.677   2.859   2.717
  249LEU     CB 3940   4.880   2.913   2.699
  249LEU    HB1 3941   4.855   3.016   2.725
  249LEU    HB2 3942   4.961   2.897   2.628
  249LEU     CG 3943   4.928   2.841   2.824
  249LEU     HG 3944   4.924   2.732   2.812
  249LEU    CD1 3945   5.065   2.892   2.865
  249LEU   HD11 3946   5.095   2.829   2.949
  249LEU   HD12 3947   5.128   2.860   2.782
  249LEU   HD13 3948   5.070   3.000   2.876
  249LEU    CD2 3949   4.837   2.872   2.943
  249LEU   HD21 3950   4.739   2.828   2.927
  249LEU   HD22 3951   4.885   2.836   3.034
  249LEU   HD23 3952   4.832   2.980   2.956
  249LEU      C 3953   4.698   2.936   2.527
  249LEU      O 3954   4.638   3.041   2.551
  250ILE      N 3955   4.706   2.895   2.401
  250ILE      H 3956   4.764   2.812   2.397
  250ILE     CA 3957   4.653   2.969   2.288
  250ILE     HA 3958   4.636   3.074   2.312
  250ILE     CB 3959   4.756   2.968   2.176
  250ILE     HB 3960   4.784   2.863   2.166
  250ILE    CG2 3961   4.698   3.026   2.047
  250ILE   HG21 3962   4.607   2.978   2.009
  250ILE   HG22 3963   4.668   3.129   2.066
  250ILE   HG23 3964   4.774   3.025   1.969
  250ILE    CG1 3965   4.879   3.047   2.221
  250ILE   HG11 3966   4.902   3.019   2.324
  250ILE   HG12 3967   4.860   3.154   2.220
  250ILE     CD 3968   4.997   3.029   2.126
  250ILE    HD1 3969   5.024   2.925   2.105
  250ILE    HD2 3970   4.974   3.082   2.034
  250ILE    HD3 3971   5.088   3.071   2.167
  250ILE      C 3972   4.519   2.904   2.260
  250ILE      O 3973   4.430   2.972   2.209
  251ARG      N 3974   4.499   2.774   2.285
  251ARG      H 3975   4.580   2.721   2.314
  251ARG     CA 3976   4.370   2.712   2.271
  251ARG     HA 3977   4.324   2.753   2.181
  251ARG     CB 3978   4.377   2.562   2.240
  251ARG    HB1 3979   4.414   2.521   2.334
  251ARG    HB2 3980   4.446   2.536   2.161
  251ARG     CG 3981   4.248   2.486   2.210
  251ARG    HG1 3982   4.166   2.492   2.281
  251ARG    HG2 3983   4.275   2.383   2.185
  251ARG     CD 3984   4.189   2.543   2.081
  251ARG    HD1 3985   4.255   2.510   2.000
  251ARG    HD2 3986   4.174   2.650   2.089
  251ARG     NE 3987   4.058   2.482   2.057
  251ARG     HE 3988   3.994   2.473   2.135
  251ARG     CZ 3989   4.025   2.414   1.947
  251ARG    NH1 3990   4.110   2.378   1.850
  251ARG   HH11 3991   4.206   2.359   1.873
  251ARG   HH12 3992   4.068   2.328   1.773
  251ARG    NH2 3993   3.899   2.381   1.914
  251ARG   HH21 3994   3.823   2.391   1.980
  251ARG   HH22 3995   3.879   2.344   1.822
  251ARG      C 3996   4.271   2.741   2.384
  251ARG      O 3997   4.150   2.748   2.364
  252PHE      N 3998   4.321   2.764   2.505
  252PHE      H 3999   4.420   2.744   2.510
  252PHE     CA 4000   4.250   2.806   2.624
  252PHE     HA 4001   4.186   2.721   2.645
  252PHE     CB 4002   4.352   2.816   2.737
  252PHE    HB1 4003   4.441   2.872   2.706
  252PHE    HB2 4004   4.395   2.717   2.757
  252PHE     CG 4005   4.285   2.876   2.858
  252PHE    CD1 4006   4.174   2.810   2.912
  252PHE    HD1 4007   4.137   2.716   2.873
  252PHE    CE1 4008   4.113   2.867   3.024
  252PHE    HE1 4009   4.040   2.802   3.071
  252PHE     CZ 4010   4.150   2.990   3.079
  252PHE     HZ 4011   4.102   3.026   3.169
  252PHE    CE2 4012   4.261   3.054   3.024
  252PHE    HE2 4013   4.295   3.153   3.052
  252PHE    CD2 4014   4.326   2.998   2.913
  252PHE    HD2 4015   4.403   3.053   2.860
  252PHE      C 4016   4.154   2.923   2.605
  252PHE      O 4017   4.035   2.906   2.634
  253PRO      N 4018   4.195   3.040   2.556
  253PRO     CD 4019   4.333   3.085   2.551
  253PRO    HD1 4020   4.401   3.015   2.502
  253PRO    HD2 4021   4.379   3.119   2.643
  253PRO     CG 4022   4.335   3.202   2.454
  253PRO    HG1 4023   4.339   3.167   2.351
  253PRO    HG2 4024   4.418   3.268   2.481
  253PRO     CB 4025   4.200   3.263   2.492
  253PRO    HB1 4026   4.166   3.321   2.406
  253PRO    HB2 4027   4.220   3.331   2.575
  253PRO     CA 4028   4.105   3.150   2.531
  253PRO     HA 4029   4.041   3.184   2.613
  253PRO      C 4030   4.006   3.113   2.422
  253PRO      O 4031   3.884   3.129   2.433
  254MET      N 4032   4.058   3.049   2.317
  254MET      H 4033   4.153   3.014   2.322
  254MET     CA 4034   3.983   3.020   2.196
  254MET     HA 4035   3.950   3.116   2.155
  254MET     CB 4036   4.087   2.954   2.106
  254MET    HB1 4037   4.099   2.849   2.135
  254MET    HB2 4038   4.184   3.002   2.106
  254MET     CG 4039   4.030   2.951   1.965
  254MET    HG1 4040   4.028   3.054   1.928
  254MET    HG2 4041   3.927   2.916   1.961
  254MET     SD 4042   4.116   2.840   1.851
  254MET     CE 4043   4.265   2.936   1.811
  254MET    HE1 4044   4.327   2.895   1.732
  254MET    HE2 4045   4.235   3.037   1.784
  254MET    HE3 4046   4.336   2.947   1.893
  254MET      C 4047   3.870   2.923   2.227
  254MET      O 4048   3.761   2.935   2.173
  255GLN      N 4049   3.892   2.825   2.315
  255GLN      H 4050   3.984   2.805   2.352
  255GLN     CA 4051   3.788   2.734   2.357
  255GLN     HA 4052   3.746   2.708   2.260
  255GLN     CB 4053   3.847   2.604   2.411
  255GLN    HB1 4054   3.892   2.623   2.509
  255GLN    HB2 4055   3.925   2.573   2.342
  255GLN     CG 4056   3.742   2.493   2.419
  255GLN    HG1 4057   3.660   2.526   2.357
  255GLN    HG2 4058   3.699   2.486   2.519
  255GLN     CD 4059   3.797   2.358   2.376
  255GLN    OE1 4060   3.903   2.333   2.320
  255GLN    NE2 4061   3.730   2.252   2.419
  255GLN   HE21 4062   3.637   2.264   2.458
  255GLN   HE22 4063   3.757   2.159   2.391
  255GLN      C 4064   3.680   2.797   2.445
  255GLN      O 4065   3.560   2.769   2.436
  256ARG      N 4066   3.709   2.899   2.526
  256ARG      H 4067   3.809   2.913   2.533
  256ARG     CA 4068   3.617   2.988   2.593
  256ARG     HA 4069   3.540   2.927   2.638
  256ARG     CB 4070   3.698   3.058   2.702
  256ARG    HB1 4071   3.634   3.134   2.746
  256ARG    HB2 4072   3.781   3.116   2.661
  256ARG     CG 4073   3.761   2.968   2.808
  256ARG    HG1 4074   3.828   2.898   2.757
  256ARG    HG2 4075   3.678   2.907   2.843
  256ARG     CD 4076   3.834   3.052   2.912
  256ARG    HD1 4077   3.906   3.118   2.863
  256ARG    HD2 4078   3.894   2.983   2.971
  256ARG     NE 4079   3.741   3.135   2.989
  256ARG     HE 4080   3.653   3.091   3.007
  256ARG     CZ 4081   3.770   3.248   3.055
  256ARG    NH1 4082   3.886   3.312   3.034
  256ARG   HH11 4083   3.937   3.296   2.948
  256ARG   HH12 4084   3.906   3.402   3.075
  256ARG    NH2 4085   3.685   3.303   3.143
  256ARG   HH21 4086   3.593   3.261   3.152
  256ARG   HH22 4087   3.705   3.387   3.194
  256ARG      C 4088   3.541   3.092   2.511
  256ARG      O 4089   3.465   3.170   2.569
  257ASN      N 4090   3.556   3.092   2.378
  257ASN      H 4091   3.629   3.031   2.345
  257ASN     CA 4092   3.499   3.175   2.274
  257ASN     HA 4093   3.527   3.118   2.186
  257ASN     CB 4094   3.347   3.167   2.288
  257ASN    HB1 4095   3.299   3.215   2.202
  257ASN    HB2 4096   3.300   3.215   2.374
  257ASN     CG 4097   3.294   3.025   2.299
  257ASN    OD1 4098   3.264   2.976   2.407
  257ASN    ND2 4099   3.277   2.958   2.184
  257ASN   HD21 4100   3.295   3.010   2.100
  257ASN   HD22 4101   3.243   2.863   2.191
  257ASN      C 4102   3.554   3.315   2.253
  257ASN      O 4103   3.491   3.397   2.188
  258LEU      N 4104   3.675   3.344   2.303
  258LEU      H 4105   3.730   3.278   2.357
  258LEU     CA 4106   3.739   3.471   2.276
  258LEU     HA 4107   3.662   3.548   2.279
  258LEU     CB 4108   3.835   3.502   2.390
  258LEU    HB1 4109   3.900   3.585   2.366
  258LEU    HB2 4110   3.897   3.412   2.397
  258LEU     CG 4111   3.760   3.528   2.521
  258LEU     HG 4112   3.691   3.610   2.500
  258LEU    CD1 4113   3.698   3.409   2.593
  258LEU   HD11 4114   3.616   3.368   2.535
  258LEU   HD12 4115   3.773   3.330   2.603
  258LEU   HD13 4116   3.663   3.440   2.691
  258LEU    CD2 4117   3.864   3.584   2.617
  258LEU   HD21 4118   3.811   3.622   2.704
  258LEU   HD22 4119   3.935   3.511   2.656
  258LEU   HD23 4120   3.911   3.675   2.578
  258LEU      C 4121   3.804   3.479   2.139
  258LEU      O 4122   3.813   3.376   2.072
  259VAL      N 4123   3.859   3.595   2.105
  259VAL      H 4124   3.852   3.668   2.174
  259VAL     CA 4125   3.968   3.616   2.011
  259VAL     HA 4126   3.972   3.535   1.938
  259VAL     CB 4127   3.939   3.743   1.930
  259VAL     HB 4128   3.927   3.819   2.007
  259VAL    CG1 4129   4.054   3.796   1.845
  259VAL   HG11 4130   4.136   3.829   1.909
  259VAL   HG12 4131   4.095   3.722   1.776
  259VAL   HG13 4132   4.022   3.883   1.789
  259VAL    CG2 4133   3.809   3.732   1.851
  259VAL   HG21 4134   3.726   3.700   1.913
  259VAL   HG22 4135   3.792   3.834   1.816
  259VAL   HG23 4136   3.825   3.660   1.770
  259VAL      C 4137   4.096   3.623   2.092
  259VAL      O 4138   4.084   3.658   2.209
  260VAL      N 4139   4.216   3.591   2.042
  260VAL      H 4140   4.231   3.575   1.943
  260VAL     CA 4141   4.342   3.592   2.113
  260VAL     HA 4142   4.338   3.666   2.193
  260VAL     CB 4143   4.371   3.457   2.177
  260VAL     HB 4144   4.282   3.425   2.232
  260VAL    CG1 4145   4.409   3.340   2.086
  260VAL   HG11 4146   4.484   3.365   2.012
  260VAL   HG12 4147   4.457   3.256   2.136
  260VAL   HG13 4148   4.321   3.307   2.030
  260VAL    CG2 4149   4.486   3.478   2.275
  260VAL   HG21 4150   4.580   3.458   2.224
  260VAL   HG22 4151   4.486   3.581   2.310
  260VAL   HG23 4152   4.488   3.410   2.360
  260VAL      C 4153   4.452   3.631   2.015
  260VAL      O 4154   4.441   3.608   1.895
  261ILE      N 4155   4.553   3.702   2.066
  261ILE      H 4156   4.550   3.722   2.165
  261ILE     CA 4157   4.655   3.769   1.988
  261ILE     HA 4158   4.654   3.735   1.884
  261ILE     CB 4159   4.614   3.916   1.978
  261ILE     HB 4160   4.694   3.969   1.928
  261ILE    CG2 4161   4.494   3.932   1.885
  261ILE   HG21 4162   4.483   4.035   1.851
  261ILE   HG22 4163   4.503   3.869   1.797
  261ILE   HG23 4164   4.400   3.910   1.936
  261ILE    CG1 4165   4.608   3.980   2.117
  261ILE   HG11 4166   4.711   3.977   2.151
  261ILE   HG12 4167   4.551   3.931   2.196
  261ILE     CD 4168   4.554   4.122   2.115
  261ILE    HD1 4169   4.446   4.112   2.128
  261ILE    HD2 4170   4.597   4.175   2.200
  261ILE    HD3 4171   4.593   4.177   2.030
  261ILE      C 4172   4.796   3.738   2.037
  261ILE      O 4173   4.870   3.831   2.068
  262PRO      N 4174   4.840   3.612   2.035
  262PRO     CD 4175   4.776   3.498   1.973
  262PRO    HD1 4176   4.716   3.532   1.889
  262PRO    HD2 4177   4.711   3.456   2.050
  262PRO     CG 4178   4.888   3.398   1.945
  262PRO    HG1 4179   4.936   3.415   1.849
  262PRO    HG2 4180   4.861   3.292   1.950
  262PRO     CB 4181   4.986   3.433   2.057
  262PRO    HB1 4182   5.086   3.393   2.045
  262PRO    HB2 4183   4.949   3.396   2.153
  262PRO     CA 4184   4.980   3.585   2.064
  262PRO     HA 4185   4.996   3.619   2.167
  262PRO      C 4186   5.084   3.655   1.979
  262PRO      O 4187   5.082   3.644   1.856
  263LYS      N 4188   5.176   3.726   2.044
  263LYS      H 4189   5.169   3.720   2.144
  263LYS     CA 4190   5.288   3.791   1.979
  263LYS     HA 4191   5.256   3.827   1.881
  263LYS     CB 4192   5.338   3.911   2.059
  263LYS    HB1 4193   5.340   3.884   2.165
  263LYS    HB2 4194   5.258   3.986   2.056
  263LYS     CG 4195   5.469   3.981   2.027
  263LYS    HG1 4196   5.450   4.086   2.046
  263LYS    HG2 4197   5.486   3.954   1.923
  263LYS     CD 4198   5.594   3.947   2.108
  263LYS    HD1 4199   5.615   3.843   2.086
  263LYS    HD2 4200   5.571   3.967   2.213
  263LYS     CE 4201   5.717   4.020   2.055
  263LYS    HE1 4202   5.698   4.126   2.073
  263LYS    HE2 4203   5.732   4.000   1.949
  263LYS     NZ 4204   5.836   3.985   2.134
  263LYS    HZ1 4205   5.906   4.053   2.109
  263LYS    HZ2 4206   5.818   3.992   2.233
  263LYS    HZ3 4207   5.871   3.892   2.115
  263LYS      C 4208   5.408   3.699   1.961
  263LYS      O 4209   5.446   3.631   2.056
  264SER      N 4210   5.461   3.688   1.838
  264SER      H 4211   5.425   3.731   1.754
  264SER     CA 4212   5.589   3.624   1.814
  264SER     HA 4213   5.648   3.645   1.903
  264SER     CB 4214   5.585   3.473   1.795
  264SER    HB1 4215   5.554   3.443   1.695
  264SER    HB2 4216   5.514   3.433   1.868
  264SER     OG 4217   5.710   3.414   1.825
  264SER     HG 4218   5.765   3.461   1.888
  264SER      C 4219   5.662   3.688   1.697
  264SER      O 4220   5.598   3.722   1.598
  265VAL      N 4221   5.795   3.690   1.705
  265VAL      H 4222   5.840   3.644   1.783
  265VAL     CA 4223   5.879   3.736   1.596
  265VAL     HA 4224   5.822   3.784   1.517
  265VAL     CB 4225   5.967   3.849   1.649
  265VAL     HB 4226   6.029   3.887   1.568
  265VAL    CG1 4227   5.888   3.969   1.700
  265VAL   HG11 4228   5.810   3.999   1.631
  265VAL   HG12 4229   5.843   3.946   1.796
  265VAL   HG13 4230   5.961   4.050   1.707
  265VAL    CG2 4231   6.067   3.803   1.755
  265VAL   HG21 4232   6.000   3.760   1.829
  265VAL   HG22 4233   6.144   3.737   1.715
  265VAL   HG23 4234   6.118   3.880   1.812
  265VAL      C 4235   5.963   3.628   1.528
  265VAL      O 4236   6.048   3.654   1.443
  266THR      N 4237   5.938   3.507   1.579
  266THR      H 4238   5.859   3.493   1.640
  266THR     CA 4239   6.026   3.394   1.556
  266THR     HA 4240   6.124   3.426   1.518
  266THR     CB 4241   6.057   3.327   1.689
  266THR     HB 4242   5.974   3.260   1.716
  266THR    CG2 4243   6.178   3.234   1.682
  266THR   HG21 4244   6.201   3.187   1.777
  266THR   HG22 4245   6.162   3.150   1.614
  266THR   HG23 4246   6.266   3.291   1.651
  266THR    OG1 4247   6.092   3.422   1.787
  266THR    HG1 4248   6.021   3.461   1.838
  266THR      C 4249   5.955   3.302   1.459
  266THR      O 4250   5.856   3.243   1.501
  267PRO      N 4251   5.998   3.283   1.334
  267PRO     CD 4252   6.101   3.360   1.266
  267PRO    HD1 4253   6.202   3.323   1.286
  267PRO    HD2 4254   6.085   3.463   1.297
  267PRO     CG 4255   6.084   3.351   1.115
  267PRO    HG1 4256   6.174   3.342   1.055
  267PRO    HG2 4257   6.016   3.431   1.083
  267PRO     CB 4258   6.013   3.216   1.106
  267PRO    HB1 4259   6.089   3.138   1.096
  267PRO    HB2 4260   5.950   3.210   1.018
  267PRO     CA 4261   5.928   3.208   1.232
  267PRO     HA 4262   5.847   3.277   1.207
  267PRO      C 4263   5.878   3.069   1.270
  267PRO      O 4264   5.777   3.021   1.219
  268GLU      N 4265   5.957   3.003   1.355
  268GLU      H 4266   6.052   3.037   1.357
  268GLU     CA 4267   5.923   2.870   1.400
  268GLU     HA 4268   5.884   2.812   1.316
  268GLU     CB 4269   6.053   2.810   1.453
  268GLU    HB1 4270   6.084   2.868   1.539
  268GLU    HB2 4271   6.127   2.810   1.373
  268GLU     CG 4272   6.036   2.665   1.497
  268GLU    HG1 4273   5.994   2.601   1.419
  268GLU    HG2 4274   5.965   2.660   1.579
  268GLU     CD 4275   6.164   2.613   1.563
  268GLU    OE1 4276   6.277   2.645   1.521
  268GLU    OE2 4277   6.157   2.550   1.671
  268GLU      C 4278   5.810   2.871   1.502
  268GLU      O 4279   5.736   2.774   1.515
  269ARG      N 4280   5.791   2.971   1.588
  269ARG      H 4281   5.854   3.050   1.578
  269ARG     CA 4282   5.688   2.990   1.689
  269ARG     HA 4283   5.657   2.894   1.731
  269ARG     CB 4284   5.730   3.073   1.810
  269ARG    HB1 4285   5.649   3.062   1.883
  269ARG    HB2 4286   5.737   3.175   1.772
  269ARG     CG 4287   5.863   3.028   1.870
  269ARG    HG1 4288   5.940   3.013   1.794
  269ARG    HG2 4289   5.846   2.937   1.929
  269ARG     CD 4290   5.909   3.133   1.969
  269ARG    HD1 4291   5.823   3.180   2.016
  269ARG    HD2 4292   5.967   3.203   1.909
  269ARG     NE 4293   5.982   3.072   2.081
  269ARG     HE 4294   5.967   2.972   2.085
  269ARG     CZ 4295   6.022   3.133   2.193
  269ARG    NH1 4296   6.024   3.264   2.220
  269ARG   HH11 4297   5.997   3.328   2.147
  269ARG   HH12 4298   6.052   3.298   2.311
  269ARG    NH2 4299   6.059   3.059   2.298
  269ARG   HH21 4300   6.049   2.959   2.312
  269ARG   HH22 4301   6.096   3.117   2.372
  269ARG      C 4302   5.558   3.044   1.633
  269ARG      O 4303   5.452   2.993   1.669
  270ILE      N 4304   5.557   3.147   1.548
  270ILE      H 4305   5.642   3.201   1.538
  270ILE     CA 4306   5.448   3.193   1.465
  270ILE     HA 4307   5.368   3.225   1.532
  270ILE     CB 4308   5.499   3.299   1.368
  270ILE     HB 4309   5.563   3.245   1.299
  270ILE    CG2 4310   5.378   3.351   1.290
  270ILE   HG21 4311   5.330   3.268   1.237
  270ILE   HG22 4312   5.297   3.384   1.355
  270ILE   HG23 4313   5.413   3.423   1.216
  270ILE    CG1 4314   5.569   3.418   1.433
  270ILE   HG11 4315   5.651   3.386   1.497
  270ILE   HG12 4316   5.497   3.475   1.491
  270ILE     CD 4317   5.629   3.521   1.337
  270ILE    HD1 4318   5.551   3.591   1.307
  270ILE    HD2 4319   5.708   3.582   1.381
  270ILE    HD3 4320   5.667   3.477   1.245
  270ILE      C 4321   5.382   3.080   1.386
  270ILE      O 4322   5.261   3.076   1.371
  271ALA      N 4323   5.458   2.975   1.356
  271ALA      H 4324   5.557   2.973   1.375
  271ALA     CA 4325   5.412   2.848   1.303
  271ALA     HA 4326   5.343   2.858   1.219
  271ALA     CB 4327   5.531   2.773   1.244
  271ALA    HB1 4328   5.557   2.816   1.147
  271ALA    HB2 4329   5.611   2.775   1.319
  271ALA    HB3 4330   5.493   2.672   1.228
  271ALA      C 4331   5.333   2.767   1.404
  271ALA      O 4332   5.220   2.728   1.376
  272GLU      N 4333   5.395   2.735   1.518
  272GLU      H 4334   5.487   2.773   1.535
  272GLU     CA 4335   5.340   2.665   1.632
  272GLU     HA 4336   5.327   2.560   1.604
  272GLU     CB 4337   5.450   2.668   1.738
  272GLU    HB1 4338   5.467   2.769   1.777
  272GLU    HB2 4339   5.542   2.630   1.694
  272GLU     CG 4340   5.430   2.585   1.864
  272GLU    HG1 4341   5.387   2.489   1.835
  272GLU    HG2 4342   5.352   2.628   1.927
  272GLU     CD 4343   5.558   2.566   1.945
  272GLU    OE1 4344   5.660   2.524   1.886
  272GLU    OE2 4345   5.558   2.602   2.064
  272GLU      C 4346   5.206   2.719   1.681
  272GLU      O 4347   5.116   2.640   1.704
  273ASN      N 4348   5.200   2.852   1.691
  273ASN      H 4349   5.291   2.895   1.689
  273ASN     CA 4350   5.082   2.911   1.753
  273ASN     HA 4351   5.058   2.857   1.844
  273ASN     CB 4352   5.118   3.054   1.791
  273ASN    HB1 4353   5.027   3.111   1.811
  273ASN    HB2 4354   5.165   3.109   1.710
  273ASN     CG 4355   5.224   3.060   1.901
  273ASN    OD1 4356   5.262   2.963   1.966
  273ASN    ND2 4357   5.293   3.173   1.912
  273ASN   HD21 4358   5.265   3.262   1.873
  273ASN   HD22 4359   5.365   3.173   1.982
  273ASN      C 4360   4.962   2.916   1.660
  273ASN      O 4361   4.850   2.953   1.695
  274PHE      N 4362   4.984   2.886   1.532
  274PHE      H 4363   5.079   2.880   1.498
  274PHE     CA 4364   4.881   2.873   1.431
  274PHE     HA 4365   4.796   2.940   1.442
  274PHE     CB 4366   4.952   2.893   1.297
  274PHE    HB1 4367   5.012   2.808   1.265
  274PHE    HB2 4368   5.017   2.980   1.305
  274PHE     CG 4369   4.849   2.907   1.188
  274PHE    CD1 4370   4.765   3.019   1.194
  274PHE    HD1 4371   4.766   3.097   1.269
  274PHE    CE1 4372   4.660   3.030   1.102
  274PHE    HE1 4373   4.589   3.111   1.106
  274PHE     CZ 4374   4.646   2.928   1.008
  274PHE     HZ 4375   4.560   2.938   0.943
  274PHE    CE2 4376   4.731   2.816   1.000
  274PHE    HE2 4377   4.711   2.741   0.925
  274PHE    CD2 4378   4.840   2.810   1.087
  274PHE    HD2 4379   4.907   2.726   1.080
  274PHE      C 4380   4.816   2.736   1.431
  274PHE      O 4381   4.698   2.716   1.403
  275LYS      N 4382   4.892   2.637   1.479
  275LYS      H 4383   4.985   2.670   1.502
  275LYS     CA 4384   4.871   2.494   1.477
  275LYS     HA 4385   4.813   2.471   1.388
  275LYS     CB 4386   5.002   2.416   1.469
  275LYS    HB1 4387   4.978   2.310   1.480
  275LYS    HB2 4388   5.074   2.452   1.543
  275LYS     CG 4389   5.062   2.436   1.330
  275LYS    HG1 4390   5.046   2.542   1.309
  275LYS    HG2 4391   5.006   2.371   1.262
  275LYS     CD 4392   5.209   2.400   1.314
  275LYS    HD1 4393   5.225   2.293   1.305
  275LYS    HD2 4394   5.271   2.434   1.398
  275LYS     CE 4395   5.258   2.469   1.187
  275LYS    HE1 4396   5.248   2.577   1.199
  275LYS    HE2 4397   5.194   2.430   1.108
  275LYS     NZ 4398   5.394   2.425   1.155
  275LYS    HZ1 4399   5.396   2.324   1.147
  275LYS    HZ2 4400   5.425   2.458   1.065
  275LYS    HZ3 4401   5.468   2.453   1.218
  275LYS      C 4402   4.790   2.452   1.599
  275LYS      O 4403   4.823   2.359   1.673
  276VAL      N 4404   4.678   2.517   1.627
  276VAL      H 4405   4.660   2.594   1.564
  276VAL     CA 4406   4.590   2.496   1.741
  276VAL     HA 4407   4.633   2.421   1.807
  276VAL     CB 4408   4.589   2.619   1.831
  276VAL     HB 4409   4.522   2.595   1.913
  276VAL    CG1 4410   4.716   2.639   1.912
  276VAL   HG11 4411   4.795   2.668   1.843
  276VAL   HG12 4412   4.696   2.711   1.991
  276VAL   HG13 4413   4.758   2.549   1.956
  276VAL    CG2 4414   4.550   2.749   1.761
  276VAL   HG21 4415   4.622   2.766   1.680
  276VAL   HG22 4416   4.450   2.733   1.721
  276VAL   HG23 4417   4.540   2.828   1.835
  276VAL      C 4418   4.448   2.449   1.710
  276VAL      O 4419   4.385   2.380   1.790
  277PHE      N 4420   4.403   2.474   1.587
  277PHE      H 4421   4.471   2.519   1.527
  277PHE     CA 4422   4.277   2.438   1.526
  277PHE     HA 4423   4.204   2.487   1.591
  277PHE     CB 4424   4.249   2.514   1.397
  277PHE    HB1 4425   4.150   2.493   1.355
  277PHE    HB2 4426   4.307   2.474   1.314
  277PHE     CG 4427   4.258   2.665   1.402
  277PHE    CD1 4428   4.155   2.751   1.442
  277PHE    HD1 4429   4.064   2.705   1.477
  277PHE    CE1 4430   4.180   2.888   1.458
  277PHE    HE1 4431   4.102   2.955   1.491
  277PHE     CZ 4432   4.308   2.941   1.438
  277PHE     HZ 4433   4.326   3.043   1.469
  277PHE    CE2 4434   4.411   2.854   1.398
  277PHE    HE2 4435   4.509   2.897   1.388
  277PHE    CD2 4436   4.383   2.719   1.373
  277PHE    HD2 4437   4.467   2.665   1.332
  277PHE      C 4438   4.237   2.291   1.518
  277PHE      O 4439   4.124   2.257   1.482
  278ASP      N 4440   4.334   2.203   1.543
  278ASP      H 4441   4.425   2.244   1.560
  278ASP     CA 4442   4.324   2.060   1.521
  278ASP     HA 4443   4.239   2.033   1.459
  278ASP     CB 4444   4.440   2.005   1.438
  278ASP    HB1 4445   4.439   2.059   1.344
  278ASP    HB2 4446   4.424   1.901   1.408
  278ASP     CG 4447   4.577   2.031   1.497
  278ASP    OD1 4448   4.652   1.935   1.524
  278ASP    OD2 4449   4.617   2.147   1.519
  278ASP      C 4450   4.314   1.970   1.643
  278ASP      O 4451   4.276   1.854   1.636
  279PHE      N 4452   4.344   2.024   1.761
  279PHE      H 4453   4.356   2.124   1.765
  279PHE     CA 4454   4.326   1.957   1.889
  279PHE     HA 4455   4.282   1.858   1.883
  279PHE     CB 4456   4.460   1.942   1.960
  279PHE    HB1 4457   4.548   1.931   1.896
  279PHE    HB2 4458   4.459   1.854   2.025
  279PHE     CG 4459   4.500   2.053   2.054
  279PHE    CD1 4460   4.555   2.172   2.003
  279PHE    HD1 4461   4.554   2.182   1.896
  279PHE    CE1 4462   4.597   2.275   2.088
  279PHE    HE1 4463   4.629   2.364   2.035
  279PHE     CZ 4464   4.581   2.255   2.226
  279PHE     HZ 4465   4.612   2.328   2.299
  279PHE    CE2 4466   4.528   2.136   2.277
  279PHE    HE2 4467   4.526   2.130   2.384
  279PHE    CD2 4468   4.487   2.033   2.192
  279PHE    HD2 4469   4.441   1.947   2.239
  279PHE      C 4470   4.225   2.042   1.966
  279PHE      O 4471   4.228   2.164   1.973
  280GLU      N 4472   4.139   1.973   2.041
  280GLU      H 4473   4.160   1.875   2.052
  280GLU     CA 4474   4.044   2.026   2.136
  280GLU     HA 4475   4.034   2.134   2.128
  280GLU     CB 4476   3.906   1.965   2.110
  280GLU    HB1 4477   3.831   1.975   2.189
  280GLU    HB2 4478   3.921   1.857   2.109
  280GLU     CG 4479   3.843   2.010   1.979
  280GLU    HG1 4480   3.919   1.991   1.903
  280GLU    HG2 4481   3.825   2.117   1.986
  280GLU     CD 4482   3.715   1.937   1.941
  280GLU    OE1 4483   3.717   1.851   1.850
  280GLU    OE2 4484   3.612   1.967   2.003
  280GLU      C 4485   4.082   1.991   2.280
  280GLU      O 4486   4.120   1.878   2.308
  281LEU      N 4487   4.082   2.089   2.371
  281LEU      H 4488   4.062   2.182   2.338
  281LEU     CA 4489   4.107   2.070   2.512
  281LEU     HA 4490   4.201   2.020   2.537
  281LEU     CB 4491   4.121   2.210   2.572
  281LEU    HB1 4492   4.101   2.194   2.678
  281LEU    HB2 4493   4.053   2.283   2.527
  281LEU     CG 4494   4.258   2.274   2.557
  281LEU     HG 4495   4.282   2.282   2.451
  281LEU    CD1 4496   4.250   2.414   2.617
  281LEU   HD11 4497   4.351   2.454   2.608
  281LEU   HD12 4498   4.183   2.479   2.561
  281LEU   HD13 4499   4.199   2.411   2.713
  281LEU    CD2 4500   4.373   2.196   2.621
  281LEU   HD21 4501   4.360   2.180   2.728
  281LEU   HD22 4502   4.366   2.106   2.559
  281LEU   HD23 4503   4.466   2.252   2.610
  281LEU      C 4504   3.989   1.994   2.570
  281LEU      O 4505   3.872   2.018   2.543
  282SER      N 4506   4.008   1.911   2.674
  282SER      H 4507   4.101   1.900   2.711
  282SER     CA 4508   3.904   1.823   2.724
  282SER     HA 4509   3.833   1.804   2.644
  282SER     CB 4510   3.958   1.685   2.759
  282SER    HB1 4511   4.025   1.653   2.679
  282SER    HB2 4512   3.879   1.613   2.780
  282SER     OG 4513   4.027   1.695   2.881
  282SER     HG 4514   4.118   1.715   2.860
  282SER      C 4515   3.826   1.882   2.840
  282SER      O 4516   3.874   1.979   2.898
  283SER      N 4517   3.706   1.835   2.876
  283SER      H 4518   3.663   1.767   2.815
  283SER     CA 4519   3.629   1.883   2.988
  283SER     HA 4520   3.594   1.984   2.967
  283SER     CB 4521   3.513   1.785   3.004
  283SER    HB1 4522   3.440   1.818   3.079
  283SER    HB2 4523   3.544   1.685   3.034
  283SER     OG 4524   3.445   1.783   2.881
  283SER     HG 4525   3.353   1.798   2.902
  283SER      C 4526   3.715   1.896   3.113
  283SER      O 4527   3.719   2.000   3.178
  284GLN      N 4528   3.797   1.795   3.142
  284GLN      H 4529   3.780   1.715   3.083
  284GLN     CA 4530   3.895   1.792   3.249
  284GLN     HA 4531   3.840   1.815   3.341
  284GLN     CB 4532   3.951   1.651   3.266
  284GLN    HB1 4533   3.997   1.617   3.174
  284GLN    HB2 4534   3.866   1.587   3.289
  284GLN     CG 4535   4.052   1.638   3.379
  284GLN    HG1 4536   4.012   1.659   3.479
  284GLN    HG2 4537   4.134   1.702   3.349
  284GLN     CD 4538   4.097   1.493   3.387
  284GLN    OE1 4539   4.024   1.397   3.361
  284GLN    NE2 4540   4.226   1.460   3.403
  284GLN   HE21 4541   4.288   1.528   3.445
  284GLN   HE22 4542   4.243   1.369   3.443
  284GLN      C 4543   4.004   1.897   3.242
  284GLN      O 4544   4.033   1.962   3.342
  285ASP      N 4545   4.057   1.923   3.122
  285ASP      H 4546   4.012   1.881   3.042
  285ASP     CA 4547   4.155   2.029   3.108
  285ASP     HA 4548   4.223   2.019   3.193
  285ASP     CB 4549   4.226   2.017   2.973
  285ASP    HB1 4550   4.304   2.092   2.972
  285ASP    HB2 4551   4.160   2.050   2.892
  285ASP     CG 4552   4.280   1.879   2.938
  285ASP    OD1 4553   4.354   1.812   3.013
  285ASP    OD2 4554   4.241   1.828   2.831
  285ASP      C 4555   4.107   2.173   3.122
  285ASP      O 4556   4.167   2.246   3.200
  286MET      N 4557   3.995   2.202   3.055
  286MET      H 4558   3.947   2.129   3.005
  286MET     CA 4559   3.937   2.334   3.069
  286MET     HA 4560   4.008   2.415   3.051
  286MET     CB 4561   3.818   2.352   2.975
  286MET    HB1 4562   3.757   2.432   3.016
  286MET    HB2 4563   3.761   2.260   2.986
  286MET     CG 4564   3.856   2.374   2.829
  286MET    HG1 4565   3.778   2.339   2.761
  286MET    HG2 4566   3.945   2.314   2.808
  286MET     SD 4567   3.908   2.543   2.792
  286MET     CE 4568   3.740   2.607   2.777
  286MET    HE1 4569   3.670   2.537   2.732
  286MET    HE2 4570   3.699   2.640   2.872
  286MET    HE3 4571   3.738   2.697   2.714
  286MET      C 4572   3.893   2.363   3.212
  286MET      O 4573   3.892   2.475   3.262
  287THR      N 4574   3.851   2.261   3.287
  287THR      H 4575   3.825   2.181   3.232
  287THR     CA 4576   3.838   2.262   3.431
  287THR     HA 4577   3.768   2.341   3.455
  287THR     CB 4578   3.781   2.133   3.490
  287THR     HB 4579   3.853   2.051   3.500
  287THR    CG2 4580   3.738   2.144   3.636
  287THR   HG21 4581   3.821   2.164   3.705
  287THR   HG22 4582   3.668   2.225   3.652
  287THR   HG23 4583   3.704   2.047   3.672
  287THR    OG1 4584   3.662   2.091   3.428
  287THR    HG1 4585   3.695   2.046   3.349
  287THR      C 4586   3.961   2.299   3.512
  287THR      O 4587   3.946   2.377   3.606
  288THR      N 4588   4.080   2.253   3.473
  288THR      H 4589   4.096   2.189   3.396
  288THR     CA 4590   4.200   2.301   3.540
  288THR     HA 4591   4.195   2.288   3.648
  288THR     CB 4592   4.319   2.216   3.498
  288THR     HB 4593   4.327   2.220   3.389
  288THR    CG2 4594   4.446   2.263   3.568
  288THR   HG21 4595   4.450   2.240   3.674
  288THR   HG22 4596   4.519   2.210   3.507
  288THR   HG23 4597   4.467   2.364   3.533
  288THR    OG1 4598   4.296   2.082   3.535
  288THR    HG1 4599   4.377   2.042   3.502
  288THR      C 4600   4.227   2.447   3.506
  288THR      O 4601   4.248   2.525   3.599
  289LEU      N 4602   4.213   2.479   3.378
  289LEU      H 4603   4.192   2.404   3.313
  289LEU     CA 4604   4.250   2.605   3.317
  289LEU     HA 4605   4.351   2.624   3.353
  289LEU     CB 4606   4.261   2.581   3.166
  289LEU    HB1 4607   4.269   2.677   3.114
  289LEU    HB2 4608   4.164   2.546   3.130
  289LEU     CG 4609   4.368   2.484   3.118
  289LEU     HG 4610   4.365   2.397   3.184
  289LEU    CD1 4611   4.342   2.437   2.975
  289LEU   HD11 4612   4.342   2.521   2.907
  289LEU   HD12 4613   4.420   2.370   2.938
  289LEU   HD13 4614   4.250   2.379   2.971
  289LEU    CD2 4615   4.509   2.540   3.124
  289LEU   HD21 4616   4.536   2.592   3.032
  289LEU   HD22 4617   4.523   2.613   3.204
  289LEU   HD23 4618   4.572   2.453   3.140
  289LEU      C 4619   4.161   2.720   3.362
  289LEU      O 4620   4.213   2.829   3.386
  290LEU      N 4621   4.031   2.700   3.380
  290LEU      H 4622   3.985   2.611   3.365
  290LEU     CA 4623   3.944   2.806   3.428
  290LEU     HA 4624   3.983   2.904   3.399
  290LEU     CB 4625   3.808   2.779   3.365
  290LEU    HB1 4626   3.767   2.700   3.427
  290LEU    HB2 4627   3.809   2.750   3.260
  290LEU     CG 4628   3.707   2.893   3.369
  290LEU     HG 4629   3.675   2.911   3.472
  290LEU    CD1 4630   3.750   3.031   3.323
  290LEU   HD11 4631   3.761   3.015   3.215
  290LEU   HD12 4632   3.676   3.109   3.342
  290LEU   HD13 4633   3.848   3.057   3.363
  290LEU    CD2 4634   3.584   2.846   3.291
  290LEU   HD21 4635   3.497   2.906   3.318
  290LEU   HD22 4636   3.610   2.837   3.185
  290LEU   HD23 4637   3.546   2.754   3.334
  290LEU      C 4638   3.930   2.823   3.579
  290LEU      O 4639   3.882   2.919   3.639
  291SER      N 4640   3.992   2.725   3.645
  291SER      H 4641   4.037   2.671   3.573
  291SER     CA 4642   4.013   2.721   3.788
  291SER     HA 4643   3.938   2.784   3.837
  291SER     CB 4644   3.986   2.579   3.837
  291SER    HB1 4645   3.977   2.581   3.945
  291SER    HB2 4646   4.077   2.526   3.809
  291SER     OG 4647   3.866   2.523   3.789
  291SER     HG 4648   3.887   2.477   3.707
  291SER      C 4649   4.152   2.763   3.835
  291SER      O 4650   4.179   2.773   3.954
  292TYR      N 4651   4.247   2.789   3.745
  292TYR      H 4652   4.230   2.763   3.649
  292TYR     CA 4653   4.385   2.826   3.772
  292TYR     HA 4654   4.416   2.756   3.850
  292TYR     CB 4655   4.465   2.789   3.648
  292TYR    HB1 4656   4.491   2.880   3.594
  292TYR    HB2 4657   4.409   2.723   3.582
  292TYR     CG 4658   4.586   2.706   3.684
  292TYR    CD1 4659   4.562   2.573   3.721
  292TYR    HD1 4660   4.460   2.538   3.729
  292TYR    CE1 4661   4.672   2.493   3.755
  292TYR    HE1 4662   4.657   2.391   3.787
  292TYR     CZ 4663   4.802   2.545   3.738
  292TYR     OH 4664   4.905   2.476   3.794
  292TYR     HH 4665   4.992   2.508   3.770
  292TYR    CE2 4666   4.829   2.678   3.700
  292TYR    HE2 4667   4.930   2.714   3.691
  292TYR    CD2 4668   4.716   2.757   3.675
  292TYR    HD2 4669   4.727   2.860   3.645
  292TYR      C 4670   4.403   2.968   3.824
  292TYR      O 4671   4.516   3.013   3.839
  293ASN      N 4672   4.290   3.040   3.826
  293ASN      H 4673   4.202   2.991   3.821
  293ASN     CA 4674   4.287   3.180   3.863
  293ASN     HA 4675   4.346   3.221   3.780
  293ASN     CB 4676   4.142   3.227   3.854
  293ASN    HB1 4677   4.092   3.198   3.946
  293ASN    HB2 4678   4.081   3.186   3.775
  293ASN     CG 4679   4.151   3.379   3.855
  293ASN    OD1 4680   4.225   3.442   3.780
  293ASN    ND2 4681   4.073   3.446   3.942
  293ASN   HD21 4682   4.019   3.400   4.013
  293ASN   HD22 4683   4.098   3.543   3.955
  293ASN      C 4684   4.349   3.227   3.994
  293ASN      O 4685   4.328   3.157   4.092
  294ARG      N 4686   4.414   3.343   3.990
  294ARG      H 4687   4.419   3.386   3.898
  294ARG     CA 4688   4.491   3.409   4.093
  294ARG     HA 4689   4.448   3.390   4.192
  294ARG     CB 4690   4.636   3.363   4.092
  294ARG    HB1 4691   4.699   3.413   4.165
  294ARG    HB2 4692   4.674   3.410   4.001
  294ARG     CG 4693   4.661   3.212   4.096
  294ARG    HG1 4694   4.627   3.176   3.999
  294ARG    HG2 4695   4.613   3.161   4.179
  294ARG     CD 4696   4.811   3.183   4.102
  294ARG    HD1 4697   4.850   3.218   4.197
  294ARG    HD2 4698   4.859   3.225   4.014
  294ARG     NE 4699   4.833   3.039   4.107
  294ARG     HE 4700   4.748   2.984   4.105
  294ARG     CZ 4701   4.948   2.971   4.097
  294ARG    NH1 4702   5.058   3.043   4.072
  294ARG   HH11 4703   5.044   3.142   4.085
  294ARG   HH12 4704   5.146   2.995   4.060
  294ARG    NH2 4705   4.960   2.837   4.093
  294ARG   HH21 4706   4.872   2.789   4.103
  294ARG   HH22 4707   5.052   2.801   4.073
  294ARG      C 4708   4.477   3.561   4.090
  294ARG      O 4709   4.538   3.630   4.170
  295ASN      N 4710   4.404   3.618   3.995
  295ASN      H 4711   4.346   3.554   3.942
  295ASN     CA 4712   4.390   3.758   3.958
  295ASN     HA 4713   4.342   3.755   3.860
  295ASN     CB 4714   4.297   3.830   4.055
  295ASN    HB1 4715   4.261   3.918   4.003
  295ASN    HB2 4716   4.350   3.851   4.148
  295ASN     CG 4717   4.165   3.761   4.085
  295ASN    OD1 4718   4.102   3.711   3.992
  295ASN    ND2 4719   4.102   3.770   4.203
  295ASN   HD21 4720   4.142   3.826   4.276
  295ASN   HD22 4721   4.005   3.741   4.208
  295ASN      C 4722   4.517   3.837   3.932
  295ASN      O 4723   4.526   3.958   3.950
  296TRP      N 4724   4.624   3.770   3.888
  296TRP      H 4725   4.629   3.671   3.872
  296TRP     CA 4726   4.742   3.848   3.857
  296TRP     HA 4727   4.758   3.925   3.933
  296TRP     CB 4728   4.861   3.753   3.857
  296TRP    HB1 4729   4.844   3.678   3.780
  296TRP    HB2 4730   4.852   3.689   3.945
  296TRP     CG 4731   4.999   3.807   3.833
  296TRP    CD1 4732   5.064   3.895   3.912
  296TRP    HD1 4733   5.017   3.936   4.001
  296TRP    NE1 4734   5.190   3.917   3.862
  296TRP    HE1 4735   5.258   3.981   3.901
  296TRP    CE2 4736   5.204   3.861   3.737
  296TRP    CZ2 4737   5.308   3.868   3.643
  296TRP    HZ2 4738   5.397   3.927   3.659
  296TRP    CH2 4739   5.289   3.808   3.518
  296TRP    HH2 4740   5.358   3.828   3.438
  296TRP    CZ3 4741   5.168   3.746   3.485
  296TRP    HZ3 4742   5.157   3.711   3.384
  296TRP    CE3 4743   5.071   3.736   3.586
  296TRP    HE3 4744   4.973   3.695   3.565
  296TRP    CD2 4745   5.084   3.789   3.715
  296TRP      C 4746   4.729   3.923   3.726
  296TRP      O 4747   4.714   3.861   3.621
  297ARG      N 4748   4.748   4.055   3.732
  297ARG      H 4749   4.744   4.098   3.824
  297ARG     CA 4750   4.765   4.136   3.613
  297ARG     HA 4751   4.717   4.088   3.527
  297ARG     CB 4752   4.685   4.265   3.628
  297ARG    HB1 4753   4.720   4.329   3.547
  297ARG    HB2 4754   4.717   4.311   3.721
  297ARG     CG 4755   4.534   4.247   3.615
  297ARG    HG1 4756   4.508   4.161   3.676
  297ARG    HG2 4757   4.517   4.229   3.509
  297ARG     CD 4758   4.449   4.364   3.665
  297ARG    HD1 4759   4.471   4.456   3.610
  297ARG    HD2 4760   4.483   4.378   3.767
  297ARG     NE 4761   4.305   4.340   3.669
  297ARG     HE 4762   4.257   4.348   3.758
  297ARG     CZ 4763   4.227   4.310   3.564
  297ARG    NH1 4764   4.267   4.307   3.437
  297ARG   HH11 4765   4.357   4.341   3.407
  297ARG   HH12 4766   4.196   4.302   3.365
  297ARG    NH2 4767   4.096   4.290   3.585
  297ARG   HH21 4768   4.072   4.277   3.682
  297ARG   HH22 4769   4.030   4.253   3.517
  297ARG      C 4770   4.908   4.148   3.564
  297ARG      O 4771   4.993   4.197   3.638
  298VAL      N 4772   4.936   4.111   3.439
  298VAL      H 4773   4.853   4.080   3.391
  298VAL     CA 4774   5.054   4.140   3.359
  298VAL     HA 4775   5.141   4.108   3.415
  298VAL     CB 4776   5.035   4.071   3.224
  298VAL     HB 4777   4.945   4.109   3.176
  298VAL    CG1 4778   5.154   4.100   3.133
  298VAL   HG11 4779   5.246   4.081   3.188
  298VAL   HG12 4780   5.148   4.039   3.043
  298VAL   HG13 4781   5.161   4.204   3.101
  298VAL    CG2 4782   5.036   3.919   3.228
  298VAL   HG21 4783   5.131   3.895   3.276
  298VAL   HG22 4784   4.948   3.889   3.285
  298VAL   HG23 4785   5.023   3.883   3.126
  298VAL      C 4786   5.073   4.291   3.345
  298VAL      O 4787   5.180   4.346   3.369
  299CYS      N 4788   4.961   4.360   3.319
  299CYS      H 4789   4.882   4.302   3.299
  299CYS     CA 4790   4.945   4.501   3.287
  299CYS     HA 4791   5.042   4.550   3.289
  299CYS     CB 4792   4.889   4.495   3.145
  299CYS    HB1 4793   4.880   4.601   3.125
  299CYS    HB2 4794   4.791   4.448   3.130
  299CYS     SG 4795   5.005   4.434   3.020
  299CYS     HG 4796   4.993   4.307   3.057
  299CYS      C 4797   4.856   4.567   3.391
  299CYS      O 4798   4.740   4.592   3.360
  300ALA      N 4799   4.916   4.611   3.502
  300ALA      H 4800   5.011   4.588   3.524
  300ALA     CA 4801   4.844   4.696   3.595
  300ALA     HA 4802   4.768   4.755   3.543
  300ALA     CB 4803   4.771   4.601   3.688
  300ALA    HB1 4804   4.695   4.547   3.631
  300ALA    HB2 4805   4.845   4.532   3.729
  300ALA    HB3 4806   4.735   4.657   3.775
  300ALA      C 4807   4.946   4.791   3.656
  300ALA      O 4808   5.050   4.746   3.703
  301ALA      N 4809   4.913   4.918   3.678
  301ALA      H 4810   4.818   4.943   3.654
  301ALA     CA 4811   4.999   5.027   3.719
  301ALA     HA 4812   5.100   4.989   3.733
  301ALA     CB 4813   5.005   5.123   3.601
  301ALA    HB1 4814   5.089   5.188   3.622
  301ALA    HB2 4815   5.010   5.068   3.507
  301ALA    HB3 4816   4.911   5.176   3.585
  301ALA      C 4817   4.938   5.097   3.839
  301ALA      O 4818   4.844   5.175   3.822
  302LEU      N 4819   5.014   5.101   3.949
  302LEU      H 4820   5.089   5.035   3.942
  302LEU     CA 4821   5.001   5.170   4.076
  302LEU     HA 4822   4.902   5.157   4.118
  302LEU     CB 4823   5.105   5.110   4.171
  302LEU    HB1 4824   5.202   5.133   4.128
  302LEU    HB2 4825   5.103   5.001   4.172
  302LEU     CG 4826   5.110   5.162   4.314
  302LEU     HG 4827   5.141   5.267   4.316
  302LEU    CD1 4828   4.978   5.141   4.388
  302LEU   HD11 4829   4.908   5.214   4.349
  302LEU   HD12 4830   4.934   5.042   4.372
  302LEU   HD13 4831   4.987   5.166   4.494
  302LEU    CD2 4832   5.223   5.080   4.375
  302LEU   HD21 4833   5.306   5.063   4.306
  302LEU   HD22 4834   5.269   5.135   4.457
  302LEU   HD23 4835   5.188   4.987   4.418
  302LEU      C 4836   5.013   5.321   4.064
  302LEU      O 4837   4.957   5.396   4.144
  303SER      N 4838   5.082   5.373   3.962
  303SER      H 4839   5.106   5.312   3.885
  303SER     CA 4840   5.072   5.512   3.924
  303SER     HA 4841   5.090   5.580   4.007
  303SER     CB 4842   5.177   5.552   3.820
  303SER    HB1 4843   5.273   5.547   3.871
  303SER    HB2 4844   5.155   5.653   3.787
  303SER     OG 4845   5.162   5.457   3.716
  303SER     HG 4846   5.237   5.479   3.662
  303SER      C 4847   4.933   5.561   3.886
  303SER      O 4848   4.913   5.682   3.889
  304CYS      N 4849   4.841   5.476   3.840
  304CYS      H 4850   4.859   5.377   3.842
  304CYS     CA 4851   4.712   5.509   3.783
  304CYS     HA 4852   4.719   5.610   3.743
  304CYS     CB 4853   4.689   5.428   3.656
  304CYS    HB1 4854   4.599   5.447   3.597
  304CYS    HB2 4855   4.687   5.320   3.669
  304CYS     SG 4856   4.806   5.467   3.524
  304CYS     HG 4857   4.910   5.407   3.582
  304CYS      C 4858   4.595   5.485   3.877
  304CYS      O 4859   4.488   5.518   3.827
  305THR      N 4860   4.615   5.438   4.000
  305THR      H 4861   4.708   5.418   4.035
  305THR     CA 4862   4.512   5.400   4.096
  305THR     HA 4863   4.434   5.354   4.036
  305THR     CB 4864   4.563   5.298   4.197
  305THR     HB 4865   4.479   5.253   4.251
  305THR    CG2 4866   4.648   5.186   4.138
  305THR   HG21 4867   4.705   5.139   4.218
  305THR   HG22 4868   4.584   5.101   4.117
  305THR   HG23 4869   4.714   5.218   4.056
  305THR    OG1 4870   4.646   5.366   4.288
  305THR    HG1 4871   4.644   5.326   4.376
  305THR      C 4872   4.441   5.519   4.158
  305THR      O 4873   4.331   5.505   4.210
  306SER      N 4874   4.482   5.643   4.132
  306SER      H 4875   4.572   5.662   4.089
  306SER     CA 4876   4.423   5.765   4.182
  306SER     HA 4877   4.359   5.740   4.267
  306SER     CB 4878   4.518   5.873   4.236
  306SER    HB1 4879   4.560   5.850   4.333
  306SER    HB2 4880   4.450   5.957   4.241
  306SER     OG 4881   4.621   5.905   4.145
  306SER     HG 4882   4.705   5.873   4.180
  306SER      C 4883   4.324   5.821   4.082
  306SER      O 4884   4.254   5.919   4.110
  307HIS      N 4885   4.319   5.763   3.962
  307HIS      H 4886   4.375   5.679   3.961
  307HIS     CA 4887   4.237   5.814   3.854
  307HIS     HA 4888   4.241   5.923   3.856
  307HIS     CB 4889   4.296   5.768   3.721
  307HIS    HB1 4890   4.279   5.661   3.705
  307HIS    HB2 4891   4.403   5.786   3.733
  307HIS     CG 4892   4.241   5.839   3.600
  307HIS    ND1 4893   4.119   5.826   3.535
  307HIS    CE1 4894   4.114   5.908   3.430
  307HIS    HE1 4895   4.025   5.924   3.371
  307HIS    NE2 4896   4.235   5.964   3.417
  307HIS    HE2 4897   4.259   6.029   3.343
  307HIS    CD2 4898   4.315   5.924   3.522
  307HIS    HD2 4899   4.419   5.951   3.533
  307HIS      C 4900   4.092   5.768   3.869
  307HIS      O 4901   4.064   5.657   3.912
  308LYS      N 4902   4.008   5.867   3.838
  308LYS      H 4903   4.044   5.957   3.810
  308LYS     CA 4904   3.863   5.861   3.846
  308LYS     HA 4905   3.836   5.830   3.947
  308LYS     CB 4906   3.802   5.997   3.814
  308LYS    HB1 4907   3.849   6.069   3.882
  308LYS    HB2 4908   3.699   6.008   3.848
  308LYS     CG 4909   3.815   6.037   3.667
  308LYS    HG1 4910   3.753   5.963   3.615
  308LYS    HG2 4911   3.913   6.028   3.621
  308LYS     CD 4912   3.762   6.178   3.643
  308LYS    HD1 4913   3.805   6.249   3.713
  308LYS    HD2 4914   3.658   6.173   3.674
  308LYS     CE 4915   3.772   6.233   3.501
  308LYS    HE1 4916   3.875   6.242   3.466
  308LYS    HE2 4917   3.726   6.332   3.507
  308LYS     NZ 4918   3.689   6.153   3.410
  308LYS    HZ1 4919   3.721   6.058   3.401
  308LYS    HZ2 4920   3.592   6.153   3.437
  308LYS    HZ3 4921   3.699   6.196   3.319
  308LYS      C 4922   3.806   5.750   3.759
  308LYS      O 4923   3.710   5.689   3.803
  309ASP      N 4924   3.870   5.713   3.648
  309ASP      H 4925   3.958   5.761   3.634
  309ASP     CA 4926   3.829   5.605   3.560
  309ASP     HA 4927   3.739   5.566   3.608
  309ASP     CB 4928   3.803   5.654   3.418
  309ASP    HB1 4929   3.750   5.575   3.366
  309ASP    HB2 4930   3.901   5.663   3.370
  309ASP     CG 4931   3.726   5.785   3.407
  309ASP    OD1 4932   3.604   5.789   3.435
  309ASP    OD2 4933   3.780   5.885   3.355
  309ASP      C 4934   3.924   5.486   3.558
  309ASP      O 4935   3.918   5.398   3.473
  310TYR      N 4936   4.017   5.481   3.654
  310TYR      H 4937   4.031   5.561   3.714
  310TYR     CA 4938   4.091   5.362   3.689
  310TYR     HA 4939   4.165   5.347   3.610
  310TYR     CB 4940   4.178   5.385   3.813
  310TYR    HB1 4941   4.116   5.411   3.899
  310TYR    HB2 4942   4.247   5.468   3.793
  310TYR     CG 4943   4.269   5.268   3.841
  310TYR    CD1 4944   4.384   5.250   3.763
  310TYR    HD1 4945   4.407   5.330   3.694
  310TYR    CE1 4946   4.476   5.150   3.794
  310TYR    HE1 4947   4.562   5.146   3.728
  310TYR     CZ 4948   4.447   5.053   3.892
  310TYR     OH 4949   4.526   4.943   3.912
  310TYR     HH 4950   4.491   4.877   3.972
  310TYR    CE2 4951   4.328   5.071   3.965
  310TYR    HE2 4952   4.312   5.011   4.054
  310TYR    CD2 4953   4.238   5.175   3.941
  310TYR    HD2 4954   4.156   5.190   4.010
  310TYR      C 4955   4.003   5.239   3.699
  310TYR      O 4956   3.902   5.239   3.770
  311PRO      N 4957   4.039   5.127   3.635
  311PRO     CD 4958   4.144   5.118   3.537
  311PRO    HD1 4959   4.238   5.133   3.591
  311PRO    HD2 4960   4.131   5.197   3.463
  311PRO     CG 4961   4.139   4.979   3.474
  311PRO    HG1 4962   4.190   4.912   3.542
  311PRO    HG2 4963   4.160   4.965   3.368
  311PRO     CB 4964   3.990   4.949   3.490
  311PRO    HB1 4965   3.991   4.840   3.491
  311PRO    HB2 4966   3.931   4.992   3.409
  311PRO     CA 4967   3.949   5.014   3.622
  311PRO     HA 4968   3.847   5.046   3.602
  311PRO      C 4969   3.948   4.915   3.738
  311PRO      O 4970   3.859   4.832   3.750
  312PHE      N 4971   4.049   4.918   3.825
  312PHE      H 4972   4.116   4.994   3.824
  312PHE     CA 4973   4.085   4.806   3.909
  312PHE     HA 4974   4.017   4.725   3.885
  312PHE     CB 4975   4.222   4.747   3.877
  312PHE    HB1 4976   4.227   4.652   3.930
  312PHE    HB2 4977   4.301   4.810   3.917
  312PHE     CG 4978   4.247   4.721   3.730
  312PHE    CD1 4979   4.155   4.648   3.654
  312PHE    HD1 4980   4.062   4.616   3.698
  312PHE    CE1 4981   4.179   4.616   3.520
  312PHE    HE1 4982   4.102   4.563   3.465
  312PHE     CZ 4983   4.300   4.660   3.465
  312PHE     HZ 4984   4.319   4.630   3.363
  312PHE    CE2 4985   4.393   4.733   3.540
  312PHE    HE2 4986   4.486   4.757   3.490
  312PHE    CD2 4987   4.362   4.774   3.670
  312PHE    HD2 4988   4.434   4.832   3.725
  312PHE      C 4989   4.064   4.822   4.059
  312PHE      O 4990   4.135   4.760   4.138
  313HIS      N 4991   3.953   4.885   4.099
  313HIS      H 4992   3.888   4.922   4.031
  313HIS     CA 4993   3.918   4.887   4.239
  313HIS     HA 4994   4.000   4.933   4.293
  313HIS     CB 4995   3.796   4.978   4.249
  313HIS    HB1 4996   3.760   4.991   4.351
  313HIS    HB2 4997   3.714   4.929   4.195
  313HIS     CG 4998   3.813   5.120   4.204
  313HIS    ND1 4999   3.887   5.220   4.268
  313HIS    CE1 5000   3.904   5.320   4.181
  313HIS    HE1 5001   3.956   5.413   4.197
  313HIS    NE2 5002   3.841   5.290   4.067
  313HIS    HE2 5003   3.840   5.347   3.984
  313HIS    CD2 5004   3.791   5.161   4.075
  313HIS    HD2 5005   3.755   5.108   3.989
  313HIS      C 5006   3.888   4.752   4.305
  313HIS      O 5007   3.901   4.753   4.427
  314GLU      N 5008   3.826   4.657   4.235
  314GLU      H 5009   3.802   4.664   4.137
  314GLU     CA 5010   3.784   4.530   4.291
  314GLU     HA 5011   3.845   4.510   4.379
  314GLU     CB 5012   3.639   4.538   4.339
  314GLU    HB1 5013   3.642   4.591   4.434
  314GLU    HB2 5014   3.613   4.436   4.367
  314GLU     CG 5015   3.538   4.587   4.236
  314GLU    HG1 5016   3.543   4.538   4.139
  314GLU    HG2 5017   3.566   4.691   4.218
  314GLU     CD 5018   3.399   4.596   4.298
  314GLU    OE1 5019   3.311   4.520   4.253
  314GLU    OE2 5020   3.381   4.659   4.404
  314GLU      C 5021   3.810   4.429   4.180
  314GLU      O 5022   3.808   4.462   4.062
  315GLU      N 5023   3.827   4.302   4.216
  315GLU      H 5024   3.807   4.281   4.313
  315GLU     CA 5025   3.851   4.194   4.122
  315GLU     HA 5026   3.840   4.228   4.020
  315GLU     CB 5027   3.996   4.147   4.127
  315GLU    HB1 5028   4.003   4.063   4.059
  315GLU    HB2 5029   4.005   4.100   4.225
  315GLU     CG 5030   4.105   4.251   4.103
  315GLU    HG1 5031   4.193   4.229   4.164
  315GLU    HG2 5032   4.076   4.343   4.154
  315GLU     CD 5033   4.143   4.282   3.959
  315GLU    OE1 5034   4.070   4.234   3.870
  315GLU    OE2 5035   4.250   4.342   3.934
  315GLU      C 5036   3.761   4.073   4.146
  315GLU      O 5037   3.774   3.979   4.068
  316PHE      N 5038   3.666   4.076   4.239
  316PHE      H 5039   3.646   4.166   4.282
  316PHE     CA 5040   3.574   3.970   4.274
  316PHE     HA 5041   3.594   3.891   4.202
  316PHE     CB 5042   3.610   3.934   4.418
  316PHE    HB1 5043   3.520   3.889   4.459
  316PHE    HB2 5044   3.632   4.027   4.470
  316PHE     CG 5045   3.720   3.834   4.442
  316PHE    CD1 5046   3.687   3.700   4.470
  316PHE    HD1 5047   3.589   3.664   4.444
  316PHE    CE1 5048   3.784   3.607   4.509
  316PHE    HE1 5049   3.755   3.505   4.528
  316PHE     CZ 5050   3.913   3.655   4.533
  316PHE     HZ 5051   3.994   3.586   4.555
  316PHE    CE2 5052   3.948   3.790   4.519
  316PHE    HE2 5053   4.050   3.818   4.541
  316PHE    CD2 5054   3.852   3.875   4.464
  316PHE    HD2 5055   3.880   3.979   4.454
  316PHE      C 5056   3.428   4.014   4.269
  316PHE    OC1 5057   3.404   4.127   4.319
  316PHE    OC2 5058   3.341   3.934   4.230
  317LIG     C1 5059   4.708   5.093   3.327
  317LIG     N2 5060   4.625   5.085   3.448
  317LIG     O3 5061   4.661   5.005   3.531
  317LIG     O4 5062   4.525   5.152   3.466
  317LIG     C5 5063   4.808   5.001   3.297
  317LIG     H5 5064   4.820   4.917   3.366
  317LIG     C6 5065   4.882   5.008   3.180
  317LIG     C7 5066   4.992   4.907   3.158
  317LIG    H71 5067   4.938   4.816   3.129
  317LIG    H72 5068   5.044   4.886   3.252
  317LIG     N8 5069   5.083   4.929   3.047
  317LIG     H8 5070   5.059   4.887   2.959
  317LIG     C9 5071   5.202   4.992   3.054
  317LIG    C10 5072   5.272   5.009   2.924
  317LIG    C11 5073   5.368   5.109   2.914
  317LIG    H11 5074   5.377   5.182   2.994
  317LIG    C12 5075   5.439   5.130   2.797
  317LIG    H12 5076   5.503   5.217   2.786
  317LIG    C13 5077   5.427   5.040   2.692
  317LIG    CL1 5078   5.501   5.064   2.537
  317LIG    C15 5079   5.336   4.936   2.699
  317LIG    H15 5080   5.331   4.856   2.625
  317LIG    C16 5081   5.260   4.925   2.814
  317LIG    O17 5082   5.176   4.817   2.826
  317LIG    C18 5083   5.106   4.751   2.719
  317LIG   H181 5084   5.064   4.657   2.757
  317LIG   H182 5085   5.170   4.727   2.634
  317LIG    C19 5086   4.975   4.813   2.675
  317LIG    O20 5087   4.938   4.796   2.561
  317LIG    O21 5088   4.927   4.897   2.748
  317LIG    O22 5089   5.238   5.041   3.159
  317LIG    C23 5090   4.861   5.116   3.095
  317LIG    H23 5091   4.906   5.113   2.996
  317LIG    C24 5092   4.759   5.206   3.122
  317LIG    H24 5093   4.729   5.285   3.053
  317LIG    C25 5094   4.681   5.194   3.236
  317LIG    H25 5095   4.598   5.261   3.254
  318NAP     PA 5096   5.236   3.724   2.492
  318NAP    O2A 5097   5.151   3.631   2.569
  318NAP    O1A 5098   5.182   3.721   2.354
  318NAP    O5B 5099   5.392   3.691   2.507
  318NAP    C5B 5100   5.498   3.735   2.421
  318NAP   H51A 5101   5.530   3.836   2.451
  318NAP   H52A 5102   5.471   3.724   2.315
  318NAP    C4B 5103   5.606   3.626   2.423
  318NAP    H4B 5104   5.656   3.619   2.520
  318NAP    O4B 5105   5.554   3.498   2.385
  318NAP    C3B 5106   5.716   3.657   2.320
  318NAP    H3B 5107   5.700   3.754   2.273
  318NAP    O3B 5108   5.837   3.676   2.392
  318NAP   HO3A 5109   5.888   3.715   2.318
  318NAP    C2B 5110   5.722   3.528   2.237
  318NAP    H2B 5111   5.652   3.542   2.155
  318NAP    O2B 5112   5.846   3.482   2.181
  318NAP    C1B 5113   5.660   3.420   2.328
  318NAP    H1B 5114   5.736   3.403   2.406
  318NAP    N9A 5115   5.605   3.305   2.257
  318NAP    C8A 5116   5.523   3.308   2.148
  318NAP    H8A 5117   5.479   3.400   2.113
  318NAP    N7A 5118   5.503   3.185   2.101
  318NAP    C5A 5119   5.586   3.109   2.174
  318NAP    C6A 5120   5.607   2.973   2.171
  318NAP    N6A 5121   5.553   2.887   2.079
  318NAP   H61A 5122   5.481   2.935   2.027
  318NAP   H62A 5123   5.521   2.796   2.111
  318NAP    N1A 5124   5.681   2.906   2.261
  318NAP    C2A 5125   5.740   2.988   2.348
  318NAP    H2A 5126   5.790   2.928   2.423
  318NAP    N3A 5127   5.731   3.121   2.365
  318NAP    C4A 5128   5.650   3.179   2.275
  318NAP     O3 5129   5.226   3.874   2.547
  318NAP     PN 5130   5.206   4.009   2.463
  318NAP    O1N 5131   5.304   4.026   2.353
  318NAP    O2N 5132   5.221   4.125   2.554
  318NAP    O5D 5133   5.049   4.004   2.429
  318NAP    C5D 5134   5.009   3.985   2.292
  318NAP   H51N 5135   4.933   3.906   2.296
  318NAP   H52N 5136   5.099   3.950   2.242
  318NAP    C4D 5137   4.963   4.118   2.231
  318NAP    H4D 5138   4.927   4.103   2.130
  318NAP    O4D 5139   4.854   4.179   2.303
  318NAP    C3D 5140   5.073   4.225   2.248
  318NAP    H3D 5141   5.108   4.238   2.350
  318NAP    O3D 5142   5.190   4.193   2.172
  318NAP   HO3N 5143   5.245   4.132   2.225
  318NAP    C2D 5144   5.000   4.356   2.219
  318NAP    H2D 5145   5.052   4.443   2.261
  318NAP    O2D 5146   4.986   4.376   2.078
  318NAP   HO2N 5147   4.894   4.392   2.050
  318NAP    C1D 5148   4.866   4.322   2.286
  318NAP    H1D 5149   4.782   4.343   2.219
  318NAP    N1N 5150   4.860   4.380   2.420
  318NAP    C2N 5151   4.758   4.466   2.439
  318NAP    H2N 5152   4.676   4.465   2.368
  318NAP    C3N 5153   4.749   4.539   2.557
  318NAP    C7N 5154   4.629   4.623   2.579
  318NAP    O7N 5155   4.616   4.703   2.671
  318NAP    N7N 5156   4.524   4.614   2.496
  318NAP   H72N 5157   4.437   4.663   2.513
  318NAP   H71N 5158   4.517   4.552   2.417
  318NAP    C4N 5159   4.839   4.515   2.659
  318NAP    H4N 5160   4.830   4.557   2.759
  318NAP    C5N 5161   4.927   4.407   2.649
  318NAP    H5N 5162   4.994   4.380   2.730
  318NAP    C6N 5163   4.934   4.343   2.527
  318NAP    H6N 5164   4.985   4.247   2.521
  318NAP    P2B 5165   5.936   3.571   2.082
  318NAP    O1X 5166   6.079   3.537   2.102
  318NAP    O2X 5167   5.891   3.546   1.943
  318NAP    O3X 5168   5.924   3.711   2.129
  319SOL     OW 5169  -0.318   4.439   5.238
  319SOL    HW1 5170  -0.282   4.353   5.260
  319SOL    HW2 5171  -0.397   4.446   5.292
  320SOL     OW 5172   6.702   7.015   0.415
  320SOL    HW1 5173   6.632   6.965   0.458
  320SOL    HW2 5174   6.757   6.948   0.374
  321SOL     OW 5175  -1.642   3.110   5.090
  321SOL    HW1 5176  -1.554   3.097   5.056
  321SOL    HW2 5177  -1.632   3.172   5.162
  322SOL     OW 5178   1.995   2.189   0.677
  322SOL    HW1 5179   2.087   2.163   0.678
  322SOL    HW2 5180   1.960   2.152   0.595
  323SOL     OW 5181   5.411   6.214   0.487
  323SOL    HW1 5182   5.454   6.295   0.458
  323SOL    HW2 5183   5.473   6.145   0.465
  324SOL     OW 5184   4.076   2.412   4.116
  324SOL    HW1 5185   4.125   2.359   4.178
  324SOL    HW2 5186   4.142   2.457   4.065
  325SOL     OW 5187   6.547   7.499   1.966
  325SOL    HW1 5188   6.635   7.477   1.996
  325SOL    HW2 5189   6.509   7.549   2.038
  326SOL     OW 5190   4.057   4.214   5.149
  326SOL    HW1 5191   4.028   4.131   5.187
  326SOL    HW2 5192   4.104   4.257   5.220
  327SOL     OW 5193   3.862   8.688   3.338
  327SOL    HW1 5194   3.869   8.759   3.275
  327SOL    HW2 5195   3.937   8.699   3.396
  328SOL     OW 5196   7.787   5.726   3.196
  328SOL    HW1 5197   7.791   5.748   3.103
  328SOL    HW2 5198   7.794   5.630   3.199
  329SOL     OW 5199   3.043   6.406   5.033
  329SOL    HW1 5200   3.052   6.467   4.960
  329SOL    HW2 5201   3.127   6.360   5.036
  330SOL     OW 5202   6.186   7.893   4.905
  330SOL    HW1 5203   6.189   7.975   4.855
  330SOL    HW2 5204   6.188   7.921   4.997
  331SOL     OW 5205   1.680   2.926   3.972
  331SOL    HW1 5206   1.706   2.876   3.895
  331SOL    HW2 5207   1.763   2.958   4.008
  332SOL     OW 5208   1.267   9.612   5.261
  332SOL    HW1 5209   1.217   9.652   5.331
  332SOL    HW2 5210   1.333   9.677   5.237
  333SOL     OW 5211   0.860   5.170   3.456
  333SOL    HW1 5212   0.921   5.140   3.389
  333SOL    HW2 5213   0.776   5.132   3.430
  334SOL     OW 5214   6.515   5.442   2.471
  334SOL    HW1 5215   6.610   5.440   2.473
  334SOL    HW2 5216   6.490   5.351   2.454
  335SOL     OW 5217   2.516   7.271   3.179
  335SOL    HW1 5218   2.606   7.281   3.146
  335SOL    HW2 5219   2.464   7.257   3.101
  336SOL     OW 5220  -1.718   5.431   6.032
  336SOL    HW1 5221  -1.736   5.464   5.944
  336SOL    HW2 5222  -1.804   5.422   6.072
  337SOL     OW 5223   2.083   4.260   6.247
  337SOL    HW1 5224   2.106   4.174   6.210
  337SOL    HW2 5225   1.993   4.275   6.218
  338SOL     OW 5226   6.810   4.501   1.729
  338SOL    HW1 5227   6.752   4.567   1.693
  338SOL    HW2 5228   6.752   4.439   1.774
  339SOL     OW 5229   8.774   7.088   0.990
  339SOL    HW1 5230   8.799   7.034   1.064
  339SOL    HW2 5231   8.789   7.032   0.913
  340SOL     OW 5232   6.366   5.187   2.482
  340SOL    HW1 5233   6.283   5.191   2.529
  340SOL    HW2 5234   6.385   5.093   2.476
  341SOL     OW 5235   7.712   3.597   2.060
  341SOL    HW1 5236   7.796   3.608   2.015
  341SOL    HW2 5237   7.655   3.662   2.020
  342SOL     OW 5238   0.211   2.015   1.683
  342SOL    HW1 5239   0.199   1.933   1.634
  342SOL    HW2 5240   0.229   1.987   1.772
  343SOL     OW 5241   4.461   1.460   2.138
  343SOL    HW1 5242   4.452   1.455   2.043
  343SOL    HW2 5243   4.402   1.531   2.165
  344SOL     OW 5244   6.475   6.846   3.736
  344SOL    HW1 5245   6.558   6.833   3.783
  344SOL    HW2 5246   6.427   6.764   3.750
  345SOL     OW 5247   4.325   7.839   4.930
  345SOL    HW1 5248   4.343   7.767   4.991
  345SOL    HW2 5249   4.270   7.800   4.862
  346SOL     OW 5250   6.178   8.604   3.924
  346SOL    HW1 5251   6.231   8.653   3.986
  346SOL    HW2 5252   6.120   8.551   3.978
  347SOL     OW 5253   4.195   5.722   0.099
  347SOL    HW1 5254   4.220   5.630   0.088
  347SOL    HW2 5255   4.223   5.744   0.188
  348SOL     OW 5256   4.983   9.394   5.172
  348SOL    HW1 5257   4.931   9.329   5.219
  348SOL    HW2 5258   4.928   9.473   5.171
  349SOL     OW 5259   1.696   2.226   3.757
  349SOL    HW1 5260   1.700   2.293   3.689
  349SOL    HW2 5261   1.655   2.270   3.831
  350SOL     OW 5262   6.857   7.218   3.169
  350SOL    HW1 5263   6.877   7.245   3.259
  350SOL    HW2 5264   6.941   7.222   3.124
  351SOL     OW 5265   7.310   8.666   5.621
  351SOL    HW1 5266   7.341   8.679   5.532
  351SOL    HW2 5267   7.242   8.599   5.613
  352SOL     OW 5268   1.759   6.102   5.302
  352SOL    HW1 5269   1.686   6.041   5.288
  352SOL    HW2 5270   1.724   6.166   5.364
  353SOL     OW 5271   0.835   7.950   4.991
  353SOL    HW1 5272   0.897   7.958   4.919
  353SOL    HW2 5273   0.886   7.972   5.069
  354SOL     OW 5274   1.933   5.932   2.475
  354SOL    HW1 5275   1.915   5.853   2.425
  354SOL    HW2 5276   1.847   5.970   2.492
  355SOL     OW 5277   2.275   6.293   0.557
  355SOL    HW1 5278   2.298   6.269   0.646
  355SOL    HW2 5279   2.179   6.297   0.557
  356SOL     OW 5280   5.040   8.080   2.825
  356SOL    HW1 5281   5.005   8.021   2.890
  356SOL    HW2 5282   5.121   8.038   2.795
  357SOL     OW 5283   1.761   6.010   0.763
  357SOL    HW1 5284   1.696   6.012   0.693
  357SOL    HW2 5285   1.741   6.087   0.816
  358SOL     OW 5286   1.210   3.593   3.484
  358SOL    HW1 5287   1.190   3.682   3.453
  358SOL    HW2 5288   1.261   3.607   3.564
  359SOL     OW 5289   1.780   3.830   4.422
  359SOL    HW1 5290   1.728   3.886   4.364
  359SOL    HW2 5291   1.845   3.790   4.364
  360SOL     OW 5292   2.204   6.423   0.875
  360SOL    HW1 5293   2.228   6.345   0.924
  360SOL    HW2 5294   2.288   6.466   0.857
  361SOL     OW 5295   3.198   7.910   3.054
  361SOL    HW1 5296   3.246   7.991   3.072
  361SOL    HW2 5297   3.249   7.842   3.098
  362SOL     OW 5298   4.878   6.917   0.743
  362SOL    HW1 5299   4.904   7.006   0.720
  362SOL    HW2 5300   4.791   6.908   0.705
  363SOL     OW 5301   5.729   3.235   0.364
  363SOL    HW1 5302   5.685   3.150   0.368
  363SOL    HW2 5303   5.662   3.294   0.329
  364SOL     OW 5304   5.883   9.240   3.630
  364SOL    HW1 5305   5.809   9.217   3.686
  364SOL    HW2 5306   5.902   9.159   3.581
  365SOL     OW 5307   7.840   4.247   1.608
  365SOL    HW1 5308   7.887   4.298   1.542
  365SOL    HW2 5309   7.753   4.288   1.611
  366SOL     OW 5310   3.570   6.947   1.443
  366SOL    HW1 5311   3.589   6.859   1.476
  366SOL    HW2 5312   3.643   7.001   1.473
  367SOL     OW 5313   1.670   7.523   2.796
  367SOL    HW1 5314   1.679   7.583   2.723
  367SOL    HW2 5315   1.697   7.438   2.761
  368SOL     OW 5316   6.517   5.921   4.356
  368SOL    HW1 5317   6.490   5.896   4.268
  368SOL    HW2 5318   6.481   5.853   4.413
  369SOL     OW 5319   0.558  10.013   5.299
  369SOL    HW1 5320   0.510  10.093   5.321
  369SOL    HW2 5321   0.495   9.943   5.317
  370SOL     OW 5322   6.453   5.057   4.314
  370SOL    HW1 5323   6.546   5.068   4.293
  370SOL    HW2 5324   6.422   4.992   4.251
  371SOL     OW 5325   2.366   7.434   5.580
  371SOL    HW1 5326   2.335   7.369   5.643
  371SOL    HW2 5327   2.392   7.509   5.634
  372SOL     OW 5328  -1.384   5.551   5.833
  372SOL    HW1 5329  -1.447   5.579   5.767
  372SOL    HW2 5330  -1.336   5.630   5.856
  373SOL     OW 5331   0.378   3.755   4.935
  373SOL    HW1 5332   0.367   3.663   4.909
  373SOL    HW2 5333   0.290   3.791   4.932
  374SOL     OW 5334   1.707   1.972   0.313
  374SOL    HW1 5335   1.653   1.912   0.365
  374SOL    HW2 5336   1.736   1.919   0.239
  375SOL     OW 5337   2.836   5.448   0.233
  375SOL    HW1 5338   2.768   5.480   0.292
  375SOL    HW2 5339   2.894   5.523   0.221
  376SOL     OW 5340   2.444   5.860   3.704
  376SOL    HW1 5341   2.402   5.868   3.619
  376SOL    HW2 5342   2.463   5.950   3.730
  377SOL     OW 5343  -0.287   6.749   6.285
  377SOL    HW1 5344  -0.335   6.735   6.203
  377SOL    HW2 5345  -0.247   6.835   6.274
  378SOL     OW 5346   6.789  10.206   5.266
  378SOL    HW1 5347   6.700  10.177   5.245
  378SOL    HW2 5348   6.845  10.132   5.242
  379SOL     OW 5349   7.233  10.228   5.675
  379SOL    HW1 5350   7.182  10.213   5.754
  379SOL    HW2 5351   7.293  10.299   5.698
  380SOL     OW 5352   6.330   5.631   0.767
  380SOL    HW1 5353   6.356   5.558   0.711
  380SOL    HW2 5354   6.235   5.635   0.758
  381SOL     OW 5355   0.614   5.664   4.245
  381SOL    HW1 5356   0.558   5.740   4.232
  381SOL    HW2 5357   0.619   5.623   4.158
  382SOL     OW 5358   0.479   5.798   3.864
  382SOL    HW1 5359   0.438   5.819   3.948
  382SOL    HW2 5360   0.466   5.876   3.811
  383SOL     OW 5361   1.141   5.900   3.897
  383SOL    HW1 5362   1.213   5.909   3.959
  383SOL    HW2 5363   1.183   5.870   3.816
  384SOL     OW 5364  -0.452   8.252   5.584
  384SOL    HW1 5365  -0.434   8.199   5.662
  384SOL    HW2 5366  -0.369   8.295   5.565
  385SOL     OW 5367   7.637   6.553   3.826
  385SOL    HW1 5368   7.722   6.532   3.788
  385SOL    HW2 5369   7.620   6.643   3.799
  386SOL     OW 5370  -0.072   6.475   4.080
  386SOL    HW1 5371   0.013   6.506   4.113
  386SOL    HW2 5372  -0.078   6.512   3.992
  387SOL     OW 5373   6.468   2.472   1.540
  387SOL    HW1 5374   6.506   2.466   1.453
  387SOL    HW2 5375   6.406   2.545   1.534
  388SOL     OW 5376   7.820   7.763   3.168
  388SOL    HW1 5377   7.838   7.831   3.103
  388SOL    HW2 5378   7.732   7.782   3.199
  389SOL     OW 5379   6.238   8.037   2.681
  389SOL    HW1 5380   6.321   8.084   2.675
  389SOL    HW2 5381   6.244   7.969   2.613
  390SOL     OW 5382   2.279   6.317   4.786
  390SOL    HW1 5383   2.210   6.311   4.719
  390SOL    HW2 5384   2.232   6.307   4.869
  391SOL     OW 5385   4.937   6.559   1.835
  391SOL    HW1 5386   4.895   6.536   1.917
  391SOL    HW2 5387   4.948   6.654   1.839
  392SOL     OW 5388   2.113   9.263   3.951
  392SOL    HW1 5389   2.140   9.214   4.029
  392SOL    HW2 5390   2.117   9.199   3.880
  393SOL     OW 5391   0.931   5.509   6.304
  393SOL    HW1 5392   0.982   5.433   6.330
  393SOL    HW2 5393   0.845   5.495   6.345
  394SOL     OW 5394   4.791   6.742   4.672
  394SOL    HW1 5395   4.727   6.717   4.606
  394SOL    HW2 5396   4.865   6.777   4.623
  395SOL     OW 5397   9.448   6.866   0.053
  395SOL    HW1 5398   9.354   6.847   0.064
  395SOL    HW2 5399   9.487   6.838   0.136
  396SOL     OW 5400   8.312   6.017   0.008
  396SOL    HW1 5401   8.337   6.068   0.086
  396SOL    HW2 5402   8.291   6.083  -0.058
  397SOL     OW 5403   6.708   3.558   2.335
  397SOL    HW1 5404   6.697   3.651   2.358
  397SOL    HW2 5405   6.621   3.531   2.307
  398SOL     OW 5406   4.359   9.727   4.254
  398SOL    HW1 5407   4.284   9.710   4.311
  398SOL    HW2 5408   4.325   9.787   4.187
  399SOL     OW 5409   1.778   7.556   3.049
  399SOL    HW1 5410   1.731   7.632   3.082
  399SOL    HW2 5411   1.733   7.532   2.968
  400SOL     OW 5412   5.801   5.100   2.976
  400SOL    HW1 5413   5.800   5.047   2.896
  400SOL    HW2 5414   5.893   5.104   3.002
  401SOL     OW 5415   2.878   2.916   3.875
  401SOL    HW1 5416   2.944   2.986   3.873
  401SOL    HW2 5417   2.796   2.960   3.852
  402SOL     OW 5418   4.799   7.527   5.284
  402SOL    HW1 5419   4.837   7.440   5.284
  402SOL    HW2 5420   4.760   7.537   5.197
  403SOL     OW 5421   5.976   4.136   4.567
  403SOL    HW1 5422   6.009   4.183   4.643
  403SOL    HW2 5423   6.006   4.046   4.579
  404SOL     OW 5424   7.718   8.458   3.091
  404SOL    HW1 5425   7.797   8.507   3.116
  404SOL    HW2 5426   7.647   8.522   3.096
  405SOL     OW 5427  -0.503   7.094   5.871
  405SOL    HW1 5428  -0.444   7.170   5.871
  405SOL    HW2 5429  -0.555   7.104   5.792
  406SOL     OW 5430   0.480   2.366   1.549
  406SOL    HW1 5431   0.436   2.450   1.540
  406SOL    HW2 5432   0.573   2.387   1.550
  407SOL     OW 5433   4.114   7.630   2.083
  407SOL    HW1 5434   4.041   7.571   2.104
  407SOL    HW2 5435   4.177   7.617   2.153
  408SOL     OW 5436   4.465   7.730   2.938
  408SOL    HW1 5437   4.384   7.749   2.890
  408SOL    HW2 5438   4.525   7.799   2.910
  409SOL     OW 5439   2.389   3.802   4.126
  409SOL    HW1 5440   2.336   3.737   4.171
  409SOL    HW2 5441   2.461   3.753   4.087
  410SOL     OW 5442   5.315   7.498   6.027
  410SOL    HW1 5443   5.345   7.463   6.111
  410SOL    HW2 5444   5.360   7.445   5.961
  411SOL     OW 5445   7.109   5.626   2.226
  411SOL    HW1 5446   7.038   5.684   2.201
  411SOL    HW2 5447   7.128   5.576   2.147
  412SOL     OW 5448   7.730   9.176   4.040
  412SOL    HW1 5449   7.668   9.128   3.985
  412SOL    HW2 5450   7.815   9.134   4.024
  413SOL     OW 5451   5.120   2.265   0.699
  413SOL    HW1 5452   5.046   2.299   0.649
  413SOL    HW2 5453   5.101   2.291   0.789
  414SOL     OW 5454   7.757   5.500   0.269
  414SOL    HW1 5455   7.804   5.418   0.252
  414SOL    HW2 5456   7.714   5.521   0.185
  415SOL     OW 5457   4.580   9.097   4.039
  415SOL    HW1 5458   4.659   9.144   4.066
  415SOL    HW2 5459   4.511   9.163   4.042
  416SOL     OW 5460   7.264   1.880   1.826
  416SOL    HW1 5461   7.222   1.854   1.745
  416SOL    HW2 5462   7.323   1.951   1.801
  417SOL     OW 5463   1.602   4.616   2.189
  417SOL    HW1 5464   1.603   4.630   2.284
  417SOL    HW2 5465   1.527   4.558   2.175
  418SOL     OW 5466   0.330   2.624   1.464
  418SOL    HW1 5467   0.313   2.690   1.398
  418SOL    HW2 5468   0.342   2.674   1.545
  419SOL     OW 5469   3.660   2.096   0.222
  419SOL    HW1 5470   3.622   2.121   0.137
  419SOL    HW2 5471   3.727   2.031   0.200
  420SOL     OW 5472   1.135   3.638   2.801
  420SOL    HW1 5473   1.152   3.732   2.791
  420SOL    HW2 5474   1.096   3.631   2.888
  421SOL     OW 5475   4.115   6.394   5.541
  421SOL    HW1 5476   4.129   6.331   5.470
  421SOL    HW2 5477   4.028   6.373   5.575
  422SOL     OW 5478   4.693   1.776   1.085
  422SOL    HW1 5479   4.598   1.767   1.079
  422SOL    HW2 5480   4.710   1.782   1.179
  423SOL     OW 5481  -0.911   4.936   5.719
  423SOL    HW1 5482  -0.839   4.880   5.749
  423SOL    HW2 5483  -0.985   4.876   5.709
  424SOL     OW 5484   7.339   4.108   2.664
  424SOL    HW1 5485   7.253   4.150   2.659
  424SOL    HW2 5486   7.344   4.055   2.584
  425SOL     OW 5487   4.958   1.198   1.198
  425SOL    HW1 5488   5.022   1.256   1.158
  425SOL    HW2 5489   4.926   1.144   1.125
  426SOL     OW 5490   1.737   2.194   0.163
  426SOL    HW1 5491   1.738   2.103   0.192
  426SOL    HW2 5492   1.806   2.236   0.215
  427SOL     OW 5493   1.594   5.620   4.629
  427SOL    HW1 5494   1.659   5.562   4.669
  427SOL    HW2 5495   1.510   5.581   4.651
  428SOL     OW 5496   3.144   4.822   0.145
  428SOL    HW1 5497   3.091   4.856   0.073
  428SOL    HW2 5498   3.190   4.747   0.108
  429SOL     OW 5499   3.395   1.821   2.080
  429SOL    HW1 5500   3.319   1.878   2.072
  429SOL    HW2 5501   3.470   1.879   2.072
  430SOL     OW 5502   2.856   2.389   0.393
  430SOL    HW1 5503   2.816   2.430   0.469
  430SOL    HW2 5504   2.945   2.368   0.420
  431SOL     OW 5505   1.838   4.269   0.320
  431SOL    HW1 5506   1.861   4.211   0.247
  431SOL    HW2 5507   1.913   4.327   0.329
  432SOL     OW 5508   1.096   2.675   0.617
  432SOL    HW1 5509   1.158   2.744   0.593
  432SOL    HW2 5510   1.056   2.706   0.698
  433SOL     OW 5511   6.809   8.523   3.647
  433SOL    HW1 5512   6.744   8.570   3.700
  433SOL    HW2 5513   6.759   8.453   3.604
  434SOL     OW 5514  -0.804   3.038   3.651
  434SOL    HW1 5515  -0.899   3.054   3.645
  434SOL    HW2 5516  -0.765   3.121   3.624
  435SOL     OW 5517   3.933   5.989   6.032
  435SOL    HW1 5518   3.914   5.918   5.971
  435SOL    HW2 5519   4.010   6.033   5.995
  436SOL     OW 5520   0.651   4.077   2.384
  436SOL    HW1 5521   0.598   4.021   2.441
  436SOL    HW2 5522   0.617   4.165   2.400
  437SOL     OW 5523   7.263   5.783   2.679
  437SOL    HW1 5524   7.250   5.869   2.718
  437SOL    HW2 5525   7.187   5.771   2.622
  438SOL     OW 5526   5.139   7.100   3.037
  438SOL    HW1 5527   5.138   7.189   3.002
  438SOL    HW2 5528   5.164   7.046   2.962
  439SOL     OW 5529   4.076   7.177   0.235
  439SOL    HW1 5530   4.142   7.227   0.284
  439SOL    HW2 5531   4.006   7.161   0.299
  440SOL     OW 5532   5.801   8.076   1.796
  440SOL    HW1 5533   5.789   8.155   1.849
  440SOL    HW2 5534   5.896   8.059   1.799
  441SOL     OW 5535   3.983   7.213   4.189
  441SOL    HW1 5536   3.920   7.191   4.120
  441SOL    HW2 5537   4.068   7.197   4.149
  442SOL     OW 5538   6.138   2.281   3.088
  442SOL    HW1 5539   6.207   2.215   3.078
  442SOL    HW2 5540   6.159   2.347   3.023
  443SOL     OW 5541   6.306   1.053   0.916
  443SOL    HW1 5542   6.220   1.052   0.959
  443SOL    HW2 5543   6.366   1.083   0.983
  444SOL     OW 5544   6.335   4.461   0.644
  444SOL    HW1 5545   6.255   4.408   0.648
  444SOL    HW2 5546   6.406   4.397   0.651
  445SOL     OW 5547   0.847   2.141   2.036
  445SOL    HW1 5548   0.938   2.167   2.052
  445SOL    HW2 5549   0.818   2.103   2.119
  446SOL     OW 5550   5.895   5.891   0.092
  446SOL    HW1 5551   5.976   5.866   0.048
  446SOL    HW2 5552   5.829   5.889   0.023
  447SOL     OW 5553   6.111   1.251   0.385
  447SOL    HW1 5554   6.087   1.344   0.380
  447SOL    HW2 5555   6.162   1.244   0.465
  448SOL     OW 5556   3.213   2.739   1.499
  448SOL    HW1 5557   3.223   2.834   1.507
  448SOL    HW2 5558   3.164   2.714   1.577
  449SOL     OW 5559   5.323   1.187   1.230
  449SOL    HW1 5560   5.418   1.186   1.240
  449SOL    HW2 5561   5.302   1.103   1.189
  450SOL     OW 5562  -1.015   7.719   6.188
  450SOL    HW1 5563  -1.080   7.787   6.199
  450SOL    HW2 5564  -1.026   7.688   6.098
  451SOL     OW 5565   6.663   5.486   1.918
  451SOL    HW1 5566   6.569   5.494   1.933
  451SOL    HW2 5567   6.690   5.573   1.888
  452SOL     OW 5568   2.972   5.553   4.243
  452SOL    HW1 5569   3.061   5.574   4.216
  452SOL    HW2 5570   2.916   5.601   4.182
  453SOL     OW 5571   4.953   8.676   6.196
  453SOL    HW1 5572   4.887   8.609   6.218
  453SOL    HW2 5573   4.916   8.723   6.121
  454SOL     OW 5574   0.174   4.602   5.421
  454SOL    HW1 5575   0.105   4.659   5.454
  454SOL    HW2 5576   0.255   4.652   5.436
  455SOL     OW 5577   2.617   2.736   3.885
  455SOL    HW1 5578   2.635   2.751   3.792
  455SOL    HW2 5579   2.555   2.804   3.910
  456SOL     OW 5580   4.199   3.712   6.306
  456SOL    HW1 5581   4.180   3.626   6.344
  456SOL    HW2 5582   4.125   3.767   6.333
  457SOL     OW 5583   1.430   8.760   4.016
  457SOL    HW1 5584   1.463   8.701   4.083
  457SOL    HW2 5585   1.466   8.725   3.934
  458SOL     OW 5586   4.677   7.328   4.913
  458SOL    HW1 5587   4.718   7.279   4.984
  458SOL    HW2 5588   4.648   7.261   4.851
  459SOL     OW 5589   2.627   0.819   0.210
  459SOL    HW1 5590   2.552   0.875   0.230
  459SOL    HW2 5591   2.593   0.754   0.148
  460SOL     OW 5592   7.894   8.579   2.548
  460SOL    HW1 5593   7.817   8.532   2.514
  460SOL    HW2 5594   7.882   8.669   2.517
  461SOL     OW 5595   5.403   9.908   5.281
  461SOL    HW1 5596   5.319   9.880   5.318
  461SOL    HW2 5597   5.399   9.883   5.189
  462SOL     OW 5598   2.164   6.234   1.449
  462SOL    HW1 5599   2.090   6.207   1.394
  462SOL    HW2 5600   2.123   6.282   1.522
  463SOL     OW 5601   2.997   5.053   1.173
  463SOL    HW1 5602   2.958   5.054   1.086
  463SOL    HW2 5603   3.088   5.030   1.158
  464SOL     OW 5604  -0.711   3.664   4.799
  464SOL    HW1 5605  -0.685   3.688   4.888
  464SOL    HW2 5606  -0.781   3.599   4.812
  465SOL     OW 5607   2.421   5.854   5.315
  465SOL    HW1 5608   2.512   5.871   5.289
  465SOL    HW2 5609   2.383   5.808   5.241
  466SOL     OW 5610   2.172   4.128   3.843
  466SOL    HW1 5611   2.205   4.042   3.815
  466SOL    HW2 5612   2.099   4.107   3.901
  467SOL     OW 5613   0.795   3.489   4.757
  467SOL    HW1 5614   0.891   3.487   4.762
  467SOL    HW2 5615   0.768   3.404   4.793
  468SOL     OW 5616   3.067   8.930   3.009
  468SOL    HW1 5617   3.156   8.958   3.031
  468SOL    HW2 5618   3.059   8.842   3.044
  469SOL     OW 5619   5.153   1.055   0.903
  469SOL    HW1 5620   5.175   0.978   0.851
  469SOL    HW2 5621   5.197   1.040   0.987
  470SOL     OW 5622   2.454   6.480   5.973
  470SOL    HW1 5623   2.369   6.519   5.993
  470SOL    HW2 5624   2.435   6.387   5.958
  471SOL     OW 5625   6.074   5.679   4.658
  471SOL    HW1 5626   6.063   5.593   4.617
  471SOL    HW2 5627   6.015   5.678   4.733
  472SOL     OW 5628   0.467   0.693   0.065
  472SOL    HW1 5629   0.501   0.778   0.038
  472SOL    HW2 5630   0.442   0.705   0.157
  473SOL     OW 5631   2.859   3.935   3.439
  473SOL    HW1 5632   2.870   4.023   3.477
  473SOL    HW2 5633   2.948   3.909   3.413
  474SOL     OW 5634   0.309   6.547   5.414
  474SOL    HW1 5635   0.248   6.576   5.481
  474SOL    HW2 5636   0.280   6.591   5.334
  475SOL     OW 5637   8.019   3.382   1.133
  475SOL    HW1 5638   8.049   3.325   1.062
  475SOL    HW2 5639   8.078   3.457   1.128
  476SOL     OW 5640   6.189   4.486   2.448
  476SOL    HW1 5641   6.212   4.434   2.371
  476SOL    HW2 5642   6.179   4.421   2.518
  477SOL     OW 5643   2.619   4.135   1.752
  477SOL    HW1 5644   2.652   4.045   1.749
  477SOL    HW2 5645   2.544   4.131   1.812
  478SOL     OW 5646   5.357   7.757   0.991
  478SOL    HW1 5647   5.409   7.828   0.954
  478SOL    HW2 5648   5.420   7.687   1.007
  479SOL     OW 5649   2.081   1.817   2.378
  479SOL    HW1 5650   2.005   1.759   2.372
  479SOL    HW2 5651   2.128   1.802   2.296
  480SOL     OW 5652   6.270   1.607   0.443
  480SOL    HW1 5653   6.206   1.661   0.489
  480SOL    HW2 5654   6.345   1.602   0.503
  481SOL     OW 5655  -0.541   5.286   5.696
  481SOL    HW1 5656  -0.566   5.222   5.629
  481SOL    HW2 5657  -0.555   5.371   5.655
  482SOL     OW 5658   2.536   3.980   5.867
  482SOL    HW1 5659   2.540   4.073   5.843
  482SOL    HW2 5660   2.588   3.936   5.800
  483SOL     OW 5661   2.874   8.880   6.160
  483SOL    HW1 5662   2.909   8.839   6.239
  483SOL    HW2 5663   2.869   8.973   6.182
  484SOL     OW 5664   5.434   3.111   4.252
  484SOL    HW1 5665   5.506   3.168   4.224
  484SOL    HW2 5666   5.417   3.054   4.177
  485SOL     OW 5667  -0.183   4.825   5.077
  485SOL    HW1 5668  -0.134   4.881   5.018
  485SOL    HW2 5669  -0.119   4.796   5.142
  486SOL     OW 5670   0.332   7.389   6.102
  486SOL    HW1 5671   0.302   7.373   6.191
  486SOL    HW2 5672   0.276   7.334   6.047
  487SOL     OW 5673   4.217   6.547   1.602
  487SOL    HW1 5674   4.178   6.578   1.521
  487SOL    HW2 5675   4.164   6.587   1.671
  488SOL     OW 5676   8.254   7.478   0.886
  488SOL    HW1 5677   8.170   7.524   0.878
  488SOL    HW2 5678   8.241   7.415   0.956
  489SOL     OW 5679   5.976   5.645   1.046
  489SOL    HW1 5680   5.984   5.551   1.030
  489SOL    HW2 5681   5.883   5.659   1.063
  490SOL     OW 5682   0.860   4.901   5.632
  490SOL    HW1 5683   0.800   4.976   5.635
  490SOL    HW2 5684   0.878   4.889   5.538
  491SOL     OW 5685   5.454   9.108   3.863
  491SOL    HW1 5686   5.372   9.058   3.858
  491SOL    HW2 5687   5.500   9.071   3.939
  492SOL     OW 5688   1.958   7.254   1.319
  492SOL    HW1 5689   1.924   7.339   1.289
  492SOL    HW2 5690   2.052   7.259   1.304
  493SOL     OW 5691   3.142   3.216   5.410
  493SOL    HW1 5692   3.049   3.220   5.432
  493SOL    HW2 5693   3.156   3.289   5.350
  494SOL     OW 5694   7.997   5.528   1.117
  494SOL    HW1 5695   7.959   5.612   1.144
  494SOL    HW2 5696   8.016   5.540   1.024
  495SOL     OW 5697   5.049   6.763   2.173
  495SOL    HW1 5698   5.143   6.758   2.189
  495SOL    HW2 5699   5.014   6.817   2.244
  496SOL     OW 5700  -0.193   7.853   5.503
  496SOL    HW1 5701  -0.194   7.853   5.407
  496SOL    HW2 5702  -0.281   7.823   5.527
  497SOL     OW 5703   3.580   9.814   4.444
  497SOL    HW1 5704   3.641   9.790   4.374
  497SOL    HW2 5705   3.528   9.734   4.458
  498SOL     OW 5706   5.274   1.456   1.182
  498SOL    HW1 5707   5.277   1.360   1.183
  498SOL    HW2 5708   5.317   1.480   1.099
  499SOL     OW 5709   2.888   8.706   5.084
  499SOL    HW1 5710   2.950   8.680   5.016
  499SOL    HW2 5711   2.939   8.758   5.146
  500SOL     OW 5712   3.546   6.575   1.840
  500SOL    HW1 5713   3.515   6.531   1.760
  500SOL    HW2 5714   3.616   6.518   1.872
  501SOL     OW 5715   3.786   5.881   5.296
  501SOL    HW1 5716   3.825   5.965   5.272
  501SOL    HW2 5717   3.831   5.817   5.240
  502SOL     OW 5718   8.804   5.809   1.335
  502SOL    HW1 5719   8.799   5.895   1.377
  502SOL    HW2 5720   8.782   5.825   1.244
  503SOL     OW 5721   0.955   9.341   5.649
  503SOL    HW1 5722   0.885   9.275   5.643
  503SOL    HW2 5723   0.925   9.412   5.593
  504SOL     OW 5724   3.132   6.584   2.329
  504SOL    HW1 5725   3.058   6.523   2.326
  504SOL    HW2 5726   3.094   6.668   2.303
  505SOL     OW 5727   2.872   6.638   0.246
  505SOL    HW1 5728   2.843   6.594   0.166
  505SOL    HW2 5729   2.793   6.683   0.278
  506SOL     OW 5730   4.950   8.885   5.012
  506SOL    HW1 5731   4.937   8.792   4.994
  506SOL    HW2 5732   4.867   8.926   4.989
  507SOL     OW 5733   5.823   4.471   4.292
  507SOL    HW1 5734   5.756   4.454   4.358
  507SOL    HW2 5735   5.897   4.417   4.319
  508SOL     OW 5736   4.051   8.807   3.567
  508SOL    HW1 5737   3.990   8.880   3.556
  508SOL    HW2 5738   4.137   8.843   3.547
  509SOL     OW 5739   5.102   8.161   2.387
  509SOL    HW1 5740   5.032   8.120   2.437
  509SOL    HW2 5741   5.145   8.089   2.342
  510SOL     OW 5742   8.841   4.398   0.533
  510SOL    HW1 5743   8.936   4.386   0.529
  510SOL    HW2 5744   8.829   4.470   0.595
  511SOL     OW 5745   4.988   5.543   1.485
  511SOL    HW1 5746   5.059   5.506   1.537
  511SOL    HW2 5747   5.027   5.557   1.398
  512SOL     OW 5748   1.636   4.524   5.032
  512SOL    HW1 5749   1.696   4.595   5.055
  512SOL    HW2 5750   1.592   4.502   5.115
  513SOL     OW 5751   6.680   2.005   1.078
  513SOL    HW1 5752   6.710   1.918   1.051
  513SOL    HW2 5753   6.656   2.048   0.996
  514SOL     OW 5754   1.126   1.627   2.579
  514SOL    HW1 5755   1.075   1.547   2.572
  514SOL    HW2 5756   1.074   1.685   2.634
  515SOL     OW 5757   8.154   9.661   4.658
  515SOL    HW1 5758   8.213   9.733   4.635
  515SOL    HW2 5759   8.179   9.589   4.601
  516SOL     OW 5760   1.962   8.476   5.194
  516SOL    HW1 5761   1.940   8.534   5.267
  516SOL    HW2 5762   1.909   8.398   5.209
  517SOL     OW 5763   3.832   5.535   0.111
  517SOL    HW1 5764   3.741   5.557   0.130
  517SOL    HW2 5765   3.878   5.550   0.193
  518SOL     OW 5766   0.596   6.022   5.160
  518SOL    HW1 5767   0.635   5.957   5.101
  518SOL    HW2 5768   0.561   6.090   5.102
  519SOL     OW 5769   5.372   2.142   0.130
  519SOL    HW1 5770   5.384   2.237   0.128
  519SOL    HW2 5771   5.388   2.113   0.040
  520SOL     OW 5772   5.010   2.443   0.892
  520SOL    HW1 5773   4.918   2.452   0.917
  520SOL    HW2 5774   5.041   2.366   0.940
  521SOL     OW 5775   1.251   2.609   0.911
  521SOL    HW1 5776   1.295   2.524   0.903
  521SOL    HW2 5777   1.168   2.589   0.953
  522SOL     OW 5778   5.752   8.452   5.402
  522SOL    HW1 5779   5.694   8.388   5.442
  522SOL    HW2 5780   5.730   8.535   5.445
  523SOL     OW 5781   7.225   4.561   3.317
  523SOL    HW1 5782   7.190   4.643   3.353
  523SOL    HW2 5783   7.311   4.586   3.282
  524SOL     OW 5784   1.600   4.820   2.869
  524SOL    HW1 5785   1.674   4.766   2.897
  524SOL    HW2 5786   1.526   4.760   2.867
  525SOL     OW 5787   0.618   1.383   1.670
  525SOL    HW1 5788   0.591   1.468   1.703
  525SOL    HW2 5789   0.560   1.320   1.713
  526SOL     OW 5790   5.179   7.918   6.083
  526SOL    HW1 5791   5.142   7.836   6.116
  526SOL    HW2 5792   5.103   7.974   6.066
  527SOL     OW 5793   3.709   3.019   4.279
  527SOL    HW1 5794   3.749   2.973   4.205
  527SOL    HW2 5795   3.619   3.035   4.250
  528SOL     OW 5796   2.026   1.481   0.790
  528SOL    HW1 5797   2.116   1.488   0.822
  528SOL    HW2 5798   2.035   1.463   0.696
  529SOL     OW 5799   8.720   6.872   0.755
  529SOL    HW1 5800   8.749   6.791   0.796
  529SOL    HW2 5801   8.786   6.889   0.687
  530SOL     OW 5802   2.711   7.140   2.996
  530SOL    HW1 5803   2.743   7.195   2.924
  530SOL    HW2 5804   2.671   7.065   2.952
  531SOL     OW 5805   8.598   7.859   1.211
  531SOL    HW1 5806   8.510   7.856   1.173
  531SOL    HW2 5807   8.648   7.796   1.159
  532SOL     OW 5808   5.671   5.376   0.189
  532SOL    HW1 5809   5.579   5.355   0.202
  532SOL    HW2 5810   5.685   5.457   0.239
  533SOL     OW 5811   5.835   3.245   2.586
  533SOL    HW1 5812   5.869   3.170   2.635
  533SOL    HW2 5813   5.781   3.206   2.517
  534SOL     OW 5814   2.738   1.897   2.576
  534SOL    HW1 5815   2.644   1.896   2.594
  534SOL    HW2 5816   2.777   1.849   2.649
  535SOL     OW 5817   1.224   3.065   4.850
  535SOL    HW1 5818   1.233   3.154   4.884
  535SOL    HW2 5819   1.129   3.049   4.849
  536SOL     OW 5820   5.032   7.552   2.569
  536SOL    HW1 5821   4.991   7.607   2.635
  536SOL    HW2 5822   5.041   7.608   2.492
  537SOL     OW 5823   7.342   8.665   4.217
  537SOL    HW1 5824   7.265   8.718   4.201
  537SOL    HW2 5825   7.385   8.705   4.293
  538SOL     OW 5826  -0.635   3.929   5.640
  538SOL    HW1 5827  -0.597   3.858   5.587
  538SOL    HW2 5828  -0.560   3.971   5.680
  539SOL     OW 5829   1.420  10.689   6.048
  539SOL    HW1 5830   1.409  10.726   6.136
  539SOL    HW2 5831   1.330  10.685   6.013
  540SOL     OW 5832   4.006   5.306   5.886
  540SOL    HW1 5833   4.088   5.333   5.928
  540SOL    HW2 5834   4.032   5.281   5.797
  541SOL     OW 5835   3.051   8.778   5.974
  541SOL    HW1 5836   2.996   8.837   6.026
  541SOL    HW2 5837   2.989   8.732   5.917
  542SOL     OW 5838   0.757   5.877   5.734
  542SOL    HW1 5839   0.708   5.820   5.676
  542SOL    HW2 5840   0.827   5.913   5.679
  543SOL     OW 5841   3.927   6.375   5.021
  543SOL    HW1 5842   3.857   6.410   4.967
  543SOL    HW2 5843   3.938   6.439   5.092
  544SOL     OW 5844   1.393   3.629   0.406
  544SOL    HW1 5845   1.406   3.594   0.494
  544SOL    HW2 5846   1.354   3.557   0.358
  545SOL     OW 5847   6.131   4.739   0.901
  545SOL    HW1 5848   6.090   4.825   0.907
  545SOL    HW2 5849   6.061   4.677   0.919
  546SOL     OW 5850   1.838   6.019   6.210
  546SOL    HW1 5851   1.846   5.930   6.245
  546SOL    HW2 5852   1.869   6.012   6.120
  547SOL     OW 5853   5.411   7.808   5.067
  547SOL    HW1 5854   5.424   7.873   5.136
  547SOL    HW2 5855   5.455   7.729   5.099
  548SOL     OW 5856   2.229   2.461   3.067
  548SOL    HW1 5857   2.318   2.488   3.045
  548SOL    HW2 5858   2.183   2.543   3.087
  549SOL     OW 5859   6.056   9.629   4.588
  549SOL    HW1 5860   6.013   9.604   4.671
  549SOL    HW2 5861   6.088   9.718   4.603
  550SOL     OW 5862   2.342   2.846   1.463
  550SOL    HW1 5863   2.289   2.788   1.518
  550SOL    HW2 5864   2.410   2.789   1.427
  551SOL     OW 5865   4.607   4.240   5.035
  551SOL    HW1 5866   4.666   4.210   4.966
  551SOL    HW2 5867   4.537   4.175   5.037
  552SOL     OW 5868   3.450   7.242   2.654
  552SOL    HW1 5869   3.535   7.265   2.690
  552SOL    HW2 5870   3.409   7.186   2.720
  553SOL     OW 5871   3.968   6.973   4.305
  553SOL    HW1 5872   3.879   6.938   4.296
  553SOL    HW2 5873   3.956   7.068   4.303
  554SOL     OW 5874   3.995   4.784   5.844
  554SOL    HW1 5875   3.992   4.843   5.919
  554SOL    HW2 5876   3.959   4.835   5.772
  555SOL     OW 5877   1.559   7.572   4.389
  555SOL    HW1 5878   1.505   7.633   4.340
  555SOL    HW2 5879   1.599   7.625   4.458
  556SOL     OW 5880   0.529   7.680   5.931
  556SOL    HW1 5881   0.571   7.766   5.926
  556SOL    HW2 5882   0.573   7.627   5.864
  557SOL     OW 5883   4.678   9.109   3.394
  557SOL    HW1 5884   4.720   9.025   3.377
  557SOL    HW2 5885   4.669   9.150   3.308
  558SOL     OW 5886   6.141   4.784   4.743
  558SOL    HW1 5887   6.052   4.751   4.731
  558SOL    HW2 5888   6.194   4.735   4.680
  559SOL     OW 5889   6.105   8.143   4.826
  559SOL    HW1 5890   6.017   8.146   4.864
  559SOL    HW2 5891   6.091   8.144   4.732
  560SOL     OW 5892   6.723   6.910   4.712
  560SOL    HW1 5893   6.745   6.979   4.649
  560SOL    HW2 5894   6.806   6.868   4.732
  561SOL     OW 5895   2.621   5.326   0.989
  561SOL    HW1 5896   2.620   5.236   1.021
  561SOL    HW2 5897   2.574   5.375   1.057
  562SOL     OW 5898   4.372   8.476   5.517
  562SOL    HW1 5899   4.287   8.457   5.476
  562SOL    HW2 5900   4.437   8.448   5.453
  563SOL     OW 5901  -0.699   7.985   6.278
  563SOL    HW1 5902  -0.736   7.953   6.195
  563SOL    HW2 5903  -0.638   7.917   6.304
  564SOL     OW 5904   6.898   6.016   4.803
  564SOL    HW1 5905   6.863   5.985   4.887
  564SOL    HW2 5906   6.966   5.953   4.781
  565SOL     OW 5907   1.080   6.510   4.697
  565SOL    HW1 5908   1.171   6.482   4.684
  565SOL    HW2 5909   1.069   6.513   4.792
  566SOL     OW 5910   8.915   6.519   1.297
  566SOL    HW1 5911   8.918   6.515   1.392
  566SOL    HW2 5912   8.997   6.562   1.272
  567SOL     OW 5913   5.175   1.992   1.243
  567SOL    HW1 5914   5.141   1.926   1.183
  567SOL    HW2 5915   5.153   1.959   1.330
  568SOL     OW 5916  -0.379   5.534   4.489
  568SOL    HW1 5917  -0.349   5.622   4.510
  568SOL    HW2 5918  -0.408   5.539   4.398
  569SOL     OW 5919   4.111   1.429   1.950
  569SOL    HW1 5920   4.165   1.502   1.918
  569SOL    HW2 5921   4.154   1.351   1.916
  570SOL     OW 5922   4.685   8.370   3.823
  570SOL    HW1 5923   4.749   8.299   3.812
  570SOL    HW2 5924   4.708   8.432   3.754
  571SOL     OW 5925   0.182   4.554   5.136
  571SOL    HW1 5926   0.145   4.624   5.083
  571SOL    HW2 5927   0.156   4.575   5.225
  572SOL     OW 5928   0.867   5.783   3.107
  572SOL    HW1 5929   0.883   5.753   3.197
  572SOL    HW2 5930   0.789   5.735   3.079
  573SOL     OW 5931   4.325   9.506   5.802
  573SOL    HW1 5932   4.365   9.440   5.860
  573SOL    HW2 5933   4.237   9.518   5.837
  574SOL     OW 5934  -0.632   3.181   4.362
  574SOL    HW1 5935  -0.640   3.087   4.350
  574SOL    HW2 5936  -0.656   3.196   4.454
  575SOL     OW 5937   8.164   7.301   1.342
  575SOL    HW1 5938   8.130   7.337   1.424
  575SOL    HW2 5939   8.155   7.207   1.351
  576SOL     OW 5940   3.187   6.687   3.059
  576SOL    HW1 5941   3.237   6.663   3.137
  576SOL    HW2 5942   3.240   6.753   3.014
  577SOL     OW 5943   2.560   5.067   1.146
  577SOL    HW1 5944   2.465   5.062   1.144
  577SOL    HW2 5945   2.588   4.988   1.192
  578SOL     OW 5946  -0.074   5.062   4.914
  578SOL    HW1 5947  -0.151   5.105   4.951
  578SOL    HW2 5948  -0.092   5.055   4.820
  579SOL     OW 5949   0.036   5.406   6.140
  579SOL    HW1 5950   0.111   5.437   6.190
  579SOL    HW2 5951   0.022   5.316   6.170
  580SOL     OW 5952   3.093   1.683   0.012
  580SOL    HW1 5953   3.121   1.767   0.048
  580SOL    HW2 5954   3.028   1.650   0.074
  581SOL     OW 5955   4.980   7.803   1.579
  581SOL    HW1 5956   4.963   7.867   1.509
  581SOL    HW2 5957   4.910   7.818   1.642
  582SOL     OW 5958   5.764   7.287   2.222
  582SOL    HW1 5959   5.768   7.289   2.127
  582SOL    HW2 5960   5.681   7.243   2.242
  583SOL     OW 5961   5.216   5.454   5.406
  583SOL    HW1 5962   5.309   5.439   5.389
  583SOL    HW2 5963   5.182   5.487   5.323
  584SOL     OW 5964   9.154   6.905   0.560
  584SOL    HW1 5965   9.208   6.870   0.489
  584SOL    HW2 5966   9.206   6.889   0.639
  585SOL     OW 5967   0.632   9.952   6.057
  585SOL    HW1 5968   0.663  10.042   6.062
  585SOL    HW2 5969   0.570   9.944   6.130
  586SOL     OW 5970   2.618   7.163   0.185
  586SOL    HW1 5971   2.705   7.180   0.147
  586SOL    HW2 5972   2.592   7.080   0.147
  587SOL     OW 5973   7.359   4.149   1.779
  587SOL    HW1 5974   7.306   4.220   1.742
  587SOL    HW2 5975   7.431   4.138   1.717
  588SOL     OW 5976   4.210   6.344   0.645
  588SOL    HW1 5977   4.128   6.341   0.693
  588SOL    HW2 5978   4.203   6.272   0.582
  589SOL     OW 5979   6.713   8.163   2.876
  589SOL    HW1 5980   6.777   8.120   2.820
  589SOL    HW2 5981   6.653   8.093   2.902
  590SOL     OW 5982   4.080   9.391   5.103
  590SOL    HW1 5983   4.045   9.476   5.079
  590SOL    HW2 5984   4.066   9.385   5.198
  591SOL     OW 5985   3.567   9.699   6.136
  591SOL    HW1 5986   3.512   9.739   6.203
  591SOL    HW2 5987   3.549   9.606   6.142
  592SOL     OW 5988  -0.120   6.221   4.237
  592SOL    HW1 5989  -0.135   6.292   4.175
  592SOL    HW2 5990  -0.025   6.206   4.233
  593SOL     OW 5991   4.267   3.116   1.066
  593SOL    HW1 5992   4.263   3.125   0.971
  593SOL    HW2 5993   4.248   3.024   1.083
  594SOL     OW 5994  -0.143   6.301   4.516
  594SOL    HW1 5995  -0.234   6.331   4.518
  594SOL    HW2 5996  -0.117   6.310   4.424
  595SOL     OW 5997   7.497   5.859   3.596
  595SOL    HW1 5998   7.590   5.849   3.611
  595SOL    HW2 5999   7.491   5.917   3.519
  596SOL     OW 6000   6.813   4.395   1.024
  596SOL    HW1 6001   6.787   4.485   1.004
  596SOL    HW2 6002   6.868   4.403   1.102
  597SOL     OW 6003   2.739   2.224   3.748
  597SOL    HW1 6004   2.812   2.208   3.688
  597SOL    HW2 6005   2.771   2.293   3.805
  598SOL     OW 6006   0.451   4.760   2.998
  598SOL    HW1 6007   0.533   4.808   2.986
  598SOL    HW2 6008   0.397   4.788   2.924
  599SOL     OW 6009   1.376   4.674   2.509
  599SOL    HW1 6010   1.363   4.586   2.472
  599SOL    HW2 6011   1.390   4.659   2.602
  600SOL     OW 6012   3.465   7.118   4.760
  600SOL    HW1 6013   3.486   7.211   4.753
  600SOL    HW2 6014   3.465   7.100   4.854
  601SOL     OW 6015   8.911   8.637   2.389
  601SOL    HW1 6016   8.873   8.678   2.311
  601SOL    HW2 6017   8.972   8.702   2.424
  602SOL     OW 6018  -0.876   5.176   5.879
  602SOL    HW1 6019  -0.932   5.134   5.944
  602SOL    HW2 6020  -0.891   5.127   5.799
  603SOL     OW 6021   4.408   1.914   0.190
  603SOL    HW1 6022   4.461   1.937   0.266
  603SOL    HW2 6023   4.320   1.943   0.212
  604SOL     OW 6024   5.999   3.717   3.651
  604SOL    HW1 6025   5.918   3.691   3.607
  604SOL    HW2 6026   5.970   3.751   3.736
  605SOL     OW 6027   1.371   5.978   3.239
  605SOL    HW1 6028   1.300   6.039   3.260
  605SOL    HW2 6029   1.327   5.894   3.225
  606SOL     OW 6030   6.151   4.025   3.098
  606SOL    HW1 6031   6.092   4.094   3.127
  606SOL    HW2 6032   6.187   3.989   3.179
  607SOL     OW 6033   7.565   7.627   3.462
  607SOL    HW1 6034   7.558   7.676   3.380
  607SOL    HW2 6035   7.611   7.686   3.522
  608SOL     OW 6036  -1.533   4.762   6.055
  608SOL    HW1 6037  -1.602   4.799   6.000
  608SOL    HW2 6038  -1.548   4.667   6.052
  609SOL     OW 6039   0.412   3.287   4.106
  609SOL    HW1 6040   0.376   3.198   4.105
  609SOL    HW2 6041   0.337   3.343   4.127
  610SOL     OW 6042   6.186   7.512   0.950
  610SOL    HW1 6043   6.176   7.568   1.027
  610SOL    HW2 6044   6.203   7.572   0.878
  611SOL     OW 6045   6.963   2.960   1.001
  611SOL    HW1 6046   6.999   2.877   1.033
  611SOL    HW2 6047   6.954   3.014   1.080
  612SOL     OW 6048   5.721   5.093   4.587
  612SOL    HW1 6049   5.648   5.149   4.613
  612SOL    HW2 6050   5.725   5.102   4.491
  613SOL     OW 6051   1.822   2.251   2.975
  613SOL    HW1 6052   1.743   2.211   2.938
  613SOL    HW2 6053   1.808   2.250   3.069
  614SOL     OW 6054   4.915   7.413   4.103
  614SOL    HW1 6055   4.893   7.448   4.189
  614SOL    HW2 6056   5.010   7.401   4.106
  615SOL     OW 6057   5.616   3.352   0.007
  615SOL    HW1 6058   5.577   3.397   0.082
  615SOL    HW2 6059   5.638   3.265   0.040
  616SOL     OW 6060  -1.197   2.697   3.728
  616SOL    HW1 6061  -1.178   2.752   3.804
  616SOL    HW2 6062  -1.272   2.739   3.686
  617SOL     OW 6063   1.393   6.815   2.169
  617SOL    HW1 6064   1.411   6.738   2.224
  617SOL    HW2 6065   1.416   6.890   2.224
  618SOL     OW 6066   8.365   8.676   3.233
  618SOL    HW1 6067   8.329   8.762   3.211
  618SOL    HW2 6068   8.450   8.694   3.272
  619SOL     OW 6069   5.343   2.287   0.901
  619SOL    HW1 6070   5.431   2.254   0.886
  619SOL    HW2 6071   5.333   2.359   0.838
  620SOL     OW 6072   1.404   5.138   4.660
  620SOL    HW1 6073   1.383   5.067   4.721
  620SOL    HW2 6074   1.474   5.102   4.605
  621SOL     OW 6075   5.582   2.474   1.405
  621SOL    HW1 6076   5.630   2.392   1.394
  621SOL    HW2 6077   5.637   2.527   1.463
  622SOL     OW 6078   0.259   3.644   6.093
  622SOL    HW1 6079   0.334   3.703   6.102
  622SOL    HW2 6080   0.295   3.557   6.111
  623SOL     OW 6081   1.374   4.623   2.807
  623SOL    HW1 6082   1.284   4.656   2.812
  623SOL    HW2 6083   1.365   4.528   2.800
  624SOL     OW 6084   6.876   7.298   0.291
  624SOL    HW1 6085   6.907   7.212   0.321
  624SOL    HW2 6086   6.781   7.292   0.296
  625SOL     OW 6087   6.224   6.034   1.082
  625SOL    HW1 6088   6.166   6.013   1.009
  625SOL    HW2 6089   6.311   6.040   1.042
  626SOL     OW 6090   6.376  10.129   5.835
  626SOL    HW1 6091   6.434  10.092   5.768
  626SOL    HW2 6092   6.421  10.111   5.918
  627SOL     OW 6093   7.040   0.790   0.461
  627SOL    HW1 6094   7.023   0.798   0.367
  627SOL    HW2 6095   7.087   0.707   0.469
  628SOL     OW 6096   6.337   5.183   3.822
  628SOL    HW1 6097   6.424   5.190   3.862
  628SOL    HW2 6098   6.314   5.090   3.831
  629SOL     OW 6099   0.928   5.318   5.353
  629SOL    HW1 6100   1.001   5.335   5.412
  629SOL    HW2 6101   0.925   5.393   5.295
  630SOL     OW 6102   6.208   7.707   4.035
  630SOL    HW1 6103   6.200   7.617   4.065
  630SOL    HW2 6104   6.131   7.751   4.072
  631SOL     OW 6105   2.910   9.473   6.188
  631SOL    HW1 6106   2.894   9.442   6.277
  631SOL    HW2 6107   2.847   9.425   6.134
  632SOL     OW 6108   3.783   9.813   4.835
  632SOL    HW1 6109   3.796   9.901   4.802
  632SOL    HW2 6110   3.772   9.758   4.757
  633SOL     OW 6111   3.943   8.828   2.669
  633SOL    HW1 6112   3.862   8.865   2.634
  633SOL    HW2 6113   3.914   8.776   2.744
  634SOL     OW 6114   5.837   8.348   2.147
  634SOL    HW1 6115   5.772   8.419   2.152
  634SOL    HW2 6116   5.786   8.271   2.123
  635SOL     OW 6117   3.274   2.856   3.034
  635SOL    HW1 6118   3.342   2.923   3.029
  635SOL    HW2 6119   3.321   2.775   3.051
  636SOL     OW 6120   4.322   7.079   3.053
  636SOL    HW1 6121   4.318   7.072   2.958
  636SOL    HW2 6122   4.241   7.038   3.084
  637SOL     OW 6123   6.789   0.604   0.044
  637SOL    HW1 6124   6.780   0.602  -0.052
  637SOL    HW2 6125   6.700   0.588   0.077
  638SOL     OW 6126   6.608   5.564   3.658
  638SOL    HW1 6127   6.605   5.652   3.620
  638SOL    HW2 6128   6.559   5.572   3.740
  639SOL     OW 6129   2.035   2.994   4.691
  639SOL    HW1 6130   2.025   2.968   4.783
  639SOL    HW2 6131   2.130   3.007   4.681
  640SOL     OW 6132   0.115   7.082   5.717
  640SOL    HW1 6133   0.049   7.129   5.667
  640SOL    HW2 6134   0.082   7.080   5.806
  641SOL     OW 6135  -0.577   4.396   5.377
  641SOL    HW1 6136  -0.646   4.405   5.311
  641SOL    HW2 6137  -0.613   4.336   5.441
  642SOL     OW 6138   0.878   4.223   2.457
  642SOL    HW1 6139   0.809   4.176   2.412
  642SOL    HW2 6140   0.936   4.155   2.490
  643SOL     OW 6141   6.793   5.216   0.420
  643SOL    HW1 6142   6.839   5.236   0.502
  643SOL    HW2 6143   6.864   5.198   0.357
  644SOL     OW 6144   0.882   1.566   0.244
  644SOL    HW1 6145   0.789   1.578   0.264
  644SOL    HW2 6146   0.883   1.502   0.173
  645SOL     OW 6147   8.475   6.904   1.723
  645SOL    HW1 6148   8.405   6.969   1.719
  645SOL    HW2 6149   8.468   6.855   1.641
  646SOL     OW 6150   7.003   8.323   5.573
  646SOL    HW1 6151   6.985   8.398   5.517
  646SOL    HW2 6152   7.098   8.310   5.567
  647SOL     OW 6153   1.115   1.248   1.832
  647SOL    HW1 6154   1.036   1.195   1.841
  647SOL    HW2 6155   1.157   1.217   1.752
  648SOL     OW 6156   4.448   7.140   1.342
  648SOL    HW1 6157   4.540   7.134   1.318
  648SOL    HW2 6158   4.447   7.133   1.438
  649SOL     OW 6159   1.851   6.313   0.677
  649SOL    HW1 6160   1.881   6.388   0.728
  649SOL    HW2 6161   1.903   6.240   0.709
  650SOL     OW 6162   0.199   9.236   5.359
  650SOL    HW1 6163   0.269   9.278   5.408
  650SOL    HW2 6164   0.143   9.308   5.330
  651SOL     OW 6165   0.800   5.883   6.197
  651SOL    HW1 6166   0.794   5.957   6.258
  651SOL    HW2 6167   0.870   5.828   6.234
  652SOL     OW 6168   5.804   5.642   4.465
  652SOL    HW1 6169   5.830   5.550   4.469
  652SOL    HW2 6170   5.772   5.662   4.553
  653SOL     OW 6171   7.458   5.332   2.501
  653SOL    HW1 6172   7.370   5.354   2.531
  653SOL    HW2 6173   7.455   5.237   2.485
  654SOL     OW 6174   6.696   4.263   1.788
  654SOL    HW1 6175   6.620   4.282   1.844
  654SOL    HW2 6176   6.736   4.186   1.828
  655SOL     OW 6177   1.162   6.139   1.815
  655SOL    HW1 6178   1.234   6.079   1.796
  655SOL    HW2 6179   1.205   6.224   1.829
  656SOL     OW 6180   1.517   8.395   5.848
  656SOL    HW1 6181   1.427   8.365   5.840
  656SOL    HW2 6182   1.513   8.490   5.834
  657SOL     OW 6183   1.685   1.717   1.708
  657SOL    HW1 6184   1.739   1.650   1.750
  657SOL    HW2 6185   1.707   1.712   1.615
  658SOL     OW 6186   0.755   6.058   4.802
  658SOL    HW1 6187   0.702   6.027   4.729
  658SOL    HW2 6188   0.741   5.994   4.872
  659SOL     OW 6189   7.016   4.191   0.428
  659SOL    HW1 6190   6.956   4.244   0.375
  659SOL    HW2 6191   6.986   4.101   0.415
  660SOL     OW 6192   1.824   5.505   4.768
  660SOL    HW1 6193   1.882   5.580   4.783
  660SOL    HW2 6194   1.846   5.476   4.679
  661SOL     OW 6195   8.612   7.633   2.615
  661SOL    HW1 6196   8.584   7.681   2.693
  661SOL    HW2 6197   8.536   7.634   2.557
  662SOL     OW 6198   0.654   1.512   2.613
  662SOL    HW1 6199   0.692   1.538   2.529
  662SOL    HW2 6200   0.581   1.572   2.627
  663SOL     OW 6201  -0.027   6.015   6.059
  663SOL    HW1 6202   0.032   6.072   6.009
  663SOL    HW2 6203   0.002   5.927   6.036
  664SOL     OW 6204   1.754  10.928   6.298
  664SOL    HW1 6205   1.678  10.870   6.291
  664SOL    HW2 6206   1.813  10.884   6.359
  665SOL     OW 6207   5.320   8.567   5.665
  665SOL    HW1 6208   5.251   8.584   5.729
  665SOL    HW2 6209   5.274   8.565   5.581
  666SOL     OW 6210   3.709   8.138   5.254
  666SOL    HW1 6211   3.667   8.186   5.183
  666SOL    HW2 6212   3.800   8.127   5.225
  667SOL     OW 6213   6.842   4.073   3.676
  667SOL    HW1 6214   6.877   4.025   3.750
  667SOL    HW2 6215   6.816   4.158   3.712
  668SOL     OW 6216   7.415   3.379   1.883
  668SOL    HW1 6217   7.477   3.378   1.955
  668SOL    HW2 6218   7.455   3.437   1.817
  669SOL     OW 6219   0.428   2.256   1.832
  669SOL    HW1 6220   0.449   2.337   1.784
  669SOL    HW2 6221   0.335   2.243   1.817
  670SOL     OW 6222   1.465   5.061   5.836
  670SOL    HW1 6223   1.381   5.027   5.866
  670SOL    HW2 6224   1.506   4.986   5.792
  671SOL     OW 6225   6.536   8.017   3.527
  671SOL    HW1 6226   6.597   8.012   3.601
  671SOL    HW2 6227   6.527   8.111   3.511
  672SOL     OW 6228   2.140   5.357   0.413
  672SOL    HW1 6229   2.047   5.341   0.398
  672SOL    HW2 6230   2.155   5.444   0.377
  673SOL     OW 6231   6.672   5.358   4.729
  673SOL    HW1 6232   6.762   5.390   4.720
  673SOL    HW2 6233   6.633   5.373   4.643
  674SOL     OW 6234   6.856   1.995   2.114
  674SOL    HW1 6235   6.866   2.090   2.119
  674SOL    HW2 6236   6.796   1.980   2.041
  675SOL     OW 6237   1.144   3.817   0.734
  675SOL    HW1 6238   1.204   3.867   0.678
  675SOL    HW2 6239   1.124   3.877   0.806
  676SOL     OW 6240   5.213   8.526   2.173
  676SOL    HW1 6241   5.193   8.510   2.265
  676SOL    HW2 6242   5.243   8.442   2.140
  677SOL     OW 6243   2.705  10.227   5.826
  677SOL    HW1 6244   2.658  10.146   5.806
  677SOL    HW2 6245   2.651  10.269   5.893
  678SOL     OW 6246   4.161   8.125   4.335
  678SOL    HW1 6247   4.111   8.207   4.336
  678SOL    HW2 6248   4.100   8.060   4.299
  679SOL     OW 6249   0.964   2.737   0.828
  679SOL    HW1 6250   0.954   2.811   0.888
  679SOL    HW2 6251   0.995   2.666   0.883
  680SOL     OW 6252   6.842   6.100   1.243
  680SOL    HW1 6253   6.904   6.143   1.302
  680SOL    HW2 6254   6.779   6.057   1.301
  681SOL     OW 6255   4.209   1.959   1.135
  681SOL    HW1 6256   4.162   1.913   1.065
  681SOL    HW2 6257   4.157   2.038   1.151
  682SOL     OW 6258   4.179   7.218   1.120
  682SOL    HW1 6259   4.229   7.156   1.067
  682SOL    HW2 6260   4.114   7.164   1.165
  683SOL     OW 6261   3.147  10.430   5.769
  683SOL    HW1 6262   3.148  10.524   5.754
  683SOL    HW2 6263   3.099  10.394   5.694
  684SOL     OW 6264   8.717   7.818   1.462
  684SOL    HW1 6265   8.676   7.803   1.377
  684SOL    HW2 6266   8.717   7.914   1.472
  685SOL     OW 6267   7.753   3.671   0.135
  685SOL    HW1 6268   7.750   3.649   0.042
  685SOL    HW2 6269   7.773   3.588   0.178
  686SOL     OW 6270   4.452   7.886   1.245
  686SOL    HW1 6271   4.534   7.934   1.230
  686SOL    HW2 6272   4.479   7.810   1.297
  687SOL     OW 6273   2.096   7.664   4.395
  687SOL    HW1 6274   2.178   7.614   4.390
  687SOL    HW2 6275   2.039   7.612   4.452
  688SOL     OW 6276   3.599   3.984   3.877
  688SOL    HW1 6277   3.643   3.943   3.951
  688SOL    HW2 6278   3.591   4.076   3.902
  689SOL     OW 6279   1.240  10.304   5.296
  689SOL    HW1 6280   1.209  10.394   5.295
  689SOL    HW2 6281   1.330  10.311   5.329
  690SOL     OW 6282   5.107   2.425   0.261
  690SOL    HW1 6283   5.151   2.484   0.323
  690SOL    HW2 6284   5.143   2.339   0.281
  691SOL     OW 6285   0.147   7.037   5.101
  691SOL    HW1 6286   0.094   7.039   5.180
  691SOL    HW2 6287   0.098   6.981   5.040
  692SOL     OW 6288   1.320   8.284   5.549
  692SOL    HW1 6289   1.316   8.306   5.642
  692SOL    HW2 6290   1.229   8.289   5.519
  693SOL     OW 6291   1.779   3.401   1.597
  693SOL    HW1 6292   1.726   3.417   1.675
  693SOL    HW2 6293   1.765   3.479   1.543
  694SOL     OW 6294   3.498   2.979   0.703
  694SOL    HW1 6295   3.543   2.963   0.620
  694SOL    HW2 6296   3.431   2.911   0.707
  695SOL     OW 6297   2.569   3.430   1.517
  695SOL    HW1 6298   2.586   3.388   1.601
  695SOL    HW2 6299   2.477   3.456   1.521
  696SOL     OW 6300   6.168   7.259   4.781
  696SOL    HW1 6301   6.246   7.282   4.730
  696SOL    HW2 6302   6.187   7.171   4.814
  697SOL     OW 6303   1.578   9.314   3.658
  697SOL    HW1 6304   1.586   9.232   3.609
  697SOL    HW2 6305   1.604   9.290   3.747
  698SOL     OW 6306   0.230   3.822   2.925
  698SOL    HW1 6307   0.219   3.855   3.014
  698SOL    HW2 6308   0.324   3.808   2.916
  699SOL     OW 6309   0.313   5.616   3.421
  699SOL    HW1 6310   0.305   5.704   3.384
  699SOL    HW2 6311   0.389   5.622   3.480
  700SOL     OW 6312   5.477   8.717   5.361
  700SOL    HW1 6313   5.418   8.766   5.304
  700SOL    HW2 6314   5.475   8.628   5.327
  701SOL     OW 6315   3.309   3.832   5.484
  701SOL    HW1 6316   3.321   3.738   5.486
  701SOL    HW2 6317   3.310   3.855   5.391
  702SOL     OW 6318   2.257   3.971   3.418
  702SOL    HW1 6319   2.252   3.976   3.323
  702SOL    HW2 6320   2.324   4.035   3.442
  703SOL     OW 6321   7.124   3.512   2.611
  703SOL    HW1 6322   7.037   3.477   2.633
  703SOL    HW2 6323   7.107   3.571   2.537
  704SOL     OW 6324   6.889   5.800   1.173
  704SOL    HW1 6325   6.866   5.871   1.234
  704SOL    HW2 6326   6.806   5.771   1.136
  705SOL     OW 6327   1.587   5.891   3.063
  705SOL    HW1 6328   1.538   5.834   3.003
  705SOL    HW2 6329   1.521   5.924   3.124
  706SOL     OW 6330   6.686   3.202   2.249
  706SOL    HW1 6331   6.751   3.252   2.298
  706SOL    HW2 6332   6.736   3.134   2.205
  707SOL     OW 6333   3.740   3.376   4.882
  707SOL    HW1 6334   3.689   3.451   4.914
  707SOL    HW2 6335   3.673   3.316   4.848
  708SOL     OW 6336   4.769   5.041   5.306
  708SOL    HW1 6337   4.816   5.026   5.224
  708SOL    HW2 6338   4.690   5.088   5.280
  709SOL     OW 6339  -0.267   3.207   4.277
  709SOL    HW1 6340  -0.322   3.169   4.345
  709SOL    HW2 6341  -0.298   3.168   4.195
  710SOL     OW 6342   0.646   0.472   0.363
  710SOL    HW1 6343   0.609   0.429   0.287
  710SOL    HW2 6344   0.699   0.543   0.327
  711SOL     OW 6345   1.227   5.139   3.537
  711SOL    HW1 6346   1.223   5.044   3.546
  711SOL    HW2 6347   1.154   5.172   3.591
  712SOL     OW 6348   2.566   7.098   1.111
  712SOL    HW1 6349   2.490   7.084   1.055
  712SOL    HW2 6350   2.532   7.090   1.200
  713SOL     OW 6351   2.446   6.072   4.877
  713SOL    HW1 6352   2.504   6.124   4.933
  713SOL    HW2 6353   2.396   6.137   4.828
  714SOL     OW 6354   3.663   8.727   5.070
  714SOL    HW1 6355   3.749   8.747   5.106
  714SOL    HW2 6356   3.627   8.660   5.129
  715SOL     OW 6357   4.357   4.895   4.332
  715SOL    HW1 6358   4.301   4.821   4.357
  715SOL    HW2 6359   4.300   4.972   4.340
  716SOL     OW 6360   4.869   4.792   5.421
  716SOL    HW1 6361   4.851   4.741   5.342
  716SOL    HW2 6362   4.828   4.878   5.404
  717SOL     OW 6363   3.606   3.794   5.740
  717SOL    HW1 6364   3.559   3.710   5.736
  717SOL    HW2 6365   3.688   3.773   5.786
  718SOL     OW 6366   6.340   2.820   2.329
  718SOL    HW1 6367   6.342   2.901   2.278
  718SOL    HW2 6368   6.259   2.777   2.304
  719SOL     OW 6369   6.869   8.180   3.095
  719SOL    HW1 6370   6.965   8.175   3.091
  719SOL    HW2 6371   6.841   8.166   3.004
  720SOL     OW 6372   2.791   6.437   5.659
  720SOL    HW1 6373   2.799   6.524   5.696
  720SOL    HW2 6374   2.880   6.415   5.631
  721SOL     OW 6375   1.975   5.752   2.784
  721SOL    HW1 6376   1.931   5.808   2.849
  721SOL    HW2 6377   2.034   5.811   2.738
  722SOL     OW 6378   2.620   2.705   3.095
  722SOL    HW1 6379   2.677   2.630   3.081
  722SOL    HW2 6380   2.576   2.687   3.178
  723SOL     OW 6381   3.923   9.938   6.124
  723SOL    HW1 6382   3.906  10.011   6.063
  723SOL    HW2 6383   4.018   9.930   6.126
  724SOL     OW 6384   2.908   7.095   5.062
  724SOL    HW1 6385   2.876   7.030   5.000
  724SOL    HW2 6386   2.829   7.136   5.097
  725SOL     OW 6387   0.591   2.330   2.239
  725SOL    HW1 6388   0.600   2.394   2.168
  725SOL    HW2 6389   0.534   2.372   2.303
  726SOL     OW 6390   6.325   5.200   1.295
  726SOL    HW1 6391   6.419   5.209   1.309
  726SOL    HW2 6392   6.317   5.133   1.227
  727SOL     OW 6393   2.085   9.794   5.971
  727SOL    HW1 6394   2.101   9.719   5.914
  727SOL    HW2 6395   2.163   9.849   5.962
  728SOL     OW 6396   5.655   6.502   3.474
  728SOL    HW1 6397   5.614   6.471   3.554
  728SOL    HW2 6398   5.669   6.595   3.489
  729SOL     OW 6399   6.655   2.683   0.491
  729SOL    HW1 6400   6.684   2.645   0.574
  729SOL    HW2 6401   6.656   2.609   0.430
  730SOL     OW 6402   5.203   7.940   1.369
  730SOL    HW1 6403   5.256   7.913   1.444
  730SOL    HW2 6404   5.233   7.885   1.297
  731SOL     OW 6405  -0.205   7.349   4.785
  731SOL    HW1 6406  -0.298   7.373   4.783
  731SOL    HW2 6407  -0.191   7.303   4.702
  732SOL     OW 6408   7.811   8.150   4.407
  732SOL    HW1 6409   7.726   8.133   4.446
  732SOL    HW2 6410   7.792   8.168   4.315
  733SOL     OW 6411   4.967   9.414   4.407
  733SOL    HW1 6412   5.055   9.396   4.439
  733SOL    HW2 6413   4.955   9.355   4.333
  734SOL     OW 6414   5.886   5.710   5.576
  734SOL    HW1 6415   5.867   5.715   5.482
  734SOL    HW2 6416   5.835   5.781   5.615
  735SOL     OW 6417   4.815   8.879   4.130
  735SOL    HW1 6418   4.759   8.921   4.195
  735SOL    HW2 6419   4.818   8.787   4.157
  736SOL     OW 6420   7.028   9.076   4.371
  736SOL    HW1 6421   6.958   9.035   4.423
  736SOL    HW2 6422   7.000   9.064   4.281
  737SOL     OW 6423   3.807   4.600   6.140
  737SOL    HW1 6424   3.812   4.684   6.186
  737SOL    HW2 6425   3.882   4.600   6.081
  738SOL     OW 6426   7.953   7.463   1.232
  738SOL    HW1 6427   8.032   7.427   1.271
  738SOL    HW2 6428   7.932   7.540   1.285
  739SOL     OW 6429   5.577  10.088   5.165
  739SOL    HW1 6430   5.639  10.035   5.115
  739SOL    HW2 6431   5.526  10.025   5.216
  740SOL     OW 6432   0.615   5.432   2.505
  740SOL    HW1 6433   0.598   5.339   2.487
  740SOL    HW2 6434   0.609   5.474   2.419
  741SOL     OW 6435   3.656   5.168   5.140
  741SOL    HW1 6436   3.651   5.247   5.194
  741SOL    HW2 6437   3.585   5.178   5.077
  742SOL     OW 6438   5.600   6.254   4.711
  742SOL    HW1 6439   5.610   6.286   4.801
  742SOL    HW2 6440   5.588   6.334   4.659
  743SOL     OW 6441   3.480   5.047   5.899
  743SOL    HW1 6442   3.411   4.992   5.937
  743SOL    HW2 6443   3.550   5.045   5.964
  744SOL     OW 6444  -0.497   5.157   5.436
  744SOL    HW1 6445  -0.522   5.099   5.365
  744SOL    HW2 6446  -0.478   5.240   5.394
  745SOL     OW 6447   2.012   4.817   5.441
  745SOL    HW1 6448   2.000   4.773   5.525
  745SOL    HW2 6449   1.960   4.766   5.379
  746SOL     OW 6450   0.709   9.085   6.089
  746SOL    HW1 6451   0.616   9.100   6.108
  746SOL    HW2 6452   0.750   9.078   6.175
  747SOL     OW 6453  -1.599   3.479   4.643
  747SOL    HW1 6454  -1.563   3.391   4.647
  747SOL    HW2 6455  -1.547   3.524   4.576
  748SOL     OW 6456   0.588   3.335   4.297
  748SOL    HW1 6457   0.525   3.314   4.227
  748SOL    HW2 6458   0.674   3.329   4.254
  749SOL     OW 6459   4.768   0.531   0.835
  749SOL    HW1 6460   4.678   0.563   0.841
  749SOL    HW2 6461   4.759   0.440   0.808
  750SOL     OW 6462   2.086   7.893   3.133
  750SOL    HW1 6463   2.002   7.901   3.179
  750SOL    HW2 6464   2.095   7.975   3.085
  751SOL     OW 6465   2.059   7.310   2.835
  751SOL    HW1 6466   2.033   7.347   2.751
  751SOL    HW2 6467   2.070   7.217   2.819
  752SOL     OW 6468   6.242   9.901   5.196
  752SOL    HW1 6469   6.327   9.940   5.178
  752SOL    HW2 6470   6.237   9.897   5.292
  753SOL     OW 6471   6.721   2.646   1.285
  753SOL    HW1 6472   6.733   2.690   1.369
  753SOL    HW2 6473   6.639   2.598   1.295
  754SOL     OW 6474   5.936   9.422   6.150
  754SOL    HW1 6475   5.995   9.358   6.189
  754SOL    HW2 6476   5.970   9.507   6.178
  755SOL     OW 6477   1.787   3.193   0.483
  755SOL    HW1 6478   1.805   3.265   0.422
  755SOL    HW2 6479   1.693   3.176   0.473
  756SOL     OW 6480   3.169   3.527   4.899
  756SOL    HW1 6481   3.152   3.605   4.847
  756SOL    HW2 6482   3.110   3.534   4.974
  757SOL     OW 6483   6.783   7.674   2.956
  757SOL    HW1 6484   6.764   7.669   3.050
  757SOL    HW2 6485   6.876   7.696   2.951
  758SOL     OW 6486   4.363   8.647   3.687
  758SOL    HW1 6487   4.361   8.597   3.605
  758SOL    HW2 6488   4.273   8.642   3.720
  759SOL     OW 6489   8.568   7.392   0.505
  759SOL    HW1 6490   8.513   7.348   0.571
  759SOL    HW2 6491   8.600   7.471   0.548
  760SOL     OW 6492   6.367   6.826   3.358
  760SOL    HW1 6493   6.275   6.845   3.375
  760SOL    HW2 6494   6.371   6.730   3.348
  761SOL     OW 6495   5.954   6.856   4.509
  761SOL    HW1 6496   5.867   6.818   4.499
  761SOL    HW2 6497   5.961   6.875   4.603
  762SOL     OW 6498   4.410   8.050   2.429
  762SOL    HW1 6499   4.423   7.977   2.490
  762SOL    HW2 6500   4.338   8.100   2.465
  763SOL     OW 6501   7.220   5.257   0.607
  763SOL    HW1 6502   7.271   5.223   0.680
  763SOL    HW2 6503   7.234   5.195   0.536
  764SOL     OW 6504   2.590   8.409   3.073
  764SOL    HW1 6505   2.674   8.404   3.119
  764SOL    HW2 6506   2.551   8.491   3.102
  765SOL     OW 6507   5.378   7.829   1.547
  765SOL    HW1 6508   5.470   7.841   1.525
  765SOL    HW2 6509   5.368   7.734   1.555
  766SOL     OW 6510   6.719  10.636   5.923
  766SOL    HW1 6511   6.630  10.637   5.887
  766SOL    HW2 6512   6.740  10.728   5.936
  767SOL     OW 6513   2.082   7.480   5.537
  767SOL    HW1 6514   2.140   7.516   5.469
  767SOL    HW2 6515   2.131   7.491   5.618
  768SOL     OW 6516   0.542   4.693   2.168
  768SOL    HW1 6517   0.462   4.650   2.138
  768SOL    HW2 6518   0.560   4.759   2.101
  769SOL     OW 6519   7.571   6.898   0.166
  769SOL    HW1 6520   7.657   6.929   0.195
  769SOL    HW2 6521   7.512   6.920   0.238
  770SOL     OW 6522   3.887   1.579   0.556
  770SOL    HW1 6523   3.877   1.654   0.497
  770SOL    HW2 6524   3.901   1.505   0.497
  771SOL     OW 6525   1.595   4.235   3.285
  771SOL    HW1 6526   1.639   4.181   3.220
  771SOL    HW2 6527   1.604   4.187   3.367
  772SOL     OW 6528  -0.232   6.518   4.332
  772SOL    HW1 6529  -0.192   6.513   4.245
  772SOL    HW2 6530  -0.161   6.550   4.388
  773SOL     OW 6531   9.086   6.647   0.942
  773SOL    HW1 6532   8.996   6.677   0.955
  773SOL    HW2 6533   9.077   6.568   0.889
  774SOL     OW 6534   0.026   5.402   5.627
  774SOL    HW1 6535   0.097   5.407   5.564
  774SOL    HW2 6536   0.044   5.323   5.678
  775SOL     OW 6537  -0.319   4.019   3.788
  775SOL    HW1 6538  -0.363   4.084   3.733
  775SOL    HW2 6539  -0.275   3.961   3.726
  776SOL     OW 6540   2.455   8.846   5.026
  776SOL    HW1 6541   2.533   8.843   5.082
  776SOL    HW2 6542   2.418   8.757   5.031
  777SOL     OW 6543   1.602   4.436   3.062
  777SOL    HW1 6544   1.593   4.399   3.150
  777SOL    HW2 6545   1.696   4.453   3.053
  778SOL     OW 6546   4.186   6.104   6.197
  778SOL    HW1 6547   4.202   6.010   6.198
  778SOL    HW2 6548   4.142   6.122   6.280
  779SOL     OW 6549  -0.392   5.113   3.630
  779SOL    HW1 6550  -0.483   5.084   3.638
  779SOL    HW2 6551  -0.393   5.202   3.668
  780SOL     OW 6552   2.045   9.394   5.324
  780SOL    HW1 6553   2.074   9.306   5.352
  780SOL    HW2 6554   2.110   9.421   5.259
  781SOL     OW 6555   3.486   5.419   4.139
  781SOL    HW1 6556   3.508   5.326   4.132
  781SOL    HW2 6557   3.564   5.464   4.106
  782SOL     OW 6558   6.602   4.108   0.254
  782SOL    HW1 6559   6.609   4.196   0.218
  782SOL    HW2 6560   6.509   4.086   0.247
  783SOL     OW 6561  -1.283   3.710   4.413
  783SOL    HW1 6562  -1.299   3.727   4.505
  783SOL    HW2 6563  -1.200   3.755   4.395
  784SOL     OW 6564   3.232   6.691   1.401
  784SOL    HW1 6565   3.198   6.759   1.459
  784SOL    HW2 6566   3.233   6.611   1.454
  785SOL     OW 6567   4.673   4.542   5.812
  785SOL    HW1 6568   4.731   4.602   5.764
  785SOL    HW2 6569   4.729   4.508   5.883
  786SOL     OW 6570   4.123   1.178   0.357
  786SOL    HW1 6571   4.177   1.141   0.426
  786SOL    HW2 6572   4.185   1.222   0.299
  787SOL     OW 6573   0.239   5.446   5.184
  787SOL    HW1 6574   0.220   5.442   5.278
  787SOL    HW2 6575   0.318   5.499   5.177
  788SOL     OW 6576   7.622   7.373   3.466
  788SOL    HW1 6577   7.599   7.465   3.474
  788SOL    HW2 6578   7.681   7.370   3.390
  789SOL     OW 6579   6.861   3.448   0.505
  789SOL    HW1 6580   6.922   3.478   0.438
  789SOL    HW2 6581   6.828   3.364   0.472
  790SOL     OW 6582   0.929   3.305   0.425
  790SOL    HW1 6583   0.930   3.309   0.520
  790SOL    HW2 6584   0.867   3.235   0.404
  791SOL     OW 6585   4.585   9.162   4.668
  791SOL    HW1 6586   4.611   9.238   4.617
  791SOL    HW2 6587   4.630   9.088   4.626
  792SOL     OW 6588   8.640   6.169   0.319
  792SOL    HW1 6589   8.592   6.095   0.357
  792SOL    HW2 6590   8.646   6.232   0.391
  793SOL     OW 6591   5.590   3.173   3.176
  793SOL    HW1 6592   5.674   3.175   3.130
  793SOL    HW2 6593   5.550   3.258   3.157
  794SOL     OW 6594   6.406   4.921   2.121
  794SOL    HW1 6595   6.481   4.893   2.069
  794SOL    HW2 6596   6.330   4.898   2.067
  795SOL     OW 6597   4.646   7.278   3.058
  795SOL    HW1 6598   4.598   7.358   3.037
  795SOL    HW2 6599   4.733   7.292   3.021
  796SOL     OW 6600   6.009   5.078   0.722
  796SOL    HW1 6601   6.018   5.036   0.808
  796SOL    HW2 6602   6.093   5.064   0.679
  797SOL     OW 6603   7.788   2.273   0.966
  797SOL    HW1 6604   7.724   2.204   0.987
  797SOL    HW2 6605   7.870   2.241   1.003
  798SOL     OW 6606   0.769   3.823   4.674
  798SOL    HW1 6607   0.849   3.780   4.705
  798SOL    HW2 6608   0.723   3.756   4.624
  799SOL     OW 6609   3.529   8.265   5.616
  799SOL    HW1 6610   3.435   8.274   5.601
  799SOL    HW2 6611   3.540   8.279   5.710
  800SOL     OW 6612   0.968   6.696   2.334
  800SOL    HW1 6613   1.030   6.743   2.277
  800SOL    HW2 6614   0.885   6.701   2.287
  801SOL     OW 6615   3.358   5.677   5.242
  801SOL    HW1 6616   3.349   5.746   5.176
  801SOL    HW2 6617   3.435   5.702   5.292
  802SOL     OW 6618   1.198   7.630   5.017
  802SOL    HW1 6619   1.255   7.610   5.091
  802SOL    HW2 6620   1.128   7.565   5.022
  803SOL     OW 6621   2.167   1.932   3.123
  803SOL    HW1 6622   2.240   1.911   3.065
  803SOL    HW2 6623   2.206   1.989   3.190
  804SOL     OW 6624   2.324   3.995   0.283
  804SOL    HW1 6625   2.327   4.001   0.187
  804SOL    HW2 6626   2.352   3.906   0.303
  805SOL     OW 6627   0.050   3.951   5.227
  805SOL    HW1 6628   0.094   3.951   5.142
  805SOL    HW2 6629   0.103   4.010   5.281
  806SOL     OW 6630   0.794   9.918   5.375
  806SOL    HW1 6631   0.702   9.941   5.359
  806SOL    HW2 6632   0.792   9.824   5.394
  807SOL     OW 6633   5.117   0.656   0.965
  807SOL    HW1 6634   5.031   0.680   1.000
  807SOL    HW2 6635   5.114   0.561   0.957
  808SOL     OW 6636   3.264   8.968   4.066
  808SOL    HW1 6637   3.238   8.973   4.158
  808SOL    HW2 6638   3.284   8.876   4.052
  809SOL     OW 6639   7.560   1.125   0.358
  809SOL    HW1 6640   7.582   1.033   0.345
  809SOL    HW2 6641   7.465   1.129   0.352
  810SOL     OW 6642   5.353   2.644   0.922
  810SOL    HW1 6643   5.444   2.641   0.893
  810SOL    HW2 6644   5.302   2.655   0.842
  811SOL     OW 6645   2.794   4.643   0.366
  811SOL    HW1 6646   2.726   4.711   0.356
  811SOL    HW2 6647   2.803   4.606   0.278
  812SOL     OW 6648   3.188   5.235   4.508
  812SOL    HW1 6649   3.257   5.301   4.511
  812SOL    HW2 6650   3.149   5.245   4.422
  813SOL     OW 6651   0.697   9.619   5.139
  813SOL    HW1 6652   0.667   9.690   5.081
  813SOL    HW2 6653   0.652   9.541   5.107
  814SOL     OW 6654  -0.268   3.789   4.568
  814SOL    HW1 6655  -0.241   3.853   4.501
  814SOL    HW2 6656  -0.346   3.827   4.607
  815SOL     OW 6657   4.564   1.270   0.367
  815SOL    HW1 6658   4.580   1.246   0.276
  815SOL    HW2 6659   4.616   1.349   0.381
  816SOL     OW 6660  -0.736   5.801   5.123
  816SOL    HW1 6661  -0.720   5.741   5.050
  816SOL    HW2 6662  -0.802   5.862   5.090
  817SOL     OW 6663   1.979   7.680   2.868
  817SOL    HW1 6664   1.899   7.729   2.884
  817SOL    HW2 6665   2.027   7.684   2.951
  818SOL     OW 6666   3.543   8.251   4.096
  818SOL    HW1 6667   3.482   8.234   4.024
  818SOL    HW2 6668   3.612   8.303   4.056
  819SOL     OW 6669   4.018   2.639   0.806
  819SOL    HW1 6670   4.101   2.598   0.782
  819SOL    HW2 6671   4.039   2.732   0.818
  820SOL     OW 6672  -0.108   3.674   3.576
  820SOL    HW1 6673  -0.034   3.668   3.516
  820SOL    HW2 6674  -0.184   3.651   3.522
  821SOL     OW 6675   1.008   6.057   4.751
  821SOL    HW1 6676   1.032   6.061   4.658
  821SOL    HW2 6677   0.913   6.045   4.750
  822SOL     OW 6678   8.366   6.221   0.196
  822SOL    HW1 6679   8.457   6.199   0.213
  822SOL    HW2 6680   8.369   6.312   0.165
  823SOL     OW 6681   2.443   8.470   2.712
  823SOL    HW1 6682   2.418   8.549   2.664
  823SOL    HW2 6683   2.455   8.499   2.802
  824SOL     OW 6684   6.031   4.642   2.594
  824SOL    HW1 6685   6.082   4.599   2.525
  824SOL    HW2 6686   6.032   4.579   2.667
  825SOL     OW 6687   7.135   8.774   4.854
  825SOL    HW1 6688   7.150   8.680   4.842
  825SOL    HW2 6689   7.201   8.800   4.919
  826SOL     OW 6690   3.781   7.035   2.495
  826SOL    HW1 6691   3.812   6.980   2.422
  826SOL    HW2 6692   3.748   6.973   2.559
  827SOL     OW 6693   5.472   9.544   5.552
  827SOL    HW1 6694   5.548   9.494   5.582
  827SOL    HW2 6695   5.410   9.478   5.521
  828SOL     OW 6696   1.989   4.627   1.416
  828SOL    HW1 6697   1.958   4.680   1.489
  828SOL    HW2 6698   2.084   4.639   1.415
  829SOL     OW 6699   3.789   6.239   5.453
  829SOL    HW1 6700   3.719   6.292   5.416
  829SOL    HW2 6701   3.849   6.225   5.379
  830SOL     OW 6702   0.064   3.321   5.409
  830SOL    HW1 6703   0.030   3.251   5.353
  830SOL    HW2 6704   0.098   3.276   5.486
  831SOL     OW 6705  -0.660   4.565   4.523
  831SOL    HW1 6706  -0.622   4.482   4.494
  831SOL    HW2 6707  -0.723   4.540   4.590
  832SOL     OW 6708   5.464   8.547   3.718
  832SOL    HW1 6709   5.390   8.530   3.776
  832SOL    HW2 6710   5.510   8.463   3.712
  833SOL     OW 6711   1.528   2.789   0.663
  833SOL    HW1 6712   1.478   2.708   0.656
  833SOL    HW2 6713   1.483   2.839   0.731
  834SOL     OW 6714  -0.209   6.274   4.861
  834SOL    HW1 6715  -0.283   6.305   4.913
  834SOL    HW2 6716  -0.159   6.353   4.840
  835SOL     OW 6717   0.442   6.657   4.132
  835SOL    HW1 6718   0.449   6.641   4.226
  835SOL    HW2 6719   0.533   6.669   4.104
  836SOL     OW 6720   1.552   2.547   2.137
  836SOL    HW1 6721   1.481   2.607   2.158
  836SOL    HW2 6722   1.560   2.552   2.042
  837SOL     OW 6723   0.360   5.774   6.004
  837SOL    HW1 6724   0.377   5.718   5.929
  837SOL    HW2 6725   0.440   5.825   6.015
  838SOL     OW 6726  -0.255   8.383   5.256
  838SOL    HW1 6727  -0.218   8.420   5.336
  838SOL    HW2 6728  -0.209   8.428   5.185
  839SOL     OW 6729   6.869   3.327   1.929
  839SOL    HW1 6730   6.946   3.384   1.938
  839SOL    HW2 6731   6.795   3.385   1.945
  840SOL     OW 6732   2.974   5.325   5.210
  840SOL    HW1 6733   2.994   5.246   5.160
  840SOL    HW2 6734   2.886   5.309   5.246
  841SOL     OW 6735   1.807   2.882   3.308
  841SOL    HW1 6736   1.825   2.790   3.291
  841SOL    HW2 6737   1.884   2.928   3.274
  842SOL     OW 6738   0.847   4.362   5.953
  842SOL    HW1 6739   0.853   4.279   6.000
  842SOL    HW2 6740   0.770   4.405   5.989
  843SOL     OW 6741  -1.414   2.996   4.957
  843SOL    HW1 6742  -1.337   2.940   4.964
  843SOL    HW2 6743  -1.486   2.935   4.942
  844SOL     OW 6744   5.037   4.451   5.168
  844SOL    HW1 6745   5.126   4.435   5.137
  844SOL    HW2 6746   5.018   4.377   5.225
  845SOL     OW 6747   4.969   7.776   1.944
  845SOL    HW1 6748   5.030   7.847   1.925
  845SOL    HW2 6749   4.915   7.768   1.865
  846SOL     OW 6750   7.729   5.701   2.689
  846SOL    HW1 6751   7.670   5.627   2.703
  846SOL    HW2 6752   7.698   5.742   2.609
  847SOL     OW 6753   4.577   7.418   2.031
  847SOL    HW1 6754   4.670   7.403   2.050
  847SOL    HW2 6755   4.531   7.390   2.110
  848SOL     OW 6756   8.432   7.496   2.923
  848SOL    HW1 6757   8.338   7.483   2.914
  848SOL    HW2 6758   8.467   7.408   2.938
  849SOL     OW 6759   5.590   3.998   4.285
  849SOL    HW1 6760   5.518   3.936   4.286
  849SOL    HW2 6761   5.598   4.029   4.375
  850SOL     OW 6762   0.735   2.008   3.151
  850SOL    HW1 6763   0.804   1.947   3.177
  850SOL    HW2 6764   0.667   1.953   3.113
  851SOL     OW 6765   7.903   8.854   3.566
  851SOL    HW1 6766   7.867   8.837   3.479
  851SOL    HW2 6767   7.967   8.784   3.579
  852SOL     OW 6768   2.093   3.967   6.141
  852SOL    HW1 6769   2.164   3.999   6.197
  852SOL    HW2 6770   2.078   3.878   6.170
  853SOL     OW 6771   7.253  10.086   6.046
  853SOL    HW1 6772   7.326  10.136   6.010
  853SOL    HW2 6773   7.192  10.153   6.078
  854SOL     OW 6774   8.244   6.864   2.078
  854SOL    HW1 6775   8.286   6.791   2.032
  854SOL    HW2 6776   8.163   6.878   2.029
  855SOL     OW 6777   3.333   3.280   3.883
  855SOL    HW1 6778   3.390   3.249   3.813
  855SOL    HW2 6779   3.362   3.233   3.961
  856SOL     OW 6780   1.713   4.465   1.635
  856SOL    HW1 6781   1.773   4.515   1.689
  856SOL    HW2 6782   1.768   4.397   1.596
  857SOL     OW 6783   3.443  10.571   5.849
  857SOL    HW1 6784   3.406  10.606   5.769
  857SOL    HW2 6785   3.452  10.646   5.907
  858SOL     OW 6786   2.670   8.746   5.478
  858SOL    HW1 6787   2.675   8.831   5.521
  858SOL    HW2 6788   2.746   8.698   5.511
  859SOL     OW 6789   5.949   5.695   4.888
  859SOL    HW1 6790   5.941   5.788   4.912
  859SOL    HW2 6791   6.034   5.669   4.924
  860SOL     OW 6792   5.485   6.099   2.040
  860SOL    HW1 6793   5.578   6.087   2.058
  860SOL    HW2 6794   5.466   6.036   1.971
  861SOL     OW 6795   0.979   5.424   1.844
  861SOL    HW1 6796   1.007   5.515   1.837
  861SOL    HW2 6797   0.973   5.393   1.754
  862SOL     OW 6798   5.170   7.231   4.570
  862SOL    HW1 6799   5.139   7.170   4.503
  862SOL    HW2 6800   5.101   7.297   4.576
  863SOL     OW 6801   0.783   5.422   4.221
  863SOL    HW1 6802   0.711   5.422   4.158
  863SOL    HW2 6803   0.860   5.399   4.169
  864SOL     OW 6804   1.721  10.257   5.565
  864SOL    HW1 6805   1.712  10.227   5.655
  864SOL    HW2 6806   1.703  10.180   5.512
  865SOL     OW 6807   0.171   3.556   5.285
  865SOL    HW1 6808   0.144   3.468   5.314
  865SOL    HW2 6809   0.096   3.588   5.235
  866SOL     OW 6810   1.003   6.718   3.586
  866SOL    HW1 6811   1.096   6.697   3.577
  866SOL    HW2 6812   0.997   6.811   3.564
  867SOL     OW 6813  -1.553   4.705   5.696
  867SOL    HW1 6814  -1.617   4.679   5.630
  867SOL    HW2 6815  -1.586   4.669   5.778
  868SOL     OW 6816   6.088   3.629   0.889
  868SOL    HW1 6817   6.012   3.667   0.846
  868SOL    HW2 6818   6.071   3.641   0.983
  869SOL     OW 6819   1.394   5.364   3.907
  869SOL    HW1 6820   1.404   5.431   3.974
  869SOL    HW2 6821   1.435   5.401   3.829
  870SOL     OW 6822   2.602   2.395   1.667
  870SOL    HW1 6823   2.518   2.431   1.639
  870SOL    HW2 6824   2.582   2.306   1.694
  871SOL     OW 6825   6.810   2.859   1.978
  871SOL    HW1 6826   6.816   2.939   2.030
  871SOL    HW2 6827   6.723   2.824   1.998
  872SOL     OW 6828   4.395   8.188   4.770
  872SOL    HW1 6829   4.356   8.253   4.828
  872SOL    HW2 6830   4.324   8.164   4.710
  873SOL     OW 6831   1.091   5.664   1.789
  873SOL    HW1 6832   1.022   5.720   1.751
  873SOL    HW2 6833   1.123   5.714   1.864
  874SOL     OW 6834   2.402   9.628   4.578
  874SOL    HW1 6835   2.370   9.711   4.543
  874SOL    HW2 6836   2.413   9.644   4.671
  875SOL     OW 6837   2.415   9.677   4.858
  875SOL    HW1 6838   2.377   9.765   4.860
  875SOL    HW2 6839   2.505   9.689   4.889
  876SOL     OW 6840   0.745   7.786   3.869
  876SOL    HW1 6841   0.789   7.728   3.931
  876SOL    HW2 6842   0.782   7.762   3.784
  877SOL     OW 6843   2.188   5.107   1.680
  877SOL    HW1 6844   2.192   5.187   1.627
  877SOL    HW2 6845   2.279   5.079   1.686
  878SOL     OW 6846   2.498   2.447   2.944
  878SOL    HW1 6847   2.485   2.356   2.971
  878SOL    HW2 6848   2.590   2.464   2.963
  879SOL     OW 6849   1.391   7.045   5.508
  879SOL    HW1 6850   1.403   7.108   5.579
  879SOL    HW2 6851   1.296   7.033   5.502
  880SOL     OW 6852   7.214   4.701   0.434
  880SOL    HW1 6853   7.206   4.628   0.373
  880SOL    HW2 6854   7.309   4.715   0.442
  881SOL     OW 6855   3.219   6.653   0.899
  881SOL    HW1 6856   3.145   6.712   0.885
  881SOL    HW2 6857   3.193   6.571   0.857
  882SOL     OW 6858   6.218   5.958   0.450
  882SOL    HW1 6859   6.296   5.962   0.505
  882SOL    HW2 6860   6.178   5.874   0.473
  883SOL     OW 6861   2.694   3.764   4.569
  883SOL    HW1 6862   2.684   3.692   4.631
  883SOL    HW2 6863   2.694   3.843   4.624
  884SOL     OW 6864   4.456   3.391   5.159
  884SOL    HW1 6865   4.408   3.313   5.187
  884SOL    HW2 6866   4.481   3.373   5.069
  885SOL     OW 6867   6.198   4.168   2.862
  885SOL    HW1 6868   6.190   4.100   2.929
  885SOL    HW2 6869   6.109   4.184   2.833
  886SOL     OW 6870   3.307   7.756   2.825
  886SOL    HW1 6871   3.285   7.844   2.856
  886SOL    HW2 6872   3.340   7.711   2.903
  887SOL     OW 6873   7.161   8.153   3.080
  887SOL    HW1 6874   7.206   8.207   3.145
  887SOL    HW2 6875   7.204   8.068   3.084
  888SOL     OW 6876   1.139   4.460   5.188
  888SOL    HW1 6877   1.095   4.426   5.111
  888SOL    HW2 6878   1.082   4.436   5.261
  889SOL     OW 6879   4.475   7.359   2.260
  889SOL    HW1 6880   4.484   7.319   2.346
  889SOL    HW2 6881   4.415   7.432   2.274
  890SOL     OW 6882   6.381   5.372   2.712
  890SOL    HW1 6883   6.295   5.337   2.692
  890SOL    HW2 6884   6.410   5.413   2.631
  891SOL     OW 6885   6.753   7.319   2.288
  891SOL    HW1 6886   6.748   7.348   2.197
  891SOL    HW2 6887   6.846   7.319   2.308
  892SOL     OW 6888  -1.931   3.390   5.863
  892SOL    HW1 6889  -1.883   3.467   5.833
  892SOL    HW2 6890  -2.004   3.382   5.802
  893SOL     OW 6891   2.645   8.282   2.848
  893SOL    HW1 6892   2.725   8.329   2.823
  893SOL    HW2 6893   2.623   8.317   2.935
  894SOL     OW 6894   7.445   7.338   2.348
  894SOL    HW1 6895   7.461   7.318   2.255
  894SOL    HW2 6896   7.391   7.266   2.379
  895SOL     OW 6897   5.963   9.836   5.737
  895SOL    HW1 6898   6.047   9.791   5.734
  895SOL    HW2 6899   5.964   9.883   5.821
  896SOL     OW 6900   1.877   5.089   2.278
  896SOL    HW1 6901   1.961   5.082   2.233
  896SOL    HW2 6902   1.878   5.175   2.319
  897SOL     OW 6903   1.739   3.849   2.012
  897SOL    HW1 6904   1.785   3.766   1.995
  897SOL    HW2 6905   1.705   3.875   1.926
  898SOL     OW 6906   3.725   6.538   1.507
  898SOL    HW1 6907   3.643   6.495   1.528
  898SOL    HW2 6908   3.787   6.505   1.571
  899SOL     OW 6909  -0.049   3.918   3.324
  899SOL    HW1 6910  -0.071   4.007   3.349
  899SOL    HW2 6911  -0.025   3.875   3.406
  900SOL     OW 6912   7.383   8.217   3.281
  900SOL    HW1 6913   7.452   8.158   3.311
  900SOL    HW2 6914   7.348   8.255   3.361
  901SOL     OW 6915   6.968   7.466   3.596
  901SOL    HW1 6916   7.047   7.466   3.650
  901SOL    HW2 6917   6.915   7.537   3.632
  902SOL     OW 6918   6.930   4.793   0.865
  902SOL    HW1 6919   6.857   4.835   0.820
  902SOL    HW2 6920   7.003   4.800   0.803
  903SOL     OW 6921   2.100   6.980   5.645
  903SOL    HW1 6922   2.143   6.908   5.599
  903SOL    HW2 6923   2.019   6.996   5.596
  904SOL     OW 6924  -0.439   4.610   4.788
  904SOL    HW1 6925  -0.468   4.624   4.698
  904SOL    HW2 6926  -0.376   4.680   4.805
  905SOL     OW 6927   8.194   7.724   1.825
  905SOL    HW1 6928   8.203   7.695   1.735
  905SOL    HW2 6929   8.138   7.801   1.821
  906SOL     OW 6930   0.832   0.125   0.003
  906SOL    HW1 6931   0.830   0.060   0.073
  906SOL    HW2 6932   0.823   0.209   0.047
  907SOL     OW 6933  -0.213   5.430   4.252
  907SOL    HW1 6934  -0.172   5.513   4.227
  907SOL    HW2 6935  -0.143   5.365   4.246
  908SOL     OW 6936  -1.869   3.053   4.966
  908SOL    HW1 6937  -1.781   3.058   5.003
  908SOL    HW2 6938  -1.857   3.068   4.872
  909SOL     OW 6939   2.004   5.038   0.815
  909SOL    HW1 6940   2.081   5.093   0.828
  909SOL    HW2 6941   1.941   5.070   0.880
  910SOL     OW 6942   2.058   9.643   5.514
  910SOL    HW1 6943   2.031   9.597   5.434
  910SOL    HW2 6944   2.145   9.677   5.494
  911SOL     OW 6945   6.279   5.073   1.053
  911SOL    HW1 6946   6.320   5.151   1.016
  911SOL    HW2 6947   6.191   5.071   1.014
  912SOL     OW 6948   5.245   4.373   4.493
  912SOL    HW1 6949   5.297   4.453   4.488
  912SOL    HW2 6950   5.208   4.374   4.581
  913SOL     OW 6951   6.836   9.547   5.590
  913SOL    HW1 6952   6.798   9.562   5.676
  913SOL    HW2 6953   6.768   9.574   5.528
  914SOL     OW 6954   6.707   3.864   2.510
  914SOL    HW1 6955   6.662   3.908   2.438
  914SOL    HW2 6956   6.637   3.824   2.562
  915SOL     OW 6957   5.703   4.281   5.059
  915SOL    HW1 6958   5.777   4.309   5.112
  915SOL    HW2 6959   5.630   4.334   5.091
  916SOL     OW 6960   5.960   1.796   1.360
  916SOL    HW1 6961   6.036   1.846   1.390
  916SOL    HW2 6962   5.913   1.774   1.441
  917SOL     OW 6963   3.670   7.788   5.829
  917SOL    HW1 6964   3.593   7.843   5.819
  917SOL    HW2 6965   3.665   7.726   5.756
  918SOL     OW 6966   3.359   2.609   3.141
  918SOL    HW1 6967   3.325   2.533   3.092
  918SOL    HW2 6968   3.449   2.585   3.162
  919SOL     OW 6969   2.106   6.927   5.277
  919SOL    HW1 6970   2.152   6.985   5.216
  919SOL    HW2 6971   2.166   6.918   5.351
  920SOL     OW 6972   4.578   7.613   3.361
  920SOL    HW1 6973   4.578   7.525   3.400
  920SOL    HW2 6974   4.488   7.627   3.333
  921SOL     OW 6975   6.511   8.471   4.039
  921SOL    HW1 6976   6.442   8.417   4.000
  921SOL    HW2 6977   6.527   8.432   4.125
  922SOL     OW 6978   6.434   9.064   3.657
  922SOL    HW1 6979   6.355   9.065   3.711
  922SOL    HW2 6980   6.479   9.146   3.678
  923SOL     OW 6981   0.364   4.965   2.800
  923SOL    HW1 6982   0.455   4.953   2.771
  923SOL    HW2 6983   0.367   5.040   2.860
  924SOL     OW 6984   5.399   2.715   4.199
  924SOL    HW1 6985   5.427   2.750   4.284
  924SOL    HW2 6986   5.306   2.699   4.210
  925SOL     OW 6987   5.357   2.680   0.091
  925SOL    HW1 6988   5.426   2.724   0.042
  925SOL    HW2 6989   5.329   2.608   0.034
  926SOL     OW 6990   2.108   2.665   0.713
  926SOL    HW1 6991   2.036   2.602   0.707
  926SOL    HW2 6992   2.181   2.622   0.669
  927SOL     OW 6993   0.840   2.510   3.782
  927SOL    HW1 6994   0.896   2.439   3.814
  927SOL    HW2 6995   0.750   2.477   3.795
  928SOL     OW 6996   5.241   8.918   3.946
  928SOL    HW1 6997   5.187   8.993   3.969
  928SOL    HW2 6998   5.180   8.844   3.943
  929SOL     OW 6999   0.431   6.322   5.961
  929SOL    HW1 7000   0.366   6.288   5.899
  929SOL    HW2 7001   0.509   6.270   5.943
  930SOL     OW 7002   6.770   7.067   5.251
  930SOL    HW1 7003   6.699   7.129   5.268
  930SOL    HW2 7004   6.796   7.084   5.161
  931SOL     OW 7005   0.671   5.223   5.369
  931SOL    HW1 7006   0.677   5.166   5.445
  931SOL    HW2 7007   0.762   5.242   5.346
  932SOL     OW 7008   2.401   6.288   2.456
  932SOL    HW1 7009   2.439   6.300   2.543
  932SOL    HW2 7010   2.406   6.194   2.440
  933SOL     OW 7011   1.254   8.956   4.002
  933SOL    HW1 7012   1.308   8.878   3.987
  933SOL    HW2 7013   1.303   9.007   4.066
  934SOL     OW 7014   1.986   3.846   5.777
  934SOL    HW1 7015   2.023   3.934   5.768
  934SOL    HW2 7016   2.027   3.811   5.857
  935SOL     OW 7017   6.339   9.486   4.909
  935SOL    HW1 7018   6.425   9.510   4.943
  935SOL    HW2 7019   6.304   9.566   4.870
  936SOL     OW 7020   1.733   4.090   4.835
  936SOL    HW1 7021   1.647   4.121   4.805
  936SOL    HW2 7022   1.783   4.076   4.754
  937SOL     OW 7023  -0.114   7.593   4.829
  937SOL    HW1 7024  -0.025   7.558   4.835
  937SOL    HW2 7025  -0.170   7.515   4.821
  938SOL     OW 7026   6.774   5.979   1.674
  938SOL    HW1 7027   6.783   6.067   1.710
  938SOL    HW2 7028   6.711   5.936   1.731
  939SOL     OW 7029   1.962   5.637   5.065
  939SOL    HW1 7030   1.944   5.543   5.065
  939SOL    HW2 7031   1.878   5.677   5.041
  940SOL     OW 7032   4.132   7.552   4.384
  940SOL    HW1 7033   4.182   7.493   4.328
  940SOL    HW2 7034   4.144   7.519   4.472
  941SOL     OW 7035   5.560   4.294   4.148
  941SOL    HW1 7036   5.587   4.207   4.178
  941SOL    HW2 7037   5.586   4.353   4.219
  942SOL     OW 7038   6.406   5.745   5.036
  942SOL    HW1 7039   6.447   5.758   4.950
  942SOL    HW2 7040   6.462   5.679   5.078
  943SOL     OW 7041   0.660   4.098   4.549
  943SOL    HW1 7042   0.638   4.005   4.553
  943SOL    HW2 7043   0.599   4.134   4.484
  944SOL     OW 7044   1.501   2.811   2.433
  944SOL    HW1 7045   1.517   2.801   2.527
  944SOL    HW2 7046   1.437   2.882   2.427
  945SOL     OW 7047   2.521  10.154   5.315
  945SOL    HW1 7048   2.479  10.226   5.362
  945SOL    HW2 7049   2.491  10.163   5.225
  946SOL     OW 7050   6.652   3.877   0.738
  946SOL    HW1 7051   6.615   3.898   0.652
  946SOL    HW2 7052   6.697   3.793   0.724
  947SOL     OW 7053   1.272   4.062   1.767
  947SOL    HW1 7054   1.316   4.125   1.710
  947SOL    HW2 7055   1.230   4.115   1.834
  948SOL     OW 7056   3.276   2.326   1.480
  948SOL    HW1 7057   3.309   2.383   1.549
  948SOL    HW2 7058   3.236   2.386   1.416
  949SOL     OW 7059   1.991   5.577   0.620
  949SOL    HW1 7060   2.039   5.622   0.551
  949SOL    HW2 7061   1.996   5.637   0.695
  950SOL     OW 7062   2.776   4.963   1.002
  950SOL    HW1 7063   2.740   4.990   0.917
  950SOL    HW2 7064   2.707   4.985   1.065
  951SOL     OW 7065   6.095   6.855   1.160
  951SOL    HW1 7066   6.110   6.949   1.175
  951SOL    HW2 7067   6.172   6.813   1.197
  952SOL     OW 7068   2.322   4.797   2.326
  952SOL    HW1 7069   2.268   4.735   2.276
  952SOL    HW2 7070   2.348   4.863   2.262
  953SOL     OW 7071   5.957   6.137   0.019
  953SOL    HW1 7072   5.942   6.048   0.050
  953SOL    HW2 7073   5.876   6.159  -0.028
  954SOL     OW 7074   3.123   3.248   3.674
  954SOL    HW1 7075   3.154   3.180   3.615
  954SOL    HW2 7076   3.202   3.295   3.701
  955SOL     OW 7077   1.182   2.503   2.873
  955SOL    HW1 7078   1.224   2.589   2.877
  955SOL    HW2 7079   1.252   2.444   2.845
  956SOL     OW 7080   1.417   3.906   3.277
  956SOL    HW1 7081   1.326   3.901   3.248
  956SOL    HW2 7082   1.468   3.879   3.201
  957SOL     OW 7083   3.339   8.530   2.511
  957SOL    HW1 7084   3.291   8.470   2.454
  957SOL    HW2 7085   3.279   8.603   2.525
  958SOL     OW 7086   3.528   6.290   6.280
  958SOL    HW1 7087   3.605   6.250   6.239
  958SOL    HW2 7088   3.490   6.345   6.212
  959SOL     OW 7089   1.373   5.419   1.408
  959SOL    HW1 7090   1.318   5.492   1.436
  959SOL    HW2 7091   1.377   5.362   1.484
  960SOL     OW 7092   3.434   1.853   2.624
  960SOL    HW1 7093   3.458   1.788   2.690
  960SOL    HW2 7094   3.432   1.804   2.542
  961SOL     OW 7095   3.448   3.942   4.843
  961SOL    HW1 7096   3.448   3.920   4.750
  961SOL    HW2 7097   3.367   3.990   4.857
  962SOL     OW 7098   6.448   9.727   5.831
  962SOL    HW1 7099   6.458   9.808   5.781
  962SOL    HW2 7100   6.511   9.667   5.791
  963SOL     OW 7101   2.835   9.524   5.181
  963SOL    HW1 7102   2.884   9.538   5.100
  963SOL    HW2 7103   2.836   9.609   5.225
  964SOL     OW 7104   0.153   1.588   0.793
  964SOL    HW1 7105   0.228   1.647   0.794
  964SOL    HW2 7106   0.179   1.514   0.848
  965SOL     OW 7107   6.243   4.222   3.349
  965SOL    HW1 7108   6.220   4.291   3.286
  965SOL    HW2 7109   6.210   4.255   3.432
  966SOL     OW 7110   6.679   1.424   2.002
  966SOL    HW1 7111   6.753   1.433   2.062
  966SOL    HW2 7112   6.700   1.347   1.949
  967SOL     OW 7113   7.384   7.841   3.040
  967SOL    HW1 7114   7.378   7.930   3.003
  967SOL    HW2 7115   7.297   7.825   3.078
  968SOL     OW 7116   9.008   8.018   1.977
  968SOL    HW1 7117   9.043   7.955   2.041
  968SOL    HW2 7118   9.035   7.983   1.892
  969SOL     OW 7119   8.756   5.900   1.039
  969SOL    HW1 7120   8.791   5.986   1.016
  969SOL    HW2 7121   8.830   5.840   1.032
  970SOL     OW 7122   0.642   5.370   5.776
  970SOL    HW1 7123   0.673   5.356   5.865
  970SOL    HW2 7124   0.708   5.427   5.736
  971SOL     OW 7125   2.795   7.407   4.785
  971SOL    HW1 7126   2.890   7.407   4.790
  971SOL    HW2 7127   2.776   7.413   4.691
  972SOL     OW 7128  -0.600   4.346   4.008
  972SOL    HW1 7129  -0.617   4.363   3.915
  972SOL    HW2 7130  -0.505   4.346   4.015
  973SOL     OW 7131   1.589   3.836   4.617
  973SOL    HW1 7132   1.652   3.801   4.553
  973SOL    HW2 7133   1.642   3.861   4.692
  974SOL     OW 7134   0.831   4.421   3.304
  974SOL    HW1 7135   0.771   4.494   3.322
  974SOL    HW2 7136   0.869   4.400   3.389
  975SOL     OW 7137  -0.320   3.977   4.844
  975SOL    HW1 7138  -0.289   3.892   4.875
  975SOL    HW2 7139  -0.406   3.987   4.885
  976SOL     OW 7140   5.368   4.890   5.989
  976SOL    HW1 7141   5.362   4.869   5.896
  976SOL    HW2 7142   5.431   4.826   6.024
  977SOL     OW 7143   6.726   7.772   4.209
  977SOL    HW1 7144   6.689   7.814   4.287
  977SOL    HW2 7145   6.820   7.782   4.219
  978SOL     OW 7146   2.563   8.332   1.830
  978SOL    HW1 7147   2.638   8.286   1.792
  978SOL    HW2 7148   2.600   8.383   1.902
  979SOL     OW 7149   7.617   9.950   5.797
  979SOL    HW1 7150   7.576   9.984   5.718
  979SOL    HW2 7151   7.691  10.008   5.814
  980SOL     OW 7152   3.595   5.814   5.003
  980SOL    HW1 7153   3.634   5.895   5.036
  980SOL    HW2 7154   3.666   5.771   4.956
  981SOL     OW 7155   1.344   2.495   3.921
  981SOL    HW1 7156   1.429   2.454   3.934
  981SOL    HW2 7157   1.337   2.505   3.826
  982SOL     OW 7158   5.666   6.581   1.020
  982SOL    HW1 7159   5.749   6.607   1.060
  982SOL    HW2 7160   5.653   6.491   1.049
  983SOL     OW 7161   1.978   8.768   2.767
  983SOL    HW1 7162   2.004   8.860   2.778
  983SOL    HW2 7163   1.900   8.771   2.712
  984SOL     OW 7164   6.985   1.822   0.718
  984SOL    HW1 7165   7.053   1.867   0.668
  984SOL    HW2 7166   6.924   1.790   0.652
  985SOL     OW 7167   6.845   7.988   1.568
  985SOL    HW1 7168   6.918   7.929   1.546
  985SOL    HW2 7169   6.863   8.015   1.659
  986SOL     OW 7170   0.743   5.921   4.144
  986SOL    HW1 7171   0.797   5.972   4.084
  986SOL    HW2 7172   0.767   5.830   4.126
  987SOL     OW 7173   0.523   8.750   4.596
  987SOL    HW1 7174   0.586   8.678   4.593
  987SOL    HW2 7175   0.445   8.712   4.636
  988SOL     OW 7176   2.237   3.251   1.272
  988SOL    HW1 7177   2.153   3.291   1.249
  988SOL    HW2 7178   2.239   3.169   1.222
  989SOL     OW 7179   6.211   9.587   5.852
  989SOL    HW1 7180   6.170   9.620   5.932
  989SOL    HW2 7181   6.294   9.634   5.847
  990SOL     OW 7182   0.848   3.738   5.551
  990SOL    HW1 7183   0.872   3.805   5.616
  990SOL    HW2 7184   0.790   3.784   5.490
  991SOL     OW 7185   2.334   6.892   2.892
  991SOL    HW1 7186   2.321   6.845   2.973
  991SOL    HW2 7187   2.426   6.877   2.869
  992SOL     OW 7188   3.523   5.463   6.050
  992SOL    HW1 7189   3.441   5.417   6.033
  992SOL    HW2 7190   3.499   5.556   6.050
  993SOL     OW 7191   1.964   5.724   5.963
  993SOL    HW1 7192   2.033   5.665   5.932
  993SOL    HW2 7193   2.006   5.780   6.028
  994SOL     OW 7194   1.077   3.303   1.663
  994SOL    HW1 7195   1.164   3.267   1.643
  994SOL    HW2 7196   1.081   3.394   1.633
  995SOL     OW 7197   6.578   5.201   1.314
  995SOL    HW1 7198   6.612   5.269   1.256
  995SOL    HW2 7199   6.656   5.157   1.348
  996SOL     OW 7200   2.404   6.795   2.246
  996SOL    HW1 7201   2.476   6.751   2.200
  996SOL    HW2 7202   2.385   6.739   2.321
  997SOL     OW 7203   7.481   4.214   2.230
  997SOL    HW1 7204   7.450   4.243   2.316
  997SOL    HW2 7205   7.546   4.280   2.204
  998SOL     OW 7206   2.119   4.728   0.229
  998SOL    HW1 7207   2.160   4.788   0.166
  998SOL    HW2 7208   2.189   4.707   0.291
  999SOL     OW 7209   3.596   1.264   1.841
  999SOL    HW1 7210   3.538   1.271   1.917
  999SOL    HW2 7211   3.677   1.307   1.870
 1000SOL     OW 7212   1.832   2.077   2.242
 1000SOL    HW1 7213   1.847   2.132   2.165
 1000SOL    HW2 7214   1.876   2.124   2.313
 1001SOL     OW 7215   0.717   5.859   4.987
 1001SOL    HW1 7216   0.675   5.779   4.956
 1001SOL    HW2 7217   0.807   5.832   5.007
 1002SOL     OW 7218   5.661  10.229   6.094
 1002SOL    HW1 7219   5.651  10.258   6.185
 1002SOL    HW2 7220   5.579  10.184   6.074
 1003SOL     OW 7221   5.656   5.603   3.350
 1003SOL    HW1 7222   5.726   5.555   3.305
 1003SOL    HW2 7223   5.653   5.688   3.305
 1004SOL     OW 7224   6.473   8.599   5.650
 1004SOL    HW1 7225   6.391   8.649   5.645
 1004SOL    HW2 7226   6.444   8.507   5.649
 1005SOL     OW 7227   1.951   8.196   5.961
 1005SOL    HW1 7228   1.893   8.272   5.969
 1005SOL    HW2 7229   2.028   8.231   5.916
 1006SOL     OW 7230   2.602   7.110   4.170
 1006SOL    HW1 7231   2.552   7.175   4.220
 1006SOL    HW2 7232   2.580   7.128   4.078
 1007SOL     OW 7233   8.120   7.810   3.402
 1007SOL    HW1 7234   8.186   7.756   3.446
 1007SOL    HW2 7235   8.037   7.766   3.418
 1008SOL     OW 7236   6.735   5.612   0.812
 1008SOL    HW1 7237   6.747   5.634   0.905
 1008SOL    HW2 7238   6.665   5.546   0.812
 1009SOL     OW 7239   5.573   7.200   1.168
 1009SOL    HW1 7240   5.604   7.117   1.132
 1009SOL    HW2 7241   5.547   7.180   1.258
 1010SOL     OW 7242   3.755   7.375   5.507
 1010SOL    HW1 7243   3.795   7.460   5.523
 1010SOL    HW2 7244   3.794   7.345   5.425
 1011SOL     OW 7245   2.684   3.861   4.865
 1011SOL    HW1 7246   2.779   3.869   4.852
 1011SOL    HW2 7247   2.650   3.949   4.855
 1012SOL     OW 7248  -0.399   3.279   2.949
 1012SOL    HW1 7249  -0.358   3.366   2.946
 1012SOL    HW2 7250  -0.333   3.219   2.915
 1013SOL     OW 7251   5.640   6.477   1.433
 1013SOL    HW1 7252   5.651   6.392   1.476
 1013SOL    HW2 7253   5.626   6.456   1.340
 1014SOL     OW 7254   4.494   4.303   4.448
 1014SOL    HW1 7255   4.416   4.342   4.487
 1014SOL    HW2 7256   4.538   4.376   4.404
 1015SOL     OW 7257   2.922   7.408   6.262
 1015SOL    HW1 7258   2.997   7.367   6.217
 1015SOL    HW2 7259   2.914   7.494   6.220
 1016SOL     OW 7260   7.939   9.759   4.766
 1016SOL    HW1 7261   8.024   9.728   4.735
 1016SOL    HW2 7262   7.938   9.852   4.743
 1017SOL     OW 7263   1.492   9.046   6.008
 1017SOL    HW1 7264   1.495   9.086   6.096
 1017SOL    HW2 7265   1.416   9.086   5.966
 1018SOL     OW 7266   4.923   6.133   6.288
 1018SOL    HW1 7267   4.938   6.227   6.278
 1018SOL    HW2 7268   4.866   6.125   6.365
 1019SOL     OW 7269   3.576   3.045   5.165
 1019SOL    HW1 7270   3.539   3.130   5.141
 1019SOL    HW2 7271   3.617   3.060   5.250
 1020SOL     OW 7272   6.505   2.207   1.439
 1020SOL    HW1 7273   6.471   2.279   1.493
 1020SOL    HW2 7274   6.564   2.159   1.498
 1021SOL     OW 7275   3.222   2.835   4.234
 1021SOL    HW1 7276   3.185   2.807   4.150
 1021SOL    HW2 7277   3.150   2.825   4.297
 1022SOL     OW 7278   6.356   5.599   2.846
 1022SOL    HW1 7279   6.373   5.508   2.823
 1022SOL    HW2 7280   6.262   5.610   2.831
 1023SOL     OW 7281   5.800   4.112   4.891
 1023SOL    HW1 7282   5.777   4.176   4.958
 1023SOL    HW2 7283   5.853   4.161   4.828
 1024SOL     OW 7284   3.071   2.132   2.289
 1024SOL    HW1 7285   2.979   2.113   2.306
 1024SOL    HW2 7286   3.109   2.147   2.375
 1025SOL     OW 7287   6.342   3.417   2.654
 1025SOL    HW1 7288   6.374   3.449   2.738
 1025SOL    HW2 7289   6.305   3.494   2.611
 1026SOL     OW 7290   3.445   6.715   2.059
 1026SOL    HW1 7291   3.391   6.650   2.104
 1026SOL    HW2 7292   3.455   6.682   1.970
 1027SOL     OW 7293   0.940   7.105   4.227
 1027SOL    HW1 7294   0.905   7.020   4.202
 1027SOL    HW2 7295   1.002   7.127   4.156
 1028SOL     OW 7296   6.155   5.765   3.893
 1028SOL    HW1 7297   6.170   5.741   3.802
 1028SOL    HW2 7298   6.072   5.813   3.892
 1029SOL     OW 7299   1.497   4.054   5.579
 1029SOL    HW1 7300   1.527   4.110   5.650
 1029SOL    HW2 7301   1.544   3.972   5.591
 1030SOL     OW 7302   2.340   6.967   3.970
 1030SOL    HW1 7303   2.389   6.938   3.893
 1030SOL    HW2 7304   2.373   7.055   3.988
 1031SOL     OW 7305   5.790   7.013   4.119
 1031SOL    HW1 7306   5.871   6.982   4.081
 1031SOL    HW2 7307   5.777   7.100   4.080
 1032SOL     OW 7308   2.528   6.713   1.196
 1032SOL    HW1 7309   2.548   6.628   1.157
 1032SOL    HW2 7310   2.611   6.745   1.231
 1033SOL     OW 7311   3.017   6.942   1.322
 1033SOL    HW1 7312   3.057   6.897   1.247
 1033SOL    HW2 7313   3.074   6.920   1.396
 1034SOL     OW 7314   3.764   4.174   4.940
 1034SOL    HW1 7315   3.762   4.091   4.988
 1034SOL    HW2 7316   3.678   4.213   4.956
 1035SOL     OW 7317   0.326   4.361   4.518
 1035SOL    HW1 7318   0.318   4.364   4.613
 1035SOL    HW2 7319   0.235   4.365   4.486
 1036SOL     OW 7320   0.804   9.215   4.886
 1036SOL    HW1 7321   0.879   9.157   4.901
 1036SOL    HW2 7322   0.780   9.244   4.974
 1037SOL     OW 7323   6.489   2.732   0.069
 1037SOL    HW1 7324   6.570   2.713   0.116
 1037SOL    HW2 7325   6.494   2.678  -0.010
 1038SOL     OW 7326   6.528   3.347   0.270
 1038SOL    HW1 7327   6.483   3.363   0.352
 1038SOL    HW2 7328   6.458   3.336   0.205
 1039SOL     OW 7329   1.570   4.976   5.352
 1039SOL    HW1 7330   1.603   4.887   5.345
 1039SOL    HW2 7331   1.646   5.031   5.336
 1040SOL     OW 7332  -0.130   6.684   5.407
 1040SOL    HW1 7333  -0.222   6.685   5.435
 1040SOL    HW2 7334  -0.099   6.773   5.424
 1041SOL     OW 7335   1.838   5.867   0.492
 1041SOL    HW1 7336   1.758   5.820   0.517
 1041SOL    HW2 7337   1.872   5.902   0.574
 1042SOL     OW 7338   0.487   6.601   3.663
 1042SOL    HW1 7339   0.457   6.657   3.591
 1042SOL    HW2 7340   0.472   6.653   3.741
 1043SOL     OW 7341   2.300   8.138   3.703
 1043SOL    HW1 7342   2.249   8.108   3.777
 1043SOL    HW2 7343   2.340   8.058   3.667
 1044SOL     OW 7344   4.229   8.416   6.044
 1044SOL    HW1 7345   4.146   8.369   6.034
 1044SOL    HW2 7346   4.273   8.372   6.117
 1045SOL     OW 7347  -0.120   4.732   5.329
 1045SOL    HW1 7348  -0.144   4.651   5.374
 1045SOL    HW2 7349  -0.199   4.785   5.331
 1046SOL     OW 7350   6.802   1.833   0.901
 1046SOL    HW1 7351   6.811   1.749   0.947
 1046SOL    HW2 7352   6.870   1.830   0.833
 1047SOL     OW 7353   0.131   5.063   4.131
 1047SOL    HW1 7354   0.193   5.103   4.071
 1047SOL    HW2 7355   0.160   4.972   4.139
 1048SOL     OW 7356   6.573   2.109   3.032
 1048SOL    HW1 7357   6.657   2.065   3.034
 1048SOL    HW2 7358   6.560   2.141   3.121
 1049SOL     OW 7359   5.978   9.931   5.245
 1049SOL    HW1 7360   6.067   9.934   5.209
 1049SOL    HW2 7361   5.981   9.865   5.314
 1050SOL     OW 7362   2.796   1.369   1.082
 1050SOL    HW1 7363   2.872   1.346   1.136
 1050SOL    HW2 7364   2.815   1.333   0.996
 1051SOL     OW 7365   6.917   1.810   1.495
 1051SOL    HW1 7366   6.885   1.869   1.427
 1051SOL    HW2 7367   6.838   1.785   1.544
 1052SOL     OW 7368   3.203   3.469   0.059
 1052SOL    HW1 7369   3.251   3.552   0.061
 1052SOL    HW2 7370   3.115   3.493   0.029
 1053SOL     OW 7371   0.583   1.124   0.266
 1053SOL    HW1 7372   0.557   1.197   0.210
 1053SOL    HW2 7373   0.643   1.163   0.329
 1054SOL     OW 7374   7.003   7.022   0.366
 1054SOL    HW1 7375   6.958   6.937   0.372
 1054SOL    HW2 7376   7.033   7.040   0.455
 1055SOL     OW 7377   0.601   1.369   0.783
 1055SOL    HW1 7378   0.676   1.377   0.842
 1055SOL    HW2 7379   0.631   1.410   0.701
 1056SOL     OW 7380   6.211   6.171   4.743
 1056SOL    HW1 7381   6.150   6.112   4.699
 1056SOL    HW2 7382   6.269   6.114   4.793
 1057SOL     OW 7383  -0.024   4.581   2.817
 1057SOL    HW1 7384  -0.114   4.583   2.785
 1057SOL    HW2 7385  -0.025   4.639   2.893
 1058SOL     OW 7386   5.421   1.546   0.690
 1058SOL    HW1 7387   5.368   1.619   0.658
 1058SOL    HW2 7388   5.370   1.468   0.671
 1059SOL     OW 7389   7.124   5.087   2.479
 1059SOL    HW1 7390   7.103   5.001   2.516
 1059SOL    HW2 7391   7.066   5.096   2.404
 1060SOL     OW 7392   7.270   6.087   4.078
 1060SOL    HW1 7393   7.235   6.139   4.151
 1060SOL    HW2 7394   7.247   6.136   4.000
 1061SOL     OW 7395   2.733   3.463   2.932
 1061SOL    HW1 7396   2.642   3.489   2.915
 1061SOL    HW2 7397   2.729   3.411   3.012
 1062SOL     OW 7398   7.468   1.078   0.676
 1062SOL    HW1 7399   7.479   1.013   0.746
 1062SOL    HW2 7400   7.556   1.111   0.661
 1063SOL     OW 7401   1.935   4.233   4.293
 1063SOL    HW1 7402   1.859   4.213   4.347
 1063SOL    HW2 7403   1.947   4.328   4.302
 1064SOL     OW 7404   1.830   5.260   1.615
 1064SOL    HW1 7405   1.860   5.349   1.633
 1064SOL    HW2 7406   1.888   5.204   1.668
 1065SOL     OW 7407   4.232   1.680   0.842
 1065SOL    HW1 7408   4.307   1.636   0.801
 1065SOL    HW2 7409   4.167   1.686   0.773
 1066SOL     OW 7410  -0.569   2.056   2.779
 1066SOL    HW1 7411  -0.605   2.118   2.715
 1066SOL    HW2 7412  -0.604   2.086   2.863
 1067SOL     OW 7413   3.488   6.168   3.971
 1067SOL    HW1 7414   3.496   6.204   3.883
 1067SOL    HW2 7415   3.443   6.084   3.959
 1068SOL     OW 7416   4.563   8.692   2.650
 1068SOL    HW1 7417   4.568   8.670   2.557
 1068SOL    HW2 7418   4.581   8.610   2.696
 1069SOL     OW 7419   6.860   3.665   1.794
 1069SOL    HW1 7420   6.864   3.667   1.699
 1069SOL    HW2 7421   6.807   3.741   1.818
 1070SOL     OW 7422   1.855   4.904   0.043
 1070SOL    HW1 7423   1.915   4.945  -0.020
 1070SOL    HW2 7424   1.866   4.810   0.028
 1071SOL     OW 7425   0.966  10.378   6.248
 1071SOL    HW1 7426   1.026  10.451   6.257
 1071SOL    HW2 7427   0.904  10.389   6.321
 1072SOL     OW 7428   5.331   7.606   4.887
 1072SOL    HW1 7429   5.249   7.581   4.930
 1072SOL    HW2 7430   5.365   7.678   4.940
 1073SOL     OW 7431   6.561   5.374   0.752
 1073SOL    HW1 7432   6.546   5.282   0.727
 1073SOL    HW2 7433   6.481   5.419   0.726
 1074SOL     OW 7434   2.262   5.194   5.375
 1074SOL    HW1 7435   2.230   5.119   5.425
 1074SOL    HW2 7436   2.186   5.252   5.367
 1075SOL     OW 7437   5.817   4.529   0.340
 1075SOL    HW1 7438   5.819   4.477   0.260
 1075SOL    HW2 7439   5.756   4.601   0.321
 1076SOL     OW 7440   8.371   6.170   1.389
 1076SOL    HW1 7441   8.445   6.124   1.348
 1076SOL    HW2 7442   8.369   6.136   1.479
 1077SOL     OW 7443   4.773   8.629   4.243
 1077SOL    HW1 7444   4.707   8.666   4.301
 1077SOL    HW2 7445   4.808   8.554   4.291
 1078SOL     OW 7446   5.900   6.083   3.599
 1078SOL    HW1 7447   5.862   6.148   3.658
 1078SOL    HW2 7448   5.846   6.087   3.521
 1079SOL     OW 7449   5.944   8.954   5.868
 1079SOL    HW1 7450   5.870   9.011   5.848
 1079SOL    HW2 7451   5.973   8.983   5.955
 1080SOL     OW 7452  -0.667   3.169   5.250
 1080SOL    HW1 7453  -0.722   3.244   5.231
 1080SOL    HW2 7454  -0.660   3.167   5.345
 1081SOL     OW 7455   4.196   7.553   5.573
 1081SOL    HW1 7456   4.199   7.499   5.494
 1081SOL    HW2 7457   4.179   7.491   5.644
 1082SOL     OW 7458   2.103   5.671   4.839
 1082SOL    HW1 7459   2.197   5.681   4.857
 1082SOL    HW2 7460   2.066   5.644   4.923
 1083SOL     OW 7461   6.661   5.177   3.282
 1083SOL    HW1 7462   6.613   5.241   3.335
 1083SOL    HW2 7463   6.661   5.097   3.335
 1084SOL     OW 7464   6.256   6.294   5.145
 1084SOL    HW1 7465   6.246   6.383   5.180
 1084SOL    HW2 7466   6.279   6.307   5.053
 1085SOL     OW 7467   1.207   7.374   4.803
 1085SOL    HW1 7468   1.143   7.431   4.846
 1085SOL    HW2 7469   1.288   7.388   4.852
 1086SOL     OW 7470   5.750   7.902   6.034
 1086SOL    HW1 7471   5.663   7.939   6.049
 1086SOL    HW2 7472   5.738   7.808   6.042
 1087SOL     OW 7473   3.264   2.667   2.839
 1087SOL    HW1 7474   3.256   2.736   2.773
 1087SOL    HW2 7475   3.189   2.680   2.897
 1088SOL     OW 7476   7.448   8.188   4.124
 1088SOL    HW1 7477   7.447   8.093   4.113
 1088SOL    HW2 7478   7.385   8.221   4.060
 1089SOL     OW 7479   2.201   1.726   2.639
 1089SOL    HW1 7480   2.254   1.655   2.601
 1089SOL    HW2 7481   2.170   1.775   2.563
 1090SOL     OW 7482   6.786   9.350   6.247
 1090SOL    HW1 7483   6.820   9.322   6.162
 1090SOL    HW2 7484   6.691   9.345   6.238
 1091SOL     OW 7485   6.043   8.503   3.547
 1091SOL    HW1 7486   6.036   8.487   3.453
 1091SOL    HW2 7487   6.072   8.420   3.584
 1092SOL     OW 7488   6.051   4.222   0.188
 1092SOL    HW1 7489   5.963   4.252   0.162
 1092SOL    HW2 7490   6.087   4.185   0.107
 1093SOL     OW 7491  -0.487   5.995   5.606
 1093SOL    HW1 7492  -0.486   6.000   5.701
 1093SOL    HW2 7493  -0.495   6.086   5.577
 1094SOL     OW 7494   2.847   5.180   4.954
 1094SOL    HW1 7495   2.921   5.172   4.894
 1094SOL    HW2 7496   2.851   5.270   4.985
 1095SOL     OW 7497   5.612   2.192   0.871
 1095SOL    HW1 7498   5.693   2.162   0.912
 1095SOL    HW2 7499   5.615   2.156   0.783
 1096SOL     OW 7500   4.940   2.111   0.133
 1096SOL    HW1 7501   4.853   2.151   0.139
 1096SOL    HW2 7502   4.977   2.122   0.221
 1097SOL     OW 7503   0.609   2.774   2.676
 1097SOL    HW1 7504   0.608   2.794   2.582
 1097SOL    HW2 7505   0.576   2.854   2.717
 1098SOL     OW 7506   4.923   4.217   6.071
 1098SOL    HW1 7507   5.012   4.242   6.098
 1098SOL    HW2 7508   4.877   4.199   6.153
 1099SOL     OW 7509   1.873   4.409   3.065
 1099SOL    HW1 7510   1.905   4.321   3.082
 1099SOL    HW2 7511   1.937   4.466   3.107
 1100SOL     OW 7512   1.189   3.281   4.625
 1100SOL    HW1 7513   1.178   3.195   4.585
 1100SOL    HW2 7514   1.102   3.321   4.621
 1101SOL     OW 7515   6.128   2.326   1.315
 1101SOL    HW1 7516   6.154   2.248   1.266
 1101SOL    HW2 7517   6.082   2.292   1.391
 1102SOL     OW 7518   3.860   5.534   0.387
 1102SOL    HW1 7519   3.941   5.521   0.435
 1102SOL    HW2 7520   3.795   5.557   0.453
 1103SOL     OW 7521   3.117   6.046   4.366
 1103SOL    HW1 7522   3.054   6.117   4.354
 1103SOL    HW2 7523   3.083   5.994   4.439
 1104SOL     OW 7524   7.744   7.920   1.341
 1104SOL    HW1 7525   7.746   7.855   1.271
 1104SOL    HW2 7526   7.707   7.998   1.300
 1105SOL     OW 7527   4.907   7.413   4.783
 1105SOL    HW1 7528   4.966   7.344   4.812
 1105SOL    HW2 7529   4.822   7.391   4.820
 1106SOL     OW 7530   1.430   6.914   3.967
 1106SOL    HW1 7531   1.408   6.935   4.058
 1106SOL    HW2 7532   1.454   6.821   3.969
 1107SOL     OW 7533   0.369   2.886   3.189
 1107SOL    HW1 7534   0.355   2.792   3.177
 1107SOL    HW2 7535   0.440   2.892   3.252
 1108SOL     OW 7536   2.844   1.768   0.483
 1108SOL    HW1 7537   2.775   1.808   0.430
 1108SOL    HW2 7538   2.803   1.749   0.567
 1109SOL     OW 7539   5.137   4.575   4.896
 1109SOL    HW1 7540   5.193   4.503   4.927
 1109SOL    HW2 7541   5.164   4.650   4.949
 1110SOL     OW 7542   4.035   6.901   0.553
 1110SOL    HW1 7543   4.014   6.967   0.619
 1110SOL    HW2 7544   3.958   6.843   0.552
 1111SOL     OW 7545   6.565   5.663   1.557
 1111SOL    HW1 7546   6.528   5.742   1.518
 1111SOL    HW2 7547   6.655   5.686   1.580
 1112SOL     OW 7548   6.078   0.875   0.578
 1112SOL    HW1 7549   6.167   0.909   0.585
 1112SOL    HW2 7550   6.057   0.845   0.667
 1113SOL     OW 7551   0.680   4.869   2.026
 1113SOL    HW1 7552   0.648   4.943   2.078
 1113SOL    HW2 7553   0.741   4.909   1.964
 1114SOL     OW 7554   4.883   6.056   5.966
 1114SOL    HW1 7555   4.804   6.094   5.929
 1114SOL    HW2 7556   4.872   6.065   6.061
 1115SOL     OW 7557   3.336   4.399   4.019
 1115SOL    HW1 7558   3.331   4.439   4.106
 1115SOL    HW2 7559   3.362   4.470   3.961
 1116SOL     OW 7560   0.425   3.550   3.010
 1116SOL    HW1 7561   0.495   3.581   2.951
 1116SOL    HW2 7562   0.371   3.494   2.955
 1117SOL     OW 7563   5.201   6.813   3.960
 1117SOL    HW1 7564   5.106   6.805   3.950
 1117SOL    HW2 7565   5.226   6.736   4.012
 1118SOL     OW 7566   4.113   3.810   5.662
 1118SOL    HW1 7567   4.030   3.761   5.665
 1118SOL    HW2 7568   4.144   3.810   5.752
 1119SOL     OW 7569   8.566   4.826   1.203
 1119SOL    HW1 7570   8.518   4.801   1.125
 1119SOL    HW2 7571   8.498   4.858   1.264
 1120SOL     OW 7572   2.876   2.909   0.076
 1120SOL    HW1 7573   2.937   2.980   0.096
 1120SOL    HW2 7574   2.906   2.875  -0.009
 1121SOL     OW 7575   0.606   4.695   2.638
 1121SOL    HW1 7576   0.610   4.750   2.560
 1121SOL    HW2 7577   0.521   4.651   2.632
 1122SOL     OW 7578   2.149   9.033   3.430
 1122SOL    HW1 7579   2.231   9.044   3.381
 1122SOL    HW2 7580   2.087   9.001   3.365
 1123SOL     OW 7581   5.781   3.631   0.026
 1123SOL    HW1 7582   5.772   3.549  -0.024
 1123SOL    HW2 7583   5.729   3.617   0.105
 1124SOL     OW 7584   1.603   1.306   1.198
 1124SOL    HW1 7585   1.694   1.281   1.181
 1124SOL    HW2 7586   1.574   1.245   1.266
 1125SOL     OW 7587   5.679   8.001   1.569
 1125SOL    HW1 7588   5.748   7.935   1.558
 1125SOL    HW2 7589   5.697   8.041   1.654
 1126SOL     OW 7590   6.505   4.037   3.538
 1126SOL    HW1 7591   6.442   3.976   3.500
 1126SOL    HW2 7592   6.460   4.073   3.615
 1127SOL     OW 7593   0.857   3.043   2.791
 1127SOL    HW1 7594   0.837   3.071   2.880
 1127SOL    HW2 7595   0.775   3.051   2.743
 1128SOL     OW 7596   0.735   6.469   5.969
 1128SOL    HW1 7597   0.748   6.464   6.064
 1128SOL    HW2 7598   0.704   6.558   5.954
 1129SOL     OW 7599   7.630   9.411   4.620
 1129SOL    HW1 7600   7.665   9.326   4.593
 1129SOL    HW2 7601   7.708   9.466   4.634
 1130SOL     OW 7602   1.657   9.257   5.028
 1130SOL    HW1 7603   1.591   9.285   4.964
 1130SOL    HW2 7604   1.740   9.289   4.993
 1131SOL     OW 7605   3.347   8.837   5.392
 1131SOL    HW1 7606   3.382   8.858   5.305
 1131SOL    HW2 7607   3.404   8.768   5.425
 1132SOL     OW 7608   6.898   9.829   5.086
 1132SOL    HW1 7609   6.958   9.763   5.051
 1132SOL    HW2 7610   6.837   9.780   5.141
 1133SOL     OW 7611   6.569   7.671   3.985
 1133SOL    HW1 7612   6.623   7.723   4.044
 1133SOL    HW2 7613   6.513   7.735   3.941
 1134SOL     OW 7614   1.511   2.344   1.556
 1134SOL    HW1 7615   1.548   2.430   1.542
 1134SOL    HW2 7616   1.436   2.340   1.496
 1135SOL     OW 7617   7.760   7.720   1.145
 1135SOL    HW1 7618   7.820   7.689   1.077
 1135SOL    HW2 7619   7.690   7.655   1.147
 1136SOL     OW 7620  -0.111   3.090   3.224
 1136SOL    HW1 7621  -0.124   3.065   3.315
 1136SOL    HW2 7622  -0.198   3.110   3.191
 1137SOL     OW 7623   7.655   4.937   1.490
 1137SOL    HW1 7624   7.625   4.904   1.406
 1137SOL    HW2 7625   7.636   4.867   1.552
 1138SOL     OW 7626   4.573   4.779   5.130
 1138SOL    HW1 7627   4.668   4.783   5.138
 1138SOL    HW2 7628   4.557   4.705   5.071
 1139SOL     OW 7629   6.944   6.358   4.495
 1139SOL    HW1 7630   7.011   6.332   4.559
 1139SOL    HW2 7631   6.888   6.281   4.486
 1140SOL     OW 7632   0.991   5.316   2.093
 1140SOL    HW1 7633   0.931   5.379   2.132
 1140SOL    HW2 7634   1.001   5.346   2.002
 1141SOL     OW 7635   3.728   4.450   5.856
 1141SOL    HW1 7636   3.798   4.493   5.905
 1141SOL    HW2 7637   3.737   4.357   5.878
 1142SOL     OW 7638   6.393   7.290   2.303
 1142SOL    HW1 7639   6.329   7.245   2.359
 1142SOL    HW2 7640   6.455   7.221   2.277
 1143SOL     OW 7641   2.172   6.960   4.420
 1143SOL    HW1 7642   2.200   7.035   4.368
 1143SOL    HW2 7643   2.115   6.910   4.362
 1144SOL     OW 7644   2.777   5.036   5.171
 1144SOL    HW1 7645   2.780   5.086   5.089
 1144SOL    HW2 7646   2.702   5.071   5.218
 1145SOL     OW 7647   1.395   8.545   5.343
 1145SOL    HW1 7648   1.386   8.626   5.393
 1145SOL    HW2 7649   1.317   8.542   5.287
 1146SOL     OW 7650  -0.451   5.077   5.166
 1146SOL    HW1 7651  -0.372   5.091   5.219
 1146SOL    HW2 7652  -0.496   5.004   5.209
 1147SOL     OW 7653   7.644   2.779   1.254
 1147SOL    HW1 7654   7.656   2.836   1.179
 1147SOL    HW2 7655   7.633   2.691   1.217
 1148SOL     OW 7656   6.744   3.790   0.161
 1148SOL    HW1 7657   6.820   3.733   0.149
 1148SOL    HW2 7658   6.691   3.746   0.227
 1149SOL     OW 7659   5.951   8.046   5.586
 1149SOL    HW1 7660   5.865   8.089   5.584
 1149SOL    HW2 7661   5.947   7.990   5.664
 1150SOL     OW 7662   1.425   7.436   4.962
 1150SOL    HW1 7663   1.476   7.394   5.032
 1150SOL    HW2 7664   1.490   7.460   4.896
 1151SOL     OW 7665   2.987   3.729   4.152
 1151SOL    HW1 7666   2.959   3.770   4.070
 1151SOL    HW2 7667   3.016   3.803   4.207
 1152SOL     OW 7668   7.763   5.427   2.871
 1152SOL    HW1 7669   7.697   5.439   2.803
 1152SOL    HW2 7670   7.838   5.480   2.842
 1153SOL     OW 7671   3.085   7.644   4.955
 1153SOL    HW1 7672   3.114   7.735   4.954
 1153SOL    HW2 7673   3.145   7.600   5.016
 1154SOL     OW 7674   2.696   6.829   3.328
 1154SOL    HW1 7675   2.788   6.846   3.306
 1154SOL    HW2 7676   2.647   6.862   3.252
 1155SOL     OW 7677   2.796   7.036   1.512
 1155SOL    HW1 7678   2.853   7.036   1.435
 1155SOL    HW2 7679   2.749   7.120   1.507
 1156SOL     OW 7680   1.586   7.382   3.708
 1156SOL    HW1 7681   1.603   7.288   3.694
 1156SOL    HW2 7682   1.532   7.407   3.633
 1157SOL     OW 7683   0.649   5.176   4.680
 1157SOL    HW1 7684   0.677   5.100   4.729
 1157SOL    HW2 7685   0.714   5.186   4.611
 1158SOL     OW 7686   2.562   2.685   1.372
 1158SOL    HW1 7687   2.615   2.630   1.314
 1158SOL    HW2 7688   2.613   2.766   1.380
 1159SOL     OW 7689  -1.795   3.479   5.382
 1159SOL    HW1 7690  -1.873   3.512   5.337
 1159SOL    HW2 7691  -1.750   3.558   5.412
 1160SOL     OW 7692   6.808   4.461   2.999
 1160SOL    HW1 7693   6.884   4.479   3.054
 1160SOL    HW2 7694   6.774   4.378   3.032
 1161SOL     OW 7695   3.502   8.939   5.210
 1161SOL    HW1 7696   3.559   8.939   5.286
 1161SOL    HW2 7697   3.556   8.902   5.140
 1162SOL     OW 7698   6.915   6.832   4.357
 1162SOL    HW1 7699   6.899   6.841   4.451
 1162SOL    HW2 7700   6.839   6.873   4.316
 1163SOL     OW 7701   6.373   6.279   2.731
 1163SOL    HW1 7702   6.300   6.302   2.675
 1163SOL    HW2 7703   6.349   6.311   2.818
 1164SOL     OW 7704   4.533   8.401   3.341
 1164SOL    HW1 7705   4.539   8.404   3.246
 1164SOL    HW2 7706   4.582   8.323   3.366
 1165SOL     OW 7707   4.166   7.268   3.323
 1165SOL    HW1 7708   4.110   7.208   3.273
 1165SOL    HW2 7709   4.255   7.237   3.306
 1166SOL     OW 7710   0.306   2.723   3.673
 1166SOL    HW1 7711   0.233   2.783   3.664
 1166SOL    HW2 7712   0.378   2.777   3.707
 1167SOL     OW 7713  -0.448   5.741   5.489
 1167SOL    HW1 7714  -0.363   5.750   5.446
 1167SOL    HW2 7715  -0.466   5.828   5.525
 1168SOL     OW 7716   5.842   4.825   2.262
 1168SOL    HW1 7717   5.877   4.914   2.265
 1168SOL    HW2 7718   5.907   4.775   2.213
 1169SOL     OW 7719   6.283   4.155   0.296
 1169SOL    HW1 7720   6.202   4.190   0.258
 1169SOL    HW2 7721   6.255   4.117   0.380
 1170SOL     OW 7722   7.002   7.850   1.935
 1170SOL    HW1 7723   7.019   7.943   1.918
 1170SOL    HW2 7724   6.908   7.846   1.953
 1171SOL     OW 7725   6.297  10.049   4.844
 1171SOL    HW1 7726   6.323  10.124   4.897
 1171SOL    HW2 7727   6.265  10.086   4.762
 1172SOL     OW 7728   0.946   7.038   4.770
 1172SOL    HW1 7729   1.034   7.061   4.741
 1172SOL    HW2 7730   0.938   6.944   4.750
 1173SOL     OW 7731   8.235   4.465   0.601
 1173SOL    HW1 7732   8.153   4.467   0.550
 1173SOL    HW2 7733   8.300   4.434   0.539
 1174SOL     OW 7734   3.524   7.045   5.045
 1174SOL    HW1 7735   3.494   6.971   5.097
 1174SOL    HW2 7736   3.611   7.065   5.079
 1175SOL     OW 7737   1.159   4.088   1.286
 1175SOL    HW1 7738   1.240   4.053   1.323
 1175SOL    HW2 7739   1.177   4.182   1.274
 1176SOL     OW 7740   6.295   8.686   5.910
 1176SOL    HW1 7741   6.294   8.723   5.821
 1176SOL    HW2 7742   6.377   8.637   5.915
 1177SOL     OW 7743   6.007   5.174   3.878
 1177SOL    HW1 7744   6.040   5.162   3.789
 1177SOL    HW2 7745   5.994   5.085   3.911
 1178SOL     OW 7746   0.980   8.810   5.182
 1178SOL    HW1 7747   0.990   8.725   5.140
 1178SOL    HW2 7748   1.069   8.845   5.187
 1179SOL     OW 7749   2.032   1.767   0.280
 1179SOL    HW1 7750   1.987   1.834   0.228
 1179SOL    HW2 7751   1.967   1.736   0.342
 1180SOL     OW 7752   5.591   5.722   2.864
 1180SOL    HW1 7753   5.616   5.804   2.821
 1180SOL    HW2 7754   5.653   5.657   2.831
 1181SOL     OW 7755   4.079   3.532   5.015
 1181SOL    HW1 7756   4.008   3.589   5.045
 1181SOL    HW2 7757   4.034   3.451   4.987
 1182SOL     OW 7758   5.814   2.713   3.753
 1182SOL    HW1 7759   5.866   2.635   3.731
 1182SOL    HW2 7760   5.851   2.742   3.837
 1183SOL     OW 7761  -0.595   4.052   5.002
 1183SOL    HW1 7762  -0.604   4.120   4.935
 1183SOL    HW2 7763  -0.599   4.099   5.085
 1184SOL     OW 7764  -0.651   6.579   4.951
 1184SOL    HW1 7765  -0.655   6.501   5.006
 1184SOL    HW2 7766  -0.742   6.598   4.930
 1185SOL     OW 7767   4.864   1.343   0.909
 1185SOL    HW1 7768   4.935   1.386   0.862
 1185SOL    HW2 7769   4.851   1.261   0.861
 1186SOL     OW 7770   5.181   7.892   2.326
 1186SOL    HW1 7771   5.203   7.911   2.235
 1186SOL    HW2 7772   5.149   7.802   2.325
 1187SOL     OW 7773   7.400   5.301   1.149
 1187SOL    HW1 7774   7.418   5.395   1.159
 1187SOL    HW2 7775   7.420   5.264   1.235
 1188SOL     OW 7776   1.583   3.395   5.371
 1188SOL    HW1 7777   1.658   3.389   5.313
 1188SOL    HW2 7778   1.525   3.459   5.330
 1189SOL     OW 7779   2.589   5.928   3.978
 1189SOL    HW1 7780   2.682   5.912   3.958
 1189SOL    HW2 7781   2.568   6.007   3.928
 1190SOL     OW 7782   6.790   6.053   3.198
 1190SOL    HW1 7783   6.705   6.059   3.241
 1190SOL    HW2 7784   6.770   6.025   3.108
 1191SOL     OW 7785   2.065   5.793   3.389
 1191SOL    HW1 7786   2.135   5.748   3.343
 1191SOL    HW2 7787   2.038   5.864   3.331
 1192SOL     OW 7788   1.865   4.940   3.523
 1192SOL    HW1 7789   1.865   4.906   3.613
 1192SOL    HW2 7790   1.943   4.901   3.483
 1193SOL     OW 7791   5.737   7.150   3.677
 1193SOL    HW1 7792   5.705   7.182   3.592
 1193SOL    HW2 7793   5.667   7.173   3.739
 1194SOL     OW 7794   2.435   6.341   1.518
 1194SOL    HW1 7795   2.402   6.429   1.539
 1194SOL    HW2 7796   2.381   6.282   1.571
 1195SOL     OW 7797   2.838   2.214   1.656
 1195SOL    HW1 7798   2.833   2.119   1.645
 1195SOL    HW2 7799   2.873   2.225   1.745
 1196SOL     OW 7800   5.063   8.643   4.847
 1196SOL    HW1 7801   4.970   8.622   4.857
 1196SOL    HW2 7802   5.064   8.724   4.796
 1197SOL     OW 7803   1.958   4.495   1.884
 1197SOL    HW1 7804   1.874   4.509   1.927
 1197SOL    HW2 7805   2.016   4.466   1.954
 1198SOL     OW 7806   0.624   1.156   1.295
 1198SOL    HW1 7807   0.575   1.073   1.294
 1198SOL    HW2 7808   0.586   1.205   1.368
 1199SOL     OW 7809   5.108   7.540   3.307
 1199SOL    HW1 7810   5.021   7.503   3.299
 1199SOL    HW2 7811   5.167   7.464   3.307
 1200SOL     OW 7812   2.430   9.282   3.932
 1200SOL    HW1 7813   2.339   9.253   3.924
 1200SOL    HW2 7814   2.452   9.317   3.846
 1201SOL     OW 7815   2.713   3.943   6.086
 1201SOL    HW1 7816   2.646   3.968   6.022
 1201SOL    HW2 7817   2.741   3.855   6.058
 1202SOL     OW 7818   1.474   8.016   2.407
 1202SOL    HW1 7819   1.524   8.097   2.416
 1202SOL    HW2 7820   1.506   7.959   2.477
 1203SOL     OW 7821   5.140   2.747   3.906
 1203SOL    HW1 7822   5.125   2.670   3.850
 1203SOL    HW2 7823   5.186   2.809   3.849
 1204SOL     OW 7824   4.045   1.003   0.976
 1204SOL    HW1 7825   3.959   0.963   0.990
 1204SOL    HW2 7826   4.033   1.095   1.002
 1205SOL     OW 7827   5.070   7.663   1.335
 1205SOL    HW1 7828   5.083   7.741   1.388
 1205SOL    HW2 7829   5.150   7.611   1.349
 1206SOL     OW 7830   2.257   3.140   1.511
 1206SOL    HW1 7831   2.252   3.193   1.432
 1206SOL    HW2 7832   2.187   3.076   1.502
 1207SOL     OW 7833   0.410   7.851   5.694
 1207SOL    HW1 7834   0.418   7.835   5.788
 1207SOL    HW2 7835   0.430   7.767   5.653
 1208SOL     OW 7836   3.642   6.841   3.714
 1208SOL    HW1 7837   3.686   6.790   3.782
 1208SOL    HW2 7838   3.701   6.915   3.698
 1209SOL     OW 7839   4.670   5.752   2.028
 1209SOL    HW1 7840   4.674   5.844   2.052
 1209SOL    HW2 7841   4.714   5.746   1.944
 1210SOL     OW 7842   6.037   5.463   2.516
 1210SOL    HW1 7843   6.003   5.412   2.590
 1210SOL    HW2 7844   5.969   5.527   2.499
 1211SOL     OW 7845   7.403   9.934   6.214
 1211SOL    HW1 7846   7.355   9.927   6.297
 1211SOL    HW2 7847   7.341   9.973   6.153
 1212SOL     OW 7848   2.260   4.609   5.035
 1212SOL    HW1 7849   2.238   4.679   5.096
 1212SOL    HW2 7850   2.286   4.535   5.090
 1213SOL     OW 7851   7.502   7.145   2.986
 1213SOL    HW1 7852   7.550   7.086   2.929
 1213SOL    HW2 7853   7.435   7.184   2.930
 1214SOL     OW 7854   2.559   7.501   1.480
 1214SOL    HW1 7855   2.534   7.503   1.387
 1214SOL    HW2 7856   2.476   7.493   1.527
 1215SOL     OW 7857   2.869   8.060   3.971
 1215SOL    HW1 7858   2.863   7.972   4.009
 1215SOL    HW2 7859   2.945   8.099   4.012
 1216SOL     OW 7860   4.190   8.189   2.526
 1216SOL    HW1 7861   4.132   8.242   2.472
 1216SOL    HW2 7862   4.203   8.240   2.606
 1217SOL     OW 7863   8.911   7.236   2.190
 1217SOL    HW1 7864   8.984   7.188   2.153
 1217SOL    HW2 7865   8.881   7.182   2.263
 1218SOL     OW 7866  -1.355   2.441   3.651
 1218SOL    HW1 7867  -1.281   2.487   3.691
 1218SOL    HW2 7868  -1.370   2.365   3.708
 1219SOL     OW 7869   3.297   8.055   5.162
 1219SOL    HW1 7870   3.310   8.048   5.257
 1219SOL    HW2 7871   3.202   8.055   5.151
 1220SOL     OW 7872   7.141   0.885   1.232
 1220SOL    HW1 7873   7.085   0.811   1.258
 1220SOL    HW2 7874   7.153   0.936   1.313
 1221SOL     OW 7875   0.867   7.633   3.655
 1221SOL    HW1 7876   0.894   7.688   3.581
 1221SOL    HW2 7877   0.947   7.620   3.706
 1222SOL     OW 7878   5.226   3.041   0.068
 1222SOL    HW1 7879   5.312   3.014   0.100
 1222SOL    HW2 7880   5.210   3.126   0.108
 1223SOL     OW 7881   6.710   7.640   2.203
 1223SOL    HW1 7882   6.791   7.591   2.209
 1223SOL    HW2 7883   6.731   7.716   2.148
 1224SOL     OW 7884   1.803   6.514   1.404
 1224SOL    HW1 7885   1.720   6.472   1.425
 1224SOL    HW2 7886   1.788   6.607   1.417
 1225SOL     OW 7887   7.439   8.883   3.529
 1225SOL    HW1 7888   7.509   8.877   3.595
 1225SOL    HW2 7889   7.432   8.795   3.494
 1226SOL     OW 7890   5.002   6.676   1.114
 1226SOL    HW1 7891   5.057   6.717   1.181
 1226SOL    HW2 7892   5.044   6.592   1.096
 1227SOL     OW 7893   6.110   5.404   1.003
 1227SOL    HW1 7894   6.061   5.325   0.981
 1227SOL    HW2 7895   6.201   5.375   1.011
 1228SOL     OW 7896   3.400   7.327   5.182
 1228SOL    HW1 7897   3.341   7.260   5.149
 1228SOL    HW2 7898   3.434   7.292   5.263
 1229SOL     OW 7899   3.703   4.823   5.782
 1229SOL    HW1 7900   3.714   4.791   5.693
 1229SOL    HW2 7901   3.754   4.904   5.785
 1230SOL     OW 7902   1.961   3.008   0.332
 1230SOL    HW1 7903   1.904   3.039   0.402
 1230SOL    HW2 7904   2.019   2.945   0.375
 1231SOL     OW 7905   8.361   5.944   1.666
 1231SOL    HW1 7906   8.415   5.887   1.611
 1231SOL    HW2 7907   8.329   5.887   1.736
 1232SOL     OW 7908   0.771   1.657   2.061
 1232SOL    HW1 7909   0.760   1.630   1.970
 1232SOL    HW2 7910   0.857   1.625   2.086
 1233SOL     OW 7911   6.260   7.577   2.532
 1233SOL    HW1 7912   6.346   7.552   2.498
 1233SOL    HW2 7913   6.279   7.635   2.605
 1234SOL     OW 7914   4.073   0.616   0.723
 1234SOL    HW1 7915   4.126   0.570   0.658
 1234SOL    HW2 7916   4.135   0.637   0.794
 1235SOL     OW 7917  -1.099   4.369   5.014
 1235SOL    HW1 7918  -1.155   4.352   4.938
 1235SOL    HW2 7919  -1.049   4.447   4.991
 1236SOL     OW 7920   3.497   1.207   2.077
 1236SOL    HW1 7921   3.417   1.235   2.122
 1236SOL    HW2 7922   3.474   1.126   2.033
 1237SOL     OW 7923   3.276   6.751   5.245
 1237SOL    HW1 7924   3.225   6.831   5.256
 1237SOL    HW2 7925   3.364   6.781   5.221
 1238SOL     OW 7926   7.975   5.576   2.761
 1238SOL    HW1 7927   7.918   5.640   2.718
 1238SOL    HW2 7928   8.061   5.591   2.723
 1239SOL     OW 7929   2.557   5.166   3.757
 1239SOL    HW1 7930   2.576   5.110   3.681
 1239SOL    HW2 7931   2.464   5.187   3.749
 1240SOL     OW 7932   2.210   5.971   3.854
 1240SOL    HW1 7933   2.184   5.995   3.943
 1240SOL    HW2 7934   2.274   5.900   3.866
 1241SOL     OW 7935   6.032   0.801   0.853
 1241SOL    HW1 7936   6.074   0.881   0.885
 1241SOL    HW2 7937   5.945   0.801   0.894
 1242SOL     OW 7938   3.366   0.153   0.082
 1242SOL    HW1 7939   3.459   0.128   0.081
 1242SOL    HW2 7940   3.319   0.070   0.082
 1243SOL     OW 7941   2.488   3.843   2.094
 1243SOL    HW1 7942   2.439   3.827   2.175
 1243SOL    HW2 7943   2.574   3.804   2.110
 1244SOL     OW 7944   3.754   8.742   5.478
 1244SOL    HW1 7945   3.725   8.813   5.421
 1244SOL    HW2 7946   3.673   8.703   5.511
 1245SOL     OW 7947   6.200   7.208   0.069
 1245SOL    HW1 7948   6.279   7.158   0.091
 1245SOL    HW2 7949   6.133   7.175   0.128
 1246SOL     OW 7950   0.229   5.451   5.471
 1246SOL    HW1 7951   0.232   5.545   5.453
 1246SOL    HW2 7952   0.314   5.431   5.508
 1247SOL     OW 7953   4.820   2.036   0.821
 1247SOL    HW1 7954   4.738   2.051   0.774
 1247SOL    HW2 7955   4.819   1.943   0.842
 1248SOL     OW 7956   5.448   7.046   5.862
 1248SOL    HW1 7957   5.539   7.020   5.843
 1248SOL    HW2 7958   5.402   6.963   5.871
 1249SOL     OW 7959   3.933   5.265   5.609
 1249SOL    HW1 7960   3.894   5.297   5.527
 1249SOL    HW2 7961   3.993   5.335   5.635
 1250SOL     OW 7962   6.021   9.262   4.127
 1250SOL    HW1 7963   6.036   9.170   4.106
 1250SOL    HW2 7964   6.067   9.310   4.057
 1251SOL     OW 7965   0.866   2.620   4.083
 1251SOL    HW1 7966   0.938   2.581   4.033
 1251SOL    HW2 7967   0.891   2.711   4.095
 1252SOL     OW 7968   1.896   8.294   3.588
 1252SOL    HW1 7969   1.863   8.301   3.499
 1252SOL    HW2 7970   1.825   8.251   3.637
 1253SOL     OW 7971   5.808   8.698   5.537
 1253SOL    HW1 7972   5.819   8.682   5.631
 1253SOL    HW2 7973   5.733   8.757   5.532
 1254SOL     OW 7974   4.485   9.417   6.209
 1254SOL    HW1 7975   4.524   9.394   6.293
 1254SOL    HW2 7976   4.560   9.430   6.151
 1255SOL     OW 7977   4.283   7.148   0.712
 1255SOL    HW1 7978   4.272   7.061   0.750
 1255SOL    HW2 7979   4.340   7.194   0.773
 1256SOL     OW 7980   0.580   8.913   5.544
 1256SOL    HW1 7981   0.520   8.841   5.561
 1256SOL    HW2 7982   0.540   8.988   5.587
 1257SOL     OW 7983   3.078   7.675   4.320
 1257SOL    HW1 7984   3.038   7.636   4.243
 1257SOL    HW2 7985   3.171   7.681   4.299
 1258SOL     OW 7986   1.133   6.975   5.417
 1258SOL    HW1 7987   1.085   6.895   5.438
 1258SOL    HW2 7988   1.069   7.045   5.427
 1259SOL     OW 7989   7.835   3.425   1.665
 1259SOL    HW1 7990   7.766   3.487   1.690
 1259SOL    HW2 7991   7.789   3.342   1.653
 1260SOL     OW 7992   1.069   3.370   3.558
 1260SOL    HW1 7993   1.067   3.296   3.498
 1260SOL    HW2 7994   1.127   3.434   3.517
 1261SOL     OW 7995   8.172   6.661   1.403
 1261SOL    HW1 7996   8.205   6.572   1.416
 1261SOL    HW2 7997   8.179   6.701   1.489
 1262SOL     OW 7998   6.579   1.470   1.607
 1262SOL    HW1 7999   6.651   1.410   1.590
 1262SOL    HW2 8000   6.501   1.426   1.573
 1263SOL     OW 8001   6.715   4.964   3.812
 1263SOL    HW1 8002   6.679   4.979   3.725
 1263SOL    HW2 8003   6.799   4.922   3.797
 1264SOL     OW 8004   3.689   8.990   5.387
 1264SOL    HW1 8005   3.752   9.045   5.340
 1264SOL    HW2 8006   3.644   9.050   5.446
 1265SOL     OW 8007  -0.339   5.098   3.939
 1265SOL    HW1 8008  -0.410   5.118   3.878
 1265SOL    HW2 8009  -0.302   5.183   3.962
 1266SOL     OW 8010   6.217   6.840   0.193
 1266SOL    HW1 8011   6.247   6.784   0.121
 1266SOL    HW2 8012   6.298   6.869   0.235
 1267SOL     OW 8013   7.341   6.445   1.288
 1267SOL    HW1 8014   7.436   6.454   1.286
 1267SOL    HW2 8015   7.325   6.360   1.329
 1268SOL     OW 8016   5.035   4.923   4.665
 1268SOL    HW1 8017   5.117   4.967   4.686
 1268SOL    HW2 8018   4.989   4.918   4.749
 1269SOL     OW 8019   2.980   2.169   0.720
 1269SOL    HW1 8020   2.905   2.149   0.665
 1269SOL    HW2 8021   2.945   2.226   0.789
 1270SOL     OW 8022   7.028   4.515   2.037
 1270SOL    HW1 8023   6.964   4.444   2.033
 1270SOL    HW2 8024   7.094   4.484   2.099
 1271SOL     OW 8025   4.044   9.754   5.237
 1271SOL    HW1 8026   3.952   9.737   5.255
 1271SOL    HW2 8027   4.091   9.713   5.310
 1272SOL     OW 8028   1.948   4.385   5.727
 1272SOL    HW1 8029   1.885   4.352   5.662
 1272SOL    HW2 8030   2.013   4.433   5.675
 1273SOL     OW 8031   6.221   6.305   2.343
 1273SOL    HW1 8032   6.302   6.255   2.337
 1273SOL    HW2 8033   6.217   6.354   2.261
 1274SOL     OW 8034   7.226   7.720   2.163
 1274SOL    HW1 8035   7.227   7.805   2.120
 1274SOL    HW2 8036   7.295   7.725   2.229
 1275SOL     OW 8037   1.947   2.529   0.931
 1275SOL    HW1 8038   2.036   2.552   0.955
 1275SOL    HW2 8039   1.900   2.522   1.014
 1276SOL     OW 8040   2.318   4.015   6.301
 1276SOL    HW1 8041   2.256   3.977   6.363
 1276SOL    HW2 8042   2.403   4.002   6.341
 1277SOL     OW 8043   7.652   9.163   5.315
 1277SOL    HW1 8044   7.653   9.094   5.249
 1277SOL    HW2 8045   7.735   9.155   5.359
 1278SOL     OW 8046   3.432   3.194   3.233
 1278SOL    HW1 8047   3.341   3.217   3.212
 1278SOL    HW2 8048   3.432   3.177   3.327
 1279SOL     OW 8049   0.373   0.570   0.850
 1279SOL    HW1 8050   0.293   0.528   0.881
 1279SOL    HW2 8051   0.344   0.654   0.815
 1280SOL     OW 8052   1.041   2.430   0.019
 1280SOL    HW1 8053   1.022   2.356   0.077
 1280SOL    HW2 8054   1.125   2.463   0.049
 1281SOL     OW 8055   5.971   6.920   5.504
 1281SOL    HW1 8056   6.009   6.991   5.555
 1281SOL    HW2 8057   6.045   6.864   5.482
 1282SOL     OW 8058   7.431   5.507   0.560
 1282SOL    HW1 8059   7.417   5.426   0.511
 1282SOL    HW2 8060   7.378   5.496   0.639
 1283SOL     OW 8061   6.027   2.952   0.764
 1283SOL    HW1 8062   6.018   3.038   0.723
 1283SOL    HW2 8063   5.961   2.953   0.834
 1284SOL     OW 8064   2.187   6.405   2.347
 1284SOL    HW1 8065   2.254   6.365   2.402
 1284SOL    HW2 8066   2.111   6.347   2.358
 1285SOL     OW 8067  -0.079   4.597   3.667
 1285SOL    HW1 8068  -0.066   4.680   3.712
 1285SOL    HW2 8069   0.001   4.547   3.684
 1286SOL     OW 8070   1.120   8.715   3.459
 1286SOL    HW1 8071   1.171   8.678   3.387
 1286SOL    HW2 8072   1.150   8.667   3.536
 1287SOL     OW 8073   1.543   7.537   2.462
 1287SOL    HW1 8074   1.614   7.493   2.416
 1287SOL    HW2 8075   1.463   7.501   2.424
 1288SOL     OW 8076   0.538   4.858   4.435
 1288SOL    HW1 8077   0.546   4.856   4.339
 1288SOL    HW2 8078   0.498   4.774   4.457
 1289SOL     OW 8079   0.683   9.667   6.295
 1289SOL    HW1 8080   0.626   9.679   6.218
 1289SOL    HW2 8081   0.771   9.687   6.263
 1290SOL     OW 8082   4.848   6.614   1.374
 1290SOL    HW1 8083   4.756   6.640   1.380
 1290SOL    HW2 8084   4.869   6.621   1.281
 1291SOL     OW 8085   3.251   5.870   0.446
 1291SOL    HW1 8086   3.217   5.846   0.532
 1291SOL    HW2 8087   3.271   5.787   0.403
 1292SOL     OW 8088   1.137   5.461   5.011
 1292SOL    HW1 8089   1.216   5.460   5.066
 1292SOL    HW2 8090   1.067   5.431   5.069
 1293SOL     OW 8091   5.149   6.625   1.509
 1293SOL    HW1 8092   5.235   6.614   1.470
 1293SOL    HW2 8093   5.138   6.719   1.517
 1294SOL     OW 8094   2.432   3.512   2.821
 1294SOL    HW1 8095   2.358   3.487   2.875
 1294SOL    HW2 8096   2.443   3.606   2.836
 1295SOL     OW 8097   9.246   5.304   0.381
 1295SOL    HW1 8098   9.174   5.326   0.439
 1295SOL    HW2 8099   9.322   5.349   0.418
 1296SOL     OW 8100   7.730   5.513   0.565
 1296SOL    HW1 8101   7.746   5.525   0.472
 1296SOL    HW2 8102   7.637   5.493   0.571
 1297SOL     OW 8103   1.185   7.718   3.438
 1297SOL    HW1 8104   1.169   7.624   3.445
 1297SOL    HW2 8105   1.278   7.728   3.457
 1298SOL     OW 8106   0.350   5.895   5.226
 1298SOL    HW1 8107   0.305   5.959   5.172
 1298SOL    HW2 8108   0.442   5.922   5.226
 1299SOL     OW 8109   1.560   7.431   5.476
 1299SOL    HW1 8110   1.633   7.380   5.512
 1299SOL    HW2 8111   1.588   7.453   5.387
 1300SOL     OW 8112   2.628   8.841   3.663
 1300SOL    HW1 8113   2.628   8.761   3.609
 1300SOL    HW2 8114   2.561   8.896   3.624
 1301SOL     OW 8115   0.837   6.336   4.808
 1301SOL    HW1 8116   0.920   6.330   4.760
 1301SOL    HW2 8117   0.806   6.246   4.811
 1302SOL     OW 8118   4.540   2.863   4.947
 1302SOL    HW1 8119   4.593   2.784   4.959
 1302SOL    HW2 8120   4.532   2.872   4.852
 1303SOL     OW 8121   3.663  10.241   5.962
 1303SOL    HW1 8122   3.743  10.198   5.933
 1303SOL    HW2 8123   3.593  10.179   5.941
 1304SOL     OW 8124   4.656   8.252   2.343
 1304SOL    HW1 8125   4.642   8.316   2.273
 1304SOL    HW2 8126   4.569   8.237   2.380
 1305SOL     OW 8127   6.766   7.724   5.361
 1305SOL    HW1 8128   6.704   7.797   5.365
 1305SOL    HW2 8129   6.724   7.654   5.411
 1306SOL     OW 8130   2.966   7.339   3.581
 1306SOL    HW1 8131   3.008   7.268   3.533
 1306SOL    HW2 8132   2.956   7.305   3.670
 1307SOL     OW 8133   3.678   4.604   0.575
 1307SOL    HW1 8134   3.638   4.540   0.633
 1307SOL    HW2 8135   3.756   4.634   0.622
 1308SOL     OW 8136   3.106   8.562   3.371
 1308SOL    HW1 8137   3.169   8.620   3.329
 1308SOL    HW2 8138   3.128   8.475   3.338
 1309SOL     OW 8139   7.361   5.041   1.049
 1309SOL    HW1 8140   7.399   5.119   1.089
 1309SOL    HW2 8141   7.269   5.064   1.034
 1310SOL     OW 8142   5.501   7.149   5.507
 1310SOL    HW1 8143   5.406   7.161   5.497
 1310SOL    HW2 8144   5.539   7.204   5.438
 1311SOL     OW 8145   7.128   3.201   2.697
 1311SOL    HW1 8146   7.218   3.224   2.719
 1311SOL    HW2 8147   7.076   3.275   2.728
 1312SOL     OW 8148   2.798   6.785   1.231
 1312SOL    HW1 8149   2.842   6.861   1.269
 1312SOL    HW2 8150   2.857   6.711   1.249
 1313SOL     OW 8151   3.601   4.740   0.133
 1313SOL    HW1 8152   3.535   4.796   0.094
 1313SOL    HW2 8153   3.595   4.758   0.227
 1314SOL     OW 8154   3.459   5.721   6.045
 1314SOL    HW1 8155   3.500   5.730   5.959
 1314SOL    HW2 8156   3.369   5.695   6.026
 1315SOL     OW 8157   7.895   7.259   0.603
 1315SOL    HW1 8158   7.904   7.231   0.694
 1315SOL    HW2 8159   7.822   7.207   0.569
 1316SOL     OW 8160  -1.630   5.183   5.930
 1316SOL    HW1 8161  -1.667   5.269   5.949
 1316SOL    HW2 8162  -1.541   5.201   5.901
 1317SOL     OW 8163   1.016   1.314   0.182
 1317SOL    HW1 8164   0.962   1.237   0.200
 1317SOL    HW2 8165   1.049   1.340   0.269
 1318SOL     OW 8166   0.850   4.758   6.281
 1318SOL    HW1 8167   0.782   4.803   6.230
 1318SOL    HW2 8168   0.821   4.666   6.282
 1319SOL     OW 8169   5.762   8.575   5.101
 1319SOL    HW1 8170   5.771   8.619   5.186
 1319SOL    HW2 8171   5.814   8.495   5.110
 1320SOL     OW 8172  -0.537   1.427   2.333
 1320SOL    HW1 8173  -0.581   1.448   2.415
 1320SOL    HW2 8174  -0.531   1.510   2.287
 1321SOL     OW 8175   7.377   7.877   1.675
 1321SOL    HW1 8176   7.383   7.857   1.768
 1321SOL    HW2 8177   7.429   7.810   1.632
 1322SOL     OW 8178   4.255   5.923   4.625
 1322SOL    HW1 8179   4.248   5.978   4.547
 1322SOL    HW2 8180   4.273   5.836   4.591
 1323SOL     OW 8181   5.762   5.164   4.289
 1323SOL    HW1 8182   5.692   5.229   4.298
 1323SOL    HW2 8183   5.802   5.183   4.204
 1324SOL     OW 8184   7.760  10.518   5.665
 1324SOL    HW1 8185   7.697  10.491   5.597
 1324SOL    HW2 8186   7.707  10.532   5.743
 1325SOL     OW 8187   8.892   6.920   0.537
 1325SOL    HW1 8188   8.987   6.913   0.550
 1325SOL    HW2 8189   8.879   7.008   0.501
 1326SOL     OW 8190   1.012   5.755   6.265
 1326SOL    HW1 8191   0.970   5.669   6.265
 1326SOL    HW2 8192   1.097   5.740   6.223
 1327SOL     OW 8193   3.670   7.490   2.589
 1327SOL    HW1 8194   3.719   7.423   2.636
 1327SOL    HW2 8195   3.635   7.445   2.512
 1328SOL     OW 8196  -0.815   1.407   2.134
 1328SOL    HW1 8197  -0.788   1.377   2.221
 1328SOL    HW2 8198  -0.735   1.435   2.092
 1329SOL     OW 8199   0.100   3.363   4.995
 1329SOL    HW1 8200   0.035   3.431   5.011
 1329SOL    HW2 8201   0.083   3.298   5.064
 1330SOL     OW 8202   2.525   1.255   1.833
 1330SOL    HW1 8203   2.565   1.168   1.835
 1330SOL    HW2 8204   2.586   1.307   1.780
 1331SOL     OW 8205   6.813   9.063   4.969
 1331SOL    HW1 8206   6.811   9.138   5.028
 1331SOL    HW2 8207   6.807   9.101   4.881
 1332SOL     OW 8208   3.973   8.394   4.928
 1332SOL    HW1 8209   3.897   8.437   4.889
 1332SOL    HW2 8210   4.041   8.400   4.860
 1333SOL     OW 8211   4.843   6.126   4.308
 1333SOL    HW1 8212   4.775   6.076   4.262
 1333SOL    HW2 8213   4.850   6.084   4.393
 1334SOL     OW 8214   4.544   4.376   5.626
 1334SOL    HW1 8215   4.609   4.394   5.558
 1334SOL    HW2 8216   4.541   4.456   5.678
 1335SOL     OW 8217   3.521   6.719   1.550
 1335SOL    HW1 8218   3.600   6.669   1.533
 1335SOL    HW2 8219   3.450   6.655   1.546
 1336SOL     OW 8220   7.208   8.295   4.901
 1336SOL    HW1 8221   7.185   8.212   4.859
 1336SOL    HW2 8222   7.224   8.271   4.992
 1337SOL     OW 8223   4.956   3.161   4.576
 1337SOL    HW1 8224   5.026   3.181   4.513
 1337SOL    HW2 8225   4.890   3.229   4.561
 1338SOL     OW 8226   1.867   1.283   1.376
 1338SOL    HW1 8227   1.924   1.337   1.431
 1338SOL    HW2 8228   1.824   1.223   1.437
 1339SOL     OW 8229   1.179   1.187   1.152
 1339SOL    HW1 8230   1.103   1.131   1.139
 1339SOL    HW2 8231   1.150   1.254   1.213
 1340SOL     OW 8232   7.164   2.240   0.589
 1340SOL    HW1 8233   7.153   2.148   0.564
 1340SOL    HW2 8234   7.258   2.256   0.582
 1341SOL     OW 8235   0.064   2.773   3.950
 1341SOL    HW1 8236   0.011   2.737   3.879
 1341SOL    HW2 8237   0.049   2.868   3.945
 1342SOL     OW 8238   7.094   4.991   2.867
 1342SOL    HW1 8239   7.025   5.058   2.864
 1342SOL    HW2 8240   7.058   4.922   2.923
 1343SOL     OW 8241   3.274   4.876   6.010
 1343SOL    HW1 8242   3.278   4.790   5.968
 1343SOL    HW2 8243   3.260   4.858   6.103
 1344SOL     OW 8244   0.973   2.490   0.467
 1344SOL    HW1 8245   0.947   2.518   0.379
 1344SOL    HW2 8246   1.023   2.564   0.501
 1345SOL     OW 8247   2.979   7.539   3.325
 1345SOL    HW1 8248   2.983   7.478   3.398
 1345SOL    HW2 8249   2.893   7.524   3.285
 1346SOL     OW 8250   5.583   7.518   1.609
 1346SOL    HW1 8251   5.569   7.489   1.519
 1346SOL    HW2 8252   5.505   7.488   1.656
 1347SOL     OW 8253   1.747   1.893   2.041
 1347SOL    HW1 8254   1.723   1.956   1.973
 1347SOL    HW2 8255   1.759   1.946   2.120
 1348SOL     OW 8256  -0.257   2.702   4.218
 1348SOL    HW1 8257  -0.293   2.616   4.197
 1348SOL    HW2 8258  -0.316   2.764   4.176
 1349SOL     OW 8259   6.719   2.367   1.645
 1349SOL    HW1 8260   6.643   2.424   1.657
 1349SOL    HW2 8261   6.684   2.278   1.649
 1350SOL     OW 8262  -1.322   4.850   5.621
 1350SOL    HW1 8263  -1.404   4.801   5.635
 1350SOL    HW2 8264  -1.351   4.938   5.600
 1351SOL     OW 8265  -0.095   7.754   6.197
 1351SOL    HW1 8266  -0.162   7.712   6.251
 1351SOL    HW2 8267  -0.032   7.789   6.260
 1352SOL     OW 8268   2.044   1.013   0.309
 1352SOL    HW1 8269   2.070   1.105   0.318
 1352SOL    HW2 8270   1.964   1.005   0.361
 1353SOL     OW 8271  -2.167   4.223   6.084
 1353SOL    HW1 8272  -2.141   4.208   6.174
 1353SOL    HW2 8273  -2.175   4.318   6.076
 1354SOL     OW 8274  -0.907   6.313   5.880
 1354SOL    HW1 8275  -0.930   6.400   5.848
 1354SOL    HW2 8276  -0.904   6.259   5.800
 1355SOL     OW 8277   8.045   5.462   2.374
 1355SOL    HW1 8278   8.032   5.392   2.437
 1355SOL    HW2 8279   7.963   5.512   2.376
 1356SOL     OW 8280   0.966   6.994   3.960
 1356SOL    HW1 8281   1.031   6.989   3.889
 1356SOL    HW2 8282   0.887   6.954   3.922
 1357SOL     OW 8283   4.004   4.883   5.394
 1357SOL    HW1 8284   3.922   4.899   5.348
 1357SOL    HW2 8285   3.978   4.836   5.474
 1358SOL     OW 8286   4.375   7.773   1.679
 1358SOL    HW1 8287   4.344   7.713   1.747
 1358SOL    HW2 8288   4.453   7.814   1.717
 1359SOL     OW 8289   6.984   8.020   5.567
 1359SOL    HW1 8290   7.027   8.104   5.586
 1359SOL    HW2 8291   6.896   8.044   5.539
 1360SOL     OW 8292   6.962   6.475   2.810
 1360SOL    HW1 8293   6.893   6.409   2.805
 1360SOL    HW2 8294   6.960   6.518   2.724
 1361SOL     OW 8295   8.220   5.525   1.720
 1361SOL    HW1 8296   8.296   5.506   1.665
 1361SOL    HW2 8297   8.232   5.616   1.746
 1362SOL     OW 8298   4.427   4.455   6.137
 1362SOL    HW1 8299   4.397   4.528   6.190
 1362SOL    HW2 8300   4.398   4.476   6.048
 1363SOL     OW 8301   1.707   2.800   0.319
 1363SOL    HW1 8302   1.789   2.773   0.278
 1363SOL    HW2 8303   1.710   2.762   0.407
 1364SOL     OW 8304   6.000   8.472   5.679
 1364SOL    HW1 8305   6.021   8.501   5.591
 1364SOL    HW2 8306   5.946   8.542   5.715
 1365SOL     OW 8307   4.694   6.408   0.005
 1365SOL    HW1 8308   4.783   6.382  -0.021
 1365SOL    HW2 8309   4.675   6.483  -0.051
 1366SOL     OW 8310   4.822   7.666   2.150
 1366SOL    HW1 8311   4.873   7.697   2.075
 1366SOL    HW2 8312   4.811   7.572   2.133
 1367SOL     OW 8313   1.454   3.818   1.861
 1367SOL    HW1 8314   1.400   3.886   1.819
 1367SOL    HW2 8315   1.502   3.864   1.930
 1368SOL     OW 8316   2.628   0.588   0.399
 1368SOL    HW1 8317   2.626   0.655   0.330
 1368SOL    HW2 8318   2.539   0.590   0.436
 1369SOL     OW 8319   1.864   9.765   5.692
 1369SOL    HW1 8320   1.888   9.693   5.634
 1369SOL    HW2 8321   1.943   9.819   5.695
 1370SOL     OW 8322   2.477   3.104   2.327
 1370SOL    HW1 8323   2.532   3.132   2.254
 1370SOL    HW2 8324   2.512   3.018   2.351
 1371SOL     OW 8325   5.865   6.730   1.142
 1371SOL    HW1 8326   5.859   6.709   1.235
 1371SOL    HW2 8327   5.951   6.771   1.132
 1372SOL     OW 8328   0.377   4.329   4.063
 1372SOL    HW1 8329   0.355   4.298   4.151
 1372SOL    HW2 8330   0.456   4.382   4.075
 1373SOL     OW 8331   1.663   9.337   4.701
 1373SOL    HW1 8332   1.743   9.326   4.649
 1373SOL    HW2 8333   1.594   9.351   4.636
 1374SOL     OW 8334  -0.316   3.702   3.382
 1374SOL    HW1 8335  -0.390   3.643   3.365
 1374SOL    HW2 8336  -0.355   3.790   3.383
 1375SOL     OW 8337   6.421  10.389   6.164
 1375SOL    HW1 8338   6.357  10.361   6.230
 1375SOL    HW2 8339   6.506  10.377   6.206
 1376SOL     OW 8340   6.352   3.972   3.307
 1376SOL    HW1 8341   6.316   3.910   3.370
 1376SOL    HW2 8342   6.317   4.057   3.335
 1377SOL     OW 8343   1.665   5.450   1.766
 1377SOL    HW1 8344   1.719   5.489   1.697
 1377SOL    HW2 8345   1.579   5.441   1.727
 1378SOL     OW 8346   7.061   1.414   0.390
 1378SOL    HW1 8347   7.004   1.482   0.426
 1378SOL    HW2 8348   7.080   1.443   0.301
 1379SOL     OW 8349   2.914   9.737   5.350
 1379SOL    HW1 8350   2.997   9.784   5.362
 1379SOL    HW2 8351   2.902   9.688   5.431
 1380SOL     OW 8352   6.560   9.193   5.199
 1380SOL    HW1 8353   6.527   9.109   5.167
 1380SOL    HW2 8354   6.483   9.250   5.197
 1381SOL     OW 8355   7.979   7.677   3.967
 1381SOL    HW1 8356   7.938   7.672   4.053
 1381SOL    HW2 8357   8.024   7.594   3.957
 1382SOL     OW 8358   7.776   8.792   4.564
 1382SOL    HW1 8359   7.798   8.872   4.515
 1382SOL    HW2 8360   7.792   8.721   4.502
 1383SOL     OW 8361   1.346   5.157   2.169
 1383SOL    HW1 8362   1.349   5.090   2.238
 1383SOL    HW2 8363   1.435   5.193   2.168
 1384SOL     OW 8364   2.457   5.947   0.963
 1384SOL    HW1 8365   2.546   5.923   0.940
 1384SOL    HW2 8366   2.413   5.863   0.979
 1385SOL     OW 8367   1.922   2.265   2.668
 1385SOL    HW1 8368   1.969   2.207   2.729
 1385SOL    HW2 8369   1.851   2.301   2.720
 1386SOL     OW 8370   8.393   5.011   0.508
 1386SOL    HW1 8371   8.333   5.029   0.581
 1386SOL    HW2 8372   8.358   4.932   0.468
 1387SOL     OW 8373   4.758   3.535   5.886
 1387SOL    HW1 8374   4.715   3.466   5.937
 1387SOL    HW2 8375   4.836   3.494   5.850
 1388SOL     OW 8376   3.287   7.316   2.162
 1388SOL    HW1 8377   3.282   7.411   2.154
 1388SOL    HW2 8378   3.204   7.284   2.126
 1389SOL     OW 8379   8.002   2.587   0.653
 1389SOL    HW1 8380   7.931   2.531   0.685
 1389SOL    HW2 8381   8.017   2.558   0.563
 1390SOL     OW 8382   4.352   7.701   5.743
 1390SOL    HW1 8383   4.444   7.682   5.726
 1390SOL    HW2 8384   4.305   7.644   5.682
 1391SOL     OW 8385   5.409   2.000   0.708
 1391SOL    HW1 8386   5.344   2.068   0.691
 1391SOL    HW2 8387   5.412   1.994   0.804
 1392SOL     OW 8388   2.488   1.716   1.947
 1392SOL    HW1 8389   2.550   1.653   1.911
 1392SOL    HW2 8390   2.408   1.704   1.896
 1393SOL     OW 8391   7.101   3.281   2.214
 1393SOL    HW1 8392   7.168   3.349   2.214
 1393SOL    HW2 8393   7.018   3.329   2.219
 1394SOL     OW 8394   5.825   6.881   3.762
 1394SOL    HW1 8395   5.909   6.886   3.717
 1394SOL    HW2 8396   5.802   6.972   3.779
 1395SOL     OW 8397   2.505   6.929   3.746
 1395SOL    HW1 8398   2.589   6.909   3.788
 1395SOL    HW2 8399   2.517   6.902   3.655
 1396SOL     OW 8400   2.737   3.524   0.120
 1396SOL    HW1 8401   2.778   3.480   0.046
 1396SOL    HW2 8402   2.807   3.573   0.161
 1397SOL     OW 8403   5.806   8.091   2.901
 1397SOL    HW1 8404   5.885   8.072   2.850
 1397SOL    HW2 8405   5.817   8.041   2.982
 1398SOL     OW 8406   5.539   8.264   3.729
 1398SOL    HW1 8407   5.622   8.249   3.685
 1398SOL    HW2 8408   5.560   8.261   3.822
 1399SOL     OW 8409   5.032   7.650   3.548
 1399SOL    HW1 8410   5.085   7.621   3.474
 1399SOL    HW2 8411   5.054   7.589   3.618
 1400SOL     OW 8412   5.889   2.546   0.581
 1400SOL    HW1 8413   5.947   2.535   0.505
 1400SOL    HW2 8414   5.802   2.525   0.547
 1401SOL     OW 8415   7.344   7.345   3.284
 1401SOL    HW1 8416   7.309   7.257   3.292
 1401SOL    HW2 8417   7.376   7.366   3.372
 1402SOL     OW 8418   8.151   5.807   2.113
 1402SOL    HW1 8419   8.079   5.746   2.133
 1402SOL    HW2 8420   8.132   5.884   2.167
 1403SOL     OW 8421   1.504   4.099   0.778
 1403SOL    HW1 8422   1.516   4.076   0.686
 1403SOL    HW2 8423   1.428   4.157   0.779
 1404SOL     OW 8424   3.018   4.218   4.456
 1404SOL    HW1 8425   2.948   4.275   4.486
 1404SOL    HW2 8426   3.097   4.273   4.460
 1405SOL     OW 8427   4.639   5.413   6.221
 1405SOL    HW1 8428   4.668   5.360   6.295
 1405SOL    HW2 8429   4.607   5.494   6.261
 1406SOL     OW 8430   1.628   8.269   3.077
 1406SOL    HW1 8431   1.578   8.194   3.047
 1406SOL    HW2 8432   1.710   8.263   3.028
 1407SOL     OW 8433   2.934   8.126   4.267
 1407SOL    HW1 8434   2.922   8.068   4.342
 1407SOL    HW2 8435   2.998   8.081   4.212
 1408SOL     OW 8436   3.689   0.684   0.810
 1408SOL    HW1 8437   3.609   0.736   0.802
 1408SOL    HW2 8438   3.733   0.696   0.725
 1409SOL     OW 8439   1.913   3.722   0.240
 1409SOL    HW1 8440   1.889   3.801   0.288
 1409SOL    HW2 8441   1.831   3.693   0.199
 1410SOL     OW 8442   0.189   5.108   4.993
 1410SOL    HW1 8443   0.234   5.046   4.936
 1410SOL    HW2 8444   0.098   5.079   4.993
 1411SOL     OW 8445   8.336   7.775   1.123
 1411SOL    HW1 8446   8.301   7.840   1.063
 1411SOL    HW2 8447   8.274   7.702   1.120
 1412SOL     OW 8448   5.019   2.162   0.409
 1412SOL    HW1 8449   5.004   2.106   0.485
 1412SOL    HW2 8450   5.113   2.153   0.391
 1413SOL     OW 8451   1.212   2.927   1.581
 1413SOL    HW1 8452   1.167   2.866   1.640
 1413SOL    HW2 8453   1.242   2.998   1.638
 1414SOL     OW 8454   2.996   6.754   2.566
 1414SOL    HW1 8455   2.916   6.800   2.541
 1414SOL    HW2 8456   3.001   6.680   2.504
 1415SOL     OW 8457   4.167   6.252   4.898
 1415SOL    HW1 8458   4.109   6.283   4.967
 1415SOL    HW2 8459   4.121   6.273   4.817
 1416SOL     OW 8460  -1.376   5.093   5.511
 1416SOL    HW1 8461  -1.409   5.176   5.477
 1416SOL    HW2 8462  -1.304   5.118   5.569
 1417SOL     OW 8463   2.845   3.072   3.045
 1417SOL    HW1 8464   2.813   3.148   3.093
 1417SOL    HW2 8465   2.879   3.013   3.112
 1418SOL     OW 8466   3.957   6.317   5.789
 1418SOL    HW1 8467   3.980   6.348   5.877
 1418SOL    HW2 8468   3.963   6.222   5.794
 1419SOL     OW 8469  -0.177   4.451   6.169
 1419SOL    HW1 8470  -0.114   4.404   6.223
 1419SOL    HW2 8471  -0.246   4.477   6.231
 1420SOL     OW 8472   6.216   9.760   4.295
 1420SOL    HW1 8473   6.297   9.709   4.293
 1420SOL    HW2 8474   6.239   9.837   4.346
 1421SOL     OW 8475   4.255   9.368   6.060
 1421SOL    HW1 8476   4.266   9.274   6.048
 1421SOL    HW2 8477   4.335   9.397   6.104
 1422SOL     OW 8478   1.444   7.113   2.275
 1422SOL    HW1 8479   1.383   7.127   2.348
 1422SOL    HW2 8480   1.523   7.161   2.300
 1423SOL     OW 8481   4.618   6.874   4.381
 1423SOL    HW1 8482   4.561   6.926   4.437
 1423SOL    HW2 8483   4.612   6.915   4.295
 1424SOL     OW 8484   1.193   2.523   2.391
 1424SOL    HW1 8485   1.183   2.431   2.366
 1424SOL    HW2 8486   1.111   2.544   2.436
 1425SOL     OW 8487   1.508   7.179   4.596
 1425SOL    HW1 8488   1.414   7.182   4.581
 1425SOL    HW2 8489   1.517   7.146   4.686
 1426SOL     OW 8490   6.302   7.263   3.148
 1426SOL    HW1 8491   6.369   7.205   3.183
 1426SOL    HW2 8492   6.327   7.350   3.180
 1427SOL     OW 8493   3.493   2.965   4.009
 1427SOL    HW1 8494   3.478   2.876   4.039
 1427SOL    HW2 8495   3.503   2.957   3.914
 1428SOL     OW 8496   3.429   6.663   5.435
 1428SOL    HW1 8497   3.363   6.680   5.367
 1428SOL    HW2 8498   3.484   6.741   5.435
 1429SOL     OW 8499   2.837   7.944   2.821
 1429SOL    HW1 8500   2.796   7.934   2.906
 1429SOL    HW2 8501   2.892   8.022   2.829
 1430SOL     OW 8502   2.085   7.709   2.189
 1430SOL    HW1 8503   2.155   7.732   2.249
 1430SOL    HW2 8504   2.079   7.783   2.129
 1431SOL     OW 8505   2.231   1.966   0.108
 1431SOL    HW1 8506   2.319   1.981   0.144
 1431SOL    HW2 8507   2.243   1.974   0.014
 1432SOL     OW 8508   0.769   6.397   4.143
 1432SOL    HW1 8509   0.853   6.423   4.178
 1432SOL    HW2 8510   0.787   6.316   4.095
 1433SOL     OW 8511   1.751   8.197   4.236
 1433SOL    HW1 8512   1.798   8.234   4.311
 1433SOL    HW2 8513   1.730   8.108   4.262
 1434SOL     OW 8514   5.341   1.839   0.318
 1434SOL    HW1 8515   5.301   1.856   0.233
 1434SOL    HW2 8516   5.339   1.923   0.363
 1435SOL     OW 8517   4.284   7.532   1.875
 1435SOL    HW1 8518   4.371   7.541   1.914
 1435SOL    HW2 8519   4.224   7.563   1.944
 1436SOL     OW 8520   6.690   1.963   0.244
 1436SOL    HW1 8521   6.609   2.014   0.239
 1436SOL    HW2 8522   6.661   1.873   0.260
 1437SOL     OW 8523   0.547   6.204   2.923
 1437SOL    HW1 8524   0.525   6.145   2.852
 1437SOL    HW2 8525   0.642   6.193   2.935
 1438SOL     OW 8526   1.549   9.430   5.534
 1438SOL    HW1 8527   1.587   9.373   5.467
 1438SOL    HW2 8528   1.457   9.404   5.538
 1439SOL     OW 8529   7.124   8.036   5.295
 1439SOL    HW1 8530   7.065   8.053   5.369
 1439SOL    HW2 8531   7.075   7.976   5.239
 1440SOL     OW 8532  -0.408   6.660   5.500
 1440SOL    HW1 8533  -0.452   6.576   5.513
 1440SOL    HW2 8534  -0.478   6.720   5.476
 1441SOL     OW 8535   2.699   2.816   0.471
 1441SOL    HW1 8536   2.654   2.900   0.479
 1441SOL    HW2 8537   2.661   2.762   0.540
 1442SOL     OW 8538   6.182   5.338   3.641
 1442SOL    HW1 8539   6.209   5.423   3.606
 1442SOL    HW2 8540   6.250   5.316   3.705
 1443SOL     OW 8541   4.815   9.646   4.292
 1443SOL    HW1 8542   4.889   9.676   4.239
 1443SOL    HW2 8543   4.853   9.579   4.350
 1444SOL     OW 8544   2.210   2.429   0.297
 1444SOL    HW1 8545   2.250   2.407   0.381
 1444SOL    HW2 8546   2.116   2.416   0.311
 1445SOL     OW 8547   8.750   6.110   0.835
 1445SOL    HW1 8548   8.844   6.110   0.817
 1445SOL    HW2 8549   8.711   6.061   0.763
 1446SOL     OW 8550   7.121   4.293   3.074
 1446SOL    HW1 8551   7.071   4.260   3.149
 1446SOL    HW2 8552   7.096   4.235   3.002
 1447SOL     OW 8553   9.827   6.899   0.151
 1447SOL    HW1 8554   9.854   6.981   0.110
 1447SOL    HW2 8555   9.886   6.833   0.114
 1448SOL     OW 8556   6.366   5.469   1.830
 1448SOL    HW1 8557   6.276   5.499   1.846
 1448SOL    HW2 8558   6.397   5.440   1.915
 1449SOL     OW 8559   7.367   8.256   1.711
 1449SOL    HW1 8560   7.297   8.279   1.651
 1449SOL    HW2 8561   7.327   8.260   1.798
 1450SOL     OW 8562  -0.094   4.873   4.495
 1450SOL    HW1 8563  -0.172   4.872   4.440
 1450SOL    HW2 8564  -0.087   4.964   4.526
 1451SOL     OW 8565   7.130   1.971   0.506
 1451SOL    HW1 8566   7.176   1.887   0.498
 1451SOL    HW2 8567   7.051   1.959   0.454
 1452SOL     OW 8568   3.008   9.804   4.816
 1452SOL    HW1 8569   2.983   9.859   4.891
 1452SOL    HW2 8570   2.959   9.841   4.742
 1453SOL     OW 8571   4.472   7.394   1.184
 1453SOL    HW1 8572   4.480   7.325   1.250
 1453SOL    HW2 8573   4.543   7.377   1.122
 1454SOL     OW 8574   5.351   5.139   5.012
 1454SOL    HW1 8575   5.368   5.055   5.054
 1454SOL    HW2 8576   5.437   5.180   5.004
 1455SOL     OW 8577   1.742   3.456   3.501
 1455SOL    HW1 8578   1.708   3.367   3.488
 1455SOL    HW2 8579   1.810   3.446   3.568
 1456SOL     OW 8580   1.670   3.586   5.860
 1456SOL    HW1 8581   1.759   3.556   5.881
 1456SOL    HW2 8582   1.634   3.517   5.805
 1457SOL     OW 8583   6.013   8.983   3.601
 1457SOL    HW1 8584   6.038   8.904   3.649
 1457SOL    HW2 8585   5.989   8.952   3.513
 1458SOL     OW 8586   2.127   8.108   2.964
 1458SOL    HW1 8587   2.212   8.148   2.949
 1458SOL    HW2 8588   2.105   8.065   2.882
 1459SOL     OW 8589   1.425   8.577   3.132
 1459SOL    HW1 8590   1.354   8.641   3.137
 1459SOL    HW2 8591   1.505   8.631   3.135
 1460SOL     OW 8592   7.773   4.033   1.995
 1460SOL    HW1 8593   7.735   3.992   2.072
 1460SOL    HW2 8594   7.726   3.994   1.921
 1461SOL     OW 8595   3.920   4.592   3.280
 1461SOL    HW1 8596   3.888   4.605   3.369
 1461SOL    HW2 8597   3.950   4.678   3.252
 1462SOL     OW 8598   3.503   7.202   1.048
 1462SOL    HW1 8599   3.469   7.238   0.966
 1462SOL    HW2 8600   3.555   7.126   1.021
 1463SOL     OW 8601   5.865   3.492   5.005
 1463SOL    HW1 8602   5.960   3.487   4.999
 1463SOL    HW2 8603   5.836   3.501   4.915
 1464SOL     OW 8604   6.428   1.309   1.442
 1464SOL    HW1 8605   6.344   1.273   1.415
 1464SOL    HW2 8606   6.478   1.234   1.474
 1465SOL     OW 8607   1.040   8.617   6.209
 1465SOL    HW1 8608   0.983   8.642   6.281
 1465SOL    HW2 8609   0.999   8.656   6.132
 1466SOL     OW 8610   9.287   5.344   0.110
 1466SOL    HW1 8611   9.340   5.422   0.127
 1466SOL    HW2 8612   9.263   5.311   0.197
 1467SOL     OW 8613   4.892   7.837   3.024
 1467SOL    HW1 8614   4.843   7.755   3.024
 1467SOL    HW2 8615   4.984   7.811   3.028
 1468SOL     OW 8616   8.409   7.844   2.272
 1468SOL    HW1 8617   8.472   7.838   2.200
 1468SOL    HW2 8618   8.437   7.777   2.335
 1469SOL     OW 8619   4.460   8.070   2.166
 1469SOL    HW1 8620   4.556   8.070   2.165
 1469SOL    HW2 8621   4.437   8.058   2.258
 1470SOL     OW 8622   1.761   6.083   4.791
 1470SOL    HW1 8623   1.824   6.029   4.743
 1470SOL    HW2 8624   1.676   6.063   4.751
 1471SOL     OW 8625   1.959   3.631   0.652
 1471SOL    HW1 8626   2.000   3.717   0.662
 1471SOL    HW2 8627   1.868   3.650   0.630
 1472SOL     OW 8628   4.754   3.337   4.461
 1472SOL    HW1 8629   4.699   3.410   4.489
 1472SOL    HW2 8630   4.779   3.359   4.371
 1473SOL     OW 8631   6.422   6.632   0.966
 1473SOL    HW1 8632   6.400   6.708   0.913
 1473SOL    HW2 8633   6.417   6.663   1.056
 1474SOL     OW 8634   3.229   8.265   3.506
 1474SOL    HW1 8635   3.321   8.291   3.502
 1474SOL    HW2 8636   3.197   8.302   3.588
 1475SOL     OW 8637  -0.477   3.935   6.043
 1475SOL    HW1 8638  -0.466   3.888   5.960
 1475SOL    HW2 8639  -0.394   3.921   6.089
 1476SOL     OW 8640   5.934   6.534   3.501
 1476SOL    HW1 8641   5.938   6.588   3.422
 1476SOL    HW2 8642   5.841   6.530   3.523
 1477SOL     OW 8643   6.759   3.984   3.449
 1477SOL    HW1 8644   6.668   4.007   3.471
 1477SOL    HW2 8645   6.810   4.013   3.524
 1478SOL     OW 8646   0.849   5.182   6.240
 1478SOL    HW1 8647   0.839   5.126   6.163
 1478SOL    HW2 8648   0.942   5.200   6.245
 1479SOL     OW 8649  -0.185   2.914   4.524
 1479SOL    HW1 8650  -0.173   2.929   4.430
 1479SOL    HW2 8651  -0.235   2.990   4.554
 1480SOL     OW 8652   4.068   0.966   0.692
 1480SOL    HW1 8653   4.075   0.872   0.678
 1480SOL    HW2 8654   4.067   0.977   0.787
 1481SOL     OW 8655   0.538   1.083   0.736
 1481SOL    HW1 8656   0.619   1.035   0.722
 1481SOL    HW2 8657   0.567   1.168   0.771
 1482SOL     OW 8658   2.286   7.526   0.651
 1482SOL    HW1 8659   2.249   7.521   0.563
 1482SOL    HW2 8660   2.279   7.436   0.685
 1483SOL     OW 8661   2.240   1.031   1.402
 1483SOL    HW1 8662   2.319   1.004   1.356
 1483SOL    HW2 8663   2.225   1.121   1.374
 1484SOL     OW 8664   6.899   3.395   2.704
 1484SOL    HW1 8665   6.833   3.326   2.715
 1484SOL    HW2 8666   6.880   3.458   2.774
 1485SOL     OW 8667   0.270   5.276   3.192
 1485SOL    HW1 8668   0.224   5.197   3.167
 1485SOL    HW2 8669   0.213   5.348   3.164
 1486SOL     OW 8670   2.761   8.717   5.820
 1486SOL    HW1 8671   2.786   8.672   5.739
 1486SOL    HW2 8672   2.722   8.799   5.791
 1487SOL     OW 8673   1.962   8.024   2.177
 1487SOL    HW1 8674   1.932   7.962   2.110
 1487SOL    HW2 8675   2.054   8.040   2.155
 1488SOL     OW 8676   1.010   5.684   2.177
 1488SOL    HW1 8677   1.058   5.608   2.209
 1488SOL    HW2 8678   1.076   5.739   2.134
 1489SOL     OW 8679   3.038   6.453   5.570
 1489SOL    HW1 8680   3.132   6.436   5.574
 1489SOL    HW2 8681   3.022   6.478   5.480
 1490SOL     OW 8682   2.161   7.134   1.509
 1490SOL    HW1 8683   2.085   7.191   1.518
 1490SOL    HW2 8684   2.188   7.143   1.417
 1491SOL     OW 8685   0.539   4.714   4.735
 1491SOL    HW1 8686   0.487   4.662   4.674
 1491SOL    HW2 8687   0.547   4.659   4.813
 1492SOL     OW 8688   0.291   7.400   3.851
 1492SOL    HW1 8689   0.261   7.386   3.940
 1492SOL    HW2 8690   0.386   7.399   3.857
 1493SOL     OW 8691   6.962   3.857   2.361
 1493SOL    HW1 8692   6.891   3.852   2.424
 1493SOL    HW2 8693   7.042   3.852   2.413
 1494SOL     OW 8694   3.209   6.343   4.702
 1494SOL    HW1 8695   3.205   6.435   4.673
 1494SOL    HW2 8696   3.276   6.343   4.771
 1495SOL     OW 8697   2.901   6.289   2.739
 1495SOL    HW1 8698   2.930   6.245   2.819
 1495SOL    HW2 8699   2.979   6.336   2.709
 1496SOL     OW 8700   5.960   6.321   4.223
 1496SOL    HW1 8701   5.929   6.231   4.232
 1496SOL    HW2 8702   5.899   6.373   4.276
 1497SOL     OW 8703   0.407   1.684   2.642
 1497SOL    HW1 8704   0.374   1.740   2.571
 1497SOL    HW2 8705   0.333   1.675   2.702
 1498SOL     OW 8706   6.235   2.797   2.960
 1498SOL    HW1 8707   6.194   2.741   2.894
 1498SOL    HW2 8708   6.162   2.835   3.009
 1499SOL     OW 8709  -0.267   4.714   3.220
 1499SOL    HW1 8710  -0.284   4.790   3.164
 1499SOL    HW2 8711  -0.176   4.725   3.247
 1500SOL     OW 8712   5.333   1.273   0.619
 1500SOL    HW1 8713   5.324   1.298   0.527
 1500SOL    HW2 8714   5.418   1.230   0.623
 1501SOL     OW 8715   1.272   7.927   5.029
 1501SOL    HW1 8716   1.258   7.833   5.015
 1501SOL    HW2 8717   1.244   7.942   5.120
 1502SOL     OW 8718   8.154   6.266   1.006
 1502SOL    HW1 8719   8.122   6.356   1.004
 1502SOL    HW2 8720   8.083   6.214   0.967
 1503SOL     OW 8721   8.415   5.171   1.675
 1503SOL    HW1 8722   8.354   5.205   1.609
 1503SOL    HW2 8723   8.501   5.203   1.647
 1504SOL     OW 8724   1.479   1.840   2.228
 1504SOL    HW1 8725   1.424   1.768   2.258
 1504SOL    HW2 8726   1.421   1.894   2.174
 1505SOL     OW 8727   3.763   0.503   0.548
 1505SOL    HW1 8728   3.780   0.597   0.553
 1505SOL    HW2 8729   3.721   0.491   0.463
 1506SOL     OW 8730   7.774   7.394   1.613
 1506SOL    HW1 8731   7.765   7.487   1.631
 1506SOL    HW2 8732   7.691   7.356   1.642
 1507SOL     OW 8733   3.764   6.502   5.670
 1507SOL    HW1 8734   3.810   6.445   5.731
 1507SOL    HW2 8735   3.728   6.443   5.603
 1508SOL     OW 8736   2.954   3.649   3.714
 1508SOL    HW1 8737   3.040   3.618   3.743
 1508SOL    HW2 8738   2.917   3.692   3.791
 1509SOL     OW 8739   2.341   3.005   2.901
 1509SOL    HW1 8740   2.308   2.916   2.894
 1509SOL    HW2 8741   2.432   2.995   2.930
 1510SOL     OW 8742   4.165   5.289   5.205
 1510SOL    HW1 8743   4.185   5.247   5.289
 1510SOL    HW2 8744   4.131   5.218   5.150
 1511SOL     OW 8745   4.967   3.415   5.748
 1511SOL    HW1 8746   4.959   3.455   5.661
 1511SOL    HW2 8747   5.026   3.473   5.796
 1512SOL     OW 8748   6.579   7.186   3.216
 1512SOL    HW1 8749   6.570   7.097   3.182
 1512SOL    HW2 8750   6.672   7.206   3.206
 1513SOL     OW 8751   4.771  10.158   6.143
 1513SOL    HW1 8752   4.837  10.220   6.173
 1513SOL    HW2 8753   4.691  10.210   6.138
 1514SOL     OW 8754   2.173   5.523   2.413
 1514SOL    HW1 8755   2.259   5.552   2.442
 1514SOL    HW2 8756   2.121   5.518   2.493
 1515SOL     OW 8757   1.506   2.342   0.119
 1515SOL    HW1 8758   1.597   2.315   0.127
 1515SOL    HW2 8759   1.456   2.267   0.152
 1516SOL     OW 8760   1.490   5.325   4.833
 1516SOL    HW1 8761   1.570   5.308   4.883
 1516SOL    HW2 8762   1.482   5.249   4.775
 1517SOL     OW 8763   7.655   7.200   1.860
 1517SOL    HW1 8764   7.600   7.259   1.807
 1517SOL    HW2 8765   7.742   7.240   1.857
 1518SOL     OW 8766   4.000   6.703   6.278
 1518SOL    HW1 8767   4.034   6.616   6.298
 1518SOL    HW2 8768   3.937   6.689   6.207
 1519SOL     OW 8769   0.081   7.947   4.787
 1519SOL    HW1 8770   0.058   7.891   4.714
 1519SOL    HW2 8771   0.149   8.005   4.753
 1520SOL     OW 8772  -1.100   4.358   5.501
 1520SOL    HW1 8773  -1.101   4.386   5.409
 1520SOL    HW2 8774  -1.189   4.373   5.532
 1521SOL     OW 8775   3.066   4.505   0.794
 1521SOL    HW1 8776   3.038   4.439   0.731
 1521SOL    HW2 8777   2.989   4.519   0.850
 1522SOL     OW 8778   6.284   2.231   3.335
 1522SOL    HW1 8779   6.238   2.279   3.266
 1522SOL    HW2 8780   6.233   2.150   3.346
 1523SOL     OW 8781   4.204   2.982   0.596
 1523SOL    HW1 8782   4.135   3.033   0.553
 1523SOL    HW2 8783   4.237   2.924   0.527
 1524SOL     OW 8784   4.800   7.585   3.019
 1524SOL    HW1 8785   4.708   7.611   3.009
 1524SOL    HW2 8786   4.808   7.507   2.965
 1525SOL     OW 8787   3.417   2.971   4.384
 1525SOL    HW1 8788   3.344   2.997   4.440
 1525SOL    HW2 8789   3.376   2.954   4.299
 1526SOL     OW 8790   6.912   6.135   4.273
 1526SOL    HW1 8791   6.845   6.082   4.231
 1526SOL    HW2 8792   6.904   6.115   4.366
 1527SOL     OW 8793   1.955   7.475   4.543
 1527SOL    HW1 8794   1.983   7.391   4.508
 1527SOL    HW2 8795   1.924   7.456   4.631
 1528SOL     OW 8796   7.176  10.201   5.428
 1528SOL    HW1 8797   7.169  10.208   5.523
 1528SOL    HW2 8798   7.133  10.280   5.395
 1529SOL     OW 8799   6.653   5.765   1.084
 1529SOL    HW1 8800   6.570   5.733   1.048
 1529SOL    HW2 8801   6.629   5.807   1.166
 1530SOL     OW 8802   6.730   1.799   2.278
 1530SOL    HW1 8803   6.806   1.776   2.332
 1530SOL    HW2 8804   6.764   1.860   2.212
 1531SOL     OW 8805  -0.127   9.135   5.658
 1531SOL    HW1 8806  -0.122   9.196   5.731
 1531SOL    HW2 8807  -0.201   9.166   5.606
 1532SOL     OW 8808   4.992   5.499   6.241
 1532SOL    HW1 8809   5.002   5.433   6.173
 1532SOL    HW2 8810   4.918   5.552   6.213
 1533SOL     OW 8811   5.127   1.924   0.017
 1533SOL    HW1 8812   5.166   2.000  -0.025
 1533SOL    HW2 8813   5.048   1.958   0.060
 1534SOL     OW 8814  -0.067   4.175   3.432
 1534SOL    HW1 8815  -0.130   4.244   3.452
 1534SOL    HW2 8816  -0.036   4.145   3.517
 1535SOL     OW 8817   4.489   6.322   4.119
 1535SOL    HW1 8818   4.402   6.298   4.086
 1535SOL    HW2 8819   4.550   6.269   4.067
 1536SOL     OW 8820   8.222   7.018   1.642
 1536SOL    HW1 8821   8.166   7.079   1.688
 1536SOL    HW2 8822   8.212   7.039   1.549
 1537SOL     OW 8823   2.267   6.838   3.559
 1537SOL    HW1 8824   2.302   6.761   3.604
 1537SOL    HW2 8825   2.338   6.866   3.501
 1538SOL     OW 8826  -1.186   4.111   4.517
 1538SOL    HW1 8827  -1.174   4.080   4.607
 1538SOL    HW2 8828  -1.267   4.069   4.487
 1539SOL     OW 8829   7.127   5.850   1.040
 1539SOL    HW1 8830   7.051   5.841   1.097
 1539SOL    HW2 8831   7.101   5.809   0.958
 1540SOL     OW 8832   0.321   6.731   3.889
 1540SOL    HW1 8833   0.377   6.721   3.966
 1540SOL    HW2 8834   0.273   6.812   3.906
 1541SOL     OW 8835   5.049   9.892   5.190
 1541SOL    HW1 8836   5.105   9.851   5.256
 1541SOL    HW2 8837   4.995   9.954   5.239
 1542SOL     OW 8838   2.345   1.542   2.469
 1542SOL    HW1 8839   2.382   1.467   2.516
 1542SOL    HW2 8840   2.380   1.535   2.380
 1543SOL     OW 8841   5.465   7.428   2.272
 1543SOL    HW1 8842   5.471   7.447   2.366
 1543SOL    HW2 8843   5.522   7.492   2.230
 1544SOL     OW 8844   4.805   6.491   5.390
 1544SOL    HW1 8845   4.780   6.534   5.472
 1544SOL    HW2 8846   4.862   6.554   5.346
 1545SOL     OW 8847   3.041   1.867   1.351
 1545SOL    HW1 8848   3.046   1.938   1.288
 1545SOL    HW2 8849   3.002   1.794   1.303
 1546SOL     OW 8850   7.784   8.009   4.015
 1546SOL    HW1 8851   7.746   7.923   4.032
 1546SOL    HW2 8852   7.867   7.990   3.971
 1547SOL     OW 8853   2.354   8.893   3.052
 1547SOL    HW1 8854   2.304   8.829   3.001
 1547SOL    HW2 8855   2.289   8.956   3.083
 1548SOL     OW 8856   1.797   5.115   0.612
 1548SOL    HW1 8857   1.815   5.194   0.561
 1548SOL    HW2 8858   1.851   5.047   0.573
 1549SOL     OW 8859   6.520   3.151   2.948
 1549SOL    HW1 8860   6.437   3.150   2.900
 1549SOL    HW2 8861   6.499   3.193   3.031
 1550SOL     OW 8862   8.630   7.274   1.679
 1550SOL    HW1 8863   8.705   7.232   1.721
 1550SOL    HW2 8864   8.660   7.363   1.659
 1551SOL     OW 8865   5.105   7.060   5.595
 1551SOL    HW1 8866   5.119   7.149   5.562
 1551SOL    HW2 8867   5.189   7.016   5.582
 1552SOL     OW 8868   0.897   3.434   1.048
 1552SOL    HW1 8869   0.867   3.346   1.025
 1552SOL    HW2 8870   0.963   3.419   1.115
 1553SOL     OW 8871   4.925   4.582   4.714
 1553SOL    HW1 8872   4.957   4.527   4.643
 1553SOL    HW2 8873   4.997   4.583   4.777
 1554SOL     OW 8874   1.355   0.966   0.415
 1554SOL    HW1 8875   1.410   0.955   0.492
 1554SOL    HW2 8876   1.310   0.882   0.404
 1555SOL     OW 8877   5.514   6.797   6.040
 1555SOL    HW1 8878   5.423   6.769   6.027
 1555SOL    HW2 8879   5.518   6.825   6.131
 1556SOL     OW 8880   1.792   8.528   3.711
 1556SOL    HW1 8881   1.808   8.479   3.630
 1556SOL    HW2 8882   1.852   8.602   3.707
 1557SOL     OW 8883   6.813   4.481   3.495
 1557SOL    HW1 8884   6.747   4.412   3.496
 1557SOL    HW2 8885   6.896   4.434   3.508
 1558SOL     OW 8886   2.953   4.273   4.145
 1558SOL    HW1 8887   2.968   4.303   4.235
[truncated: 1,223,372 more chars]
