# Supplementary material for: Improvement in predicting drug sensitivity changes associated with protein mutations using a molecular dynamics based alchemical mutation method
Source: Sci Rep. 2020 Feb 7;10:2161. doi: 10.1038/s41598-020-58877-9 (PMC7005789; doi:10.1038/s41598-020-58877-9)
Supplement: Supplementary file 2 — Supplementary Information. [file 41598_2020_58877_MOESM2_ESM.zip › S1_input/MP-CAFEE/ALR2/393/L300A_393/complex_gpu/posre.itp]

; In this topology include file, you will find position restraint
; entries for all the heavy atoms in your original pdb file.
; This means that all the protons which were added by pdb2gmx are
; not restrained.

[ position_restraints ]
; atom  type      fx      fy      fz
     1     1  1000  1000  1000
     5     1  1000  1000  1000
     7     1  1000  1000  1000
    10     1  1000  1000  1000
    13     1  1000  1000  1000
    14     1  1000  1000  1000
    18     1  1000  1000  1000
    19     1  1000  1000  1000
    20     1  1000  1000  1000
    22     1  1000  1000  1000
    24     1  1000  1000  1000
    28     1  1000  1000  1000
    29     1  1000  1000  1000
    30     1  1000  1000  1000
    32     1  1000  1000  1000
    34     1  1000  1000  1000
    37     1  1000  1000  1000
    39     1  1000  1000  1000
    40     1  1000  1000  1000
    41     1  1000  1000  1000
    43     1  1000  1000  1000
    45     1  1000  1000  1000
    48     1  1000  1000  1000
    51     1  1000  1000  1000
    54     1  1000  1000  1000
    56     1  1000  1000  1000
    57     1  1000  1000  1000
    60     1  1000  1000  1000
    63     1  1000  1000  1000
    64     1  1000  1000  1000
    65     1  1000  1000  1000
    67     1  1000  1000  1000
    69     1  1000  1000  1000
    71     1  1000  1000  1000
    75     1  1000  1000  1000
    78     1  1000  1000  1000
    82     1  1000  1000  1000
    83     1  1000  1000  1000
    84     1  1000  1000  1000
    86     1  1000  1000  1000
    88     1  1000  1000  1000
    91     1  1000  1000  1000
    93     1  1000  1000  1000
    97     1  1000  1000  1000
   101     1  1000  1000  1000
   102     1  1000  1000  1000
   103     1  1000  1000  1000
   105     1  1000  1000  1000
   107     1  1000  1000  1000
   110     1  1000  1000  1000
   112     1  1000  1000  1000
   116     1  1000  1000  1000
   120     1  1000  1000  1000
   121     1  1000  1000  1000
   122     1  1000  1000  1000
   124     1  1000  1000  1000
   126     1  1000  1000  1000
   129     1  1000  1000  1000
   130     1  1000  1000  1000
   131     1  1000  1000  1000
   134     1  1000  1000  1000
   135     1  1000  1000  1000
   136     1  1000  1000  1000
   138     1  1000  1000  1000
   140     1  1000  1000  1000
   143     1  1000  1000  1000
   144     1  1000  1000  1000
   145     1  1000  1000  1000
   148     1  1000  1000  1000
   149     1  1000  1000  1000
   150     1  1000  1000  1000
   152     1  1000  1000  1000
   155     1  1000  1000  1000
   156     1  1000  1000  1000
   157     1  1000  1000  1000
   159     1  1000  1000  1000
   161     1  1000  1000  1000
   165     1  1000  1000  1000
   166     1  1000  1000  1000
   167     1  1000  1000  1000
   169     1  1000  1000  1000
   171     1  1000  1000  1000
   174     1  1000  1000  1000
   177     1  1000  1000  1000
   180     1  1000  1000  1000
   183     1  1000  1000  1000
   187     1  1000  1000  1000
   188     1  1000  1000  1000
   189     1  1000  1000  1000
   191     1  1000  1000  1000
   193     1  1000  1000  1000
   196     1  1000  1000  1000
   199     1  1000  1000  1000
   200     1  1000  1000  1000
   204     1  1000  1000  1000
   205     1  1000  1000  1000
   206     1  1000  1000  1000
   207     1  1000  1000  1000
   210     1  1000  1000  1000
   213     1  1000  1000  1000
   216     1  1000  1000  1000
   218     1  1000  1000  1000
   219     1  1000  1000  1000
   220     1  1000  1000  1000
   222     1  1000  1000  1000
   224     1  1000  1000  1000
   226     1  1000  1000  1000
   230     1  1000  1000  1000
   233     1  1000  1000  1000
   237     1  1000  1000  1000
   238     1  1000  1000  1000
   239     1  1000  1000  1000
   241     1  1000  1000  1000
   243     1  1000  1000  1000
   246     1  1000  1000  1000
   248     1  1000  1000  1000
   252     1  1000  1000  1000
   256     1  1000  1000  1000
   257     1  1000  1000  1000
   258     1  1000  1000  1000
   260     1  1000  1000  1000
   263     1  1000  1000  1000
   264     1  1000  1000  1000
   265     1  1000  1000  1000
   267     1  1000  1000  1000
   269     1  1000  1000  1000
   272     1  1000  1000  1000
   274     1  1000  1000  1000
   278     1  1000  1000  1000
   282     1  1000  1000  1000
   283     1  1000  1000  1000
   284     1  1000  1000  1000
   286     1  1000  1000  1000
   289     1  1000  1000  1000
   290     1  1000  1000  1000
   291     1  1000  1000  1000
   293     1  1000  1000  1000
   295     1  1000  1000  1000
   297     1  1000  1000  1000
   301     1  1000  1000  1000
   303     1  1000  1000  1000
   304     1  1000  1000  1000
   305     1  1000  1000  1000
   307     1  1000  1000  1000
   309     1  1000  1000  1000
   312     1  1000  1000  1000
   313     1  1000  1000  1000
   315     1  1000  1000  1000
   317     1  1000  1000  1000
   318     1  1000  1000  1000
   320     1  1000  1000  1000
   322     1  1000  1000  1000
   324     1  1000  1000  1000
   326     1  1000  1000  1000
   327     1  1000  1000  1000
   328     1  1000  1000  1000
   329     1  1000  1000  1000
   331     1  1000  1000  1000
   333     1  1000  1000  1000
   336     1  1000  1000  1000
   339     1  1000  1000  1000
   342     1  1000  1000  1000
   345     1  1000  1000  1000
   349     1  1000  1000  1000
   350     1  1000  1000  1000
   351     1  1000  1000  1000
   353     1  1000  1000  1000
   355     1  1000  1000  1000
   358     1  1000  1000  1000
   360     1  1000  1000  1000
   361     1  1000  1000  1000
   362     1  1000  1000  1000
   363     1  1000  1000  1000
   366     1  1000  1000  1000
   369     1  1000  1000  1000
   372     1  1000  1000  1000
   374     1  1000  1000  1000
   375     1  1000  1000  1000
   376     1  1000  1000  1000
   377     1  1000  1000  1000
   380     1  1000  1000  1000
   383     1  1000  1000  1000
   386     1  1000  1000  1000
   388     1  1000  1000  1000
   389     1  1000  1000  1000
   390     1  1000  1000  1000
   392     1  1000  1000  1000
   395     1  1000  1000  1000
   396     1  1000  1000  1000
   397     1  1000  1000  1000
   399     1  1000  1000  1000
   401     1  1000  1000  1000
   404     1  1000  1000  1000
   407     1  1000  1000  1000
   408     1  1000  1000  1000
   409     1  1000  1000  1000
   412     1  1000  1000  1000
   413     1  1000  1000  1000
   414     1  1000  1000  1000
   416     1  1000  1000  1000
   418     1  1000  1000  1000
   420     1  1000  1000  1000
   424     1  1000  1000  1000
   428     1  1000  1000  1000
   429     1  1000  1000  1000
   430     1  1000  1000  1000
   432     1  1000  1000  1000
   434     1  1000  1000  1000
   436     1  1000  1000  1000
   440     1  1000  1000  1000
   442     1  1000  1000  1000
   443     1  1000  1000  1000
   444     1  1000  1000  1000
   446     1  1000  1000  1000
   448     1  1000  1000  1000
   451     1  1000  1000  1000
   454     1  1000  1000  1000
   455     1  1000  1000  1000
   456     1  1000  1000  1000
   457     1  1000  1000  1000
   458     1  1000  1000  1000
   459     1  1000  1000  1000
   461     1  1000  1000  1000
   463     1  1000  1000  1000
   467     1  1000  1000  1000
   468     1  1000  1000  1000
   469     1  1000  1000  1000
   471     1  1000  1000  1000
   473     1  1000  1000  1000
   475     1  1000  1000  1000
   479     1  1000  1000  1000
   483     1  1000  1000  1000
   484     1  1000  1000  1000
   485     1  1000  1000  1000
   487     1  1000  1000  1000
   489     1  1000  1000  1000
   492     1  1000  1000  1000
   495     1  1000  1000  1000
   498     1  1000  1000  1000
   501     1  1000  1000  1000
   505     1  1000  1000  1000
   506     1  1000  1000  1000
   507     1  1000  1000  1000
   509     1  1000  1000  1000
   511     1  1000  1000  1000
   513     1  1000  1000  1000
   517     1  1000  1000  1000
   521     1  1000  1000  1000
   522     1  1000  1000  1000
   523     1  1000  1000  1000
   525     1  1000  1000  1000
   527     1  1000  1000  1000
   531     1  1000  1000  1000
   532     1  1000  1000  1000
   533     1  1000  1000  1000
   535     1  1000  1000  1000
   537     1  1000  1000  1000
   539     1  1000  1000  1000
   543     1  1000  1000  1000
   546     1  1000  1000  1000
   550     1  1000  1000  1000
   551     1  1000  1000  1000
   552     1  1000  1000  1000
   554     1  1000  1000  1000
   556     1  1000  1000  1000
   559     1  1000  1000  1000
   560     1  1000  1000  1000
   561     1  1000  1000  1000
   562     1  1000  1000  1000
   563     1  1000  1000  1000
   564     1  1000  1000  1000
   566     1  1000  1000  1000
   568     1  1000  1000  1000
   570     1  1000  1000  1000
   574     1  1000  1000  1000
   578     1  1000  1000  1000
   579     1  1000  1000  1000
   580     1  1000  1000  1000
   582     1  1000  1000  1000
   585     1  1000  1000  1000
   586     1  1000  1000  1000
   587     1  1000  1000  1000
   589     1  1000  1000  1000
   591     1  1000  1000  1000
   594     1  1000  1000  1000
   595     1  1000  1000  1000
   597     1  1000  1000  1000
   599     1  1000  1000  1000
   600     1  1000  1000  1000
   602     1  1000  1000  1000
   604     1  1000  1000  1000
   606     1  1000  1000  1000
   607     1  1000  1000  1000
   608     1  1000  1000  1000
   610     1  1000  1000  1000
   612     1  1000  1000  1000
   615     1  1000  1000  1000
   618     1  1000  1000  1000
   621     1  1000  1000  1000
   623     1  1000  1000  1000
   624     1  1000  1000  1000
   627     1  1000  1000  1000
   630     1  1000  1000  1000
   631     1  1000  1000  1000
   632     1  1000  1000  1000
   634     1  1000  1000  1000
   636     1  1000  1000  1000
   639     1  1000  1000  1000
   640     1  1000  1000  1000
   642     1  1000  1000  1000
   644     1  1000  1000  1000
   645     1  1000  1000  1000
   647     1  1000  1000  1000
   648     1  1000  1000  1000
   649     1  1000  1000  1000
   651     1  1000  1000  1000
   653     1  1000  1000  1000
   655     1  1000  1000  1000
   659     1  1000  1000  1000
   662     1  1000  1000  1000
   666     1  1000  1000  1000
   667     1  1000  1000  1000
   668     1  1000  1000  1000
   670     1  1000  1000  1000
   672     1  1000  1000  1000
   675     1  1000  1000  1000
   676     1  1000  1000  1000
   677     1  1000  1000  1000
   678     1  1000  1000  1000
   679     1  1000  1000  1000
   680     1  1000  1000  1000
   682     1  1000  1000  1000
   684     1  1000  1000  1000
   687     1  1000  1000  1000
   689     1  1000  1000  1000
   690     1  1000  1000  1000
   691     1  1000  1000  1000
   693     1  1000  1000  1000
   695     1  1000  1000  1000
   699     1  1000  1000  1000
   700     1  1000  1000  1000
   701     1  1000  1000  1000
   703     1  1000  1000  1000
   705     1  1000  1000  1000
   708     1  1000  1000  1000
   709     1  1000  1000  1000
   710     1  1000  1000  1000
   712     1  1000  1000  1000
   714     1  1000  1000  1000
   716     1  1000  1000  1000
   717     1  1000  1000  1000
   718     1  1000  1000  1000
   720     1  1000  1000  1000
   722     1  1000  1000  1000
   724     1  1000  1000  1000
   728     1  1000  1000  1000
   732     1  1000  1000  1000
   733     1  1000  1000  1000
   734     1  1000  1000  1000
   736     1  1000  1000  1000
   738     1  1000  1000  1000
   741     1  1000  1000  1000
   742     1  1000  1000  1000
   744     1  1000  1000  1000
   746     1  1000  1000  1000
   747     1  1000  1000  1000
   749     1  1000  1000  1000
   751     1  1000  1000  1000
   753     1  1000  1000  1000
   754     1  1000  1000  1000
   755     1  1000  1000  1000
   757     1  1000  1000  1000
   759     1  1000  1000  1000
   762     1  1000  1000  1000
   765     1  1000  1000  1000
   766     1  1000  1000  1000
   767     1  1000  1000  1000
   770     1  1000  1000  1000
   771     1  1000  1000  1000
   772     1  1000  1000  1000
   774     1  1000  1000  1000
   776     1  1000  1000  1000
   779     1  1000  1000  1000
   780     1  1000  1000  1000
   781     1  1000  1000  1000
   784     1  1000  1000  1000
   785     1  1000  1000  1000
   786     1  1000  1000  1000
   788     1  1000  1000  1000
   790     1  1000  1000  1000
   793     1  1000  1000  1000
   796     1  1000  1000  1000
   797     1  1000  1000  1000
   798     1  1000  1000  1000
   799     1  1000  1000  1000
   800     1  1000  1000  1000
   801     1  1000  1000  1000
   803     1  1000  1000  1000
   805     1  1000  1000  1000
   808     1  1000  1000  1000
   809     1  1000  1000  1000
   810     1  1000  1000  1000
   813     1  1000  1000  1000
   814     1  1000  1000  1000
   815     1  1000  1000  1000
   817     1  1000  1000  1000
   819     1  1000  1000  1000
   822     1  1000  1000  1000
   825     1  1000  1000  1000
   826     1  1000  1000  1000
   827     1  1000  1000  1000
   828     1  1000  1000  1000
   829     1  1000  1000  1000
   830     1  1000  1000  1000
   832     1  1000  1000  1000
   834     1  1000  1000  1000
   836     1  1000  1000  1000
   840     1  1000  1000  1000
   844     1  1000  1000  1000
   845     1  1000  1000  1000
   846     1  1000  1000  1000
   848     1  1000  1000  1000
   851     1  1000  1000  1000
   852     1  1000  1000  1000
   853     1  1000  1000  1000
   855     1  1000  1000  1000
   857     1  1000  1000  1000
   859     1  1000  1000  1000
   863     1  1000  1000  1000
   867     1  1000  1000  1000
   868     1  1000  1000  1000
   869     1  1000  1000  1000
   871     1  1000  1000  1000
   873     1  1000  1000  1000
   877     1  1000  1000  1000
   878     1  1000  1000  1000
   879     1  1000  1000  1000
   881     1  1000  1000  1000
   883     1  1000  1000  1000
   885     1  1000  1000  1000
   889     1  1000  1000  1000
   892     1  1000  1000  1000
   896     1  1000  1000  1000
   897     1  1000  1000  1000
   898     1  1000  1000  1000
   900     1  1000  1000  1000
   902     1  1000  1000  1000
   905     1  1000  1000  1000
   908     1  1000  1000  1000
   909     1  1000  1000  1000
   910     1  1000  1000  1000
   913     1  1000  1000  1000
   914     1  1000  1000  1000
   915     1  1000  1000  1000
   917     1  1000  1000  1000
   919     1  1000  1000  1000
   922     1  1000  1000  1000
   925     1  1000  1000  1000
   926     1  1000  1000  1000
   927     1  1000  1000  1000
   928     1  1000  1000  1000
   929     1  1000  1000  1000
   930     1  1000  1000  1000
   932     1  1000  1000  1000
   934     1  1000  1000  1000
   937     1  1000  1000  1000
   940     1  1000  1000  1000
   943     1  1000  1000  1000
   946     1  1000  1000  1000
   950     1  1000  1000  1000
   951     1  1000  1000  1000
   952     1  1000  1000  1000
   954     1  1000  1000  1000
   956     1  1000  1000  1000
   959     1  1000  1000  1000
   961     1  1000  1000  1000
   965     1  1000  1000  1000
   969     1  1000  1000  1000
   970     1  1000  1000  1000
   971     1  1000  1000  1000
   973     1  1000  1000  1000
   975     1  1000  1000  1000
   978     1  1000  1000  1000
   981     1  1000  1000  1000
   984     1  1000  1000  1000
   986     1  1000  1000  1000
   987     1  1000  1000  1000
   990     1  1000  1000  1000
   993     1  1000  1000  1000
   994     1  1000  1000  1000
   995     1  1000  1000  1000
   997     1  1000  1000  1000
   999     1  1000  1000  1000
  1002     1  1000  1000  1000
  1005     1  1000  1000  1000
  1006     1  1000  1000  1000
  1007     1  1000  1000  1000
  1008     1  1000  1000  1000
  1009     1  1000  1000  1000
  1010     1  1000  1000  1000
  1012     1  1000  1000  1000
  1014     1  1000  1000  1000
  1017     1  1000  1000  1000
  1020     1  1000  1000  1000
  1021     1  1000  1000  1000
  1022     1  1000  1000  1000
  1025     1  1000  1000  1000
  1026     1  1000  1000  1000
  1027     1  1000  1000  1000
  1029     1  1000  1000  1000
  1031     1  1000  1000  1000
  1033     1  1000  1000  1000
  1037     1  1000  1000  1000
  1041     1  1000  1000  1000
  1042     1  1000  1000  1000
  1043     1  1000  1000  1000
  1045     1  1000  1000  1000
  1047     1  1000  1000  1000
  1049     1  1000  1000  1000
  1053     1  1000  1000  1000
  1057     1  1000  1000  1000
  1058     1  1000  1000  1000
  1059     1  1000  1000  1000
  1061     1  1000  1000  1000
  1063     1  1000  1000  1000
  1066     1  1000  1000  1000
  1069     1  1000  1000  1000
  1072     1  1000  1000  1000
  1075     1  1000  1000  1000
  1079     1  1000  1000  1000
  1080     1  1000  1000  1000
  1081     1  1000  1000  1000
  1083     1  1000  1000  1000
  1085     1  1000  1000  1000
  1088     1  1000  1000  1000
  1091     1  1000  1000  1000
  1094     1  1000  1000  1000
  1096     1  1000  1000  1000
  1097     1  1000  1000  1000
  1100     1  1000  1000  1000
  1103     1  1000  1000  1000
  1104     1  1000  1000  1000
  1105     1  1000  1000  1000
  1107     1  1000  1000  1000
  1109     1  1000  1000  1000
  1112     1  1000  1000  1000
  1115     1  1000  1000  1000
  1116     1  1000  1000  1000
  1117     1  1000  1000  1000
  1118     1  1000  1000  1000
  1119     1  1000  1000  1000
  1120     1  1000  1000  1000
  1122     1  1000  1000  1000
  1124     1  1000  1000  1000
  1127     1  1000  1000  1000
  1130     1  1000  1000  1000
  1131     1  1000  1000  1000
  1132     1  1000  1000  1000
  1133     1  1000  1000  1000
  1134     1  1000  1000  1000
  1135     1  1000  1000  1000
  1137     1  1000  1000  1000
  1139     1  1000  1000  1000
  1142     1  1000  1000  1000
  1144     1  1000  1000  1000
  1148     1  1000  1000  1000
  1152     1  1000  1000  1000
  1153     1  1000  1000  1000
  1154     1  1000  1000  1000
  1156     1  1000  1000  1000
  1158     1  1000  1000  1000
  1161     1  1000  1000  1000
  1162     1  1000  1000  1000
  1164     1  1000  1000  1000
  1166     1  1000  1000  1000
  1168     1  1000  1000  1000
  1170     1  1000  1000  1000
  1172     1  1000  1000  1000
  1173     1  1000  1000  1000
  1174     1  1000  1000  1000
  1176     1  1000  1000  1000
  1178     1  1000  1000  1000
  1180     1  1000  1000  1000
  1184     1  1000  1000  1000
  1187     1  1000  1000  1000
  1191     1  1000  1000  1000
  1192     1  1000  1000  1000
  1193     1  1000  1000  1000
  1195     1  1000  1000  1000
  1197     1  1000  1000  1000
  1199     1  1000  1000  1000
  1203     1  1000  1000  1000
  1207     1  1000  1000  1000
  1208     1  1000  1000  1000
  1209     1  1000  1000  1000
  1211     1  1000  1000  1000
  1213     1  1000  1000  1000
  1216     1  1000  1000  1000
  1218     1  1000  1000  1000
  1219     1  1000  1000  1000
  1220     1  1000  1000  1000
  1222     1  1000  1000  1000
  1224     1  1000  1000  1000
  1227     1  1000  1000  1000
  1230     1  1000  1000  1000
  1233     1  1000  1000  1000
  1236     1  1000  1000  1000
  1240     1  1000  1000  1000
  1241     1  1000  1000  1000
  1242     1  1000  1000  1000
  1244     1  1000  1000  1000
  1246     1  1000  1000  1000
  1249     1  1000  1000  1000
  1251     1  1000  1000  1000
  1255     1  1000  1000  1000
  1259     1  1000  1000  1000
  1260     1  1000  1000  1000
  1261     1  1000  1000  1000
  1263     1  1000  1000  1000
  1265     1  1000  1000  1000
  1268     1  1000  1000  1000
  1269     1  1000  1000  1000
  1271     1  1000  1000  1000
  1273     1  1000  1000  1000
  1274     1  1000  1000  1000
  1276     1  1000  1000  1000
  1278     1  1000  1000  1000
  1280     1  1000  1000  1000
  1282     1  1000  1000  1000
  1283     1  1000  1000  1000
  1284     1  1000  1000  1000
  1285     1  1000  1000  1000
  1287     1  1000  1000  1000
  1289     1  1000  1000  1000
  1292     1  1000  1000  1000
  1294     1  1000  1000  1000
  1295     1  1000  1000  1000
  1296     1  1000  1000  1000
  1298     1  1000  1000  1000
  1300     1  1000  1000  1000
  1302     1  1000  1000  1000
  1306     1  1000  1000  1000
  1308     1  1000  1000  1000
  1309     1  1000  1000  1000
  1310     1  1000  1000  1000
  1312     1  1000  1000  1000
  1314     1  1000  1000  1000
  1317     1  1000  1000  1000
  1318     1  1000  1000  1000
  1320     1  1000  1000  1000
  1322     1  1000  1000  1000
  1323     1  1000  1000  1000
  1325     1  1000  1000  1000
  1327     1  1000  1000  1000
  1329     1  1000  1000  1000
  1330     1  1000  1000  1000
  1331     1  1000  1000  1000
  1333     1  1000  1000  1000
  1335     1  1000  1000  1000
  1338     1  1000  1000  1000
  1339     1  1000  1000  1000
  1340     1  1000  1000  1000
  1342     1  1000  1000  1000
  1344     1  1000  1000  1000
  1346     1  1000  1000  1000
  1347     1  1000  1000  1000
  1348     1  1000  1000  1000
  1350     1  1000  1000  1000
  1352     1  1000  1000  1000
  1355     1  1000  1000  1000
  1358     1  1000  1000  1000
  1359     1  1000  1000  1000
  1360     1  1000  1000  1000
  1361     1  1000  1000  1000
  1362     1  1000  1000  1000
  1363     1  1000  1000  1000
  1365     1  1000  1000  1000
  1367     1  1000  1000  1000
  1370     1  1000  1000  1000
  1373     1  1000  1000  1000
  1376     1  1000  1000  1000
  1379     1  1000  1000  1000
  1383     1  1000  1000  1000
  1384     1  1000  1000  1000
  1385     1  1000  1000  1000
  1387     1  1000  1000  1000
  1390     1  1000  1000  1000
  1391     1  1000  1000  1000
  1392     1  1000  1000  1000
  1394     1  1000  1000  1000
  1396     1  1000  1000  1000
  1399     1  1000  1000  1000
  1401     1  1000  1000  1000
  1405     1  1000  1000  1000
  1409     1  1000  1000  1000
  1410     1  1000  1000  1000
  1411     1  1000  1000  1000
  1413     1  1000  1000  1000
  1415     1  1000  1000  1000
  1417     1  1000  1000  1000
  1421     1  1000  1000  1000
  1425     1  1000  1000  1000
  1426     1  1000  1000  1000
  1427     1  1000  1000  1000
  1429     1  1000  1000  1000
  1431     1  1000  1000  1000
  1434     1  1000  1000  1000
  1437     1  1000  1000  1000
  1440     1  1000  1000  1000
  1443     1  1000  1000  1000
  1447     1  1000  1000  1000
  1448     1  1000  1000  1000
  1449     1  1000  1000  1000
  1451     1  1000  1000  1000
  1454     1  1000  1000  1000
  1455     1  1000  1000  1000
  1456     1  1000  1000  1000
  1458     1  1000  1000  1000
  1460     1  1000  1000  1000
  1464     1  1000  1000  1000
  1465     1  1000  1000  1000
  1466     1  1000  1000  1000
  1468     1  1000  1000  1000
  1470     1  1000  1000  1000
  1473     1  1000  1000  1000
  1475     1  1000  1000  1000
  1476     1  1000  1000  1000
  1477     1  1000  1000  1000
  1479     1  1000  1000  1000
  1481     1  1000  1000  1000
  1484     1  1000  1000  1000
  1487     1  1000  1000  1000
  1488     1  1000  1000  1000
  1489     1  1000  1000  1000
  1492     1  1000  1000  1000
  1493     1  1000  1000  1000
  1494     1  1000  1000  1000
  1496     1  1000  1000  1000
  1498     1  1000  1000  1000
  1501     1  1000  1000  1000
  1504     1  1000  1000  1000
  1507     1  1000  1000  1000
  1510     1  1000  1000  1000
  1514     1  1000  1000  1000
  1515     1  1000  1000  1000
  1516     1  1000  1000  1000
  1518     1  1000  1000  1000
  1520     1  1000  1000  1000
  1522     1  1000  1000  1000
  1526     1  1000  1000  1000
  1528     1  1000  1000  1000
  1529     1  1000  1000  1000
  1530     1  1000  1000  1000
  1532     1  1000  1000  1000
  1534     1  1000  1000  1000
  1537     1  1000  1000  1000
  1539     1  1000  1000  1000
  1543     1  1000  1000  1000
  1547     1  1000  1000  1000
  1548     1  1000  1000  1000
  1549     1  1000  1000  1000
  1551     1  1000  1000  1000
  1553     1  1000  1000  1000
  1556     1  1000  1000  1000
  1558     1  1000  1000  1000
  1559     1  1000  1000  1000
  1560     1  1000  1000  1000
  1562     1  1000  1000  1000
  1564     1  1000  1000  1000
  1567     1  1000  1000  1000
  1568     1  1000  1000  1000
  1569     1  1000  1000  1000
  1570     1  1000  1000  1000
  1571     1  1000  1000  1000
  1572     1  1000  1000  1000
  1574     1  1000  1000  1000
  1576     1  1000  1000  1000
  1579     1  1000  1000  1000
  1581     1  1000  1000  1000
  1585     1  1000  1000  1000
  1589     1  1000  1000  1000
  1590     1  1000  1000  1000
  1591     1  1000  1000  1000
  1593     1  1000  1000  1000
  1595     1  1000  1000  1000
  1598     1  1000  1000  1000
  1601     1  1000  1000  1000
  1604     1  1000  1000  1000
  1607     1  1000  1000  1000
  1611     1  1000  1000  1000
  1612     1  1000  1000  1000
  1613     1  1000  1000  1000
  1615     1  1000  1000  1000
  1617     1  1000  1000  1000
  1620     1  1000  1000  1000
  1622     1  1000  1000  1000
  1626     1  1000  1000  1000
  1630     1  1000  1000  1000
  1631     1  1000  1000  1000
  1632     1  1000  1000  1000
  1634     1  1000  1000  1000
  1636     1  1000  1000  1000
  1639     1  1000  1000  1000
  1640     1  1000  1000  1000
  1641     1  1000  1000  1000
  1642     1  1000  1000  1000
  1643     1  1000  1000  1000
  1644     1  1000  1000  1000
  1646     1  1000  1000  1000
  1648     1  1000  1000  1000
  1651     1  1000  1000  1000
  1652     1  1000  1000  1000
  1654     1  1000  1000  1000
  1656     1  1000  1000  1000
  1657     1  1000  1000  1000
  1659     1  1000  1000  1000
  1661     1  1000  1000  1000
  1663     1  1000  1000  1000
  1664     1  1000  1000  1000
  1665     1  1000  1000  1000
  1667     1  1000  1000  1000
  1669     1  1000  1000  1000
  1672     1  1000  1000  1000
  1674     1  1000  1000  1000
  1678     1  1000  1000  1000
  1682     1  1000  1000  1000
  1683     1  1000  1000  1000
  1684     1  1000  1000  1000
  1686     1  1000  1000  1000
  1688     1  1000  1000  1000
  1691     1  1000  1000  1000
  1692     1  1000  1000  1000
  1693     1  1000  1000  1000
  1694     1  1000  1000  1000
  1695     1  1000  1000  1000
  1696     1  1000  1000  1000
  1698     1  1000  1000  1000
  1700     1  1000  1000  1000
  1703     1  1000  1000  1000
  1705     1  1000  1000  1000
  1709     1  1000  1000  1000
  1713     1  1000  1000  1000
  1714     1  1000  1000  1000
  1715     1  1000  1000  1000
  1717     1  1000  1000  1000
  1719     1  1000  1000  1000
  1722     1  1000  1000  1000
  1723     1  1000  1000  1000
  1725     1  1000  1000  1000
  1727     1  1000  1000  1000
  1728     1  1000  1000  1000
  1730     1  1000  1000  1000
  1732     1  1000  1000  1000
  1734     1  1000  1000  1000
  1735     1  1000  1000  1000
  1736     1  1000  1000  1000
  1738     1  1000  1000  1000
  1740     1  1000  1000  1000
  1743     1  1000  1000  1000
  1745     1  1000  1000  1000
  1749     1  1000  1000  1000
  1753     1  1000  1000  1000
  1754     1  1000  1000  1000
  1755     1  1000  1000  1000
  1757     1  1000  1000  1000
  1759     1  1000  1000  1000
  1761     1  1000  1000  1000
  1765     1  1000  1000  1000
  1768     1  1000  1000  1000
  1772     1  1000  1000  1000
  1773     1  1000  1000  1000
  1774     1  1000  1000  1000
  1776     1  1000  1000  1000
  1778     1  1000  1000  1000
  1781     1  1000  1000  1000
  1782     1  1000  1000  1000
  1783     1  1000  1000  1000
  1785     1  1000  1000  1000
  1787     1  1000  1000  1000
  1789     1  1000  1000  1000
  1790     1  1000  1000  1000
  1791     1  1000  1000  1000
  1793     1  1000  1000  1000
  1795     1  1000  1000  1000
  1798     1  1000  1000  1000
  1799     1  1000  1000  1000
  1801     1  1000  1000  1000
  1803     1  1000  1000  1000
  1804     1  1000  1000  1000
  1806     1  1000  1000  1000
  1808     1  1000  1000  1000
  1810     1  1000  1000  1000
  1812     1  1000  1000  1000
  1813     1  1000  1000  1000
  1814     1  1000  1000  1000
  1815     1  1000  1000  1000
  1816     1  1000  1000  1000
  1819     1  1000  1000  1000
  1822     1  1000  1000  1000
  1825     1  1000  1000  1000
  1827     1  1000  1000  1000
  1828     1  1000  1000  1000
  1829     1  1000  1000  1000
  1831     1  1000  1000  1000
  1833     1  1000  1000  1000
  1835     1  1000  1000  1000
  1839     1  1000  1000  1000
  1841     1  1000  1000  1000
  1842     1  1000  1000  1000
  1843     1  1000  1000  1000
  1845     1  1000  1000  1000
  1848     1  1000  1000  1000
  1849     1  1000  1000  1000
  1850     1  1000  1000  1000
  1852     1  1000  1000  1000
  1854     1  1000  1000  1000
  1857     1  1000  1000  1000
  1858     1  1000  1000  1000
  1860     1  1000  1000  1000
  1862     1  1000  1000  1000
  1864     1  1000  1000  1000
  1866     1  1000  1000  1000
  1868     1  1000  1000  1000
  1869     1  1000  1000  1000
  1870     1  1000  1000  1000
  1872     1  1000  1000  1000
  1874     1  1000  1000  1000
  1877     1  1000  1000  1000
  1880     1  1000  1000  1000
  1883     1  1000  1000  1000
  1886     1  1000  1000  1000
  1890     1  1000  1000  1000
  1891     1  1000  1000  1000
  1892     1  1000  1000  1000
  1893     1  1000  1000  1000
  1896     1  1000  1000  1000
  1899     1  1000  1000  1000
  1902     1  1000  1000  1000
  1904     1  1000  1000  1000
  1905     1  1000  1000  1000
  1906     1  1000  1000  1000
  1908     1  1000  1000  1000
  1911     1  1000  1000  1000
  1912     1  1000  1000  1000
  1913     1  1000  1000  1000
  1915     1  1000  1000  1000
  1917     1  1000  1000  1000
  1920     1  1000  1000  1000
  1923     1  1000  1000  1000
  1926     1  1000  1000  1000
  1929     1  1000  1000  1000
  1933     1  1000  1000  1000
  1934     1  1000  1000  1000
  1935     1  1000  1000  1000
  1937     1  1000  1000  1000
  1939     1  1000  1000  1000
  1942     1  1000  1000  1000
  1945     1  1000  1000  1000
  1946     1  1000  1000  1000
  1947     1  1000  1000  1000
  1948     1  1000  1000  1000
  1949     1  1000  1000  1000
  1950     1  1000  1000  1000
  1952     1  1000  1000  1000
  1954     1  1000  1000  1000
  1957     1  1000  1000  1000
  1958     1  1000  1000  1000
  1960     1  1000  1000  1000
  1962     1  1000  1000  1000
  1964     1  1000  1000  1000
  1966     1  1000  1000  1000
  1968     1  1000  1000  1000
  1969     1  1000  1000  1000
  1970     1  1000  1000  1000
  1972     1  1000  1000  1000
  1974     1  1000  1000  1000
  1977     1  1000  1000  1000
  1978     1  1000  1000  1000
  1980     1  1000  1000  1000
  1982     1  1000  1000  1000
  1984     1  1000  1000  1000
  1986     1  1000  1000  1000
  1988     1  1000  1000  1000
  1989     1  1000  1000  1000
  1990     1  1000  1000  1000
  1991     1  1000  1000  1000
  1994     1  1000  1000  1000
  1997     1  1000  1000  1000
  2000     1  1000  1000  1000
  2002     1  1000  1000  1000
  2003     1  1000  1000  1000
  2004     1  1000  1000  1000
  2006     1  1000  1000  1000
  2008     1  1000  1000  1000
  2011     1  1000  1000  1000
  2013     1  1000  1000  1000
  2017     1  1000  1000  1000
  2021     1  1000  1000  1000
  2022     1  1000  1000  1000
  2023     1  1000  1000  1000
  2025     1  1000  1000  1000
  2027     1  1000  1000  1000
  2030     1  1000  1000  1000
  2031     1  1000  1000  1000
  2032     1  1000  1000  1000
  2033     1  1000  1000  1000
  2034     1  1000  1000  1000
  2035     1  1000  1000  1000
  2037     1  1000  1000  1000
  2039     1  1000  1000  1000
  2042     1  1000  1000  1000
  2045     1  1000  1000  1000
  2046     1  1000  1000  1000
  2047     1  1000  1000  1000
  2048     1  1000  1000  1000
  2049     1  1000  1000  1000
  2050     1  1000  1000  1000
  2052     1  1000  1000  1000
  2054     1  1000  1000  1000
  2057     1  1000  1000  1000
  2059     1  1000  1000  1000
  2060     1  1000  1000  1000
  2061     1  1000  1000  1000
  2063     1  1000  1000  1000
  2066     1  1000  1000  1000
  2067     1  1000  1000  1000
  2068     1  1000  1000  1000
  2070     1  1000  1000  1000
  2072     1  1000  1000  1000
  2075     1  1000  1000  1000
  2076     1  1000  1000  1000
  2077     1  1000  1000  1000
  2080     1  1000  1000  1000
  2081     1  1000  1000  1000
  2082     1  1000  1000  1000
  2084     1  1000  1000  1000
  2086     1  1000  1000  1000
  2088     1  1000  1000  1000
  2092     1  1000  1000  1000
  2096     1  1000  1000  1000
  2097     1  1000  1000  1000
  2098     1  1000  1000  1000
  2100     1  1000  1000  1000
  2102     1  1000  1000  1000
  2104     1  1000  1000  1000
  2108     1  1000  1000  1000
  2112     1  1000  1000  1000
  2113     1  1000  1000  1000
  2114     1  1000  1000  1000
  2115     1  1000  1000  1000
  2118     1  1000  1000  1000
  2121     1  1000  1000  1000
  2124     1  1000  1000  1000
  2126     1  1000  1000  1000
  2127     1  1000  1000  1000
  2128     1  1000  1000  1000
  2130     1  1000  1000  1000
  2132     1  1000  1000  1000
  2135     1  1000  1000  1000
  2137     1  1000  1000  1000
  2138     1  1000  1000  1000
  2139     1  1000  1000  1000
  2141     1  1000  1000  1000
  2143     1  1000  1000  1000
  2146     1  1000  1000  1000
  2147     1  1000  1000  1000
  2148     1  1000  1000  1000
  2149     1  1000  1000  1000
  2150     1  1000  1000  1000
  2151     1  1000  1000  1000
  2153     1  1000  1000  1000
  2155     1  1000  1000  1000
  2157     1  1000  1000  1000
  2161     1  1000  1000  1000
  2163     1  1000  1000  1000
  2164     1  1000  1000  1000
  2165     1  1000  1000  1000
  2167     1  1000  1000  1000
  2169     1  1000  1000  1000
  2172     1  1000  1000  1000
  2173     1  1000  1000  1000
  2174     1  1000  1000  1000
  2177     1  1000  1000  1000
  2178     1  1000  1000  1000
  2179     1  1000  1000  1000
  2181     1  1000  1000  1000
  2183     1  1000  1000  1000
  2185     1  1000  1000  1000
  2189     1  1000  1000  1000
  2192     1  1000  1000  1000
  2196     1  1000  1000  1000
  2197     1  1000  1000  1000
  2198     1  1000  1000  1000
  2200     1  1000  1000  1000
  2202     1  1000  1000  1000
  2205     1  1000  1000  1000
  2207     1  1000  1000  1000
  2211     1  1000  1000  1000
  2215     1  1000  1000  1000
  2216     1  1000  1000  1000
  2217     1  1000  1000  1000
  2219     1  1000  1000  1000
  2221     1  1000  1000  1000
  2224     1  1000  1000  1000
  2225     1  1000  1000  1000
  2226     1  1000  1000  1000
  2227     1  1000  1000  1000
  2228     1  1000  1000  1000
  2229     1  1000  1000  1000
  2231     1  1000  1000  1000
  2233     1  1000  1000  1000
  2235     1  1000  1000  1000
  2239     1  1000  1000  1000
  2241     1  1000  1000  1000
  2242     1  1000  1000  1000
  2243     1  1000  1000  1000
  2245     1  1000  1000  1000
  2247     1  1000  1000  1000
  2250     1  1000  1000  1000
  2251     1  1000  1000  1000
  2253     1  1000  1000  1000
  2255     1  1000  1000  1000
  2256     1  1000  1000  1000
  2258     1  1000  1000  1000
  2260     1  1000  1000  1000
  2262     1  1000  1000  1000
  2264     1  1000  1000  1000
  2265     1  1000  1000  1000
  2266     1  1000  1000  1000
  2267     1  1000  1000  1000
  2269     1  1000  1000  1000
  2271     1  1000  1000  1000
  2275     1  1000  1000  1000
  2276     1  1000  1000  1000
  2277     1  1000  1000  1000
  2279     1  1000  1000  1000
  2281     1  1000  1000  1000
  2285     1  1000  1000  1000
  2286     1  1000  1000  1000
  2287     1  1000  1000  1000
  2289     1  1000  1000  1000
  2291     1  1000  1000  1000
  2294     1  1000  1000  1000
  2297     1  1000  1000  1000
  2298     1  1000  1000  1000
  2302     1  1000  1000  1000
  2303     1  1000  1000  1000
  2304     1  1000  1000  1000
  2306     1  1000  1000  1000
  2308     1  1000  1000  1000
  2311     1  1000  1000  1000
  2314     1  1000  1000  1000
  2315     1  1000  1000  1000
  2316     1  1000  1000  1000
  2317     1  1000  1000  1000
  2318     1  1000  1000  1000
  2319     1  1000  1000  1000
  2321     1  1000  1000  1000
  2323     1  1000  1000  1000
  2326     1  1000  1000  1000
  2329     1  1000  1000  1000
  2330     1  1000  1000  1000
  2331     1  1000  1000  1000
  2332     1  1000  1000  1000
  2333     1  1000  1000  1000
  2334     1  1000  1000  1000
  2336     1  1000  1000  1000
  2338     1  1000  1000  1000
  2341     1  1000  1000  1000
  2343     1  1000  1000  1000
  2347     1  1000  1000  1000
  2351     1  1000  1000  1000
  2352     1  1000  1000  1000
  2353     1  1000  1000  1000
  2355     1  1000  1000  1000
  2357     1  1000  1000  1000
  2359     1  1000  1000  1000
  2363     1  1000  1000  1000
  2367     1  1000  1000  1000
  2368     1  1000  1000  1000
  2369     1  1000  1000  1000
  2371     1  1000  1000  1000
  2373     1  1000  1000  1000
  2376     1  1000  1000  1000
  2377     1  1000  1000  1000
  2378     1  1000  1000  1000
  2379     1  1000  1000  1000
  2380     1  1000  1000  1000
  2381     1  1000  1000  1000
  2383     1  1000  1000  1000
  2385     1  1000  1000  1000
  2388     1  1000  1000  1000
  2391     1  1000  1000  1000
  2392     1  1000  1000  1000
  2393     1  1000  1000  1000
  2394     1  1000  1000  1000
  2395     1  1000  1000  1000
  2396     1  1000  1000  1000
  2398     1  1000  1000  1000
  2401     1  1000  1000  1000
  2402     1  1000  1000  1000
  2403     1  1000  1000  1000
  2405     1  1000  1000  1000
  2407     1  1000  1000  1000
  2410     1  1000  1000  1000
  2412     1  1000  1000  1000
  2416     1  1000  1000  1000
  2420     1  1000  1000  1000
  2421     1  1000  1000  1000
  2422     1  1000  1000  1000
  2424     1  1000  1000  1000
  2426     1  1000  1000  1000
  2428     1  1000  1000  1000
  2432     1  1000  1000  1000
  2436     1  1000  1000  1000
  2437     1  1000  1000  1000
  2438     1  1000  1000  1000
  2440     1  1000  1000  1000
  2442     1  1000  1000  1000
  2445     1  1000  1000  1000
  2448     1  1000  1000  1000
  2451     1  1000  1000  1000
  2454     1  1000  1000  1000
  2458     1  1000  1000  1000
  2459     1  1000  1000  1000
  2460     1  1000  1000  1000
  2462     1  1000  1000  1000
  2464     1  1000  1000  1000
  2468     1  1000  1000  1000
  2469     1  1000  1000  1000
  2470     1  1000  1000  1000
  2472     1  1000  1000  1000
  2474     1  1000  1000  1000
  2476     1  1000  1000  1000
  2480     1  1000  1000  1000
  2483     1  1000  1000  1000
  2487     1  1000  1000  1000
  2488     1  1000  1000  1000
  2489     1  1000  1000  1000
  2491     1  1000  1000  1000
  2494     1  1000  1000  1000
  2495     1  1000  1000  1000
  2496     1  1000  1000  1000
  2498     1  1000  1000  1000
  2500     1  1000  1000  1000
  2502     1  1000  1000  1000
  2506     1  1000  1000  1000
  2509     1  1000  1000  1000
  2513     1  1000  1000  1000
  2514     1  1000  1000  1000
  2515     1  1000  1000  1000
  2517     1  1000  1000  1000
  2519     1  1000  1000  1000
  2522     1  1000  1000  1000
  2524     1  1000  1000  1000
  2525     1  1000  1000  1000
  2526     1  1000  1000  1000
  2528     1  1000  1000  1000
  2530     1  1000  1000  1000
  2533     1  1000  1000  1000
  2534     1  1000  1000  1000
  2535     1  1000  1000  1000
  2538     1  1000  1000  1000
  2539     1  1000  1000  1000
  2540     1  1000  1000  1000
  2542     1  1000  1000  1000
  2544     1  1000  1000  1000
  2547     1  1000  1000  1000
  2548     1  1000  1000  1000
  2550     1  1000  1000  1000
  2552     1  1000  1000  1000
  2554     1  1000  1000  1000
  2556     1  1000  1000  1000
  2558     1  1000  1000  1000
  2559     1  1000  1000  1000
  2560     1  1000  1000  1000
  2562     1  1000  1000  1000
  2564     1  1000  1000  1000
  2567     1  1000  1000  1000
  2568     1  1000  1000  1000
  2569     1  1000  1000  1000
  2572     1  1000  1000  1000
  2573     1  1000  1000  1000
  2574     1  1000  1000  1000
  2576     1  1000  1000  1000
  2578     1  1000  1000  1000
  2581     1  1000  1000  1000
  2582     1  1000  1000  1000
  2583     1  1000  1000  1000
  2585     1  1000  1000  1000
  2587     1  1000  1000  1000
  2589     1  1000  1000  1000
  2590     1  1000  1000  1000
  2591     1  1000  1000  1000
  2593     1  1000  1000  1000
  2595     1  1000  1000  1000
  2598     1  1000  1000  1000
  2600     1  1000  1000  1000
  2604     1  1000  1000  1000
  2608     1  1000  1000  1000
  2609     1  1000  1000  1000
  2610     1  1000  1000  1000
  2612     1  1000  1000  1000
  2614     1  1000  1000  1000
  2617     1  1000  1000  1000
  2620     1  1000  1000  1000
  2621     1  1000  1000  1000
  2622     1  1000  1000  1000
  2625     1  1000  1000  1000
  2626     1  1000  1000  1000
  2627     1  1000  1000  1000
  2629     1  1000  1000  1000
  2631     1  1000  1000  1000
  2633     1  1000  1000  1000
  2637     1  1000  1000  1000
  2641     1  1000  1000  1000
  2642     1  1000  1000  1000
  2643     1  1000  1000  1000
  2645     1  1000  1000  1000
  2647     1  1000  1000  1000
  2650     1  1000  1000  1000
  2653     1  1000  1000  1000
  2654     1  1000  1000  1000
  2655     1  1000  1000  1000
  2656     1  1000  1000  1000
  2657     1  1000  1000  1000
  2658     1  1000  1000  1000
  2660     1  1000  1000  1000
  2662     1  1000  1000  1000
  2665     1  1000  1000  1000
  2668     1  1000  1000  1000
  2669     1  1000  1000  1000
  2673     1  1000  1000  1000
  2674     1  1000  1000  1000
  2675     1  1000  1000  1000
  2677     1  1000  1000  1000
  2679     1  1000  1000  1000
  2681     1  1000  1000  1000
  2685     1  1000  1000  1000
  2688     1  1000  1000  1000
  2692     1  1000  1000  1000
  2693     1  1000  1000  1000
  2694     1  1000  1000  1000
  2696     1  1000  1000  1000
  2698     1  1000  1000  1000
  2701     1  1000  1000  1000
  2703     1  1000  1000  1000
  2707     1  1000  1000  1000
  2711     1  1000  1000  1000
  2712     1  1000  1000  1000
  2713     1  1000  1000  1000
  2715     1  1000  1000  1000
  2717     1  1000  1000  1000
  2720     1  1000  1000  1000
  2721     1  1000  1000  1000
  2722     1  1000  1000  1000
  2725     1  1000  1000  1000
  2726     1  1000  1000  1000
  2727     1  1000  1000  1000
  2729     1  1000  1000  1000
  2731     1  1000  1000  1000
  2734     1  1000  1000  1000
  2737     1  1000  1000  1000
  2740     1  1000  1000  1000
  2743     1  1000  1000  1000
  2747     1  1000  1000  1000
  2748     1  1000  1000  1000
  2749     1  1000  1000  1000
  2750     1  1000  1000  1000
  2753     1  1000  1000  1000
  2756     1  1000  1000  1000
  2759     1  1000  1000  1000
  2761     1  1000  1000  1000
  2762     1  1000  1000  1000
  2763     1  1000  1000  1000
  2765     1  1000  1000  1000
  2768     1  1000  1000  1000
  2769     1  1000  1000  1000
  2770     1  1000  1000  1000
  2772     1  1000  1000  1000
  2774     1  1000  1000  1000
  2777     1  1000  1000  1000
  2779     1  1000  1000  1000
  2783     1  1000  1000  1000
  2787     1  1000  1000  1000
  2788     1  1000  1000  1000
  2789     1  1000  1000  1000
  2791     1  1000  1000  1000
  2793     1  1000  1000  1000
  2796     1  1000  1000  1000
  2799     1  1000  1000  1000
  2802     1  1000  1000  1000
  2805     1  1000  1000  1000
  2809     1  1000  1000  1000
  2810     1  1000  1000  1000
  2811     1  1000  1000  1000
  2813     1  1000  1000  1000
  2815     1  1000  1000  1000
  2818     1  1000  1000  1000
  2819     1  1000  1000  1000
  2821     1  1000  1000  1000
  2823     1  1000  1000  1000
  2824     1  1000  1000  1000
  2826     1  1000  1000  1000
  2828     1  1000  1000  1000
  2830     1  1000  1000  1000
  2831     1  1000  1000  1000
  2832     1  1000  1000  1000
  2834     1  1000  1000  1000
  2836     1  1000  1000  1000
  2839     1  1000  1000  1000
  2842     1  1000  1000  1000
  2845     1  1000  1000  1000
  2848     1  1000  1000  1000
  2852     1  1000  1000  1000
  2853     1  1000  1000  1000
  2854     1  1000  1000  1000
  2855     1  1000  1000  1000
  2858     1  1000  1000  1000
  2861     1  1000  1000  1000
  2864     1  1000  1000  1000
  2866     1  1000  1000  1000
  2867     1  1000  1000  1000
  2868     1  1000  1000  1000
  2870     1  1000  1000  1000
  2872     1  1000  1000  1000
  2876     1  1000  1000  1000
  2877     1  1000  1000  1000
  2878     1  1000  1000  1000
  2880     1  1000  1000  1000
  2882     1  1000  1000  1000
  2884     1  1000  1000  1000
  2888     1  1000  1000  1000
  2892     1  1000  1000  1000
  2893     1  1000  1000  1000
  2894     1  1000  1000  1000
  2896     1  1000  1000  1000
  2898     1  1000  1000  1000
  2901     1  1000  1000  1000
  2902     1  1000  1000  1000
  2903     1  1000  1000  1000
  2906     1  1000  1000  1000
  2907     1  1000  1000  1000
  2908     1  1000  1000  1000
  2910     1  1000  1000  1000
  2912     1  1000  1000  1000
  2915     1  1000  1000  1000
  2918     1  1000  1000  1000
  2919     1  1000  1000  1000
  2920     1  1000  1000  1000
  2923     1  1000  1000  1000
  2924     1  1000  1000  1000
  2925     1  1000  1000  1000
  2927     1  1000  1000  1000
  2929     1  1000  1000  1000
  2931     1  1000  1000  1000
  2935     1  1000  1000  1000
  2938     1  1000  1000  1000
  2942     1  1000  1000  1000
  2943     1  1000  1000  1000
  2944     1  1000  1000  1000
  2946     1  1000  1000  1000
  2948     1  1000  1000  1000
  2951     1  1000  1000  1000
  2954     1  1000  1000  1000
  2955     1  1000  1000  1000
  2956     1  1000  1000  1000
  2957     1  1000  1000  1000
  2958     1  1000  1000  1000
  2959     1  1000  1000  1000
  2961     1  1000  1000  1000
  2963     1  1000  1000  1000
  2966     1  1000  1000  1000
  2968     1  1000  1000  1000
  2969     1  1000  1000  1000
  2970     1  1000  1000  1000
  2972     1  1000  1000  1000
  2974     1  1000  1000  1000
  2977     1  1000  1000  1000
  2978     1  1000  1000  1000
  2979     1  1000  1000  1000
  2981     1  1000  1000  1000
  2983     1  1000  1000  1000
  2985     1  1000  1000  1000
  2986     1  1000  1000  1000
  2987     1  1000  1000  1000
  2988     1  1000  1000  1000
  2991     1  1000  1000  1000
  2994     1  1000  1000  1000
  2997     1  1000  1000  1000
  2999     1  1000  1000  1000
  3000     1  1000  1000  1000
  3001     1  1000  1000  1000
  3003     1  1000  1000  1000
  3005     1  1000  1000  1000
  3008     1  1000  1000  1000
  3009     1  1000  1000  1000
  3011     1  1000  1000  1000
  3013     1  1000  1000  1000
  3014     1  1000  1000  1000
  3016     1  1000  1000  1000
  3018     1  1000  1000  1000
  3020     1  1000  1000  1000
  3021     1  1000  1000  1000
  3022     1  1000  1000  1000
  3024     1  1000  1000  1000
  3026     1  1000  1000  1000
  3029     1  1000  1000  1000
  3031     1  1000  1000  1000
  3035     1  1000  1000  1000
  3039     1  1000  1000  1000
  3040     1  1000  1000  1000
  3041     1  1000  1000  1000
  3043     1  1000  1000  1000
  3045     1  1000  1000  1000
  3047     1  1000  1000  1000
  3051     1  1000  1000  1000
  3053     1  1000  1000  1000
  3054     1  1000  1000  1000
  3055     1  1000  1000  1000
  3057     1  1000  1000  1000
  3059     1  1000  1000  1000
  3062     1  1000  1000  1000
  3065     1  1000  1000  1000
  3066     1  1000  1000  1000
  3067     1  1000  1000  1000
  3070     1  1000  1000  1000
  3071     1  1000  1000  1000
  3072     1  1000  1000  1000
  3074     1  1000  1000  1000
  3076     1  1000  1000  1000
  3079     1  1000  1000  1000
  3082     1  1000  1000  1000
  3083     1  1000  1000  1000
  3084     1  1000  1000  1000
  3085     1  1000  1000  1000
  3086     1  1000  1000  1000
  3087     1  1000  1000  1000
  3089     1  1000  1000  1000
  3091     1  1000  1000  1000
  3094     1  1000  1000  1000
  3097     1  1000  1000  1000
  3100     1  1000  1000  1000
  3103     1  1000  1000  1000
  3107     1  1000  1000  1000
  3108     1  1000  1000  1000
  3109     1  1000  1000  1000
  3111     1  1000  1000  1000
  3113     1  1000  1000  1000
  3116     1  1000  1000  1000
  3118     1  1000  1000  1000
  3122     1  1000  1000  1000
  3126     1  1000  1000  1000
  3127     1  1000  1000  1000
  3128     1  1000  1000  1000
  3130     1  1000  1000  1000
  3132     1  1000  1000  1000
  3134     1  1000  1000  1000
  3138     1  1000  1000  1000
  3141     1  1000  1000  1000
  3145     1  1000  1000  1000
  3146     1  1000  1000  1000
  3147     1  1000  1000  1000
  3149     1  1000  1000  1000
  3151     1  1000  1000  1000
  3154     1  1000  1000  1000
  3157     1  1000  1000  1000
  3158     1  1000  1000  1000
  3159     1  1000  1000  1000
  3162     1  1000  1000  1000
  3163     1  1000  1000  1000
  3164     1  1000  1000  1000
  3166     1  1000  1000  1000
  3168     1  1000  1000  1000
  3171     1  1000  1000  1000
  3172     1  1000  1000  1000
  3174     1  1000  1000  1000
  3176     1  1000  1000  1000
  3177     1  1000  1000  1000
  3179     1  1000  1000  1000
  3181     1  1000  1000  1000
  3183     1  1000  1000  1000
  3184     1  1000  1000  1000
  3185     1  1000  1000  1000
  3187     1  1000  1000  1000
  3189     1  1000  1000  1000
  3192     1  1000  1000  1000
  3194     1  1000  1000  1000
  3195     1  1000  1000  1000
  3196     1  1000  1000  1000
  3198     1  1000  1000  1000
  3200     1  1000  1000  1000
  3203     1  1000  1000  1000
  3206     1  1000  1000  1000
  3207     1  1000  1000  1000
  3208     1  1000  1000  1000
  3211     1  1000  1000  1000
  3212     1  1000  1000  1000
  3213     1  1000  1000  1000
  3215     1  1000  1000  1000
  3217     1  1000  1000  1000
  3220     1  1000  1000  1000
  3222     1  1000  1000  1000
  3223     1  1000  1000  1000
  3224     1  1000  1000  1000
  3226     1  1000  1000  1000
  3228     1  1000  1000  1000
  3231     1  1000  1000  1000
  3234     1  1000  1000  1000
  3237     1  1000  1000  1000
  3240     1  1000  1000  1000
  3244     1  1000  1000  1000
  3245     1  1000  1000  1000
  3246     1  1000  1000  1000
  3248     1  1000  1000  1000
  3251     1  1000  1000  1000
  3252     1  1000  1000  1000
  3253     1  1000  1000  1000
  3255     1  1000  1000  1000
  3257     1  1000  1000  1000
  3259     1  1000  1000  1000
  3263     1  1000  1000  1000
  3266     1  1000  1000  1000
  3270     1  1000  1000  1000
  3271     1  1000  1000  1000
  3272     1  1000  1000  1000
  3274     1  1000  1000  1000
  3276     1  1000  1000  1000
  3278     1  1000  1000  1000
  3282     1  1000  1000  1000
  3286     1  1000  1000  1000
  3287     1  1000  1000  1000
  3288     1  1000  1000  1000
  3290     1  1000  1000  1000
  3292     1  1000  1000  1000
  3294     1  1000  1000  1000
  3298     1  1000  1000  1000
  3302     1  1000  1000  1000
  3303     1  1000  1000  1000
  3304     1  1000  1000  1000
  3306     1  1000  1000  1000
  3308     1  1000  1000  1000
  3310     1  1000  1000  1000
  3314     1  1000  1000  1000
  3316     1  1000  1000  1000
  3317     1  1000  1000  1000
  3318     1  1000  1000  1000
  3320     1  1000  1000  1000
  3322     1  1000  1000  1000
  3326     1  1000  1000  1000
  3327     1  1000  1000  1000
  3328     1  1000  1000  1000
  3330     1  1000  1000  1000
  3332     1  1000  1000  1000
  3335     1  1000  1000  1000
  3336     1  1000  1000  1000
  3338     1  1000  1000  1000
  3340     1  1000  1000  1000
  3341     1  1000  1000  1000
  3343     1  1000  1000  1000
  3345     1  1000  1000  1000
  3347     1  1000  1000  1000
  3348     1  1000  1000  1000
  3349     1  1000  1000  1000
  3351     1  1000  1000  1000
  3353     1  1000  1000  1000
  3356     1  1000  1000  1000
  3358     1  1000  1000  1000
  3359     1  1000  1000  1000
  3360     1  1000  1000  1000
  3361     1  1000  1000  1000
  3364     1  1000  1000  1000
  3367     1  1000  1000  1000
  3370     1  1000  1000  1000
  3372     1  1000  1000  1000
  3373     1  1000  1000  1000
  3374     1  1000  1000  1000
  3376     1  1000  1000  1000
  3378     1  1000  1000  1000
  3381     1  1000  1000  1000
  3383     1  1000  1000  1000
  3387     1  1000  1000  1000
  3391     1  1000  1000  1000
  3392     1  1000  1000  1000
  3393     1  1000  1000  1000
  3395     1  1000  1000  1000
  3398     1  1000  1000  1000
  3399     1  1000  1000  1000
  3400     1  1000  1000  1000
  3402     1  1000  1000  1000
  3404     1  1000  1000  1000
  3407     1  1000  1000  1000
  3409     1  1000  1000  1000
  3410     1  1000  1000  1000
  3411     1  1000  1000  1000
  3412     1  1000  1000  1000
  3415     1  1000  1000  1000
  3418     1  1000  1000  1000
  3421     1  1000  1000  1000
  3423     1  1000  1000  1000
  3424     1  1000  1000  1000
  3425     1  1000  1000  1000
  3427     1  1000  1000  1000
  3429     1  1000  1000  1000
  3432     1  1000  1000  1000
  3433     1  1000  1000  1000
  3434     1  1000  1000  1000
  3435     1  1000  1000  1000
  3436     1  1000  1000  1000
  3437     1  1000  1000  1000
  3439     1  1000  1000  1000
  3441     1  1000  1000  1000
  3444     1  1000  1000  1000
  3447     1  1000  1000  1000
  3450     1  1000  1000  1000
  3452     1  1000  1000  1000
  3453     1  1000  1000  1000
  3456     1  1000  1000  1000
  3459     1  1000  1000  1000
  3460     1  1000  1000  1000
  3461     1  1000  1000  1000
  3462     1  1000  1000  1000
  3465     1  1000  1000  1000
  3468     1  1000  1000  1000
  3471     1  1000  1000  1000
  3473     1  1000  1000  1000
  3474     1  1000  1000  1000
  3475     1  1000  1000  1000
  3477     1  1000  1000  1000
  3479     1  1000  1000  1000
  3482     1  1000  1000  1000
  3483     1  1000  1000  1000
  3485     1  1000  1000  1000
  3487     1  1000  1000  1000
  3488     1  1000  1000  1000
  3490     1  1000  1000  1000
  3492     1  1000  1000  1000
  3494     1  1000  1000  1000
  3496     1  1000  1000  1000
  3497     1  1000  1000  1000
  3498     1  1000  1000  1000
  3499     1  1000  1000  1000
  3501     1  1000  1000  1000
  3503     1  1000  1000  1000
  3507     1  1000  1000  1000
  3508     1  1000  1000  1000
  3509     1  1000  1000  1000
  3511     1  1000  1000  1000
  3513     1  1000  1000  1000
  3516     1  1000  1000  1000
  3519     1  1000  1000  1000
  3522     1  1000  1000  1000
  3525     1  1000  1000  1000
  3529     1  1000  1000  1000
  3530     1  1000  1000  1000
  3531     1  1000  1000  1000
  3532     1  1000  1000  1000
  3535     1  1000  1000  1000
  3538     1  1000  1000  1000
  3541     1  1000  1000  1000
  3543     1  1000  1000  1000
  3544     1  1000  1000  1000
  3545     1  1000  1000  1000
  3547     1  1000  1000  1000
  3549     1  1000  1000  1000
  3552     1  1000  1000  1000
  3555     1  1000  1000  1000
  3556     1  1000  1000  1000
  3557     1  1000  1000  1000
  3558     1  1000  1000  1000
  3559     1  1000  1000  1000
  3560     1  1000  1000  1000
  3562     1  1000  1000  1000
  3564     1  1000  1000  1000
  3567     1  1000  1000  1000
  3568     1  1000  1000  1000
  3569     1  1000  1000  1000
  3570     1  1000  1000  1000
  3571     1  1000  1000  1000
  3572     1  1000  1000  1000
  3573     1  1000  1000  1000
  3576     1  1000  1000  1000
  3579     1  1000  1000  1000
  3582     1  1000  1000  1000
  3584     1  1000  1000  1000
  3585     1  1000  1000  1000
  3586     1  1000  1000  1000
  3588     1  1000  1000  1000
  3590     1  1000  1000  1000
  3593     1  1000  1000  1000
  3595     1  1000  1000  1000
  3596     1  1000  1000  1000
  3597     1  1000  1000  1000
  3599     1  1000  1000  1000
  3601     1  1000  1000  1000
  3604     1  1000  1000  1000
  3606     1  1000  1000  1000
  3610     1  1000  1000  1000
  3614     1  1000  1000  1000
  3615     1  1000  1000  1000
  3616     1  1000  1000  1000
  3618     1  1000  1000  1000
  3620     1  1000  1000  1000
  3623     1  1000  1000  1000
  3625     1  1000  1000  1000
  3629     1  1000  1000  1000
  3633     1  1000  1000  1000
  3634     1  1000  1000  1000
  3635     1  1000  1000  1000
  3637     1  1000  1000  1000
  3639     1  1000  1000  1000
  3642     1  1000  1000  1000
  3645     1  1000  1000  1000
  3646     1  1000  1000  1000
  3647     1  1000  1000  1000
  3648     1  1000  1000  1000
  3649     1  1000  1000  1000
  3650     1  1000  1000  1000
  3652     1  1000  1000  1000
  3654     1  1000  1000  1000
  3657     1  1000  1000  1000
  3658     1  1000  1000  1000
  3659     1  1000  1000  1000
  3660     1  1000  1000  1000
  3661     1  1000  1000  1000
  3662     1  1000  1000  1000
  3663     1  1000  1000  1000
  3666     1  1000  1000  1000
  3669     1  1000  1000  1000
  3672     1  1000  1000  1000
  3674     1  1000  1000  1000
  3675     1  1000  1000  1000
  3676     1  1000  1000  1000
  3678     1  1000  1000  1000
  3680     1  1000  1000  1000
  3683     1  1000  1000  1000
  3686     1  1000  1000  1000
  3689     1  1000  1000  1000
  3691     1  1000  1000  1000
  3692     1  1000  1000  1000
  3695     1  1000  1000  1000
  3698     1  1000  1000  1000
  3699     1  1000  1000  1000
  3700     1  1000  1000  1000
  3702     1  1000  1000  1000
  3704     1  1000  1000  1000
  3706     1  1000  1000  1000
  3710     1  1000  1000  1000
  3713     1  1000  1000  1000
  3717     1  1000  1000  1000
  3718     1  1000  1000  1000
  3719     1  1000  1000  1000
  3721     1  1000  1000  1000
  3723     1  1000  1000  1000
  3726     1  1000  1000  1000
  3729     1  1000  1000  1000
  3732     1  1000  1000  1000
  3735     1  1000  1000  1000
  3739     1  1000  1000  1000
  3740     1  1000  1000  1000
  3741     1  1000  1000  1000
  3743     1  1000  1000  1000
  3745     1  1000  1000  1000
  3749     1  1000  1000  1000
  3750     1  1000  1000  1000
  3751     1  1000  1000  1000
  3753     1  1000  1000  1000
  3755     1  1000  1000  1000
  3757     1  1000  1000  1000
  3761     1  1000  1000  1000
  3764     1  1000  1000  1000
  3768     1  1000  1000  1000
  3769     1  1000  1000  1000
  3770     1  1000  1000  1000
  3772     1  1000  1000  1000
  3774     1  1000  1000  1000
  3778     1  1000  1000  1000
  3779     1  1000  1000  1000
  3780     1  1000  1000  1000
  3782     1  1000  1000  1000
  3784     1  1000  1000  1000
  3788     1  1000  1000  1000
  3789     1  1000  1000  1000
  3790     1  1000  1000  1000
  3792     1  1000  1000  1000
  3794     1  1000  1000  1000
  3797     1  1000  1000  1000
  3800     1  1000  1000  1000
  3803     1  1000  1000  1000
  3806     1  1000  1000  1000
  3810     1  1000  1000  1000
  3811     1  1000  1000  1000
  3812     1  1000  1000  1000
  3814     1  1000  1000  1000
  3816     1  1000  1000  1000
  3819     1  1000  1000  1000
  3820     1  1000  1000  1000
  3821     1  1000  1000  1000
  3823     1  1000  1000  1000
  3825     1  1000  1000  1000
  3827     1  1000  1000  1000
  3828     1  1000  1000  1000
  3829     1  1000  1000  1000
  3831     1  1000  1000  1000
  3833     1  1000  1000  1000
  3836     1  1000  1000  1000
  3837     1  1000  1000  1000
  3838     1  1000  1000  1000
  3841     1  1000  1000  1000
  3842     1  1000  1000  1000
  3843     1  1000  1000  1000
  3845     1  1000  1000  1000
  3847     1  1000  1000  1000
  3850     1  1000  1000  1000
  3853     1  1000  1000  1000
  3856     1  1000  1000  1000
  3859     1  1000  1000  1000
  3863     1  1000  1000  1000
  3864     1  1000  1000  1000
  3865     1  1000  1000  1000
  3867     1  1000  1000  1000
  3869     1  1000  1000  1000
  3871     1  1000  1000  1000
  3875     1  1000  1000  1000
  3877     1  1000  1000  1000
  3878     1  1000  1000  1000
  3879     1  1000  1000  1000
  3881     1  1000  1000  1000
  3883     1  1000  1000  1000
  3885     1  1000  1000  1000
  3889     1  1000  1000  1000
  3891     1  1000  1000  1000
  3892     1  1000  1000  1000
  3893     1  1000  1000  1000
  3895     1  1000  1000  1000
  3897     1  1000  1000  1000
  3901     1  1000  1000  1000
  3902     1  1000  1000  1000
  3903     1  1000  1000  1000
  3905     1  1000  1000  1000
  3907     1  1000  1000  1000
  3910     1  1000  1000  1000
  3913     1  1000  1000  1000
  3914     1  1000  1000  1000
  3915     1  1000  1000  1000
  3918     1  1000  1000  1000
  3919     1  1000  1000  1000
  3920     1  1000  1000  1000
  3922     1  1000  1000  1000
  3924     1  1000  1000  1000
  3926     1  1000  1000  1000
  3930     1  1000  1000  1000
  3934     1  1000  1000  1000
  3935     1  1000  1000  1000
  3936     1  1000  1000  1000
  3938     1  1000  1000  1000
  3940     1  1000  1000  1000
  3943     1  1000  1000  1000
  3945     1  1000  1000  1000
  3949     1  1000  1000  1000
  3953     1  1000  1000  1000
  3954     1  1000  1000  1000
  3955     1  1000  1000  1000
  3957     1  1000  1000  1000
  3959     1  1000  1000  1000
  3961     1  1000  1000  1000
  3965     1  1000  1000  1000
  3968     1  1000  1000  1000
  3972     1  1000  1000  1000
  3973     1  1000  1000  1000
  3974     1  1000  1000  1000
  3976     1  1000  1000  1000
  3978     1  1000  1000  1000
  3981     1  1000  1000  1000
  3984     1  1000  1000  1000
  3987     1  1000  1000  1000
  3989     1  1000  1000  1000
  3990     1  1000  1000  1000
  3993     1  1000  1000  1000
  3996     1  1000  1000  1000
  3997     1  1000  1000  1000
  3998     1  1000  1000  1000
  4000     1  1000  1000  1000
  4002     1  1000  1000  1000
  4005     1  1000  1000  1000
  4006     1  1000  1000  1000
  4008     1  1000  1000  1000
  4010     1  1000  1000  1000
  4012     1  1000  1000  1000
  4014     1  1000  1000  1000
  4016     1  1000  1000  1000
  4017     1  1000  1000  1000
  4018     1  1000  1000  1000
  4019     1  1000  1000  1000
  4022     1  1000  1000  1000
  4025     1  1000  1000  1000
  4028     1  1000  1000  1000
  4030     1  1000  1000  1000
  4031     1  1000  1000  1000
  4032     1  1000  1000  1000
  4034     1  1000  1000  1000
  4036     1  1000  1000  1000
  4039     1  1000  1000  1000
  4042     1  1000  1000  1000
  4043     1  1000  1000  1000
  4047     1  1000  1000  1000
  4048     1  1000  1000  1000
  4049     1  1000  1000  1000
  4051     1  1000  1000  1000
  4053     1  1000  1000  1000
  4056     1  1000  1000  1000
  4059     1  1000  1000  1000
  4060     1  1000  1000  1000
  4061     1  1000  1000  1000
  4064     1  1000  1000  1000
  4065     1  1000  1000  1000
  4066     1  1000  1000  1000
  4068     1  1000  1000  1000
  4070     1  1000  1000  1000
  4073     1  1000  1000  1000
  4076     1  1000  1000  1000
  4079     1  1000  1000  1000
  4081     1  1000  1000  1000
  4082     1  1000  1000  1000
  4085     1  1000  1000  1000
  4088     1  1000  1000  1000
  4089     1  1000  1000  1000
  4090     1  1000  1000  1000
  4092     1  1000  1000  1000
  4094     1  1000  1000  1000
  4097     1  1000  1000  1000
  4098     1  1000  1000  1000
  4099     1  1000  1000  1000
  4102     1  1000  1000  1000
  4103     1  1000  1000  1000
  4104     1  1000  1000  1000
  4106     1  1000  1000  1000
  4108     1  1000  1000  1000
  4111     1  1000  1000  1000
  4113     1  1000  1000  1000
  4117     1  1000  1000  1000
  4121     1  1000  1000  1000
  4122     1  1000  1000  1000
  4123     1  1000  1000  1000
  4125     1  1000  1000  1000
  4127     1  1000  1000  1000
  4129     1  1000  1000  1000
  4133     1  1000  1000  1000
  4137     1  1000  1000  1000
  4138     1  1000  1000  1000
  4139     1  1000  1000  1000
  4141     1  1000  1000  1000
  4143     1  1000  1000  1000
  4145     1  1000  1000  1000
  4149     1  1000  1000  1000
  4153     1  1000  1000  1000
  4154     1  1000  1000  1000
  4155     1  1000  1000  1000
  4157     1  1000  1000  1000
  4159     1  1000  1000  1000
  4161     1  1000  1000  1000
  4165     1  1000  1000  1000
  4168     1  1000  1000  1000
  4172     1  1000  1000  1000
  4173     1  1000  1000  1000
  4174     1  1000  1000  1000
  4175     1  1000  1000  1000
  4178     1  1000  1000  1000
  4181     1  1000  1000  1000
  4184     1  1000  1000  1000
  4186     1  1000  1000  1000
  4187     1  1000  1000  1000
  4188     1  1000  1000  1000
  4190     1  1000  1000  1000
  4192     1  1000  1000  1000
  4195     1  1000  1000  1000
  4198     1  1000  1000  1000
  4201     1  1000  1000  1000
  4204     1  1000  1000  1000
  4208     1  1000  1000  1000
  4209     1  1000  1000  1000
  4210     1  1000  1000  1000
  4212     1  1000  1000  1000
  4214     1  1000  1000  1000
  4217     1  1000  1000  1000
  4219     1  1000  1000  1000
  4220     1  1000  1000  1000
  4221     1  1000  1000  1000
  4223     1  1000  1000  1000
  4225     1  1000  1000  1000
  4227     1  1000  1000  1000
  4231     1  1000  1000  1000
  4235     1  1000  1000  1000
  4236     1  1000  1000  1000
  4237     1  1000  1000  1000
  4239     1  1000  1000  1000
  4241     1  1000  1000  1000
  4243     1  1000  1000  1000
  4247     1  1000  1000  1000
  4249     1  1000  1000  1000
  4250     1  1000  1000  1000
  4251     1  1000  1000  1000
  4252     1  1000  1000  1000
  4255     1  1000  1000  1000
  4258     1  1000  1000  1000
  4261     1  1000  1000  1000
  4263     1  1000  1000  1000
  4264     1  1000  1000  1000
  4265     1  1000  1000  1000
  4267     1  1000  1000  1000
  4269     1  1000  1000  1000
  4272     1  1000  1000  1000
  4275     1  1000  1000  1000
  4276     1  1000  1000  1000
  4277     1  1000  1000  1000
  4278     1  1000  1000  1000
  4279     1  1000  1000  1000
  4280     1  1000  1000  1000
  4282     1  1000  1000  1000
  4284     1  1000  1000  1000
  4287     1  1000  1000  1000
  4290     1  1000  1000  1000
  4293     1  1000  1000  1000
  4295     1  1000  1000  1000
  4296     1  1000  1000  1000
  4299     1  1000  1000  1000
  4302     1  1000  1000  1000
  4303     1  1000  1000  1000
  4304     1  1000  1000  1000
  4306     1  1000  1000  1000
  4308     1  1000  1000  1000
  4310     1  1000  1000  1000
  4314     1  1000  1000  1000
  4317     1  1000  1000  1000
  4321     1  1000  1000  1000
  4322     1  1000  1000  1000
  4323     1  1000  1000  1000
  4325     1  1000  1000  1000
  4327     1  1000  1000  1000
  4331     1  1000  1000  1000
  4332     1  1000  1000  1000
  4333     1  1000  1000  1000
  4335     1  1000  1000  1000
  4337     1  1000  1000  1000
  4340     1  1000  1000  1000
  4343     1  1000  1000  1000
  4344     1  1000  1000  1000
  4345     1  1000  1000  1000
  4346     1  1000  1000  1000
  4347     1  1000  1000  1000
  4348     1  1000  1000  1000
  4350     1  1000  1000  1000
  4352     1  1000  1000  1000
  4355     1  1000  1000  1000
  4356     1  1000  1000  1000
  4357     1  1000  1000  1000
  4360     1  1000  1000  1000
  4361     1  1000  1000  1000
  4362     1  1000  1000  1000
  4364     1  1000  1000  1000
  4366     1  1000  1000  1000
  4369     1  1000  1000  1000
  4370     1  1000  1000  1000
  4372     1  1000  1000  1000
  4374     1  1000  1000  1000
  4376     1  1000  1000  1000
  4378     1  1000  1000  1000
  4380     1  1000  1000  1000
  4381     1  1000  1000  1000
  4382     1  1000  1000  1000
  4384     1  1000  1000  1000
  4386     1  1000  1000  1000
  4389     1  1000  1000  1000
  4392     1  1000  1000  1000
  4395     1  1000  1000  1000
  4398     1  1000  1000  1000
  4402     1  1000  1000  1000
  4403     1  1000  1000  1000
  4404     1  1000  1000  1000
  4406     1  1000  1000  1000
  4408     1  1000  1000  1000
  4410     1  1000  1000  1000
  4414     1  1000  1000  1000
  4418     1  1000  1000  1000
  4419     1  1000  1000  1000
  4420     1  1000  1000  1000
  4422     1  1000  1000  1000
  4424     1  1000  1000  1000
  4427     1  1000  1000  1000
  4428     1  1000  1000  1000
  4430     1  1000  1000  1000
  4432     1  1000  1000  1000
  4434     1  1000  1000  1000
  4436     1  1000  1000  1000
  4438     1  1000  1000  1000
  4439     1  1000  1000  1000
  4440     1  1000  1000  1000
  4442     1  1000  1000  1000
  4444     1  1000  1000  1000
  4447     1  1000  1000  1000
  4448     1  1000  1000  1000
  4449     1  1000  1000  1000
  4450     1  1000  1000  1000
  4451     1  1000  1000  1000
  4452     1  1000  1000  1000
  4454     1  1000  1000  1000
  4456     1  1000  1000  1000
  4459     1  1000  1000  1000
  4460     1  1000  1000  1000
  4462     1  1000  1000  1000
  4464     1  1000  1000  1000
  4466     1  1000  1000  1000
  4468     1  1000  1000  1000
  4470     1  1000  1000  1000
  4471     1  1000  1000  1000
  4472     1  1000  1000  1000
  4474     1  1000  1000  1000
  4476     1  1000  1000  1000
  4479     1  1000  1000  1000
  4482     1  1000  1000  1000
  4483     1  1000  1000  1000
  4484     1  1000  1000  1000
  4485     1  1000  1000  1000
  4486     1  1000  1000  1000
  4487     1  1000  1000  1000
  4489     1  1000  1000  1000
  4491     1  1000  1000  1000
  4494     1  1000  1000  1000
  4496     1  1000  1000  1000
  4500     1  1000  1000  1000
  4504     1  1000  1000  1000
  4505     1  1000  1000  1000
  4506     1  1000  1000  1000
  4508     1  1000  1000  1000
  4510     1  1000  1000  1000
  4513     1  1000  1000  1000
  4515     1  1000  1000  1000
  4516     1  1000  1000  1000
  4517     1  1000  1000  1000
  4519     1  1000  1000  1000
  4521     1  1000  1000  1000
  4524     1  1000  1000  1000
  4526     1  1000  1000  1000
  4527     1  1000  1000  1000
  4528     1  1000  1000  1000
  4530     1  1000  1000  1000
  4532     1  1000  1000  1000
  4535     1  1000  1000  1000
  4538     1  1000  1000  1000
  4539     1  1000  1000  1000
  4540     1  1000  1000  1000
  4543     1  1000  1000  1000
  4544     1  1000  1000  1000
  4545     1  1000  1000  1000
  4547     1  1000  1000  1000
  4549     1  1000  1000  1000
  4552     1  1000  1000  1000
  4553     1  1000  1000  1000
  4554     1  1000  1000  1000
  4555     1  1000  1000  1000
  4556     1  1000  1000  1000
  4557     1  1000  1000  1000
  4559     1  1000  1000  1000
  4561     1  1000  1000  1000
  4564     1  1000  1000  1000
  4567     1  1000  1000  1000
  4568     1  1000  1000  1000
  4572     1  1000  1000  1000
  4573     1  1000  1000  1000
  4574     1  1000  1000  1000
  4576     1  1000  1000  1000
  4578     1  1000  1000  1000
  4580     1  1000  1000  1000
  4584     1  1000  1000  1000
  4586     1  1000  1000  1000
  4587     1  1000  1000  1000
  4588     1  1000  1000  1000
  4590     1  1000  1000  1000
  4592     1  1000  1000  1000
  4594     1  1000  1000  1000
  4598     1  1000  1000  1000
  4600     1  1000  1000  1000
  4601     1  1000  1000  1000
  4602     1  1000  1000  1000
  4604     1  1000  1000  1000
  4606     1  1000  1000  1000
  4609     1  1000  1000  1000
  4611     1  1000  1000  1000
  4615     1  1000  1000  1000
  4619     1  1000  1000  1000
  4620     1  1000  1000  1000
  4621     1  1000  1000  1000
  4623     1  1000  1000  1000
  4625     1  1000  1000  1000
  4628     1  1000  1000  1000
  4630     1  1000  1000  1000
  4634     1  1000  1000  1000
  4638     1  1000  1000  1000
  4639     1  1000  1000  1000
  4640     1  1000  1000  1000
  4642     1  1000  1000  1000
  4644     1  1000  1000  1000
  4647     1  1000  1000  1000
  4649     1  1000  1000  1000
  4650     1  1000  1000  1000
  4651     1  1000  1000  1000
  4653     1  1000  1000  1000
  4655     1  1000  1000  1000
  4658     1  1000  1000  1000
  4659     1  1000  1000  1000
  4661     1  1000  1000  1000
  4663     1  1000  1000  1000
  4664     1  1000  1000  1000
  4666     1  1000  1000  1000
  4668     1  1000  1000  1000
  4670     1  1000  1000  1000
  4671     1  1000  1000  1000
  4672     1  1000  1000  1000
  4674     1  1000  1000  1000
  4676     1  1000  1000  1000
  4679     1  1000  1000  1000
  4680     1  1000  1000  1000
  4681     1  1000  1000  1000
  4684     1  1000  1000  1000
  4685     1  1000  1000  1000
  4686     1  1000  1000  1000
  4688     1  1000  1000  1000
  4690     1  1000  1000  1000
  4693     1  1000  1000  1000
  4696     1  1000  1000  1000
  4699     1  1000  1000  1000
  4701     1  1000  1000  1000
  4702     1  1000  1000  1000
  4705     1  1000  1000  1000
  4708     1  1000  1000  1000
  4709     1  1000  1000  1000
  4710     1  1000  1000  1000
  4712     1  1000  1000  1000
  4714     1  1000  1000  1000
  4717     1  1000  1000  1000
  4718     1  1000  1000  1000
  4719     1  1000  1000  1000
  4722     1  1000  1000  1000
  4723     1  1000  1000  1000
  4724     1  1000  1000  1000
  4726     1  1000  1000  1000
  4728     1  1000  1000  1000
  4731     1  1000  1000  1000
  4732     1  1000  1000  1000
  4734     1  1000  1000  1000
  4736     1  1000  1000  1000
  4737     1  1000  1000  1000
  4739     1  1000  1000  1000
  4741     1  1000  1000  1000
  4743     1  1000  1000  1000
  4745     1  1000  1000  1000
  4746     1  1000  1000  1000
  4747     1  1000  1000  1000
  4748     1  1000  1000  1000
  4750     1  1000  1000  1000
  4752     1  1000  1000  1000
  4755     1  1000  1000  1000
  4758     1  1000  1000  1000
  4761     1  1000  1000  1000
  4763     1  1000  1000  1000
  4764     1  1000  1000  1000
  4767     1  1000  1000  1000
  4770     1  1000  1000  1000
  4771     1  1000  1000  1000
  4772     1  1000  1000  1000
  4774     1  1000  1000  1000
  4776     1  1000  1000  1000
  4778     1  1000  1000  1000
  4782     1  1000  1000  1000
  4786     1  1000  1000  1000
  4787     1  1000  1000  1000
  4788     1  1000  1000  1000
  4790     1  1000  1000  1000
  4792     1  1000  1000  1000
  4795     1  1000  1000  1000
  4797     1  1000  1000  1000
  4798     1  1000  1000  1000
  4799     1  1000  1000  1000
  4801     1  1000  1000  1000
  4803     1  1000  1000  1000
  4807     1  1000  1000  1000
  4808     1  1000  1000  1000
  4809     1  1000  1000  1000
  4811     1  1000  1000  1000
  4813     1  1000  1000  1000
  4817     1  1000  1000  1000
  4818     1  1000  1000  1000
  4819     1  1000  1000  1000
  4821     1  1000  1000  1000
  4823     1  1000  1000  1000
  4826     1  1000  1000  1000
  4828     1  1000  1000  1000
  4832     1  1000  1000  1000
  4836     1  1000  1000  1000
  4837     1  1000  1000  1000
  4838     1  1000  1000  1000
  4840     1  1000  1000  1000
  4842     1  1000  1000  1000
  4845     1  1000  1000  1000
  4847     1  1000  1000  1000
  4848     1  1000  1000  1000
  4849     1  1000  1000  1000
  4851     1  1000  1000  1000
  4853     1  1000  1000  1000
  4856     1  1000  1000  1000
  4858     1  1000  1000  1000
  4859     1  1000  1000  1000
  4860     1  1000  1000  1000
  4862     1  1000  1000  1000
  4864     1  1000  1000  1000
  4866     1  1000  1000  1000
  4870     1  1000  1000  1000
  4872     1  1000  1000  1000
  4873     1  1000  1000  1000
  4874     1  1000  1000  1000
  4876     1  1000  1000  1000
  4878     1  1000  1000  1000
  4881     1  1000  1000  1000
  4883     1  1000  1000  1000
  4884     1  1000  1000  1000
  4885     1  1000  1000  1000
  4887     1  1000  1000  1000
  4889     1  1000  1000  1000
  4892     1  1000  1000  1000
  4893     1  1000  1000  1000
  4894     1  1000  1000  1000
  4896     1  1000  1000  1000
  4898     1  1000  1000  1000
  4900     1  1000  1000  1000
  4901     1  1000  1000  1000
  4902     1  1000  1000  1000
  4904     1  1000  1000  1000
  4906     1  1000  1000  1000
  4909     1  1000  1000  1000
  4912     1  1000  1000  1000
  4915     1  1000  1000  1000
  4918     1  1000  1000  1000
  4922     1  1000  1000  1000
  4923     1  1000  1000  1000
  4924     1  1000  1000  1000
  4926     1  1000  1000  1000
  4928     1  1000  1000  1000
  4931     1  1000  1000  1000
  4932     1  1000  1000  1000
  4933     1  1000  1000  1000
  4934     1  1000  1000  1000
  4935     1  1000  1000  1000
  4936     1  1000  1000  1000
  4938     1  1000  1000  1000
  4940     1  1000  1000  1000
  4943     1  1000  1000  1000
  4944     1  1000  1000  1000
  4946     1  1000  1000  1000
  4948     1  1000  1000  1000
  4949     1  1000  1000  1000
  4951     1  1000  1000  1000
  4953     1  1000  1000  1000
  4955     1  1000  1000  1000
  4956     1  1000  1000  1000
  4957     1  1000  1000  1000
  4958     1  1000  1000  1000
  4961     1  1000  1000  1000
  4964     1  1000  1000  1000
  4967     1  1000  1000  1000
  4969     1  1000  1000  1000
  4970     1  1000  1000  1000
  4971     1  1000  1000  1000
  4973     1  1000  1000  1000
  4975     1  1000  1000  1000
  4978     1  1000  1000  1000
  4979     1  1000  1000  1000
  4981     1  1000  1000  1000
  4983     1  1000  1000  1000
  4985     1  1000  1000  1000
  4987     1  1000  1000  1000
  4989     1  1000  1000  1000
  4990     1  1000  1000  1000
  4991     1  1000  1000  1000
  4993     1  1000  1000  1000
  4995     1  1000  1000  1000
  4998     1  1000  1000  1000
  4999     1  1000  1000  1000
  5000     1  1000  1000  1000
  5002     1  1000  1000  1000
  5004     1  1000  1000  1000
  5006     1  1000  1000  1000
  5007     1  1000  1000  1000
  5008     1  1000  1000  1000
  5010     1  1000  1000  1000
  5012     1  1000  1000  1000
  5015     1  1000  1000  1000
  5018     1  1000  1000  1000
  5019     1  1000  1000  1000
  5020     1  1000  1000  1000
  5021     1  1000  1000  1000
  5022     1  1000  1000  1000
  5023     1  1000  1000  1000
  5025     1  1000  1000  1000
  5027     1  1000  1000  1000
  5030     1  1000  1000  1000
  5033     1  1000  1000  1000
  5034     1  1000  1000  1000
  5035     1  1000  1000  1000
  5036     1  1000  1000  1000
  5037     1  1000  1000  1000
  5038     1  1000  1000  1000
  5040     1  1000  1000  1000
  5042     1  1000  1000  1000
  5045     1  1000  1000  1000
  5046     1  1000  1000  1000
  5048     1  1000  1000  1000
  5050     1  1000  1000  1000
  5052     1  1000  1000  1000
  5054     1  1000  1000  1000
  5056     1  1000  1000  1000
  5057     1  1000  1000  1000
  5058     1  1000  1000  1000
